# Supplementary material for: Transcriptome profiling of Variovorax paradoxus EPS under different growth conditions reveals regulatory and structural novelty in biofilm formation
Source: Access Microbiol. 2020 Apr 3;2(6):acmi000121. doi: 10.1099/acmi.0.000121 (PMC7494200; doi:10.1099/acmi.0.000121)
Supplement: Supplementary material 1 [file acmi-2-121-s001.zip]

Archive with 21 entries (20 files):
- Supplemental Data S1/
- Supplemental Data S1/DESeq2_results_table_logvbiofilm.tabular
- __MACOSX/Supplemental Data S1/._DESeq2_results_table_logvbiofilm.tabular
- Supplemental Data S1/Normalized_counts_file_logvstationary.tabular
- __MACOSX/Supplemental Data S1/._Normalized_counts_file_logvstationary.tabular
- Supplemental Data S1/Normalized_counts_file_DESeq2_logvbiofilm.tabular
- __MACOSX/Supplemental Data S1/._Normalized_counts_file_DESeq2_logvbiofilm.tabular
- Supplemental Data S1/Compare_two_Datasets_down_BF_up_Sta.tabular
- __MACOSX/Supplemental Data S1/._Compare_two_Datasets_down_BF_up_Sta.tabular
- Supplemental Data S1/up2xinbf.tabular
- __MACOSX/Supplemental Data S1/._up2xinbf.tabular
- Supplemental Data S1/down2xinsta.tabular
- __MACOSX/Supplemental Data S1/._down2xinsta.tabular
- Supplemental Data S1/DESeq2_result_file_logvstationary.tabular
- __MACOSX/Supplemental Data S1/._DESeq2_result_file_logvstationary.tabular
- Supplemental Data S1/up2xinsta.tabular
- __MACOSX/Supplemental Data S1/._up2xinsta.tabular
- Supplemental Data S1/down2xinbf.tabular
- __MACOSX/Supplemental Data S1/._down2xinbf.tabular
- Supplemental Data S1/Compare_two_Datasets_up_bf_down_sta.tabular
- __MACOSX/Supplemental Data S1/._Compare_two_Datasets_up_bf_down_sta.tabular
