# Supplementary material for: Transcriptome profiling of Variovorax paradoxus EPS under different growth conditions reveals regulatory and structural novelty in biofilm formation
Source: Access Microbiol. 2020 Apr 3;2(6):acmi000121. doi: 10.1099/acmi.0.000121 (PMC7494200; doi:10.1099/acmi.0.000121)
Supplement: Supplementary material 1 [file acmi-2-121-s001.zip › Supplemental Data S1/DESeq2_results_table_logvbiofilm.tabular]

Varpa_0312.t01	54400.8785182594	5.35394305769559	0.120014253133997	44.6108934387805	0	0
Varpa_0314.t01	29329.5775802655	5.39692181134876	0.105694937175396	51.0613086641304	0	0
Varpa_1328.t01	18453.0849385478	5.59141723608832	0.144638565630037	38.6578587234492	0	0
Varpa_2570.t01	25525.7703577567	-5.24274999725934	0.12270280190378	-42.7272231433683	0	0
Varpa_5951.t01	8859.98802969522	-5.39170623642486	0.147947554759426	-36.4433616033208	8.76404347361712e-291	1.09533015333267e-287
Varpa_1325.t01	5450.73409554294	4.76904866710016	0.13102116249478	36.3990715415165	4.40343292469377e-290	4.58617539106856e-287
Varpa_1327.t01	6581.17139985852	5.42863845581771	0.149288160480321	36.363489498106	1.60849058772908e-289	1.43592252610272e-286
Varpa_1326.t01	5595.29208873861	4.85063829739798	0.139124016736115	34.8655711012031	2.47316445803655e-266	1.9318505872838e-263
Varpa_0313.t01	10904.1785134026	5.10468267848331	0.148586463187851	34.3549645705592	1.18741099111018e-258	8.24459031494166e-256
Varpa_5226.t01	2749.84670818195	8.23307414192069	0.242104073517179	34.0063429016881	1.79525750834125e-253	1.12185641696244e-250
Varpa_4977.t01	2336.92137177863	5.27190264249174	0.160842402572124	32.7768210259588	1.25993100607294e-235	7.15755350631802e-233
Varpa_1330.t01	3213.44714574299	4.84140012500767	0.148237522628395	32.6597479448182	5.82683405460832e-234	3.03432383393728e-231
Varpa_1324.t01	9764.24528799167	4.63516977445395	0.142383841215698	32.5540435970687	1.83534043009864e-232	8.82234026745109e-230
Varpa_4979.t01	2296.53154482757	6.15849691327603	0.190409160336748	32.3434907353429	1.7128043978943e-229	7.64522477317251e-227
Varpa_4978.t01	6686.08914038834	6.48067699453697	0.206507259340258	31.3823204822979	3.52652087295618e-216	1.46914859567354e-213
Varpa_2571.t01	2355.96966961594	-5.15958093122334	0.166919752858779	-30.9105473909284	8.61898059999643e-210	3.36625061058611e-207
Varpa_1329.t01	13085.3545880917	5.32339990869057	0.175035416181928	30.4132730667348	3.66722728824326e-203	1.34802960730777e-200
Varpa_2489.t01	11572.3052036274	-4.87422648732796	0.163440469351731	-29.8226412752059	1.98763673747029e-195	6.90041220691768e-193
Varpa_1088.t01	21351.3424820151	5.92171812076696	0.209014545845558	28.3316077204624	1.4105320439124e-176	4.63916565389926e-174
Varpa_5437.t01	4377.07291918012	2.88336819338316	0.105881226306452	27.2321004767911	2.70794550545301e-163	8.46097573178792e-161
Varpa_5677.t01	2302.90824228102	-2.9433738613958	0.110160304430225	-26.719006239313	2.83105662728727e-157	8.42441564948484e-155
Varpa_2932.t01	8820.31921097321	-6.12352683069461	0.232980491453253	-26.2834316834776	2.9664653602626e-152	8.42611001649137e-150
Varpa_1208.t01	4296.03546291056	-5.29720653879247	0.203975993634626	-25.9697547951704	1.08796663863648e-148	2.95595805427799e-146
Varpa_5438.t01	887.780410542255	4.03206437271983	0.155735567003198	25.8904529665791	8.53064012324644e-148	2.22116542209029e-145
Varpa_3781.t01	5943.31471475653	-4.97872439968283	0.193869102063909	-25.6808555189037	1.91290048141253e-145	4.78148604333876e-143
Varpa_2055.t01	1277.11926750713	-3.96899609154825	0.154939739060745	-25.616385541944	1.00210977245356e-144	2.40853229540857e-142
Varpa_1020.t01	79298.0882239206	-7.00580505981994	0.273773849707924	-25.589752517613	1.98383489767574e-144	4.59147565762063e-142
Varpa_0110.t01	3241.73468338202	-3.40986490982766	0.133557982893591	-25.5309704141338	8.93357233301246e-144	1.99378191103553e-141
Varpa_5439.t01	3686.49850154888	3.41015543763204	0.13594873441541	25.0841278684643	7.41112909644091e-139	1.59697054219515e-136
Varpa_2058.t01	1583.81439626654	-2.76558074983745	0.112181436546482	-24.6527485738832	3.43864641172594e-134	7.16270047562514e-132
Varpa_2556.t01	6200.83626974802	-4.21456110385673	0.173395296610454	-24.3060866485039	1.69034778698313e-130	3.40741397447019e-128
Varpa_1333.t01	1887.99843796108	3.458808642164	0.144121787871524	23.9992071514359	2.83429707470283e-127	5.53485075619311e-125
Varpa_3552.t01	1307.43232826343	-3.01890876698692	0.126472471924858	-23.8700858854136	6.26549009139104e-126	1.18645598730614e-123
Varpa_5106.t01	4526.2607097376	-5.39410031710208	0.226210641112424	-23.8454755734558	1.12822668512211e-125	2.07361428097884e-123
Varpa_5242.t01	3431.69990836598	-3.40111555514666	0.148286329088971	-22.9361369725864	2.02644731903256e-116	3.61807694189557e-114
Varpa_4034.t01	4325.49332731777	-6.25839591895794	0.275932536410272	-22.6808914975239	6.9173471295265e-114	1.20073617256697e-111
Varpa_2490.t01	3139.31614907087	-5.07164705480914	0.224683374080708	-22.5724180774825	8.08987585250368e-113	1.36631443789988e-110
Varpa_5171.t01	1804.36802309739	-2.66856953264072	0.119119867275551	-22.4023883981311	3.73034488189499e-111	6.13445399130574e-109
Varpa_4323.t01	2970.91991842461	-5.38308540131693	0.240881887202124	-22.347406290453	1.27964437376881e-110	2.05038402350802e-108
Varpa_1917.t01	1336.81758110972	-2.77552589972277	0.12498772997568	-22.2063869810487	2.9795573484646e-109	4.65481346763882e-107
Varpa_2225.t01	1090.05586803025	-3.28100536863375	0.147946500010501	-22.176971867539	5.73086048191362e-109	8.73467003694591e-107
Varpa_2223.t01	1734.2660998497	-3.82736213211704	0.172702335033449	-22.1616119514293	8.06129497181862e-109	1.19940553044987e-106
Varpa_5172.t01	1375.42556628489	-2.347826790993	0.107661348528517	-21.8075179540513	1.96870737873721e-105	2.86103544412298e-103
Varpa_5851.t01	1147.81334655444	-2.97404879054713	0.136848263816588	-21.73245540428	1.01241278429382e-104	1.43785624751184e-102
Varpa_4976.t01	1299.76676122356	3.58889586401741	0.166398414047664	21.5680893628553	3.58185457472189e-103	4.97400205276379e-101
Varpa_0008.t01	1195.11079417174	-3.16906311840203	0.147418380653854	-21.4970691195093	1.65835943962443e-102	2.25284524743762e-100
Varpa_2224.t01	883.812555570845	-4.05013300958801	0.190911588749125	-21.2147048595895	6.98638001564706e-100	9.28891249314436e-98
Varpa_5244.t01	3698.74733393208	-2.68494649178999	0.127191750213402	-21.1094389949442	6.51412930629561e-99	8.4805820906336e-97
Varpa_1829.t01	1571.42680221608	3.21349721527972	0.153797257659864	20.8943726577144	6.02429722118707e-97	7.68282312963224e-95
Varpa_2934.t01	2696.07137829701	-3.58553866138098	0.175043199331517	-20.4837358724818	3.00688352887775e-93	3.75800303439141e-91
Varpa_4148.t01	1033.22778997208	-2.29250452321584	0.111978081220829	-20.4727969815348	3.76386120313672e-93	4.61183699184341e-91
Varpa_4204.t01	2517.11829163843	2.28538498524743	0.111687926370583	20.4622384846189	4.6742326075539e-93	5.61716914703929e-91
Varpa_4741.t01	10241.2345576994	-3.82525454923124	0.187640685844779	-20.3860614344353	2.22341319614518e-92	2.6215300118323e-90
Varpa_1323.t01	13403.7721409872	4.11525798155557	0.202221914426987	20.350207806194	4.62310664354754e-92	5.3499617436164e-90
Varpa_2061.t01	5270.53255756245	-6.41407274210851	0.315252392632697	-20.3458336621781	5.0545358405691e-92	5.74287172140297e-90
Varpa_1332.t01	1564.66882195983	3.44907448557996	0.169632481227792	20.3326300518375	6.61594991136485e-92	7.38269124930695e-90
Varpa_2537.t01	2733.23878181227	-3.58207406391307	0.176568947807199	-20.2871122493433	1.67127937823925e-91	1.83224997098545e-89
Varpa_0430.t01	16491.0573612937	3.46082853832977	0.170899701258431	20.2506412407145	3.50645835422197e-91	3.77790659578157e-89
Varpa_5241.t01	6489.50059291592	-2.57186442190319	0.127892097257914	-20.1096430275643	6.07595091920446e-90	6.43535886340825e-88
Varpa_0300.t01	1026.00994211381	3.49135048987018	0.173994630840043	20.0658518772332	1.46754113478612e-89	1.52844409187974e-87
Varpa_0301.t01	5723.44707346335	3.40935347392651	0.170027986591439	20.0517193802857	1.94988446888633e-89	1.99751279443782e-87
Varpa_2933.t01	5078.80630916763	-4.30514743312071	0.218470392787972	-19.7058620995793	1.92043385013835e-86	1.93561147250235e-84
Varpa_2989.t01	586.691543541772	-4.22911083019925	0.215767924593002	-19.6002757971395	1.53788172951016e-85	1.52543221074745e-83
Varpa_5768.t01	11325.1134129889	-4.00241850298193	0.204996346347897	-19.5243406738063	6.81914393681733e-85	6.65825475955804e-83
Varpa_1331.t01	4131.40746344579	4.19122913371461	0.215439155065091	19.4543518909008	2.67716110473485e-84	2.57378149899817e-82
Varpa_0909.t01	853.473703458051	-3.89269277994792	0.201870955763889	-19.283074998173	7.45124699867658e-83	7.05497613556514e-81
Varpa_5157	5976.36166637054	2.12030333566836	0.11002392281964	19.2712937453078	9.35675636909084e-83	8.7269209776789e-81
Varpa_4974.t01	698.383372153948	2.95423389225682	0.153496852358201	19.2462180616109	1.51851848675992e-82	1.39547382702393e-80
Varpa_5359.t01	6914.18781053238	1.95326038663716	0.101661199113782	19.2134305287017	2.85744998397321e-82	2.58785578983313e-80
Varpa_5105.t01	3631.22369753979	-4.30122366363532	0.22466938726258	-19.1446806173389	1.07193807885746e-81	9.56934436397179e-80
Varpa_4531.t01	1602.46596022714	-5.58377770807895	0.291902239479812	-19.1289306927881	1.45018353874544e-81	1.27636576529863e-79
Varpa_4664.t01	10521.0984106472	2.52978504508088	0.132504274477393	19.0921014062267	2.93713190037517e-81	2.54918572853395e-79
Varpa_5014.t01	2154.62222020472	2.33189855449039	0.123140937824478	18.9368263364553	5.67143578800599e-80	4.85490441633554e-78
Varpa_1128.t01	36256.1471998429	-4.82087990579354	0.255403477830444	-18.8755452617368	1.81243644431449e-79	1.53052910007044e-77
Varpa_5676.t01	1479.54118105099	-2.84521953195474	0.15096452947449	-18.8469406810924	3.11334639478175e-79	2.59404021613215e-77
Varpa_3977.t01	12451.1698752874	-4.14778893482482	0.221159342460335	-18.7547534220433	1.77036834603855e-78	1.45566207820985e-76
Varpa_3859.t01	1108.40227204145	-2.3619542080755	0.126648343088536	-18.6497047689312	1.26976490066074e-77	1.03048842392584e-75
Varpa_0355.t01	1928.57444942484	4.87880764039498	0.261913439504447	18.6275574465592	1.92092922729219e-77	1.53895983863447e-75
Varpa_5243.t01	1566.54207969888	-3.43135264476081	0.184826777367658	-18.5652354795709	6.1417224778851e-77	4.85818022332962e-75
Varpa_1772.t01	1179.61931550332	-3.84205111803235	0.208013291312309	-18.4702193489355	3.58624090419461e-76	2.80130242628902e-74
Varpa_3863.t01	3375.58558800827	2.74363979691415	0.14962689876753	18.3365412202845	4.2285977380866e-75	3.26228484756829e-73
Varpa_1454.t01	1622.57465440312	2.41868509763087	0.132587596926467	18.2421670932936	2.38800154089116e-74	1.81983190597913e-72
Varpa_0696.t01	849.243865612039	-5.72399004168708	0.315778303878764	-18.1266096225682	1.96507534762432e-73	1.47948865630173e-71
Varpa_1793.t01	4147.5348306826	-4.22330866896213	0.233399671020385	-18.0947498790316	3.50531645812288e-73	2.60770506509641e-71
Varpa_2951.t01	4959.55084263865	-5.81091753480715	0.321160115518403	-18.0935217482638	3.58432522660352e-73	2.63511156953475e-71
Varpa_2089.t01	23932.1666610603	2.3139123750459	0.127999079328288	18.0775704574503	4.78714748402251e-73	3.47847495670426e-71
Varpa_0385.t01	1687.20406475576	3.30706065299688	0.183048771945	18.0665547102962	5.84518274763116e-73	4.19845367700542e-71
Varpa_3945.t01	11962.9849398748	-3.18364819488441	0.176227132090777	-18.0655961265061	5.94760398422509e-73	4.22347469288893e-71
Varpa_3606.t01	2060.33123845208	-3.36919491565255	0.187084528049801	-18.0089446774331	1.65758652500483e-72	1.16384923536575e-70
Varpa_0315.t01	3862.20564359839	5.42422394118162	0.301353500270939	17.9995385363198	1.96448936520737e-72	1.36401044924232e-70
Varpa_3996.t01	3083.3271165878	-3.19927005945652	0.178383295853212	-17.9348074277602	6.30818587809085e-72	4.33185203870216e-70
Varpa_4614.t01	2606.88787859459	2.10962664678044	0.117742603391765	17.9172753617574	8.64603387609413e-72	5.87272453170785e-70
Varpa_1313.t01	665.31039844186	-4.52778288411071	0.25279938401948	-17.9105772020466	9.75190506106253e-72	6.55265104586879e-70
Varpa_2059.t01	849.118907188632	-3.08577743045923	0.172443513680244	-17.8944244674873	1.30336401330191e-71	8.66459757353577e-70
Varpa_2557.t01	9724.42332016307	-2.50030942661152	0.140322940206547	-17.8182514058729	5.10060977654924e-71	3.35512742038486e-69
Varpa_4554.t01	1299.24349422172	-4.70007960753483	0.264063835832814	-17.799027999088	7.19060679472605e-71	4.68063561044198e-69
Varpa_1791.t01	15638.5358834241	-3.75762506143309	0.211276676623272	-17.7853283262938	9.18239234684707e-71	5.91554327581931e-69
Varpa_1640.t01	114778.438698775	-7.73566939979456	0.436632834743891	-17.7166460793814	3.11966430589021e-70	1.98926349464366e-68
Varpa_5748.t01	7329.47127752413	3.01236367975807	0.170460302267293	17.6719367482669	6.89872225128964e-70	4.35455710588979e-68
Varpa_1079.t01	2470.44495049765	-2.80918117430263	0.1596309637959	-17.5979716434862	2.55305337434026e-69	1.59540305362523e-67
Varpa_3570.t01	1189.25961687847	4.82745061597734	0.274425382807372	17.5911228276062	2.88111865834487e-69	1.78258519762347e-67
Varpa_1596.t01	1998.43956041064	-3.45696693659243	0.196848112013471	-17.5615955938447	4.84927469106457e-69	2.97089387690809e-67
Varpa_3852.t01	2141.76861570544	-3.29289475004655	0.189100620820752	-17.4134528789722	6.52284243911284e-68	3.95740217495302e-66
Varpa_5770.t01	26886.7544196976	-4.42661053613742	0.254807504264847	-17.3723711509548	1.33589655607795e-67	8.02693997974145e-66
Varpa_3926.t01	5663.74755422306	1.64551475293301	0.095287990807874	17.2688576911104	8.07244579382922e-67	4.80425845387036e-65
Varpa_3541.t01	1055.77927378336	-3.3783876177077	0.195690057762273	-17.2639716924802	8.78548824300399e-67	5.17929396514452e-65
Varpa_2268.t01	2840.46007397775	-3.28176489746898	0.190365883466466	-17.2392491643445	1.34775899902488e-66	7.87116447187521e-65
Varpa_5762.t01	20165.4117775326	-3.64113432824123	0.21203962555736	-17.1719522644425	4.30687314980413e-66	2.49200465862278e-64
Varpa_0770.t01	13283.7431106446	4.70604758872152	0.274140592110419	17.1665478377095	4.72711358649386e-66	2.7100672295413e-64
Varpa_1833.t01	3754.66854614689	3.46073620549954	0.202497239226606	17.0902883353722	1.75304926474995e-65	9.95891350492952e-64
Varpa_2588.t01	1902.37695264266	5.07564724830131	0.297047127307057	17.087010045563	1.85441410797428e-65	1.0439850234893e-63
Varpa_1832.t01	1900.66669729025	3.40252741533045	0.199893603927521	17.0216922826814	5.67077023826748e-65	3.16398600169049e-63
Varpa_0302.t01	8703.29493305312	3.81436312053706	0.225036703753156	16.9499599706235	1.92584866521584e-64	1.0650113547729e-62
Varpa_5503.t01	2812.43710890824	2.19866734412537	0.130317315237391	16.8716439570612	7.27433665100165e-64	3.98748506422011e-62
Varpa_5597.t01	36371.7139403489	-3.27217417295203	0.194628935257308	-16.8123725725883	1.98082129830552e-63	1.07636106896619e-61
Varpa_2208.t01	2661.344372127	2.10919603111793	0.125777496158856	16.7692639425262	4.09550579463072e-63	2.20627721643512e-61
Varpa_0103.t01	583.218883154918	-4.26752096775911	0.256958668615815	-16.6078108621414	6.11856263753072e-62	3.26793999332731e-60
Varpa_5161.t01	6590.11163074036	1.72244233243956	0.103745177955269	16.602625455828	6.67081512116413e-62	3.53270539764022e-60
Varpa_4969.t01	17382.7988301913	3.19716996807434	0.192802292798868	16.5826345820982	9.30581467145418e-62	4.88672570436279e-60
Varpa_1080.t01	3620.07022105849	-2.66228392603633	0.16070370808151	-16.5664125477802	1.21883875995709e-61	6.34710284247656e-60
Varpa_4504.t01	3742.48069379879	2.01428063934372	0.12188778948251	16.5256966911583	2.39654582327809e-61	1.23768717765825e-59
Varpa_2491.t01	2044.13913408736	-4.89552394323232	0.296348246064561	-16.5194969372817	2.65604194185608e-61	1.36045951595563e-59
Varpa_4312.t01	3203.73732977891	2.00175719684854	0.121520487614429	16.4725902285703	5.77440443809893e-61	2.93367913281953e-59
Varpa_5946.t01	1062.43917043813	-2.31665051084996	0.141189850038385	-16.408052775891	1.67491688112893e-60	8.44077063723765e-59
Varpa_3667.t01	2557.51679487846	-2.22121516000049	0.135533030735104	-16.3887367378495	2.30178492928059e-60	1.15070832184595e-58
Varpa_4653.t01	1134.081316448	2.70439019306907	0.165372802363217	16.3532948249209	4.12082774060038e-60	2.04373432944538e-58
Varpa_2546.t01	2413.95850328414	-3.71262555718406	0.228498893981966	-16.2478928999852	2.31174190316263e-59	1.13748623250892e-57
Varpa_4904.t01	479.167396437269	-5.36916122458699	0.332149478169945	-16.1648943547033	8.91906827001309e-59	4.35431700150874e-57
Varpa_0330.t01	5504.00291020277	1.66293745502089	0.10295362421847	16.1522964115581	1.09411437141579e-58	5.30009357130022e-57
Varpa_5948.t01	1829.90497174315	-3.12466537293133	0.193951238873782	-16.1105718688643	2.15026047346525e-58	1.03361366912957e-56
Varpa_5245.t01	2337.7347086472	-2.82225763582	0.175297317704319	-16.0998335444037	2.55791786556044e-58	1.22018540014406e-56
Varpa_0456.t01	3495.09489379678	-3.56648468881233	0.22376585529634	-15.9384669483605	3.42657308665395e-57	1.6221708498864e-55
Varpa_5763.t01	12199.7207586931	-3.31003410370808	0.208012763659685	-15.9126490388032	5.17755998975448e-57	2.43267461473502e-55
Varpa_5163.t01	5812.3465403966	1.43720734655876	0.0906796318477438	15.8492851952896	1.42188978430791e-56	6.6308875090598e-55
Varpa_0908.t01	678.698964716323	-4.016220821455	0.253488543387561	-15.8437962038961	1.55163936238313e-56	7.1823662040979e-55
Varpa_2174.t01	10947.8944358781	-3.05836920765713	0.193278258696077	-15.8236587409778	2.13704703105713e-56	9.81941683608531e-55
Varpa_5767.t01	28226.1297599681	-3.87990723339519	0.245777821700552	-15.7862381827208	3.86980469753432e-56	1.76513938356876e-54
Varpa_2832.t01	43491.5703398784	1.86017216205008	0.118112343799755	15.7491766076861	6.9581389498634e-56	3.1508268331664e-54
Varpa_2331.t01	3951.23576977218	3.39442435900128	0.215866247155097	15.7246647113035	1.02491941932411e-55	4.60771327435712e-54
Varpa_2596.t01	2144.43839502772	2.90085864096886	0.184613783606546	15.7131205714913	1.22974111612922e-55	5.48903731049391e-54
Varpa_5156.t01	10361.1772949812	1.83009413379085	0.116495430955707	15.7095786399269	1.30040511752056e-55	5.76328480807515e-54
Varpa_5152.t01	15357.7133643615	1.56179488029673	0.0995607740003602	15.6868495246037	1.86063666690636e-55	8.18811164189989e-54
Varpa_4507.t01	17427.6138754482	2.36743349661233	0.151023124579255	15.6759668640675	2.20838751361837e-55	9.65049900181903e-54
Varpa_4159.t01	16621.9399757402	-3.79807358812096	0.242677851206212	-15.6506808068512	3.28684378621663e-55	1.42635325139359e-53
Varpa_5769.t01	23353.8661232889	-4.11916210967498	0.264412843994211	-15.5785250347565	1.01878455732837e-54	4.3906101370655e-53
Varpa_0467.t01	728.752832828115	-5.43880840698729	0.349806381933938	-15.5480536887816	1.64014841998193e-54	7.0200599153884e-53
Varpa_4203.t01	2410.78769976793	1.58577979008873	0.102412989018862	15.4841666597258	4.43775613229645e-54	1.88649918848439e-52
Varpa_3204.t01	2497.87528976338	-3.62890737651351	0.234496526503426	-15.4753139870517	5.09241999348772e-54	2.15017111752059e-52
Varpa_3949.t01	13526.948253634	-3.4163955505516	0.220828218835068	-15.4708287218638	5.45996014205573e-54	2.2898852971615e-52
Varpa_5595.t01	5403.52241027524	-2.82281195919809	0.182491335109028	-15.4681972024131	5.68777156687344e-54	2.36952563475947e-52
Varpa_5766.t01	19065.6035021547	-3.62027050646787	0.234256589918961	-15.4542952568389	7.05792933105004e-54	2.92086095296237e-52
Varpa_5598.t01	19253.4050958677	-3.57964992222168	0.23191842489979	-15.4349527156733	9.52702104007529e-54	3.91673384733095e-52
Varpa_5500.t01	2126.57954164558	2.08635202264882	0.135511400292021	15.3961365475733	1.73744664628511e-53	7.0962771847292e-52
Varpa_0396.t01	295.996746471435	-2.69448248623666	0.175390442514136	-15.3627669080058	2.90890038957421e-53	1.1803713334058e-51
Varpa_4555.t01	353.25489830962	-5.90537950880138	0.385581793605039	-15.3155040168998	6.02430773283626e-53	2.42876767887057e-51
Varpa_2587.t01	2062.48941932429	4.9237775796301	0.321960262121612	15.2931220368129	8.49768383382542e-53	3.4039760434343e-51
Varpa_1143.t01	2096.00150229957	1.91418859626482	0.12537847639153	15.2672823227427	1.26329258162741e-52	5.02822633285969e-51
Varpa_0354.t01	1907.82025526135	3.07667696134284	0.202783893471913	15.1721959208214	5.40382199967463e-52	2.13724580227638e-50
Varpa_0856.t01	5468.43237211397	1.91215486012704	0.126344749386076	15.134422834494	9.60194056814795e-52	3.77374381197211e-50
Varpa_0747.t01	1497.07794379939	-3.41539640542765	0.226553069564916	-15.0754806014624	2.34801059996104e-51	9.17044889947282e-50
Varpa_2101.t01	10627.6238942364	-2.56289377215073	0.170507016598085	-15.0310164548355	4.59894323566741e-51	1.78501840246495e-49
Varpa_0621.t01	718.333788117588	-2.67307556456902	0.178400068534573	-14.9836016685777	9.3982818677828e-51	3.62530020936881e-49
Varpa_0968.t01	1717.97504218292	-2.598458754317	0.17357290247173	-14.9704171406606	1.1460018542912e-50	4.39347582053111e-49
Varpa_4141.t01	1084.36073464079	-2.45595805359834	0.164099149104324	-14.9663058401174	1.21907324677291e-50	4.64511507261214e-49
Varpa_3281.t01	9930.52370953768	-3.46526008242778	0.232363572701449	-14.9130952073977	2.70898039860411e-50	1.02596475823497e-48
Varpa_3929.t01	4854.37627314243	2.27828765068115	0.152980116652472	14.8927043627296	3.67594865345559e-50	1.38379536960506e-48
Varpa_5596.t01	22773.1599224867	-2.96823736221112	0.199355832436192	-14.889142323745	3.8771113699482e-50	1.45078257190457e-48
Varpa_1834.t01	1439.18946349314	2.74477737489599	0.184431518105423	14.8823661112362	4.29053148117764e-50	1.5959244777309e-48
Varpa_2547.t01	4311.06347239882	-4.07748034127608	0.275309002139448	-14.810559442625	1.2519398867312e-49	4.62921440957589e-48
Varpa_1792.t01	10542.3630804328	-4.15290010709899	0.28059738198037	-14.8002097446138	1.46026558893435e-49	5.36776450897104e-48
Varpa_2082.t01	7854.26590684027	-3.41701999347097	0.231522876051629	-14.7588871205495	2.69694312292677e-49	9.85567109659029e-48
Varpa_5771.t01	25492.0599086637	-4.50952557145865	0.305961552093943	-14.7388635617655	3.62839120453525e-49	1.31824515332214e-47
Varpa_0969.t01	3013.53402695555	-2.31697575624919	0.157313312508619	-14.7284150292255	4.23522747157264e-49	1.52835951912434e-47
Varpa_1789.t01	9730.24212870469	2.1119955945548	0.14339914898098	14.7280901564829	4.2556338026506e-49	1.52835951912434e-47
Varpa_5772.t01	28000.6039122654	-4.40604609198166	0.300805498371292	-14.647491870455	1.39781053462005e-48	4.99138173190896e-47
Varpa_3679.t01	766.765278636338	-2.8612270323625	0.195729277515906	-14.6182884271362	2.14730894980397e-48	7.6241668337074e-47
Varpa_5889.t01	469.003442290485	-3.33976683642539	0.228941601666213	-14.5878547722166	3.35585038164753e-48	1.18478582118166e-46
Varpa_0109.t01	6864.05432246147	-5.00900744924316	0.343893473712957	-14.5655786809845	4.65029945677935e-48	1.63256861266372e-46
Varpa_2056.t01	1668.80105960394	-2.65881360794331	0.183280316855858	-14.5068147717922	1.09697399616323e-47	3.82960363241566e-46
MSTRG.3573.1	1797.43828245008	-5.22972169713125	0.361180694755946	-14.4795161343411	1.63242261299555e-47	5.66722717144955e-46
Varpa_2102.t01	1345.77803870664	-1.97693593957464	0.136572990653331	-14.4753067946852	1.73549653716068e-47	5.99177782360062e-46
Varpa_6017.t01	3534.8743573051	1.56247120449334	0.10808455066686	14.4560086973874	2.29739262492885e-47	7.88813544680241e-46
Varpa_4417.t01	692.07754312659	1.9317366681386	0.133806316512917	14.436812240864	3.03560605848121e-47	1.03658482292072e-45
Varpa_5444.t01	9731.2517264774	-3.82036291424733	0.264742709121635	-14.4304745045579	3.32783751135058e-47	1.13019872871901e-45
Varpa_5765.t01	21802.7631968365	-3.26997374577971	0.227232122534494	-14.3904554924153	5.940339152794e-47	2.00655023598971e-45
Varpa_4975.t01	765.900471993088	3.4187009558819	0.238196587230888	14.3524346659429	1.02861775763681e-46	3.45582385347981e-45
Varpa_1001.t01	6174.94796020289	-3.89282448352396	0.271858627742798	-14.3192971870913	1.65791355227901e-46	5.54026833593131e-45
Varpa_1742.t01	1780.0809887034	2.72310504226922	0.190184582311416	14.3182218514974	1.6837640140138e-46	5.59672410828311e-45
Varpa_0299.t01	5711.13734951845	3.2079047653768	0.224308111569352	14.3013319622415	2.14661324868127e-46	7.097453011116e-45
Varpa_2549.t01	20502.2369273049	-3.60876460143641	0.253171805559364	-14.2542120496519	4.22038921884528e-46	1.38806380150338e-44
Varpa_0640.t01	11416.6896649297	-2.85102703671486	0.200398154283732	-14.2268128511716	6.24643868731574e-46	2.04366467837885e-44
Varpa_2269.t01	1018.74940807824	-3.76223255930816	0.265136425838396	-14.1897988833918	1.05962182643494e-45	3.44873791322496e-44
Varpa_5360.t01	5607.89981931762	2.17524854903626	0.15346693836323	14.1740532015294	1.32619728282674e-45	4.29399317118358e-44
Varpa_4530.t01	1001.56958795583	-4.73580772107408	0.334195788750649	-14.1707582216351	1.38991651781e-45	4.47710738133746e-44
Varpa_2950.t01	9526.10067318672	-3.66840412021076	0.259021728387634	-14.1625343288609	1.56255692050469e-45	5.00739394678657e-44
Varpa_2552.t01	1273.86777120136	-2.39854677564989	0.169638150362837	-14.1391943411295	2.17763151077594e-45	6.94286699532595e-44
Varpa_5160.t01	12655.1926169012	1.66055862793979	0.117762547866979	14.1009060861651	3.74924687878164e-45	1.18929156068561e-43
Varpa_0642.t01	7008.93589521523	-2.7370215705459	0.194345835526241	-14.0832529965703	4.81417223400465e-45	1.51938193385328e-43
Varpa_4903.t01	675.070218539214	-4.02720632319864	0.286294147377248	-14.066673594595	6.08657133469616e-45	1.911305742237e-43
Varpa_1129.t01	8222.89943954209	-3.39502289110564	0.241484644399092	-14.0589597303538	6.78766299896063e-45	2.12080530402525e-43
Varpa_5159.t01	2876.89882681936	1.59943400059751	0.113977606145686	14.0328793934584	9.80867739171204e-45	3.04947388163226e-43
Varpa_1286.t01	1512.45496492146	1.88095061525084	0.134146642520239	14.0216003912813	1.1499192517768e-44	3.55734921007587e-43
Varpa_5589.t01	13296.1266954879	-4.19367997665489	0.299248154821175	-14.0140545867725	1.27890016953077e-44	3.93687052187082e-43
Varpa_R0010.r01	1538.59635663874	-2.79592412935778	0.199878841564705	-13.988094525016	1.84283458697576e-44	5.64503594804487e-43
Varpa_5151.t01	27336.5081468453	1.80699768156069	0.129732644254147	13.9286275397329	4.24433113064145e-44	1.29379635294529e-42
Varpa_4099.t01	350.047255488401	-2.16545513419629	0.155515775331144	-13.9243438782035	4.50660946822847e-44	1.36707779451261e-42
Varpa_4079.t01	2194.38192117738	2.78321570145451	0.200106301014184	13.9086859701496	5.61006554175956e-44	1.69358935122973e-42
MSTRG.3420.1	628.378126756262	-4.81874798139445	0.347072353169631	-13.8839868326801	7.9212526951232e-44	2.37980327364543e-42
Varpa_0591.t01	2078.94445261037	2.13091334415635	0.153645298831831	13.8690435721609	9.75690961767775e-44	2.91726929190757e-42
Varpa_1348.t01	1137.5551994045	2.04070279360497	0.147338505944545	13.8504376742699	1.26439323905021e-43	3.76247302420228e-42
Varpa_6022.t01	4947.83887100782	-3.24737834800889	0.234881614592282	-13.8255961567951	1.78626452249488e-43	5.29022132752157e-42
Varpa_4408.t01	1176.17051738651	2.75564040042191	0.200015812158178	13.7771127726776	3.49991941616098e-43	1.031650775075e-41
Varpa_2496.t01	336.16218648026	-3.62711230230435	0.263361935098376	-13.7723483120272	3.73860084843371e-43	1.09683177004048e-41
Varpa_2080.t01	10242.1588718826	-3.49866786251937	0.254600034264123	-13.7418200772504	5.70240018687549e-43	1.66515414802733e-41
Varpa_5541.t01	2518.80884610844	1.38600281890857	0.100924756051675	13.7330311524253	6.43825502725353e-43	1.87128631001429e-41
Varpa_0353.t01	641.199058319587	2.51074354260305	0.183338012643335	13.694615243198	1.09337983838726e-42	3.16320861577871e-41
Varpa_3927.t01	2785.57917649275	1.33890644988004	0.097812161598167	13.6885478043165	1.1886105816032e-42	3.42286982693015e-41
Varpa_5949.t01	4468.79539310695	-2.67360820220081	0.195520336787441	-13.6743228153674	1.44546666101684e-42	4.14345007554782e-41
Varpa_1711.t01	1077.05878739743	2.486792289024	0.181929546213863	13.6689852790635	1.55549139775563e-42	4.43847750893833e-41
Varpa_5532.t01	13681.6764524568	1.60154311231138	0.117202482234867	13.6647542080378	1.64859491778851e-42	4.68275892784563e-41
Varpa_0412.t01	1850.30184151525	-2.0724835624125	0.152452812418965	-13.5942625756026	4.33103876003844e-42	1.22464530368689e-40
Varpa_2373.t01	4168.34030845415	1.63481956051203	0.120352269395849	13.5836205558781	5.00879853527684e-42	1.40990910121374e-40
Varpa_0359.t01	816.45119495151	3.89170749109966	0.286590534235632	13.5793301808773	5.31099000007458e-42	1.48826800495363e-40
Varpa_5475.t01	5319.86537286145	1.60692592698738	0.118385027081948	13.5737260580685	5.73318491379559e-42	1.59940502349592e-40
Varpa_5592.t01	35780.0051100296	-4.2595233917778	0.313884113768095	-13.5703694610197	6.00187430652671e-42	1.66692055739935e-40
Varpa_4553.t01	670.674914213874	-3.69964722081503	0.273143310082635	-13.5447110884603	8.51482467954457e-42	2.35438670010947e-40
Varpa_3766.t01	2000.64168897063	-1.44316065672129	0.106607967131612	-13.537080722491	9.44691502176129e-42	2.60060669475711e-40
Varpa_3338.t01	2442.28593220998	1.68737961008064	0.124662212606209	13.5356141592869	9.63736118958924e-42	2.64139781025189e-40
Varpa_0179.t01	2224.51033588915	-1.88000712509328	0.138966961933938	-13.5284466101158	1.06245022690252e-41	2.89923644887066e-40
Varpa_5322.t01	441.753696971781	-2.8732598092292	0.212479161925963	-13.52254867341	1.15117334598488e-41	3.12768793002588e-40
Varpa_0102.t01	720.58684209817	-3.67547379250697	0.2724790330509	-13.4890151045874	1.81509024630122e-41	4.91017270525383e-40
Varpa_0478.t01	16435.6651526705	-2.34017739015903	0.173816909657024	-13.4634621842988	2.56605130125626e-41	6.91174766446136e-40
Varpa_5148.t01	41438.7824176497	1.98281122484123	0.147541568608828	13.4390005714131	3.57228714356788e-41	9.58078212882219e-40
Varpa_0468.t01	1395.33486614642	-5.30625609899265	0.395010745681144	-13.4331943042276	3.86378432442594e-41	1.03182855740759e-39
Varpa_1856.t01	786.544784414136	-2.26242019904314	0.168497570389819	-13.4270197119699	4.19975977906357e-41	1.11308448178368e-39
Varpa_2330.t01	12933.7930618704	2.73030482912545	0.203345115968726	13.4269506111244	4.20367959194988e-41	1.11308448178368e-39
Varpa_2214.t01	3775.52493403338	-3.19985434134041	0.23837228170204	-13.4237685627399	4.3881812030013e-41	1.15703562605718e-39
Varpa_4453.t01	1109.22707621745	1.4466765586914	0.108058646064683	13.3878834445643	7.11803942236152e-41	1.86893396429988e-39
Varpa_0345.t01	338.129412727522	-3.11272151968262	0.233117646812316	-13.3525778174515	1.14419745239521e-40	2.99166940586514e-39
Varpa_4598.t01	737.867309394885	2.23214098817239	0.168245413697542	13.2671728703711	3.58866001495088e-40	9.34397351392835e-39
Varpa_1209.t01	2147.92983057181	-3.33184843229109	0.251352551038617	-13.2556778060279	4.18320220749774e-40	1.084681767413e-38
Varpa_0207.t01	1804.65957516592	-1.690763362439	0.127581169660693	-13.2524522775238	4.36696850608707e-40	1.12765232208835e-38
Varpa_0206.t01	4460.54367880139	-1.61053141059024	0.121954086286812	-13.2060471250024	8.0965917271105e-40	2.08212352686064e-38
Varpa_3921.t01	1690.90299247842	1.35086350114536	0.102390794993969	13.1932123510216	9.60053635634989e-40	2.45876031519797e-38
Varpa_0870.t01	875.41260315906	2.03527384980589	0.154293478922277	13.1909259161311	9.89622287445844e-40	2.5241427241833e-38
Varpa_2590.t01	2044.68735531516	4.07638225018647	0.31041579493266	13.1320065432585	2.15859988306418e-39	5.48337019075937e-38
Varpa_2332.t01	5968.52360782716	3.30073215623001	0.251527165386415	13.1227660883435	2.43868459945779e-39	6.16977330445818e-38
Varpa_1320.t01	1581.99110741796	3.19332060849917	0.243672078723965	13.1049918612818	3.0829530199803e-39	7.76829573461971e-38
Varpa_1134.t01	3269.22399922634	-1.69696713406383	0.129640181314867	-13.0898238250861	3.76480036728183e-39	9.44828815066031e-38
Varpa_3850.t01	433.975033581999	-2.2521538409843	0.172285077188374	-13.0722513971527	4.74403726755233e-39	1.18307482832711e-37
Varpa_5395.t01	771.158941674685	-3.7939009062532	0.290228343921917	-13.0721240213323	4.75198882877429e-39	1.18307482832711e-37
Varpa_4733.t01	2161.4395800324	-2.85532372678422	0.218596785363517	-13.0620572577769	5.4241877427098e-39	1.34506941286482e-37
Varpa_0104.t01	263.21924384529	-4.57162327995563	0.351184121572213	-13.0177391263847	9.7000583024615e-39	2.3958760605566e-37
Varpa_4618.t01	5870.40622667413	3.32635621533815	0.255743279727533	13.0066221833161	1.12192618657318e-38	2.76020344090387e-37
Varpa_0639.t01	12498.41248215	-2.9344560298669	0.225711970504991	-13.0008879161419	1.2093099717456e-38	2.96352078958362e-37
Varpa_5590.t01	7821.16833916554	-4.22108901850218	0.324888682925805	-12.9924162962185	1.350935012503e-38	3.29765347387938e-37
Varpa_1811.t01	2591.72024351031	2.63439318734905	0.202973314048797	12.9790125351932	1.60942128802287e-38	3.913336042356e-37
Varpa_4617.t01	817.956928437892	3.74103001154981	0.288333913472754	12.9746444547298	1.70385140191604e-38	4.12688659324548e-37
Varpa_5474.t01	3999.3316139244	1.6431903204046	0.126917362587427	12.9469308761651	2.44536539731023e-38	5.90003411883846e-37
Varpa_5358.t01	6254.76350243661	1.75999801959969	0.136474065514727	12.8962086163526	4.72792068621977e-38	1.13633755262259e-36
Varpa_2063.t01	345.355539204465	-3.18935304334101	0.247376137881462	-12.8927271266127	4.94632218119782e-38	1.18427460959024e-36
Varpa_3461.t01	4276.1343398819	1.76091498968171	0.136892115931343	12.8635237880674	7.2208283638087e-38	1.72225024600918e-36
Varpa_1136.t01	212.441943064088	-8.10448090726628	0.630515212245703	-12.8537436525926	8.19464189599802e-38	1.94708430449018e-36
Varpa_5154.t01	6166.19696030606	1.16956974401602	0.0910355423335057	12.8473968961633	8.89534435643716e-38	2.10556844255212e-36
Varpa_0900.t01	2983.02366157791	-1.41223660241052	0.109936456293283	-12.8459352795857	9.06496849912654e-38	2.13762219437893e-36
Varpa_0911.t01	231.254773381341	-2.56007648145372	0.199550439692263	-12.8292199476069	1.12491037791284e-37	2.64017287460234e-36
Varpa_3351.t01	10203.838845397	2.5532564829939	0.199022204111565	12.8290031476218	1.12806234200484e-37	2.64017287460234e-36
Varpa_0512.t01	1290.17880482065	1.68146062962063	0.131236657878906	12.8124310447782	1.39688533197528e-37	3.25714046250505e-36
Varpa_3751.t01	4309.40225779166	-1.77300262499536	0.138640854282005	-12.7884571555579	1.90212584529873e-37	4.4187302629263e-36
Varpa_1954.t01	4533.11383528067	-2.47183926880561	0.193624823698707	-12.7661279250637	2.53452445484598e-37	5.86601604382687e-36
Varpa_2226.t01	934.710808375663	-2.87908286262968	0.2256929837911	-12.7566343191889	2.86306467320483e-37	6.60195245123875e-36
Varpa_4028.t01	2130.16333460839	-2.46336820443728	0.193128018724897	-12.7551052441865	2.91980180495193e-37	6.70802995556788e-36
Varpa_1467.t01	601.334610368509	2.13994403139491	0.168285866019208	12.7161245445928	4.81137571333764e-37	1.10132918800904e-35
Varpa_2270.t01	1731.38861654038	-2.6744200943681	0.210552123489635	-12.7019383611192	5.76830641971275e-37	1.3155528035323e-35
Varpa_4185.t01	1944.55623974926	2.06451689884389	0.162548184606472	12.7009532825117	5.84137999044076e-37	1.32737394764598e-35
Varpa_2564.t01	1266.07108551809	2.82006533957718	0.22251035331314	12.67386122752	8.25488058747423e-37	1.86901263735966e-35
Varpa_4711.t01	29314.7088258041	2.2555876060666	0.177977767053078	12.6734234472889	8.30109145806418e-37	1.87269027153224e-35
Varpa_5805.t01	1739.35407871415	-2.75414521168224	0.217365340009513	-12.6705812967316	8.60741741206267e-37	1.93481120172589e-35
Varpa_1446.t01	667.483424163633	2.04303106783769	0.161652786193315	12.6383906887599	1.29681053511549e-36	2.90457671467264e-35
Varpa_1341.t01	85450.1175729253	-3.03521670829407	0.241246469988984	-12.5813932466356	2.67274043046723e-36	5.96498391071061e-35
Varpa_2438.t01	849.900211203017	1.51474540202938	0.120503186980503	12.5701688061948	3.08065435605312e-36	6.85089290782062e-35
MSTRG.4522.1	1059.45141678863	-3.2897678442977	0.261810443618614	-12.5654568963261	3.2698062888044e-36	7.24575159529741e-35
Varpa_5665.t01	2182.13605838596	1.74490584060857	0.13896965468892	12.5560205536561	3.68400398907407e-36	8.1347494444254e-35
Varpa_3835.t01	1048.44533974835	1.59311166155549	0.127074198848022	12.5368617390287	4.69211462696339e-36	1.03243043323571e-34
Varpa_3843.t01	1025.10650493011	-2.2145368831709	0.176953296414631	-12.5148099981245	6.19559521736977e-36	1.35846577239803e-34
Varpa_0477.t01	1181.02163812024	1.56865269673801	0.125365949593838	12.5125897567892	6.37126000106997e-36	1.39209803310092e-34
Varpa_0156.t01	4513.70717281925	-1.62460218191082	0.130016306414563	-12.4953725168188	7.91247922266078e-36	1.72282517987481e-34
Varpa_4523.t01	1221.42812525194	2.43313138297699	0.194906701999095	12.4835696157246	9.17779000733117e-36	1.99138922763238e-34
Varpa_1349.t01	1566.1829750694	1.58280407971964	0.126908995169664	12.4719613263315	1.0618000086833e-35	2.29591289074808e-34
Varpa_5726.t01	3492.77043164642	1.39668629314909	0.111995215361073	12.4709460903858	1.07541587540319e-35	2.31733579496364e-34
Varpa_6020.t01	5450.36720696342	-2.73205652891291	0.219121757682185	-12.4682120014549	1.11295307741448e-35	2.38998068067459e-34
Varpa_5599.t01	19887.3335529169	-3.30710202862821	0.265271400812198	-12.4668623097049	1.13196057468819e-35	2.42247316137895e-34
Varpa_1883.t01	20742.8525707545	-2.24871338272168	0.180799534216344	-12.4376060616997	1.63325819167846e-35	3.48335509890741e-34
Varpa_4464.t01	1453.57893717197	1.53626924003363	0.123980454318034	12.3912212492204	2.91569013858629e-35	6.19732914150536e-34
Varpa_5588.t01	5750.32543340853	-3.80523086842219	0.307158366958102	-12.3884981747583	3.01639395913374e-35	6.3896426612294e-34
Varpa_2079.t01	19412.0869484101	-3.17510113253029	0.25639098280394	-12.3838252726629	3.19732297227321e-35	6.75002407220787e-34
Varpa_1078.t01	716.015567098318	-2.25606452594205	0.182441668332572	-12.3659498762612	3.99461067686091e-35	8.40482226252654e-34
Varpa_1918.t01	588.425594272392	-2.57638108161299	0.20836007087703	-12.3650422596252	4.03998799665661e-35	8.47177348694871e-34
Varpa_5162.t01	6785.2911880494	1.33325050059103	0.107837475872011	12.3635173190944	4.11738512482671e-35	8.60519720569969e-34
Varpa_0393.t01	755.9532523748	-3.29727751637502	0.266868623544249	-12.3554334435584	4.5529551750812e-35	9.48380562969413e-34
MSTRG.1105.1	513.063156651349	-1.74376195181899	0.141841515028009	-12.2937346761605	9.78773894788523e-35	2.03201264735331e-33
Varpa_1632.t01	11881.3853183768	-2.75989944818827	0.225514597818799	-12.2382296972449	1.94222716957595e-34	4.01886674923183e-33
Varpa_0407.t01	37476.3097064695	-5.45560013240814	0.44729958473581	-12.1967475906118	3.23488628280152e-34	6.67155260106492e-33
Varpa_3391.t01	3648.8270064048	1.63301777114126	0.134016173019897	12.1852290984224	3.72604782973468e-34	7.65923450263552e-33
Varpa_2302.t01	3418.1572161507	-3.41196050585652	0.280281994764846	-12.1733131973715	4.31216762388941e-34	8.83499523989669e-33
Varpa_3257.t01	1902.42576389157	1.52435912644044	0.125265362523623	12.1690393555758	4.54398756466636e-34	9.2795353894118e-33
Varpa_2057.t01	3309.32772622995	-2.3963119294225	0.196958299813172	-12.1665953234546	4.68207653491485e-34	9.53038966341463e-33
Varpa_2853.t01	401.801210300576	-2.95822795724571	0.243303234438687	-12.1586051417298	5.16327698579508e-34	1.04757525598161e-32
Varpa_5579.t01	1235.33826073097	1.5014391487	0.124021207040013	12.1063097556822	9.77958162481657e-34	1.97775422567892e-32
Varpa_1013.t01	33446.2002197507	1.70091399206509	0.1405531081238	12.101575089801	1.03603998182467e-33	2.08845607949108e-32
Varpa_3779.t01	929.439868078331	-3.52292330846325	0.291346883976978	-12.0918516799433	1.16628118818646e-33	2.34343766719525e-32
Varpa_5153.t01	11581.0212746425	1.31977540791876	0.10915824535963	12.090478401981	1.18594131680263e-33	2.37530361817296e-32
Varpa_4981.t01	1329.98543557	3.39849650820388	0.281510475144261	12.0723625167494	1.47828414414465e-33	2.95137304049838e-32
Varpa_0636.t01	43449.9563849802	-2.54062142111767	0.21047006660842	-12.071176970949	1.4997382507496e-33	2.98467016845039e-32
Varpa_5950.t01	14328.2979621708	-2.39556146196447	0.198785922918203	-12.0509612893978	1.91701089374023e-33	3.80298446824848e-32
Varpa_5587.t01	8097.27298046339	-3.65112660416059	0.303419866627222	-12.0332483325699	2.37624076266715e-33	4.69909130566677e-32
Varpa_4331.t01	381.525206879201	-3.56457661343992	0.296273066557873	-12.0313893357013	2.43036197371995e-33	4.7909564586044e-32
Varpa_3422.t01	6925.91929486619	-2.00538922924775	0.167084096137564	-12.00227475628	3.45663504401009e-33	6.79261395912549e-32
Varpa_5023.t01	661.605700504618	-3.95798384924359	0.330169333889617	-11.9877391477151	4.11996978069124e-33	8.07074957979296e-32
Varpa_4680.t01	1742.77683075378	1.38485579749196	0.115544860366212	11.9854383232863	4.23597798741237e-33	8.27207076354371e-32
Varpa_4850.t01	2104.63506845397	1.83263332498367	0.152947855189298	11.982079269536	4.41119155717971e-33	8.58739440523864e-32
Varpa_4594.t01	896.006979304139	2.18284490634402	0.182207280629847	11.980009244408	4.52273254965746e-33	8.77719121205264e-32
Varpa_2851.t01	3554.5618302191	-3.37586958005956	0.281965474378505	-11.9726345486109	4.94336147302161e-33	9.56379747520496e-32
Varpa_3171.t01	4853.08897939766	-3.03500488178249	0.254434054946889	-11.9284538479569	8.41213993606973e-33	1.62245254507715e-31
Varpa_5988.t01	716.171314972365	2.20525632273222	0.185165656265178	11.9096400877603	1.05431353300431e-32	2.02720162084429e-31
Varpa_4814.t01	740.126844014398	1.52781738069107	0.128434249695019	11.8957161685379	1.2457972152156e-32	2.38803276008659e-31
Varpa_0205.t01	2254.98230845273	-1.6075564268762	0.135214826087907	-11.8889065155554	1.35164579353248e-32	2.58300751186069e-31
Varpa_3765.t01	8910.52993010229	-1.66651663864138	0.140289984320084	-11.8790849305328	1.52022412669034e-32	2.89630505112436e-31
Varpa_5591.t01	803.626950103865	-4.03727529583999	0.340122111089095	-11.8700759645186	1.69313822684875e-32	3.21593336765284e-31
Varpa_3280.t01	50604.8937354305	-3.03697816220718	0.256214196676335	-11.8532782398614	2.06933979392086e-32	3.91857708248832e-31
Varpa_2081.t01	12409.2202360062	-3.21836594658019	0.271725046041599	-11.8442005750456	2.30606840586927e-32	4.35366207500818e-31
Varpa_0228.t01	1097.38870664287	1.38312660809033	0.116806854751091	11.8411424658055	2.39172518258008e-32	4.50177429697076e-31
Varpa_5806.t01	3428.63500466467	-2.36825908598185	0.200049729680994	-11.8383518426061	2.47264310894077e-32	4.64010414047174e-31
Varpa_1305.t01	2111.96033841087	1.28624928897132	0.10868913479553	11.8342030359434	2.59799442362029e-32	4.86073866862371e-31
Varpa_4080.t01	2178.32185883706	2.80711005278331	0.237346608005068	11.8270493788703	2.82912744384722e-32	5.27737832734367e-31
Varpa_1775.t01	485.549312653191	-2.15097735281757	0.181920391078115	-11.8237287204048	2.94324686119395e-32	5.4739135820241e-31
Varpa_0111.t01	1834.02846384526	-1.47099432368586	0.124441740840436	-11.8207469113763	3.04961006791358e-32	5.65490009329138e-31
Varpa_5217.t01	2101.94445372213	1.38332944709459	0.117217663837348	11.8013736309752	3.839915147952e-32	7.09929874542959e-31
Varpa_3578.t01	3926.37657218272	2.41211174634677	0.204449034507371	11.7981077883731	3.99186802403356e-32	7.35846114518752e-31
Varpa_0638.t01	12619.6410215684	-3.00537673833241	0.254810288841989	-11.7945658787589	4.16342038162316e-32	7.6521217543421e-31
Varpa_0358.t01	1912.613582921	5.17147644663204	0.438553680762509	11.7921173016732	4.2862772812787e-32	7.85482308818492e-31
Varpa_0303.t01	810.639028764305	1.47994933639403	0.125643437326743	11.77896249802	5.01060022117815e-32	9.1553335620299e-31
Varpa_0187.t01	452.642597404015	-1.73254296421865	0.147165352608771	-11.7727639930609	5.39281494242385e-32	9.82498559043924e-31
Varpa_2548.t01	19559.5171338354	-3.40498810268802	0.289243755814015	-11.7720366792548	5.43951907108799e-32	9.88126589396188e-31
Varpa_4454.t01	571.584563724235	1.73616802611398	0.147610112532591	11.7618501627431	6.1374443641167e-32	1.11167796612653e-30
Varpa_3928.t01	2305.39804851034	1.68445442111778	0.143339328677317	11.7515160470006	6.93631094861882e-32	1.25274587046009e-30
Varpa_5539.t01	5210.37456645665	1.11425795241417	0.0948912776555357	11.7424696973628	7.7198643769507e-32	1.39024301128429e-30
Varpa_3735.t01	5573.36685855407	1.52480942483929	0.130268042998114	11.7051687408966	1.1992043772375e-31	2.14722869723701e-30
Varpa_5307.t01	2834.56962556708	1.0627023578286	0.0907879735333978	11.7053208312627	1.19705605219338e-31	2.14722869723701e-30
Varpa_1878.t01	753.75328812572	1.69019713231807	0.144428486456258	11.7026576528583	1.23523273475362e-31	2.20541981699296e-30
Varpa_4029.t01	12977.2887906985	-2.48105387465805	0.21227076977023	-11.6881560157512	1.46533573870253e-31	2.60879858437381e-30
MSTRG.4567.1	1868.89802767763	-4.1855364428397	0.358709650185591	-11.6683129117774	1.85056669285968e-31	3.28528160900003e-30
Varpa_5583.t01	4188.83282740789	-3.05244628551112	0.262125263023821	-11.6449908349113	2.43347816117718e-31	4.30787677880912e-30
Varpa_2492.t01	2070.2327286152	-4.24904187852342	0.365179006971475	-11.6355042250699	2.71978120543664e-31	4.80110529739365e-30
Varpa_4468.t01	2289.70620090513	1.6523057480703	0.142138679672195	11.6246031824758	3.09025957376657e-31	5.43972734548374e-30
Varpa_2848.t01	13107.4451547078	-2.65470719805643	0.22846355841342	-11.6198277593688	3.26794421089897e-31	5.73634364435609e-30
Varpa_5305.t01	13582.2297243351	-3.53603214983017	0.305696378193408	-11.5671378598833	6.0466240176648e-31	1.05841326292401e-29
Varpa_1081.t01	872.884352214517	-3.35146509167781	0.290692383547142	-11.5292497546097	9.39589322437741e-31	1.64008203237806e-29
Varpa_1629.t01	6844.75561047221	-2.75561872973817	0.239157085502096	-11.5222123733149	1.01958969799327e-30	1.77476769436211e-29
Varpa_2227.t01	649.747785156163	-2.60199776285579	0.225895118023994	-11.5186099886382	1.06312150237107e-30	1.84540174119912e-29
Varpa_2522.t01	373.522934229215	-3.79887646680177	0.329859611088698	-11.5166462916258	1.08762295803349e-30	1.88270245560978e-29
Varpa_0026.t01	1279.94029468039	-1.66001901450224	0.144214153652149	-11.5107912258479	1.16405459930147e-30	2.00944121299307e-29
Varpa_1630.t01	6415.67376667987	-3.31573753747501	0.288067737428756	-11.5102703519343	1.17110691568239e-30	2.01050744947781e-29
Varpa_5523.t01	5381.00253050097	1.45508292074795	0.126413474324416	11.5105049404287	1.16792549622188e-30	2.01050744947781e-29
Varpa_4595.t01	430.635824948507	1.95087577170229	0.169562910771997	11.505321315966	1.2402657556934e-30	2.12340293351454e-29
MSTRG.978.1	902.364814047813	-2.23578049054988	0.194643502431347	-11.4865405863649	1.54162567809179e-30	2.63213630120098e-29
Varpa_0508.t01	818.378315529831	1.34508946897261	0.117227919577959	11.4741392137228	1.77939584205073e-30	3.02982142151907e-29
Varpa_0438.t01	3074.5839273304	1.25401252103608	0.109387845045472	11.4639110087122	2.0026277078684e-30	3.40065775719283e-29
Varpa_0641.t01	15816.4789023689	-2.95679841737697	0.25806293982537	-11.457663852771	2.15242386790369e-30	3.64512107060438e-29
Varpa_1611.t01	4762.87828011471	1.90870484827859	0.166636840438972	11.4542789172579	2.23818091648756e-30	3.78010609381913e-29
Varpa_0304.t01	504.84083900848	1.92124504158248	0.16774541133907	11.4533388797086	2.26259259464463e-30	3.81103534337852e-29
Varpa_3534.t01	4686.61993158525	1.23937029710689	0.108292461074111	11.4446590724234	2.50085682940622e-30	4.20103610939771e-29
Varpa_0233.t01	1535.07212579452	1.32990368221565	0.11626773376477	11.4382867813204	2.69147816564655e-30	4.50912789735263e-29
Varpa_5835.t01	9146.82099246273	1.60821976339916	0.140657330680788	11.4336007630409	2.84079320586754e-30	4.73555330863576e-29
Varpa_R0058.r01	2275.67547217891	-3.39567833397947	0.29699194670059	-11.4335704105903	2.84178667104882e-30	4.73555330863576e-29
Varpa_5663.t01	1722.27219275143	1.59006904721401	0.139456607402077	11.4018910744729	4.09134042628329e-30	6.79967721378837e-29
Varpa_5514.t01	4914.3183943593	-2.43850688602396	0.214425485362764	-11.3722810602411	5.74658693717994e-30	9.52531081443964e-29
Varpa_4494.t01	1616.05232007648	1.68084204928485	0.148442757056396	11.323166469121	1.00765235188062e-29	1.66582527695821e-28
Varpa_5764.t01	7024.09660190047	-3.08133552834091	0.272154597424286	-11.3220043221873	1.02110239861564e-29	1.68360656700506e-28
Varpa_2935.t01	698.606612374766	-3.36370482079809	0.297599889158474	-11.3027757849967	1.2713479726899e-29	2.09069828456294e-28
Varpa_5520.t01	1704.95285670131	1.23402013380264	0.10929138687634	11.2911014222822	1.45205545375058e-29	2.38159961430115e-28
Varpa_5537.t01	9891.42818530062	1.27876995606058	0.113257069727407	11.290862099279	1.4560148871074e-29	2.3818421543283e-28
Varpa_4263.t01	398.411047689681	-1.85638623927086	0.164651812687408	-11.2746176854744	1.75137754812647e-29	2.85753480371862e-28
Varpa_3465.t01	1346.21526673159	-1.87872814698982	0.166863912529691	-11.2590440827373	2.09013588971035e-29	3.40136957677083e-28
Varpa_5586.t01	24166.1262401598	-3.4333632169466	0.30508962196955	-11.2536217875326	2.22273547584988e-29	3.60775947755479e-28
Varpa_3946.t01	15743.3242373532	-2.90345475515556	0.258301944333081	-11.2405454889319	2.57784505987948e-29	4.17330408787224e-28
Varpa_2062.t01	169.635347658073	-2.8892886457203	0.257347594560584	-11.2271834156978	2.99886181941908e-29	4.84234819368213e-28
MSTRG.3281.1	1411.39583846279	-6.89213736198201	0.614679071421535	-11.2125785347514	3.53735630506407e-29	5.69714936864572e-28
Varpa_3658.t01	1774.54572537433	1.84166028233728	0.164580295439376	11.190041173645	4.56221737747045e-29	7.328867967047e-28
Varpa_2163.t01	1101.38440048444	1.41684885052942	0.126725796446651	11.1804296383009	5.0843243289273e-29	8.14665198242736e-28
Varpa_1963.t01	1640.22509918838	1.81083690583744	0.162096643048825	11.1713411936113	5.63239218601891e-29	9.00174393105682e-28
Varpa_4354.t01	445.144320594891	-1.99816538670727	0.179178657783622	-11.1518046369132	7.01686306152562e-29	1.11858105284371e-27
Varpa_R0043.r01	3217.01150330451	-2.54998309290519	0.228742562047903	-11.1478295515951	7.33743064659954e-29	1.16670748373029e-27
Varpa_4350.t01	659.768026204032	-3.07429188294949	0.275928866605485	-11.1416102300925	7.86836850966747e-29	1.24795519839878e-27
Varpa_0346.t01	942.408093695236	-2.54867416314684	0.229158243814434	-11.1218960344743	9.81633454392638e-29	1.55296897632901e-27
Varpa_2936.t01	1985.00028718683	-2.43551088700731	0.218999677500519	-11.121070655465	9.90758165546423e-29	1.56344640820697e-27
Varpa_2129.t01	2639.93934679768	1.21397350882005	0.109237615504617	11.1131454418166	1.08276985687561e-28	1.70433975708203e-27
Varpa_1127.t01	17442.9243614537	-3.86791131434082	0.348214634708899	-11.1078367443526	1.14909541856003e-28	1.80419529411598e-27
Varpa_5658.t01	1323.49961492417	1.79695201890912	0.161935562820594	11.0967102445553	1.30146561798572e-28	2.03831043779267e-27
Varpa_5542.t01	6958.79638975395	0.894859679366761	0.0806697899865431	11.0928723071677	1.35854280673943e-28	2.12238349982867e-27
Varpa_4998.t01	13378.0914137614	-3.11635510006677	0.281112779261446	-11.0857823975638	1.4705909613777e-28	2.291701475723e-27
Varpa_5315.t01	1608.8766628146	1.7645596870104	0.159183951660851	11.0850350716879	1.48292295185616e-28	2.30517052889282e-27
Varpa_3540.t01	478.776568849221	-2.14317554828183	0.193692868032182	-11.0648139503296	1.85848143459818e-28	2.88179912774293e-27
Varpa_4283.t01	5881.61116006166	1.47823525151563	0.133694417520451	11.0568210620276	2.03171217469936e-28	3.14261618309314e-27
Varpa_5824.t01	453.20476891702	3.1278071895662	0.282921900578432	11.0553731724954	2.0647636799246e-28	3.18585388539477e-27
Varpa_1404.t01	1307.36534956451	1.54856301874848	0.140116553530618	11.0519633814008	2.14472234348542e-28	3.30107633606906e-27
Varpa_6021.t01	1178.55575517594	-3.08259102013584	0.278962955293273	-11.050180540621	2.18774468647084e-28	3.35902126431358e-27
Varpa_0335.t01	1858.95354870653	1.46130397193785	0.132361647481552	11.0402371060055	2.44387418872293e-28	3.74308083463961e-27
Varpa_1342.t01	2719.80013200944	-2.93931053324563	0.266348310837026	-11.0355891652121	2.57359196052695e-28	3.93212131083934e-27
Varpa_3851.t01	2303.10182721736	-2.51592733485444	0.228205497897892	-11.0248322587748	2.90058758049046e-28	4.42091994889875e-27
Varpa_5890.t01	982.288965673121	-3.07761841963986	0.27934821900071	-11.0171399361312	3.15938451647926e-28	4.80364813709949e-27
Varpa_2064.t01	634.929965164926	-3.13565542203995	0.284936761634334	-11.0047415575811	3.62553984641219e-28	5.49902876219169e-27
Varpa_0697.t01	504.590086605941	-4.04844009284714	0.368237291912085	-10.994106739775	4.07932512740452e-28	6.1723251140801e-27
Varpa_2777.t01	781.840413953101	-1.78462991325538	0.16238042911432	-10.9904249113601	4.24920888496962e-28	6.41384210680559e-27
MSTRG.3080.1	1281.54951870994	-2.12802052296149	0.193662346363985	-10.9883029040757	4.35028932609862e-28	6.55059228886512e-27
Varpa_1314.t01	89.9011402398861	-4.93160145826919	0.449155190438327	-10.9797271928584	4.78366220003554e-28	7.18584256923608e-27
Varpa_1595.t01	353.625018362065	-2.43996563900816	0.222359616781189	-10.9730610005916	5.14988709434189e-28	7.71742073202458e-27
Varpa_2648.t01	649.71331380274	-1.56019643036968	0.142267613453035	-10.9666310729584	5.52944192559919e-28	8.25893643113132e-27
Varpa_2705.t01	2125.94643734668	1.30057131186082	0.118594969268465	10.9664964701555	5.53767701175232e-28	8.25893643113132e-27
Varpa_0588.t01	2164.09543141262	1.28368007432439	0.117070900110676	10.9649799660789	5.63130253963526e-28	8.37857370718589e-27
Varpa_2362.t01	1078.80338371827	1.48467116377112	0.135472163776734	10.9592341509947	6.00049990616432e-28	8.90668026451801e-27
Varpa_1712.t01	804.030023843145	1.82144630116421	0.166310008145215	10.9521147974078	6.49140850099836e-28	9.61251462624142e-27
Varpa_3222.t01	5704.56591303111	-2.83972348571212	0.259536286022434	-10.9415277887835	7.29599267998265e-28	1.07784062073786e-26
Varpa_0038.t01	711.761905026222	-4.06065988281329	0.37185076963884	-10.9201330597143	9.23603996239549e-28	1.36122673879739e-26
Varpa_5789.t01	742.732132659862	-1.64571700578534	0.150845428884999	-10.9099560918083	1.03306233354602e-27	1.51896624054802e-26
Varpa_0023.t01	2074.00666539611	-4.27530678297804	0.392042439537923	-10.9052142110356	1.08836624362548e-27	1.59652597568441e-26
Varpa_5760.t01	14206.8508928318	-2.31176872289959	0.212014787005869	-10.9038089066665	1.1053131212188e-27	1.6175882188516e-26
Varpa_2065.t01	392.621534105176	-3.02160619288148	0.277980845074749	-10.8698359848103	1.60489097008125e-27	2.34321581122377e-26
Varpa_5215.t01	1077.53649453061	-4.8142003586687	0.44316872488877	-10.8631320043557	1.72721697387036e-27	2.5159391304699e-26
Varpa_1683.t01	2181.05738086172	1.20889500230831	0.111471474415731	10.8448821426705	2.109075176381e-27	3.06502576214067e-26
Varpa_2372.t01	615.799253984044	1.86910590894915	0.172411638976004	10.8409497180715	2.20173403031773e-27	3.18486943413322e-26
Varpa_4656.t01	573.433642233279	-2.15927017855529	0.199175431076162	-10.8410468444254	2.19939755900226e-27	3.18486943413322e-26
Varpa_3837.t01	290.664624012297	1.8375607596997	0.169568140395753	10.8367099822587	2.30615996861921e-27	3.32822024108579e-26
Varpa_4999.t01	9237.68575414677	-2.60740426034519	0.240689048903816	-10.8330822371032	2.39940160977041e-27	3.45480660356113e-26
Varpa_3308.t01	971.87413479109	-1.47480667071036	0.136142613718933	-10.8328070868031	2.40662427272946e-27	3.4572402483417e-26
Varpa_1884.t01	3356.81753852981	-1.87343708810413	0.173101851283207	-10.8227443797759	2.68611499240421e-27	3.84989279530594e-26
Varpa_1272.t01	454.467022142411	-2.51463914957666	0.232513156901412	-10.8150402458425	2.92164415958776e-27	4.17788429136474e-26
Varpa_3326.t01	6556.2984579251	-2.41320863608818	0.223195476651266	-10.8120857657824	3.01730399960871e-27	4.3048248158801e-26
Varpa_5502.t01	911.483988609936	1.74352804058682	0.161307047981172	10.8087530111538	3.12894353877317e-27	4.45393352478212e-26
Varpa_0344.t01	23847.3415337474	-2.18949671548299	0.202680463196898	-10.8027023470731	3.34219572452353e-27	4.73591407767518e-26
Varpa_2917.t01	3302.94015794092	1.86664543973256	0.172793399005185	10.8027589623175	3.34013504791277e-27	4.73591407767518e-26
Varpa_5246.t01	470.744696533397	-2.44787351568894	0.226629581581344	-10.8012091740562	3.39700153261987e-27	4.8026838410275e-26
Varpa_2365.t01	1993.40082983923	2.41695975689354	0.223964621268631	10.7917033645888	3.76741148204233e-27	5.31434635469131e-26
Varpa_1588.t01	1536.25792007135	1.22203247772405	0.11333354888327	10.7826190017459	4.15873482364313e-27	5.85313826868152e-26
Varpa_3185.t01	2687.02306574188	-1.55117267282592	0.144022078933099	-10.7703810715471	4.75030963568842e-27	6.67071571088021e-26
Varpa_4165.t01	769.522893076101	1.49881755097091	0.13922248211183	10.7656287133783	5.00189707425119e-27	7.00826341188244e-26
Varpa_1940.t01	19128.4700366661	-2.60188709704997	0.242046401418187	-10.7495384430634	5.95588972035186e-27	8.32625388422345e-26
Varpa_4596.t01	23252.779070044	3.18252074420802	0.296254106579091	10.7425371447413	6.42539119071268e-27	8.96256016758115e-26
Varpa_4256.t01	9526.02634372858	-4.15109756035052	0.388179562090769	-10.693756100894	1.08870626005777e-26	1.51521724256147e-25
Varpa_5659.t01	971.470982986243	1.45947333830439	0.136543141298018	10.68873415706	1.14928814965346e-26	1.59597814381878e-25
Varpa_1956.t01	2024.43505288134	1.78344679735358	0.166903334335722	10.68550729949	1.18996683397763e-26	1.648803269518e-25
Varpa_4510.t01	2004.93177613184	1.33848817259959	0.125319470327783	10.6806082813682	1.25446953614106e-26	1.73433188746582e-25
Varpa_1210.t01	158.556301176289	-3.14586214145246	0.294820780547044	-10.6704219954077	1.39989155299269e-26	1.93110867873098e-25
Varpa_4997.t01	13045.6357450496	-2.17236805405785	0.203762910935317	-10.6612535327759	1.54500821626571e-26	2.12659831353401e-25
Varpa_5868.t01	368.1254636798	-1.97048190622318	0.184924651227511	-10.6555934708722	1.6419402862599e-26	2.25505161512926e-25
Varpa_5013.t01	1065.43975859504	2.05447173797693	0.192925579057662	10.649037561592	1.76177056156107e-26	2.41432110508665e-25
Varpa_2507.t01	1791.3117378922	1.12301338335779	0.105492105874229	10.6454731759425	1.8305186418619e-26	2.50304398096171e-25
Varpa_1835.t01	1584.28787477683	2.60780387046973	0.245103810657441	10.6395892559762	1.94986989608781e-26	2.6604229215399e-25
Varpa_R0042.r01	2989.96177574004	-2.85873558576374	0.268782477187008	-10.6358703725122	2.02925108116516e-26	2.76269934775623e-25
Varpa_2207.t01	602.619866195836	1.86824197104866	0.175883867254248	10.622020087539	2.35410751984295e-26	3.19800388945622e-25
Varpa_5337.t01	850.784366722146	1.26209596146676	0.118891544112226	10.6155233401243	2.52376183050992e-26	3.4210385420513e-25
Varpa_5320.t01	115.763295228225	-3.78584974789867	0.356948346315701	-10.6061557280624	2.78993029835845e-26	3.77365247498744e-25
Varpa_3932.t01	3272.16816873203	2.06646903759421	0.19488498693828	10.6035311906744	2.86937055927818e-26	3.87272065333247e-25
Varpa_4645.t01	2059.11764728696	-1.43244906031801	0.135259669068013	-10.5903634851992	3.30306742302301e-26	4.44846300139457e-25
Varpa_5747.t01	9473.6341152217	1.67327679576577	0.158281762627266	10.5715072159395	4.03949677367809e-26	5.4285624384332e-25
Varpa_2375.t01	457.539394589434	1.64754035679903	0.155863952111606	10.5703745765365	4.08858316986182e-26	5.48273738808294e-25
Varpa_5615.t01	1587.88571934982	2.42633339452251	0.229698991403065	10.5630999061067	4.41825430571078e-26	5.91213515126053e-25
Varpa_3867.t01	9502.38177784989	1.78956166195873	0.16990589414173	10.5326638078014	6.10810678728198e-26	8.15588874224895e-25
Varpa_4644.t01	400.250330618357	-2.3770269626147	0.225696352055033	-10.5319689085409	6.1533743603505e-26	8.19881372661626e-25
Varpa_5622.t01	736.628798922818	2.06089179676635	0.195983245314624	10.51565297563	7.31721632646165e-26	9.7287840051189e-25
Varpa_5104.t01	719.164356743846	-3.51037937375793	0.334170434861632	-10.5047574756619	8.21336413556728e-26	1.08970939454692e-24
Varpa_0877.t01	585.67084673817	2.07608682145587	0.197765715181411	10.4977084604956	8.8502486124379e-26	1.171322954556e-24
Varpa_4764.t01	976.826819911621	-1.26338208588505	0.120350292121476	-10.4975406674531	8.86599067858836e-26	1.171322954556e-24
Varpa_1754.t01	4691.79920671696	1.52872633090231	0.145703981723254	10.4920010614805	9.40158458513452e-26	1.2394620690402e-24
Varpa_3569.t01	597.87907411739	2.01485787347729	0.19244580923616	10.4697414896926	1.18967442016087e-25	1.56511062138637e-24
Varpa_0879.t01	792.484212643787	1.65183722828482	0.157905282022071	10.4609371335275	1.30557927363173e-25	1.71398421868166e-24
Varpa_1645.t01	285.889417444889	2.17280758101004	0.207850948817384	10.4536813200648	1.40945741790476e-25	1.84647786257586e-24
Varpa_2778	1036.72281075549	-1.3549563464861	0.129632828185667	-10.4522624820424	1.43070774979862e-25	1.87039596830368e-24
Varpa_0373.t01	4218.94765492127	1.20367410561481	0.115190701363785	10.4494033924967	1.47449845232283e-25	1.92362021473181e-24
Varpa_3240.t01	2057.28610456579	1.26887851497276	0.12146881402703	10.4461258236241	1.52633490803604e-25	1.98709725839942e-24
Varpa_2176.t01	1877.99470547946	1.4294825683088	0.136887604141119	10.4427466407779	1.58166944280683e-25	2.05485495802492e-24
Varpa_3410.t01	4661.281578451	-2.66202287925009	0.25520449959328	-10.4309402204607	1.79107143493842e-25	2.32207580849174e-24
Varpa_0361.t01	1198.63547145784	1.69656189581665	0.162721087251374	10.4261956730646	1.88276189783168e-25	2.43589629390273e-24
Varpa_3307.t01	334.664569706508	-1.93302427556115	0.185857676149354	-10.4005619547712	2.46475297184903e-25	3.1822812646869e-24
Varpa_1451.t01	1683.82864007639	1.46491415813074	0.140912230759859	10.3959333425586	2.58741239528698e-25	3.33376083673162e-24
Varpa_1083.t01	1326.1028484887	-2.1622780693236	0.208278149572875	-10.3816846546692	3.00426344295601e-25	3.86288935288726e-24
Varpa_4521.t01	3811.65759220746	2.25738529834737	0.217730854249419	10.3677786326115	3.47508947449793e-25	4.45910351666069e-24
Varpa_3500	130.622802912969	-4.22447625417237	0.408223000584569	-10.3484523119055	4.25305284096683e-25	5.44617360721347e-24
Varpa_2271.t01	874.137826920869	-2.6522250450315	0.256523048041959	-10.3391296231506	4.68775672511031e-25	5.990550465279e-24
Varpa_5158.t01	2375.68235746108	1.57176799454854	0.152188064933714	10.3278006408264	5.27563212717991e-25	6.72804595158108e-24
Varpa_1866.t01	1198.40727249668	-2.66492923518448	0.258170298542581	-10.3223695763165	5.58280468571433e-25	7.10528441568816e-24
Varpa_5608.t01	4407.00748330686	-5.11741402313666	0.496528200307072	-10.3063914999629	6.59305292603808e-25	8.373981246913e-24
Varpa_3941.t01	4507.4195588669	1.50676000326573	0.146390553093131	10.29274069555	7.59823027153404e-25	9.63110364438463e-24
Varpa_5219.t01	1091.06886750272	1.59391290578496	0.154921752759823	10.2885029209295	7.94012543171663e-25	1.00440979398375e-23
Varpa_1707.t01	481.022679182224	1.44777560893193	0.140954115038706	10.2712546457716	9.49615299983514e-25	1.19881737567616e-23
Varpa_2715.t01	1621.64035588095	1.18329634915969	0.115252229893639	10.2670147922665	9.92276672915156e-25	1.24998031504364e-23
Varpa_2847.t01	4667.42541612861	-3.84142871606819	0.37415905757663	-10.2668334182487	9.9414340946822e-25	1.24998031504364e-23
Varpa_2565.t01	344.317101265663	2.70519315251614	0.263569649599312	10.2636747312472	1.02721683466278e-24	1.28897148590517e-23
Varpa_4812.t01	1864.35132188733	2.00757152980231	0.195819148690251	10.2521716759065	1.157140085033e-24	1.44909186199824e-23
Varpa_1479.t01	829.367850256797	1.49876995648233	0.146233694986169	10.2491423513855	1.19398235154763e-24	1.49223914296423e-23
Varpa_5465.t01	3519.20861367954	1.25201669534942	0.122224153808207	10.243611073095	1.26427621603347e-24	1.57693853772318e-23
Varpa_2398.t01	2409.71200809889	-1.47938729935687	0.144490969626106	-10.2386142413261	1.33129472167989e-24	1.6572232501549e-23
Varpa_3349.t01	673.256852065821	-1.71346184964947	0.167364639565505	-10.2378964523079	1.34120663337251e-24	1.66624259482005e-23
Varpa_3579.t01	45766.4954718391	2.58965821747283	0.253168000890719	10.2290108084816	1.47013312382687e-24	1.82279005769724e-23
Varpa_1936.t01	10314.1344557053	-1.88467394309734	0.184326956461575	-10.2246246521746	1.53822696397163e-24	1.90344164314034e-23
Varpa_3832.t01	23249.9688936635	-5.31731563186474	0.520147544405656	-10.2227064013934	1.56898071799767e-24	1.93766017920305e-23
Varpa_0473.t01	297.149800605646	-2.20982461353623	0.216184914824781	-10.2219186538862	1.58178576238351e-24	1.94962114973068e-23
Varpa_3559.t01	19344.4172279487	-4.39235049008995	0.429954819390163	-10.2158419722332	1.68410639528959e-24	2.07164977641036e-23
Varpa_1868.t01	1271.87563161228	1.53497839023241	0.150433557277971	10.2036966884728	1.90866379605579e-24	2.34326916729914e-23
Varpa_3966.t01	2301.71309209113	-2.27770787550457	0.223520888795882	-10.190134299191	2.19460827077068e-24	2.6890406047149e-23
Varpa_1871.t01	1111.38049954816	1.23996520978253	0.121690474611481	10.1895009756625	2.208951628682e-24	2.70131873339214e-23
Varpa_1436.t01	1112.69853654507	1.89150748169703	0.185892863123141	10.175256058346	2.55726511879074e-24	3.12116205611784e-23
Varpa_1693.t01	1784.30349141443	1.77577537386026	0.174566640121367	10.1724783877702	2.63126839391922e-24	3.20522342955189e-23
Varpa_2445.t01	676.800831513096	1.63837026340356	0.161231316860052	10.1616131115871	2.94168545917163e-24	3.57637985104349e-23
Varpa_2862.t01	5004.72140602167	1.47663072386584	0.145388906426141	10.1564194969441	3.10261868427409e-24	3.76471148699589e-23
Varpa_5155.t01	4558.89604719119	1.10657536124765	0.109153073217798	10.1378305587388	3.75342495239842e-24	4.54557219525925e-23
Varpa_1788.t01	2213.05201514966	1.12454371728653	0.11094747683179	10.1358205648199	3.8314307747907e-24	4.63106594036114e-23
Varpa_3670.t01	751.858038118918	1.43229023993954	0.141353259889286	10.1327004489416	3.95571166701896e-24	4.77205448015472e-23
Varpa_3411.t01	401.315813189753	-5.07226542404608	0.500907918829277	-10.1261434155423	4.23005403007071e-24	5.09318066164006e-23
Varpa_2560.t01	3161.89268145902	1.85260966791377	0.183009889394066	10.1230030467077	4.36803852033672e-24	5.24920629107388e-23
Varpa_4162.t01	2923.70266928932	1.08088934697606	0.106820563690679	10.1187384678665	4.5625825918777e-24	5.47247190338651e-23
Varpa_1321.t01	2520.25537738865	2.58394826619241	0.255528791112004	10.1121609621665	4.87959079558936e-24	5.84148714207623e-23
Varpa_5585.t01	11562.6783403277	-3.14774394517132	0.311434705442995	-10.1072356104111	5.13116780677311e-24	6.13091159168742e-23
Varpa_3140.t01	4083.90480259333	2.03473579485346	0.20172364662796	10.0867490195938	6.32289532804682e-24	7.54041467651996e-23
Varpa_4007.t01	8582.48639571444	-3.80498767057297	0.377675666007979	-10.074749349863	7.14427180391088e-24	8.50372466716935e-23
Varpa_3872.t01	1094.4333739448	-1.32578929067298	0.13182780697327	-10.0569775156907	8.55856088092024e-24	1.01677655788727e-22
Varpa_3042.t01	177.863506078763	-3.51294485003156	0.349478973096589	-10.0519491027022	9.0068079325761e-24	1.06597618883841e-22
Varpa_4106.t01	1451.94001614198	1.76737301573008	0.175822195753596	10.0520472296168	8.9978420749925e-24	1.06597618883841e-22
Varpa_1612.t01	1228.98479140267	1.56835444263433	0.156040023444786	10.0509754357303	9.09625276198847e-24	1.0745270984814e-22
Varpa_5538.t01	4597.93345493276	1.11716672851177	0.111203561091454	10.0461416662098	9.55349363805226e-24	1.12641097630544e-22
Varpa_4896.t01	399.576221932553	-2.23639801305988	0.222624214320706	-10.0456188913853	9.60428835111828e-24	1.13026738052991e-22
Varpa_0336.t01	1153.75938505565	1.45243088660218	0.144654450273748	10.0406927256891	1.00962611816128e-23	1.18593113014847e-22
Varpa_4190.t01	509.519748697018	-2.68868234107295	0.267886927374796	-10.036631378101	1.05205720604491e-23	1.23345318584891e-22
Varpa_1964.t01	3868.55827560435	1.28994145752882	0.12883947343478	10.0120050411553	1.34988548599537e-23	1.57966936366762e-22
Varpa_0157.t01	381.284980784755	-2.36871624334933	0.236610145259043	-10.0110510509008	1.36296727117053e-23	1.59199672477469e-22
Varpa_4078.t01	4199.93890165374	2.04172915845768	0.204057478979687	10.0056570759699	1.43932987136743e-23	1.67805454592819e-22
Varpa_5007.t01	1529.82013671433	1.22385026884645	0.122360124477254	10.0020351734274	1.4929674946531e-23	1.7373470901466e-22
Varpa_4639.t01	303.762990198636	-1.73489634866188	0.173460562094326	-10.0016760450624	1.49839257718483e-23	1.74041918491226e-22
Varpa_4819.t01	325.19101981831	-2.15296894307573	0.215416070667158	-9.99446761983839	1.61150818369891e-23	1.86833295731623e-22
Varpa_1403.t01	1866.99398923737	1.65326771082016	0.165516383064925	9.98854421662688	1.71075661954349e-23	1.97972557694949e-22
Varpa_1631.t01	1263.00148652431	-2.66457637135884	0.266970640457596	-9.9807842794686	1.84998666392684e-23	2.13688847742677e-22
Varpa_2544.t01	2301.33735770569	0.918201291747339	0.0920063645350989	9.97975842635387	1.86921310641702e-23	2.15511304464944e-22
Varpa_3417.t01	421.82046522956	-1.47907271476229	0.148324941922288	-9.9718408488386	2.02441381643995e-23	2.32975357991404e-22
Varpa_5149	22008.9210247697	1.57763632542764	0.158214529393665	9.9715009201349	2.03135544748309e-23	2.33344488811063e-22
Varpa_1385.t01	3529.22807830409	1.25725190247573	0.12632788106821	9.95229154359745	2.46441964845145e-23	2.82571713452717e-22
Varpa_1153.t01	965.887640042232	1.40201327807422	0.140972125143137	9.94532271291696	2.6431592217697e-23	3.02511025216829e-22
Varpa_4409.t01	1048.18500715995	2.35371670343452	0.236822919742483	9.93872006136021	2.82432639190473e-23	3.22654764588897e-22
Varpa_3228.t01	794.783122334302	1.29371461614602	0.130214052864199	9.93529183440159	2.92318723662952e-23	3.33339362074779e-22
Varpa_0298.t01	3774.10492142095	2.71188417791222	0.273071653391092	9.93103511197582	3.05071966990908e-23	3.47248583192384e-22
Varpa_2975.t01	1288.52614181937	-2.06893672975234	0.208337648905552	-9.93069059107159	3.06127939527243e-23	3.47816998928317e-22
Varpa_0357.t01	2144.41305184651	5.16402454530916	0.520121412983646	9.92849826290757	3.12932830154989e-23	3.54903313183036e-22
Varpa_4732.t01	2840.0479561322	-2.61957264876264	0.264031354488265	-9.92144532924808	3.35857046983986e-23	3.80212080906327e-22
Varpa_2506.t01	2165.64315673218	1.44379596679794	0.14553403614691	9.9206756372818	3.38457271136692e-23	3.82462836769111e-22
Varpa_2333.t01	3572.23509454918	2.08998947369022	0.210746126420335	9.91709555563416	3.50816123153321e-23	3.95712988011751e-22
Varpa_0363.t01	1057.19671869002	1.29974995628432	0.131085304391022	9.91529876153945	3.57186220557582e-23	4.02172376984564e-22
Varpa_4747.t01	448.30590145352	1.46908468214939	0.148261062004552	9.90876945225365	3.81313533744764e-23	4.28566236037955e-22
Varpa_0744.t01	382.251975179945	-2.33355673525922	0.235570892570276	-9.90596380477302	3.92170317832072e-23	4.39977076504958e-22
Varpa_0230.t01	1379.4351581296	1.23298825700991	0.124567042600063	9.89819001297606	4.23876749438375e-23	4.74696381225879e-22
Varpa_5431.t01	1604.16954026286	-1.23281602975223	0.124695595677415	-9.88660443903323	4.758964029897e-23	5.3199939575718e-22
Varpa_3467.t01	164.289332928413	-2.95098075746805	0.299083347530568	-9.86675046214816	5.80135940511013e-23	6.47369552188093e-22
Varpa_2733.t01	296.385791661694	1.73481593440244	0.175877693043008	9.86376330270727	5.97663820291773e-23	6.65739966667252e-22
Varpa_2228.t01	304.511037581436	-2.44041986481595	0.247681557864049	-9.85305440526777	6.64919578304369e-23	7.39338513313879e-22
Varpa_5794.t01	12896.2476687894	-5.33729068490622	0.542090907802349	-9.84574839401706	7.15050485160996e-23	7.93667936371415e-22
MSTRG.4252.1	923.812936538838	-2.51340051831035	0.255409738492859	-9.84066047419184	7.5215417499416e-23	8.3337082261321e-22
Varpa_5989.t01	3370.39113085173	1.35649669625221	0.137911030319082	9.8360275687428	7.8759427747868e-23	8.71093210613145e-22
Varpa_1478.t01	535.266442750366	1.45659014707827	0.148411730199016	9.81452170340596	9.7499250432138e-23	1.07645373842832e-21
Varpa_0474.t01	508.218389004257	-2.7230019440151	0.27757038316504	-9.81013144473716	1.01835821109068e-22	1.12234928767296e-21
Varpa_1870.t01	764.099378668767	1.43599830421399	0.146459976742882	9.80471481799395	1.07450087746183e-22	1.18214013789771e-21
Varpa_4295.t01	4219.58774992834	-3.86462403957422	0.394169676382053	-9.80446815454263	1.07712919365751e-22	1.18294909159328e-21
Varpa_2262.t01	234.301900466049	1.89261907108371	0.193073285966209	9.8025941891047	1.09730611880587e-22	1.20299402393296e-21
Varpa_5662.t01	771.653408440007	1.78567202130885	0.182251957009197	9.79782083337925	1.15040664596641e-22	1.25900019801122e-21
Varpa_4980.t01	825.014771615744	3.17588768109527	0.324265834226773	9.79408665938652	1.19371335669744e-22	1.30183503769674e-21
Varpa_5396.t01	368.774984485624	-3.78881604951573	0.386846082473725	-9.79411766376895	1.19334722588364e-22	1.30183503769674e-21
Varpa_5534.t01	8015.74158701965	1.44896732834785	0.14808387294903	9.78477466514248	1.30886503853964e-22	1.42492989997111e-21
Varpa_0125.t01	629.395743664512	1.29273286481672	0.13215199743056	9.78216667134368	1.34304158537953e-22	1.45959423774552e-21
Varpa_3392.t01	1267.32362290982	1.20247320747581	0.122936183366739	9.78127980342968	1.35486367553917e-22	1.46988595632713e-21
Varpa_4035.t01	798.005761515066	-1.40758634058421	0.14401772092955	-9.77370237147945	1.46016388076016e-22	1.58138025838306e-21
Varpa_1589.t01	810.061143579496	1.46509319135567	0.149959574629345	9.76992096021173	1.51570272449156e-22	1.6386896756657e-21
Varpa_0185.t01	1072.33686077249	-1.27563032457798	0.13075033993753	-9.75622950722307	1.73485570345786e-22	1.87238571518276e-21
Varpa_1082.t01	1210.24225039816	-2.50348201295689	0.256712990032589	-9.75206596533773	1.80751750260977e-22	1.94744428858766e-21
Varpa_2259	336.88666889439	1.62831145347041	0.167054547475928	9.74718424654103	1.89655669191255e-22	2.03985934040646e-21
Varpa_0487.t01	1228.90611488192	1.41876290679934	0.145612525940456	9.74341250957697	1.96831127896245e-22	2.11339814127773e-21
Varpa_0987.t01	464.200871997871	1.53274749359572	0.157322028047034	9.7427392249068	1.98139974959137e-22	2.12380223588275e-21
Varpa_2523.t01	155.452127186745	-3.2165541834114	0.33023779116633	-9.74011536369355	2.03323403139558e-22	2.17563004489572e-21
Varpa_0101.t01	266.531776998422	-3.66741115372029	0.376835360542324	-9.73213115786778	2.19936011661648e-22	2.34936775533955e-21
Varpa_2497.t01	2125.92450772705	-2.96199443305137	0.304788307070937	-9.71820232054372	2.52194435790109e-22	2.68935670520886e-21
Varpa_1130.t01	1356.47491964269	-2.72756565118615	0.280740993601451	-9.71559449226104	2.58734732616469e-22	2.75440092695113e-21
Varpa_3437.t01	1112.50695399445	-1.86059837941728	0.191604363167612	-9.71062635869972	2.71662516135241e-22	2.88710725055973e-21
Varpa_3138.t01	1082.34786044837	-1.6276033709249	0.167636523827578	-9.70912145970627	2.75703161884941e-22	2.92507480240916e-21
Varpa_3145.t01	817.040153416008	-2.53074064688603	0.260720824991685	-9.70670696123619	2.82310697010764e-22	2.99010092478011e-21
Varpa_3787.t01	506.343083312699	1.63661683591851	0.168704559501516	9.70108241741866	2.98316833474922e-22	3.15428408186935e-21
Varpa_5852.t01	752.74791404545	-2.2749611134231	0.234623321172781	-9.6962275619131	3.12852596502757e-22	3.30239168166509e-21
Varpa_4724.t01	1474.58492816256	-1.34508785558075	0.138772061412135	-9.69278572281216	3.23580175773499e-22	3.4098693396435e-21
Varpa_2034	127.452431559256	-3.04871057929135	0.315016555895545	-9.67793762656163	3.74187901387818e-22	3.93653231611528e-21
Varpa_1609.t01	12957.5807530436	-2.28377786374677	0.236013961521985	-9.67645239721986	3.79661967378884e-22	3.98740778848848e-21
Varpa_1258.t01	6653.67935855601	1.43500699002729	0.148406387084382	9.66944225393317	4.0658785769147e-22	4.26303275623154e-21
Varpa_5218.t01	2005.27445209249	1.5689345231481	0.16237191542535	9.66259786391085	4.34698084785281e-22	4.55013120908412e-21
Varpa_2046.t01	6120.04782077627	1.33796298059223	0.138616862038286	9.6522382697041	4.80943362643872e-22	5.02577771431698e-21
Varpa_2819.t01	1744.41700226491	-2.89898210522678	0.300594514945851	-9.64416168987317	5.20346007713667e-22	5.42845108881921e-21
Varpa_0912.t01	345.87444739598	-1.77658113168389	0.184252339169521	-9.64210896692795	5.30859395241164e-22	5.52890060143672e-21
Varpa_3031.t01	238.818932290522	-2.27665566499894	0.236353161436628	-9.63243161699519	5.83324739645756e-22	6.06521846596727e-21
Varpa_3440.t01	354.34986742582	-2.25844681742424	0.234737414031958	-9.62116255194314	6.50912773028739e-22	6.75673408414716e-21
Varpa_4710.t01	13654.7058598754	1.59543636599671	0.165839214645799	9.620380616275	6.55880151291276e-22	6.79700674198869e-21
Varpa_2550.t01	8430.30286880736	-2.64209719422579	0.274838748509673	-9.61326308081625	7.02855312839154e-22	7.27175968531767e-21
Varpa_3019.t01	3315.36067842184	2.24735755502358	0.233790651763733	9.61269211608487	7.06764775157613e-22	7.30012079332219e-21
Varpa_1000.t01	3634.67964632994	1.12628970936784	0.117172805252379	9.61221084484511	7.10076802494483e-22	7.32222762176242e-21
Varpa_0998.t01	944.824266892917	-1.2484316528914	0.129896204511411	-9.61099408244627	7.18519010088447e-22	7.39707626695668e-21
Varpa_4863.t01	492.6781097979	1.3490098748927	0.14036577428328	9.61067526454269	7.20747422150938e-22	7.40781355431121e-21
Varpa_4988.t01	2327.75298346195	1.10305620040831	0.114781231501445	9.61007462613279	7.24964243062328e-22	7.43891880935383e-21
Varpa_3434.t01	1054.0749658198	1.4386472544901	0.149815436660989	9.60279719202469	7.78037328429975e-22	7.97041846780149e-21
Varpa_5798.t01	8304.03528909825	-3.10114855523783	0.323119023807961	-9.59754247425845	8.18731967438623e-22	8.37357784701138e-21
Varpa_0753.t01	235.710637878165	-2.46009271249413	0.256398677424288	-9.59479486090788	8.40841975643587e-22	8.58565605522349e-21
Varpa_1515.t01	2268.57334230508	1.16925255909296	0.121890883658313	9.59261697019636	8.58786299413436e-22	8.7545768108231e-21
Varpa_5979.t01	672.594227025007	-2.06985990923347	0.215801552705	-9.59149683256896	8.68162495232374e-22	8.83574500440897e-21
Varpa_6023.t01	6231.16875464149	-2.55398958621611	0.266565352671695	-9.58110107190724	9.6015794963731e-22	9.75614150777813e-21
Varpa_1716.t01	16929.7717038866	-3.60064158140923	0.375908214070211	-9.57851264387831	9.84524760021808e-22	9.98749224898746e-21
Varpa_3444.t01	514.040090061336	-2.00171651513315	0.209393454445373	-9.55959449847734	1.18218986029243e-21	1.19732648897365e-20
Varpa_4983.t01	1155.57647982068	3.27759299856742	0.343002773448183	9.55558745376314	1.22884753360774e-21	1.24256767597327e-20
Varpa_5306.t01	28555.5292858803	-2.68454561690103	0.281067022152505	-9.55126501978738	1.28122141937126e-21	1.29343338443473e-20
Varpa_0108.t01	93.4481932768674	-4.71017970729638	0.493971225454325	-9.53533215009486	1.49406519893027e-21	1.50587313356698e-20
Varpa_0126.t01	1407.29438004612	1.05447905562811	0.110847651756364	9.51286778673291	1.85477409066938e-21	1.86642243036923e-20
Varpa_5972.t01	532.389366303966	1.74248687522601	0.183202680543173	9.51125207371286	1.88381308714415e-21	1.89259613851508e-20
Varpa_1730.t01	1094.85669495259	1.20084333295971	0.126279633570562	9.50939830126057	1.91768508150889e-21	1.92353355928557e-20
Varpa_0329.t01	7391.1219386703	1.24390675786424	0.130959248829374	9.49842618206306	2.1308629987286e-21	2.13393635882292e-20
Varpa_5289.t01	688.364781900298	1.45852978562835	0.153582513810184	9.49671775415121	2.16610164556363e-21	2.16575506930034e-20
Varpa_4127.t01	4162.92931525532	1.52503756653519	0.160597988327036	9.49599420529266	2.18119903576293e-21	2.17736625790456e-20
Varpa_R0009.r01	2128.20242129439	-3.2613767736241	0.343454968606455	-9.49579150610896	2.18544714048926e-21	2.17812746107136e-20
Varpa_0352.t01	737.006874634614	1.32344248263448	0.139378053928932	9.49534338676651	2.19486775281045e-21	2.1840332145402e-20
Varpa_0402.t01	636.908390899776	2.67150510593324	0.281377051531294	9.49439583432455	2.21492020558192e-21	2.20048272888417e-20
Varpa_1512.t01	5671.15850956926	1.28983810890508	0.136037372828274	9.48149822426593	2.50657915921428e-21	2.48628780411588e-20
Varpa_1614.t01	636.059352289379	1.48565654842298	0.156845231411498	9.47211805582555	2.74225861096451e-21	2.71574866242746e-20
Varpa_1360.t01	488.933188801942	-1.865703990824	0.19702259578773	-9.46949248823258	2.81206614384136e-21	2.78047489444061e-20
Varpa_1319.t01	4083.00650440621	3.1698128514604	0.334845313463852	9.46649907884285	2.89380010678451e-21	2.85677043717163e-20
Varpa_4805.t01	7456.97284574577	1.74990954881703	0.18493827761659	9.46212742634548	3.01740554498342e-21	2.97409578085195e-20
Varpa_5864.t01	260.731732588606	-1.78846546860355	0.189112166827979	-9.45716766193252	3.16397196510262e-21	3.11364737164193e-20
Varpa_4678.t01	1418.47802283313	1.51925042554488	0.160681701423823	9.45503073519009	3.22927085865078e-21	3.1729109427215e-20
Varpa_0839.t01	8547.38830646093	-2.95169826452238	0.312269517922778	-9.4524059990137	3.31130256802248e-21	3.24840341406162e-20
Varpa_1199.t01	1493.72683507587	1.1023716021851	0.116789341184998	9.43897440468396	3.76445868078584e-21	3.68716336931516e-20
Varpa_3993.t01	1783.06281465866	1.13656442512533	0.120414536782309	9.43876425136332	3.77201550292765e-21	3.68878323596164e-20
Varpa_0208.t01	946.881345826408	-1.74741234092044	0.185231923560281	-9.43364570930329	3.96077602600312e-21	3.86732646663961e-20
Varpa_1794.t01	2111.05974530984	-2.08109382938927	0.220621795854101	-9.43285690034684	3.99068479366081e-21	3.89045074502128e-20
Varpa_5528.t01	8335.79618289819	1.53973653173828	0.1632919036905	9.42935012048522	4.12637605241309e-21	4.01646790522264e-20
Varpa_R0051.r01	191.221179100417	-3.21013271710809	0.341011383200536	-9.413564693881	4.79589799544957e-21	4.66089682326039e-20
Varpa_4524.t01	810.946444000116	2.70437578106496	0.287320693960303	9.41239471403547	4.84959695713343e-21	4.70576574303211e-20
Varpa_1322.t01	1340.50192354389	2.48402473881957	0.26440476920669	9.39478038264038	5.73373130436589e-21	5.55505223581124e-20
Varpa_1125.t01	1035.59770725095	-2.29861070647654	0.245151307203669	-9.3762939006761	6.83324296398021e-21	6.59983543769897e-20
Varpa_1776.t01	19740.6692725609	-1.87968855341342	0.200469709966478	-9.37642177328301	6.82496388484476e-21	6.59983543769897e-20
Varpa_1920.t01	2557.29513997379	1.22924411436671	0.131240879421449	9.36632030953775	7.51053171978983e-21	7.24279517237139e-20
Varpa_3436.t01	371.536090802202	-2.55940670070212	0.273326518448199	-9.36391651725946	7.68345406688496e-21	7.39813628104224e-20
Varpa_3412.t01	101.747057210818	-2.75995826996625	0.295417895316104	-9.34255613395737	9.40359625806798e-21	9.04047277179489e-20
Varpa_2855.t01	12142.7408985206	1.8913524393921	0.202596218991488	9.3355761958794	1.00443416950747e-20	9.64164228149334e-20
Varpa_1727.t01	12898.4058912773	1.71286947080493	0.18356312986095	9.33122829242692	1.04650999558997e-20	1.00301241755241e-19
Varpa_1293.t01	1088.8558080521	1.46785871988431	0.157459631112442	9.32212726216864	1.1403072596524e-20	1.09123737604408e-19
Varpa_4094.t01	5264.62869155946	-2.54111727260405	0.272839675322852	-9.31359146941197	1.23581312752562e-20	1.18082511221828e-19
Varpa_1911.t01	149.731427084084	2.55422311589832	0.274718729979552	9.29759363727562	1.43660118712919e-20	1.36849402719059e-19
Varpa_3723.t01	1518.73817604189	-1.64966315935966	0.17742657024523	-9.29772331776226	1.43485051053945e-20	1.36849402719059e-19
Varpa_1518.t01	206.358183460197	-1.91427603612081	0.206001564514963	-9.29253154279694	1.50661466293305e-20	1.4312558947934e-19
Varpa_1836.t01	1085.99132074241	2.15155351413193	0.231537161707756	9.29247598209569	1.50740154121051e-20	1.4312558947934e-19
Varpa_4320.t01	146.338989809501	-3.05058864091862	0.328290753793697	-9.29233798292001	1.50935771270419e-20	1.4312558947934e-19
Varpa_1405.t01	1730.36591319525	1.66424680691122	0.179216913301661	9.28621510242132	1.59872431584898e-20	1.51370124996064e-19
Varpa_5820.t01	431.032825223482	1.82918558424694	0.197017986229461	9.28435834338769	1.62684429984946e-20	1.53799546592425e-19
Varpa_3992.t01	460.792345520768	1.36516237025493	0.147380099095449	9.26286777274314	1.99013753597868e-20	1.87860565896235e-19
Varpa_0036.t01	395.374113833321	-3.15504412205605	0.34080454152685	-9.25763520615376	2.09009855198209e-20	1.96998881618945e-19
Varpa_2646.t01	1718.57612704539	1.09205852685208	0.118009878071762	9.25395860665156	2.16328851433283e-20	2.03590209729908e-19
Varpa_R0008.r01	3327.64794851839	-2.96048936732538	0.320051186162396	-9.2500496649408	2.24388385006325e-20	2.10857596677372e-19
Varpa_1170.t01	903.342534810577	1.25331460336297	0.135606502056492	9.24228989286109	2.41277385637693e-20	2.26387745172664e-19
Varpa_1633.t01	1957.71064079765	-2.1552186239115	0.233386545190734	-9.23454529973081	2.59385339802215e-20	2.4301334159281e-19
Varpa_2136.t01	4990.93912997024	1.04292294491978	0.112939683759524	9.23433562237004	2.59893832180256e-20	2.43125233127908e-19
Varpa_0943.t01	1194.58787501328	1.27120046441079	0.137723782300743	9.23007227346482	2.70449356111169e-20	2.52621528600702e-19
Varpa_4773.t01	1391.96837425645	-2.19843765904168	0.238279208614708	-9.22630921859618	2.80117670104421e-20	2.6126198813172e-19
Varpa_5584.t01	10449.8699215853	-3.05431838816108	0.331330948977438	-9.21833109037172	3.0176014092616e-20	2.81028184895317e-19
Varpa_4058.t01	2255.75820626432	-3.00089161671984	0.325624996571999	-9.21579009078411	3.08994216474932e-20	2.87337032552359e-19
Varpa_5664.t01	3005.16579879421	1.35866516290901	0.147452217810881	9.21427417695135	3.13391307898259e-20	2.90992909815189e-19
Varpa_5822.t01	3412.20069181855	1.02144012258973	0.110875381346101	9.21250606030634	3.18598144743564e-20	2.95388695326785e-19
Varpa_0370.t01	405.392321212282	-1.69223626969113	0.183737605656976	-9.21007032632396	3.25911332003692e-20	3.01721468694973e-19
Varpa_2303.t01	1191.21576413195	-3.17747395309342	0.345186987220764	-9.20508034986056	3.41415698954411e-20	3.15607500409189e-19
Varpa_0397.t01	4170.52924161067	-1.68318866973269	0.183090699199755	-9.1931959246947	3.81339592795579e-20	3.51473615837695e-19
Varpa_1604.t01	3248.70789583815	2.52847451325803	0.275035556973211	9.19326410404568	3.81097885341046e-20	3.51473615837695e-19
Varpa_0698.t01	193.353328824337	-3.89774750865044	0.424108507589019	-9.19044876229539	3.91205856141409e-20	3.60036140652086e-19
Varpa_5871.t01	10177.0408719504	1.47196507215266	0.160184385356582	9.18919199818358	3.95803168432204e-20	3.63731470519536e-19
Varpa_2366.t01	343.529426752889	1.91309164137691	0.208251262264824	9.18645880255995	4.05986528960622e-20	3.72541823711443e-19
Varpa_5937.t01	6323.58369264757	-3.76741323101917	0.410132706461347	-9.18583953843786	4.08329535732011e-20	3.74142414778495e-19
Varpa_5939.t01	3351.1607450363	-2.70674021735274	0.295113653665281	-9.17185695658372	4.64939687923854e-20	4.25389181527989e-19
Varpa_5202.t01	2138.19912152201	1.28233526862521	0.139868260699497	9.16816483033467	4.81139914461452e-20	4.39567737641757e-19
Varpa_3398.t01	756.096426825459	1.66595085391725	0.18175698506606	9.16581474605644	4.91740877228636e-20	4.48596896613394e-19
Varpa_4829.t01	10524.3155375375	-2.21541561479799	0.241848469199627	-9.16034582368737	5.17312678623298e-20	4.71237161620553e-19
Varpa_3137.t01	1173.39848237115	-1.64620230781651	0.179776379990666	-9.15694435443626	5.33875870997203e-20	4.85617222396146e-19
Varpa_1126.t01	2536.41632831012	-3.40671561048839	0.372182634123901	-9.15334381064723	5.51979699743319e-20	5.01354817397675e-19
Varpa_0701.t01	194.817768499284	-2.02786920944068	0.221572937928166	-9.15215201099204	5.5810481536625e-20	5.06182437042627e-19
Varpa_1383.t01	8039.76733948669	-2.21638988158761	0.242490406001826	-9.14011369823398	6.23867043929472e-20	5.6500654456743e-19
Varpa_3576.t01	1589.02909448974	-1.94949207006112	0.213448789724317	-9.1333011191069	6.64417399397436e-20	6.00860250193138e-19
Varpa_0910.t01	113.820431154011	-3.19590741092989	0.349968748514049	-9.13197942530461	6.72581008302877e-20	6.07363977006456e-19
Varpa_0871.t01	640.44442998692	1.87669590017756	0.205517537148251	9.13156086929848	6.75186883096008e-20	6.08837349562331e-19
Varpa_4434.t01	1165.86418606401	1.19528882479139	0.130927217872232	9.12941437400617	6.88708309082428e-20	6.20135190699725e-19
Varpa_3666.t01	3763.50956569907	-1.01384955005226	0.11106517188048	-9.12842012384659	6.95061754824945e-20	6.24955526028933e-19
Varpa_2425.t01	206.20839755933	2.9150638825584	0.319389077850696	9.12699927679149	7.0424190316104e-20	6.31392776593018e-19
Varpa_4370.t01	588.405056867574	1.42305406283415	0.155914664855998	9.12713415475365	7.0336532800605e-20	6.31392776593018e-19
Varpa_2147.t01	1680.46616972942	1.08604676177601	0.119063342385521	9.12158805570444	7.40314485601449e-20	6.62782982883017e-19
Varpa_4522.t01	960.455173738907	2.09229857388694	0.229477445032921	9.11766545765218	7.67599461156177e-20	6.86227329437046e-19
Varpa_0337.t01	702.075088390137	1.461175615772	0.160657186576176	9.09499068738631	9.45945766536664e-20	8.4445929929823e-19
Varpa_4144.t01	1847.57534957445	1.15189075163961	0.126815192204531	9.08322363918205	1.05405744989259e-19	9.39629815175288e-19
Varpa_1882.t01	4397.48280530369	-1.58253778873625	0.174264650475493	-9.08123239233081	1.0735234043144e-19	9.5561933811406e-19
Varpa_4280.t01	1070.56858147234	1.30032278607394	0.143299750923896	9.07414547262211	1.14572978194296e-19	1.018444581417e-18
Varpa_4679.t01	2727.75163220276	1.74221571973035	0.192137363169194	9.067552978731	1.21719790172572e-19	1.0804360352108e-18
Varpa_3513.t01	1537.50781332112	-2.22952475259778	0.245899796903208	-9.06680192775995	1.22561438502075e-19	1.08636372936095e-18
Varpa_3249.t01	2164.80852369907	0.971694446722614	0.107185976177102	9.06549981050782	1.24034277547423e-19	1.09786147364567e-18
Varpa_2505.t01	4313.71867893803	1.10740097782401	0.122163100104226	9.06493840512572	1.24674673013816e-19	1.10196892738803e-18
Varpa_3687.t01	1838.35773713429	1.0011700704443	0.110475448011418	9.06237619729615	1.27639118520525e-19	1.12657747406039e-18
Varpa_0007.t01	1315.8316431491	-1.56076344105267	0.172245998542895	-9.06124643971908	1.28968263051047e-19	1.13670335092524e-18
Varpa_1037.t01	766.973962972932	1.10724170570932	0.12234317198688	9.05029424795414	1.42583594784309e-19	1.2549364560664e-18
Varpa_1353.t01	785.832798507755	1.16340253897259	0.128737788973483	9.03699331990411	1.6104021510902e-19	1.41538720705523e-18
Varpa_5558.t01	165.156100405701	-3.04100088352962	0.336855902485295	-9.02760159787424	1.75475368377015e-19	1.54009210251119e-18
Varpa_2210.t01	1014.95217269956	1.02600309807915	0.113686808521763	9.02482100975453	1.79989367364915e-19	1.57749446937357e-18
Varpa_0916.t01	1857.62027777021	1.02993486752111	0.114280339095738	9.01235396806345	2.01680181786654e-19	1.76512528849412e-18
Varpa_4081.t01	1312.76260533492	2.28056352707442	0.253106117895495	9.01030581969591	2.05482676144656e-19	1.79588985066847e-18
Varpa_4379.t01	1372.77797114046	-1.60076895373335	0.177770389716094	-9.00469958067728	2.16257075641792e-19	1.88741685151614e-18
Varpa_3229.t01	935.611105497538	1.29203964677976	0.143491230962481	9.00431084264372	2.17024538015093e-19	1.89147327483447e-18
Varpa_0838.t01	4494.18236113927	-3.05165248476556	0.33894284595241	-9.00344267833886	2.18748232917516e-19	1.90384081824729e-18
Varpa_1755.t01	4984.90155843153	1.66205972387838	0.184609101182182	9.00312992823776	2.19372490446947e-19	1.906618487904e-18
Varpa_2849.t01	23001.6841210443	-1.82782141023315	0.203280760670774	-8.99161044164639	2.43633907458992e-19	2.11453928848783e-18
Varpa_3438.t01	352.423674450689	-2.46714173368582	0.274753851536551	-8.97946187064682	2.72094265469563e-19	2.35827609558849e-18
Varpa_5638.t01	1995.38462789693	1.03642042862842	0.115622924552347	8.96379703801034	3.13686090331179e-19	2.71499221396058e-18
Varpa_3879.t01	3970.43707390855	-1.84431914852188	0.205787949784406	-8.96223102690945	3.18174371616258e-19	2.75002994222683e-18
Varpa_3708.t01	2945.0375620112	-1.79568783811835	0.200531651770666	-8.95463545162411	3.40860046331755e-19	2.94203650487173e-18
Varpa_5578.t01	2448.96293182824	-1.35966025046107	0.151966964071225	-8.94707779924996	3.65016994624727e-19	3.14619475780678e-18
Varpa_2472.t01	7978.71213456434	1.45690758222315	0.162957581012721	8.94040997153378	3.8772922198741e-19	3.33735524545361e-18
Varpa_3141.t01	1401.71041001793	1.55434566548931	0.174086271240171	8.92859416435498	4.31456558049349e-19	3.7086272781986e-18
Varpa_2726.t01	689.66219582781	1.75126470053511	0.196349679219259	8.9191115946745	4.70043547340709e-19	4.03475566941221e-18
Varpa_2278.t01	163.488826871734	-3.20279927800071	0.359243928953399	-8.91538873692749	4.86107888626774e-19	4.16692482308465e-18
Varpa_5030.t01	2070.39964396916	1.54636147198052	0.17356805695011	8.90925150141538	5.13782428448265e-19	4.39811834982631e-18
Varpa_5997.t01	4507.66544053545	1.3147363825415	0.1476903994668	8.90197593945193	5.48611632106077e-19	4.68984143506276e-18
Varpa_4986.t01	556.255770460439	1.66042019235989	0.186563253071387	8.90003880734512	5.58271645218579e-19	4.76590097127172e-18
Varpa_4633.t01	451.764304838927	1.37145959501056	0.154152325896149	8.89678171923592	5.74894122799954e-19	4.90110964990029e-18
Varpa_0372.t01	4766.43932266693	1.39612044247567	0.156975544624142	8.89387226410648	5.90155305946259e-19	5.02436036356699e-18
Varpa_0238.t01	1725.42959781205	1.18971543924765	0.133855243825649	8.88807494757016	6.21767373465243e-19	5.28629158746163e-18
Varpa_1144.t01	3728.82066799904	1.28028021007505	0.144062882463745	8.88695400355643	6.28069951914389e-19	5.33262109988182e-18
Varpa_4815.t01	343.73383283171	1.43641416698478	0.161691152799706	8.88369055519157	6.46780423106358e-19	5.48403102305513e-18
Varpa_1102.t01	335.295190565768	1.52577940138978	0.172026123374434	8.86946337835416	7.34992246181762e-19	6.22353190567728e-18
Varpa_0107.t01	119.308552676922	-3.81515450123045	0.430219442994975	-8.86792673680956	7.45203303346335e-19	6.30145526740358e-18
Varpa_1837.t01	2865.17432264409	2.15010136070089	0.242773452330946	8.85641053441829	8.26321494217095e-19	6.97795002346301e-18
Varpa_4525.t01	1456.61305211844	3.26647444990285	0.369587605667148	8.83816015422511	9.73077213771797e-19	8.2059321492286e-18
Varpa_4793.t01	1333.64010758784	-2.19729460279872	0.248618636129702	-8.8380124555603	9.74364163022503e-19	8.2059321492286e-18
Varpa_0662.t01	2238.10216389484	-0.851393867391939	0.0964726020021492	-8.8252400134597	1.09225305110087e-18	9.18639208119699e-18
Varpa_2283.t01	521.534509140383	-2.28032587688913	0.25845948792583	-8.82275940105365	1.11673118142535e-18	9.37964133431051e-18
Varpa_4168.t01	227.6249028157	-1.66479628076582	0.188767758178665	-8.81928300059657	1.15194958918676e-18	9.662460379635e-18
Varpa_0321.t01	666.846516378971	2.96585527069875	0.336472975573163	8.81454228425501	1.20175014571309e-18	1.00666711267575e-17
Varpa_1919.t01	598.66544007763	-1.66024211653895	0.188560602210287	-8.80481976127446	1.31063025175353e-18	1.09640273670788e-17
Varpa_4030.t01	12357.0418500157	-2.35934056632633	0.268032004241276	-8.80245839673128	1.33851185884213e-18	1.11823002752734e-17
Varpa_0513.t01	1571.07933879778	1.31514098956749	0.149437092856918	8.80063285777852	1.36046748634666e-18	1.13505491617895e-17
Varpa_4407.t01	606.392471058026	1.72908868162441	0.196815827543853	8.78531316918174	1.55929508653803e-18	1.29920466610349e-17
Varpa_2529.t01	4990.33280100153	-3.27353759208729	0.372764461295187	-8.78178563673488	1.60899525632307e-18	1.33882974124672e-17
Varpa_4027.t01	1944.20642877106	-1.83229961775471	0.208686095819114	-8.78017105338404	1.63226223604038e-18	1.35638387141175e-17
Varpa_3172.t01	964.560193360902	-2.82113599126799	0.321357638156736	-8.77880484636882	1.65220926494592e-18	1.37113621469416e-17
MSTRG.589.1	370.241260337194	-2.40413591493714	0.273884221057954	-8.77792778879518	1.66514123463314e-18	1.38003548743004e-17
Varpa_3125.t01	512.169859106061	-1.32741323799208	0.151254917502849	-8.77600054204572	1.69391012298674e-18	1.40201912033697e-17
Varpa_1114.t01	738.512905145368	1.24750148326619	0.142160709437446	8.77529022050299	1.70463674248889e-18	1.40903108516046e-17
Varpa_0317.t01	989.070602746061	3.74438998491539	0.426704958643181	8.77512648744849	1.70711878467761e-18	1.40921866386398e-17
Varpa_5978.t01	479.230799848534	-1.74681968952169	0.199117425916674	-8.77281172895782	1.74259263048664e-18	1.43660439946056e-17
Varpa_5623.t01	1320.63612005352	0.876552426120315	0.0999231925917929	8.77226200829285	1.75112352915939e-18	1.44173530088498e-17
Varpa_0139.t01	303.535054228789	3.43750504403509	0.392414875476882	8.75987445648603	1.95467953025401e-18	1.60720952428386e-17
Varpa_0921.t01	1266.16047138219	-1.85318726009478	0.211798540392285	-8.74976407609978	2.13799250840233e-18	1.75562617411382e-17
Varpa_3943.t01	4004.40776376501	-1.74387783421908	0.199623699425458	-8.73582565215546	2.41882804492104e-18	1.98362945573643e-17
Varpa_3738.t01	6036.71116354628	1.48831048634231	0.170375471814345	8.73547389476402	2.42636741517147e-18	1.98720445313322e-17
Varpa_0643.t01	51771.6916332538	-1.37113958982836	0.156967157306829	-8.73520049259827	2.43224338532513e-18	1.98940954383465e-17
Varpa_2589.t01	1091.07553073855	3.9319461419722	0.450166236939349	8.73443145959868	2.44884692175338e-18	2.00037181882835e-17
Varpa_0766.t01	1188.64579991146	-1.29892721282387	0.148848593591276	-8.72649973697839	2.62675961664516e-18	2.14290089352684e-17
Varpa_1546.t01	1495.74872367762	1.01857329184244	0.116794220877624	8.721093254346	2.755283900123e-18	2.24481995982642e-17
Varpa_2916.t01	8743.53918755886	1.64034260523204	0.1883643465822	8.70834972220297	3.08330762779245e-18	2.50880069870769e-17
Varpa_2852.t01	6931.21350124385	-2.46278030739045	0.283289035518406	-8.6935249819453	3.51364364673859e-18	2.85523525987899e-17
Varpa_5512.t01	4746.62586396241	-1.12156626570096	0.129020492171953	-8.69293122991799	3.53206186792643e-18	2.86647462502237e-17
Varpa_0922.t01	1008.45673503394	-2.41438966930491	0.277964347119604	-8.68596888170709	3.75527709943093e-18	3.0436740070485e-17
Varpa_5103.t01	793.394601053719	-2.45875088627612	0.283112350881659	-8.68471784653395	3.79683642117133e-18	3.07337186475384e-17
Varpa_0522.t01	1810.60552117703	1.7042246592168	0.196320633929758	8.68082292270185	3.92915476184396e-18	3.17636327383738e-17
Varpa_4492.t01	553.552047280911	-1.82938325539266	0.210817031344051	-8.67758759209127	4.04251853838912e-18	3.26378531607153e-17
Varpa_4734.t01	50691.9645537745	-2.27909692084172	0.26267102595456	-8.67662092748663	4.07701201979332e-18	3.28738685312109e-17
Varpa_3577.t01	711.686224895985	1.12051118056673	0.129265835452751	8.66827013218274	4.38734845696309e-18	3.53305934375804e-17
Varpa_2591.t01	729.530977824454	3.72388109037339	0.429984966016695	8.66049137687481	4.69734975138282e-18	3.77782993518549e-17
Varpa_0142.t01	503.751329458909	1.67910733916887	0.194241541662587	8.64442963537435	5.40747254668889e-18	4.34335423448057e-17
MSTRG.2379.1	765.316737530865	-0.995109893408223	0.115169181393404	-8.64041822099131	5.60076183020927e-18	4.49283192259021e-17
Varpa_5746.t01	6329.34707192146	1.64501989225702	0.19050368449063	8.63510801198139	5.86715736443888e-18	4.70049568851007e-17
Varpa_1011.t01	200072.895287149	1.76522855835999	0.204625855940707	8.62661539151475	6.31942400390581e-18	5.05634834832361e-17
Varpa_0018.t01	1717.53645224771	1.14118659386584	0.132730878910748	8.59774758692891	8.12958584307123e-18	6.49639155157955e-17
Varpa_0678.t01	147.568437800166	-2.89777067901059	0.33708227884097	-8.59662717652894	8.20931407442635e-18	6.55172460422609e-17
Varpa_3106.t01	347.28977551543	-2.90527230355944	0.338360570525414	-8.58632050137541	8.97989368873098e-18	7.15757087511223e-17
Varpa_2067.t01	19259.2719215216	1.40509941810121	0.163831608562175	8.57648551724969	9.78159819857994e-18	7.78665059145555e-17
Varpa_4564.t01	395.867758324495	-3.45179880553851	0.402700199807786	-8.57163420128942	1.02026728745202e-17	8.11151435023874e-17
Varpa_3126.t01	468.432619148361	-1.3854617216509	0.161769490790596	-8.56441913045472	1.08622038344668e-17	8.62489348940063e-17
Varpa_4107.t01	3634.35739765206	1.24281993170362	0.145152209757424	8.56218402586223	1.10749237696554e-17	8.78263942088537e-17
Varpa_2435.t01	593.351619407444	-4.27522237297924	0.499405586165124	-8.56062185008414	1.12260351402534e-17	8.8911905692577e-17
Varpa_4059.t01	966.357512691922	-2.68182899992076	0.313817686672632	-8.54581852398391	1.27628437125294e-17	1.00955709315945e-16
Varpa_2155	1570.09643664879	-1.07447770665496	0.12575202402889	-8.54441679927249	1.29186995882925e-17	1.02059359958584e-16
Varpa_3622.t01	3482.838661927	1.33746119544551	0.156682598402192	8.53611829957246	1.38806246562754e-17	1.09520231662961e-16
Varpa_1481.t01	1756.89805840431	1.55808748614455	0.182744362729389	8.52604952007076	1.51430457638521e-17	1.19330255962562e-16
Varpa_5990.t01	8001.14065707832	1.40898789187026	0.165549389168942	8.51098212408623	1.72466227152209e-17	1.35735699429994e-16
Varpa_3924.t01	4126.58745605278	0.918593072117166	0.108090781575339	8.49834795094816	1.92307933213978e-17	1.51161292409327e-16
Varpa_1599.t01	1389.6607305556	1.33597519895006	0.157243390770695	8.49622481684003	1.95856482661744e-17	1.53757180923774e-16
Varpa_3055.t01	224.701690742207	-4.35895849970072	0.513088110853491	-8.49553596642467	1.97021631215225e-17	1.54477813483556e-16
Varpa_2419.t01	567.634709229912	1.98683631222037	0.234008399584482	8.49044870076585	2.05840802755517e-17	1.61190372984865e-16
Varpa_4755.t01	435.940772654417	-1.3707119821561	0.161485731786523	-8.48813060443082	2.09987503214979e-17	1.64231778171515e-16
Varpa_2045.t01	1067.64205419013	1.22056881577815	0.143848872746869	8.48507737649074	2.15575235037235e-17	1.68391205468461e-16
Varpa_5102.t01	403.113360670795	-2.46613246323026	0.290913723651835	-8.47719534256733	2.30687440783714e-17	1.79970763727519e-16
Varpa_5533.t01	18246.8403177942	1.23452455844844	0.145768246781184	8.46909107922256	2.47315244057874e-17	1.92702364104446e-16
Varpa_R0004.r01	2012.64116884942	-3.0270951591355	0.357705216676475	-8.46254127144402	2.61613111548373e-17	2.03589082698105e-16
Varpa_3425.t01	9129.90265335489	-3.85670213506337	0.455750929837128	-8.46230228524525	2.62149943405636e-17	2.03753108997738e-16
Varpa_1124.t01	663.024831354983	-1.69173200252445	0.199954390292738	-8.46058943765984	2.66029430575414e-17	2.06511541821834e-16
Varpa_5424.t01	18297.0597793597	3.42211035489768	0.404545345069738	8.45915148104783	2.69330000661849e-17	2.08814289595024e-16
Varpa_5758.t01	17096.0705230224	-2.60263790154973	0.307755722926149	-8.45683023146991	2.74743452629644e-17	2.12747439341096e-16
Varpa_5550.t01	2236.701814476	1.40506379277692	0.166253361557829	8.45134065026526	2.87976671765412e-17	2.22718591814612e-16
Varpa_4792.t01	5531.86766799216	-1.64121283549008	0.194320238382721	-8.44591818716096	3.01664910664037e-17	2.330165669641e-16
Varpa_2284.t01	346.434349320561	1.40733188051546	0.166791056423073	8.43769390695445	3.23659891041774e-17	2.49697612237043e-16
Varpa_2340.t01	1520.18686436478	0.996538849131048	0.118150625342712	8.43447799146597	3.3268435739866e-17	2.56343347642938e-16
Varpa_0224.t01	1154.96393951319	0.964226144051576	0.114323470104364	8.43419241185862	3.33497646017833e-17	2.56653545562246e-16
Varpa_0350.t01	4654.8982603513	0.997595267538195	0.118323370614463	8.4310923730249	3.42453290373775e-17	2.63221477434898e-16
Varpa_4418.t01	504.812477127534	1.92005635050653	0.227739431732007	8.43093502036117	3.42914136305536e-17	2.63251896532346e-16
Varpa_1885.t01	2656.34793236953	0.900851935446774	0.106957232797487	8.42254340248727	3.68397912232764e-17	2.82468534176999e-16
Varpa_5825.t01	591.446560600384	2.84831673565173	0.338188210397549	8.42228276468733	3.69218631377574e-17	2.827508857204e-16
Varpa_4743.t01	4365.65893062902	1.1993757232994	0.142418627906847	8.42148067936646	3.71755640428513e-17	2.84345287275126e-16
Varpa_4990.t01	4332.83444521961	1.08414466789482	0.128803898631949	8.41701749255826	3.86190031012418e-17	2.95024633715966e-16
Varpa_5698.t01	339.686227774834	-1.93643436890508	0.2302569162085	-8.40988579535921	4.1041013380071e-17	3.13144435423765e-16
Varpa_3457.t01	637.28405859657	-1.16073809977545	0.138113342434048	-8.40424306094627	4.30629991958489e-17	3.28171563383975e-16
Varpa_3625.t01	1105.85410069198	1.29415697594572	0.154241763888123	8.3904446067177	4.84307087904341e-17	3.68627891877494e-16
Varpa_4481.t01	813.945162807039	-3.28120915564346	0.391145283819399	-8.38872227629484	4.91454153177194e-17	3.73612774112444e-16
Varpa_1382.t01	7017.25163796347	-2.11777516090276	0.252616523729613	-8.38335960623664	5.14380204260388e-17	3.90490137062972e-16
Varpa_3652.t01	280.671637885445	-2.56843231174528	0.306377056586364	-8.38323972546313	5.14904581436852e-17	3.90490137062972e-16
Varpa_5175.t01	434.82156646237	-1.48122738400586	0.176723530521391	-8.38160815164658	5.22093978825411e-17	3.95462457415757e-16
Varpa_5045.t01	1007.1128563154	-1.42526692100341	0.17024757114653	-8.37173130521026	5.67777912266678e-17	4.29545299486013e-16
Varpa_3542.t01	1258.02761990635	1.43103036186233	0.170950799267502	8.37100714354115	5.71278460826622e-17	4.31670991741906e-16
Varpa_4414.t01	482.775562097293	1.43245883700514	0.171132912403331	8.37044620399538	5.74004627235562e-17	4.33207115410028e-16
Varpa_3619.t01	3311.74330948424	0.93873435166309	0.112210813535708	8.36581005060051	5.97033132032897e-17	4.50043430889454e-16
MSTRG.250.1	166.804027045043	-1.72129603291807	0.205792655630218	-8.36422479532509	6.05114527513531e-17	4.55585624389404e-16
Varpa_0451.t01	1340.97454455431	-1.39137867464155	0.166392258846185	-8.36203970238639	6.16430912873976e-17	4.63547144951802e-16
Varpa_1174.t01	12050.8443218521	1.79713136569177	0.214922436814343	8.36176712087156	6.17857148356408e-17	4.64061216355672e-16
Varpa_4319.t01	125.882936957103	-2.24798800830358	0.269078719242668	-8.35438794502452	6.57728509162006e-17	4.93414820378556e-16
Varpa_0708.t01	391.77562124466	2.0560320283962	0.246130044150185	8.35343785637822	6.63043027366143e-17	4.96805261152402e-16
Varpa_2729.t01	621.591233581412	1.3747230496245	0.164578005727137	8.35301803269949	6.65404868898839e-17	4.97977847395071e-16
Varpa_5524.t01	1070.6436904051	1.33855977269406	0.160290034940856	8.35086082043697	6.77672376923078e-17	5.0655199562109e-16
Varpa_0873.t01	795.017580681674	1.26526491642517	0.151536489372998	8.34957257925381	6.85104364162583e-17	5.11495480484107e-16
Varpa_3955.t01	1167.78045207164	0.890852884659519	0.1067320001361	8.34663347003283	7.02362597999739e-17	5.2375463900959e-16
Varpa_1516.t01	2512.83578522416	1.1522590862127	0.138073199066306	8.34527695457655	7.10471889017585e-17	5.29170302082347e-16
Varpa_4830.t01	26474.9305317883	-2.18177729493882	0.261488170366653	-8.34369406416962	7.20051247632207e-17	5.35666696006388e-16
Varpa_5108.t01	255.608884618849	1.76283610581178	0.211417376514273	8.33817983590753	7.54427779416762e-17	5.60573031340707e-16
Varpa_5056.t01	1483.83616637313	-1.74246789194366	0.208990287816434	-8.33755439139902	7.58427660298797e-17	5.62875825321518e-16
Varpa_1626.t01	1755.39186269054	-1.18015502540005	0.141651372975827	-8.3314054823983	7.98882033332752e-17	5.92196183427802e-16
Varpa_5526.t01	2282.04764254509	1.06831338122322	0.128247410276985	8.33009710617864	8.07760716835984e-17	5.98068331695268e-16
Varpa_3036.t01	12116.4607009872	2.3004939225125	0.276308246827828	8.32582432454857	8.37439200998922e-17	6.19308587815652e-16
Varpa_2872.t01	433.816516438427	-1.49382650187043	0.1796123174948	-8.31694909740075	9.02564926690382e-17	6.66681823509243e-16
Varpa_5947.t01	201.723836577708	-2.5745132326833	0.309640431797426	-8.31452539236739	9.21201784603866e-17	6.7964462243088e-16
Varpa_4416.t01	999.615492910793	1.17089448630342	0.140845531261513	8.31332365191892	9.30582674537763e-17	6.85756029856896e-16
Varpa_5493.t01	890.088406830974	1.05871814978599	0.127377814327417	8.31163696265516	9.43908199551135e-17	6.94756459245588e-16
Varpa_4006.t01	10757.1207059225	-3.29379759298758	0.396422844399081	-8.30879864650709	9.66758036270896e-17	7.1073776101845e-16
Varpa_4984.t01	564.649400253494	3.15760543604595	0.380351553041162	8.30180765872732	1.02539118376672e-16	7.52957638937516e-16
Varpa_4163.t01	2748.90201488144	1.38846707429795	0.167258949117779	8.30130215227066	1.02976427207447e-16	7.55281330539129e-16
Varpa_R0007.r01	1954.31554520335	-2.54386224187441	0.306640146080856	-8.29592039524935	1.07747672369995e-16	7.89349595123211e-16
Varpa_5756.t01	8147.87043963422	-2.50403454233662	0.302521138530649	-8.27722173233502	1.26082321258968e-16	9.22585978392615e-16
Varpa_5637.t01	748.505358164636	1.36636179015323	0.165200586168496	8.27092579901388	1.32922761132224e-16	9.71502145397977e-16
Varpa_4985.t01	235.225939350851	2.73766346566309	0.331136968938729	8.26746549754657	1.36836824417239e-16	9.97775164274591e-16
Varpa_5671.t01	893.495570136552	1.49906753808754	0.181318762143452	8.267580918634	1.36704454268921e-16	9.97775164274591e-16
Varpa_3756.t01	511.864649022917	-2.45214895095676	0.296782978803409	-8.26243122447085	1.42734979216083e-16	1.03956979617867e-15
Varpa_5540.t01	1692.11431415238	1.13703235775193	0.137666784650894	8.25930786889008	1.46519568884332e-16	1.06589148539952e-15
Varpa_3881.t01	2293.43631155716	-2.31617542342297	0.280644988554241	-8.25304394478904	1.54410241528527e-16	1.12198790617647e-15
Varpa_5749.t01	1317.46794088903	2.25760268264312	0.273651272791647	8.24992575262755	1.5849296594743e-16	1.15031654379267e-15
Varpa_3690.t01	636.912427057678	1.19102531852511	0.144506913861062	8.24199539456109	1.6936208758369e-16	1.22777689711193e-15
Varpa_2714.t01	467.448266874265	1.25619776922262	0.152513960057366	8.23660843079626	1.77161121184419e-16	1.28282716834465e-15
Varpa_0840.t01	2765.11280110765	-2.67692960815477	0.325564242631262	-8.22243126738796	1.99418592901242e-16	1.44232267018502e-15
Varpa_R0017.r01	225.266021532835	-3.01061967039021	0.366480257578374	-8.21495730843394	2.12239752059189e-16	1.53327885620563e-15
Varpa_0880.t01	1510.65060303181	1.12864793376089	0.137413294455421	8.21352794308444	2.14782715927074e-16	1.54985818917816e-15
Varpa_R0049.r01	212.228278812076	-2.63870632572691	0.321376546606242	-8.21063750168401	2.20017188423906e-16	1.58579862798268e-15
Varpa_5900.t01	60093.0534479009	2.07874426374878	0.253294623552814	8.2068234792806	2.27117094294416e-16	1.63508608553664e-15
Varpa_0878.t01	767.658653225391	1.86215305716283	0.227360907535305	8.19029567285515	2.60585210596184e-16	1.87387454662319e-15
Varpa_0833.t01	333.006661341864	-2.55830110650659	0.312455440504033	-8.18773103255843	2.66196898422577e-16	1.91202806694562e-15
Varpa_5812.t01	3342.39469817805	-0.926625542393805	0.11317991099152	-8.1871909447184	2.6739376102934e-16	1.91841976196596e-15
Varpa_4175.t01	652.970488672664	-2.75007065062599	0.335957381177074	-8.1857723768138	2.70562701930648e-16	1.93892927106034e-15
Varpa_5759.t01	15918.3220000366	-2.22367053523024	0.271689998416666	-8.18458739073641	2.73238198681152e-16	1.95585968334309e-15
Varpa_6018.t01	4093.72652668225	1.02694240605582	0.125729537588663	8.16786910817705	3.13884201273852e-16	2.24423612558387e-15
Varpa_2345.t01	1264.24086140945	1.34964908800945	0.165264386923581	8.166605722705	3.17187431718273e-16	2.26526201235141e-15
Varpa_2250.t01	369.948213117854	-2.38820863167001	0.292505387648776	-8.16466544724859	3.22327277328143e-16	2.29934150231001e-15
Varpa_3062.t01	300.623580890185	-4.44156116792769	0.544415503713381	-8.15840316381961	3.39482729285549e-16	2.41895960696168e-15
Varpa_0143.t01	783.746125947553	1.45702265787817	0.178777670473887	8.14991410289681	3.64182860481905e-16	2.59200306964855e-15
Varpa_5549.t01	7077.51696364435	1.37467660450758	0.168678952482649	8.14966292044633	3.64940068789831e-16	2.59443741736934e-15
Varpa_1849.t01	714.28649691657	1.28648381126268	0.157949442703613	8.14490883438393	3.79567776190109e-16	2.69536253796817e-15
Varpa_4380.t01	6225.17834762311	-1.21085676255265	0.148682964599889	-8.14388363731585	3.82797116040624e-16	2.7152090557751e-15
Varpa_2493.t01	1964.38011995411	-3.08989772017648	0.379469631161595	-8.14267458167332	3.86640415711871e-16	2.73936049635316e-15
Varpa_4273.t01	580.344837338371	1.04162053996983	0.128015679787691	8.13666374070208	4.06319196071929e-16	2.8755250920198e-15
Varpa_5697.t01	395.368818188165	-3.52535623188268	0.433610610956594	-8.13023515292984	4.28458448491756e-16	3.02877471111424e-15
Varpa_3393.t01	4129.64089138469	1.26332173443427	0.15548007181546	8.12529682861036	4.46268931514964e-16	3.15111248930735e-15
Varpa_0465.t01	335.247733191	-1.78401890346198	0.219908397528094	-8.11255469784442	4.95664478606104e-16	3.49594506411913e-15
Varpa_5316.t01	504.290515123072	1.67570182765962	0.206881266634535	8.09982389860274	5.50388005130621e-16	3.87753623907694e-15
Varpa_0748.t01	3090.97805678185	1.65465076303694	0.204303461264956	8.0989854640351	5.54194048267702e-16	3.89995338696495e-15
MSTRG.2375.1	426.573973032846	-2.37676984173278	0.293710242096494	-8.0922266270576	5.85837780368748e-16	4.11799807595535e-15
Varpa_5741.t01	814.65434856251	-1.26560220402375	0.156478196260282	-8.08804187593384	6.0631561777718e-16	4.25715314099955e-15
Varpa_R0044.r01	2283.94410938927	-2.0229743687953	0.250173435368013	-8.08628768206123	6.15107999541096e-16	4.31404027960977e-15
Varpa_5554.t01	2024.38023213719	0.879878941830266	0.108818065301181	8.08578005310959	6.17675696497536e-16	4.32719218319855e-15
Varpa_0394.t01	395.816419257659	-1.63278444990698	0.201966611794824	-8.08442759620937	6.24568382741491e-16	4.3705798698226e-15
Varpa_5837.t01	3199.54211931664	1.35308691374313	0.167402212214897	8.0828496579612	6.32706054218931e-16	4.42257285549676e-15
Varpa_4378.t01	6205.02744255473	-1.3379251742223	0.16554104686028	-8.08213551622356	6.36423249304988e-16	4.44358534626466e-15
Varpa_2146.t01	1348.36624355498	1.32626770546801	0.164117530565793	8.08120680889922	6.41289488161885e-16	4.47256474500404e-15
Varpa_3186.t01	9485.02322663415	-1.04088996579798	0.128839685451262	-8.07895457173973	6.53243544510702e-16	4.55085720139061e-15
Varpa_R0048.r01	171.552476095556	-2.84984983464258	0.352792117740876	-8.07798613214987	6.58450924076572e-16	4.5820265306843e-15
Varpa_4253.t01	710.424878629114	1.83797168113847	0.227812565985959	8.06791176414628	7.15106953819873e-16	4.97074900380466e-15
Varpa_3944.t01	1835.8971337754	-2.62372851114014	0.325363606520651	-8.06398889905841	7.38444675733994e-16	5.12726753184636e-15
Varpa_4676.t01	262.793326202371	1.50540019698436	0.18687732893992	8.05555283524164	7.91203830457117e-16	5.48749471312599e-15
Varpa_4337.t01	346.958701242887	1.74428052045076	0.216883634116975	8.04247184234285	8.80441228563663e-16	6.09964216994936e-15
Varpa_3080.t01	90.4892867035779	-3.53107434920433	0.4395015834268	-8.03426991473498	9.41377546985826e-16	6.5145828251544e-15
Varpa_5425.t01	11966.4351904969	3.11140444153971	0.387489342946046	8.02965164895629	9.77498161640098e-16	6.75706417266479e-15
Varpa_5353.t01	877.747864118615	1.48560574183394	0.18510615581776	8.02569604058191	1.00951900797038e-15	6.97070086277009e-15
MSTRG.4552.1	58.2356069633477	-3.25710642425697	0.406306856699771	-8.01637080583091	1.08915371957269e-15	7.5122754896355e-15
Varpa_5906.t01	207.982424632129	-1.67819582967121	0.209768059611162	-8.00024480744118	1.24172086847474e-15	8.55514190418815e-15
Varpa_1447.t01	285.593347032782	1.58080155230328	0.197731637999465	7.99468192494091	1.29908805538764e-15	8.94053001995308e-15
Varpa_0526.t01	658.509510223313	-1.15000656266463	0.143886861586576	-7.99243620983891	1.3229797042665e-15	9.0949396831258e-15
Varpa_3860.t01	491.189577959865	-1.99500280582854	0.249636902447913	-7.99161817129499	1.33178974148187e-15	9.1454440599123e-15
Varpa_5761.t01	7200.15407111972	-2.40036411239279	0.300368801961735	-7.9913895741362	1.33426198031156e-15	9.15236346319095e-15
Varpa_1470.t01	302.229162163643	2.45608050869458	0.3073743744516	7.99051812005013	1.34372813941103e-15	9.20718984997754e-15
Varpa_1101.t01	19001.0841065731	1.70260621768794	0.213410199110053	7.97809207239401	1.48612524346244e-15	1.01717378383316e-14
Varpa_1343.t01	2008.34003937888	-1.84221649687141	0.231012031361009	-7.97454784505368	1.52939690508448e-15	1.04564565206487e-14
Varpa_2279.t01	161.332056460226	-1.96412599269203	0.246512076810715	-7.96766640443418	1.61698648661799e-15	1.10432224643452e-14
Varpa_5553.t01	177.152696426355	-2.28340804865789	0.286658941345087	-7.96559157702696	1.64435205191532e-15	1.12178558650861e-14
Varpa_5800.t01	1251.14952324556	1.02698775288081	0.128932966820828	7.96528442805452	1.64844171096526e-15	1.12334920957709e-14
Varpa_0009.t01	271.676149379084	-2.50512581380849	0.314714449016071	-7.95999618587758	1.72044582995411e-15	1.17114008620733e-14
Varpa_5061.t01	568.459542876028	1.6053702716009	0.201839952580425	7.9536793933858	1.81052296813991e-15	1.23111621631189e-14
Varpa_1601.t01	3186.59122722425	2.17136400442093	0.273092138049784	7.95103081299652	1.84965929788267e-15	1.25636097309444e-14
Varpa_4031.t01	195.563687565531	-2.16349941750895	0.272180918445852	-7.94875493058988	1.88395321442153e-15	1.27826532431272e-14
Varpa_3058.t01	339.669889706799	-4.52483324868851	0.569450721566667	-7.94596104161539	1.9269098143792e-15	1.30599343059172e-14
Varpa_5971.t01	1377.2813227547	1.28493067912491	0.161882919588968	7.93740737063202	2.06451117172425e-15	1.39773892872208e-14
Varpa_2498.t01	7059.89377309387	-2.42426821154285	0.305469178469487	-7.93621216938915	2.08449310731143e-15	1.40973998134082e-14
Varpa_R0050.r01	162.874982165368	-2.82624800204154	0.356192847966256	-7.93460064731362	2.11173711065449e-15	1.42662110318702e-14
Varpa_4804.t01	4308.58005130251	-1.67741113409924	0.211452177883746	-7.93281559398955	2.14232423913946e-15	1.4457218326547e-14
Varpa_3933.t01	30970.7562576651	0.806836332664399	0.101789155080615	7.92654514152712	2.25326757284745e-15	1.51895027645347e-14
Varpa_1459.t01	612.245962796188	-1.25877691107708	0.158830900227002	-7.92526460076738	2.2766103524158e-15	1.53303212200931e-14
Varpa_4449.t01	383.136287147848	1.71560755371385	0.216668364610619	7.91812665774729	2.41115686493364e-15	1.62188581797312e-14
Varpa_5616.t01	914.971382885534	2.07576476934692	0.262164064692405	7.91780815491398	2.4173395797827e-15	1.62429624022173e-14
Varpa_0318.t01	274.309775636195	3.69523518388305	0.466933305993106	7.9138393780323	2.49570247308147e-15	1.67514981249045e-14
Varpa_3443.t01	338.404934895297	-1.96012635867033	0.247925645124445	-7.90610571038929	2.65565688698676e-15	1.78060084622106e-14
Varpa_4326.t01	348.688562843079	-1.77416679687871	0.224427930222615	-7.90528520723278	2.67320837796405e-15	1.79044792646274e-14
Varpa_5225.t01	2456.72158937281	1.57806834940291	0.199998720054999	7.89039224335508	3.01238222560299e-15	2.01545787235472e-14
Varpa_3059.t01	437.111608215815	-4.86047922663699	0.616102165981701	-7.88907992052305	3.04422531666068e-15	2.0345843854345e-14
Varpa_4005.t01	3878.18419698827	-2.26930837905264	0.287690502396667	-7.88801979956824	3.07019062810968e-15	2.04974585844631e-14
Varpa_4632.t01	369.975259959913	1.40155649905036	0.177747508679442	7.8850978529212	3.14289138581899e-15	2.09604357203659e-14
Varpa_1014.t01	730.586317844557	1.18213366061005	0.150054053557971	7.87805215907317	3.32523917610573e-15	2.21528993725849e-14
Varpa_R0034.r01	1316.00602726494	-3.32568878394512	0.422294626485296	-7.87528084746045	3.39978303697827e-15	2.26253931821909e-14
Varpa_4844.t01	10442.730399258	-1.49031089717742	0.189314639588348	-7.87213762452813	3.4863233429217e-15	2.3176632521189e-14
Varpa_5237.t01	875.71929765757	-2.03798429190573	0.258955918280591	-7.87000469206297	3.54627951225396e-15	2.3550160119102e-14
Varpa_0239.t01	1881.15388116939	1.19013710203218	0.151263169684338	7.86798997082899	3.60384462398289e-15	2.38816808645483e-14
Varpa_4922.t01	41.2059025924774	-4.58447770807092	0.582670287769163	-7.86804785537161	3.60217796778025e-15	2.38816808645483e-14
Varpa_2528.t01	804.142982333053	-2.87146937142265	0.365034133285412	-7.86630374967569	3.6527302016272e-15	2.41799904978478e-14
Varpa_0876.t01	473.517852227957	2.13963538185733	0.272197739727244	7.86059202402398	3.82322121584998e-15	2.5281808865446e-14
Varpa_5314.t01	2966.53160663494	1.47660744149347	0.187919597450651	7.85765540968253	3.91390253849854e-15	2.58540982696379e-14
Varpa_3423.t01	10191.9702159086	-1.92851730186246	0.245532905257748	-7.85441486890727	4.01642765172154e-15	2.64790803972785e-14
Varpa_3968.t01	1322.90034854506	1.51508987047524	0.192897023987039	7.8543973315889	4.01698963300048e-15	2.64790803972785e-14
Varpa_1675.t01	606.259682881439	-2.04128836192504	0.260036404663067	-7.85000994214624	4.16004290674348e-15	2.73931592457745e-14
Varpa_5076.t01	111.676825983899	-2.50514992069221	0.319387398236346	-7.84360915466802	4.37778241326137e-15	2.87965918952319e-14
Varpa_4973.t01	704.366719339237	2.98324131677378	0.380435514990174	7.84164779371566	4.44672145385517e-15	2.9219308480695e-14
Varpa_3144.t01	1428.41164422901	-2.03892135904901	0.260063638440428	-7.84008626225561	4.50237024508133e-15	2.95538988041106e-14
Varpa_0178.t01	1662.72993143998	-0.943742877251138	0.120404322766921	-7.83811457565388	4.57361608743384e-15	2.9990059738063e-14
Varpa_1227.t01	5534.87515808581	1.5232976455387	0.1943593744466	7.8375311192269	4.59491097237363e-15	3.00981118096046e-14
Varpa_0475.t01	427.076455228019	-1.25973934498018	0.160759659894873	-7.83616577569256	4.64512523042261e-15	3.03951702250376e-14
Varpa_1498.t01	502.534351502055	-1.25593215553082	0.160486972260042	-7.82575767892107	5.04608478511513e-15	3.29842927010297e-14
Varpa_1947.t01	2976.49491117574	1.19662492066915	0.153188877794374	7.81143473271851	5.65406268477956e-15	3.69197886282001e-14
Varpa_5686.t01	1292.36033611387	-1.89087042152285	0.242127207373649	-7.80940912024344	5.74567100295114e-15	3.74788080349078e-14
Varpa_3548.t01	2009.91996010547	1.07064318090526	0.137100184187735	7.8092030820265	5.75507054198845e-15	3.75009758257412e-14
Varpa_0883.t01	941.319005498228	0.907731733585868	0.116259599982171	7.80780024810919	5.81947193416224e-15	3.78811251214373e-14
Varpa_R0063.r01	2154.37881797411	-2.92251250479779	0.374838411054662	-7.796726318882	6.35338253955016e-15	4.13135145573871e-14
Varpa_0495.t01	922.564637645974	1.18676823233138	0.152251767836665	7.79477472868847	6.45234849806947e-15	4.19134363455677e-14
Varpa_3664.t01	10971.0164404699	-2.21188778529979	0.2839033563908	-7.79098850192907	6.648696524359e-15	4.31440338325228e-14
Varpa_2598.t01	622.863187608325	1.20393008481501	0.154575182280048	7.78863765228379	6.77355510112289e-15	4.39086574968018e-14
Varpa_5885.t01	524.102392286866	-3.86185367733142	0.496307671067137	-7.78116862273728	7.1857639898249e-15	4.65324758263376e-14
Varpa_5960.t01	1736.8293804323	0.923440287928604	0.118730845907937	7.77759377411182	7.39169756211535e-15	4.78164783288394e-14
Varpa_5317.t01	765.039077944055	1.61444430037466	0.207600814232092	7.77667614814726	7.44548863974134e-15	4.81146416853606e-14
Varpa_0799.t01	2672.78334209031	0.818526017446727	0.10529000542187	7.77401439165192	7.60370948349383e-15	4.90863435561497e-14
Varpa_5611.t01	2115.61128940364	-1.57394603258515	0.202584648221199	-7.7693252988577	7.8905288113056e-15	5.0885360724302e-14
Varpa_0153.t01	3109.9236635438	-2.9954776411219	0.385688062241482	-7.76658116850507	8.06329154197067e-15	5.19458854080152e-14
Varpa_5576.t01	4222.52751893499	-1.69579730334386	0.21851252155553	-7.76064131827297	8.4500987226532e-15	5.43817372995467e-14
Varpa_1872.t01	1112.65533125473	0.869138286826644	0.112008231577531	7.7595929744238	8.52023851779462e-15	5.47767186190315e-14
Varpa_0417.t01	3689.12987102998	0.977855469227542	0.126069018544327	7.75650893866299	8.72991593210653e-15	5.60322869059135e-14
Varpa_5128.t01	816.242880575496	1.15943392991101	0.149479831269532	7.7564573097517	8.73346894644899e-15	5.60322869059135e-14
Varpa_4972.t01	342.723165363856	3.44654452737553	0.444519426479152	7.75341711086539	8.94521870348051e-15	5.73319709518458e-14
MSTRG.5100.1	518.410541407958	-2.19547895868049	0.283597086430775	-7.74154271580079	9.82176864802392e-15	6.2885483894981e-14
Varpa_5882.t01	4393.38695421901	-3.75647674862316	0.485266361628034	-7.74106149872091	9.85901930761219e-15	6.30593773319023e-14
Varpa_5216.t01	848.756909356514	1.0463785992331	0.135203601474175	7.73928052081492	9.99809687226003e-15	6.38835453525081e-14
Varpa_2100.t01	1949.25017935261	0.962414238315279	0.124405741278984	7.73609182679951	1.02519428648715e-14	6.54386015961e-14
Varpa_4254.t01	194.650492560012	1.5471410651589	0.200025007661787	7.73473818721154	1.03616115453401e-14	6.60711332110516e-14
Varpa_2342.t01	410.276290435032	1.09843914326655	0.142090502028408	7.73055994303505	1.07074556577839e-14	6.82068199852105e-14
Varpa_4737.t01	3728.84684063336	1.14614882403524	0.148341800208859	7.72640498107413	1.1062630427473e-14	7.03975331377583e-14
MSTRG.2382.1	1163.95926640062	-1.2865853703812	0.166596463796061	-7.72276518399681	1.1383276523771e-14	7.23642878911952e-14
Varpa_3061.t01	551.508923182285	-4.65892192656672	0.603401017323909	-7.72110386427437	1.15326526835673e-14	7.32393766459469e-14
Varpa_1513.t01	1796.97257291228	0.955643353988541	0.124237338327635	7.69207845928205	1.44763794130162e-14	9.18405024892776e-14
Varpa_R0064.r01	1572.4063814495	-2.79317936042512	0.363541209492809	-7.68325374810191	1.55097946628189e-14	9.8296862928961e-14
Varpa_3327.t01	13281.7667909987	-2.11761507109596	0.275635447442597	-7.68266596602011	1.55811484760157e-14	9.86490342721603e-14
Varpa_3057.t01	276.74467097141	-4.33013035088403	0.563664851239563	-7.6821010594533	1.56500296335699e-14	9.8984853421233e-14
Varpa_4828.t01	6033.047907824	-2.1917521839663	0.285455752043623	-7.6780802918673	1.61490268578836e-14	1.02037683351784e-13
Varpa_1912.t01	639.857289516461	-2.91469108684894	0.379746673322561	-7.67535647211101	1.64959265304339e-14	1.04124287766345e-13
Varpa_1613.t01	724.503394496505	1.42587419671703	0.18594266084621	7.6683542669982	1.74217151620067e-14	1.0985701114771e-13
Varpa_4508.t01	873.456661621078	1.40932730047906	0.18391686865951	7.6628495838964	1.81852286052589e-14	1.14555941082926e-13
Varpa_0316.t01	1160.28396129428	4.02607223182054	0.525502567096623	7.66137500348361	1.83952861159018e-14	1.15762480300373e-13
Varpa_4519.t01	60258.6732410346	1.29431010303122	0.169092017348405	7.65447194567652	1.94108182196333e-14	1.22030385366689e-13
MSTRG.1050.1	684.971572929433	-1.40642095698574	0.183772038718895	-7.65307370365007	1.96231364549785e-14	1.23241185635337e-13
Varpa_R0003.r01	1617.13684524457	-2.79334361002436	0.365059586405015	-7.65174704089345	1.98266970233534e-14	1.24394608131462e-13
Varpa_4506.t01	393.62198705293	1.76455280510672	0.230897195965973	7.6421577911529	2.13611163057094e-14	1.3388727762726e-13
Varpa_0183.t01	1778.9889108429	-1.642792995346	0.215307350448978	-7.62999029954295	2.34771376889475e-14	1.47002638695624e-13
Varpa_3617.t01	1869.88583469558	1.23219280673903	0.161560374266868	7.62682565158997	2.4060463921501e-14	1.50504343388849e-13
Varpa_0106.t01	237.031924703486	-2.62247508703171	0.343891229070744	-7.62588535368614	2.42365159357402e-14	1.5145398808244e-13
Varpa_3618.t01	17828.8119783738	1.0116782857058	0.132703153444872	7.62361902821002	2.46660641837135e-14	1.53984250833192e-13
Varpa_3739.t01	8659.48910070583	1.62736118197853	0.21356268617787	7.62006327558152	2.53551395135203e-14	1.58128010798391e-13
Varpa_5133.t01	503.364473435693	1.2864024187222	0.168868943958916	7.61775604539319	2.58123542853709e-14	1.60818945094001e-13
Varpa_3880.t01	2027.1526590486	-2.17966357302084	0.286354124403971	-7.61177642388663	2.70353942426219e-14	1.68271094245164e-13
Varpa_0852.t01	16805.7984929468	1.32230043495283	0.173773615031295	7.60932800249737	2.75524704419091e-14	1.71318793822378e-13
Varpa_1514.t01	797.004725319487	1.0690181253964	0.140503406088596	7.60848548199837	2.7732640024529e-14	1.72267661544017e-13
Varpa_4503.t01	3650.35211399057	1.24857971982849	0.164174095645122	7.60521758881751	2.8442495003228e-14	1.76501639796595e-13
Varpa_2836.t01	2535.43228526113	-1.36871652563479	0.180163688076882	-7.5970720861948	3.02905823745659e-14	1.87783580613752e-13
Varpa_0181.t01	1892.93781189836	-1.94774378411376	0.256451807037108	-7.59497001256039	3.07863720982029e-14	1.90668026998682e-13
Varpa_2316.t01	597.402352965827	1.22318084504376	0.161185429197476	7.58865643832597	3.23239551818882e-14	1.99992471219425e-13
Varpa_1482.t01	12209.6464976975	1.24633103383219	0.164362413629026	7.58282265582459	3.38116878985361e-14	2.08990343895106e-13
Varpa_1015.t01	3024.91582378224	0.733149951774972	0.0967769252967519	7.57566898852053	3.57281707069897e-14	2.2061792366401e-13
Varpa_1698.t01	401.019564731128	1.71501816985723	0.226740351537045	7.563797789989	3.91468137946597e-14	2.41489081345339e-13
Varpa_1317.t01	471.259880248446	1.40606551874998	0.186025284327511	7.55846455944394	4.07855103989568e-14	2.51349757872861e-13
Varpa_1521.t01	941.541382196356	0.975487727183608	0.129165840034931	7.5522113812739	4.27929198369054e-14	2.63461040454011e-13
Varpa_5423.t01	37945.8903886198	4.07811464272745	0.540439560706637	7.5459217630094	4.49099608636007e-14	2.76222780941576e-13
Varpa_1437.t01	521.966184037722	1.58489506430772	0.210179847240337	7.54066141505673	4.67593721991419e-14	2.87314962509771e-13
Varpa_3221.t01	7813.5789631834	-2.6988279276009	0.357942690219131	-7.53983249650578	4.70575503667885e-14	2.88863096504972e-13
Varpa_4383.t01	993.624701028315	0.987552385901012	0.131038380847435	7.53635980171946	4.83272011954643e-14	2.96365731374344e-13
Varpa_1962.t01	453.324331224585	1.53717947166992	0.204004958051094	7.53501035639011	4.88296069708105e-14	2.9915315094176e-13
Varpa_0656.t01	556.396641264647	1.01310672500253	0.134592449740499	7.52721810886009	5.18327495391636e-14	3.17240795171629e-13
Varpa_2209.t01	1421.38183325361	1.29177082520067	0.171632821403027	7.52636246751049	5.21733795050454e-14	3.19013159028404e-13
Varpa_6016.t01	710.347940927503	-1.18689795116569	0.157869175836009	-7.51823745756812	5.55195991420875e-14	3.39141715580552e-13
Varpa_5943.t01	348.04826154974	-1.29284200803872	0.172118848770334	-7.51133311241129	5.85282505716983e-14	3.57170935373577e-13
Varpa_2042.t01	1766.96480590086	1.2328676664242	0.164174362242812	7.50950178567349	5.93528092870917e-14	3.61849468521986e-13
Varpa_0051.t01	708.859142253709	-1.33627198427739	0.1781819256183	-7.49948110416057	6.40709574303423e-14	3.90233345986558e-13
Varpa_5257.t01	382.592913874554	1.32346619066585	0.176497346615508	7.49850474267448	6.45499175887812e-14	3.9276770692531e-13
Varpa_6019.t01	835.095991761078	-1.4677148420968	0.195860897280894	-7.4936593392191	6.69794317055695e-14	4.07154152459245e-13
Varpa_5923.t01	1130.92003842965	0.904932126298303	0.120779519766494	7.49243024022477	6.76098665301482e-14	4.10587032018363e-13
Varpa_0464.t01	56.4239190198166	-2.92988256245347	0.391366656148159	-7.48628560054004	7.08501327902735e-14	4.29847067773223e-13
Varpa_4279.t01	1713.46804108139	1.5101654562016	0.20173791214176	7.48577914864318	7.11239112785094e-14	4.31089545663827e-13
Varpa_5142.t01	2085.3592703176	-2.79471592345603	0.373564401841423	-7.48121584840511	7.36381150941038e-14	4.45895912037844e-13
Varpa_3621.t01	5189.12715874075	1.01079466687894	0.135167172833216	7.47810763288047	7.5400434488133e-14	4.56125184042926e-13
Varpa_1670.t01	670.527400021394	-2.19952546622681	0.294287076468136	-7.47408106609453	7.77452051136722e-14	4.69854726068992e-13
Varpa_5614.t01	853.200568216885	1.14959208924023	0.153830999363163	7.47308470983984	7.83363826189579e-14	4.72970101435621e-13
Varpa_4900.t01	222.660432745959	-1.57222421768779	0.21065858667449	-7.46337589417701	8.43333101763159e-14	5.08686153756562e-13
Varpa_1156.t01	3898.62736946777	0.883613976725509	0.118526540802725	7.45498831520102	8.98757954493345e-14	5.41594836801245e-13
Varpa_R0035.r01	978.55315997945	-2.54811964677509	0.342407446753687	-7.44177637178577	9.93402903178857e-14	5.98051516566924e-13
Varpa_4982.t01	125.753861427768	3.66232738412391	0.492208036723462	7.44060866722808	1.00222434028871e-13	6.02781511305498e-13
Varpa_0811.t01	526.219056652138	-1.96977051298064	0.264796424831788	-7.43881083074266	1.01595684446911e-13	6.10453300104563e-13
Varpa_4460.t01	230.256944981964	1.81693024101647	0.244271041229336	7.43817290773583	1.02087383887772e-13	6.12818503280202e-13
Varpa_2531.t01	3518.50548719161	-2.06120023487882	0.277300792978849	-7.43308453155431	1.06094051434242e-13	6.36258855482319e-13
Varpa_2432.t01	1969.95324627656	-1.72651520735615	0.23238067545203	-7.42968495120222	1.08856640441773e-13	6.52200523605601e-13
Varpa_5150.t01	16868.5477639502	1.36855865330557	0.184445640104539	7.41984821397734	1.17254632602419e-13	7.01843102617354e-13
Varpa_5566.t01	76.339385699617	-2.94256986145967	0.396610024707606	-7.41930278648158	1.17738470541734e-13	7.04064787000284e-13
Varpa_2424.t01	429.294058605403	3.01155163080214	0.406203702817543	7.41389507262777	1.22642965641523e-13	7.32692057642328e-13
Varpa_1244.t01	11126.8762470585	-1.89499787193333	0.255631469676658	-7.41300699139377	1.23467374548394e-13	7.36912725456463e-13
Varpa_0872.t01	446.186135373805	1.67576278339654	0.226251524802859	7.40663641872332	1.29542978695337e-13	7.72437093384694e-13
Varpa_5113.t01	100.040852954751	-2.00989981659005	0.271569458499263	-7.40105248836552	1.35109310240429e-13	8.04859942509476e-13
Varpa_1603.t01	5431.98964596825	2.25255230958479	0.304442880421068	7.39893245809964	1.3728365181413e-13	8.17033847796664e-13
Varpa_5790.t01	812.850385628454	-1.02981352356002	0.139254056171674	-7.39521384059692	1.41180885869104e-13	8.39428502184618e-13
MSTRG.4067.1	1275.16143379175	-1.67812308976931	0.226964630627255	-7.39376476912518	1.42728820284351e-13	8.47825473343068e-13
Varpa_1684.t01	473.383367792484	1.14137086238951	0.154441183373089	7.39032709709472	1.46468048179452e-13	8.68385989633201e-13
Varpa_5867.t01	214.411192982399	-1.84625505153732	0.249817407613483	-7.39041794234707	1.4636800675678e-13	8.68385989633201e-13
Varpa_5055.t01	3362.45026894299	-1.7328650636206	0.234486043975645	-7.39005628753149	1.46766670358072e-13	8.69331680632789e-13
Varpa_2294.t01	407.168337050114	-1.30306946979359	0.176561946615283	-7.38023959734023	1.58004926515048e-13	9.3501210775808e-13
Varpa_5373.t01	2429.15556583652	1.15987491898132	0.157202190230337	7.37823638005192	1.60400006402257e-13	9.48287265854025e-13
Varpa_4100.t01	939.157438509785	-1.67216205225207	0.22670948159539	-7.37579231571968	1.63370520629343e-13	9.6486125775925e-13
Varpa_5975.t01	965.386800112752	0.905360254822413	0.122749447936206	7.37567679565397	1.63512253475283e-13	9.6486125775925e-13
Varpa_1642.t01	370.18109976433	1.93107242504475	0.261885469705321	7.37372878005654	1.65920572037381e-13	9.78148730812823e-13
Varpa_0029.t01	1460.31161903507	0.890741362004358	0.120990825556501	7.36205706430524	1.81097518643312e-13	1.06661488595858e-12
Varpa_4274.t01	871.217228047767	1.11603066743904	0.151627006084873	7.36036868534054	1.83402972279956e-13	1.07917624649477e-12
Varpa_1666.t01	404.338922473168	1.53579287972392	0.208721275389622	7.35810413604	1.86540504590042e-13	1.09660546865774e-12
Varpa_2401.t01	43544.232445624	-3.09475821868876	0.420674466653379	-7.3566580907767	1.88571525126657e-13	1.10750325236511e-12
Varpa_5515.t01	6876.90612653283	-2.329840326902	0.316880474075227	-7.35242628534097	1.94640882303386e-13	1.1420759375717e-12
Varpa_0064.t01	2339.14711658256	-2.30832543748457	0.313999101829266	-7.35137592444356	1.96176820029237e-13	1.15000839433649e-12
Varpa_0173.t01	651.220443366975	1.21493921193476	0.165341460000799	7.34806147187091	2.01102015847772e-13	1.17777553611314e-12
Varpa_2265.t01	672.625350482707	1.69885330061163	0.231323381265764	7.34406220121711	2.0720675155033e-13	1.21239231314421e-12
Varpa_3060.t01	422.742006089623	-4.66563885923823	0.635730961214089	-7.33901468370837	2.15172007730488e-13	1.25782027718224e-12
Varpa_5521.t01	5012.39370320977	1.28732459149737	0.175457781455055	7.33694784478471	2.18519712616217e-13	1.27619596648481e-12
Varpa_0249.t01	713.173991788248	-0.946410418000872	0.129210226054913	-7.32457830078135	2.39651103963372e-13	1.39699603420439e-12
Varpa_5008.t01	2687.24808415657	0.971080289815271	0.132576358828421	7.32468668167327	2.39457510381471e-13	1.39699603420439e-12
Varpa_3515.t01	1416.84220841727	-1.51980604723205	0.207531266610798	-7.32326300538743	2.42012818764803e-13	1.40944837321645e-12
Varpa_1741.t01	516.743039847051	1.40277821783344	0.191932779960836	7.30869535740417	2.69748553207129e-13	1.56951462662137e-12
Varpa_0952.t01	687.621070865742	0.88706770472272	0.121409852086435	7.30638979850821	2.74415360724987e-13	1.59518287364692e-12
Varpa_0067.t01	1774.6352737096	-1.97892464877149	0.271198710433845	-7.29695449364688	2.94354293359959e-13	1.70949812193902e-12
Varpa_6010.t01	379.332735859752	-2.12422858763583	0.291138687907747	-7.29627725844852	2.95838963302387e-13	1.71652523832555e-12
Varpa_4677.t01	916.100372494617	1.07378824442954	0.147310476887529	7.28928632312677	3.11601204156833e-13	1.80630419738038e-12
Varpa_2066.t01	486.036942964929	-1.99583470955558	0.27416584742028	-7.27966203061057	3.34657504073797e-13	1.93816009541905e-12
Varpa_3785.t01	646.769792300129	1.2984510981909	0.17848421920119	7.27487900051975	3.46731094628882e-13	2.00622463919989e-12
Varpa_4899.t01	356.479119809865	-2.45372628595924	0.337408798570265	-7.27226526503356	3.53508532744575e-13	2.04354747559746e-12
Varpa_3831.t01	1033.76710447697	1.46691127083646	0.201797793219381	7.26921363922815	3.6158616099729e-13	2.08831046217381e-12
Varpa_3931.t01	2823.74518279594	1.54578273365902	0.212726244928945	7.26653513850792	3.68825308082378e-13	2.12815267793793e-12
Varpa_1483.t01	402.835943762834	-1.5692882328821	0.216005674337583	-7.2650324473863	3.72948737314275e-13	2.14996001796763e-12
Varpa_0392.t01	561.733574272258	-1.32598284602535	0.182519114458463	-7.26489852835178	3.73318404620711e-13	2.1501075672579e-12
Varpa_2914.t01	4027.20369238098	1.84366102856952	0.253797386180632	7.26430266408401	3.74967583048656e-13	2.1576173356087e-12
Varpa_5110.t01	343.918711753124	1.29286879840682	0.178054097034859	7.26110109195466	3.83951846653688e-13	2.20728159129613e-12
Varpa_4169.t01	1285.5228016549	-1.13277246267502	0.156026492167158	-7.26012901361286	3.86721293062807e-13	2.22115933855651e-12
Varpa_4003.t01	722.422785271133	1.05650011934964	0.145528636166511	7.25974040010111	3.87833931474611e-13	2.22550435058296e-12
Varpa_0700.t01	169.705981432876	-2.33464932864563	0.321767751542486	-7.25569705930385	3.99598539019519e-13	2.28880959700547e-12
Varpa_1706.t01	500.442545585781	0.969194199446618	0.133575362534482	7.2557856558048	3.99337039925114e-13	2.28880959700547e-12
Varpa_5224.t01	14658.3345267635	1.33268177727489	0.183749528611672	7.25270855029685	4.08518525318115e-13	2.33775848416933e-12
Varpa_2524.t01	1949.87364091035	-0.732911760515044	0.101069152315278	-7.25158709384222	4.11916014547174e-13	2.35504407585113e-12
Varpa_3752.t01	11788.7362848985	1.17892284461206	0.162715832337891	7.24528663052251	4.31525623703702e-13	2.46490276281941e-12
Varpa_1409.t01	578.296824004049	1.1906138700069	0.164391543098907	7.24254938887315	4.40328006730031e-13	2.51288558361275e-12
Varpa_0837.t01	24975.2704128487	-2.5917899112987	0.357938845135258	-7.24087353614642	4.45803954975726e-13	2.54181470314171e-12
Varpa_2795.t01	1325.80095629874	-2.31795085015506	0.320235437589349	-7.2382709034453	4.54441037203875e-13	2.58869830582226e-12
Varpa_3868.t01	10093.0126229485	1.34830460871092	0.186305552697466	7.23706078100838	4.58512698181037e-13	2.60951352544016e-12
Varpa_2371.t01	2533.62140556174	1.33419474375444	0.184625099461554	7.22650792143389	4.9557173402045e-13	2.81785965959399e-12
Varpa_3718.t01	15898.2464492681	1.2808068029004	0.177413556240831	7.21932883844433	5.22447805203948e-13	2.96797848610861e-12
Varpa_3558.t01	597.4632299157	-4.37093329237183	0.605462555893509	-7.21916367878678	5.23082652300892e-13	2.96888600747346e-12
Varpa_1790.t01	1520.42449754458	1.2112609711394	0.167807133544949	7.21817330140471	5.26905422155207e-13	2.98786931311061e-12
Varpa_3942.t01	520.896723914057	-1.30785607323417	0.181266373661642	-7.21510585121243	5.38920388429725e-13	3.05323074097675e-12
Varpa_0869.t01	579.996262602322	1.59847414246997	0.221718237247874	7.20948426395309	5.61641874401231e-13	3.17907615320045e-12
Varpa_2820.t01	4931.42829871587	-1.31026195922746	0.181855612419791	-7.20495750333447	5.8061955181101e-13	3.28352179119186e-12
Varpa_2530.t01	2463.69427522147	-3.13272580518885	0.435131708696196	-7.19948866649038	6.0438779634335e-13	3.41484569561446e-12
Varpa_1551.t01	1447.07269892478	-0.910351363431118	0.126508836030762	-7.1959508283655	6.20269811071903e-13	3.50141467876091e-12
Varpa_4324.t01	1374.49025549797	-1.15131583032731	0.160029530524103	-7.19439610024919	6.27378195349089e-13	3.53834507467189e-12
Varpa_5572.t01	339.82091759619	-2.11527994394265	0.294139857818894	-7.19140873878121	6.41261910302677e-13	3.61338654416721e-12
Varpa_3095.t01	382.077134759618	-1.90054321229065	0.265010438902333	-7.17157867502372	7.4137810622366e-13	4.17375836557806e-12
Varpa_0253.t01	87773.7420956268	-4.24353467556095	0.591767407062045	-7.17095031750544	7.44789317281949e-13	4.18918851817722e-12
Varpa_0083.t01	504.606871552983	2.23547714889687	0.311802453170082	7.16953034258991	7.52554888442197e-13	4.22906069952814e-12
Varpa_3901.t01	152.419225550512	-1.82064922114657	0.254507773861168	-7.15360946946836	8.45253183250182e-13	4.74572070272272e-12
Varpa_0687.t01	456.503326344628	-2.54359534825136	0.355748753619073	-7.14997683723435	8.67925444387635e-13	4.8686410251152e-12
Varpa_4993.t01	8884.49226248332	0.66710003479039	0.0934028227237083	7.14218280922532	9.18603138956897e-13	5.14829687474587e-12
Varpa_3288.t01	2190.3969763915	0.961673204767508	0.134665807069371	7.14118324239586	9.25308989494989e-13	5.1812328632206e-12
Varpa_4920.t01	415.799690919995	-1.67804996355737	0.235093379214369	-7.13780187755626	9.48351850179108e-13	5.30550645637354e-12
Varpa_5757.t01	14473.8836884706	-2.29365546911175	0.321539826691404	-7.13334796722731	9.79564976475497e-13	5.47522498926242e-12
Varpa_5452.t01	1025.14155003625	0.87817718690633	0.123249777604519	7.12518273034296	1.03942696409766e-12	5.80462832765529e-12
Varpa_3776.t01	299.971876122457	-1.69863458270744	0.238713937000144	-7.11577465502744	1.11285993603374e-12	6.20916226810255e-12
Varpa_0022.t01	364.345642358572	-3.69055536044689	0.518878060267557	-7.11256775540649	1.13903585000264e-12	6.34954061254816e-12
Varpa_1121.t01	325.234442291985	1.32905515486811	0.186885352223591	7.1116068704947	1.14699592213152e-12	6.3882152561496e-12
Varpa_1146.t01	938.521171274835	0.889810891071441	0.125183679491579	7.10804231578206	1.17700476989997e-12	6.54951274007562e-12
Varpa_3369.t01	871.820591950606	-0.965449647765314	0.13588658504936	-7.10481941550463	1.20479968307095e-12	6.6982146081053e-12
Varpa_4760.t01	157.863232391532	-1.46471693819036	0.206451014448838	-7.09474323534188	1.29591861234135e-12	7.19839591868539e-12
Varpa_1568.t01	1574.7049754525	-2.3018526225528	0.324763078457753	-7.0877903777853	1.36270166257665e-12	7.5626311629143e-12
Varpa_1827.t01	2699.73692311316	0.982650531492423	0.13865741132428	7.08689511874907	1.37154244705863e-12	7.60494121709795e-12
Varpa_5016.t01	829.434156531121	1.20566500377644	0.170323673607329	7.07866956038082	1.45544967098719e-12	8.06303634219767e-12
Varpa_1480.t01	474.551101250168	1.15629549414515	0.163353459028988	7.07848796724878	1.45735776441911e-12	8.06645586346768e-12
Varpa_5525.t01	8570.86554188329	1.226857208664	0.17348370965855	7.07188710155377	1.5284075124735e-12	8.45222880128045e-12
Varpa_3930.t01	1191.95543662793	0.9854138385015	0.139579419481433	7.05987918679217	1.66647427902501e-12	9.20760191832654e-12
Varpa_2937.t01	430.42936694546	-1.42253705966036	0.201821619040817	-7.04848700759192	1.80873635038153e-12	9.98479987061325e-12
Varpa_3009.t01	7320.81591427006	-3.63943529935312	0.516431242747702	-7.0472794790441	1.82449641781242e-12	1.0062910957555e-11
Varpa_2532.t01	1632.79660403892	-1.77549729657129	0.252045993567684	-7.04433850123668	1.86344635830951e-12	1.02686739797849e-11
Varpa_4410.t01	949.117562305735	2.1838722977799	0.310104030052175	7.04238605803499	1.88975356434051e-12	1.04044669811135e-11
Varpa_4303.t01	765.787680865151	1.11158183463673	0.157893369440055	7.04007925461835	1.92130517497554e-12	1.05688697521322e-11
Varpa_3503.t01	5857.60825110588	1.10979436878979	0.157703433642095	7.03722387749937	1.96107634365809e-12	1.07781583742475e-11
Varpa_3719.t01	38330.3849025773	1.47604668641854	0.210040343261883	7.02744369722425	2.10351644010561e-12	1.15508560933391e-11
Varpa_5894.t01	475.403603317457	-2.17411722502741	0.309470397633942	-7.0252833280651	2.13632292407213e-12	1.17207040847469e-11
Varpa_4840.t01	620.756266150359	-1.86831746857154	0.26614309720829	-7.0199734209501	2.21910455805393e-12	1.21641968274377e-11
Varpa_0369.t01	297.931669671637	-1.60729833302902	0.228971730600518	-7.01963656742079	2.22446095661558e-12	1.21828716195362e-11
Varpa_3016.t01	2421.22249907327	-1.89704444038993	0.270268312585258	-7.01911527194477	2.23277522310525e-12	1.22176990973596e-11
Varpa_3215.t01	2691.38090153718	1.18457066110207	0.1688039699975	7.01743366059226	2.25980393431863e-12	1.23547810897263e-11
Varpa_4637.t01	279.114361169337	-1.32002729151734	0.188200333281169	-7.01394768278774	2.31686060282059e-12	1.26556485201275e-11
Varpa_4292.t01	212.261751391954	-1.97617408846931	0.281965792032195	-7.00855970586556	2.40783870171715e-12	1.31411214384546e-11
Varpa_4281.t01	1737.25575143703	0.880202109156474	0.125610964677882	7.00736684423749	2.42844945891061e-12	1.32420424683529e-11
Varpa_0518.t01	252.315620273083	-1.78270797796272	0.254493393510696	-7.00492831413242	2.4711232597569e-12	1.34629897560775e-11
Varpa_1988.t01	721.028404436229	1.2684703005322	0.181111709631697	7.00380059970567	2.49110591262474e-12	1.35600355818746e-11
Varpa_3054.t01	336.895634343657	-3.9552003681178	0.565182289081939	-6.9980967990743	2.5946281280382e-12	1.41112542838213e-11
Varpa_0147.t01	549.099496601917	1.03758562362331	0.148326195310436	6.99529588453148	2.64699695845403e-12	1.43835512985906e-11
Varpa_5628.t01	6775.32608563286	1.62429008567673	0.232525169561979	6.98543770008425	2.83969254071888e-12	1.54172360442678e-11
Varpa_0509.t01	1649.74265795977	0.93732712400038	0.134208578441555	6.98410738631411	2.86672732595132e-12	1.5550502656137e-11
Varpa_3665.t01	2186.64210626902	-1.31149551852269	0.1878655847211	-6.98103125417942	2.93021110616985e-12	1.58810834366482e-11
Varpa_2642.t01	484.808600448342	1.29604059598726	0.185711165723086	6.97879737570431	2.97717490487544e-12	1.61216342985846e-11
Varpa_4657.t01	289.296702481459	-2.08108173843915	0.298383299338678	-6.97452485796475	3.06906278524009e-12	1.66048254068964e-11
Varpa_0227.t01	842.421277060926	1.02825794618523	0.147539601130226	6.96936916128458	3.18365297463998e-12	1.7209902628482e-11
Varpa_1665.t01	540.308030979703	1.69048154549558	0.242712349777019	6.9649589196785	3.28499593199809e-12	1.77423851158652e-11
Varpa_3056.t01	419.068500324693	-4.5021556744825	0.646519863334524	-6.96367726625127	3.31503565929408e-12	1.78891691147916e-11
Varpa_4128.t01	2082.80237095499	1.09214201825948	0.156858123402301	6.96261050795829	3.3402438768712e-12	1.80096496864263e-11
Varpa_5364.t01	698.223790772095	0.953792671377078	0.137035441743052	6.96018970891842	3.39814827165803e-12	1.83060590944750e-11
Varpa_1226.t01	6918.57995955714	1.16631157841942	0.167643312568702	6.95710172120018	3.47344172320894e-12	1.86955532543779e-11
Varpa_R0046.r01	113.352918089148	-2.919915664189	0.419738114882905	-6.95651779206081	3.48786226641516e-12	1.8757014890558e-11
Varpa_3363.t01	1322.73351641188	-1.57588528736775	0.226589340402679	-6.95480769116143	3.53043294939981e-12	1.89696263979359e-11
Varpa_0044.t01	1460.95712545446	-2.47954492363883	0.357071655075354	-6.94411020419856	3.80853114710028e-12	2.04463154108502e-11
Varpa_3245.t01	9489.71134180664	1.78950686031279	0.257763715864186	6.9424311886304	3.85408699396999e-12	2.06731241419043e-11
Varpa_3065.t01	399.972325730313	-3.06172803611569	0.441103252635753	-6.94106882644993	3.89144349372899e-12	2.08556006795133e-11
Varpa_2110.t01	619.635353870469	-0.95428154802927	0.137576375105677	-6.93637659297428	4.02284338547505e-12	2.15413438867468e-11
Varpa_0781.t01	1691.60909209984	1.02410468746123	0.147671664143329	6.9350114891862	4.06188148054128e-12	2.17317614485466e-11
Varpa_2600.t01	2132.21232955191	1.9642957377868	0.283301701560092	6.93358256222879	4.10314257081852e-12	2.19337364628271e-11
Varpa_2318	717.373353462359	0.99934347372405	0.144157569517098	6.93229968479404	4.14053627042797e-12	2.21147103879525e-11
Varpa_1137.t01	63.5284433282556	-2.30164725449065	0.332315671571107	-6.92608700519306	4.32640440438765e-12	2.30877037771293e-11
Varpa_0002.t01	9147.70903778771	1.18748962169641	0.171501577926514	6.92407402925027	4.3883639574337e-12	2.33971666677724e-11
Varpa_5255.t01	2915.96532123092	1.07073193129166	0.154641541507913	6.92396054029808	4.39188294147816e-12	2.33971666677724e-11
Varpa_3136.t01	375.485981388551	-1.24396151465073	0.179747241896697	-6.92061531250451	4.4968610000965e-12	2.39360173676346e-11
Varpa_5660.t01	390.12115867521	1.32108148341379	0.190963370379343	6.91798369912254	4.58116991197342e-12	2.43640261956782e-11
Varpa_3468.t01	459.154982353019	-1.86892734058003	0.270223192206303	-6.91623589123018	4.63801865653719e-12	2.46453899529769e-11
Varpa_1933.t01	579.467483567742	-1.197211054755	0.173127671922113	-6.91519178571062	4.67230830447558e-12	2.48065034789022e-11
Varpa_0189.t01	414.337468793225	-1.00375597619103	0.145223811259472	-6.91178648656737	4.78587827709495e-12	2.5387906072637e-11
Varpa_0182.t01	1225.48203334226	-1.82190111734715	0.263602151001052	-6.91155633756526	4.79365084553074e-12	2.54075692397978e-11
Varpa_0796.t01	1003.32591899704	0.906870451902768	0.131286186021275	6.90758471539273	4.92974577767156e-12	2.6106763868364e-11
Varpa_4991.t01	2223.79974037859	1.11099650700114	0.160869875441706	6.90618118495235	4.97874029294202e-12	2.63439018548642e-11
Varpa_3769.t01	1097.75137689425	-1.10285033843976	0.159698195962592	-6.90584093196702	4.99068955776231e-12	2.63775889297117e-11
Varpa_4526.t01	233.572183709296	3.03868945971464	0.440022477361901	6.90575962830971	4.9935490004559e-12	2.63775889297117e-11
Varpa_2640.t01	350.210827211539	1.58710891251321	0.229942501644755	6.90219903306605	5.12036241742469e-12	2.70246154953436e-11
Varpa_4221.t01	1253.33796112089	1.14101311626976	0.165338898944397	6.90105669963049	5.16171238923415e-12	2.72198655867715e-11
Varpa_0983.t01	3625.53137375894	0.703576191018342	0.101989509480866	6.89851529436308	5.25488334937035e-12	2.76878297219353e-11
Varpa_5807.t01	1983.38115270941	-1.30369576898983	0.18901734636646	-6.89722818593734	5.30269712919355e-12	2.79162210280796e-11
Varpa_4057.t01	12869.8996098409	-1.69968487603544	0.246447273798441	-6.89674854113233	5.32062392431544e-12	2.79870192786593e-11
Varpa_1696.t01	485.932618039776	-1.56946722704793	0.227682224132188	-6.89323566224796	5.45374133802932e-12	2.8663103129811e-11
Varpa_3883.t01	348.385010237337	-1.10807163941651	0.160767730607373	-6.89237594653025	5.48681349541952e-12	2.88126870024173e-11
Varpa_1939.t01	3330.45895126207	1.43722622152626	0.208645828169444	6.88835350380966	5.64418156182017e-12	2.96141818470313e-11
Varpa_1869.t01	980.568576281202	1.46826290369864	0.213175944137085	6.88756374290738	5.67559447125976e-12	2.97540183312938e-11
Varpa_3764.t01	1979.57161989523	-1.12501350973112	0.163397402912308	-6.88513703204262	5.77319345796069e-12	3.02403067215393e-11
Varpa_R0006.r01	169.148771989792	-2.75246104375981	0.399883687081228	-6.8831541087614	5.8541635139366e-12	3.06387502500752e-11
Varpa_3979.t01	325.099938162662	1.26242242730791	0.183543530961107	6.87805459934963	6.0675417143006e-12	3.17289273411418e-11
Varpa_0785.t01	2590.29790002958	1.05023189228834	0.152803902438214	6.8730698334946	6.28347860825156e-12	3.28306503536488e-11
Varpa_5607.t01	42089.8898826767	-2.38227444949254	0.347073437825879	-6.86389158564097	6.70094937730243e-12	3.49826505085738e-11
Varpa_5164.t01	7145.57880828279	1.2352479607234	0.179983592723938	6.86311425407561	6.7375295536596e-12	3.51442589155416e-11
Varpa_2551.t01	12034.8561747745	-1.68242947965629	0.245521190404076	-6.85248176292795	7.25796420108853e-12	3.78273713866574e-11
Varpa_4406.t01	722.84344086308	1.07682719034338	0.157201304337056	6.8499889036197	7.38557171181629e-12	3.84603646892833e-11
Varpa_1831.t01	669.464499814288	1.32165865725435	0.193050684838646	6.84617440419343	7.58509996840297e-12	3.9466519319359e-11
Varpa_4325.t01	1101.06034502295	-1.39906504630837	0.204398050227867	-6.84480622368297	7.65794587078511e-12	3.98123991235742e-11
Varpa_3624.t01	2011.29173132133	0.6634910314825	0.0969980186906731	6.8402534447469	7.90531950222585e-12	4.10642905813876e-11
Varpa_4728.t01	191.643244063316	-1.43007031730083	0.209111030365037	-6.83880862145059	7.98544774585828e-12	4.14116705094344e-11
Varpa_R0067.r01	483.753373578074	-2.44000056116899	0.356786526024477	-6.83882485237573	7.98454319279866e-12	4.14116705094344e-11
Varpa_2808.t01	1019.41653124447	-1.92516616013296	0.281695530685245	-6.83420910317551	8.2458675455096e-12	4.27267216350659e-11
Varpa_5788.t01	741.212384326497	0.969285376432002	0.141879010873386	6.83177427348293	8.38707500538455e-12	4.34223957818128e-11
Varpa_2339.t01	4954.49012113903	0.895315370284414	0.131196988703066	6.82420670729536	8.84125022090088e-12	4.57359044953722e-11
Varpa_4322.t01	113.012575513174	-1.74967288638421	0.256604232312121	-6.81856597071241	9.19537487778691e-12	4.75284512913899e-11
Varpa_1690.t01	223.048168701535	-1.77054466825089	0.259861187339353	-6.81342483800296	9.53021614021769e-12	4.92184468266284e-11
Varpa_5335.t01	884.486320738069	0.976196013906003	0.143278675634067	6.81326798692086	9.54061739755157e-12	4.92314765625927e-11
Varpa_0168.t01	621.402843889556	1.27862337402996	0.187728308662678	6.81103123518509	9.6901587204953e-12	4.99618827098805e-11
Varpa_4646.t01	691.4705217724	-1.19808067684098	0.175920140427344	-6.81036676034142	9.73502389723393e-12	5.01518255019083e-11
Varpa_2645.t01	1382.34289335179	0.787572067891368	0.115663562043825	6.80916317961015	9.81680809839969e-12	5.05314940748761e-11
Varpa_3063.t01	188.055941945969	-3.90142326949759	0.573193138362845	-6.80647238841839	1.00020916247846e-11	5.14428564306824e-11
Varpa_0328.t01	4453.18261685064	0.804739162607573	0.118233641001036	6.8063467875486	1.0010823480837e-11	5.14454242859789e-11
Varpa_2368.t01	2132.12997933386	1.6335129097257	0.240215470757705	6.80019860741339	1.04475021057206e-11	5.36453908452325e-11
Varpa_0850.t01	1604.25991784726	1.02551403442333	0.150858099695411	6.79787188420034	1.06175807187189e-11	5.44739424558903e-11
Varpa_0682.t01	488.927941127759	-2.84020857477972	0.417825716523495	-6.79759158534229	1.06382521506578e-11	5.45352236993114e-11
Varpa_2706.t01	4046.01199974367	1.28556864308755	0.189247177134219	6.79306641480732	1.09774811733115e-11	5.62280982393634e-11
Varpa_2126.t01	1501.88377520434	1.18636150266429	0.174691861268012	6.79116642328388	1.11230520731188e-11	5.69270699466987e-11
Varpa_1003.t01	1638.58005234883	0.702133133204274	0.103419844260316	6.78915287705277	1.12793870210109e-11	5.76799423030257e-11
Varpa_5853.t01	810.018878041133	-1.94355338930001	0.286320160622434	-6.78804239657767	1.13665252698615e-11	5.80780183249099e-11
Varpa_2728.t01	373.249372864524	1.21441828199223	0.178916896186489	6.78761094048052	1.14005587637313e-11	5.82043232962065e-11
Varpa_5933.t01	1149.55446180425	0.966154805931379	0.142360387900919	6.78668286998354	1.14741041151095e-11	5.85319809104646e-11
Varpa_3220.t01	1122.36351182834	0.943215678137145	0.139000268111133	6.78571121447787	1.15516013635854e-11	5.8879247080787e-11
Varpa_5200.t01	453.051973787895	1.54954692936185	0.228719159872712	6.77488903957242	1.2450177618595e-11	6.34076283118174e-11
Varpa_2513.t01	5123.63634277283	1.19570862421116	0.176744874954609	6.76516716265881	1.33155368940584e-11	6.7759601018706e-11
Varpa_4026.t01	623.576908787394	-1.28013128043776	0.189373171279161	-6.75983441472117	1.38149536719403e-11	7.02438124458545e-11
Varpa_3441.t01	342.277533891466	-1.73929773553886	0.257691930301211	-6.74952348529436	1.48331499851962e-11	7.53596376077165e-11
Varpa_0988.t01	637.742367169501	1.05910870459828	0.156970032837759	6.74720317917594	1.50722148814375e-11	7.65119990203925e-11
Varpa_1312.t01	36.1736984099064	-4.47869853975326	0.664074469962577	-6.74427152726659	1.53796688982433e-11	7.80093757671449e-11
MSTRG.1707.1	1841.00646031258	-0.909485284852678	0.134886255580517	-6.74260902964856	1.5556741982229e-11	7.88435366155304e-11
Varpa_5286.t01	1436.07873216153	1.00009929634635	0.148480583392432	6.73555608077791	1.63304161285814e-11	8.2697544884526e-11
Varpa_5261.t01	831.855020312369	-1.97855914839423	0.293858856884461	-6.73302540332198	1.66171036178436e-11	8.40811987918256e-11
Varpa_1801.t01	2209.94958287335	1.10835849638952	0.164925784470472	6.72034697271948	1.8129233927895e-11	9.16582385237993e-11
Varpa_0752.t01	316.084125663014	1.09563603924852	0.163103501389998	6.71742807426762	1.84960009979328e-11	9.34369524948119e-11
Varpa_5934.t01	199.553471538073	-1.74033239713957	0.259150956874038	-6.71551599936972	1.87401862479531e-11	9.45940418929394e-11
MSTRG.569.1	1495.03372482728	-1.2309473805099	0.183409384981024	-6.71147433724427	1.92667682643576e-11	9.71735551928737e-11
Varpa_0180.t01	1021.90138629731	-2.1154184851362	0.315784588746419	-6.69892882845818	2.09952810058747e-11	1.0580605726267e-10
Varpa_1968.t01	1694.91580979603	0.981003334724255	0.146458123819631	6.69818313344227	2.11026708994161e-11	1.06261555560396e-10
Varpa_4191.t01	5545.46068415507	-1.50059364101171	0.224086716811	-6.69648635299227	2.13490376533258e-11	1.07415568676033e-10
Varpa_3258.t01	511.940926660462	1.26268159699807	0.18870637736115	6.69125026220774	2.21271870511272e-11	1.11241184137163e-10
Varpa_5357.t01	2966.49388395025	1.55959233559955	0.233124129443161	6.68996529584814	2.23223527794532e-11	1.12132140288427e-10
MSTRG.2182.1	306.907957851159	-1.70641434635605	0.255153093077765	-6.68780584147563	2.26541416290509e-11	1.13707414489911e-10
Varpa_0127.t01	389.481705605665	1.13567094229105	0.169906140466367	6.68410770307537	2.32335892337515e-11	1.16522230434762e-10
Varpa_4842.t01	1843.81972599911	-1.13720027218303	0.170142899294407	-6.68379507401762	2.32832338002619e-11	1.16584076937369e-10
Varpa_5571.t01	146.474275395932	-2.25335265181048	0.337135552293444	-6.683817937567	2.32795996195593e-11	1.16584076937369e-10
Varpa_1602.t01	3072.24168757098	2.21786431373465	0.332232692011177	6.67563538166207	2.46163299800793e-11	1.23160485224592e-10
Varpa_5492.t01	2775.39104143266	1.33751481068353	0.200442196060865	6.67282057854418	2.50933110919924e-11	1.25446480811088e-10
Varpa_0787.t01	1411.98838477883	0.744089912060322	0.11154996691816	6.67046286626185	2.54997891631516e-11	1.27376644668692e-10
Varpa_4490.t01	814.541067891381	-1.98003363557194	0.297002885074732	-6.66671515690402	2.61592089354723e-11	1.30566211372018e-10
Varpa_0186.t01	1059.76568024549	-0.841590314358268	0.126314879958085	-6.6626379618738	2.68955638881304e-11	1.34134380476398e-10
Varpa_1797.t01	4390.27585885688	1.00386303610173	0.150751117595288	6.65907525008697	2.75555833543026e-11	1.37316459634001e-10
Varpa_2443.t01	1596.34241344259	1.1196754640133	0.168151973706678	6.65871139857357	2.76238752037693e-11	1.37547088564426e-10
Varpa_4864.t01	548.712703693756	-1.12065630504266	0.168363775564908	-6.65616045543375	2.81073398046036e-11	1.39731715544127e-10
Varpa_4895.t01	385.730794317956	-1.99509097815858	0.299734484630723	-6.65619433351674	2.81008651580563e-11	1.39731715544127e-10
Varpa_1218.t01	2760.22451438886	-1.36553735816044	0.205249097656536	-6.65307362493517	2.87034513510358e-11	1.42581770661862e-10
Varpa_3896.t01	1585.59425562411	1.07123040215727	0.161067241023695	6.65082729019784	2.91450124030493e-11	1.44660192618471e-10
Varpa_2927	738.78286612743	1.63847391492448	0.246762430757671	6.63988399649668	3.13930122098119e-11	1.55694391507234e-10
Varpa_2043.t01	250.606049262551	-2.73076834553316	0.411445956283578	-6.63700372753465	3.20123556041409e-11	1.58640134948673e-10
Varpa_2376.t01	233.4282143304	1.27414836403386	0.192025367417959	6.63531272543055	3.23815259582925e-11	1.60342437173827e-10
Varpa_3023.t01	1827.66739432651	-3.78252156251173	0.570652805265731	-6.62841140463747	3.39318676730684e-11	1.67886176634208e-10
Varpa_0418.t01	636.99497348474	0.89928657664427	0.135796872158176	6.62229226897643	3.53670885817694e-11	1.74848842205283e-10
Varpa_0699.t01	111.630046688693	-2.87792236504503	0.434596178817193	-6.62206090462564	3.54225039494681e-11	1.74984369312432e-10
MSTRG.2395.1	74.5826192225273	-2.97870179847355	0.449889023511804	-6.62097015664439	3.56849017324893e-11	1.76141351442595e-10
Varpa_3947.t01	27493.5023554181	-1.67535160652255	0.253160489100252	-6.61774518005099	3.64718999938448e-11	1.79860442479412e-10
Varpa_4287.t01	2403.66050290387	1.20721661177594	0.182423823101573	6.61764780087834	3.649592591837e-11	1.79860442479412e-10
Varpa_2857.t01	813.884011539788	-1.69995694605175	0.256891797558792	-6.61740453454027	3.65560136197237e-11	1.80014601347245e-10
Varpa_0024.t01	582.161582460474	-2.80413874265211	0.423918340018803	-6.61480874483452	3.72032418776648e-11	1.83057526372856e-10
Varpa_2514.t01	2751.02083078816	1.1667135675233	0.176423318982439	6.61314827457382	3.76231263729709e-11	1.8497790456703e-10
Varpa_2360.t01	1351.65639277079	1.36535745563695	0.206506296173265	6.61169892123469	3.79934132570735e-11	1.86651603336048e-10
Varpa_4891.t01	233.658556913599	1.9191528434164	0.290473807783418	6.606973819985	3.92255373076301e-11	1.925533249296e-10
Varpa_4921.t01	333.182314460441	-1.50684781339946	0.228130494294059	-6.60520119444069	3.96977837983444e-11	1.94718564329556e-10
Varpa_4841.t01	781.101306739326	-1.22605798417179	0.185646122365041	-6.60427467351548	3.99468281628429e-11	1.95786454266357e-10
Varpa_1275.t01	1998.50746005449	1.16357263836334	0.176204965710878	6.60351786153726	4.01513894023132e-11	1.96634821610545e-10
Varpa_4008.t01	1537.14302778267	-1.66746966587555	0.252730761641227	-6.59781047248481	4.17274212481937e-11	2.04193152216102e-10
Varpa_2521.t01	1065.47354557328	1.14763331840965	0.174039802552144	6.59408538495558	4.27885411596649e-11	2.09221904308878e-10
Varpa_0462.t01	2719.46141267309	0.808924362598058	0.122688365106376	6.59332579659599	4.30081340757783e-11	2.10131219577434e-10
Varpa_3212.t01	1980.23021788064	0.850920994653316	0.129103596947745	6.59099370405405	4.36892416431383e-11	2.13292242990602e-10
Varpa_0297.t01	2963.76320212191	2.01333249545689	0.305678284007898	6.58644267776926	4.5048936289202e-11	2.19758628314772e-10
Varpa_5087.t01	130.689698933762	-3.40961787529597	0.517686773357439	-6.58625649866041	4.51054330472925e-11	2.19862598371709e-10
Varpa_2919.t01	4886.89003716785	1.22827161601053	0.186513754584214	6.58542110606618	4.53597906440547e-11	2.20930110471315e-10
Varpa_4818.t01	1276.5943817403	-2.01446091063392	0.30595648261039	-6.58414194543859	4.57519871023638e-11	2.22666797042579e-10
Varpa_3777.t01	277.0083192629	-2.00251247802918	0.304417848248536	-6.57817039818989	4.76272242606942e-11	2.31612859459205e-10
Varpa_5251.t01	210.27892570564	-1.68451809057853	0.256135305848665	-6.57667276675167	4.81091939346814e-11	2.3377476897187e-10
Varpa_0319.t01	427.635965476086	3.35601665500363	0.51062063427835	6.57242663087171	4.95017816726757e-11	2.40354804718377e-10
Varpa_4275.t01	313.822352867866	-1.18027626992161	0.179733317869064	-6.56681957421739	5.1401264737648e-11	2.49383931168915e-10
Varpa_2671.t01	79.5319787490171	-2.30140212631558	0.35047310195462	-6.56655849901305	5.14914242676846e-11	2.49627548680187e-10
Varpa_5796.t01	4960.56444356306	-4.8758986495472	0.742734893404555	-6.56479006553336	5.21062199414157e-11	2.52412223576672e-10
Varpa_2216.t01	3068.81680565923	0.915173824576037	0.139548541998875	6.55810380722872	5.44962699453587e-11	2.63785585506233e-10
Varpa_3746.t01	458.012197143736	-1.40296627653378	0.214031304736092	-6.55495829576743	5.56574288746574e-11	2.69197579750568e-10
Varpa_1334.t01	181.386312149573	-2.11007970414656	0.322055686606057	-6.55190947374154	5.68059764713602e-11	2.74540252876667e-10
Varpa_1540.t01	5227.36632461465	-1.2341500023776	0.188382764704233	-6.5512893619289	5.70424053634163e-11	2.75469854030903e-10
Varpa_3922.t01	734.106227158174	1.07611907311009	0.164301071138841	6.54967776929908	5.7661364792584e-11	2.78243913968229e-10
Varpa_1029.t01	101.990519821201	-2.82777924287143	0.431791195349516	-6.54895068108663	5.79427613201452e-11	2.7938604590246e-10
Varpa_1708.t01	215.708718499304	1.34263437303513	0.205258086571638	6.54120086307308	6.10268003484177e-11	2.94029664901513e-10
Varpa_1186.t01	4304.40233872556	1.30135092797133	0.19902039425136	6.53878178096536	6.20219417869259e-11	2.98364214185142e-10
Varpa_1934.t01	706.990597430501	-1.18237862769388	0.180824064871256	-6.53883446617416	6.20001004710715e-11	2.98364214185142e-10
Varpa_1950	174.865595950969	-2.2046819347725	0.337290743346305	-6.53644364176605	6.29988617116683e-11	3.02830682181704e-10
Varpa_5271.t01	419.195728818197	-2.2501435705613	0.344660051300872	-6.52858827725593	6.63924773891863e-11	3.18898225368966e-10
Varpa_1068.t01	2591.48267304394	1.49414981611644	0.228940179929663	6.52637652584831	6.73798126779018e-11	3.23392050249008e-10
Varpa_3331.t01	952.057758457824	0.769910642281155	0.118092969661317	6.51952986269387	7.0528097651226e-11	3.38242580370308e-10
Varpa_3939.t01	1238.97498525599	-2.55826106580116	0.392448533750637	-6.51871734964026	7.09111307133867e-11	3.39818754469289e-10
Varpa_0440.t01	2214.29186074434	0.979204977271055	0.150238783449661	6.51765778973543	7.14136835314175e-11	3.41726927049916e-10
Varpa_1422.t01	1207.04546497581	0.86174591807152	0.132217329510262	6.51764728015201	7.1418685666057e-11	3.41726927049916e-10
Varpa_5399.t01	655.784289631601	0.907385745496662	0.139247200789918	6.51636614847024	7.20310259551524e-11	3.44393176123755e-10
Varpa_2293.t01	262.121113747918	-1.83692118189771	0.281905022649377	-6.51609951690148	7.21591113585405e-11	3.44741809540917e-10
Varpa_4074.t01	1919.54306517215	1.0150404854502	0.155839074600344	6.51338881505367	7.34739960621875e-11	3.50755539642941e-10
Varpa_1435.t01	462.89238234424	1.3471829979852	0.206919939378328	6.51064852441329	7.4827041389604e-11	3.56942123392088e-10
Varpa_3310.t01	11245.4208047584	-1.50957910129874	0.231980333935276	-6.50735808372414	7.64839484431467e-11	3.645676535631e-10
Varpa_1536.t01	3529.64735699878	-1.38096013367038	0.212358912954112	-6.50295348784717	7.87581533445217e-11	3.7512172275146e-10
MSTRG.4287.1	289.062589352874	-2.21809592769229	0.341152592369958	-6.50177069528732	7.93800376076964e-11	3.77795776854909e-10
Varpa_5783.t01	486.49741154961	-1.23518347149983	0.190008506951555	-6.50067458197941	7.9960633221441e-11	3.80269404110186e-10
Varpa_2219.t01	325.813910073655	-1.58626961247365	0.244027739976458	-6.50036595276699	8.01248575534682e-11	3.80760634868154e-10
Varpa_2639.t01	424.585873396341	1.2338197044298	0.189824166312678	6.49980309881858	8.04252067497675e-11	3.81897505303417e-10
Varpa_4827.t01	1999.7441644184	-1.32647820247943	0.204092921991312	-6.49938366082041	8.06497421659959e-11	3.8267292239583e-10
Varpa_3709.t01	1855.17448160354	-1.61701106494829	0.248828080500364	-6.49850716887204	8.11209303567239e-11	3.84616611380249e-10
Varpa_0413.t01	2525.63767243125	-1.36271031300083	0.209722217937601	-6.4976916914272	8.15617347781026e-11	3.86413404570404e-10
Varpa_5750.t01	1680.78139039747	1.86345183461678	0.287131469128025	6.48989064234514	8.58987016957922e-11	4.06652262800762e-10
Varpa_4652.t01	286.317702620263	1.414509731203	0.217996973420118	6.48866683335551	8.65992274830205e-11	4.09658268388641e-10
Varpa_0030.t01	2095.08962752729	-1.64090467663392	0.253175324405272	-6.48129781402878	9.09369703609738e-11	4.29852592878764e-10
Varpa_3332.t01	3282.33908018536	0.822124007640942	0.126945744381619	6.47618407096427	9.40712791354952e-11	4.4433214158557e-10
Varpa_3952.t01	82699.2540596767	1.30040133537214	0.200811994638143	6.4757154457602	9.43637355171473e-11	4.45376875563938e-10
Varpa_3115.t01	271.146513843067	-1.24500333182425	0.192297059627121	-6.47437529330092	9.52050032334869e-11	4.49008351098913e-10
Varpa_0091.t01	195.582271714346	-1.50578931057231	0.232586807214667	-6.47409596702764	9.53812687820693e-11	4.49161679441711e-10
Varpa_1563.t01	19705.6326765469	0.94040377800727	0.145255133919636	6.47415173998298	9.53460484428317e-11	4.49161679441711e-10
Varpa_3385.t01	109.26542292005	-1.71265476695665	0.26455694697715	-6.47367149691431	9.56497366146911e-11	4.50086750079221e-10
Varpa_4465.t01	761.301094920177	0.863878066812524	0.133504012331305	6.47080227573021	9.74839284768217e-11	4.5837251245422e-10
Varpa_5863.t01	399.468986004407	-1.35273091938494	0.209121046483846	-6.46865029670478	9.88821361101776e-11	4.64597344776316e-10
Varpa_1410.t01	355.991635447332	1.23914966272272	0.191637469870641	6.46611366534515	1.00555452551842e-10	4.72104450034905e-10
Varpa_3956.t01	460.216090924644	0.917028536464409	0.141948903734698	6.46027205802398	1.04514911782063e-10	4.90325588382966e-10
Varpa_4363.t01	4048.77152541475	0.994014557078242	0.154045461336214	6.45273511115489	1.09849270578554e-10	5.1496481008656e-10
Varpa_2383.t01	973.704111348419	0.892460513987463	0.138451256300102	6.44602683888252	1.14820337806795e-10	5.37865285573211e-10
Varpa_5932.t01	5447.85789177117	-1.63803651520124	0.254450387290014	-6.43754773827189	1.21419141950961e-10	5.68350725132252e-10
Varpa_5365.t01	495.11703276924	-1.07966208923385	0.167855241876058	-6.43210231129422	1.2585097831668e-10	5.88654763099503e-10
Varpa_5963.t01	544.661881861826	0.928152820223449	0.144367456280145	6.4291000488529	1.28361624145303e-10	5.99948982261781e-10
Varpa_4104.t01	1354.52515220666	-1.42821071119104	0.222471629111217	-6.41974312363694	1.36504486599686e-10	6.3753104391737e-10
Varpa_0724.t01	1314.0637540991	1.47220372436708	0.229391828631051	6.41785600277392	1.38206886306384e-10	6.44999874928001e-10
Varpa_5945.t01	547.283875254949	-0.930096331205464	0.145006527839324	-6.41416869339887	1.41593352775299e-10	6.60311090666301e-10
Varpa_3715.t01	4081.37741193287	-1.54767314957949	0.24129489585347	-6.41403185966826	1.4172057048653e-10	6.60411517502106e-10
Varpa_0681.t01	119.774494942845	-2.93724613629406	0.458228426633459	-6.41000419348404	1.45515633856628e-10	6.77591055119275e-10
Varpa_3594.t01	170.437954153081	1.45021744902895	0.226419888205065	6.40499145426444	1.50377803448798e-10	6.99710270849991e-10
Varpa_2856.t01	566.714801989644	-1.58883966642732	0.248201041171265	-6.40142224597269	1.53936201785904e-10	7.157346167858e-10
Varpa_1643.t01	239.324888297553	1.39922643393754	0.218711902018882	6.39757791424057	1.57860934440702e-10	7.33437159345683e-10
Varpa_3087.t01	30.9136710130286	-3.98378881634426	0.622882897984872	-6.39572675575533	1.59785521225989e-10	7.41827431011295e-10
Varpa_1427.t01	376.233117065237	1.08545629588286	0.169728452582865	6.39525241269087	1.60282358309225e-10	7.43581631087118e-10
Varpa_3375.t01	336.316563212708	-1.08864248197043	0.170417952980194	-6.38807392609011	1.6798812984155e-10	7.78752094495435e-10
Varpa_4357.t01	1040.44285006801	1.28950013284683	0.202034208760873	6.38258313161744	1.74125443876922e-10	8.06604817484718e-10
Varpa_3616.t01	1445.10034126321	0.985671103436632	0.154476784610571	6.3807070164068	1.76272261663953e-10	8.15944713435587e-10
MSTRG.370.1	926.773002133845	-1.21839512138222	0.191047847528999	-6.37743443404817	1.80079103470899e-10	8.32333075140274e-10
Varpa_4198.t01	538.688505627864	1.19775648899332	0.187810227624257	6.3774827608942	1.80022307088607e-10	8.32333075140274e-10
Varpa_3917.t01	773.899828988062	1.01069022692326	0.158533343856382	6.37525332108596	1.82660774828866e-10	8.43641671770573e-10
Varpa_2606.t01	310.679753689847	1.06887995449395	0.167759551472695	6.37149983479736	1.87188494030013e-10	8.6391499201887e-10
MSTRG.4292.1	338.760263319038	-1.83885166152602	0.288701648328742	-6.36938400653724	1.89788888319995e-10	8.75269935875754e-10
Varpa_2329.t01	973.897343723289	1.41836146150447	0.222862757712058	6.36428210826061	1.96205232125134e-10	9.04193580789059e-10
Varpa_2423.t01	208.130224066676	2.19291966664134	0.344665001526577	6.36246690824	1.98538822478865e-10	9.14273472122645e-10
Varpa_1282.t01	4925.35371366475	-1.03054465218149	0.16199284390997	-6.36166775832535	1.99574772017931e-10	9.18367268291642e-10
Varpa_0691.t01	106.42278113983	-1.97921290138088	0.311267033590754	-6.35856897066428	2.03641946067209e-10	9.36393319333326e-10
Varpa_0995.t01	818.020172624506	0.802863017049368	0.126305782465102	6.3565024607737	2.06399137186214e-10	9.4837368255636e-10
Varpa_1460.t01	845.531266372251	-1.5947015825165	0.250898172258433	-6.35597130167175	2.07113694283038e-10	9.50957733706617e-10
Varpa_3763	1369.83676802446	-0.931325543383954	0.146555618269581	-6.35475838033605	2.08754483809567e-10	9.57787642676933e-10
Varpa_4205.t01	328.655820660774	1.15774213584304	0.182301579300863	6.35069723632154	2.14341195905333e-10	9.82698557015722e-10
Varpa_5372.t01	2551.55513212827	1.06251949548102	0.167383480914168	6.34781574429	2.18393425802919e-10	1.00054290164402e-09
Varpa_2070.t01	134.986667809337	-2.40202414930264	0.378464657739967	-6.34675946664749	2.19897529855818e-10	1.00669572459268e-09
Varpa_1682.t01	5417.26862994091	1.13175124385073	0.178453495949724	6.34199536314818	2.26808144534696e-10	1.03757254406831e-09
Varpa_3197.t01	1055.20488994661	-0.714119770108	0.112646751739343	-6.33946171621907	2.30569297320293e-10	1.05400697802086e-09
Varpa_4599.t01	759.398301968464	1.32873005040056	0.209785389593073	6.33375876641333	2.39259501343906e-10	1.09293320460385e-09
Varpa_5100.t01	95.3099611826532	-2.24571402944434	0.355080703409764	-6.32451723757228	2.54025495982216e-10	1.15953639473548e-09
Varpa_2545.t01	2751.7013137636	-1.8240491461187	0.288672084393473	-6.31875835847167	2.63673190297643e-10	1.20269617968611e-09
Varpa_1499.t01	352.383303241443	-1.43133517179614	0.226541018259312	-6.31821637774114	2.64599366128266e-10	1.20604043686035e-09
Varpa_3876.t01	2548.03247795904	0.937653960702826	0.148453775787302	6.31613413488556	2.68187296407075e-10	1.22119605461007e-09
Varpa_5284.t01	1605.84673225868	0.915141534906987	0.144891195176087	6.31606036374266	2.68315279721495e-10	1.22119605461007e-09
Varpa_5334.t01	7440.98799474962	1.20215392117415	0.190339758132016	6.31583192587835	2.68711968072163e-10	1.22211141810986e-09
Varpa_R0055.r01	141.70340190998	-3.30817324961204	0.52427969696128	-6.30993965394079	2.79144289760562e-10	1.26863466670091e-09
Varpa_4631.t01	608.214782742697	1.06278124627984	0.168493452401318	6.3075521994084	2.83482985858679e-10	1.28741655423756e-09
Varpa_3650.t01	859.93314933731	0.712089551555939	0.112913534271551	6.306503079103	2.85410303956968e-10	1.29522802427531e-09
Varpa_5886.t01	237.612367341786	-2.81093192339379	0.445934169925739	-6.30346834345952	2.91057681373829e-10	1.31989800501093e-09
Varpa_3086.t01	132.842577007214	-2.60491481361891	0.413384707564311	-6.3014300382983	2.94911894794072e-10	1.33640640360272e-09
Varpa_5021.t01	1963.31398963483	0.930969938225133	0.14779541444731	6.29904480938434	2.99485413923124e-10	1.35614808087362e-09
Varpa_2037.t01	293.796253103432	1.04600149264467	0.166099557636045	6.29743695607336	3.02607369157107e-10	1.36929286738795e-09
Varpa_5426.t01	3301.48176415486	1.04690776054569	0.166280385253988	6.29603881989189	3.053479329634e-10	1.38069409051251e-09
Varpa_0584.t01	200.99744040886	1.34820146381327	0.214199029700767	6.29415299264749	3.09082868483628e-10	1.39657183308329e-09
Varpa_5777.t01	9427.12732723363	1.22942030633834	0.195348671743966	6.29346642269303	3.10453686653245e-10	1.40175223113882e-09
Varpa_0944.t01	603.622520125113	1.31461028950413	0.208938203377529	6.29186174789093	3.13680803433314e-10	1.41530060697096e-09
Varpa_5938.t01	6586.68251079417	-1.94461859267009	0.309445390375634	-6.28420604459328	3.29533416631811e-10	1.48575347801745e-09
Varpa_4455.t01	290.147353945946	1.37658151976044	0.219304518998312	6.27703216535647	3.45096712291481e-10	1.55480126539976e-09
Varpa_4537.t01	668.997085844494	0.9730716331345	0.155049287501514	6.27588587354841	3.47649127094408e-10	1.56517247493729e-09
Varpa_4843.t01	3298.38453494308	-1.13939027391024	0.181563090503174	-6.27545097823901	3.48622310953125e-10	1.56842391731179e-09
Varpa_1138.t01	116.786175178632	-2.018562489677	0.321681777380469	-6.27502902438127	3.49569077172431e-10	1.57155191600757e-09
Varpa_5422.t01	499.553747919176	1.50579654207331	0.239980487217457	6.27466240915179	3.50393714091731e-10	1.5741267572676e-09
Varpa_4270.t01	209.627814467224	-1.45096372244772	0.231353610015188	-6.2716277578399	3.57292953053747e-10	1.60396814916154e-09
Varpa_1587.t01	1134.32318805189	0.988772863550249	0.15775331115031	6.267842217322	3.6608544028734e-10	1.64225981073624e-09
Varpa_2486.t01	6070.52183377355	-1.19929194336872	0.191492948638915	-6.26285172322529	3.78000019263988e-10	1.69449219539502e-09
Varpa_4448.t01	347.635288229094	1.7965609340417	0.286880517634075	6.26240132602268	3.79093760231997e-10	1.69817699475968e-09
Varpa_R0021.r01	579.090852662663	-1.7213467940332	0.275030807542915	-6.25874173664928	3.88095958471857e-10	1.73725762499329e-09
Varpa_5907.t01	1073.25788389659	-1.57550966552503	0.251812793615919	-6.25667045308307	3.9328322571663e-10	1.75921752147689e-09
Varpa_2465.t01	195.710929975143	-2.29928357947797	0.367744515456374	-6.25239393883152	4.04208242609676e-10	1.806793496472e-09
Varpa_0037.t01	129.6756003373	-4.1144706670358	0.658230284990491	-6.25080729473764	4.08336455074053e-10	1.82394174964815e-09
Varpa_2790.t01	162.299487692095	-1.9920076179467	0.319084280947389	-6.24288859367268	4.29562869997441e-10	1.91738455329572e-09
Varpa_3520.t01	229.682120123	-2.34790873332752	0.376259446408274	-6.24013232289678	4.37200892207214e-10	1.9500844935067e-09
Varpa_0060.t01	726.241167093962	0.859421950522534	0.137758350348067	6.2386196433906	4.41448918004497e-10	1.96755504535865e-09
Varpa_3014.t01	125.436250813594	-2.17610533225116	0.348817903503752	-6.23851387899806	4.41747436171898e-10	1.96755504535865e-09
Varpa_4327.t01	264.199306335744	-2.26889174661531	0.363777060998504	-6.23703908208946	4.45930611058758e-10	1.98477235648588e-09
Varpa_3614.t01	1092.38856090068	1.06873597611883	0.171368643077512	6.23647335315269	4.47545507295417e-10	1.99054225984987e-09
Varpa_5084.t01	41.9793870758733	-3.32151187956733	0.532778687075667	-6.23431822657651	4.53749859068673e-10	2.01670189852072e-09
Varpa_5669.t01	15032.532678184	0.779296963923208	0.125020757614246	6.23334059714903	4.5659194093366e-10	2.02789128563926e-09
Varpa_3029.t01	43.7362276269326	-3.91710817682314	0.628730329623029	-6.23018803494296	4.6587566185374e-10	2.06765412707672e-09
Varpa_4578.t01	857.885252416415	1.02511304387936	0.164600199372384	6.22789673273843	4.72738482620585e-10	2.09662368906745e-09
Varpa_0039.t01	870.385376456098	0.97014725904703	0.15578625950356	6.2274250767595	4.74163364964886e-10	2.10145167919544e-09
Varpa_2384.t01	542.867387672793	1.09000754590613	0.175045375296386	6.22699996535487	4.75451226169766e-10	2.10566599031528e-09
Varpa_1198.t01	943.938493007377	0.974480203848841	0.156514824574721	6.22612079396745	4.78125487488363e-10	2.11601003634191e-09
MSTRG.3150.1	205.833152110402	-1.75196918035419	0.281624879921997	-6.22093183258325	4.94210862708914e-10	2.18565016353008e-09
Varpa_3071.t01	129.655160023533	-3.90289213347293	0.628310683493295	-6.21172333370737	5.24066390756822e-10	2.31604729550168e-09
Varpa_3803.t01	164.698133251857	-1.60515680969927	0.258797785655188	-6.20235913392985	5.56229658164452e-10	2.45645168471354e-09
Varpa_0323.t01	311.650777705362	-1.35002359766975	0.217802441019156	-6.19838598388809	5.70451065952992e-10	2.51747790334763e-09
Varpa_3401.t01	2286.13614609835	0.832881945194762	0.134450911155668	6.19469171339752	5.83992199767655e-10	2.57541796495983e-09
Varpa_5987.t01	1183.38757265459	1.15057813931648	0.185916758094744	6.1886736360266	6.06725515216953e-10	2.67378543342083e-09
Varpa_5734.t01	592.264493350043	1.20340517065474	0.194475432016128	6.18795473638512	6.09498226217431e-10	2.6841116389237e-09
Varpa_5446.t01	1152.11406649132	-1.3869662756368	0.224248372078706	-6.1849558272379	6.21198620951671e-10	2.73371139600492e-09
Varpa_2168.t01	2822.80110323058	1.22523986825672	0.198184926856919	6.18230602946553	6.31719091909231e-10	2.77805250199915e-09
Varpa_1105.t01	738.975427690813	-1.0337068216425	0.167251480325408	-6.18055409513443	6.38770031935347e-10	2.80708433865259e-09
Varpa_3620.t01	3262.0500952913	1.20508124944143	0.195086669786335	6.17715834075832	6.52656102283726e-10	2.86609134446311e-09
Varpa_1914.t01	708.153073094229	1.25527394135144	0.203298892175755	6.17452425793954	6.63629921771246e-10	2.91223552046946e-09
Varpa_1756.t01	16678.3812092899	0.957499189170029	0.155198293100851	6.16952139124255	6.84970095388706e-10	3.00377412356774e-09
Varpa_2644.t01	763.827121687296	0.849776697168871	0.137771257917501	6.16802597300611	6.91477882589975e-10	3.02993361308031e-09
Varpa_4395.t01	1269.5285309743	-1.94394299568286	0.315169520396583	-6.16792827312984	6.91905147362075e-10	3.02993361308031e-09
Varpa_0138.t01	857.781961153492	0.904265255161944	0.146620265296319	6.16739611904551	6.94236909442514e-10	3.03801571926209e-09
Varpa_4528.t01	222.567543713903	1.41953931967516	0.2302786643343	6.16444134665637	7.07324083394685e-10	3.09311980205275e-09
Varpa_1865.t01	1058.26440547475	-1.43423782156347	0.2326721056519	-6.1642018390861	7.0839538457772e-10	3.09563829246586e-09
Varpa_2926.t01	1474.73463164732	-1.21505874301801	0.197129372984492	-6.16376303856859	7.10362217620723e-10	3.1020639398406e-09
Varpa_R0061.r01	171.799126187697	-2.85721474061425	0.464039818934802	-6.15726199353527	7.4013353015217e-10	3.22981454603415e-09
Varpa_2167.t01	12423.7641054356	1.04669877673054	0.170150734695839	6.15159716237261	7.67065099152199e-10	3.3450033528277e-09
Varpa_0283.t01	426.696487261366	1.00913334119199	0.164197847369398	6.1458378252775	7.95425230259022e-10	3.46625680884842e-09
Varpa_2592.t01	488.693774117214	2.86757903976255	0.466653335406477	6.14498777184299	7.99696752632982e-10	3.48244251373067e-09
Varpa_4566.t01	209.204043523526	-3.17484708081544	0.516833760254698	-6.14287866808634	8.10391863268339e-10	3.52655902058764e-09
MSTRG.3023.1	220.374651838506	-2.33891803441502	0.380958028710981	-6.1395688189826	8.27457711880894e-10	3.59831819174927e-09
Varpa_1010.t01	2195.82526822479	0.620931205660632	0.101162926499298	6.13793241405427	8.36024138915541e-10	3.63304231160168e-09
Varpa_2850.t01	3274.91825701205	-1.51295196852585	0.246518917005985	-6.13726519206282	8.39541753774978e-10	3.64579320315485e-09
Varpa_1056.t01	2125.15637967701	-1.34798179399596	0.219699391111393	-6.13557364532022	8.48524454231394e-10	3.68224257950832e-09
Varpa_1019.t01	2410.76442150411	-1.09935734155651	0.17924206340323	-6.13336691557358	8.60383972482052e-10	3.73111689385173e-09
MSTRG.311.1	445.372980196273	-0.981998025860164	0.160272684437192	-6.12704547445818	8.95258915253359e-10	3.87966224786286e-09
Varpa_2696.t01	342.854258057955	-1.10949493478618	0.181098631914485	-6.12646778750978	8.98513870140169e-10	3.89106942100202e-09
Varpa_5704.t01	929.255395241129	1.05777916370244	0.172661274633352	6.12632546556053	8.99317547939536e-10	3.89185274035607e-09
Varpa_R0023.r01	605.245991616223	-2.04399860566326	0.333661679252174	-6.12596151360388	9.0137593820164e-10	3.89806106423671e-09
Varpa_3627.t01	2268.7162594753	0.720900160543911	0.117702222471273	6.12477951059808	9.08092692973087e-10	3.92439228104344e-09
Varpa_3279.t01	158482.176340093	-1.29157309644059	0.210938449134374	-6.12298564695441	9.18379705841396e-10	3.96610558521277e-09
Varpa_1714.t01	79.1128284131269	-2.06312295864698	0.337848801563232	-6.10664578089628	1.01746703429342e-09	4.39098860310746e-09
Varpa_5318.t01	314.621788382041	1.32506834159396	0.216995916548453	6.10642063072226	1.01890267754079e-09	4.39414964247921e-09
Varpa_3783.t01	148.043429258289	-2.50831644311406	0.410795604690906	-6.10599630198425	1.02161373032465e-09	4.40280289710258e-09
Varpa_3264.t01	3485.91664132713	-0.857614412620802	0.140481054460111	-6.10484037094354	1.02903474715881e-09	4.43043734711275e-09
Varpa_4105.t01	1279.35199763667	1.36563150001111	0.223698839165164	6.1047768737093	1.02944391550772e-09	4.43043734711275e-09
Varpa_2109.t01	237.731480748299	-1.12746385788051	0.184734740761778	-6.10315013424799	1.03998068434576e-09	4.47270426460887e-09
Varpa_2971.t01	464.429962155046	1.13468451466422	0.185928764209879	6.1027916766196	1.04231659758784e-09	4.47966741287923e-09
Varpa_4592.t01	221.333001187106	1.83976148390041	0.301690797679019	6.09816904610331	1.07290253459908e-09	4.60795047333999e-09
Varpa_2162.t01	1932.56599441327	1.22856763117449	0.201472585445321	6.09793947131292	1.07444412602171e-09	4.61140202164124e-09
Varpa_1245.t01	3428.53660543267	-1.89275602109164	0.310539838994044	-6.09505056492265	1.09402864345029e-09	4.69223403769447e-09
Varpa_5146.t01	5415.84672302643	0.815023539433221	0.133766847803109	6.09286645247747	1.10906582729282e-09	4.75346526389083e-09
Varpa_0015.t01	3680.77246524596	-2.62358103135628	0.430633343004193	-6.09237782902179	1.11245738546375e-09	4.76473351731526e-09
Varpa_1285.t01	825.927872689201	1.31541993005994	0.215927528977726	6.09195101841616	1.11542817027733e-09	4.7719213716916e-09
Varpa_4211.t01	445.947807869444	0.930305609275859	0.152711462718551	6.09191734997932	1.11566284590197e-09	4.7719213716916e-09
Varpa_0425.t01	11212.5933864886	1.49894619754362	0.246119981861311	6.09030679349019	1.12694514465655e-09	4.8168811278788e-09
Varpa_0660.t01	1008.4551496085	0.737662188964986	0.121124655008025	6.0901076574056	1.1283478400598e-09	4.81958007691981e-09
Varpa_5718.t01	133.8346183281	-1.95791992699683	0.321542889054503	-6.08914080716914	1.13518247169351e-09	4.84546124700326e-09
Varpa_R0047.r01	175.707376048193	-2.68641572411839	0.441293036006704	-6.08760053960511	1.14615402067168e-09	4.88895322537701e-09
Varpa_3934.t01	134.434777959753	-1.98859345285179	0.327098581495156	-6.07949274424243	1.20563337283001e-09	5.13915617108783e-09
Varpa_1583	5762.39352864312	-1.37794800269454	0.226668280374824	-6.07913908560974	1.20829519397479e-09	5.14699159314824e-09
Varpa_3026.t01	2179.59465244472	-1.54366993427387	0.254027050525225	-6.07679351896652	1.2260947328161e-09	5.21925475842496e-09
MSTRG.2820.1	998.774289366567	-1.7226984359662	0.283592980503679	-6.07454540273379	1.24339453356552e-09	5.28929369656293e-09
Varpa_4390.t01	191.862717114625	-1.87460251567495	0.30870759810611	-6.07242104559604	1.25996051412249e-09	5.35611785901459e-09
Varpa_0693.t01	176.522566107905	-2.47273413933568	0.40734570803185	-6.07035766077678	1.27625691466192e-09	5.42170595494382e-09
Varpa_5968.t01	1670.69375527885	1.29140002552443	0.212785390690258	6.06902579794242	1.28688475365241e-09	5.46314050650402e-09
Varpa_4751.t01	558.90426296725	-1.14013419834958	0.187891824284765	-6.06803517231074	1.29484552772579e-09	5.49320414308108e-09
Varpa_0162.t01	1625.75964292262	1.21602314489787	0.200435712684305	6.06689860111484	1.30403827844857e-09	5.52523737396315e-09
Varpa_4509.t01	619.298335002599	0.891204918899531	0.146896670821558	6.0668830267918	1.30416468660516e-09	5.52523737396315e-09
Varpa_0875.t01	480.372032087219	1.77056522116196	0.291898544728355	6.06568704482466	1.31390757017137e-09	5.56274282249382e-09
Varpa_3900.t01	378.087544613785	-1.21915079507269	0.201030631447265	-6.06450263970099	1.32362605278288e-09	5.6000942476914e-09
Varpa_5924.t01	473.257292939174	-1.16440277738189	0.192064949699957	-6.06254696237348	1.33982668504804e-09	5.66480172859622e-09
Varpa_5630.t01	554.42087099327	1.20338319368684	0.198507434501406	6.0621567988594	1.34308180845505e-09	5.67472496351294e-09
Varpa_4661.t01	1888.53025027533	0.975901189259345	0.161021464846474	6.06069004644703	1.35538798688075e-09	5.72285103379582e-09
Varpa_0686.t01	408.078075224669	-2.59546053639746	0.428652806163777	-6.05492486944272	1.4048321580449e-09	5.9276138795561e-09
Varpa_1810.t01	1273.66287407006	-1.95472472639049	0.322875137388842	-6.05411968911188	1.41187608921526e-09	5.95331557456557e-09
Varpa_1657.t01	1218.68535831222	1.72928372087953	0.285828403680291	6.05007654457531	1.44777028780043e-09	6.10055059235663e-09
Varpa_5382.t01	487.999996694751	-1.34918142494257	0.223092659208263	-6.04762805612116	1.46993822944465e-09	6.18978705916415e-09
Varpa_1641.t01	474.255421896738	1.8494609639435	0.306554198026077	6.03306356870108	1.60880090972783e-09	6.76996423224865e-09
Varpa_5682.t01	980.035567190271	0.79152223977811	0.131210642357092	6.03245457501815	1.61487745691308e-09	6.7909617955921e-09
Varpa_1418.t01	981.757198025643	-1.84606028193646	0.306237433886061	-6.0281992913489	1.6579653102655e-09	6.96746820702699e-09
Varpa_4681.t01	1354.17511137882	0.781184475224698	0.12969941803925	6.02303762834384	1.71173627236495e-09	7.18860212769395e-09
MSTRG.601.1	188.013713109103	-2.18587017865211	0.362992365015937	-6.02180758968896	1.72479863825099e-09	7.2385941507256e-09
Varpa_3289.t01	4978.38555194738	0.87128988383372	0.144832144900817	6.01585983850747	1.78934346452381e-09	7.50443443611364e-09
Varpa_4304.t01	580.128705075829	0.769841270896972	0.128049126474861	6.01207749002574	1.83160726792502e-09	7.67653508870787e-09
Varpa_5617.t01	457.173775953591	2.15964671580998	0.359324337051329	6.01029903382659	1.85181433985239e-09	7.7560240011646e-09
Varpa_4268.t01	184.97460220766	-1.95323624197625	0.325056102506818	-6.00892038916661	1.8676279932994e-09	7.81701763571864e-09
Varpa_5612.t01	799.958073539374	0.727035956865016	0.12103290448595	6.00692811556394	1.89071291993103e-09	7.90834339802475e-09
Varpa_4033.t01	481.604726401325	-0.956760284630387	0.1592797209957	-6.00679282114147	1.89229064850273e-09	7.90964833611609e-09
Varpa_2599.t01	1300.66621954771	1.58722383231242	0.264254831992696	6.00641365890442	1.89671906625396e-09	7.92285925469319e-09
Varpa_3311.t01	5598.46398646898	-1.57444030807558	0.26213894642348	-6.00612892344545	1.90005126525692e-09	7.93147652410853e-09
Varpa_4775.t01	6554.07251260645	0.835094738983634	0.139068749074792	6.00490580766291	1.91443012104248e-09	7.98616410306705e-09
Varpa_5484.t01	4272.51227162941	-1.57977689411638	0.263094264171715	-6.00460408777783	1.91799338654818e-09	7.99569090896569e-09
Varpa_5976.t01	783.932001940521	0.924157034680576	0.154172315417342	5.99431248197122	2.04348107443676e-09	8.51314215610353e-09
Varpa_4766.t01	1507.5468118662	-0.676759723232423	0.112934105560331	-5.99251855650364	2.0661585142878e-09	8.60188178266788e-09
Varpa_4075.t01	1039.43026520482	0.944562256470066	0.157647312766034	5.99161660225633	2.07765276814293e-09	8.643976130576e-09
Varpa_5552.t01	661.917691562927	1.18288530922588	0.197441999928609	5.99105210468687	2.08487823666346e-09	8.66826620153691e-09
Varpa_3322.t01	943.0082634426	-0.943039870979315	0.157580858210357	-5.98448239011644	2.1707907288625e-09	9.01946227703576e-09
Varpa_5795.t01	11990.8450557762	-4.99056740357757	0.834202458098916	-5.98244149861496	2.19817472683787e-09	9.12717200532214e-09
Varpa_4103.t01	2183.86438504402	-1.65755272321679	0.277114124799765	-5.98148046193781	2.2111858488746e-09	9.17509984702351e-09
Varpa_3984.t01	1529.42110925264	0.696669359599642	0.116478982411178	5.98107353943353	2.21671760277311e-09	9.19194976757078e-09
Varpa_2495.t01	745.596720897428	-1.51406311338765	0.253344988796437	-5.97628996168622	2.28276539621643e-09	9.45954970885706e-09
Varpa_1408.t01	513.178374879987	1.03722655386305	0.173658286306782	5.9728019659868	2.33212930708804e-09	9.65770446652961e-09
Varpa_5336.t01	838.765535168876	0.918856999691498	0.153878657088683	5.97130893312866	2.35357586332753e-09	9.7370015480368e-09
Varpa_5375.t01	2060.59031380875	0.87511399459503	0.146554518450644	5.97125222645215	2.35439419732495e-09	9.7370015480368e-09
Varpa_1862.t01	436.940826422329	-0.973088344941137	0.163012100495198	-5.96942399972205	2.3809263475594e-09	9.84021742453618e-09
Varpa_4919.t01	916.321111968069	-1.25683329554692	0.210597840689941	-5.96793058955113	2.4028153773467e-09	9.92411982355553e-09
Varpa_3909.t01	808.956153202866	1.12541384255752	0.188675798342578	5.96480233524235	2.44930361512971e-09	1.01094440495017e-08
Varpa_1547.t01	680.046071127806	0.781551264785437	0.131057932784688	5.96340296370635	2.47038183621294e-09	1.01897135937259e-08
Varpa_5666.t01	2126.84864923573	0.870702837718765	0.146087917265017	5.96012903749752	2.52038833278677e-09	1.03891205089608e-08
Varpa_0694	934.006206535181	-2.7230608388531	0.457689280170464	-5.94958404496366	2.68824778453482e-09	1.10737379074213e-08
Varpa_1152.t01	713.890532866318	1.41525934996798	0.238040127746495	5.94546542789284	2.75672430900996e-09	1.13483334696991e-08
Varpa_1686.t01	593.501758958884	0.928051778818617	0.156166633618517	5.94270208247979	2.8036169903594e-09	1.15261859031289e-08
Varpa_3413.t01	116.912149716309	-1.39626986044123	0.234951804567186	-5.94279266342879	2.80206763342666e-09	1.15261859031289e-08
Varpa_4269.t01	220.753918709995	-1.50507770549205	0.253482217710564	-5.93760666561079	2.89212880685996e-09	1.18822570112215e-08
Varpa_2959.t01	7120.31732329066	-1.36067867872497	0.229294571000982	-5.93419492134048	2.9529084945989e-09	1.21239981489806e-08
Varpa_5847.t01	3620.84844016638	0.926069073607259	0.156115253609917	5.93195765431876	2.99343837703607e-09	1.22823351399201e-08
Varpa_3248.t01	3244.44850677938	0.783002884727208	0.132045264834505	5.92980661372871	3.03291668476213e-09	1.24361524692116e-08
Varpa_0690.t01	191.762486505823	-2.61020171012443	0.440211655482329	-5.92942435216645	3.03998522946642e-09	1.24569624255316e-08
Varpa_0134.t01	169.662577137917	-1.22139164857476	0.206061426770675	-5.92731821630082	3.07921918869504e-09	1.26094631128147e-08
Varpa_0225.t01	578.015051486161	1.10944154104367	0.187223442968583	5.92576187817381	3.10852761816626e-09	1.2721145439372e-08
Varpa_3387.t01	715.698971580675	-0.952145765126882	0.16068685587916	-5.92547386603241	3.11398106784495e-09	1.27351228357088e-08
Varpa_0860.t01	1903.7781311398	-0.982672524425327	0.165861436564561	-5.92465943126463	3.12945268336947e-09	1.27900260421032e-08
Varpa_3936.t01	1851.53085876127	1.67582808368101	0.282897514503767	5.92379924800891	3.14587463701856e-09	1.28487389586464e-08
Varpa_R0026.r01	62.6878558988164	-3.2304584017464	0.545485841280654	-5.92216728148646	3.17726178886424e-09	1.29684578175131e-08
Varpa_5797.t01	14709.6524490694	-4.49453757620943	0.7591173133799	-5.92074175755249	3.2049278096637e-09	1.30728419599141e-08
Varpa_0379.t01	101.099563674445	-2.34214393722799	0.396713790455798	-5.90386317182729	3.55086699326777e-09	1.44744734774496e-08
Varpa_3381.t01	732.115882547631	0.970842316258213	0.164469361458825	5.90287642419809	3.57217850544361e-09	1.4551853637886e-08
Varpa_5551	1119.67038710932	1.03088603808005	0.174697548894299	5.90097597021119	3.61357540363924e-09	1.47109007800271e-08
Varpa_1649.t01	782.520315203207	2.36657525293941	0.40107158187183	5.90063061036244	3.62114823144057e-09	1.47321323556459e-08
Varpa_0294.t01	835.817081743768	-0.96896645027955	0.16429268914527	-5.89780625857781	3.68366129372518e-09	1.49767074980408e-08
Varpa_5546.t01	8179.44008659311	1.20291939430963	0.204065023786931	5.89478477000364	3.75170066643494e-09	1.5243418377472e-08
Varpa_1528.t01	17423.7999546572	-1.65404051412952	0.280641296771637	-5.89378873728425	3.77439675366417e-09	1.53256694695565e-08
Varpa_0100.t01	489.643509841335	-1.87869370660138	0.318875956515113	-5.89161292413822	3.82444172617332e-09	1.55187898356215e-08
Varpa_2166.t01	1203.607595929	0.698983018984341	0.118728057347053	5.88726064085381	3.92649233587317e-09	1.59225506858348e-08
Varpa_3663.t01	305.472995744408	1.06396519239913	0.181214795071742	5.87129319092248	4.32408768571954e-09	1.75234915357078e-08
Varpa_0382.t01	232.608846164684	1.39270987180367	0.237391103019643	5.86673154169738	4.44469436113219e-09	1.80005800795302e-08
Varpa_4638.t01	397.958211821944	-1.10083044008288	0.187744630584275	-5.86344566370297	4.53359250300574e-09	1.83487173259604e-08
Varpa_5436.t01	1420.79843175707	0.858461522341451	0.146504281067773	5.85963438122552	4.63887368524882e-09	1.87626677405307e-08
Varpa_5557.t01	190.850788808981	-2.28090290638407	0.389427851239871	-5.85706158181053	4.71128464824163e-09	1.90432197715795e-08
Varpa_5840.t01	6755.55402225843	-1.01344225219655	0.173090303752283	-5.85499147108166	4.77034496193998e-09	1.92694800692715e-08
Varpa_2222.t01	206.166055295578	-1.35757642126976	0.231895136315975	-5.85426862691918	4.79113693663902e-09	1.93409655794944e-08
Varpa_4004.t01	2098.83663311843	-1.66020942380554	0.283600554552553	-5.8540415283211	4.79768741262305e-09	1.93549055141907e-08
Varpa_0628.t01	2906.98749204392	-1.44659680965865	0.247562801930426	-5.84335287199243	5.11604846020471e-09	2.06259269856898e-08
Varpa_4663.t01	7631.00154205597	1.01612504946172	0.173920344512998	5.84247376180757	5.14312892198647e-09	2.07217360628584e-08
Varpa_0585.t01	590.028652283786	1.73991842032772	0.298011472792886	5.83842764180068	5.26957592462101e-09	2.12175128562865e-08
Varpa_3344.t01	5081.10539786747	-1.26156247303955	0.216085626231255	-5.8382526179202	5.2751133736801e-09	2.12261323065853e-08
Varpa_3522.t01	749.921150700909	0.897230493947515	0.153692674737573	5.8378221049215	5.28875815137505e-09	2.12673421415332e-08
Varpa_0798.t01	3221.01365318455	0.795510845787573	0.136301924580933	5.8363874775313	5.33447588676927e-09	2.1437388949467e-08
Varpa_3025.t01	285.967016310985	-2.17149731381104	0.372288677272529	-5.83283201014845	5.44944263993817e-09	2.1885325872091e-08
Varpa_2699.t01	1077.64520212862	-0.958250979050983	0.164541806793005	-5.82375383939032	5.75403099164167e-09	2.30937313209819e-08
Varpa_4613.t01	162.216008219755	1.29840962324658	0.223039688315224	5.8214286123442	5.83467264388734e-09	2.34023551679409e-08
Varpa_6004.t01	1604.3284268509	0.939635493131169	0.161441665034724	5.82027875473822	5.87495629097038e-09	2.35488145364169e-08
Varpa_1680.t01	3094.19132643735	1.11519579100867	0.191641125770079	5.8191882693625	5.91340979920366e-09	2.36877550225793e-08
Varpa_1960.t01	512.158265950743	-0.938899005536731	0.161415243566966	-5.81666876553211	6.00319310420443e-09	2.40320010942815e-08
Varpa_0677.t01	100.66110761581	-2.06253780082189	0.354649534375765	-5.81570705979426	6.03781229137137e-09	2.41551146022917e-08
Varpa_3309.t01	1697.64091991911	-1.33037534065215	0.228773940400768	-5.8152398753179	6.05469986193701e-09	2.42071781428307e-08
Varpa_3442.t01	119.764083641829	-1.84748749001733	0.317761498797836	-5.81406966233101	6.09720211502706e-09	2.436151919233e-08
Varpa_2837.t01	3892.34021854936	1.20063769736025	0.206546924749903	5.81290522148439	6.13978273546241e-09	2.45159759194279e-08
Varpa_4517.t01	963.758517732434	0.85495840721792	0.147096222342563	5.81223904735544	6.16427294663917e-09	2.45980470265314e-08
Varpa_1315.t01	757.126223398979	0.843493047081933	0.145128624014195	5.81203778931601	6.17169036173527e-09	2.46119292089877e-08
Varpa_2871.t01	155.691100535493	-1.31294280462561	0.226215572128	-5.80394529109917	6.4772418862819e-09	2.58139569817446e-08
Varpa_5267.t01	1408.11246371984	-2.51257192339253	0.433029166950536	-5.80231567560791	6.54052765547765e-09	2.60495585207647e-08
Varpa_3447.t01	549.982440489305	0.854527611568907	0.147353578329592	5.79916430436151	6.66462092456072e-09	2.65268892723439e-08
Varpa_0756.t01	722.721456946281	-1.58277273664156	0.27329028227625	-5.7915441539251	6.97422184490035e-09	2.77415100628786e-08
Varpa_1607.t01	3243.85847972618	1.1085827447983	0.191458414835604	5.79020120766269	7.03021556986044e-09	2.7946448534388e-08
Varpa_5838.t01	8771.20345222826	0.82180543852459	0.14196608201626	5.78874493719187	7.09142840089529e-09	2.81718601889349e-08
Varpa_3116.t01	830.283336195925	-1.5362623205717	0.265619671191602	-5.78369182402735	7.30787675889879e-09	2.90132921641414e-08
Varpa_0234.t01	490.361870943361	0.891600906132184	0.154327147974266	5.77734324670379	7.5889367603042e-09	3.01100100413593e-08
Varpa_2261.t01	457.707474138639	1.37149534414368	0.237415959537036	5.77676137197397	7.61521675924558e-09	3.01951075688614e-08
Varpa_0749.t01	4059.99413317459	-1.11839738832836	0.193628602462874	-5.77599266896943	7.65007044687145e-09	3.03140711620163e-08
Varpa_5813.t01	154.827370734084	-1.28119534051224	0.22184196210826	-5.77526148946976	7.68336669860892e-09	3.04267164129323e-08
Varpa_1694.t01	394.398723925097	1.19822374209543	0.207522118248369	5.77395678209761	7.74313050436034e-09	3.06439661315692e-08
Varpa_5986.t01	969.50637513785	1.60441014216974	0.277893335850045	5.77347469402975	7.76532733727559e-09	3.07123610953387e-08
Varpa_2829.t01	5960.41162914967	0.87701042033159	0.151925290181736	5.77264271986903	7.80377962159281e-09	3.08449202121021e-08
Varpa_3607.t01	57.223395743651	-3.23213826074924	0.560067369371503	-5.77098120245121	7.88112670235701e-09	3.11309486491965e-08
Varpa_0904.t01	1256.67512945794	-0.641418422766963	0.111182635024226	-5.76905217822191	7.97186209361062e-09	3.14694669759777e-08
Varpa_5909.t01	1482.66883798789	1.10099979384157	0.190851057184927	5.76889544171999	7.97927895438901e-09	3.14788599658945e-08
Varpa_5339.t01	2727.56434263729	0.969478945512167	0.168102370057537	5.7671937949497	8.06023492941837e-09	3.17781754409687e-08
Varpa_0201.t01	833.807777847368	-0.92718104485385	0.160854038771921	-5.76411417414592	8.20878331954462e-09	3.23076200549182e-08
Varpa_5647.t01	488.021211338116	1.14993861846395	0.199500514602694	5.76408848244856	8.21003370894705e-09	3.23076200549182e-08
Varpa_5687.t01	246.899423060916	-1.7834303697479	0.309402438334311	-5.76411220076067	8.20887935568047e-09	3.23076200549182e-08
Varpa_2221.t01	1051.72956260529	-1.32672391941729	0.230359057812558	-5.75937378810098	8.44265588041362e-09	3.32021123956606e-08
Varpa_1444.t01	900.652995623993	1.04371598141255	0.181230285855593	5.75905940050328	8.45839356392392e-09	3.32430826295349e-08
Varpa_4139.t01	237.342847971974	1.11192042665063	0.193178846591183	5.75591192447558	8.61753097476878e-09	3.38472351108297e-08
MSTRG.1173.1	1130.71181595789	-1.52398744043638	0.264809633269732	-5.75503021404083	8.66262998626503e-09	3.40029992362878e-08
Varpa_5272.t01	429.744582056008	-1.97490690764119	0.343181145244858	-5.75470690918089	8.67922428159378e-09	3.40467498654611e-08
Varpa_1899.t01	541.183323546766	-1.87560455066591	0.326365114077757	-5.74695171071207	9.08666659753676e-09	3.56226973450485e-08
Varpa_0479.t01	6118.35174941749	1.02950841462598	0.179312367429984	5.74142447273177	9.38834302942166e-09	3.67822919064928e-08
Varpa_1200.t01	984.512001354176	0.660513047658901	0.115245024428689	5.73138016962814	9.96167128626122e-09	3.90040625738386e-08
Varpa_3024.t01	1180.82395662903	-3.36440314406285	0.587846021994804	-5.72327279284131	1.04491280665546e-08	4.08870390030682e-08
Varpa_1691.t01	90.3248475228006	-2.9024670354825	0.507402968648986	-5.72024054808079	1.06373346364641e-08	4.15714222284329e-08
Varpa_2466.t01	135.133535659072	-2.59046539298249	0.452852064721564	-5.72033472912448	1.06314397055794e-08	4.15714222284329e-08
Varpa_5029.t01	2064.3059544424	1.15998317876607	0.202802667935526	5.71976291325142	1.06672794486174e-08	4.16623932965064e-08
Varpa_5491.t01	416.171622024085	0.955918180711979	0.167150703457336	5.71890013586434	1.07215781521356e-08	4.18483084776359e-08
Varpa_2178.t01	14167.7527263176	1.30546346746593	0.228360403071793	5.71668051862526	1.08625066484276e-08	4.23719126379676e-08
Varpa_1030.t01	359.373764951386	-1.67396309674744	0.293036351800662	-5.71247589748235	1.11344190462061e-08	4.34054801121283e-08
MSTRG.2997.1	247.0761880884	-1.59193996644827	0.278810424641353	-5.70975769107652	1.13137134111597e-08	4.40769296174171e-08
Varpa_1109.t01	728.618016531847	0.782324717756448	0.137035084420986	5.70893739411335	1.13683695662118e-08	4.42622687970452e-08
Varpa_3800.t01	882.567491476449	0.907169252543841	0.159004608617962	5.70530162885709	1.16137242683002e-08	4.51893916267795e-08
Varpa_5977.t01	2653.28565124118	0.708681451712016	0.124220465179526	5.70502976854753	1.16322757533832e-08	4.52334108169829e-08
Varpa_5288.t01	268.494932780001	1.37391597010881	0.240871560766827	5.70393601359528	1.17072039454419e-08	4.54964660790214e-08
Varpa_0963.t01	639.550500233426	1.16016746534187	0.203538793991473	5.69998201615792	1.19820067551785e-08	4.65065591385778e-08
Varpa_4671.t01	4844.52877637654	-1.34720443876006	0.236351586796162	-5.70000166710088	1.19806256403313e-08	4.65065591385778e-08
Varpa_3543.t01	985.365761034387	0.800647002825017	0.14047216181363	5.69968449611578	1.20029360812927e-08	4.65588749670998e-08
Varpa_5527.t01	7787.80682051635	1.04964770574859	0.184562196101769	5.6872302558093	1.29116317255329e-08	5.00525971791906e-08
MSTRG.3009.1	646.269626330974	-1.65343712476323	0.290918772922793	-5.68350095853745	1.31964984418971e-08	5.11251821223898e-08
Varpa_3706.t01	6874.23286712394	-1.29472024242826	0.228282906855377	-5.67156017182005	1.41502883003436e-08	5.47863392743788e-08
Varpa_0812.t01	426.479270973356	-1.5827366692573	0.279195018278647	-5.66892876175059	1.43693092018646e-08	5.55654784668639e-08
Varpa_1180.t01	4056.00812127332	0.92069911580491	0.16241006805549	5.66897808016643	1.43651741481374e-08	5.55654784668639e-08
Varpa_4134.t01	2478.14349736273	0.706026416491157	0.124698510348648	5.66186728708431	1.4973461074388e-08	5.78658987346017e-08
Varpa_2792.t01	48.4409569948624	-2.64300733265074	0.466845527630565	-5.66141727021591	1.50127879400146e-08	5.79820221490429e-08
Varpa_2218.t01	1310.9040256955	0.847025944228086	0.149784115207683	5.65497845384768	1.55865824104611e-08	6.01609348258009e-08
Varpa_3855.t01	1197.07437805838	-1.03756283296669	0.183799942835957	-5.64506613526385	1.65117763651326e-08	6.36926484603169e-08
Varpa_1108.t01	1380.8122386036	0.834961723816876	0.147981164667094	5.64235134718156	1.67743348026573e-08	6.46655263305402e-08
Varpa_3321.t01	2204.92218458349	-0.854190191983612	0.151436408817663	-5.64058669016707	1.69471717216478e-08	6.52915388955469e-08
MSTRG.3377.1	3145.72907195542	-0.862011213132644	0.152856540574503	-5.63934791336255	1.70695338993414e-08	6.57224382852647e-08
Varpa_3030.t01	76.8135957102346	-3.29329063891665	0.584159122790502	-5.6376602032418	1.72376217533268e-08	6.63287551333371e-08
Varpa_0105.t01	1281.06116316697	-0.804494330726398	0.142745538275175	-5.63586323220519	1.74183581835768e-08	6.6982966331798e-08
Varpa_0665	173.766476693042	-1.60409746054882	0.284858214492397	-5.63121363169125	1.78945905234225e-08	6.87720148713821e-08
Varpa_0226.t01	1674.7938875095	1.08528610584361	0.192759255874569	5.63026714810425	1.79930707036528e-08	6.91079894450686e-08
Varpa_4799.t01	3740.87446769634	0.727224060240106	0.129175067464169	5.62975560621886	1.80465147346076e-08	6.9270682172336e-08
Varpa_0014.t01	596.745971948573	-2.52209981263838	0.448103292754679	-5.62838937677509	1.81900101416939e-08	6.97786208566267e-08
Varpa_3545.t01	346.053904485339	1.14660769777858	0.203815328920788	5.62571865349835	1.84737235147598e-08	7.08234958550515e-08
Varpa_2411.t01	442.639766277622	0.914301661914827	0.162581454877497	5.62365284899031	1.86961184468382e-08	7.16321546132998e-08
Varpa_4486.t01	228.266364788171	-1.68790140858613	0.300245699563707	-5.62173383678384	1.89050380586836e-08	7.23882247724962e-08
Varpa_0190.t01	574.462944961671	-0.945417784511265	0.16817741104096	-5.62155035363818	1.89251318753443e-08	7.24207893992815e-08
Varpa_0629.t01	537.36546911473	-1.06693222836836	0.189916488815301	-5.61790203169764	1.93290036845771e-08	7.39210183751054e-08
Varpa_0586.t01	250.922983201812	1.8442768331619	0.328577790749617	5.61290776517296	1.98954660749794e-08	7.60408363929946e-08
Varpa_5143.t01	1304.07808822103	1.17296621053124	0.208997793751819	5.61233776431207	1.99611326693907e-08	7.62451821827764e-08
Varpa_4989.t01	1976.34900024221	0.704665004844016	0.125743412690914	5.6039914120681	2.09471090822308e-08	7.99624219027857e-08
Varpa_3768.t01	2494.77670572105	-0.903489914819026	0.161256730330192	-5.60280437888717	2.10911214740686e-08	8.04630147078479e-08
Varpa_3089.t01	32.6268594480514	-3.27422598488114	0.584881841307008	-5.59809820315909	2.16715988375084e-08	8.26271025842526e-08
Varpa_4729.t01	93.1172611783573	-1.77008196318641	0.316269217027564	-5.59675702814968	2.18398444521667e-08	8.321779754975e-08
Varpa_5529.t01	1805.65355181802	0.851641023106847	0.152356673096679	5.5897848502273	2.27351128609503e-08	8.65763072931616e-08
Varpa_0649.t01	3523.88022103198	0.769501906596264	0.137686116899569	5.58881261178681	2.28627499924316e-08	8.70093329492721e-08
Varpa_3980.t01	205.74154033735	1.01045676119157	0.181137043778922	5.57841035776666	2.4272650535592e-08	9.23188029196069e-08
Varpa_2391.t01	9933.22875640281	0.881510960240544	0.158044335897175	5.57761817427018	2.43834133900192e-08	9.26836680500183e-08
Varpa_0683.t01	173.513905098482	-2.57753862640614	0.462253855286732	-5.5760240762239	2.4607788405443e-08	9.34796776569078e-08
Varpa_0771.t01	4498.83408866443	1.03113158994567	0.185052794920043	5.5720941172015	2.51695375718823e-08	9.55555530295825e-08
Varpa_2638.t01	657.455001315077	1.21381747869397	0.21789594626925	5.57062900653543	2.53821292079855e-08	9.63041441534314e-08
Varpa_1490.t01	835.87990166014	1.05496032448749	0.189424566821845	5.56928988772449	2.55779626280454e-08	9.69882818341356e-08
Varpa_2334.t01	269.868017786569	-0.959062111032898	0.172316201657098	-5.56571060532888	2.61086235920092e-08	9.89404419808766e-08
Varpa_4565.t01	296.299716708825	-2.78080878328943	0.499891360947008	-5.5628262469297	2.65440151652026e-08	1.00529424707486e-07
Varpa_3380.t01	1001.37078780419	0.952556956480918	0.171246316210342	5.56249604406609	2.65943062104983e-08	1.00658885226774e-07
Varpa_0671.t01	76.5310526277754	-1.69073145806263	0.304068690989208	-5.56036023492678	2.69218377192748e-08	1.01836903091857e-07
Varpa_0684.t01	384.513404847518	-3.12678269353252	0.562601711069018	-5.55771984338834	2.73321618082507e-08	1.03326484658051e-07
Varpa_4533.t01	5023.47361604368	-1.22810347408312	0.221017096998441	-5.55659942493853	2.75081059694797e-08	1.03928751029793e-07
Varpa_0439.t01	1243.66345716814	0.896747439132651	0.161401473547188	5.5560052794095	2.76018526276504e-08	1.04156990984413e-07
Varpa_2992.t01	1373.29128786701	-2.86765412005635	0.516127857246521	-5.55609250652529	2.75880701946839e-08	1.04156990984413e-07
Varpa_1434.t01	544.88668359621	1.40033143874613	0.252054262624958	5.55567449708137	2.76541790499343e-08	1.04291469452649e-07
Varpa_2858.t01	1356.24493862548	-1.62481419190609	0.292554602203129	-5.55388354744781	2.79391648862776e-08	1.05302678754131e-07
Varpa_5481.t01	1209.9769915699	1.07101501639763	0.192908293478439	5.55193868073557	2.82518703422334e-08	1.0641708123485e-07
Varpa_3464.t01	245.623476695594	-1.21934555136365	0.219655917464482	-5.5511618600524	2.83777182750265e-08	1.06826723795567e-07
Varpa_0695.t01	403.072969210517	-1.1206720193699	0.201921349753224	-5.55004223545215	2.85600591629603e-08	1.07448410421035e-07
Varpa_1529.t01	5113.78409914079	-0.984385895028835	0.177558002782327	-5.54402437290095	2.9559766230861e-08	1.11142586748887e-07
Varpa_4574.t01	2347.43535936974	0.855246290890437	0.15428752126562	5.5431980750929	2.96996570983525e-08	1.11601417442937e-07
MSTRG.2567.1	991.632925082661	-2.27960806051171	0.411399772106461	-5.54110190396945	3.00574230754442e-08	1.12810112191262e-07
Varpa_0320.t01	479.353273882028	3.03155278511926	0.547100832936587	5.54112259132796	3.00538718968422e-08	1.12810112191262e-07
Varpa_1238.t01	65128.8903342157	-1.07546988687417	0.194281007299773	-5.53564088338667	3.10092357088967e-08	1.16312553388293e-07
Varpa_1487.t01	915.828619822123	-0.879658623964613	0.158915585745904	-5.53538295086507	3.10549070595839e-08	1.16413985732058e-07
Varpa_4712.t01	41073.6408637862	1.35638871548144	0.245199929898548	5.53176632653463	3.17022055747737e-08	1.18698072280863e-07
Varpa_5854.t01	1367.82708100281	-1.51508009044257	0.273885131275821	-5.53180847527202	3.16945870099254e-08	1.18698072280863e-07
Varpa_4286.t01	1183.42935030251	1.04570441108827	0.189228793655436	5.52613791425621	3.27356836149203e-08	1.22494183778226e-07
Varpa_4082.t01	1278.40101988151	-1.30745155363847	0.236724415962333	-5.52309548773588	3.33078594900777e-08	1.24560630732194e-07
Varpa_4960.t01	2951.08166147286	-0.944999361243874	0.171150410963102	-5.52145540245067	3.36203152803472e-08	1.25653917575891e-07
Varpa_2458.t01	187.85124622103	1.92835454216556	0.349416292362854	5.51878828867845	3.41345128293414e-08	1.27355280327681e-07
Varpa_2725.t01	234.520165122801	1.47251517343775	0.266819104038186	5.51877714583364	3.41366769961379e-08	1.27355280327681e-07
Varpa_3320.t01	3380.57867200964	-0.852624149331752	0.154492653586748	-5.51886532813679	3.41195538420096e-08	1.27355280327681e-07
Varpa_1031.t01	366.835513272077	0.861076511583064	0.156178514932667	5.51341208458985	3.51942877809272e-08	1.31222615956452e-07
Varpa_5109.t01	272.662792858301	1.35378986161685	0.245751716225003	5.50877073174682	3.61348167766727e-08	1.34649057863702e-07
Varpa_0996.t01	654.115080471372	0.846225970614881	0.153617529468095	5.50865499233691	3.61585791106554e-08	1.34656322862451e-07
Varpa_2636.t01	424.535961676258	-1.42320084430804	0.258362089174011	-5.50855138560787	3.61798633519051e-08	1.34656322862451e-07
Varpa_4970.t01	363.815839274034	2.52100406611802	0.457674189740414	5.50829415910016	3.62327587115909e-08	1.3477292213615e-07
Varpa_5454.t01	527.23130786192	-1.19224797643977	0.216549876510585	-5.50565068727478	3.67807193884804e-08	1.36729753395963e-07
Varpa_1873.t01	1965.77661936322	0.904570731400798	0.164475872105915	5.49971688746112	3.80401535151873e-08	1.41327538238053e-07
Varpa_5901.t01	8377.58840003917	1.81461455645558	0.330110814206296	5.49698609789129	3.86337143945936e-08	1.43447463607734e-07
Varpa_0248.t01	607.110934374075	-0.660511587211382	0.120168801549959	-5.49653136830846	3.8733422212768e-08	1.4373227755795e-07
Varpa_1399.t01	629.868061788628	-1.11294952876207	0.202492164486232	-5.49625972731277	3.87931035052097e-08	1.43868310862941e-07
Varpa_3856.t01	5054.12851842007	0.877632907472353	0.159684888940056	5.49602979529144	3.8843690744515e-08	1.4397047654951e-07
Varpa_3615.t01	3016.09257098816	0.639269258584584	0.116330822464781	5.49526982651669	3.90113466726714e-08	1.44506167965337e-07
Varpa_0204.t01	1718.12837066332	-0.894559246480948	0.162794729420117	-5.49501356504239	3.90680382960555e-08	1.44630433241736e-07
Varpa_0293.t01	4689.44411355976	-1.23668092612536	0.225112715410363	-5.49360760839739	3.93804964128087e-08	1.45700841967816e-07
Varpa_0631.t01	1321.77141775106	-0.955527166829194	0.173941895662049	-5.49336985889634	3.94335725611458e-08	1.45810884576686e-07
Varpa_1241.t01	1117.65848540094	-0.990505958940679	0.180413469364254	-5.49019960888204	4.01479756601271e-08	1.48364695387424e-07
Varpa_2796.t01	1500.14337980758	-2.58525931676987	0.470909104039236	-5.48993275898626	4.02086786074244e-08	1.48501201310753e-07
Varpa_4282.t01	1551.95331113128	0.953910681778486	0.173943612472511	5.48402248417853	4.1576189456039e-08	1.53461079687412e-07
Varpa_4420.t01	396.329092319017	2.26095663996233	0.41236342634304	5.48292233385768	4.18356716142589e-08	1.54327692985539e-07
Varpa_1627.t01	554.562639026178	-0.896596279318089	0.163566691985287	-5.4815333637654	4.2165518399148e-08	1.55452698806062e-07
Varpa_0419.t01	2415.77790855379	0.503354513702322	0.0918734167823695	5.47878299655135	4.28261201941858e-08	1.57795061965488e-07
Varpa_3720.t01	2563.82517177596	-0.821663259209603	0.150067030757915	-5.47530830096246	4.3675054179658e-08	1.60828175349842e-07
Varpa_2130.t01	1961.094028336	0.76046173688769	0.138944336995871	5.4731394839812	4.42131832279345e-08	1.62713888098565e-07
Varpa_3162.t01	562.21406751669	1.01125488561856	0.184781482862659	5.47270684243936	4.43212970946465e-08	1.63015765476425e-07
Varpa_1966.t01	474.790673331195	-1.25595122685698	0.229644303172024	-5.46911553872144	4.52286855942299e-08	1.66255327222554e-07
Varpa_5774.t01	1400.51517802043	0.635798683941037	0.116280160406202	5.46781739653609	4.55610885363832e-08	1.67378743247418e-07
Varpa_5376.t01	1314.58393980737	1.03351714686973	0.189113261137101	5.46506966595249	4.62725039021496e-08	1.69892407100195e-07
MSTRG.1852.1	207.004097910793	-1.30928779184812	0.239708026274065	-5.46201064770009	4.70771835476347e-08	1.7274534350509e-07
Varpa_1438.t01	448.737209106614	1.25318167662373	0.229786131149404	5.45368717578924	4.93359625404231e-08	1.80927482344545e-07
Varpa_5639.t01	1106.6670015892	1.30854622707074	0.240041610154731	5.45133081813296	4.99942692922187e-08	1.83234128332595e-07
Varpa_1816.t01	836.062300744211	0.986765761943557	0.18108315309283	5.44924110879439	5.05851984545162e-08	1.85291269133805e-07
Varpa_0454.t01	1536.93214704115	-0.86841439517609	0.159411167827243	-5.44763837447832	5.10430023257404e-08	1.86858653505303e-07
Varpa_0290.t01	2946.61031336614	-0.990154064767625	0.181771567794309	-5.44724390498779	5.11562926433092e-08	1.87163742815011e-07
Varpa_0215.t01	1254.81108567926	1.18113234793598	0.216918725985	5.44504556982163	5.17921246170933e-08	1.89268413293694e-07
Varpa_4954.t01	48.709439391873	-2.68742718502014	0.493547514383847	-5.44512353258464	5.17694447494474e-08	1.89268413293694e-07
Varpa_2263.t01	277.316012584598	1.0254434532002	0.188669678972629	5.43512587069681	5.47577641666578e-08	1.99989052178518e-07
Varpa_0250.t01	355.472378994787	-0.829560074527055	0.152674277320034	-5.43352874556687	5.52503782573975e-08	2.01670335122942e-07
Varpa_1839.t01	344.290163146929	1.50757178509216	0.277501918215714	5.4326535642909	5.55221361051124e-08	2.02543974618125e-07
Varpa_2649.t01	605.240234149253	-1.11457260949256	0.20532322626526	-5.42838055765124	5.6867683366162e-08	2.07331478036841e-07
Varpa_4725.t01	2215.00349654857	-0.872977288389651	0.16083121023639	-5.42790971420627	5.70178679820752e-08	2.07757817504366e-07
Varpa_1687.t01	218.99908989443	1.05207756804687	0.193934363858564	5.42491566277623	5.79819103462535e-08	2.11147411278402e-07
Varpa_4321.t01	37.8236771710745	-2.599392757715	0.479215534755579	-5.42426647132966	5.81930148400874e-08	2.11792748826853e-07
Varpa_2784.t01	2169.13934406493	-1.28167481513722	0.236342629243593	-5.42295234354961	5.862262585687e-08	2.13232123969488e-07
Varpa_1523.t01	3565.48806146807	1.00354291705888	0.185140503361831	5.42043960579278	5.94526553482304e-08	2.16125446929082e-07
Varpa_2966.t01	153.717769853459	-1.45619419820021	0.268948996882226	-5.41438791399504	6.1498712108609e-08	2.23433402306219e-07
Varpa_3507.t01	3115.09365328618	0.949903228266571	0.17545147864191	5.41405085679152	6.16146536629318e-08	2.23724561731354e-07
Varpa_0627.t01	177.542821492163	-1.36414423677693	0.252045326119947	-5.41229729500217	6.22212723191969e-08	2.25796010872626e-07
Varpa_2356.t01	1025.69120494966	0.930028226386772	0.171869060175682	5.41126032478512	6.25827151976856e-08	2.26975848676922e-07
Varpa_1133.t01	1602.88458505895	1.37339863745459	0.253936235922383	5.40843898258922	6.35764396420283e-08	2.30446155059765e-07
Varpa_3877.t01	551.379860956036	-0.859082131566714	0.158906362486134	-5.40621607672681	6.43701352947864e-08	2.331878118592e-07
Varpa_2190.t01	786.57997684593	0.705979805271819	0.130596056662763	5.40582788877666	6.45097200768634e-08	2.33422837730353e-07
Varpa_5468.t01	1662.58213320961	-1.01420277899552	0.187611472615955	-5.4058675882344	6.44954314792441e-08	2.33422837730353e-07
Varpa_1145.t01	728.261999865338	0.761490187298069	0.140889456619558	5.40487702606671	6.48528716871893e-08	2.34528700910443e-07
Varpa_5485.t01	8121.95563163817	-1.3804465120841	0.255484739828	-5.40324448737509	6.54461582755671e-08	2.36537329707356e-07
Varpa_4783.t01	2421.74886845668	-1.77525503195578	0.328611608820929	-5.40228946361775	6.57956608745139e-08	2.37663054800484e-07
Varpa_4480.t01	569.222383988911	0.897386773765422	0.166347848664131	5.39464009286538	6.86610387287498e-08	2.47869919708814e-07
Varpa_4619.t01	1035.6918422812	0.783230227282387	0.145334164257429	5.38916799972136	7.07846133481399e-08	2.55388596312082e-07
Varpa_5511.t01	6183.50969215411	-0.93807822064317	0.174305110040132	-5.38181709318326	7.37376703756218e-08	2.65889614643543e-07
Varpa_5895.t01	2546.79121014978	0.680379540399225	0.126580797611091	5.37506125130951	7.65566527053931e-08	2.75895341843138e-07
Varpa_1287.t01	892.785268859	0.945353991980352	0.175983535444464	5.37183202731305	7.79406955076564e-08	2.80721271600775e-07
Varpa_5810.t01	3466.79375963991	0.869578036591828	0.161891995467062	5.37134670607448	7.81507872567475e-08	2.81315823483534e-07
Varpa_3722.t01	1025.74331764947	-1.16261574855999	0.216453835469206	-5.37119495267799	7.82165925896751e-08	2.81390608573909e-07
Varpa_1211.t01	917.425070484484	-0.854361666941547	0.159079819918415	-5.37064768730384	7.84543510936983e-08	2.82083567309851e-07
Varpa_2865.t01	1591.57968374951	1.73036421765673	0.322202122000265	5.37043085537256	7.85487468172329e-08	2.82260562887227e-07
Varpa_1229.t01	4359.14352188421	1.35334950412223	0.252125306763764	5.36776542384257	7.97181412030726e-08	2.86298082975862e-07
Varpa_3286.t01	1025.23528600737	-0.721027963905251	0.134361230614166	-5.36633938681141	8.03506855739705e-08	2.88404040293935e-07
Varpa_0240.t01	448.605531727978	0.893725801892236	0.166647990981882	5.36295575258032	8.18710666811603e-08	2.93692477434311e-07
Varpa_2859.t01	1631.82691246451	-0.976945611849405	0.182287653937317	-5.3593624732553	8.35161414899067e-08	2.99421897975001e-07
Varpa_1757.t01	5999.62534110611	0.792674921397767	0.147910102784201	5.35916686201123	8.36066088932358e-08	2.99574368677655e-07
Varpa_2963.t01	649.965573531318	-2.06555988972977	0.385606572999898	-5.35665114227791	8.4778584658685e-08	3.03599642138752e-07
Varpa_2093.t01	3301.1665520517	-0.922883041913109	0.172453037565437	-5.35150354520675	8.72264287313545e-08	3.12186685648473e-07
Varpa_3726.t01	6794.41426995742	1.34700467835777	0.251794213987487	5.34962522381355	8.81365587176882e-08	3.15263511978726e-07
Varpa_4666.t01	493.340346557798	0.784866057637082	0.146758499776193	5.34801090794743	8.89261073146938e-08	3.1790574634412e-07
Varpa_2915.t01	2559.21434272148	0.962612460720073	0.18004578477819	5.34648707219653	8.96776830248952e-08	3.204092860049e-07
Varpa_4848.t01	431.21055734259	0.938459398708526	0.175593739125414	5.34449236847933	9.06707959782833e-08	3.23772459467596e-07
Varpa_4415.t01	468.224251915651	1.13706075342438	0.21283490897883	5.34245420020584	9.16965439792443e-08	3.27248260037863e-07
Varpa_3439.t01	221.744227192991	-2.00437572550541	0.375190681467954	-5.34228546845348	9.1781963247958e-08	3.27366146310782e-07
Varpa_0021.t01	273.489274805105	-2.8075587203068	0.525611861571772	-5.34150563480658	9.21777503654164e-08	3.28590280680826e-07
Varpa_2993.t01	2560.52278129959	-1.35178302005221	0.253176384371731	-5.33929348666039	9.33094890824001e-08	3.32435004148186e-07
Varpa_2688	390.142828100079	-0.856865467333607	0.160523435849549	-5.33794621825007	9.40053325572165e-08	3.34723261054157e-07
Varpa_3142.t01	232.179066678732	-1.54596682128287	0.289627239226474	-5.33778116109447	9.40909266835596e-08	3.34837244217292e-07
Varpa_4549.t01	432.620347292447	-0.902867148509737	0.169182938080378	-5.33663239777047	9.46887372263819e-08	3.36772862224053e-07
Varpa_3699.t01	2656.82521534773	-0.829089095608628	0.155413669724845	-5.33472439764472	9.5689784803808e-08	3.40139627553468e-07
Varpa_R0013.r01	177.582422666675	-1.48171075020401	0.277857151065121	-5.332634933181	9.67977914730688e-08	3.43882546284938e-07
Varpa_0709.t01	3163.2478631779	1.2654973998377	0.237329537900927	5.3322372386954	9.70100842122126e-08	3.44440918319384e-07
Varpa_3008.t01	4249.23069033348	-2.98736850863048	0.560419844637782	-5.33059015881445	9.7894118210473e-08	3.47382364961525e-07
Varpa_3383.t01	2321.30323818434	1.1409742571043	0.214071610280965	5.32987188542562	9.82820729495454e-08	3.48561108888598e-07
Varpa_3043.t01	34.3050770529103	-3.88574805816887	0.729316245351296	-5.32793295492435	9.93367762843005e-08	3.5210182359648e-07
Varpa_4971.t01	287.686221317911	2.78896256468217	0.523683672369786	5.32566263152999	1.00585672339574e-07	3.56326454903628e-07
Varpa_1255.t01	1818.16889519529	0.806764331143184	0.151522023525181	5.32440309582526	1.01285078727263e-07	3.58600825476864e-07
Varpa_1309.t01	266.717979689405	-1.23185625578642	0.231370234264587	-5.32417776081649	1.01410700200331e-07	3.58842279474446e-07
Varpa_5678.t01	735.575267405093	0.699253337593641	0.131411760400074	5.32108644968163	1.03149367917353e-07	3.6478800232911e-07
Varpa_3096.t01	306.135021596609	-1.70679749745548	0.320774382014104	-5.32086598293386	1.03274462760292e-07	3.65023822278881e-07
Varpa_2535.t01	615.242730472743	0.715417761571735	0.13457209518341	5.31624153281319	1.05932515901517e-07	3.74207061542443e-07
Varpa_2387.t01	18901.413649024	1.16547314382934	0.219333155544064	5.31371164992517	1.07414543873228e-07	3.79227957437176e-07
Varpa_1060.t01	2052.12391530528	0.821369535289913	0.154581710767281	5.31349751023562	1.07540905897745e-07	3.79459695626769e-07
Varpa_0896.t01	1819.57738260678	0.734474419520321	0.138243960720756	5.31288611589993	1.07902476799016e-07	3.80520641939645e-07
Varpa_3923	241.134435298893	0.951453017787589	0.179128913256846	5.31155468142287	1.08693945732244e-07	3.83095581997064e-07
Varpa_2558.t01	18700.2108105299	-0.884575756805546	0.166567992667888	-5.31059864886083	1.09265720152343e-07	3.84893734629082e-07
Varpa_1758.t01	2657.20030291726	0.587176526308814	0.110644755595472	5.30686269899307	1.11528120682121e-07	3.92641817545112e-07
Varpa_4488.t01	486.694752618767	0.938510841483837	0.176983755449748	5.30280781475628	1.14034956648957e-07	4.01241241046923e-07
Varpa_1703.t01	751.642006221755	1.69303275669139	0.319475926695372	5.29940635654135	1.16179803882703e-07	4.08558016017453e-07
Varpa_0184.t01	3763.95319677913	-0.784765559401253	0.148103013183314	-5.29878185820509	1.1657781069896e-07	4.09727074835658e-07
Varpa_2440.t01	187.965542142484	-1.52042716204503	0.287077865443103	-5.29621870950679	1.18225227437243e-07	4.15283556073825e-07
Varpa_3214.t01	1186.63445198716	0.669075728534685	0.126334851075986	5.29605032052683	1.18334241348105e-07	4.15432963024891e-07
Varpa_2338.t01	959.16743236373	1.15658126972031	0.218400803400374	5.29568230387897	1.18572831571869e-07	4.1603684699192e-07
Varpa_5568.t01	821.129861892095	-1.28049215654484	0.24190510963631	-5.29336547900944	1.20085584754131e-07	4.21108203775852e-07
Varpa_2536.t01	540.592059230416	-1.03825008390442	0.196307900533722	-5.28888588325598	1.23063635871063e-07	4.31309400200939e-07
MSTRG.1129.1	356.833228723835	-1.48102026436804	0.280413193726428	-5.28156412573414	1.28085635008451e-07	4.4865870693263e-07
Varpa_5177.t01	2388.22743652821	-0.839470665505797	0.159138672315484	-5.27508903581645	1.32691649174021e-07	4.64532277696614e-07
Varpa_0743.t01	50.4756618858988	-2.82316941109778	0.53550396207117	-5.27198603756095	1.34955347060689e-07	4.72192588903831e-07
Varpa_2137.t01	392.489367390206	0.926283951407623	0.17572411965449	5.27123967517316	1.35505381025323e-07	4.73851777295604e-07
Varpa_4087.t01	596.499855590639	0.752215634810115	0.142705499914396	5.27110472449446	1.35605064549984e-07	4.73935150096672e-07
Varpa_2760.t01	239.262875121741	0.993225022941427	0.188490368386693	5.26936750902729	1.36894638295799e-07	4.78174731531832e-07
MSTRG.1788.1	125.654364155835	-2.54438356058987	0.482989251447788	-5.26799209912629	1.3792404196446e-07	4.81501306277045e-07
Varpa_5079.t01	123.682805831653	-1.80434999906936	0.342548888921953	-5.26742330050431	1.38351935243465e-07	4.82725428998554e-07
Varpa_3861.t01	781.9030610591	-1.25601656980653	0.238776546297718	-5.26021750997463	1.43885096455248e-07	5.01751098074134e-07
Varpa_3294.t01	604.638325581579	-1.27480324160746	0.242365239314128	-5.25984355353533	1.44178016029694e-07	5.02492148449278e-07
Varpa_3704.t01	2459.3566280192	-1.10966557824081	0.211075233097079	-5.25720408765553	1.46261970204264e-07	5.09471043370371e-07
Varpa_0646.t01	1445.34111885092	0.548221721168138	0.10429124022015	5.25664207282306	1.46709448332885e-07	5.09945371828076e-07
Varpa_2010.t01	242.843248811536	0.941522185105008	0.179105018212409	5.2568163332443	1.46570560154665e-07	5.09945371828076e-07
Varpa_4463.t01	586.788164198938	0.971320248169576	0.184780271615332	5.2566231214966	1.4672456049718e-07	5.09945371828076e-07
Varpa_5332.t01	886.782466825105	1.94716309970149	0.370416880254115	5.25668025270793	1.4667900750531e-07	5.09945371828076e-07
Varpa_2655.t01	536.751943919467	1.33581575815202	0.254353049961703	5.25181733953319	1.50605780207705e-07	5.23143702344609e-07
Varpa_2555.t01	786.704237319057	-0.662695521804322	0.126200007190079	-5.2511528054526	1.51150220415681e-07	5.24743181876438e-07
Varpa_0867.t01	434.347285346348	0.960648832630812	0.182945665836334	5.25100623859668	1.51270555814536e-07	5.24869352184917e-07
Varpa_0964.t01	6614.63202424246	-1.07709257230372	0.205152614068725	-5.25020154967606	1.51932879948412e-07	5.26874898333864e-07
MSTRG.1065.1	2454.1975747713	-1.82339070398622	0.34734326749186	-5.24953518504271	1.52483473993689e-07	5.28490975588776e-07
Varpa_5483.t01	1044.84022007377	-1.18363804509172	0.225492108105173	-5.24913290774525	1.52816795351984e-07	5.29352635340657e-07
Varpa_2315	188.041550995015	1.1445892759529	0.218121487223844	5.24748519974227	1.54189432039274e-07	5.33811501835691e-07
Varpa_3378.t01	1624.46514187226	-0.673796366455813	0.128444402594054	-5.24582117124506	1.55587762377673e-07	5.38354333941352e-07
Varpa_0470.t01	216.524578978163	-1.35246134576944	0.257901299407327	-5.24410442629595	1.57043241451599e-07	5.43089770797478e-07
Varpa_4202.t01	466.74918616974	0.995459059757659	0.189849905039465	5.24340035645913	1.57643960728966e-07	5.44865658515105e-07
Varpa_3333.t01	11577.1069400108	0.781661306012831	0.149092279999401	5.24280201507396	1.5815621752172e-07	5.46333998503719e-07
Varpa_2260.t01	285.729602000498	1.46378845108405	0.279353862345216	5.23990768838969	1.60656942320707e-07	5.54665874343699e-07
Varpa_3376.t01	455.398474666401	-0.784210561320121	0.149672149464824	-5.239522276684	1.60992812578646e-07	5.55518545446693e-07
Varpa_R0001.r01	93.2793681075713	-1.36715878316784	0.260938942841576	-5.23938193463856	1.61115283382762e-07	5.55634329944195e-07
Varpa_0757.t01	919.928600937202	0.575599419840995	0.109914532140619	5.23679088316184	1.63392640829168e-07	5.6317739246634e-07
Varpa_5869.t01	1334.24948396969	0.748909827858626	0.143091409280297	5.23378609257815	1.66072633984926e-07	5.72099167459648e-07
Varpa_1817.t01	326.617872796736	1.04884740620849	0.200649462595734	5.22726247376845	1.72038194748092e-07	5.92323239107894e-07
Varpa_1855.t01	413.188022365114	-1.06457292020151	0.203665907791608	-5.22705509107978	1.72231194829012e-07	5.92661198505781e-07
Varpa_5985.t01	608.562607867534	1.70574573605076	0.326572790815835	5.22317162979045	1.75884227747365e-07	6.04898480568675e-07
Varpa_2538.t01	295.85681796788	0.994562848706354	0.190466164460342	5.22172980972397	1.7725947284978e-07	6.09292874498501e-07
Varpa_4083.t01	561.371750196901	-1.48089375124715	0.283790363699957	-5.21826651172995	1.80605464934373e-07	6.20452748969156e-07
Varpa_1283.t01	3208.68748211771	-1.1471625715346	0.219907971367711	-5.2165574735643	1.8227903512299e-07	6.25858071694265e-07
Varpa_5567.t01	485.821905167477	-0.768007666064551	0.147299020608328	-5.21393599830309	1.84875276266162e-07	6.34423723990801e-07
Varpa_5839.t01	2467.07970284471	-0.951729948308497	0.182548304212418	-5.21357868764992	1.85231903869425e-07	6.35298664807925e-07
Varpa_0841.t01	1468.81820803647	-1.70352087685667	0.327276861465666	-5.20513692666103	1.93853613233483e-07	6.64504239767435e-07
Varpa_2539.t01	2743.07387518086	0.89209872593396	0.171693167378232	5.19588950193171	2.03743258379628e-07	6.9802172237626e-07
Varpa_0644.t01	50147.0389024064	-0.896033501553953	0.172468800905597	-5.19533676148423	2.04349579754344e-07	6.99715355553368e-07
Varpa_4803.t01	6902.63440854323	-1.05544252451166	0.203185694792345	-5.19447260098855	2.05301005077903e-07	7.02588160313152e-07
Varpa_5199.t01	155.112904732339	1.23116053982089	0.237153191988253	5.19141458522673	2.08702326481516e-07	7.13837349853854e-07
Varpa_3226.t01	778.979336963176	0.900640851277355	0.173490823689929	5.19128811611974	2.08844159843935e-07	7.13931703974151e-07
Varpa_5535.t01	7860.42937580645	1.07708177751133	0.207489670207428	5.19101397401889	2.09151926316179e-07	7.14592885483763e-07
Varpa_3227.t01	456.681031822553	1.22221452905087	0.235459793690086	5.19075681625527	2.0944102365585e-07	7.15189593893665e-07
Varpa_0428.t01	1485.2217281282	-0.841698978773121	0.162164736696974	-5.19039463151565	2.09848847605982e-07	7.1619085127787e-07
Varpa_1197.t01	565.581509989807	0.878838577270818	0.169546384056923	5.18346989326389	2.17795399160621e-07	7.42905812966549e-07
Varpa_4197.t01	671.443422859849	1.03400301160613	0.199657523354561	5.1788832909136	2.23218056292405e-07	7.60987252466579e-07
Varpa_0367.t01	465.307208072045	-1.03326536408536	0.19960946759199	-5.17643464786648	2.26166222828775e-07	7.70617626203388e-07
Varpa_6015.t01	3302.69391852404	0.837893720649446	0.161993392214202	5.17239443656756	2.31113071790371e-07	7.87043915868136e-07
Varpa_2115.t01	105.229298396001	-2.29615159484879	0.444849954789862	-5.16163162460799	2.4480666755748e-07	8.33222693663777e-07
Varpa_2901.t01	20200.7120373611	1.36625855157828	0.264776307629282	5.16004835859863	2.46886062547774e-07	8.39842680925987e-07
Varpa_1697.t01	665.261062720109	0.861997845881116	0.167324637308351	5.15164927142559	2.58205585494514e-07	8.77870894317312e-07
Varpa_5536.t01	4368.70906199355	0.90330479632559	0.175373651969304	5.15074406093624	2.59455054609247e-07	8.81639280181178e-07
Varpa_1673.t01	669.538821524932	-0.808754123138583	0.157059415147664	-5.1493514246071	2.61388732789114e-07	8.87727277825637e-07
MSTRG.3112.1	251.753812536693	-1.82458640326441	0.354437247657504	-5.1478404578616	2.63502456583619e-07	8.94419799669221e-07
Varpa_1606.t01	3008.83366889075	0.813664478680622	0.158075622877242	5.14731154538924	2.64246257278532e-07	8.96457579659904e-07
Varpa_2240.t01	1217.21703284683	0.792061258462406	0.153881757591533	5.14720699099934	2.64393530224945e-07	8.96470521093696e-07
Varpa_3584.t01	162.678314575037	1.35999341449838	0.264270738258355	5.14621264337194	2.65798113807742e-07	9.00744258776888e-07
Varpa_5265.t01	1975.48447167745	-2.97044253278855	0.577221720371314	-5.14610318350067	2.65953172947766e-07	9.00781234553167e-07
Varpa_0063.t01	247.032327133104	1.07128807139116	0.208180566466041	5.14595617437671	2.66161561244916e-07	9.00998697843707e-07
Varpa_3613.t01	610.289968625185	1.02293160773955	0.198803330349463	5.14544502821664	2.66887349070201e-07	9.02966456058304e-07
Varpa_4782.t01	2169.06279473414	-1.25353884213324	0.244055825056488	-5.13627913549329	2.80231338150656e-07	9.47600450272429e-07
Varpa_5330.t01	12785.1552366291	-0.975420151651717	0.189923815401083	-5.13584960154584	2.80872217732481e-07	9.4925391487846e-07
Varpa_4557.t01	33.3032459148716	-2.53276834060134	0.493383420295632	-5.13346869070655	2.84450368218842e-07	9.6082721675651e-07
Varpa_1814.t01	2067.61657449769	0.954968680239055	0.186086113568309	5.13186428544817	2.868863318429e-07	9.6853197605958e-07
Varpa_1674.t01	646.972818606	-0.848679158198931	0.165529864968001	-5.1270455537615	2.94324321208824e-07	9.92570255387987e-07
Varpa_R0036.r01	833.306201953278	-1.55796004946505	0.303865630020843	-5.12713481073257	2.94184870406151e-07	9.92570255387987e-07
Varpa_5256.t01	1705.48185495029	0.649611720573017	0.126784179739231	5.12376009301109	2.99502018508092e-07	1.00948657694556e-06
MSTRG.3418.1	145.519432892875	-2.20709887705887	0.431020197125381	-5.12063910642415	3.04501900166283e-07	1.02578564643617e-06
Varpa_0836.t01	11559.1804111425	-2.30329190744559	0.449978121022528	-5.11867533072853	3.07689114335044e-07	1.03596404928863e-06
Varpa_3817.t01	241.640059083452	1.07967113721212	0.210997196572629	5.11699280725029	3.10445455498364e-07	1.04468155703246e-06
Varpa_3049.t01	28.0360164728589	-2.89682270104475	0.566146640228197	-5.11673565682051	3.1086881882292e-07	1.04554319097117e-06
Varpa_0191.t01	821.07680159493	-0.650048938110528	0.127055899279737	-5.11624365177508	3.11680392553016e-07	1.04770886125002e-06
Varpa_5047.t01	1090.96888476329	-1.01712019950682	0.198904961633319	-5.11359893264946	3.16078091751996e-07	1.06192042761195e-06
Varpa_5635.t01	946.562625526983	0.975826355193315	0.19091663692351	5.11126935251994	3.20001346129164e-07	1.0745235958953e-06
Varpa_3583.t01	465.94537764085	0.784955992940761	0.153597302818017	5.110480317944	3.21340789227956e-07	1.07844177867105e-06
Varpa_0981.t01	2696.65793501396	0.675964978740542	0.132282554380843	5.11000851098198	3.22144299824966e-07	1.08055809425991e-06
Varpa_5804.t01	1009.11409483403	-0.807360337435964	0.158005414545048	-5.10970044767538	3.22669993253545e-07	1.08174076600934e-06
Varpa_0166.t01	540.093203598984	0.776296219620099	0.151966368992829	5.10834222575083	3.24997617384898e-07	1.08895984506071e-06
Varpa_5808.t01	5565.70526571863	1.03006237626409	0.201813263993983	5.10403704830225	3.32483138375971e-07	1.11344433639413e-06
Varpa_4368.t01	1881.19526557717	-0.601802948382767	0.117969041499875	-5.10136338086127	3.37215399022187e-07	1.1286872139741e-06
Varpa_2464.t01	55.7415852671339	-2.36868933397664	0.464792170867304	-5.09623328972314	3.46478119650166e-07	1.15906946985754e-06
Varpa_5093.t01	58.8078521081887	-2.87523590831732	0.564378087063828	-5.09452080833916	3.4962443500673e-07	1.16896901784754e-06
Varpa_5970.t01	715.74938219732	0.865091233059081	0.169822970298391	5.09407668196508	3.50444914326841e-07	1.17108570568365e-06
Varpa_5811.t01	1162.07400096015	0.645862941584242	0.126812804678536	5.09304200960993	3.52363583343165e-07	1.17686800230435e-06
Varpa_4753.t01	4512.82554333566	-0.868478917477832	0.170563514777794	-5.09182118232769	3.54640494350439e-07	1.18383998354481e-06
Varpa_1076.t01	150.926547773256	-1.06493509713769	0.209300289626677	-5.08807273528948	3.61720646494698e-07	1.20682985581707e-06
Varpa_5573.t01	408.853589967129	-2.02943307705283	0.399005115393264	-5.08623323050031	3.65244856772271e-07	1.21793762538416e-06
Varpa_3523.t01	1866.61096314246	1.03943433235304	0.204445767128179	5.08415677640985	3.69262844590144e-07	1.23067920845003e-06
Varpa_4178.t01	81.804945088679	-2.70181895789588	0.5320616040715	-5.07801904369855	3.81390475477415e-07	1.27042061900766e-06
Varpa_4625.t01	3051.18935705292	0.726825354820848	0.143174707136317	5.07649269454303	3.84465573387621e-07	1.27998154933364e-06
Varpa_1809.t01	1043.70855454465	-1.61765197797482	0.3187028197376	-5.07573789057372	3.85995086342889e-07	1.28438940072242e-06
Varpa_0581.t01	588.086379256692	1.10251071510504	0.217352782645438	5.07244812643389	3.92730210923193e-07	1.30610488986643e-06
Varpa_2607.t01	150.703857739912	-1.58161140426337	0.312006698709307	-5.06915848539822	3.99578410046661e-07	1.3281731299902e-06
Varpa_1159.t01	1351.16158695069	0.534796666583237	0.105562601318574	5.06615657347519	4.059280711889e-07	1.34856167828784e-06
Varpa_3094.t01	213.835862684587	-1.33163936499153	0.262911712614263	-5.06496782418086	4.08469336735025e-07	1.35628314838319e-06
Varpa_2979.t01	346.38978708047	1.61813405460642	0.31948561138354	5.06481042322707	4.0880697149138e-07	1.35668335892174e-06
MSTRG.1548.1	1446.1380260934	-1.46399054346003	0.289134930285562	-5.06334721306114	4.11958561315061e-07	1.36641669302432e-06
Varpa_3647.t01	8322.68275684742	-0.832602273307739	0.16445181678499	-5.0628949535797	4.12937410863776e-07	1.3689368066248e-06
Varpa_0050.t01	6179.86386671497	-1.22155131085107	0.241318018991418	-5.06199792272664	4.14885546906258e-07	1.37393735167844e-06
Varpa_0117.t01	172.458051403905	-2.45235501371736	0.484454915718272	-5.06209129921078	4.14682342798615e-07	1.37393735167844e-06
Varpa_1669.t01	521.796189925697	-1.58485832802258	0.313112329746871	-5.06162861521238	4.15690168606403e-07	1.37587280912151e-06
Varpa_4209.t01	1095.52890252285	-1.21537274722852	0.240156092312851	-5.0607616718099	4.17584924950164e-07	1.38141249127241e-06
Varpa_2413.t01	266.992941261402	1.10667390483295	0.218732121643544	5.05949421839575	4.20370023179262e-07	1.38989009251175e-06
Varpa_4739.t01	2077.77489031526	1.19452816042434	0.236170562745727	5.05790453533548	4.23888530225443e-07	1.40078235080846e-06
Varpa_4296.t01	4253.04091652553	-2.20006389537643	0.435011200939386	-5.05748792358794	4.24815321645904e-07	1.40310303645098e-06
Varpa_3432.t01	565.026729237937	-1.00372410639185	0.198491930473772	-5.05675018624737	4.26461284887384e-07	1.40779533505614e-06
Varpa_6005.t01	5883.20628799561	1.21881939530048	0.241140066532804	5.05440432535781	4.31736115636837e-07	1.42445564235195e-06
Varpa_3350.t01	476.399102079754	-0.895109109153891	0.177107591130264	-5.05404146395697	4.32557635199903e-07	1.42641301444021e-06
Varpa_4745.t01	1211.95620983772	0.743254392736098	0.147074797760403	5.05358092653591	4.33602465477883e-07	1.42910432846587e-06
Varpa_2967.t01	163.385689134187	-1.31874754519634	0.260986568500227	-5.0529326193857	4.35077419666251e-07	1.43320969715045e-06
Varpa_2771.t01	101.988667987575	-1.69449978855126	0.335586595867147	-5.04936671911081	4.43277076109647e-07	1.45945123741264e-06
Varpa_2409.t01	1515.62939903485	1.01355042564073	0.200776038710192	5.04816427374445	4.46075514238268e-07	1.46789146312529e-06
MSTRG.2617.1	413.372530318957	-2.12492305044513	0.420973196390011	-5.04764452622418	4.47290385291258e-07	1.47111453562372e-06
Varpa_1246.t01	3478.30683715188	-1.15329630446828	0.228503803106918	-5.04716459326785	4.48415026642799e-07	1.47328245765433e-06
Varpa_5575.t01	2697.99014305938	-1.18210835517595	0.234212484279179	-5.04716201962525	4.48421064883747e-07	1.47328245765433e-06
Varpa_3793.t01	381.470878565225	0.958889151622187	0.190096621302102	5.04421985542982	4.55375467577287e-07	1.49534487487676e-06
Varpa_2628.t01	125.138817726729	-1.2113441241131	0.240366146577168	-5.03957874835007	4.66557628906107e-07	1.53125978100539e-06
Varpa_0729.t01	288.423772907027	-1.12522516583192	0.223324467573179	-5.03852165443181	4.69141349450205e-07	1.53893138725162e-06
Varpa_4576.t01	44.5704937773388	-4.08888833534123	0.811838533818971	-5.03657829113714	4.73927317464145e-07	1.55381521869541e-06
Varpa_2940.t01	438.447222205706	-0.907745486976694	0.180536832735241	-5.02803485152479	4.95531828944376e-07	1.62379569956655e-06
Varpa_0471.t01	3079.04903457076	0.979317742699331	0.19478058882336	5.02779947742862	4.96140282085315e-07	1.62493743330772e-06
Varpa_4189.t01	922.476356334471	-0.579690431606087	0.11530025365139	-5.02765963862301	4.96502113117721e-07	1.62527066782223e-06
Varpa_3733.t01	3205.98367683732	1.03817232918695	0.206519708209785	5.02698913428814	4.98240572494811e-07	1.63010750655501e-06
Varpa_0391.t01	500.445899986904	-1.08859420603819	0.216596852358723	-5.02590039598216	5.01075925435894e-07	1.63852614235945e-06
Varpa_5883.t01	2125.84395231052	-3.96423329640908	0.788977622309276	-5.02451930741214	5.04695028102973e-07	1.64949750555203e-06
Varpa_2201.t01	1027.43868686116	0.552343934879728	0.10996967682822	5.02269308058917	5.09519324839372e-07	1.66439428171523e-06
Varpa_2243.t01	1599.22442489312	0.841259623173926	0.167612608800331	5.01907123333472	5.19218955488209e-07	1.69430770383594e-06
Varpa_4423.t01	285.658677948787	-3.12630280930473	0.622872546593632	-5.01916937325601	5.1895379662395e-07	1.69430770383594e-06
Varpa_0674.t01	96.9471405667366	-1.9077435402642	0.380486032876668	-5.01396470677436	5.33197709815131e-07	1.73901486880728e-06
Varpa_5313.t01	1332.79438873812	-0.948456874085731	0.189226305232919	-5.01228871386709	5.37864204060761e-07	1.75331946331544e-06
Varpa_5268.t01	1136.5541803449	0.516946043154173	0.103172539165925	5.01050034566665	5.42887008527876e-07	1.76877002934864e-06
Varpa_5818.t01	672.822044032562	-3.08401084101689	0.615547468568101	-5.01019173743168	5.43758327564422e-07	1.77068566386142e-06
Varpa_2457.t01	1167.30268266474	1.56661785797418	0.312768152438175	5.00887908746991	5.47479528232568e-07	1.78187477704444e-06
Varpa_1564.t01	5194.99032269325	-0.973078786264641	0.194287989963971	-5.00843508878285	5.48743757695436e-07	1.78505973026485e-06
Varpa_2248.t01	6043.65370801087	-1.30840170584703	0.261421487512469	-5.00495088715546	5.58762754492897e-07	1.81670575068996e-06
Varpa_3075.t01	45.8021264091481	-2.80979396104452	0.561499300699768	-5.00409164809789	5.61260516884548e-07	1.82387777951718e-06
Varpa_1558.t01	6306.22120014158	0.812789057074398	0.162430186745013	5.00392860072453	5.61735700535112e-07	1.82447317704985e-06
Varpa_0659.t01	2514.77469847926	0.697635442489893	0.1395090071667	5.00064803454793	5.71379371036935e-07	1.85483100758951e-06
Varpa_4605.t01	368.738047668381	-4.7317566112078	0.947136812789455	-4.99585334168576	5.85761650549751e-07	1.90053195964974e-06
Varpa_2952.t01	125.044387376185	-2.08101757192563	0.41658055532205	-4.99547457349956	5.86912567822569e-07	1.90327796384184e-06
Varpa_5799.t01	4304.95542865295	-4.11350799580038	0.824032880429406	-4.99192215929153	5.9781349159595e-07	1.93762267063439e-06
Varpa_1263.t01	1767.34501905523	0.749695805496846	0.150216889302367	4.99075575974553	6.01435069983739e-07	1.94742694083832e-06
Varpa_2976.t01	379.681370666312	-1.53195113988948	0.306958271649483	-4.99074721673838	6.01461673198585e-07	1.94742694083832e-06
MSTRG.4622.1	960.843158851738	-0.808329853440229	0.162144142209666	-4.9852547395452	6.18802293016565e-07	2.00253522996402e-06
Varpa_0713.t01	1832.23029178164	1.26165847402215	0.253128563599318	4.98425960342924	6.21995233930784e-07	2.01182619918917e-06
Varpa_3088.t01	57.2737730413709	-3.49633386755294	0.70201834834977	-4.98040240083717	6.34521967801604e-07	2.05128182969075e-06
Varpa_1107.t01	1087.65921578251	0.804056238272403	0.161753283359346	4.97088047657206	6.6649529551077e-07	2.15353107634271e-06
Varpa_1377.t01	1992.88612046656	0.602875000228179	0.121329131282298	4.96892208702512	6.73261133281961e-07	2.17426812500205e-06
Varpa_0783.t01	323.609934822204	0.88828533674835	0.178890603760895	4.96552260472904	6.85163114104395e-07	2.21156213844957e-06
Varpa_2322.t01	354.227441368347	-0.767077102043515	0.15449692409669	-4.96499918382485	6.87013588896891e-07	2.21639025142833e-06
Varpa_0119.t01	315.671253534503	-2.62960483702804	0.529838035755242	-4.9630352288313	6.9399988049886e-07	2.23777360848162e-06
Varpa_0013.t01	1305.43510641992	-1.06122416596575	0.213860577006867	-4.96222436513709	6.96904252799394e-07	2.24597971931068e-06
MSTRG.1965.1	671.316302901502	-2.24765608132972	0.453163143913114	-4.95992693033454	7.05197004168894e-07	2.27036377076323e-06
Varpa_3046.t01	56.5993590870487	-3.10365702484833	0.625734718088711	-4.9600204929149	7.04857434164239e-07	2.27036377076323e-06
Varpa_4593.t01	82.3691541029208	1.59772537098505	0.322265512653228	4.95779197044974	7.12988462269908e-07	2.29426616927119e-06
Varpa_0689.t01	150.746512014534	-2.66720351636605	0.538064589020654	-4.9570322425802	7.15781018531585e-07	2.30206669315691e-06
Varpa_3173.t01	2205.426888693	-1.25131524061819	0.252502725338755	-4.9556504348198	7.20887210733547e-07	2.31729638882404e-06
Varpa_1857.t01	201.295658976454	-1.00296421887406	0.202426486689027	-4.95470842417397	7.24388319762758e-07	2.32735352709382e-06
Varpa_0085.t01	878.847493215762	0.759508144965735	0.153546355337018	4.94644202591913	7.55822237813758e-07	2.42709823437727e-06
Varpa_1355.t01	528.492148729529	0.663153412891258	0.13414157938469	4.9436827561831	7.6660416880003e-07	2.4604568314491e-06
Varpa_1439.t01	208.059062174708	1.27275973000297	0.257476675994444	4.94320398182564	7.68490016438364e-07	2.4652433843549e-06
Varpa_0324.t01	6009.02831950101	1.07599147458483	0.217687844786336	4.94281835368866	7.7001221832866e-07	2.46885908277876e-06
MSTRG.1516.1	607.502695958633	-1.55597756033213	0.314974500158611	-4.94001120582328	7.81180813696094e-07	2.50338405373687e-06
Varpa_1115.t01	656.273496478915	0.888431981701193	0.179897520611771	4.93854489311433	7.87076602680713e-07	2.5209849770127e-06
Varpa_0637.t01	27.7542474584865	-2.39537493559021	0.485193350485087	-4.93694922487161	7.93541203632984e-07	2.54038882249104e-06
Varpa_0632.t01	702.250678483084	-0.672567388066216	0.136257035781573	-4.93601951787925	7.97331314488198e-07	2.55121525050525e-06
Varpa_1796.t01	17409.6412318752	0.787029489349295	0.159516434720111	4.93384578667535	8.06261068084338e-07	2.57846745878149e-06
Varpa_5786.t01	1300.51663095361	0.68671565838447	0.1394405036195	4.92479330294413	8.44495724217549e-07	2.69936254763962e-06
Varpa_0835.t01	44694.0201611286	-2.14021447048098	0.434638096591271	-4.92412995378454	8.47365129172368e-07	2.70576632202255e-06
Varpa_4727.t01	593.175805628978	-0.679200538989721	0.137931452673581	-4.92418897810836	8.47109431542565e-07	2.70576632202255e-06
Varpa_2026.t01	785.870346132717	-1.37647957029411	0.279571801209832	-4.92352792498196	8.49977410350437e-07	2.71272157164448e-06
Varpa_3866.t01	448.979108728503	0.9252356457787	0.187944557579852	4.92291800141961	8.52631855781059e-07	2.71980421989578e-06
MSTRG.4959.1	194.820802526037	-2.3178967004794	0.471273140132923	-4.91837217759881	8.72668726521411e-07	2.78229942450627e-06
Varpa_0199.t01	2146.3454285375	0.857449734747728	0.17435791541004	4.91775628729704	8.75418051066966e-07	2.78964171398137e-06
Varpa_1228.t01	2930.03081564252	1.26308816579461	0.257555410118095	4.90414146305626	9.38368477436123e-07	2.98871794877591e-06
Varpa_4302.t01	1098.01886594671	0.558857032299969	0.113984642076045	4.90291518332027	9.44247618197405e-07	3.00591103724686e-06
Varpa_1397.t01	3700.63767722358	-0.909119810953534	0.185449968774783	-4.90223760596907	9.47511314643104e-07	3.01476487026719e-06
Varpa_2775	1334.9435563397	0.635300331763968	0.129667096565622	4.89947217598457	9.60944569543139e-07	3.05595044024177e-06
Varpa_0338.t01	585.993321924815	1.1220151045658	0.229137757913734	4.89668361417859	9.74675748764512e-07	3.09804107529473e-06
Varpa_4284.t01	480.89140588318	-0.991322538583745	0.202556100967863	-4.89406408321923	9.87746519432877e-07	3.13799084897613e-06
Varpa_2900.t01	27925.932730432	1.16463813652578	0.237999723030512	4.89344324311031	9.9086899273324e-07	3.14631114613314e-06
Varpa_3364.t01	471.352284294163	0.859686282427774	0.175724329367611	4.89224392274862	9.96927821131286e-07	3.1639420793547e-06
Varpa_2212.t01	5904.40807176835	0.746302604260202	0.152615003817463	4.8900998302423	1.00784850749798e-06	3.19697732149994e-06
Varpa_5902.t01	9617.91326548102	1.66690776186775	0.340895147728895	4.88979609411571	1.00940483331501e-06	3.20028960090587e-06
Varpa_1533.t01	8701.79050415129	0.747307209335788	0.152938849555904	4.88631378819562	1.02741407248868e-06	3.25573556743498e-06
Varpa_1469.t01	487.205718079593	1.43493435643377	0.294128505589779	4.87859669893768	1.06843279161654e-06	3.38400228829791e-06
Varpa_2709.t01	1439.99323237809	0.633993315476618	0.129960100748078	4.87836891343742	1.06966717446618e-06	3.38619562980707e-06
Varpa_5064.t01	436.309763249766	-0.748358299754161	0.153652280319483	-4.87046660289147	1.11335019038139e-06	3.52269637452824e-06
Varpa_1477.t01	440.911683589399	-1.03561719400996	0.212819650868817	-4.86617278894195	1.13780051966624e-06	3.59823656244654e-06
Varpa_2509.t01	1017.94489786402	0.793562978550156	0.163100614782558	4.86548122217759	1.14178651818706e-06	3.60901565612085e-06
Varpa_5180.t01	1096.24809956163	0.786286785840941	0.161645740516961	4.86425923334763	1.14886259172673e-06	3.6295461757838e-06
Varpa_3234.t01	851.274164513922	-0.940429380826064	0.19347537553501	-4.86071872570622	1.16960336761877e-06	3.69320436798874e-06
Varpa_1541.t01	2378.26168638648	-1.03188319325084	0.212298233057965	-4.86053594694355	1.17068383248565e-06	3.69401831477623e-06
Varpa_5725.t01	191.429634304942	-2.11944325966678	0.436056803604735	-4.86047515403052	1.17104341199739e-06	3.69401831477623e-06
Varpa_0145.t01	292.791346924305	1.02695960369438	0.211325408348514	4.85961253651402	1.17615711054846e-06	3.7082773884043e-06
Varpa_4120.t01	376.949517264306	0.795385500234133	0.163752302869306	4.85724772291567	1.19028642971311e-06	3.75093287911106e-06
Varpa_0035.t01	72.3546280689449	-2.97814439033266	0.613233398885991	-4.85646149694847	1.19502005047448e-06	3.76395176180192e-06
Varpa_3796.t01	367.324520351583	0.816115917029174	0.168053314112139	4.85629171516721	1.19604462871616e-06	3.7652810503009e-06
Varpa_5291.t01	344.677979389145	1.00046885593992	0.206163095657441	4.85280283917686	1.21728695334013e-06	3.83022465831947e-06
Varpa_0123.t01	453.262107989524	1.23650802513594	0.254921882294506	4.85053701159883	1.23127654447959e-06	3.8722934707866e-06
Varpa_0322.t01	291.26329959004	-1.08930245637761	0.224770766524763	-4.84628171723391	1.25796853245343e-06	3.95424816866272e-06
Varpa_5495.t01	476.61145167792	-1.07504611744263	0.221856653392171	-4.84567895983851	1.26179413633508e-06	3.96427931521263e-06
Varpa_4164.t01	661.823510865559	0.689794629287461	0.142362535967699	4.84533816849097	1.2639620338666e-06	3.96909484906151e-06
Varpa_2157.t01	335.416444397732	0.923598791282866	0.190637483240746	4.84479114800577	1.26744932301838e-06	3.97804661955893e-06
Varpa_1699.t01	229.418971943612	1.70994703319343	0.353101624377456	4.84264844776117	1.28119850860324e-06	4.01918146599479e-06
Varpa_2998.t01	178.682593925492	-1.29629266636611	0.267815751803694	-4.84024056701592	1.29682049285331e-06	4.0661471449274e-06
Varpa_1164.t01	1547.58486310459	0.934237737949175	0.193118414087668	4.83764193260757	1.31388559182896e-06	4.11758829655925e-06
Varpa_5548.t01	12313.2103708626	0.812975477436071	0.168082708283291	4.8367585561857	1.319735716434e-06	4.13384886816844e-06
Varpa_4794.t01	1488.9994270333	-1.18386973793491	0.244925053826172	-4.8335999908573	1.34085881412254e-06	4.19790918309205e-06
Varpa_0146.t01	327.254659207362	1.27721887725742	0.264359499156568	4.83137122491288	1.35595909433465e-06	4.24305877841623e-06
Varpa_3160.t01	665.471697634554	0.823593766887179	0.170510449045373	4.83016596049208	1.36419297094937e-06	4.26455321433847e-06
Varpa_5117.t01	583.424445327881	0.888098076347487	0.183862310997873	4.83023449192782	1.36372350552476e-06	4.26455321433847e-06
Varpa_1913.t01	574.945215419577	-1.6445940017747	0.340577463511201	-4.82883977354132	1.37330850266306e-06	4.29090241657072e-06
[truncated: 4,265 more rows]
