# Supplementary material for: Transcriptome profiling of Variovorax paradoxus EPS under different growth conditions reveals regulatory and structural novelty in biofilm formation
Source: Access Microbiol. 2020 Apr 3;2(6):acmi000121. doi: 10.1099/acmi.0.000121 (PMC7494200; doi:10.1099/acmi.0.000121)
Supplement: Supplementary material 1 [file acmi-2-121-s001.zip › Supplemental Data S1/Normalized_counts_file_logvstationary.tabular]

	StringTie on data 745 and data 538: Transcript counts	StringTie on data 745 and data 539: Transcript counts	StringTie on data 745 and data 540: Transcript counts	StringTie on data 745 and data 535: Transcript counts	StringTie on data 745 and data 536: Transcript counts	StringTie on data 745 and data 537: Transcript counts
MSTRG.1016.1	1217.03580490063	1911.46846202797	1043.44747499592	1419.97381890285	1035.51165868824	1192.45448883972
MSTRG.1050.1	477.078035521046	600.356706170499	466.746397417531	413.644547245614	389.147369442875	348.450463585393
MSTRG.1065.1	1334.95305177544	1893.59444450625	1219.59936055975	1281.50432227692	1005.13918107318	974.558024803475
MSTRG.1.1	398.105934403049	515.192269743511	291.716498385957	584.746982566827	402.435328399461	427.518378805298
MSTRG.1105.1	254.225257023686	351.171873661903	309.668282902016	242.5421119244	242.030680994959	239.96192874878
MSTRG.1129.1	124.408104500953	208.179733488194	164.932020241291	209.909173229117	183.184005615792	181.120689515363
MSTRG.1169.1	241.243541771413	183.997239194111	235.617171773273	442.749600676542	341.690373169354	362.241379030726
MSTRG.1173.1	617.71328408734	808.536439658694	585.676969836421	645.60300337695	585.619334015253	548.878434724221
MSTRG.1225.1	11.8999056479172	9.46271515855428	17.9517845160589	8.81971316088729	14.2370988820564	4.59697181511073
MSTRG.1248.1	236.916303353989	292.292757119788	216.54340072496	254.007739033554	263.860899280779	224.332224577404
MSTRG.129.1	50.8450514047373	73.5988956776444	39.2695286288788	64.3839060744772	40.8130167952283	55.1636617813288
MSTRG.1302.1	6.49085762613668	37.8508606342171	23.5617171773273	14.9935123735084	2.84741977641128	6.43576054115502
MSTRG.1478.1	19.47257287841	28.3881454756628	19.0737710483126	75.8495331836307	103.456251876276	101.133379932436
MSTRG.1509.1	32.4542881306834	47.3135757927714	34.7815824998641	102.308672666293	91.1174328451609	77.2291264938603
MSTRG.1511.1	78.9721011179962	119.861058675021	84.148989919026	89.9610742410503	57.897535453696	72.6321546787495
MSTRG.1516.1	388.369647963844	549.888891991543	374.743501772729	356.316411699846	303.724776150536	276.737703269666
MSTRG.1543.1	259.634305045467	415.308054180994	210.933468063692	247.833939820933	172.743466435618	206.863731679983
MSTRG.1548.1	862.202254671822	1333.19142456076	808.952289754903	864.331889766954	727.041182910347	752.983983315137
MSTRG.158.1	434.887460951157	547.786066400753	363.523636450192	344.850784590693	288.53853734301	236.284351296692
MSTRG.1612.1	45.4360033829567	54.6734653605359	41.5135016933862	216.964943757827	171.794326510147	173.765534611186
MSTRG.1624.1	550.641088617261	848.490125883701	500.405993385141	824.643180542961	766.905059780105	796.195518377178
MSTRG.1693.1	287.761354758726	423.719356544153	286.106565724688	433.929887515655	368.266291082525	328.223787598906
MSTRG.1707.1	1278.69895234893	1570.81071632001	975.006296528448	1298.26177728261	1349.67697401895	1284.39392514194
MSTRG.1744.1	44.3541937786006	78.855959654619	41.5135016933862	67.0298200227434	47.4569962735213	58.8412392334173
MSTRG.1751.1	17.3089536696978	11.5655407493441	10.0978787902831	35.2788526435492	41.7621567206988	39.5339576099523
MSTRG.1788.1	53.0086706134495	62.0333549283003	40.3915151611325	53.8002502814125	31.3216175405241	21.1460703495094
MSTRG.1814.1	580.931757539232	646.618869167876	490.308114594858	290.168562993192	302.775636225066	241.800717474824
MSTRG.1852.1	65.9903858657229	147.197791355289	66.1972054029671	133.177668729398	108.201951503629	123.198844644968
MSTRG.1878.1	78.9721011179962	103.038453948702	92.0028956448018	48.5084223848801	44.60957649711	80.9067039459488
MSTRG.1901.1	379.715171128996	667.647125075774	383.719394030759	542.412359394568	430.909526163574	403.614125366722
MSTRG.1916.1	126.571723709665	181.894413603321	140.24831653171	142.879353206374	83.5243134413975	90.1006475761703
MSTRG.1965.1	280.188687528233	360.634588820458	240.105117902288	212.555087177384	261.013479504367	212.380097858116
MSTRG.1980.1	109.262770039967	125.118122651996	89.7589225802944	135.823582677664	154.70980785168	155.377647350743
MSTRG.2020.1	14.0635248566295	14.7197791355289	14.5858249192978	17.6394263217746	18.9827985094085	19.3072816234651
MSTRG.2087.1	42.1905745698884	45.2107502019816	34.7815824998641	49.3903937009688	26.5759179131719	34.9369857948415
MSTRG.2089.1	11.8999056479172	21.0282559078984	3.36595959676104	11.4656271091535	16.1353787329972	20.2266759864872
MSTRG.2156.1	157.944202235992	221.848099828328	131.272424273681	196.679603487787	149.014968298857	143.425520631455
MSTRG.2182.1	194.7257287841	441.593374065867	175.029899031574	141.997381890285	161.353787329973	136.070365727278
MSTRG.2204.1	113.590008457392	210.282559078984	146.980235725232	221.374800338271	164.201207106384	160.894013528876
MSTRG.2227.1	35.6997169437517	21.0282559078984	35.9035690321178	29.1050534309281	23.7284981367607	25.7430421646201
MSTRG.225.1	43.2723841742445	44.1593374065867	24.683703709581	57.3281355457674	49.3552761244622	41.3727463359966
MSTRG.2252.1	227.180016914784	266.007437234915	170.541952902559	213.437058493472	143.320128746034	203.186154227894
MSTRG.2325.1	146.044296588075	189.254303171086	72.9291245964892	120.830070304156	122.439050385685	69.8739715896831
MSTRG.2334.1	486.814321960251	691.829619369858	394.939259353295	782.308557370702	662.499667978358	702.41729334892
MSTRG.2375.1	175.25315590569	244.979181327016	148.102222257486	148.171181102906	149.014968298857	118.601872829857
MSTRG.2379.1	496.550608399456	579.328450262601	462.258451288516	519.481105176261	522.976098934205	530.490547463778
MSTRG.2382.1	582.013567143589	754.914387093553	527.33367015923	604.150351520779	675.787626934944	798.034307103223
MSTRG.2389.1	33.5360977350395	26.285319884873	24.683703709581	33.5149100113717	31.3216175405241	55.1636617813288
MSTRG.2395.1	18.3907632740539	15.7711919309238	14.5858249192978	21.1673115861295	16.1353787329972	11.0327323562658
MSTRG.2402.1	80.0539107223523	194.51136714806	95.3688552415628	89.0791029249616	81.6260335904567	85.5036757610596
MSTRG.2477.1	151.453344609856	212.385384669774	136.882356934949	277.82096456795	190.777125019556	266.624365276422
MSTRG.2499.1	235.834493749633	310.166774641501	217.665387257214	168.456521372947	96.8122723979835	114.004901014746
MSTRG.250.1	99.5264836007624	202.92266951122	100.978787902831	81.1413610801631	81.6260335904567	74.4709434047938
MSTRG.2515.1	47.599622591669	44.1593374065867	35.9035690321178	25.5771681665731	18.9827985094085	11.0327323562658
MSTRG.2522.1	741.039578983937	888.443812108708	562.115252659094	935.771566370141	936.801106439311	879.860405412194
MSTRG.2567.1	471.668987499265	437.387722884287	467.868383949785	415.408489877791	317.961875032593	269.382548365489
MSTRG.2580.1	71.3994338875034	89.3700876085682	37.0255555643714	57.3281355457674	91.1174328451609	52.4054786922623
MSTRG.2587.1	99.5264836007624	116.706820288836	71.8071380642355	91.7250168732278	111.04937128004	96.5364081173253
MSTRG.2611.1	22.7180016914784	21.0282559078984	34.7815824998641	14.9935123735084	14.2370988820564	13.7909154453322
MSTRG.2617.1	243.407160980125	252.339070894781	225.51929298299	187.859890326899	150.913248149798	118.601872829857
MSTRG.2626.1	7.57266723049279	8.41130236315936	15.7078114515515	7.05577052870983	7.59311940376341	7.35515490417717
MSTRG.2670.1	43.2723841742445	44.1593374065867	17.9517845160589	26.4591394826619	24.6776380622311	38.6145632469301
MSTRG.2676.1	266.125162671604	407.948164613229	293.960471450464	281.348849832304	215.454763081787	190.314633145584
MSTRG.2709.1	1061.25522187335	1517.18866375487	889.735320077168	1087.4706327374	1035.51165868824	901.925870124725
MSTRG.2761.1	378.633361524639	406.896751817834	271.520740805391	293.696448257547	239.183261218547	264.785576550378
MSTRG.2820.1	589.586234374081	863.20990501923	549.773400804303	510.661392015374	439.451785492807	462.455364600139
MSTRG.2989.1	51.9268610090934	68.3418317006698	90.8809091125481	61.737992126211	38.9147369442875	34.0175914318194
MSTRG.2997.1	144.962486983719	219.745274237538	121.174545483397	112.010357143269	132.87958956586	130.553999549145
MSTRG.3009.1	348.342692602668	375.354367955987	411.769057337101	382.775551182508	261.962619429838	303.400139797308
MSTRG.3023.1	88.7083875572012	161.917570490818	83.0270033867723	85.5512176606067	74.0329141866933	57.002450507373
MSTRG.3058.1	150.3715350055	146.146378559894	143.614276128471	75.8495331836307	104.405391801747	57.9218448703952
MSTRG.306.1	255.307066628043	303.858297869132	157.078114515515	246.951968504844	218.302182858198	243.639506200869
MSTRG.3080.1	464.096320268772	655.030171531035	376.987474837237	528.300818337149	479.315662362565	449.583843517829
MSTRG.3108.1	635.022237757038	954.682818218588	411.769057337101	360.72626828029	221.149602634609	297.883773619175
MSTRG.311.1	241.243541771413	256.544722076361	308.546296369762	325.447415636741	315.114455256182	279.495886358732
MSTRG.3112.1	167.680488675197	277.572977984259	203.079562337916	99.6627587180264	98.7105522489244	136.070365727278
MSTRG.3150.1	53.0086706134495	115.655407493441	85.2709764512797	93.4889595054053	102.507111950806	91.0200419391925
MSTRG.3250.1	42.1905745698884	33.6452094526375	32.5376094353567	40.5706805400815	34.1690373169354	47.8085068771516
MSTRG.3253.1	121.162675687885	0	97.6128283060702	171.102435321213	184.133145541263	182.959478241407
MSTRG.3259.1	586.340805561013	903.163591244237	623.824511933046	657.068630486103	593.212453419017	524.974181285645
MSTRG.3268.1	22.7180016914784	10.5141279539492	14.5858249192978	16.7574550056858	6.64397947829299	15.6297041713765
MSTRG.3281.1	15.1453344609856	24.1824942940832	11.2198653225368	18.5213976378633	11.3896791056451	21.1460703495094
MSTRG.3283.1	318.052023680697	418.462292567178	436.452761046682	207.263259280851	176.540026137499	117.682478466835
MSTRG.3315.1	88.7083875572012	93.5757387901479	57.2213131449377	55.5641929135899	59.7958153046369	77.2291264938603
MSTRG.3377.1	1620.55078732546	3276.20227045057	1320.57814846258	2399.84395107743	2273.19012150167	2191.8361614448
MSTRG.3392.1	141.717058170651	216.591035851354	180.639831692843	170.220464005125	99.6596921743948	151.700069898654
MSTRG.3407.1	243.407160980125	434.233484498102	240.105117902288	374.83780933771	329.351554138238	363.160773393748
MSTRG.3418.1	93.0356259746257	121.963884265811	127.90646467692	44.0985658044364	53.1518358263439	56.0830561443509
MSTRG.3420.1	59.4995282395862	66.23900610988	44.8794612901472	48.5084223848801	51.253555975403	23.9042534385758
MSTRG.3464.1	313.724785263273	522.552159311275	283.862592660181	276.057021935772	255.318639951545	240.881323111802
MSTRG.3477.1	47.599622591669	67.2904189052749	35.9035690321178	40.5706805400815	34.1690373169354	16.5490985343986
MSTRG.3499.1	42.1905745698884	50.4678141789562	21.3177441128199	39.6887092239928	30.3724776150536	35.8563801578637
MSTRG.3562.1	328.870119724258	380.611431932961	302.936363708494	784.954471318969	766.905059780105	707.01426516403
MSTRG.3573.1	102.771912413831	96.7299771763327	93.1248821770555	117.302185039801	73.0837742612228	74.4709434047938
MSTRG.3591.1	146.044296588075	201.871256715825	145.858249192978	162.282722160326	121.489910460215	143.425520631455
MSTRG.3630.1	82.2175299310645	78.855959654619	78.5390572577576	64.3839060744772	64.541514931989	64.3576054115502
MSTRG.3638.1	57.335909030874	62.0333549283003	44.8794612901472	45.8625084366139	32.2707574659945	48.7279012401737
MSTRG.3677.1	35.6997169437517	45.2107502019816	31.415622903103	39.6887092239928	28.4741977641128	40.4533519729744
MSTRG.3699.1	159.026011840349	197.665605534245	164.932020241291	131.413726097221	129.083029863978	80.9067039459488
MSTRG.370.1	588.504424769725	869.518381791599	624.9464984653	672.062142859611	573.280514984138	463.374758963162
MSTRG.3729.1	25.9634305045467	29.4395582710578	15.7078114515515	10.5836557930647	7.59311940376341	11.0327323562658
MSTRG.3747.1	15.1453344609856	21.0282559078984	8.97589225802944	14.1115410574197	6.64397947829299	7.35515490417717
MSTRG.3771.1	59.4995282395862	27.3367326802679	33.6595959676104	24.6951968504844	16.1353787329972	34.0175914318194
MSTRG.3773.1	93.0356259746257	85.1644364269885	86.3929629835334	88.1971316088729	118.642490683803	87.3424644871039
MSTRG.3778.1	179.580394323115	280.727216370444	209.811481531438	434.811858831743	288.53853734301	273.979520180599
MSTRG.3795.1	285.597735550014	425.822182134943	256.934915886093	365.136124860734	305.623056001477	385.226238106279
MSTRG.3812.1	27.0452401089028	30.4909710664527	31.415622903103	25.5771681665731	21.8302182858198	30.3400139797308
MSTRG.3832.1	43.2723841742445	18.9254303171086	32.5376094353567	39.6887092239928	21.8302182858198	29.4206196167087
MSTRG.3835.1	258.552495441111	358.531763229668	231.129225644258	346.61472722287	394.842208995697	294.206196167087
MSTRG.3844.1	28.1270497132589	32.5937966572425	16.8297979838052	16.7574550056858	31.3216175405241	17.4684928974208
MSTRG.3862.1	54.0904802178056	55.7248781559308	15.7078114515515	51.1543363331463	31.3216175405241	22.0654647125315
MSTRG.3867.1	33.5360977350395	36.7994478388222	52.733367015923	31.7509673791942	23.7284981367607	11.9521267192879
MSTRG.3901.1	920.619973307052	1337.39707574234	894.223266206183	1354.70794151229	1290.83029863978	927.668912289345
MSTRG.3919.1	83.2993395354207	78.855959654619	111.076666693114	77.6134758158081	87.3208731432792	77.2291264938603
MSTRG.3939.1	116.83543727046	121.963884265811	97.6128283060702	98.7807874019376	89.2191529942201	87.3424644871039
MSTRG.3960.1	23.7998112958345	9.46271515855428	16.8297979838052	14.1115410574197	23.7284981367607	23.9042534385758
MSTRG.3971.1	88.7083875572012	149.300616946079	71.8071380642355	105.836557930647	102.507111950806	82.7454926719931
MSTRG.3985.1	30.2906689219712	57.8277037467206	37.0255555643714	48.5084223848801	25.6267779877015	52.4054786922623
MSTRG.4012.1	25.9634305045467	24.1824942940832	22.4397306450736	54.6822215975012	59.7958153046369	45.9697181511073
MSTRG.4016.1	20.5543824827661	21.0282559078984	20.1957575805662	22.931254218307	16.1353787329972	18.3878872604429
MSTRG.4022.1	1010.41017046861	1322.67729660681	895.345252738437	1017.79489876639	983.308962787362	910.200419391924
MSTRG.4067.1	441.378318577294	986.225202080435	644.020269513612	631.49146231953	609.347832152014	613.236040135771
MSTRG.4169.1	192.562109575388	296.498408301368	188.493737418618	354.552469067669	339.792093318413	293.286801804065
MSTRG.4252.1	291.006783571794	349.069048071114	279.374646531166	338.676985378072	226.844442187432	268.463154002467
MSTRG.4268.1	259.634305045467	256.544722076361	232.251212176512	184.332005062544	241.081541069488	195.830999323717
MSTRG.4277.1	55.1722898221617	43.1079246111917	39.2695286288788	29.9870247470168	23.7284981367607	30.3400139797308
MSTRG.4287.1	144.962486983719	124.066709856601	125.662491612412	94.370930821494	106.303671652688	106.649746110569
MSTRG.4292.1	164.435059862129	217.642448646749	157.078114515515	187.859890326899	134.777869416801	126.876422097056
MSTRG.4350.1	75.7266723049279	103.038453948702	66.1972054029671	70.5577052870983	81.6260335904567	58.8412392334173
MSTRG.4369.1	36.7815265481078	65.1875933144851	71.8071380642355	100.544730034115	79.7277537395158	71.7127603157274
MSTRG.4440.1	493.305179586387	851.644364269886	464.502424353024	931.361709789698	907.377768749728	922.152546111212
MSTRG.4469.1	1465.85201390253	1449.8982448496	1200.52558951144	1104.22808774309	992.800362042066	1004.89803878321
MSTRG.4493.1	18.3907632740539	38.9022734296121	26.9276767740883	36.1608239596379	19.931938434879	13.7909154453322
MSTRG.4498.1	37.8633361524639	51.5192269743511	52.733367015923	22.931254218307	16.1353787329972	29.4206196167087
MSTRG.4502.1	338.606406163463	424.770769339548	124.540505080159	132.295697413309	456.536304151275	425.679590079254
MSTRG.4522.1	598.24071120893	250.236245303991	728.169259432638	207.263259280851	197.421104497849	185.717661330473
MSTRG.4552.1	25.9634305045467	9.46271515855428	28.049663306342	11.4656271091535	11.3896791056451	9.19394363022146
MSTRG.4553.1	15.1453344609856	10.5141279539492	13.4638383870442	14.9935123735084	2.84741977641128	8.27454926719931
MSTRG.4567.1	85.4629587441329	123.015297061206	85.2709764512797	251.361825085288	216.403903007257	95.6170137543032
MSTRG.4578.1	63.8267666570106	108.295517925677	63.9532323384598	108.482471878914	111.04937128004	68.0351828636388
MSTRG.4612.1	0	3.15423838618476	3.36595959676104	2.64591394826619	7.59311940376341	4.59697181511073
MSTRG.4613.1	50.8450514047373	114.603994698046	66.1972054029671	106.718529246736	171.794326510147	102.052774295458
MSTRG.4622.1	223.934588101715	498.369665017192	287.228552256942	772.606872893727	714.702363879231	660.125152649901
MSTRG.4693.1	24.8816209001906	34.6966222480324	19.0737710483126	29.9870247470168	32.2707574659945	21.1460703495094
MSTRG.470.1	41.1087649655323	77.8045468592241	48.2454208869082	46.7444797527026	38.9147369442875	14.7103098083543
MSTRG.4706.1	68.1540050744351	92.524325994753	88.6369360480407	242.5421119244	220.200462709139	250.994661105046
MSTRG.4737.1	72.4812434918595	92.524325994753	92.0028956448018	72.3216479192758	69.2872145593411	61.5994223224838
MSTRG.474.1	130.89896212709	146.146378559894	130.150437741427	104.954586614559	98.7105522489244	47.8085068771516
MSTRG.4741.1	98.4446739964062	132.47801221976	54.9773400804303	55.5641929135899	60.7449552301073	51.4860843292402
MSTRG.4749.1	74.6448627005718	167.174634467792	89.7589225802944	157.872865579882	128.133889938508	100.213985569414
MSTRG.4959.1	84.3811491397768	121.963884265811	63.9532323384598	95.2529021375827	59.7958153046369	34.9369857948415
MSTRG.4975.1	227.180016914784	285.984280347418	218.787373789468	201.971431384319	167.048626882795	134.231577001233
MSTRG.5016.1	74.6448627005718	155.609093718448	106.5887205641	103.190643982381	103.456251876276	70.7933659527052
MSTRG.5080.1	57.335909030874	74.6503084730393	54.9773400804303	87.3151602927842	95.8631324725131	86.4230701240817
MSTRG.5096.1	258.552495441111	406.896751817834	217.665387257214	378.365694602065	352.130912349528	609.558462683683
MSTRG.5100.1	174.171346301334	218.693861442143	190.737710483126	210.791144545206	164.201207106384	187.556450056518
MSTRG.512.1	99.5264836007624	118.809645879626	86.3929629835334	76.7315044997194	39.8638768697579	88.261858850126
MSTRG.517.1	12.9817152522734	12.616953544739	5.6099326612684	9.70168447697602	4.74569962735213	6.43576054115502
MSTRG.5204.1	5.40904802178056	15.7711919309238	13.4638383870442	22.0492829022182	11.3896791056451	28.5012252536865
MSTRG.525.1	133.062581335802	136.68366340134	96.4908417738165	127.003869516777	140.472708969623	107.569140473591
MSTRG.569.1	735.630530962157	1099.77778398309	684.411784674745	950.76507874365	908.326908675198	882.61858850126
MSTRG.589.1	342.933644580888	169.277460058582	553.139360401064	142.879353206374	101.557972025336	111.24671792568
MSTRG.597.1	29.208859317615	17.8740175217136	21.3177441128199	28.2230821148393	18.0336585839381	21.1460703495094
MSTRG.601.1	77.8902915136401	98.8328027671225	77.4170707255039	63.5019347583885	81.6260335904567	57.9218448703952
MSTRG.631.1	25.9634305045467	19.9768431125035	26.9276767740883	19.403368953952	8.54225932923384	19.3072816234651
MSTRG.656.1	45.4360033829567	73.5988956776444	29.1716498385957	35.2788526435492	43.6604365716396	42.2921406990187
MSTRG.744.1	136.30801014887	273.367326802679	100.978787902831	246.951968504844	225.895302261961	243.639506200869
MSTRG.771.1	156.862392631636	99.8842155625174	132.394410805934	92.6069881893165	76.8803339631045	79.0679152199045
MSTRG.778.1	117.917246874816	241.824942940832	164.932020241291	157.872865579882	176.540026137499	127.795816460078
MSTRG.787.1	135.226200544514	153.506268127658	126.784478144666	105.836557930647	111.04937128004	91.9394363022146
MSTRG.791.1	282.352306736945	615.076485306028	258.056902418346	350.142612487225	179.387445913911	148.941886809588
MSTRG.798.1	56.2540994265179	68.3418317006698	48.2454208869082	37.9247665918153	35.1181772424058	26.6624365276422
MSTRG.808.1	75.7266723049279	89.3700876085682	70.6851515319819	79.3774184479856	56.9483955282256	74.4709434047938
MSTRG.837.1	60.5813378439423	70.4446572914597	51.6113804836693	85.5512176606067	56.9483955282256	77.2291264938603
MSTRG.841.1	855.711397045685	1038.79584185018	741.633097819683	1061.89346457083	849.480233296032	782.404602931846
MSTRG.866.1	516.023181277866	703.395160119202	500.405993385141	570.635441509408	503.044160499326	399.936547914633
MSTRG.904.1	106.017341226899	136.68366340134	89.7589225802944	111.12838582718	79.7277537395158	102.052774295458
MSTRG.939.1	225.016397706071	255.493309280966	177.273872096081	191.387775591254	192.675404870497	189.395238782562
MSTRG.978.1	397.024124798693	546.734653605359	326.498080885821	325.447415636741	331.249833989179	308.916505975441
Varpa_0001.t01	1558.88763987716	2529.69918572018	1626.88047176784	3865.6802784169	3762.39066456477	3684.93260699276
Varpa_0002.t01	15756.5568874468	10555.1330529696	17431.1827650932	11700.2314792331	13242.4002401634	14242.3380775761
Varpa_0003.t01	10908.968050327	10419.5008023637	12714.3513834987	10375.5105624678	10825.8899899157	11266.2585244734
Varpa_0004.t01	336.442786954751	227.105163805303	343.327878869626	155.226951631616	168.946906733736	137.909154453322
Varpa_0005.t01	191.480299971032	86.2158492223835	250.202996692571	81.1413610801631	53.1518358263439	76.3097321308381
Varpa_0006.t01	1685.45936358682	1822.0983744194	1464.19242459105	385.421465130774	328.402414212768	429.357167531342
Varpa_0007.t01	6892.20898935279	5786.97602585364	6057.60528763762	678.235942072232	641.618589618008	723.563363698429
Varpa_0008.t01	2574.70685836755	2027.12386952141	2073.4311116048	266.355337458796	232.539281740254	231.687379481581
Varpa_0009.t01	85.4629587441329	78.855959654619	77.4170707255039	60.8560208101223	99.6596921743948	83.6648870350153
Varpa_0010.t01	506.286894838661	321.732315390846	546.407441207542	334.267128797628	421.418126908869	424.760195716231
Varpa_0011.t01	390.533267172557	189.254303171086	398.305218950056	570.635441509408	541.958897443614	542.442674183066
Varpa_0012.t01	2309.6635053003	884.238160927128	2806.08831716645	2318.70258999727	2797.11536036135	2436.39506200869
Varpa_0013.t01	888.165685176368	445.799025247446	878.515454754632	822.879237910784	918.767447855373	851.359180158507
Varpa_0014.t01	1141.3091325957	128.27236103818	1815.37420918645	184.332005062544	169.896046659206	161.813407891898
Varpa_0015.t01	1606.48726246883	953.631405423193	2330.36602749089	896.964828462237	999.444341520359	1107.87020744169
Varpa_0016.t01	2690.46048603365	748.605910321183	3158.39208829411	1172.13987908192	1402.82880984529	1319.33091093678
Varpa_0017.t01	1359.83467267563	1335.29425015155	1506.82791281669	1345.00625703531	1558.48775762244	1644.79651544662
Varpa_0018.t01	2594.17943124596	1898.85150848323	2515.49380531275	2223.44968785969	2452.57756741558	2606.48301916778
Varpa_0019.t01	459.769081851348	724.4234160271	519.479764433454	904.902570307036	927.309707184607	693.223349718698
Varpa_0020.t01	997.428455216336	962.042707786352	936.858754431823	1589.31231159189	1820.45037705228	1473.7891639245
Varpa_0021.t01	62.7449570526545	80.9587852454089	85.2709764512797	52.9182789653237	74.0329141866933	66.1963941375945
Varpa_0022.t01	34.6179073393956	62.0333549283003	53.8553535481767	51.1543363331463	38.9147369442875	53.3248730552845
Varpa_0023.t01	99.5264836007624	106.192692334887	104.344747499592	175.512291901657	212.607343305376	193.072816234651
Varpa_0024.t01	77.8902915136401	67.2904189052749	68.4411784674745	150.817095051173	136.676149267741	137.909154453322
Varpa_0025.t01	201.216586410237	310.166774641501	172.785925967067	266.355337458796	248.674660473252	228.929196392514
Varpa_0026.t01	892.492923593793	745.451671934999	1126.47447838269	605.914294152957	610.296972077484	672.996673732211
Varpa_0027.t01	443.541937786006	509.935205766536	508.259899110917	470.090711475292	575.178794835078	499.231139121025
Varpa_0028.t01	298.579450802287	502.575316198772	310.790269434269	799.947983692477	736.532582165051	760.339138219315
Varpa_0029.t01	923.86540212012	1045.10431862255	853.831751045051	1870.66116142419	1937.19458788514	2035.53911973103
Varpa_0030.t01	2085.72891719858	1424.66433776012	2747.74501748926	1011.62109955377	1046.90133779388	1043.51260203014
Varpa_0031.t01	2820.27763855639	3352.9554045144	2986.7281488593	1699.55872610298	1861.26339384751	1888.43602164749
Varpa_0032.t01	2675.31515157267	2707.38794814192	2773.5507077311	1351.18005624793	1228.18706355873	1378.1721501702
Varpa_0033.t01	1006.08293205118	1153.39983654823	1183.69579152763	514.189277279729	522.976098934205	522.215998196579
Varpa_0034.t01	210.952872849442	200.81984392043	214.299427660453	164.046664792504	158.506367553561	158.135830439809
Varpa_0035.t01	88.7083875572012	95.6785643809378	66.1972054029671	19.403368953952	19.931938434879	4.59697181511073
Varpa_0036.t01	1863.95794830558	1368.93945960419	844.855858787021	83.7872750284292	77.829473888575	74.4709434047938
Varpa_0037.t01	628.531380130901	416.359466976388	282.740606127927	5.29182789653237	25.6267779877015	3.67757745208858
Varpa_0038.t01	1153.20903824362	1024.07606271465	540.797508546274	82.0233323962518	70.2363544848116	79.9873095829267
Varpa_0039.t01	1255.98095065745	1027.23030110084	959.298485076897	1187.13339145543	1185.47576691256	1179.58296775741
Varpa_0040.t01	435.969270555513	588.791165421155	317.522188627791	577.691212038117	489.75620154274	569.105110710708
Varpa_0041.t01	371.060694294147	394.279798273095	447.672626369218	243.424083240489	297.080796672243	342.93409740726
Varpa_0042.t01	413.251268864035	312.269600232291	384.841380563012	192.269746907343	233.488421665725	267.543759639444
Varpa_0043.t01	400.269553611762	359.583176025063	438.696734111189	239.014226660046	286.640257492069	337.417731229128
Varpa_0044.t01	848.138729815192	852.69577706528	911.053064189988	408.352719349081	432.807806014514	482.682040586627
Varpa_0045.t01	1250.57190263567	1728.52263562925	1527.02367039726	795.538127112033	892.191529942201	809.986433822511
Varpa_0046.t01	977.955882337926	895.803701676472	1058.03329991522	384.539493814686	410.977587728695	421.082618264143
Varpa_0047.t01	8956.30171446426	4146.77206503757	10088.9028980251	2705.88799776022	3001.18044433749	2999.06441217824
Varpa_0048.t01	2227.44597536924	567.762909513257	2451.54057297429	1096.29034589829	1142.76447026639	1105.11202435262
Varpa_0049.t01	5642.71889632148	1741.13958917399	6385.22535505569	3171.56885265507	3238.4654257051	3307.06152379066
Varpa_0050.t01	4571.72738800893	5062.55260982654	5103.91673522199	3947.70361081315	3581.10493879992	3822.84176144608
Varpa_0051.t01	332.115548537327	603.510944556684	290.594511853703	396.005120923839	418.570707132458	418.324435175076
Varpa_0052.t01	2053.2746290679	1812.63565926084	1927.57286241182	1340.59640045487	1167.44210832862	1438.85217812966
Varpa_0053.t01	2364.83579512246	2114.39113153918	2288.85252579751	1687.21112767774	1675.2319684553	1554.69586787045
Varpa_0054.t01	6.49085762613668	6.30847677236952	6.73191919352208	6.1737992126211	6.64397947829299	5.51636617813288
Varpa_0055.t01	2028.39300816771	1597.09603620488	2415.63700394217	1934.16309618258	1978.00760468037	1904.06572581886
Varpa_0056.t01	3963.7503903608	3832.39963921448	4311.79424345089	3332.08763218322	3566.86783991786	3909.26483157016
Varpa_0057.t01	5169.96809921786	4048.99067506584	5464.07441207542	4809.38958663184	4238.85890715093	4786.36705389329
Varpa_0058.t01	1127.24560773907	926.294672742925	897.589225802944	1163.32016592103	1022.22369973165	990.187728974851
Varpa_0059.t01	2563.88876232399	2029.2266951122	2837.50394006956	1556.67937289661	1954.27910654361	1523.4364595277
Varpa_0060.t01	2166.86463752529	1763.21925787728	2420.12495007119	934.007623737964	1003.24090122224	947.895588275832
Varpa_0061.t01	283.434116341301	317.526664209266	263.666835079615	324.565444320652	287.589397417539	279.495886358732
Varpa_0062.t01	173.089536696978	139.837901787524	153.712154918754	209.909173229117	202.166804125201	215.138280947182
Varpa_0063.t01	477.078035521046	396.382623863885	379.231447901744	348.378669855048	337.893813467472	347.531069222371
Varpa_0064.t01	755.103103840567	346.966222480324	1079.35104402804	751.439561307597	814.362056053626	798.953701466245
Varpa_0065.t01	435.969270555513	520.449333720486	326.498080885821	1050.42783746168	1149.40844974469	1058.22291183849
Varpa_0066.t01	51.9268610090934	86.2158492223835	71.8071380642355	77.6134758158081	75.9311940376341	51.4860843292402
Varpa_0067.t01	611.222426461204	722.32059043631	534.065589352752	808.767696853364	808.667216500803	562.669350169553
Varpa_0068.t01	110.344579644323	96.7299771763327	175.029899031574	181.686091114278	231.590141814784	186.637055693496
Varpa_0069.t01	262.879733858535	215.539623055959	273.764713869898	430.4020022513	435.655225790926	250.075266742024
Varpa_0070.t01	909.801877263491	784.353945364611	771.926734190532	1589.31231159189	1790.07789943722	1687.08865614564
Varpa_0071.t01	20.5543824827661	11.5655407493441	11.2198653225368	13.2295697413309	8.54225932923384	6.43576054115502
Varpa_0072.t01	137.389819753226	150.352029741474	96.4908417738165	232.840427447424	191.726264945026	162.73280225492
Varpa_0073.t01	469.505368290553	454.210327610606	481.332222336829	567.107556245053	578.97535453696	490.037195490804
Varpa_0074.t01	1484.24277717659	1231.20438340745	1495.60804749416	1594.60413948842	1609.74131359784	1664.10379707008
Varpa_0075.t01	712.912529270678	1030.38453948702	819.050168545187	1686.32915636165	1708.45186584677	1548.26010732929
Varpa_0076.t01	2399.45370246186	2516.03081938004	1760.39686910602	1123.63145669704	1157.95070907392	1174.06660157928
Varpa_0077.t01	942.256165394174	704.446572914597	1080.47303056029	686.173683917031	715.651503804702	790.679152199045
Varpa_0078.t01	408.924030446611	329.09220495861	446.550639836965	622.671749158643	692.872145593411	588.412392334173
Varpa_0079.t01	349.424502207024	268.110262825705	314.15622903103	389.831321711218	372.062850784407	376.95168883908
Varpa_0080.t01	3.24542881306834	6.30847677236952	10.0978787902831	13.2295697413309	8.54225932923384	6.43576054115502
Varpa_0081.t01	83.2993395354207	84.1130236315936	62.8312458062061	255.771681665731	158.506367553561	195.830999323717
Varpa_0082.t01	43.2723841742445	24.1824942940832	33.6595959676104	157.872865579882	161.353787329973	174.684928974208
Varpa_0083.t01	253.14344741933	263.904611644125	342.205892337372	727.626335773201	885.547550463908	962.605898084187
Varpa_0084.t01	240.161732167057	323.835140981635	255.812929353839	305.1620753667	312.26703547977	289.609224351976
Varpa_0085.t01	1237.59018738339	1196.50776115942	1551.70737410684	1094.52640326611	1125.67995160793	1183.2605452095
Varpa_0086.t01	437.051080159869	631.899090032347	504.893939514156	358.962325648113	340.741233243883	320.868632694729
Varpa_0087	17.3089536696978	26.285319884873	11.2198653225368	10.5836557930647	17.0845186584677	12.87152108231
Varpa_0088.t01	345.0972637896	452.107502019816	335.47397314385	272.529136671417	304.673916076007	302.480745434286
Varpa_0089.t01	176.334965510046	139.837901787524	133.516397338188	142.879353206374	109.151091429099	107.569140473591
Varpa_0090.t01	225.016397706071	207.128320692799	206.445521934677	134.059640045487	143.320128746034	140.667337542388
Varpa_0091.t01	166.598679070841	134.58083781055	232.251212176512	87.3151602927842	121.489910460215	102.97216865848
Varpa_0092.t01	160.107821444705	255.493309280966	163.810033709037	239.014226660046	166.099486957325	217.896464036249
Varpa_0093.t01	35.6997169437517	22.0796687032933	48.2454208869082	11.4656271091535	12.3388190311155	14.7103098083543
Varpa_0094.t01	376.469742315927	331.1950305494	522.845724030215	59.0920781779448	57.897535453696	73.5515490417717
Varpa_0095.t01	411.087649655323	398.485449454675	528.455656691483	381.89357986642	394.842208995697	489.117801127782
Varpa_0096.t01	5.40904802178056	6.30847677236952	6.73191919352208	4.40985658044364	3.79655970188171	2.75818308906644
Varpa_0097.t01	123.326294896597	154.557680923053	99.8568013705775	105.836557930647	98.7105522489244	81.826098308971
Varpa_0098.t01	44.3541937786006	69.3932444960647	46.0014478224009	28.2230821148393	32.2707574659945	25.7430421646201
Varpa_0099.t01	65.9903858657229	85.1644364269885	49.3674074191619	19.403368953952	15.1862388075268	25.7430421646201
Varpa_0100.t01	926.029021328832	849.541538679096	774.170707255039	188.741861642988	225.895302261961	218.815858399271
Varpa_0101.t01	50.8450514047373	67.2904189052749	49.3674074191619	47.6264510687914	29.4233376895832	35.8563801578637
Varpa_0102.t01	192.562109575388	218.693861442143	221.031346853975	124.357955568511	74.9820541121637	113.085506651724
Varpa_0103.t01	136.30801014887	139.837901787524	198.591616208901	67.9117913388321	55.0501156772847	48.7279012401737
Varpa_0104.t01	46.5178129873128	38.9022734296121	43.7574747578935	25.5771681665731	18.0336585839381	17.4684928974208
Varpa_0105.t01	791.884630388674	795.919486113955	871.783535561109	984.279988755021	874.157871358263	1009.49501059832
Varpa_0106.t01	90.8720067659135	72.5474828822495	89.7589225802944	74.9675618675419	72.1346343357524	50.566689966218
Varpa_0107.t01	27.0452401089028	45.2107502019816	14.5858249192978	17.6394263217746	20.8810783603494	6.43576054115502
Varpa_0108.t01	4.32723841742445	3.15423838618476	6.73191919352208	2.64591394826619	3.79655970188171	11.9521267192879
Varpa_0109.t01	677.212812326926	635.053328418532	835.879966528992	353.67049775158	421.418126908869	412.808068996944
Varpa_0110.t01	1061.25522187335	987.27661487583	1252.13696999511	549.468129923278	558.094276176611	597.606335964395
Varpa_0111.t01	1384.71629357582	1375.24793637656	1293.65047168849	930.479738473609	977.614123234539	1080.28837655102
Varpa_0112.t01	151.453344609856	210.282559078984	132.394410805934	168.456521372947	146.167548522446	171.007351522119
Varpa_0113.t01	392.696886381269	502.575316198772	418.500976530623	233.722398763513	316.063595181652	274.898914543622
Varpa_0114.t01	1019.06464730346	1327.93436058378	1108.52269386664	678.235942072232	718.498923581113	723.563363698429
Varpa_0115.t01	1222.44485292241	1132.37158064033	1304.87033701103	399.533006188194	349.283492573117	367.757745208858
Varpa_0116.t01	2079.23805957245	1464.61802398512	2219.28936079778	378.365694602065	446.0957649711	522.215998196579
Varpa_0117.t01	143.880677379363	139.837901787524	155.956127983262	61.737992126211	55.0501156772847	37.695168883908
Varpa_0118.t01	165.516869466485	180.843000807926	152.590168386501	32.632938695283	74.0329141866933	68.0351828636388
Varpa_0119.t01	332.115548537327	350.120460866508	307.424309837508	67.9117913388321	100.608832099865	80.9067039459488
Varpa_0120.t01	814.602632080153	772.788404615266	843.733872254768	95.2529021375827	73.0837742612228	104.810957384525
Varpa_0121.t01	268.288781880316	252.339070894781	363.523636450192	48.5084223848801	62.6432350810481	66.1963941375945
Varpa_0122.t01	2662.33343632039	3052.25134503145	2.24397306450736	1748.94911980395	1827.09435653057	2.75818308906644
Varpa_0123.t01	559.29556545211	661.338648303405	606.994713949241	610.3241507334	653.957408649124	702.41729334892
Varpa_0124.t01	1529.67878055954	1831.56108957795	1477.6562629781	1152.73651012797	1107.64629302399	1002.13985569414
Varpa_0125.t01	710.748910061966	675.007014643539	797.732424432367	883.735258720906	937.750246364781	933.185278467478
Varpa_0126.t01	1316.56228850139	904.215004039631	1256.62491612412	1886.53664511379	1995.09212333884	1971.18151431948
Varpa_0127.t01	217.443730475579	277.572977984259	274.886700402152	561.81572834852	516.332119455912	571.863293799775
Varpa_0128.t01	495.4687987951	507.832380175747	447.672626369218	515.071248595818	616.940951555777	611.397251409727
Varpa_0129.t01	180.662203927471	152.454855332263	144.736262660725	155.226951631616	180.336585839381	193.072816234651
Varpa_0130.t01	9914.78502392377	7222.15449156771	9791.57646697787	30469.4630569173	29733.7064452121	28789.9150836755
Varpa_0131.t01	4027.57715701781	3772.46910987697	3548.84340151839	15016.4436277267	15314.3726974653	12640.7530971915
Varpa_0132.t01	305.070308428424	441.593374065867	259.1788889506	1774.52628797052	1668.58798897701	1294.50726313518
Varpa_0133.t01	32.4542881306834	24.1824942940832	44.8794612901472	31.7509673791942	24.6776380622311	12.87152108231
Varpa_0134.t01	89.7901971615573	73.5988956776444	100.978787902831	105.836557930647	93.0157126961018	113.085506651724
Varpa_0135.t01	62.7449570526545	148.249204150684	46.0014478224009	155.226951631616	127.184750013037	135.150971364255
Varpa_0136.t01	1136.98189417827	990.430853262015	1184.81777805989	783.190528686791	660.601388127417	775.049448027669
Varpa_0137.t01	404.596792029186	573.019973490232	465.624410885277	431.283973567388	503.993300424796	458.777787148051
Varpa_0138.t01	770.248438301552	663.441473894195	756.21892273898	1146.56271091535	1174.08608780692	1124.41930597608
Varpa_0139.t01	172.007727092622	107.244105130282	162.688047176784	551.232072555455	539.111477667202	631.623927396214
Varpa_0140.t01	320.215642889409	401.63968784086	415.135016933862	342.204870642427	351.181772424058	319.949238331707
Varpa_0141.t01	86.544768348489	89.3700876085682	107.710707096353	123.475984252422	106.303671652688	133.312182638211
Varpa_0142.t01	245.570780188838	189.254303171086	192.981683547633	751.439561307597	771.650759407457	846.762208343396
Varpa_0143.t01	364.56983666801	500.472490607982	440.940707175696	1129.80525590966	1191.17060646539	1223.71389718248
Varpa_0144.t01	134.144390940158	97.7813899717276	120.052558951144	121.712041620245	141.421848895094	148.022492446566
Varpa_0145.t01	210.952872849442	274.418739598074	240.105117902288	415.408489877791	400.53704854852	397.178364825567
Varpa_0146.t01	308.315737241492	292.292757119788	218.787373789468	515.953219911906	438.502645567337	478.085068771516
Varpa_0147.t01	636.104047361394	855.850015451465	655.240134836149	769.96095894546	727.990322835817	777.807631116735
Varpa_0148.t01	37.8633361524639	58.8791165421155	25.8056902418346	74.9675618675419	69.2872145593411	86.4230701240817
Varpa_0149.t01	230.425445727852	261.801786053335	143.614276128471	344.850784590693	278.097998162835	285.931646899887
Varpa_0150.t01	4.32723841742445	7.35988956776444	134.638383870442	6.1737992126211	7.59311940376341	5.51636617813288
Varpa_0151.t01	169.84410788391	346.966222480324	144.736262660725	656.186659170014	624.534070959541	691.384560992654
Varpa_0152.t01	319.133833285053	194.51136714806	238.983131370034	211.673115861295	249.623800398722	225.251618940426
Varpa_0153.t01	1730.89536696978	1386.8134771259	1921.96292975055	650.894831273482	675.787626934944	706.094870801008
Varpa_0154.t01	348.342692602668	377.457193546776	317.522188627791	244.306054556578	220.200462709139	172.846140248163
Varpa_0155.t01	1299.25333483169	1712.75144369833	1029.98363660888	1357.35385546055	1602.14819419408	1453.56248793801
Varpa_0156.t01	1585.93287998606	2476.07713315504	1539.36552225205	2284.30570866981	2285.52894053279	2218.49859797244
Varpa_0157.t01	70.3176242831473	125.118122651996	81.9050168545187	127.003869516777	146.167548522446	102.97216865848
Varpa_0158.t01	235.834493749633	248.133419713201	194.103670079887	295.460390889724	314.165315330711	333.740153777039
Varpa_0159.t01	169.84410788391	209.231146283589	173.90791249932	254.889710349643	249.623800398722	228.009802029492
Varpa_0160.t01	153.616963818568	209.231146283589	170.541952902559	287.522649044926	277.148858237365	290.528618714998
Varpa_0161.t01	341.851834976532	406.896751817834	287.228552256942	396.005120923839	289.48767726848	411.888674633921
Varpa_0162.t01	2964.15831593575	2097.56852681287	3322.20212200315	2079.68836333722	2337.73163643366	2590.85331499641
Varpa_0163.t01	219.607349684291	167.174634467792	225.51929298299	253.125767717465	282.843697790187	280.415280721755
Varpa_0164.t01	717.239767688103	656.08158432643	794.366464835606	658.83257311828	598.907292971839	696.900927170787
Varpa_0165.t01	895.738352406861	710.755049686966	1019.8857578186	599.740494940336	615.042671704836	689.545772266609
Varpa_0166.t01	696.685385205337	774.891230206056	702.363569190804	699.403253658362	732.736022463169	670.238490643144
Varpa_0167.t01	709.66710045761	646.618869167876	755.096936206727	520.36307649235	496.400181021033	541.523279820044
Varpa_0168.t01	482.487083542826	377.457193546776	437.574747578935	809.649668169453	982.359822861891	920.313757385168
Varpa_0169.t01	63.8267666570106	75.7017212684343	154.834141451008	578.573183354206	517.281259381382	566.346927621642
Varpa_0170.t01	433.805651346801	571.968560694837	419.622963062876	703.813110238806	754.566240748989	608.639068320661
Varpa_0171.t01	1660.57774268663	4014.29405281781	2033.03959644367	9706.97630487255	9617.63486479183	10840.5789343941
Varpa_0172.t01	22712.5926434566	18206.2639650584	22329.7759649127	7637.87159732839	7226.75139253183	6948.78259572138
Varpa_0173.t01	664.231097074653	1038.79584185018	390.451313224281	948.119164795384	848.531093370561	1010.41440496134
Varpa_0174.t01	1952.66633586278	2671.63991309849	2056.601313621	1966.79603487787	2037.80341998501	1793.73840225621
Varpa_0175.t01	9466.91584772034	11284.8135329737	9989.04609665451	9440.62096741375	10500.3349954793	10577.6321465698
Varpa_0176.t01	3727.91589661116	3649.45381281577	3683.48178538883	4198.18346458235	3983.54026719938	4381.83353416355
Varpa_0177.t01	15029.5808333195	9730.82542137999	21242.5710151589	9073.72089992084	10006.7822342347	11584.368974079
Varpa_0178.t01	893.574733198149	1081.90376646137	935.736767899569	1211.82858830591	1123.78167175698	1162.11447485999
Varpa_0179.t01	3899.92362370379	1376.29934917195	7176.22586029454	929.59776715752	890.29325009126	1096.83747508542
Varpa_0180.t01	1383.63448397147	610.870834124449	2217.04538773327	402.17892013646	328.402414212768	425.679590079254
Varpa_0181.t01	1378.22543594969	704.446572914597	2183.38579176566	739.973934198444	830.497434786623	800.792490192289
Varpa_0182.t01	736.712340566513	455.261740406001	1207.25750870496	516.835191227995	530.569218337968	597.606335964395
Varpa_0183.t01	1765.51327430918	536.220525651409	3212.24744184229	785.836442635057	864.666472103558	989.268334611829
Varpa_0184.t01	5854.75357877528	2020.81539274904	11250.1589589077	2596.52355456522	2688.91340885772	3216.04148185147
Varpa_0185.t01	1265.71723709665	996.739330034384	1772.73872096081	610.3241507334	645.41514931989	671.157885006167
Varpa_0186.t01	2957.66745830961	1626.53559447594	3552.20936111515	762.90518841675	756.46452059993	814.583405637621
Varpa_0187.t01	786.475582366894	551.991717582333	850.46579144829	210.791144545206	209.759923528964	221.574041488337
Varpa_0188.t01	428.396603325021	442.644786861261	458.892491691755	222.25677165436	251.522080249663	237.203745659714
Varpa_0189.t01	521.432229299646	415.308054180994	603.62875435248	269.001251407062	298.029936597714	280.415280721755
Varpa_0190.t01	1002.83750323812	686.572555392883	1252.13696999511	416.29046119388	422.36726683434	368.677139571881
Varpa_0191.t01	1593.50554721655	1184.94222041008	2012.8438388631	642.957089428683	697.617845220763	625.188166855059
Varpa_0192.t01	1244.08104500953	645.567456372481	1252.13696999511	496.549850957954	479.315662362565	503.828110936136
Varpa_0193.t01	715.07614847939	557.248781559308	782.024612980815	408.352719349081	310.368755628829	347.531069222371
Varpa_0194.t01	3633.79846103218	3122.69600232291	3993.15006829085	3425.57659168862	3494.73320558211	3526.79677655295
Varpa_0195.t01	207.707444036374	301.755472278342	195.22565661214	399.533006188194	289.48767726848	323.626815783795
Varpa_0196.t01	319.133833285053	398.485449454675	403.915151611325	350.142612487225	477.417382511625	405.452914092766
Varpa_0197.t01	81.1357203267084	126.16953544739	92.0028956448018	616.497949946021	633.076330288774	708.853053890075
Varpa_0198.t01	4466.79185638639	4554.72022965079	5648.08020336503	1061.89346457083	1206.35684527291	1197.05146065483
Varpa_0199.t01	16060.5453862708	15058.334055646	21270.6206784653	2733.22910855897	2651.89695176437	3141.57053844667
Varpa_0200.t01	6456.23971879728	6265.36884775833	6251.70895771751	6162.33358551195	6045.07218532115	6491.84359729937
Varpa_0201.t01	355.915359833161	550.940304786938	309.668282902016	674.708056807878	525.823518710616	565.42753325862
Varpa_0202.t01	890.329304385081	1107.13767355085	888.613333544915	783.190528686791	854.225932923384	836.648870350153
Varpa_0203.t01	45.4360033829567	85.1644364269885	47.1234343546546	67.0298200227434	56.9483955282256	37.695168883908
Varpa_0204.t01	2476.26218437114	2140.67645142406	1954.50053918591	1199.48098988067	1168.39124825409	1326.68606584096
Varpa_0205.t01	1502.63354045064	1462.51519839433	1217.35538749524	1096.29034589829	1144.66275011733	1180.50236212044
Varpa_0206.t01	4442.99204509055	3154.23838618476	4280.37862054779	2185.52492126787	2280.78324090543	2293.88893574025
Varpa_0207.t01	2649.35172106812	2388.80987113726	1924.20690281506	865.213861083043	854.225932923384	902.845264487747
Varpa_0208.t01	1373.89819753226	1372.09369799037	1092.81488241508	389.831321711218	440.400925418278	501.06992784707
Varpa_0209.t01	1829.34004096619	1597.09603620488	1322.82212152709	1266.51080990341	1339.23643483877	1337.71879819722
Varpa_0210.t01	2610.4065753113	1892.54303171086	1975.81828329873	1051.30980877776	1126.6290915334	1156.59810868186
Varpa_0211.t01	13115.8596432135	10002.0899225919	10708.2394638291	4345.47267436917	4534.04142397223	5253.41939030854
Varpa_0212.t01	2627.715528981	2390.91269672805	2071.18713854029	1247.98941226555	1140.86619041545	1323.92788275189
Varpa_0213.t01	1202.972280044	1491.95475666539	964.908417738165	879.325402140463	816.260335904567	936.862855919567
Varpa_0214.t01	1582.68745117299	1421.51009937393	1117.49858612467	1062.77543588692	1177.8826475088	1146.48477068862
Varpa_0215.t01	3845.83314348598	2632.73763966888	3279.56663377751	1592.84019685624	1819.50123712681	1961.98757068926
Varpa_0216.t01	2290.19093242189	2141.72786421945	1868.10757620238	1731.30969348217	1651.50347031854	1746.84928974208
Varpa_0217.t01	240.161732167057	338.554920117164	158.200101047769	330.739243533273	328.402414212768	331.901365050995
Varpa_0218.t01	1746.04070143077	2231.09795182802	1377.79946160752	2212.86603206662	2356.71443494307	2119.20400676605
Varpa_0219.t01	1648.67783703872	1453.05248323578	1413.70303063964	838.754721600381	885.547550463908	865.150095603839
Varpa_0220.t01	114.671818061748	155.609093718448	152.590168386501	222.25677165436	178.43830598844	149.86128117261
Varpa_0221.t01	97.3628643920501	83.0616108361987	102.100774435085	272.529136671417	252.471220175133	293.286801804065
Varpa_0222.t01	184.989442344895	140.889314582919	182.88380475735	210.791144545206	217.353042932728	247.317083652957
Varpa_0223.t01	506.286894838661	505.729554584957	549.773400804303	565.343613612875	491.654481393681	616.91361758786
Varpa_0224.t01	1312.23505008396	1133.42299343572	1217.35538749524	1522.28249156915	1605.94475389596	1574.00314949391
Varpa_0225.t01	355.915359833161	472.084345132319	379.231447901744	831.698951071671	858.022492625265	747.467617137005
Varpa_0226.t01	1781.74041837452	1500.36605902855	1926.45087587957	2204.92829022182	2370.00239389966	2441.91142818682
Varpa_0227.t01	713.994338875034	697.086683346832	672.069932819954	1135.09708380619	1147.51016989375	1199.8096437439
Varpa_0228.t01	915.210925285271	1016.71617314689	1049.05740765719	1566.38105737358	1685.67250763548	1634.68317745338
Varpa_0229.t01	1246.24466421824	382.714257523751	1401.36117878485	600.622466256424	545.755457145495	593.009364149284
Varpa_0230.t01	2504.3892340844	2163.80753292275	2443.68666724852	1835.38230878064	2047.29481923971	2078.75065479307
Varpa_0231.t01	46.5178129873128	70.4446572914597	44.8794612901472	186.095947694722	137.625289193212	114.004901014746
Varpa_0232.t01	529.004896530139	960.991294990957	428.598855320906	1516.99066367261	1425.60816805658	1452.64309357499
Varpa_0233.t01	2576.87047757626	2108.08265476682	2865.5536033759	2276.36796682501	2247.56334351397	2241.48345704799
Varpa_0234.t01	279.106877923877	420.565118157968	390.451313224281	679.99988470441	693.821285518882	590.251181060218
Varpa_0235.t01	217.443730475579	236.567878963857	175.029899031574	177.276234533834	200.26852427426	151.700069898654
Varpa_0236.t01	22.7180016914784	16.8226047263187	46.0014478224009	35.2788526435492	24.6776380622311	15.6297041713765
Varpa_0237.t01	994.183026403267	1133.42299343572	774.170707255039	890.791029249616	914.970888153491	848.600997069441
Varpa_0238.t01	4612.83615297446	3760.90356912763	4607.99868796586	2285.1876799859	2449.73014763917	2657.96910349702
Varpa_0239.t01	4530.6186230434	3705.1786909717	4811.07825030378	2480.10334084151	2701.25222788883	2881.38193371141
Varpa_0240.t01	761.593961466703	643.464630781691	761.828855400249	525.654904388882	644.46600939442	627.026955581103
Varpa_0241.t01	734.5487213578	707.600811300781	705.729528787565	519.481105176261	455.587164225805	603.122702142528
Varpa_0242.t01	853.547777836973	867.415556200809	707.973501852072	757.613360520218	693.821285518882	782.404602931846
Varpa_0243.t01	561.459184660822	457.36456599679	512.747845239932	416.29046119388	405.282748175872	470.729913867339
Varpa_0244.t01	741.039578983937	757.017212684343	583.432996771914	758.495331836307	791.582697842336	746.548222773983
Varpa_0245.t01	150.3715350055	262.85319884873	98.7348148383239	269.001251407062	241.081541069488	245.478294926913
Varpa_0246.t01	670.72195470079	754.914387093553	508.259899110917	522.127019124527	483.112222064447	530.490547463778
Varpa_0247.t01	1050.43712582979	1057.72127216729	839.245926125753	681.763827336587	634.974610139715	697.820321533809
Varpa_0248.t01	826.50253772807	757.017212684343	744.999057416444	494.785908325777	473.620822809743	479.004463134538
Varpa_0249.t01	635.022237757038	642.413217986296	514.991818304439	470.090711475292	510.637279903089	517.619026381468
Varpa_0250.t01	325.62469091119	317.526664209266	271.520740805391	269.001251407062	256.267779877015	261.107999098289
Varpa_0251.t01	214.19830166251	355.377524843483	235.617171773273	291.050534309281	312.26703547977	273.979520180599
Varpa_0252.t01	786.475582366894	772.788404615266	898.711212335198	1337.9504865066	1387.64257103776	1330.36364329305
Varpa_0253.t01	186.071251949251	199.768431125035	251.324983224824	11307.7542435736	9712.54885733887	1463.67582593126
Varpa_0254.t01	402.433172820474	417.410879771783	537.431548949513	478.028453320091	593.212453419017	546.120251635155
Varpa_0255.t01	205.543824827661	236.567878963857	188.493737418618	278.702935884038	254.369500026074	245.478294926913
Varpa_0256.t01	247.73439939755	233.413640577672	252.446969757078	149.935123735084	165.150347031854	129.634605186123
Varpa_0257.t01	585.258995956657	426.873594930338	494.796060723873	312.21784589541	324.605854510886	333.740153777039
Varpa_0258.t01	1553.47859185538	1551.8852860029	1823.22811491223	2669.72717380058	2855.96203574051	2923.67407441042
Varpa_0259.t01	6283.1501821003	4632.52477651002	6688.16171876419	6747.08056807878	6475.03257155925	6935.91107463907
Varpa_0260.t01	1434.47953537621	1415.20162260156	1527.02367039726	1209.18267435765	1122.83253183151	1129.0162777912
Varpa_0261.t01	391.615076776913	634.001915623137	406.159124675832	633.255404951707	516.332119455912	551.636617813288
Varpa_0262.t01	535.495754156276	488.906949858638	485.820168465844	735.564077618	644.46600939442	737.354279143761
Varpa_0263.t01	393.778695985625	492.061188244823	332.108013547089	782.308557370702	636.872889990656	705.175476437986
Varpa_0264.t01	570.113661495671	520.449333720486	584.554983304167	926.951853209254	1008.93574077506	810.905828185533
Varpa_0265.t01	1579.44202235992	685.521142597488	1622.39252563882	1554.91543026443	1455.03150574616	1619.97286764502
Varpa_0266.t01	3142.65690065451	1582.37625706936	3526.40367087332	2867.28874860446	2997.38388463561	2647.85576550378
Varpa_0267.t01	1202.972280044	939.963039083059	1384.53138080104	1686.32915636165	1764.45112144952	1651.23227598777
Varpa_0268.t01	1881.26690197528	1456.20672162196	2121.67653249171	2200.51843364138	2458.2724069684	2312.2768230007
Varpa_0269.t01	225.016397706071	279.675803575049	217.665387257214	404.824834084727	344.537792945765	301.561351071264
Varpa_0270.t01	1053.68255464285	1097.6749583923	1013.15383862507	856.394147922156	879.852710911085	807.228250733444
Varpa_0271.t01	17.3089536696978	12.616953544739	25.8056902418346	10.5836557930647	10.4405391801747	17.4684928974208
Varpa_0272.t01	0	0	11.2198653225368	7.93774184479856	23.7284981367607	13.7909154453322
Varpa_0273.t01	8.6544768348489	7.35988956776444	11.2198653225368	7.05577052870983	14.2370988820564	8.27454926719931
Varpa_0274.t01	7.57266723049279	17.8740175217136	6.73191919352208	15.8754836895971	4.74569962735213	8.27454926719931
Varpa_0275.t01	1.08180960435611	3.15423838618476	6.73191919352208	6.1737992126211	8.54225932923384	10.1133379932436
Varpa_0276.t01	99.5264836007624	101.987041153307	93.1248821770555	71.439676603187	83.5243134413975	86.4230701240817
Varpa_0277.t01	43.2723841742445	37.8508606342171	40.3915151611325	39.6887092239928	17.0845186584677	30.3400139797308
Varpa_0278.t01	15.1453344609856	17.8740175217136	12.3418518547905	17.6394263217746	20.8810783603494	5.51636617813288
Varpa_0279.t01	65.9903858657229	54.6734653605359	40.3915151611325	72.3216479192758	55.0501156772847	54.2442674183066
Varpa_0280.t01	37.8633361524639	26.285319884873	52.733367015923	35.2788526435492	30.3724776150536	41.3727463359966
Varpa_0281.t01	81.1357203267084	54.6734653605359	35.9035690321178	74.9675618675419	62.6432350810481	54.2442674183066
Varpa_0282.t01	40.0269553611762	12.616953544739	15.7078114515515	29.9870247470168	18.9827985094085	33.0981970687973
Varpa_0283.t01	539.8229925737	554.094543173123	560.99326612684	619.143863894288	591.314173568076	545.200857272133
Varpa_0284.t01	123.326294896597	134.58083781055	117.808585886636	121.712041620245	139.523569044153	121.360055918923
Varpa_0285.t01	193.643919179744	197.665605534245	181.761818225096	157.872865579882	160.404647404502	139.747943179366
Varpa_0286.t01	63.8267666570106	83.0616108361987	63.9532323384598	134.941611361576	130.032169789448	106.649746110569
Varpa_0287.t01	1716.83184211315	1490.90334387	1794.05646507363	765.551102365017	777.345598960279	921.23315174819
Varpa_0288.t01	2386.47198720958	2907.15637926695	2458.27249216781	2131.72467098646	2349.12131553931	2276.42044284283
Varpa_0289.t01	1513.4516364942	1884.1317293477	1677.36986571925	1569.02697132185	1800.5184386174	1502.29038917819
Varpa_0290.t01	2773.75982556907	3072.22818814396	3029.36363708494	1994.13714567662	2066.27761774912	1997.84395084712
Varpa_0291.t01	2138.73758781203	2468.71724358727	2498.66400732895	2659.14351800752	2535.15274093151	2454.78294926913
Varpa_0292.t01	754.02129423621	647.670281963271	810.074276287157	1238.28772778858	1138.96791056451	1261.40906606638
Varpa_0293.t01	1883.43052118399	3177.36946768345	2129.53043821748	3011.93204444301	2631.96501332949	2912.64134205416
Varpa_0294.t01	513.859562069153	807.485026863299	661.972054029671	577.691212038117	634.974610139715	523.135392559601
Varpa_0295.t01	204.462015223305	210.282559078984	159.322087580023	221.374800338271	211.658203379905	193.992210597673
Varpa_0296.t01	2580.11590638933	3419.19441062428	2490.81010160317	2332.81413105469	2296.91861963843	2332.50349898718
Varpa_0297.t01	1782.82222797887	1499.31464623316	1754.78693644476	4917.87205851075	4609.02347808439	5161.47995400633
Varpa_0298.t01	2303.17264767416	1852.58934548585	2496.42003426444	6399.58386953982	6816.7229447286	7004.86565186573
Varpa_0299.t01	3197.82919047667	2559.13874399124	3380.54542168034	9960.10207259001	10476.6064973426	11349.0040171454
Varpa_0300.t01	365.651646272366	338.554920117164	366.889596046953	1821.27076772323	2012.1766419973	1971.18151431948
Varpa_0301.t01	2197.15530644726	2287.87424277935	2187.87373789468	10991.1265410977	10452.8779992058	10791.8510331539
Varpa_0302.t01	2759.69630071244	2322.57086502738	2788.1365326504	15235.1725141167	16135.3787329972	18731.7407522132
Varpa_0303.t01	511.695942860441	658.18440991722	456.648518627248	1164.20213723712	1249.06814191908	1264.16724915545
Varpa_0304.t01	245.570780188838	349.069048071114	279.374646531166	853.74823397389	799.175817246099	810.905828185533
Varpa_0305.t01	106.017341226899	131.426599424365	141.370303063964	204.617345332585	185.082285466733	195.830999323717
Varpa_0306.t01	629.613189735257	570.917147899442	806.708316690396	578.573183354206	516.332119455912	497.392350394981
Varpa_0307.t01	1604.32364326011	1048.25855700874	2002.74596007282	1173.9038217141	1660.04572964778	1231.98844644968
Varpa_0308.t01	2075.99263075938	1625.48418168055	2664.71801410249	1937.69098144694	2079.5655767057	2051.16882390241
Varpa_0309.t01	622.040522504765	734.937543981049	518.3577779012	815.823467382074	802.02323702251	760.339138219315
Varpa_0310.t01	759.430342257991	846.387300292911	738.267138222922	846.69246344518	794.430117618747	741.951250958872
Varpa_0311.t01	97.3628643920501	106.192692334887	123.418518547905	221.374800338271	252.471220175133	210.541309132071
Varpa_0312.t01	5839.6082443143	4137.30934987901	6358.29767828161	100781.098346827	114373.259299037	111859.953965815
Varpa_0313.t01	733.466911753444	760.171451070527	812.318249351664	20351.4881187474	22236.4501739212	22673.1843864891
Varpa_0314.t01	2063.01091550711	1768.47632185426	2140.75030354002	57461.3132144968	59470.2603102005	59486.6540762589
Varpa_0315.t01	365.651646272366	358.531763229668	316.400202095538	7269.2075872033	7317.86882537699	8684.59915310719
Varpa_0316.t01	56.2540994265179	79.907372450014	54.9773400804303	2262.25642576759	2385.18863270718	2136.67249966347
Varpa_0317.t01	68.1540050744351	89.3700876085682	47.1234343546546	1763.06066086137	2102.34493491699	1835.1111485922
Varpa_0318.t01	3.24542881306834	21.0282559078984	10.0978787902831	561.81572834852	466.97684333145	551.636617813288
Varpa_0319.t01	37.8633361524639	23.1310814986882	32.5376094353567	808.767696853364	783.040438513102	831.13250417202
Varpa_0320.t01	30.2906689219712	4.20565118157968	29.1716498385957	843.164578180825	812.463776202685	1007.65622187227
Varpa_0321.t01	83.2993395354207	104.089866744097	95.3688552415628	1119.2216001166	1228.18706355873	1311.05636166958
Varpa_0322.t01	139.553438961939	136.68366340134	129.028451209173	213.437058493472	177.48916606297	180.201295152341
Varpa_0323.t01	334.279167746039	123.015297061206	449.916599433726	175.512291901657	195.522824646908	166.410379707008
Varpa_0324.t01	5097.486855726	3848.17083114541	5994.77404183141	8100.02456695889	8274.60187025118	8765.50585705314
Varpa_0325.t01	2438.39884821868	1768.47632185426	2552.51936087712	3175.97870923551	3127.41605442506	3415.55005862727
Varpa_0326.t01	1569.70573592072	1384.71065153511	1559.56127983262	2315.17470473291	2386.13777263265	2349.9719918846
Varpa_0327.t01	2508.71647250183	1742.19100196938	2819.5521555535	3821.58171261246	4165.7751328897	4033.38307057815
Varpa_0328.t01	3442.31816106115	3958.56917466187	3547.72141498614	5629.62291059436	5903.65033642605	5908.94757114333
Varpa_0329.t01	7389.8414073566	6162.33039380963	8224.16128141948	10262.6182340084	10489.8944562992	11266.2585244734
Varpa_0330.t01	5211.07686418339	3948.05504670793	5664.91000134883	8214.68083805042	8457.78587586697	9093.72964465204
Varpa_0331.t01	1883.43052118399	1815.78989764703	2009.47787926634	2403.37183634179	2415.56111032224	2518.22116031766
Varpa_0332.t01	155.78058302728	258.64754766715	136.882356934949	500.959707538398	480.264802288036	478.085068771516
Varpa_0333.t01	3431.50006501759	3332.9785614019	3777.72865409814	1246.22546963337	1324.99933595672	1277.95816460078
Varpa_0334.t01	6268.00484763932	6814.20632695448	4251.20697070919	2279.89585208936	2234.27538455738	2588.09513190734
Varpa_0335.t01	1346.85295742336	2018.71256715825	1174.7198992696	2610.63509562264	2872.09741447351	2919.07710259531
Varpa_0336.t01	323.461071702478	526.757810492855	296.204444514972	1805.39528403363	1766.34940130046	1637.44136054244
Varpa_0337.t01	324.542881306834	310.166774641501	380.353434433998	1044.25403824905	1048.79961764482	1083.96595400311
Varpa_0338.t01	381.878790337708	401.63968784086	366.889596046953	846.69246344518	786.836998214984	845.842813980374
Varpa_0339.t01	223.934588101715	386.919908705331	251.324983224824	617.37992126211	712.80408402829	615.994223224838
Varpa_0340.t01	136.30801014887	140.889314582919	139.126329999456	122.594012936333	117.693350758333	80.9067039459488
Varpa_0341.t01	643.676714591887	685.521142597488	693.387676932774	1192.42521935196	1239.57674266438	1249.4569393471
Varpa_0342.t01	681.540050744351	592.996816602735	644.020269513612	759.377303152395	760.261080301812	832.051898535042
Varpa_0343.t01	252.061637814974	349.069048071114	216.54340072496	453.333256469607	428.062106387162	489.117801127782
Varpa_0344.t01	3782.00637682897	5244.44702342986	2890.23730708548	9555.27723850529	8169.24733852396	8448.3148018105
Varpa_0345.t01	1819.60375452698	1481.44062871144	936.858754431823	65.2658773905659	75.9311940376341	70.7933659527052
Varpa_0346.t01	6033.25216349404	5168.74530216143	3854.02373829139	260.181538246175	263.860899280779	311.674689064508
Varpa_0347.t01	70.3176242831473	94.6271515855428	86.3929629835334	40.5706805400815	45.5587164225805	38.6145632469301
Varpa_0348.t01	5.40904802178056	8.41130236315936	7.85390572577576	7.93774184479856	6.64397947829299	7.35515490417717
Varpa_0349.t01	1620.55078732546	1694.87742617661	1561.80525289712	660.596515750458	636.872889990656	590.251181060218
Varpa_0350.t01	4047.04972989622	3873.40473823489	4417.26097748274	6231.12734816687	6401.94879729803	6470.69752694986
Varpa_0351.t01	1130.49103655214	1251.18122651996	1022.1297308831	2631.80240720877	2710.74362714354	2657.049709134
Varpa_0352.t01	813.520822475797	614.025072510633	659.728080965164	1069.83120641563	1081.07037511082	1094.99868635938
Varpa_0353.t01	188.234871157964	280.727216370444	181.761818225096	1121.86751406486	1082.96865496176	1161.19508049697
Varpa_0354.t01	572.277280704384	761.222863865922	552.017373868811	3414.99293589556	3551.68160111034	3553.45921308059
Varpa_0355.t01	174.171346301334	223.950925419118	171.663939434813	3528.767235671	3742.45872612989	4230.13346426489
Varpa_0356.t01	62.7449570526545	79.907372450014	63.9532323384598	1130.68722722575	1268.05094042849	1402.07640360877
Varpa_0357.t01	235.834493749633	326.98937936782	180.639831692843	3945.93966818097	4319.53580081591	4638.34456144673
Varpa_0358.t01	225.016397706071	343.811984094139	185.127777821857	3359.42874298197	3730.11990709878	4406.65718196515
Varpa_0359.t01	544.150230991125	768.582753433687	419.622963062876	1509.9348931439	1557.53861769697	1655.82924780288
Varpa_0360.t01	638.267666570106	688.675380983673	750.608990077712	458.625084366139	549.552016847377	498.311744758003
Varpa_0361.t01	1854.22166186638	1000.94498121596	1947.76861999239	1915.64169854472	1817.60295727587	1911.42088072304
Varpa_0362.t01	384.04240954642	383.765670319146	336.595959676104	361.608239596379	467.92598325692	467.05233641525
Varpa_0363.t01	1437.72496418927	1171.27385406994	1371.067542414	1494.9413807704	1508.18334157251	1627.3280225492
Varpa_0364.t01	1753.61336866126	1740.08817637859	1252.13696999511	2111.43933071642	2335.83335658272	2207.46586561617
Varpa_0365.t01	3122.10251817174	2190.09285280762	3540.98949579261	1857.43159168286	1994.14298341337	2046.5718520873
Varpa_0366.t01	801.620916827879	1330.03718617457	471.234343546546	1165.08410855321	1075.37553555799	1083.96595400311
Varpa_0367.t01	230.425445727852	223.950925419118	216.54340072496	302.516161418434	307.521335852418	326.384998872862
Varpa_0368.t01	903.311019637354	1031.43595228242	817.928182012933	497.431822274043	516.332119455912	524.974181285645
Varpa_0369.t01	184.989442344895	201.871256715825	204.20154887017	158.754836895971	128.133889938508	162.73280225492
Varpa_0370.t01	293.170402780506	342.760571298744	260.300875482854	190.505804275165	221.149602634609	175.60432333723
Varpa_0371.t01	516.023181277866	509.935205766536	490.308114594858	300.752218786257	313.216175405241	361.321984667703
Varpa_0372.t01	3991.87744007406	3563.23796359339	4150.22818280636	6519.53196852788	6933.46715556147	7835.07876167473
Varpa_0373.t01	1992.69329122396	2734.72468082219	2333.73198708765	6164.09752814413	6009.00486815327	5946.64274002724
Varpa_0374.t01	1302.49876364476	957.837056604772	1252.13696999511	1696.03084083863	1642.96121098931	1859.01540203078
Varpa_0375.t01	477.078035521046	421.616530953363	486.942154998097	780.544614738525	867.51389187997	789.759757836023
Varpa_0376.t01	517.104990882222	408.999577408624	442.06269370795	486.848166480978	459.383723927686	422.002012627165
Varpa_0377.t01	479.241654729758	483.649885881663	544.163468143035	431.283973567388	500.196740722915	460.616575874095
Varpa_0378.t01	716.157958083747	444.747612452051	718.071380642355	560.933757032432	601.75471274825	682.190617362432
Varpa_0379.t01	36.7815265481078	28.3881454756628	22.4397306450736	34.3968813274604	37.9655970188171	26.6624365276422
Varpa_0380.t01	809.193584058372	1326.88294778839	743.87707088419	313.981788527587	407.181028026813	305.238928523352
Varpa_0381.t01	55.1722898221617	29.4395582710578	23.5617171773273	279.584907200127	332.198973914649	299.72256234522
Varpa_0382.t01	44.3541937786006	46.2621629973765	31.415622903103	331.621214849362	373.961130635348	334.659548140061
Varpa_0383.t01	0	17.8740175217136	28.049663306342	224.020714286537	231.590141814784	230.767985118559
Varpa_0384.t01	31.3724785263273	17.8740175217136	17.9517845160589	431.283973567388	430.909526163574	484.520829312671
Varpa_0385.t01	209.871063245086	256.544722076361	236.739158305527	2899.03971598365	3020.1632428469	3528.635565279
Varpa_0386.t01	130.89896212709	108.295517925677	176.151885563828	52.9182789653237	37.0164570933466	63.4382110485281
Varpa_0387.t01	1791.47670481372	1957.73062502534	1908.49909136351	622.671749158643	675.787626934944	742.870645321894
Varpa_0388.t01	1015.81921849039	909.472068016606	954.810538947882	402.17892013646	476.468242586154	531.4099418268
Varpa_0389.t01	1105.60941565195	1105.03484796006	1164.62202047932	484.202252532712	505.891580275737	553.475406539332
Varpa_0390.t01	677.212812326926	642.413217986296	646.26424257812	239.014226660046	276.199718311894	243.639506200869
Varpa_0391.t01	1045.028077808	1230.15297061206	1036.7155558024	286.640677728837	309.419615703359	386.145632469301
Varpa_0392.t01	2103.03787086828	2274.20587643921	2406.66111168414	355.434440383758	270.504878759072	356.725012852593
Varpa_0393.t01	333.197358141683	442.644786861261	440.940707175696	139.351467942019	145.218408596975	134.231577001233
Varpa_0394.t01	556.050136639042	567.762909513257	598.018821691212	186.977919010811	197.421104497849	206.863731679983
Varpa_0395.t01	508.450514047373	532.01487446983	453.282559030487	567.989527561141	530.569218337968	480.843251860582
Varpa_0396.t01	73.5630530962157	105.141279539492	30.2936363708494	79.3774184479856	80.6768936649863	81.826098308971
Varpa_0397.t01	754.02129423621	1089.26365602914	802.220370561381	2107.91144545206	2019.76976140107	1938.08331725068
Varpa_0398.t01	4878.96131564607	2880.87105938208	5572.90710570403	3622.25619517641	3155.89025218917	3542.42648072433
Varpa_0399.t01	395.942315194337	433.182071702707	336.595959676104	550.350101239367	494.501901170092	552.55601217631
Varpa_0400.t01	681.540050744351	611.922246919844	641.776296449105	458.625084366139	488.80706161727	478.085068771516
Varpa_0401.t01	2030.55662737642	1780.0418626036	2049.86939442747	1380.28510967886	1353.47353372083	1314.73393912167
Varpa_0402.t01	232.589064936564	236.567878963857	271.520740805391	1064.5393785191	1165.54382847768	1173.14720721626
Varpa_0403.t01	160.107821444705	234.465053373067	153.712154918754	486.848166480978	445.14662504563	409.130491544855
Varpa_0404.t01	44.3541937786006	58.8791165421155	15.7078114515515	67.0298200227434	66.4397947829299	51.4860843292402
Varpa_0405.t01	123.326294896597	115.655407493441	134.638383870442	116.420213723712	103.456251876276	75.390337767816
Varpa_0406.t01	258.552495441111	367.994478388222	209.811481531438	357.198383015935	289.48767726848	324.546210146818
Varpa_0407.t01	867.611302693602	765.428515047502	1055.78932685071	1531.10220473003	1428.45558783299	1543.66313551418
Varpa_0408.t01	229.343636123496	336.452094526375	155.956127983262	244.306054556578	343.588653020294	232.606773844603
Varpa_0409.t01	1422.57962972829	1821.046961624	1274.57670064018	2114.08524466468	2145.05623156316	2237.8058795959
Varpa_0410.t01	575.522709517452	817.999154817248	620.458552336285	1247.10744094946	1282.28803931055	1069.25564419476
Varpa_0411.t01	599.322520813286	707.600811300781	589.042929433182	958.702820588448	1069.68069600517	817.341588726688
Varpa_0412.t01	897.901971615573	922.089021561345	1015.39781168958	683.527769968765	746.973121345226	747.467617137005
Varpa_0413.t01	520.35041969529	1040.89866744097	567.725185320362	1501.11517998302	1430.35386768393	1399.31822051971
Varpa_0414.t01	543.068421386768	509.935205766536	506.01592604641	531.828703601504	646.36428924536	580.137843066974
Varpa_0415.t01	1111.01846367373	792.76524772777	1139.93831676974	847.574434761268	735.583442239581	827.454926719931
Varpa_0416.t01	1193.23599360479	1474.08073914368	940.224714028584	1074.24106299607	1159.84898892486	1105.11202435262
Varpa_0417.t01	8519.25063430439	6519.8107442439	9257.51087762512	4834.08478348232	5082.64430089413	5155.04419346517
Varpa_0418.t01	1272.20809472279	1268.00383124627	1159.01208781805	809.649668169453	872.259591507322	871.585856144994
Varpa_0419.t01	5887.20786690596	5722.83984533455	5762.5228296549	2853.17720754704	2985.99420552996	2883.22072243745
Varpa_0420.t01	8440.27853318639	7727.88404615266	8959.06246004564	6859.09092522204	7176.44697648189	7348.71914363601
Varpa_0421.t01	8.6544768348489	9.46271515855428	6.73191919352208	508.897449383197	494.501901170092	460.616575874095
Varpa_0422.t01	1059.09160266463	1597.09603620488	1068.1311787055	374.83780933771	285.691117566598	296.964379256153
Varpa_0423.t01	3000.93984248386	3689.40749904078	3212.24744184229	1130.68722722575	1391.43913073965	1118.90293979795
Varpa_0424.t01	1629.20526416031	2307.85108589185	1750.29899031574	1226.82210067942	1345.88041431706	1492.17705118494
Varpa_0425.t01	43959.3332730106	39063.1395873075	49330.3818635976	16336.7546879115	15536.4714400254	19265.9088771291
Varpa_0426.t01	4691.80825409246	4623.06206135146	4862.68963078745	2407.78169292223	2432.6456289807	2521.89873776975
Varpa_0427.t01	4123.8582118055	4302.38115875601	4017.83377200043	3287.10709506269	3091.34873725718	3305.22273506461
Varpa_0428.t01	1909.39395168854	1594.99321061409	2135.14037087875	1098.93625984656	1110.4937128004	1059.14230620151
Varpa_0429.t01	969.301405503077	1008.30487078373	913.297037254496	1140.38891170273	1226.28878370779	1190.61570011368
Varpa_0430.t01	38626.011923535	32005.0054918214	43243.6049261213	29923.5228122584	28998.1230029725	34249.278811301
Varpa_0431.t01	1272.20809472279	925.24325994753	973.884309996194	2524.20190664594	2109.93805432076	2241.48345704799
Varpa_0432.t01	1408.51610487166	1463.56661118973	1322.82212152709	1805.39528403363	2006.48180244448	1710.99290958421
Varpa_0433.t01	8581.99559135704	5995.15575934184	10906.831080038	5434.70724973875	5697.68697259897	5695.64807892219
Varpa_0434.t01	4587.95453207427	3624.21990572629	4739.27111223954	4557.14579023046	4612.82003778627	4782.6894764412
Varpa_0435.t01	1141.3091325957	1149.19418536665	1160.13407435031	1908.58592801601	1600.24991434314	1824.99781059896
Varpa_0436.t01	710.748910061966	873.724032973179	722.55932677137	811.413610801631	882.700130687497	762.177926945359
Varpa_0437.t01	243.407160980125	486.804124267848	240.105117902288	485.084223848801	485.010501915388	421.082618264143
Varpa_0438.t01	5186.1952432832	4337.07778100405	5406.85309893049	4230.81640327763	4487.53356762418	4624.55364600139
Varpa_0439.t01	1307.90781166654	1340.55131412852	1318.33417539807	1570.79091395403	1919.1609293012	1496.77402300005
Varpa_0440.t01	3218.38357295943	2687.41110502942	2741.01309829574	2873.46254781708	2955.62172791491	3222.47724239262
Varpa_0441.t01	913.047306076559	1071.38963850742	883.003400883646	1279.74037964475	1191.17060646539	1330.36364329305
Varpa_0442.t01	22.7180016914784	28.3881454756628	14.5858249192978	11.4656271091535	25.6267779877015	30.3400139797308
Varpa_0443.t01	892.492923593793	889.495224904103	765.19481499701	1019.55884139857	1053.54531727217	1069.25564419476
Varpa_0444.t01	1663.8231714997	1557.14234997988	1576.39107781642	1730.42772216609	1805.26413824475	1772.5923319067
Varpa_0445.t01	591.749853582794	608.768008533659	690.021717336013	746.147733411065	837.141414264916	789.759757836023
Varpa_0446.t01	9859.61273410161	8815.04487659101	10774.4366692321	7863.65625424711	7587.42456421059	8379.36022458384
Varpa_0447.t01	1251.65371224002	1592.8903850233	1518.04777813923	1218.88435883462	1392.38827066512	1251.29572807314
Varpa_0448.t01	794.048249597387	1322.67729660681	793.244478303352	1027.49658324337	988.054662414714	885.376771590327
Varpa_0449.t01	3085.32099162363	3559.03231241181	3671.13993353404	5061.63338303322	4887.12147624723	5396.84491094
Varpa_0450.t01	2440.56246742739	2836.7117219755	2629.93643160263	3906.25095895698	4148.69061423123	3970.86425389265
Varpa_0451.t01	567.950042286959	672.904189052749	503.771952981902	837.872750284292	735.583442239581	696.900927170787
Varpa_0452.t01	53.0086706134495	48.3649885881663	44.8794612901472	52.9182789653237	63.5923750065186	71.7127603157274
Varpa_0453.t01	35.6997169437517	32.5937966572425	20.1957575805662	35.2788526435492	33.2198973914649	43.2115350620409
Varpa_0454.t01	1541.57868620746	1507.72594859632	1695.32165023531	1190.66127671978	1063.98585645235	1087.6435314552
Varpa_0455.t01	18.3907632740539	8.41130236315936	11.2198653225368	12.3475984252422	14.2370988820564	14.7103098083543
Varpa_0456.t01	230.425445727852	302.806885073737	333.230000079343	573.281355457674	500.196740722915	569.105110710708
Varpa_0457.t01	893.574733198149	1041.95008023637	739.389124755175	1559.32528684487	1454.08236582069	1471.03098083543
Varpa_0458.t01	525.759467717071	939.963039083059	406.159124675832	361.608239596379	323.656714585415	331.901365050995
Varpa_0459.t01	250.979828210618	364.840240002037	194.103670079887	305.1620753667	314.165315330711	262.027393461312
Varpa_0460.t01	2432.9898001969	585.636927034971	2570.47114539318	926.951853209254	1000.39348144583	844.923419617352
Varpa_0461.t01	348.342692602668	526.757810492855	334.351986611597	500.959707538398	569.483955282256	487.279012401737
Varpa_0462.t01	3071.257466767	3213.11750272688	2899.21319934351	3541.11483409625	3592.49461790556	3528.635565279
Varpa_0463.t01	445.705556994718	362.737414411248	480.210235804575	108.482471878914	91.1174328451609	91.9394363022146
Varpa_0464.t01	29.208859317615	8.41130236315936	4.48794612901472	12.3475984252422	12.3388190311155	13.7909154453322
Varpa_0465.t01	244.488970584481	309.115361846107	252.446969757078	179.922148482101	162.302927255443	118.601872829857
Varpa_0466.t01	124.408104500953	125.118122651996	131.272424273681	148.171181102906	130.981309714919	126.876422097056
Varpa_0467.t01	14.0635248566295	18.9254303171086	12.3418518547905	34.3968813274604	34.1690373169354	24.8236478015979
Varpa_0468.t01	46.5178129873128	59.9305293375105	68.4411784674745	51.1543363331463	92.0665727706314	48.7279012401737
Varpa_0469.t01	987.692168777131	1260.64394167851	860.563670238573	1791.28374297621	1790.07789943722	1854.41843021567
Varpa_0470.t01	81.1357203267084	150.352029741474	93.1248821770555	146.407238470729	119.591630609274	106.649746110569
Varpa_0471.t01	6946.2994695706	4956.35991749165	7897.66320053366	4191.12769405364	3976.89628772109	4425.96446358861
Varpa_0472.t01	381.878790337708	357.480350434273	337.717946208358	246.951968504844	236.335841442136	232.606773844603
Varpa_0473.t01	125.489914105309	198.71701832964	123.418518547905	102.308672666293	111.04937128004	108.488534836613
Varpa_0474.t01	154.698773422924	207.128320692799	190.737710483126	104.954586614559	145.218408596975	152.619464261676
Varpa_0475.t01	297.497641197931	357.480350434273	307.424309837508	251.361825085288	275.250578386424	246.397689289935
Varpa_0476.t01	402.433172820474	505.729554584957	491.430101127112	328.093329585007	392.943929144757	270.301942728511
Varpa_0477.t01	1184.58151676994	1090.31506882453	1036.7155558024	1759.53277559701	1769.19682107688	1912.34027508606
Varpa_0478.t01	6407.55828660125	4167.80032094546	6214.68340215313	5153.35839990644	5485.07962929359	5935.61000767097
Varpa_0479.t01	3318.99186616455	3398.16615471638	3942.66067433943	8454.57703602655	8250.87337211442	8608.28942097635
Varpa_0480.t01	4005.94096493068	3897.58723252897	4095.25084272593	4022.67117268069	4659.32789413432	4115.20916888713
Varpa_0481.t01	8713.97636308849	6795.28089663737	10875.4154571349	5879.22079304747	5685.34815356785	6231.65499256411
Varpa_0482.t01	5152.65914554816	3687.30467344999	5995.89602836367	6765.60196571664	7992.70731238646	7042.56082074964
Varpa_0483.t01	1351.18019584078	1657.02656554239	1464.19242459105	2839.06566648962	2732.57384542936	2865.75222954003
Varpa_0484.t01	1351.18019584078	1968.24475297929	1430.53282862344	3962.69712318666	4130.6569556473	3800.77629673355
Varpa_0485.t01	361.324407854942	385.868495909936	291.716498385957	653.540745221748	599.85643289731	568.185716347686
Varpa_0486.t01	363.488027063654	390.074147091515	343.327878869626	377.483723285976	418.570707132458	419.243829538099
Varpa_0487.t01	1697.35926923474	1065.08116173505	1520.29175120374	1613.12553712629	1888.78845168615	2010.71547192943
Varpa_0488.t01	658.822049052873	401.63968784086	564.359225723601	418.936375142146	377.75769033723	368.677139571881
Varpa_0489.t01	205.543824827661	232.362227782277	189.615723950872	303.398132734523	216.403903007257	255.591632920157
Varpa_0490.t01	431.642032138089	566.711496717862	418.500976530623	881.971316088729	976.664983309069	755.742166404204
Varpa_0491.t01	2277.20921716962	2021.86680554443	2201.33757628172	2843.47552307006	3252.70252458715	2940.22317294482
Varpa_0492.t01	275.861449110809	221.848099828328	162.688047176784	215.20100112565	277.148858237365	223.412830214381
Varpa_0493.t01	156.862392631636	188.202890375691	184.005791289604	202.853402700408	236.335841442136	201.34736550185
Varpa_0494.t01	152.535154214212	110.398343516467	168.297979838052	126.121898200688	141.421848895094	154.458252987721
Varpa_0495.t01	479.241654729758	291.241344324393	493.674074191619	1254.16321147817	1194.96716616727	1501.37099481516
Varpa_0496.t01	567.950042286959	585.636927034971	499.284006852888	1996.78305962488	1747.36660279106	1957.39059887415
Varpa_0497.t01	149.289725401144	140.889314582919	171.663939434813	409.23469066517	440.400925418278	380.629266291168
Varpa_0498.t01	48.6814321960251	51.5192269743511	52.733367015923	187.859890326899	203.115944050671	164.571590980964
Varpa_0499.t01	23.7998112958345	24.1824942940832	21.3177441128199	98.7807874019376	89.2191529942201	83.6648870350153
Varpa_0500.t01	64.9085762613667	117.758233084231	56.099326612684	240.778169292223	191.726264945026	217.896464036249
Varpa_0501.t01	180.662203927471	165.071808877002	129.028451209173	434.811858831743	491.654481393681	476.246280045472
Varpa_0502.t01	112.508198853036	149.300616946079	79.6610437900113	375.719780653798	318.911014958063	330.981970687973
Varpa_0503.t01	71.3994338875034	59.9305293375105	50.4893939514156	112.892328459357	119.591630609274	109.407929199635
Varpa_0504.t01	48.6814321960251	67.2904189052749	46.0014478224009	106.718529246736	119.591630609274	121.360055918923
Varpa_0505.t01	16.2271440653417	39.953686225007	21.3177441128199	77.6134758158081	101.557972025336	85.5036757610596
Varpa_0506.t01	379.715171128996	319.629489800056	410.647070804847	454.215227785695	488.80706161727	494.634167305915
Varpa_0507	187.153061553607	329.09220495861	203.079562337916	414.526518561703	403.384468324931	399.017153551611
Varpa_0508.t01	400.269553611762	559.351607150098	346.693838466387	1203.00887514503	1183.57748706162	1230.14965772363
Varpa_0509.t01	1673.55945793891	1875.72042698454	1711.02946168686	2279.89585208936	2239.02108418474	2155.97978128693
Varpa_0510.t01	1698.4410788391	1423.61292496472	1742.44508458997	1890.06453037815	1747.36660279106	1836.94993731825
Varpa_0511.t01	293.170402780506	499.421077812587	250.202996692571	530.946732285415	467.92598325692	454.18081533294
Varpa_0512.t01	2533.59809340202	2212.17252151091	2383.09939450682	2070.86865017634	1996.04126326431	1996.00516212108
Varpa_0513.t01	2020.82034093722	1747.44806594636	2108.21269410467	2077.04244938896	2500.98370361457	2326.98713280905
Varpa_0514.t01	815.684441684509	835.873172338962	706.851515319819	615.615978629933	687.177306040589	587.492997971151
Varpa_0515.t01	1856.38528107509	2980.7552749446	1767.12878829955	1968.55997751004	1927.70318863044	1766.15657136554
Varpa_0516.t01	311.56116605456	520.449333720486	357.913703788924	471.85465410747	585.619334015253	474.407491319427
Varpa_0517.t01	250.979828210618	301.755472278342	164.932020241291	403.942862768638	333.14811384012	401.775336640678
Varpa_0518.t01	228.26182651914	257.596134871756	194.103670079887	136.705553993753	114.845930981922	94.697619391281
Varpa_0519.t01	6634.73830351604	6231.72363830569	6069.94713949241	1454.37070023031	1560.38603747338	1457.2400653901
Varpa_0520.t01	3216.21995375072	3101.66774641502	2891.35929361773	778.780672106348	669.143647456651	817.341588726688
Varpa_0521.t01	218.525540079935	173.483111240162	184.005791289604	390.713293027307	325.554994436356	399.936547914633
Varpa_0522.t01	3174.02937918083	2315.21097545961	3736.21515240476	2719.99953881764	2749.65836408783	3073.53535558303
Varpa_0523.t01	655.576620239804	724.4234160271	587.920942900928	707.340995503161	644.46600939442	648.173025930613
Varpa_0524.t01	1728.73174776107	1398.37901787524	1680.73582531601	1812.45105456234	1924.85576885402	1727.54200811861
Varpa_0525.t01	992.019407194555	788.55959654619	1059.15528644747	1031.02446850772	1091.51091429099	1019.60834859156
Varpa_0526.t01	530.086706134495	499.421077812587	463.38043782077	436.575801463921	409.079307877754	410.969280270899
Varpa_0527.t01	511.695942860441	579.328450262601	428.598855320906	559.169814400254	541.958897443614	627.946349944126
Varpa_0528.t01	3871.79657399053	3104.8219848012	3951.63656659746	4927.57374298773	5009.56052663291	5431.78189673484
Varpa_0529.t01	1780.65860877016	205.025495102009	2527.83565716754	309.571931947144	365.418871306114	302.480745434286
Varpa_0530.t01	1755.77698786997	1245.92416254298	1878.20545499266	1217.12041620245	1637.26637143649	1208.0841930111
Varpa_0531.t01	2350.77227026583	412.153815794809	3334.54397385794	865.213861083043	928.258847110077	934.1046728305
Varpa_0532.t01	4177.94869202331	855.850015451465	5782.71858723547	1559.32528684487	1696.11304681565	1670.53955761124
Varpa_0533.t01	1101.28217723452	377.457193546776	1257.74690265638	556.523900451988	589.415893717135	529.571153100756
Varpa_0534.t01	2418.92627534027	970.454010149512	2847.60181885984	3902.72307369263	5174.71087366477	4938.06712379195
Varpa_0535.t01	18166.8286859522	5080.42662734826	23818.6520932134	20783.6540636309	22983.4232952664	22569.2928234676
Varpa_0536.t01	498.714227608168	472.084345132319	600.262794755719	530.064760969326	513.484699679501	548.878434724221
Varpa_0537.t01	339.688215767819	291.241344324393	403.915151611325	355.434440383758	378.7068302627	399.017153551611
Varpa_0538.t01	266.125162671604	274.418739598074	353.425757659909	325.447415636741	347.385212722176	329.143181961928
Varpa_0539.t01	96.281054787694	121.963884265811	107.710707096353	73.2036192353645	74.0329141866933	108.488534836613
Varpa_0540.t01	152.535154214212	148.249204150684	155.956127983262	142.879353206374	103.456251876276	128.7152108231
Varpa_0541.t01	432.723841742445	407.948164613229	396.061245885549	337.795014061983	407.181028026813	313.513477790552
Varpa_0542.t01	184.989442344895	251.287658099386	164.932020241291	174.630320585568	205.014223901612	189.395238782562
Varpa_0543.t01	463.014510664416	280.727216370444	471.234343546546	227.548599550892	236.335841442136	257.430421646201
Varpa_0544.t01	427.314793720664	171.380285649372	330.986027014836	310.453903263233	337.893813467472	369.596533934903
Varpa_0545.t01	399.187744007406	345.914809684929	447.672626369218	252.243796401376	301.826496299596	184.798266967451
Varpa_0546.t01	75.7266723049279	43.1079246111917	66.1972054029671	104.954586614559	94.9139925470427	82.7454926719931
Varpa_0547.t01	6.49085762613668	6.30847677236952	8.97589225802944	130.531754781132	103.456251876276	103.891563021502
Varpa_0548.t01	586.340805561013	912.626306402791	596.896835158958	462.152969630494	483.112222064447	387.984421195346
Varpa_0549.t01	1710.34098448701	1761.11643228649	1795.17845160589	917.250168732278	1046.90133779388	915.716785570057
Varpa_0550.t01	1005.00112244683	1027.23030110084	1086.08296322156	720.570565244491	560.941695953022	701.497898985897
Varpa_0551.t01	140.635248566295	211.333971874379	177.273872096081	150.817095051173	133.82872949133	127.795816460078
Varpa_0552.t01	157.944202235992	149.300616946079	207.567508466931	98.7807874019376	18.9827985094085	89.1812532131482
Varpa_0553.t01	324.542881306834	290.189931528998	343.327878869626	171.984406637302	156.60808770262	128.7152108231
Varpa_0554.t01	22.7180016914784	26.285319884873	39.2695286288788	4.40985658044364	22.7793582112902	27.5818308906644
Varpa_0555.t01	80.0539107223523	92.524325994753	107.710707096353	60.8560208101223	16.1353787329972	67.1157885006167
Varpa_0556.t01	269.370591484672	203.974082306615	284.984579192435	205.499316648674	152.811528000739	188.47584441954
Varpa_0557.t01	313.724785263273	238.670704554647	338.839932740611	173.74834926948	163.252067180913	139.747943179366
Varpa_0558.t01	98.4446739964062	67.2904189052749	67.3191919352208	59.9740494940336	68.3380746338707	59.7606335964395
Varpa_0559.t01	89.7901971615573	71.4960700868546	87.5149495157871	47.6264510687914	89.2191529942201	45.9697181511073
Varpa_0560.t01	70.3176242831473	64.1361805190901	68.4411784674745	44.9805371205252	55.9992556027552	47.8085068771516
Varpa_0561.t01	236.916303353989	168.226047263187	282.740606127927	149.053152418995	130.032169789448	179.281900789318
Varpa_0562.t01	148.207915796787	182.945826398716	154.834141451008	100.544730034115	97.7614123234539	100.213985569414
Varpa_0563.t01	115.753627666104	135.632250605945	99.8568013705775	76.7315044997194	107.252811578158	90.1006475761703
Varpa_0564.t01	156.862392631636	144.043552969104	113.320639757622	208.14523059694	172.743466435618	175.60432333723
Varpa_0565.t01	55.1722898221617	62.0333549283003	57.2213131449377	80.2593897640743	43.6604365716396	58.8412392334173
Varpa_0566.t01	150.3715350055	167.174634467792	148.102222257486	178.158205849923	183.184005615792	157.216436076787
Varpa_0567.t01	695.60357560098	528.860636083645	757.340909271234	419.818346458235	398.638768697579	517.619026381468
Varpa_0568.t01	445.705556994718	376.405780751381	521.723737497961	357.198383015935	404.333608250402	445.906266065741
Varpa_0569.t01	194.7257287841	248.133419713201	217.665387257214	251.361825085288	205.963363827083	250.075266742024
Varpa_0570.t01	47.599622591669	51.5192269743511	60.5872727416987	44.0985658044364	45.5587164225805	49.6472956031959
Varpa_0571.t01	95.1992451833379	67.2904189052749	85.2709764512797	51.1543363331463	47.4569962735213	66.1963941375945
Varpa_0572.t01	82.2175299310645	84.1130236315936	75.1730976609966	70.5577052870983	58.8466753791664	88.261858850126
Varpa_0573.t01	302.906689219711	272.315914007284	276.008686934405	293.696448257547	278.097998162835	232.606773844603
Varpa_0574.t01	63.8267666570106	79.907372450014	79.6610437900113	59.9740494940336	59.7958153046369	68.0351828636388
Varpa_0575.t01	152.535154214212	141.940727378314	170.541952902559	142.879353206374	105.354531727217	145.264309357499
Varpa_0576.t01	10.8180960435611	10.5141279539492	12.3418518547905	8.81971316088729	22.7793582112902	5.51636617813288
Varpa_0577.t01	156.862392631636	244.979181327016	135.760370402695	174.630320585568	204.065083976142	147.103098083543
Varpa_0578.t01	125.489914105309	101.987041153307	113.320639757622	76.7315044997194	84.473453366868	94.697619391281
Varpa_0579.t01	128.735342918377	132.47801221976	89.7589225802944	167.574550056858	130.032169789448	125.957027734034
Varpa_0580.t01	6.49085762613668	17.8740175217136	6.73191919352208	20.2853402700408	43.6604365716396	18.3878872604429
Varpa_0581.t01	722.648815709883	624.539200464583	771.926734190532	738.209991566266	887.445830314849	851.359180158507
Varpa_0582.t01	166.598679070841	249.184832508596	210.933468063692	347.496698538959	366.368011231585	347.531069222371
Varpa_0583.t01	58.4177186352301	86.2158492223835	71.8071380642355	55.5641929135899	50.3044160499326	32.1788027057751
Varpa_0584.t01	514.94137167351	427.925007725733	543.041481610781	305.1620753667	269.555738833601	316.271660879618
Varpa_0585.t01	1274.3717139315	984.122376489645	1534.87757612303	934.007623737964	852.327653072443	1023.28592604365
Varpa_0586.t01	512.777752464797	311.218187436896	644.020269513612	364.254153544645	340.741233243883	511.183265840313
Varpa_0587.t01	247.73439939755	256.544722076361	268.15478120863	224.020714286537	274.301438460953	239.96192874878
Varpa_0588.t01	3442.31816106115	3019.65754837421	3659.9200682115	3231.5429021491	2907.21559171592	3312.57788996879
Varpa_0589.t01	16.2271440653417	15.7711919309238	5.6099326612684	8.81971316088729	8.54225932923384	2.75818308906644
Varpa_0590.t01	29.208859317615	28.3881454756628	28.049663306342	39.6887092239928	34.1690373169354	5.51636617813288
Varpa_0591.t01	3205.40185770716	3155.28979898016	2817.30818248899	3337.37946007975	3751.00098545913	3341.9985095855
Varpa_0592.t01	11.8999056479172	10.5141279539492	24.683703709581	11.4656271091535	7.59311940376341	12.87152108231
Varpa_0593.t01	5.40904802178056	3.15423838618476	4.48794612901472	4.40985658044364	8.54225932923384	2.75818308906644
Varpa_0594.t01	4.32723841742445	15.7711919309238	15.7078114515515	22.0492829022182	5.69483955282256	8.27454926719931
Varpa_0595.t01	2.16361920871223	0	6.73191919352208	3.52788526435492	0	0.919394363022146
Varpa_0596.t01	32.4542881306834	10.5141279539492	0	12.3475984252422	0	4.59697181511073
Varpa_0597.t01	22.7180016914784	8.41130236315936	17.9517845160589	8.81971316088729	4.74569962735213	4.59697181511073
Varpa_0598.t01	1.08180960435611	7.35988956776444	3.36595959676104	2.64591394826619	0	2.75818308906644
Varpa_0599.t01	19.47257287841	5.2570639769746	7.85390572577576	14.9935123735084	14.2370988820564	20.2266759864872
Varpa_0600.t01	820.011680101933	809.587852454089	871.783535561109	877.561459508285	916.869168004432	809.986433822511
Varpa_0601.t01	100.608293205118	91.4729131993581	74.0511111287429	94.370930821494	80.6768936649863	85.5036757610596
Varpa_0602.t01	127.653533314021	131.426599424365	104.344747499592	274.293079303595	299.928216448655	301.561351071264
Varpa_0603.t01	461.93270106006	556.197368763913	447.672626369218	681.763827336587	680.533326562296	615.994223224838
Varpa_0604.t01	305.070308428424	179.791588012531	221.031346853975	237.250284027868	303.724776150536	354.886224126548
Varpa_0605.t01	300.743070010999	223.950925419118	262.544848547361	361.608239596379	349.283492573117	423.840801353209
Varpa_0606.t01	135.226200544514	175.585936830952	175.029899031574	273.411107987506	279.047138088305	328.223787598906
Varpa_0607.t01	374.306123107215	296.498408301368	390.451313224281	433.929887515655	604.602132524662	536.926308004933
Varpa_0608.t01	1045.028077808	731.783305594865	916.662996851257	433.929887515655	410.977587728695	471.649308230361
Varpa_0609.t01	507.368704443017	471.032932336924	394.939259353295	272.529136671417	345.486932871235	276.737703269666
Varpa_0610.t01	1760.1042262874	1251.18122651996	1741.32309805771	719.688593928403	648.262569096301	758.50034949327
Varpa_0611.t01	484.650702751538	450.004676429026	376.987474837237	252.243796401376	279.996278013776	256.511027283179
Varpa_0612.t01	11.8999056479172	10.5141279539492	11.2198653225368	9.70168447697602	10.4405391801747	8.27454926719931
Varpa_0613.t01	1039.61902978622	766.479927842897	996.324040641268	579.455154670295	588.466753791664	562.669350169553
Varpa_0614.t01	735.630530962157	549.888891991543	606.994713949241	363.372182228556	389.147369442875	389.82320992139
Varpa_0615.t01	721.567006105527	610.870834124449	742.755084351936	498.313793590132	513.484699679501	490.956589853826
Varpa_0616.t01	288.843164363082	210.282559078984	225.51929298299	182.568062430367	167.997766808265	206.863731679983
Varpa_0617.t01	574.440899913096	583.534101444181	493.674074191619	433.047916199566	466.027703405979	446.825660428763
Varpa_0618.t01	575.522709517452	578.277037467206	645.142256045866	580.337125986384	588.466753791664	650.011814656657
Varpa_0619.t01	213.116492058154	225.002338214513	214.299427660453	227.548599550892	243.9289608459	183.878872604429
Varpa_0620.t01	244.488970584481	250.236245303991	218.787373789468	224.020714286537	224.946162336491	286.85104126291
Varpa_0621.t01	156.862392631636	150.352029741474	151.468181854247	184.332005062544	195.522824646908	214.21888658416
Varpa_0622.t01	334.279167746039	309.115361846107	280.49663306342	257.535624297909	272.403158610012	382.468055017213
Varpa_0623.t01	269.370591484672	181.894413603321	249.081010160317	246.951968504844	304.673916076007	331.901365050995
Varpa_0624.t01	400.269553611762	333.29785614019	426.354882256398	318.391645108031	253.420360100604	295.125590530109
Varpa_0625.t01	299.661260406643	365.891652797432	244.593064031302	289.286591677103	289.48767726848	307.077717249397
Varpa_0626.t01	605.813378439423	686.572555392883	514.991818304439	672.9441141757	689.07558589153	606.800279594616
Varpa_0627.t01	504.123275629948	698.138096142227	442.06269370795	124.357955568511	80.6768936649863	98.3751968433696
Varpa_0628.t01	8400.25157782521	5954.15066032143	7999.76397496874	1565.49908605749	1606.89389382143	1594.2298254804
Varpa_0629.t01	1453.95210825462	1241.7185113614	1551.70737410684	355.434440383758	337.893813467472	371.435322660947
Varpa_0630.t01	3029.06689219712	2255.2804461221	3151.66016910059	739.091962882355	861.819052327147	769.533081849536
Varpa_0631.t01	3766.86104236798	3105.87339759659	4071.68912554861	821.997266594695	936.801106439311	1003.05925005716
Varpa_0632.t01	2189.58263921677	1679.10623424569	2176.65387257214	524.772933072794	581.822774313371	558.072378354443
Varpa_0633.t01	3950.76867510852	3610.55153938616	4579.94902465952	1343.24231440313	1497.74280239233	1501.37099481516
Varpa_0634.t01	3307.09196051664	2777.83260543338	3478.15824998641	987.807874019376	1005.13918107318	1111.54778489377
Varpa_0635.t01	1519.94249412034	1633.89548404371	1276.82067370469	734.682106301911	844.73453366868	740.112462232828
Varpa_0636.t01	35841.4340019224	27946.552101597	39332.359874685	13420.0755456061	12777.3216766829	12597.5415621294
Varpa_0637.t01	12.9817152522734	15.7711919309238	14.5858249192978	8.81971316088729	7.59311940376341	9.19394363022146
Varpa_0638.t01	8012.96373946573	7625.89700499936	9810.65023802618	2635.33029247312	3035.34948165442	2759.10248342946
Varpa_0639.t01	7313.03292544732	7837.23097687374	8380.11740940274	2827.60003938046	2992.63818500825	2943.90075039691
Varpa_0640.t01	8822.1573235241	9462.71515855428	9323.70808302808	2783.50147357603	2779.08170177741	2893.33406043069
Varpa_0641.t01	7578.07627851457	9041.09862760092	7692.33966513123	3464.38332959653	3632.35849477532	3787.90477565124
Varpa_0642.t01	4882.20674445914	6097.14280049514	6284.24656715286	1925.34338302169	1711.29928562318	1932.56695107255
Varpa_0643.t01	51313.4749634235	44159.3374065867	59323.9159063811	27598.6464230485	27910.4086483834	33111.0685898796
Varpa_0644.t01	63315.0707141502	56652.2242414691	72653.1159095548	34501.835914075	33214.2025519121	39989.0578196482
Varpa_0645.t01	529.004896530139	501.523903403377	589.042929433182	416.29046119388	430.909526163574	402.6947310037
Varpa_0646.t01	1101.28217723452	1316.36881983444	957.054512012389	1718.96209505693	1820.45037705228	1745.92989537906
Varpa_0647.t01	441.378318577294	701.292334528412	394.939259353295	1047.78192351341	1028.86767920994	877.102222323127
Varpa_0648.t01	957.40149985516	1530.857030095	911.053064189988	3123.94240158628	3315.3457596682	2765.53824397061
Varpa_0649.t01	5968.34358723267	6137.09648672015	6216.92737521764	4632.99532341409	4398.31441462996	4649.37729380299
Varpa_0650.t01	2621.22467135486	3710.43575494867	2239.48511837835	3775.71920417585	3696.90000970731	4068.320056373
Varpa_0651	14.0635248566295	65.1875933144851	22.4397306450736	68.7937626549209	45.5587164225805	48.7279012401737
Varpa_0652.t01	2121.42863414234	2131.2137362655	2013.96582539536	2388.37832396828	2298.81689948937	2691.06730056582
Varpa_0653.t01	1292.76247720555	1356.32250605945	1628.00245830009	1421.73776153503	1377.20203185759	1545.50192424023
Varpa_0654.t01	559.29556545211	1005.15063239754	493.674074191619	1047.78192351341	1023.17283965712	969.041658625342
Varpa_0655.t01	803.784536036592	1159.7083133206	883.003400883646	1648.40438976983	1693.26562703924	1647.55469853569
Varpa_0656.t01	419.742126490172	493.112601040218	379.231447901744	759.377303152395	763.108500078223	768.613687486514
Varpa_0657.t01	5359.28477998018	5110.91759841471	5165.62599449594	5891.56839147271	6027.03852673721	6419.21144262062
Varpa_0658.t01	1618.38716811674	2477.12854595043	1551.70737410684	1417.32790495459	1514.8273210508	1264.16724915545
Varpa_0659.t01	2108.44691889006	2370.93585361555	2350.56178507146	2936.08251125938	3304.90522048802	3341.07911522248
Varpa_0660.t01	934.683498163681	936.808800696874	952.566565883375	1336.18654387442	1246.22072214267	1299.10423495029
Varpa_0661.t01	1528.59697095519	1609.71298974962	1364.33562322048	1725.13589426955	1815.70467742493	1904.06572581886
Varpa_0662.t01	1013.65559928168	1515.08583816408	922.272929512525	1656.34213161463	1593.60593486485	1661.34561398102
Varpa_0663.t01	2397.29008325315	3379.24072439927	2261.92484902342	3298.57272217185	3257.4482242145	3101.1171864737
Varpa_0664.t01	1280.86257155764	1562.39941395685	1245.40505080159	1314.13726097221	1347.77869416801	1354.26789673162
Varpa_0665	70.3176242831473	83.0616108361987	62.8312458062061	78.4954471318969	83.5243134413975	99.2945912063918
Varpa_0666.t01	6.49085762613668	8.41130236315936	10.0978787902831	11.4656271091535	14.2370988820564	16.5490985343986
Varpa_0667.t01	138.471629357582	126.16953544739	142.492289596217	164.928636108592	152.811528000739	160.894013528876
Varpa_0668.t01	38.9451457568201	38.9022734296121	31.415622903103	28.2230821148393	32.2707574659945	36.7757745208858
Varpa_0669.t01	63.8267666570106	67.2904189052749	58.3432996771914	71.439676603187	73.0837742612228	76.3097321308381
Varpa_0670.t01	10.8180960435611	7.35988956776444	6.73191919352208	8.81971316088729	18.0336585839381	11.0327323562658
Varpa_0671.t01	21.6361920871223	46.2621629973765	22.4397306450736	39.6887092239928	34.1690373169354	35.8563801578637
Varpa_0672.t01	2732.65106060354	2244.76631816816	3039.46151587522	1834.50033746456	1930.55060840685	1962.90696505228
Varpa_0673.t01	140.635248566295	21.0282559078984	197.469629676648	15.8754836895971	16.1353787329972	26.6624365276422
Varpa_0674.t01	258.552495441111	30.4909710664527	308.546296369762	39.6887092239928	45.5587164225805	36.7757745208858
Varpa_0675.t01	1314.39866929268	262.85319884873	1776.10468055758	855.512176606067	928.258847110077	969.041658625342
Varpa_0676.t01	4618.24520099624	808.536439658694	6947.34060771479	1167.73002250148	1282.28803931055	1205.32600992203
Varpa_0677.t01	167.680488675197	39.953686225007	258.056902418346	37.9247665918153	40.8130167952283	37.695168883908
Varpa_0678.t01	194.7257287841	18.9254303171086	243.471077499049	33.5149100113717	36.0673171678762	34.0175914318194
Varpa_0679.t01	5172.13171842657	4345.48908336721	5432.65878917232	7943.03367269509	8219.55175457389	7473.75677700702
Varpa_0680.t01	1153.20903824362	116.706820288836	2247.33902410412	118.18415635589	126.235610087567	135.150971364255
Varpa_0681.t01	210.952872849442	44.1593374065867	380.353434433998	29.9870247470168	19.931938434879	29.4206196167087
Varpa_0682.t01	619.876903296053	67.2904189052749	925.638889109286	141.997381890285	102.507111950806	104.810957384525
Varpa_0683.t01	292.08859317615	37.8508606342171	417.378989998369	50.2723650170575	69.2872145593411	24.8236478015979
Varpa_0684.t01	174.171346301334	41.0050990204019	218.787373789468	89.0791029249616	73.0837742612228	54.2442674183066
Varpa_0685.t01	252.061637814974	49.4164013835613	374.743501772729	120.830070304156	125.286470162096	106.649746110569
Varpa_0686.t01	447.869176203431	60.9819421329054	691.143703868267	114.656271091535	112.947651130981	111.24671792568
Varpa_0687.t01	514.94137167351	59.9305293375105	630.556431126568	151.699066367261	133.82872949133	112.166112288702
Varpa_0688.t01	255.307066628043	16.8226047263187	482.454208869082	53.8002502814125	80.6768936649863	65.2769997745724
Varpa_0689.t01	184.989442344895	25.2339070894781	297.326431047225	44.0985658044364	22.7793582112902	48.7279012401737
Varpa_0690.t01	183.907632740539	21.0282559078984	282.740606127927	57.3281355457674	46.5078563480509	53.3248730552845
Varpa_0691.t01	55.1722898221617	15.7711919309238	54.9773400804303	46.7444797527026	43.6604365716396	39.5339576099523
Varpa_0692.t01	37.8633361524639	13.668366340134	57.2213131449377	23.8132255343957	15.1862388075268	30.3400139797308
Varpa_0693.t01	359.160788646229	70.4446572914597	442.06269370795	44.9805371205252	51.253555975403	62.5188166855059
Varpa_0694	1002.83750323812	178.740175217136	1778.34865362208	231.076484815247	258.166059727956	221.574041488337
Varpa_0695.t01	349.424502207024	450.004676429026	355.669730724417	288.404620361014	263.860899280779	227.09040766647
Varpa_0696.t01	106.017341226899	76.7531340638292	104.344747499592	24.6951968504844	28.4741977641128	37.695168883908
Varpa_0697.t01	99.5264836007624	75.7017212684343	126.784478144666	62.6199634422997	53.1518358263439	50.566689966218
Varpa_0698.t01	37.8633361524639	55.7248781559308	31.415622903103	33.5149100113717	15.1862388075268	20.2266759864872
Varpa_0699.t01	36.7815265481078	30.4909710664527	39.2695286288788	28.2230821148393	24.6776380622311	24.8236478015979
Varpa_0700.t01	64.9085762613667	70.4446572914597	30.2936363708494	67.9117913388321	55.0501156772847	45.9697181511073
Varpa_0701.t01	147.126106192431	78.855959654619	124.540505080159	80.2593897640743	69.2872145593411	84.5842813980374
Varpa_0702.t01	1696.27745963038	275.470152393469	2463.88242482908	335.149100113717	359.724031753292	286.85104126291
Varpa_0703.t01	521.432229299646	397.43403665928	722.55932677137	160.518779528149	175.590886212029	135.150971364255
Varpa_0704.t01	417.578507281459	475.238583518504	491.430101127112	256.65365298182	239.183261218547	258.349816009223
Varpa_0705.t01	405.678601633542	266.007437234915	453.282559030487	97.0168447697602	77.829473888575	90.1006475761703
Varpa_0706.t01	252.061637814974	277.572977984259	225.51929298299	72.3216479192758	73.0837742612228	79.9873095829267
Varpa_0707.t01	787.55739197125	691.829619369858	740.511111287429	232.840427447424	204.065083976142	229.848590755536
Varpa_0708.t01	689.112717974844	555.145955968518	655.240134836149	700.285224974451	590.365033642605	657.366969560834
Varpa_0709.t01	4174.70326321024	3162.64968854792	4375.74747578935	4302.25607988082	4822.57996131524	4661.32942052228
Varpa_0710.t01	2628.79733858535	1929.34247954968	3120.24454619748	2832.891867277	2999.28216448655	2931.0292293146
Varpa_0711.t01	1139.14551338699	999.893568420569	1373.3115154785	1572.5548565862	1642.96121098931	1635.6025718164
Varpa_0712.t01	1804.458420066	1846.28086871348	2096.99282878213	2446.58843083013	2444.03530808635	2534.77025885206
Varpa_0713.t01	1934.27557258873	1540.31974525356	2219.28936079778	2610.63509562264	2647.15125213702	2723.2461032716
Varpa_0714.t01	209.871063245086	256.544722076361	215.421414192707	130.531754781132	158.506367553561	133.312182638211
Varpa_0715.t01	195.807538388456	248.133419713201	190.737710483126	104.954586614559	98.7105522489244	95.6170137543032
Varpa_0716.t01	129.817152522733	108.295517925677	109.954680160861	49.3903937009688	41.7621567206988	52.4054786922623
Varpa_0717.t01	254.225257023686	232.362227782277	235.617171773273	85.5512176606067	75.9311940376341	78.1485208568824
Varpa_0718.t01	612.30423606556	401.63968784086	568.847171852616	112.010357143269	116.744210832862	114.924295377768
Varpa_0719.t01	624.204141713477	546.734653605359	743.87707088419	304.280104050611	302.775636225066	277.657097632688
Varpa_0720.t01	1615.14173930368	1284.82643597259	1601.074781526	699.403253658362	657.753968351006	674.835462458255
Varpa_0721.t01	216.361920871223	98.8328027671225	269.276767740883	135.823582677664	81.6260335904567	137.909154453322
Varpa_0722.t01	218.525540079935	279.675803575049	233.373198708765	339.558956694161	285.691117566598	237.203745659714
Varpa_0723.t01	14789.4191011524	2989.16657730776	28645.4381549687	7033.72124580761	8203.4163758409	7730.2678042902
Varpa_0724.t01	4485.18261966044	1295.34056392654	5298.02040530188	1856.54962036677	2092.85353566229	2009.79607756641
Varpa_0725.t01	108.180960435611	67.2904189052749	120.052558951144	73.2036192353645	58.8466753791664	86.4230701240817
Varpa_0726.t01	939.010736581106	746.503084730393	964.908417738165	514.189277279729	514.433839604971	511.183265840313
Varpa_0727.t01	246.652589793194	99.8842155625174	203.079562337916	53.8002502814125	69.2872145593411	90.1006475761703
Varpa_0728.t01	669.640145096434	498.369665017192	617.092592739524	379.247665918153	373.961130635348	411.888674633921
Varpa_0729.t01	306.15211803278	285.984280347418	308.546296369762	215.20100112565	171.794326510147	169.168562796075
Varpa_0730.t01	535.495754156276	614.025072510633	519.479764433454	520.36307649235	483.112222064447	468.891125141294
Varpa_0731.t01	567.950042286959	381.662844728356	685.533771206999	170.220464005125	237.284981367607	194.911604960695
Varpa_0732.t01	27.0452401089028	15.7711919309238	15.7078114515515	15.8754836895971	19.931938434879	13.7909154453322
Varpa_0733.t01	82.2175299310645	51.5192269743511	102.100774435085	51.1543363331463	47.4569962735213	28.5012252536865
Varpa_0734.t01	62.7449570526545	45.2107502019816	53.8553535481767	63.5019347583885	48.4061361989918	34.9369857948415
Varpa_0735.t01	305.070308428424	474.187170723109	297.326431047225	324.565444320652	328.402414212768	329.143181961928
Varpa_0736.t01	548.477469408549	650.824520349456	483.576195401336	691.465511813563	667.24536760571	625.188166855059
Varpa_0737.t01	1929.9483341713	1173.37667966073	2150.84818233031	1468.48224128773	1547.0980785168	1563.88981150067
Varpa_0738.t01	2410.27179850542	1401.53325626143	2636.66835079615	1446.43295838552	1722.68896472882	1618.13407891898
Varpa_0739.t01	551.722898221617	362.737414411248	532.943602820498	437.45777278001	551.450296698318	390.742604284412
Varpa_0740.t01	1871.53061553607	1785.29892658057	2348.31781200695	2161.71169573347	2089.05697596041	1893.0329934626
Varpa_0741.t01	120.080866083528	133.529425015155	77.4170707255039	115.538242407623	145.218408596975	137.909154453322
Varpa_0742.t01	1501.55173084628	1219.63884265811	1731.22521926743	917.250168732278	1114.29027250228	1105.11202435262
Varpa_0743.t01	27.0452401089028	11.5655407493441	11.2198653225368	4.40985658044364	17.0845186584677	13.7909154453322
Varpa_0744.t01	313.724785263273	50.4678141789562	405.037138143579	123.475984252422	139.523569044153	121.360055918923
Varpa_0745.t01	475.99622591669	516.243682538906	436.452761046682	966.640562433247	1104.79887324758	1000.30106696809
Varpa_0746.t01	1589.17830879913	1579.22201868317	1483.26619563937	2789.67527278865	2759.14976334253	2964.1274263834
Varpa_0747.t01	1952.66633586278	1480.38921591605	1000.81198677028	273.411107987506	249.623800398722	251.914055468068
Varpa_0748.t01	4389.9833744771	3662.07076636051	4820.05414256181	4494.52582678816	4776.07210496719	5199.17512289024
Varpa_0749.t01	2207.97340249083	2389.86128393265	2243.97306450736	2802.02287121389	2533.25446108057	2520.0599490437
Varpa_0750.t01	1053.68255464285	1034.5901906686	909.931077657735	1896.23832959077	1931.49974833232	2100.8161195056
Varpa_0751.t01	4451.6465219254	1285.87784876799	4900.83717288408	1837.14625141282	2094.75181551323	2041.05548590916
Varpa_0752.t01	424.069364907596	433.182071702707	394.939259353295	437.45777278001	464.129423555039	424.760195716231
Varpa_0753.t01	31.3724785263273	59.9305293375105	57.2213131449377	80.2593897640743	74.0329141866933	65.2769997745724
Varpa_0754.t01	434.887460951157	308.063949050712	428.598855320906	382.775551182508	328.402414212768	351.20864667446
Varpa_0755.t01	115.753627666104	158.763332104633	127.90646467692	122.594012936333	141.421848895094	141.58673190541
Varpa_0756.t01	497.632418003812	430.027833316522	494.796060723873	343.968813274604	356.87661197688	400.855942277656
Varpa_0757.t01	858.956825858753	1031.43595228242	894.223266206183	1132.45116985793	1119.9851120551	1137.29082705839
Varpa_0758.t01	1470.17925231996	1474.08073914368	1592.09888926797	2330.16821710642	2502.88198346551	2520.0599490437
Varpa_0759.t01	1138.06370378263	844.284474702121	1348.62781176892	1236.5237851564	1389.5408508887	1400.23761488273
Varpa_0760.t01	861.120445067466	758.068625479738	824.660101206455	1571.67288527011	1516.72560090174	1557.45405095952
Varpa_0761.t01	1812.03108729649	1339.49990133313	2148.6042092658	2839.94763780571	3327.68457869932	3179.26570733058
Varpa_0762.t01	992.019407194555	950.477167037008	1078.22905749579	1821.27076772323	1951.4316867672	2030.94214791592
Varpa_0763.t01	1141.3091325957	934.705975106084	1247.64902386609	1720.72603768911	1705.60444607036	1925.21179616837
Varpa_0764.t01	4145.49440389262	2649.5602443952	4463.26242530514	6516.88605457962	7103.36320222067	7137.25844014092
Varpa_0765.t01	315.888404471985	322.783728186241	318.644175160045	1086.58866142131	1085.81607473817	974.558024803475
Varpa_0766.t01	322.379262098122	315.423838618476	317.522188627791	719.688593928403	671.991067233062	717.127603157274
Varpa_0767.t01	811.357203267084	711.806462482361	1013.15383862507	1437.61324522463	1437.9469870877	1553.77647350743
Varpa_0768.t01	5482.61107487678	4549.46316567382	6191.12168497581	3966.22500845101	4324.28150044326	4592.37484329562
Varpa_0769.t01	4151.98526151876	3928.07820359542	3965.10040498451	5228.32596177399	5531.58748564165	5338.00367170658
Varpa_0770.t01	2109.52872849442	1229.10155781666	1414.82501717189	24360.0477503707	26443.0383236061	28083.8202128745
Varpa_0771.t01	6084.09721489878	4869.09265547388	6139.51030449214	5918.90950227146	5745.14396887249	6957.9765393516
Varpa_0772.t01	2493.57113804084	2780.98684381956	2513.24983224824	3173.33279528725	2931.89322977815	2904.36679278696
Varpa_0773.t01	5665.43689801296	4941.64013835613	6210.19545602412	4591.54267155792	4535.93970382317	4671.44275851552
Varpa_0774.t01	4841.0979794936	4619.90782296528	4824.54208869083	4000.62188977847	3740.56044627895	4376.31716798541
Varpa_0775.t01	3751.715707907	3417.09158503349	3740.70309853377	2714.70771092111	2679.42200960301	3098.35900338463
Varpa_0776.t01	1615.14173930368	1807.37859528387	1562.92723942938	1589.31231159189	1538.55581918756	1777.18930372181
Varpa_0777.t01	3146.98413907193	4018.49970399939	3140.44030377805	4177.01615299622	4031.94640339837	4267.8286331488
Varpa_0778.t01	3097.22089727155	3407.62886987494	3413.0830311157	4435.43374861022	4972.54406953956	4607.08515310397
Varpa_0779.t01	1181.33608795687	2036.58658467996	1157.8901012858	3044.56498313829	3069.51851897136	2834.49282119728
Varpa_0780.t01	1315.48047889703	1606.55875136344	1021.00774435085	3024.27964286825	3074.26421859871	3103.87536956276
Varpa_0781.t01	1598.91459523833	1616.02146652199	1670.63794652573	2139.66241283126	2399.42573158924	2447.42779436495
Varpa_0782.t01	864.365873880534	865.312730610019	711.339461448833	1434.96733127636	1376.25289193212	1402.99579797179
Varpa_0783.t01	162.271440653417	238.670704554647	127.90646467692	425.992145670856	462.231143704098	408.211097181833
Varpa_0784.t01	1756.85879747433	2469.76865638267	1393.50727305907	2815.25244095522	2634.8124331059	2723.2461032716
Varpa_0785.t01	2560.64333351092	2587.5268894669	2626.57047200587	3638.13167886601	3510.86858431511	3613.21984667703
Varpa_0786.t01	1151.0454190349	1487.74910548381	1090.57090935058	2951.07602363289	2860.70773536787	3110.31113010392
Varpa_0787.t01	707.503481248898	856.90142824686	581.189023707406	1906.82198538383	1725.53638450524	1813.96507824269
Varpa_0788.t01	110.344579644323	205.025495102009	118.93057241889	478.028453320091	467.92598325692	461.535970237117
Varpa_0789.t01	71.3994338875034	140.889314582919	92.0028956448018	317.509673791942	271.454018684542	259.269210372245
Varpa_0790.t01	2457.87142109709	2500.25962744912	2339.34191974892	2503.9165663759	2584.50801705597	2445.58900563891
Varpa_0791.t01	706.421671644541	904.215004039631	638.410336852344	1185.36944882325	1250.96642177002	1111.54778489377
Varpa_0792.t01	812.439012871441	826.410457180407	557.627306530079	2165.23958099783	1699.90960651753	2058.52397880658
Varpa_0793.t01	726.976054127308	699.189508937622	774.170707255039	958.702820588448	894.089809793142	1039.83502457805
Varpa_0794.t01	1581.60564156864	1821.046961624	1560.68326636487	1578.72865579882	1710.35014569771	1604.34316347364
Varpa_0795.t01	874.102160319739	1157.60548772981	771.926734190532	1803.63134140145	1823.29779682869	1762.47899391345
Varpa_0796.t01	635.022237757038	665.544299484985	623.824511933046	1360.88174072491	1308.86395722372	1360.70365727278
Varpa_0797.t01	640.431285778819	856.90142824686	531.821616288244	1090.11654668567	1057.34187697406	1114.30596798284
Varpa_0798.t01	4827.03445463697	3678.89337108683	5107.28269481875	4132.91758719178	3996.82822615597	4459.06266065741
Varpa_0799.t01	2310.74531490466	2725.26196566363	2378.6114483778	3541.11483409625	3499.47890520946	3463.35856550442
Varpa_0800.t01	250.979828210618	237.619291759252	154.834141451008	388.067379079041	373.011990709878	470.729913867339
Varpa_0801.t01	195.807538388456	160.866157695423	191.859697015379	499.195764906221	548.602876921906	606.800279594616
Varpa_0802.t01	68.1540050744351	80.9587852454089	5.6099326612684	164.928636108592	149.964108224327	140.667337542388
Varpa_0803.t01	24.8816209001906	41.0050990204019	67.3191919352208	135.823582677664	93.9648526215722	132.392788275189
Varpa_0804.t01	96.281054787694	165.071808877002	111.076666693114	470.090711475292	501.145880648385	451.422632243874
Varpa_0805.t01	299.661260406643	407.948164613229	410.647070804847	1118.33962880051	1176.93350758333	1247.61815062105
Varpa_0806.t01	272.61602029774	332.246443344795	330.986027014836	1148.32665354752	1291.77943856525	1308.29817858051
Varpa_0807.t01	90.8720067659135	116.706820288836	76.2950841932503	297.224333521902	291.385957119421	302.480745434286
Varpa_0808.t01	102.771912413831	149.300616946079	93.1248821770555	156.990894263794	154.70980785168	157.216436076787
Varpa_0809.t01	318.052023680697	292.292757119788	311.912255966523	258.417595613998	270.504878759072	310.755294701485
Varpa_0810.t01	54.0904802178056	80.9587852454089	87.5149495157871	39.6887092239928	65.4906548574594	87.3424644871039
Varpa_0811.t01	168.762298279554	188.202890375691	139.126329999456	218.728886390005	208.810783603494	223.412830214381
Varpa_0812.t01	150.3715350055	187.151477580296	150.346195321993	209.027201913029	218.302182858198	223.412830214381
Varpa_0813.t01	1172.68161112203	1060.87551055347	1224.08730668877	1732.19166479826	1944.7877072889	2207.46586561617
Varpa_0814.t01	249.898018606262	322.783728186241	244.593064031302	625.317663106909	666.296227680239	598.525730327417
Varpa_0815.t01	199.052967201525	242.876355736227	235.617171773273	361.608239596379	368.266291082525	330.06257632495
Varpa_0816.t01	636.104047361394	599.305293375105	727.047272900385	750.557589991508	733.68516238864	848.600997069441
Varpa_0817.t01	217.443730475579	189.254303171086	172.785925967067	250.479853769199	176.540026137499	265.7049709134
Varpa_0818.t01	97.3628643920501	100.935628357912	67.3191919352208	121.712041620245	103.456251876276	99.2945912063918
Varpa_0819.t01	107.099150831255	76.7531340638292	86.3929629835334	204.617345332585	170.845186584677	166.410379707008
Varpa_0820.t01	131.980771731446	110.398343516467	139.126329999456	189.623832959077	247.725520547781	221.574041488337
Varpa_0821.t01	205.543824827661	230.259402191488	240.105117902288	250.479853769199	246.776380622311	276.737703269666
Varpa_0822.t01	202.298396014593	175.585936830952	192.981683547633	313.981788527587	370.164570933466	310.755294701485
Varpa_0823.t01	80.0539107223523	89.3700876085682	95.3688552415628	136.705553993753	169.896046659206	198.589182412784
Varpa_0824.t01	255.307066628043	295.446995505973	265.910808144122	458.625084366139	429.960386238103	477.165674408494
Varpa_0825.t01	378.633361524639	418.462292567178	448.794612901472	525.654904388882	505.891580275737	545.200857272133
Varpa_0826.t01	114.671818061748	103.038453948702	120.052558951144	147.289209786818	179.387445913911	141.58673190541
Varpa_0827.t01	140.635248566295	158.763332104633	163.810033709037	256.65365298182	274.301438460953	303.400139797308
Varpa_0828.t01	120.080866083528	116.706820288836	166.054006773545	166.69257874077	166.099486957325	148.022492446566
Varpa_0829.t01	93.0356259746257	97.7813899717276	103.222760967339	67.9117913388321	71.185494410282	70.7933659527052
Varpa_0830.t01	62.7449570526545	73.5988956776444	88.6369360480407	44.9805371205252	38.9147369442875	34.0175914318194
Varpa_0831.t01	243.407160980125	231.310814986882	187.371750886365	299.870247470168	308.470475777889	307.997111612419
Varpa_0832.t01	195.807538388456	222.899512623723	225.51929298299	246.951968504844	238.234121293077	254.672238557134
Varpa_0833.t01	60.5813378439423	135.632250605945	59.4652862094451	94.370930821494	104.405391801747	91.0200419391925
Varpa_0834.t01	1171.59980151767	1255.38687770154	1590.97690273572	7181.01045559443	6193.13801369453	5640.48441714087
Varpa_0835.t01	10626.6157435901	9212.47891325029	14772.074683652	22068.6862711722	18587.0071604874	8185.36801398617
Varpa_0836.t01	2461.11684991016	2447.68898767937	2904.82313200478	4956.67879641866	4532.14314412129	1934.4057397986
Varpa_0837.t01	5848.26272114914	6673.31701237156	7350.13377279386	8801.19176324943	7461.18895412302	4873.7095183804
Varpa_0838.t01	781.066534345113	969.402597354117	1060.27727297973	961.348734536714	984.258102712832	922.152546111212
Varpa_0839.t01	2360.50855670504	2371.98726641094	3025.99767748818	1971.20589145831	1845.12801511451	2026.34517610081
Varpa_0840.t01	787.55739197125	844.284474702121	871.783535561109	769.96095894546	751.718820972578	713.450025705185
Varpa_0841.t01	842.729681793412	873.724032973179	1017.64178475409	747.911676043242	709.956664251879	630.704533033192
Varpa_0842.t01	751.857675027498	947.322928650823	920.028956448018	903.138627674858	962.427884427012	938.701644645611
Varpa_0843.t01	953.074261437735	910.523480812001	1201.64757604369	753.203503939774	758.362800450871	736.434884780739
Varpa_0844.t01	1676.80488675197	1855.74358387203	1973.57431023422	1285.03220754128	1492.04796283951	1487.58007936983
Varpa_0845.t01	1155.37265745233	2029.2266951122	1312.72424273681	1422.61973285112	1474.96344418104	1344.15455873838
Varpa_0846.t01	406.760411237898	576.174211876416	363.523636450192	1039.84418166861	817.209475830037	1062.8198836536
Varpa_0847.t01	413.251268864035	646.618869167876	574.457104513884	1254.16321147817	1309.81309714919	1236.58541826479
Varpa_0848.t01	1038.53722018187	1048.25855700874	994.080067576761	1288.56009280563	1335.43987513689	1382.76912198531
Varpa_0849.t01	1086.13684277354	1153.39983654823	1155.64612822129	889.909057933527	959.580464650601	984.671362796718
Varpa_0850.t01	2018.65672172851	1873.61760139375	1942.15868733112	2144.95424072779	2335.83335658272	2146.78583765671
Varpa_0851.t01	1707.09555567395	1870.46336300756	1611.17266031628	3016.34190102345	2666.13405064643	2909.88315896509
Varpa_0852.t01	53877.3637257475	37589.0588481638	58886.3411588022	22195.690140689	24146.1197039676	27670.0927495145
Varpa_0853.t01	1954.8299550715	1784.24751378518	1468.68037072007	1068.94923509954	1106.69715309852	1384.60791071135
Varpa_0854.t01	2305.33626688288	2350.95901050304	2166.55599378186	1349.41611361576	1273.74577998131	1598.82679729551
Varpa_0855.t01	7162.66139044182	5494.68326873385	7033.73357069832	3669.00067492911	3594.39289775651	4232.89164735396
Varpa_0856.t01	3336.30081983425	2783.08966941035	3540.98949579261	8584.2268194916	8503.34459228955	9531.36136145059
Varpa_0857.t01	8649.06778682712	7534.4240918	9019.64973278733	2897.27577335147	3184.36444995328	3719.8695927876
Varpa_0858.t01	296.415831593575	520.449333720486	222.153333386229	330.739243533273	243.9289608459	334.659548140061
Varpa_0859.t01	356.997169437517	616.127898101423	385.963367095266	451.569313837429	432.807806014514	449.583843517829
Varpa_0860.t01	1413.92515289344	1322.67729660681	1443.99666701049	1289.44206412172	1237.67846281344	1402.07640360877
Varpa_0861.t01	286.67954515437	302.806885073737	289.472525321449	224.902685602626	246.776380622311	219.735252762293
Varpa_0862.t01	115.753627666104	112.501169107256	118.93057241889	122.594012936333	99.6596921743948	112.166112288702
Varpa_0863.t01	475.99622591669	303.858297869132	535.187575885005	231.076484815247	217.353042932728	294.206196167087
Varpa_0864.t01	526.841277321427	367.994478388222	560.99326612684	303.398132734523	352.130912349528	366.838350845836
Varpa_0865.t01	1019.06464730346	773.839817410661	1040.08151539916	640.311175480417	675.787626934944	748.387011500027
Varpa_0866.t01	641.513095383175	521.50074651588	746.121043948697	587.392896515093	617.890091481248	576.460265614886
Varpa_0867.t01	390.533267172557	524.654984902065	484.69818193359	597.094580992069	658.703108276476	513.022054566357
Varpa_0868.t01	10.8180960435611	24.1824942940832	5.6099326612684	22.0492829022182	24.6776380622311	29.4206196167087
Varpa_0869.t01	728.057863731664	603.510944556684	629.434444594315	866.97780371522	936.801106439311	889.054349042415
Varpa_0870.t01	1271.12628511843	1028.28171389623	1343.01787910766	1335.30457255834	1535.70839941115	1464.59522029428
Varpa_0871.t01	908.720067659135	678.161253029724	975.006296528448	988.689845335465	1007.98660084959	1110.62839053075
Varpa_0872.t01	845.97511060648	653.97875873564	806.708316690396	715.278737347959	673.889347084003	709.772448253097
Varpa_0873.t01	955.237880646447	886.340986517918	1042.32548846367	1042.49009561688	1217.74652437856	1200.72903810692
Varpa_0874.t01	213.116492058154	165.071808877002	293.960471450464	442.749600676542	472.671682884272	515.780237655424
Varpa_0875.t01	472.750797103621	356.428937638878	501.527979917395	709.104938135338	802.972376947981	786.082180383935
Varpa_0876.t01	419.742126490172	364.840240002037	314.15622903103	756.731389204129	783.040438513102	846.762208343396
Varpa_0877.t01	617.71328408734	545.683240809964	615.97060620727	949.883107427561	925.411427333666	1046.2707851192
Varpa_0878.t01	924.947211724476	773.839817410661	949.200606286613	1002.80138639288	1302.21997774543	1412.18974160202
Varpa_0879.t01	1173.76342072638	942.065864673849	1200.52558951144	1194.18916198414	1200.66200572009	1312.89515039562
Varpa_0880.t01	986.610359172775	848.490125883701	1147.79222249551	2158.18381046912	2071.02331737647	2159.65735873902
Varpa_0881.t01	170.925917488266	191.357128761876	149.224208789739	218.728886390005	259.115199653426	213.299492221138
Varpa_0882.t01	907.638258054778	584.585514239576	849.343804916036	567.989527561141	584.670194089783	573.702082525819
Varpa_0883.t01	3642.45293786703	1927.23965395889	3198.78360345524	1293.85192070217	1240.52588258985	1248.53754498407
Varpa_0884.t01	693.439956392268	645.567456372481	606.994713949241	728.50830708929	792.531837767806	814.583405637621
Varpa_0885.t01	93.0356259746257	114.603994698046	92.0028956448018	128.767812148954	236.335841442136	140.667337542388
Varpa_0886.t01	76.808481909284	118.809645879626	75.1730976609966	104.07261529847	78.7786138140454	95.6170137543032
Varpa_0887.t01	56.2540994265179	93.5757387901479	59.4652862094451	67.0298200227434	69.2872145593411	48.7279012401737
Varpa_0888.t01	302.906689219711	337.503507321769	305.180336773001	519.481105176261	527.721798561557	473.488096956405
Varpa_0889.t01	496.550608399456	471.032932336924	501.527979917395	387.185407762952	464.129423555039	384.306843743257
Varpa_0890.t01	51.9268610090934	47.3135757927714	54.9773400804303	47.6264510687914	34.1690373169354	40.4533519729744
Varpa_0891.t01	86.544768348489	70.4446572914597	77.4170707255039	64.3839060744772	61.6940951555777	43.2115350620409
Varpa_0892.t01	23.7998112958345	15.7711919309238	20.1957575805662	22.0492829022182	10.4405391801747	20.2266759864872
Varpa_0893.t01	48.6814321960251	65.1875933144851	23.5617171773273	54.6822215975012	37.9655970188171	41.3727463359966
Varpa_0894.t01	19.47257287841	32.5937966572425	40.3915151611325	29.9870247470168	21.8302182858198	27.5818308906644
Varpa_0895.t01	47.599622591669	37.8508606342171	52.733367015923	31.7509673791942	40.8130167952283	25.7430421646201
Varpa_0896.t01	1901.82128445805	1498.26323343776	1742.44508458997	2349.57158606037	2404.17143121659	2246.0804288631
Varpa_0897.t01	427.314793720664	530.963461674435	387.08535362752	596.212609675981	629.279770586893	508.425082751247
Varpa_0898.t01	1051.51893543414	963.094120581747	1062.52124604424	965.758591117158	1028.86767920994	1245.77936189501
Varpa_0899.t01	120.080866083528	150.352029741474	115.564612822129	291.932505625369	300.877356374125	268.463154002467
Varpa_0900.t01	2403.78094087928	2053.40918940628	2590.66690297375	1636.05679134459	1588.86023523749	1784.54445862599
Varpa_0901.t01	1420.41601051958	958.888469400167	1667.27198692897	880.207373456551	1122.83253183151	973.638630440453
Varpa_0902.t01	257.470685836755	261.801786053335	199.713602741155	237.250284027868	235.386701516666	259.269210372245
Varpa_0903.t01	5.40904802178056	5.2570639769746	7.85390572577576	8.81971316088729	6.64397947829299	5.51636617813288
Varpa_0904.t01	801.620916827879	1007.25345798833	787.634545642083	1037.19826772035	1010.834020626	971.799841714408
Varpa_0905.t01	5486.9383132942	3743.02955160592	6017.21377247649	2218.15785996315	2324.44367747707	2690.1479062028
Varpa_0906.t01	75.7266723049279	39.953686225007	72.9291245964892	56.4461642296786	86.3717332178088	63.4382110485281
Varpa_0907.t01	73.5630530962157	66.23900610988	43.7574747578935	111.12838582718	90.1682929196905	92.8588306652367
Varpa_0908.t01	64.9085762613667	62.0333549283003	88.6369360480407	74.0855905514532	67.3889347084003	94.697619391281
Varpa_0909.t01	64.9085762613667	145.094965764499	103.222760967339	132.295697413309	85.4225932923384	107.569140473591
Varpa_0910.t01	8.6544768348489	14.7197791355289	21.3177441128199	22.931254218307	21.8302182858198	21.1460703495094
Varpa_0911.t01	74.6448627005718	47.3135757927714	72.9291245964892	66.1478487066547	65.4906548574594	72.6321546787495
Varpa_0912.t01	178.498584718759	140.889314582919	172.785925967067	163.164693476415	160.404647404502	154.458252987721
Varpa_0913.t01	49.7632418003812	62.0333549283003	41.5135016933862	88.1971316088729	37.9655970188171	45.9697181511073
Varpa_0914.t01	249.898018606262	321.732315390846	269.276767740883	487.730137797067	513.484699679501	567.266321984664
Varpa_0915.t01	384.04240954642	608.768008533659	534.065589352752	1040.7261529847	1058.29101689953	959.84771499512
Varpa_0916.t01	1711.42279409137	1365.785221218	1730.10323273517	2381.32255343957	2569.32177824844	2730.60125817577
Varpa_0917.t01	501.959656421236	304.909710664527	415.135016933862	369.545981441177	364.469731380644	417.405040812054
Varpa_0918.t01	33.5360977350395	42.0565118157968	46.0014478224009	31.7509673791942	49.3552761244622	41.3727463359966
Varpa_0919.t01	24.8816209001906	15.7711919309238	24.683703709581	28.2230821148393	16.1353787329972	17.4684928974208
Varpa_0920.t01	444.623747390362	405.845339022439	426.354882256398	478.028453320091	572.331375058667	599.445124690439
Varpa_0921.t01	1459.3611562764	244.979181327016	1960.11047184718	550.350101239367	580.873634387901	545.200857272133
Varpa_0922.t01	452.196414620855	284.932867552023	517.235791368947	306.044046682789	375.859410486289	280.415280721755
Varpa_0923.t01	102.771912413831	142.992140173709	136.882356934949	136.705553993753	137.625289193212	120.440661555901
Varpa_0924.t01	33.5360977350395	42.0565118157968	37.0255555643714	44.9805371205252	60.7449552301073	68.0351828636388
Varpa_0925.t01	6250.69589396962	4925.8689464252	9251.90094496385	985.16196007111	854.225932923384	1093.15989763333
Varpa_0926.t01	5726.0182358569	4169.90314653625	8614.61259464376	820.233323962518	833.344854563034	891.812532131482
Varpa_0927.t01	1517.77887491163	1526.65137891342	1800.78838426716	681.763827336587	807.718076575333	719.88578624634
Varpa_0928.t01	339.688215767819	329.09220495861	389.329326692027	347.496698538959	338.842953392942	409.130491544855
Varpa_0929.t01	848.138729815192	793.816660523165	958.176498544643	829.053037123405	816.260335904567	988.348940248807
Varpa_0930.t01	267.20697227596	222.899512623723	264.788821611869	255.771681665731	286.640257492069	294.206196167087
Varpa_0931.t01	217.443730475579	284.932867552023	217.665387257214	393.359206975573	353.080052274999	307.077717249397
Varpa_0932.t01	199.052967201525	209.231146283589	155.956127983262	262.827452194441	256.267779877015	246.397689289935
Varpa_0933.t01	42.1905745698884	33.6452094526375	58.3432996771914	45.8625084366139	51.253555975403	57.9218448703952
Varpa_0934.t01	95.1992451833379	129.323773833575	135.760370402695	212.555087177384	210.709063454435	249.155872379002
Varpa_0935.t01	445.705556994718	492.061188244823	445.428653304711	593.566695727715	625.483210885011	681.27122299941
Varpa_0936.t01	650.167572218024	746.503084730393	646.26424257812	944.591279531029	972.868423607187	962.605898084187
Varpa_0937.t01	391.615076776913	402.691100636254	525.089697094722	582.98303993465	520.128679157794	650.931209019679
Varpa_0938.t01	591.749853582794	694.983857756042	520.601750965708	694.11142576183	714.702363879231	615.994223224838
Varpa_0939.t01	101.690102809475	99.8842155625174	81.9050168545187	133.177668729398	97.7614123234539	90.1006475761703
Varpa_0940.t01	50.8450514047373	22.0796687032933	90.8809091125481	20.2853402700408	14.2370988820564	24.8236478015979
Varpa_0941.t01	130.89896212709	99.8842155625174	148.102222257486	112.892328459357	129.083029863978	164.571590980964
Varpa_0942.t01	47.599622591669	58.8791165421155	58.3432996771914	79.3774184479856	86.3717332178088	102.97216865848
Varpa_0943.t01	1353.3438150495	1718.0085076753	1767.12878829955	1612.2435658102	1716.04498525053	1877.40328929122
Varpa_0944.t01	704.258052435829	699.189508937622	639.532323384598	881.08934477264	807.718076575333	969.041658625342
Varpa_0945.t01	95.1992451833379	276.521565188864	141.370303063964	834.344865019938	847.581953445091	842.165236528286
Varpa_0946.t01	588.504424769725	442.644786861261	670.947946287701	392.477235659484	506.840720201208	453.261420969918
Varpa_0947.t01	325.62469091119	323.835140981635	237.86114483778	313.981788527587	313.216175405241	315.352266516596
Varpa_0948.t01	812.439012871441	495.215426631007	1032.22760967339	419.818346458235	421.418126908869	436.712322435519
Varpa_0949.t01	566.868232682603	658.18440991722	765.19481499701	688.819597865297	817.209475830037	729.079729876562
Varpa_0950.t01	301.824879615355	287.035693142813	318.644175160045	425.110174354767	454.638024300334	430.276561894364
Varpa_0951.t01	154.698773422924	212.385384669774	125.662491612412	200.207488752141	150.913248149798	133.312182638211
Varpa_0952.t01	961.728738272584	972.556835740301	907.687104593227	917.250168732278	891.24239001673	940.540433371655
Varpa_0953.t01	109.262770039967	186.100064784901	134.638383870442	295.460390889724	213.556483230846	257.430421646201
Varpa_0954.t01	126.571723709665	124.066709856601	152.590168386501	127.003869516777	112.947651130981	129.634605186123
Varpa_0955.t01	11.8999056479172	19.9768431125035	23.5617171773273	14.9935123735084	16.1353787329972	23.9042534385758
Varpa_0956.t01	261.797924254179	202.92266951122	227.763266047497	237.250284027868	244.87810077137	284.092858173843
Varpa_0957.t01	29.208859317615	15.7711919309238	32.5376094353567	22.0492829022182	13.287958956586	32.1788027057751
Varpa_0958.t01	170.925917488266	157.711919309238	134.638383870442	97.8988160858489	93.9648526215722	131.473393912167
Varpa_0959.t01	1839.07632740539	1753.75654271873	2116.06659983044	3292.39892295922	3605.78257686215	3354.87003066781
Varpa_0960.t01	3141.57509105015	3040.68580428211	3535.37956313135	2976.65319179946	2991.68904508278	3057.90565141166
Varpa_0961.t01	516.023181277866	601.408118965894	594.65286209445	808.767696853364	765.955919854634	764.016715671403
Varpa_0962.t01	501.959656421236	570.917147899442	498.162020320634	767.315044997194	791.582697842336	692.303955355676
Varpa_0963.t01	607.976997648135	615.076485306028	547.529427739796	906.666512939213	873.208731432792	946.97619391281
Varpa_0964.t01	6341.56790073553	4243.5020422139	7559.9452543253	4147.0291282492	4385.02645567337	4516.06511116478
Varpa_0965.t01	1321.97133652317	1499.31464623316	1297.01643128525	1769.23446007399	1747.36660279106	1642.95772672057
Varpa_0966.t01	13446.8933821465	8776.1426031614	14592.5568384914	4766.17299214349	4995.32342775085	4883.82285637364
Varpa_0967.t01	7777.12924571609	9574.16491486615	7947.03060795282	7311.54221037556	7374.81722090521	6798.00192018575
Varpa_0968.t01	414.333078468391	444.747612452051	449.916599433726	479.792395952269	512.53555975403	494.634167305915
Varpa_0969.t01	1926.70290535824	1681.20905983648	2594.03286257051	1025.73264061119	1013.68144040242	1044.43199639316
Varpa_0970.t01	1319.80771731446	1812.63565926084	1445.11865354274	4572.13930260397	4923.1887934151	4439.75537903394
Varpa_0971.t01	1889.92137881013	2596.98960462545	2065.57720587903	7931.56804558594	7993.65645231193	8080.55705660164
Varpa_0972.t01	403.51498242483	612.973659715239	509.381885643171	2204.04631890573	2333.93507673178	2250.67740067821
Varpa_0973.t01	1713.58641330008	2480.28278433662	1941.03670079887	7782.51489316694	7551.35724704271	7214.48756663478
Varpa_0974.t01	1377.14362634533	1815.78989764703	1575.26909128417	5333.28054838854	5962.49701180522	4829.57858895533
Varpa_0975.t01	1292.76247720555	1794.76164173913	1560.68326636487	5491.15341396843	5716.66977110838	5320.53517880916
Varpa_0976.t01	884.9202563633	1127.11451666335	891.979293141676	2437.76871766925	2222.88570545174	2394.10292130967
Varpa_0977.t01	2127.91949176847	2347.80477211686	2045.38144829846	5868.6371372544	6224.45963123506	5638.64562841482
Varpa_0978.t01	691.276337183556	747.554497525788	557.627306530079	1312.37331834003	1135.17135086263	1166.7114466751
Varpa_0979.t01	900.065590824286	1120.80603989099	939.10272749633	2629.1564932605	2715.48932677089	2501.67206178326
Varpa_0980.t01	923.86540212012	1220.6902554535	1064.76521910874	3620.49225254423	4118.31813661618	3631.60773393748
Varpa_0981.t01	2045.70196183741	1733.77969960622	2582.81299724797	3392.06168167725	3419.75115146995	3402.67853754496
Varpa_0982.t01	618.795093691696	978.865312512671	655.240134836149	2324.87638920989	2530.40704130416	2297.56651319234
Varpa_0983.t01	2371.3266527486	2072.33461972339	2738.76912523123	4689.44148764377	4531.19400419582	4611.68212491908
Varpa_0984.t01	19555.8722179454	13104.8090818023	22332.0199379773	17184.3291226728	17461.3272088794	19376.2362006917
Varpa_0985.t01	1879.10328276657	2224.78947505565	1538.2435357198	3797.76848707807	3415.00545184259	3595.75135377961
Varpa_0986.t01	83.2993395354207	167.174634467792	116.686599354383	210.791144545206	257.216919802486	222.493435851359
Varpa_0987.t01	349.424502207024	424.770769339548	402.793165079071	662.360458382635	767.854199705575	695.981532807764
Varpa_0988.t01	448.950985807787	612.973659715239	362.401649917939	923.423967944899	840.937973966798	892.731926494504
Varpa_0989.t01	929.274450141901	1167.06820288836	920.028956448018	1030.14249719164	1101.95145347117	978.235602255563
Varpa_0990.t01	173.089536696978	179.791588012531	142.492289596217	188.741861642988	194.573684721437	194.911604960695
Varpa_0991.t01	234.752684145276	406.896751817834	224.397306450736	518.599133860173	552.399436623788	456.938998422007
Varpa_0992.t01	597.158901604574	816.947742021853	599.140808223465	1053.07375140994	1070.62983593064	944.218010823744
Varpa_0993.t01	951.992451833379	970.454010149512	856.075724109558	1541.6858605231	1326.89761580766	1515.1619102605
Varpa_0994.t01	3774.43370959848	4465.35014204223	3453.47454627683	5353.56588865858	5424.33467406349	5317.77699572009
Varpa_0995.t01	1226.77209133983	1253.28405211075	1104.03474773762	1038.08023903643	1103.84973332211	1062.8198836536
Varpa_0996.t01	830.829776145494	1126.06310386796	961.542458141404	846.69246344518	921.614867631784	822.857954904821
Varpa_0997.t01	267.20697227596	434.233484498102	235.617171773273	463.034940946583	482.163082138977	489.117801127782
Varpa_0998.t01	774.575676718977	791.713834932375	796.610437900113	610.3241507334	548.602876921906	560.830561443509
Varpa_0999.t01	5265.1673444012	5058.34695864496	5496.61202151078	5716.05609957105	5258.23518710616	5789.42630395045
Varpa_1000.t01	7144.27062716777	6037.21227115763	7160.51804884299	4866.71772217761	5328.47154159097	5159.64116528028
Varpa_1001.t01	8642.57692920098	5784.87320026285	7840.44188738872	800.829955008566	821.955175457389	699.659110259853
Varpa_1002.t01	19.47257287841	1315.31740703905	17.9517845160589	832.58092238776	890.29325009126	8.27454926719931
Varpa_1003.t01	1277.61714274457	1340.55131412852	1320.57814846258	2113.20327334859	2079.5655767057	2055.76579571752
Varpa_1004.t01	2350.77227026583	3051.19993223606	2033.03959644367	2970.47939258684	3003.07872418843	3044.11473596633
Varpa_1005.t01	1391.20715120196	1715.90568208451	1341.8958925754	1650.16833240201	1448.38752626787	1653.99045907684
Varpa_1006.t01	1228.93571054854	2543.36755206031	1182.57380499538	1720.72603768911	1594.55507479032	1543.66313551418
Varpa_1007.t01	5121.28666702184	6672.26559957616	6196.73161763708	4707.96288528163	4597.63379897875	4300.00743585458
Varpa_1008.t01	2277.20921716962	3184.72935725121	2362.90363692625	1764.82460349355	1652.45261024401	1585.9552762132
Varpa_1009.t01	3720.34322938067	3904.94712209673	3634.11437796967	2694.42237065107	2658.54093124266	2602.80544171569
Varpa_1010.t01	2942.52212384863	2500.25962744912	3080.97501756861	2647.67789089836	2753.45492378971	2792.20068049826
Varpa_1011.t01	195368.323689088	203405.267984306	246037.060698313	286530.431314326	319054.335086809	348121.320403431
Varpa_1012.t01	15053.3806446153	18566.8985538789	16428.1268052584	45505.310053598	44301.1060213322	46741.0900216829
Varpa_1013.t01	33780.586705624	28061.156096295	38982.3000766219	49201.6518393258	48657.6582792414	59773.5051175218
Varpa_1014.t01	465.178129873128	564.608671127072	319.766161692299	1120.10357143269	938.699386290252	1066.49746110569
Varpa_1015.t01	1845.56718503153	2190.09285280762	1650.44218894516	3936.237983704	3954.1169295098	3741.01566313711
Varpa_1016.t01	369.978884689791	436.336310088892	314.15622903103	884.617230036995	868.46303180544	694.14274408172
Varpa_1017.t01	397.024124798693	373.251542365197	452.160572498233	427.756088303033	773.549039258398	403.614125366722
Varpa_1018.t01	503.041466025592	711.806462482361	410.647070804847	715.278737347959	673.889347084003	661.044547012923
Varpa_1019.t01	1495.06087322015	1400.48184346603	1752.54296338025	1683.68324241338	1416.11676880188	1608.94013528876
Varpa_1020.t01	3757.12475592878	2396.16976070502	3962.85643192	1098.05428853047	1221.54308408044	1224.6332915455
Varpa_1021.t01	1022.31007611653	1302.70045349431	1021.00774435085	1367.05553993753	1493.94624269045	1231.98844644968
Varpa_1022.t01	1201.89047043964	1112.39473752783	1503.46195321993	1276.21249438039	1429.40472775846	1335.88000947118
Varpa_1023.t01	8.6544768348489	14.7197791355289	12.3418518547905	17.6394263217746	20.8810783603494	14.7103098083543
Varpa_1024.t01	2628.79733858535	2324.67369061817	2939.60471450464	1906.82198538383	2127.9717129047	2030.0227535529
Varpa_1025.t01	2897.08612046567	1778.99044980821	3132.58639805228	2326.64033184207	2309.25743866955	2262.6295273975
Varpa_1026.t01	1346.85295742336	1592.8903850233	1338.52993297864	1023.08672666293	1002.29176129677	969.041658625342
Varpa_1027.t01	1083.97322356482	1681.20905983648	992.958081044507	1520.51854893697	1356.32095349724	1312.89515039562
Varpa_1028.t01	0	7.35988956776444	0	9.70168447697602	5.69483955282256	4.59697181511073
Varpa_1029.t01	5.40904802178056	13.668366340134	7.85390572577576	29.1050534309281	20.8810783603494	22.9848590755536
Varpa_1030.t01	34.6179073393956	115.655407493441	59.4652862094451	179.922148482101	160.404647404502	180.201295152341
Varpa_1031.t01	221.770968893003	228.156576600698	197.469629676648	495.667879641866	484.061361989917	477.165674408494
Varpa_1032.t01	637.18585696575	732.834718390259	647.386229110374	1015.14898481813	1051.64703742123	1185.09933393555
Varpa_1033.t01	495.4687987951	453.158914815211	530.699629755991	590.920781779448	587.517613866194	593.928758512306
Varpa_1034.t01	3113.44804133689	2596.98960462545	3321.08013547089	3167.15899607463	3022.06152269784	2955.8528771162
Varpa_1035.t01	585.258995956657	773.839817410661	609.238687013748	907.548484255302	1013.68144040242	848.600997069441
Varpa_1036.t01	630.694999339614	704.446572914597	635.044377255583	580.337125986384	634.974610139715	633.462716122259
Varpa_1037.t01	586.340805561013	524.654984902065	490.308114594858	1094.52640326611	1066.83327622876	1065.57806674267
Varpa_1038.t01	664.231097074653	778.045468592241	560.99326612684	933.125652421875	765.006779929164	869.74706741895
Varpa_1039.t01	491.141560377675	346.966222480324	453.282559030487	600.622466256424	674.838487009473	656.447575197812
Varpa_1040.t01	285.597735550014	275.470152393469	320.888148224553	526.536875704971	525.823518710616	559.911167080487
Varpa_1041.t01	108.180960435611	140.889314582919	80.783030322265	352.788526435492	283.792837715658	251.914055468068
Varpa_1042.t01	48.6814321960251	51.5192269743511	44.8794612901472	104.954586614559	109.151091429099	106.649746110569
Varpa_1043.t01	3584.0352192318	2303.64543471027	3469.18235772838	955.174935324093	1011.78316055147	1011.33379932436
Varpa_1044.t01	1083.97322356482	1090.31506882453	1156.76811475354	2030.29796963625	2050.14223901612	2188.15858399271
Varpa_1045.t01	531.168515738851	398.485449454675	531.821616288244	692.347483129652	740.329141866933	767.694293123492
Varpa_1046.t01	2723.99658376869	1949.31932266218	2891.35929361773	2342.51581553166	2218.14000582439	2503.5108505093
Varpa_1047.t01	3111.28442212818	3401.32039310257	2833.01599394054	2610.63509562264	2961.31656746773	2637.74242751054
Varpa_1048.t01	324.542881306834	547.786066400753	354.547744192163	528.300818337149	556.19599632567	505.66689966218
Varpa_1049.t01	984.446739964062	1113.44615032322	976.128283060702	924.305939260988	1045.95219786841	1010.41440496134
Varpa_1050.t01	96.281054787694	95.6785643809378	134.638383870442	60.8560208101223	72.1346343357524	64.3576054115502
Varpa_1051.t01	2889.51345323518	1356.32250605945	3431.03481563175	3986.51034872105	4237.90976722545	4233.81104171698
Varpa_1052.t01	3075.58470518443	1696.9802517674	3603.82074159882	6857.32698258987	7055.90620594715	7053.5935531059
Varpa_1053.t01	1540.4968766031	1011.45910916991	1529.26764346177	3896.54927448	4418.24635306484	3947.87939481709
Varpa_1054.t01	147.126106192431	189.254303171086	154.834141451008	138.46949662593	189.827985094085	134.231577001233
Varpa_1055.t01	463.014510664416	446.850438042841	435.330774514428	500.077736222309	499.247600797444	494.634167305915
Varpa_1056.t01	4900.59750773319	4791.28810861465	5834.32996771914	1472.01012655209	1205.40770534744	992.026517700896
Varpa_1057.t01	861.120445067466	856.90142824686	768.560774593771	1063.65740720301	935.85196651384	1026.96350349574
Varpa_1058.t01	565.786423078247	783.302532569216	591.28690249769	1159.79228065668	1284.18631916149	1239.34360135385
Varpa_1059.t01	6037.57940191146	4599.93097985278	6428.98282981359	8782.67036561156	9405.02752148646	9390.6940239082
Varpa_1060.t01	1618.38716811674	1994.53007286416	1658.29609467094	2588.58581272042	2737.31954505671	2747.15035671017
Varpa_1061.t01	644.758524196243	639.258979600112	686.655757739252	544.176302026746	543.857177294554	684.948800451499
Varpa_1062.t01	16549.5233274398	11806.3142794896	14402.9411145405	4042.07454163464	4053.77662168419	4531.69481533616
Varpa_1063.t01	113.590008457392	156.660506513843	113.320639757622	133.177668729398	110.100231354569	86.4230701240817
Varpa_1064.t01	633.940428152682	716.012113663941	638.410336852344	435.693830147832	429.960386238103	463.374758963162
Varpa_1065.t01	821.093489706289	610.870834124449	755.096936206727	547.704187291101	497.349320946503	535.087519278889
Varpa_1066.t01	2764.02353912987	2851.43150111102	2871.16353603717	1995.90108830879	2093.80267558776	2005.1991057513
Varpa_1067.t01	136.30801014887	127.220948242785	130.150437741427	156.990894263794	179.387445913911	145.264309357499
Varpa_1068.t01	2626.63371937664	1906.21139805099	2909.31107813379	3713.98121204964	3975.94714779562	4111.53159143504
Varpa_1069.t01	448.950985807787	435.284897293497	370.255555643715	338.676985378072	325.554994436356	411.888674633921
Varpa_1070.t01	437.051080159869	358.531763229668	351.181784595402	231.076484815247	200.26852427426	280.415280721755
Varpa_1071.t01	176.334965510046	198.71701832964	184.005791289604	129.649783465043	119.591630609274	127.795816460078
Varpa_1072.t01	646.922143404955	510.986618561931	477.966262740068	244.306054556578	211.658203379905	234.445562570647
Varpa_1073.t01	1292.76247720555	1010.40769637452	1463.0704380588	566.225584928964	547.653736996436	636.220899211325
Varpa_1074.t01	392.696886381269	398.485449454675	397.183232417803	220.492829022182	280.945417939246	265.7049709134
Varpa_1075.t01	651.24938182238	627.693438850768	568.847171852616	385.421465130774	341.690373169354	331.901365050995
Varpa_1076.t01	57.335909030874	90.4215004039632	85.2709764512797	100.544730034115	91.1174328451609	107.569140473591
Varpa_1077.t01	291.006783571794	311.218187436896	284.984579192435	341.322899326338	333.14811384012	435.792928072497
Varpa_1078.t01	123.326294896597	166.123221672397	120.052558951144	234.604370079602	279.996278013776	243.639506200869
Varpa_1079.t01	306.15211803278	335.40068173098	329.864040482582	635.019347583885	598.907292971839	651.850603382701
Varpa_1080.t01	610.140616856847	555.145955968518	666.460000158686	970.168447697602	895.988089644083	1153.83992559279
Varpa_1081.t01	91.9538163702696	77.8045468592241	78.5390572577576	155.226951631616	121.489910460215	188.47584441954
Varpa_1082.t01	72.4812434918595	95.6785643809378	111.076666693114	357.198383015935	350.232632498587	391.661998647434
Varpa_1083.t01	90.8720067659135	138.786488992129	111.076666693114	523.890961756705	400.53704854852	553.475406539332
Varpa_1084.t01	183.907632740539	268.110262825705	225.51929298299	672.062142859611	704.261824699056	624.268772492037
Varpa_1085.t01	93.0356259746257	111.449756311862	186.249764354111	767.315044997194	636.872889990656	676.674251184299
Varpa_1086.t01	279.106877923877	247.082006917806	306.302323305255	566.225584928964	435.655225790926	536.006913641911
Varpa_1087.t01	387.287838359488	396.382623863885	379.231447901744	171.102435321213	139.523569044153	138.828548816344
Varpa_1088.t01	221.770968893003	229.207989396093	256.934915886093	39226.5562543623	44031.5502824986	46134.2897420883
Varpa_1089.t01	417.578507281459	558.300194354703	292.838484918211	356.316411699846	314.165315330711	327.304393235884
Varpa_1090.t01	2335.62693580485	2560.19015678663	3029.36363708494	2296.65330709505	2364.30755434683	2435.47566764566
Varpa_1091.t01	937.92892697675	998.842155625174	1255.50292959187	1030.14249719164	908.326908675198	880.779799775216
Varpa_1092.t01	4021.08629939167	4484.27557235934	5516.80777909135	3663.70884703258	3888.62627465234	4025.10852131095
Varpa_1093.t01	2291.27274202625	2777.83260543338	3726.11727361447	1931.51718223432	1932.44888825779	1978.53666922366
Varpa_1094.t01	757.266723049279	1139.73147020809	848.221818383782	802.593897640743	818.158615755508	790.679152199045
Varpa_1095.t01	716.157958083747	1163.91396450218	969.39636386718	851.102320025623	809.616356426274	843.084630891308
Varpa_1096.t01	737.794150170869	1161.81113891139	1090.57090935058	750.557589991508	896.937229569553	744.709434047938
Varpa_1097.t01	567.950042286959	848.490125883701	655.240134836149	1340.59640045487	1239.57674266438	1254.97330552523
Varpa_1098.t01	258.552495441111	374.302955160592	268.15478120863	514.189277279729	531.518358263439	441.30929425063
Varpa_1099.t01	167.680488675197	282.830041961234	233.373198708765	422.464260406501	441.350065343748	424.760195716231
Varpa_1100.t01	408.924030446611	387.971321500726	370.255555643715	380.129637234242	427.112966461692	457.858392785029
Varpa_1101.t01	2248.000357852	2026.07245672601	2491.93208813542	28519.4244770451	28896.5650309471	32271.6615364403
Varpa_1102.t01	539.8229925737	428.976420521128	452.160572498233	500.077736222309	541.009757518143	493.714772942892
Varpa_1103.t01	365.651646272366	349.069048071114	357.913703788924	270.76519403924	269.555738833601	321.788027057751
Varpa_1104.t01	116.83543727046	107.244105130282	132.394410805934	103.190643982381	85.4225932923384	125.037633371012
Varpa_1105.t01	875.183969924095	603.510944556684	803.342357093635	513.30730596364	455.587164225805	520.377209470535
Varpa_1106.t01	6265.8412284306	7146.45277029927	5202.65155006032	4595.95252813837	5227.86270949111	4710.05732176245
Varpa_1107.t01	1412.84334328908	1680.15764704108	1230.81922588229	1265.62883858733	1587.91109531202	1407.59276978691
Varpa_1108.t01	1563.21487829458	1678.05482145029	1378.92144813977	1831.85442351629	1783.43391995893	1834.19175422918
Varpa_1109.t01	1669.23221952148	1549.78246041211	1449.60659967175	860.804004502599	979.51240308548	998.462278242051
Varpa_1110.t01	189.31668076232	150.352029741474	145.858249192978	195.797632171698	178.43830598844	184.798266967451
Varpa_1111.t01	355.915359833161	247.082006917806	400.549192014564	356.316411699846	386.299949666464	360.402590304681
Varpa_1112.t01	289.924973967438	431.079246111917	244.593064031302	244.306054556578	148.065828373387	193.992210597673
Varpa_1113.t01	1847.73080424024	1537.16550686737	1929.81683547633	599.740494940336	669.143647456651	718.966391883318
Varpa_1114.t01	2215.54606972132	1797.91588012531	2140.75030354002	1027.49658324337	1073.47725570705	1103.27323562658
Varpa_1115.t01	1103.44579644323	1189.14787159165	1029.98363660888	878.443430824374	839.039694115857	911.119813754947
Varpa_1116.t01	559.29556545211	606.665182942869	549.773400804303	463.916912262671	490.70534146821	505.66689966218
Varpa_1117.t01	481.40527393847	636.104741213927	414.013030401608	470.972682791381	514.433839604971	441.30929425063
Varpa_1118.t01	120.080866083528	153.506268127658	88.6369360480407	146.407238470729	118.642490683803	142.506126268433
Varpa_1119.t01	161.189631049061	236.567878963857	150.346195321993	188.741861642988	180.336585839381	210.541309132071
Varpa_1120.t01	461.93270106006	513.089444152721	405.037138143579	595.330638359892	587.517613866194	556.233589628398
Varpa_1121.t01	347.260882998312	310.166774641501	370.255555643715	418.054403826057	488.80706161727	527.732364374712
Varpa_1122.t01	279.106877923877	202.92266951122	308.546296369762	252.243796401376	239.183261218547	240.881323111802
Varpa_1123.t01	155.78058302728	139.837901787524	158.200101047769	83.7872750284292	86.3717332178088	132.392788275189
Varpa_1124.t01	270.452401089028	227.105163805303	304.058350240747	378.365694602065	296.131656746773	284.092858173843
Varpa_1125.t01	1578.36021275557	290.189931528998	1996.0140408793	346.61472722287	329.351554138238	386.145632469301
Varpa_1126.t01	1685.45936358682	240.773530145437	2497.54202079669	400.414977504283	449.892324672982	426.598984442276
Varpa_1127.t01	716.157958083747	803.279375681719	583.432996771914	2043.52753937758	2268.44442187432	2217.57920360942
Varpa_1128.t01	792.96643999303	800.125137295534	589.042929433182	2519.7920500655	2432.6456289807	2406.97444239198
Varpa_1129.t01	940.092546185462	1112.39473752783	877.393468222378	1413.80001969023	1538.55581918756	1349.67092491651
Varpa_1130.t01	143.880677379363	258.64754766715	164.932020241291	328.093329585007	391.045649293816	352.128041037482
Varpa_1131.t01	424.069364907596	628.744851646162	336.595959676104	1270.92066648386	1059.240156825	1231.06905208665
Varpa_1132.t01	497.632418003812	336.452094526375	353.425757659909	741.737876830621	820.056895606449	775.968842390691
Varpa_1133.t01	781.066534345113	790.66242213698	828.026060803216	2543.60527559989	1961.87222594737	2634.06485005845
Varpa_1134.t01	1795.80394323115	1445.69259366802	1556.19532023585	1547.85965973572	1482.55656358481	1702.71836031701
Varpa_1135.t01	17.3089536696978	12.616953544739	6.73191919352208	13.2295697413309	9.49139925470426	25.7430421646201
Varpa_1136.t01	1.08180960435611	1.05141279539492	1.12198653225368	0.881971316088729	0.949139925470426	0.919394363022146
Varpa_1137.t01	17.3089536696978	9.46271515855428	29.1716498385957	19.403368953952	23.7284981367607	21.1460703495094
Varpa_1138.t01	54.0904802178056	46.2621629973765	51.6113804836693	54.6822215975012	43.6604365716396	41.3727463359966
Varpa_1139.t01	18.3907632740539	33.6452094526375	16.8297979838052	37.9247665918153	35.1181772424058	26.6624365276422
Varpa_1140.t01	550.641088617261	705.497985709992	399.42720548231	460.389026998316	469.824263107861	492.79537857987
Varpa_1141.t01	412.169459259679	404.793926227044	355.669730724417	520.36307649235	541.009757518143	539.684491094
Varpa_1142.t01	464.096320268772	487.855537063243	319.766161692299	708.222966819249	564.738255654904	703.336687711942
Varpa_1143.t01	1214.87218569191	1531.9084428904	904.321144996466	3377.06816930374	3370.39587534548	3461.51977677838
Varpa_1144.t01	2154.96473187738	3106.92481039199	1924.20690281506	5505.26495502585	5270.57400613728	5499.81707959848
Varpa_1145.t01	968.219595898721	734.937543981049	948.07861975436	865.213861083043	1007.98660084959	949.734377001877
Varpa_1146.t01	648.003953009311	580.379863057996	663.094040561925	1211.82858830591	1243.37330236626	1299.10423495029
Varpa_1147.t01	5.40904802178056	3.15423838618476	8.97589225802944	16.7574550056858	25.6267779877015	29.4206196167087
Varpa_1148.t01	140.635248566295	159.814744900028	126.784478144666	173.74834926948	166.099486957325	120.440661555901
Varpa_1149.t01	143.880677379363	112.501169107256	120.052558951144	133.177668729398	144.269268671505	132.392788275189
Varpa_1150.t01	5.40904802178056	0	3.36595959676104	4.40985658044364	5.69483955282256	2.75818308906644
Varpa_1151.t01	16.2271440653417	35.7480350434273	34.7815824998641	32.632938695283	32.2707574659945	11.0327323562658
Varpa_1152.t01	563.622803869535	656.08158432643	594.65286209445	1038.96221035252	1111.44285272587	1056.38412311245
Varpa_1153.t01	587.422615165369	816.947742021853	531.821616288244	1389.10482283975	1511.97990127439	1418.62550214317
Varpa_1154.t01	554.968327034686	877.929684154759	547.529427739796	1208.30070304156	1190.22146653991	1101.43444690053
Varpa_1155.t01	7.57266723049279	13.668366340134	7.85390572577576	11.4656271091535	10.4405391801747	11.0327323562658
Varpa_1156.t01	4960.09703597278	4246.65628060008	5504.46592723656	4839.37661137886	5433.82607331819	5300.30850282267
Varpa_1157.t01	250.979828210618	497.318252221797	197.469629676648	491.258023061422	479.315662362565	433.954139346453
Varpa_1158.t01	470.587177894909	629.796264441557	476.844276207814	437.45777278001	596.059873195428	394.420181736501
Varpa_1159.t01	1275.45352353586	1582.37625706936	1277.94266023694	1648.40438976983	1623.02927255443	1653.07106471382
Varpa_1160.t01	161.189631049061	239.722117350042	139.126329999456	457.74311305005	435.655225790926	406.372308455789
Varpa_1161.t01	183.907632740539	219.745274237538	180.639831692843	318.391645108031	353.080052274999	296.044984893131
Varpa_1162.t01	159.026011840349	185.048651989506	144.736262660725	247.833939820933	230.641001889314	235.364956933669
Varpa_1163.t01	477.078035521046	712.857875277756	559.871279594586	466.562826210938	505.891580275737	422.002012627165
Varpa_1164.t01	4145.49440389262	2305.74826030106	4237.74313232215	1972.0878627744	2220.03828567533	2069.55671116285
Varpa_1165.t01	1105.60941565195	1347.91120369629	1115.25461306016	855.512176606067	959.580464650601	863.311306877795
Varpa_1166.t01	2254.49121547814	2657.97154675836	2644.52225652192	3663.70884703258	3610.5282764895	3577.36346651917
Varpa_1167.t01	259.634305045467	419.513705362573	246.83703709581	348.378669855048	347.385212722176	387.984421195346
Varpa_1168.t01	308.315737241492	236.567878963857	264.788821611869	501.841678854487	443.248345194689	440.389899887608
Varpa_1169.t01	1076.40055633433	1228.05014502127	923.394916044779	1113.92977222006	1149.40844974469	1168.55023540115
Varpa_1170.t01	751.857675027498	783.302532569216	724.803299835877	1253.28124016208	1352.52439379536	1317.49212221074
Varpa_1171.t01	707402.872955692	526334.091136311	687530.90723441	543021.801573986	567049.411373424	656935.773604577
Varpa_1172.t01	605.813378439423	1199.6619995456	415.135016933862	530.946732285415	473.620822809743	464.294153326184
Varpa_1173.t01	2408.10817929671	3103.7705720058	2208.06949547524	1706.61449663169	1720.79068487788	1736.73595174883
Varpa_1174.t01	27166.4027845907	21652.795108363	26272.4366392522	17104.9517042248	18924.9009739548	21716.0948545831
Varpa_1175.t01	1120.75475011293	1240.66709856601	922.272929512525	1158.0283380245	1098.15489376928	1248.53754498407
Varpa_1176.t01	1530.7605901639	1435.17846571407	1331.79801378512	1781.58205849923	1909.6695300465	1946.35786651788
Varpa_1177.t01	1251.65371224002	1415.20162260156	1180.32983193087	1286.79615017346	1542.35237888944	1289.91029132007
Varpa_1178.t01	245.570780188838	471.032932336924	221.031346853975	786.718413951146	807.718076575333	674.835462458255
Varpa_1179.t01	93.0356259746257	108.295517925677	102.100774435085	209.027201913029	190.777125019556	227.09040766647
Varpa_1180.t01	5936.97110870635	4594.6739158758	6568.10915981304	5193.92908044652	5337.01380092021	5824.36328974529
Varpa_1181.t01	4136.83992705777	3745.13237719671	4550.77737482093	872.269631611753	955.78390494872	1038.91563021502
Varpa_1182.t01	815.684441684509	1377.35076196735	681.045825077984	605.032322836868	574.229654909608	611.397251409727
Varpa_1183.t01	1344.68933821465	1800.0187057161	1138.81633023749	1138.62496907055	1204.45856542197	1231.06905208665
Varpa_1184.t01	371.060694294147	702.343747323807	318.644175160045	814.941496065985	803.921516873451	748.387011500027
Varpa_1185.t01	929.274450141901	214.488210260564	1034.47158273789	334.267128797628	477.417382511625	355.80561848957
Varpa_1186.t01	6058.13378439423	3698.87021419933	7084.22296464974	5806.89914512819	6162.76553607948	6913.84560992654
Varpa_1187.t01	4753.47140154076	4293.96985639286	5717.64336836475	6759.42816650402	7241.93763133935	7543.63074859671
Varpa_1188.t01	307.233927637136	289.138518733603	330.986027014836	143.761324522463	126.235610087567	163.652196617942
Varpa_1189.t01	291.006783571794	272.315914007284	326.498080885821	175.512291901657	141.421848895094	148.941886809588
Varpa_1190.t01	301.824879615355	264.95602443952	287.228552256942	281.348849832304	357.825751902351	220.654647125315
Varpa_1191.t01	1546.98773422924	1529.80561729961	1401.36117878485	606.796265469045	717.549783655642	776.888236753713
Varpa_1192.t01	207.707444036374	191.357128761876	118.93057241889	54.6822215975012	34.1690373169354	37.695168883908
Varpa_1193.t01	166.598679070841	140.889314582919	132.394410805934	54.6822215975012	42.7112966461692	72.6321546787495
Varpa_1194.t01	299.661260406643	240.773530145437	276.008686934405	116.420213723712	106.303671652688	88.261858850126
Varpa_1195.t01	354.833550228805	360.634588820458	317.522188627791	197.561574803875	237.284981367607	178.362506426296
Varpa_1196.t01	134.144390940158	193.459954352665	116.686599354383	127.003869516777	109.151091429099	128.7152108231
Varpa_1197.t01	347.260882998312	408.999577408624	261.422862015108	682.645798652676	800.124957171569	775.968842390691
Varpa_1198.t01	610.140616856847	719.166352050126	645.142256045866	1187.13339145543	1379.10031170853	1287.152108231
Varpa_1199.t01	1912.63938050161	1909.36563643718	2012.8438388631	2062.04893701545	2015.02406177372	2199.19131634897
Varpa_1200.t01	1100.20036763017	1142.88570859428	911.053064189988	1305.31754781132	1225.33964378232	1183.2605452095
Varpa_1201.t01	32339.6163126216	33227.7985728657	53371.7773527753	25648.6078431763	25456.8819410423	31433.1738773641
Varpa_1202.t01	5997.55244655029	5838.49525282799	9759.03885754251	6931.41257314132	5878.02355843835	7996.89216956663
Varpa_1203.t01	140.635248566295	235.516466168462	171.663939434813	217.846915073916	213.556483230846	216.057675310204
Varpa_1204.t01	57.335909030874	103.038453948702	74.0511111287429	63.5019347583885	88.2700130687497	97.4558024803475
Varpa_1205	104.935531622543	140.889314582919	130.150437741427	171.102435321213	153.760667926209	156.297041713765
Varpa_1206	15.1453344609856	24.1824942940832	17.9517845160589	28.2230821148393	26.5759179131719	30.3400139797308
Varpa_1207.t01	654.494810635448	660.28723550801	546.407441207542	896.964828462237	810.565496351744	838.487659076197
Varpa_1208.t01	652.331191426736	750.708735911973	1256.62491612412	231.076484815247	212.607343305376	195.830999323717
Varpa_1209.t01	638.267666570106	694.983857756042	730.413232497146	398.651034872105	397.689628772109	371.435322660947
Varpa_1210.t01	25.9634305045467	44.1593374065867	51.6113804836693	35.2788526435492	32.2707574659945	28.5012252536865
Varpa_1211.t01	710.748910061966	950.477167037008	628.312458062061	671.180171543523	710.905804177349	625.188166855059
Varpa_1212.t01	7144.27062716777	6017.23542804513	8332.99397504808	5762.80057932375	5607.51867967928	6056.05066922688
Varpa_1213.t01	907.638258054778	1213.33036588574	867.295589432095	1108.63794432353	941.546806066663	848.600997069441
Varpa_1214.t01	729.13967333602	1028.28171389623	615.97060620727	737.328020250177	723.244623208465	628.865744307148
Varpa_1215.t01	2725.07839337305	2506.56810422149	2546.90942821585	1651.0503037181	1563.23345724979	1614.45650146689
Varpa_1216.t01	1107.77303486066	1100.82919677848	1061.39925951198	1091.88048931785	1045.00305794294	957.089531906054
Varpa_1217.t01	6909.51794302249	5606.13302504571	7470.186331745	9654.05802590723	9021.5749915964	9667.43172717787
Varpa_1218.t01	1008.2465512599	1379.45358755814	890.857306609422	1577.84668448274	1634.41895166007	1515.1619102605
Varpa_1219.t01	3152.39318709371	3298.28193915387	3210.00346877778	1819.50682509105	1712.24842554865	1949.11604960695
Varpa_1220.t01	2175.51911436014	1887.28596773388	2590.66690297375	2014.42248594666	1959.02480617096	2144.94704893067
Varpa_1221.t01	388.369647963844	395.33121106849	384.841380563012	391.595264343396	388.198229517404	416.485646449032
Varpa_1222.t01	3262.73776673804	3206.80902595451	3615.04060692136	3673.41053150956	4040.48866272761	4111.53159143504
Varpa_1223.t01	1753.61336866126	1250.12981372456	1803.03235733166	1975.61574803875	1859.36511399657	1747.7686841051
Varpa_1224.t01	1403.10705684988	1276.41513360943	1534.87757612303	656.186659170014	630.228910512363	656.447575197812
Varpa_1225.t01	3453.13625710471	3958.56917466187	2898.09121281126	7998.59786560868	7085.32954363673	7965.63276122387
Varpa_1226.t01	7457.99541243104	11295.3276609276	6844.11784674745	9521.76232849392	10184.2714002977	9795.22754363794
Varpa_1227.t01	4270.98431799793	8585.83688719492	4490.19010207923	8533.07248315845	8144.56970046173	8648.74277294933
Varpa_1228.t01	2275.0455979609	3992.21438411451	2223.77730692679	4382.51546964489	3979.7437074975	4409.41536505421
Varpa_1229.t01	3695.46160848048	5674.47485674638	3551.0873745829	6477.19734535562	6166.56209578136	6701.46551206842
Varpa_1230.t01	17736.2684634185	23021.7345679672	17096.8307784816	19694.4194882613	19815.1942240461	21263.7528279762
Varpa_1231.t01	446.787366599074	1201.76482513639	398.305218950056	2414.83746345094	2568.37263832297	2343.53623134345
Varpa_1232.t01	1788.23127600065	1836.81815355493	1879.32744152491	1969.44194882613	1962.82136587284	1933.48634543557
Varpa_1233.t01	643.676714591887	851.644364269886	606.994713949241	1457.89858549467	1505.3359217961	1423.22247395828
Varpa_1234.t01	275.861449110809	456.313153201395	260.300875482854	506.25153543493	418.570707132458	350.289252311438
Varpa_1235.t01	414.333078468391	507.832380175747	329.864040482582	1007.21124297333	1068.7315560797	1026.96350349574
Varpa_1236.t01	629.613189735257	643.464630781691	485.820168465844	784.07250000288	710.905804177349	797.114912740201
Varpa_1237.t01	665.312906679009	795.919486113955	642.898282981359	860.804004502599	971.919283681717	816.422194363666
Varpa_1238.t01	68772.8001681268	46249.5460438318	84864.8173266039	40746.1928319832	41051.2509165214	46833.9488523481
Varpa_1239.t01	20664.7270624105	14357.0417211176	26607.910612396	14326.7420585453	14833.1587552518	16307.2978169238
Varpa_1240.t01	1237.59018738339	1457.25813441736	1285.79656596272	2664.43534590405	2528.50876145322	2461.21870981028
Varpa_1241.t01	472.750797103621	642.413217986296	419.622963062876	804.357840272921	753.617100823519	739.193067869805
Varpa_1242.t01	1627.04164495159	1727.47122283385	1674.00390612249	1950.92055118827	1978.00760468037	1973.02030304553
Varpa_1243.t01	4037.31344345701	3332.9785614019	3940.41670127492	3955.64135265795	3765.23808434118	4048.09338038651
Varpa_1244.t01	5207.83143537033	3958.56917466187	7540.87148327698	4686.79557369551	4733.36080832102	4929.79257452475
Varpa_1245.t01	1064.50065068641	1084.00659205216	1367.70158281724	1353.8259701962	1620.18185277802	1427.81944577339
Varpa_1246.t01	620.958712900409	853.747189860675	564.359225723601	2344.27975816384	1949.53340691626	2315.03500608976
Varpa_1247.t01	235.834493749633	244.979181327016	163.810033709037	576.809240722029	576.127934760549	540.603885457022
Varpa_1248.t01	717.239767688103	288.087105938208	665.338013626432	567.989527561141	509.688139977619	602.203307779506
Varpa_1249.t01	3580.78979041873	3027.01743794198	3950.51458006521	3990.9202053015	4107.87759743601	4282.53894295716
Varpa_1250.t01	2104.11968047264	1683.31188542727	2149.72619579805	2337.22398763513	2332.03679688084	2319.63197790487
Varpa_1251.t01	3023.65784417533	2829.35183240773	3047.315421601	3223.6051603043	3280.22758242579	3312.57788996879
Varpa_1252.t01	2592.01581203725	2206.91545753394	2587.30094337699	2256.08262655497	2200.10634724045	2241.48345704799
Varpa_1253.t01	905.474638846066	1059.82409775808	1097.3028285441	1046.01798088123	1082.96865496176	982.832574070674
Varpa_1254.t01	660.985668261585	974.659661331091	571.091144917123	1481.71181102906	1357.27009342271	1380.01093889624
Varpa_1255.t01	1579.44202235992	1486.69769268842	1519.16976467148	2276.36796682501	2591.15199653426	2258.95194994541
Varpa_1256.t01	2781.33249279957	2934.49311194722	2487.44414200641	3735.14852363577	3490.93664588023	4015.91457768073
Varpa_1257.t01	1404.18886645423	1621.27853049897	1294.77245822075	2676.78294432929	2852.16547603863	2518.22116031766
Varpa_1258.t01	5131.02295346104	5518.86576302794	5183.577779012	9906.3018223086	9573.02528829472	10453.5139075618
Varpa_1259.t01	1017.9828376991	1373.14511078577	982.860202254224	2074.39653544069	1992.24470356243	1849.82145840056
Varpa_1260.t01	2656.92438829861	2590.68112785308	2490.81010160317	2048.81936727412	2126.07343305376	2052.08821826543
Varpa_1261.t01	3481.26330681797	3013.34907160184	2893.60326668224	2086.74413386593	2055.83707856894	2454.78294926913
Varpa_1262.t01	961.728738272584	1116.60038870941	1005.2999328993	1346.77019966749	1364.86321282647	1415.8673190541
Varpa_1263.t01	2113.85596691184	1938.80519470823	2398.80720595837	2182.8790073196	2164.03903007257	2479.60659707073
Varpa_1264.t01	873.020350715383	890.546637699498	795.488451367859	1245.34349831729	1158.89984899939	1302.78181240238
Varpa_1265.t01	790.802820784318	950.477167037008	811.196262819411	1485.23969629342	1245.2715822172	1410.35095287597
Varpa_1266.t01	1817.44013531827	1634.9468968391	1881.57141458942	1864.48736221157	1698.96046659206	2004.27971138828
Varpa_1267.t01	1271.12628511843	1523.49714052724	1288.04053902722	1773.64431665443	1604.04647404502	1722.9450363035
Varpa_1268.t01	3325.48272379069	3645.24816163419	3538.74552272811	2911.38731440889	3019.21410292143	3215.12208748844
Varpa_1269.t01	4035.1498242483	4429.6021069988	4402.67515256344	5528.19620924415	6003.31002860045	5815.16934611507
Varpa_1270.t01	567.950042286959	911.574893607396	497.04003378838	1294.73389201825	1195.91630609274	1179.58296775741
Varpa_1271.t01	2884.1044052134	2767.31847747943	3590.35690321178	3752.78794995754	4048.08178213137	4324.83108365617
Varpa_1272.t01	104.935531622543	136.68366340134	105.466734031846	133.177668729398	143.320128746034	134.231577001233
Varpa_1273.t01	1360.91648227999	1350.01402928708	1429.41084209119	1947.39266592391	1789.12875951175	1976.69788049761
Varpa_1274.t01	504.123275629948	880.032509745548	590.164915965436	1068.06726378345	1081.07037511082	993.86530642694
Varpa_1275.t01	3669.49817797593	3336.13279978808	3509.57387288951	2725.29136671417	2799.01364021229	2991.70925727406
Varpa_1276.t01	785.393772762538	808.536439658694	749.487003545458	1285.03220754128	1301.27083781995	1231.06905208665
Varpa_1277.t01	203.380205618949	211.333971874379	216.54340072496	214.319029809561	235.386701516666	228.009802029492
Varpa_1278.t01	69.2358146787912	112.501169107256	68.4411784674745	73.2036192353645	49.3552761244622	47.8085068771516
Varpa_1279.t01	8531.1505399523	8307.21249641527	8849.10777988478	12186.197674398	10936.9393611957	11125.591186931
Varpa_1280.t01	15904.7648032436	13868.134771259	16531.3495662257	9669.93350959682	8536.56448968102	9015.58112379516
Varpa_1281.t01	14979.8175915191	11643.3452962033	17459.2324283995	5963.89003939198	6832.8583234616	6513.9090620119
Varpa_1282.t01	3089.64823004106	3406.57745707954	2904.82313200478	3318.85806244189	3371.34501527095	3253.73665073537
Varpa_1283.t01	1985.12062399347	2553.88168001426	1869.22956273463	1919.16958380907	2251.35990321585	1946.35786651788
Varpa_1284.t01	477.078035521046	197.665605534245	647.386229110374	203.735374016496	209.759923528964	195.830999323717
Varpa_1285.t01	1202.972280044	758.068625479738	1035.59356927015	1150.0905961797	1256.66126132284	1226.47208027154
Varpa_1286.t01	1307.90781166654	1201.76482513639	1555.0733337036	2398.08000844525	2230.4788248555	2701.18063855906
Varpa_1287.t01	434.887460951157	526.757810492855	462.258451288516	1303.55360517914	1078.2229553344	1242.10178444292
Varpa_1288.t01	633.940428152682	686.572555392883	549.773400804303	707.340995503161	715.651503804702	629.78513867017
Varpa_1289.t01	311.56116605456	267.05885003031	280.49663306342	421.582289090412	402.435328399461	401.775336640678
Varpa_1290.t01	1265.71723709665	1323.7287094022	1121.98653225368	1974.73377672266	2257.05474276867	2197.35252762293
Varpa_1291.t01	457.605462642636	625.590613259978	433.086801449921	822.879237910784	820.056895606449	810.905828185533
Varpa_1292.t01	384.04240954642	442.644786861261	419.622963062876	420.700317774324	513.484699679501	407.291702818811
Varpa_1293.t01	2436.23522900997	1926.18824116349	2398.80720595837	1682.80127109729	1591.70765501391	1656.74864216591
Varpa_1294.t01	508.450514047373	397.43403665928	497.04003378838	236.368312711779	267.65745898266	264.785576550378
Varpa_1295.t01	1710.34098448701	1379.45358755814	1933.18279507309	303.398132734523	323.656714585415	364.08016775677
Varpa_1296.t01	1139.14551338699	1153.39983654823	1096.18084201185	331.621214849362	362.571451529703	424.760195716231
Varpa_1297.t01	292.08859317615	322.783728186241	319.766161692299	181.686091114278	165.150347031854	136.9897600903
Varpa_1298.t01	5.40904802178056	4.20565118157968	5.6099326612684	4.40985658044364	4.74569962735213	4.59697181511073
Varpa_1299.t01	413.251268864035	534.11770006062	380.353434433998	265.473366142707	356.87661197688	252.83344983109
Varpa_1300.t01	237.998112958345	249.184832508596	298.448417579479	259.299566930086	281.894557864717	271.221337091533
Varpa_1301.t01	970.383215107433	851.644364269886	992.958081044507	767.315044997194	712.80408402829	793.437335288112
Varpa_1302.t01	353.751740624449	372.200129569802	381.475420966251	264.591394826619	293.284236970362	284.092858173843
Varpa_1303.t01	641.513095383175	749.657323116578	675.435892416716	720.570565244491	797.277537395158	682.190617362432
Varpa_1304.t01	31.3724785263273	28.3881454756628	39.2695286288788	66.1478487066547	76.8803339631045	65.2769997745724
Varpa_1305.t01	1493.97906361579	1763.21925787728	1932.06080854084	2991.64670417297	3020.1632428469	3213.2832987624
Varpa_1306.t01	4754.55321114511	3757.74933074145	5332.80198780174	2857.58706412748	2873.04655439898	3323.61062232506
Varpa_1307.t01	7878.81934852557	5293.86342481342	8879.40141625563	3906.25095895698	4121.16555639259	4300.00743585458
Varpa_1308.t01	1245.16285461389	1398.37901787524	1230.81922588229	598.858523624247	494.501901170092	524.974181285645
Varpa_1309.t01	310.479356450204	214.488210260564	391.573299756534	168.456521372947	128.133889938508	191.234027508606
Varpa_1310.t01	377.551551920283	258.64754766715	352.303771127656	186.095947694722	129.083029863978	129.634605186123
Varpa_1311.t01	150.3715350055	133.529425015155	118.93057241889	118.18415635589	81.6260335904567	114.924295377768
Varpa_1312.t01	29.208859317615	13.668366340134	26.9276767740883	3.52788526435492	0.949139925470426	2.75818308906644
Varpa_1313.t01	200.134776805881	260.75037325794	259.1788889506	67.0298200227434	61.6940951555777	35.8563801578637
Varpa_1314.t01	53.0086706134495	70.4446572914597	49.3674074191619	7.93774184479856	3.79655970188171	3.67757745208858
Varpa_1315.t01	945.501594207242	661.338648303405	880.759427819139	935.771566370141	995.647781818477	1064.65867237964
Varpa_1316.t01	759.430342257991	625.590613259978	665.338013626432	638.54723284824	610.296972077484	685.868194814521
Varpa_1317.t01	323.461071702478	418.462292567178	406.159124675832	706.459024187072	687.177306040589	718.046997520296
Varpa_1318.t01	860.038635463109	720.21776484552	944.712660157599	12.3475984252422	15.1862388075268	13.7909154453322
Varpa_1319.t01	226.098207310428	315.423838618476	280.49663306342	7475.58887516807	7620.64446160205	7625.45684690568
Varpa_1320.t01	146.044296588075	172.431698444767	99.8568013705775	2817.0163835874	3131.21261412694	2853.80010282074
Varpa_1321.t01	291.006783571794	300.704059482947	201.957575805662	4502.46356863296	4384.0773157479	4452.62690011625
Varpa_1322.t01	93.0356259746257	131.426599424365	78.5390572577576	2509.20839427243	2183.97096850745	2331.58410462416
Varpa_1323.t01	1434.47953537621	1543.47398363974	1413.70303063964	24480.8778206748	25379.0524671537	28248.3918038554
Varpa_1324.t01	230.425445727852	227.105163805303	267.032794676376	18165.9631974795	19401.369216541	20251.4996342888
Varpa_1325.t01	88.7083875572012	108.295517925677	132.394410805934	10323.4742548186	10579.1136092934	11479.5580166945
Varpa_1326.t01	142.798867775007	86.2158492223835	152.590168386501	11077.5597300744	10227.9318368693	12005.4515923432
Varpa_1327.t01	118.999056479172	80.9587852454089	125.662491612412	12261.1652362655	12893.1167475903	14457.4763585232
Varpa_1328.t01	268.288781880316	220.796687032933	295.082457982718	34006.1680344331	35867.9977835274	41462.8469835727
Varpa_1329.t01	209.871063245086	172.431698444767	261.422862015108	23245.2360068345	26941.3367844781	28452.4973524463
Varpa_1330.t01	53.0086706134495	28.3881454756628	86.3929629835334	5931.2571006967	6567.09914432988	6626.99456866363
Varpa_1331.t01	58.4177186352301	45.2107502019816	76.2950841932503	7598.1828881044	7569.39090562665	8976.96656054823
Varpa_1332.t01	14.0635248566295	24.1824942940832	16.8297979838052	2625.62860799615	3198.60154883534	3011.01653889753
Varpa_1333.t01	140.635248566295	223.950925419118	123.418518547905	3554.34440383758	3362.80275594172	3748.37081804129
Varpa_1334.t01	182.825823136183	188.202890375691	244.593064031302	67.0298200227434	72.1346343357524	66.1963941375945
Varpa_1335.t01	491.141560377675	649.773107554061	511.625858707678	428.638059619122	417.621567206988	369.596533934903
Varpa_1336.t01	3268.14681475982	2733.67326802679	3416.44899071246	2190.8167491644	2328.24023717896	2186.31979526666
Varpa_1337.t01	3329.80996220811	2741.03315759456	3170.7339401489	3016.34190102345	2826.53869805093	2998.14501781522
Varpa_1338.t01	5835.28100589687	4584.15978792185	5625.64047271995	5374.73320024471	5686.29729349333	5940.20697948609
Varpa_1339.t01	6584.97506171566	4706.12367218766	5771.49872191293	4585.3688723453	4642.24337547586	5425.34613619368
Varpa_1340.t01	730.221482940376	796.97089890935	720.315353706863	1023.08672666293	1101.95145347117	1181.42175648346
Varpa_1341.t01	22060.2614520298	5372.71938446804	28891.1532055323	16428.4797047848	20171.1216960975	19550.0017353029
Varpa_1342.t01	615.549664878628	543.580415219174	565.481212255855	630.609491003441	676.736766860414	581.976631793018
Varpa_1343.t01	1194.31780320915	975.711074126486	1068.1311787055	906.666512939213	897.886369495023	866.988884329884
Varpa_1344.t01	4155.23069033183	4423.29363022643	4280.37862054779	8985.52376831197	8643.81730125917	8966.85322255499
Varpa_1345.t01	660.985668261585	852.69577706528	816.806195480679	941.945365582762	879.852710911085	974.558024803475
Varpa_1346.t01	1529.67878055954	1679.10623424569	1985.91616208901	2427.18506187618	2442.13702823541	2724.16549763462
Varpa_1347.t01	169.84410788391	166.123221672397	180.639831692843	215.20100112565	172.743466435618	193.992210597673
Varpa_1348.t01	818.929870497577	669.749950666564	777.5366668518	1850.37582115415	1728.38380428165	2063.1209506217
Varpa_1349.t01	1842.32175621846	1532.95985568579	2066.69919241128	2291.36147919852	2310.20657859502	2632.2260613324
Varpa_1350.t01	433.805651346801	518.346508129696	273.764713869898	825.52515185905	710.905804177349	749.306405863049
Varpa_1351.t01	2467.60770753629	1885.18314214309	2811.69824982772	1847.72990720589	1831.84005615792	1920.61482435326
Varpa_1352.t01	1244.08104500953	1128.16592945875	1343.01787910766	998.391529812441	977.614123234539	906.522841939836
Varpa_1353.t01	1017.9828376991	821.153393203433	1141.06030330199	1106.87400169135	1127.57823145887	1111.54778489377
Varpa_1354.t01	315.888404471985	358.531763229668	270.398754273137	664.124401014813	584.670194089783	804.470067644378
Varpa_1355.t01	427.314793720664	454.210327610606	375.865488304983	684.409741284854	648.262569096301	663.802730101989
Varpa_1356.t01	292.08859317615	299.652646687552	298.448417579479	405.706805400815	390.096509368345	383.387449380235
Varpa_1357.t01	137.389819753226	201.871256715825	126.784478144666	174.630320585568	139.523569044153	159.974619165853
Varpa_1358.t01	5458.81126358094	4207.75400717047	5561.68724038149	3438.80616142995	3723.47592762048	3725.38595896574
Varpa_1359.t01	1153.20903824362	454.210327610606	1307.11431007554	538.002502814125	565.687395580374	522.215998196579
Varpa_1360.t01	152.535154214212	59.9305293375105	113.320639757622	228.430570866981	208.810783603494	205.944337316961
Varpa_1361.t01	758.348532653635	887.392399313313	659.728080965164	1012.50307086986	989.952942265655	1050.86775693431
Varpa_1362.t01	148.207915796787	117.758233084231	169.419966370306	156.990894263794	187.929705243144	208.702520406027
Varpa_1363.t01	241.243541771413	228.156576600698	314.15622903103	254.889710349643	300.877356374125	316.271660879618
Varpa_1364.t01	86.544768348489	85.1644364269885	97.6128283060702	61.737992126211	91.1174328451609	102.052774295458
Varpa_1365.t01	102.771912413831	101.987041153307	103.222760967339	86.4331889766954	81.6260335904567	86.4230701240817
Varpa_1366.t01	535.495754156276	379.560019137566	548.65141427205	245.188025872667	234.437561591195	252.83344983109
Varpa_1367.t01	77.8902915136401	49.4164013835613	62.8312458062061	31.7509673791942	46.5078563480509	42.2921406990187
Varpa_1368.t01	5.40904802178056	6.30847677236952	5.6099326612684	5.29182789653237	6.64397947829299	7.35515490417717
Varpa_1369.t01	5407.96621217621	4870.14406826927	5635.73835151024	4621.52969630494	4722.92026914084	4743.15551883125
Varpa_1370.t01	2977.14003118802	2441.380510907	3218.97936103581	2954.60390889724	3064.77281934401	2885.97890552652
Varpa_1371.t01	7620.26685308446	6070.85748061027	8742.51905932068	3444.09798932649	3819.339060093	4207.14860518934
Varpa_1372.t01	1566.46030710765	1345.8083781055	1820.98414184772	615.615978629933	623.58493103407	618.752406313904
Varpa_1373.t01	2954.42202949654	2426.66073177148	3059.65727345579	1392.6327081041	1319.30449640389	1399.31822051971
Varpa_1374.t01	7534.80389434032	6175.99876014976	8859.20565867506	5364.14954445165	5534.43490541806	5628.53229042158
Varpa_1375.t01	8455.42386764738	6713.27069859657	11093.0808443921	5955.95229754719	5639.78943714527	6180.16890823486
Varpa_1376.t01	365.651646272366	445.799025247446	304.058350240747	429.520030935211	404.333608250402	444.067477339696
Varpa_1377.t01	704.258052435829	1245.92416254298	685.533771206999	2564.77258718602	2481.05176517969	2353.64956933669
Varpa_1378.t01	363.488027063654	256.544722076361	291.716498385957	273.411107987506	250.572940324193	294.206196167087
Varpa_1379.t01	1149.96360943055	1976.65605534245	1041.20350193142	1705.7325253156	1534.75925948568	1387.36609380042
Varpa_1380.t01	1040.70083939058	1292.18632554036	989.592121447746	1374.99328178233	1294.62685834166	1454.48188230103
Varpa_1381.t01	10407.0083939058	11638.0882322264	10961.8084201185	16955.0165804897	15071.3928765449	16607.939773632
Varpa_1382.t01	5453.40221555916	5906.83708452866	5676.12986667137	2793.203158053	2598.74511593803	2593.61149808547
Varpa_1383.t01	5325.74868224514	6009.87553847736	5247.53101135046	3056.91258156353	2743.01438460953	2854.71949718376
Varpa_1384.t01	5903.43501097131	4824.93331806729	6774.55468174772	4229.93443196154	4290.11246312633	4425.04506922559
Varpa_1385.t01	5181.86800486578	5096.19781927918	5680.61781280038	5403.83825367564	4590.98981950045	5337.08427734356
Varpa_1386.t01	4676.66291963147	5566.17933882071	4704.48952973968	7262.15181667459	6735.09691113815	7114.27358106537
Varpa_1387.t01	3079.91194360185	1952.47356104837	3547.72141498614	3831.28339708944	4013.91274481443	4157.50130958614
Varpa_1388.t01	1197.56323202222	1416.25303539696	1174.7198992696	3206.84770529862	3402.66663281148	3262.9305943656
Varpa_1389.t01	2510.88009171054	3331.9271486065	2145.23824966904	2056.75710911892	2040.65083976142	2153.22159819787
Varpa_1390.t01	7642.98485477593	6126.5823587662	8013.22781335578	2303.70907762376	2665.18491072096	2654.29152604494
Varpa_1391.t01	8351.57014562919	7681.62188315529	9014.03980012607	3634.60379360165	4137.30093512559	4606.16575874095
Varpa_1392.t01	6255.02313238704	7404.04890517103	6984.36616327916	3928.3002418592	4626.10799674286	4372.63959053333
Varpa_1393.t01	2980.38546000109	2409.83812704516	3247.02902434215	1754.24094770048	1879.29705243144	1839.70812040731
Varpa_1394.t01	1513.4516364942	1485.64627989302	1532.63360305853	1275.3305230643	1312.6605169256	1297.26544622425
Varpa_1395.t01	575.522709517452	688.675380983673	528.455656691483	330.739243533273	361.622311604232	347.531069222371
Varpa_1396.t01	754.02129423621	1064.02974893966	779.780639916308	1090.11654668567	1040.25735831559	1027.88289785876
Varpa_1397.t01	3653.27103391059	2945.00723990117	3805.77831740448	2619.45480878352	2711.69276706901	2566.02966719481
Varpa_1398.t01	2086.81072680294	1532.95985568579	1858.00969741209	1914.75972722863	2051.09137894159	1821.32023314687
Varpa_1399.t01	878.429398737163	396.382623863885	770.804747658278	433.047916199566	399.58790862305	387.984421195346
Varpa_1400.t01	8798.35751222826	4854.37287633835	11093.0808443921	15081.7095051173	15241.2889232041	15810.8248608918
Varpa_1401.t01	5192.68610090934	4572.59424717251	6108.09468158904	4109.10436165739	3962.65918883903	3866.97269087115
Varpa_1402.t01	8.6544768348489	7.35988956776444	6.73191919352208	10.5836557930647	10.4405391801747	11.9521267192879
Varpa_1403.t01	2506.55285329311	1917.77693880033	2820.67414208575	2784.38344489212	3060.97625964213	2885.97890552652
Varpa_1404.t01	869.774921902315	873.724032973179	939.10272749633	1917.4056411769	2102.34493491699	1984.05303540179
Varpa_1405.t01	1437.72496418927	1001.99639401136	1613.41663338079	2788.79330147256	2593.05027638521	2726.92368072368
Varpa_1406.t01	378.633361524639	339.606332912559	433.086801449921	441.867629360453	467.92598325692	417.405040812054
Varpa_1407.t01	451.114605016499	525.70639769746	366.889596046953	583.865011250738	586.568473940724	596.686941601373
Varpa_1408.t01	653.413001031092	555.145955968518	705.729528787565	666.770314963079	705.210964624527	754.822772041182
Varpa_1409.t01	430.560222533733	393.2283854777	453.282559030487	778.780672106348	874.157871358263	826.535532356909
Varpa_1410.t01	442.46012818165	342.760571298744	521.723737497961	497.431822274043	503.044160499326	542.442674183066
Varpa_1411.t01	215.280111266866	280.727216370444	287.228552256942	451.569313837429	386.299949666464	356.725012852593
Varpa_1412.t01	128.735342918377	137.735076196735	133.516397338188	194.03368953952	142.370988820564	135.150971364255
Varpa_1413.t01	126.571723709665	148.249204150684	152.590168386501	177.276234533834	120.540770534744	162.73280225492
Varpa_1414.t01	2268.55474033477	483.649885881663	2650.13218918319	807.885725537276	972.868423607187	883.537982864282
Varpa_1415.t01	3946.4414366911	2456.10029004253	3948.2706070007	5176.28965412475	5313.28530278345	4985.8756306691
Varpa_1416.t01	883.838446758944	157.711919309238	1120.86454572143	282.230821148393	267.65745898266	286.85104126291
Varpa_1417.t01	1185.6633263743	822.204805998828	1068.1311787055	745.265762094976	761.210220227282	816.422194363666
Varpa_1418.t01	649.085762613667	696.035270551437	776.414680319547	470.972682791381	411.926727654165	410.969280270899
Varpa_1419.t01	71.3994338875034	95.6785643809378	31.415622903103	180.804119798189	150.913248149798	158.135830439809
Varpa_1420.t01	530.086706134495	857.952841042255	465.624410885277	1262.98292463906	1348.72783409348	1186.93812266159
Varpa_1421.t01	268.288781880316	232.362227782277	276.008686934405	180.804119798189	223.04788248555	187.556450056518
Varpa_1422.t01	2680.72419959445	3255.17401454267	2356.17171773273	1603.42385264931	1736.92606361088	1456.32067102708
Varpa_1423.t01	268.288781880316	290.189931528998	243.471077499049	300.752218786257	293.284236970362	305.238928523352
Varpa_1424.t01	376.469742315927	432.130658907312	370.255555643715	405.706805400815	375.859410486289	348.450463585393
Varpa_1425.t01	300.743070010999	295.446995505973	207.567508466931	336.913042745894	277.148858237365	274.898914543622
Varpa_1426.t01	14.0635248566295	13.668366340134	26.9276767740883	419.818346458235	431.858666089044	496.472956031959
Varpa_1427.t01	539.8229925737	437.387722884287	482.454208869082	565.343613612875	492.603621319151	519.457815107512
Varpa_1428.t01	419.742126490172	435.284897293497	343.327878869626	311.335874579321	367.317151157055	334.659548140061
Varpa_1429.t01	325.62469091119	301.755472278342	267.032794676376	301.634190102345	351.181772424058	377.871083202102
Varpa_1430.t01	74.6448627005718	109.346930721072	116.686599354383	35.2788526435492	37.0164570933466	26.6624365276422
Varpa_1431.t01	314.806594867629	243.927768531622	278.252659998913	141.115410574197	129.083029863978	156.297041713765
Varpa_1432.t01	77.8902915136401	69.3932444960647	34.7815824998641	61.737992126211	61.6940951555777	37.695168883908
Varpa_1433.t01	406.760411237898	497.318252221797	442.06269370795	410.116661981259	393.893069070227	457.858392785029
Varpa_1434.t01	619.876903296053	680.264078620513	578.945050642899	851.102320025623	836.192274339446	754.822772041182
Varpa_1435.t01	776.739295927689	618.230723692213	669.825959755447	671.180171543523	683.380746338707	696.900927170787
Varpa_1436.t01	3803.64256891609	3051.19993223606	3396.25323313189	1636.05679134459	1734.07864383447	2036.45851409405
Varpa_1437.t01	1164.02713428718	1222.79308104429	1012.03185209282	811.413610801631	717.549783655642	888.134954679393
Varpa_1438.t01	659.903858657229	606.665182942869	705.729528787565	596.212609675981	683.380746338707	672.077279369189
Varpa_1439.t01	329.951929328614	246.030594122411	263.666835079615	286.640677728837	329.351554138238	293.286801804065
Varpa_1440.t01	294.252212384863	277.572977984259	288.350538789196	391.595264343396	406.231888101343	356.725012852593
Varpa_1441.t01	865.44768348489	510.986618561931	850.46579144829	857.276119238244	877.005291134674	1055.46472874942
Varpa_1442.t01	1100.20036763017	1069.28681291663	1142.18228983425	1992.37320304444	2043.49825953783	1957.39059887415
Varpa_1443.t01	500.87784681688	596.15105498892	433.086801449921	604.150351520779	642.567729543479	511.183265840313
Varpa_1444.t01	2454.62599228402	2410.88953984055	1716.63939434813	1181.8415635589	1189.27232661444	1369.897600903
Varpa_1445.t01	84.3811491397768	114.603994698046	68.4411784674745	132.295697413309	159.455507479032	166.410379707008
Varpa_1446.t01	1702.76831725652	1395.22477948906	1392.38528652682	1009.85715692159	1123.78167175698	1175.90539030532
Varpa_1447.t01	728.057863731664	795.919486113955	658.60609443291	432.165944883477	404.333608250402	482.682040586627
Varpa_1448.t01	466.259939477485	331.1950305494	455.526532094994	291.050534309281	259.115199653426	368.677139571881
Varpa_1449	351.588121415737	331.1950305494	288.350538789196	495.667879641866	533.41663811438	526.81297001169
Varpa_1450.t01	88.7083875572012	266.007437234915	143.614276128471	183.450033746456	144.269268671505	155.377647350743
Varpa_1451.t01	3890.18733726458	3003.88635644329	4297.2084185316	2396.31606581308	2413.66283047129	2807.83038466963
Varpa_1452.t01	222.852778497359	216.591035851354	219.909360321721	160.518779528149	130.032169789448	181.120689515363
Varpa_1453.t01	65.9903858657229	79.907372450014	46.0014478224009	178.158205849923	166.099486957325	182.040083878385
Varpa_1454.t01	1220.28123371369	1422.56151216933	1332.92000031737	2722.64545276591	2963.21484731867	2736.11762435391
Varpa_1455.t01	199.052967201525	284.932867552023	201.957575805662	400.414977504283	376.808550411759	460.616575874095
Varpa_1456.t01	125.489914105309	131.426599424365	152.590168386501	234.604370079602	270.504878759072	291.44801307802
Varpa_1457.t01	15695.9755496028	10831.6546181585	18451.0685229118	12041.5543785594	11631.7097866401	13185.0345601006
Varpa_1458.t01	505.205085234305	648.721694758666	420.74494959513	310.453903263233	317.961875032593	337.417731229128
Varpa_1459.t01	1040.70083939058	999.893568420569	833.635993464484	358.080354332024	366.368011231585	383.387449380235
Varpa_1460.t01	1408.51610487166	1182.83939481929	1372.18952894625	432.165944883477	388.198229517404	462.455364600139
Varpa_1461.t01	934.683498163681	1066.13257453045	991.836094512253	540.648416762391	573.280514984138	498.311744758003
Varpa_1462.t01	361.324407854942	499.421077812587	343.327878869626	589.156839147271	704.261824699056	608.639068320661
Varpa_1463.t01	958.483309459516	1061.92692334887	1069.25316523776	1132.45116985793	1302.21997774543	1113.38657361982
Varpa_1464.t01	1982.95700478475	362.737414411248	2820.67414208575	959.584791904537	1204.45856542197	1072.01382728382
Varpa_1465.t01	1086.13684277354	1280.62078479101	1075.98508443128	785.836442635057	911.174328451609	868.827673055928
Varpa_1466.t01	1038.53722018187	936.808800696874	1258.86888918863	1406.74424916152	1499.64108224327	1554.69586787045
Varpa_1467.t01	1020.14645690781	893.700876085682	1154.52414168904	916.368197416189	1052.5961773467	1054.5453343864
Varpa_1468.t01	240.161732167057	229.207989396093	236.739158305527	231.076484815247	224.946162336491	250.994661105046
Varpa_1469.t01	298.579450802287	333.29785614019	19.0737710483126	726.744364457113	728.939462761288	744.709434047938
Varpa_1470.t01	221.770968893003	149.300616946079	292.838484918211	458.625084366139	509.688139977619	614.155434498794
Varpa_1471.t01	202.298396014593	225.002338214513	228.885252579751	388.067379079041	445.14662504563	509.344477114269
Varpa_1472.t01	36.7815265481078	52.570639769746	54.9773400804303	126.121898200688	113.896791056451	87.3424644871039
Varpa_1473.t01	728.057863731664	759.120038275133	622.702525400793	533.592646233681	555.246856400199	612.316645772749
Varpa_1474.t01	62.7449570526545	33.6452094526375	35.9035690321178	45.8625084366139	47.4569962735213	48.7279012401737
Varpa_1475.t01	131.980771731446	100.935628357912	122.296532015651	106.718529246736	115.795070907392	125.957027734034
Varpa_1476.t01	126.571723709665	111.449756311862	92.0028956448018	111.12838582718	111.99851120551	74.4709434047938
Varpa_1477.t01	327.788310119902	340.657745707954	269.276767740883	297.224333521902	328.402414212768	262.027393461312
Varpa_1478.t01	1457.19753706768	1277.46654640483	1551.70737410684	792.010241847678	810.565496351744	813.664011274599
Varpa_1479.t01	2209.05521209518	1855.74358387203	2214.80141466876	1232.99589989204	1188.32318668897	1352.42910800558
Varpa_1480.t01	546.313850199837	419.513705362573	430.842828385413	675.590028123966	624.534070959541	719.88578624634
Varpa_1481.t01	1365.24372069741	1346.85979090089	1145.54824943101	2734.99305119115	2600.64339578897	2749.90853979924
Varpa_1482.t01	15387.6598123613	13445.4668275102	16613.2545830802	16209.7508183947	17214.5508282571	19518.7423269602
Varpa_1483.t01	212.034682453798	223.950925419118	126.784478144666	254.889710349643	177.48916606297	188.47584441954
Varpa_1484.t01	636.104047361394	718.114939254731	652.996161771642	2455.40814399102	2419.35767002412	2397.78049876176
Varpa_1485.t01	1161.86351507846	945.220103060033	1399.11720572034	1138.62496907055	1554.69119792056	1026.96350349574
Varpa_1486.t01	1026.63731453395	710.755049686966	927.882862173794	1381.16708099495	1462.62462514993	1539.98555806209
Varpa_1487.t01	399.187744007406	751.760148707368	361.279663385685	693.229454445741	607.449552301073	680.351828636388
Varpa_1488.t01	327.788310119902	515.192269743511	280.49663306342	592.684724411626	604.602132524662	564.508138895598
Varpa_1490.t01	535.495754156276	700.240921733017	437.574747578935	1102.46414511091	1064.93499637782	1310.13696730656
Varpa_1491.t01	332.115548537327	373.251542365197	255.812929353839	421.582289090412	341.690373169354	379.709871928146
Varpa_1492.t01	101.690102809475	1.05141279539492	129.028451209173	112.892328459357	0.949139925470426	122.279450281945
Varpa_1493	19.47257287841	38.9022734296121	20.1957575805662	29.1050534309281	18.0336585839381	37.695168883908
Varpa_1494	93.0356259746257	137.735076196735	93.1248821770555	96.1348734536714	110.100231354569	110.327323562658
Varpa_1495.t01	12.9817152522734	6.30847677236952	0	23.8132255343957	15.1862388075268	12.87152108231
Varpa_1496	22.7180016914784	35.7480350434273	12.3418518547905	28.2230821148393	15.1862388075268	15.6297041713765
Varpa_1497.t01	1.08180960435611	6.30847677236952	10.0978787902831	10.5836557930647	8.54225932923384	13.7909154453322
Varpa_1498.t01	242.325351375769	175.585936830952	277.130673466659	311.335874579321	293.284236970362	306.158322886375
Varpa_1499.t01	168.762298279554	130.37518662897	286.106565724688	210.791144545206	182.234865690322	189.395238782562
Varpa_1500.t01	545.232040595481	625.590613259978	626.068484997554	629.727519687352	542.908037369084	581.976631793018
Varpa_1501.t01	4317.50213098525	3520.13003898219	4983.86417627085	3822.46368392855	3584.9014985018	3870.65026832323
Varpa_1502.t01	1408.51610487166	936.808800696874	1348.62781176892	1138.62496907055	1233.88190311155	1163.03386922301
Varpa_1503.t01	975.792263129214	851.644364269886	951.444579351121	1129.80525590966	1139.91705048998	1147.40416505164
Varpa_1504.t01	953.074261437735	913.677719198186	977.250269592956	1070.71317773172	1050.69789749576	1032.47986967387
Varpa_1505.t01	325.62469091119	454.210327610606	345.571851934134	291.050534309281	304.673916076007	260.188604735267
Varpa_1506.t01	88.7083875572012	126.16953544739	72.9291245964892	49.3903937009688	57.897535453696	51.4860843292402
Varpa_1507.t01	101.690102809475	181.894413603321	99.8568013705775	131.413726097221	101.557972025336	82.7454926719931
Varpa_1508.t01	350.50631181138	329.09220495861	231.129225644258	190.505804275165	187.929705243144	144.344914994477
Varpa_1509.t01	139.553438961939	178.740175217136	149.224208789739	319.27361642412	291.385957119421	327.304393235884
Varpa_1510.t01	64.9085762613667	45.2107502019816	50.4893939514156	104.954586614559	116.744210832862	109.407929199635
Varpa_1511.t01	386.206028755132	383.765670319146	390.451313224281	549.468129923278	578.97535453696	582.896026156041
Varpa_1512.t01	6516.82105664122	5257.0639769746	7860.63764496928	7799.27234817263	8275.55101017665	8724.13311071714
Varpa_1513.t01	1541.57868620746	2104.92841638063	1577.51306434867	2425.421119244	2560.77951891921	2317.79318917883
Varpa_1514.t01	599.322520813286	772.788404615266	582.31101023966	1159.79228065668	1136.1204907881	1029.7216865848
Varpa_1515.t01	1642.18697941258	1709.59720531214	1735.71316539644	3156.57534028156	3280.22758242579	3235.34876347493
Varpa_1516.t01	765.921199884128	1233.30720899824	850.46579144829	3699.86967099222	3593.44375783103	3383.3712559215
Varpa_1517.t01	154.698773422924	159.814744900028	120.052558951144	109.364443195002	94.9139925470427	85.5036757610596
Varpa_1518.t01	76.808481909284	107.244105130282	132.394410805934	96.1348734536714	82.5751735159271	85.5036757610596
Varpa_1519.t01	8548.459493622	7855.10499439545	9682.74377334926	4277.56088303033	4891.86717587458	4587.77787148051
Varpa_1520.t01	982.28312075535	1213.33036588574	1145.54824943101	1487.88561024169	1650.55433039307	1457.2400653901
Varpa_1521.t01	609.058807252491	759.120038275133	644.020269513612	1255.04518279426	1279.44061953413	1309.21757294354
Varpa_1522.t01	481.40527393847	443.696199656656	381.475420966251	758.495331836307	686.228166115118	809.067039459488
Varpa_1523.t01	5057.45990036483	4387.545595183	5028.743637561	4676.21191790244	5032.3398848442	4955.53561668937
Varpa_1524.t01	90.8720067659135	151.403442536869	58.3432996771914	371.309924073355	398.638768697579	358.563801578637
Varpa_1525.t01	565.786423078247	608.768008533659	562.115252659094	799.066012376388	855.175072848854	825.616137993887
Varpa_1526.t01	888.165685176368	573.019973490232	880.759427819139	545.940244658923	629.279770586893	611.397251409727
Varpa_1527.t01	3260.57414752932	3465.45657362166	3086.58495022987	4141.73730035267	4195.19847057928	5398.68369966604
Varpa_1528.t01	6019.18863863741	5590.36183311479	6516.49777932937	8982.8778543637	8391.34608108404	8190.8843801643
Varpa_1529.t01	8.6544768348489	6.30847677236952	7.85390572577576	3548.17060462496	3561.17300036504	3434.85734025074
Varpa_1530.t01	1567.54211671201	2977.60103655841	1660.54006773545	3737.79443758403	3471.95384737082	3333.7239603183
Varpa_1531.t01	2927.37678938764	3614.75719056774	2985.60616232704	4533.33256469607	4546.38024300334	4428.72264667768
Varpa_1532.t01	3858.81485873825	4484.27557235934	3776.60666756589	6011.51649046078	6035.58078606644	5891.47907824591
Varpa_1533.t01	5167.80448000915	7731.03828453885	5071.37912578664	11111.9566114019	11307.1039321292	11178.9160599863
Varpa_1534.t01	9510.18823189459	12856.6756620891	9642.35225818813	11486.7944207396	11270.0874750358	11689.1799314636
Varpa_1535.t01	726.976054127308	1176.53091804692	744.999057416444	1220.6483014668	1643.91035091478	944.218010823744
Varpa_1536.t01	1012.57378967732	1711.70003090293	1041.20350193142	2185.52492126787	1909.6695300465	1901.3075427298
Varpa_1537.t01	4177.94869202331	3240.45423540714	4685.41575869137	3272.11358268918	3396.97179325866	3505.65070620344
Varpa_1538.t01	2640.69724423327	2762.06141350246	2836.3819535373	3258.88401294785	2791.42052080852	3019.29108816473
Varpa_1539.t01	13100.7143087525	10946.2586128565	16801.7483204989	8069.15557089578	7695.62651571422	8702.98704036763
Varpa_1540.t01	2186.3372104037	2470.82006917806	2199.09360321721	3246.53641452261	3145.44971300899	3172.82994678943
Varpa_1541.t01	1180.25427835252	1311.11175585747	1330.67602725286	1670.45367267205	1432.25214753487	1688.00805050866
Varpa_1542.t01	1210.54494727449	1323.7287094022	1090.57090935058	1485.23969629342	1392.38827066512	1425.98065704735
Varpa_1543.t01	1024.47369532524	1555.03952438909	966.030404270419	2165.23958099783	2370.00239389966	2302.16348500745
Varpa_1544.t01	1678.96850596069	2301.54260911948	1461.94845152655	3403.5273087864	3047.68830068554	3182.94328478267
Varpa_1545.t01	306.15211803278	489.958362654033	270.398754273137	853.74823397389	806.768936649863	719.88578624634
Varpa_1546.t01	2212.30064090825	1624.43276888515	2364.0256234585	2053.22922385456	1994.14298341337	2121.04279549209
Varpa_1547.t01	384.04240954642	491.009775449428	337.717946208358	864.331889766954	919.716587780843	863.311306877795
Varpa_1548.t01	645.840333800599	821.153393203433	548.65141427205	1337.06851519051	1254.7629814719	1374.49457271811
Varpa_1549.t01	980.119501546638	1339.49990133313	911.053064189988	2016.18642857883	1756.85800204576	2018.99002119663
Varpa_1550.t01	9.73628643920501	282.830041961234	173.90791249932	9.70168447697602	425.214686610751	14.7103098083543
Varpa_1551.t01	562.540994265178	656.08158432643	560.99326612684	1046.01798088123	1083.91779488723	959.84771499512
Varpa_1552.t01	2735.89648941661	2442.4319237024	2384.22138103907	2288.71556525025	2445.93358793729	2400.53868185082
Varpa_1553.t01	658.822049052873	688.675380983673	490.308114594858	1493.17743813822	1472.11602440463	1471.95037519846
Varpa_1554.t01	1406.35248566295	1562.39941395685	1487.75414176838	1646.64044713766	1474.01430425557	1671.45895197426
Varpa_1555.t01	3204.32004810281	2794.6552101597	3779.97262716265	3264.17584084439	3599.13859738386	3592.07377632752
Varpa_1556.t01	437.051080159869	399.53686225007	323.13212128906	567.107556245053	511.58641982856	572.782688162797
Varpa_1557.t01	394.860505589981	621.384962078398	405.037138143579	524.772933072794	402.435328399461	423.840801353209
Varpa_1558.t01	9409.57993868947	7317.83305594865	10682.4337735873	8197.92338304473	8018.33409037416	8545.77060429085
Varpa_1559.t01	8.6544768348489	11.5655407493441	10.0978787902831	10.5836557930647	11.3896791056451	11.9521267192879
Varpa_1560.t01	1727.64993815671	1610.76440254502	1603.31875459051	2252.55474129061	2216.24172597345	2250.67740067821
Varpa_1561.t01	1449.62486983719	2015.55832877206	1121.98653225368	2346.92567211211	2232.37710470644	2391.3447382206
Varpa_1562.t01	809.193584058372	1626.53559447594	821.294141609694	1999.42897357315	2043.49825953783	1927.96997925744
Varpa_1563.t01	31226.4342297392	32891.3464783393	29475.7081888364	25176.7531890689	27631.3615102951	27015.4839630427
Varpa_1564.t01	5565.9104144122	6189.6671264899	6278.6366344916	3734.26655231968	3515.61428394246	3513.00586110762
Varpa_1565.t01	5571.31946243398	6335.81350504979	5528.02764441388	4681.50374579897	4612.82003778627	5017.13503901185
Varpa_1566.t01	3455.29987631342	2768.36989027483	4227.64525353187	2038.23571148105	2224.78398530268	2529.25389267392
Varpa_1567.t01	6727.77392949066	4693.50671864292	7347.88979972935	3639.0136501821	3859.20293696275	4119.80614070224
Varpa_1568.t01	305.070308428424	553.043130377728	323.13212128906	569.753470193319	509.688139977619	515.780237655424
Varpa_1569.t01	29194.7957927584	19233.4942661593	32845.0337451942	15662.0466311036	15461.4893859132	18002.6610223366
Varpa_1570.t01	5031.49646986028	3778.77758664934	5577.39505183304	4063.24185322077	4184.75793139911	4307.36259075875
Varpa_1571.t01	11854.4696445343	7788.86598828557	12195.9936055975	7837.19711476444	8982.66025465212	9414.59827734677
Varpa_1572.t01	21895.8263921677	16199.1169386495	24338.1318576468	15987.4940467404	16287.2411210725	16401.0760419521
Varpa_1573.t01	2609.32476570694	1692.77460058582	2771.30673466659	1585.78442632753	1511.03076134892	1733.97776865977
Varpa_1574.t01	1715.75003250879	1931.44530514047	1182.57380499538	3436.16024748169	2982.19764582808	3625.17197339632
Varpa_1575.t01	1034.20998176444	891.598050494893	1113.01063999565	1110.40188695571	1040.25735831559	1049.02896820827
Varpa_1576.t01	26373.4363445977	17913.9712079387	29410.6329699657	12056.5478909329	12242.955898643	13549.1147278574
Varpa_1577.t01	5029.33285065157	4388.5970079784	5493.24606191402	2786.14738752429	2778.13256185194	3134.2153835425
Varpa_1578.t01	3141.57509105015	2695.82240739258	3360.34966409977	1944.74675197565	2055.83707856894	1930.72816234651
Varpa_1579.t01	13713.0185448181	7909.77845975599	16495.4459971936	4335.77098989219	4892.81631580005	5157.80237655424
Varpa_1580.t01	23669.9941433117	18239.9091745111	26446.3445517515	14362.9028825049	14334.8602943799	16942.5993217721
Varpa_1581.t01	407.842220842254	594.04822939813	464.502424353024	1073.35909167998	1038.35907846465	1063.73927801662
Varpa_1582.t01	1062.3370314777	985.17378928504	1009.78787902831	1718.96209505693	1590.75851508843	1786.38324735203
Varpa_1583	2883.02259560904	2571.75569753598	2435.83276152274	3316.21214849362	3285.92242197862	3195.81480586498
Varpa_1584.t01	69.2358146787912	67.2904189052749	41.5135016933862	31.7509673791942	58.8466753791664	48.7279012401737
Varpa_1585.t01	129.817152522733	130.37518662897	75.1730976609966	96.1348734536714	55.9992556027552	87.3424644871039
Varpa_1586.t01	2409.18998890106	2441.380510907	2083.52899039508	2466.87377110017	2794.26794058494	2652.45273731889
Varpa_1587.t01	1387.96172238889	1530.857030095	1498.97400709092	1551.38754500007	1541.40323896397	1553.77647350743
Varpa_1588.t01	1076.40055633433	1285.87784876799	921.150942980271	2150.24606862432	2266.54614202338	2205.62707689013
Varpa_1589.t01	922.783592515764	724.4234160271	860.563670238573	1153.61848144406	1310.76223707466	1198.89024938088
Varpa_1590.t01	1475.58830034174	514.140856948116	2019.57575805662	859.922033186511	841.887113892268	844.923419617352
Varpa_1591.t01	1254.89914105309	1046.15573141795	1299.26040434976	659.714544434369	690.97386574247	605.880885231594
Varpa_1592.t01	77.8902915136401	68.3418317006698	98.7348148383239	40.5706805400815	45.5587164225805	49.6472956031959
Varpa_1593.t01	32528.9329933839	20610.8450281266	37045.751321952	29166.7914230543	29573.3017978075	34491.0795287758
Varpa_1594.t01	625.285951317833	646.618869167876	674.313905884462	1122.74948538095	1071.57897585611	1236.58541826479
Varpa_1595.t01	159.026011840349	191.357128761876	75.1730976609966	90.8430455571391	128.133889938508	115.84368974079
Varpa_1596.t01	981.201311150994	1226.99873222587	969.39636386718	342.204870642427	338.842953392942	330.981970687973
Varpa_1597.t01	1393.37077041067	1212.27895309034	1473.16831684908	1242.69758436902	1524.3187203055	1520.67827643863
Varpa_1598.t01	578.76813833052	833.770346748172	587.920942900928	1382.93102362713	1367.71063260288	1241.1823900799
Varpa_1599.t01	2399.45370246186	2008.1984392043	2619.83855281234	1942.10083802738	2134.61569238299	2059.44337316961
Varpa_1600.t01	225.016397706071	285.984280347418	180.639831692843	463.916912262671	474.569962735213	459.697181511073
Varpa_1601.t01	523.595848508358	446.850438042841	666.460000158686	5274.1884702106	5318.0310024108	5516.36617813288
Varpa_1602.t01	428.396603325021	349.069048071114	509.381885643171	4955.79682510257	5237.35410874581	5453.84736144737
Varpa_1603.t01	1158.6180862654	769.634166229082	1267.84478144666	8921.13986223749	9125.98038339815	9712.48205096595
Varpa_1604.t01	464.096320268772	462.621629973765	504.893939514156	4947.85908325777	6057.41100435226	6096.50402119985
Varpa_1605.t01	295.334021989219	371.148716774407	261.422862015108	656.186659170014	703.312684773586	695.062138444742
Varpa_1606.t01	4968.75151280762	4258.22182134943	4866.05559038421	3728.09275310706	3970.25230824279	4117.04795761317
Varpa_1607.t01	5369.02106641939	3540.1068820947	5783.84057376772	4307.54790777735	4371.73849671678	4984.03684194305
Varpa_1608.t01	350.50631181138	413.205228590204	341.083905805119	1361.763712041	1313.60965685107	1393.80185434157
Varpa_1609.t01	3276.80129159467	3870.2504998487	3804.65633087223	4670.03811868982	4345.16257880361	4408.49597069119
Varpa_1610.t01	260.716114649823	292.292757119788	169.419966370306	450.68734252134	381.554250039111	405.452914092766
Varpa_1611.t01	4463.54642757332	4397.00831034156	4303.94033772512	7308.01432511121	7845.59062393854	8031.82915536147
Varpa_1612.t01	594.995282395862	834.821759543567	488.064141530351	1870.66116142419	1802.41671846834	1989.56940157992
Varpa_1613.t01	1228.93571054854	1005.15063239754	1203.8915491082	1069.83120641563	989.952942265655	1194.29327756577
Varpa_1614.t01	1502.63354045064	1222.79308104429	1547.21942797783	1025.73264061119	929.207987035547	933.185278467478
Varpa_1615.t01	309.397546845848	384.817083114541	316.400202095538	396.887092239928	463.180283629568	458.777787148051
Varpa_1616.t01	231.507255332208	346.966222480324	227.763266047497	407.470748032993	413.825007505106	331.901365050995
Varpa_1617.t01	267.20697227596	389.022734296121	307.424309837508	398.651034872105	494.501901170092	312.59408342753
Varpa_1618.t01	288.843164363082	361.686001615853	319.766161692299	227.548599550892	261.962619429838	197.669788049761
Varpa_1619.t01	493.305179586387	423.719356544153	554.261346933318	305.1620753667	378.7068302627	343.853491770283
Varpa_1620.t01	648.003953009311	784.353945364611	631.678417658822	781.426586054614	706.160104549997	677.593645547322
Varpa_1621.t01	2515.20733012796	2318.3652138458	2661.35205450573	3840.98508156641	3378.93813467472	3821.00297272004
Varpa_1622.t01	705.339862040185	1044.05290582716	746.121043948697	1217.12041620245	1074.42639563252	1141.88779887351
Varpa_1623.t01	1816.35832571391	2274.20587643921	2029.67363684691	2267.54825366412	2300.71517934031	2391.3447382206
Varpa_1624.t01	534.41394455192	570.917147899442	405.037138143579	794.656155795945	889.34411016579	702.41729334892
Varpa_1625.t01	2273.96378835655	3125.8502407091	2172.16592644313	3241.24458662608	3107.48411599018	2926.43225749949
Varpa_1626.t01	1111.01846367373	1787.40175217136	949.200606286613	1208.30070304156	1088.66349451458	1004.89803878321
Varpa_1627.t01	333.197358141683	293.344169915183	311.912255966523	423.34623172259	379.655970188171	387.065026832323
Varpa_1628.t01	433.805651346801	493.112601040218	350.059798063148	958.702820588448	892.191529942201	887.215560316371
Varpa_1629.t01	736.712340566513	1027.23030110084	749.487003545458	2131.72467098646	1607.8430337469	1608.02074092573
Varpa_1630.t01	690.1945275792	1026.17888830544	631.678417658822	1339.71442913878	1105.74801317305	1053.62594002338
Varpa_1631.t01	358.078979041873	404.793926227044	354.547744192163	394.241178291662	376.808550411759	267.543759639444
Varpa_1632.t01	2607.16114649823	3122.69600232291	2587.30094337699	3499.66218224008	2743.963524535	3032.16260924704
Varpa_1633.t01	417.578507281459	586.688339830366	277.130673466659	803.475868956832	675.787626934944	705.175476437986
Varpa_1634.t01	599.322520813286	893.700876085682	602.506767820226	1569.90894263794	1418.96418857829	1406.67337542388
Varpa_1635.t01	1179.17246874816	1273.26089522325	1181.45181846313	1991.49123172835	2071.02331737647	1882.91965546935
Varpa_1636.t01	1105.60941565195	1715.90568208451	1043.44747499592	1501.11517998302	1533.81011956021	1365.30062908789
Varpa_1637.t01	1253.81733144873	1456.20672162196	1427.16686902668	1255.04518279426	1288.93201878884	1268.76422097056
Varpa_1638.t01	1449.62486983719	1198.61058675021	1460.82646499429	1196.83507593241	1270.8983602049	1212.68116482621
Varpa_1639.t01	777.821105532045	682.366904211303	723.681313303624	1681.03732846512	1440.79440686411	1799.25476843434
Varpa_1640.t01	1024.47369532524	867.415556200809	1172.4759262051	1037.19826772035	970.970143756246	743.790039684916
Varpa_1641.t01	823.257108915002	809.587852454089	297.326431047225	708.222966819249	765.955919854634	821.019166178776
Varpa_1642.t01	394.860505589981	622.436374873793	212.055454595946	582.101068618561	618.839231406718	610.477857046705
Varpa_1643.t01	274.779639506453	355.377524843483	112.198653225368	341.322899326338	343.588653020294	386.145632469301
Varpa_1644.t01	134.144390940158	216.591035851354	43.7574747578935	268.119280090974	217.353042932728	250.994661105046
Varpa_1645.t01	309.397546845848	437.387722884287	256.934915886093	456.861141733962	477.417382511625	510.263871477291
Varpa_1646.t01	668.558335492078	880.032509745548	310.790269434269	753.203503939774	802.972376947981	759.419743856293
Varpa_1647.t01	337.524596559107	503.626728994167	136.882356934949	741.737876830621	720.397203432054	676.674251184299
Varpa_1648.t01	235.834493749633	256.544722076361	132.394410805934	548.586158607189	604.602132524662	638.059687937369
Varpa_1649.t01	525.759467717071	669.749950666564	246.83703709581	1249.75335489773	1347.77869416801	1469.19219210939
Varpa_1650.t01	189.31668076232	242.876355736227	72.9291245964892	508.015478067108	584.670194089783	531.4099418268
Varpa_1651.t01	235.834493749633	373.251542365197	116.686599354383	840.518664232559	875.107011283733	890.893137768459
Varpa_1652.t01	168.762298279554	359.583176025063	127.90646467692	749.67561867542	777.345598960279	798.953701466245
Varpa_1653.t01	285.597735550014	405.845339022439	167.175993305798	894.318914513971	950.089065395897	895.49010958357
Varpa_1654.t01	242.325351375769	269.1616756211	102.100774435085	520.36307649235	479.315662362565	580.137843066974
Varpa_1655.t01	214.19830166251	253.390483690176	90.8809091125481	522.127019124527	520.128679157794	587.492997971151
Varpa_1656.t01	932.519878954969	911.574893607396	435.330774514428	1489.64955287386	1273.74577998131	1415.8673190541
Varpa_1657.t01	908.720067659135	1061.92692334887	514.991818304439	1800.1034561371	1847.02629496545	2142.1888658416
Varpa_1658.t01	520.35041969529	616.127898101423	297.326431047225	954.292964008005	988.054662414714	1135.45203833235
Varpa_1659.t01	164.435059862129	137.735076196735	80.783030322265	306.044046682789	383.452529890052	328.223787598906
Varpa_1660.t01	631.77680894397	779.096881387636	301.81437717624	1202.12690382894	1159.84898892486	1423.22247395828
Varpa_1661.t01	221.770968893003	290.189931528998	96.4908417738165	395.123149607751	410.977587728695	479.004463134538
Varpa_1662.t01	319.133833285053	460.518804382975	176.151885563828	653.540745221748	578.97535453696	618.752406313904
Varpa_1663.t01	135.226200544514	179.791588012531	74.0511111287429	321.919530372386	334.09725376559	266.624365276422
Varpa_1664.t01	298.579450802287	536.220525651409	135.760370402695	739.973934198444	736.532582165051	741.03185659585
Varpa_1665.t01	137.389819753226	203.974082306615	78.5390572577576	891.673000565705	795.379257544217	861.472518151751
Varpa_1666.t01	141.717058170651	156.660506513843	6.73191919352208	640.311175480417	597.009013120898	618.752406313904
Varpa_1667.t01	47.599622591669	79.907372450014	38.1475420966251	224.020714286537	226.844442187432	223.412830214381
Varpa_1668.t01	426.232984116308	505.729554584957	442.06269370795	508.015478067108	408.130167952283	501.989322210092
Varpa_1669.t01	163.353250257773	142.992140173709	197.469629676648	233.722398763513	235.386701516666	322.707421420773
Varpa_1670.t01	68.1540050744351	92.524325994753	71.8071380642355	254.889710349643	245.82724069684	223.412830214381
Varpa_1671.t01	755.103103840567	677.109840234329	628.312458062061	894.318914513971	961.478744501542	775.049448027669
Varpa_1672.t01	642.594904987531	656.08158432643	728.169259432638	475.382539371825	509.688139977619	447.745054791785
Varpa_1673.t01	762.675771071059	726.52624161789	925.638889109286	493.021965693599	500.196740722915	501.989322210092
Varpa_1674.t01	626.367760922189	529.91204887904	633.922390723329	482.438309900535	454.638024300334	481.762646223604
Varpa_1675.t01	316.970214076341	365.891652797432	279.374646531166	229.312542183069	242.030680994959	248.236478015979
Varpa_1676.t01	1684.37755398247	2288.92565557474	1979.18424289549	3949.46755344533	3926.59187167115	4105.09583089388
Varpa_1677.t01	821.093489706289	912.626306402791	834.757979996738	684.409741284854	667.24536760571	604.04209650555
Varpa_1678.t01	484.650702751538	553.043130377728	510.503872175425	544.176302026746	608.398692226543	468.891125141294
Varpa_1679.t01	335.360977350395	616.127898101423	246.83703709581	1166.84805118539	1252.86470162096	955.25074318001
Varpa_1680.t01	999.592074425048	1241.7185113614	913.297037254496	4482.17822836292	4173.36825229347	4395.62444960888
Varpa_1681.t01	4721.01711341008	3442.32549212297	5019.76774530297	4062.35988190469	4427.73775231954	4495.83843517829
Varpa_1682.t01	6376.18580807493	5052.03848187259	7228.95922731046	7189.83016875532	7896.84417991395	7843.35331094193
Varpa_1683.t01	2870.04088035677	2466.61441799648	2857.69969765012	3117.76860237366	3030.60378202707	3227.99360857075
Varpa_1684.t01	611.222426461204	749.657323116578	536.309562417259	643.839060744772	717.549783655642	647.253631567591
Varpa_1685.t01	34.6179073393956	46.2621629973765	35.9035690321178	80.2593897640743	35.1181772424058	68.0351828636388
Varpa_1686.t01	709.66710045761	712.857875277756	700.119596126296	792.892213163767	712.80408402829	891.812532131482
Varpa_1687.t01	245.570780188838	215.539623055959	233.373198708765	316.627702475854	304.673916076007	290.528618714998
Varpa_1688.t01	84.3811491397768	95.6785643809378	87.5149495157871	108.482471878914	82.5751735159271	103.891563021502
Varpa_1689.t01	498.714227608168	755.965799888948	467.868383949785	166.69257874077	237.284981367607	158.135830439809
Varpa_1690.t01	4874.63407722864	3545.36394607167	7024.75767844029	106.718529246736	98.7105522489244	102.97216865848
Varpa_1691.t01	1896.41223643627	1434.12705291867	2561.49525313515	23.8132255343957	24.6776380622311	11.9521267192879
Varpa_1692.t01	110.344579644323	128.27236103818	107.710707096353	161.400750844237	169.896046659206	138.828548816344
Varpa_1693.t01	4355.36546713771	3315.10454388018	4742.63707183631	2623.86466536397	2785.7256812557	3102.95597519974
Varpa_1694.t01	776.739295927689	820.101980408038	767.438788061517	516.835191227995	579.924494462431	599.445124690439
Varpa_1695.t01	13167.7865042226	9447.99537941875	14179.665794622	3578.15762937197	3827.88131942223	3992.01032424216
Varpa_1696.t01	245.570780188838	404.793926227044	223.275319918482	246.069997188755	231.590141814784	270.301942728511
Varpa_1697.t01	849.220539419548	694.983857756042	712.461447981087	866.97780371522	893.140669867671	883.537982864282
Varpa_1698.t01	333.197358141683	357.480350434273	392.695286288788	614.734007313844	650.160848947242	634.382110485281
Varpa_1699.t01	159.026011840349	190.305715966481	178.395858628335	339.558956694161	358.774891827821	391.661998647434
Varpa_1700.t01	179.580394323115	199.768431125035	133.516397338188	306.044046682789	385.350809740993	291.44801307802
Varpa_1701.t01	110.344579644323	142.992140173709	104.344747499592	241.660140608312	206.912503752553	252.83344983109
Varpa_1702.t01	140.635248566295	171.380285649372	108.832693628607	173.74834926948	143.320128746034	180.201295152341
Varpa_1703.t01	879.511208341519	793.816660523165	964.908417738165	1094.52640326611	1132.32393108622	1325.76667147793
Varpa_1704.t01	384.04240954642	404.793926227044	435.330774514428	584.746982566827	655.855688500065	661.963941375945
Varpa_1705.t01	331.03373893297	260.75037325794	368.011582579207	453.333256469607	477.417382511625	533.248730552845
Varpa_1706.t01	486.814321960251	606.665182942869	448.794612901472	653.540745221748	689.07558589153	698.739715896831
Varpa_1707.t01	417.578507281459	430.027833316522	415.135016933862	724.098450508846	731.786882537699	712.530631342163
Varpa_1708.t01	373.224313502859	342.760571298744	406.159124675832	295.460390889724	309.419615703359	348.450463585393
Varpa_1709.t01	90.8720067659135	72.5474828822495	138.004343467203	224.902685602626	229.691861963843	249.155872379002
Varpa_1710.t01	24.8816209001906	43.1079246111917	25.8056902418346	59.0920781779448	63.5923750065186	51.4860843292402
Varpa_1711.t01	1744.95889182641	1872.56618859835	2006.11191966958	1881.24481721726	1838.48403563622	1915.09845817513
Varpa_1712.t01	884.9202563633	1292.18632554036	930.126835238301	1191.54324803587	1245.2715822172	1425.98065704735
Varpa_1713.t01	311.56116605456	308.063949050712	322.010134756806	163.164693476415	171.794326510147	205.024942953939
Varpa_1714.t01	21.6361920871223	47.3135757927714	15.7078114515515	29.9870247470168	39.8638768697579	22.0654647125315
Varpa_1715.t01	2425.4171329664	1694.87742617661	2632.18040466713	843.164578180825	933.9536866629	952.492560090943
Varpa_1716.t01	4134.67630784906	729.680480004075	5575.15107876854	2253.4367126067	2697.45566818695	2546.72238557134
Varpa_1717.t01	3631.63484182347	2442.4319237024	3677.87185272756	2861.11494939184	2816.09815887076	3229.8323972968
Varpa_1718.t01	560.377375056466	512.038031357326	410.647070804847	648.248917325216	650.160848947242	630.704533033192
Varpa_1719.t01	1129.40922694778	965.196946172537	1277.94266023694	645.60300337695	530.569218337968	547.039645998177
Varpa_1720.t01	4804.3164529455	2943.95582710578	5668.27596094559	1611.36159449411	1648.65605054213	1795.57719098225
Varpa_1721.t01	3639.20750905396	2542.31613926492	4043.63946224226	1275.3305230643	1369.60891245383	1538.14676933605
Varpa_1722.t01	567.950042286959	680.264078620513	598.018821691212	466.562826210938	554.297716474729	482.682040586627
Varpa_1723.t01	2110.61053809878	2297.3369579379	2471.73633055486	1001.9194150768	1024.12197958259	998.462278242051
Varpa_1724.t01	382.960599942064	474.187170723109	314.15622903103	1070.71317773172	989.952942265655	1027.88289785876
Varpa_1725.t01	858.956825858753	1005.15063239754	949.200606286613	2366.32904106606	2494.33972413628	2378.47321713829
Varpa_1726.t01	2595.26124085031	2770.47271586562	2843.11387273083	4252.86568617985	4482.78786799682	4481.12812536994
Varpa_1727.t01	33705.9418429234	29520.5170563032	33299.438290757	18926.222471948	19751.6018490396	22273.2478385745
Varpa_1728.t01	3448.80901868729	3566.39220197957	3545.47744192163	1283.2682649091	1183.57748706162	1321.16969966282
Varpa_1729.t01	2821.35944816074	2303.64543471027	2582.81299724797	729.390278405379	754.566240748989	832.051898535042
Varpa_1730.t01	1357.67105346692	1426.76716335091	1096.18084201185	1515.22672104044	1673.33368860436	1512.40372717143
Varpa_1731.t01	857.875016254397	699.189508937622	893.101279673929	1034.55235377208	1022.22369973165	854.117363247574
Varpa_1732.t01	772.412057510264	540.426176832989	872.905522093363	390.713293027307	385.350809740993	442.228688613652
Varpa_1733.t01	296.415831593575	279.675803575049	391.573299756534	228.430570866981	182.234865690322	226.171013303448
Varpa_1734.t01	369.978884689791	315.423838618476	429.72084185316	183.450033746456	184.133145541263	250.994661105046
Varpa_1735.t01	1065.58246029077	702.343747323807	1276.82067370469	404.824834084727	469.824263107861	490.037195490804
Varpa_1736.t01	183.907632740539	142.992140173709	244.593064031302	198.443546119964	186.031425392204	192.153421871628
Varpa_1737.t01	694.521765996624	521.50074651588	853.831751045051	627.963577055175	651.109988872713	720.805180609362
Varpa_1738.t01	1159.69989586975	821.153393203433	1109.64468039889	864.331889766954	815.311195979096	944.218010823744
Varpa_1739.t01	205.543824827661	177.688762421742	197.469629676648	224.020714286537	237.284981367607	239.042534385758
Varpa_1740.t01	240.161732167057	238.670704554647	189.615723950872	318.391645108031	324.605854510886	329.143181961928
Varpa_1741.t01	214.19830166251	192.40854155727	212.055454595946	820.233323962518	765.006779929164	729.079729876562
Varpa_1742.t01	1204.05408964835	763.325689456712	1181.45181846313	2970.47939258684	3104.63669621376	3460.60038241536
Varpa_1743.t01	166.598679070841	229.207989396093	191.859697015379	174.630320585568	195.522824646908	157.216436076787
Varpa_1744.t01	325.62469091119	398.485449454675	295.082457982718	351.024583803314	267.65745898266	350.289252311438
Varpa_1745.t01	1440.97039300234	1133.42299343572	1402.4831653171	373.955838021621	359.724031753292	377.871083202102
Varpa_1746.t01	208.78925364073	196.61419273885	130.150437741427	66.1478487066547	74.0329141866933	91.9394363022146
Varpa_1747.t01	302.906689219711	222.899512623723	215.421414192707	114.656271091535	148.065828373387	137.909154453322
Varpa_1748.t01	201.216586410237	234.465053373067	234.495185241019	118.18415635589	107.252811578158	156.297041713765
Varpa_1749.t01	308.315737241492	296.498408301368	246.83703709581	239.896197976134	261.962619429838	202.266759864872
Varpa_1750.t01	372.142503898503	337.503507321769	363.523636450192	394.241178291662	389.147369442875	517.619026381468
Varpa_1751.t01	268.288781880316	258.64754766715	235.617171773273	330.739243533273	348.334352647647	350.289252311438
Varpa_1752.t01	318.052023680697	369.045891183617	317.522188627791	535.356588865858	650.160848947242	597.606335964395
Varpa_1753.t01	45.4360033829567	78.855959654619	49.3674074191619	65.2658773905659	65.4906548574594	68.9545772266609
Varpa_1754.t01	7845.28325079053	8048.56494874812	7197.54360440736	6762.95605176837	7425.12163695515	7282.52274949842
Varpa_1755.t01	32897.8300684694	24602.0079994457	43399.5610541046	7165.13497190483	7619.69532167658	8574.27182954453
Varpa_1756.t01	84619.1472527351	78848.5997650513	116795.432048011	21098.5178234746	21873.8787223914	24873.2950972011
Varpa_1757.t01	28533.8101244968	27612.2028326614	39901.2070465376	7394.4475140879	7520.98476942766	8523.70513957831
Varpa_1758.t01	5505.32907656826	7229.51438113547	7206.51949666539	3151.28351238503	3290.66812160597	3384.29065028452
Varpa_1759.t01	2232.85502339102	3478.0735271664	2451.54057297429	1577.84668448274	1573.67399642997	1532.63040315792
Varpa_1760.t01	4513.3096693737	4451.68177570209	5716.5213818325	1779.81811586705	1657.19830987136	1745.92989537906
Varpa_1761.t01	3340.62805825168	4048.99067506584	4395.94323336992	2257.84656918715	2258.95302261961	2191.8361614448
Varpa_1762.t01	232.589064936564	227.105163805303	246.83703709581	336.913042745894	244.87810077137	309.835900338463
Varpa_1763.t01	76.808481909284	126.16953544739	69.5631649997282	224.902685602626	158.506367553561	211.460703495094
Varpa_1764.t01	108.180960435611	200.81984392043	138.004343467203	355.434440383758	345.486932871235	345.692280496327
Varpa_1765.t01	563.622803869535	561.454432740887	490.308114594858	680.881856020499	573.280514984138	579.218448703952
Varpa_1766.t01	10.8180960435611	11.5655407493441	8.97589225802944	10.5836557930647	8.54225932923384	7.35515490417717
Varpa_1767.t01	887.083875572012	1131.32016784493	768.560774593771	1179.19564961063	1041.20649824106	1059.14230620151
Varpa_1768.t01	148.207915796787	190.305715966481	139.126329999456	245.188025872667	225.895302261961	246.397689289935
Varpa_1769.t01	385.124219150776	578.277037467206	309.668282902016	318.391645108031	322.707574659945	302.480745434286
Varpa_1770.t01	237.998112958345	309.115361846107	157.078114515515	187.859890326899	212.607343305376	228.009802029492
Varpa_1771.t01	2312.90893411337	1934.59954352665	1860.2536704766	820.233323962518	786.836998214984	1107.87020744169
Varpa_1772.t01	37.8633361524639	65.1875933144851	28.049663306342	162.282722160326	141.421848895094	160.894013528876
Varpa_1773.t01	1225.69028173548	1332.14001176536	1345.26185217216	1441.14113048898	1538.55581918756	1345.0739531014
Varpa_1774.t01	306.15211803278	364.840240002037	254.690942821585	480.674367268357	482.163082138977	538.765096730978
Varpa_1775.t01	410.005840050967	439.490548475077	401.671178546818	201.971431384319	171.794326510147	171.926745885141
Varpa_1776.t01	16616.5955229099	15083.5679627355	18683.3197350883	8919.37591960531	8409.37973966798	8461.18632289281
Varpa_1777.t01	2821.35944816074	4188.82857685336	2516.615791845	5271.54255626233	5381.62337741732	5139.4144892938
Varpa_1778.t01	1128.32741734343	1242.7699241568	1151.15818209228	1976.49771935484	1871.70393302768	1938.08331725068
Varpa_1779.t01	2522.77999735845	2616.96644773796	2649.01020265094	4487.47005625945	4319.53580081591	4582.26150530238
Varpa_1780.t01	5702.21842456107	5589.3104203194	5492.12407538176	7231.28282061149	7069.19416490374	7784.51207170851
Varpa_1781.t01	17543.7063538431	12810.4134990917	19658.3260316167	11976.2885011688	12353.0561299976	14028.1191909919
Varpa_1782.t01	15370.3508586916	14977.3752704006	16383.2473439682	17314.8608774539	17419.5650521587	18145.1671486051
Varpa_1783.t01	153258.884839526	127884.38971668	153799.66986827	136754.944387454	127101.225699596	143502.749757949
Varpa_1784.t01	1620.55078732546	1572.9135419108	1542.73148184881	2030.29796963625	1811.90811772304	2013.4736550185
Varpa_1785.t01	582.013567143589	885.289573722523	509.381885643171	1120.98554274877	1184.52662698709	1168.55023540115
Varpa_1786.t01	328.870119724258	416.359466976388	284.984579192435	571.517412825496	450.841464598453	517.619026381468
Varpa_1787.t01	438.132889764226	311.218187436896	409.525084272593	485.96619516489	522.026959008735	589.331786697196
Varpa_1788.t01	3911.8235293517	3894.43299414278	3796.80242514645	3269.46766874092	2949.92688836209	3125.02143991227
Varpa_1789.t01	29133.1326453101	25391.6190087873	29679.9097377066	14536.6512317744	16413.4767311601	17747.9887837795
Varpa_1790.t01	2667.74248434217	2444.53474929319	2426.85686926471	2129.07875703819	2115.63289387358	2298.48590755536
Varpa_1791.t01	757.266723049279	1003.04780680675	563.237239191347	2306.35499157203	2115.63289387358	2086.10580969725
Varpa_1792.t01	689.112717974844	598.25388057971	385.963367095266	1099.81823116264	1250.01728184455	980.074390981608
Varpa_1793.t01	321.297452493765	448.953263633631	256.934915886093	470.090711475292	381.554250039111	412.808068996944
Varpa_1794.t01	917.374544493983	1115.54897591401	641.776296449105	821.115295278607	788.735278065924	850.439785795485
Varpa_1795.t01	2141.9830166251	1797.91588012531	1953.37855265366	1493.17743813822	1791.97617928817	1594.2298254804
Varpa_1796.t01	21606.9832278046	14515.8050532223	23650.3541133753	21764.4061671216	21983.0298138205	24171.7971982152
Varpa_1797.t01	6561.17525041982	6624.95202378339	7721.51131496983	5933.02104332888	6044.12304539568	6072.59976776127
Varpa_1798.t01	3647.86198588881	4568.38859599093	3659.9200682115	4953.1509111543	5111.11849865825	4909.56589853826
Varpa_1799.t01	1358.75286307128	1765.32208346807	1410.33707104288	3340.9073453441	3450.123629085	3380.61307283243
Varpa_1800.t01	1313.31685968832	1076.6467024844	1134.32838410847	1481.71181102906	1503.43764194516	1740.41352920092
Varpa_1801.t01	3397.96396728255	2472.92289476885	2932.87279531112	2914.91519967325	3095.14529695906	3293.27060834533
Varpa_1802.t01	966.055976690008	1085.05800484756	903.199158464213	889.909057933527	848.531093370561	924.910729200279
Varpa_1803.t01	312.642975658917	455.261740406001	222.153333386229	455.979170417873	489.75620154274	425.679590079254
Varpa_1804.t01	475.99622591669	471.032932336924	458.892491691755	527.41884702106	463.180283629568	579.218448703952
Varpa_1805.t01	82.2175299310645	135.632250605945	84.148989919026	92.6069881893165	84.473453366868	60.6800279594616
Varpa_1806.t01	146.044296588075	192.40854155727	159.322087580023	117.302185039801	120.540770534744	122.279450281945
Varpa_1807.t01	355.915359833161	266.007437234915	314.15622903103	175.512291901657	175.590886212029	207.783126043005
Varpa_1808.t01	558.213755847754	821.153393203433	554.261346933318	1023.08672666293	770.701619481986	862.391912514773
Varpa_1809.t01	1214.87218569191	274.418739598074	1762.64084217053	509.779420699285	540.060617592673	505.66689966218
Varpa_1810.t01	1238.67199698775	296.498408301368	1360.96966362371	544.176302026746	500.196740722915	532.329336189822
Varpa_1811.t01	12695.035707119	12546.5088874476	12442.8306426933	4136.44547245614	4930.78191281887	4699.02458940619
Varpa_1812.t01	691.276337183556	799.07372450014	642.898282981359	1277.97643701257	1354.4226736463	1293.58786877216
Varpa_1813.t01	805.948155245304	862.158492223835	712.461447981087	923.423967944899	885.547550463908	989.268334611829
Varpa_1814.t01	3344.9552966691	2073.38603251878	3422.05892337372	2914.91519967325	2659.49007116813	2832.65403247123
Varpa_1815.t01	1615.14173930368	1489.8519310746	1724.49330007391	1067.18529246736	1168.39124825409	1020.52774295458
Varpa_1816.t01	817.848060893221	46.2621629973765	68.4411784674745	995.745615864175	1251.91556169549	1176.82478466835
Varpa_1817.t01	207.707444036374	273.367326802679	197.469629676648	403.060891452549	519.179539232323	434.873533709475
Varpa_1818.t01	2307.49988609159	2007.1470264089	2463.88242482908	1787.75585771185	1837.53489571075	1705.47654340608
Varpa_1819.t01	367.815265481078	311.218187436896	322.010134756806	428.638059619122	483.112222064447	462.455364600139
Varpa_1820.t01	387.287838359488	452.107502019816	408.40309774034	535.356588865858	518.230399306853	460.616575874095
Varpa_1821.t01	1748.20432063948	1543.47398363974	1642.58828321939	1158.0283380245	1129.47651130981	1323.00848838887
[truncated: 4,266 more rows]
