# Supplementary material for: Transcriptome profiling of Variovorax paradoxus EPS under different growth conditions reveals regulatory and structural novelty in biofilm formation
Source: Access Microbiol. 2020 Apr 3;2(6):acmi000121. doi: 10.1099/acmi.0.000121 (PMC7494200; doi:10.1099/acmi.0.000121)
Supplement: Supplementary material 1 [file acmi-2-121-s001.zip › Supplemental Data S1/Normalized_counts_file_DESeq2_logvbiofilm.tabular]

	StringTie on data 745 and data 532: Transcript counts	StringTie on data 745 and data 533: Transcript counts	StringTie on data 745 and data 534: Transcript counts	StringTie on data 745 and data 535: Transcript counts	StringTie on data 745 and data 536: Transcript counts	StringTie on data 745 and data 537: Transcript counts
MSTRG.1016.1	3892.48971978846	1770.95235476778	1857.69454891	1383.97940800654	1009.47910305757	1161.4887862597
MSTRG.1050.1	1160.11458315264	865.442779705522	962.34668435338	403.159218854078	379.36428254226	339.401888968718
MSTRG.1065.1	6122.92673569492	2684.47528890139	2739.64264950728	1249.01992536242	979.870183444519	949.250665717259
MSTRG.1.1	1185.25638526431	635.726486326895	722.369093445005	569.92443944617	392.318184872971	416.41656562125
MSTRG.1105.1	841.352449236859	745.24239363531	785.713432161936	236.393998261986	235.946078166527	233.730588445476
MSTRG.1129.1	721.030967702453	406.010192948269	454.373814257988	204.58826031401	178.578796416234	176.417340704057
MSTRG.1169.1	612.382465719891	264.440849354465	236.323109828551	431.526498645517	333.100345646862	352.834681408113
MSTRG.1173.1	2314.84163728135	1246.07733559452	1488.59195984789	629.237842646451	570.896981289205	534.625139087928
MSTRG.1225.1	154.442498685955	50.7512741185337	41.4174522379936	8.59614539134495	13.8791810686193	4.47759747979839
MSTRG.1248.1	676.134892503047	281.803127342384	303.321929625306	247.568987270735	257.22748913841	218.506757014161
MSTRG.129.1	291.824488796136	73.4557914873514	82.8349044759871	62.7518613568182	39.7869857300419	53.7311697575807
MSTRG.1302.1	154.442498685955	16.0267181426948	15.8360846792328	14.6134471652864	2.77583621372385	6.26863647171775
MSTRG.1478.1	139.177833118157	30.7178764401651	34.1084900783476	73.9268503655666	100.855382431967	98.5071445555646
MSTRG.1509.1	141.871597630121	58.7646331898811	76.7441026762822	99.7152865396015	88.8267588391632	75.223637660613
MSTRG.1511.1	446.266987482091	96.1603088561691	142.524762113095	87.6806829917185	56.442003012385	70.7460401808146
MSTRG.1516.1	1334.31135492633	754.591312551882	643.188670048841	347.284273810336	296.089196130544	269.551368283863
MSTRG.1543.1	818.904411637157	371.285636972431	461.682776417634	241.551685496793	168.400730299247	201.491886590928
MSTRG.1548.1	3096.033345751	1633.38969070965	1662.78889131945	842.422248351805	708.76351323749	733.430467190976
MSTRG.158.1	1519.28318474788	446.076988305007	466.555417857398	336.109284801588	281.284736324017	230.148510461637
MSTRG.1612.1	185.869751325539	160.267181426948	216.832544069496	211.465176627086	167.475451561339	169.253184736379
MSTRG.1624.1	2032.89428502908	1056.42783757264	900.220505996389	803.739594090753	747.625220229624	775.519883501081
MSTRG.1693.1	1012.85545649859	538.230617625502	654.15211328831	422.930353254172	359.008150308285	319.700460057605
MSTRG.1707.1	2182.8471761951	2342.5719685239	2688.47991438976	1265.35260160598	1315.74636530511	1251.04073585567
MSTRG.1744.1	184.073908317563	116.193706534538	129.124998153745	65.3307049742216	46.2639368953975	57.3132477414194
MSTRG.1751.1	133.790304094228	85.4758300943725	68.2169801566953	34.3845815653798	40.7122644679498	38.5073383262662
MSTRG.1788.1	336.720563995541	158.931621581724	154.706365712505	52.4364868872042	30.5341983509624	20.5969484070726
MSTRG.1814.1	1409.73676126133	474.123745054723	631.007066449431	282.813183375249	295.163917392636	235.521627437395
MSTRG.1852.1	357.372758587268	271.118648580588	258.249996307489	129.801795409309	105.481776121506	119.999612458597
MSTRG.1878.1	317.864212411791	128.213745141559	113.288913474512	47.2787996523972	43.4881006816737	78.8057156444517
MSTRG.1901.1	1497.73306865217	726.544555802166	736.987017764297	528.662941567715	420.076547010209	393.133058726299
MSTRG.1916.1	814.414804117216	149.582702665152	166.887969311915	139.257555339788	81.4245289358996	87.7609106040484
MSTRG.1965.1	2045.46518608492	576.961853137014	736.987017764297	207.167103931413	254.451652924686	206.865003566686
MSTRG.1980.1	219.990768477087	122.87150576066	174.196931471561	132.380639026712	150.820434278996	151.342794817186
MSTRG.2020.1	74.5274848310132	18.697837833144	17.0542450391738	17.1922907826899	18.505574758159	18.8059094151532
MSTRG.2087.1	219.990768477087	60.1001930351057	57.2535369172264	48.1384141915317	25.9078046614226	34.0297408464678
MSTRG.2089.1	131.096539582264	58.7646331898811	37.7629711581706	11.1749890087484	15.7297385444352	19.7014289111129
MSTRG.2156.1	932.042521139659	397.996833876922	337.430419703653	191.694042226992	145.268761851548	139.70104136971
MSTRG.2182.1	609.688701207927	396.661274031697	406.86556022029	138.397940800654	157.297385444352	132.536885402032
MSTRG.2204.1	690.501636566857	203.005096474135	229.014147668906	215.763249322758	160.073221658075	156.715911792944
MSTRG.2227.1	140.973676126133	33.3889961306143	47.5082540376985	28.3672797914383	23.1319684476988	25.074545886871
MSTRG.225.1	216.399082461135	132.220424677232	121.816035994099	55.8749450437422	48.1144943712134	40.2983773181855
MSTRG.2252.1	1259.78387009532	329.883281770469	380.066032301588	208.026718470548	139.7170894241	197.909808607089
MSTRG.2325.1	529.773687352985	224.374053997728	233.886789108669	117.767191861426	119.360957190126	68.0594816929355
MSTRG.2334.1	1470.79542353252	984.307605930508	1059.79951314866	762.478096212297	645.844559059749	684.176894913194
MSTRG.2375.1	988.61157589091	635.726486326895	529.899756574329	144.415242574595	145.268761851548	115.522014978798
MSTRG.2379.1	1046.97647365014	1021.7032815968	990.364372632022	506.312963550218	509.828584587281	516.714749168734
MSTRG.2382.1	1718.62175863324	1509.18262510376	1731.00587147614	588.835959307129	658.798461390461	777.310922493001
MSTRG.2389.1	114.03603100649	128.213745141559	164.451648592033	32.6653524871108	30.5341983509624	53.7311697575807
MSTRG.2395.1	138.279911614169	85.4758300943725	176.633252191443	20.6307489392279	15.7297385444352	10.7462339515161
MSTRG.2402.1	414.839734842507	160.267181426948	180.287733271266	86.821068452584	79.5739714600837	83.2833131242501
MSTRG.2477.1	487.571376665544	154.92494204605	215.614383709555	270.778579827366	185.981026319498	259.700653828307
MSTRG.2499.1	1224.76493143978	369.950077127206	387.374994461234	164.186376974689	94.3784312666109	111.044417499
MSTRG.250.1	245.132570588754	271.118648580588	253.377354867725	79.0845376003736	79.5739714600837	72.5370791727339
MSTRG.2515.1	187.665594333515	17.3622779879194	37.7629711581706	24.9288216349004	18.505574758159	10.7462339515161
MSTRG.2522.1	862.004643828586	918.865173514504	861.239374478278	912.051026021699	913.250114315147	857.012157633412
MSTRG.2567.1	2832.94234508249	1128.54806921476	1011.07309875102	404.878447932347	309.968377199163	262.387212316186
MSTRG.2580.1	375.33118866703	184.307258640991	181.505893631207	55.8749450437422	88.8267588391632	51.0446112697016
MSTRG.2587.1	526.182001337033	233.7229729143	221.70518550926	89.3999120699875	108.25761233523	94.0295470757662
MSTRG.2611.1	167.911321245777	50.7512741185337	62.1261783569903	14.6134471652864	13.8791810686193	13.4327924393952
MSTRG.2617.1	1143.95199608085	458.097026912028	432.44692777905	183.097896835647	147.119319327364	115.522014978798
MSTRG.2626.1	109.546423486549	26.7111969044914	37.7629711581706	6.87691631307596	7.4022299032636	7.16415596767742
MSTRG.2670.1	403.166755290662	94.8247490109445	81.6167441160461	25.7884361740349	24.0572471856067	37.6118188303065
MSTRG.2676.1	1308.27163131068	427.379150471863	506.75470973545	274.217037983904	210.038273505105	185.372535663653
MSTRG.2709.1	3843.10403706911	1461.10247067568	1639.64384448057	1059.90472675283	1009.47910305757	878.504625536444
MSTRG.2761.1	1749.15108976884	491.486023042642	646.843151128664	286.251641531787	233.170241952803	257.909614836387
MSTRG.2820.1	2204.39729229081	1188.64826224987	1223.03300138075	497.716818158873	428.404055651381	450.446306467718
MSTRG.2989.1	525.284079833045	112.187026998864	102.325470235043	60.1730177394147	37.936428254226	33.1342213505081
MSTRG.2997.1	493.856827193461	293.823165949406	328.903297184066	109.171046470081	129.539023307113	127.163768426274
MSTRG.3009.1	1318.14876785455	701.168918742899	934.328996074737	373.072709984371	255.376931662594	295.521433666694
MSTRG.3023.1	564.792626008521	284.474247032833	261.904477387312	83.382610296046	72.1717415568201	55.5222087495
MSTRG.3058.1	476.796318617687	138.898223903355	148.6155639128	73.9268503655666	101.780661169875	56.4177282454597
MSTRG.306.1	1002.08039845073	430.050270162312	455.591974617929	240.692070957659	212.814109718829	237.312666429315
MSTRG.3080.1	1671.92984042586	2410.68552063035	2186.59784609407	514.909108941563	467.265762643515	437.909033524283
MSTRG.3108.1	2506.09891763082	649.082084779141	666.33371688772	351.582346506009	215.589945932552	290.148316690936
MSTRG.311.1	599.811564664058	543.5728570064	632.225226809372	317.197764940629	307.19254098544	272.237926771742
MSTRG.3112.1	587.240663608224	296.494285639855	300.885608905424	97.136442922198	96.2289887424268	132.536885402032
MSTRG.3150.1	421.125185370424	256.427490283118	277.740562066545	91.1191411482565	99.9301036940586	88.6564301000081
MSTRG.3250.1	316.068369403815	70.7846717969022	102.325470235043	39.5422688001868	33.3100345646862	46.5670137899033
MSTRG.3253.1	498.346434713401	320.534362853897	243.632071988197	166.765220592092	179.504075154142	178.208379695976
MSTRG.3259.1	2043.66934307694	993.65652484708	1030.56366451007	640.412831655199	578.299211192469	511.341632192976
MSTRG.3268.1	254.111785628635	12.0200386070211	29.2358486385837	16.3326762435554	6.47695116535565	15.2238314313145
MSTRG.3281.1	577.363527064355	5279.46806817273	2561.7912369559	18.0519053218244	11.1033448548954	20.5969484070726
MSTRG.3283.1	435.491929434234	185.642818486215	125.470517073922	202.009416696606	172.101845250879	114.626495482839
MSTRG.3315.1	357.372758587268	66.7779922612285	127.906837793804	54.1557159654732	58.2925604882009	75.223637660613
MSTRG.3377.1	4725.76087548943	3656.76285622487	3801.87848337582	2339.01116098496	2216.04257728954	2134.91847836787
MSTRG.3392.1	392.391697242804	157.596061736499	152.270044992623	165.905606052958	97.1542674803348	147.760716833347
MSTRG.3407.1	781.191708469656	486.143783661744	479.955181816749	365.33617913216	321.071722054059	353.730200904073
MSTRG.3418.1	395.085461754769	162.938301117398	165.669808951974	42.9807269567248	51.8156093228452	54.6266892535404
MSTRG.3420.1	846.739978260788	1469.11582974703	1333.88559413538	47.2787996523972	49.9650518470293	23.2835068949516
MSTRG.3464.1	1090.97462734555	470.117065519049	573.753529532205	269.059350749097	248.899980497239	234.626107941436
MSTRG.3477.1	241.540884572802	33.3889961306143	47.5082540376985	39.5422688001868	33.3100345646862	16.1193509272742
MSTRG.3499.1	156.238341693931	70.7846717969022	68.2169801566953	38.6826542610523	29.6089196130544	34.9252603424274
MSTRG.3562.1	600.709486168046	653.088764314815	672.424518687425	765.056939829701	747.625220229624	688.654492392992
MSTRG.3573.1	1916.16448951063	4411.35416877676	4198.99876071658	114.328733704888	71.2464628189122	72.5370791727339
MSTRG.3591.1	901.513190004063	320.534362853897	393.465796260939	158.169075200747	118.435678452218	139.70104136971
MSTRG.3630.1	353.781072571316	86.8113899395971	95.016508075397	62.7518613568182	62.9189541777406	62.6863647171775
MSTRG.3638.1	221.786611485063	44.0734748924108	46.2900936777575	44.6999560349938	31.4594770888703	47.4625332858629
MSTRG.3677.1	110.444344990538	37.395675666288	73.0896215964592	38.6826542610523	27.7583621372385	39.4028578222258
MSTRG.3699.1	423.818949882388	275.125328116262	257.031835947548	128.08256633104	125.837908355481	78.8057156444517
MSTRG.370.1	1335.20927643032	1367.61328150996	1192.57899238223	655.026278820485	558.868357696402	451.341825963678
MSTRG.3729.1	85.3025428788705	14.6911582974703	18.2724053991148	10.3153744696139	7.4022299032636	10.7462339515161
MSTRG.3747.1	121.219403038395	26.7111969044914	24.3632071988197	13.7538326261519	6.47695116535565	7.16415596767742
MSTRG.3771.1	217.297003965123	80.1335907134742	54.8172161973444	24.0692070957659	15.7297385444352	33.1342213505081
MSTRG.3773.1	497.448513209413	104.173667927516	171.760610751679	85.9614539134495	115.659842238494	85.0743521161694
MSTRG.3778.1	936.532128659599	372.621196817655	426.356125979345	423.789967793306	281.284736324017	266.864809795984
MSTRG.3795.1	576.465605560367	295.15872579463	356.920985462709	355.880419201681	297.93975360636	375.222668807105
MSTRG.3812.1	262.193079164528	25.3756370592668	41.4174522379936	24.9288216349004	21.2814109718829	29.5521433666694
MSTRG.3832.1	337.61848549953	42.7379150471863	34.1084900783476	38.6826542610523	21.2814109718829	28.6566238707097
MSTRG.3835.1	1471.69334503651	459.432586757252	437.319569218814	337.828513879857	384.915954969707	286.566238707097
MSTRG.3844.1	213.70531794917	38.7312355115125	36.5448107982296	16.3326762435554	30.5341983509624	17.0148704232339
MSTRG.3862.1	167.013399741789	69.4491119516777	66.9988197967543	49.8576432698007	30.5341983509624	21.4924679030323
MSTRG.3867.1	184.073908317563	48.0801544280845	56.0353765572854	30.9461234088418	23.1319684476988	11.6417534474758
MSTRG.3901.1	3659.03012875155	1164.60818503583	1291.24998153745	1320.36793211058	1258.37908355481	903.579171423315
MSTRG.3919.1	445.369065978103	149.582702665152	143.742922473036	75.6460794438356	85.1256438875314	75.223637660613
MSTRG.3939.1	452.552438010008	101.502548237067	183.942214351089	96.2768283830635	86.9762013633473	85.0743521161694
MSTRG.3960.1	215.501160957147	25.3756370592668	48.7264143976395	13.7538326261519	23.1319684476988	23.2835068949516
MSTRG.3971.1	386.106246714887	150.918262510376	121.816035994099	103.153744696139	99.9301036940586	80.596754636371
MSTRG.3985.1	198.440652381372	48.0801544280845	38.9811315181116	47.2787996523972	24.9825259235147	51.0446112697016
MSTRG.4012.1	107.750580478573	45.4090347376354	42.6356125979345	53.2961014263387	58.2925604882009	44.7759747979839
MSTRG.4016.1	77.2212493429775	10.6844787617966	9.74528287952789	22.3499780174969	15.7297385444352	17.9103899191936
MSTRG.4022.1	3291.78023362041	1354.25768305771	1335.10375449532	991.995178161207	958.588772472636	886.564301000081
MSTRG.4067.1	1396.26793870151	2318.53189130985	2129.34430917684	615.484010020299	594.028949736904	597.311503805105
MSTRG.4169.1	679.726578519	523.539459328032	556.699284493031	345.565044732067	331.249788171046	285.670719211137
MSTRG.4252.1	2023.01714848521	1320.8686869271	1386.26648961284	330.091983027646	221.14161836	261.491692820226
MSTRG.4268.1	1256.19218407937	271.118648580588	267.995279187017	179.65943867911	235.020799428619	190.745652639411
MSTRG.4277.1	172.400928765717	46.74459458286	56.0353765572854	29.2268943305728	23.1319684476988	29.5521433666694
MSTRG.4287.1	716.541360182512	369.950077127206	348.393862943122	91.978755687391	103.63121864569	103.880261531323
MSTRG.4292.1	691.399558070845	420.70135124574	482.391502536631	183.097896835647	131.389580782929	123.581690442436
MSTRG.4350.1	262.193079164528	113.522586844088	107.198111674807	68.7691631307596	79.5739714600837	57.3132477414194
MSTRG.4369.1	391.493775738816	84.1402702491479	112.070753114571	97.9960574613325	77.7234139842678	69.8505206848549
MSTRG.4440.1	1303.78202379074	948.247490109445	835.658006919517	907.752953326027	884.56647344	898.206054447557
MSTRG.4469.1	2911.06151592945	1326.210926308	1259.57781217898	1076.23740299639	967.841559851716	978.802809083928
MSTRG.4493.1	172.400928765717	40.0667953567371	49.9445747575805	35.2441961045143	19.430853496067	13.4327924393952
MSTRG.4498.1	297.212017820065	45.4090347376354	35.3266504382886	22.3499780174969	15.7297385444352	28.6566238707097
MSTRG.4502.1	740.785240790191	176.293899569643	449.501172818224	128.942180870174	445.059072933724	414.625526629331
MSTRG.4522.1	1301.98618078276	2080.80223885988	2398.5577487238	202.009416696606	192.457977484854	180.894938183855
MSTRG.4552.1	126.606932062324	86.8113899395971	104.761790954925	11.1749890087484	11.1033448548954	8.95519495959678
MSTRG.4553.1	172.400928765717	50.7512741185337	52.3808954774624	14.6134471652864	2.77583621372385	8.0596754636371
MSTRG.4567.1	2709.92709903612	3711.52080987908	4242.85253367446	244.990143653331	210.963552243013	93.1340275798065
MSTRG.4578.1	513.611100281199	144.240463284254	190.033016150794	105.732588313543	108.25761233523	66.2684427010162
MSTRG.4612.1	49.3856827193461	14.6911582974703	12.1816035994099	2.57884361740349	7.4022299032636	4.47759747979839
MSTRG.4613.1	219.092846973099	168.280540498296	227.795987308965	104.013359235274	167.475451561339	99.4026640515243
MSTRG.4622.1	1360.35107854199	1246.07733559452	1065.89031494836	753.022336281818	696.734889644687	642.982998099049
MSTRG.4693.1	193.951044861432	64.1068725707794	56.0353765572854	29.2268943305728	31.4594770888703	20.5969484070726
MSTRG.470.1	311.578761883874	76.1269111778005	85.2712251958691	45.5595705741282	37.936428254226	14.3283119353548
MSTRG.4706.1	139.177833118157	30.7178764401651	76.7441026762822	236.393998261986	214.664667194644	244.476822396992
MSTRG.4737.1	489.36721967352	182.971698795766	190.033016150794	70.4883922090286	67.5453478672804	59.9998062292984
MSTRG.474.1	890.738131956206	188.313938176664	216.832544069496	102.294130157005	96.2289887424268	46.5670137899033
MSTRG.4741.1	476.796318617687	137.562664058131	158.360846792328	54.1557159654732	59.2178392261088	50.149091773742
MSTRG.4749.1	291.824488796136	224.374053997728	209.52358190985	153.871002505075	124.912629617573	97.6116250596049
MSTRG.4959.1	510.019414265247	220.367374462054	253.377354867725	92.8383702265255	58.2925604882009	34.0297408464678
MSTRG.4975.1	809.925196597276	328.547721925244	377.629711581706	196.851729461799	162.849057871799	130.745846410113
MSTRG.5016.1	303.497468347981	142.904903439029	133.997639593509	100.574901078736	100.855382431967	68.9550011888952
MSTRG.5080.1	306.191232859946	197.662857093236	157.142686432387	85.101839374315	93.453152528703	84.1788326202097
MSTRG.5096.1	657.278540919297	458.097026912028	562.790086292736	368.774637288698	343.27841176385	593.729425821267
MSTRG.5100.1	1180.76677774437	707.846717969022	673.642679047366	205.447874853144	160.073221658075	182.685977175774
MSTRG.512.1	605.199093687986	117.529266379762	116.943394554335	74.7864649047011	38.8617069921339	85.9698716121291
MSTRG.517.1	68.2420343030964	13.3555984522457	21.9268864789378	9.45575993047945	4.62639368953975	6.26863647171775
MSTRG.5204.1	52.0794472313104	22.7045173688177	14.6179243192918	21.4903634783624	11.1033448548954	27.76110437475
MSTRG.525.1	635.728424823582	182.971698795766	146.179243192918	123.784493635367	136.941253210377	104.775781027282
MSTRG.569.1	2556.38252185415	1798.9991115175	1942.96577410587	926.664473186986	885.491752177908	859.698716121291
MSTRG.589.1	711.153831158583	710.517837659472	453.155653898047	139.257555339788	99.0048249561507	108.357859011121
MSTRG.597.1	278.355666236314	97.4958687013936	65.7806594368133	27.5076652523038	17.5802960202511	20.5969484070726
MSTRG.601.1	416.635577850483	188.313938176664	325.248816104243	61.8922468176837	79.5739714600837	56.4177282454597
MSTRG.631.1	108.648501982561	16.0267181426948	28.0176882786427	18.9115198609589	8.32750864117155	18.8059094151532
MSTRG.656.1	185.869751325539	77.4624710230251	103.543630594984	34.3845815653798	42.5628219437657	41.1938968141452
MSTRG.744.1	438.185693946198	285.809806878058	297.231127825601	240.692070957659	220.216339622092	237.312666429315
MSTRG.771.1	793.76260952549	118.864826224987	203.432780110145	90.259526609122	74.947577770544	77.0146766525323
MSTRG.778.1	847.637899764776	256.427490283118	297.231127825601	153.871002505075	172.101845250879	124.477209938395
MSTRG.787.1	569.282233528462	201.66953662891	207.087261189968	103.153744696139	108.25761233523	89.5519495959678
MSTRG.791.1	1915.26656800664	367.278957436757	313.067212504834	341.266972036395	174.877681464603	145.074158345468
MSTRG.798.1	396.881304762745	53.4223938089828	51.1627351175214	36.9634251827833	34.2353133025942	25.9700653828307
MSTRG.808.1	466.919182073817	173.622779879194	130.343158513686	77.3653085221046	55.516724274477	72.5370791727339
MSTRG.837.1	487.571376665544	116.193706534538	127.906837793804	83.382610296046	55.516724274477	75.223637660613
MSTRG.841.1	4266.02506544751	1230.05061745183	1452.04714904966	1034.97590511793	828.124470427616	762.087091061686
MSTRG.866.1	1460.02036548467	801.335907134742	856.366733038514	556.170606820018	490.397731091214	389.55098074246
MSTRG.904.1	626.749209783701	269.783088735363	205.869100830027	108.311431930946	77.7234139842678	99.4026640515243
MSTRG.939.1	1482.46840308437	373.95675666288	410.520041300113	186.536354992185	187.831583795314	184.477016167694
MSTRG.978.1	1827.2702606158	1344.90876414114	1300.99526441697	317.197764940629	322.922279529875	300.894550642452
Varpa_0001.t01	3109.50216831083	7382.97482440143	6871.64259042711	3767.69052502649	3667.80491706711	3589.24213980639
Varpa_0002.t01	4625.19366704276	5804.34308734598	6271.0895329762	11403.6464761582	12909.4889512917	13872.4925119114
Varpa_0003.t01	7399.77111436602	8424.71150367659	7760.89965318403	10112.5054383782	10553.7292845781	10973.6959034899
Varpa_0004.t01	220.888689981075	479.465984435621	269.213439546958	151.292158887671	164.699615347615	134.327924393952
Varpa_0005.t01	115.831874014466	223.038494152503	104.761790954925	79.0845376003736	51.8156093228452	74.3281181646533
Varpa_0006.t01	395.085461754769	224.374053997728	230.232308028846	375.651553601774	320.146443316151	418.20760461317
Varpa_0007.t01	2214.27442883468	1630.7185710192	2058.69100830027	661.043580594427	625.488426825774	704.773843320267
Varpa_0008.t01	2132.56357197176	2333.22304960732	1992.91034886345	259.603590818618	226.693290787448	225.670912981839
Varpa_0009.t01	326.843427451672	560.93513499432	504.318389015569	59.3134032002802	97.1542674803348	81.4922741323307
Varpa_0010.t01	329.537191963637	419.365791400515	409.301880940172	325.793910331974	410.82375963113	413.730007133371
Varpa_0011.t01	988.61157589091	2580.30162097387	1146.28889870447	556.170606820018	528.33415934544	528.35650261621
Varpa_0012.t01	2950.57006210493	6123.54189035466	3736.09782393901	2259.92662338459	2726.79644061473	2373.12666429315
Varpa_0013.t01	1419.6138978052	2246.41165966773	1639.64384448057	802.020365012484	895.669818294896	829.251053258662
Varpa_0014.t01	431.900243418281	1744.24115786329	901.43866635633	179.65943867911	165.624894085523	157.611431288903
Varpa_0015.t01	2640.78714322903	5741.57177462043	10774.628383678	874.227986299782	974.318511017072	1079.10099263141
Varpa_0016.t01	962.571852275254	1827.04586826721	1481.28299768824	1142.42772250974	1367.56197462795	1285.07047670214
Varpa_0017.t01	713.847595670548	834.724903265356	961.128523993439	1310.91217218011	1519.30768764485	1602.08437827186
Varpa_0018.t01	1108.03513592133	986.978725620958	1113.39856898606	2167.08825315806	2390.92025875414	2538.79777104569
Varpa_0019.t01	809.925196597276	645.075405243468	587.153293491556	881.964517151992	903.997326936067	675.221699953597
Varpa_0020.t01	2269.04764057796	1453.08911160433	1623.80775980134	1549.02539952036	1774.68461930745	1435.51775202336
Varpa_0021.t01	937.430050163587	221.702934307279	293.576646745778	51.5768723480697	72.1717415568201	64.4774037090968
Varpa_0022.t01	1322.63837537449	333.889961306143	389.811315181116	49.8576432698007	37.936428254226	51.9401307656613
Varpa_0023.t01	6771.22606157434	2534.89258623623	2571.53651983542	171.063293287765	207.262437291381	188.059094151532
Varpa_0024.t01	1803.92430151211	613.021968958078	661.461075447956	146.994086191999	133.240138258745	134.327924393952
Varpa_0025.t01	656.380619415309	347.245559758388	430.010607059168	259.603590818618	242.423029331883	222.98435449396
Varpa_0026.t01	2106.52384835611	1728.21443972059	2003.87379210292	590.555188385398	594.954228474812	655.520271042484
Varpa_0027.t01	333.128877979589	271.118648580588	352.048344022945	458.174549358686	560.718915172218	486.267086306105
Varpa_0028.t01	632.13673880763	755.926872397107	687.042443006717	779.670386994987	718.016300616569	740.594623158654
Varpa_0029.t01	976.938596339064	985.643165775733	1104.87144646647	1823.24243750426	1888.49390407013	1982.68016405473
Varpa_0030.t01	2109.21761286807	3495.1601149527	3943.18508512897	985.977876387266	1020.58244791247	1016.41462791423
Varpa_0031.t01	1324.43421838246	1571.95393782932	2833.44099722274	1656.47721691217	1814.47160503749	1839.39704470118
Varpa_0032.t01	1260.68179159931	1259.43293404677	2123.25350737714	1316.92947395405	1197.31068685289	1342.38372444356
Varpa_0033.t01	730.010182742334	491.486023042642	538.426879093916	501.155276315411	509.828584587281	508.655073705097
Varpa_0034.t01	139.177833118157	108.18034746319	132.779479233568	159.888304279016	154.521549230628	154.029353305065
Varpa_0035.t01	164.319635229824	60.1001930351057	166.887969311915	18.9115198609589	19.430853496067	4.47759747979839
Varpa_0036.t01	589.0365066162	484.808223816519	1068.32663566825	81.663381217777	75.8728565084519	72.5370791727339
Varpa_0037.t01	176.890536285658	177.629459414868	389.811315181116	5.15768723480697	24.9825259235147	3.58207798383871
Varpa_0038.t01	888.942288948229	986.978725620958	2168.32544069496	79.944152139508	68.4706266051883	77.910196148492
Varpa_0039.t01	606.994936695963	499.499382113989	654.15211328831	1157.04116967503	1155.67314364703	1148.95151331627
Varpa_0040.t01	471.408789593758	375.292316508104	460.464616057693	563.047523133094	477.443828760502	554.326567999041
Varpa_0041.t01	181.380143805598	150.918262510376	163.233488232092	237.253612801121	289.612244965188	334.02877199296
Varpa_0042.t01	129.300696574288	121.535945915436	194.905657590558	187.39596953132	227.618569525356	260.596173324266
Varpa_0043.t01	334.924720987565	349.916679448837	613.952821410257	232.955540105448	279.434178848201	328.655655017202
Varpa_0044.t01	1408.83883975735	2166.27806895425	3900.54947253104	398.001531619271	421.927104486025	470.147735378831
Varpa_0045.t01	768.620807413822	862.771660015072	803.985837561051	775.372314299315	869.762013633473	788.952675940476
Varpa_0046.t01	398.677147770721	430.050270162312	468.99173857728	374.79193906264	400.645693514142	410.147929149533
Varpa_0047.t01	2682.98945391647	3567.28034659483	4164.89027063823	2637.29740606463	2925.73136926494	2921.18459582047
Varpa_0048.t01	1463.61205150062	2156.92915003768	1648.17096700016	1068.50087214418	1114.03560044117	1076.41443414353
Varpa_0049.t01	3927.508658444	7226.71432251015	5323.36077294211	3091.17388272764	3157.05105374193	3221.18362696696
Varpa_0050.t01	5898.4463596979	10704.5121594749	9413.94326162395	3847.634677166	3491.0766781267	3723.57006420034
Varpa_0051.t01	844.046213748824	1153.92370627403	1053.70871134895	385.966928071388	408.047923417406	407.461370661654
Varpa_0052.t01	1185.25638526431	1392.98891856923	1410.62969681166	1306.61409948443	1138.09284762678	1401.4880111769
Varpa_0053.t01	1448.34738593282	1785.64351306525	1640.86200484051	1644.44261336429	1633.11697240753	1514.32346766782
Varpa_0054.t01	6.28545052791677	8.01335907134742	7.30896215964592	6.01730177394147	6.47695116535565	5.37311697575807
Varpa_0055.t01	1447.44946442883	1566.61169844842	1476.41035624848	1885.13468432195	1928.28088980017	1854.62087613249
Varpa_0056.t01	2031.99636352509	2254.42501873907	2528.90090723749	3247.62372885012	3477.19749705808	3807.74889682055
Varpa_0057.t01	2774.57744732326	3077.12988339741	3492.46575195081	4687.4780819004	4132.29484349691	4662.07449596608
Varpa_0058.t01	951.796794227397	813.355945741763	1017.16390055072	1133.8315771184	996.525200726862	964.474497148573
Varpa_0059.t01	1279.53814318306	1380.96887996221	1287.59550045762	1517.21966157238	1905.14892135247	1483.87580480519
Varpa_0060.t01	518.998629305128	470.117065519049	556.699284493031	910.33179694343	978.019625968703	923.280600334428
Varpa_0061.t01	299.007860828041	235.058532759524	294.794807105719	316.338150401494	280.359457586109	272.237926771742
Varpa_0062.t01	228.969983516968	285.809806878058	334.994098983771	204.58826031401	197.084371174393	209.551562054565
Varpa_0063.t01	183.175986813575	129.549304986783	162.015327872151	339.547742958126	329.39923069523	338.506369472758
Varpa_0064.t01	2179.25549017914	4373.95849311047	5177.18152974919	732.39158734259	793.889157125021	778.20644198896
Varpa_0065.t01	798.25221704543	775.960270075475	1113.39856898606	1023.80091610918	1120.51255160653	1030.74293984959
Varpa_0066.t01	136.484068606193	56.093513499432	64.5624990768723	75.6460794438356	74.022299032636	50.149091773742
Varpa_0067.t01	1970.03977974991	3457.76443928641	3095.34547461005	788.266532386332	788.337484697574	548.057931527323
Varpa_0068.t01	231.663748028932	576.961853137014	648.061311488605	177.080595061706	225.76801204954	181.790457679815
Varpa_0069.t01	637.524267831558	858.764980479399	916.056590675622	419.491895097634	424.702940699749	243.581302901032
Varpa_0070.t01	1334.31135492633	1872.45490300485	1711.51530571709	1549.02539952036	1745.07569969439	1643.27827508601
Varpa_0071.t01	124.811089054347	16.0267181426948	34.1084900783476	12.8942180870174	8.32750864117155	6.26863647171775
Varpa_0072.t01	339.414328507506	209.682895700258	141.306601753154	226.938238331507	186.906305057406	158.506950784863
Varpa_0073.t01	434.594007930245	658.431003695713	581.062491691851	552.73214866348	564.42003012385	477.311891346508
Varpa_0074.t01	1448.34738593282	1961.93741263489	1522.70044992623	1554.18308675517	1569.27273949188	1620.89028768702
Varpa_0075.t01	1450.1432289408	1907.17945898069	2075.74525333944	1643.58299882515	1665.50172823431	1508.0548311961
Varpa_0076.t01	1474.38710954848	1534.55826216303	1537.31837424553	1095.14892285735	1128.8400602477	1143.57839634051
Varpa_0077.t01	517.202786297152	336.561080996592	505.536549375509	668.780111446637	697.660168382595	770.146766525323
Varpa_0078.t01	691.399558070845	893.489536455238	755.259423163412	606.887864628954	675.453478672804	573.132477414194
Varpa_0079.t01	337.61848549953	224.374053997728	200.996459390263	379.949626297447	362.709265259916	367.162993343468
Varpa_0080.t01	35.9168601595244	21.3689575235931	17.0542450391738	12.8942180870174	8.32750864117155	6.26863647171775
Varpa_0081.t01	206.521945917265	68.1135521064531	76.7441026762822	249.288216349004	154.521549230628	190.745652639411
Varpa_0082.t01	97.873443934704	26.7111969044914	57.2535369172264	153.871002505075	157.297385444352	170.148704232339
Varpa_0083.t01	242.43880607679	164.273860962622	110.85259275463	709.181994785959	863.285062468118	937.608912269783
Varpa_0084.t01	346.597700539411	227.045173688177	235.10494946861	297.426630540535	304.416704771716	282.088641227299
Varpa_0085.t01	592.628192632153	617.028648493752	746.732300643825	1066.78164306591	1097.38058315883	1152.53359130011
Varpa_0086.t01	406.758441306614	380.634555889003	400.774758420585	349.86311742774	332.175066908954	312.536304089928
Varpa_0087	34.1210171515482	12.0200386070211	15.8360846792328	10.3153744696139	16.6550172823431	12.5372729434355
Varpa_0088.t01	454.348281017984	248.41413121177	304.540089985247	265.620892592559	297.014474868452	294.625914170734
Varpa_0089.t01	329.537191963637	212.354015390707	140.088441393213	139.257555339788	106.407054859414	104.775781027282
Varpa_0090.t01	381.616639194947	229.716293378626	227.795987308965	130.661409948443	139.7170894241	137.014482881831
Varpa_0091.t01	302.599546843993	256.427490283118	310.630891784952	85.101839374315	118.435678452218	100.298183547484
Varpa_0092.t01	217.297003965123	220.367374462054	163.233488232092	232.955540105448	161.923779133891	212.238120542444
Varpa_0093.t01	34.1210171515482	6.67779922612285	4.87264143976395	11.1749890087484	12.0286235928034	14.3283119353548
Varpa_0094.t01	152.646655677979	60.1001930351057	35.3266504382886	57.5941741220112	56.442003012385	71.6415596767742
Varpa_0095.t01	395.085461754769	356.59447867496	367.884428702178	372.213095445236	384.915954969707	476.416371850549
Varpa_0096.t01	6.28545052791677	4.00667953567371	3.65448107982296	4.29807269567248	3.7011149516318	2.68655848787903
Varpa_0097.t01	272.968137212386	65.442432416004	141.306601753154	103.153744696139	96.2289887424268	79.7012351404114
Varpa_0098.t01	228.969983516968	28.046756749716	60.9080179970493	27.5076652523038	31.4594770888703	25.074545886871
Varpa_0099.t01	262.193079164528	58.7646331898811	101.107309875102	18.9115198609589	14.8044598065272	25.074545886871
Varpa_0100.t01	948.205108211445	451.419227685905	920.929232115386	183.957511374782	220.216339622092	213.133640038403
Varpa_0101.t01	717.4392816865	325.876602234795	445.846691738401	46.4191851132627	28.6836408751465	34.9252603424274
Varpa_0102.t01	1673.72568343384	1099.16575261982	1246.17804821963	121.205650017964	73.0970202947281	110.14889800304
Varpa_0103.t01	1388.18664516562	924.207412895403	1019.60022127061	66.1903195133561	53.6661667986611	47.4625332858629
Varpa_0104.t01	349.291465051375	524.875019173256	645.624990768723	24.9288216349004	17.5802960202511	17.0148704232339
Varpa_0105.t01	1548.91459437949	1538.56494169871	1804.0954930726	959.329825674097	852.181717613222	983.280406563727
Varpa_0106.t01	583.648977592272	321.869922699122	324.030655744302	73.0672358264321	70.3211840810042	49.2535722777823
Varpa_0107.t01	276.559823228338	203.005096474135	192.469336870676	17.1922907826899	20.3561322339749	6.26863647171775
Varpa_0108.t01	198.440652381372	161.602741272173	182.724053991148	2.57884361740349	3.7011149516318	11.6417534474758
Varpa_0109.t01	6684.12767568749	16813.3628915321	16529.2179240393	344.705430192933	410.82375963113	402.088253685895
Varpa_0110.t01	5321.08283263354	6039.40162010551	6428.23221940859	535.53985788079	544.063897889875	582.087672373791
Varpa_0111.t01	2806.90262146683	2544.24150515281	2740.86080986722	906.893338786892	953.037100045189	1052.23540775262
Varpa_0112.t01	494.754748697449	260.434169818791	358.13914582265	164.186376974689	142.492925637824	166.5666262485
Varpa_0113.t01	365.454052123161	419.365791400515	535.990558374034	227.797852870641	308.117819723347	267.760329291944
Varpa_0114.t01	724.622653718405	705.175598278573	1017.16390055072	661.043580594427	700.436004596318	704.773843320267
Varpa_0115.t01	1407.04299674937	647.746524933917	717.496452005241	389.405386227926	340.502575550126	358.207798383871
Varpa_0116.t01	1460.91828698866	750.584633016209	735.768857404356	368.774637288698	434.881006816737	508.655073705097
Varpa_0117.t01	518.10070780114	173.622779879194	192.469336870676	60.1730177394147	53.6661667986611	36.7162993343468
Varpa_0118.t01	614.178308727867	157.596061736499	159.579007152269	31.8057379479763	72.1717415568201	66.2684427010162
Varpa_0119.t01	1083.79125531365	299.165405330304	267.995279187017	66.1903195133561	98.0795462182427	78.8057156444517
Varpa_0120.t01	1278.64022167907	283.138687187609	299.667448545483	92.8383702265255	71.2464628189122	102.089222539403
Varpa_0121.t01	525.284079833045	161.602741272173	135.21579995345	47.2787996523972	61.0683967019247	64.4774037090968
Varpa_0122.t01	1253.4984195674	606.344169731955	852.712251958691	1704.6156311037	1781.1615704728	2.68655848787903
Varpa_0123.t01	351.985229563339	197.662857093236	253.377354867725	594.853261081071	637.517050418578	684.176894913194
Varpa_0124.t01	1466.30581601258	1913.85725820681	1822.36789847172	1123.51620264879	1079.80028713858	976.116250596049
Varpa_0125.t01	369.943659643102	341.90332037749	380.066032301588	861.333768212764	914.175393053055	908.952288399073
Varpa_0126.t01	941.919657683528	861.436100169848	936.765316794619	1838.71549920869	1944.93590708251	1919.99379933755
Varpa_0127.t01	237.051277052861	219.03181461683	272.867920626781	547.574461428673	503.351633421925	557.01312648692
Varpa_0128.t01	422.023106874412	263.10528950924	341.084900783476	502.014890854545	601.431179640168	595.520464813186
Varpa_0129.t01	188.563515837503	144.240463284254	135.21579995345	151.292158887671	175.802960202511	188.059094151532
Varpa_0130.t01	7373.73139075036	24344.5848587535	18305.2957288332	29697.1034834794	28986.2070224424	28042.2974964814
Varpa_0131.t01	5004.11654172574	21789.6588748389	12996.5528802104	14635.7971433039	14929.3724361448	12312.4975499496
Varpa_0132.t01	670.747363479118	2922.20494135136	1525.13677064612	1729.5444527386	1626.64002124218	1260.89145031123
Varpa_0133.t01	65.5482697911321	81.4691505586988	23.1450468388787	30.9461234088418	24.0572471856067	12.5372729434355
Varpa_0134.t01	227.174140508992	244.407451676096	242.413911628256	103.153744696139	90.6773163149791	110.14889800304
Varpa_0135.t01	170.605085757741	102.838108082292	115.725234194394	151.292158887671	123.987350879665	131.641365906073
Varpa_0136.t01	611.484544215903	653.088764314815	806.422158280933	763.337710751432	643.994001583933	754.922935094009
Varpa_0137.t01	273.866058716374	281.803127342384	316.721693584657	420.351509636768	491.323009829122	446.864228483879
Varpa_0138.t01	624.055445271737	646.410965088692	518.93631333486	1117.49890087484	1144.56979879213	1095.22034355869
Varpa_0139.t01	79.9150138549418	26.7111969044914	36.5448107982296	537.259086959059	525.558323131716	615.221893724299
Varpa_0140.t01	367.249895131137	295.15872579463	352.048344022945	333.530441184184	342.353133025942	311.640784593968
Varpa_0141.t01	203.828181405301	82.8047104039234	52.3808954774624	120.346035478829	103.63121864569	129.850326914153
Varpa_0142.t01	283.743195260243	200.333976783686	229.014147668906	732.39158734259	752.251613919164	824.773455778864
Varpa_0143.t01	495.652670201437	356.59447867496	395.902116980821	1101.16622463129	1161.22481607448	1191.93644912233
Varpa_0144.t01	138.279911614169	66.7779922612285	56.0353765572854	118.62680640056	137.866531948285	144.178638849508
Varpa_0145.t01	231.663748028932	158.931621581724	183.942214351089	404.878447932347	390.467627397155	386.864422254581
Varpa_0146.t01	250.520099612683	141.569343593804	175.415091831502	502.87450539368	427.478776913473	465.670137899033
Varpa_0147.t01	360.066523099232	324.541042389571	392.247635900998	750.443492664414	709.688791975398	757.609493581888
Varpa_0148.t01	100.567208446668	56.093513499432	45.0719333178165	73.0672358264321	67.5453478672804	84.1788326202097
Varpa_0149.t01	307.089154363934	173.622779879194	211.959902629732	336.109284801588	271.106670207029	278.50656324346
Varpa_0150.t01	4.48960751994055	9.34891891657199	10.9634432394689	6.01730177394147	7.4022299032636	5.37311697575807
Varpa_0151.t01	576.465605560367	769.282470849353	733.332536684474	639.553217116064	608.833409543431	673.430660961678
Varpa_0152.t01	181.380143805598	88.1469497848216	90.143866635633	206.307489392279	243.348308069791	219.402276510121
Varpa_0153.t01	2771.8836828113	9079.13582783663	4827.56950644613	634.395529881258	658.798461390461	687.758972897033
Varpa_0154.t01	327.74134895566	193.656177557563	226.577826949024	238.113227340255	214.664667194644	168.357665240419
Varpa_0155.t01	1237.33583249562	1391.653358724	1642.08016520045	1322.94677572799	1561.87050958862	1415.81632311225
Varpa_0156.t01	6403.07824493922	7692.82470849353	6370.97868249136	2226.40165635834	2228.07120088234	2160.8885437507
Varpa_0157.t01	701.276694614714	518.197219947133	701.660367326008	123.784493635367	142.492925637824	100.298183547484
Varpa_0158.t01	247.826335100718	527.546138863705	305.758250345188	287.970870610056	306.267262247532	325.073577033363
Varpa_0159.t01	298.109939324053	415.359111864841	249.722873787902	248.428601809869	243.348308069791	222.088834998
Varpa_0160.t01	331.333034971613	494.157142733091	259.46815666743	280.234339757845	270.181391469121	282.984160723258
Varpa_0161.t01	376.229110171018	442.070308769333	225.359666589083	385.966928071388	282.210015061925	401.192734189936
Varpa_0162.t01	879.963073908348	1203.33942054734	841.748808719222	2026.97108327914	2278.96153146728	2523.57393961437
Varpa_0163.t01	179.584300797622	145.576023129478	105.979951314866	246.7093727316	275.733063896569	273.133446267702
Varpa_0164.t01	519.896550809116	408.681312638719	366.666268342237	642.132060733468	583.850883619917	678.803777937436
Varpa_0165.t01	451.65451650602	526.210579018481	538.426879093916	584.537886611457	599.580622164352	671.639621969759
Varpa_0166.t01	437.28777244221	392.654594496024	361.793626902473	681.674329533655	714.315185664938	652.833712554605
Varpa_0167.t01	406.758441306614	730.55123533784	881.948100597274	507.172578089352	483.920779925858	527.46098312025
Varpa_0168.t01	312.476683387862	351.252239294062	421.483484539581	789.126146925467	957.663493734728	896.415015455638
Varpa_0169.t01	504.631885241318	547.579536542074	372.757070141942	563.907137672229	504.276912159833	551.640009511162
Varpa_0170.t01	727.316418230369	872.120578931644	1056.14503206884	685.972402229327	735.59659663682	592.833906325307
Varpa_0171.t01	9797.22153001427	16038.7381813019	16146.7155710178	9460.91761771425	9375.84945122126	10559.0703768606
Varpa_0172.t01	6393.20110839535	9701.50671571128	8363.88903135481	7444.26190890473	7045.07231043113	6768.33635046325
Varpa_0173.t01	426.512714394352	344.574440067939	400.774758420585	924.085629569582	827.199191689708	984.175926059686
Varpa_0174.t01	1556.0979664114	1566.61169844842	1562.89974180429	1916.94042226992	1986.57345028837	1747.15853661733
Varpa_0175.t01	11169.2455881081	17137.9039339217	18715.8157701333	9201.31402689564	10236.3586774757	10302.9518010161
Varpa_0176.t01	2626.42039916522	4169.61783679111	5180.83601082902	4091.7652062802	3883.39486299967	4268.04591774383
Varpa_0177.t01	4969.99552457419	7489.81961201939	6913.0600426651	8843.71437861569	9755.21373376352	11283.5456490919
Varpa_0178.t01	2207.09105680278	2338.56528898822	2022.14619750204	1181.1103767708	1095.53002568301	1131.93664289303
Varpa_0179.t01	3698.53867492703	3427.04656284625	3379.1768384763	906.033724247758	867.911456157657	1068.3547586799
Varpa_0180.t01	2491.73217356701	1259.43293404677	1253.48701037928	391.98422984533	320.146443316151	414.625526629331
Varpa_0181.t01	4180.72252256864	2391.98768279721	2474.08369104014	721.216598333841	809.618895669456	779.99748098088
Varpa_0182.t01	2660.54141631677	1497.16258649674	1592.13559044287	503.734119932814	517.230814490544	582.087672373791
Varpa_0183.t01	3411.20379365083	2277.12953610789	2413.17567304309	765.916554368835	842.928930234143	963.578977652614
Varpa_0184.t01	5071.46065452485	4339.23393713463	4888.47752444318	2530.70520321195	2621.31466449322	3132.52719686695
Varpa_0185.t01	1535.44577181967	1396.9955981049	1623.80775980134	594.853261081071	629.189541777406	653.729232050565
Varpa_0186.t01	1267.86516363121	1356.92880274816	1459.3561112093	743.566576351338	737.447154112636	793.430273420275
Varpa_0187.t01	665.35983445519	742.571273944861	682.169801566953	205.447874853144	204.486601077657	215.820198526282
Varpa_0188.t01	341.210171515482	344.574440067939	422.701644899522	216.622863861893	245.198865545607	231.044029957597
Varpa_0189.t01	537.854980888878	544.908416851625	577.408010612028	262.182434436021	290.537523703096	273.133446267702
Varpa_0190.t01	855.719193300669	681.135521064531	733.332536684474	405.738062471482	411.749038369038	359.103317879831
Varpa_0191.t01	976.040674835076	1057.76339741786	976.964608672671	626.658999029047	680.079872362344	608.953257252581
Varpa_0192.t01	723.724732214417	703.840038433349	700.442206966067	483.962985532721	467.265762643515	490.744683785904
Varpa_0193.t01	601.607407672034	586.310772053586	582.280652051792	398.001531619271	302.5661472959	338.506369472758
Varpa_0194.t01	2841.02363861838	3540.56914969034	4046.72871572396	3338.74286999838	3406.87631297707	3435.21278650132
Varpa_0195.t01	370.84158114709	527.546138863705	475.082540376985	389.405386227926	282.210015061925	315.222862577807
Varpa_0196.t01	288.232802780183	311.185443937325	286.267684586132	341.266972036395	465.415205167699	394.924097718218
Varpa_0197.t01	502.836042233342	1068.44787617966	762.568385323058	600.870562855012	617.160918184603	690.445531384912
Varpa_0198.t01	1018.24298552252	709.182277814247	847.839610518927	1034.97590511793	1176.029275881	1165.9663837395
Varpa_0199.t01	1796.74092948021	1326.210926308	1445.95634724995	2663.9454567778	2585.22879371481	3059.99011769422
Varpa_0200.t01	3045.74974152767	3950.58602217428	4077.18272472248	6006.12678493272	5893.10028173574	6323.26316097129
Varpa_0201.t01	1106.23929291335	1025.70996113247	1149.94337978429	657.605122437889	512.604420801004	550.744490015202
Varpa_0202.t01	1031.71180808234	976.294246859161	900.220505996389	763.337710751432	832.750864117155	814.922741323307
Varpa_0203.t01	192.155201853456	102.838108082292	92.580187355515	65.3307049742216	55.516724274477	36.7162993343468
Varpa_0204.t01	2612.05365510141	2075.45999947898	2020.9280371421	1169.07577322291	1139.01812636469	1292.23463266982
Varpa_0205.t01	3215.45690578142	3161.27015364656	3818.93272841499	1068.50087214418	1115.88615791699	1149.84703281223
Varpa_0206.t01	6104.96830561516	6728.55050024139	7341.85248936433	2130.12482797528	2223.4448071928	2234.3211424194
Varpa_0207.t01	3034.97468347981	2557.59710360505	2679.95279187017	843.28186289094	832.750864117155	879.400145032404
Varpa_0208.t01	1596.50443409086	1236.72841667795	1550.71813820488	379.949626297447	429.329334389289	488.058125298025
Varpa_0209.t01	1877.55386483914	1288.81525064171	1891.80303898835	1234.40647819714	1305.56829918812	1302.98086662133
Varpa_0210.t01	1511.20189121199	1020.36772175157	1505.64620488706	1024.66053064832	1098.30586189674	1126.56352591728
Varpa_0211.t01	3905.06062084429	2182.30478709695	3184.27118088574	4235.32083431566	4420.05653098628	5116.9983999136
Varpa_0212.t01	1702.45917156146	729.215675492615	1048.83606990919	1216.35457287531	1112.18504296536	1289.54807418194
Varpa_0213.t01	935.634207155611	522.203899482807	718.714612365182	857.035695517092	795.739714600837	912.534366382912
Varpa_0214.t01	882.656838420313	560.93513499432	744.295979923943	1035.83551965707	1148.27091374377	1116.71281146172
Varpa_0215.t01	971.551067315135	646.410965088692	673.642679047366	1552.4638576769	1773.75934056954	1911.03860437795
Varpa_0216.t01	1125.0956444971	723.873436111717	691.91508444648	1687.42334032101	1609.98500395983	1701.48704232339
Varpa_0217.t01	339.414328507506	144.240463284254	177.851412551384	322.355452175436	320.146443316151	323.282538041444
Varpa_0218.t01	1821.88273159188	1149.91702673836	957.474042913616	2156.77287868845	2297.46710622544	2064.17243818706
Varpa_0219.t01	985.019889874957	804.007026825191	832.003525839694	817.493426716905	863.285062468118	842.683845698057
Varpa_0220.t01	387.004168218876	221.702934307279	348.393862943122	216.622863861893	173.952402726695	145.969677841428
Varpa_0221.t01	512.713178777211	152.253822355601	198.560138670381	265.620892592559	246.124144283515	285.670719211137
Varpa_0222.t01	158.034184701907	73.4557914873514	105.979951314866	205.447874853144	211.888830980921	240.894744413153
Varpa_0223.t01	622.25960226376	387.312355115125	352.048344022945	551.012919585211	479.294386236318	600.893581788944
Varpa_0224.t01	737.193554774239	801.335907134742	808.858479000815	1483.69469454614	1565.57162454025	1533.12937708297
Varpa_0225.t01	432.798164922269	317.863243163448	342.303061143417	810.616510403829	836.451979068787	728.057350215218
Varpa_0226.t01	830.577391189002	1232.72173714228	1147.50705906441	2149.03634783624	2310.42100855615	2378.4997812689
Varpa_0227.t01	507.325649753282	526.210579018481	627.352585369608	1106.3239118661	1118.66199413071	1168.65294222738
Varpa_0228.t01	607.892858199951	634.390926481671	579.84433133191	1526.67542150286	1643.29503852452	1592.23366381631
Varpa_0229.t01	816.210647125192	838.73158280103	745.514140283884	585.397501150591	532.035274297071	577.610074893992
Varpa_0230.t01	784.783394485608	818.698185122662	863.67569519816	1788.85785593888	1995.82623766745	2024.76958036483
Varpa_0231.t01	307.987075867922	170.951660188745	192.469336870676	181.378667757378	134.165416996653	111.044417499
Varpa_0232.t01	930.246678131682	1101.83687231027	1102.43512574659	1478.53700731133	1389.76866433774	1414.92080361629
Varpa_0233.t01	849.433742772752	822.704864658335	945.292439314206	2218.66512550613	2191.06005136603	2183.2765311497
Varpa_0234.t01	357.372758587268	327.21216208002	343.521221503358	662.762809672696	676.378757410712	574.923516406113
Varpa_0235.t01	211.909474941194	105.509227772741	137.652120673331	172.782522366034	195.233813698578	147.760716833347
Varpa_0236.t01	157.136263197919	13.3555984522457	42.6356125979345	34.3845815653798	24.0572471856067	15.2238314313145
Varpa_0237.t01	795.558452533466	522.203899482807	535.990558374034	868.21068452584	891.968703343264	826.564494770783
Varpa_0238.t01	1113.42266494526	961.603088561691	1073.19927710801	2227.26127089748	2388.14442254042	2588.94686281943
Varpa_0239.t01	1254.39634107139	994.992084692305	1180.39738878282	2417.2360840462	2633.34328808603	2806.55810033763
Varpa_0240.t01	307.089154363934	329.883281770469	303.321929625306	512.330265324159	628.264263039498	610.7442962445
Varpa_0241.t01	402.268833786673	452.754787531129	394.68395662088	506.312963550218	444.133794195816	587.460789349549
Varpa_0242.t01	566.588469016498	617.028648493752	678.51532048713	738.408889116531	676.378757410712	762.087091061686
Varpa_0243.t01	307.987075867922	313.856563627774	345.95754222324	405.738062471482	395.094021086695	458.505981931355
Varpa_0244.t01	516.304864793163	592.988571279709	632.225226809372	739.268503655666	771.682467415231	727.161830719259
Varpa_0245.t01	280.15150924429	276.460887961486	287.485844946073	262.182434436021	235.020799428619	239.103705421234
Varpa_0246.t01	659.972305431261	570.284053910892	677.297160127189	508.891807167621	470.966877595147	516.714749168734
Varpa_0247.t01	964.367695283231	840.067142646255	874.639138437629	664.482038750965	619.011475660419	679.699297433396
Varpa_0248.t01	745.274848310132	742.571273944861	744.295979923943	482.243756454452	461.714090216067	466.565657394992
Varpa_0249.t01	917.675777075849	910.851814443157	990.364372632022	458.174549358686	497.799960994477	504.177476225299
Varpa_0250.t01	435.491929434234	488.814903352193	442.192210658578	262.182434436021	249.825259235147	254.327536852549
Varpa_0251.t01	455.246202521972	842.738262336704	645.624990768723	283.672797914383	304.416704771716	266.864809795984
Varpa_0252.t01	894.329817972158	913.522934133606	1037.87262666972	1304.03525586703	1352.75751482142	1295.81671065365
Varpa_0253.t01	86477.9221275909	201247.499717819	217001.868359527	11021.1180062434	9468.37732501206	1425.66703756781
Varpa_0254.t01	390.595854234828	647.746524933917	655.370273648251	465.911080210896	578.299211192469	531.938580600049
Varpa_0255.t01	235.255434044885	216.36069492638	202.214619750204	271.6381943665	247.974701759331	239.103705421234
Varpa_0256.t01	495.652670201437	265.77640919969	283.83136386625	146.134471652864	160.998500395983	126.268248930315
Varpa_0257.t01	448.960751994055	303.172084865977	336.212259343712	304.303546853611	316.445328364519	325.073577033363
Varpa_0258.t01	3009.83288136815	4149.58443911274	3744.62494645859	2602.05320996012	2784.16372236502	2847.75199715178
Varpa_0259.t01	3648.25507070369	4789.31760497531	4752.04356412979	6576.05122437889	6312.25155000804	6755.79907751981
Varpa_0260.t01	753.356141846025	1055.09227772741	952.601401473852	1178.53153315339	1094.60474694511	1099.69794103848
Varpa_0261.t01	678.828657015011	856.09386078895	700.442206966067	617.203239098568	503.351633421925	537.311697575807
Varpa_0262.t01	684.21618603894	821.369304813111	672.424518687425	716.918525638169	628.264263039498	718.206635759662
Varpa_0263.t01	796.456374037454	953.589729490343	840.530648359281	762.478096212297	620.862033136235	686.863453401073
Varpa_0264.t01	968.857302803171	1443.74019268776	1203.54243562169	903.454880630355	983.571298396151	789.848195436436
Varpa_0265.t01	957.184323251326	1589.31621581724	1615.28063728175	1515.50043249412	1418.45230521289	1577.90535188095
Varpa_0266.t01	1766.21159834461	3358.93301073979	2414.39383340304	2794.60686672624	2922.03025431331	2579.09614836387
Varpa_0267.t01	1243.62128302353	2140.90243189499	1634.7712030408	1643.58299882515	1720.09317377088	1608.35301474358
Varpa_0268.t01	2272.63932659391	3313.52397600216	2564.22755767578	2144.73827514057	2396.47193118159	2252.23153233859
Varpa_0269.t01	547.732117432747	446.076988305007	398.338437700703	394.563073462733	335.876181860586	293.730394674774
Varpa_0270.t01	702.174616118702	706.511158123798	626.134425009667	834.685717499595	857.73339004067	786.266117452597
Varpa_0271.t01	221.786611485063	54.7579536542074	35.3266504382886	10.3153744696139	10.1780661169875	17.0148704232339
Varpa_0272.t01	120.321481534407	21.3689575235931	0	7.73653085221046	23.1319684476988	13.4327924393952
Varpa_0273.t01	115.831874014466	5.34223938089828	12.1816035994099	6.87691631307596	13.8791810686193	8.0596754636371
Varpa_0274.t01	104.158894462621	10.6844787617966	6.09080179970493	15.4730617044209	4.62639368953975	8.0596754636371
Varpa_0275.t01	75.4254063350013	2.67111969044914	4.87264143976395	6.01730177394147	8.32750864117155	9.85071445555646
Varpa_0276.t01	238.847120060837	82.8047104039234	88.925706275692	69.6287776698941	81.4245289358996	84.1788326202097
Varpa_0277.t01	203.828181405301	45.4090347376354	29.2358486385837	38.6826542610523	16.6550172823431	29.5521433666694
Varpa_0278.t01	117.627717022442	8.01335907134742	26.7995279187017	17.1922907826899	20.3561322339749	5.37311697575807
Varpa_0279.t01	165.217556733812	38.7312355115125	51.1627351175214	70.4883922090286	53.6661667986611	52.835650261621
Varpa_0280.t01	106.852658974585	30.7178764401651	23.1450468388787	34.3845815653798	29.6089196130544	40.2983773181855
Varpa_0281.t01	187.665594333515	100.166988391843	75.5259423163412	73.0672358264321	61.0683967019247	52.835650261621
Varpa_0282.t01	105.056815966609	30.7178764401651	14.6179243192918	29.2268943305728	18.505574758159	32.2387018545484
Varpa_0283.t01	261.29515766054	313.856563627774	274.086080986722	603.449406472416	576.448653716653	531.043061104089
Varpa_0284.t01	170.605085757741	125.54262545111	108.416272034748	118.62680640056	136.015974472469	118.208573466678
Varpa_0285.t01	285.539038268219	138.898223903355	144.961082832977	153.871002505075	156.372106706444	136.118963385871
Varpa_0286.t01	186.767672829527	70.7846717969022	98.6709891552199	131.521024487578	126.763187093389	103.880261531323
Varpa_0287.t01	699.480851606738	771.953590539802	797.895035761346	746.145419968742	757.803286346611	897.310534951597
Varpa_0288.t01	1768.00744135259	2255.7605785843	2387.59430548433	2077.68834108808	2290.06487632218	2217.30627199616
Varpa_0289.t01	984.121968370969	1447.74687222343	1246.17804821963	1529.25426512027	1755.25376581138	1463.27885639811
Varpa_0290.t01	3116.68554034273	4591.65474788207	4067.43744184295	1943.58847298309	2014.33181242561	1945.96386472038
Varpa_0291.t01	3066.4019361194	4884.14235398625	4285.48814627239	2591.7378354905	2471.41950895214	2391.03705421234
Varpa_0292.t01	945.51134369948	1438.39795330686	1397.22993285231	1206.89881294483	1110.33448548954	1228.65274845668
Varpa_0293.t01	4717.67958195353	7951.92331846709	7128.67442637466	2935.5836511443	2565.79794021875	2837.00576320026
Varpa_0294.t01	1006.57000597067	1244.7417757493	1071.98111674807	563.047523133094	619.011475660419	509.550593201057
Varpa_0295.t01	354.678994075304	311.185443937325	360.575466542532	215.763249322758	206.337158553473	188.954613647492
Varpa_0296.t01	2633.60377119713	3715.52748941476	3407.19452675494	2273.68045601074	2239.17454573724	2271.9329612497
Varpa_0297.t01	923.961227603766	1746.91227755374	797.895035761346	4793.21067021395	4493.15355128101	5027.44645031763
Varpa_0298.t01	731.80602575031	1411.68675640237	795.458715041464	6237.3630959599	6645.3518956549	6822.96303971679
Varpa_0299.t01	932.042521139659	1455.76023129478	903.874987076212	9707.62699044585	10213.226709028	11054.2926581263
Varpa_0300.t01	144.565362142086	197.662857093236	157.142686432387	1775.10402331273	1961.59092436485	1919.99379933755
Varpa_0301.t01	816.210647125192	1168.6148645715	941.637958234383	10712.5163866941	10190.0947405803	10511.6078435747
Varpa_0302.t01	832.373234196978	1403.67339733102	1159.68866266382	14848.9815490093	15729.7385444352	18245.3142106825
Varpa_0303.t01	443.573222970127	426.043590626638	410.520041300113	1134.69119165753	1217.66681908686	1231.33930694456
Varpa_0304.t01	237.051277052861	207.011776009808	183.942214351089	832.106873882191	779.084697318494	789.848195436436
Varpa_0305.t01	174.196771773693	273.789768271037	165.669808951974	199.430573079203	180.42935389205	190.745652639411
Varpa_0306.t01	235.255434044885	375.292316508104	224.141506229142	563.907137672229	503.351633421925	484.476047314186
Varpa_0307.t01	549.527960440724	1294.15749002261	700.442206966067	1144.14695158801	1618.312512601	1199.99612458597
Varpa_0308.t01	1111.62682193728	2696.49532750841	1564.11790216423	1888.57314247849	2027.28571475632	1997.90399548604
Varpa_0309.t01	600.709486168046	976.294246859161	722.369093445005	795.143448699408	781.860533532218	740.594623158654
Varpa_0310.t01	761.437435381918	1056.42783757264	1002.54597623143	825.229957569115	774.458303628954	722.68423323946
Varpa_0311.t01	221.786611485063	102.838108082292	112.070753114571	215.763249322758	246.124144283515	205.073964574766
Varpa_0312.t01	2366.92108451266	2689.81752828228	2668.9893486307	98226.4341578205	111497.938475384	108955.170514926
Varpa_0313.t01	532.467451864949	695.826679362001	599.334897090965	19835.6054905285	21677.4302717075	22084.4062898616
Varpa_0314.t01	1250.80465505544	1434.39127377119	1370.43040493361	56004.7468391515	57975.1898810984	57941.9024275831
Varpa_0315.t01	246.92841359673	109.515907308415	138.870281033273	7084.94303154651	7133.8990692703	8459.07715883512
Varpa_0316.t01	240.642963068814	42.7379150471863	66.9988197967543	2204.91129287998	2325.22546836268	2081.18730861029
Varpa_0317.t01	221.786611485063	57.4290733446565	99.8891495151609	1718.36946372986	2049.49240446611	1787.45691393552
Varpa_0318.t01	66.4461912951202	17.3622779879194	21.9268864789378	547.574461428673	455.237139050712	537.311697575807
Varpa_0319.t01	137.381990110181	30.7178764401651	36.5448107982296	788.266532386332	763.354958774059	809.549624347549
Varpa_0320.t01	196.644809373396	42.7379150471863	41.4174522379936	821.791499412577	792.038599649205	981.489367571807
Varpa_0321.t01	228.07206201298	105.509227772741	102.325470235043	1090.85085016167	1197.31068685289	1277.0108012385
Varpa_0322.t01	457.939967033936	412.687992174392	320.376174664479	208.026718470548	173.027123988787	175.521821208097
Varpa_0323.t01	426.512714394352	539.566177470726	380.066032301588	171.063293287765	190.607420009038	162.089028768702
Varpa_0324.t01	2902.08230088957	4909.51799104552	3743.40678609865	7894.6999274112	8066.58003708151	8537.88287447957
Varpa_0325.t01	1732.98850269705	2660.43521168734	2031.89148038157	3095.47195542332	3048.7934414067	3326.8549274902
Varpa_0326.t01	1723.11136615318	2505.51026964129	1702.9881831975	2256.48816522805	2326.15074710059	2288.94783167294
Varpa_0327.t01	2451.32570588754	3077.12988339741	1988.03770742369	3724.70979806977	4061.04838067799	3928.64402877511
Varpa_0328.t01	2920.93865247332	3389.65088717996	3410.84900783476	5486.91960329548	5755.23374978745	5755.50380053285
Varpa_0329.t01	3944.56916701977	4340.56949697985	4859.2416758046	10002.474777369	10226.1806113587	10973.6959034899
Varpa_0330.t01	2572.54510892594	2751.25328116262	2591.02708559448	8006.44981749869	8245.15883349774	8857.58333453718
Varpa_0331.t01	2558.17836486213	3322.87289491873	3507.0836762701	2342.4496191415	2354.83438797573	2452.82789943356
Varpa_0332.t01	668.053598967154	810.684826051314	678.51532048713	488.261058228393	468.191041381423	465.670137899033
Varpa_0333.t01	925.757070611742	693.155559671552	767.441026762822	1214.63534379704	1291.6891181195	1244.77209938395
Varpa_0334.t01	2152.3178450595	1848.41482579081	2078.18157405932	2222.10358366267	2178.10614903531	2520.88738112649
Varpa_0335.t01	961.673930771266	1087.1457140128	917.274751035563	2544.45903583811	2799.89346090946	2843.27439967198
Varpa_0336.t01	660.870226935249	539.566177470726	645.624990768723	1759.63096160831	1721.9437312467	1594.92022230419
Varpa_0337.t01	427.410635898341	327.21216208002	361.793626902473	1017.78361433524	1022.43300538829	1055.81748573646
Varpa_0338.t01	475.00047560971	331.218841615693	293.576646745778	825.229957569115	767.056073725691	823.877936282904
Varpa_0339.t01	448.960751994055	289.816486413732	236.323109828551	601.730177394147	694.884332168871	599.998062292984
Varpa_0340.t01	131.096539582264	82.8047104039234	80.3985837561051	119.486420939695	114.734563500586	78.8057156444517
Varpa_0341.t01	902.411111508051	1023.03884144202	962.34668435338	1162.19885690984	1208.41403170778	1217.0109950092
Varpa_0342.t01	527.977844345009	677.128841528857	806.422158280933	740.1281181948	741.148269064268	810.445143843509
Varpa_0343.t01	260.397236156552	335.225521151367	380.066032301588	441.841873115131	417.300710796486	476.416371850549
Varpa_0344.t01	30047.1472879541	47188.0004514745	40343.0348005256	9313.06391698312	7963.87409717373	8228.92864837348
Varpa_0345.t01	562.996783000545	522.203899482807	736.987017764297	63.6114758959526	74.022299032636	68.9550011888952
Varpa_0346.t01	1540.8333008436	1266.11073327289	2033.10964074151	253.586289044676	257.22748913841	303.581109130331
Varpa_0347.t01	224.480375997028	109.515907308415	91.362026995574	39.5422688001868	44.4133794195816	37.6118188303065
Varpa_0348.t01	62.8545052791677	22.7045173688177	7.30896215964592	7.73653085221046	6.47695116535565	7.16415596767742
Varpa_0349.t01	811.721039605252	1072.45455571533	1026.90918343025	643.851289811737	620.862033136235	574.923516406113
Varpa_0350.t01	2788.94419138707	3246.74598374093	3276.85136824125	6073.17671898521	6241.00508718912	6302.66621256421
Varpa_0351.t01	1278.64022167907	1670.78536637594	1740.75115435567	2565.08978477733	2642.59607546511	2588.05134332347
Varpa_0352.t01	429.206478906317	375.292316508104	454.373814257988	1042.71243597014	1053.89248247716	1066.56371968798
Varpa_0353.t01	227.174140508992	165.609420807847	174.196931471561	1093.42969377908	1055.74303995297	1131.04112339707
Varpa_0354.t01	491.163062681496	397.996833876922	305.758250345188	3328.42749552877	3462.39303725155	3461.18285188416
Varpa_0355.t01	170.605085757741	101.502548237067	91.362026995574	3439.31777107712	3648.37406357105	4120.28520091048
Varpa_0356.t01	126.606932062324	18.697837833144	4.87264143976395	1102.02583917042	1236.17239384502	1365.66723133851
Varpa_0357.t01	202.930259901313	40.0667953567371	48.7264143976395	3845.91544808773	4210.94353621908	4517.89585711658
Varpa_0358.t01	169.707164253753	50.7512741185337	52.3808954774624	3274.27177956329	3636.34543997824	4292.22494413474
Varpa_0359.t01	143.667440638098	68.1135521064531	84.0530648359281	1471.66009099826	1518.38240890695	1612.83061222338
Varpa_0360.t01	429.206478906317	375.292316508104	343.521221503358	446.999560349937	535.736389248703	485.371566810146
Varpa_0361.t01	473.204632601734	578.297412982239	639.534188969018	1867.08277900012	1771.90878309372	1861.78503210017
Varpa_0362.t01	363.658209115185	384.641235424676	384.938673741352	352.441961045143	456.16241778862	454.923903947516
Varpa_0363.t01	561.200939992569	654.42432416004	615.170981770198	1457.04664383297	1470.26791453573	1585.06950784863
Varpa_0364.t01	1372.92197959782	2274.45841641744	2494.79241715914	2057.91720668798	2277.11097399147	2150.14230979919
Varpa_0365.t01	1656.66517485806	2858.09806878058	3066.10962597146	1810.34821941725	1944.0106283446	1993.42639800624
Varpa_0366.t01	482.183847641615	682.471080909756	935.547156434678	1135.55080619667	1048.34081004971	1055.81748573646
Varpa_0367.t01	524.386158329056	751.920192861433	602.989378170788	294.847786923132	299.790311082176	317.909421065686
Varpa_0368.t01	697.685008598762	702.504478588124	950.16508075397	484.822600071855	503.351633421925	511.341632192976
Varpa_0369.t01	398.677147770721	408.681312638719	542.081360173739	154.730617044209	124.912629617573	158.506950784863
Varpa_0370.t01	649.197247383404	554.257335768197	656.588434008192	185.676740453051	215.589945932552	171.044223728299
Varpa_0371.t01	413.043891834531	395.325714186473	427.574286339286	293.128557844863	305.341983509624	351.939161912154
Varpa_0372.t01	2246.59960297825	2824.70907264997	2782.27826210521	6354.27067328219	6759.16118041758	7631.61714456838
Varpa_0373.t01	2388.47120060837	2797.99787574548	2469.21104960038	6007.84601401099	5857.93968969523	5792.2200998672
Varpa_0374.t01	833.271155700966	1117.86359045297	1071.98111674807	1653.03875875563	1601.65749531866	1810.74042083047
Varpa_0375.t01	800.945981557394	921.536293204954	1112.18040862612	760.758867134028	845.704766447867	769.251247029364
Varpa_0376.t01	455.246202521972	389.983474805575	408.083720580231	474.507225602241	447.834909147448	411.043448645492
Varpa_0377.t01	328.639270459648	221.702934307279	399.556598060644	420.351509636768	487.62189487749	448.655267475799
Varpa_0378.t01	476.796318617687	476.794864745172	604.207538530729	546.714846889539	586.62671983364	664.475466002081
Varpa_0379.t01	246.030492092742	121.535945915436	142.524762113095	33.5249670262453	37.011149516318	25.9700653828307
Varpa_0380.t01	187.665594333515	114.858146689313	162.015327872151	306.02277593188	396.944578562511	297.312472658613
Varpa_0381.t01	219.092846973099	177.629459414868	69.4351405166363	272.497808905635	323.847558267783	291.939355682855
Varpa_0382.t01	142.76951913411	142.904903439029	96.234668435338	323.21506671457	364.559822735732	325.969096529323
Varpa_0383.t01	165.217556733812	98.8314285466182	57.2535369172264	218.342092940162	225.76801204954	224.775393485879
Varpa_0384.t01	192.155201853456	85.4758300943725	59.6898576371084	420.351509636768	420.076547010209	471.93877437075
Varpa_0385.t01	351.985229563339	309.8498840921	254.595515227666	2825.55299013509	2944.2369440231	3437.00382549324
Varpa_0386.t01	37.7127031675006	18.697837833144	18.2724053991148	51.5768723480697	36.0858707784101	61.7908452212178
Varpa_0387.t01	1059.54737470597	508.848301030561	479.955181816749	606.887864628954	658.798461390461	723.57975273542
Varpa_0388.t01	464.225417561853	412.687992174392	406.86556022029	391.98422984533	464.489926429791	517.610268664694
Varpa_0389.t01	701.276694614714	534.223938089828	612.734661050316	471.928381984838	493.173567304937	539.102736567726
Varpa_0390.t01	549.527960440724	393.990154341248	375.193390861824	232.955540105448	269.256112731214	237.312666429315
Varpa_0391.t01	809.027275093287	638.397606017345	598.116736731025	279.374725218711	301.640868557992	376.118188303065
Varpa_0392.t01	864.69840834055	787.980308682497	760.132064603176	346.424659271202	263.704440303766	347.461564432355
Varpa_0393.t01	928.450835123706	1693.48988374476	1505.64620488706	135.81909718325	141.567646899916	130.745846410113
Varpa_0394.t01	699.480851606738	601.001930351057	498.227587215864	182.238282296513	192.457977484854	201.491886590928
Varpa_0395.t01	523.488236825068	500.834941959214	598.116736731025	553.591763202615	517.230814490544	468.356696386912
Varpa_0396.t01	523.488236825068	522.203899482807	494.573106136041	77.3653085221046	78.6486927221758	79.7012351404114
Varpa_0397.t01	4996.03524818985	6927.54891717985	7188.36428401176	2054.47874853144	1968.99315426812	1887.755097483
Varpa_0398.t01	2576.13679494189	4395.32745063406	4583.93743445793	3530.43691222537	3076.55180354393	3450.43661793264
Varpa_0399.t01	689.603715062869	889.482856919564	818.603761880343	536.399472419925	482.070222450042	538.207217071767
Varpa_0400.t01	488.469298169532	598.330810660608	602.989378170788	446.999560349937	476.518550022594	465.670137899033
Varpa_0401.t01	1450.1432289408	1784.30795322003	1975.85610382428	1345.29675374548	1319.44748025674	1280.59287922234
Varpa_0402.t01	241.540884572802	128.213745141559	135.21579995345	1037.55474873534	1136.24229015096	1142.68287684455
Varpa_0403.t01	504.631885241318	432.721389852761	487.264143976395	474.507225602241	433.955728078829	398.506175702057
Varpa_0404.t01	205.624024413277	144.240463284254	125.470517073922	65.3307049742216	64.7695116535565	50.149091773742
Varpa_0405.t01	214.603239453158	101.502548237067	75.5259423163412	113.469119165753	100.855382431967	73.4325986686936
Varpa_0406.t01	345.699779035423	410.016872483943	363.011787262414	348.143888349471	282.210015061925	316.118382073766
Varpa_0407.t01	25536.8875734219	118695.210124643	76237.3479665467	1492.29083993748	1392.54450055147	1503.5772337163
Varpa_0408.t01	311.578761883874	219.03181461683	261.904477387312	238.113227340255	334.950903122678	226.566432477799
Varpa_0409.t01	1026.32427905841	1462.4380305209	1335.10375449532	2060.49605030538	2091.12994767197	2179.69445316586
Varpa_0410.t01	1025.42635755442	1009.68324298978	717.496452005241	1215.49495833618	1250.05157491364	1041.48917380111
Varpa_0411.t01	758.743670869953	908.180694752708	678.51532048713	934.401004039196	1042.78913762226	796.116831908154
Varpa_0412.t01	2595.89106802963	3038.3986478859	3345.06834839795	666.201267829234	728.194366733557	728.057350215218
Varpa_0413.t01	2688.3769829404	4232.38914951666	4012.62022564561	1463.06394560691	1394.39505802728	1362.98067285063
Varpa_0414.t01	513.611100281199	599.666370505832	629.78890608949	518.347567098101	630.114820515314	565.072801950557
Varpa_0415.t01	807.231432085311	994.992084692305	1275.41389685821	826.08957210825	717.091021878661	805.96754636371
Varpa_0416.t01	1183.46054225633	1773.62347445823	2249.942184811	1047.01050866582	1130.69061772352	1076.41443414353
Varpa_0417.t01	2214.27442883468	2560.2682232955	2672.64382971053	4711.54728899617	4954.86764149707	5021.17781384591
Varpa_0418.t01	413.941813338519	470.117065519049	449.501172818224	789.126146925467	850.331160137406	848.952482169775
Varpa_0419.t01	1963.754329222	2022.03760567	2008.74643354269	2780.85303410009	2910.92690945841	2808.34913932955
Varpa_0420.t01	3733.55761358256	4460.76988305006	4791.0246956479	6685.22227084897	6996.03253732201	7157.88733120571
Varpa_0421.t01	8.9792150398811	406.010192948269	361.793626902473	495.997589080604	482.070222450042	448.655267475799
Varpa_0422.t01	667.155677463166	293.823165949406	287.485844946073	365.33617913216	278.508900110293	289.252797194976
Varpa_0423.t01	1719.51968013723	775.960270075475	963.564844713321	1102.02583917042	1356.45862977306	1089.84722658293
Varpa_0424.t01	1460.02036548467	694.491119516777	968.437486153084	1195.72382393608	1312.04525035347	1453.42814194256
Varpa_0425.t01	7909.79052863126	4747.91524977335	4783.71573348825	15922.6401083883	15145.8876608152	18765.6110378351
Varpa_0426.t01	1762.61991232866	968.280887787814	846.621450158986	2346.74769183717	2371.48940525808	2456.4099774174
Varpa_0427.t01	2379.49198556849	2168.9491886447	1978.29242454416	3203.78338735426	3013.63284936619	3219.39258797504
Varpa_0428.t01	1607.27949213872	1941.90401495653	2176.85256321454	1071.07971576158	1082.5761233523	1031.63845934555
Varpa_0429.t01	1005.67208446668	952.254169645119	890.475223116861	1111.4815991009	1195.46012937707	1159.69774726778
Varpa_0430.t01	2243.0079169623	2827.38019234042	3081.9457106507	29165.0020837552	28269.1160005637	33359.8922634899
Varpa_0431.t01	2300.47489321754	3091.82104169488	3692.24405098113	2460.21681100293	2056.89463436937	2183.2765311497
Varpa_0432.t01	1673.72568343384	2294.49181409581	2100.10846053826	1759.63096160831	1956.03925193741	1666.56178198096
Varpa_0433.t01	2779.0670548432	3683.47405312937	4329.34191923027	5296.94479014676	5554.44826366143	5547.74327747021
Varpa_0434.t01	2051.75063661283	3252.08822312183	3313.39617903948	4441.62832370794	4496.85466623264	4658.49241798225
Varpa_0435.t01	1168.19587668853	1698.83212312565	1583.60846792328	1860.20586268705	1560.0199521128	1777.60619947996
Varpa_0436.t01	682.420343030964	890.818416764788	907.529468156035	790.845376003736	860.509226254394	742.385662150573
Varpa_0437.t01	324.149662939708	368.614517281981	360.575466542532	472.787996523972	472.817435070963	410.147929149533
Varpa_0438.t01	1729.3968166811	1925.87729681383	1789.47756875331	4123.57094422817	4374.71787282879	4504.46306467718
Varpa_0439.t01	911.390326547932	886.811737229115	803.985837561051	1530.97349419854	1870.91360804988	1457.90573942236
Varpa_0440.t01	1314.55708183859	1458.43135098523	1692.02473995803	2800.62416850019	2881.31798984536	3138.79583333867
Varpa_0441.t01	1071.22035425782	837.396022955806	817.385601520402	1247.30069628415	1161.22481607448	1295.81671065365
Varpa_0442.t01	16.162587071786	12.0200386070211	19.4905657590558	11.1749890087484	24.9825259235147	29.5521433666694
Varpa_0443.t01	1208.602344368	937.563011347648	1188.9245113024	993.714407239476	1027.05939907782	1041.48917380111
Varpa_0444.t01	1088.28086283359	1231.38617729705	1492.24644092771	1686.56372578188	1759.88015950092	1726.56158821026
Varpa_0445.t01	510.019414265247	458.097026912028	495.791266495982	727.233900107783	816.095846834812	769.251247029364
Varpa_0446.t01	6715.55492832708	10505.5137425365	10118.0399496698	7664.32323092316	7396.67823083615	8161.76468617651
Varpa_0447.t01	1025.42635755442	1523.87378340123	1314.39502837632	1187.98729308387	1357.38390851096	1218.80203400112
Varpa_0448.t01	1240.92751851157	1184.64158271419	1201.10611490181	1001.45093809169	963.215166162176	862.38527460917
Varpa_0449.t01	3914.93775738816	5872.45663945244	5822.80652051792	4933.32784009287	4764.26022148804	5256.69944128331
Varpa_0450.t01	3753.3118866703	6139.56860849735	5532.88435485196	3807.23279382668	4044.39336339565	3867.74870304985
Varpa_0451.t01	1746.45732525687	2230.38494152503	1856.47638855006	816.63381217777	717.091021878661	678.803777937436
Varpa_0452.t01	137.381990110181	46.74459458286	54.8172161973444	51.5768723480697	61.9936754398327	69.8505206848549
Varpa_0453.t01	114.933952510478	60.1001930351057	62.1261783569903	34.3845815653798	32.3847558267783	42.0894163101049
Varpa_0454.t01	1713.23422960931	1993.99084892028	2257.25114697065	1160.47962783157	1037.23746519481	1059.3995637203
Varpa_0455.t01	8.08129353589299	13.3555984522457	10.9634432394689	12.0346035478829	13.8791810686193	14.3283119353548
Varpa_0456.t01	4698.82323036978	7768.95161967133	6902.09659942563	558.749450437422	487.62189487749	554.326567999041
Varpa_0457.t01	1318.14876785455	1405.00895717625	1209.6332374214	1519.79850518979	1417.52702647498	1432.83119353548
Varpa_0458.t01	466.021260569829	393.990154341248	280.176882786427	352.441961045143	315.520049626611	323.282538041444
Varpa_0459.t01	564.792626008521	317.863243163448	238.759430548433	297.426630540535	306.267262247532	255.223056348508
Varpa_0460.t01	1473.48918804449	2305.17629285761	1629.89856160104	903.454880630355	975.24378975498	822.982416786944
Varpa_0461.t01	339.414328507506	356.59447867496	313.067212504834	488.261058228393	555.16724274477	474.625332858629
Varpa_0462.t01	1764.41575533664	2071.45331994331	2090.36317765873	3451.352374625	3502.18002298159	3437.00382549324
Varpa_0463.t01	215.501160957147	93.4891891657199	116.943394554335	105.732588313543	88.8267588391632	89.5519495959678
Varpa_0464.t01	114.933952510478	80.1335907134742	105.979951314866	12.0346035478829	12.0286235928034	13.4327924393952
Varpa_0465.t01	532.467451864949	491.486023042642	538.426879093916	175.361365983437	158.22266418226	115.522014978798
Varpa_0466.t01	281.947352252267	8313.86003652295	14209.8405987116	144.415242574595	127.688465831297	123.581690442436
Varpa_0467.t01	844.944135252812	1803.00579105317	1633.55304268086	33.5249670262453	33.3100345646862	24.1790263909113
Varpa_0468.t01	1435.77648487699	3443.07328098894	3306.08721687984	49.8576432698007	89.7520375770712	47.4625332858629
Varpa_0469.t01	1459.12244398068	2042.07100334837	2505.75586039861	1745.87712898216	1745.07569969439	1806.26282335067
Varpa_0470.t01	378.922874682983	295.15872579463	261.904477387312	142.696013496326	116.585120976402	103.880261531323
Varpa_0471.t01	1589.32106205896	2413.3566403208	2198.77944969348	4084.88828996712	3876.91791183431	4311.03085354989
Varpa_0472.t01	288.232802780183	177.629459414868	186.378535070971	240.692070957659	230.39440573908	226.566432477799
Varpa_0473.t01	431.900243418281	451.419227685905	585.935133131615	99.7152865396015	108.25761233523	105.671300523242
Varpa_0474.t01	689.603715062869	816.027065432213	1151.16154014423	102.294130157005	141.567646899916	148.656236329307
Varpa_0475.t01	622.25960226376	544.908416851625	641.9705096889	244.990143653331	268.330833993306	239.999224917194
Varpa_0476.t01	369.943659643102	308.514324246876	300.885608905424	319.776608558032	383.065397493891	263.282731812145
Varpa_0477.t01	580.057291576319	639.733165862569	564.008246652677	1714.93100557332	1724.71956746042	1862.68055159613
Varpa_0478.t01	23588.3979097677	25851.0963641668	33023.1091976402	5022.72775216286	5347.18582637005	5781.47386591568
Varpa_0479.t01	3167.86706607005	4650.41938107195	4223.3619679154	8240.26497214327	8043.44806863381	8384.74904067047
Varpa_0480.t01	2249.29336749022	2944.90945872018	2850.49524226191	3920.70191299243	4542.19332439013	4008.34526391552
Varpa_0481.t01	4167.25370000882	4761.27084822559	5186.92681262872	5730.19051787054	5542.41964006862	6069.8311436147
Varpa_0482.t01	5276.18675743414	8460.77161949765	6975.18622102209	6594.10312970071	7791.77225192285	6859.67933905113
Varpa_0483.t01	2864.36959772207	3577.96482535662	2721.37024410816	2767.09920147394	2663.87748643699	2791.33426890632
Varpa_0484.t01	4637.76456809859	6860.77092491862	5225.90794414683	3862.24812433129	4026.8130673754	3702.07759629731
Varpa_0485.t01	874.57554488442	965.609768097364	763.786545682999	636.974373498661	584.776162357825	553.431048503081
Varpa_0486.t01	239.745041564825	164.273860962622	211.959902629732	367.915022749564	408.047923417406	408.356890157613
Varpa_0487.t01	685.114107542928	645.075405243468	671.206358327484	1572.23499207699	1841.30468843682	1958.50113766382
Varpa_0488.t01	236.153355548873	200.333976783686	197.34197831044	408.316906088885	368.260937687364	359.103317879831
Varpa_0489.t01	246.030492092742	284.474247032833	235.10494946861	295.707401462266	210.963552243013	248.95441987679
Varpa_0490.t01	724.622653718405	460.768146602477	372.757070141942	859.614539134495	952.111821307281	736.117025678855
Varpa_0491.t01	1726.70305216914	2279.80065579834	2264.56010913029	2771.39727416961	3170.93023481055	2863.87134807905
Varpa_0492.t01	239.745041564825	272.454208425812	315.503533224716	209.745947548817	270.181391469121	217.611237518202
Varpa_0493.t01	205.624024413277	255.091930437893	205.869100830027	197.711344000934	230.39440573908	196.118769615169
Varpa_0494.t01	156.238341693931	148.247142819927	95.016508075397	122.924879096233	137.866531948285	150.447275321226
Varpa_0495.t01	562.098861496557	559.599575149095	564.008246652677	1222.37187464925	1164.92593102611	1462.38333690215
Varpa_0496.t01	1680.01113396175	1863.10598408828	1645.73464628027	1946.1673166005	1703.43815648854	1906.56100689815
Varpa_0497.t01	540.548745400842	584.975212208362	415.392682739876	398.861146158406	429.329334389289	370.745071327307
Varpa_0498.t01	288.232802780183	283.138687187609	203.432780110145	183.097896835647	198.009649912301	160.297989776782
Varpa_0499.t01	104.158894462621	141.569343593804	98.6709891552199	96.2768283830635	86.9762013633473	81.4922741323307
Varpa_0500.t01	396.881304762745	316.527683318223	199.778299030322	234.674769183717	186.906305057406	212.238120542444
Varpa_0501.t01	792.864688021501	754.591312551882	458.028295337811	423.789967793306	479.294386236318	463.879098907113
Varpa_0502.t01	599.811564664058	462.103706447701	265.558958467135	366.195793671295	310.893655937071	322.387018545484
Varpa_0503.t01	290.926567292148	153.589382200826	198.560138670381	110.030661009215	116.585120976402	106.566820019202
Varpa_0504.t01	241.540884572802	172.28722003397	146.179243192918	104.013359235274	116.585120976402	118.208573466678
Varpa_0505.t01	136.484068606193	82.8047104039234	56.0353765572854	75.6460794438356	99.0048249561507	83.2833131242501
Varpa_0506.t01	616.872073239832	351.252239294062	353.266504382886	442.701487654265	476.518550022594	481.789488826307
Varpa_0507	653.686854903344	434.056949697985	370.32074942206	404.018833393213	393.243463610879	388.6554612465
Varpa_0508.t01	446.266987482091	474.123745054723	465.337257497457	1172.51423137945	1153.82258617121	1198.20508559405
Varpa_0509.t01	997.590790930791	1204.67498039256	1191.36083202228	2222.10358366267	2182.73254272485	2099.99321802545
Varpa_0510.t01	1092.77047035353	1364.94216181951	1252.26885001933	1842.15395736522	1703.43815648854	1789.24795292744
Varpa_0511.t01	684.21618603894	673.122161993183	682.169801566953	517.487952558966	456.16241778862	442.386631004081
Varpa_0512.t01	671.645284983107	555.592895613421	605.42569889067	2018.37493788779	1945.86118582042	1944.17282572846
Varpa_0513.t01	803.639746069359	950.918609799894	942.856118594324	2024.39223966174	2438.10947438745	2266.55984427395
Varpa_0514.t01	761.437435381918	657.095443850489	696.787725886244	600.010948315878	669.901806245356	572.236957918234
Varpa_0515.t01	1715.92799412128	1943.23957480175	2095.2358190985	1918.65965134819	1879.24111669105	1720.29295173854
Varpa_0516.t01	316.068369403815	339.232200687041	315.503533224716	459.893778436955	570.896981289205	462.088059915194
Varpa_0517.t01	376.229110171018	333.889961306143	383.720513381411	393.703458923599	324.772837005691	391.342019734379
Varpa_0518.t01	416.635577850483	315.192123472999	444.62853137846	133.240253565847	111.958727286862	92.2385080838468
Varpa_0519.t01	1501.32475466812	1785.64351306525	2051.38204614062	1417.50437503278	1521.15824512067	1419.39840109609
Varpa_0520.t01	704.868380630667	802.671466979967	927.020033915091	759.039638055759	652.321510225105	796.116831908154
Varpa_0521.t01	417.533499354471	360.601158210634	416.610843099817	380.809240836581	317.370607102427	389.55098074246
Varpa_0522.t01	651.891011895368	922.871853050178	963.564844713321	2651.05123869078	2680.53250371933	2993.7216749932
Varpa_0523.t01	694.093322582809	841.402702491479	667.551877247661	689.410860385865	628.264263039498	631.341244651573
Varpa_0524.t01	2054.4444011248	3922.53926542456	2723.80656482805	1766.50787792139	1876.46528047732	1682.68113290824
Varpa_0525.t01	1354.06562801407	2500.1680302604	2028.23699930174	1004.88939624822	1064.07054859414	993.131121019283
Varpa_0526.t01	897.023582484122	994.992084692305	834.439846559576	425.509196871575	398.795136038327	400.297214693976
Varpa_0527.t01	330.435113467625	403.33907325782	398.338437700703	544.99561781127	528.33415934544	611.63981574046
Varpa_0528.t01	3958.03798957959	5180.63663962611	4278.17918411275	4802.66643014442	4883.62117867816	5290.72918212978
Varpa_0529.t01	397.779226266733	1159.26594565493	825.912724039989	301.724703236208	356.232314094561	294.625914170734
Varpa_0530.t01	712.051752662572	880.133938002992	672.424518687425	1186.2680640056	1596.10582289121	1176.71261769102
Varpa_0531.t01	1372.02405809383	3937.23042372203	2801.76882786427	843.28186289094	904.922605673975	909.847807895033
Varpa_0532.t01	2172.97003965123	11886.4826224987	6082.27467718535	1519.79850518979	1653.47310464151	1627.15892415874
Varpa_0533.t01	509.121492761259	925.542972740627	997.673334791668	542.416774193866	574.598096240837	515.819229672775
Varpa_0534.t01	1513.89565572395	3962.6060607813	3898.11315181116	3803.79433567014	5044.61967907415	4809.83521279943
Varpa_0535.t01	11418.8677662168	24540.9121560015	17569.5268714289	20256.8166147044	22405.624638441	21983.2125868182
Varpa_0536.t01	598.91364316007	578.297412982239	551.826643053267	516.628338019832	500.575797208201	534.625139087928
Varpa_0537.t01	793.76260952549	610.350849267629	562.790086292736	346.424659271202	369.186216425272	388.6554612465
Varpa_0538.t01	560.303018488581	268.447528890139	278.958722426486	317.197764940629	338.65201807431	320.595979553565
Varpa_0539.t01	379.820796186971	77.4624710230251	130.343158513686	71.3480067481631	72.1717415568201	105.671300523242
Varpa_0540.t01	299.007860828041	82.8047104039234	91.362026995574	139.257555339788	100.855382431967	125.372729434355
Varpa_0541.t01	905.104876020015	328.547721925244	313.067212504834	329.232368488512	396.944578562511	305.37214812225
Varpa_0542.t01	155.340420189943	69.4491119516777	91.362026995574	170.20367874863	199.860207388117	184.477016167694
Varpa_0543.t01	213.70531794917	126.878185296334	146.179243192918	221.7805510967	230.39440573908	250.74545886871
Varpa_0544.t01	186.767672829527	108.18034746319	214.396223349614	302.584317775342	329.39923069523	359.998837375791
Varpa_0545.t01	517.202786297152	426.043590626638	411.738201660054	245.849758192466	294.238638654728	179.999418687895
Varpa_0546.t01	312.476683387862	58.7646331898811	62.1261783569903	102.294130157005	92.527873790795	80.596754636371
Varpa_0547.t01	200.236495389349	54.7579536542074	57.2535369172264	127.222951791905	100.855382431967	101.193703043444
Varpa_0548.t01	675.236970999059	671.786602147959	486.045983616454	450.438018506475	470.966877595147	377.909227294984
Varpa_0549.t01	809.027275093287	795.993667753844	948.946920394029	893.999120699875	1020.58244791247	891.937417975839
Varpa_0550.t01	535.161216376914	492.821582887866	392.247635900998	702.305078472883	546.839734103599	683.281375417234
Varpa_0551.t01	258.601393148576	98.8314285466182	105.979951314866	146.994086191999	130.464302045021	124.477209938395
Varpa_0552.t01	246.92841359673	53.4223938089828	69.4351405166363	96.2768283830635	18.505574758159	86.8653911080888
Varpa_0553.t01	536.95705938489	114.858146689313	80.3985837561051	167.624835131227	152.670991754812	125.372729434355
Varpa_0554.t01	206.521945917265	8.01335907134742	9.74528287952789	4.29807269567248	22.2066897097908	26.8655848787903
Varpa_0555.t01	166.1154782378	48.0801544280845	15.8360846792328	59.3134032002802	15.7297385444352	65.3729232050565
Varpa_0556.t01	363.658209115185	106.844787617966	103.543630594984	200.290187618337	148.96987680318	183.581496671734
Varpa_0557.t01	287.334881276195	82.8047104039234	77.9622630362231	169.344064209496	159.147942920167	136.118963385871
Varpa_0558.t01	113.138109502502	52.0868339637582	49.9445747575805	58.4537886611457	66.6200691293724	58.2087672373791
Varpa_0559.t01	185.869751325539	60.1001930351057	38.9811315181116	46.4191851132627	86.9762013633473	44.7759747979839
Varpa_0560.t01	340.312250011494	57.4290733446565	54.8172161973444	43.8403414958593	54.5914455365691	46.5670137899033
Varpa_0561.t01	103.260972958633	92.1536293204954	96.234668435338	145.27485711373	126.763187093389	174.626301712137
Varpa_0562.t01	85.3025428788705	57.4290733446565	84.0530648359281	97.9960574613325	95.3037100045189	97.6116250596049
Varpa_0563.t01	70.9357988150607	54.7579536542074	52.3808954774624	74.7864649047011	104.556497383598	87.7609106040484
Varpa_0564.t01	307.987075867922	48.0801544280845	71.8714612365182	202.869031235741	168.400730299247	171.044223728299
Varpa_0565.t01	178.686379293634	24.0400772140423	40.1992918780526	78.2249230612391	42.5628219437657	57.3132477414194
Varpa_0566.t01	219.092846973099	117.529266379762	13.3997639593509	173.642136905168	178.578796416234	153.133833809105
Varpa_0567.t01	543.242509912807	209.682895700258	239.977590908374	409.17652062802	388.617069921339	504.177476225299
Varpa_0568.t01	539.650823896854	205.676216164584	166.887969311915	348.143888349471	394.168742348787	434.326955540444
Varpa_0569.t01	457.042045529948	247.078571366546	137.652120673331	244.990143653331	200.785486126025	243.581302901032
Varpa_0570.t01	183.175986813575	41.4023552019617	37.7629711581706	42.9807269567248	44.4133794195816	48.3580527818226
Varpa_0571.t01	117.627717022442	30.7178764401651	19.4905657590558	49.8576432698007	46.2639368953975	64.4774037090968
Varpa_0572.t01	51.1815257273223	38.7312355115125	45.0719333178165	68.7691631307596	57.3672817502929	85.9698716121291
Varpa_0573.t01	463.327496057865	180.300579105317	215.614383709555	286.251641531787	271.106670207029	226.566432477799
Varpa_0574.t01	115.831874014466	36.0601158210634	59.6898576371084	58.4537886611457	58.2925604882009	66.2684427010162
Varpa_0575.t01	210.113631933218	98.8314285466182	96.234668435338	139.257555339788	102.705939907782	141.492080361629
Varpa_0576.t01	7.18337203190488	8.01335907134742	9.74528287952789	8.59614539134495	22.2066897097908	5.37311697575807
Varpa_0577.t01	254.111785628635	173.622779879194	138.870281033273	170.20367874863	198.934928650209	143.283119353548
Varpa_0578.t01	155.340420189943	77.4624710230251	104.761790954925	74.7864649047011	82.3498076738076	92.2385080838468
Varpa_0579.t01	172.400928765717	61.4357528803302	98.6709891552199	163.326762435554	126.763187093389	122.686170946476
Varpa_0580.t01	27.8355666236314	20.0333976783686	30.4540089985247	19.7711344000934	42.5628219437657	17.9103899191936
Varpa_0581.t01	465.123339065841	335.225521151367	314.285372864775	719.497369255572	865.135619943934	829.251053258662
Varpa_0582.t01	229.867905020956	109.515907308415	143.742922473036	338.688128418991	357.157592832469	338.506369472758
Varpa_0583.t01	79.9150138549418	50.7512741185337	32.8903297184066	54.1557159654732	49.0397731091214	31.3431823585887
Varpa_0584.t01	118.525638526431	96.1603088561691	123.03419635404	297.426630540535	262.779161565858	308.058706610129
Varpa_0585.t01	389.69793273084	203.005096474135	209.52358190985	910.33179694343	830.900306641339	996.713199003122
Varpa_0586.t01	149.054969662026	78.7980308682497	92.580187355515	355.020804662547	332.175066908954	497.908839753581
Varpa_0587.t01	225.378297501016	98.8314285466182	144.961082832977	218.342092940162	267.405555255398	233.730588445476
Varpa_0588.t01	1289.41527972693	1203.33942054734	1281.50469865792	3149.62767138879	2834.12877421205	3226.55674394272
Varpa_0589.t01	139.177833118157	24.0400772140423	28.0176882786427	8.59614539134495	8.32750864117155	2.68655848787903
Varpa_0590.t01	246.92841359673	28.046756749716	29.2358486385837	38.6826542610523	33.3100345646862	5.37311697575807
Varpa_0591.t01	684.21618603894	745.24239363531	879.511779877392	3252.78141608493	3656.70157221222	3255.21336781343
Varpa_0592.t01	120.321481534407	4.00667953567371	6.09080179970493	11.1749890087484	7.4022299032636	12.5372729434355
Varpa_0593.t01	48.487761215358	2.67111969044914	10.9634432394689	4.29807269567248	8.32750864117155	2.68655848787903
Varpa_0594.t01	103.260972958633	6.67779922612285	3.65448107982296	21.4903634783624	5.5516724274477	8.0596754636371
Varpa_0595.t01	90.6900719027991	6.67779922612285	14.6179243192918	3.43845815653798	0	0.895519495959678
Varpa_0596.t01	146.361205150062	20.0333976783686	29.2358486385837	12.0346035478829	0	4.47759747979839
Varpa_0597.t01	183.175986813575	0	31.6721693584657	8.59614539134495	4.62639368953975	4.47759747979839
Varpa_0598.t01	79.0170923509537	13.3555984522457	9.74528287952789	2.57884361740349	0	2.68655848787903
Varpa_0599.t01	148.157048158038	34.7245559758388	14.6179243192918	14.6134471652864	13.8791810686193	19.7014289111129
Varpa_0600.t01	564.792626008521	474.123745054723	527.463435854447	855.316466438823	893.81926081908	788.952675940476
Varpa_0601.t01	143.667440638098	69.4491119516777	53.5990558374034	91.978755687391	78.6486927221758	83.2833131242501
Varpa_0602.t01	185.869751325539	166.944980653071	114.507073834453	267.340121670828	292.388081178912	293.730394674774
Varpa_0603.t01	527.079922841021	595.659690970158	590.807774571379	664.482038750965	663.42485508	599.998062292984
Varpa_0604.t01	151.748734173991	120.200386070211	192.469336870676	231.236311027179	296.089196130544	345.670525440436
Varpa_0605.t01	337.61848549953	189.649498021889	275.304241346663	352.441961045143	340.502575550126	412.834487637412
Varpa_0606.t01	225.378297501016	134.891544367682	158.360846792328	266.480507131694	272.031948944937	319.700460057605
Varpa_0607.t01	283.743195260243	241.736331985647	364.229947622355	422.930353254172	589.402556047364	522.983385640452
Varpa_0608.t01	263.988922172504	215.025135081156	257.031835947548	422.930353254172	400.645693514142	459.401501427315
Varpa_0609.t01	242.43880607679	157.596061736499	187.596695430912	265.620892592559	336.801460598494	269.551368283863
Varpa_0610.t01	533.365373368938	463.439266292926	509.191030455332	701.445463933748	631.96537799113	738.803584166734
Varpa_0611.t01	205.624024413277	165.609420807847	203.432780110145	245.849758192466	272.957227682845	249.84993937275
Varpa_0612.t01	8.9792150398811	14.6911582974703	12.1816035994099	9.45575993047945	10.1780661169875	8.0596754636371
Varpa_0613.t01	543.242509912807	523.539459328032	422.701644899522	564.766752211363	573.672817502929	548.057931527323
Varpa_0614.t01	288.232802780183	336.561080996592	288.704005306014	354.161190123412	379.36428254226	379.700266286904
Varpa_0615.t01	476.796318617687	430.050270162312	404.429239500408	485.68221461099	500.575797208201	478.207410842468
Varpa_0616.t01	136.484068606193	137.562664058131	144.961082832977	177.940209600841	163.774336609707	201.491886590928
Varpa_0617.t01	467.817103577806	387.312355115125	389.811315181116	422.070738715037	454.311860312804	435.222475036404
Varpa_0618.t01	478.592161625663	502.170501804438	422.701644899522	565.626366750498	573.672817502929	633.132283643492
Varpa_0619.t01	192.155201853456	164.273860962622	157.142686432387	221.7805510967	237.796635642343	179.103899191936
Varpa_0620.t01	234.357512540897	186.97837833144	143.742922473036	218.342092940162	219.291060884184	279.40208273942
Varpa_0621.t01	1060.44529620996	1307.51308847485	1363.12144277396	179.65943867911	190.607420009038	208.656042558605
Varpa_0622.t01	171.503007261729	129.549304986783	153.488205352564	251.007445427273	265.554997779582	372.536110319226
Varpa_0623.t01	263.091000668516	152.253822355601	136.433960313391	240.692070957659	297.014474868452	323.282538041444
Varpa_0624.t01	287.334881276195	184.307258640991	157.142686432387	310.320848627553	247.049423021423	287.461758203057
Varpa_0625.t01	253.213864124647	204.340656319359	215.614383709555	281.953568836114	282.210015061925	299.103511650532
Varpa_0626.t01	496.550591705425	568.948494065667	574.971689892146	655.88589335962	671.752363721172	591.042867333388
Varpa_0627.t01	254.111785628635	237.729652449974	277.740562066545	121.205650017964	78.6486927221758	95.8205860676856
Varpa_0628.t01	2848.20701065029	5236.73015312554	4711.84427225174	1525.81580696373	1566.49690327816	1552.83080599408
Varpa_0629.t01	598.91364316007	836.060463110581	751.604942083589	346.424659271202	329.39923069523	361.78987636771
Varpa_0630.t01	1122.40187998514	1633.38969070965	1861.34902998983	720.356983794707	840.153094020419	749.549818118251
Varpa_0631.t01	1475.28503105247	1827.04586826721	1936.87497230617	801.16075047335	913.250114315147	977.011770092009
Varpa_0632.t01	808.129353589299	925.542972740627	857.584893398455	511.470650785025	567.195866337574	543.580334047525
Varpa_0633.t01	1491.44761812425	1781.63683352958	1562.89974180429	1309.19294310184	1460.08984841875	1462.38333690215
Varpa_0634.t01	1279.53814318306	1616.02741272173	1309.52238693656	962.768283830635	979.870183444519	1082.68307061525
Varpa_0635.t01	1069.42451124984	1211.35277961869	963.564844713321	716.058911099035	823.498076738076	720.893194247541
Varpa_0636.t01	54813.6182109542	90760.6404019261	77319.0743661743	13079.8948274705	12456.1023697168	12270.4081336395
Varpa_0637.t01	40.406467679465	56.093513499432	45.0719333178165	8.59614539134495	7.4022299032636	8.95519495959678
Varpa_0638.t01	15158.7108303273	29320.8808420602	23023.2308028846	2568.52824293387	2959.04140382962	2687.45400737499
Varpa_0639.t01	15998.2674365562	28077.4746261561	22373.9513310361	2755.92421246519	2917.40386062377	2867.45342606289
Varpa_0640.t01	15768.3995315352	25116.5384492933	19374.8405248614	2712.94348550847	2709.21614459448	2818.19985378511
Varpa_0641.t01	18613.9127776735	36884.156245567	28793.6564279251	3376.5659097203	3541.04172997373	3689.54032335387
Varpa_0642.t01	9816.07788159802	14964.9480657413	11845.3913400662	1876.5385389306	1668.27756444803	1882.38198050724
Varpa_0643.t01	64274.1191769729	79117.2296712583	80879.7570982818	26899.0581585966	27208.7465669212	32251.2391274918
Varpa_0644.t01	67046.9007812882	54246.4342334864	74631.8126121445	33627.2611564023	32379.2041543508	38950.6204767662
Varpa_0645.t01	413.941813338519	323.205482544346	369.102589062119	405.738062471482	420.076547010209	392.237539230339
Varpa_0646.t01	1140.3603100649	1214.02389930913	1166.99762482347	1675.38873677313	1774.68461930745	1700.59152282743
Varpa_0647.t01	790.170923509537	976.294246859161	760.132064603176	1021.22207249178	1003.00215189222	854.325599145533
Varpa_0648.t01	2105.62592685212	2719.19984487723	1913.72992546729	3044.75469761438	3231.99863151247	2693.72264384671
Varpa_0649.t01	2254.68089651415	2792.65563636458	2764.0058567061	4515.5551740735	4287.74167146544	4528.64209106809
Varpa_0650.t01	3308.84074219619	3591.32042380887	3698.33485278084	3680.00984203477	3603.96068415147	3962.67376962158
Varpa_0651	126.606932062324	73.4557914873514	68.2169801566953	67.0499340524906	44.4133794195816	47.4625332858629
Varpa_0652.t01	2799.71924943493	3161.27015364656	2879.73109090049	2327.83617197621	2241.02510321306	2621.18556467398
Varpa_0653.t01	1419.6138978052	1741.57003817284	1564.11790216423	1385.69863708481	1342.57944870444	1505.36827270822
Varpa_0654.t01	888.044367444241	888.147297074339	905.093147436153	1021.22207249178	997.45047946477	943.877548741501
Varpa_0655.t01	922.165384595789	1180.63490317852	1382.61200853302	1606.61957364237	1650.69726842778	1604.77093675974
Varpa_0656.t01	343.006014523458	375.292316508104	387.374994461234	740.1281181948	743.924105277992	748.654298622291
Varpa_0657.t01	3901.46893482834	4252.42254719503	4475.52116242319	5742.22512141843	5875.51998571548	6252.51712079047
Varpa_0658.t01	963.469773779242	952.254169645119	1064.67215458842	1381.40056438913	1476.74486570109	1231.33930694456
Varpa_0659.t01	1711.43838660134	1953.92405356355	2085.49053621897	2861.65680077873	3221.82056539548	3254.31784831747
Varpa_0660.t01	709.357988150607	798.664787444293	760.132064603176	1302.31602678876	1214.89098287314	1265.36904779103
Varpa_0661.t01	1576.75016100312	1831.05254780289	1865.00351106965	1681.40603854707	1770.05822561791	1854.62087613249
Varpa_0662.t01	2952.36590511291	2911.52046258956	2778.62378102539	1614.35610449458	1553.54300094745	1618.20372919914
Varpa_0663.t01	3891.59179828447	4770.61976714217	4892.132005523	3214.95837636301	3175.55662850009	3020.58725987199
Varpa_0664.t01	1479.77463857241	1789.65019260092	1532.44573280576	1280.8256633104	1313.89580782929	1319.10021754861
Varpa_0665	193.053123357444	309.8498840921	285.049524226191	76.5056939829701	81.4245289358996	96.7161055636452
Varpa_0666.t01	35.0189386555363	17.3622779879194	20.7087261189968	11.1749890087484	13.8791810686193	16.1193509272742
Varpa_0667.t01	307.987075867922	130.884864832008	175.415091831502	160.747918818151	148.96987680318	156.715911792944
Varpa_0668.t01	59.2628192632153	25.3756370592668	35.3266504382886	27.5076652523038	31.4594770888703	35.8207798383871
Varpa_0669.t01	189.461437341491	85.4758300943725	112.070753114571	69.6287776698941	71.2464628189122	74.3281181646533
Varpa_0670.t01	35.9168601595244	30.7178764401651	20.7087261189968	8.59614539134495	17.5802960202511	10.7462339515161
Varpa_0671.t01	114.933952510478	136.227104212906	101.107309875102	38.6826542610523	33.3100345646862	34.9252603424274
Varpa_0672.t01	1284.027750703	1936.56177557563	1426.4657814909	1787.99824139975	1882.01695290477	1911.93412387391
Varpa_0673.t01	63.7524267831558	118.864826224987	70.6533008765772	15.4730617044209	15.7297385444352	25.9700653828307
Varpa_0674.t01	94.2817579187516	186.97837833144	181.505893631207	38.6826542610523	44.4133794195816	35.8207798383871
Varpa_0675.t01	843.148292244836	2163.6069492638	1503.20988416718	833.82610296046	904.922605673975	943.877548741501
Varpa_0676.t01	1293.90488724687	2967.613976089	2349.83133432616	1138.12964981407	1250.05157491364	1174.02605920314
Varpa_0677.t01	117.627717022442	223.038494152503	149.833724272741	36.9634251827833	39.7869857300419	36.7162993343468
Varpa_0678.t01	175.094693277682	321.869922699122	287.485844946073	32.6653524871108	35.1605920405021	33.1342213505081
Varpa_0679.t01	5839.18354043468	10856.7659818305	7485.59541183736	7741.68853944526	8012.91387028285	7279.67798265622
Varpa_0680.t01	156.238341693931	1409.01563671192	917.274751035563	115.188348244022	123.062072141757	131.641365906073
Varpa_0681.t01	138.279911614169	345.909999913164	157.142686432387	29.2268943305728	19.430853496067	28.6566238707097
Varpa_0682.t01	411.248048826555	1346.24432398637	835.658006919517	138.397940800654	99.9301036940586	102.089222539403
Varpa_0683.t01	188.563515837503	434.056949697985	277.740562066545	48.9980287306662	67.5453478672804	24.1790263909113
Varpa_0684.t01	224.480375997028	1364.94216181951	506.75470973545	86.821068452584	71.2464628189122	52.835650261621
Varpa_0685.t01	246.030492092742	1617.36297256695	594.462255651202	117.767191861426	122.136793403849	103.880261531323
Varpa_0686.t01	343.903936027446	1185.97714255942	588.371453851497	111.749890087484	110.108169811046	108.357859011121
Varpa_0687.t01	457.939967033936	1141.90366766701	751.604942083589	147.853700731133	130.464302045021	109.253378507081
Varpa_0688.t01	104.158894462621	404.674633103045	203.432780110145	52.4364868872042	78.6486927221758	63.5818842131371
Varpa_0689.t01	109.546423486549	444.741428459782	237.541270188492	42.9807269567248	22.2066897097908	47.4625332858629
Varpa_0690.t01	165.217556733812	528.88169870893	303.321929625306	55.8749450437422	45.3386581574896	51.9401307656613
Varpa_0691.t01	155.340420189943	217.696254771605	138.870281033273	45.5595705741282	42.5628219437657	38.5073383262662
Varpa_0692.t01	52.9773687352985	160.267181426948	70.6533008765772	23.2095925566314	14.8044598065272	29.5521433666694
Varpa_0693.t01	171.503007261729	452.754787531129	280.176882786427	43.8403414958593	49.9650518470293	60.8953257252581
Varpa_0694	644.707639863463	2834.05799156654	1432.5565832906	225.219009253238	251.675816710962	215.820198526282
Varpa_0695.t01	606.994936695963	464.774826138151	587.153293491556	281.09395429698	257.22748913841	221.19331550204
Varpa_0696.t01	2180.15341168313	1171.28598426195	1655.4799291598	24.0692070957659	27.7583621372385	36.7162993343468
Varpa_0697.t01	1391.77833118157	536.895057780277	936.765316794619	61.0326322785492	51.8156093228452	49.2535722777823
Varpa_0698.t01	511.815257273223	236.394092604749	344.739381863299	32.6653524871108	14.8044598065272	19.7014289111129
Varpa_0699.t01	299.007860828041	113.522586844088	181.505893631207	27.5076652523038	24.0572471856067	24.1790263909113
Varpa_0700.t01	362.760287611197	207.011776009808	283.83136386625	66.1903195133561	53.6661667986611	44.7759747979839
Varpa_0701.t01	346.597700539411	315.192123472999	278.958722426486	78.2249230612391	67.5453478672804	82.3877936282904
Varpa_0702.t01	373.535345659054	753.255752706658	577.408010612028	326.653524871108	350.680641667113	279.40208273942
Varpa_0703.t01	279.253587740302	110.851467153639	129.124998153745	156.449846122478	171.176566512971	131.641365906073
Varpa_0704.t01	336.720563995541	288.480926568507	344.739381863299	250.147830888138	233.170241952803	251.64097836467
Varpa_0705.t01	279.253587740302	121.535945915436	165.669808951974	94.5575993047945	75.8728565084519	87.7609106040484
Varpa_0706.t01	199.338573885361	93.4891891657199	124.252356713981	70.4883922090286	71.2464628189122	77.910196148492
Varpa_0707.t01	449.858673498043	207.011776009808	252.159194507784	226.938238331507	198.934928650209	223.87987398992
Varpa_0708.t01	108.648501982561	181.636138950542	162.015327872151	682.533944072789	575.523374978745	640.29643961117
Varpa_0709.t01	1284.92567220699	2298.49849363149	1961.23817950499	4193.19972189807	4701.3412673103	4540.28384451557
Varpa_0710.t01	794.660531029478	1856.42818486215	1224.25116174069	2761.0818997	2923.88081178912	2854.91615311945
Varpa_0711.t01	349.291465051375	1092.4879533937	635.879707889195	1532.69272327681	1601.65749531866	1593.12918331227
Varpa_0712.t01	955.388480243349	2234.39162106071	1370.43040493361	2384.57073155909	2382.59275011297	2468.94725036083
Varpa_0713.t01	765.02912139787	1453.08911160433	997.673334791668	2544.45903583811	2580.60240002527	2652.52874703257
Varpa_0714.t01	430.104400410305	213.689575235931	257.031835947548	127.222951791905	154.521549230628	129.850326914153
Varpa_0715.t01	363.658209115185	128.213745141559	176.633252191443	102.294130157005	96.2289887424268	93.1340275798065
Varpa_0716.t01	176.890536285658	56.093513499432	53.5990558374034	48.1384141915317	40.7122644679498	51.0446112697016
Varpa_0717.t01	152.646655677979	105.509227772741	90.143866635633	83.382610296046	74.022299032636	76.1191571565726
Varpa_0718.t01	350.189386555363	125.54262545111	108.416272034748	109.171046470081	113.809284762678	111.93993699496
Varpa_0719.t01	438.185693946198	373.95675666288	384.938673741352	296.567016001401	295.163917392636	270.446887779823
Varpa_0720.t01	713.847595670548	711.853397504696	682.169801566953	681.674329533655	641.21816537021	657.311310034404
Varpa_0721.t01	149.054969662026	416.694671710066	286.267684586132	132.380639026712	79.5739714600837	134.327924393952
Varpa_0722.t01	233.459591036909	129.549304986783	129.124998153745	330.951597566781	278.508900110293	231.044029957597
Varpa_0723.t01	2515.97605417469	8645.07887813864	6612.17443375968	6855.4259495976	7997.18413173841	7529.52792202897
Varpa_0724.t01	519.896550809116	890.818416764788	666.33371688772	1809.48860487811	2040.23961708703	1957.60561816786
Varpa_0725.t01	107.750580478573	46.74459458286	34.1084900783476	71.3480067481631	57.3672817502929	84.1788326202097
Varpa_0726.t01	318.762133915779	356.59447867496	297.231127825601	501.155276315411	501.501075946109	497.908839753581
Varpa_0727.t01	115.831874014466	30.7178764401651	51.1627351175214	52.4364868872042	67.5453478672804	87.7609106040484
Varpa_0728.t01	371.739502651078	295.15872579463	319.158014304539	369.634251827833	364.559822735732	401.192734189936
Varpa_0729.t01	465.123339065841	344.574440067939	378.847871941647	209.745947548817	167.475451561339	164.775587256581
Varpa_0730.t01	521.692393817092	372.621196817655	354.484664742827	507.172578089352	470.966877595147	456.714942939436
Varpa_0731.t01	184.073908317563	128.213745141559	103.543630594984	165.905606052958	231.319684476988	189.850133143452
Varpa_0732.t01	158.932106205896	25.3756370592668	19.4905657590558	15.4730617044209	19.430853496067	13.4327924393952
Varpa_0733.t01	190.359358845479	44.0734748924108	37.7629711581706	49.8576432698007	46.2639368953975	27.76110437475
Varpa_0734.t01	96.9755224307159	22.7045173688177	40.1992918780526	61.8922468176837	47.1892156333055	34.0297408464678
Varpa_0735.t01	481.285926137627	150.918262510376	267.995279187017	316.338150401494	320.146443316151	320.595979553565
Varpa_0736.t01	500.142277721377	371.285636972431	497.009426855923	673.937798681444	650.470952749289	608.953257252581
Varpa_0737.t01	1272.35477115115	2673.79081013959	1632.33488232092	1431.25820765893	1508.20434278996	1523.27866262741
Varpa_0738.t01	1503.1205976761	3437.73104160804	2258.46930733059	1409.76784418057	1679.38090930293	1576.11431288903
Varpa_0739.t01	529.773687352985	1222.03725838048	816.167441160461	426.36881141071	537.586946724519	380.595785782863
Varpa_0740.t01	2925.42825999326	5422.37297161176	4100.32777156136	2106.91523541865	2036.5385021354	1843.87464218098
Varpa_0741.t01	448.062830490067	360.601158210634	242.413911628256	112.609504626619	141.567646899916	134.327924393952
Varpa_0742.t01	503.73396373733	658.431003695713	796.676875401405	893.999120699875	1086.27723830393	1076.41443414353
Varpa_0743.t01	115.831874014466	73.4557914873514	79.1804233961641	4.29807269567248	16.6550172823431	13.4327924393952
Varpa_0744.t01	510.917335769235	787.980308682497	620.043623209962	120.346035478829	136.015974472469	118.208573466678
Varpa_0745.t01	992.203261906862	1145.91034720268	934.328996074737	942.137534891407	1077.02445092485	974.32521160413
Varpa_0746.t01	2047.26102909289	3174.6257520988	3790.91504013635	2718.96078728241	2689.78529109841	2887.154854974
Varpa_0747.t01	2209.78482131474	2464.10791443933	3553.37376994786	266.480507131694	243.348308069791	245.372341892952
Varpa_0748.t01	1134.07485953698	1525.20934324646	1785.82308767349	4380.59569142939	4656.00260915281	5064.16274965198
Varpa_0749.t01	4283.08557402329	6043.40829964118	6378.28764465101	2730.99539083029	2469.56895147632	2454.61893842548
Varpa_0750.t01	2106.52384835611	2871.45366723283	3197.67094484509	1848.17125913916	1882.94223164268	2046.26204826786
Varpa_0751.t01	3023.30170392797	6257.09787487711	4666.77233893392	1790.57708501715	2042.09017456285	1988.05328103049
Varpa_0752.t01	190.359358845479	215.025135081156	198.560138670381	426.36881141071	452.461302836988	413.730007133371
Varpa_0753.t01	430.104400410305	460.768146602477	309.412731425011	78.2249230612391	72.1717415568201	63.5818842131371
Varpa_0754.t01	260.397236156552	189.649498021889	229.014147668906	373.072709984371	320.146443316151	342.088447456597
Varpa_0755.t01	254.111785628635	141.569343593804	148.6155639128	119.486420939695	137.866531948285	137.91000237779
Varpa_0756.t01	768.620807413822	1017.69660206112	1476.41035624848	335.249670262453	347.904805453389	390.44650023842
Varpa_0757.t01	712.94967416656	749.249073170984	754.041262803471	1103.74506824869	1091.82891073138	1107.75761650212
Varpa_0758.t01	3797.31004036572	6350.58706404283	3987.03885808685	2271.10161239334	2439.96003186326	2454.61893842548
Varpa_0759.t01	1875.75802183116	3324.20845476396	2396.12142800392	1205.17958386656	1354.60807229724	1363.87619234659
Varpa_0760.t01	2389.36912211236	3771.62100291419	2405.86671088345	1531.83310873767	1478.5954231769	1517.01002615569
Varpa_0761.t01	3779.35161028596	6214.35995982993	3985.82069772691	2767.95881601307	3244.02725510527	3096.70641702857
Varpa_0762.t01	2141.54278701164	3374.95972888249	2455.81128564103	1775.10402331273	1902.37308513875	1978.20256657493
Varpa_0763.t01	2139.74694400367	3286.81277909767	2420.48463520274	1677.1079658514	1662.72589202059	1875.21782453957
Varpa_0764.t01	4668.29389923419	8830.72169662486	6870.42443006717	6351.69182966479	6924.7860745031	6951.91784713498
Varpa_0765.t01	1495.0393041402	2118.19791452617	1846.73110567054	1059.0451122137	1058.5188761667	949.250665717259
Varpa_0766.t01	1466.30581601258	1800.33467136272	1810.18629487231	701.445463933748	655.097346438829	698.505206848549
Varpa_0767.t01	1934.12291959039	2581.63718081909	2444.84784240156	1401.17169878923	1401.79728793054	1513.42794817186
Varpa_0768.t01	2950.57006210493	3796.99663997345	3765.33367257759	3865.68658248783	4215.56992990862	4473.11988231859
Varpa_0769.t01	2651.56220127689	3398.99980609653	3558.24641138762	5095.79498798929	5392.52448452753	5199.38619354189
Varpa_0770.t01	576.465605560367	1116.52803060774	1134.10729510506	23742.5535708948	25778.2656381155	27354.5385235843
Varpa_0771.t01	2368.71692752064	3178.63243163448	3298.77825472019	5768.8731721316	5600.71220055682	6777.29154542284
Varpa_0772.t01	1727.60097367312	2695.15976766318	2533.77354867725	3092.89311180591	2858.18602139766	2828.94608773662
Varpa_0773.t01	2325.61669532921	4050.75301056612	3692.24405098113	4475.15329073418	4421.90708846209	4550.13455897112
Varpa_0774.t01	2377.69614256052	3380.30196826339	2888.25821342008	3899.21154951407	3646.52350609523	4262.67280076807
Varpa_0775.t01	1885.63515837503	2152.92247050201	1679.84313635862	2645.89355145598	2612.06187711414	3017.90070138412
Varpa_0776.t01	1087.3829413296	1507.84706525854	1080.50823926766	1549.02539952036	1499.87683414879	1731.03918569006
Varpa_0777.t01	3119.3793048547	4168.28227694588	2969.87495753613	4071.13445734097	3930.58407863297	4157.00150024483
Varpa_0778.t01	2212.4785858267	3316.19509569261	3340.19570695819	4323.00151730738	4847.53530789975	4487.44819425395
Varpa_0779.t01	2129.8698074598	2939.56721933928	2610.51765135353	2967.38938909228	2992.35143839431	2760.88660604369
Varpa_0780.t01	2526.75111222254	3025.04304943365	2672.64382971053	2947.61825469218	2996.97783208385	3023.27381835987
Varpa_0781.t01	989.509497394898	1116.52803060774	1235.21460498016	2085.42487194029	2339.1046494313	2383.87289824466
Varpa_0782.t01	646.503482871439	751.920192861433	919.711071755445	1398.59285517182	1341.65416996653	1366.56275083447
Varpa_0783.t01	252.315942620659	203.005096474135	222.923345869201	415.193822401961	450.610745361172	397.610656206097
Varpa_0784.t01	1944.89797763825	2891.48706491119	2996.67448545483	2743.88960891731	2568.57377643247	2652.52874703257
Varpa_0785.t01	1414.22636878127	1868.44822346917	1771.20516335419	3545.90997392979	3422.60605152151	3519.39161912153
Varpa_0786.t01	1591.11690506693	2022.03760567	1794.35021019307	2876.27024794402	2788.79011605456	3029.54245483159
Varpa_0787.t01	1078.40372628972	1017.69660206112	1068.32663566825	1858.48663360878	1682.15674551665	1766.85996552844
Varpa_0788.t01	692.297479574833	506.177181340112	484.827823256513	465.911080210896	456.16241778862	449.550786971758
Varpa_0789.t01	387.004168218876	237.729652449974	199.778299030322	309.461234088418	264.629719041674	252.536497860629
Varpa_0790.t01	2077.79036022849	2784.64227729323	2712.84312158858	2440.44567660283	2519.53400332335	2382.08185925274
Varpa_0791.t01	1212.19403038395	1430.38459423551	1279.06837793804	1155.32194059676	1219.51737656268	1082.68307061525
Varpa_0792.t01	1477.97879556443	1921.87061727816	1933.22049122635	2110.35369357519	1657.17421959314	2005.06815145372
Varpa_0793.t01	755.151984854001	693.155559671552	691.91508444648	934.401004039196	871.612571109289	1012.8325499304
Varpa_0794.t01	1075.70996177776	1287.47969079649	1299.77710405703	1538.71002505075	1667.35228571013	1562.68152044964
Varpa_0795.t01	1680.90905546574	2127.54683344274	2009.96459390263	1757.91173253004	1777.46045552117	1716.7108737547
Varpa_0796.t01	654.584776407332	667.779922612285	769.877347482704	1326.38523388453	1275.95937957506	1325.36885402032
Varpa_0797.t01	1128.68733051305	1351.58656336727	1514.17332740665	1062.48357037024	1030.76051402946	1085.36962910313
Varpa_0798.t01	2107.4217698601	2345.24308821435	2605.64500991377	4028.15373038424	3896.34876533038	4343.26955540444
Varpa_0799.t01	1818.29104557592	1925.87729681383	2056.25468758039	3451.352374625	3411.50270666661	3373.42194128011
Varpa_0800.t01	605.199093687986	212.354015390707	276.522401706604	378.230397219178	363.634543997824	458.505981931355
Varpa_0801.t01	524.386158329056	189.649498021889	285.049524226191	486.541829150124	534.811110510795	591.042867333388
Varpa_0802.t01	437.28777244221	116.193706534538	144.961082832977	160.747918818151	146.194040589456	137.014482881831
Varpa_0803.t01	297.212017820065	72.1202316421268	90.143866635633	132.380639026712	91.6025950528871	128.954807418194
Varpa_0804.t01	738.091476278227	208.347335855033	204.650940470086	458.174549358686	488.547173615398	439.700072516202
Varpa_0805.t01	1375.61574410979	754.591312551882	757.695743883294	1089.99123562254	1147.34563500586	1215.21995601728
Varpa_0806.t01	2264.55803305801	985.643165775733	1180.39738878282	1119.21812995311	1259.30436229272	1274.32424275062
Varpa_0807.t01	1007.46792747466	300.500965175528	389.811315181116	289.690099688325	284.060572537741	294.625914170734
Varpa_0808.t01	437.28777244221	173.622779879194	208.305421549909	153.01138796594	150.820434278996	153.133833809105
Varpa_0809.t01	1120.60603697716	385.976795269901	395.902116980821	251.867059966407	263.704440303766	302.685589634371
Varpa_0810.t01	329.537191963637	148.247142819927	98.6709891552199	38.6826542610523	63.8442329156486	85.0743521161694
Varpa_0811.t01	1147.54368209681	666.444362767061	708.969329485654	213.184405705355	203.561322339749	217.611237518202
Varpa_0812.t01	892.533974964182	503.506061649663	528.681596214388	203.728645774875	212.814109718829	217.611237518202
Varpa_0813.t01	4115.17425277751	2331.8874897621	2439.9752009618	1688.28295486015	1895.89613397339	2150.14230979919
Varpa_0814.t01	923.961227603766	638.397606017345	657.806594368133	609.466708246357	649.545674011381	582.98319186975
Varpa_0815.t01	343.903936027446	228.380733533402	263.122637747253	352.441961045143	359.008150308285	321.491499049524
Varpa_0816.t01	401.370912282685	182.971698795766	286.267684586132	731.531972803455	715.240464402846	826.564494770783
Varpa_0817.t01	188.563515837503	116.193706534538	113.288913474512	244.130529114197	172.101845250879	258.805134332347
Varpa_0818.t01	226.276219005004	98.8314285466182	53.5990558374034	118.62680640056	100.855382431967	96.7161055636452
Varpa_0819.t01	219.990768477087	89.4825096300462	84.0530648359281	199.430573079203	166.550172823431	162.089028768702
Varpa_0820.t01	182.278065309586	117.529266379762	116.943394554335	184.817125913916	241.497750593975	215.820198526282
Varpa_0821.t01	225.378297501016	74.7913513325759	91.362026995574	244.130529114197	240.572471856067	269.551368283863
Varpa_0822.t01	282.845273756255	145.576023129478	108.416272034748	306.02277593188	360.858707784101	302.685589634371
Varpa_0823.t01	142.76951913411	53.4223938089828	57.2535369172264	133.240253565847	165.624894085523	193.43221112729
Varpa_0824.t01	404.06467679465	185.642818486215	158.360846792328	446.999560349937	419.151268272301	464.774618403073
Varpa_0825.t01	528.875765848997	315.192123472999	239.977590908374	512.330265324159	493.173567304937	531.043061104089
Varpa_0826.t01	186.767672829527	89.4825096300462	98.6709891552199	143.555628035461	174.877681464603	137.91000237779
Varpa_0827.t01	332.230956475601	137.562664058131	113.288913474512	250.147830888138	267.405555255398	295.521433666694
Varpa_0828.t01	131.994461086252	56.093513499432	64.5624990768723	162.46714789642	161.923779133891	144.178638849508
Varpa_0829.t01	211.011553437206	129.549304986783	110.85259275463	66.1903195133561	69.3959053430963	68.9550011888952
Varpa_0830.t01	103.260972958633	40.0667953567371	76.7441026762822	43.8403414958593	37.936428254226	33.1342213505081
Varpa_0831.t01	633.034660311618	393.990154341248	509.191030455332	292.268943305728	300.715589820084	299.999031146492
Varpa_0832.t01	413.941813338519	375.292316508104	449.501172818224	240.692070957659	232.244963214896	248.058900380831
Varpa_0833.t01	355.576915579292	671.786602147959	688.260603366658	91.978755687391	101.780661169875	88.6564301000081
Varpa_0834.t01	9790.93607948636	19053.0967519737	16468.3099060422	6998.98157763306	6037.44376484938	5494.01210771263
Varpa_0835.t01	37019.5077664218	100707.890129159	82834.9044759871	21509.2749982233	18119.7335244514	7972.81007252901
Varpa_0836.t01	8953.17531626545	27591.3308424944	21677.1636051499	4831.03370993586	4418.20597351046	1884.17301949916
Varpa_0837.t01	24313.9184849901	61132.5807954643	43806.2647038378	8578.09348602313	7273.6161586944	4747.14884808225
Varpa_0838.t01	4199.57887415239	11477.80130986	8493.01402950856	936.9798476566	959.514051210544	898.206054447557
Varpa_0839.t01	8354.26167310538	19854.4326591085	17381.9301759979	1921.2384949656	1798.74186649306	1973.72496909513
Varpa_0840.t01	2542.01577779034	5786.98080935806	6083.49283754529	750.443492664414	732.820760423097	694.92312886471
Varpa_0841.t01	1238.2337539996	2484.1413121177	3055.14618273199	728.953129186052	692.108495955147	614.326374228339
Varpa_0842.t01	1249.00881204746	1960.60185278967	2728.67920626781	880.245288073723	938.232640238662	914.325405374831
Varpa_0843.t01	784.783394485608	1388.98223903355	2080.61789477921	734.110816420859	739.297711588452	717.311116263702
Varpa_0844.t01	1353.16770651008	1877.79714238575	2813.95043146368	1252.45838351896	1454.5381759913	1448.95054446276
Varpa_0845.t01	951.796794227397	1295.49304986783	1489.81012020783	1386.55825162394	1437.88315870895	1309.24950309305
Varpa_0846.t01	791.068845013525	984.307605930508	986.709891552199	1013.48554163957	796.664993338745	1035.22053732939
Varpa_0847.t01	1229.25453895972	1454.42467144956	1427.68394185084	1222.37187464925	1276.88465831297	1204.47372206577
Varpa_0848.t01	1237.33583249562	1239.3995363684	1260.79597253892	1255.8968416755	1301.86718423649	1346.86132192336
Varpa_0849.t01	582.751056088284	530.217258554154	628.570745729549	867.351069986706	935.456804024938	959.101380172815
Varpa_0850.t01	912.28824805192	1077.79679509623	1176.74290770299	2090.58255917509	2277.11097399147	2091.03802306585
Varpa_0851.t01	1361.24900004598	1860.43486439783	1224.25116174069	2939.88172383997	2599.10797478343	2834.31920471238
Varpa_0852.t01	7926.85103720704	10393.3267155376	10390.9078702966	21633.0594918587	23539.0910923783	26951.5547504025
Varpa_0853.t01	1171.78756270448	1303.50640893918	1053.70871134895	1041.85282143101	1078.87500840067	1348.65236091528
Varpa_0854.t01	1363.94276455794	1222.03725838048	952.601401473852	1315.21024487578	1241.72406627247	1557.30840347388
Varpa_0855.t01	2885.0217923138	3139.90119612297	2491.13793607932	3575.9964827995	3504.03058045741	4122.97175939836
Varpa_0856.t01	2079.58620323646	2341.23640867867	2449.72048384132	8366.62830939604	8289.57221291733	9283.85061461398
Varpa_0857.t01	2838.32987410642	1266.11073327289	1612.84431656187	2823.83376105682	3104.31016568117	3623.27188065286
Varpa_0858.t01	795.558452533466	313.856563627774	382.50235302147	322.355452175436	237.796635642343	325.969096529323
Varpa_0859.t01	381.616639194947	267.111969044914	282.613203506309	440.122644036862	421.927104486025	437.909033524283
Varpa_0860.t01	2102.93216234015	2721.87096456767	2768.87849814586	1256.75645621463	1206.56347423197	1365.66723133851
Varpa_0861.t01	246.030492092742	142.904903439029	215.614383709555	219.201707479296	240.572471856067	214.029159534363
Varpa_0862.t01	281.049430748279	97.4958687013936	77.9622630362231	119.486420939695	97.1542674803348	109.253378507081
Varpa_0863.t01	208.317788925242	150.918262510376	95.016508075397	225.219009253238	211.888830980921	286.566238707097
Varpa_0864.t01	220.888689981075	169.61610034352	155.924526072446	295.707401462266	343.27841176385	357.312278887912
Varpa_0865.t01	453.450359513996	319.198803008672	306.976410705129	624.080155411644	658.798461390461	728.952869711178
Varpa_0866.t01	305.293311355958	415.359111864841	360.575466542532	572.503283063574	602.356458378076	561.490723966718
Varpa_0867.t01	288.232802780183	272.454208425812	321.594335024421	581.959042994053	642.143444108117	499.6998787455
Varpa_0868.t01	82.6087783669062	46.74459458286	76.7441026762822	21.4903634783624	24.0572471856067	28.6566238707097
Varpa_0869.t01	367.249895131137	249.749691056995	238.759430548433	845.001091969209	913.250114315147	865.967352593009
Varpa_0870.t01	307.089154363934	377.963436198553	342.303061143417	1301.45641224963	1497.10099793506	1426.56255706377
Varpa_0871.t01	332.230956475601	263.10528950924	219.268864789378	963.627898369769	982.646019658243	1081.78755111929
Varpa_0872.t01	263.988922172504	205.676216164584	162.015327872151	697.147391238076	656.947903914645	691.341050880871
Varpa_0873.t01	493.856827193461	480.801544280845	422.701644899522	1016.06438525697	1187.1326207359	1169.54846172334
Varpa_0874.t01	207.419867421254	150.918262510376	65.7806594368133	431.526498645517	460.788811478159	502.386437233379
Varpa_0875.t01	299.905782332029	198.998416938461	143.742922473036	691.130089464134	782.785812270126	765.669169045525
Varpa_0876.t01	239.745041564825	142.904903439029	132.779479233568	737.549274577397	763.354958774059	824.773455778864
Varpa_0877.t01	262.193079164528	225.709613842952	179.069572911325	925.804858647851	902.146769460252	1019.10118640211
Varpa_0878.t01	389.69793273084	325.876602234795	267.995279187017	977.381730995921	1269.48242840971	1375.51794579407
Varpa_0879.t01	433.696086426257	363.272277901083	344.739381863299	1163.91808598811	1170.47760345356	1278.80184023042
Varpa_0880.t01	1050.56815966609	945.576370418996	841.748808719222	2103.47677726211	2018.95820611515	2103.57529600928
Varpa_0881.t01	369.943659643102	299.165405330304	365.448107982296	213.184405705355	252.60109544887	207.760523062645
Varpa_0882.t01	281.049430748279	365.943397591532	321.594335024421	553.591763202615	569.971702551297	558.804165478839
Varpa_0883.t01	676.134892503047	666.444362767061	618.825462850021	1261.0545289103	1209.33931044569	1216.11547551324
Varpa_0884.t01	284.641116764231	520.868339637582	420.26532417964	710.041609325093	772.607746153138	793.430273420275
Varpa_0885.t01	310.680840379886	192.320617712338	252.159194507784	125.503722713636	230.39440573908	137.014482881831
Varpa_0886.t01	241.540884572802	141.569343593804	199.778299030322	101.43451561787	76.7981352463599	93.1340275798065
Varpa_0887.t01	79.9150138549418	58.7646331898811	35.3266504382886	65.3307049742216	67.5453478672804	47.4625332858629
Varpa_0888.t01	299.905782332029	321.869922699122	313.067212504834	506.312963550218	514.45497827682	461.192540419234
Varpa_0889.t01	265.784765180481	177.629459414868	149.833724272741	377.370782680043	452.461302836988	374.327149311145
Varpa_0890.t01	161.62587071786	38.7312355115125	37.7629711581706	46.4191851132627	33.3100345646862	39.4028578222258
Varpa_0891.t01	171.503007261729	52.0868339637582	56.0353765572854	62.7518613568182	60.1431179640168	42.0894163101049
Varpa_0892.t01	131.994461086252	26.7111969044914	41.4174522379936	21.4903634783624	10.1780661169875	19.7014289111129
Varpa_0893.t01	123.015246046371	57.4290733446565	56.0353765572854	53.2961014263387	37.011149516318	40.2983773181855
Varpa_0894.t01	241.540884572802	54.7579536542074	56.0353765572854	29.2268943305728	21.2814109718829	26.8655848787903
Varpa_0895.t01	121.219403038395	29.3823165949406	12.1816035994099	30.9461234088418	39.7869857300419	25.074545886871
Varpa_0896.t01	1208.602344368	1375.62664058131	1511.73700668676	2290.0131322543	2343.73104312084	2187.75412862949
Varpa_0897.t01	549.527960440724	623.706447719874	581.062491691851	581.099428454919	613.459803232971	495.222281265702
Varpa_0898.t01	624.055445271737	723.873436111717	610.298340330434	941.277920352272	1003.00215189222	1213.42891702536
Varpa_0899.t01	246.030492092742	291.152046258956	238.759430548433	284.532412453518	293.31335991682	261.491692820226
Varpa_0900.t01	4529.11606611603	4189.65123446948	4297.6697498718	1594.58497009449	1548.91660725791	1738.20334165774
Varpa_0901.t01	795.558452533466	860.100540324623	899.002345636448	857.895310056226	1094.60474694511	948.355146221299
Varpa_0902.t01	379.820796186971	372.621196817655	447.064852098342	231.236311027179	229.469127001172	252.536497860629
Varpa_0903.t01	6.28545052791677	9.34891891657199	9.74528287952789	8.59614539134495	6.47695116535565	5.37311697575807
Varpa_0904.t01	1458.22452247669	1590.65177566246	1548.28181748499	1010.90669802217	985.421855871967	946.56410722938
Varpa_0905.t01	1268.7630851352	1430.38459423551	1740.75115435567	2161.93056592326	2266.00762913657	2620.29004517802
Varpa_0906.t01	142.76951913411	46.74459458286	54.8172161973444	55.0153305046077	84.2003651496235	61.7908452212178
Varpa_0907.t01	228.07206201298	62.7713127255548	74.3077819564002	108.311431930946	87.9014801012553	90.4474690919275
Varpa_0908.t01	972.448988819124	1478.4647486636	1391.13913105261	72.2076212872976	65.6947903914645	92.2385080838468
Varpa_0909.t01	1518.38526324389	1705.50992235178	1579.95398684346	128.942180870174	83.2750864117155	104.775781027282
Varpa_0910.t01	145.463283646074	228.380733533402	244.850232348138	22.3499780174969	21.2814109718829	20.5969484070726
Varpa_0911.t01	378.922874682983	381.970115734227	427.574286339286	64.4710904350871	63.8442329156486	70.7460401808146
Varpa_0912.t01	466.021260569829	548.915096387298	594.462255651202	159.028689739882	156.372106706444	150.447275321226
Varpa_0913.t01	270.274372700421	186.97837833144	118.161554914276	85.9614539134495	37.011149516318	44.7759747979839
Varpa_0914.t01	318.762133915779	267.111969044914	264.340798107194	475.366840141376	500.575797208201	552.535529007121
Varpa_0915.t01	516.304864793163	622.37088787465	657.806594368133	1014.3451561787	1031.68579276736	934.922353781904
Varpa_0916.t01	1205.01065835204	1214.02389930913	1241.30540677987	2320.95925566314	2504.72954351682	2659.69290300024
Varpa_0917.t01	281.049430748279	232.387413069075	222.923345869201	360.178491897353	355.307035356653	406.565851165694
Varpa_0918.t01	93.3838364147635	30.7178764401651	25.5813675587607	30.9461234088418	48.1144943712134	40.2983773181855
Varpa_0919.t01	165.217556733812	20.0333976783686	1.21816035994099	27.5076652523038	15.7297385444352	17.0148704232339
Varpa_0920.t01	332.230956475601	208.347335855033	185.16037471103	465.911080210896	557.943078958494	583.87871136571
Varpa_0921.t01	1532.7520073077	2453.42343567754	1977.07426418422	536.399472419925	566.270587599666	531.043061104089
Varpa_0922.t01	1231.94830347169	2313.18965192896	1567.77238324405	298.28624507967	366.410380211548	273.133446267702
Varpa_0923.t01	227.174140508992	177.629459414868	200.996459390263	133.240253565847	134.165416996653	117.313053970718
Varpa_0924.t01	77.2212493429775	94.8247490109445	65.7806594368133	43.8403414958593	59.2178392261088	66.2684427010162
Varpa_0925.t01	553.119646456676	729.215675492615	525.027115134565	960.189440213231	832.750864117155	1064.77268069606
Varpa_0926.t01	608.790779703939	580.968532672688	533.554237654152	799.441521395081	812.39473188318	868.653911080888
Varpa_0927.t01	459.735810041913	402.003513412596	454.373814257988	664.482038750965	787.412205959666	701.191765336428
Varpa_0928.t01	378.922874682983	252.420810747444	299.667448545483	338.688128418991	330.324509433138	398.506175702057
Varpa_0929.t01	545.936274424771	555.592895613421	592.02593493132	808.037666786425	795.739714600837	962.683458156654
Varpa_0930.t01	177.788457789646	142.904903439029	137.652120673331	249.288216349004	279.434178848201	286.566238707097
Varpa_0931.t01	195.746887869408	209.682895700258	197.34197831044	383.388084453985	344.203690501757	299.103511650532
Varpa_0932.t01	257.703471644588	200.333976783686	244.850232348138	256.16513266208	249.825259235147	239.999224917194
Varpa_0933.t01	41.3043891834531	18.697837833144	34.1084900783476	44.6999560349938	49.9650518470293	56.4177282454597
Varpa_0934.t01	131.994461086252	110.851467153639	140.088441393213	207.167103931413	205.411879815565	242.685783405073
Varpa_0935.t01	381.616639194947	224.374053997728	296.01296746566	578.520584837515	609.758688281339	663.579946506121
Varpa_0936.t01	752.458220342036	559.599575149095	525.027115134565	920.647171413044	948.410706355649	937.608912269783
Varpa_0937.t01	479.490083129651	430.050270162312	414.174522379936	568.205210367901	507.052748373557	634.027803139452
Varpa_0938.t01	451.65451650602	383.305675579452	437.319569218814	676.516642298848	696.734889644687	599.998062292984
Varpa_0939.t01	150.850812670003	49.4157142733091	71.8714612365182	129.801795409309	95.3037100045189	87.7609106040484
Varpa_0940.t01	46.6919182073817	32.0534362853897	63.3443387169313	19.7711344000934	13.8791810686193	24.1790263909113
Varpa_0941.t01	142.76951913411	70.7846717969022	74.3077819564002	110.030661009215	125.837908355481	160.297989776782
Varpa_0942.t01	253.213864124647	97.4958687013936	112.070753114571	77.3653085221046	84.2003651496235	100.298183547484
Varpa_0943.t01	716.541360182512	641.068725707794	736.987017764297	1571.37537753786	1672.90395813757	1828.65081074966
Varpa_0944.t01	413.043891834531	275.125328116262	343.521221503358	858.754924595361	787.412205959666	943.877548741501
Varpa_0945.t01	494.754748697449	777.2958299207	733.332536684474	813.195354021232	826.2739129518	820.295858299065
Varpa_0946.t01	264.886843676493	251.085250902219	333.77593862383	382.52846991485	494.098846042845	441.491111508121
Varpa_0947.t01	367.249895131137	269.783088735363	248.504713427961	306.02277593188	305.341983509624	307.16318711417
Varpa_0948.t01	358.270680091256	1398.33115795013	3010.07424941418	409.17652062802	410.82375963113	425.371760580847
Varpa_0949.t01	498.346434713401	1009.68324298978	1872.3124732293	671.358955064041	796.664993338745	710.146960296025
Varpa_0950.t01	356.47483708328	448.748107995456	573.753529532205	414.334207862827	443.208515457908	419.103124109129
Varpa_0951.t01	275.66190172435	97.4958687013936	140.088441393213	195.13250038353	147.119319327364	129.850326914153
Varpa_0952.t01	473.204632601734	474.123745054723	499.445747575805	893.999120699875	868.836734895565	916.116444366751
Varpa_0953.t01	367.249895131137	280.46756749716	233.886789108669	287.970870610056	208.187716029289	250.74545886871
Varpa_0954.t01	138.279911614169	78.7980308682497	62.1261783569903	123.784493635367	110.108169811046	126.268248930315
Varpa_0955.t01	46.6919182073817	2.67111969044914	8.52712251958691	14.6134471652864	15.7297385444352	23.2835068949516
Varpa_0956.t01	506.427728249294	158.931621581724	129.124998153745	231.236311027179	238.721914380251	276.715524251541
Varpa_0957.t01	99.6692869426803	16.0267181426948	17.0542450391738	21.4903634783624	12.9539023307113	31.3431823585887
Varpa_0958.t01	282.845273756255	24.0400772140423	87.707545915751	95.417213843929	91.6025950528871	128.059287922234
Varpa_0959.t01	1495.0393041402	2014.02424659865	2152.48935601572	3208.94107458907	3515.1339253123	3267.75064075687
Varpa_0960.t01	1404.3492322374	1900.50165975456	1845.51294531059	2901.19906957892	2916.47858188586	2978.49784356189
Varpa_0961.t01	518.998629305128	896.160656145687	794.240554681523	788.266532386332	746.699941491716	744.176701142492
Varpa_0962.t01	470.51086808977	522.203899482807	473.864380017044	747.864649047011	771.682467415231	674.326180457638
Varpa_0963.t01	481.285926137627	381.970115734227	316.721693584657	883.683746230261	851.256438875314	922.385080838468
Varpa_0964.t01	6695.80065523934	9620.03756515258	10656.4668287638	4041.9075630104	4274.78776913473	4398.79176415394
Varpa_0965.t01	1599.19819860282	1835.05922733856	1884.49407682871	1724.3867655038	1703.43815648854	1600.29333927994
Varpa_0966.t01	4174.43707204073	6422.70729568496	6338.08835277295	4645.35696948281	4869.74199760954	4756.99956253781
Varpa_0967.t01	5284.26805097003	6729.88606008661	6456.24990768723	7126.20452942497	7189.41579354477	6621.47115312586
Varpa_0968.t01	2619.23702713332	3535.22691030944	2704.31599906899	467.630309289165	499.650518470293	481.789488826307
Varpa_0969.t01	5027.46250082943	5777.63189044149	4270.8702219531	999.731709013418	988.197692085691	1017.31014741019
Varpa_0970.t01	3187.62133915779	4484.80996026411	4504.75701106177	4456.24177087322	4799.42081352854	4324.46364598929
Varpa_0971.t01	4596.46017891514	6068.78393670045	6076.18387538564	7730.51355043652	7792.69753066076	7870.72084998961
Varpa_0972.t01	1328.9238259024	1831.05254780289	1838.20398315095	2148.1767332971	2275.26041651565	2192.23172610929
Varpa_0973.t01	5273.49299292217	7393.65930316322	7076.29353089719	7585.23869332279	7361.51763879565	7027.14148479559
Varpa_0974.t01	4211.25185370424	5246.07907204211	4962.78530639958	5198.08911814629	5812.60103153774	4704.16391227619
Varpa_0975.t01	3483.03751396988	4552.92351237056	4443.84899306472	5351.96012065137	5572.95383841958	5182.37132311866
Varpa_0976.t01	2082.27996774843	2586.97942019999	2418.04831448286	2375.97458616774	2167.00280418042	2331.932767479
Varpa_0977.t01	4552.46202521972	5780.30301013194	5417.15912065757	5719.87514340093	6067.97796320034	5492.22106872071
Varpa_0978.t01	1435.77648487699	1774.95903430345	1484.93747876806	1279.10643423213	1106.63337053791	1136.41424037283
Varpa_0979.t01	1574.05639649116	1959.26629294444	1896.67568042812	2562.51094115993	2647.22246915465	2436.70854850628
Varpa_0980.t01	2524.95526921457	3058.43204556427	2276.7417127297	3528.7176831471	4014.7844437826	3537.30200904073
Varpa_0981.t01	1831.75986813575	2287.81401486969	2106.19926233797	3306.07751751127	3333.77929268234	3314.31765454677
Varpa_0982.t01	1599.19819860282	1952.58849371832	1852.82190747024	2265.94392515853	2466.7931152626	2237.90322040324
Varpa_0983.t01	2620.13494863731	2935.56053980361	2717.71576302834	4570.57050457811	4417.28069477255	4491.92579173375
Varpa_0984.t01	11927.9892589781	13521.2078730536	13866.3193772083	16748.7296804965	17022.3529412926	18873.0733773502
Varpa_0985.t01	3196.60055419767	4249.75142750458	4228.23460935517	3701.50020551314	3329.15289899281	3502.3767486983
Varpa_0986.t01	204.726102909289	177.629459414868	192.469336870676	205.447874853144	250.750537973055	216.715718022242
Varpa_0987.t01	237.949198556849	251.085250902219	224.141506229142	645.570518890006	748.550498967532	677.908258441476
Varpa_0988.t01	458.837888537924	414.023552019617	364.229947622355	900.016422473817	819.796961786444	869.549430576847
Varpa_0989.t01	520.794472313104	483.472663971294	682.169801566953	1004.02978170909	1074.24861471113	952.832743701097
Varpa_0990.t01	272.968137212386	169.61610034352	186.378535070971	183.957511374782	189.68214127113	189.850133143452
Varpa_0991.t01	491.163062681496	601.001930351057	526.245275494506	505.453349011083	538.512225462427	445.07318949196
Varpa_0992.t01	672.543206487095	702.504478588124	601.771217810847	1026.37975972659	1043.71441636017	919.698522350589
Varpa_0993.t01	1188.84807128026	1491.82034711585	1280.28653829798	1502.6062144071	1293.53967559531	1475.81612934155
Varpa_0994.t01	4707.80244540966	6891.48880135878	6272.30769333614	5217.86025254639	5287.96798714394	5179.68476463078
Varpa_0995.t01	635.728424823582	560.93513499432	588.371453851497	1011.7663125613	1076.09917218695	1035.22053732939
Varpa_0996.t01	491.163062681496	411.352432329168	497.009426855923	825.229957569115	898.44565450862	801.489948883912
Varpa_0997.t01	531.569530360961	431.385830007536	492.136785416159	451.29763304561	470.041598857239	476.416371850549
Varpa_0998.t01	1319.94461086252	1418.36455562849	1254.70517073922	594.853261081071	534.811110510795	546.266892535404
Varpa_0999.t01	4776.04447971276	6237.06447719874	5901.98694391408	5571.16182813066	5126.04420801004	5639.08626605809
Varpa_1000.t01	2115.50306339599	2274.45841641744	2454.59312528109	4743.35302694414	5194.51483461523	5025.65541132571
Varpa_1001.t01	7304.59143494328	13124.5465990219	14357.2380022645	780.530001534122	801.291387028285	681.490336425315
Varpa_1002.t01	456.14412402596	414.023552019617	7.30896215964592	811.476124942963	867.911456157657	8.0596754636371
Varpa_1003.t01	1185.25638526431	1288.81525064171	1268.10493469857	2059.63643576625	2027.28571475632	2002.38159296584
Varpa_1004.t01	1717.72383712926	2247.74721951295	2335.21341000687	2895.18176780498	2927.58192674075	2965.06505112249
Varpa_1005.t01	1020.93675003448	1303.50640893918	1266.88677433863	1608.33880272064	1411.97535404753	1611.03957323146
Varpa_1006.t01	1501.32475466812	1600.00069457904	1241.30540677987	1677.1079658514	1554.46827968536	1503.5772337163
Varpa_1007.t01	4011.01535831489	5422.37297161176	4752.04356412979	4588.62240989994	4482.05020642611	4188.34468260341
Varpa_1008.t01	2100.23839782819	2438.73227738007	2206.08841185313	1720.08869280812	1610.91028269774	1544.77113053044
Varpa_1009.t01	2994.56821580035	3634.05833885606	3600.88202398556	2626.12241705588	2591.70574488017	2535.21569306185
Varpa_1010.t01	1648.58388132217	1781.63683352958	1760.24172011473	2580.56284648175	2684.23361867096	2719.69270922954
Varpa_1011.t01	68022.0435346193	102246.455070857	100786.933700437	279267.273401319	311033.373026495	339081.292989164
Varpa_1012.t01	20946.7128450346	30338.5774441213	28154.1222389561	44351.8121466443	43187.3850918536	45527.3156550941
Varpa_1013.t01	14536.4512280635	16070.7916175873	16459.7827835226	47954.456680157	47434.4144988511	58221.3045103225
Varpa_1014.t01	443.573222970127	418.030231555291	476.300700736926	1091.71046470081	915.100671790963	1038.80261531323
Varpa_1015.t01	2260.96634704206	2355.92756697614	2197.56128933354	3836.45968815725	3854.71122212452	3643.86882905993
Varpa_1016.t01	1038.89518011424	949.58304995467	1030.56366451007	862.193382751899	846.630045185775	676.117219449557
Varpa_1017.t01	410.350127322566	414.023552019617	241.195751268315	416.91305148023	754.102171394979	393.133058726299
Varpa_1018.t01	738.989397782215	735.893474718738	726.023574524828	697.147391238076	656.947903914645	643.878517595009
Varpa_1019.t01	2682.09153241249	3692.82297204594	3500.9928744704	1641.00415520775	1380.51587695866	1567.15911792944
Varpa_1020.t01	102961.965097805	215821.12874891	153551.549691281	1070.22010122245	1190.83373568753	1192.83196861829
Varpa_1021.t01	1406.14507524538	1662.77200730459	1706.64266427732	1332.40253565847	1456.38873346711	1199.99612458597
Varpa_1022.t01	1363.94276455794	1636.0608104001	1787.04124803343	1243.86223812761	1393.46977928937	1301.18982762941
Varpa_1023.t01	17.9584300797622	28.046756749716	25.5813675587607	17.1922907826899	20.3561322339749	14.3283119353548
Varpa_1024.t01	1756.33446180074	2400.00104186855	2586.15444415471	1858.48663360878	2074.47493038962	1977.30704707897
Varpa_1025.t01	790.170923509537	1224.70837807093	1333.88559413538	2267.6631542368	2251.20316933004	2203.87347955677
Varpa_1026.t01	644.707639863463	758.597992087556	816.167441160461	997.152865396014	977.094347230796	943.877548741501
Varpa_1027.t01	1360.35107854199	1137.89698813133	1173.08842662317	1481.97546546787	1322.22331647046	1278.80184023042
Varpa_1028.t01	34.1210171515482	72.1202316421268	28.0176882786427	9.45575993047945	5.5516724274477	4.47759747979839
Varpa_1029.t01	99.6692869426803	237.729652449974	203.432780110145	28.3672797914383	20.3561322339749	22.387987398992
Varpa_1030.t01	369.045738139113	730.55123533784	549.390322333385	175.361365983437	156.372106706444	175.521821208097
Varpa_1031.t01	246.92841359673	285.809806878058	248.504713427961	483.103370993586	471.892156333055	464.774618403073
Varpa_1032.t01	626.749209783701	809.34926620609	833.221686199635	989.416334543804	1025.20884160201	1154.32463029202
Varpa_1033.t01	774.906257941739	1407.6800768667	1878.403275029	575.941741220112	572.747538765021	578.505594389952
Varpa_1034.t01	3339.37007333178	5535.89555845584	5733.88081424222	3086.87581003197	2946.08750149891	2879.09517951037
Varpa_1035.t01	506.427728249294	556.928455458646	593.244095291261	884.543360769396	988.197692085691	826.564494770783
Varpa_1036.t01	380.718717690959	396.661274031697	383.720513381411	565.626366750498	619.011475660419	617.012932716218
Varpa_1037.t01	490.265141177508	508.848301030561	458.028295337811	1066.78164306591	1040.01330140854	1037.90709581727
Varpa_1038.t01	889.840210452217	1097.8301927746	1112.18040862612	909.472182404296	745.774662753808	847.161443177856
Varpa_1039.t01	413.043891834531	260.434169818791	311.849052144893	585.397501150591	657.873182652553	639.40092011521
Varpa_1040.t01	333.128877979589	336.561080996592	225.359666589083	513.189879863294	512.604420801004	545.371373039444
Varpa_1041.t01	299.905782332029	201.66953662891	185.16037471103	343.845815653798	276.658342634477	245.372341892952
Varpa_1042.t01	209.21571042923	156.260501891275	99.8891495151609	102.294130157005	106.407054859414	103.880261531323
Varpa_1043.t01	745.274848310132	729.215675492615	996.455174431727	930.962545882658	986.347134609875	985.071445555646
Varpa_1044.t01	1291.2111227349	1445.07575253299	1481.28299768824	1978.83266908761	1998.60207388117	2131.33640038403
Varpa_1045.t01	387.902089722864	730.55123533784	735.768857404356	674.797413220579	721.717415568201	747.758779126331
Varpa_1046.t01	1627.93168673044	2019.36648597955	1884.49407682871	2283.13621594122	2162.37641049088	2438.4995874982
Varpa_1047.t01	1757.23238330473	2253.08945889385	2201.21577041336	2544.45903583811	2886.8696622728	2569.24543390832
Varpa_1048.t01	412.145970330543	502.170501804438	459.246455697752	514.909108941563	542.213340414059	492.535722777823
Varpa_1049.t01	804.537667573347	754.591312551882	808.858479000815	900.876037012951	1019.65716917456	984.175926059686
Varpa_1050.t01	83.5066998708943	29.3823165949406	58.4716972771674	59.3134032002802	70.3211840810042	62.6863647171775
Varpa_1051.t01	1771.59912736854	5375.6283770289	2802.98698822421	3885.45771688792	4131.369564759	4123.86727889432
Varpa_1052.t01	2758.41486025148	6184.97764323499	4032.11079140467	6683.5030417707	6878.5221376077	6870.42557300265
Varpa_1053.t01	1824.57649610384	3253.42378296705	2877.29477018061	3797.7770338962	4307.17252496151	3845.36071565086
Varpa_1054.t01	315.170447899827	137.562664058131	210.741742269791	134.959482644116	185.05574758159	130.745846410113
Varpa_1055.t01	445.369065978103	440.734748924108	416.610843099817	487.401443689259	486.696616139582	481.789488826307
Varpa_1056.t01	2538.42409177439	3047.74756680247	3588.70042038615	1434.69666581547	1175.1039971431	966.265536140493
Varpa_1057.t01	1531.85408580372	2381.30320403541	3152.59901152727	1036.6951341962	912.324835577239	1000.29527698696
Varpa_1058.t01	1892.81853040694	3507.18015355972	4392.6862579472	1130.39311896186	1251.90213238946	1207.16028055365
Varpa_1059.t01	12540.371724698	20945.5850526569	26414.5892449604	8560.0415807013	9168.58701392988	9146.83613173215
Varpa_1060.t01	1243.62128302353	1613.35629303128	1588.48110936305	2522.96867235974	2668.50388012653	2675.81225392752
Varpa_1061.t01	438.185693946198	576.961853137014	661.461075447956	530.382170645984	530.184716821256	667.16202448996
Varpa_1062.t01	5576.09253976617	9368.95231425036	11133.9856898606	3939.61343285339	3951.86548960486	4414.01559558525
Varpa_1063.t01	160.727949213872	371.285636972431	716.2782916453	129.801795409309	107.332333597322	84.1788326202097
Varpa_1064.t01	455.246202521972	759.933551932781	916.056590675622	424.649582332441	419.151268272301	451.341825963678
Varpa_1065.t01	366.351973627149	340.567760532265	384.938673741352	533.820628802522	484.846058663766	521.192346648533
Varpa_1066.t01	1381.00327313371	1745.57671770851	1508.08252560694	1945.30770206136	2041.16489582494	1953.12802068806
Varpa_1067.t01	96.9755224307159	77.4624710230251	121.816035994099	153.01138796594	174.877681464603	141.492080361629
Varpa_1068.t01	958.082244755314	1660.10088761414	1430.12026257072	3619.83682429536	3875.9926330964	4004.76318593168
Varpa_1069.t01	354.678994075304	281.803127342384	205.869100830027	330.091983027646	317.370607102427	401.192734189936
Varpa_1070.t01	249.622178108695	181.636138950542	218.050704429437	225.219009253238	195.233813698578	273.133446267702
Varpa_1071.t01	263.091000668516	140.23378374858	123.03419635404	126.363337252771	116.585120976402	124.477209938395
Varpa_1072.t01	299.007860828041	196.327297248012	155.924526072446	238.113227340255	206.337158553473	228.357471469718
Varpa_1073.t01	393.289618746792	393.990154341248	414.174522379936	551.872534124346	533.885831772887	619.699491204097
Varpa_1074.t01	355.576915579292	316.527683318223	353.266504382886	214.903634783624	273.882506420753	258.805134332347
Varpa_1075.t01	246.030492092742	204.340656319359	249.722873787902	375.651553601774	333.100345646862	323.282538041444
Varpa_1076.t01	197.542730877384	205.676216164584	210.741742269791	97.9960574613325	88.8267588391632	104.775781027282
Varpa_1077.t01	497.448513209413	617.028648493752	645.624990768723	332.67082664505	324.772837005691	424.476241084887
Varpa_1078.t01	1339.69888395026	1016.3610422159	1201.10611490181	228.657467409776	272.957227682845	237.312666429315
Varpa_1079.t01	4956.52670201437	3708.84969018863	4319.59663635074	618.922468176837	583.850883619917	634.923322635412
Varpa_1080.t01	6946.32075485202	5769.61853137014	6061.56595106635	945.575993047945	873.463128585105	1123.8769674294
Varpa_1081.t01	2161.29706009938	1399.66671779535	1223.03300138075	151.292158887671	118.435678452218	183.581496671734
Varpa_1082.t01	2767.39407529136	1925.87729681383	1497.11908236747	348.143888349471	341.427854288034	381.491305278823
Varpa_1083.t01	2589.60561750171	1961.93741263489	1964.89266058481	510.61103624589	390.467627397155	539.102736567726
Varpa_1084.t01	2062.52569466069	511.51942072101	945.292439314206	655.026278820485	686.556823527699	608.057737756621
Varpa_1085.t01	808.129353589299	211.018455545482	549.390322333385	747.864649047011	620.862033136235	659.102349026323
Varpa_1086.t01	268.478529692445	172.28722003397	246.068392708079	551.872534124346	424.702940699749	522.087866144492
Varpa_1087.t01	202.930259901313	177.629459414868	208.305421549909	166.765220592092	136.015974472469	135.223443889911
Varpa_1088.t01	860.20880082061	609.015289422404	545.735841253562	38232.2162425458	42924.6059302877	44936.2727877607
Varpa_1089.t01	415.737656346495	329.883281770469	313.067212504834	347.284273810336	306.267262247532	318.804940561645
Varpa_1090.t01	1370.22821508586	2532.22146654579	1817.49525703195	2238.43625990623	2304.8693361287	2372.23114479719
Varpa_1091.t01	554.017567960664	1028.38108082292	751.604942083589	1004.02978170909	885.491752177908	857.907677129372
Varpa_1092.t01	2252.88505350617	4642.40602200061	3357.24995199736	3570.83879556469	3790.86698920887	3920.58435331147
Varpa_1093.t01	1140.3603100649	1872.45490300485	1432.5565832906	1882.55584070454	1883.86751038059	1927.15795530523
Varpa_1094.t01	737.193554774239	936.227451502424	712.623810565477	782.249230612391	797.590272076653	770.146766525323
Varpa_1095.t01	735.397711766262	836.060463110581	631.007066449431	829.528030264788	789.262763435482	821.191377795025
Varpa_1096.t01	613.280387223879	674.457721838408	450.719333178165	731.531972803455	874.388407323013	725.370791727339
Varpa_1097.t01	785.681315989597	1053.75671788219	606.643859250611	1306.61409948443	1208.41403170778	1222.38411198496
Varpa_1098.t01	505.529806745306	566.277374375218	310.630891784952	501.155276315411	518.156093228452	429.849358060645
Varpa_1099.t01	272.070215708397	309.8498840921	177.851412551384	411.755364245423	430.254613127197	413.730007133371
Varpa_1100.t01	253.213864124647	273.789768271037	250.941034147843	370.493866366967	416.375432058578	445.96870898792
Varpa_1101.t01	11419.7656877208	8158.9350944769	7027.56711649955	27796.495737453	28170.1111756075	31433.6298276807
Varpa_1102.t01	182.278065309586	180.300579105317	153.488205352564	487.401443689259	527.408880607532	480.893969330347
Varpa_1103.t01	149.952891166014	114.858146689313	77.9622630362231	263.90166351429	262.779161565858	313.431823585887
Varpa_1104.t01	114.03603100649	52.0868339637582	113.288913474512	100.574901078736	83.2750864117155	121.790651450516
Varpa_1105.t01	910.492405043944	928.214092431076	1143.85257798459	500.295661776276	444.133794195816	506.864034713178
Varpa_1106.t01	3409.40795064286	3293.49057832379	3926.1308400898	4479.45136342985	5096.43528839699	4587.74637780143
Varpa_1107.t01	730.908104246322	766.611351158903	875.857298797569	1233.546863658	1547.99132852	1371.04034831427
Varpa_1108.t01	865.596329844538	1123.20582983386	985.491731192258	1785.41939778235	1738.59874852904	1786.56139443956
Varpa_1109.t01	535.161216376914	519.532779792358	550.608482693326	838.983790195267	954.887657521005	972.53417261221
Varpa_1110.t01	284.641116764231	265.77640919969	254.595515227666	190.834427687858	173.952402726695	179.999418687895
Varpa_1111.t01	353.781072571316	311.185443937325	377.629711581706	347.284273810336	376.588446328536	351.043642416194
Varpa_1112.t01	375.33118866703	281.803127342384	354.484664742827	238.113227340255	144.34348311364	188.954613647492
Varpa_1113.t01	487.571376665544	327.21216208002	383.720513381411	584.537886611457	652.321510225105	700.296245840468
Varpa_1114.t01	480.388004633639	399.332393722147	428.792446699227	1001.45093809169	1046.49025257389	1074.62339515161
Varpa_1115.t01	541.446666904831	389.983474805575	444.62853137846	856.176080977957	817.946404310628	887.459820496041
Varpa_1116.t01	372.637424155066	275.125328116262	202.214619750204	452.157247584744	478.36910749841	492.535722777823
Varpa_1117.t01	334.924720987565	293.823165949406	193.687497230617	459.03416389782	501.501075946109	429.849358060645
Varpa_1118.t01	202.032338397325	94.8247490109445	60.9080179970493	142.696013496326	115.659842238494	138.80552187375
Varpa_1119.t01	243.336727580778	141.569343593804	110.85259275463	183.957511374782	175.802960202511	205.073964574766
Varpa_1120.t01	377.127031675006	315.192123472999	218.050704429437	580.239813915784	572.747538765021	541.789295055605
Varpa_1121.t01	186.767672829527	193.656177557563	172.97877111162	407.457291549751	476.518550022594	514.028190680855
Varpa_1122.t01	353.781072571316	372.621196817655	421.483484539581	245.849758192466	233.170241952803	234.626107941436
Varpa_1123.t01	94.2817579187516	57.4290733446565	74.3077819564002	81.663381217777	84.2003651496235	128.954807418194
Varpa_1124.t01	958.082244755314	1168.6148645715	917.274751035563	368.774637288698	288.68696622728	276.715524251541
Varpa_1125.t01	1219.37740241585	2122.20459406184	1836.98582279101	337.828513879857	321.071722054059	376.118188303065
Varpa_1126.t01	2119.09474941194	5666.78042328785	6188.25462850021	390.265000767061	438.582121768368	415.521046125291
Varpa_1127.t01	16525.3473593972	34243.754431558	47525.3082827377	1991.72688717463	2211.4161836	2159.99302425474
Varpa_1128.t01	45081.9449507311	82878.1661954107	82404.8938689279	2455.91873830725	2371.48940525808	2344.47004042244
Varpa_1129.t01	10223.7342444086	18100.8425823286	16820.3582500651	1377.9621062326	1499.87683414879	1314.62262006881
Varpa_1130.t01	1483.36632458836	2820.70239311429	2790.8053846248	319.776608558032	381.214840018076	342.983966952557
Varpa_1131.t01	1003.87624145871	1318.19756723665	1434.99290401048	1238.70455089281	1032.61107150527	1199.10060509001
Varpa_1132.t01	491.163062681496	804.007026825191	780.840790722173	722.93582741211	799.440829552469	755.818454589968
Varpa_1133.t01	671.645284983107	1167.27930472627	821.040082600225	2479.12833086388	1912.55115125573	2565.66335592448
Varpa_1134.t01	5067.86896850889	4570.28579035848	5364.77822518011	1508.62351618104	1445.28538861222	1658.50210651732
Varpa_1135.t01	79.0170923509537	56.093513499432	57.2535369172264	12.8942180870174	9.2527873790795	25.074545886871
Varpa_1136.t01	441.77737996215	436.728069388435	393.465796260939	0.859614539134495	0.92527873790795	0.895519495959678
Varpa_1137.t01	96.0776009267278	105.509227772741	116.943394554335	18.9115198609589	23.1319684476988	20.5969484070726
Varpa_1138.t01	242.43880607679	172.28722003397	149.833724272741	53.2961014263387	42.5628219437657	40.2983773181855
Varpa_1139.t01	242.43880607679	54.7579536542074	66.9988197967543	36.9634251827833	34.2353133025942	25.9700653828307
Varpa_1140.t01	568.384312024474	767.946911004128	718.714612365182	448.718789428206	458.012975264435	479.998449834387
Varpa_1141.t01	376.229110171018	221.702934307279	229.014147668906	507.172578089352	527.408880607532	525.669944128331
Varpa_1142.t01	407.656362810602	247.078571366546	291.140326025896	690.270474925	550.54084905523	685.072414409154
Varpa_1143.t01	968.857302803171	850.751621408051	807.640318640874	3291.46407034598	3285.66479831113	3371.63090228819
Varpa_1144.t01	2075.09659571652	2500.1680302604	1936.87497230617	5365.71395327752	5138.07283160285	5356.99762483079
Varpa_1145.t01	555.81341096864	504.841621494888	557.917444852972	843.28186289094	982.646019658243	925.071639326348
Varpa_1146.t01	622.25960226376	643.739845398243	706.533008765772	1181.1103767708	1212.11514665941	1265.36904779103
Varpa_1147.t01	42.2023106874412	17.3622779879194	28.0176882786427	16.3326762435554	24.9825259235147	28.6566238707097
Varpa_1148.t01	266.682686684469	84.1402702491479	121.816035994099	169.344064209496	161.923779133891	117.313053970718
Varpa_1149.t01	332.230956475601	68.1135521064531	118.161554914276	129.801795409309	140.642368162008	128.954807418194
Varpa_1150.t01	54.7732117432747	0	6.09080179970493	4.29807269567248	5.5516724274477	2.68655848787903
Varpa_1151.t01	386.106246714887	57.4290733446565	47.5082540376985	31.8057379479763	31.4594770888703	10.7462339515161
Varpa_1152.t01	503.73396373733	364.607837746308	289.922165665955	1012.62592710044	1083.50140209021	1028.95190085767
Varpa_1153.t01	579.159370072331	530.217258554154	476.300700736926	1353.89289913683	1473.96902948736	1381.78658226578
Varpa_1154.t01	690.501636566857	643.739845398243	450.719333178165	1177.67191861426	1160.29953733657	1072.83235615969
Varpa_1155.t01	11.6729795518454	12.0200386070211	14.6179243192918	11.1749890087484	10.1780661169875	10.7462339515161
Varpa_1156.t01	2692.86659046034	2942.23833902973	2580.06364235501	4716.70497623098	5297.22077452302	5162.66989420754
Varpa_1157.t01	518.10070780114	563.606254684769	470.209898937221	478.805298297914	467.265762643515	422.685202092968
Varpa_1158.t01	422.9210283784	442.070308769333	380.066032301588	426.36881141071	581.075047406193	384.177863766702
Varpa_1159.t01	1158.31874014466	1076.461235251	1073.19927710801	1606.61957364237	1582.22664182259	1610.1440537355
Varpa_1160.t01	417.533499354471	428.714710317087	303.321929625306	446.139945810803	424.702940699749	395.819617214178
Varpa_1161.t01	290.926567292148	389.983474805575	232.668628748728	310.320848627553	344.203690501757	288.357277699016
Varpa_1162.t01	179.584300797622	186.97837833144	160.79716751221	241.551685496793	224.842733311632	229.252990965678
Varpa_1163.t01	344.801857531434	472.788185209498	322.812495384362	454.736091202148	493.173567304937	411.043448645492
Varpa_1164.t01	823.394019157097	1168.6148645715	1191.36083202228	1922.09810950473	2164.2269679667	2015.81438540524
Varpa_1165.t01	774.008336437751	824.04042450356	784.495271801996	833.82610296046	935.456804024938	840.892806706138
Varpa_1166.t01	2203.49937078682	3950.58602217428	3767.76999329747	3570.83879556469	3519.76031900184	3484.46635877911
Varpa_1167.t01	419.329342362448	633.055366636446	637.097868249136	339.547742958126	338.65201807431	377.909227294984
Varpa_1168.t01	492.958905689473	463.439266292926	461.682776417634	489.120672767528	432.105170603013	428.953838564686
Varpa_1169.t01	1190.64391428823	1661.43644745937	1815.05893631207	1085.69316292687	1120.51255160653	1138.20527936475
Varpa_1170.t01	578.261448568343	486.143783661744	532.336077294211	1221.51226011012	1318.52220151883	1283.27943771022
Varpa_1171.t01	311942.42009299	466107.714863685	402871.212400043	529256.935214257	552793.902782036	639876.440967565
Varpa_1172.t01	697.685008598762	806.67814651564	712.623810565477	517.487952558966	461.714090216067	452.237345459637
Varpa_1173.t01	1839.84116167164	1509.18262510376	1536.10021388558	1663.35413322525	1677.53035182711	1691.63632786783
Varpa_1174.t01	6725.43206487095	4243.07362827846	5063.89261627468	16671.3643719744	18449.1327551466	21152.1704945676
Varpa_1175.t01	1491.44761812425	743.906833790086	939.201637514501	1128.67388988359	1070.5474997595	1216.11547551324
Varpa_1176.t01	1800.33261549616	1490.48478727062	1651.82544807998	1736.42136905168	1861.6608206708	1895.81477294664
Varpa_1177.t01	1205.01065835204	998.998764227979	869.766496997865	1254.17761259723	1503.57794910042	1256.41385283143
Varpa_1178.t01	1032.60972958633	723.873436111717	726.023574524828	766.77616890797	787.412205959666	657.311310034404
Varpa_1179.t01	301.701625340005	181.636138950542	163.233488232092	203.728645774875	185.981026319498	221.19331550204
Varpa_1180.t01	2403.73586617617	2724.54208425812	3269.54240608161	5062.27002096304	5202.8423432564	5673.11600690456
Varpa_1181.t01	717.4392816865	391.319034650799	545.735841253562	850.158779204016	931.755689073306	1011.93703043444
Varpa_1182.t01	1326.23006139044	488.814903352193	704.09668804589	589.695573846264	559.79363643431	595.520464813186
Varpa_1183.t01	1427.6951913411	554.257335768197	1026.90918343025	1109.76237002263	1174.17871840519	1199.10060509001
Varpa_1184.t01	633.034660311618	484.808223816519	600.553057450907	794.283834160274	783.711091008034	728.952869711178
Varpa_1185.t01	652.788933399356	894.825096300462	674.860839407307	325.793910331974	465.415205167699	346.566044936395
Varpa_1186.t01	1896.41021642289	2717.864285032	2810.29595038386	5659.70212566152	6007.83484523632	6734.30660961678
Varpa_1187.t01	2674.90816038058	4562.27243128713	4012.62022564561	6588.08582792677	7059.87677023766	7347.73746434916
Varpa_1188.t01	206.521945917265	53.4223938089828	59.6898576371084	140.117169878923	123.062072141757	159.402470280823
Varpa_1189.t01	300.803703836017	114.858146689313	127.906837793804	171.063293287765	137.866531948285	145.074158345468
Varpa_1190.t01	218.194925469111	165.609420807847	143.742922473036	274.217037983904	348.830084191297	214.924679030323
Varpa_1191.t01	602.505329176022	511.51942072101	461.682776417634	591.414802924533	699.51072585841	756.713974085928
Varpa_1192.t01	193.053123357444	92.1536293204954	60.9080179970493	53.2961014263387	33.3100345646862	36.7162993343468
Varpa_1193.t01	168.809242749765	98.8314285466182	70.6533008765772	53.2961014263387	41.6375432058578	70.7460401808146
Varpa_1194.t01	310.680840379886	152.253822355601	126.688677433863	113.469119165753	103.63121864569	85.9698716121291
Varpa_1195.t01	458.837888537924	340.567760532265	199.778299030322	192.553656766127	231.319684476988	173.730782216178
Varpa_1196.t01	221.786611485063	255.091930437893	190.033016150794	123.784493635367	106.407054859414	125.372729434355
Varpa_1197.t01	431.002321914293	415.359111864841	345.95754222324	665.341653290099	780.009976056402	755.818454589968
Varpa_1198.t01	560.303018488581	702.504478588124	645.624990768723	1157.04116967503	1344.43000618025	1253.72729434355
Varpa_1199.t01	893.43189646817	997.663204382754	955.037722193734	2009.77879249645	1964.36676057858	2142.08263433555
Varpa_1200.t01	757.845749365965	761.269111778005	768.659187122763	1272.22951791905	1194.53485063916	1152.53359130011
Varpa_1201.t01	18762.0698258316	29418.3767107616	18075.0634208044	24998.4504125703	24816.9010294291	30616.9160473654
Varpa_1202.t01	3238.80286488511	5165.94548132864	3358.4681123573	6755.710663058	5730.25122386394	7789.22857585728
Varpa_1203.t01	274.763980220362	130.884864832008	126.688677433863	212.32479116622	208.187716029289	210.447081550524
Varpa_1204.t01	154.442498685955	36.0601158210634	40.1992918780526	61.8922468176837	86.0509226254394	94.9250665717259
Varpa_1205	160.727949213872	106.844787617966	91.362026995574	166.765220592092	149.895155541088	152.238314313145
Varpa_1206	39.5085461754769	30.7178764401651	23.1450468388787	27.5076652523038	25.9078046614226	29.5521433666694
Varpa_1207.t01	774.008336437751	767.946911004128	909.965788875917	874.227986299782	790.18804217339	816.713780315226
Varpa_1208.t01	6606.00850484053	9983.30984305366	8563.66733038514	225.219009253238	207.262437291381	190.745652639411
Varpa_1209.t01	2624.62455615725	4735.89521116633	4389.03177686737	388.545771688792	387.691791183431	361.78987636771
Varpa_1210.t01	225.378297501016	292.487606104181	339.866740423535	34.3845815653798	31.4594770888703	27.76110437475
Varpa_1211.t01	1024.52843605043	1300.83528924873	1223.03300138075	654.166664281351	693.033774693055	608.953257252581
Varpa_1212.t01	4092.72621517781	5792.32304873896	5895.89614211438	5616.72139870479	5466.54678356017	5898.7869198864
Varpa_1213.t01	1113.42266494526	1785.64351306525	1653.04360843992	1080.53547569206	917.876508004687	826.564494770783
Varpa_1214.t01	859.310879316622	1199.33274101166	1087.8172014273	718.637754716438	705.062398285858	612.53533523642
Varpa_1215.t01	1425.00142682913	1613.35629303128	1544.62733640517	1609.19841725977	1523.93408133439	1572.53223490519
Varpa_1216.t01	1237.33583249562	1672.12092622116	1653.04360843992	1064.20279944851	1018.73189043665	932.235795294025
Varpa_1217.t01	5130.72347378806	7505.84633016209	7837.64375586031	9409.34074536618	8794.77440381507	9416.38750001602
Varpa_1218.t01	3028.6892329519	4838.73331924862	4086.92800760201	1537.85041051161	1593.32998667749	1475.81612934155
Varpa_1219.t01	1931.42915507843	2400.00104186855	2050.16388578068	1773.38479423446	1669.20284318594	1898.50133143452
Varpa_1220.t01	2664.13310233272	4659.76829998853	6001.87609342924	1963.35960738319	1909.77531504201	2089.24698407393
Varpa_1221.t01	580.955213080307	934.891891657199	1120.70753114571	381.668855375716	378.439003804352	405.670331669734
Varpa_1222.t01	2276.23101260986	2874.12478692328	2482.61081355973	3580.29455549517	3938.91158727414	4004.76318593168
Varpa_1223.t01	705.766302134655	1085.81015416758	1208.41507706146	1925.53656766127	1812.62104756167	1702.38256181935
Varpa_1224.t01	521.692393817092	714.524517195145	909.965788875917	639.553217116064	614.385081970879	639.40092011521
Varpa_1225.t01	4712.2920529296	7352.25694796126	6554.92089684245	7795.84425541074	6907.20577848285	7758.78091299465
Varpa_1226.t01	4204.06848167233	5020.36945819916	3537.53768526863	9280.39856449601	9928.24085775231	9540.86470995441
Varpa_1227.t01	3056.52479957553	3312.18841615693	2159.79831817537	8316.77066612624	7939.81684998812	8424.15189849269
Varpa_1228.t01	1975.42730877384	2051.41992226494	1107.30776718636	4271.42464495931	3879.69374804804	4294.91150262262
Varpa_1229.t01	2937.9991610491	2773.95779853143	1590.91743008293	6313.00917540373	6011.53596018795	6527.44160605009
Varpa_1230.t01	13059.3703540031	11437.7345145032	7129.8925867346	19195.1926588733	19317.0442113043	20711.5749025554
Varpa_1231.t01	1920.65409703057	1741.57003817284	1443.52002653007	2353.62460815025	2503.80426477891	2282.67919520122
Varpa_1232.t01	1668.33815440991	2305.17629285761	2269.43275057006	1919.51926588733	1913.47642999364	1883.2775000032
Varpa_1233.t01	903.309033012039	1362.27104212906	1311.95870765644	1420.94283318932	1467.49207832201	1386.26417974558
Varpa_1234.t01	689.603715062869	642.404285553018	465.337257497457	493.4187454632	408.047923417406	341.192927960637
Varpa_1235.t01	886.248524436265	1600.00069457904	1919.820727267	981.679803691594	1041.86385888435	1000.29527698696
Varpa_1236.t01	783.88547298162	1011.018802835	951.383241113911	764.197325290566	693.033774693055	776.415402997041
Varpa_1237.t01	501.938120729354	645.075405243468	638.316028609077	838.983790195267	947.485427617741	795.221312412194
Varpa_1238.t01	69447.0449614484	106410.730668268	89565.2404646611	39713.3320934745	40019.2306932568	45617.763124186
Varpa_1239.t01	21430.6925356842	34711.2003773866	27316.0279113167	13963.5785737007	14460.2561160254	15883.8292998368
Varpa_1240.t01	3674.29479431935	6019.36822242714	4860.45983616454	2596.89552272531	2464.94255778678	2397.30569068406
Varpa_1241.t01	1334.31135492633	1800.33467136272	1332.66743377544	783.96845969066	734.671317898913	719.997674751581
Varpa_1242.t01	1968.24393674194	3241.40374436003	3508.30183663004	1901.4673605655	1928.28088980017	1921.78483832947
Varpa_1243.t01	4102.60335172168	5539.90223799152	5110.18270995244	3855.37120801821	3670.58075328084	3942.97234071046
Varpa_1244.t01	11752.8945657004	17865.7840495691	23158.4466028381	4567.99166096071	4614.36506594695	4801.77553733579
Varpa_1245.t01	3155.29616501422	5618.70026885977	7507.5222983163	1319.50831757145	1579.45080560887	1390.74177722538
Varpa_1246.t01	3443.5289677944	5772.28965106059	5213.72634054742	2284.85544501949	1900.52252766293	2254.91809082647
Varpa_1247.t01	787.477158997573	1143.23922751223	1119.48937078577	562.18790859396	561.644193910126	526.565463624291
Varpa_1248.t01	415.737656346495	474.123745054723	501.882068295687	553.591763202615	496.874682256569	586.565269853589
Varpa_1249.t01	2549.19914982225	3914.52590635322	3441.30301683329	3889.75578958359	4004.60637766561	4171.32981218018
Varpa_1250.t01	1309.16955281466	1855.09262501693	1860.13086962989	2277.97852870641	2273.40985903983	2259.39568830627
Varpa_1251.t01	2224.15156537855	3001.00297221961	2648.28062251171	3141.89114053658	3197.76331820988	3226.55674394272
Varpa_1252.t01	1345.08641297419	1689.48320420908	1716.38794715685	2198.89399110604	2144.79611447063	2183.2765311497
Varpa_1253.t01	573.771841048403	667.779922612285	682.169801566953	1019.50284341351	1055.74303995297	957.310341180896
Varpa_1254.t01	824.291940661085	1064.44119664398	978.182769032612	1444.15242574595	1323.14859520837	1344.17476343548
Varpa_1255.t01	1156.52289713669	1354.25768305771	1453.2653094096	2218.66512550613	2526.0109544887	2200.29140157293
Varpa_1256.t01	2267.25179756998	2958.26505717242	2997.89264581477	3640.46757323459	3403.17519802544	3911.62915835187
Varpa_1257.t01	1249.90673355145	1953.92405356355	1918.60256690705	2608.93012627319	2780.46260741339	2452.82789943356
Varpa_1258.t01	3035.8726049838	3930.55262449591	3786.04239869659	9655.19050355865	9332.36135053959	10182.0566690615
Varpa_1259.t01	1241.82544001556	1401.00227764057	1270.54125541845	2021.81339604433	1942.16007086879	1801.78522587087
Varpa_1260.t01	1025.42635755442	1344.90876414114	1293.68630225733	1996.88457440943	2072.62437291381	1998.799514982
Varpa_1261.t01	1280.43606468705	1483.8069880445	1406.97521573184	2033.84799959222	2004.15374630862	2391.03705421234
Varpa_1262.t01	936.532128659599	976.294246859161	978.182769032612	1312.63140125837	1330.55082511163	1379.1000237779
Varpa_1263.t01	1156.52289713669	1449.08243206866	1346.06719773479	2127.54598435788	2109.63552243013	2415.21608060325
Varpa_1264.t01	1140.3603100649	2006.0108875273	1766.33252191443	1213.77572925791	1129.76533898561	1268.95112577486
Varpa_1265.t01	1691.6841135136	2047.41324272927	2063.56364974003	1447.59088390249	1213.96570413523	1373.72690680215
Varpa_1266.t01	1798.53677248819	2337.229729143	2229.23345869201	1817.22513573032	1656.24894085523	1952.2325011921
Varpa_1267.t01	1462.71412999663	1798.9991115175	1633.55304268086	1728.68483819947	1563.72106706444	1678.20353542844
Varpa_1268.t01	2068.81114518861	2759.26664023396	3097.78179532993	2837.58759368297	2943.31166528519	3131.63167737099
Varpa_1269.t01	3041.26013400773	4662.43941967898	4770.3159695289	5388.06393129502	5852.38801726779	5664.16081194496
Varpa_1270.t01	1578.5460040111	1908.51501882591	1756.5872390349	1261.91414344944	1165.85120976402	1148.95151331627
Varpa_1271.t01	2206.19313529879	3234.72594513391	2952.82071249695	3657.65986401728	3946.31381717741	4212.52370899433
Varpa_1272.t01	589.934428120188	922.871853050178	813.731120440579	129.801795409309	139.7170894241	130.745846410113
Varpa_1273.t01	1140.3603100649	1351.58656336727	1248.61436893951	1898.02890240897	1744.15042095649	1925.36691631331
Varpa_1274.t01	760.539513877929	941.569690883322	827.13088439993	1040.99320689187	1053.89248247716	968.056575132412
Varpa_1275.t01	989.509497394898	1311.51976801053	1391.13913105261	2656.20892592559	2728.64699809055	2914.02043985279
Varpa_1276.t01	914.084091059896	896.160656145687	974.528287952789	1252.45838351896	1268.5571496718	1199.10060509001
Varpa_1277.t01	385.208325210899	256.427490283118	247.28655306802	208.886333009682	229.469127001172	222.088834998
Varpa_1278.t01	175.094693277682	126.878185296334	136.433960313391	71.3480067481631	48.1144943712134	46.5670137899033
Varpa_1279.t01	9842.11760521368	15186.6510000486	14910.2828056777	11877.2940872213	10661.9868969133	10836.6814206081
Varpa_1280.t01	12986.63871218	17808.3549762244	14974.8453047545	9424.81380707061	8321.95696874411	8781.4641773806
Varpa_1281.t01	8357.85335912133	12478.1356339332	10449.3795675738	5812.71351362746	6661.08163419933	6344.75562887432
Varpa_1282.t01	5746.69762552391	7871.78972775362	6243.07184469756	3234.72951076311	3286.59007704904	3169.2434962013
Varpa_1283.t01	3585.40056542452	5729.55173601341	3976.07541484738	1870.52123715666	2194.76116631766	1895.81477294664
Varpa_1284.t01	262.193079164528	375.292316508104	254.595515227666	198.570958540068	204.486601077657	190.745652639411
Varpa_1285.t01	352.883151067327	496.82826242354	565.226407012618	1120.93735903138	1225.06904899013	1194.62300761021
Varpa_1286.t01	637.524267831558	646.410965088692	648.061311488605	2337.29193190669	2174.40503408368	2631.03627912953
Varpa_1287.t01	706.664223638643	571.619613756116	546.954001613503	1270.51028884078	1051.11664626343	1209.84683904153
Varpa_1288.t01	860.20880082061	877.462818312543	685.824282646776	689.410860385865	697.660168382595	613.430854732379
Varpa_1289.t01	473.204632601734	412.687992174392	440.974050298637	410.895749706289	392.318184872971	391.342019734379
Varpa_1290.t01	2119.99267091593	3105.17664014713	3040.5282584127	1924.67695312213	2200.31283874511	2140.29159534363
Varpa_1291.t01	790.170923509537	980.300926394835	873.420978077688	802.020365012484	799.440829552469	789.848195436436
Varpa_1292.t01	492.060984185484	606.344169731955	651.715792568428	410.036135167154	500.575797208201	396.715136710137
Varpa_1293.t01	624.055445271737	483.472663971294	620.043623209962	1640.14454066862	1551.69244347163	1613.72613171934
Varpa_1294.t01	265.784765180481	233.7229729143	186.378535070971	230.376696488045	260.928604090042	257.909614836387
Varpa_1295.t01	519.896550809116	356.59447867496	319.158014304539	295.707401462266	315.520049626611	354.625720400032
Varpa_1296.t01	599.811564664058	345.909999913164	305.758250345188	323.21506671457	353.456477880837	413.730007133371
Varpa_1297.t01	352.883151067327	185.642818486215	158.360846792328	177.080595061706	160.998500395983	133.432404897992
Varpa_1298.t01	5.38752902392866	5.34223938089828	4.87264143976395	4.29807269567248	4.62639368953975	4.47759747979839
Varpa_1299.t01	468.715025081794	454.090347376354	285.049524226191	258.743976279483	347.904805453389	246.267861388911
Varpa_1300.t01	480.388004633639	343.238880222715	235.10494946861	252.726674505542	274.807785158661	264.178251308105
Varpa_1301.t01	1030.81388657835	1300.83528924873	795.458715041464	747.864649047011	694.884332168871	772.833325013202
Varpa_1302.t01	526.182001337033	507.512741185337	328.903297184066	257.884361740349	285.911130013557	276.715524251541
Varpa_1303.t01	1083.79125531365	929.549652276301	923.365552835268	702.305078472883	777.234139842678	664.475466002081
Varpa_1304.t01	84.4046213748824	101.502548237067	74.3077819564002	64.4710904350871	74.947577770544	63.5818842131371
Varpa_1305.t01	1170.8896412005	1292.82193017738	1218.16035994099	2915.81251674421	2944.2369440231	3129.84063837907
Varpa_1306.t01	1268.7630851352	1670.78536637594	1833.33134171119	2785.15110679576	2800.81873964737	3237.30297789424
Varpa_1307.t01	1293.00696574288	2297.16293378626	2173.19808213472	3807.23279382668	4017.56027999632	4188.34468260341
Varpa_1308.t01	455.246202521972	444.741428459782	401.992918780526	583.678272072322	482.070222450042	511.341632192976
Varpa_1309.t01	406.758441306614	381.970115734227	336.212259343712	164.186376974689	124.912629617573	186.268055159613
Varpa_1310.t01	264.886843676493	299.165405330304	261.904477387312	181.378667757378	125.837908355481	126.268248930315
Varpa_1311.t01	218.194925469111	109.515907308415	142.524762113095	115.188348244022	79.5739714600837	111.93993699496
Varpa_1312.t01	94.2817579187516	41.4023552019617	74.3077819564002	3.43845815653798	0.92527873790795	2.68655848787903
Varpa_1313.t01	1173.58340571246	1370.28440120041	1287.59550045762	65.3307049742216	60.1431179640168	34.9252603424274
Varpa_1314.t01	176.890536285658	197.662857093236	149.833724272741	7.73653085221046	3.7011149516318	3.58207798383871
Varpa_1315.t01	540.548745400842	494.157142733091	588.371453851497	912.051026021699	970.61739606544	1037.01157632131
Varpa_1316.t01	534.263294872926	482.13710412607	601.771217810847	622.360926333375	594.954228474812	668.05754398592
Varpa_1317.t01	290.926567292148	208.347335855033	270.431599906899	688.551245846731	669.901806245356	699.400726344509
Varpa_1318.t01	7.18337203190488	18.697837833144	17.0542450391738	12.0346035478829	14.8044598065272	13.4327924393952
Varpa_1319.t01	1239.13167550359	629.048687100773	487.264143976395	7286.09283370398	7429.06298666293	7427.43869948957
Varpa_1320.t01	414.839734842507	261.769729664016	237.541270188492	2745.60883799558	3052.49455635833	2779.69251545884
Varpa_1321.t01	990.407418898886	584.975212208362	546.954001613503	4388.3322222816	4273.86249039682	4337.00091893272
Varpa_1322.t01	509.121492761259	428.714710317087	259.46815666743	2445.60336383764	2129.06637592619	2271.03744175374
Varpa_1323.t01	1524.67071377181	1698.83212312565	1082.94455998754	23860.3207627562	24741.0281729207	27514.8365133611
Varpa_1324.t01	826.087783669062	766.611351158903	648.061311488605	17705.4806625532	18913.6226815764	19725.6079375038
Varpa_1325.t01	353.781072571316	373.95675666288	420.26532417964	10061.7881805693	10313.156812722	11181.4564265525
Varpa_1326.t01	405.860519802626	352.587799139287	352.048344022945	10796.7586115293	9970.80367969607	11693.6935782415
Varpa_1327.t01	276.559823228338	332.554401460918	276.522401706604	11950.3613230478	12568.9863757416	14082.0440739659
Varpa_1328.t01	671.645284983107	757.262432242331	793.022394321582	33144.1577854087	34966.2835055414	40386.1382287896
Varpa_1329.t01	574.669762552391	558.26401530387	745.514140283884	22656.0007934288	26264.0369755172	27713.6418414642
Varpa_1330.t01	200.236495389349	198.998416938461	243.632071988197	5780.90777567948	6402.00358758511	6454.90452687736
Varpa_1331.t01	354.678994075304	361.936718055859	543.29952053368	7405.57925464368	7379.0979348159	8743.8523585503
Varpa_1332.t01	271.172294204409	221.702934307279	285.049524226191	2559.07248300339	3118.18934674979	2932.82634926795
Varpa_1333.t01	350.189386555363	285.809806878058	298.449288185542	3464.24659271202	3278.26256840787	3651.03298502761
Varpa_1334.t01	201.134416893337	291.152046258956	395.902116980821	65.3307049742216	70.3211840810042	64.4774037090968
Varpa_1335.t01	337.61848549953	402.003513412596	417.829003459758	417.772666019365	407.122644679498	359.998837375791
Varpa_1336.t01	1357.65731403002	1969.95077170624	2725.02472518799	2135.28251521009	2269.7087440882	2129.54536139211
Varpa_1337.t01	1617.15662868259	2102.17119638347	2938.20278817766	2939.88172383997	2755.48008148988	2920.28907632451
Varpa_1338.t01	1921.55201853456	2856.76250893536	3977.29357520732	5238.49100148561	5543.34491880653	5785.95146339548
Varpa_1339.t01	2559.9742078701	3568.61590644005	4409.74050298637	4469.13598896024	4525.53830710778	5284.46054565806
Varpa_1340.t01	668.951520471142	825.375984348785	845.403289799045	997.152865396014	1074.24861471113	1150.74255230819
Varpa_1341.t01	105549.774872298	165622.776406299	186809.76383839	16012.0400204582	19664.0237380198	19042.3265620866
Varpa_1342.t01	3097.82918875898	5872.45663945244	5507.3029872932	614.624395481164	659.723740128369	566.863840942476
Varpa_1343.t01	2248.39544598623	3922.53926542456	3275.63320788131	883.683746230261	875.313686060921	844.474884689976
Varpa_1344.t01	6754.16555299857	10048.7522754697	8349.27110703552	8757.75292470224	8426.5134661277	8734.00164409474
Varpa_1345.t01	1096.36215636948	1235.39285683273	1076.85375818783	918.068327795641	857.73339004067	949.250665717259
Varpa_1346.t01	1662.05270388199	1674.79204591161	1805.31365343254	2365.65921169813	2380.74219263716	2653.42426652853
Varpa_1347.t01	161.62587071786	113.522586844088	138.870281033273	209.745947548817	168.400730299247	188.954613647492
Varpa_1348.t01	478.592161625663	412.687992174392	436.101408858873	1803.47130310417	1684.93258173038	2009.54574893352
Varpa_1349.t01	748.866534326084	812.020385896539	786.931592521877	2233.27857267142	2252.12844806795	2563.87231693256
Varpa_1350.t01	563.894704504533	738.564594409187	957.474042913616	804.599208629887	693.033774693055	729.848389207138
Varpa_1351.t01	1196.03144331216	1507.84706525854	1780.95044623372	1800.89245948677	1785.78796416234	1870.74022705977
Varpa_1352.t01	734.499790262274	862.771660015072	981.837250112435	973.083658300249	953.037100045189	882.982223016243
Varpa_1353.t01	450.756595002031	482.13710412607	521.372634054742	1078.81624661379	1099.23114063465	1082.68307061525
Varpa_1354.t01	383.412482202923	391.319034650799	430.010607059168	647.289747968275	569.971702551297	783.579558964718
Varpa_1355.t01	432.798164922269	396.661274031697	395.902116980821	667.060882368368	631.96537799113	646.565076082888
Varpa_1356.t01	279.253587740302	263.10528950924	289.922165665955	395.422688001868	380.289561280168	373.431629815186
Varpa_1357.t01	261.29515766054	277.796447806711	274.086080986722	170.20367874863	136.015974472469	155.820392296984
Varpa_1358.t01	2372.30861353659	2578.96606112865	3388.92212135583	3351.6370880854	3629.86848881289	3628.64499762862
Varpa_1359.t01	687.807872054893	945.576370418996	1026.90918343025	524.364868872042	551.466127793138	508.655073705097
Varpa_1360.t01	625.851288279713	844.073822181929	836.876167279458	222.640165635834	203.561322339749	200.596367094968
Varpa_1361.t01	1002.97831995472	1328.88204599845	1051.27239062907	986.837490926401	965.065723637992	1023.57878388191
Varpa_1362.t01	170.605085757741	126.878185296334	123.03419635404	153.01138796594	183.205190105774	203.282925582847
Varpa_1363.t01	268.478529692445	126.878185296334	194.905657590558	248.428601809869	293.31335991682	308.058706610129
Varpa_1364.t01	142.76951913411	41.4023552019617	58.4716972771674	60.1730177394147	88.8267588391632	99.4026640515243
Varpa_1365.t01	148.157048158038	48.0801544280845	51.1627351175214	84.2422248351805	79.5739714600837	84.1788326202097
Varpa_1366.t01	237.051277052861	106.844787617966	135.21579995345	238.97284187939	228.543848263264	246.267861388911
Varpa_1367.t01	149.952891166014	74.7913513325759	58.4716972771674	30.9461234088418	45.3386581574896	41.1938968141452
Varpa_1368.t01	6.28545052791677	9.34891891657199	9.74528287952789	5.15768723480697	6.47695116535565	7.16415596767742
Varpa_1369.t01	6046.60340785594	8717.19910978077	7926.569462136	4504.38018506476	4604.18699982996	4619.98507965598
Varpa_1370.t01	1669.2360759139	1868.44822346917	2315.72284424782	2879.70870610056	2987.72504470477	2811.03569781743
Varpa_1371.t01	1571.36263197919	2128.88239328797	2597.11788739418	3356.7947753202	3723.32164134159	4097.89721351149
Varpa_1372.t01	694.093322582809	757.262432242331	699.224046606126	600.010948315878	607.908130805523	602.684620780863
Varpa_1373.t01	1169.99171969651	1517.19598417511	1285.15917973774	1357.33135729337	1286.13744569205	1362.98067285063
Varpa_1374.t01	4064.89064855418	4539.56791391831	4552.26526509947	5228.175627016	5395.30032074126	5482.37035426515
Varpa_1375.t01	5664.98676866099	5003.00718021124	5056.58365411504	5804.97698277525	5498.00626064904	6019.68205184096
Varpa_1376.t01	598.015721656081	682.471080909756	672.424518687425	418.632280558499	394.168742348787	432.535916548525
Varpa_1377.t01	1454.63283646074	1693.48988374476	1598.22639224257	2499.75907980311	2418.67862089138	2292.52990965678
Varpa_1378.t01	162.523792221848	177.629459414868	272.867920626781	266.480507131694	244.273586807699	286.566238707097
Varpa_1379.t01	2144.23655152361	2302.50517316716	2108.63558305785	1662.49451868611	1496.17571919716	1351.33891940315
Varpa_1380.t01	1609.07533514669	2258.43169827475	2030.67332002162	1340.13906651068	1262.08019850644	1416.71184260821
Varpa_1381.t01	14995.2891166014	27333.5677923661	26367.0809909227	16525.2299003215	14692.5010792403	16176.6641750156
Varpa_1382.t01	7492.25702927679	13945.915903835	12883.2639667359	2722.39924543895	2533.41318439197	2526.26049810225
Varpa_1383.t01	8978.31711837712	16263.1122352996	14563.1071030945	2979.42399264016	2674.05555255398	2780.5880349548
Varpa_1384.t01	4064.89064855418	5570.62011443168	5648.60958904636	4122.71132968904	4182.25989534394	4310.13533405393
Varpa_1385.t01	2189.13262672301	2048.74880257449	1996.56482994328	5266.85828127705	4475.57325526076	5198.49067404593
Varpa_1386.t01	4153.784877449	5614.69358932409	5692.46336200423	7078.06611523343	6565.77792419482	6929.52985973599
Varpa_1387.t01	1711.43838660134	2490.81911134382	2690.91623510964	3734.16555800025	3913.00378261272	4049.53916072966
Varpa_1388.t01	2009.54832592539	2564.27490283118	2575.19100091525	3125.55846429302	3317.1242754	3178.1986911609
Varpa_1389.t01	1473.48918804449	1511.85374479421	1341.19455629503	2004.62110526164	1989.34928650209	2097.30665953757
Varpa_1390.t01	2676.70400338856	2400.00104186855	2251.16034517094	2245.3131762193	2598.18269604552	2585.36478483559
Varpa_1391.t01	3649.15299220768	3314.85953584738	3264.66976464184	3542.47151577325	4033.29001854076	4486.55267475799
Varpa_1392.t01	3858.36870263691	3137.23007643252	2913.83958097884	3828.72315730504	4509.80856856335	4259.09072278423
Varpa_1393.t01	1319.04668935853	1677.46316560206	1729.7877111162	1709.77331833851	1832.05190105774	1791.93451141532
Varpa_1394.t01	1159.21666164865	1479.80030850882	1522.70044992623	1243.00262358848	1279.6604945267	1263.57800879911
Varpa_1395.t01	540.548745400842	518.197219947133	511.627351175214	322.355452175436	352.531199142929	338.506369472758
Varpa_1396.t01	935.634207155611	1304.84196878441	1322.92215089591	1062.48357037024	1014.10549674711	1001.19079648292
Varpa_1397.t01	3812.57470593352	4986.98046206855	5708.29944668346	2553.05518122945	2643.52135420301	2499.39491322346
Varpa_1398.t01	2339.08551788903	3186.64579070583	3716.60725817995	1866.22316446099	1999.52735261908	1774.02412149612
Varpa_1399.t01	688.705793558881	1019.03216190635	881.948100597274	422.070738715037	389.542348659247	377.909227294984
Varpa_1400.t01	6710.16739930315	10445.4135495014	9720.91967232908	14699.4086191999	14858.1259733259	15400.2487720186
Varpa_1401.t01	3746.1285146384	5893.82559697603	5547.50227917125	4004.94413782761	3863.03873076569	3766.55500000641
Varpa_1402.t01	10.7750580478573	13.3555984522457	12.1816035994099	10.3153744696139	10.1780661169875	11.6417534474758
Varpa_1403.t01	764.131199893882	880.133938002992	1048.83606990919	2713.8031000476	2984.02392975314	2811.03569781743
Varpa_1404.t01	634.830503319594	613.021968958078	745.514140283884	1868.80200807839	2049.49240446611	1932.53107228099
Varpa_1405.t01	677.032814007035	820.033744967886	983.055410472376	2718.10117274327	2527.86151196452	2656.11082501641
Varpa_1406.t01	331.333034971613	335.225521151367	341.084900783476	430.666884106382	456.16241778862	406.565851165694
Varpa_1407.t01	420.227263866436	431.385830007536	462.900936777575	569.064824907036	571.822260027113	581.192152877831
Varpa_1408.t01	316.068369403815	301.836525020753	388.593154821175	649.868591585678	687.482102265607	735.221506182896
Varpa_1409.t01	359.168601595244	304.507644711202	389.811315181116	759.039638055759	852.181717613222	805.072026867751
Varpa_1410.t01	219.990768477087	173.622779879194	238.759430548433	484.822600071855	490.397731091214	528.35650261621
Varpa_1411.t01	390.595854234828	224.374053997728	283.83136386625	440.122644036862	376.588446328536	347.461564432355
Varpa_1412.t01	179.584300797622	105.509227772741	140.088441393213	189.115198609589	138.791810686193	131.641365906073
Varpa_1413.t01	281.049430748279	106.844787617966	132.779479233568	172.782522366034	117.51039971431	158.506950784863
Varpa_1414.t01	906.002797524003	1529.21602278213	1237.65092570004	787.406917847198	948.410706355649	860.594235617251
Varpa_1415.t01	3606.95068152024	5845.74544254794	4205.08956251629	5045.07773018035	5179.71037480871	4856.40222658933
Varpa_1416.t01	474.102554105722	1007.01212329933	769.877347482704	275.076652523038	260.928604090042	279.40208273942
Varpa_1417.t01	769.518728917811	1069.78343602488	1009.85493839108	726.374285568648	742.073547802176	795.221312412194
Varpa_1418.t01	946.409265203468	1546.57830077005	2136.65327133649	459.03416389782	401.57097225205	400.297214693976
Varpa_1419.t01	235.255434044885	252.420810747444	238.759430548433	176.220980522572	147.119319327364	154.029353305065
Varpa_1420.t01	1256.19218407937	1371.61996104563	1288.81366081756	1230.9680200406	1314.8210865672	1156.11566928394
Varpa_1421.t01	140.973676126133	129.549304986783	155.924526072446	176.220980522572	217.440503408368	182.685977175774
Varpa_1422.t01	847.637899764776	832.053783574907	888.038902396979	1562.77923214651	1693.26009037155	1418.50288160013
Varpa_1423.t01	448.062830490067	384.641235424676	372.757070141942	293.128557844863	285.911130013557	297.312472658613
Varpa_1424.t01	548.630038936735	623.706447719874	660.242915088015	395.422688001868	366.410380211548	339.401888968718
Varpa_1425.t01	490.265141177508	264.440849354465	187.596695430912	328.372753949377	270.181391469121	267.760329291944
Varpa_1426.t01	294.5182533081	186.97837833144	224.141506229142	409.17652062802	421.001825748117	483.580527818226
Varpa_1427.t01	264.886843676493	232.387413069075	222.923345869201	551.012919585211	480.219664974226	505.968515217218
Varpa_1428.t01	226.276219005004	216.36069492638	188.814855790853	303.443932314477	358.082871570377	325.969096529323
Varpa_1429.t01	272.968137212386	227.045173688177	254.595515227666	293.988172383997	342.353133025942	368.058512839428
Varpa_1430.t01	145.463283646074	72.1202316421268	84.0530648359281	34.3845815653798	36.0858707784101	25.9700653828307
Varpa_1431.t01	383.412482202923	142.904903439029	177.851412551384	137.538326261519	125.837908355481	152.238314313145
Varpa_1432.t01	98.7713654386921	18.697837833144	84.0530648359281	60.1730177394147	60.1431179640168	36.7162993343468
Varpa_1433.t01	255.009707132623	161.602741272173	252.159194507784	399.72076069754	383.990676231799	445.96870898792
Varpa_1434.t01	397.779226266733	229.716293378626	261.904477387312	829.528030264788	815.170568096904	735.221506182896
Varpa_1435.t01	299.007860828041	198.998416938461	280.176882786427	654.166664281351	666.200691293724	678.803777937436
Varpa_1436.t01	503.73396373733	387.312355115125	516.499992614978	1594.58497009449	1690.48425415783	1983.57568355069
Varpa_1437.t01	316.068369403815	233.7229729143	226.577826949024	790.845376003736	699.51072585841	865.071833097049
Varpa_1438.t01	309.782918875898	285.809806878058	194.905657590558	581.099428454919	666.200691293724	654.624751546525
Varpa_1439.t01	140.973676126133	133.555984522457	87.707545915751	279.374725218711	321.071722054059	285.670719211137
Varpa_1440.t01	368.147816635125	455.425907221579	527.463435854447	381.668855375716	396.019299824603	347.461564432355
Varpa_1441.t01	545.936274424771	940.234131038098	844.185129439104	835.545332038729	854.957553826946	1028.05638136171
Varpa_1442.t01	647.401404375428	1562.60501891275	1668.87969311915	1941.86924390482	1992.12512271582	1906.56100689815
Varpa_1443.t01	337.61848549953	317.863243163448	347.175702583181	588.835959307129	626.413705563682	497.908839753581
Varpa_1444.t01	689.603715062869	503.506061649663	565.226407012618	1151.88348244022	1159.37425859866	1334.32404897992
Varpa_1445.t01	109.546423486549	41.4023552019617	82.8349044759871	128.942180870174	155.446827968536	162.089028768702
Varpa_1446.t01	230.765826524944	272.454208425812	276.522401706604	984.258647308997	1095.53002568301	1145.36943533243
Varpa_1447.t01	131.096539582264	162.938301117398	133.997639593509	421.211124175903	394.168742348787	470.147735378831
Varpa_1448.t01	198.440652381372	117.529266379762	132.779479233568	283.672797914383	252.60109544887	359.103317879831
Varpa_1449	356.47483708328	348.581119603613	398.338437700703	483.103370993586	520.006650704268	513.132671184896
Varpa_1450.t01	207.419867421254	240.400772140423	249.722873787902	178.799824139975	140.642368162008	151.342794817186
Varpa_1451.t01	894.329817972158	824.04042450356	961.128523993439	2335.57270282842	2352.98383049992	2734.91654066086
Varpa_1452.t01	149.054969662026	114.858146689313	154.706365712505	156.449846122478	126.763187093389	176.417340704057
Varpa_1453.t01	94.2817579187516	64.1068725707794	69.4351405166363	173.642136905168	161.923779133891	177.312860200016
Varpa_1454.t01	485.775533657568	479.465984435621	562.790086292736	2653.63008230819	2888.72021974862	2665.066019976
Varpa_1455.t01	298.109939324053	357.930038520185	406.86556022029	390.265000767061	367.335658949456	448.655267475799
Varpa_1456.t01	199.338573885361	160.267181426948	191.251176510735	228.657467409776	263.704440303766	283.879680219218
Varpa_1457.t01	10347.647411959	14456.0997647108	14920.0280885572	11736.3173028033	11339.2909330619	12842.6450915577
Varpa_1458.t01	389.69793273084	467.4459458286	442.192210658578	302.584317775342	309.968377199163	328.655655017202
Varpa_1459.t01	797.354295541442	814.691505586988	981.837250112435	349.003502888605	357.157592832469	373.431629815186
Varpa_1460.t01	892.533974964182	1354.25768305771	1576.29950576364	421.211124175903	378.439003804352	450.446306467718
Varpa_1461.t01	369.045738139113	395.325714186473	343.521221503358	526.943712489446	558.868357696402	485.371566810146
Varpa_1462.t01	556.711332472628	555.592895613421	466.555417857398	574.222512141843	686.556823527699	592.833906325307
Varpa_1463.t01	868.290094356503	1067.11231633443	969.655646513025	1103.74506824869	1269.48242840971	1084.47410960717
Varpa_1464.t01	1071.22035425782	3260.10158219318	3038.09193769282	935.260618578331	1174.17871840519	1044.17573228898
Varpa_1465.t01	790.170923509537	762.60467162323	866.112015918042	765.916554368835	888.267588391632	846.265923681896
Varpa_1466.t01	860.20880082061	884.140617538666	1098.78064466677	1371.08518991952	1461.94040589456	1514.32346766782
Varpa_1467.t01	247.826335100718	203.005096474135	210.741742269791	893.139506160741	1026.13412033992	1027.16086186575
Varpa_1468.t01	129.300696574288	85.4758300943725	108.416272034748	225.219009253238	219.291060884184	244.476822396992
Varpa_1469.t01	377.127031675006	205.676216164584	196.123817950499	708.322380246824	710.614070713306	725.370791727339
Varpa_1470.t01	128.4027750703	73.4557914873514	69.4351405166363	446.999560349937	496.874682256569	598.207023301065
Varpa_1471.t01	232.561669532921	74.7913513325759	60.9080179970493	378.230397219178	433.955728078829	496.117800761662
Varpa_1472.t01	154.442498685955	50.7512741185337	43.8537729578755	122.924879096233	111.033448548954	85.0743521161694
Varpa_1473.t01	397.779226266733	361.936718055859	464.119097137516	520.06679617637	541.288061676151	596.415984309146
Varpa_1474.t01	46.6919182073817	12.0200386070211	15.8360846792328	44.6999560349938	46.2639368953975	47.4625332858629
Varpa_1475.t01	205.624024413277	78.7980308682497	71.8714612365182	104.013359235274	112.88400602477	122.686170946476
Varpa_1476.t01	219.990768477087	154.92494204605	192.469336870676	108.311431930946	109.182891073138	72.5370791727339
Varpa_1477.t01	714.745517174536	510.183860875786	555.48112413309	289.690099688325	320.146443316151	255.223056348508
Varpa_1478.t01	255.907628636611	296.494285639855	304.540089985247	771.933856142777	790.18804217339	792.534753924315
Varpa_1479.t01	390.595854234828	450.08366784068	458.028295337811	1201.74112571002	1158.44897986075	1317.30917855669
Varpa_1480.t01	317.864212411791	297.829845485079	263.122637747253	658.464736977023	608.833409543431	701.191765336428
Varpa_1481.t01	725.520575222393	868.113899395971	1068.32663566825	2665.66468585607	2535.26374186778	2678.4988124154
Varpa_1482.t01	6071.7452099676	8009.35239181175	7584.26640099258	15798.8556147529	16781.7804694365	19011.878899224
Varpa_1483.t01	589.934428120188	556.928455458646	665.115556527779	248.428601809869	173.027123988787	183.581496671734
Varpa_1484.t01	3328.59501528393	4184.30899508858	5747.28057820158	2393.16687695043	2358.53550292737	2335.51484546284
Varpa_1485.t01	778.497943957692	1857.76374470738	2037.98228218127	1109.76237002263	1515.60657269322	1000.29527698696
Varpa_1486.t01	506.427728249294	2516.19474840309	4220.92564719552	1346.15636828462	1425.85453511615	1499.99515573246
Varpa_1487.t01	1029.01804357037	1266.11073327289	1269.32309505851	675.657027759713	592.178392261088	662.684427010162
Varpa_1488.t01	598.015721656081	596.995250815383	514.063671895096	577.660970298381	589.402556047364	549.848970519242
Varpa_1490.t01	451.65451650602	615.693088648527	559.135605212913	1074.51817391812	1038.16274393272	1276.11528174254
Varpa_1491.t01	213.70531794917	271.118648580588	237.541270188492	410.895749706289	333.100345646862	369.849551831347
Varpa_1492.t01	334.026799483577	128.213745141559	129.124998153745	110.030661009215	0.92527873790795	119.104092962637
Varpa_1493	43.9981536954174	40.0667953567371	43.8537729578755	28.3672797914383	17.5802960202511	36.7162993343468
Varpa_1494	145.463283646074	53.4223938089828	140.088441393213	93.69798476566	107.332333597322	107.462339515161
Varpa_1495.t01	52.0794472313104	20.0333976783686	18.2724053991148	23.2095925566314	14.8044598065272	12.5372729434355
Varpa_1496	99.6692869426803	18.697837833144	15.8360846792328	27.5076652523038	14.8044598065272	15.2238314313145
Varpa_1497.t01	11.6729795518454	12.0200386070211	12.1816035994099	10.3153744696139	8.32750864117155	13.4327924393952
Varpa_1498.t01	739.887319286203	765.275791313679	622.479943929844	303.443932314477	285.911130013557	298.207992154573
Varpa_1499.t01	398.677147770721	574.290733446565	573.753529532205	205.447874853144	177.653517678326	184.477016167694
Varpa_1500.t01	683.318264534952	679.799961219306	688.260603366658	613.76478094203	529.259438083348	566.863840942476
Varpa_1501.t01	1908.98111747872	2633.72401478285	2630.00821711259	3725.5694126089	3494.77779307833	3770.13707799024
Varpa_1502.t01	867.392172852515	940.234131038098	751.604942083589	1109.76237002263	1202.86235928034	1132.83216238899
Varpa_1503.t01	611.484544215903	793.322548063395	689.478763726598	1101.16622463129	1111.25976422745	1117.60833095768
Varpa_1504.t01	744.376926806144	914.858493978831	777.18630964235	1043.57205050928	1024.2835628641	1005.66839396272
Varpa_1505.t01	152.646655677979	125.54262545111	160.79716751221	283.672797914383	297.014474868452	253.432017356589
Varpa_1506.t01	131.994461086252	68.1135521064531	129.124998153745	48.1384141915317	56.442003012385	50.149091773742
Varpa_1507.t01	181.380143805598	136.227104212906	131.561318873627	128.08256633104	99.0048249561507	80.596754636371
Varpa_1508.t01	128.4027750703	117.529266379762	135.21579995345	185.676740453051	183.205190105774	140.596560865669
Varpa_1509.t01	225.378297501016	194.991737402787	220.487025149319	311.180463166687	284.060572537741	318.804940561645
Varpa_1510.t01	270.274372700421	207.011776009808	170.542450391738	102.294130157005	113.809284762678	106.566820019202
Varpa_1511.t01	321.455898427744	392.654594496024	304.540089985247	535.53985788079	564.42003012385	567.759360438436
Varpa_1512.t01	2900.2864578816	3596.66266318977	3363.34075379706	7601.57136956634	8067.50531581942	8497.58449716139
Varpa_1513.t01	1188.84807128026	1147.24590704791	1327.79479233568	2363.93998261986	2496.40203487565	2257.60464931435
Varpa_1514.t01	501.040199225366	482.13710412607	557.917444852972	1130.39311896186	1107.55864927582	1002.98183547484
Varpa_1515.t01	1297.49657326282	1538.56494169871	1349.72167881461	3076.56043556236	3197.76331820988	3151.33310628211
Varpa_1516.t01	1433.08272036502	1761.60343585121	1477.62851660842	3606.08299166921	3503.1053017195	3295.51174513162
Varpa_1517.t01	269.376451196433	88.1469497848216	131.561318873627	106.592202852677	92.527873790795	83.2833131242501
Varpa_1518.t01	311.578761883874	308.514324246876	360.575466542532	93.69798476566	80.4992501979917	83.2833131242501
Varpa_1519.t01	5823.0209533629	10783.3101903432	8239.63667464083	4169.1305148023	4768.88661517758	4468.64228483879
Varpa_1520.t01	990.407418898886	1175.29266379762	1128.01649330535	1450.16972751989	1609.05972522193	1419.39840109609
Varpa_1521.t01	581.853134584296	637.06204617212	684.606122286835	1223.23148918839	1247.27573869992	1275.21976224658
Varpa_1522.t01	378.024953178994	495.492702578316	464.119097137516	739.268503655666	668.976527507448	788.057156444517
Varpa_1523.t01	1874.86010032717	2806.01123481682	2421.70279556268	4557.67628649109	4905.82786838795	4826.85008322266
Varpa_1524.t01	587.240663608224	526.210579018481	543.29952053368	361.897720975622	388.617069921339	349.252603424274
Varpa_1525.t01	623.157523767749	846.744941872378	940.419797874442	778.810772455853	833.676142855063	804.176507371791
Varpa_1526.t01	509.121492761259	723.873436111717	685.824282646776	532.101399724253	613.459803232971	595.520464813186
Varpa_1527.t01	1889.22684439098	2572.28826190252	2766.44217742598	4036.74987577559	4089.73202155314	5258.49048027523
Varpa_1528.t01	15948.8817538368	33047.0928102368	30633.078571436	8755.17408108483	8180.38932184419	7978.18318950477
Varpa_1529.t01	5485.40246786337	8057.43254623983	6864.33362826746	3458.22929093807	3471.64582463063	3345.66083690536
Varpa_1530.t01	4009.21951530691	5421.03741176653	4624.13672633599	3643.04641685199	3384.66962326728	3247.15369234979
Varpa_1531.t01	3548.58578376101	5477.13092526596	4229.45276971511	4418.41873115131	4432.08515457908	4313.71741203777
Varpa_1532.t01	4469.85324685281	6549.58548098129	5154.03648291031	5859.13269874072	5883.84749435666	5738.48893010962
Varpa_1533.t01	5527.60477855081	7505.84633016209	6435.54118156823	10830.2835785555	11022.8456046974	10888.6215513737
Varpa_1534.t01	9535.02845084974	12889.4880662623	9611.28523993439	11195.6197576877	10986.759733919	11385.6348716313
Varpa_1535.t01	1322.63837537449	2006.0108875273	1201.10611490181	1189.70652216214	1602.58277405657	919.698522350589
Varpa_1536.t01	3780.24953178994	5664.1093035974	5889.80534031467	2130.12482797528	1861.6608206708	1851.93431764461
Varpa_1537.t01	4294.75855357513	6684.47702534898	6368.54236177148	3189.16994018898	3311.57260297255	3414.61583809425
Varpa_1538.t01	3620.41950408006	5724.20949663251	5553.59308097096	3176.27572210196	2721.24476818728	2940.88602473158
Varpa_1539.t01	7379.11891977429	10362.6088390974	10375.0717856174	7864.6134185415	7502.16000695766	8476.98754875431
Varpa_1540.t01	5732.3308814601	8726.54802869734	7584.26640099258	3164.24111855408	3066.37373742695	3090.43778055685
Varpa_1541.t01	2542.91369929433	4020.03513412596	3038.09193769282	1628.10993712073	1396.2456155031	1644.17379458197
Varpa_1542.t01	1350.47394199812	1924.54173696861	1556.80894000458	1447.59088390249	1357.38390851096	1388.95073823346
Varpa_1543.t01	1531.85408580372	1869.7837833144	1713.95162643697	2110.35369357519	2310.42100855615	2242.38081788303
Varpa_1544.t01	2233.13078041843	2370.61872527361	2181.72520465431	3317.25250652002	2971.07002742243	3100.28849501241
Varpa_1545.t01	666.257755959178	685.142200600205	706.533008765772	832.106873882191	786.486927221758	701.191765336428
Varpa_1546.t01	946.409265203468	952.254169645119	1064.67215458842	2001.1826471051	1944.0106283446	2065.96347717898
Varpa_1547.t01	466.021260569829	514.19054041146	520.154473694801	842.422248351805	896.595097032804	840.892806706138
Varpa_1548.t01	890.738131956206	998.998764227979	925.80187355515	1303.17564132789	1223.21849151431	1338.80164645972
Varpa_1549.t01	1738.37603172098	1943.23957480175	1863.78535070971	1965.07883646146	1712.69094386762	1966.56081312745
Varpa_1550.t01	681.522421526976	754.591312551882	727.241734884769	9.45575993047945	414.524874582762	14.3283119353548
Varpa_1551.t01	1759.02822631271	2004.67532768208	1907.63912366759	1019.50284341351	1056.66831869088	934.922353781904
Varpa_1552.t01	1551.60835889145	1665.44312699504	1741.96931471561	2230.69972905402	2384.44330758879	2338.20140395072
Varpa_1553.t01	888.942288948229	1263.43961358244	1013.5094194709	1455.3274147547	1435.10732249523	1433.72671303144
Varpa_1554.t01	1042.4868661302	1650.75196869757	1476.41035624848	1604.9003445641	1436.95787997105	1628.05444365469
Varpa_1555.t01	2326.51461683319	3504.50903386927	3187.92566196556	3181.43340933677	3508.65697414695	3498.79467071446
Varpa_1556.t01	442.675301466138	424.708030781413	443.410371018519	552.73214866348	498.725239732385	557.908645982879
Varpa_1557.t01	462.429574553877	373.95675666288	401.992918780526	511.470650785025	392.318184872971	412.834487637412
Varpa_1558.t01	3729.06800606262	5025.71169758006	4951.82186316011	7990.11714125513	7816.75477784636	8323.85371494521
Varpa_1559.t01	10.7750580478573	14.6911582974703	13.3997639593509	10.3153744696139	11.1033448548954	11.6417534474758
Varpa_1560.t01	2455.81531340748	3487.14675588135	3212.28886916438	2195.4555329495	2160.52585301506	2192.23172610929
Varpa_1561.t01	1516.58942023592	1819.03250919587	1901.54832186788	2287.43428863689	2176.2555915595	2329.24620899112
Varpa_1562.t01	1375.61574410979	1684.14096482818	1341.19455629503	1948.7461602179	1992.12512271582	1877.90438302744
Varpa_1563.t01	12295.2391541092	15591.3256331516	12558.0151506316	24538.5566341333	26936.7146179762	26313.9448692792
Varpa_1564.t01	5237.57613276265	7579.30212164944	7864.44328377901	3639.60795869545	3427.23244521105	3421.77999406193
Varpa_1565.t01	4625.19366704276	8402.00698630777	8887.69798612944	4562.8339737259	4496.85466623264	4886.84988945196
Varpa_1566.t01	1627.93168673044	3982.63945845967	3849.38673741352	1986.56919993982	2168.85336165624	2463.57413338507
Varpa_1567.t01	4144.80566240912	8873.45961167205	8672.08360241989	3546.76958846893	3762.18334833373	4012.82286139532
Varpa_1568.t01	1422.30766231717	3095.82772123055	3375.52235739647	555.310992280884	496.874682256569	502.386437233379
Varpa_1569.t01	9305.16054582879	11376.2987616229	10481.0517369322	15265.0349859504	15072.7906405205	17535.1672503865
Varpa_1570.t01	2638.99130022106	3953.25714186473	4157.58130847859	3960.24418179262	4079.55395543615	4195.50883857109
Varpa_1571.t01	5941.54659188933	9287.48316369166	8933.9880798072	7638.53479474912	8756.83797556084	9170.1196386271
Varpa_1572.t01	13222.7920677289	20182.9803810337	19305.4053843448	15582.232750891	15877.7831425004	15975.1722884247
Varpa_1573.t01	1275.9464571671	1809.68359027929	1690.80657959809	1545.58694136382	1473.04375074946	1688.94976937995
Varpa_1574.t01	2806.00469996284	3241.40374436003	3011.29240977412	3349.05824446799	2907.22579450678	3531.03337256901
Varpa_1575.t01	490.265141177508	860.100540324623	972.091967232907	1082.25470477033	1014.10549674711	1021.78774488999
Varpa_1576.t01	5377.65188738479	8303.17555776115	8201.87370348266	11750.9307499685	11935.1704402747	13197.2708119578
Varpa_1577.t01	2149.62408054754	3614.02494117769	3354.81363127748	2715.52232912587	2708.29086585657	3052.82596172654
Varpa_1578.t01	1722.2134446492	3501.83791417882	3214.72518988426	1895.45005879156	2004.15374630862	1880.59094151532
Varpa_1579.t01	3217.2527487894	5274.12582879183	4491.35724710242	4225.86507438518	4769.81189391548	5023.86437233379
Varpa_1580.t01	9761.30466985475	14211.6923130347	11367.8724789693	13998.8227698053	13974.4847786238	16502.6332715449
Varpa_1581.t01	692.297479574833	841.402702491479	795.458715041464	1046.15089412668	1012.2549392713	1036.11605682535
Varpa_1582.t01	1423.20558382115	1956.595173254	1779.73228587378	1675.38873677313	1550.76716473372	1739.99438064965
Varpa_1583	5841.87730494665	9984.64540289889	9199.54703827433	3232.1506671457	3203.31499063732	3112.82576795584
Varpa_1584.t01	292.722410300124	77.4624710230251	70.6533008765772	30.9461234088418	57.3672817502929	47.4625332858629
Varpa_1585.t01	872.779701876443	130.884864832008	142.524762113095	93.69798476566	54.5914455365691	85.0743521161694
Varpa_1586.t01	1328.02590439842	2103.5067562287	2509.41034147843	2404.34186595918	2724.02060440101	2583.57374584367
Varpa_1587.t01	649.197247383404	761.269111778005	867.330176277983	1512.06197433758	1502.65267036251	1513.42794817186
Varpa_1588.t01	860.20880082061	938.898571192873	964.783005073262	2095.7402464099	2209.56562612419	2148.35127080727
Varpa_1589.t01	383.412482202923	451.419227685905	455.591974617929	1124.37581718792	1277.80993705088	1167.75742273142
Varpa_1590.t01	932.940442643647	1947.24625433742	1310.7405472965	838.124175656133	820.722240524352	822.982416786944
Varpa_1591.t01	497.448513209413	510.183860875786	587.153293491556	642.991675272602	673.602921196988	590.147347837428
Varpa_1592.t01	74.5274848310132	28.046756749716	26.7995279187017	39.5422688001868	44.4133794195816	48.3580527818226
Varpa_1593.t01	10558.6589653962	16682.4780267001	17751.0327650601	28427.4528091778	28829.8349157359	33595.4138909273
Varpa_1594.t01	608.790779703939	990.985405156631	891.693383476802	1094.28930831821	1044.63969509808	1204.47372206577
Varpa_1595.t01	523.488236825068	598.330810660608	673.642679047366	88.540297530853	124.912629617573	112.835456490919
Varpa_1596.t01	2828.45273756255	4084.14200669674	4091.80064904177	333.530441184184	330.324509433138	322.387018545484
Varpa_1597.t01	1196.03144331216	1748.24783739896	1986.81954706375	1211.1968856405	1485.99765308017	1481.18924631731
Varpa_1598.t01	1226.56077444776	1672.12092622116	1900.33016150794	1347.87559736289	1333.32666132536	1208.95131954557
Varpa_1599.t01	807.231432085311	667.779922612285	883.166260957215	1892.87121517416	2080.95188155498	2005.96367094968
Varpa_1600.t01	379.820796186971	359.265598365409	261.904477387312	452.157247584744	462.639368953975	447.759747979839
Varpa_1601.t01	744.376926806144	1562.60501891275	1114.616729346	5140.49494402428	5184.33676849825	5373.11697575807
Varpa_1602.t01	580.955213080307	1551.92054015095	1052.49055098901	4830.17409539673	5105.68807577607	5312.22165003281
Varpa_1603.t01	1097.26007787347	2621.70397617583	1821.14973811178	8695.00106334542	8896.55506498494	9460.26795531804
Varpa_1604.t01	598.91364316007	1200.66830085689	1026.90918343025	4822.43756454452	5905.12890532854	5938.18977770863
Varpa_1605.t01	343.903936027446	559.599575149095	445.846691738401	639.553217116064	685.631544789791	677.012738945517
Varpa_1606.t01	1820.0868885839	2406.67884109468	2312.06836316799	3633.59065692151	3870.44096066896	4010.13630290744
Varpa_1607.t01	1605.48364913074	2179.6336674065	2363.23109828551	4198.35740913287	4261.83386680402	4854.61118759741
Varpa_1608.t01	861.106722324598	1224.70837807093	1402.10257429208	1327.24484842366	1280.5857732646	1357.60755587487
Varpa_1609.t01	14807.6235222679	26558.9430821358	23297.3168838714	4551.65898471715	4235.9260621426	4294.01598312666
Varpa_1610.t01	538.752902392866	626.377567410324	520.154473694801	439.263029497727	371.962052638996	394.924097718218
Varpa_1611.t01	1681.80697696973	1951.2529338731	2349.83133432616	7122.76607126843	7648.35404754712	7823.25831670375
Varpa_1612.t01	526.182001337033	670.451042302734	659.024754728074	1823.24243750426	1757.1043232872	1937.90418925674
Varpa_1613.t01	324.149662939708	419.365791400515	432.44692777905	1042.71243597014	965.065723637992	1163.27982525162
Varpa_1614.t01	308.88499737191	316.527683318223	376.411551221765	999.731709013418	905.847884411883	908.952288399073
Varpa_1615.t01	400.472990778697	269.783088735363	311.849052144893	386.826542610523	451.53602409908	446.864228483879
Varpa_1616.t01	390.595854234828	277.796447806711	257.031835947548	397.141917080137	403.421529727866	323.282538041444
Varpa_1617.t01	329.537191963637	251.085250902219	126.688677433863	388.545771688792	482.070222450042	304.476628626291
Varpa_1618.t01	199.338573885361	133.555984522457	14.6179243192918	221.7805510967	255.376931662594	192.536691631331
Varpa_1619.t01	275.66190172435	399.332393722147	297.231127825601	297.426630540535	369.186216425272	334.92429148892
Varpa_1620.t01	842.250370740848	1081.8034746319	881.948100597274	761.618481673163	688.407381003515	659.997868522283
Varpa_1621.t01	2158.60329558742	2975.62733516034	2789.58722426486	3743.62131793073	3293.9923069523	3721.77902520842
Varpa_1622.t01	1100.85176388942	1915.19281805203	1734.66035255597	1186.2680640056	1047.4155313118	1112.23521398192
Varpa_1623.t01	2184.64301920307	3121.20335828982	2911.40326025896	2210.06898011479	2242.87566068887	2329.24620899112
Varpa_1624.t01	715.643438678524	1011.018802835	706.533008765772	774.51269976018	866.986177419749	684.176894913194
Varpa_1625.t01	2853.59453967421	4000.00173644759	3620.37258974461	3159.08343131927	3029.36258791063	2850.43855563966
Varpa_1626.t01	2243.90583846629	2627.04621555673	2443.62968204162	1177.67191861426	1061.29471238042	978.802809083928
Varpa_1627.t01	634.830503319594	738.564594409187	794.240554681523	412.614978784558	370.11149516318	377.013707799024
Varpa_1628.t01	1002.08039845073	1163.2726251906	1411.8478571716	934.401004039196	869.762013633473	864.176313601089
Varpa_1629.t01	8709.83858868467	14363.9461353903	12783.3748172207	2077.68834108808	1567.42218201607	1566.26359843348
Varpa_1630.t01	7190.55540393679	15078.4706525854	12815.0469865792	1305.7544849453	1077.94972966276	1026.26534236979
Varpa_1631.t01	1618.95247169056	2784.64227729323	2162.23463889525	384.247698993119	367.335658949456	260.596173324266
Varpa_1632.t01	15097.6521680561	24431.3962486931	22719.9088732593	3410.95049128568	2674.98083129188	2953.42329767502
Varpa_1633.t01	2278.02685561784	3742.23868631925	3597.22754290573	783.108845151525	658.798461390461	686.863453401073
Varpa_1634.t01	967.959381299183	1215.35945915436	1148.72521942435	1530.1138796594	1383.29171317239	1370.14482881831
Varpa_1635.t01	1020.93675003448	1497.16258649674	1626.24408052122	1941.00962936569	2018.95820611515	1834.02392772542
Varpa_1636.t01	1082.89333380966	1604.00737411471	1548.28181748499	1463.06394560691	1495.25044045925	1329.84645150012
Varpa_1637.t01	813.516882613228	1296.82860971306	1434.99290401048	1223.23148918839	1256.528526079	1235.81690442436
Varpa_1638.t01	1269.66100663919	1833.72366749334	1699.33370211768	1166.49692960551	1238.94823005875	1181.19021517082
Varpa_1639.t01	691.399558070845	990.985405156631	930.674514994914	1638.42531159035	1404.57312414427	1752.53165359309
Varpa_1640.t01	83582.1252772293	345876.610917033	256529.953879253	1010.90669802217	946.560148879833	724.47527223138
Varpa_1641.t01	191.257280349468	288.480926568507	129.124998153745	690.270474925	746.699941491716	799.698909891993
Varpa_1642.t01	162.523792221848	190.985057867114	102.325470235043	567.345595828767	603.281737115984	594.624945317226
Varpa_1643.t01	141.871597630121	145.576023129478	104.761790954925	332.67082664505	334.950903122678	376.118188303065
Varpa_1644.t01	167.911321245777	73.4557914873514	57.2535369172264	261.322819896887	211.888830980921	244.476822396992
Varpa_1645.t01	116.729795518454	106.844787617966	84.0530648359281	445.280331271669	465.415205167699	497.013320257621
Varpa_1646.t01	308.88499737191	76.1269111778005	123.03419635404	734.110816420859	782.785812270126	739.699103662694
Varpa_1647.t01	248.724256604707	56.093513499432	69.4351405166363	722.93582741211	702.286562072134	659.102349026323
Varpa_1648.t01	206.521945917265	54.7579536542074	64.5624990768723	534.680243341656	589.402556047364	621.490530196017
Varpa_1649.t01	383.412482202923	239.065212295198	109.634432394689	1218.07380195358	1313.89580782929	1431.04015454357
Varpa_1650.t01	184.971829821551	130.884864832008	38.9811315181116	495.137974541469	569.971702551297	517.610268664694
Varpa_1651.t01	587.240663608224	397.996833876922	147.397403552859	819.212655795174	853.10699635113	867.758391584928
Varpa_1652.t01	555.81341096864	368.614517281981	182.724053991148	730.672358264321	757.803286346611	778.20644198896
Varpa_1653.t01	505.529806745306	293.823165949406	252.159194507784	871.649142682378	926.204016645858	872.235989064726
Varpa_1654.t01	287.334881276195	122.87150576066	186.378535070971	507.172578089352	467.265762643515	565.072801950557
Varpa_1655.t01	330.435113467625	132.220424677232	190.033016150794	508.891807167621	507.052748373557	572.236957918234
Varpa_1656.t01	692.297479574833	300.500965175528	433.665088138991	1451.88895659816	1241.72406627247	1379.1000237779
Varpa_1657.t01	790.170923509537	383.305675579452	497.009426855923	1754.4732743735	1800.59242396887	2086.56042558605
Varpa_1658.t01	619.565837751796	212.354015390707	225.359666589083	930.102931343524	963.215166162176	1105.9665775102
Varpa_1659.t01	191.257280349468	72.1202316421268	56.0353765572854	298.28624507967	373.812610114812	319.700460057605
Varpa_1660.t01	536.059137880902	228.380733533402	168.106129671856	1171.65461684032	1130.69061772352	1386.26417974558
Varpa_1661.t01	402.268833786673	149.582702665152	98.6709891552199	385.107313532254	400.645693514142	466.565657394992
Varpa_1662.t01	677.930735511023	141.569343593804	157.142686432387	636.974373498661	564.42003012385	602.684620780863
Varpa_1663.t01	283.743195260243	73.4557914873514	73.0896215964592	313.759306784091	325.698115743599	259.700653828307
Varpa_1664.t01	586.342742104236	236.394092604749	180.287733271266	721.216598333841	718.016300616569	721.788713743501
Varpa_1665.t01	327.74134895566	241.736331985647	188.814855790853	869.070299064975	775.383582366862	839.101767714218
Varpa_1666.t01	244.234649084766	211.018455545482	162.015327872151	624.080155411644	582.000326144101	602.684620780863
Varpa_1667.t01	143.667440638098	86.8113899395971	77.9622630362231	218.342092940162	221.14161836	217.611237518202
Varpa_1668.t01	369.943659643102	415.359111864841	551.826643053267	495.137974541469	397.869857300419	488.953644793984
Varpa_1669.t01	536.059137880902	729.215675492615	1093.90800322701	227.797852870641	229.469127001172	314.327343081847
Varpa_1670.t01	721.030967702453	1087.1457140128	1509.30068596688	248.428601809869	239.647193118159	217.611237518202
Varpa_1671.t01	594.424035640129	1258.09737420155	1448.39266796983	871.649142682378	937.307361500754	754.922935094009
Varpa_1672.t01	537.854980888878	594.324131124934	852.712251958691	463.332236593493	496.874682256569	436.117994532363
Varpa_1673.t01	759.641592373941	832.053783574907	968.437486153084	480.524527376183	487.62189487749	488.953644793984
Varpa_1674.t01	720.133046198465	837.396022955806	941.637958234383	470.209152906569	443.208515457908	469.252215882871
Varpa_1675.t01	680.624500022988	1243.40621590407	1012.29125911096	223.499780174969	235.946078166527	241.790263909113
Varpa_1676.t01	2691.96866895636	3898.49918821052	3581.3914582265	3849.35390624427	3827.87813872519	3998.49454945996
Varpa_1677.t01	1282.23190769502	946.91193026422	905.093147436153	667.060882368368	650.470952749289	588.356308845508
Varpa_1678.t01	518.998629305128	446.076988305007	444.62853137846	530.382170645984	593.103670998996	456.714942939436
Varpa_1679.t01	786.579237493585	992.320965001856	967.219325793144	1137.27003527494	1221.36793403849	930.444756302105
Varpa_1680.t01	1496.83514714818	2242.40498013205	2107.41742269791	4368.56108788151	4068.45061058126	4281.47871018322
Varpa_1681.t01	2288.80191366569	3766.27876353329	3968.76645268773	3959.38456725348	4316.42531234059	4379.09033524283
Varpa_1682.t01	2687.47906143641	3626.04497978471	3844.51409597375	7007.5777230244	7698.31909939415	7639.67682003201
Varpa_1683.t01	1228.35661745573	1391.653358724	1329.01295269562	3038.73739584044	2954.41501014009	3144.16895031443
Varpa_1684.t01	313.374604891851	269.783088735363	299.667448545483	627.518613568182	699.51072585841	630.445725155613
Varpa_1685.t01	70.9357988150607	38.7312355115125	20.7087261189968	78.2249230612391	34.2353133025942	66.2684427010162
Varpa_1686.t01	410.350127322566	408.681312638719	405.647399860349	772.793470681911	694.884332168871	868.653911080888
Varpa_1687.t01	157.136263197919	141.569343593804	126.688677433863	308.601619549284	297.014474868452	282.984160723258
Varpa_1688.t01	69.1399558070845	56.093513499432	54.8172161973444	105.732588313543	80.4992501979917	101.193703043444
Varpa_1689.t01	188.563515837503	125.54262545111	97.4528287952789	162.46714789642	231.319684476988	154.029353305065
Varpa_1690.t01	441.77737996215	280.46756749716	315.503533224716	104.013359235274	96.2289887424268	100.298183547484
Varpa_1691.t01	260.397236156552	121.535945915436	101.107309875102	23.2095925566314	24.0572471856067	11.6417534474758
Varpa_1692.t01	196.644809373396	154.92494204605	125.470517073922	157.309460661613	165.624894085523	135.223443889911
Varpa_1693.t01	673.441127991083	926.878532585852	810.076639360756	2557.35325392512	2715.69309575983	3022.37829886391
Varpa_1694.t01	285.539038268219	197.662857093236	230.232308028846	503.734119932814	565.345308861758	583.87871136571
Varpa_1695.t01	1789.5575574483	2298.49849363149	2848.05892154203	3487.45618526865	3731.64914998276	3888.34565145692
Varpa_1696.t01	549.527960440724	817.362625277437	819.821922240284	239.832456418524	225.76801204954	263.282731812145
Varpa_1697.t01	410.350127322566	456.761467066803	548.172161973444	845.001091969209	870.687292371381	860.594235617251
Varpa_1698.t01	237.949198556849	158.931621581724	158.360846792328	599.151333776743	633.815935466946	617.908452212178
Varpa_1699.t01	159.830027709884	66.7779922612285	87.707545915751	330.951597566781	349.755362929205	381.491305278823
Varpa_1700.t01	197.542730877384	110.851467153639	85.2712251958691	298.28624507967	375.663167590628	283.879680219218
Varpa_1701.t01	219.092846973099	88.1469497848216	81.6167441160461	235.534383722852	201.710764863933	246.267861388911
Varpa_1702.t01	170.605085757741	48.0801544280845	88.925706275692	169.344064209496	139.7170894241	175.521821208097
Varpa_1703.t01	376.229110171018	198.998416938461	472.646219657103	1066.78164306591	1103.85753432418	1291.33911317386
Varpa_1704.t01	323.25174143572	208.347335855033	421.483484539581	569.92443944617	639.367607894394	644.774037090968
Varpa_1705.t01	277.457744732326	204.340656319359	330.121457544007	441.841873115131	465.415205167699	519.401307656613
Varpa_1706.t01	344.801857531434	329.883281770469	338.648580063594	636.974373498661	671.752363721172	680.594816929355
Varpa_1707.t01	245.132570588754	253.756370592668	274.086080986722	705.743536629421	713.38990692703	694.027609368751
Varpa_1708.t01	108.648501982561	133.555984522457	123.03419635404	287.970870610056	301.640868557992	339.401888968718
Varpa_1709.t01	162.523792221848	38.7312355115125	69.4351405166363	219.201707479296	223.917454573724	242.685783405073
Varpa_1710.t01	131.096539582264	50.7512741185337	81.6167441160461	57.5941741220112	61.9936754398327	50.149091773742
Varpa_1711.t01	288.232802780183	285.809806878058	397.120277340762	1833.55781197388	1792.2649153277	1865.36711008401
Varpa_1712.t01	322.353819931732	339.232200687041	398.338437700703	1161.3392423707	1213.96570413523	1388.95073823346
Varpa_1713.t01	103.260972958633	94.8247490109445	96.234668435338	159.028689739882	167.475451561339	199.700847599008
Varpa_1714.t01	118.525638526431	136.227104212906	130.343158513686	29.2268943305728	38.8617069921339	21.4924679030323
Varpa_1715.t01	792.864688021501	658.431003695713	708.969329485654	821.791499412577	910.474278101423	927.758197814226
Varpa_1716.t01	14258.9934833312	34389.3304546875	45623.7599608698	2196.31514748864	2629.64217313439	2480.58900380831
Varpa_1717.t01	1148.44160360079	1578.63173705544	1953.92921734534	2788.5895649523	2745.30201537289	3145.95998930635
Varpa_1718.t01	657.278540919297	917.52961366928	950.16508075397	631.816686263854	633.815935466946	614.326374228339
Varpa_1719.t01	549.527960440724	625.042007565099	711.405650205536	629.237842646451	517.230814490544	532.834100096008
Varpa_1720.t01	993.10118341085	1326.210926308	1726.13323003638	1570.51576299872	1607.20916774611	1748.94957560925
Varpa_1721.t01	997.590790930791	1171.28598426195	1327.79479233568	1243.00262358848	1335.17721880117	1498.20411674054
Varpa_1722.t01	495.652670201437	697.162239207226	741.859659204061	454.736091202148	540.362782938243	470.147735378831
Varpa_1723.t01	1367.53445057389	2188.98258632307	2221.92449653236	976.522116456787	998.375758202678	972.53417261221
Varpa_1724.t01	501.040199225366	689.148880135878	724.805414164887	1043.57205050928	965.065723637992	1001.19079648292
Varpa_1725.t01	1120.60603697716	1660.10088761414	1454.48346976954	2306.34580849785	2431.63252322209	2316.70893604769
Varpa_1726.t01	2408.22547369611	3503.17347402405	3010.07424941418	4145.06130770654	4370.09147913925	4364.76202330747
Varpa_1727.t01	7341.40621660679	5388.98397548114	5263.670915305	18446.4683952871	19255.0505358644	21694.8553091192
Varpa_1728.t01	1842.5349261836	1586.64509612679	1536.10021388558	1250.73915444069	1153.82258617121	1286.86151569406
Varpa_1729.t01	854.821271796681	1156.59482596448	1047.61790954925	710.901223864228	735.59659663682	810.445143843509
Varpa_1730.t01	681.522421526976	685.142200600205	621.261783569903	1476.81777823306	1631.26641493172	1473.12957085367
Varpa_1731.t01	648.299325879416	618.364208338976	609.080179970493	1008.32785440476	996.525200726862	831.937611746541
Varpa_1732.t01	291.824488796136	203.005096474135	209.52358190985	380.809240836581	375.663167590628	430.744877556605
Varpa_1733.t01	369.045738139113	152.253822355601	182.724053991148	222.640165635834	177.653517678326	220.297796006081
Varpa_1734.t01	190.359358845479	137.562664058131	152.270044992623	178.799824139975	179.504075154142	244.476822396992
Varpa_1735.t01	355.576915579292	643.739845398243	436.101408858873	394.563073462733	458.012975264435	477.311891346508
Varpa_1736.t01	181.380143805598	402.003513412596	244.850232348138	193.413271305261	181.354632629958	187.163574655573
Varpa_1737.t01	476.796318617687	510.183860875786	542.081360173739	612.045551863761	634.741214204854	702.087284832388
Varpa_1738.t01	473.204632601734	655.759884005264	637.097868249136	842.422248351805	794.814435862929	919.698522350589
Varpa_1739.t01	142.76951913411	142.904903439029	182.724053991148	218.342092940162	231.319684476988	232.835068949516
Varpa_1740.t01	208.317788925242	189.649498021889	196.123817950499	310.320848627553	316.445328364519	320.595979553565
Varpa_1741.t01	339.414328507506	251.085250902219	254.595515227666	799.441521395081	745.774662753808	710.146960296025
Varpa_1742.t01	568.384312024474	399.332393722147	420.26532417964	2895.18176780498	3026.58675169691	3370.73538279223
Varpa_1743.t01	177.788457789646	69.4491119516777	125.470517073922	170.20367874863	190.607420009038	153.133833809105
Varpa_1744.t01	390.595854234828	531.552818399379	460.464616057693	342.126586575529	260.928604090042	341.192927960637
Varpa_1745.t01	252.315942620659	142.904903439029	193.687497230617	364.476564593026	350.680641667113	368.058512839428
Varpa_1746.t01	150.850812670003	38.7312355115125	26.7995279187017	64.4710904350871	72.1717415568201	89.5519495959678
Varpa_1747.t01	201.134416893337	73.4557914873514	76.7441026762822	111.749890087484	144.34348311364	134.327924393952
Varpa_1748.t01	140.075754622145	50.7512741185337	60.9080179970493	115.188348244022	104.556497383598	152.238314313145
Varpa_1749.t01	176.890536285658	90.8180694752708	92.580187355515	233.815154644583	255.376931662594	197.014289111129
Varpa_1750.t01	233.459591036909	104.173667927516	107.198111674807	384.247698993119	379.36428254226	504.177476225299
Varpa_1751.t01	238.847120060837	133.555984522457	96.234668435338	322.355452175436	339.577296812218	341.192927960637
Varpa_1752.t01	314.272526395839	207.011776009808	172.97877111162	521.786025254639	633.815935466946	582.087672373791
Varpa_1753.t01	55.6711332472628	45.4090347376354	38.9811315181116	63.6114758959526	63.8442329156486	67.1639621969759
Varpa_1754.t01	2075.09659571652	2474.79239320113	2677.51647115029	6591.52428608331	7238.4555666539	7093.40992749661
Varpa_1755.t01	2155.90953107545	2086.14447824078	2904.09429809931	6983.50851592864	7428.13770792503	8351.61481931996
Varpa_1756.t01	10592.7799825477	10289.1530476101	13073.2969828867	20563.6990051754	21323.9737938266	24227.3844436931
Varpa_1757.t01	4739.22969804925	3794.325520283	4622.91856597605	7207.00829610361	7331.9087191826	8302.36124704218
Varpa_1758.t01	2140.64486550766	1979.29969062281	2247.50586409112	3071.40274832755	3207.94138432686	3296.40726462757
Varpa_1759.t01	1383.69703764568	1088.48127385802	1149.94337978429	1537.85041051161	1534.11214745138	1492.83099976478
Varpa_1760.t01	1817.39312407194	1754.92563662509	1966.11082094475	1734.70213997341	1615.53667638728	1700.59152282743
Varpa_1761.t01	1591.11690506693	1774.95903430345	1778.51412551384	2200.61322018431	2202.16339622092	2134.91847836787
Varpa_1762.t01	216.399082461135	285.809806878058	266.777118827076	328.372753949377	238.721914380251	301.790070138412
Varpa_1763.t01	167.013399741789	192.320617712338	123.03419635404	219.201707479296	154.521549230628	205.969484070726
Varpa_1764.t01	260.397236156552	423.372470936189	401.992918780526	346.424659271202	336.801460598494	336.715330480839
Varpa_1765.t01	695.889165590786	695.826679362001	693.133244806421	663.62242421183	558.868357696402	564.177282454597
Varpa_1766.t01	15.2646655677979	16.0267181426948	15.8360846792328	10.3153744696139	8.32750864117155	7.16415596767742
Varpa_1767.t01	1434.878563373	1336.8954050698	1288.81366081756	1149.30463882282	1015.03077548502	1031.63845934555
Varpa_1768.t01	268.478529692445	174.958339724419	203.432780110145	238.97284187939	220.216339622092	239.999224917194
Varpa_1769.t01	606.097015191974	296.494285639855	363.011787262414	310.320848627553	314.594770888703	294.625914170734
Varpa_1770.t01	227.174140508992	141.569343593804	180.287733271266	183.097896835647	207.262437291381	222.088834998
Varpa_1771.t01	662.666069943225	486.143783661744	538.426879093916	799.441521395081	767.056073725691	1079.10099263141
Varpa_1772.t01	1732.98850269705	2367.94760558316	2524.02826579772	158.169075200747	137.866531948285	156.715911792944
Varpa_1773.t01	963.469773779242	950.918609799894	972.091967232907	1404.61015694577	1499.87683414879	1310.14502258901
Varpa_1774.t01	299.007860828041	301.836525020753	344.739381863299	468.4899238283	470.041598857239	524.774424632371
Varpa_1775.t01	860.20880082061	829.382663884458	691.91508444648	196.851729461799	167.475451561339	167.46214574446
Varpa_1776.t01	23762.5946815414	38043.4221912219	31505.2813891537	8693.28183426715	8197.96961786444	8241.46592131692
Varpa_1777.t01	4820.04263340818	8219.03528751201	7195.67324617141	5137.91610040688	5246.33044393808	5005.9539824146
Varpa_1778.t01	1410.63468276532	1781.63683352958	1509.30068596688	1926.3961822004	1824.64967115448	1887.755097483
Varpa_1779.t01	3011.62872437612	4185.6445549338	4045.51055536402	4373.71877511631	4210.94353621908	4463.26916786304
Varpa_1780.t01	4114.27633127352	5925.87903326142	5464.66737469527	7047.97960636373	6891.47603993841	7582.36357229059
Varpa_1781.t01	5435.11886364003	9232.72521003746	9105.74869055888	11672.7058269073	12042.502773872	13663.8364693528
Varpa_1782.t01	8881.3415959464	13503.8455950656	12637.1955740278	16875.9526322884	16981.6406768246	17673.9727722602
Varpa_1783.t01	109251.905233241	152659.832548549	121167.97468261	133288.391980038	123905.926350729	139776.26500737
Varpa_1784.t01	1323.53629687847	1856.42818486215	1635.98936340075	1978.83266908761	1766.35711066628	1961.1876961517
Varpa_1785.t01	786.579237493585	1000.3343240732	991.582532991963	1092.57007923994	1154.74786490912	1138.20527936475
Varpa_1786.t01	358.270680091256	339.232200687041	381.284192661529	557.030221359153	439.507400506276	504.177476225299
Varpa_1787.t01	302.599546843993	407.345752793494	538.426879093916	473.647611063107	508.903305849373	574.027996910154
Varpa_1788.t01	1319.94461086252	1418.36455562849	1433.77474365054	3186.59109657157	2875.76631741791	3043.87076676695
Varpa_1789.t01	3281.00517557256	3939.90154341248	3704.42565458054	14168.1668340147	16000.8452146422	17287.1083500056
Varpa_1790.t01	751.560298838048	989.649845311407	1004.98229695131	2075.10949747067	2062.44630679682	2238.7987398992
Varpa_1791.t01	21270.8625079743	33343.5870958766	32874.4936337274	2247.89201983671	2062.44630679682	2031.93373633251
Varpa_1792.t01	12415.5606356436	24957.6068277115	22635.8558084234	1071.93933030072	1218.59209782477	954.623782693017
Varpa_1793.t01	5630.86575150944	9306.18100152481	8715.93737537776	458.174549358686	371.962052638996	402.088253685895
Varpa_1794.t01	2490.83425206302	3644.74281761785	4133.21810127977	800.301135934215	768.906631201507	828.355533762702
Varpa_1795.t01	1584.83145453901	2541.57038546236	3229.34311420356	1455.3274147547	1746.92625717021	1552.83080599408
Varpa_1796.t01	11061.4950076295	12240.4059814832	14968.7545029548	21212.7079822219	21430.380848686	23544.1030682759
Varpa_1797.t01	2443.24441235165	3213.35698761032	3095.34547461005	5782.62700475775	5892.17500299783	5914.90627081367
Varpa_1798.t01	3000.85366632826	3829.05007625884	3738.53414465889	4827.59525177932	4982.62600363431	4782.07410842468
Varpa_1799.t01	2504.30307462284	2607.01281787836	2980.83840077559	3256.21987424147	3363.3882122954	3292.82518664374
Varpa_1800.t01	699.480851606738	1011.018802835	873.420978077688	1444.15242574595	1465.64152084619	1695.21840585167
Varpa_1801.t01	1156.52289713669	1526.54490309168	1510.51884632682	2841.02605183951	3017.33396431783	3207.75083452757
Varpa_1802.t01	829.679469685014	953.589729490343	1138.97993654482	867.351069986706	827.199191689708	900.892612935436
Varpa_1803.t01	307.987075867922	269.783088735363	282.613203506309	444.420716732534	477.443828760502	414.625526629331
Varpa_1804.t01	338.516407003518	305.843204556427	324.030655744302	514.049494402428	451.53602409908	564.177282454597
Varpa_1805.t01	173.298850269705	73.4557914873514	79.1804233961641	90.259526609122	82.3498076738076	59.1042867333388
Varpa_1806.t01	174.196771773693	186.97837833144	164.451648592033	114.328733704888	117.51039971431	119.104092962637
Varpa_1807.t01	214.603239453158	174.958339724419	257.031835947548	171.063293287765	171.176566512971	202.387406086887
Varpa_1808.t01	641.115953847511	568.948494065667	676.078999767248	997.152865396014	751.326335181256	839.997287210178
Varpa_1809.t01	927.552913619718	2243.74053997728	1575.0813454037	496.857203619738	526.483601869624	492.535722777823
Varpa_1810.t01	1281.33398619103	3065.10984479039	1759.02355975478	530.382170645984	487.62189487749	518.505788160654
Varpa_1811.t01	584.54689909626	661.102123386162	889.25706275692	4031.59218854078	4806.8230434318	4577.00014384991
Varpa_1812.t01	847.637899764776	912.187374288382	1067.1084753083	1245.58146720588	1320.37275899464	1259.99593081527
Varpa_1813.t01	531.569530360961	646.410965088692	654.15211328831	900.016422473817	863.285062468118	963.578977652614
Varpa_1814.t01	1107.13721441734	1477.12918881837	1628.6804012411	2841.02605183951	2592.63102361808	2759.09556705177
Varpa_1815.t01	540.548745400842	637.06204617212	777.18630964235	1040.13359235274	1139.01812636469	994.026640515243
Varpa_1816.t01	487.571376665544	556.928455458646	634.661547529254	970.504814682845	1220.44265530059	1146.26495482839
Varpa_1817.t01	189.461437341491	215.025135081156	232.668628748728	392.843844384464	506.127469635649	423.580721588928
Varpa_1818.t01	1667.44023290592	2307.84741254806	2234.10610013177	1742.43867082562	1791.33963658979	1661.1886650052
Varpa_1819.t01	417.533499354471	587.646331898811	761.350224963117	417.772666019365	470.966877595147	450.446306467718
Varpa_1820.t01	360.066523099232	402.003513412596	470.209898937221	521.786025254639	505.202190897741	448.655267475799
Varpa_1821.t01	484.87761215358	625.042007565099	922.147392475327	1128.67388988359	1101.08169811046	1288.65255468598
[truncated: 4,266 more rows]
