# Supplementary material for: Transcriptome profiling of Variovorax paradoxus EPS under different growth conditions reveals regulatory and structural novelty in biofilm formation
Source: Access Microbiol. 2020 Apr 3;2(6):acmi000121. doi: 10.1099/acmi.0.000121 (PMC7494200; doi:10.1099/acmi.0.000121)
Supplement: Supplementary material 1 [file acmi-2-121-s001.zip › Supplemental Data S1/Compare_two_Datasets_down_BF_up_Sta.tabular]

Varpa_3831.t01	4923.182682	-2.387972824	0.142544644	-16.75245561	5.43E-63	3.21E-61	5.234213688
Varpa_5730.t01	1978.684763	-2.321214588	0.163026037	-14.23830589	5.30E-46	2.26E-44	4.997527784
Varpa_5675.t01	8302.832883	-2.291582915	0.182319293	-12.56906431	3.12E-36	9.68E-35	4.895929944
Varpa_5332.t01	3976.804926	-2.093817832	0.264134385	-7.927092984	2.24E-15	2.41E-14	4.268762303
Varpa_1755.t01	20709.75021	-2.069488601	0.214367303	-9.653937764	4.73E-22	7.98E-21	4.197378607
Varpa_5314.t01	9148.132548	-1.595873836	0.196131039	-8.136773494	4.06E-16	4.56E-15	3.022775503
Varpa_5808.t01	15270.69801	-1.547625925	0.198132574	-7.811062532	5.67E-15	5.93E-14	2.923356805
Varpa_2733.t01	906.4015595	-1.499292566	0.178051103	-8.420574414	3.75E-17	4.51E-16	2.82704053
Varpa_3608.t01	6912.075361	-1.461586613	0.298883255	-4.890158917	1.01E-06	4.28E-06	2.754110823
Varpa_0380.t01	651.0592246	-1.447475459	0.254342568	-5.691046801	1.26E-08	6.93E-08	2.727303886
Varpa_1811.t01	8575.104535	-1.444570519	0.116721129	-12.37625551	3.51E-35	1.06E-33	2.721817844
Varpa_0425.t01	30581.99829	-1.35870314	0.150855279	-9.006666159	2.12E-19	2.99E-18	2.56454545
Varpa_5359.t01	20074.37339	-1.346248579	0.125354163	-10.73956019	6.64E-27	1.42E-25	2.542501418
Varpa_2456.t01	3221.891762	-1.314669598	0.118628679	-11.082224	1.53E-28	3.51E-27	2.487453571
Varpa_5315.t01	4398.313064	-1.276138139	0.156301645	-8.164585475	3.23E-16	3.66E-15	2.421898055
Varpa_5316.t01	1360.713703	-1.267203507	0.202751352	-6.250037274	4.10E-10	2.70E-09	2.406945553
Varpa_5465.t01	8678.429052	-1.261644934	0.117519851	-10.73559	6.93E-27	1.47E-25	2.397689652
Varpa_2655.t01	1357.109331	-1.260737623	0.191518678	-6.582844226	4.62E-11	3.37E-10	2.396182219
Varpa_2971.t01	1115.723234	-1.248469099	0.171522304	-7.278756601	3.37E-13	3.01E-12	2.375891739
Varpa_5579.t01	3175.979315	-1.239642988	0.172745555	-7.176120918	7.17E-13	6.21E-12	2.361400893
Varpa_2315	438.7354166	-1.178717537	0.201521636	-5.849086786	4.94E-09	2.86E-08	2.263754543
Varpa_5373.t01	5654.931426	-1.176334476	0.16267937	-7.230999705	4.79E-13	4.21E-12	2.260018334
Varpa_5729.t01	14055.2684	-1.171762719	0.230933545	-5.074025599	3.89E-07	1.76E-06	2.252867896
Varpa_3594.t01	412.7982982	-1.127694869	0.191134181	-5.900016744	3.63E-09	2.14E-08	2.185093281
Varpa_2136.t01	11022.47943	-1.126145625	0.12979922	-8.67605852	4.10E-18	5.25E-17	2.182748069
Varpa_3244.t01	2237.043048	-1.124587339	0.184836515	-6.084227145	1.17E-09	7.26E-09	2.180391709
Varpa_2901.t01	48103.60276	-1.113098994	0.252481113	-4.408642616	1.04E-05	3.76E-05	2.163097948
Varpa_2927	1819.928302	-1.087455635	0.224986005	-4.833436794	1.34E-06	5.59E-06	2.124989385
Varpa_3837.t01	717.4331361	-1.039873078	0.16412175	-6.335985807	2.36E-10	1.60E-09	2.056046763
Varpa_3398.t01	1811.572644	-1.031903308	0.184295856	-5.599167168	2.15E-08	1.14E-07	2.044720017
Varpa_4079.t01	6019.75881	-1.031258762	0.146407123	-7.043774503	1.87E-12	1.57E-11	2.04380671
Varpa_4080.t01	5979.600676	-1.025912024	0.153819803	-6.66957051	2.57E-11	1.93E-10	2.036246225
Varpa_0852.t01	37394.11105	-1.005789149	0.196200977	-5.126320806	2.95E-07	1.36E-06	2.008041588
