# Supplementary material for: Transcriptome profiling of Variovorax paradoxus EPS under different growth conditions reveals regulatory and structural novelty in biofilm formation
Source: Access Microbiol. 2020 Apr 3;2(6):acmi000121. doi: 10.1099/acmi.0.000121 (PMC7494200; doi:10.1099/acmi.0.000121)
Supplement: Supplementary material 1 [file acmi-2-121-s001.zip › Supplemental Data S1/DESeq2_result_file_logvstationary.tabular]

Varpa_0313.t01	11261.1798818889	4.79595611173915	0.115308616297625	41.5923481325994	0	0
Varpa_0314.t01	30398.4108569763	4.85436501312641	0.121525350841681	39.9452869669186	0	0
Varpa_1088.t01	21683.3850255207	7.45310020133237	0.138982718377992	53.6260931453515	0	0
Varpa_1324.t01	9757.23257541981	6.27197750920304	0.132814564276031	47.2235672600474	0	0
Varpa_1325.t01	5451.92403284921	6.53990745928621	0.169187124075137	38.6548769301251	0	0
Varpa_1328.t01	18686.8634547382	7.07120597906217	0.161598178266748	43.7579560296146	0	0
Varpa_1329.t01	13213.7992945773	6.83548348650613	0.182544188785269	37.4456373111218	7.07348480498239e-307	6.32167441999569e-304
Varpa_5423.t01	37665.0246199273	5.86638975858829	0.157195882794802	37.3189784254468	8.07980635792208e-305	6.31840857189507e-302
Varpa_1327.t01	6656.229779286	6.82647521941028	0.185714668334304	36.7578677583074	8.70488239205573e-296	6.0508604716334e-293
Varpa_1323.t01	13749.9964402233	4.12827622947651	0.117861597358309	35.0264744582258	8.89709259871708e-269	5.5660211297574e-266
Varpa_1331.t01	4054.07731788496	6.94987263242304	0.200109926283076	34.7302743122884	2.75180534435789e-264	1.565026748573e-261
Varpa_2587.t01	2075.03214576933	6.46344220589556	0.187772457959421	34.4216733174594	1.19532979625982e-259	6.23165267116784e-257
Varpa_3863.t01	3144.77503652638	4.51338945519847	0.142449100485512	31.684225732668	2.56263586688026e-220	1.23321922947715e-217
Varpa_5752.t01	3361.03156705637	3.96988972409324	0.126287409593245	31.435356358007	6.65531963007143e-217	2.97397711469478e-214
Varpa_3756.t01	1966.05615272133	-4.53012862709863	0.144776994295171	-31.2903900868575	6.30547283059954e-215	2.62980253521538e-212
Varpa_1319.t01	3923.95147711135	4.74126004466401	0.152582471334318	31.0734254282434	5.50677124709668e-212	2.1531475576148e-209
Varpa_0315.t01	4052.04319621418	4.44363277292548	0.143714550306926	30.9198530241745	6.46227177842923e-210	2.37811601446195e-207
Varpa_1326.t01	5615.4246741118	6.3277192197293	0.209935823692465	30.1412074815719	1.3985793378732e-199	4.86084018763041e-197
Varpa_2588.t01	1938.23023868904	5.52399944832005	0.187366375269367	29.4823414306781	4.84910727724083e-191	1.59663237507466e-188
Varpa_1332.t01	1481.72041881059	7.12670461339785	0.244135785303448	29.1915607723781	2.48174300409131e-187	7.7628921167976e-185
Varpa_5751.t01	1583.14232442905	4.16955653806059	0.143255953184136	29.10564235122	3.04566288574991e-186	9.07317476821498e-184
Varpa_4969.t01	17742.1014224582	3.28170804241376	0.113165607446497	28.9991642908406	6.74116959973299e-185	1.91694350072407e-182
Varpa_3570.t01	1240.14411454336	4.2789159837101	0.149179959362468	28.6829142600412	6.23271359600589e-181	1.6952980981136e-178
Varpa_4981.t01	1323.91893061998	4.05309731664785	0.141543510062697	28.6349922709457	2.46523924709234e-180	6.42605697075403e-178
Varpa_1529.t01	1761.16963409562	8.48057353035522	0.296322027054237	28.6194503144479	3.84876947300407e-180	9.63116072924538e-178
Varpa_5632.t01	2880.17589174059	-3.18882992442684	0.114202703545059	-27.922543209922	1.42096614173088e-171	3.41906314718015e-169
Varpa_1101.t01	16075.6093245243	3.70104219944415	0.132573649445315	27.9168765054687	1.66487860823624e-171	3.85758539745405e-169
Varpa_4715.t01	6568.46542878009	2.61092578495948	0.0944560968407972	27.641686161986	3.51299093221661e-168	7.84902545426682e-166
Varpa_5748.t01	6893.89022280458	5.02957030741118	0.183520181876536	27.4060882894876	2.32058462518152e-165	5.00606117763295e-163
Varpa_0316.t01	1162.5427283492	5.07092948114588	0.185349796748229	27.3586999830057	8.50922151887401e-165	1.77445632740253e-162
Varpa_3987.t01	5716.45521733602	-4.55609091980392	0.168181338613892	-27.0903475816882	1.27942030361012e-161	2.58195271593061e-159
Varpa_2718.t01	15999.6895290267	-9.46330509753383	0.352086940671997	-26.8777509312673	3.99807317788548e-159	7.81623306276611e-157
Varpa_0355.t01	2011.85760620351	4.28367798869938	0.165832737127075	25.831316921561	3.94587084844989e-147	7.48041455390986e-145
Varpa_4983.t01	1130.33457162097	4.360842689109	0.174936809185487	24.9281023783003	3.68998982273003e-137	6.78958127382325e-135
Varpa_5141.t01	1686.08149301932	3.46425637051685	0.139948893922974	24.7537245447865	2.8268285453257e-135	5.05275410844502e-133
Varpa_1604.t01	3088.89766642776	3.54751527958055	0.143443632400016	24.7310753375773	4.95532920829637e-135	8.61126097975057e-133
Varpa_5749.t01	1148.23438494311	5.28535129900417	0.217689846557423	24.2792733909617	3.24592457999657e-130	5.48824437093474e-128
Varpa_0007.t01	3463.36803303879	-3.1735402226692	0.13121539109212	-24.1857315384688	3.14374719075608e-129	5.17560063825528e-127
Varpa_5750.t01	1413.91349780259	4.53247953504413	0.188511492969134	24.0435183216455	9.75837648427226e-128	1.56534367398993e-125
Varpa_2537.t01	13607.0096092135	-5.82019207432898	0.242393341598188	-24.0113529354987	2.11642171257112e-127	3.31008355846123e-125
Varpa_0385.t01	1691.83224462275	3.70932288513272	0.155773414987143	23.8122974028584	2.49087348313312e-125	3.80070841719044e-123
Varpa_2590.t01	2158.12500362851	3.49898230462324	0.148085754900459	23.6280816272652	1.98344502467827e-123	2.95438858913983e-121
Varpa_0301.t01	6484.7931434298	2.26339189561969	0.096337152962227	23.4944860422349	4.64403476370791e-122	6.75653057715271e-120
Varpa_4976.t01	1323.22001581274	3.73160116124664	0.160615739123174	23.2330977127026	2.1085448134239e-119	2.99796735290453e-117
Varpa_0312.t01	57224.9211473591	4.26121050128967	0.184047716520492	23.1527485472238	1.36396595126476e-118	1.89621577580274e-116
Varpa_1321.t01	2355.47270055959	4.01764679312024	0.174127480271145	23.0730197603739	8.64166746161327e-118	1.1752667747794e-115
Varpa_4979.t01	2423.84367777743	4.47541597864767	0.195623529764366	22.877697708647	7.74842107593045e-116	1.03136430321321e-113
Varpa_1330.t01	3215.52343212714	6.58586156993377	0.288802635100266	22.8040217418629	4.18262815951043e-115	5.45135870122859e-113
Varpa_2538.t01	1591.99162489804	-2.75986428577088	0.123570181365462	-22.3343872710562	1.71261117138012e-110	2.18655009962328e-108
Varpa_1322.t01	1221.29412501013	4.4543291195595	0.201169797991694	22.1421364639608	1.24207491341677e-108	1.55408413166706e-106
Varpa_4514.t01	3698.37811900701	2.79698425931701	0.126455763961692	22.1182820908371	2.10804108450026e-108	2.58586373032032e-106
Varpa_4980.t01	802.362597790419	4.30689431655943	0.195995803942783	21.974421033099	5.05958425315363e-107	6.08706905533252e-105
Varpa_0356.t01	667.903355517357	4.13512802245427	0.189760500528505	21.7913001437995	2.80571023988235e-105	3.31179684164225e-103
Varpa_1690.t01	2625.52615864912	-5.49050970153138	0.252359847976695	-21.7566690800924	5.97328364021452e-105	6.92015971355223e-103
Varpa_2589.t01	1112.24145035302	4.1934624850677	0.193145671506931	21.7113976841942	1.60114017105128e-104	1.82122416547215e-102
Varpa_1318.t01	427.715635524055	-5.74664892767458	0.266906554362088	-21.5305650376746	8.05456142668707e-103	8.99809576524185e-101
Varpa_1320.t01	1536.72698282308	4.31736225966385	0.201182449942501	21.4599348049384	3.68820453537113e-102	4.04796624092663e-100
Varpa_0321.t01	656.870514477665	3.64720539920881	0.170831821238843	21.3496839918928	3.92584191189534e-101	4.18464398812975e-99
Varpa_1602.t01	2822.30763872251	3.56214321681367	0.166849503483192	21.3494385206398	3.94651527013515e-101	4.18464398812975e-99
Varpa_0317.t01	984.194045234704	4.69540947453951	0.221365938476164	21.2110747789913	7.54690401796185e-100	7.86890525606156e-98
Varpa_4973.t01	691.972799440039	3.74932787139308	0.176908985445273	21.1935411983522	1.09540923710501e-99	1.12342298152934e-97
Varpa_0319.t01	419.412111104166	4.60182952672014	0.217365779289011	21.1709016100529	1.77136225725698e-99	1.78736165829027e-97
Varpa_1691.t01	992.079588801001	-6.33656778062942	0.302371227157986	-20.9562524853552	1.64543086033349e-97	1.63393896226132e-95
Varpa_4974.t01	665.166271161859	4.33491762181187	0.207986140587341	20.8423388672452	1.78882234697948e-96	1.74857384417244e-94
Varpa_0346.t01	2648.62305508972	-4.10066434413316	0.199361365805572	-20.5690020609728	5.20255326242935e-94	5.00725741688585e-92
Varpa_5825.t01	587.658453289818	3.3302166379613	0.164515735679021	20.2425416888919	4.13295623281575e-91	3.91754154431748e-89
Varpa_2539.t01	16638.6566613807	-2.98647364594318	0.15062040595073	-19.8278156740601	1.71319683406658e-87	1.59966558118217e-85
Varpa_3513.t01	1548.00853542163	-2.20782906584365	0.111945128463864	-19.7224220128197	1.38437795448515e-86	1.27362771812634e-84
Varpa_1333.t01	1858.92044505898	4.35470827986295	0.22176919358465	19.6362182207275	7.58400197416863e-86	6.87616178991289e-84
Varpa_3034.t01	542.122925574064	4.05051424189802	0.207536537260729	19.5171139277965	7.85518301382745e-85	7.02028927635779e-83
Varpa_3986.t01	9420.61257359317	-5.19446588775651	0.267067528912352	-19.4500091752497	2.91378906609205e-84	2.56741752077068e-82
Varpa_0008.t01	1234.3073063624	-3.15553963929427	0.16261606117712	-19.4048460923998	7.02285192156807e-84	6.10207800296248e-82
Varpa_0519.t01	3901.40098073466	-2.07221024901731	0.107224963542895	-19.3258191054394	3.2577199891457e-83	2.79182140439664e-81
Varpa_4970.t01	343.093877908492	3.81232331988571	0.197570932700375	19.2959726806942	5.80619909493911e-83	4.9085920997215e-81
Varpa_4977.t01	2449.04350294295	4.30888617584765	0.223463927937406	19.2822448599159	7.57180512667507e-83	6.3158950496639e-81
Varpa_0300.t01	1145.95418107942	2.4219033396263	0.126405742874242	19.1597571799865	8.0246720468821e-82	6.60557214806506e-80
Varpa_5589.t01	4316.29889677336	-2.4085936146327	0.126054770156754	-19.1075166107362	2.18628417191193e-81	1.77628490642611e-79
Varpa_1601.t01	2957.58198957736	3.2584343653264	0.171080727152174	19.0461802423138	7.06749269833413e-81	5.66849157958697e-79
Varpa_4562.t01	1046.43412089874	-3.88363686271094	0.204865556055354	-18.9570025215053	3.86556104282309e-80	3.06113289669636e-78
Varpa_0770.t01	13940.0602650557	3.97514266064904	0.211917459943772	18.757976155923	1.666240681788e-78	1.30300021315822e-76
Varpa_0357.t01	2274.54728920898	4.03349652980078	0.216991686664209	18.5882537336213	3.99989855378003e-77	3.08930436449974e-75
Varpa_3035.t01	3356.76178594913	4.04436658143246	0.217601064394016	18.5861525663736	4.15967198061524e-77	3.17352535496695e-75
Varpa_3036.t01	11059.635563414	3.84083123785801	0.209629641635363	18.3219854210259	5.52595996665907e-75	4.16510910258062e-73
Varpa_0302.t01	9662.11594961956	2.6468186036048	0.144782009275417	18.281405382141	1.16388045005514e-74	8.66813820898208e-73
Varpa_4975.t01	761.533435369011	4.04820431779747	0.222263573011649	18.2135302827391	4.03096588257456e-74	2.96679088957488e-72
Varpa_5583.t01	2423.03727673474	-2.11155197365352	0.116747185569922	-18.0865342778552	4.06883902117531e-73	2.95984382749683e-71
Varpa_1837.t01	3005.45195704843	1.99458879127659	0.110868261231148	17.990620301315	2.30760288130181e-72	1.65935214085335e-70
Varpa_4972.t01	343.814132679416	3.99218838284331	0.222487455328243	17.9434313586512	5.40143478310393e-72	3.83992909126116e-70
Varpa_5139.t01	1752.16152440676	2.28644815100256	0.127658965660426	17.9105959316993	9.7486241128918e-72	6.85251600564619e-70
Varpa_2268.t01	2090.87216345876	-2.73599942273012	0.152857188537551	-17.899056295007	1.19937044867333e-71	8.33695725211152e-70
Varpa_2865.t01	1434.41782843885	2.83172014273069	0.158420528605007	17.8747045453375	1.85656253396473e-71	1.27633573763553e-69
Varpa_5425.t01	12701.411780426	2.73436231002797	0.153096119619339	17.8604285779858	2.39791002198985e-71	1.6305788149531e-69
Varpa_0421.t01	248.144172935718	5.60582204139516	0.314413859317546	17.8294368243274	4.17606442544242e-71	2.80918914468471e-69
Varpa_5140.t01	1356.10544744752	2.56909492088737	0.145365201482624	17.6733832766328	6.72405149715042e-70	4.47507086874181e-68
Varpa_2373.t01	4055.84321537815	1.97316327758121	0.112130635611675	17.5970043050016	2.59702716492736e-69	1.7102107309248e-67
Varpa_5431.t01	12739.3672085812	-4.51057390063363	0.256600628538247	-17.5781872644997	3.61964874969325e-69	2.35880443521677e-67
Varpa_1001.t01	4098.38937626306	-3.21448195969621	0.183812676048657	-17.4878143814484	1.77432697833197e-68	1.1443494408706e-66
Varpa_5014.t01	2195.21730426127	2.38104336335633	0.137075915237927	17.3702532587397	1.38612811962153e-67	8.84858930240031e-66
Varpa_4978.t01	7043.59926945472	4.58175283292031	0.264438229805435	17.3263632731599	2.97559710117304e-67	1.88033691565036e-65
Varpa_0640.t01	6010.74963348177	-1.70017838575874	0.0981881378741722	-17.3155171548066	3.59279974409672e-67	2.24765551990691e-65
Varpa_0392.t01	1294.42819849784	-2.75628880227118	0.160665767089518	-17.1554205491421	5.72540952572756e-66	3.54635267256947e-64
Varpa_2773.t01	219.991522789261	5.27644640918518	0.308693897044877	17.0928109032816	1.67882730366521e-65	1.029680746248e-63
Varpa_0120.t01	450.712090455586	-3.10786949350155	0.182327475472136	-17.0455357068579	3.77271525576006e-65	2.29146666408106e-63
Varpa_5586.t01	9162.31386104123	-1.80512117252395	0.106872880753839	-16.8903575892345	5.29809262128107e-64	3.18700648449369e-62
Varpa_3985.t01	1547.23177148628	-4.93305466792364	0.292364275658165	-16.8729734739938	7.11241858151749e-64	4.23764672818794e-62
Varpa_3831.t01	4923.18268206894	-2.38797282399091	0.14254464420347	-16.7524556066961	5.43363425378546e-63	3.20686942374357e-61
Varpa_5430.t01	6812.43856714845	-3.61145176067496	0.218784151722744	-16.506916667582	3.27177928584759e-61	1.91292067404323e-59
Varpa_2055.t01	568.413018079463	-2.62690028843454	0.15927112938985	-16.4932608847436	4.10201057608726e-61	2.37612760777795e-59
Varpa_5381.t01	3289.30145665661	-2.15168425724189	0.130464605942607	-16.4924750409965	4.15571858712866e-61	2.38515371386027e-59
Varpa_2592.t01	488.224792673905	3.31929360154835	0.203268696052959	16.3295857453798	6.07957472482934e-60	3.45761995259385e-58
Varpa_2591.t01	775.106863685569	3.17504580427987	0.195417859327534	16.2474699866519	2.32774155473702e-59	1.31192352850764e-57
Varpa_0358.t01	2041.69366527799	3.83488130237959	0.237010278465167	16.1802320440005	6.95318951605247e-59	3.88385300110931e-57
Varpa_2229.t01	10589.8170322854	-1.97985101077177	0.122490925945256	-16.163246342481	9.16077939595853e-59	5.07166689390412e-57
Varpa_0384.t01	235.652101601289	4.19605464602471	0.26014480302409	16.1296885321063	1.57814317997001e-58	8.66040678411611e-57
Varpa_3351.t01	10546.270231092	2.47453287973113	0.153682620234533	16.1015791893369	2.48675805866917e-58	1.35279638391603e-56
Varpa_0345.t01	741.648929175192	-4.19362414209647	0.261833397849949	-16.0163836108476	9.8197817768317e-58	5.29590989619475e-56
Varpa_1426.t01	233.801589425015	4.47159014347636	0.279347960634051	16.0072410527965	1.13742774515938e-57	6.08183587497185e-56
Varpa_4971.t01	281.200024904977	3.6235610481528	0.226573265333246	15.9928888468956	1.43232029065398e-57	7.59372520197567e-56
Varpa_1484.t01	1546.62691019411	1.84655892294177	0.115940341073119	15.9268025766564	4.1293965553057e-57	2.17088276050357e-55
Varpa_5311.t01	2554.65141100764	-1.80514465269198	0.113701869972707	-15.8761210622595	9.27389951505659e-57	4.83479294718284e-55
Varpa_1868.t01	1114.8360401562	2.7196576503094	0.172360741875383	15.7788694845356	4.3490791323335e-56	2.24858173982466e-54
Varpa_5553.t01	586.109180457361	-4.06893634333902	0.25792800390301	-15.7754733172327	4.58944731035449e-56	2.35340839127686e-54
Varpa_5382.t01	812.199402472861	-2.23919141041376	0.143718959632161	-15.5803480358112	9.90141822255149e-55	5.036038406527e-53
Varpa_1603.t01	5159.28322175712	3.06666568211674	0.198319033185533	15.4632948379079	6.13770958540457e-54	3.0965734811525e-52
Varpa_5259.t01	2783.89352320097	-4.51796395799312	0.294863099140388	-15.3222426650344	5.43107916852892e-53	2.71814650226535e-51
Varpa_2223.t01	656.578797124815	-2.2062312984069	0.144280600935822	-15.2912538767999	8.74500807164802e-53	4.34196591239921e-51
Varpa_5590.t01	2250.68018430178	-2.24123474051924	0.147220887471091	-15.2236192772533	2.46507975123691e-52	1.21429440344394e-50
Varpa_0402.t01	690.651349819808	2.18124107424822	0.143947855336395	15.1529945975981	7.23915111769942e-52	3.53813510877559e-50
Varpa_0354.t01	2067.60854475427	2.45214015835684	0.162060031112322	15.1310606417031	1.01053470673796e-51	4.90070164756022e-50
Varpa_2067.t01	18335.6539659022	1.84252247950679	0.122307123051116	15.0647193192235	2.76336721842993e-51	1.32981733219213e-49
Varpa_0318.t01	269.133458834085	5.20964635592312	0.346543915978014	15.0331490922889	4.45322217939869e-51	2.12666854613116e-49
Varpa_3191.t01	11927.5697230309	-2.29144987454925	0.152617351509734	-15.0143470049872	5.914141703286e-51	2.80294473452706e-49
Varpa_1181.t01	2549.95314097515	-2.09902287727235	0.14034418051869	-14.9562516202289	1.41790589879857e-50	6.66948819765706e-49
Varpa_0520.t01	1912.41881701219	-2.00782676050864	0.134392339954527	-14.9400387044977	1.80870151866275e-50	8.44420649310014e-49
Varpa_0199.t01	10152.699453192	-2.5859201771132	0.173207488218654	-14.9296095896777	2.11500753178673e-50	9.8011015695243e-49
Varpa_5588.t01	2398.17783134887	-2.38971384906125	0.160293712230211	-14.9083442875737	2.90876264272583e-50	1.33803081565388e-48
Varpa_4617.t01	892.991365496031	2.78312591546892	0.187065342447609	14.877827603199	4.59168180510471e-50	2.0967563045792e-48
Varpa_5422.t01	440.91894004498	2.60742410357626	0.175342826408178	14.8704350043182	5.1279063938962e-50	2.32465089856628e-48
Varpa_5622.t01	752.741407797785	2.09174038956745	0.141425004607902	14.7904565770866	1.68804829797363e-49	7.59743176411728e-48
Varpa_5260.t01	1199.61447445758	-4.24773714201752	0.287649972818059	-14.7670347415755	2.38998956547777e-49	1.06798390868778e-47
Varpa_2735.t01	1095.38508170549	-2.14927189455204	0.145965228174351	-14.7245472187719	4.4846324970716e-49	1.98977736891347e-47
Varpa_5587.t01	3295.15745246441	-2.17535136719106	0.149156706335565	-14.584334963103	3.53348476881481e-48	1.55672399392292e-46
Varpa_2221.t01	1499.93248046784	-1.94939744400054	0.135266384086723	-14.4115439853166	4.37812374262273e-47	1.91535259677257e-45
Varpa_0131.t01	9053.40984846611	1.90663400055456	0.132356013596505	14.4053447119301	4.78922380405448e-47	2.08065167487256e-45
Varpa_5824.t01	453.309531385141	3.51412890540112	0.244000973852365	14.4021101634102	5.01874728307599e-47	2.16532986227058e-45
Varpa_5385.t01	2851.39522893752	-2.6115125058507	0.181351330528572	-14.4002941596244	5.15237569402211e-47	2.207757694644e-45
Varpa_5730.t01	1978.6847628868	-2.32121458763632	0.163026037298251	-14.2383058933693	5.2996265255162e-46	2.25540568324009e-44
Varpa_4985.t01	232.960613525286	3.20107060046506	0.225351807240021	14.2047700423171	8.55831283572838e-46	3.61762196623762e-44
Varpa_3856.t01	13528.6295907761	-1.5880530287366	0.112779947280938	-14.0809875072978	4.97102622531191e-45	2.08716376278868e-43
Varpa_4717.t01	1160.9234539637	1.92489140652515	0.136995120209278	14.0508027116924	7.61657858673862e-45	3.17662104257579e-43
Varpa_0036.t01	718.973493169765	-3.96744607784137	0.282571571024096	-14.0404997695364	8.80892202741336e-45	3.64957723201974e-43
Varpa_2225.t01	683.364832715139	-2.45259814014314	0.175080348526994	-14.0084147694337	1.38461177196235e-44	5.69877055618186e-43
Varpa_4583.t01	882.255825539003	-1.86716908029764	0.134138581934063	-13.9197019483586	4.80905313885162e-44	1.96636839455266e-42
Varpa_2294.t01	586.534354211295	-1.94012162664981	0.139475575756205	-13.910117353027	5.49891529032094e-44	2.23384506858752e-42
Varpa_4984.t01	571.167845319523	3.38827987200268	0.243659689238572	13.9057875456993	5.84202677622846e-44	2.35791738787647e-42
Varpa_0198.t01	3022.4823433168	-2.06236706913184	0.1488389258675	-13.8563689378396	1.16416067039371e-43	4.66858279101476e-42
Varpa_3827.t01	2718.23326849401	-1.71637996014135	0.124296008191032	-13.8088099941506	2.25526361131913e-43	8.98657907796972e-42
Varpa_5745.t01	1645.20325269582	-1.73434662797863	0.126384756936873	-13.7227516198405	7.41952407506825e-43	2.93775586162196e-41
Varpa_5421.t01	2161.65191917578	1.5507894972813	0.113050851118388	13.7176277926231	7.96282933717413e-43	3.13304781970826e-41
Varpa_1956.t01	2063.89475907201	1.82023037159412	0.133086172832599	13.6770810434505	1.39168038378757e-42	5.4414703006094e-41
Varpa_3862.t01	685.766653366579	2.41095973828038	0.17686106096869	13.631942074051	2.5860555312179e-42	1.00486729213038e-40
Varpa_1728.t01	2391.44901903701	-1.47175500411182	0.108590331380649	-13.5532785046284	7.57689304612508e-42	2.9259903022567e-40
Varpa_5550.t01	2224.05604411069	1.57449554358619	0.11681410827683	13.4786419792282	2.08916757083343e-41	8.01830203873247e-40
Varpa_2564.t01	1284.37343781584	2.91956397882914	0.216637405214582	13.4767307424924	2.14398239504075e-41	8.17850845327738e-40
Varpa_0628.t01	4520.13150307912	-2.20415906530613	0.163895398590392	-13.4485719810522	3.13875358178129e-41	1.19006317621962e-39
Varpa_5585.t01	5742.12242420357	-1.95762983481791	0.145660692509507	-13.4396576117482	3.5407108193688e-41	1.33437872807055e-39
Varpa_2375.t01	427.231528010441	2.30344052773158	0.171823585086209	13.4058460401456	5.58823557237768e-41	2.0934132778919e-39
Varpa_1608.t01	862.328444906724	1.86500708965108	0.139424899355166	13.3764277275913	8.30436477200976e-41	3.09238726271982e-39
Varpa_4982.t01	128.000615704537	3.90764753287199	0.29214451223537	13.3757348477035	8.38211699136059e-41	3.1028712365652e-39
Varpa_0629.t01	885.356928372505	-1.97712481560483	0.148697750697906	-13.2962657896659	2.43320324921673e-40	8.95418795711756e-39
Varpa_2269.t01	462.054216061975	-2.45628105292728	0.184804461659466	-13.291243246353	2.6021830032286e-40	9.52003325625621e-39
Varpa_5137.t01	919.213253944356	3.03095615723059	0.228332530820985	13.2743071971943	3.26274681475342e-40	1.18672930657543e-38
Varpa_3384.t01	503.082794470784	-2.63024333199774	0.198335045997192	-13.2616165679311	3.86473889504084e-40	1.39756107094656e-38
Varpa_5842.t01	266661.62856149	-1.92127729154759	0.144983970919239	-13.2516531266605	4.41372537008033e-40	1.58691183420819e-38
Varpa_2425.t01	208.275884396297	3.12140372992233	0.236445156195563	13.2013858103341	8.61357087276582e-40	3.07922853600131e-38
Varpa_2593.t01	506.557038590092	2.23187089514444	0.169130754125799	13.1961269059581	9.2363238671666e-40	3.28309330187467e-38
Varpa_1680.t01	2700.9630922177	2.02793527977769	0.15374918958685	13.189892481561	1.00328233512431e-39	3.54606456979531e-38
Varpa_0382.t01	193.712312217309	3.01870910160576	0.228935487902978	13.1858504299913	1.0585352224401e-39	3.72033502898047e-38
Varpa_2536.t01	1115.13369716921	-2.33545589195199	0.178018509306283	-13.1191745232167	2.55705000057891e-39	8.93681832604563e-38
Varpa_0806.t01	780.708793558443	1.98239815485534	0.151732361325125	13.0650978969974	5.21175385294096e-39	1.8113740057777e-37
Varpa_0320.t01	454.492091032988	5.02464348405855	0.385061299990722	13.048944373739	6.44340014134056e-39	2.22706692178047e-37
Varpa_2113.t01	465.547746386711	-1.85232685063262	0.14269411771572	-12.9811016759842	1.56611558730131e-38	5.38330720558077e-37
Varpa_0496.t01	1225.73520624415	1.77206759870283	0.1366211670311	12.9706665314859	1.7946294133206e-38	6.135082846849e-37
Varpa_1295.t01	1002.35206369916	-2.30983580645083	0.178265794653225	-12.9572575094627	2.13753857983105e-38	7.26763117142558e-37
Varpa_5997.t01	4648.52698443522	1.28865954247329	0.0998593790352696	12.9047421977073	4.23229532301342e-38	1.43120213733903e-36
Varpa_4618.t01	6485.44040688696	2.42663416373061	0.188258233183405	12.889923179968	5.12948805021095e-38	1.72527297000644e-36
Varpa_5768.t01	2901.93979578198	-1.72294856204463	0.133944073105676	-12.8631937352338	7.25173407751508e-38	2.42603467320504e-36
Varpa_0197.t01	376.289247590629	2.65894358299863	0.207050406492884	12.8420109288218	9.53647164369371e-38	3.17341311717808e-36
Varpa_0834.t01	3838.76607806413	2.2144825567477	0.172499724957343	12.8376005080316	1.00955220514275e-37	3.34167121448309e-36
Varpa_5023.t01	326.29495781595	-2.81836009317428	0.219627776107167	-12.8324392439282	1.07912354809269e-37	3.55315627203573e-36
Varpa_0765.t01	684.046511463538	1.70408635833691	0.132881134128227	12.8241406842036	1.20110837297833e-37	3.9341015609175e-36
Varpa_0639.t01	5382.42004775157	-1.41751381271495	0.110733367350203	-12.8011442859129	1.61552987219122e-37	5.26393483355639e-36
Varpa_2105.t01	620.424263428435	-2.11698166024865	0.165394098498876	-12.7996202975951	1.64754825599387e-37	5.34044657486925e-36
Varpa_1741.t01	488.830355263995	1.88628380702436	0.147973311591827	12.7474595704631	3.22070514870794e-37	1.03859440259365e-35
Varpa_4029.t01	10006.1901323774	-1.98002865541165	0.156494994877734	-12.6523449325559	1.08584789607938e-36	3.48362278865261e-35
Varpa_5766.t01	5805.96568133787	-1.58986613526204	0.125673014761899	-12.650815596922	1.10719421509761e-36	3.53398316818912e-35
Varpa_3708.t01	2779.0650120984	-1.63907840541586	0.129752539566306	-12.632341616545	1.40047712386694e-36	4.44740349589419e-35
Varpa_0333.t01	2398.56504178475	-1.44555667253282	0.114468546675363	-12.6284181508172	1.47207755147922e-36	4.65117028386565e-35
Varpa_2424.t01	456.701722704256	2.62553377956467	0.208020969509158	12.621486121134	1.60758593903264e-36	5.05379780632573e-35
Varpa_0006.t01	1019.15520157869	-2.09579186234658	0.166098006031531	-12.6178026601278	1.68456257815593e-36	5.26931174447176e-35
Varpa_2300.t01	889.469976776933	-2.40593319802916	0.190715070381507	-12.6153281605713	1.73832039844774e-36	5.41041413566619e-35
Varpa_5675.t01	8302.83288256946	-2.29158291461939	0.182319292692418	-12.5690643089836	3.12399279565073e-36	9.67509847999553e-35
Varpa_2714.t01	420.906623994649	2.00979742011471	0.160538650942911	12.5190875113895	5.87061658349266e-36	1.80919100228227e-34
Varpa_3765.t01	11628.586233525	-2.08752049082874	0.167448837879356	-12.4666167724183	1.13545295462714e-35	3.48205572752323e-34
Varpa_0100.t01	530.532381594531	-1.98818339021565	0.15960627664481	-12.4567995194837	1.28421720133612e-35	3.91905503002867e-34
Varpa_4028.t01	1273.52063930608	-1.4923593648891	0.120137163167301	-12.4221292191731	1.98214883787673e-35	6.0195743348334e-34
Varpa_1811.t01	8575.10453532351	-1.44457051859452	0.116721129198013	-12.3762555119206	3.51356626148565e-35	1.06187780347122e-33
Varpa_1729.t01	1670.6377163014	-1.72051135174745	0.139269023747009	-12.3538695501512	4.64235994508332e-35	1.3962790296366e-33
Varpa_5310.t01	1799.80201133154	-1.42287790297287	0.115543453466615	-12.314656177245	7.55364052823412e-35	2.26103230357094e-33
Varpa_3310.t01	12556.046128213	-1.67217389396558	0.13582430624517	-12.311300828198	7.87436857265623e-35	2.34581189478749e-33
Varpa_0631.t01	2284.38019810073	-1.96510027579722	0.159794611549191	-12.2976629608833	9.32327607753029e-35	2.76428507777391e-33
Varpa_0115.t01	796.043502423989	-1.69832511231163	0.138106757287443	-12.297190562348	9.3779509112336e-35	2.76738023116403e-33
Varpa_3410.t01	3665.31115103045	-2.20708216639893	0.180034073335248	-12.2592469609297	1.49886274617649e-34	4.40229358689207e-33
Varpa_4716.t01	2014.4222075515	1.55626719683538	0.126967507816297	12.2572083488247	1.53704322167865e-34	4.49333756767367e-33
Varpa_2293.t01	352.544262770121	-2.30559133070709	0.188221950885703	-12.2493222488547	1.69405718151584e-34	4.92931243142471e-33
Varpa_0977.t01	4042.14135151468	1.43468200970857	0.117263989292875	12.2346341648445	2.03017473560285e-34	5.87998756756085e-33
Varpa_5767.t01	7569.25883570254	-1.67209851522552	0.13696074815665	-12.2085965338993	2.79671808792044e-34	8.06279647835497e-33
Varpa_5895.t01	5871.46255628016	-1.39673934769985	0.114467506530129	-12.202059693964	3.03059662744398e-34	8.69697821160071e-33
Varpa_3112.t01	688.78139375803	-1.76314956660521	0.145698174938023	-12.1013840245784	1.03845443485135e-33	2.96647075088131e-32
Varpa_2706.t01	3904.77698680354	1.61210286433868	0.133320248411898	12.091958149958	1.16477053419559e-33	3.31218384633073e-32
Varpa_0971.t01	5093.04495730235	1.85452995612447	0.153490930736921	12.0823422414649	1.30935944456002e-33	3.70649442767758e-32
Varpa_5757.t01	8442.92371108763	-1.27828293840908	0.105965422706857	-12.0632080329196	1.65219533489381e-33	4.65591622301607e-32
Varpa_0972.t01	1385.75488734983	2.12443968555217	0.177619080105015	11.9606501975809	5.71129595508732e-33	1.6022362105393e-31
Varpa_0297.t01	3287.54988354304	1.53341780654711	0.128735549042894	11.9113781542672	1.0325636389884e-32	2.87098583356062e-31
Varpa_2053.t01	5044.30013970095	-1.29936317831655	0.109085284970398	-11.9114432223298	1.03175809871886e-32	2.87098583356062e-31
Varpa_0038.t01	491.721600994755	-3.42113215887034	0.287277725669749	-11.9087971435809	1.06502523978353e-32	2.94814066375476e-31
Varpa_0980.t01	2429.95649996338	1.80700139669979	0.151971822026013	11.8903713373291	1.32814766336636e-32	3.66030474978853e-31
Varpa_1745.t01	848.071250788697	-1.82060877486314	0.153146551879168	-11.8880167559998	1.3661200579487e-32	3.74844170286274e-31
Varpa_2056.t01	856.619399650276	-1.42077866793852	0.119655252684327	-11.8739347923722	1.61680364519509e-32	4.41690987089104e-31
Varpa_0299.t01	6820.53765720437	1.78143314199597	0.150309981266578	11.8517288538314	2.10796419208377e-32	5.73366260246787e-31
Varpa_1835.t01	1953.78089900541	1.33276459073835	0.112774548845609	11.8179554197369	3.15264022770244e-32	8.53805942186427e-31
Varpa_5584.t01	5759.71060798473	-2.03801300482299	0.172930288680303	-11.7851708938662	4.65475079574059e-32	1.25517762836867e-30
Varpa_3957.t01	346.246724970085	-1.96936622018268	0.167506901149258	-11.7569258739248	6.50602035363373e-32	1.74685250353359e-30
Varpa_2369.t01	1277.41276850286	1.69104500959288	0.144238134148818	11.7239800665207	9.60509344452727e-32	2.56792583713515e-30
Varpa_0975.t01	3529.42762486592	1.81151724477398	0.155095465738594	11.6800142167096	1.61268555649913e-31	4.29317482615259e-30
Varpa_5864.t01	325.875996398572	-2.12632468689897	0.18219165936139	-11.6708124529524	1.79698849087534e-31	4.76354237242208e-30
Varpa_0353.t01	669.459192546182	2.32966167136998	0.199671544230056	11.6674695953962	1.86899880363657e-31	4.93352595592844e-30
Varpa_4986.t01	541.536822359235	1.99792008234568	0.171535094433676	11.6472963677889	2.3685450429611e-31	6.22588982721203e-30
Varpa_2226.t01	655.310432980162	-2.22730238352207	0.19135811518911	-11.6394456609323	2.5969799660256e-31	6.79778521650884e-30
Varpa_0632.t01	1285.00180529587	-1.84081923173369	0.158737876729868	-11.5965972939546	4.2879031550684e-31	1.11771342242116e-29
Varpa_1012.t01	31099.3186833943	1.43856673064599	0.124404943590627	11.5635817124744	6.30240480055554e-31	1.63601014241807e-29
Varpa_5753.t01	569.614889726392	3.31681236899705	0.287665015643861	11.5301207606815	9.30131537490415e-31	2.40450532997522e-29
Varpa_5424.t01	20606.5275127374	2.33106543835937	0.202261854051031	11.5249879879536	9.87259704346215e-31	2.54168588904935e-29
Varpa_5099.t01	449.167294099265	-1.97029061988195	0.171082672456925	-11.5165994988653	1.08821358728363e-30	2.7901082795272e-29
Varpa_0707.t01	481.108704134607	-1.71835775008348	0.149221310096267	-11.5154983492299	1.10220482747846e-30	2.81444628600214e-29
Varpa_3192.t01	3966.17186822495	-1.46922889955402	0.127662544141683	-11.5086919928795	1.19273694053765e-30	3.03323670731852e-29
Varpa_0925.t01	3893.50226266442	-2.73240353054367	0.237789138957762	-11.4908676759582	1.46631684090463e-30	3.71387779623457e-29
Varpa_2043.t01	429.152582375513	-3.48638347232431	0.303698407069406	-11.4797555442151	1.66751312202083e-30	4.20643632716221e-29
Varpa_0337.t01	698.680450046553	1.63264671935492	0.142524781178478	11.4551778705096	2.21508073933286e-30	5.56527915874152e-29
Varpa_3455.t01	3744.6114745729	-1.44542289848376	0.126187467906927	-11.4545677352831	2.23073328127196e-30	5.58218696305495e-29
Varpa_4595.t01	445.00523386234	1.89159999625897	0.165226915638557	11.4484978972612	2.39255434899464e-30	5.96327490331093e-29
Varpa_2203.t01	722.643838520398	-2.1384462055759	0.187191858271305	-11.4238205941445	3.17942752752924e-30	7.89305500485036e-29
Varpa_5546.t01	8503.2343485241	1.14495131399754	0.100565479862148	11.3851325083617	4.95928025972011e-30	1.22629475513079e-28
Varpa_2222.t01	274.780460969762	-1.84689745743267	0.163021892460201	-11.3291376364285	9.4126890677826e-30	2.31833790582866e-28
Varpa_5709.t01	853.24539926292	-1.94010027521356	0.171272018117444	-11.327596279523	9.57977165267852e-30	2.3502373121238e-28
Varpa_5261.t01	1005.99761687222	-2.25953032721514	0.199958590120752	-11.2999912924503	1.3123101028287e-29	3.20695781378764e-28
Varpa_0634.t01	2111.26294265379	-1.60916666485273	0.142492804107775	-11.2929679146158	1.42154003333258e-29	3.46037138075043e-28
Varpa_5763.t01	4173.42761795854	-1.42109699071559	0.125971819190273	-11.2810706382601	1.62753033803852e-29	3.9464456568872e-28
Varpa_0349.t01	1127.49234220009	-1.36096813166985	0.120951470860156	-11.252183392159	2.25929007442594e-29	5.45718868942421e-28
Varpa_0172.t01	14177.0063598349	-1.52388665413363	0.135672286261834	-11.2321145026824	2.83608913307504e-29	6.82406677558363e-28
Varpa_0387.t01	1283.17274043634	-1.46039283522218	0.130159825220333	-11.2199968980447	3.25281856759497e-29	7.79679423711653e-28
Varpa_1056.t01	3199.27665561123	-2.05137178657366	0.182966163082022	-11.2117549606921	3.57042994135293e-29	8.52542355461982e-28
Varpa_0926.t01	3509.32078128232	-2.78631034835152	0.248650722279229	-11.205719906265	3.82233516699101e-29	9.09221627554971e-28
Varpa_3720.t01	3800.52348980713	-1.57365345672747	0.140577145252101	-11.1942339838058	4.35146860646399e-29	1.03116619704692e-27
Varpa_1757.t01	19914.392904465	-2.00704402785743	0.179444720276041	-11.1847482877734	4.8427764966816e-29	1.14326074578264e-27
Varpa_1725.t01	1675.40834114726	1.3550146281468	0.121188535801117	11.181046286181	5.049116428401e-29	1.18749144270965e-27
Varpa_5765.t01	7467.93240114288	-1.37963408512285	0.123409961722877	-11.1792765013645	5.15081833981585e-29	1.20687339078232e-27
Varpa_0142.t01	499.609882661001	1.89304344255885	0.169457563851094	11.1711947200085	5.64168882114803e-29	1.31695542033963e-27
Varpa_0973.t01	4780.54426754667	1.85570104972818	0.166842955550273	11.1224417213648	9.75646621314097e-29	2.2690131089e-27
Varpa_2455.t01	1973.81093848869	-1.96018904496783	0.176474197793984	-11.1075107266171	1.15329750170927e-28	2.67223302618267e-27
Varpa_4680.t01	1702.68847955542	1.64715481796021	0.14840093797654	11.0993558424853	1.26351236334816e-28	2.91680197236387e-27
Varpa_4700.t01	1975.81417149161	-1.873669253464	0.168878893335563	-11.094750897858	1.33030100735203e-28	3.05969231690967e-27
Varpa_2456.t01	3221.89176231098	-1.31466959783839	0.118628679439673	-11.0822239954795	1.53023556644482e-28	3.50664970830726e-27
Varpa_2703.t01	485.764192358392	1.60929718491929	0.145282940496672	11.0769865988234	1.62241418407956e-28	3.70431501299334e-27
Varpa_1756.t01	58018.1451181442	-2.01738946685464	0.182985982393671	-11.0248306480355	2.90063950703974e-28	6.59869118401478e-27
Varpa_5188.t01	213.132528075447	-2.43300254647046	0.2209064645248	-11.0137227161015	3.2815789527826e-28	7.43824562630723e-27
Varpa_2122.t01	1123.43383806181	-1.59546201247904	0.145486831971066	-10.9663671334622	5.5456013740786e-28	1.25246506123595e-26
Varpa_0974.t01	3482.25979407094	1.73897506661145	0.15885583920284	10.9468753263201	6.87794517092995e-28	1.54778507155891e-26
Varpa_1344.t01	6575.84953887203	1.0444219850207	0.0956224432958326	10.9223520025472	9.01310564558714e-28	2.02100318705352e-26
Varpa_2566.t01	257.263513320188	3.24862810402087	0.298087967770161	10.8982195031961	1.17534683545939e-27	2.62606064379783e-26
Varpa_3647.t01	13423.7600474454	-1.73751953644729	0.159470926444337	-10.895525442713	1.210657196956e-27	2.69532790895257e-26
Varpa_1460.t01	874.394094606369	-1.61207763020832	0.148154251941589	-10.8810756969965	1.41878676542312e-27	3.14749290939256e-26
Varpa_2082.t01	3137.33131741765	-1.84040682807156	0.16915854229773	-10.8797746958136	1.43918242919601e-27	3.18145769507077e-26
Varpa_0642.t01	3805.46762197076	-1.61686712942242	0.148807535981317	-10.8654922531975	1.68313013222747e-27	3.70762750254051e-26
Varpa_1128.t01	1590.25777135999	1.73458320856113	0.159759715547423	10.8574505319912	1.83809277259948e-27	4.03477487206398e-26
Varpa_5512.t01	6772.21685035591	-1.75528314460034	0.162082638975905	-10.8295567970194	2.49359315542306e-27	5.45451705605826e-26
Varpa_1062.t01	9231.05411668748	-1.74040635143801	0.160797503895968	-10.8235905985457	2.66142112290122e-27	5.80134165326482e-26
Varpa_2712.t01	1975.4279085808	2.14744808578933	0.198657060857561	10.8098251152979	3.09259078758725e-27	6.71779443303675e-26
Varpa_2419.t01	620.399284484263	1.57918086252557	0.146296972163011	10.7943509641879	3.66039577465643e-27	7.92368026513862e-26
Varpa_2785.t01	411.850290481658	1.68583298236746	0.156542743438714	10.7691544515921	4.81401870517404e-27	1.03850003515754e-25
Varpa_0130.t01	19320.266761379	1.70627862078315	0.15849971866348	10.7651839080285	5.02611037450238e-27	1.08052737123323e-25
Varpa_4814.t01	774.180539913536	1.41884523855637	0.13202638180069	10.7466797105618	6.14333728218062e-27	1.31618897388089e-25
Varpa_5359.t01	20074.3733889795	-1.34624857875526	0.125354162962035	-10.7395601944467	6.63597516771708e-27	1.41688261601495e-25
Varpa_5465.t01	8678.42905185196	-1.26164493352699	0.11751985066997	-10.7355899989191	6.92750346887154e-27	1.47409733677756e-25
Varpa_0638.t01	5646.54887334138	-1.57934912966959	0.148014889637562	-10.6702044202234	1.40317343978425e-26	2.97567899636958e-25
Varpa_5597.t01	15649.3275155111	-1.79750220003108	0.16847280468816	-10.6693908453546	1.41551307048927e-26	2.99170600303408e-25
Varpa_1296.t01	751.279842340393	-1.58401921595637	0.148477744945403	-10.6683948933817	1.43076539558519e-26	3.01376037534712e-25
Varpa_2509.t01	2661.72304502505	-1.5764672498772	0.14781013670234	-10.6654880717138	1.47621939215874e-26	3.09906997226345e-25
Varpa_1388.t01	2276.83018319408	1.37185895164462	0.12903569052762	10.6316240571516	2.12381414794734e-26	4.44367267878214e-25
Varpa_5634.t01	394.707834828177	-2.07137208598136	0.195755240436252	-10.5814387464938	3.63335557425221e-26	7.5767574908406e-25
Varpa_2162.t01	1989.55538267363	1.21331311963416	0.114673997153352	10.580542666631	3.66827407771455e-26	7.62416034225323e-25
Varpa_2864.t01	1232.8391803743	1.75346724920187	0.165961557515749	10.5655024901503	4.30656034831445e-26	8.9211395824686e-25
Varpa_4027.t01	1480.04247854609	-1.26099631548789	0.119558104454198	-10.5471420883138	5.23657270913797e-26	1.08118808146426e-24
Varpa_0298.t01	4478.8924155931	1.58870173199245	0.150726620009882	10.5402863269161	5.63271423830401e-26	1.15915329851414e-24
Varpa_0094.t01	236.841943261492	-2.61839993534064	0.249548531357761	-10.4925479668995	9.3473113724695e-26	1.91727147364489e-24
Varpa_0419.t01	4349.16044623498	-0.990327724491348	0.0944776972887164	-10.482132322351	1.04363721736817e-25	2.13365831106381e-24
Varpa_3288.t01	2133.11951459925	1.19213490239687	0.113813265599952	10.4744811258396	1.13156426532263e-25	2.30588470483985e-24
Varpa_0463.t01	263.365424706138	-2.10585404599839	0.201168518158267	-10.4681093506969	1.21036212844294e-25	2.45844982972047e-24
Varpa_2736.t01	374.539982295581	-1.80631827503683	0.172614951856534	-10.4644369193355	1.25822376313019e-25	2.5473941301432e-24
Varpa_0394.t01	385.515770505359	-1.52824370187306	0.146618803839594	-10.4232449171049	1.94211710268968e-25	3.91931761110536e-24
Varpa_0630.t01	1801.07526741314	-1.80809583600364	0.173527721351355	-10.4196368276089	2.01721990099687e-25	4.05779025743936e-24
Varpa_1382.t01	4170.32148980595	-1.08807396368736	0.104716870979978	-10.3906271597383	2.73548415818205e-25	5.48499644025222e-24
Varpa_1596.t01	698.271033661231	-1.63362119600157	0.157235657777348	-10.3896356532234	2.76406953454227e-25	5.5246067118519e-24
Varpa_5596.t01	10376.667165437	-1.55423760692802	0.149987972250652	-10.3624149563851	3.67562619550152e-25	7.32315843282086e-24
Varpa_4905.t01	831.328681740663	-1.77771612651393	0.171885556193842	-10.3424404346641	4.52855689976833e-25	8.99385776665101e-24
Varpa_0633.t01	2747.27089179414	-1.47072533353623	0.142241302366797	-10.339650362197	4.66235446310838e-25	9.23028149405254e-24
Varpa_0479.t01	5995.59308738962	1.24024980287687	0.1200520986207	10.3309297973657	5.10631902588014e-25	1.00773286517054e-23
Varpa_5591.t01	251.026320612811	-2.1573703356912	0.209167584092381	-10.3140758882522	6.08639989942923e-25	1.19737477266759e-23
Varpa_0856.t01	6046.55212637816	1.45015662258022	0.140820699025634	10.2978939361481	7.2020780297298e-25	1.41242006752319e-23
Varpa_5511.t01	7648.20178706125	-1.32551504293887	0.129786376311156	-10.2130522525802	1.73325068158796e-24	3.38850508250446e-23
Varpa_5266.t01	1926.40754517662	-1.25871679143984	0.123419299975954	-10.1987030528051	2.00937759265637e-24	3.91609539553216e-23
Varpa_3646.t01	82432.8693309349	-2.01881973119635	0.198140048146508	-10.1888525317386	2.22373364712768e-24	4.32039680013378e-23
Varpa_3195.t01	716.329181384057	-1.5487432253404	0.152230311103677	-10.173684952175	2.5988657912011e-24	5.03359269032634e-23
Varpa_1839.t01	314.229556715094	2.28916055178925	0.225806507719017	10.1377084961509	3.75811688279465e-24	7.25641333912449e-23
Varpa_1760.t01	3310.74319133763	-1.48838558261658	0.146865630711865	-10.134335551499	3.89009208188462e-24	7.48812801977544e-23
Varpa_1127.t01	1438.73691589978	1.61660173231696	0.159549898136381	10.1322642709249	3.97340074656448e-24	7.62502916273233e-23
Varpa_2648.t01	697.508028184354	-1.63290462189446	0.161305625895299	-10.1230481753585	4.36602438666038e-24	8.35285888775149e-23
Varpa_0979.t01	1801.04870667104	1.39495241439727	0.137827271836347	10.1210188361967	4.45751142878257e-24	8.50188765197065e-23
Varpa_2342.t01	368.084239221088	1.80280451485239	0.178451735607203	10.1024767773658	5.38642953738771e-24	1.02424021841634e-22
Varpa_5349.t01	451.907022333271	-1.77395143232371	0.176112158250801	-10.0728504490726	7.28359814456935e-24	1.38079363613412e-22
Varpa_4210.t01	903.49014813702	1.30034049106037	0.129101624770103	10.0722240589609	7.33014536238841e-24	1.38541961894568e-22
Varpa_5355.t01	19609.9096247711	-1.02469189159142	0.101771725345493	-10.068532179373	7.61053659146347e-24	1.43408183482516e-22
Varpa_0970.t01	3085.44091752851	1.5888993410868	0.158391985285156	10.0314377537871	1.10889973308723e-23	2.08326628534346e-22
Varpa_0747.t01	868.136083733902	-2.4517912465697	0.24445558521447	-10.0295979918751	1.12975635724823e-23	2.11609454219907e-22
Varpa_4513.t01	1560.95042398544	1.14392612581745	0.114174646960555	10.0190905447919	1.25653830419898e-23	2.34653839733397e-22
Varpa_1404.t01	1447.73421564458	1.15578139708359	0.115567343033922	10.0009342322973	1.50966047084303e-23	2.81084401952202e-22
Varpa_5764.t01	2993.89684533496	-1.58117507592816	0.158302897825029	-9.98828889206952	1.71516811462943e-23	3.1840034792646e-22
Varpa_0718.t01	321.078326518822	-2.15920196739094	0.216202665912562	-9.98693498194039	1.73874988624825e-23	3.21823055868906e-22
Varpa_2705.t01	1976.10854664922	1.84497322251564	0.184814972690799	9.98281251596606	1.81254815737507e-23	3.34492662906738e-22
Varpa_5305.t01	3528.71466593406	-1.19931948112298	0.120343293689466	-9.96581898628856	2.15093706416212e-23	3.9577241980583e-22
Varpa_0391.t01	715.68375502066	-1.73134602954268	0.174114313115955	-9.94373178493172	2.68573061436201e-23	4.92725241156854e-22
Varpa_5357.t01	6600.41017250343	-0.920077904855914	0.0925523284657309	-9.94116431329536	2.7558695221971e-23	5.04114612013597e-22
Varpa_2224.t01	339.19229019463	-2.43948303983597	0.245434719822703	-9.93943742596078	2.80406223435676e-23	5.11434791199298e-22
Varpa_3883.t01	485.709401360624	-1.69775883921017	0.171292321322112	-9.91147078926886	3.71141759156655e-23	6.74960129443034e-22
Varpa_2704.t01	574.275973291118	1.8091113763546	0.182556722758277	9.90985896887537	3.77178210202555e-23	6.83949821167299e-22
Varpa_3193.t01	2893.8644929215	-1.36387470916502	0.137757865458713	-9.90052150288131	4.14109958426303e-23	7.48749104021662e-22
Varpa_5567.t01	624.368093230081	-1.24747860409373	0.126025986208518	-9.89858236086086	4.22217358897325e-23	7.61208010738232e-22
Varpa_4508.t01	921.860147066213	1.26218156102996	0.127843913275019	9.87283264956656	5.46005112511009e-23	9.81554018353124e-22
Varpa_5834.t01	2505.4674851711	1.00105991721596	0.101406922154289	9.87171187084118	5.52141459955492e-23	9.89741253146578e-22
Varpa_5863.t01	568.923540858074	-1.95068208590154	0.197648369153162	-9.86945702744411	5.64694501130363e-23	1.00935108544902e-21
Varpa_4829.t01	6408.55145163679	-1.24953254870826	0.126765294355177	-9.85705555344871	6.38956593750607e-23	1.13883545598399e-21
Varpa_5756.t01	4069.45555670221	-1.20892982245245	0.122762112009653	-9.84774375955173	7.00999117677497e-23	1.24586661369046e-21
Varpa_3453.t01	1976.52314926341	-1.53530040385292	0.156370552897107	-9.8183473512635	9.38697748658537e-23	1.6635957834583e-21
Varpa_1845.t01	127.310434501324	2.34650844491301	0.239084681661889	9.8145495085771	9.74723763310441e-23	1.72256267324015e-21
Varpa_1133.t01	1589.88289481517	1.55635265427766	0.158653629256953	9.80975135310022	1.02220124923006e-22	1.80137775075584e-21
Varpa_0381.t01	169.946668121757	2.95134015363947	0.301018028976988	9.80452952824662	1.07647463355398e-22	1.89169250211058e-21
Varpa_0116.t01	1184.97048368752	-2.05794326030516	0.210402872646231	-9.78096560385545	1.35907666930193e-22	2.38162006811005e-21
Varpa_1723.t01	1650.69791658216	-1.17837126043378	0.120494365537343	-9.77947188799111	1.37928342558123e-22	2.4102785224682e-21
Varpa_1390.t01	4900.99675688126	-1.49968971633311	0.153401313410661	-9.77625082204075	1.42387511910655e-22	2.48127095964639e-21
Varpa_2114.t01	475.15099500951	-1.7938388954357	0.183636217162733	-9.76843742019612	1.53805860647534e-22	2.67280406725271e-21
Varpa_4919.t01	1346.09452391409	-1.92206827464368	0.19681308485903	-9.76595776658038	1.5761561323612e-22	2.73142181829687e-21
Varpa_5541.t01	2698.2228503211	1.16798634222306	0.119670579248682	9.76001244045061	1.67134718163136e-22	2.88838341665353e-21
Varpa_3444.t01	424.10037352175	-1.59212574160765	0.163438946507975	-9.74140971674681	2.00749854554608e-22	3.45975506912844e-21
Varpa_4565.t01	234.89272766882	-2.40891274977193	0.247360482336132	-9.73847045826229	2.06641116743479e-22	3.55150227018463e-21
Varpa_5142.t01	327.79364528332	1.87133638123735	0.192470992636127	9.7226930438041	2.41313237698224e-22	4.13604278093175e-21
Varpa_2570.t01	3026.69531890632	-1.79373206884991	0.184551072587994	-9.71943453752976	2.49161288897419e-22	4.25888804191872e-21
Varpa_4409.t01	1306.69906896303	1.15110408133735	0.118441693701895	9.71874046511489	2.50865304470175e-22	4.27633063968779e-21
Varpa_5770.t01	4493.87959892784	-1.46418324966059	0.150877880577696	-9.70442614950833	2.88696237408593e-22	4.90783603594608e-21
Varpa_5384.t01	505.432744023508	-2.6427865671782	0.272471838472227	-9.69930170397254	3.03569096253609e-22	5.14668906819127e-21
Varpa_4566.t01	125.180388028229	-2.38142544889518	0.245599117944804	-9.69639251485579	3.12347402882207e-22	5.28120365521916e-21
Varpa_1755.t01	20709.7502075243	-2.06948860145902	0.214367302970783	-9.653937763732	4.73036088284942e-22	7.97658697657842e-21
Varpa_0426.t01	3589.98100098401	-0.941577764984928	0.0976421612333341	-9.64314752041233	5.25514249153695e-22	8.83724468368324e-21
Varpa_5592.t01	6277.51898397354	-1.37433800753912	0.142523646724763	-9.64287708827147	5.26900937821907e-22	8.83724468368324e-21
Varpa_1834.t01	1651.63880445908	1.79190799166359	0.185963170532347	9.63582190244442	5.64385148847931e-22	9.44062430800175e-21
Varpa_3943.t01	2999.26861502521	-1.12769041367543	0.117057065829346	-9.63368085203373	5.7627389966908e-22	9.61378537687938e-21
Varpa_0351.t01	1900.56628957358	1.2241192688247	0.12722066754371	9.62201576567045	6.45535054579462e-22	1.07406045251306e-20
Varpa_1936.t01	8776.42628476813	-1.52675628793849	0.158911048514785	-9.60761572091973	7.42483173570796e-22	1.23208878882199e-20
Varpa_4359.t01	1020.18865077401	1.1406591748762	0.118783070033617	9.60287669407246	7.7743726238366e-22	1.2866792363683e-20
Varpa_3949.t01	6487.01654368795	-2.14114867144164	0.223008356275595	-9.60120377191424	7.90161260294522e-22	1.30428729403761e-20
Varpa_0805.t01	776.857963804935	1.64305748607531	0.171191387793724	9.59778121581154	8.16838204749442e-22	1.34477363392434e-20
Varpa_3305.t01	2179.05365905658	1.10372706032489	0.115192470569676	9.58159031459692	9.55619854982941e-22	1.5691227855048e-20
Varpa_5548.t01	12364.6093220152	0.901199986055717	0.0944105907781209	9.54553910348546	1.35401519150387e-21	2.21746571676654e-20
Varpa_5908.t01	37228.667706708	-1.46357109213686	0.15392226958163	-9.50850774299872	1.93417085859252e-21	3.15931407084982e-20
Varpa_0547.t01	59.9424660559077	3.68067978417549	0.388032168734675	9.48550166904391	2.41219959596382e-21	3.92987517509106e-20
Varpa_5761.t01	3838.20356847518	-1.21414058187604	0.12807271806893	-9.48008756418034	2.54069779569063e-21	4.12846893762093e-20
Varpa_3693.t01	2678.2235639166	1.49491194547837	0.157732032131561	9.47754191254881	2.60343419617975e-21	4.21945189930065e-20
Varpa_3959.t01	482.36496772183	-2.17024039593139	0.229141118376075	-9.47119579109985	2.76658187672156e-21	4.47228326118091e-20
Varpa_5998.t01	673.987859284678	1.99181214458155	0.211132473903267	9.43394499083134	3.94948647066448e-21	6.36803797950437e-20
Varpa_0390.t01	454.123954010692	-1.36175459252745	0.144422438583052	-9.4289682814375	4.14142365099109e-21	6.66034610812346e-20
Varpa_1516.t01	2254.3964808459	1.87336774103827	0.198717725344918	9.42728051957435	4.20858812760368e-21	6.75100700674067e-20
Varpa_0132.t01	957.244018587934	2.18370615905497	0.231843024571461	9.41889954675728	4.55840284779742e-21	7.29344455647587e-20
Varpa_0627.t01	324.622351926165	-2.37066179712211	0.25175125676813	-9.41668306865914	4.65562868464147e-21	7.43000332936658e-20
Varpa_2164.t01	512.653051064789	1.43104557523426	0.152186391018526	9.40324273186853	5.29068517659982e-21	8.422016912165e-20
Varpa_5460.t01	3753.72422051564	-1.23290761915521	0.131340493023607	-9.38710972353069	6.16692605501197e-21	9.79195162440479e-20
Varpa_4847.t01	518.715163959239	-1.50460528871735	0.160344871553326	-9.38355729211431	6.37836391294831e-21	1.01020366175708e-19
Varpa_5371.t01	2789.07797715282	-1.02126213239934	0.108843654373667	-9.3828357590171	6.42217697269489e-21	1.01457422073685e-19
Varpa_3779.t01	414.181700361654	-2.15481332450189	0.229906745065859	-9.37255374514838	7.0798416910081e-21	1.1156546503513e-19
Varpa_4407.t01	647.086039664374	1.49707537293059	0.160419761401064	9.33223787303711	1.03658726636926e-20	1.62528569884865e-19
Varpa_4613.t01	143.744554739077	2.19082397289491	0.234758585062357	9.3322421938818	1.03654499925263e-20	1.62528569884865e-19
Varpa_0032.t01	2018.96551290376	-1.03774403842805	0.111215758238952	-9.33090827109596	1.04967490872234e-20	1.64169155724174e-19
Varpa_4535.t01	967.342290768675	-1.9005270871749	0.203815639677688	-9.32473626744435	1.11259945944687e-20	1.73576613922684e-19
Varpa_0336.t01	1059.26822876447	2.13427207111849	0.229081810147851	9.31663701164669	1.20086216678598e-20	1.86880440681918e-19
Varpa_1695.t01	8032.24949188329	-1.6677463215445	0.179089495332617	-9.31236261762341	1.25019869468075e-20	1.93972771350156e-19
Varpa_3828.t01	2127.57824774139	-1.34342738693268	0.144265993101051	-9.31215567893177	1.25263746204385e-20	1.93972771350156e-19
Varpa_4999.t01	5689.1140529879	-1.70784874083119	0.183580259627742	-9.30300863662746	1.36526618633553e-20	2.10891487943582e-19
Varpa_2565.t01	409.120412640956	1.57823947524056	0.169966196558004	9.28560800442433	1.60786531842908e-20	2.47753828376658e-19
Varpa_3454.t01	803.349634048882	-1.58166599055138	0.170617435527387	-9.27024829357192	1.85713097703782e-20	2.85459739369744e-19
Varpa_5112.t01	479.886977999373	-1.57203281090789	0.169637963795649	-9.2669870336431	1.91478298286148e-20	2.93600057372094e-19
Varpa_0796.t01	992.473400732745	1.06054721411919	0.114457645222335	9.26584862076337	1.93532146897407e-20	2.96023743518381e-19
Varpa_5100.t01	115.890667457833	-2.49893235443244	0.270083772294558	-9.25243428437848	2.19437105817647e-20	3.34397393961336e-19
Varpa_5549.t01	7682.14930795039	1.10165352161778	0.119071262397856	9.25205208572316	2.20223347685534e-20	3.34397393961336e-19
Varpa_5784.t01	2650.50596103471	-1.78979359239253	0.193443978287742	-9.25225798308528	2.19799439462863e-20	3.34397393961336e-19
Varpa_3725.t01	955.091132934547	-1.13131682194845	0.122840275781405	-9.20965713201134	3.27168289040091e-20	4.95584701267508e-19
Varpa_0423.t01	2257.27068018838	-1.4289287884885	0.155375649194621	-9.19660703524173	3.69430559442069e-20	5.5690544093243e-19
Varpa_3312.t01	413.407674113671	1.5038439107012	0.163517764279516	9.19682284874285	3.68689591524446e-20	5.5690544093243e-19
Varpa_1515.t01	2459.94150605057	0.922958041773773	0.100385229807395	9.19416176607466	3.77929608644612e-20	5.68347988384782e-19
Varpa_4538.t01	471.403222217345	-2.19818214872813	0.239245463496981	-9.1879783908875	4.00293285419826e-20	6.00535921723365e-19
Varpa_5312.t01	12109.3289832343	-1.72464528355432	0.187751185715764	-9.18580235314872	4.08470652180436e-20	6.11337894746604e-19
Varpa_0119.t01	206.514607770998	-1.95210251854673	0.212634892997242	-9.18053707475025	4.28946636316866e-20	6.40451111407712e-19
Varpa_5386.t01	329.515140568248	-2.52372443643557	0.275199879386944	-9.17051432601501	4.70767487067423e-20	7.01219380736618e-19
Varpa_1082.t01	229.721581454645	1.93985232982886	0.211672490281416	9.16440453480683	4.98212678327748e-20	7.40336939576816e-19
Varpa_2632.t01	1102.5681680339	-1.07947334455899	0.117837030810207	-9.1607310294302	5.15469270490945e-20	7.64164871135392e-19
Varpa_3190.t01	756.996912631485	-1.50510195051811	0.164373040278268	-9.15662293506356	5.35467843572924e-20	7.91935420660098e-19
Varpa_2611.t01	1901.93861075594	1.88005710274298	0.205673240461154	9.14099033266347	6.18830010677202e-20	9.13066166697306e-19
Varpa_R0002.r01	28065.0612496809	3.46713458551779	0.379366886714221	9.13926519930982	6.28781002375669e-20	9.25565635496985e-19
Varpa_2129.t01	2513.55852487162	1.58984834827826	0.174198591582884	9.1266429529185	7.06562858331258e-20	1.03761907082637e-18
Varpa_0641.t01	5866.0268618783	-1.15161994393228	0.126210310469784	-9.12461065697152	7.19945700404954e-20	1.05479632359096e-18
Varpa_1113.t01	1217.09394681071	-1.40461024965185	0.153973242817005	-9.12243078052992	7.34578927059374e-20	1.07372097375781e-18
Varpa_5598.t01	4663.98103828136	-1.07966624825792	0.118628560339912	-9.10123367563678	8.93114957198792e-20	1.30240726625539e-18
Varpa_4523.t01	1442.81575289316	1.45216421831182	0.159748108177475	9.09033749995031	9.87320955227339e-20	1.43643718509354e-18
Varpa_R0010.r01	729.26840878742	-1.42485645930695	0.156772560336339	-9.08868526641446	1.00243847220362e-19	1.45504758285518e-18
Varpa_0121.t01	176.916590138135	-2.25673667784818	0.248612662417698	-9.07731993978891	1.11281119999685e-19	1.61089713722801e-18
Varpa_2236.t01	316.302740103257	1.43943366852311	0.15857840989138	9.07710998936782	1.11495917586274e-19	1.61089713722801e-18
Varpa_2110.t01	932.889624887386	-1.70447116844011	0.187917014717137	-9.07033975079785	1.18646476079555e-19	1.7102588809993e-18
Varpa_2295.t01	849.501645248975	-1.46151258414204	0.161208031923894	-9.06600351545773	1.23462468414559e-19	1.77558897103789e-18
Varpa_R0065.r01	28287.7164719552	3.48620285110694	0.384575883229433	9.06505842704421	1.24537489903044e-19	1.78694159824185e-18
Varpa_2734.t01	309.539011192863	-1.63197719729824	0.18027926534964	-9.05249527244927	1.39737903455466e-19	2.00045840736246e-18
Varpa_0046.t01	691.39876395619	-1.25855867743209	0.139066030457731	-9.05007983106725	1.42863855400038e-19	2.04053945064529e-18
Varpa_2227.t01	407.2750923071	-1.72978692595827	0.19131375065125	-9.04162361602294	1.54361774943278e-19	2.19974319828052e-18
Varpa_0801.t01	367.188719087	1.57284220405141	0.173999127390628	9.03936834418934	1.57579723813503e-19	2.2354166716038e-18
Varpa_4524.t01	946.484995898302	1.67967973682653	0.185815570502896	9.03949939329948	1.57390934776596e-19	2.2354166716038e-18
Varpa_1459.t01	663.677702703246	-1.36246178116608	0.150990055234688	-9.02351998645454	1.82140663498663e-19	2.57799092951954e-18
Varpa_0857.t01	5834.10857125113	-1.34964806070985	0.149705918304751	-9.01532869236621	1.96280967125763e-19	2.77185943643064e-18
Varpa_0425.t01	30581.9982881636	-1.35870313955377	0.150855279361371	-9.00666615915392	2.12415485150657e-19	2.99295332230294e-18
Varpa_4337.t01	351.037715143405	1.81793049272989	0.201937139488497	9.00245738517777	2.20720873151227e-19	3.10298827513276e-18
Varpa_1085.t01	411.932888802125	2.3438031054951	0.260381101134707	9.00143326562912	2.22789877011639e-19	3.12505262462963e-18
Varpa_1083.t01	303.106429882619	2.06841611595236	0.229843675282117	8.99923007850237	2.27306101727181e-19	3.18126839464261e-18
Varpa_6005.t01	5550.4826643198	1.65994310132947	0.184668334635582	8.98878036998139	2.49989036928005e-19	3.49091833710179e-18
Varpa_5219.t01	1184.81404248459	1.28265633744215	0.142769951137101	8.98407772242234	2.60913296564092e-19	3.63535319221595e-18
Varpa_3749.t01	11972.3663836274	-0.990365899766062	0.110245282800824	-8.98329501821244	2.62776750156625e-19	3.65318077551077e-18
Varpa_4218.t01	1521.72332593256	1.75405555417635	0.195450136835565	8.97444014404581	2.84796438306318e-19	3.9505244302535e-18
Varpa_2089.t01	26562.69834327	1.71843666441684	0.191686159046821	8.96484479089122	3.10718153683412e-19	4.30055922443236e-18
Varpa_1917.t01	640.180979807779	-1.40614482321954	0.156999741919019	-8.95635117632765	3.35599918409546e-19	4.63468673194287e-18
Varpa_3877.t01	698.934371964935	-1.30083009126751	0.14538544490452	-8.94745751283297	3.63763915900694e-19	5.01257061205891e-18
Varpa_4681.t01	1177.67539684398	1.53616786912963	0.171785395372691	8.94236594325668	3.80925765983668e-19	5.23751998240401e-18
Varpa_5358.t01	14910.5421525144	-0.999332798910455	0.111805762288952	-8.93811533906245	3.95863784091083e-19	5.43097331858292e-18
Varpa_4486.t01	245.850921422335	-1.77746272495853	0.198889489775078	-8.93693642116859	4.00108425909613e-19	5.47719543214559e-18
Varpa_0373.t01	4196.81584924307	1.34648416146494	0.150759383832141	8.93134561337918	4.20858065881234e-19	5.74866388679694e-18
Varpa_3251.t01	701.928662251419	1.22136455290184	0.136874198201994	8.9232636168534	4.52745422424471e-19	6.17075242415576e-18
Varpa_3555.t01	2526.01634909549	-1.59288569294561	0.178622562468829	-8.91760632548073	4.76474715621975e-19	6.48005613245886e-18
Varpa_2184.t01	6231.16568981845	-1.32781022643276	0.14917102127754	-8.90126121723271	5.52156404712359e-19	7.49303789128095e-18
Varpa_0139.t01	360.65122616976	1.9239141881461	0.216467562602881	8.88777129012906	6.23468510525077e-19	8.44246537195862e-18
Varpa_1348.t01	1318.01617734557	1.30414304084594	0.146739190903494	8.88748965301051	6.25050395295932e-19	8.44560534119083e-18
Varpa_3250.t01	518.304604968654	1.49487179091654	0.168254612117982	8.88458136213415	6.41619169577863e-19	8.65079638982567e-18
Varpa_2301.t01	1986.82228123975	-1.32095414244472	0.148723338877218	-8.88195593520977	6.56948611321076e-19	8.83843120951538e-18
Varpa_2270.t01	836.160725445386	-1.31886541499781	0.148560576023726	-8.87762722989968	6.83016919207067e-19	9.1694288552777e-18
Varpa_1258.t01	7627.71791894435	0.914627949578079	0.103152717895974	8.86673631324428	7.53209932947204e-19	1.00901099368688e-17
Varpa_2234.t01	545.081277283014	1.77180263577465	0.200028474058878	8.85775209809941	8.16440261552527e-19	1.09137826416081e-17
Varpa_2168.t01	2994.39216684082	1.07130818335918	0.121315675308623	8.83074821645104	1.03977809840919e-18	1.3869620007778e-17
Varpa_0389.t01	819.805920573185	-1.12112865571257	0.126968773594859	-8.82995577550388	1.04717119637946e-18	1.39385170309573e-17
Varpa_0208.t01	861.684825485714	-1.50923203053168	0.171102722101359	-8.82061963711853	1.13828057129011e-18	1.51190727260954e-17
Varpa_0636.t01	23652.5474604371	-1.39545185084924	0.1582487337562	-8.81809173272179	1.16426855001395e-18	1.54314916289985e-17
Varpa_1454.t01	2066.29011177315	1.07602813231433	0.1220738358165	8.81456804496418	1.2014738699857e-18	1.58909524960476e-17
Varpa_5714.t01	2202.60136521861	-1.63421451876894	0.185432411848061	-8.81299284457337	1.21848329973291e-18	1.60819230445761e-17
Varpa_0143.t01	808.445465668202	1.4243371422635	0.161694752919271	8.80880249079337	1.26489830034997e-18	1.66593763515566e-17
Varpa_3306.t01	930.934210441479	1.16991093077973	0.132936817230532	8.80050354109904	1.36203618917655e-18	1.7901047057749e-17
Varpa_2397.t01	13375.349336471	-1.29330842510339	0.147051924050172	-8.79490991673205	1.43162790397807e-18	1.87762351515447e-17
Varpa_4148.t01	610.403910570158	-1.25525152190697	0.142855827185072	-8.78684157756319	1.53823463698862e-18	2.0132208972805e-17
Varpa_5220.t01	955.53713067701	1.03242812635349	0.117674822127664	8.77356861634705	1.7309139098605e-18	2.26066751985121e-17
Varpa_0207.t01	1597.4422589191	-1.39380295254497	0.158883365395918	-8.77249137486345	1.74755907736388e-18	2.27765199749759e-17
Varpa_3676.t01	302.436701039719	-1.81542836931423	0.207355044571692	-8.75516857120184	2.0379865274637e-18	2.65065357917108e-17
Varpa_5769.t01	4688.14329989735	-1.42364842100338	0.162747346607192	-8.74759835218395	2.17941393379098e-18	2.8287165082565e-17
Varpa_0422.t01	780.30202062258	-1.91907527279279	0.219569747050301	-8.74016251589138	2.32775330272987e-18	3.01499475401202e-17
Varpa_2662.t01	266.777363134855	-1.88149538890818	0.215822323006682	-8.71779787510644	2.8366476669307e-18	3.66654293477655e-17
Varpa_1287.t01	841.297011281499	1.33424408580964	0.153107322300543	8.71443681309097	2.92207634314721e-18	3.76917723767608e-17
Varpa_4598.t01	816.855967694582	1.679696732362	0.192845103272426	8.71008236070765	3.03654085118e-18	3.90876534258891e-17
Varpa_1308.t01	915.449284075234	-1.24824396208579	0.143515554659294	-8.69762141845265	3.38913025164051e-18	4.35367532941746e-17
Varpa_2136.t01	11022.4794301461	-1.12614562526346	0.129799219613042	-8.67605852038807	4.09721391618831e-18	5.25249390567091e-17
Varpa_4134.t01	2371.33390297111	0.98378809976093	0.11347609049395	8.66956286102734	4.33782510875437e-18	5.54957748064771e-17
Varpa_3245.t01	11379.5722675934	0.988939481825932	0.114375342131605	8.64643955065082	5.31311647211756e-18	6.78344013256479e-17
Varpa_4815.t01	334.187405268712	1.72768030363141	0.19993467828421	8.64122381598796	5.5614048153195e-18	7.08597729626045e-17
Varpa_3760.t01	10768.6678445651	-1.26884251852857	0.147120628529491	-8.62450447099756	6.43707657888691e-18	8.1850307068123e-17
Varpa_1246.t01	1441.31888327576	1.66916209178285	0.193605167223939	8.6214749105956	6.60971688897837e-18	8.38750281084151e-17
Varpa_3850.t01	288.221328530723	-1.44619045176286	0.167787777880411	-8.61916445900853	6.74444299734625e-18	8.5411407674895e-17
Varpa_5258.t01	734.300981146415	-1.61393994314754	0.18772778280027	-8.59723541754429	8.16593645991449e-18	1.03204239380253e-16
Varpa_2398.t01	1935.87218171073	-0.97613762386738	0.113697823160465	-8.58536774701245	9.05463143349543e-18	1.14205190016023e-16
Varpa_3117.t01	699.10948887773	-1.5057611868515	0.175493990036124	-8.58012964741159	9.47662689221589e-18	1.19287279351514e-16
Varpa_0766.t01	510.688758943855	1.13409811341071	0.132206768652448	8.57821520766528	9.63565431486824e-18	1.21045488742602e-16
Varpa_5989.t01	3660.39061664656	1.08005364808255	0.126003427075439	8.57162121023826	1.02038241207432e-17	1.27926099597935e-16
Varpa_3946.t01	6148.66303372866	-1.1883539482629	0.138735165091106	-8.56562896279773	1.07487486322225e-17	1.34488342886367e-16
Varpa_1878.t01	875.965872329855	1.04386717249801	0.121893981669012	8.56373020394481	1.09273369836466e-17	1.36178127828074e-16
Varpa_3855.t01	1324.83518825175	-1.19280084810049	0.139283617900713	-8.56382729052	1.09181348537925e-17	1.36178127828074e-16
Varpa_4794.t01	614.774994523148	1.59863385366087	0.187027629815374	8.54758120625798	1.256948501036e-17	1.56331408001615e-16
Varpa_1372.t01	1098.53435717313	-1.33501453200293	0.156371845428683	-8.53743542095499	1.3723362449327e-17	1.70343959291646e-16
Varpa_4769.t01	1189.34864608443	1.43237325294012	0.167830650865672	8.53463443984714	1.40599261376382e-17	1.74176035479336e-16
Varpa_1665.t01	494.737955929879	2.5026279557169	0.293484130776142	8.52730247832651	1.49799804899768e-17	1.85207031512441e-16
Varpa_5826.t01	308.333382185879	1.92226404607737	0.225474360035432	8.5254218961983	1.52253845763443e-17	1.87869834141242e-16
Varpa_0976.t01	1659.79523509983	1.26837133538934	0.148848929606036	8.52119890110317	1.57910077569669e-17	1.94465638833828e-16
Varpa_2505.t01	4221.38012929515	1.3240562616461	0.155408583846426	8.5198399526922	1.5977395911574e-17	1.96374437765829e-16
Varpa_4225.t01	908.111340918603	-1.11529688678292	0.131037647227943	-8.51127069492351	1.72037476895965e-17	2.10619658602966e-16
Varpa_4530.t01	202.219085175335	-2.19371795555729	0.257740306652113	-8.51134998655166	1.71919851984282e-17	2.10619658602966e-16
Varpa_5982.t01	3386.136221158	0.882291081152894	0.103958383340147	8.4869642332363	2.12105013393636e-17	2.59165813240349e-16
Varpa_1962.t01	501.930309621093	1.15364619219116	0.135993511536157	8.48309731221573	2.19277119497283e-17	2.67406951184211e-16
Varpa_3248.t01	3245.10044518357	0.883589685228331	0.104203150708642	8.47949106355618	2.26181120509084e-17	2.75289706207166e-16
Varpa_0187.t01	471.843033493337	-1.73733550480239	0.204967602887459	-8.47614686578691	2.32774874244311e-17	2.82764973450953e-16
Varpa_2235.t01	366.520918385493	1.6718103754472	0.197672820300791	8.45746204715081	2.73259434552652e-17	3.30659772255589e-16
Varpa_3966.t01	1378.66951472628	-1.28195552105369	0.151574647114788	-8.45758539079993	2.72970647144225e-17	3.30659772255589e-16
Varpa_0304.t01	556.307392366106	1.47536011587876	0.174785353677444	8.44098252420763	3.14681199091115e-17	3.8004740955869e-16
Varpa_5544.t01	1952.25249463392	1.1528543719223	0.136868111845963	8.42310423058784	3.66638025073098e-17	4.41943638700829e-16
Varpa_2733.t01	906.401559486535	-1.49929256633638	0.178051103480452	-8.42057441391247	3.74642868903816e-17	4.50724189973514e-16
Varpa_2112.t01	443.628310038406	-1.5935521987912	0.189799871485397	-8.39596036772768	4.62101503584085e-17	5.54876584725919e-16
Varpa_1224.t01	1026.21048524376	-1.10868408244357	0.132075787345623	-8.39430227693667	4.68668981954421e-17	5.61684511706294e-16
Varpa_4796.t01	1976.29872454188	1.35442912800144	0.161406695250411	8.39140610555307	4.80361899473999e-17	5.74597331378458e-16
Varpa_0338.t01	604.963391644343	1.09963217557593	0.13109233449084	8.38822635851955	4.93531258011556e-17	5.89223578267232e-16
Varpa_5271.t01	291.334414588309	-1.5648918861852	0.186792721969342	-8.37769196618936	5.39756852326959e-17	6.43184546315706e-16
Varpa_1043.t01	2055.85915114506	-1.62509057695551	0.194005554960014	-8.37651569972031	5.45176252945418e-17	6.48407345708467e-16
Varpa_1481.t01	1990.53279130144	1.06026339679116	0.126602464880537	8.37474529261047	5.53434361623941e-17	6.56980145411646e-16
Varpa_0706.t01	163.424440090941	-1.71374506865873	0.204833726887912	-8.36651802755371	5.93458445554428e-17	7.03158340035701e-16
Varpa_5815.t01	1709.39991321857	-0.906815928325246	0.108558113936835	-8.35327637372993	6.63950515381756e-17	7.85193652973207e-16
Varpa_3309.t01	1684.68585545042	-1.26277726901529	0.151184696202743	-8.35254692261886	6.68065117869048e-17	7.88568939129956e-16
Varpa_3194.t01	532.99898183083	-1.19300544164298	0.143006429108537	-8.34232033538524	7.2846796377192e-17	8.58247755434489e-16
Varpa_3750.t01	7401.79421720504	-0.94711012948073	0.113643252903222	-8.33406388223756	7.81137437291857e-17	9.18570640544709e-16
Varpa_4410.t01	1112.61164965005	1.35423480423787	0.162808444824411	8.3179641307821	8.94870838253786e-17	1.04837302698796e-15
Varpa_4463.t01	510.103385233958	1.81513118195585	0.218218003287689	8.31797172831271	8.94813492536072e-17	1.04837302698796e-15
Varpa_3249.t01	2232.50015162653	0.946045798027198	0.113843156166134	8.31008055193598	9.56371304968918e-17	1.11832876334309e-15
Varpa_1084.t01	446.35498809999	1.53883336024828	0.18518192440331	8.30984646696317	9.58259747494089e-17	1.1184464515528e-15
Varpa_2080.t01	3052.12556177073	-1.39555707381741	0.16822993649723	-8.2955334994161	1.08098957477195e-16	1.25934278952948e-15
Varpa_5514.t01	2473.60912347594	-1.11888536120328	0.134952659841832	-8.29094708110711	1.12350264987969e-16	1.30643728209058e-15
Varpa_2690.t01	11079.3125417393	-1.57267129637783	0.190343021552888	-8.26230078490616	1.42891087376949e-16	1.65849098818218e-15
Varpa_3988.t01	1864.36007090493	-1.19125375002887	0.144374538073299	-8.25113462474994	1.56897680436909e-16	1.8176886829876e-15
Varpa_3207.t01	706.708363036404	1.0578221799997	0.128449294145577	8.23532886681981	1.79065049308926e-16	2.07066718757235e-15
Varpa_0033.t01	817.093322422926	-1.09207950287053	0.1326774775226	-8.23108430505474	1.85526335584731e-16	2.14142574800383e-15
Varpa_0804.t01	299.181459120894	1.88861953400973	0.229566515818765	8.22689462038417	1.92129345034447e-16	2.21355650559024e-15
Varpa_3945.t01	4408.68853100868	-1.39439087410464	0.169754211518691	-8.21417543417536	2.1362707376118e-16	2.45671134825357e-15
Varpa_2701.t01	458.983555151894	1.41347325491732	0.17215952037532	8.21025321071903	2.20722527724371e-16	2.53365162099755e-15
Varpa_5674.t01	2475.78298063755	-1.1367414008128	0.138652159242956	-8.19851206803725	2.43380636634709e-16	2.78862502341894e-15
Varpa_1044.t01	1599.942533298	0.907541447562431	0.11087025573658	8.18561697664601	2.70912092342649e-16	3.09840228463549e-15
Varpa_0501.t01	312.912514047424	1.53841293084003	0.187951915076203	8.18514102511961	2.7198495634026e-16	3.10499614391362e-15
Varpa_4332.t01	244.024359666947	1.66081060382974	0.203004923203196	8.18113461301312	2.81183571808272e-16	3.20416106599736e-15
Varpa_5552.t01	625.730809026531	1.59307390302624	0.194932262543621	8.17244863543175	3.02192371644054e-16	3.43730086728218e-15
Varpa_4525.t01	2070.9930809931	0.933973216817628	0.114384165144594	8.16523174896618	3.20818703315729e-16	3.64254411604936e-15
Varpa_5315.t01	4398.31306354814	-1.27613813921374	0.15630164484475	-8.16458547497236	3.22540878507228e-16	3.65546328974858e-15
Varpa_3627.t01	2090.1189658184	1.16727997955802	0.143105625196874	8.15677216008918	3.44096611755944e-16	3.8927095897743e-15
Varpa_5166.t01	3032.80842425454	0.960384679011833	0.117755747694534	8.15573505170321	3.47062533857466e-16	3.9191754725854e-15
Varpa_0982.t01	1567.62508079115	1.63778690462179	0.200954721215058	8.15002949280831	3.63835528218273e-16	4.10118029645678e-15
Varpa_1053.t01	2723.98310859945	1.56248943360259	0.191992928585827	8.13826553462937	4.00980663288435e-16	4.51175365023822e-15
Varpa_5314.t01	9148.13254785058	-1.59587383593349	0.196131038554803	-8.13677349435731	4.05951179304431e-16	4.55948039089501e-15
Varpa_5510.t01	22359.9873891061	-1.32422923172005	0.163073477467833	-8.12044516546999	4.64476797863846e-16	5.2074674685237e-15
Varpa_3326.t01	3401.65015452327	-1.15181266703415	0.142113746304682	-8.10486456788458	5.28043033492039e-16	5.90954779521681e-15
Varpa_0746.t01	2194.10316427271	0.867605601334249	0.107427461432862	8.07619941644501	6.6816580550276e-16	7.46436657004512e-15
Varpa_2486.t01	2910.68501879082	0.869212566807487	0.10769957023529	8.07071527684399	6.9887520937674e-16	7.79351748638305e-15
Varpa_0083.t01	572.505622620354	1.55914410413415	0.193262418168701	8.06749764857621	7.17535871347746e-16	7.98737439706673e-15
Varpa_4848.t01	968.206703716276	-1.20715710457271	0.149676074928385	-8.0651306840475	7.31575672385353e-16	8.12919610380599e-15
Varpa_1611.t01	6058.32153000854	0.813034922749064	0.101014388739517	8.04870407962979	8.36752910497393e-16	9.28142944693562e-15
Varpa_2169.t01	2278.51276740153	0.89195120418108	0.111080882415411	8.02974539620092	9.76751540293687e-16	1.08151462585439e-14
Varpa_0717.t01	160.305931522393	-1.56508301086092	0.194934405317276	-8.02876746315556	9.84567705821171e-16	1.08824303314792e-14
Varpa_4000.t01	11354.9958649948	-1.29982200813308	0.162202114261269	-8.01359473058024	1.11403384008462e-15	1.22917031808984e-14
Varpa_4899.t01	273.711397048103	-1.94233228724213	0.242523356452195	-8.00884630518047	1.15789505194607e-15	1.27531539524201e-14
Varpa_3518.t01	483.443218577962	1.14244480796234	0.142798023157102	8.00042453462715	1.23990966325403e-15	1.36324689864978e-14
Varpa_3766.t01	2775.43464221456	-1.96069623093688	0.245264541723638	-7.99420991374358	1.30407413662026e-15	1.43127856117479e-14
Varpa_1442.t01	1550.82192197291	0.851792412427889	0.106608111208851	7.98994000333785	1.35004439259621e-15	1.47913795448019e-14
Varpa_5432.t01	1380.48657788779	-1.02498699546373	0.128288450482853	-7.98970594473526	1.35260992456129e-15	1.47935798742228e-14
Varpa_2520.t01	1805.17350311346	-1.11554026680407	0.139699716692198	-7.98527221971356	1.40212541971405e-15	1.53083710745744e-14
Varpa_3660.t01	1197.15306802886	-0.983332312469674	0.123168006629741	-7.98366669540817	1.42049260925941e-15	1.54818846054475e-14
Varpa_0497.t01	282.017976965582	1.39588832496893	0.175035440090852	7.97488968088056	1.52516991161215e-15	1.65938486383402e-14
Varpa_0705.t01	231.652594022242	-2.02679723923038	0.254348186605292	-7.96859323544399	1.60490762637532e-15	1.74310800531319e-14
Varpa_4406.t01	667.38914237403	1.59327531952399	0.199969852529571	7.96757760917176	1.61814839389553e-15	1.75444304197754e-14
Varpa_1639.t01	1184.15930446842	1.16172129184277	0.145883505898031	7.96334914417802	1.67444122565173e-15	1.81233638541128e-14
Varpa_0082.t01	99.1710093866668	2.21275563673156	0.278200104966878	7.95382746888254	1.80835919124905e-15	1.95390243531159e-14
Varpa_1799.t01	2451.00934414063	1.15502748128772	0.145238837581531	7.95260758431324	1.82626115884828e-15	1.96984307064739e-14
Varpa_3208.t01	839.190335285765	1.10102360045753	0.138522792213755	7.94832087096927	1.8905645439374e-15	2.03569221805032e-14
Varpa_5332.t01	3976.80492592004	-2.09381783150409	0.264134385184312	-7.92709298353194	2.24335318277429e-15	2.4114119435457e-14
Varpa_3554.t01	1515.90280499084	-2.38483832049739	0.300885527266452	-7.9260652453565	2.26198778106741e-15	2.42727196541299e-14
Varpa_0211.t01	7993.18708638074	-1.24590213464171	0.157427264198157	-7.9141446114027	2.48958791811463e-15	2.66692842735019e-14
Varpa_2942.t01	330.738460000408	-1.53695362684857	0.194475581258867	-7.90306740259966	2.7212233996802e-15	2.91008095528194e-14
Varpa_0153.t01	1178.74151714261	-1.29487690250777	0.163929124867609	-7.89900454573598	2.81139630022775e-15	3.00138144270047e-14
Varpa_5098.t01	342.459227405852	-1.44646782570804	0.183398385425376	-7.88702595365324	3.09473066389551e-15	3.29823424758609e-14
Varpa_5551	999.07681519648	1.72875115066414	0.219480568058675	7.87655675377141	3.36526101414974e-15	3.58045457559877e-14
Varpa_1779.t01	3529.67066835418	0.77843671045752	0.0988739962377347	7.87301757871534	3.46187988696729e-15	3.67699839946814e-14
Varpa_3189.t01	854.170247876286	-1.19513149752745	0.151886999330708	-7.86855690608021	3.58755363340574e-15	3.80402297128582e-14
Varpa_3852.t01	242.665589871478	2.18763438396752	0.278600606713864	7.85222404850799	4.08723480292861e-15	4.32652130746554e-14
Varpa_0169.t01	326.093999955614	2.39733851494799	0.305590965594651	7.84492601174578	4.3320882599528e-15	4.57796353957174e-14
Varpa_0393.t01	272.597384286478	-1.51439184410983	0.193346341687077	-7.8325342537942	4.78132871238932e-15	5.04418084733687e-14
Varpa_1742.t01	2114.09134479736	1.57122707303157	0.201026509535432	7.81601927359054	5.45200307372559e-15	5.7420422944827e-14
Varpa_2612.t01	2152.55966050862	1.77041622022139	0.22654577370035	7.814827843856	5.50382015961114e-15	5.78687376781971e-14
Varpa_5833.t01	1805.45123637577	0.854293696352839	0.109336792650845	7.81341463967151	5.5659113580712e-15	5.84233917048548e-14
Varpa_0029.t01	1444.36605680468	1.04152668334407	0.133308425323323	7.81290965531977	5.58826538480489e-15	5.85597793087762e-14
Varpa_5808.t01	15270.6980132042	-1.5476259252975	0.198132574013564	-7.81106253225958	5.67078694022642e-15	5.93251556823687e-14
Varpa_3639.t01	691.435838135799	-1.02965773757235	0.131899939213914	-7.80635490591445	5.8865667123923e-15	6.14797351464544e-14
Varpa_1087.t01	268.726077217805	-1.35313986151765	0.173353968419184	-7.8056468730248	5.91971186960616e-15	6.17228624270935e-14
Varpa_4646.t01	276.403632382399	1.75657516813516	0.225087695597124	7.80395909014588	5.9994647712043e-15	6.24503354553312e-14
Varpa_4533.t01	5898.7030491469	-1.4847727939053	0.19041874039859	-7.79740896719162	6.31911910230169e-15	6.56684536611285e-14
Varpa_0786.t01	2108.57672049566	1.24468560251196	0.15964248522106	7.79670650195919	6.354379915631e-15	6.58502153838676e-14
Varpa_1146.t01	940.963997041949	0.982665829369704	0.12603707016122	7.79664132237229	6.35766145969566e-15	6.58502153838676e-14
Varpa_0498.t01	118.080241924139	1.81759189617407	0.233131774641911	7.79641427671489	6.36910537481762e-15	6.58597078096844e-14
Varpa_1383.t01	4206.30028257163	-0.932497794867686	0.119709148411469	-7.78969533441563	6.71709634796725e-15	6.93434896912262e-14
Varpa_0760.t01	1181.61695148084	0.921512757384133	0.118318547172395	7.78840494078627	6.78603971982653e-15	6.9939809698904e-14
Varpa_3944.t01	1092.36809322508	-1.67752890079851	0.215508397070729	-7.78405353851688	7.02370120991989e-15	7.22701887652284e-14
Varpa_2240.t01	1162.66077594034	1.08739751392719	0.140078094475654	7.7627948752271	8.30779218363098e-15	8.53424431868562e-14
Varpa_1829.t01	1676.08092774344	2.59520962525857	0.334335018079737	7.76230273503576	8.34010332170921e-15	8.55339120993653e-14
Varpa_5203.t01	151.011477850008	-1.50822798576181	0.194324665126645	-7.76138214250296	8.40087660989382e-15	8.60161768764251e-14
Varpa_3572.t01	692.373621854572	-1.56343507421137	0.201555178379135	-7.75685887499487	8.70587137442895e-15	8.89933518274959e-14
Varpa_R0015.r01	157.43497813125	2.11266976391151	0.272436966425713	7.75471035237643	8.85453398566943e-15	9.03653582615791e-14
Varpa_1895.t01	717.843114850023	-1.35986224245052	0.175443683349435	-7.75099004130035	9.11788382312394e-15	9.29014351750218e-14
Varpa_3247.t01	5558.2154553699	0.917636002857645	0.118472351353746	7.74557094859779	9.51533033629201e-15	9.67933440387688e-14
Varpa_0927.t01	1175.76438804174	-1.12297971340821	0.145068162122094	-7.74104873861347	9.86000894793389e-15	1.00136714250445e-13
Varpa_3188.t01	765.878987695395	-1.15395142382748	0.149161718926209	-7.73624380393702	1.02397015868572e-14	1.03824267629463e-13
Varpa_4382.t01	2658.06557909005	1.16562138897497	0.150725350174941	7.73341304314158	1.04700895814784e-14	1.0598847964681e-13
Varpa_0720.t01	1088.83927354498	-1.13666292839663	0.147031647857305	-7.730736511229	1.06926134350934e-14	1.0806621914369e-13
Varpa_2166.t01	1179.27969974811	0.876376376161031	0.113377525234739	7.72971869289408	1.077844953286e-14	1.08758032705762e-13
Varpa_0745.t01	750.072195358533	1.09447293856357	0.141749458749921	7.72117896051003	1.1525859036945e-14	1.1611235770552e-13
MSTRG.1612.1	117.357962552673	1.93487033692123	0.250609362641032	7.72066261424043	1.15726504225396e-14	1.16396303928309e-13
Varpa_2081.t01	4474.74534362375	-1.42045265880883	0.183987301559996	-7.72038421545976	1.15979564751716e-14	1.16463588617453e-13
Varpa_3187.t01	1356.10306840331	-1.03394133483299	0.13397437251371	-7.71745607337835	1.18674407374287e-14	1.18978700726528e-13
Varpa_5758.t01	8828.22180092469	-1.38719099575209	0.17984469646068	-7.71327163409226	1.22632691264671e-14	1.22750418648285e-13
Varpa_2214.t01	476.922927893808	1.79912765108377	0.233387130810364	7.70876973737521	1.27036382100205e-14	1.26955208693112e-13
Varpa_1847.t01	288.507267499978	1.50207862846922	0.19501421650441	7.70240578042807	1.33528068572216e-14	1.33229919774766e-13
Varpa_4323.t01	273.696736649053	-1.54658476634118	0.200931495034507	-7.69707489647443	1.39216305246825e-14	1.38684268411487e-13
Varpa_5555.t01	606.758626174879	1.1196872453438	0.14550111021761	7.69538626660103	1.41067361950333e-14	1.4030483566952e-13
Varpa_1869.t01	1109.0129111148	0.998690107984061	0.129990551285518	7.68279000364023	1.55660640916048e-14	1.54573487233459e-13
Varpa_0750.t01	1487.79300339965	0.976677882246087	0.127235345484556	7.67615223998141	1.63938282025827e-14	1.62535323669346e-13
Varpa_2556.t01	1117.88223264231	-1.29788650898077	0.169106788371836	-7.6749521499217	1.65480411422825e-14	1.63804660421075e-13
Varpa_0070.t01	1255.4269039989	1.03073494619958	0.134309655959926	7.67431752268893	1.66301674656818e-14	1.6435754765451e-13
Varpa_5760.t01	7224.80751561359	-0.983192514346201	0.128326883809045	-7.6616254144317	1.83594469774612e-14	1.81161987840689e-13
Varpa_3301.t01	1779.30857306285	-0.805798701239205	0.105322491350325	-7.65077516595145	1.99771365108961e-14	1.96814119704199e-13
Varpa_1031.t01	350.715348535104	1.15827826441119	0.15147291506022	7.64676816281443	2.06093411512106e-14	2.02561776818971e-13
Varpa_1208.t01	549.863278484528	-1.99548299279184	0.26096109227049	-7.646668610367	2.06252960092206e-14	2.02561776818971e-13
Varpa_0762.t01	1470.72837235562	0.936228588651434	0.122715983131814	7.6292310484592	2.36158059057428e-14	2.31568153207409e-13
Varpa_0221.t01	183.468734718991	1.50983519631417	0.197937057798601	7.62785510255697	2.38691620668264e-14	2.33686193881168e-13
Varpa_2707.t01	3451.5704403848	0.971433238032666	0.12739715488487	7.62523495058079	2.43590316481633e-14	2.38109534360796e-13
Varpa_5608.t01	398.92273072523	-1.40083766112153	0.18384184064816	-7.61979784461837	2.54073307105553e-14	2.47969205811597e-13
Varpa_2381.t01	8989.91372262695	-1.39425463188419	0.183034871253366	-7.61742624417281	2.5878368672671e-14	2.52173013109392e-13
Varpa_3851.t01	1039.91585559346	-0.990396948468788	0.130108488177671	-7.61208559364964	2.69707839536682e-14	2.62409369228846e-13
Varpa_4898.t01	845.585643089127	-0.9170443441432	0.120566928783769	-7.60610188377507	2.82486629124784e-14	2.74415582578362e-13
Varpa_0787.t01	1265.31956355582	1.32623848255149	0.174420991765154	7.60366323531277	2.87863752507877e-14	2.79205524913067e-13
Varpa_2950.t01	983.195068627854	1.24682784379887	0.163998712486115	7.60266848987873	2.90085920320624e-14	2.80925312310499e-13
Varpa_2152.t01	597.261338840889	1.34950158845226	0.177696263721161	7.59442860638804	3.09153539141412e-14	2.98928058866874e-13
Varpa_5178.t01	1144.84052592487	0.910236852128932	0.119901926646281	7.59151147599318	3.16195159526464e-14	3.05264956481104e-13
Varpa_5847.t01	7877.58897543818	-1.14815890661006	0.151263105341447	-7.59047557577451	3.18733465345687e-14	3.07241380462653e-13
Varpa_1846.t01	181.698183424336	1.50316469179841	0.198152088566445	7.58591394455258	3.30151502789711e-14	3.17758123300374e-13
Varpa_3767.t01	3548.67785381149	-1.15688834497381	0.152568365059539	-7.58275376761325	3.3829652016247e-14	3.2509723965229e-13
Varpa_5513.t01	11663.4168192558	-1.47770527576105	0.195048899484225	-7.57607594643496	3.56163364299253e-14	3.41742025622105e-13
Varpa_1776.t01	12695.57086715	-0.959588886477312	0.126670338260106	-7.5754821504217	3.5779630444251e-14	3.42783105756867e-13
Varpa_4804.t01	2840.67359864045	-0.775594566772058	0.102413931410622	-7.57313537415493	3.64322301605501e-14	3.48501577804895e-13
Varpa_3971.t01	1538.03516915178	0.903425157549882	0.119313380564046	7.57186791019583	3.67895446349444e-14	3.51382276696507e-13
Varpa_1037.t01	804.706941882579	1.00328097435121	0.132612804156272	7.5654909850857	3.86402315254956e-14	3.68495866499238e-13
Varpa_2165.t01	369.97875358974	1.35359299872649	0.179068868052918	7.55906380290779	4.05980738100124e-14	3.86577701302036e-13
Varpa_3922.t01	743.233175791246	1.12832578219293	0.14932243946681	7.55630423814319	4.1468325044185e-14	3.94264196772677e-13
Varpa_2248.t01	5386.0759803077	-1.02233326286268	0.135600808124594	-7.53928591578399	4.7255188144642e-14	4.48601603995266e-13
Varpa_1553.t01	1045.84156372878	1.25631431541564	0.166642397211013	7.53898369467657	4.73648182546709e-14	4.48961065153365e-13
Varpa_1240.t01	1939.1346174885	0.937009851066666	0.124300397317784	7.53826915509471	4.76250116435318e-14	4.50744436977209e-13
Varpa_0807.t01	195.827491220601	1.61602002728073	0.214556935096962	7.53189369782161	5.00096655281023e-14	4.72598893570707e-13
Varpa_1724.t01	709.975502925389	1.37829667827396	0.183112856509527	7.52703389891277	5.19058981420524e-14	4.89778731186546e-13
Varpa_2858.t01	961.703613240444	-0.888721991763269	0.118136660905336	-7.52282978842113	5.36031897966642e-14	5.05032462903511e-13
Varpa_2625.t01	222.889597852754	1.27989838160776	0.170551360770807	7.50447475659684	6.16753942330563e-14	5.80212430559398e-13
Varpa_2249.t01	3369.00069692801	-1.15473546623301	0.154465568352155	-7.4756819824105	7.68044901703554e-14	7.21454790549164e-13
Varpa_5457.t01	320.022984979234	-1.18669069371835	0.159096622592025	-7.45893077039986	8.72274211178566e-14	8.18133053243344e-13
Varpa_2338.t01	1959.28362210023	-0.90217191589677	0.121376136942809	-7.43286068102381	1.06273819509305e-13	9.95282956362589e-13
MSTRG.3562.1	545.215285271469	1.1455860119556	0.154311347222413	7.42386112606766	1.13754433457411e-13	1.06216079956651e-12
Varpa_4261.t01	1961.32602065762	-1.17103791941694	0.157737125332796	-7.42398415684491	1.13648760327484e-13	1.06216079956651e-12
Varpa_0484.t01	2774.0146921685	1.30672360873154	0.176044587664259	7.42268550296841	1.14769077477935e-13	1.0700377774992e-12
Varpa_5614.t01	1794.92094764753	-0.972255969244641	0.1310239014606	-7.42044740239251	1.16725356661918e-13	1.08665748701928e-12
Varpa_5248.t01	2056.02633953184	0.951298172454912	0.128369995182278	7.41059599717302	1.25733069045767e-13	1.16877575029765e-12
Varpa_4759.t01	728.749923294622	1.2950515076528	0.174926042381952	7.40342312681518	1.32718004894972e-13	1.23187513148805e-12
Varpa_1948.t01	1822.10725210618	1.04687685627121	0.141512538047516	7.39776751032267	1.38493043890033e-13	1.28357404826081e-12
Varpa_0341.t01	950.674072580931	0.859154291543114	0.116237561469582	7.39136541304633	1.45328618207777e-13	1.34493466791102e-12
Varpa_4252	486.560425662757	1.10621065718515	0.149686158765284	7.39020004461299	1.46608074753479e-13	1.3547712195831e-12
Varpa_1670.t01	159.435875065715	1.60485420405987	0.217169870041028	7.38985663046478	1.46987215598926e-13	1.35627141708979e-12
Varpa_1225.t01	5559.89280250785	1.14877687080052	0.155633316689035	7.38130430707097	1.56746279693619e-13	1.44418958138922e-12
Varpa_1373.t01	2091.99924329192	-1.02914610943299	0.13947432438251	-7.37874955830973	1.59783064802496e-13	1.4678455997128e-12
Varpa_4330.t01	349.355574388197	2.29668124184583	0.311248174127895	7.37893884287365	1.59556096473771e-13	1.4678455997128e-12
Varpa_5685.t01	1812.38072035823	-1.0983869169699	0.149012481203897	-7.3711068233738	1.69217179139652e-13	1.55223265791446e-12
Varpa_4465.t01	677.383536527531	1.51417586647271	0.205433070165988	7.37065295888957	1.69794324233215e-13	1.55524640176134e-12
Varpa_4163.t01	3109.08090146675	0.932630104718687	0.126567023891073	7.36866583448573	1.72344053779945e-13	1.57629298311014e-12
Varpa_1191.t01	1096.56480269868	-1.0819880311926	0.147231174855467	-7.34890577525283	1.99835990731124e-13	1.82507147155316e-12
Varpa_R0005.r01	97708.2074103258	2.51398277574825	0.342200703806266	7.3465155032864	2.03440637244632e-13	1.85528371224842e-12
Varpa_2059.t01	477.104120134533	-2.01743278407569	0.274765201455259	-7.34238824054362	2.09815707440755e-13	1.91063619468612e-12
Varpa_3142.t01	70.4133398665478	2.40125829301242	0.327145808221626	7.34002463936717	2.13554536425504e-13	1.94185636610168e-12
Varpa_1313.t01	147.440722391768	-2.0561908444607	0.280209189869994	-7.3380564192584	2.16717818078683e-13	1.96776004339657e-12
Varpa_3107.t01	1234.87038411631	-1.08580128392105	0.148008131304177	-7.33609210759901	2.19920699238343e-13	1.99394767309431e-12
Varpa_4223.t01	348.119338563755	1.41726252823924	0.193549411391184	7.3224843106074	2.43421784152546e-13	2.2038302194766e-12
Varpa_5376.t01	1315.18710773075	1.14087628044091	0.155928975500313	7.31664064860487	2.54255518090599e-13	2.29858745834507e-12
Varpa_1916.t01	3356.19367773911	-1.42140175544735	0.194392566600176	-7.31201701951326	2.63161768242729e-13	2.37567102759959e-12
Varpa_5543.t01	1221.26390672196	1.22374612805552	0.167383409978929	7.31103595158906	2.65090588423244e-13	2.38963504492192e-12
Varpa_3294.t01	254.145959826834	1.26724755926464	0.173378085032355	7.30915651207099	2.68824504708805e-13	2.41980734022774e-12
Varpa_1219.t01	2523.591649212	-0.813425398235761	0.111325245294577	-7.30674696546465	2.73687243091972e-13	2.46003935744738e-12
Varpa_5289.t01	735.083273086304	1.24193066923745	0.170042853419517	7.30363343276445	2.80098831168915e-13	2.51405780171124e-12
Varpa_5438.t01	1168.18420724651	1.4504227536512	0.198614981918918	7.3026855257239	2.82079953846725e-13	2.52821230840274e-12
Varpa_1612.t01	1263.42141082371	1.53222739713133	0.209925898298588	7.29889646560887	2.90137462967096e-13	2.59670953980279e-12
Varpa_3333.t01	11978.4555275724	0.748849733922643	0.102647836417118	7.29532896221632	2.97930233985505e-13	2.66264506259046e-12
Varpa_2971.t01	1115.72323363268	-1.24846909922642	0.171522303549811	-7.2787566012595	3.36910906762148e-13	3.00672558160342e-12
Varpa_2296.t01	740.655492024641	-1.06750853563004	0.1467497391205	-7.27434707569381	3.48099956774405e-13	3.10215574014341e-12
Varpa_1143.t01	2310.0142658344	1.45784810767997	0.200452388829235	7.27278989387303	3.52137810999202e-13	3.13367588280371e-12
Varpa_5595.t01	2412.61139006533	-1.33011500700115	0.182902731461527	-7.2722533795562	3.53539647096929e-13	3.14168186397498e-12
Varpa_3109.t01	1157.60098097069	-0.832087791378662	0.114443103791956	-7.27075519457513	3.57483277334532e-13	3.17222040142529e-12
Varpa_2231.t01	726.5153306019	1.3537061622077	0.186348794685764	7.26436768475176	3.74787277628077e-13	3.32106120232471e-12
Varpa_4531.t01	125.171190658989	-1.52678744822792	0.210300245203172	-7.26003646240583	3.86985991493647e-13	3.42430602939782e-12
Varpa_4662.t01	1458.72767072192	1.16823644129729	0.160989616784868	7.2565949570426	3.96956093137816e-13	3.50756683427991e-12
Varpa_4571.t01	233.375695707998	1.28193317834122	0.176761510032964	7.2523321287658	4.09655827283073e-13	3.614678216478e-12
Varpa_5456.t01	370.42543555705	-1.11613602648414	0.153961741073726	-7.24943754662836	4.1850587689646e-13	3.68756727586515e-12
Varpa_5503.t01	6674.81086433647	-0.854596281149919	0.117944724458278	-7.24573553480318	4.30098631073617e-13	3.78438401687278e-12
Varpa_0508.t01	820.508503193088	1.44371351868882	0.199543720072677	7.23507368792663	4.65276441689567e-13	4.08815929664316e-12
Varpa_5373.t01	5654.93142641555	-1.17633447618865	0.162679369962595	-7.23099970487424	4.79451393975804e-13	4.2067993277877e-12
Varpa_2302.t01	413.190677209081	1.26169861083891	0.17475712219884	7.21972641208487	5.20922696892927e-13	4.56427505849041e-12
Varpa_3751.t01	2867.45445451926	-0.899854844915298	0.124676717215265	-7.2175051205561	5.29500023460956e-13	4.63294006541502e-12
Varpa_4165.t01	856.224857373082	1.09145330780386	0.151377659055042	7.21013466991853	5.58965679859598e-13	4.88392359385705e-12
Varpa_1775.t01	299.476678475411	-1.18291204593264	0.164355473079869	-7.19727809342737	6.14264020358909e-13	5.35960350260158e-12
Varpa_0880.t01	1561.9595323561	1.08853403559102	0.151355183098504	7.19191780094233	6.38874916212458e-13	5.56657587162275e-12
Varpa_3775.t01	4369.92041293804	-1.48351963185248	0.206376382764158	-7.18841764732261	6.55465023166384e-13	5.70318384552003e-12
Varpa_3686.t01	478.441633732388	1.11393906321899	0.155128965728933	7.18072900173553	6.93406775590225e-13	6.02493442790618e-12
Varpa_4510.t01	2383.22952310191	0.698021311704629	0.0972633556557642	7.17661144835549	7.14604026692433e-13	6.20050317751437e-12
Varpa_5579.t01	3175.97931516963	-1.23964298772613	0.172745554581602	-7.17612091800922	7.17171305063463e-13	6.21416022780751e-12
Varpa_5333.t01	350.558187941493	1.59262462403807	0.222774312358732	7.14904966903671	8.73807118257005e-13	7.56090917263599e-12
Varpa_6015.t01	2973.95986142149	1.42000392611183	0.198652550968715	7.14817866263122	8.79368147201445e-13	7.59851813382906e-12
Varpa_4485.t01	694.62260340048	1.49867011992823	0.209900167718216	7.13991863951316	9.33861777995177e-13	8.05826108019011e-12
Varpa_5508.t01	17316.6431869814	-0.976597585768662	0.136789728517907	-7.13940729578113	9.37342095102585e-13	8.07715171757819e-12
Varpa_3116.t01	715.957847227105	-1.19378716753189	0.167436076968552	-7.12980851645316	1.00508652781934e-12	8.64899768643437e-12
Varpa_0549.t01	1357.7506934126	-0.86564513329051	0.121523747733699	-7.12325902907012	1.05404457371705e-12	9.05783358952458e-12
Varpa_1020.t01	2276.73026878503	-1.48506982978108	0.208496113380231	-7.12276984786176	1.05779376674764e-12	9.077582722597e-12
Varpa_4920.t01	329.473457605228	-1.17068514464263	0.164621142862922	-7.11138997265648	1.14880026440241e-12	9.84506089602942e-12
Varpa_0792.t01	1353.35832381731	1.40720602312418	0.198034865055053	7.105849885236	1.19584338970961e-12	1.02341945910032e-11
Varpa_0060.t01	1539.2254931183	-1.1259981968551	0.158550482798283	-7.10182761340221	1.23117745409045e-12	1.05221941978004e-11
Varpa_0483.t01	2151.63182123887	0.909310703146441	0.128308726630342	7.08689679203327	1.37152587080941e-12	1.17056832848345e-11
Varpa_2937.t01	403.415469308221	-1.23217703963738	0.173902362870003	-7.08545312037231	1.3859008036558e-12	1.181225535105e-11
Varpa_1391.t01	6237.55038606312	-1.00817955221131	0.142427361515843	-7.07855247391608	1.45667967843321e-12	1.23986232221471e-11
Varpa_0495.t01	869.109740951062	1.60803627577439	0.227183306446688	7.07814452093881	1.46097324611708e-12	1.24182725919952e-11
Varpa_5840.t01	6744.47285482342	-0.951806590216827	0.134639370787231	-7.06930361194985	1.55713128478853e-12	1.32176571474044e-11
Varpa_4996.t01	765.990398788586	1.77120840077676	0.250647424149725	7.06653342552894	1.58851923100426e-12	1.3465821557131e-11
Varpa_0044.t01	655.955022836781	-0.97259875023144	0.137656711812408	-7.06539287061317	1.60162208046382e-12	1.35585219693933e-11
Varpa_5813.t01	172.618201994657	-1.43248170917157	0.202847458578837	-7.06186668153317	1.64280567536711e-12	1.38883679798603e-11
Varpa_3996.t01	414.881529856883	1.48684409690972	0.210922119930353	7.04925636723486	1.79876477894009e-12	1.51863326006062e-11
Varpa_4713.t01	9089.50258744536	1.39165619886981	0.197433626548656	7.04872935374483	1.80558949693047e-12	1.52234068636078e-11
Varpa_2233.t01	598.181514505938	1.15550611350471	0.163970469481972	7.04703790356438	1.82766547384526e-12	1.53887956990255e-11
Varpa_4079.t01	6019.75880959959	-1.03125876223491	0.146407123312043	-7.04377450294511	1.87100854466413e-12	1.57325664723371e-11
Varpa_5327.t01	2552.64192386272	-0.983664436325284	0.139845079579366	-7.03395814342563	2.00755371008407e-12	1.68580617587731e-11
Varpa_3650.t01	1545.90416034418	-0.858526727148144	0.122064791658959	-7.03336904507904	2.01605192854338e-12	1.69067303819938e-11
Varpa_4727.t01	742.372764980613	-1.11073967093797	0.158126928309786	-7.02435494580607	2.15057464736585e-12	1.80107028031068e-11
Varpa_1015.t01	2886.2454671892	1.02310882789857	0.14566390907172	7.02376336333816	2.15970471206526e-12	1.80629848645458e-11
Varpa_4668.t01	552.856720944488	-1.06205539610054	0.15123736039934	-7.02244070708588	2.18025539584163e-12	1.82105176987787e-11
Varpa_1833.t01	5257.67344074831	1.02945501678029	0.146646566307331	7.0199735507126	2.2191024971051e-12	1.8510273629186e-11
Varpa_3110.t01	2084.77630784902	-0.902691613957536	0.128709302901893	-7.01341389942574	2.32572112769865e-12	1.93491601417677e-11
Varpa_4956.t01	1000.90084527176	0.789680212614518	0.112595827287063	7.01340566201648	2.32585812445801e-12	1.93491601417677e-11
Varpa_1247.t01	389.694128287548	1.36988232202257	0.195479627075981	7.00780097912764	2.42092834679254e-12	2.01133170485181e-11
Varpa_4714.t01	9229.94527976051	1.24538615161397	0.178035229026718	6.99516695893414	2.64943227968164e-12	2.19825574823453e-11
Varpa_1836.t01	1293.4637066197	1.23999615271864	0.177656119731858	6.97975479026676	2.95695706306476e-12	2.45016203795141e-11
Varpa_R0062.r01	98168.5159193415	2.37449063727211	0.340719911902937	6.96903983101681	3.19111353215506e-12	2.64068865835477e-11
Varpa_4526.t01	282.414053957085	1.64722882529667	0.236599183452799	6.96210697458001	3.35220791547273e-12	2.77033193120177e-11
Varpa_3125.t01	205.484945031079	1.3861389442292	0.199318712141143	6.95438440946598	3.5410483903065e-12	2.92253281395217e-11
Varpa_3930.t01	1192.85987709611	1.08709082200942	0.156372658410366	6.95192390447559	3.60337771090936e-12	2.97005677990105e-11
Varpa_4770.t01	4833.67454705203	0.78354846654344	0.112819464103052	6.94515323905216	3.78049732756782e-12	3.11194622121899e-11
Varpa_2513.t01	5668.60281255888	0.864764404771732	0.124595252641969	6.94058871774738	3.90469267099678e-12	3.20995497368671e-11
MSTRG.4706.1	160.508750475969	1.48769722791856	0.214452065053857	6.93720168908115	3.99942658110575e-12	3.28351872590519e-11
Varpa_4792.t01	4130.85873667117	-1.00138375655901	0.144581837848685	-6.92606880268756	4.32696081773427e-12	3.54776761150008e-11
Varpa_1235.t01	725.822633612581	1.28940751283034	0.186222651188246	6.92401007397818	4.39034669657107e-12	3.59502734734929e-11
Varpa_0814.t01	451.235738656395	1.19356248452007	0.172468197484621	6.92047868492683	4.50120045157715e-12	3.68098170262309e-11
Varpa_0703.t01	352.114371639122	-1.75051284819079	0.253056082700212	-6.9174897102338	4.59716765141852e-12	3.75455363280343e-11
Varpa_2202.t01	401.005051939975	1.06311870759797	0.153723393216966	6.91579001315355	4.65263152933371e-12	3.79489737255693e-11
Varpa_4503.t01	4085.85720024264	0.861185881363145	0.124567014242101	6.913434399972	4.73058488711882e-12	3.85345560596554e-11
Varpa_3246.t01	7748.21083883214	0.801054038981209	0.11599647265049	6.9058482613939	4.99043186132534e-12	4.0598363750912e-11
Varpa_2647.t01	371.25459813099	-1.38927867770117	0.201378217754956	-6.89885278154409	5.24241639485374e-12	4.25929311249416e-11
Varpa_5075.t01	1858.01090909521	-1.1582410722039	0.16795039586461	-6.89632832504663	5.33637837196858e-12	4.3300107775662e-11
Varpa_5350.t01	384.826607237194	-1.36535697810981	0.198244163337793	-6.88724931479244	5.68814855247849e-12	4.60946338656806e-11
Varpa_4831.t01	2026.04789163695	1.24588103106296	0.180901795273998	6.88705730739664	5.69582815723225e-12	4.60971551767723e-11
Varpa_2176.t01	2198.91260922239	0.82267988576551	0.119462253982242	6.88652572960664	5.71714240733035e-12	4.62098745481378e-11
Varpa_3144.t01	412.490985633951	1.11662520512583	0.162188143814232	6.88475235529421	5.7888149306158e-12	4.67288080076547e-11
Varpa_5759.t01	8584.85615906558	-1.01112159203352	0.146921538520043	-6.88205148284358	5.89966823239141e-12	4.75622737910317e-11
Varpa_1079.t01	476.199014030794	0.949376315113709	0.138068033144812	6.8761486166603	6.14923495213876e-12	4.95104425490091e-11
Varpa_2765.t01	2603.46804573984	-1.14012460537455	0.165857558244363	-6.87411907809938	6.23740906823151e-12	5.01558240756508e-11
Varpa_1198.t01	971.3058393913	0.956485337855375	0.139166959845644	6.87293405644738	6.28946453297438e-12	5.05094866730266e-11
Varpa_3781.t01	261.237757755535	1.22200152122262	0.177997533528776	6.86527221471337	6.63645807677337e-12	5.32277970875566e-11
Varpa_6012.t01	882.77567580103	1.03713351210523	0.151267479738703	6.85628870062989	7.06724843370766e-12	5.6610379258995e-11
Varpa_1114.t01	1559.74322132728	-0.934174414993082	0.136286953645856	-6.85446691706492	7.15789333367545e-12	5.72631466694036e-11
Varpa_1409.t01	626.090873810573	0.94963856083999	0.138681872209428	6.84760412958595	7.50970279795908e-12	6.00008948965926e-11
Varpa_1519.t01	6640.58569862536	-0.916143709236114	0.133837349350217	-6.8452021329174	7.63679632007391e-12	6.09385175744673e-11
Varpa_5536.t01	4690.60933482815	0.723576216801884	0.105713265215125	6.84470596314865	7.6633109098394e-12	6.10721949706437e-11
Varpa_5128.t01	838.913715009639	1.14078852533819	0.166830544616838	6.83800756005591	8.03021606341056e-12	6.39147985912169e-11
Varpa_4264.t01	512.985573075053	0.910205996538614	0.133115673578583	6.83770717654288	8.04706669259974e-12	6.39675339630292e-11
Varpa_4559.t01	793.137489020362	-1.1176333911445	0.163486313055654	-6.8362505108549	8.12927398402357e-12	6.45390076701161e-11
Varpa_4633.t01	500.746227325312	1.00391310575321	0.146968477987504	6.83080562240409	8.44390814255441e-12	6.69519510010398e-11
Varpa_5485.t01	6465.8708135877	-0.856100373465392	0.12536309298482	-6.82896658882736	8.55284890727594e-12	6.77299022328079e-11
Varpa_3596.t01	157.100748139637	-1.65276407473473	0.24266735436111	-6.81082166608729	9.70428685998078e-12	7.67509716764093e-11
Varpa_3926.t01	5800.1201074982	1.61984096643622	0.237976097270757	6.80673809266333	9.98364426984601e-12	7.8860705242622e-11
Varpa_2150.t01	880.511983602176	-0.833024337032848	0.122492325056186	-6.80062474649533	1.04166427146409e-11	8.21771964978483e-11
Varpa_1667.t01	139.98875397111	1.94967870921834	0.28691934919282	6.79521515263192	1.08151003125942e-11	8.52131833193819e-11
Varpa_0287.t01	1244.32025068838	-1.01172726103553	0.148929019461091	-6.79335205923286	1.0955758066179e-11	8.62128584427872e-11
Varpa_3292.t01	724.014782119046	0.946500243371738	0.139408156822167	6.78941795765309	1.12586833648859e-11	8.84853305662387e-11
Varpa_5986.t01	1125.0338120972	0.999495448549655	0.147223559193539	6.78896403554358	1.12941588995905e-11	8.86527704841134e-11
Varpa_4464.t01	1730.5750454331	0.832732978434157	0.122672584175047	6.78825659403973	1.13496662453177e-11	8.89768321186815e-11
Varpa_5601.t01	764.454753027845	1.05074815421476	0.154805991246612	6.78751607578856	1.1408055118668e-11	8.93226443334004e-11
Varpa_5336.t01	791.632540000746	1.28067537949613	0.188910372307769	6.77927508082869	1.2078036844767e-11	9.44502481260778e-11
Varpa_0065.t01	756.829314034445	1.32216117513161	0.195179244476856	6.77408696132334	1.25194355744262e-11	9.77797614901504e-11
Varpa_5662.t01	889.702609583103	1.14716320205002	0.169369676241111	6.77313216574226	1.26023724842273e-11	9.8304790849534e-11
Varpa_0876.t01	580.878771930645	1.10603189963478	0.163444320699132	6.76702558341424	1.3145683918431e-11	1.0241519127485e-10
Varpa_1170.t01	1030.54354393346	0.790924882548799	0.116949245203125	6.76297552134749	1.35186085456833e-11	1.05189570972382e-10
Varpa_4758.t01	2540.32191251507	0.884765216485435	0.130846157659638	6.76187388541375	1.36218256292926e-11	1.05861044890502e-10
Varpa_3503.t01	10928.4029582269	-0.726019410703939	0.10739269507164	-6.76041708627971	1.37595055026075e-11	1.06798345439594e-10
Varpa_5006.t01	420.192667906552	0.987658243417079	0.14611075633536	6.75965458114639	1.38321111401766e-11	1.0722885662075e-10
Varpa_1791.t01	1471.94091069837	1.45611870309161	0.215596947823955	6.75389293674325	1.43929976768703e-11	1.11438853300125e-10
Varpa_1334.t01	136.830437673211	-1.54788427577592	0.22943505692072	-6.74650289519962	1.51451046568735e-11	1.17117150473919e-10
Varpa_3401.t01	4737.32133506433	-1.09310449595017	0.162070595659777	-6.7446194758539	1.53428593645924e-11	1.1849991133937e-10
Varpa_2554.t01	11650.990382272	-0.950656451708812	0.140992648277636	-6.74259589646708	1.55581487187013e-11	1.20014523285074e-10
Varpa_2586.t01	316.065035063574	-1.55750871533062	0.231013706614707	-6.7420619241796	1.56154497938184e-11	1.20308194470601e-10
Varpa_0945.t01	506.197194738247	2.19101006397675	0.325158849717349	6.73827597151768	1.60276936772565e-11	1.23332412847376e-10
Varpa_5372.t01	5328.19104165946	-0.99531574049821	0.147924808258609	-6.72852479726152	1.71391792655858e-11	1.31723225412168e-10
Varpa_4812.t01	2142.64396458781	1.31366064432985	0.195318903577519	6.72572198731636	1.74723890073652e-11	1.34119344331383e-10
Varpa_5027.t01	2126.44563443726	0.873708786120025	0.129932061910266	6.72435096676467	1.7637683850792e-11	1.35222242856072e-10
Varpa_1314.t01	31.37210238714	-3.11715227629046	0.463691707870567	-6.72246715518269	1.78673022415828e-11	1.3681498509589e-10
Varpa_1758.t01	4961.26753977411	-1.01129375754232	0.1505498282403	-6.71733584397151	1.85077076001571e-11	1.41200266764125e-10
Varpa_4336.t01	90.8483375338512	1.94046877370177	0.288869431999462	6.71745971967497	1.84919859822146e-11	1.41200266764125e-10
Varpa_4789.t01	458.621647659948	1.73136047390419	0.257739025154962	6.7174944611637	1.84875791334421e-11	1.41200266764125e-10
Varpa_0397.t01	1451.87830748842	1.18122344540311	0.175892858890479	6.71558500358798	1.87313192804009e-11	1.42732196611678e-10
Varpa_2755.t01	4589.70293472801	-0.737368484600303	0.109937282225556	-6.70717403298603	1.98429562348817e-11	1.51018898060122e-10
Varpa_2848.t01	5295.86508596949	-0.928926380381682	0.138542311784594	-6.70500129827473	2.01404576949085e-11	1.53096844883776e-10
Varpa_3590.t01	720.567775590475	-1.00408588032845	0.149939470976524	-6.69660812986099	2.13312626625216e-11	1.61951916525164e-10
Varpa_4594.t01	1193.96974860609	0.775703885775573	0.115849127107689	6.69581122570314	2.14478450297268e-11	1.62639658795116e-10
Varpa_3427.t01	452.754647478619	0.920438661604057	0.137649550085547	6.6868265172826	2.28061962986762e-11	1.72730707075688e-10
Varpa_1564.t01	4799.51681212724	-0.740790218565596	0.110797968823214	-6.68595486391612	2.29423735647036e-11	1.73551981887287e-10
Varpa_1676.t01	2988.94045141051	0.999594022127056	0.149655281634641	6.67931001972522	2.40069828566815e-11	1.81386092694927e-10
Varpa_4776.t01	2274.56640568756	0.690061120005925	0.103369909382874	6.67564791461695	2.46142261903667e-11	1.8574981790945e-10
Varpa_4094.t01	2126.58498529789	-0.791711807036454	0.118626462998257	-6.67398982508721	2.48940883888181e-11	1.87635442121019e-10
Varpa_4080.t01	5979.60067575813	-1.02591202439321	0.153819803377629	-6.66957050955645	2.56553101312066e-11	1.93140337161045e-10
Varpa_1281.t01	10565.5087901646	-1.17513072126605	0.176237896151765	-6.6678662587648	2.59549131046704e-11	1.94997360869537e-10
Varpa_5542.t01	7484.56617066659	0.706290869027479	0.105925415730642	6.66781304709256	2.59643225070851e-11	1.94997360869537e-10
Varpa_5267.t01	673.266307575729	-1.17563461823639	0.176415641313545	-6.66400444701453	2.66465396445505e-11	1.99880997621472e-10
Varpa_2028.t01	249.330228983406	1.3360079165541	0.200564564339539	6.66123610097119	2.71534018622484e-11	2.03420532915201e-10
Varpa_5839.t01	2359.52264840794	-0.796024268522479	0.119503898146277	-6.6610736626191	2.7183434385727e-11	2.03420532915201e-10
Varpa_2841.t01	2397.03533889231	0.815109973210771	0.122373161634504	6.66085571642979	2.72237805959177e-11	2.03479057835199e-10
Varpa_1715.t01	1580.34763145747	-1.28598153600324	0.193073351152115	-6.66058535955106	2.72739105358501e-11	2.03610482472885e-10
Varpa_0186.t01	1745.06092142583	-1.74797435219272	0.262636235068426	-6.65549577246001	2.82346671809157e-11	2.10531678049832e-10
Varpa_0303.t01	883.994399952761	1.16118894110216	0.174547955670753	6.65254964826108	2.88058599631142e-11	2.14535071344337e-10
Varpa_4542.t01	1533.11478554003	-1.63998505699834	0.246692715566664	-6.64788602789194	2.9733238972254e-11	2.21178529144377e-10
Varpa_4214.t01	236.780587425289	1.20861409271353	0.181946666912518	6.64268333805004	3.0802314915669e-11	2.28859004884115e-10
Varpa_3252.t01	262.575677290042	1.21729927249439	0.183262293141718	6.64238808554604	3.08641002010611e-11	2.29046038977269e-10
Varpa_2852.t01	3563.88984415679	-1.20268482041149	0.181111112163531	-6.64059099435901	3.12427884332342e-11	2.31581616633072e-10
Varpa_1072.t01	387.714140869014	-1.22626647503372	0.184699467961586	-6.63925288235675	3.15277091546548e-11	2.33416980439669e-10
Varpa_5944.t01	1066.89149383322	-1.47612555183002	0.222354827944437	-6.63860355754849	3.16668830716825e-11	2.34170236993435e-10
Varpa_2423.t01	254.753032817654	1.15948212053485	0.174662808274454	6.63840305781015	3.17099788230079e-11	2.34212074990245e-10
Varpa_3422.t01	4027.0794798936	-0.886004176483469	0.133497966571872	-6.63683649448296	3.20486806914551e-11	2.36434606610546e-10
Varpa_4541.t01	2418.36960434073	-1.85735924990553	0.279936519006387	-6.63493014951421	3.24656240275789e-11	2.39228438064232e-10
Varpa_4678.t01	1584.16356395053	1.08659882013036	0.163928728266869	6.62848319277767	3.39153730082918e-11	2.49617145341028e-10
Varpa_2228.t01	185.483255368485	-1.49207401540722	0.225402492443865	-6.61959856446047	3.60175623674854e-11	2.64777755782595e-10
Varpa_1521.t01	975.983748385528	0.925735302381317	0.139857535203389	6.61913068205485	3.61317334287744e-11	2.65305310246963e-10
Varpa_2370.t01	220.558533421126	2.13171468595	0.322080807563027	6.61857097937402	3.62687754494552e-11	2.65999366016168e-10
Varpa_0602.t01	206.534587843582	1.24839971777313	0.188878219251377	6.6095483254829	3.85494367489023e-11	2.82394937120764e-10
Varpa_0983.t01	3502.45800241032	0.937567499355415	0.142273105170937	6.58991380155057	4.400820054296e-11	3.22006201867553e-10
Varpa_2559.t01	2750.70441548515	0.924976999937908	0.140393315920743	6.58846893010272	4.44385219464327e-11	3.24774992169256e-10
Varpa_2603.t01	127.389455744192	-1.43583958801904	0.218043219728871	-6.58511459243933	4.54534683790469e-11	3.31805015378433e-10
Varpa_2655.t01	1357.10933062267	-1.26073762276986	0.191518677853503	-6.58284422647397	4.61532633988469e-11	3.36520764362688e-10
Varpa_4682.t01	1283.61957409547	0.801911182740979	0.121837648863146	6.5818011938307	4.64782805730633e-11	3.38496068993113e-10
Varpa_3499.t01	561.107337857697	-1.19789539892458	0.182167453312535	-6.57579264101265	4.83946597662226e-11	3.52043013369173e-10
Varpa_4601.t01	248.705072917293	1.26655449493364	0.192834113224223	6.56810391977129	5.09599735036896e-11	3.7027362861682e-10
Varpa_5053.t01	16245.9367304817	-0.780596395678707	0.11891065130864	-6.56456244321312	5.21858725811996e-11	3.78741089173996e-10
Varpa_1194.t01	187.904870285502	-1.36602391636598	0.208243216361932	-6.5597522946044	5.38972325307102e-11	3.90708095842553e-10
Varpa_1726.t01	3570.93825149889	0.683979826898759	0.104309419154894	6.55722016707892	5.48200486886246e-11	3.96937759949115e-10
Varpa_2384.t01	577.109751566622	0.931413777385942	0.142175955001399	6.55113431365224	5.71016705929302e-11	4.12980406045516e-10
Varpa_0780.t01	2190.91103427351	1.20491745625461	0.183994446639083	6.5486620833624	5.80548259631503e-11	4.19389135364282e-10
Varpa_5664.t01	3657.38821207797	0.626217505922897	0.0956336262175116	6.54808910517114	5.8277946299495e-11	4.20515377219885e-10
Varpa_4481.t01	98.0468774597499	1.5564386853251	0.237776163284987	6.54581461750489	5.91719449583085e-11	4.26474294538223e-10
Varpa_4007.t01	825.272938143889	1.01127936980136	0.154682146717481	6.53778985656576	6.24345639712086e-11	4.49471383433695e-10
Varpa_4415.t01	485.411546019342	1.0841335957274	0.165976044378583	6.53186789567384	6.49544377902364e-11	4.66884519669289e-10
Varpa_5537.t01	11715.4404646044	0.665715960571347	0.101919893108427	6.53175685597639	6.50026241419359e-11	4.66884519669289e-10
Varpa_2380.t01	8614.2887772932	-1.32717003354191	0.203502317669144	-6.52164579127614	6.95400820722581e-11	4.98902240188127e-10
Varpa_1461.t01	767.482140618486	-0.885614012424407	0.135855105515261	-6.51881288572496	7.08659879857072e-11	5.07832326275583e-10
Varpa_3619.t01	6011.66324179602	-0.753237683337941	0.115675156300507	-6.51166341527251	7.43231117840123e-11	5.31997010664509e-10
Varpa_0959.t01	2660.32516674062	0.838967601304945	0.128863591346827	6.51050923334058	7.48964646267525e-11	5.35488323091387e-10
Varpa_3387.t01	747.305839879117	-0.985288331874171	0.151364645471339	-6.50936900625673	7.54671315810468e-11	5.38952483071951e-10
Varpa_3550.t01	1226.22288668904	0.911163720459008	0.13999054278076	6.50875196538087	7.57777223554021e-11	5.4055351317605e-10
Varpa_0966.t01	8576.81868334454	-1.30695617609637	0.201211455609684	-6.49543621726807	8.27931595287502e-11	5.89787010834183e-10
Varpa_2948.t01	3401.05146731868	-0.6734516877753	0.103682922178836	-6.49530003228215	8.28680918355574e-11	5.89787010834183e-10
Varpa_3931.t01	3088.79426740072	1.20578607528429	0.185660601228831	6.49457163934381	8.32699986641637e-11	5.91973990503418e-10
Varpa_0788.t01	306.965175663225	1.64810555117599	0.253869878115043	6.49193028890626	8.47434724376147e-11	6.0176522539128e-10
Varpa_0127.t01	403.319091744366	1.08681923564523	0.16746813734029	6.48970755217066	8.60031515579731e-11	6.10017818760408e-10
Varpa_0171.t01	6312.18358266777	1.89541453282663	0.292200575146395	6.48668994534664	8.7742642746554e-11	6.21651158575812e-10
Varpa_2649.t01	549.942688422739	-0.850577795710648	0.131173717161664	-6.48436145681808	8.91083621261548e-11	6.30613024277403e-10
Varpa_5507.t01	2753.31575191181	-0.765131388237473	0.11813106935794	-6.47696996561594	9.35828114330125e-11	6.61530020706131e-10
Varpa_2314.t01	399.994734143194	-1.2005765624198	0.185369971615324	-6.47665073235925	9.37809289862185e-11	6.62182270584405e-10
Varpa_4105.t01	1457.62837016636	0.886466949646864	0.136901643342162	6.47521043579656	9.46798937830359e-11	6.67776116692979e-10
Varpa_3924.t01	4189.38652733404	0.956459918894049	0.147802423039649	6.47120594658637	9.7223812527137e-11	6.84946138704694e-10
Varpa_5049.t01	7985.91235166413	-0.824495702009072	0.127529216216418	-6.46515148818838	1.01197378106051e-10	7.12138129844158e-10
Varpa_1003.t01	1697.88020851792	0.662837376514833	0.102601013368812	6.46033947181574	1.04468360766206e-10	7.3433041005998e-10
Varpa_5218.t01	2395.21389904301	0.843784386510681	0.13079482076917	6.45120641282741	1.10963242226446e-10	7.79108915116324e-10
Varpa_0253.t01	3853.52393219047	4.03812125166691	0.626051483763634	6.45014245057122	1.11745067502718e-10	7.83718769391257e-10
Varpa_0168.t01	668.307045514175	1.05182504775805	0.16332673097119	6.44000551228562	1.19469163113402e-10	8.36953062080006e-10
Varpa_0388.t01	715.026488334049	-1.01971358062961	0.158405402884332	-6.43736616341432	1.21564429743279e-10	8.49792448606365e-10
Varpa_3311.t01	4616.13949063136	-1.14006563527919	0.177101570377801	-6.43735474985991	1.21573568015137e-10	8.49792448606365e-10
Varpa_0372.t01	5498.90357870631	0.856478631076036	0.133069721232527	6.43631491178539	1.22408938456396e-10	8.54676695293765e-10
Varpa_3645.t01	102506.413844118	-0.826901122871221	0.128565360428501	-6.43175673536951	1.26137504052611e-10	8.7972823339257e-10
Varpa_3028.t01	901.194474414717	-1.4311880443499	0.222713786039	-6.42613135811574	1.3089230530283e-10	9.11873342956018e-10
Varpa_2943.t01	188.787802295539	-1.42617240941213	0.222152995705304	-6.41977572656286	1.3647525585707e-10	9.49709900602704e-10
Varpa_0431.t01	1674.49318044687	1.10252285580402	0.171789150837284	6.41788407725651	1.38181408502648e-10	9.6051432399174e-10
Varpa_1215.t01	2101.2160313742	-0.68448586306202	0.106837060557503	-6.40682043749801	1.48585637755257e-10	1.03168895648933e-09
Varpa_3881.t01	594.421970863628	0.886110912933438	0.138521228483652	6.39693224376808	1.58529629522413e-10	1.09951370542374e-09
Varpa_1628.t01	669.181326882864	1.08647096900207	0.169856320918084	6.39641176218596	1.59070685682009e-10	1.10204452893316e-09
Varpa_4712.t01	41904.1520368848	1.37297007956637	0.214794555676569	6.39201526892398	1.63713545903989e-10	1.13295568935327e-09
Varpa_3826.t01	786.337908372341	-1.29414657529245	0.202515738998306	-6.39035060530915	1.65505832956367e-10	1.14409336019341e-09
Varpa_1605.t01	497.077847194513	1.13069753434109	0.177055874628194	6.38610572349254	1.70163379474736e-10	1.17499128255402e-09
Varpa_2237.t01	825.696962040354	1.31042113103778	0.205337557382511	6.38178980865481	1.75030099063703e-10	1.20726383654082e-09
Varpa_0227.t01	927.594642080943	0.737046169151648	0.115500621670924	6.3813177668566	1.75570563056918e-10	1.20965797630405e-09
Varpa_4645.t01	1772.78022714241	-1.06496330704947	0.167031999236805	-6.37580410888602	1.82005443204161e-10	1.25261391934569e-09
Varpa_0334.t01	4072.61408564285	-1.2656625092442	0.198585536522862	-6.37338716306004	1.84898327579763e-10	1.27112520586703e-09
Varpa_1778.t01	1551.42341553762	0.712310713350673	0.111852085503964	6.36832751165316	1.91100519056275e-10	1.31232145687822e-09
Varpa_1257.t01	2061.23490597659	0.889767510424668	0.139848842088604	6.36235164436284	1.9868791583939e-10	1.36285175438246e-09
Varpa_1721.t01	2401.37488590255	-1.26767040016837	0.199250569152477	-6.36219211598981	1.98894445612402e-10	1.36285175438246e-09
Varpa_5252.t01	2644.95943816966	-1.13107375447693	0.177792955708446	-6.36174672933454	1.99472166082697e-10	1.36531495734502e-09
Varpa_1905.t01	3666.02103918392	-1.08056997635223	0.170005150559904	-6.35610140512466	2.06938445711515e-10	1.41487094685381e-09
Varpa_0648.t01	2100.68966656087	1.40685845278091	0.221369953104666	6.35523671144172	2.08105906546387e-10	1.42129972855262e-09
Varpa_5923.t01	1987.75477891682	-0.69767996034899	0.109871496673503	-6.34996319766385	2.15366444228934e-10	1.46928296084647e-09
Varpa_0610.t01	1146.51001056384	-1.14406184262321	0.180315838102096	-6.34476624274923	2.22763426477075e-10	1.51809149895488e-09
Varpa_4663.t01	8244.70625489622	0.801182826926158	0.126293606059257	6.34381147174023	2.24149107420404e-10	1.52587248751039e-09
Varpa_3837.t01	717.433136092902	-1.03987307766717	0.164121749847708	-6.33598580707363	2.35828497884618e-10	1.60363378561541e-09
Varpa_3526.t01	1613.39885387303	0.836944864914427	0.13219564964352	6.33110746965832	2.43407724970539e-10	1.65337538264462e-09
Varpa_0212.t01	1800.43314161371	-0.924846315127996	0.146113779863698	-6.32963103131502	2.45748128287433e-10	1.66746235419326e-09
Varpa_2839.t01	9188.08766149761	-0.950140066624375	0.150162625226996	-6.32740713734911	2.49314915781497e-10	1.68983110848217e-09
Varpa_4432.t01	402.281602144915	-0.996536631259874	0.157600418322029	-6.32318519119427	2.56225912493961e-10	1.73479362398509e-09
Varpa_4418.t01	634.961032357021	0.86816282289077	0.137309003090416	6.32269409398519	2.57041847011898e-10	1.73843653503399e-09
Varpa_2617.t01	1012.23777009816	-1.03288946014394	0.163434630826925	-6.31989349452966	2.61743636061365e-10	1.76832417624179e-09
Varpa_4153.t01	1224.90854731058	-0.776531878714048	0.122936415448062	-6.316532622851	2.6749700187591e-10	1.8052440601248e-09
Varpa_0219.t01	1184.14761976371	-0.796963377554774	0.126203155990314	-6.31492430835836	2.70293736082392e-10	1.82215260014165e-09
Varpa_0110.t01	834.306258134761	-0.943662315652342	0.149454919209359	-6.31402646794414	2.71867410278069e-10	1.83078850236771e-09
Varpa_5870.t01	16903.5136170736	-1.70830216575572	0.27057646548655	-6.31356523444808	2.7267930462518e-10	1.83428142982271e-09
Varpa_0359.t01	1075.94311768857	1.41552136520689	0.224216773361036	6.31318230116352	2.73355168264006e-10	1.83685277407049e-09
Varpa_1588.t01	1650.9747726034	1.00109631506062	0.15867234747002	6.30920466623697	2.80473019531977e-10	1.88266009677258e-09
Varpa_0847.t01	905.814828239657	1.19871431755748	0.190033323827131	6.30791638759064	2.82816919396782e-10	1.89635867925645e-09
Varpa_5981.t01	261.702422693002	1.40572149724858	0.222905581809481	6.30635395416012	2.85685295047746e-10	1.91354090558747e-09
Varpa_0719.t01	466.588117351899	-1.09917962003449	0.174324789470139	-6.3053546393227	2.87534750959285e-10	1.92386887914576e-09
Varpa_4451.t01	125.5322883386	1.44915123867524	0.229903217642367	6.30330994727316	2.91355420166933e-10	1.94734990231232e-09
Varpa_1594.t01	896.188767645337	0.812326377618643	0.129018677745199	6.29619208486171	3.05046331080334e-10	2.03668073344564e-09
Varpa_5031.t01	480.811698371656	1.15294998077413	0.18329408148579	6.29016480744097	3.1712910557575e-10	2.11509561245404e-09
Varpa_1812.t01	1009.87255401601	0.87246391733295	0.138710230071626	6.28983108803462	3.17811588912072e-10	2.11739009609576e-09
Varpa_1152.t01	836.857739413542	0.815555390602443	0.129809914634492	6.28268952259013	3.32765218076314e-10	2.21465872796321e-09
Varpa_1581.t01	773.64172045911	1.09982618821757	0.175443547831146	6.26883234985699	3.63765518606218e-10	2.41840285271041e-09
Varpa_5615.t01	3963.67037602958	-0.900883093555677	0.143771159077943	-6.26609049640671	3.70225227562892e-10	2.4587356938784e-09
Varpa_3839.t01	458.099410109019	-1.38115674808655	0.220471214697786	-6.26456723604392	3.73862224394901e-10	2.48025670818081e-09
Varpa_5484.t01	3179.42454122152	-0.933327476919431	0.149012971148479	-6.26339753999971	3.76678690399499e-10	2.49629437196956e-09
Varpa_3825.t01	773.165639086517	-0.822960260616317	0.131472598606075	-6.25955727156586	3.8607193318833e-10	2.55583705187957e-09
Varpa_5832.t01	1686.16040710075	1.70340264211514	0.272253256280383	6.2566841821751	3.93248621136637e-10	2.6005955325907e-09
Varpa_4988.t01	2408.38163719027	1.05426794303785	0.168601723549472	6.2530081000536	4.02621247666493e-10	2.6597661303079e-09
Varpa_3435.t01	598.151062602047	0.895156078753116	0.143180364772456	6.25194718686259	4.05366486198286e-10	2.67507672748573e-09
Varpa_4411.t01	59.1882954087264	2.24037684069501	0.358366142064855	6.25164204348736	4.06159458605627e-10	2.67748532459094e-09
Varpa_5316.t01	1360.71370346633	-1.26720350707831	0.20275135195975	-6.25003727388152	4.10354740556747e-10	2.7022939546558e-09
Varpa_4659.t01	4573.88627386559	1.42522523623273	0.228190683310662	6.24576435617404	4.21732585295121e-10	2.77429974091091e-09
Varpa_2276.t01	567.422696505626	-1.01234861894584	0.162296516116849	-6.23764849158544	4.44197390134875e-10	2.91901142088632e-09
Varpa_0758.t01	1981.57817172454	0.693246210648305	0.111154090339033	6.23680341887396	4.46602628948943e-10	2.93173771952213e-09
Varpa_2529.t01	705.992936366996	0.864446154595229	0.138661688015807	6.23421052321737	4.54062116868462e-10	2.97758134499905e-09
Varpa_1707.t01	571.859553653425	0.774873803261291	0.12433032546833	6.23237975403412	4.59402149829521e-10	3.00944486841203e-09
Varpa_2835.t01	943.929536324443	0.721326476105515	0.115764864654134	6.23096203032409	4.63579466781197e-10	3.0336329960075e-09
Varpa_3255.t01	170.151446003553	1.73322640596532	0.278228615892106	6.22950446850315	4.67912811580552e-10	3.05879054257882e-09
Varpa_2548.t01	2683.9625839794	0.735127675079292	0.118031520697371	6.22823183786757	4.7172866341331e-10	3.08051619865727e-09
Varpa_2457.t01	2482.17235605939	-0.80879117548338	0.129893324680849	-6.22657998377207	4.76726898872066e-10	3.10990978033748e-09
Varpa_1547.t01	643.3549859383	1.1103757062031	0.178413716084327	6.22360057608059	4.85873098669903e-10	3.16495643639479e-09
Varpa_1771.t01	1470.4504462893	-1.15270821040928	0.185218565391922	-6.22350253048419	4.86176971767167e-10	3.16495643639479e-09
Varpa_2396.t01	478.883861303038	-0.869789756898503	0.139886861075439	-6.21780880785821	5.04145309607639e-10	3.27851669116985e-09
Varpa_1478.t01	1117.10186784223	-0.820758741915027	0.13227275708353	-6.20504750949373	5.46803812523465e-10	3.55223743628951e-09
Varpa_5909.t01	1474.22243644088	1.23379924521145	0.198866655680182	6.20415343633904	5.49921135272873e-10	3.56878280318163e-09
Varpa_3347.t01	404.83837505261	1.70491502684765	0.274841923090723	6.20325679457888	5.53064828475779e-10	3.58546483621189e-09
Varpa_4420.t01	464.085237736257	1.41268751098748	0.227860248625813	6.19979798805262	5.65356793007861e-10	3.6613582785271e-09
Varpa_2343.t01	334.657308435837	1.26556446886941	0.204149569756819	6.19920223381778	5.67500737108786e-10	3.67144220408745e-09
Varpa_1582.t01	1358.90042621474	0.732898873569012	0.118231407372174	6.19885096404173	5.68768569332527e-10	3.67584315056228e-09
Varpa_1883.t01	13133.3969715683	-1.33722584030186	0.215838458217286	-6.1954938491808	5.81025616657941e-10	3.75118292859864e-09
Varpa_1233.t01	1081.46212901001	1.04783873030938	0.169152140867412	6.19465248820418	5.84137646874845e-10	3.76738672046292e-09
Varpa_4490.t01	222.569221788774	1.52195821342143	0.245853340308811	6.19051265079309	5.9968854242357e-10	3.8636987862017e-09
Varpa_4677.t01	1000.99839688514	0.805530655769349	0.13018656126763	6.18751004655072	6.11219527348084e-10	3.93393967396051e-09
Varpa_1635.t01	1596.55323116812	0.706242823817561	0.114185272499857	6.18506054551338	6.20786389477479e-10	3.99140765937421e-09
Varpa_0499.t01	56.8274795223184	1.88955993713505	0.305582525098305	6.18346856230469	6.27082266139910e-10	4.02774810777338e-09
Varpa_2367.t01	1983.00248036095	0.707887937315442	0.114629761502939	6.17542885926088	6.5984113051144e-10	4.23381139741495e-09
Varpa_3395.t01	508.475348104383	1.21886047770185	0.197402191827642	6.17450326370273	6.63718104608576e-10	4.25432424429431e-09
Varpa_0037.t01	227.03793942859	-3.99690403009962	0.647542814576411	-6.17241661883652	6.72539983228089e-10	4.30645868482592e-09
Varpa_4955.t01	921.097877624702	1.0096913005957	0.163695789837702	6.16809571948531	6.91173022139519e-10	4.42124583487201e-09
Varpa_3542.t01	2741.82125333244	-0.923782529251307	0.149808397672374	-6.16642687328908	6.98503607128505e-10	4.46357361204896e-09
Varpa_2675.t01	341.578060578603	-1.48011098368714	0.240067049157757	-6.16540665984737	7.03022301813317e-10	4.48786481647358e-09
Varpa_3498.t01	230.242214858696	-1.39504936552894	0.226329286237161	-6.16380402519858	7.10178278159429e-10	4.52892488090254e-09
Varpa_4676.t01	278.434862100494	1.31700880455736	0.213898644840398	6.15716291956904	7.40596521601814e-10	4.71809759586655e-09
Varpa_0502.t01	227.847104314827	1.54229738334725	0.250532036811204	6.15608847067131	7.45635806372285e-10	4.74536887554935e-09
Varpa_5147.t01	7990.22333686756	0.675167516187016	0.10977029018059	6.15073090429347	7.7126681825457e-10	4.9035012347567e-09
Varpa_3544.t01	864.641293486065	-1.06671582325821	0.173869278313211	-6.13515989487577	8.50735840889252e-10	5.40325220365803e-09
Varpa_3437.t01	812.154170680403	-1.19227720267681	0.194590424158993	-6.12711138191794	8.94888293840297e-10	5.67791193333154e-09
Varpa_2372.t01	683.810945380317	1.37753643255786	0.224962886752136	6.12339418490676	9.16026974555872e-10	5.8061446330512e-09
Varpa_3314.t01	1074.22394777714	1.40295735769752	0.229236993356738	6.12011760036583	9.35063219260125e-10	5.92080516163091e-09
Varpa_1192.t01	107.423595502581	-1.94201156200414	0.317345865186598	-6.11954266636576	9.38443012474561e-10	5.9361976603042e-09
Varpa_5077.t01	355.46720689577	-1.07712453457955	0.176068847874709	-6.11763266234372	9.49756865061194e-10	6.00169590689175e-09
Varpa_2857.t01	595.710444786873	-1.0320003311672	0.168723156275258	-6.11653049853795	9.56345908209967e-10	6.03723511782195e-09
Varpa_3145.t01	165.737301893513	1.4214237343636	0.232457287630894	6.11477381006269	9.66940132954145e-10	6.09796116104953e-09
Varpa_3655.t01	440.923847412415	-0.921477597918018	0.150704787899302	-6.11445469492136	9.68876895161617e-10	6.10402201020249e-09
Varpa_1823.t01	601.338137351572	1.4976516171593	0.245006454004401	6.11270271734309	9.79577518900322e-10	6.16522832820967e-09
Varpa_2507.t01	2021.99825480383	0.722492016920937	0.118254012059783	6.1096617724537	9.98425061882511e-10	6.27753486144421e-09
Varpa_6013.t01	1028.50280172228	1.0780255923062	0.176529181509814	6.10678406304326	1.01658627260743e-09	6.38530494119686e-09
Varpa_3958.t01	112.986810255861	-1.92914982915845	0.316120262185374	-6.10258202312634	1.04368518895771e-09	6.54894136621811e-09
Varpa_1689.t01	380.776966999181	-1.57036636946064	0.257426542238812	-6.10025040853723	1.05902426796193e-09	6.63257647922843e-09
Varpa_3182.t01	2089.72502029071	-0.638041947488826	0.104593031588245	-6.1002338090804	1.05913425555454e-09	6.63257647922843e-09
Varpa_3501.t01	5223.16359539936	-0.570814742070329	0.0936303433368264	-6.09647173904806	1.08435109224096e-09	6.78370043305946e-09
Varpa_1276.t01	1026.79821890243	0.699887105030866	0.114807908776496	6.09615759479935	1.08648305996243e-09	6.79024777534962e-09
Varpa_4362.t01	1841.30531220384	0.749971407157863	0.123030139415279	6.09583481512924	1.08867788964775e-09	6.79717452857919e-09
Varpa_2967.t01	167.527469006427	-1.30434858850772	0.213980612542769	-6.09563910023399	1.09001081190602e-09	6.79871150476976e-09
Varpa_5293.t01	597.632769267458	-0.822081204996525	0.13486938862807	-6.09538764399373	1.091725697973e-09	6.80262546466044e-09
Varpa_5633.t01	145.219907325071	-1.73163179862076	0.284417193983106	-6.0883513207138	1.14079324471821e-09	7.10129605866383e-09
Varpa_4830.t01	13955.2058681807	-0.906581012587203	0.148938678502324	-6.08694142920744	1.15088048244276e-09	7.15696649916691e-09
Varpa_3280.t01	8418.23590292475	0.922399276551099	0.151597886844578	6.08451275773235	1.16846098717606e-09	7.25907838706397e-09
Varpa_3244.t01	2237.04304778268	-1.12458733940861	0.184836514588918	-6.08422714478105	1.17054558939134e-09	7.26481468971449e-09
Varpa_5954.t01	1347.51076612922	-0.690719580207156	0.113563470086266	-6.08223383525062	1.18519544069951e-09	7.34844665710219e-09
Varpa_5442.t01	1708.98956470222	-0.848814847021596	0.139598296470948	-6.08040977919989	1.19875788645725e-09	7.42517756205602e-09
Varpa_3176.t01	2230.1210126166	-0.72261193859822	0.119044697013944	-6.07008927506936	1.27839163999813e-09	7.91060148350967e-09
Varpa_0258.t01	2229.659212787	0.772449046731674	0.127599315338383	6.05370839712736	1.41548745206832e-09	8.75028606733144e-09
Varpa_5291.t01	338.634038744566	1.1878623464928	0.196458688219288	6.04637217757917	1.48143661887676e-09	9.14893137975615e-09
Varpa_3748.t01	4143.52043836265	-0.954962668796891	0.157965319617363	-6.04539446449438	1.49044886482368e-09	9.19551094510544e-09
Varpa_2601.t01	318.703364228642	-1.14924545237082	0.190173009171991	-6.04315752994921	1.51126965779546e-09	9.31478126026445e-09
Varpa_1280.t01	12254.3880439669	-0.761206025046619	0.126066128766344	-6.03814864861497	1.55892426503959e-09	9.59904547449575e-09
Varpa_1377.t01	1672.5316513147	1.45203942287467	0.240511384505838	6.03730017129157	1.56714044685932e-09	9.6401481175535e-09
Varpa_1073.t01	919.390138795933	-1.09015250653294	0.180723915333409	-6.03214303166114	1.61799468270944e-09	9.9431971856879e-09
Varpa_0635.t01	1125.03129234536	-0.92473188851084	0.153438566621612	-6.02672397736403	1.67316388490607e-09	1.02721425554194e-08
Varpa_4709.t01	851.306419462939	-0.75763557062201	0.125760048513304	-6.02445354926737	1.69681926312967e-09	1.04071581471953e-08
Varpa_3672.t01	266.399644174603	1.12052250912552	0.186029909188824	6.0233459985629	1.70847668502228e-09	1.04581508233849e-08
Varpa_5949.t01	1616.93479449901	-0.700455481636103	0.116289846506146	-6.02335889745182	1.70834047086879e-09	1.04581508233849e-08
Varpa_1885.t01	4589.27567325453	-0.660799353928509	0.109735918073239	-6.02172347514771	1.72569543019377e-09	1.05532264040002e-08
Varpa_5965.t01	147.219982950528	-1.47747699068958	0.245474828237965	-6.01885334351799	1.75656923885031e-09	1.07315401936011e-08
Varpa_4600.t01	637.958175764512	0.826482294720098	0.137466203660129	6.01225808754777	1.82956735032904e-09	1.11666081401546e-08
Varpa_5964.t01	68.4451719967011	-1.84269019802803	0.306506387392402	-6.01191451083513	1.83345008204689e-09	1.11793993306874e-08
Varpa_4991.t01	2570.82276192093	0.62549246825765	0.104069557378049	6.01033082119732	1.85145126798877e-09	1.12781685808547e-08
Varpa_4788.t01	1315.40033972035	0.76620226801247	0.127507006611212	6.00909933011553	1.86556805637595e-09	1.13531067710972e-08
Varpa_0191.t01	1126.17578466571	-1.26108713005606	0.209883704112252	-6.00850425901381	1.87242698407339e-09	1.13837737729476e-08
Varpa_4058.t01	753.031918030089	-1.00974682229689	0.168112257547208	-6.00638428767362	1.89706252802861e-09	1.15223525974243e-08
Varpa_3665.t01	1813.97485072422	-0.861296226529693	0.14349169751445	-6.00241157815392	1.94408138000196e-09	1.17964821661419e-08
Varpa_4578.t01	888.272961586786	0.977149547712249	0.162842486972333	6.000581088388	1.96612633586748e-09	1.19186883306075e-08
Varpa_2935.t01	213.307013500642	-1.27792923685651	0.213010444846703	-5.99937358835245	1.98080161983751e-09	1.1996026073285e-08
Varpa_3618.t01	32688.9511074261	-0.73611435146774	0.12285344511417	-5.9918087830883	2.07519845848034e-09	1.25555527623336e-08
Varpa_3239.t01	1439.89746154959	-0.806896331693956	0.134689526657151	-5.9907874926897	2.08827364449667e-09	1.26224540289576e-08
Varpa_1436.t01	2609.61494725953	-0.913923948587949	0.152582275693808	-5.98971239898108	2.10212435852994e-09	1.26939092538256e-08
Varpa_1699.t01	269.62057226743	1.0329189225637	0.17245764253196	5.98940648497082	2.10608185743881e-09	1.27055430088112e-08
Varpa_5625.t01	698.540830347919	-0.887130101573271	0.148262079383905	-5.98352663917631	2.18357304764326e-09	1.3160340063638e-08
Varpa_2008.t01	145.397311537602	1.38408407686933	0.231331940090789	5.98310841263914	2.18918948978013e-09	1.31814912878388e-08
Varpa_5704.t01	1726.93444026764	-0.742179048166686	0.124068770312673	-5.98199729308415	2.2041793662383e-09	1.32589866492181e-08
Varpa_0188.t01	340.152746573629	-0.895305552569005	0.149717289435008	-5.97997436333267	2.23172740947961e-09	1.3411802760523e-08
Varpa_2007.t01	418.391256659544	1.39140241273841	0.232873467230239	5.97492891434794	2.3019053427089e-09	1.3820268545093e-08
Varpa_1153.t01	1042.65036662213	1.13938965734738	0.190736523898749	5.97363123778127	2.32029964785635e-09	1.39173486068929e-08
Varpa_0225.t01	607.403368950194	1.00101324986801	0.167727408352749	5.96809585087475	2.4003835174676e-09	1.43839073613767e-08
Varpa_2279.t01	125.850001683905	-1.43245283121881	0.240161691890299	-5.96453505945955	2.45331591252332e-09	1.46870280849243e-08
Varpa_2267.t01	166.382842571235	1.58926808597052	0.266474005244091	5.96406424151858	2.46039932547096e-09	1.47153519886676e-08
Varpa_4395.t01	772.864085858771	-0.938334626564897	0.157382800637656	-5.96211671645895	2.48991186617803e-09	1.48776395747944e-08
Varpa_5788.t01	748.013648848793	1.02858879584092	0.172869939263787	5.95007321817456	2.68022563973881e-09	1.59995148876011e-08
Varpa_1290.t01	1690.09558764447	0.786559249535811	0.132221773465206	5.94878762341511	2.7013586681905e-09	1.61102953557672e-08
Varpa_4806.t01	1590.2625564363	-0.703775821836751	0.118353847131731	-5.94637047204248	2.7415328407654e-09	1.6334313763646e-08
Varpa_2815.t01	2615.9345510837	0.808830714075458	0.136036082654501	5.94570718512743	2.7526583278375e-09	1.63694206263797e-08
Varpa_4963.t01	8369.59736873295	1.20910552894945	0.203356556483689	5.94574155786531	2.75208070618046e-09	1.63694206263797e-08
Varpa_6017.t01	4228.27908251683	0.830885012693038	0.139974885588666	5.9359577912762	2.92134957176299e-09	1.73560901433516e-08
Varpa_0328.t01	4731.80492814548	0.668182788476598	0.112700020540759	5.92886128388011	3.05042636442606e-09	1.81057564856256e-08
Varpa_3921.t01	1778.53580790426	1.20928626534606	0.204005209038047	5.92772248830434	3.07165020653208e-09	1.82144489972177e-08
Varpa_2047.t01	2377.33707485933	-1.08893032390709	0.18385669421354	-5.92271240688333	3.16674378305536e-09	1.87605578662825e-08
Varpa_1209.t01	538.573457188076	-0.814749345791919	0.137666488227111	-5.91828379066236	3.25318292564386e-09	1.925441095821e-08
Varpa_3352.t01	823.280140128412	0.896664696110383	0.151704953095515	5.91058286373706	3.40899308819231e-09	2.01575243475719e-08
Varpa_1524.t01	238.188540554924	1.82674353833059	0.309348722691456	5.90512714077887	3.52374887853579e-09	2.08164050841548e-08
Varpa_1144.t01	3910.29208097434	1.15996474989816	0.196509911263057	5.90283076534178	3.57316764140857e-09	2.1088430910049e-08
Varpa_3594.t01	412.798298165882	-1.12769486932527	0.191134181189192	-5.90001674378188	3.63464685333261e-09	2.14310562812901e-08
MSTRG.1478.1	57.8956090657881	1.96217227061943	0.332830745622161	5.89540568721061	3.73761942353081e-09	2.2017464325432e-08
Varpa_3436.t01	169.902757464605	-1.07858597689994	0.183043208176808	-5.89252115739852	3.80347378631164e-09	2.23843198562235e-08
Varpa_1951.t01	186.142571570293	1.26304002481526	0.214412098470448	5.89071248229651	3.84534084348548e-09	2.25882181378828e-08
Varpa_5572.t01	203.170083481067	-1.09812013601463	0.186414498137328	-5.8907442660692	3.84460125793429e-09	2.25882181378828e-08
Varpa_5793.t01	3464.86881321002	-0.714535828714701	0.12139704982809	-5.88594063633799	3.95796371538749e-09	2.32279746749195e-08
Varpa_3093.t01	915.333068925522	-2.18351681488728	0.371233887065472	-5.88178205429341	4.05872565547353e-09	2.37969894101616e-08
Varpa_1016.t01	594.615738288978	1.10948683626115	0.188770623310937	5.87743377015629	4.16675335228879e-09	2.44074990373771e-08
Varpa_4556.t01	320.910967762699	1.74958214060269	0.297799574910028	5.87503236406996	4.22760746753688e-09	2.47407973030035e-08
Varpa_5502.t01	1920.94949664593	-0.728886634184208	0.124123062356165	-5.87229013164936	4.2981565797269e-09	2.5130156600721e-08
Varpa_2966.t01	156.261382033594	-1.41781207703113	0.241465929109279	-5.87168584098453	4.31385646766062e-09	2.51983996841128e-08
Varpa_1720.t01	3078.69051283589	-1.37493690797022	0.234227984136021	-5.87007958524617	4.35585992820084e-09	2.54200183869631e-08
Varpa_1648.t01	402.670267616858	1.47714480536746	0.251702894404646	5.86860476460295	4.39477669252083e-09	2.56232273890124e-08
Varpa_4083.t01	223.681289509215	1.01932086960852	0.173714181618926	5.86780457478474	4.41603305044265e-09	2.57231869306976e-08
Varpa_5771.t01	2861.68462664248	-0.784509803256941	0.133756533075288	-5.86520736759349	4.48571730796278e-09	2.61047883522001e-08
Varpa_0477.t01	1458.78033552614	0.711824735892394	0.121391170012597	5.86389220746886	4.52141061565698e-09	2.62392809012524e-08
Varpa_1591.t01	926.147428704872	-0.871475480427574	0.148611960466921	-5.8641005588615	4.51573761316941e-09	2.62392809012524e-08
Varpa_3409.t01	456.731638271848	-1.04359870786108	0.177965723273408	-5.86404330376476	4.51729586732973e-09	2.62392809012524e-08
Varpa_1040.t01	415.704599610685	0.862878601530644	0.147254265877506	5.8597867870832	4.63461839807233e-09	2.68713370698244e-08
Varpa_1968.t01	2990.88477078709	-0.664964164770929	0.113491714316098	-5.85914283503432	4.65262394927148e-09	2.69507550246689e-08
Varpa_0899.t01	207.878420774849	1.1381526683268	0.194266638017561	5.85871398167662	4.66465286566468e-09	2.69954378608679e-08
Varpa_4203.t01	2930.86223880271	0.783248117873126	0.133866376340705	5.85096974523065	4.88715126391683e-09	2.82569485277853e-08
Varpa_2315	438.735416591596	-1.17871753650629	0.201521635716815	-5.84908678571202	4.94279162129190e-09	2.85522662814424e-08
Varpa_4073.t01	3382.27451730437	0.784449813378167	0.134232012397218	5.84398460075852	5.09667415448586e-09	2.94082991634647e-08
Varpa_5472.t01	305.461205611329	1.27503911659391	0.218184276383797	5.84386344298733	5.10038436578631e-09	2.94082991634647e-08
Varpa_2968.t01	116.684909753742	-1.46291478577664	0.250416308541318	-5.84193096008066	5.15991919125482e-09	2.96968302304417e-08
Varpa_3094.t01	210.997710466791	-1.24505188490195	0.213120047021052	-5.84202144427532	5.15711658039117e-09	2.96968302304417e-08
Varpa_0403.t01	314.901718801332	1.26372721644645	0.216416693677826	5.83932410652076	5.24130190026632e-09	3.01374859265313e-08
Varpa_4026.t01	551.997879330336	-0.967743485065077	0.165750012483262	-5.83857262250765	5.26499327195173e-09	3.02459117624702e-08
Varpa_1305.t01	2402.39206263603	0.823135692354576	0.141128979614691	5.83250651001582	5.46008739056169e-09	3.13378960691321e-08
Varpa_5177.t01	2397.06941415355	-0.787350598174637	0.135012020035346	-5.83170741366961	5.48630590445849e-09	3.14595139672707e-08
Varpa_0228.t01	1311.28687475863	0.708647366866084	0.121550435875637	5.83006849593803	5.5404628977098e-09	3.17409669304693e-08
Varpa_0031.t01	2434.86988892134	-0.744254018013894	0.12774574361955	-5.82605726755499	5.67521484122952e-09	3.24832058981994e-08
Varpa_2514.t01	3078.64033532558	0.792997589900409	0.136141856292045	5.82478902152846	5.71847941530878e-09	3.27009206784019e-08
Varpa_2713.t01	118.831870057604	2.07083473343208	0.35554955327237	5.8243210105954	5.73452591270692e-09	3.27627343469356e-08
Varpa_3382.t01	477.370786916449	1.41097308502497	0.242346794841746	5.82212397711444	5.81044203140796e-09	3.31661727632192e-08
Varpa_3118.t01	614.121678534709	-1.10305477431914	0.189466907546581	-5.82188619956206	5.81871657066845e-09	3.31831274987254e-08
Varpa_3762.t01	3517.15334140934	-0.777207588842608	0.133638911706248	-5.81572821059026	6.03704882718259e-09	3.43968829352043e-08
Varpa_2757.t01	533.762704569935	1.10616312087191	0.190257476208585	5.81403234666685	6.0985621873202e-09	3.47157461727709e-08
Varpa_2189.t01	552.913500289159	-1.06777501788513	0.18385819694371	-5.80760083387547	6.3374385277657e-09	3.60427412997293e-08
Varpa_2557.t01	3917.66917985749	-0.697709252632929	0.120165662280139	-5.80622816363613	6.38958763060723e-09	3.63063217230507e-08
Varpa_5150.t01	36415.2170995493	-0.926507100805264	0.159679302780746	-5.80229926277572	6.54116809326202e-09	3.71338907363405e-08
Varpa_2036.t01	4061.63812447354	-1.14952680332915	0.198356182569827	-5.79526581141219	6.82130538468847e-09	3.86891083287498e-08
Varpa_0375.t01	637.242497654504	0.808536661759413	0.139531821469704	5.79463991255189	6.84679240190828e-09	3.87984902774803e-08
Varpa_0350.t01	5240.2481863381	0.6277275098654	0.108334202600594	5.79436128938619	6.85816789043903e-09	3.88277812874087e-08
Varpa_3209.t01	1895.31816114152	0.758723129523035	0.13100466333111	5.79157344655272	6.97300534426508e-09	3.94422436109605e-08
Varpa_5594.t01	9763.63383253036	-0.865919123493674	0.149559558461353	-5.78979459689587	7.04725513423424e-09	3.9826222330415e-08
Varpa_0851.t01	2296.84844827213	0.722833333331219	0.124860323433443	5.78913551923104	7.07496000796584e-09	3.99467056045436e-08
Varpa_4078.t01	9028.36759158477	-0.672995081296781	0.116255910501488	-5.78891067468061	7.08443574316658e-09	3.99641388721823e-08
Varpa_1789.t01	22150.4630230863	-0.783928975905138	0.13545795150456	-5.78724960179802	7.15482256712421e-09	4.03248378197559e-08
Varpa_2547.t01	318.016139891111	1.54476725555195	0.267106109923818	5.78334676055347	7.32288951199883e-09	4.12349206004182e-08
Varpa_3757.t01	337.481148078263	-0.994582767776433	0.172117736208045	-5.77850249305072	7.53684274641734e-09	4.24015181848803e-08
Varpa_4692.t01	663.777214157677	0.779062343387506	0.134910292890124	5.77466942438561	7.71043120742403e-09	4.33391353402019e-08
Varpa_2512.t01	284.582419476545	1.15797743547153	0.200596547680018	5.77266881640794	7.80257068080504e-09	4.38176680243414e-08
Varpa_1188.t01	226.834600768924	-1.07956507851897	0.187200306334888	-5.76689803374415	8.07438702094913e-09	4.53034665498276e-08
Varpa_3392.t01	1476.55207512314	0.666373981152884	0.115599203412285	5.76452052853911	8.18903106118707e-09	4.59055361279447e-08
Varpa_3738.t01	11735.9535427534	-0.644204572087532	0.111764295486883	-5.76395681000951	8.21644498300143e-09	4.60179765565416e-08
Varpa_3583.t01	915.06159374103	-1.00367745219939	0.174340368379805	-5.75699972144634	8.56220520656122e-09	4.79115883472692e-08
Varpa_3434.t01	1246.1783734301	0.789643932489845	0.137188331334071	5.75591178062339	8.61753831407888e-09	4.81781230499352e-08
Varpa_2751.t01	1265.57998184415	0.905821737015935	0.157379147935357	5.75566553065847	8.63011085193272e-09	4.82053334729385e-08
Varpa_3899	38.234136869634	2.60608995556578	0.452970838737344	5.75332832204002	8.75033064486493e-09	4.88332457754461e-08
Varpa_2106.t01	82.1042604218897	-1.86014828406835	0.323412586992346	-5.75162612366838	8.83891026714335e-09	4.9283620883466e-08
Varpa_5558.t01	121.530048619755	-2.35590968998461	0.409793956399937	-5.74901033358668	8.97673322499766e-09	5.00075183041722e-08
Varpa_2149.t01	959.762083174278	-1.19533370136699	0.207957154977391	-5.7479806429211	9.03155755881773e-09	5.02681708967649e-08
Varpa_4747.t01	523.960428323079	0.858166274403986	0.149310968915426	5.74750991596657	9.05672899366967e-09	5.03634636305755e-08
Varpa_3601.t01	268.183598072987	1.37318798887192	0.239038535074225	5.74463020552532	9.21220862325611e-09	5.1182572954787e-08
Varpa_4139.t01	468.471710294188	-0.848772054084911	0.147882168788578	-5.73951586616484	9.49475881011918e-09	5.27055999255596e-08
Varpa_4918.t01	57.5816557018209	-1.7288090011857	0.301383568712475	-5.73624172203963	9.6800481707315e-09	5.36865082944116e-08
Varpa_3849.t01	1750.97750015305	-0.923884382059436	0.161106263177858	-5.73462734368983	9.77269764398152e-09	5.41298368582204e-08
Varpa_5487.t01	5106.74946129574	1.07875895832635	0.188115786478098	5.73454774063818	9.77728830719135e-09	5.41298368582204e-08
Varpa_2389.t01	8838.36015208201	0.619767973836387	0.108250076020361	5.72533522950887	1.03229694419526e-08	5.71003508654778e-08
Varpa_0782.t01	1109.20568118661	0.781341688092081	0.136481374965543	5.72489607676757	1.03497076116811e-08	5.71976774016579e-08
Varpa_1653.t01	599.752859561948	1.61540050388127	0.282471975883346	5.71879917938615	1.07279493533814e-08	5.92357026961639e-08
Varpa_2116.t01	61.9047375535107	-1.96045126479024	0.343154577120037	-5.7130267101303	1.10984251056959e-08	6.1200161884874e-08
Varpa_3254.t01	316.090567341561	0.94676415363255	0.165722401913289	5.71295215795825	1.1103290239663e-08	6.1200161884874e-08
Varpa_3956.t01	476.724682951766	0.870353422370691	0.152383588813345	5.71159551463765	1.11921850906527e-08	6.16358362034536e-08
Varpa_2061.t01	218.994719643075	-1.42921877491975	0.250695503590952	-5.70101479463205	1.19096298277124e-08	6.55291505735874e-08
Varpa_0252.t01	1085.65531669246	0.717980108431507	0.126008334211188	5.69787794534435	1.21307843857598e-08	6.66873349009781e-08
Varpa_5836.t01	1274.65311418387	1.82939485809981	0.321327639239977	5.69323841057309	1.24652136194858e-08	6.84656509249367e-08
Varpa_0380.t01	651.059224634784	-1.44747545939519	0.254342568239034	-5.69104680123713	1.26262891157691e-08	6.92895304458347e-08
Varpa_5712.t01	260.808958509564	-1.22091526280155	0.214643698731258	-5.68810205013373	1.28459053306197e-08	7.04329393061846e-08
Varpa_0204.t01	1710.99957982614	-0.823485077577914	0.144924315572252	-5.68217330767636	1.32993790275112e-08	7.28511802256834e-08
Varpa_2374.t01	371.368627861887	1.68419858743467	0.296407710641461	5.68203365489334	1.33102460035096e-08	7.28511802256834e-08
Varpa_1471.t01	333.124078007966	1.01858178047635	0.179315695352018	5.68038273770038	1.34393664625018e-08	7.34935984173174e-08
Varpa_2365.t01	2680.71542540308	0.847463435141287	0.149223518438378	5.67915462662976	1.35362071838936e-08	7.39585258885924e-08
Varpa_1698.t01	497.108326935185	0.803307735133708	0.141457963021783	5.67877352376416	1.35663960214255e-08	7.39942227637648e-08
Varpa_2340.t01	1710.99894392804	0.626975867810659	0.110404716266599	5.67888663647913	1.35574290455489e-08	7.39942227637648e-08
Varpa_1354.t01	499.680597453961	1.10147527418666	0.193995244963135	5.67784676575953	1.36400817952691e-08	7.43313168216057e-08
Varpa_R0016.r01	65.9014614471121	1.79389478311304	0.316092571522131	5.67521968160976	1.38510786624727e-08	7.54154465730455e-08
Varpa_5684.t01	252.658120192075	1.09005579990802	0.192221909509752	5.67081974520038	1.42115863899351e-08	7.73110299612469e-08
Varpa_0238.t01	3395.77089019834	-0.805343072089529	0.142082723448637	-5.66812806330154	1.44366049638877e-08	7.84668989175338e-08
Varpa_4136.t01	551.731680321651	1.21984175768107	0.215291143869048	5.66600992385942	1.46161063434899e-08	7.93735775042299e-08
Varpa_0608.t01	668.338527288139	-1.01833490334408	0.179801358054085	-5.66366636139514	1.48172376981499e-08	8.02568303373383e-08
Varpa_3002.t01	3258.63492015072	-1.75345579656809	0.309595966140553	-5.66369070768848	1.48151344738492e-08	8.02568303373383e-08
Varpa_5911.t01	1267.47956909633	0.875968805826157	0.154660742723977	5.66380834850572	1.48049758201305e-08	8.02568303373383e-08
Varpa_1719.t01	849.293450178393	-0.956573596608547	0.168924589553109	-5.66272559335008	1.48987311460328e-08	8.06284273785305e-08
Varpa_0210.t01	1635.55081655232	-0.946931483439967	0.167298915969161	-5.66011726946587	1.51269590708079e-08	8.17927881996322e-08
Varpa_2702.t01	322.629128795834	1.00686825743089	0.178014127277241	5.65611433671658	1.548383395286e-08	8.35869525144458e-08
Varpa_3433.t01	305.822476859695	-0.934981860464506	0.165305164661785	-5.65609587805366	1.54854983958188e-08	8.35869525144458e-08
Varpa_2366.t01	413.114910516489	1.04158845788719	0.184189632890803	5.654978738704	1.55865565604075e-08	8.40599119326802e-08
Varpa_3178.t01	523.720399322659	0.863780933526008	0.152784350555122	5.65359560967844	1.57125643303416e-08	8.46664965121593e-08
Varpa_0368.t01	715.235546158051	-0.831766542705515	0.147162282654032	-5.6520361583473	1.58558224391775e-08	8.53649097930245e-08
Varpa_2845.t01	2233.81177802337	0.694216840371013	0.122857313811132	5.65059432634374	1.59894036628162e-08	8.60100681982618e-08
Varpa_1197.t01	546.07048677283	1.12984667323516	0.199991873234464	5.64946292547883	1.60949891537305e-08	8.65036530461667e-08
Varpa_2549.t01	2564.43935695179	0.618080018356236	0.109409074085387	5.6492573721432	1.61142445193482e-08	8.65328014704227e-08
Varpa_6020.t01	2206.73554716887	-1.02589034416144	0.181634551003101	-5.64810130284034	1.62229576730024e-08	8.70418723861948e-08
Varpa_3510.t01	394.48069229865	0.850790452317625	0.150732627626828	5.64436821484959	1.65788914556802e-08	8.88753598515298e-08
Varpa_3761.t01	11508.462554863	-0.892907671527253	0.158217419080504	-5.64354845829537	1.66580612331061e-08	8.92233142759518e-08
Varpa_4548.t01	319.517829107265	-1.04580717854097	0.185451389465569	-5.63925232134825	1.70790117313059e-08	9.13997411386226e-08
Varpa_1551.t01	811.566555913671	0.789035206257218	0.140031045678054	5.63471623336509	1.75346822312554e-08	9.37580957596016e-08
Varpa_4693.t01	1646.98093257787	0.666105457666812	0.118417817781199	5.62504418800875	1.85460494102033e-08	9.90811999233406e-08
Varpa_4112.t01	457.423101679835	-0.880294558808489	0.156561500852776	-5.62267577925358	1.88022086811875e-08	1.00364008113916e-07
MSTRG.1814.1	425.433942999175	-1.026869403398	0.182673331238963	-5.6213427347789	1.89478938787179e-08	1.01055434019829e-07
Varpa_1949.t01	362.124126708382	1.34289342553211	0.239025302376727	5.618206157169	1.92950195505282e-08	1.02819116105711e-07
Varpa_1761.t01	3082.3662866565	-0.805837776581946	0.143494465615431	-5.61581084765745	1.95642592299996e-08	1.04165111270534e-07
Varpa_5074.t01	1683.41622025447	-0.923529337716512	0.164539187997493	-5.6128229934536	1.99052188544699e-08	1.05890347919697e-07
Varpa_2355.t01	1700.51751147895	-0.704933474363761	0.125682559969034	-5.60884083310718	2.03686240007437e-08	1.08263476421965e-07
Varpa_3398.t01	1811.57264400803	-1.03190330848161	0.184295856416985	-5.59916716818006	2.1538402686043e-08	1.14383911038951e-07
Varpa_0326.t01	1927.5436894231	0.640053075707864	0.114378919452059	5.59590070245539	2.19479299472529e-08	1.1645992345209e-07
Varpa_4599.t01	772.142784255151	1.3484262373164	0.241195834686103	5.59058674902604	2.26303589606533e-08	1.19979259032074e-07
Varpa_4401.t01	269.226810318592	0.923859081908165	0.165261981761034	5.59026989791306	2.2671693849117e-08	1.20096627197355e-07
Varpa_0704.t01	356.405653689444	-0.866850096887963	0.155314673385365	-5.58125048968904	2.38795437333888e-08	1.26387838913774e-07
Varpa_1131.t01	825.106675270895	1.32466352694303	0.23738767347714	5.58016980216368	2.40283894813186e-08	1.27068135752434e-07
Varpa_0644.t01	50054.2511918016	-0.830811249400977	0.149001251161521	-5.57586760463077	2.46299200332569e-08	1.30139172067614e-07
Varpa_2190.t01	1318.26022005525	-0.702859694237198	0.126125249759481	-5.57271201109644	2.50803984353886e-08	1.32407571824296e-07
Varpa_5941.t01	3485.30398181225	0.97994014225247	0.175888594173128	5.57136832470167	2.52746351912552e-08	1.33320504010534e-07
Varpa_5284.t01	1722.88648504535	0.733344049603474	0.131644725757427	5.57062993131043	2.53819944725217e-08	1.33774016360654e-07
Varpa_1577.t01	3934.94520891045	-0.771218157338553	0.138506178983298	-5.56811373326204	2.57511729298246e-08	1.35605503239884e-07
Varpa_2613.t01	741.518718436313	-0.727905275066925	0.130740252457133	-5.56756822314989	2.58318951871482e-08	1.35916178545668e-07
Varpa_4699.t01	1938.87984676533	-0.923391887167028	0.165873991431095	-5.56682744051898	2.59419062880943e-08	1.36380307343124e-07
Varpa_4093	1197.52668671439	-0.812351312508808	0.146007104021577	-5.56377936506951	2.63993690541911e-08	1.38668726115046e-07
Varpa_2640.t01	396.28319410481	1.08179288262422	0.194561970905399	5.56014558030058	2.69549711714307e-08	1.41468372188314e-07
Varpa_5458.t01	245.285462598278	-1.08307225990253	0.19489701962306	-5.5571514741336	2.74212783847401e-08	1.43795069216206e-07
Varpa_4516.t01	3810.91372101858	0.647347098494994	0.116520762169061	5.55563735118514	2.76600611634186e-08	1.44925747603305e-07
Varpa_2715.t01	1915.80565045591	0.601204125486874	0.108277619335178	5.55243206470787	2.8172221617871e-08	1.47485705808704e-07
Varpa_2676.t01	123.179267123196	-1.49370573832342	0.269087501671883	-5.55100377774066	2.84033947412957e-08	1.48447483292854e-07
Varpa_3911.t01	719.701808223452	-0.779829352162276	0.140480753086484	-5.55114729262725	2.83800834417653e-08	1.48447483292854e-07
Varpa_4405.t01	827.183094865699	0.670659001112762	0.120854145871642	5.54932556327079	2.86773718230471e-08	1.49754288919017e-07
Varpa_3362.t01	3738.12554292249	-0.699198189651083	0.126080410958565	-5.54565284436505	2.92859377314336e-08	1.52804692617055e-07
Varpa_5132.t01	207.629392031808	1.03128584343011	0.186043330800758	5.54325618118802	2.96897988719115e-08	1.54782818118899e-07
Varpa_5054.t01	11169.2721497963	-0.678465282121212	0.122419768114652	-5.54212193479893	2.98828091683194e-08	1.55659329023319e-07
Varpa_3281.t01	1340.0267287744	0.694115098549173	0.125295183905053	5.53983861881847	3.0275050968319e-08	1.57571313525627e-07
Varpa_5599.t01	4957.93397914251	-0.771499495804635	0.139345497098989	-5.53659437776145	3.08409682645694e-08	1.603832896618e-07
Varpa_0985.t01	2741.77693104038	0.926604798163904	0.167394085162432	5.53546917302823	3.1039632699232e-08	1.61282343992023e-07
Varpa_3764.t01	1853.3855893461	-0.922554934743224	0.166867107432994	-5.52868057063718	3.22648214855868e-08	1.67509313870399e-07
Varpa_3673.t01	314.061338440562	0.9965052650187	0.180307132012981	5.52671019661585	3.26291276122614e-08	1.69260217530935e-07
Varpa_0117.t01	99.0263306395921	-1.46221903167818	0.264767812046116	-5.52264650441535	3.33931150363108e-08	1.73079807512146e-07
Varpa_3092.t01	380.75525982365	-1.99260715853364	0.360896856765686	-5.52126492979502	3.36567863324268e-08	1.74302032529521e-07
Varpa_2605.t01	83.3614293035091	-1.47530731556385	0.267349617014913	-5.51826979232796	3.4235356463332e-08	1.77151687373536e-07
Varpa_3203.t01	2759.67592159353	0.706559021146587	0.128058291408765	5.51747968346098	3.43895825933271e-08	1.77802668350293e-07
Varpa_4156.t01	234.022474263079	-1.28875026209254	0.233705902070896	-5.51441042212782	3.49951089229317e-08	1.80783981355789e-07
Varpa_0731.t01	372.92728475929	-1.40074620927244	0.254032228517876	-5.51404921117663	3.50670477597786e-08	1.81006147512521e-07
Varpa_1317.t01	543.294302782241	0.869915677387714	0.157856281629499	5.51080811234028	3.57189958161687e-08	1.84219322197816e-07
Varpa_5914.t01	19069.2079739781	-0.976041985682339	0.177187031948753	-5.50854074899023	3.61820491518311e-08	1.8645378870993e-07
Varpa_0987.t01	550.530771253603	0.844403132715484	0.153345932774975	5.50652447988032	3.65987091477888e-08	1.88445699118162e-07
Varpa_0076.t01	1688.58835971636	-0.938433293768621	0.170662531525615	-5.49876581215351	3.82458673070678e-08	1.96676890764487e-07
Varpa_2292.t01	279.00627053662	-1.1495378032912	0.209056295800732	-5.49869975878131	3.82601943830531e-08	1.96676890764487e-07
Varpa_5810.t01	3873.18635947232	0.547092118619544	0.0995174339744776	5.49745001222451	3.85322491620369e-08	1.97912767452958e-07
Varpa_3155.t01	328.442511868484	0.902273488768575	0.164135201824639	5.49713576818555	3.86009509100737e-08	1.98102993349812e-07
Varpa_3391.t01	4493.91073927919	0.764601353581809	0.139292255750507	5.48918781925193	4.03786086973332e-08	2.07056209844686e-07
Varpa_0020.t01	1296.6469616672	0.747669769931954	0.136291872462214	5.4857986498002	4.11605520587151e-08	2.10893049696414e-07
Varpa_1371.t01	5650.7048412707	-0.955263221819077	0.174261389962275	-5.4817835553009	4.21059183550399e-08	2.15560249778338e-07
Varpa_2371.t01	2766.80598723148	1.03044801133605	0.188161154411064	5.47641203925063	4.34036371436616e-08	2.2202220275613e-07
Varpa_4903.t01	159.719323772699	-1.59043095863852	0.290450238295317	-5.47574334238086	4.35678785204492e-08	2.22680267993407e-07
Varpa_3712.t01	824.892549500312	1.34770320140069	0.246181844762266	5.47442157118512	4.38942986496336e-08	2.24165495797639e-07
Varpa_1453.t01	119.699497137295	1.41150063364136	0.258007800137567	5.47076729032519	4.48091348275831e-08	2.28650854389364e-07
Varpa_3999.t01	11482.8410383284	-0.657133607607238	0.120145100009599	-5.46949985937619	4.513072813721e-08	2.30104185188579e-07
Varpa_3591.t01	306.12386550723	-1.00694098833093	0.184232032763603	-5.46561297308695	4.6130987379775e-08	2.35012587172534e-07
Varpa_3299.t01	3836.42700074993	-0.655636947003215	0.120058918386291	-5.46095996711962	4.73566837606838e-08	2.4106054809344e-07
Varpa_3124.t01	2230.59079376003	-1.21610975127838	0.222929187331102	-5.45513921186183	4.89344928157321e-08	2.48889582971724e-07
Varpa_5892.t01	304.177511736567	-0.933681188437134	0.17136801942096	-5.44839808262926	5.08255014377289e-08	2.58297593009287e-07
Varpa_4135.t01	1453.8901895982	0.644120406981345	0.118376622384794	5.44128049951935	5.28989442832301e-08	2.68616717074584e-07
Varpa_5221.t01	1945.83759019732	0.609258586765946	0.112003779218776	5.43962526100024	5.3392758366484e-08	2.70904376594261e-07
Varpa_1579.t01	8750.77211400236	-1.36755335619737	0.251491897602698	-5.43776308196539	5.39536506024701e-08	2.73528393978163e-07
Varpa_5973.t01	9351.85102209327	-0.975626205807199	0.179495233094837	-5.43538783167418	5.46773728378995e-08	2.76972991476842e-07
Varpa_4467.t01	413.442018790601	0.782413997783555	0.144043673171787	5.43178315683774	5.5793696180169e-08	2.82399161248493e-07
Varpa_5065.t01	134.320380524191	-1.30550156407817	0.240444861133393	-5.42952574625377	5.6504001599083e-08	2.85763164109833e-07
Varpa_5251.t01	205.869601200683	-1.55610711924016	0.28663097460632	-5.42895659262726	5.66844671928337e-08	2.86444286557648e-07
Varpa_2825.t01	1690.03658750332	-1.02135111816815	0.188158917878181	-5.42813027246152	5.69474688738975e-08	2.87541053490801e-07
Varpa_0075.t01	1250.8980611401	0.935795079764312	0.172459805211156	5.42616338119217	5.75782582363791e-08	2.90491599618377e-07
Varpa_5162.t01	7045.09953536862	1.2482847879703	0.230089247161635	5.42522001079606	5.78831979388392e-08	2.91794751253326e-07
Varpa_5439.t01	5108.2642631515	1.0525063195885	0.194183404193175	5.42016617723652	5.95436606661325e-08	2.99923624096075e-07
Varpa_0553.t01	235.894732811413	-1.04920699137055	0.193602634685918	-5.41938384812107	5.98047897477467e-08	3.0069464522098e-07
Varpa_2863.t01	11698.7737696219	0.980425332895197	0.180912312300247	5.41934001301169	5.98194539957161e-08	3.0069464522098e-07
Varpa_2893.t01	100.538134459102	1.52414207184261	0.281244600758426	5.41927584647842	5.98409260390218e-08	3.0069464522098e-07
Varpa_0190.t01	691.480316037701	-1.25494765280723	0.231865067387133	-5.41240501188523	6.21838430481399e-08	3.12216791419874e-07
Varpa_0332.t01	335.103344371222	1.36483268799945	0.252216948153243	5.4113440749834	6.25534481566757e-08	3.13820666935175e-07
Varpa_5806.t01	1614.09792541905	-0.880681544214273	0.162755524845856	-5.41107003924048	6.26492610184853e-08	3.1404950074651e-07
Varpa_3976.t01	1941.25331445457	0.734364838732228	0.136019876528278	5.39895239928081	6.70311544314397e-08	3.35746118593344e-07
Varpa_2414.t01	116.246925570355	1.6039692903698	0.297098359959306	5.39878204171002	6.70948258130148e-08	3.35796184228976e-07
Varpa_2918.t01	2137.38149062833	-0.794015377492334	0.147078792612284	-5.39857149620098	6.71735984471654e-08	3.35921688157847e-07
Varpa_1772.t01	99.2831962262644	1.73889476385141	0.322325279775969	5.39484450322984	6.85829202535683e-08	3.42695486506648e-07
Varpa_1634.t01	1081.84611189322	1.05116467624397	0.195032787604279	5.38968185378543	7.05825243275302e-08	3.52405644208323e-07
Varpa_5262.t01	397.009171202193	-1.01453133707407	0.188326647203127	-5.38708330520965	7.16102484117805e-08	3.57251765601355e-07
Varpa_1286.t01	1899.08090706106	0.842017603504774	0.156316203809476	5.38663032356554	7.17908797013577e-08	3.57867524630832e-07
Varpa_5242.t01	806.614951796556	-0.733737702045303	0.136358246102713	-5.38095584987656	7.4091366076749e-08	3.69041071796291e-07
Varpa_1986.t01	2833.77841079608	-0.620431135710688	0.115467466646246	-5.37321163901068	7.73464554642499e-08	3.84947832445782e-07
Varpa_5557.t01	254.091681145098	-2.50053806871402	0.465415985213162	-5.37269485397835	7.75685344723215e-08	3.85746225483977e-07
Varpa_4741.t01	2161.59039018353	-1.09627762590068	0.204189184396013	-5.3689309213093	7.92047474945674e-08	3.93570214714864e-07
Varpa_1629.t01	1310.16968181198	1.07064955983544	0.199658093195163	5.36241503012302	8.21165989474377e-08	4.07715430964421e-07
Varpa_3407.t01	1012.4340869439	0.705587873693515	0.131630041833165	5.36038630594538	8.30441777861062e-08	4.11993954187058e-07
Varpa_5725.t01	267.752889472008	-2.45596796590806	0.458233497801007	-5.35964301539255	8.33865602008879e-08	4.13364754846874e-07
Varpa_5861.t01	1077.40035933533	-0.64417847661346	0.12028510836187	-5.35542998951701	8.53531916027122e-08	4.22778754288652e-07
Varpa_1509.t01	234.24696495804	0.989425295097622	0.184959867574065	5.34940529572674	8.82437230120856e-08	4.3640532107795e-07
Varpa_5379.t01	450.074562728969	0.932718823462381	0.174355524265817	5.3495226342263	8.81865318269111e-08	4.3640532107795e-07
Varpa_1109.t01	1251.23332757258	-0.712589537626173	0.133264360345041	-5.34718761851388	8.9331403801158e-08	4.41435436161173e-07
Varpa_5976.t01	716.610792190194	1.42980516534506	0.267486166146506	5.34534247487751	9.02462541954955e-08	4.45604235396227e-07
Varpa_1041.t01	203.058120826669	1.38685868071898	0.259523629303948	5.34386284762813	9.0986423087777e-08	4.4890462368859e-07
Varpa_1075.t01	484.467199312814	-0.795387920375474	0.148905994894291	-5.34154397840144	9.21582513675439e-08	4.54327833376954e-07
Varpa_1058.t01	937.283009886195	0.912835224101035	0.170993636624838	5.33841634179526	9.37619522447909e-08	4.61869900191663e-07
Varpa_4877.t01	159.30588783819	1.55613683984768	0.291680139861611	5.33507986037717	9.55025151833181e-08	4.70073749006167e-07
Varpa_0656.t01	597.197611024878	0.817565210346056	0.153287297556763	5.3335483329485	9.6311911986981e-08	4.73685001093202e-07
Varpa_1548.t01	996.995201776101	0.962692121358234	0.180543448774909	5.33219082658858	9.70348887425378e-08	4.76865879004962e-07
Varpa_4576.t01	19.3990400133041	-2.87932503310772	0.540350191701459	-5.32862776275008	9.89575742016154e-08	4.85932954635248e-07
Varpa_1014.t01	745.808896920188	1.18542097313814	0.222559592334891	5.32630816179067	1.00229030671655e-07	4.91790443828923e-07
Varpa_5828.t01	131.228225580742	1.40054174271256	0.263040873764434	5.32442628656569	1.01272158728748e-07	4.96519298594867e-07
Varpa_1160.t01	306.634787615887	1.23674256764064	0.232288531538498	5.3241654224142	1.01417583059709e-07	4.96842912781159e-07
Varpa_2230.t01	325.725065864885	1.05183876929724	0.197637301044582	5.32206604592305	1.02595307406984e-07	5.02219282580666e-07
Varpa_2522.t01	124.486764353806	-1.91178456537324	0.359429079328557	-5.31894795197042	1.04368984432701e-07	5.10502241290833e-07
Varpa_4596.t01	30379.7054710382	1.2593426498206	0.236813867905832	5.3178585399457	1.04995646491479e-07	5.13166222227102e-07
Varpa_4515.t01	476.419565430815	1.03359238444152	0.194455193221683	5.31532414906096	1.0646762595141e-07	5.19954307534757e-07
Varpa_1479.t01	1675.5580675371	-0.728731251979881	0.137129758582337	-5.31417293746876	1.07142829970702e-07	5.22843638296966e-07
Varpa_4274.t01	988.850291777666	0.696449384373056	0.131061811169575	5.31390019837244	1.0730340199866e-07	5.23219082543738e-07
Varpa_0969.t01	1547.63181752866	-0.992896295953518	0.186915605091571	-5.31200321913781	1.08426687756186e-07	5.2787343081922e-07
Varpa_2982.t01	279.481372629193	-1.23970129237367	0.233376689603989	-5.31201849883676	1.08417594667832e-07	5.2787343081922e-07
Varpa_0248.t01	629.321667016486	-0.681111962836992	0.12824285536046	-5.31111040004956	1.08959296031046e-07	5.30053931547609e-07
Varpa_5013.t01	1485.74720321346	0.548958024918522	0.103428581731077	5.30760468461089	1.11075214518914e-07	5.39927383084947e-07
Varpa_1598.t01	998.713912381588	0.981909702221289	0.185031440118196	5.30671815338009	1.11616558707965e-07	5.42137570867258e-07
Varpa_4273.t01	593.14536843132	1.0453254487338	0.197153374182867	5.30209261224323	1.14482734117743e-07	5.5562760639302e-07
Varpa_5436.t01	1539.9506819377	0.644060810940856	0.12150655300481	5.30062613919564	1.15406197851365e-07	5.59675328494683e-07
Varpa_5985.t01	682.843423029219	1.22036266666067	0.230279467737678	5.29948535425158	1.16129550649217e-07	5.62747071155308e-07
Varpa_2277.t01	144.97138008435	-1.09155560388849	0.206147757567202	-5.29501565658629	1.19006213939431e-07	5.76240614864612e-07
Varpa_5449.t01	4481.07525910134	-0.569613789855949	0.107623911797082	-5.2926322816617	1.20568198258542e-07	5.8335239621457e-07
Varpa_4430.t01	184.883404719643	-0.928432074833553	0.175439122929745	-5.29204694670837	1.20954830727093e-07	5.84770804504401e-07
Varpa_3644.t01	38688.221239897	-0.512250488964318	0.096817001565473	-5.29091461914265	1.21706177125998e-07	5.87948914363122e-07
Varpa_3497.t01	152.552592839308	-1.1028737824974	0.208504974577879	-5.28943630592113	1.22693898306584e-07	5.92263138739187e-07
Varpa_2543.t01	5083.53532947706	0.546168425219323	0.103259602500752	5.28927491479882	1.22802198679597e-07	5.92328878133815e-07
Varpa_2728.t01	414.72154072312	0.858159486492541	0.16228340632591	5.28802978641649	1.23640848319387e-07	5.9591459713874e-07
Varpa_1652.t01	497.03780968058	1.73788294316283	0.328956292891662	5.28302081679642	1.2707094599408e-07	6.11975241061558e-07
Varpa_1255.t01	1951.96356550409	0.632254728356881	0.119922271510064	5.27220440703393	1.34794827838396e-07	6.48674186890003e-07
Varpa_4278.t01	204.196010506367	-1.19012002372963	0.225910299114931	-5.268108751094	1.37836445867074e-07	6.62801541386945e-07
Varpa_5149	48920.1217685869	-0.905641003942055	0.171915158902862	-5.26795315620638	1.37953296902639e-07	6.62853936576733e-07
Varpa_2934.t01	652.385485596241	-1.05349847850589	0.200142261586176	-5.26374824665542	1.4114769881544e-07	6.77682274588941e-07
Varpa_3690.t01	1164.6507189998	-0.639026072936521	0.121428466969504	-5.26257218661098	1.42053860904659e-07	6.80987704076283e-07
Varpa_3694.t01	315.435082608577	1.11000109898376	0.210918387965236	5.26270426060109	1.41951817221782e-07	6.80987704076283e-07
Varpa_5201.t01	472.915352128616	-0.697565609404722	0.132716232187272	-5.25606851481744	1.47167482213964e-07	7.04961538078528e-07
Varpa_5299.t01	2488.70786023421	-0.871612086258303	0.165946298583338	-5.25237437471725	1.50150873432723e-07	7.18702267938116e-07
Varpa_3942.t01	431.747075386574	-0.853380116558133	0.162552518349067	-5.24987324235467	1.52203908214945e-07	7.27972209321634e-07
Varpa_5687.t01	73.4267150107169	1.62146791922745	0.308867041373239	5.24972788296971	1.52324056350903e-07	7.27990295287431e-07
Varpa_1651.t01	555.381908125661	1.75321288952405	0.334031422951683	5.24864659148443	1.53220691109956e-07	7.3171652181976e-07
Varpa_0877.t01	783.488741830834	0.710107448234499	0.135346569303483	5.24658624070662	1.54943336493081e-07	7.39378728528385e-07
Varpa_0789.t01	192.087424493992	1.43038043632499	0.272952471490593	5.24040111640567	1.60227929253902e-07	7.64013662661899e-07
Varpa_2936.t01	882.860590127888	-0.846164516761178	0.161515602080756	-5.23890265621586	1.61534209741382e-07	7.69070027505392e-07
Varpa_3228.t01	943.197103401691	0.668792505195903	0.127656049080169	5.23901930237475	1.61432155115432e-07	7.69070027505392e-07
Varpa_2174.t01	3302.69944993857	-0.819958865956265	0.156559168312616	-5.23737367024702	1.62877713332831e-07	7.74876786775812e-07
Varpa_3840.t01	470.580691005953	-0.734602948138468	0.140344281737885	-5.23429197856779	1.65618474465453e-07	7.87317003233948e-07
Varpa_1727.t01	26246.1615582576	-0.658837032737835	0.125914326089131	-5.23242313405596	1.67302231659011e-07	7.94717358586766e-07
Varpa_0905.t01	3746.65518016994	-1.05719064133202	0.202113522181056	-5.23067744267489	1.68889975479714e-07	8.01650748559249e-07
Varpa_3861.t01	355.835257656245	0.95263602937316	0.182253616968091	5.22698010179929	1.72301034898825e-07	8.17221587814292e-07
Varpa_0450.t01	3322.1694080144	0.601451339621138	0.115145633278287	5.22339686271501	1.75670328480356e-07	8.32570890131144e-07
Varpa_4092.t01	150.822759488197	-1.09937389989713	0.210798946816224	-5.21527226061322	1.83547441744262e-07	8.69245113968286e-07
Varpa_2894.t01	372.332485009339	0.825834976936474	0.158491970999331	5.210579259816	1.88251934421613e-07	8.90850303889265e-07
Varpa_3561.t01	182.255174666594	-1.25376128351683	0.240664782999821	-5.20957519371566	1.89273489246933e-07	8.95007519825257e-07
Varpa_0914.t01	401.56471019987	0.887729343995543	0.170554835363473	5.2049497283597	1.94049130698922e-07	9.1689679883116e-07
Varpa_5794.t01	310.08080388882	2.24302822712171	0.43136426479192	5.19984711344529	1.9945251756144e-07	9.41716943293865e-07
Varpa_2748.t01	558.628055096761	-0.786257878490481	0.151245287307017	-5.19856117496366	2.00837029823234e-07	9.47538807371157e-07
Varpa_4275.t01	288.674075178204	-0.940799543984147	0.181033035375921	-5.1968390301281	2.02705742440128e-07	9.55634607916687e-07
Varpa_4901.t01	2998.24060837735	-0.788607390803598	0.151752658772746	-5.19666276150432	2.02897958183656e-07	9.55820501804933e-07
Varpa_0795.t01	1365.50708573061	0.92970966732671	0.179083872048366	5.19147624346439	2.08633211376399e-07	9.82098849037437e-07
Varpa_3184.t01	5898.01822242607	-0.948789600249193	0.182799783023891	-5.1903212605301	2.09931557561217e-07	9.87467536919531e-07
Varpa_3307.t01	218.637661199756	-1.04224302046071	0.200867676286938	-5.18870452293117	2.11762096258605e-07	9.953295824146e-07
Varpa_5631.t01	723.810485231829	-0.673385231272495	0.129869871862368	-5.18507658178123	2.15926120287245e-07	1.01413949588364e-06
Varpa_0978.t01	935.119042852864	0.846347493614449	0.163244181584319	5.18454921578502	2.16537960956957e-07	1.01625017535388e-06
Varpa_4217.t01	1159.86849819389	0.620478499279552	0.119707053189928	5.18330777297724	2.17984881894426e-07	1.02227392888421e-06
Varpa_5020.t01	920.096345611333	0.920791756664661	0.17768175668051	5.18225266266551	2.19221970022342e-07	1.02730535165526e-06
Varpa_2672.t01	27.3388962630216	-2.2232173312959	0.429078053254732	-5.18138206890771	2.20247823159819e-07	1.03134010605376e-06
Varpa_5703.t01	1079.07920314615	-0.865757088868247	0.167110229382447	-5.18075459573983	2.20990073080605e-07	1.03404180792241e-06
Varpa_4625.t01	4813.51105100386	-0.548412431533072	0.105880039704683	-5.17956390139901	2.22405218686922e-07	1.03988568617742e-06
Varpa_0103.t01	107.737889400264	-1.41792422461187	0.27377520825379	-5.17915494852789	2.22893278164487e-07	1.04138935638314e-06
Varpa_4728.t01	160.218951686191	-1.00276731489518	0.193790850190773	-5.17448225191244	2.28543832231374e-07	1.06699269734289e-06
Varpa_3603.t01	102.117962380846	1.61116665446212	0.311512604115061	5.17207532914789	2.31508211839859e-07	1.07958588278022e-06
Varpa_5762.t01	4447.54662377099	-0.948640800897738	0.183418126083564	-5.17201228228418	2.31586357847035e-07	1.07958588278022e-06
Varpa_4355.t01	1501.33761475292	1.31530484254806	0.254435696005301	5.16949808222136	2.34723543449389e-07	1.09339574670095e-06
Varpa_4549.t01	413.45213419488	-0.742226952431163	0.143654500405716	-5.16675043479271	2.38198973343821e-07	1.10875950687421e-06
Varpa_2695.t01	2040.61470261943	-0.849959682520354	0.164592003872668	-5.16403994435782	2.41676088338005e-07	1.1241082592138e-06
Varpa_5710.t01	303.298681083719	-1.47685278307858	0.286077873362463	-5.16241527427533	2.43783724724291e-07	1.13306908014499e-06
Varpa_3324.t01	8577.94716683634	-0.765768979005593	0.14843534361114	-5.15893964588177	2.48352346044324e-07	1.15344638222219e-06
Varpa_3328.t01	1069.20177932019	0.693398249125334	0.134451846037305	5.15722371660812	2.50638278038123e-07	1.16319960490096e-06
Varpa_0428.t01	1484.68330200498	-0.779179746480318	0.151122385094179	-5.15595188624593	2.52345690673818e-07	1.17025547876605e-06
Varpa_4380.t01	5395.53044237967	-0.843173847953931	0.163539996613759	-5.15576535045	2.52597054991623e-07	1.17055346372414e-06
Varpa_2830.t01	1660.1719427069	0.630552164081785	0.122324396424426	5.15475393717842	2.53964190839539e-07	1.17601774825474e-06
Varpa_2111.t01	580.019165066191	-0.768028442436576	0.149080018888164	-5.15178659195591	2.58016549351058e-07	1.19389906267768e-06
Varpa_0813.t01	1557.0149443446	0.760106492658776	0.147798887276316	5.14284313411459	2.70611567097781e-07	1.25125348393475e-06
Varpa_4155.t01	553.329804181614	-0.913152285943025	0.177731140806875	-5.13782943043879	2.77929970458333e-07	1.28414320176317e-06
Varpa_4417.t01	925.142443358938	0.635232122138281	0.123668931585304	5.13655381343787	2.79822249662014e-07	1.29193209880853e-06
Varpa_0783.t01	304.213832740295	1.25893859140599	0.245287360767963	5.1325049422213	2.85911218179927e-07	1.3190712248773e-06
Varpa_5845.t01	103.899039975112	1.17745936113876	0.229468211551143	5.13125261742988	2.87820319489238e-07	1.32690045595039e-06
Varpa_0852.t01	37394.1110544808	-1.00578914904102	0.196200976688389	-5.12632080643737	2.95458997427992e-07	1.36111302497019e-06
Varpa_2253.t01	175.797678153176	-0.917766294315614	0.17916983656383	-5.12232589992152	3.01789700287215e-07	1.38925413171216e-06
Varpa_0883.t01	2091.89859059287	-1.18494856648248	0.231478720584786	-5.1190388623582	3.07096681999969e-07	1.41264473719986e-06
Varpa_5736.t01	453.536995097471	1.12248692032762	0.219321427253035	5.11799934181801	3.08793680374664e-07	1.41940724792351e-06
Varpa_1392.t01	5595.08100499544	-0.670464274882098	0.131049009819143	-5.11613384799615	3.1186179544874e-07	1.43245770361771e-06
Varpa_2753.t01	292.728122696685	0.92464111986519	0.180761027969757	5.11526809871812	3.13295643589285e-07	1.4379879283159e-06
Varpa_1752.t01	464.623979544933	0.818136830448164	0.159993894743105	5.11355031241542	3.16159496718136e-07	1.45006877673655e-06
Varpa_0138.t01	939.162823272179	0.649421291561554	0.127046857287183	5.11166750149177	3.19327507359965e-07	1.46352592384171e-06
Varpa_3026.t01	2103.34305599466	-1.39454289582329	0.272834617551027	-5.11131215071149	3.19928847439969e-07	1.46520854288759e-06
Varpa_0045.t01	1167.30571658982	-0.841664193061706	0.164819963408567	-5.10656704233899	3.28064249191743e-07	1.50136791729594e-06
Varpa_2620.t01	273.915645193905	0.893816096406372	0.175286034139097	5.09918602925942	3.41117177188944e-07	1.55996276351903e-06
Varpa_1179.t01	155.05444215574	1.02867775193844	0.201747102257631	5.09884771789593	3.41727323907973e-07	1.56161149625148e-06
Varpa_1052.t01	4890.53540669893	1.28748888638817	0.252560083884375	5.09775284592317	3.43709162524352e-07	1.56952154799441e-06
Varpa_0311.t01	168.560234153386	1.04693361064563	0.205387845233919	5.09734940474817	3.44442228955776e-07	1.57172179748164e-06
Varpa_3397.t01	228.551044420301	-0.861347012698974	0.169126040404143	-5.09292957276539	3.52572692995341e-07	1.60764924736068e-06
Varpa_0290.t01	2488.93506084514	-0.548254997043385	0.107656726572364	-5.09262184072506	3.53145624693682e-07	1.60908887697282e-06
Varpa_5797.t01	472.807264443813	3.15722644935558	0.620302370946862	5.08981844537563	3.58406499892944e-07	1.63187122513119e-06
Varpa_4606.t01	132.260405537586	1.60145272378852	0.314731691372668	5.08831098896954	3.61266596623767e-07	1.64369732980239e-06
Varpa_3448.t01	892.155238839448	-0.738966730595024	0.145276482931274	-5.08662321447174	3.64494949943085e-07	1.65718052822961e-06
Varpa_1574.t01	2478.88316822512	1.03737913696213	0.204081136478022	5.08317012961091	3.71186947819906e-07	1.68638020737933e-06
Varpa_1405.t01	2026.98420836048	0.984696386239063	0.193745514519738	5.08242159143637	3.7265315633915e-07	1.69181287812607e-06
Varpa_0081.t01	140.058776252705	1.36201267086119	0.268000609636192	5.08212527094662	3.73235120743915e-07	1.69322618953875e-06
Varpa_2902.t01	23469.6024221261	-0.969345344934481	0.190898854715915	-5.07779549739576	3.81839360462374e-07	1.72975165753267e-06
Varpa_5701.t01	2291.04507642426	-1.07881520917224	0.212455126014851	-5.07784975306656	3.81730367270603e-07	1.72975165753267e-06
Varpa_4131.t01	814.235338049001	-1.04522085501103	0.205866108406986	-5.07718761042822	3.83062588166038e-07	1.73403730214669e-06
Varpa_3443.t01	206.501006103463	-0.941168250875833	0.185397240261683	-5.07649547289593	3.84459954232131e-07	1.73910446397412e-06
Varpa_0035.t01	49.086072757508	-2.27668730853108	0.448575467783262	-5.07537186503276	3.86738902422724e-07	1.74814925835012e-06
Varpa_5729.t01	14055.2683954833	-1.17176271883576	0.230933544946738	-5.07402559946851	3.89486623787672e-07	1.75929842484887e-06
Varpa_2057.t01	1449.54580556055	-0.757664654883273	0.149334246854484	-5.07361620554168	3.90325923561459e-07	1.7618174443005e-06
Varpa_3308.t01	695.926094383475	-0.711677205966843	0.140306199821232	-5.07231474356521	3.93005663703398e-07	1.77135693957382e-06
Varpa_3759.t01	215.097783662535	-1.41087171441905	0.278145428919564	-5.0724245942113	3.92778794451391e-07	1.77135693957382e-06
Varpa_2313.t01	628.102731398659	-0.997047516603997	0.196661967228961	-5.06985428170358	3.98120398007387e-07	1.7931182216949e-06
Varpa_3771.t01	820.618307618646	0.994999642174508	0.19630366677512	5.06867578441289	4.0059291533169e-07	1.80295631533457e-06
Varpa_5950.t01	6671.95758832426	-0.88976735649837	0.175735093147013	-5.06311710748648	4.1245631110909e-07	1.8550155875618e-06
Varpa_2925.t01	91.307649007045	-1.40933216183363	0.278640220476321	-5.05789207108885	4.23916229766888e-07	1.90518673377992e-06
Varpa_2634.t01	748.865326416579	-0.626057348953047	0.12380489419029	-5.05680613878471	4.26336234056738e-07	1.91468735122681e-06
Varpa_2541.t01	68.8227743549433	-1.53588769457748	0.303900048162989	-5.05392382746103	4.32824288217817e-07	1.94243095200191e-06
Varpa_3523.t01	2025.80674541487	0.802406560005795	0.158788727370225	5.05329675030986	4.34248395905653e-07	1.94742506436256e-06
Varpa_6004.t01	3009.57649734726	-0.821808814604829	0.162676017335875	-5.0518129719641	4.37636118565453e-07	1.96121171758272e-06
Varpa_3445.t01	2151.67411721927	-0.802198281012274	0.158844523859423	-5.05021049213014	4.41323491988422e-07	1.97632051959883e-06
Varpa_5521.t01	5991.85672674659	0.6391629993573	0.12657131701936	5.04982498727998	4.42215017047481e-07	1.97889638529974e-06
Varpa_0696.t01	62.9966310481376	-1.58792698362876	0.314847212594829	-5.04348433178677	4.5713021546213e-07	2.04271901995078e-06
Varpa_5066.t01	477.936027299407	-0.941840063822819	0.186740772281071	-5.04356950181836	4.56926690845763e-07	2.04271901995078e-06
Varpa_3843.t01	280.063822753553	0.951436322314468	0.188917243360322	5.03625982144886	4.74716098020433e-07	2.11978865754164e-06
Varpa_0344.t01	6348.25501436401	1.11142352608001	0.220692701532782	5.03606833556713	4.75190976534258e-07	2.12039568416428e-06
Varpa_2828.t01	1896.51920116339	0.590329596605851	0.117278232518641	5.03358196937371	4.81398832640624e-07	2.14656528652869e-06
Varpa_5156.t01	20475.1819214077	-0.549060234477317	0.109106529241517	-5.03233159641549	4.8455019758431e-07	2.15907837328165e-06
Varpa_0521.t01	282.036546331333	0.940673019995317	0.186947968353705	5.03173705646036	4.86055610879353e-07	2.16270547771069e-06
Varpa_3909.t01	857.679954478438	0.968449536722572	0.19246364926444	5.03185687491538	4.85751860394683e-07	2.16270547771069e-06
Varpa_3129.t01	656.496688675929	0.721587146461162	0.143505994888585	5.02827179464792	4.94920046664489e-07	2.20058266661908e-06
Varpa_0915.t01	764.290148718696	0.985894758553749	0.196103504096243	5.02742040789794	4.97121709570545e-07	2.20880214138731e-06
Varpa_1659.t01	233.445588425479	1.36398633560437	0.271404723093267	5.02565438087694	5.01718763613557e-07	2.22764555370221e-06
Varpa_1490.t01	858.474588710586	1.03583744016825	0.206170745994946	5.02417273202105	5.05607167875424e-07	2.2433180441338e-06
Varpa_3595.t01	130.445282746675	-1.15488783333479	0.22997310839333	-5.02183860279678	5.11791819242367e-07	2.26914927085772e-06
Varpa_2170.t01	13343.8618993861	0.655969639168086	0.130630655224047	5.02155974065215	5.12535569685433e-07	2.27083748155245e-06
Varpa_0846.t01	711.055300119459	1.09375546881285	0.217840454157141	5.02090152650831	5.142952218409e-07	2.27702116619722e-06
Varpa_2972.t01	2235.03830245344	-1.01734657248007	0.202659254365933	-5.01998576706047	5.16753082413222e-07	2.28628520762172e-06
Varpa_0715.t01	155.660136867095	-1.06404006443976	0.212234184106715	-5.01351876427572	5.34435528924003e-07	2.36284711586471e-06
Varpa_3663.t01	589.615654610022	-0.819258240688518	0.163416653717749	-5.01330936627504	5.35017718254507e-07	2.36375059703404e-06
Varpa_5999.t01	2715.57396237402	-0.52927381329605	0.10558432834617	-5.01280655554079	5.36418181324571e-07	2.36826544979994e-06
Varpa_5306.t01	9494.81085421274	-0.543475019323864	0.108486897912455	-5.00959129426328	5.45457473586088e-07	2.40647528544045e-06
Varpa_1009.t01	3202.52891217608	-0.498999821521918	0.099648935314891	-5.00757805334374	5.51192021263775e-07	2.43006151164635e-06
Varpa_5556.t01	645.095171053778	1.14011332079852	0.227779503897923	5.00533762383404	5.57642031942717e-07	2.45676658579834e-06
Varpa_0643.t01	40569.4753229504	-0.7960552397709	0.159112182894875	-5.0031067721373	5.6413674017171e-07	2.48348733067637e-06
Varpa_1132.t01	587.545647502976	0.961780549809398	0.192254545221347	5.00264141324761	5.65500708668792e-07	2.48348733067637e-06
Varpa_1297.t01	236.410780215187	-0.935387817316522	0.186973420232166	-5.00278497422277	5.650795922033e-07	2.48348733067637e-06
Varpa_2571.t01	186.475836715742	-0.899432465970747	0.179791806784675	-5.0026332237038	5.65524740694142e-07	2.48348733067637e-06
Varpa_5290.t01	406.349129204965	0.747051189380198	0.149333294822559	5.00257621897286	5.65692047029064e-07	2.48348733067637e-06
Varpa_4850.t01	4409.81395390156	-0.684266966291387	0.136792014144932	-5.00224351961368	5.66669457133467e-07	2.48603374742424e-06
Varpa_5118.t01	1356.44615357915	-0.637666018713763	0.127564269998908	-4.99878232924643	5.76934856965015e-07	2.52929535050675e-06
Varpa_5091.t01	981.177348813309	0.790166990832415	0.158294341549056	4.99175765286303	5.98322994756963e-07	2.62122454845908e-06
Varpa_5651.t01	460.137109383028	-0.935751006244671	0.187522034284936	-4.99008561747371	6.03525364733926e-07	2.64216562755454e-06
Varpa_4363.t01	4557.05491319713	0.625739018326104	0.125405418130617	4.98972873464176	6.04641402569711e-07	2.64520042970357e-06
Varpa_3680.t01	1099.35762218049	1.10417484122536	0.221318168550652	4.9890835825015	6.06663961685277e-07	2.65219409105737e-06
Varpa_0726.t01	698.371436962446	-0.775206881357936	0.155541633861887	-4.98391885253232	6.23092194271549e-07	2.72211226771146e-06
Varpa_3558.t01	79.730573796546	-1.26210210911937	0.253519168781578	-4.97833010097453	6.4135206133405e-07	2.79992916657768e-06
Varpa_2066.t01	123.259837640817	1.86670793297941	0.37518834046849	4.9753889757035	6.51167481089083e-07	2.84079760229659e-06
Varpa_1366.t01	366.027704143474	-0.981770010957374	0.19738073445941	-4.97399107185544	6.55883309444474e-07	2.85742576045044e-06
Varpa_4456.t01	473.970998754737	0.692302558798781	0.139184595647113	4.97398836114044	6.55892485934596e-07	2.85742576045044e-06
Varpa_1950	122.335673392209	-1.48604311134998	0.298779790946621	-4.97370691184222	6.56845940188285e-07	2.85958817106326e-06
Varpa_2127.t01	205.822135682665	0.926952715216118	0.186527208968458	4.969530827928	6.71150999752322e-07	2.91983355664154e-06
Varpa_5827.t01	57.7160023976071	2.02567847836443	0.407927822470279	4.96577670553967	6.84266512070031e-07	2.97482369667138e-06
Varpa_3115.t01	236.791083741893	-0.898926044618404	0.181125241561624	-4.96300812006129	6.94096790665025e-07	3.01546494611139e-06
Varpa_4101.t01	420.879044646782	0.794180534082231	0.160049949977849	4.96207923958832	6.97425301333234e-07	3.02782282105532e-06
Varpa_0292.t01	975.071759484352	0.71234567369449	0.143674869300782	4.95803947594481	7.12080967420625e-07	3.08930550082069e-06
Varpa_1915.t01	1791.03663731432	-0.697595049500124	0.140740680275329	-4.95659853381003	7.17379937869319e-07	3.11013783181598e-06
Varpa_0435.t01	1464.07850754513	0.624262725626897	0.125957196424944	4.95614973455596	7.19038112765299e-07	3.11516789020755e-06
Varpa_0151.t01	438.941980691194	1.51109910847745	0.304914688560639	4.95580949415933	7.20297656434042e-07	3.11846514785562e-06
Varpa_5852.t01	371.594093206354	-0.869666710206466	0.175501178053847	-4.95533260716711	7.22066633551383e-07	3.12396186687237e-06
Varpa_0854.t01	1840.80666034339	-0.686847926783358	0.138732999836424	-4.95086192609689	7.3885511962695e-07	3.19438675078521e-06
Varpa_4897	330.236787101848	-0.843916817938843	0.170507941794473	-4.94942821464636	7.44318237203051e-07	3.21578376515351e-06
Varpa_0339.t01	468.059618091185	1.14689030516025	0.231741812096316	4.94900033267879	7.45956195496248e-07	3.22063627261872e-06
Varpa_3548.t01	3752.50545641563	-0.74491707361363	0.150616608158811	-4.94578308939333	7.58383696371148e-07	3.27203338241235e-06
Varpa_2033.t01	495.863848719981	1.03253559277733	0.208942703999719	4.94171642757488	7.74377909721137e-07	3.33873756251925e-06
Varpa_5212.t01	532.599224340955	-0.777973037141399	0.157530552416938	-4.93855334857413	7.87042482198402e-07	3.39100397288788e-06
Varpa_3095.t01	236.530405963493	-0.907984731980446	0.183972394995235	-4.93544008058363	7.99702303992298e-07	3.44317798608109e-06
Varpa_1920.t01	4870.65504113214	-0.712378618889149	0.144434337753997	-4.93219707977256	8.13098162875418e-07	3.49844711619575e-06
Varpa_5600.t01	1767.89114982282	0.553511364347882	0.11227837638756	4.92981268661457	8.230849686591e-07	3.53898251816586e-06
Varpa_4805.t01	16374.3680595879	-0.815352615311687	0.165439339166308	-4.92840831824198	8.29022203986799e-07	3.56206243691031e-06
Varpa_5663.t01	2213.68555981541	0.580676848663696	0.117877310403867	4.92611213026664	8.38818731684179e-07	3.60168152739617e-06
Varpa_1381.t01	13606.8757128196	0.556211024637497	0.112972879715762	4.9234030860939	8.50520072502577e-07	3.64941946061462e-06
Varpa_4466.t01	1560.80959018207	1.02790170837882	0.20887245245549	4.92119327510581	8.60181305006261e-07	3.68834423860121e-06
Varpa_1231.t01	1562.26729063381	1.73762174008571	0.353634380623785	4.91361087974724	8.94141268942841e-07	3.8313340948674e-06
Varpa_1294.t01	361.955988789975	-0.856572224730754	0.174337939038846	-4.91328639912333	8.95622985253785e-07	3.83505639681566e-06
Varpa_5907.t01	842.868843667449	-1.03153729857079	0.210177772786439	-4.90792763142909	9.20438033991924e-07	3.93861856405846e-06
Varpa_0855.t01	5197.89390831893	-0.768289053379396	0.156683087999265	-4.9034587152316	9.41637406052708e-07	4.02657799881459e-06
Varpa_1600.t01	348.304094375882	0.99655726156901	0.203310537102325	4.9016508232795	9.50346451645045e-07	4.06004881654703e-06
Varpa_3183.t01	895.411726704884	-0.654355925264507	0.133499392589143	-4.90156481294524	9.50762710396644e-07	4.06004881654703e-06
Varpa_1522.t01	593.394571995382	0.777970818472644	0.158774923777943	4.89983430608152	9.59175123297642e-07	4.09317842520467e-06
Varpa_0785.t01	3089.49346747364	0.467356844751063	0.0954174466139524	4.89802296473026	9.68057233027345e-07	4.12826588263059e-06
Varpa_0679.t01	6431.10363254035	0.655886372396856	0.133988531887536	4.8950933572985	9.8259071285374e-07	4.18738930491349e-06
Varpa_4710.t01	16565.8652579024	0.79804339485092	0.163055505638665	4.89430511239163	9.86536833802001e-07	4.20134406553119e-06
Varpa_5996.t01	8112.59577385073	0.531766901310796	0.108668448325172	4.8934802098174	9.90682805448996e-07	4.21613036114892e-06
Varpa_2626.t01	345.523705298712	1.01129236037719	0.206786986520945	4.89050291506018	1.00578669112287e-06	4.27749934715476e-06
Varpa_3608.t01	6912.07536056265	-1.46158661322161	0.29888325471879	-4.89015891705533	1.00754601867352e-06	4.28207057936245e-06
Varpa_0993.t01	1193.71126211395	0.652852747279665	0.133552222267398	4.88837052799111	1.01674030964427e-06	4.31615241130131e-06
Varpa_2153.t01	1370.66979448297	0.592910498710159	0.121290991690263	4.88833086816748	1.01694511736863e-06	4.31615241130131e-06
Varpa_3186.t01	8307.43812507892	-0.684032031500266	0.139976856755508	-4.88675090550887	1.02513659940778e-06	4.34796919721698e-06
Varpa_2108.t01	87.6255507143362	-1.30459041858606	0.266980424748525	-4.88646469049137	1.0266272899392e-06	4.35134168418675e-06
Varpa_0681.t01	119.134204581438	-2.58823173345146	0.529920966875543	-4.88418442605109	1.03857832102898e-06	4.39901555609836e-06
Varpa_1189.t01	225.94946767854	-0.918288418765627	0.188138970116141	-4.8809048874816	1.05600166666728e-06	4.46978783942526e-06
Varpa_3937	202.464169954069	1.00042137050091	0.205044803165638	4.87903792271563	1.06604567281864e-06	4.50925066203748e-06
Varpa_3323.t01	4921.05360436156	-0.520553774988569	0.106752252502537	-4.87627907407571	1.08105637841663e-06	4.56965452930706e-06
Varpa_4784.t01	146.547504576918	0.996803030167338	0.20469957720059	4.86959007829579	1.11829996181105e-06	4.72389234374743e-06
Varpa_5462.t01	387.670629629124	1.04184100476545	0.213994735536129	4.86853567754967	1.12428226830561e-06	4.74595807727388e-06
Varpa_2811.t01	868.557675615106	1.16821823118073	0.240057011034555	4.86641996476649	1.13637911768679e-06	4.79055778992491e-06
Varpa_4761.t01	124.419397249528	-1.29983855488256	0.267103479341192	-4.86642314839401	1.13636082116273e-06	4.79055778992491e-06
Varpa_1032.t01	878.217026773548	0.68281117860784	0.140330031267004	4.8657523442624	1.1402222472319e-06	4.8035221405271e-06
Varpa_2954.t01	712.763667299503	0.95947773223644	0.197214696437025	4.86514316412936	1.14373987685925e-06	4.8150987009633e-06
Varpa_1431.t01	210.580417591684	-0.956198006110666	0.196558017907233	-4.86471127604651	1.14624008044117e-06	4.82237924898451e-06
Varpa_1764.t01	248.936466929094	1.19471007098447	0.245666419207849	4.86313951592086	1.15538348219426e-06	4.85758001653717e-06
Varpa_0206.t01	3106.30102495611	-0.803665829353208	0.165325592912967	-4.86110961523232	1.16729591128827e-06	4.90436750907952e-06
Varpa_5204.t01	159.59577840227	-1.2110255839696	0.249156455551796	-4.86050253559594	1.17088144164755e-06	4.91613040197789e-06
Varpa_2200.t01	655.77425911429	0.687088294961861	0.141399349188493	4.85920408336487	1.1785859577447e-06	4.94516012853847e-06
Varpa_3317.t01	2931.70698004673	1.03107282955297	0.212225882580462	4.85837456306517	1.18353352163655e-06	4.9625909593554e-06
Varpa_5342.t01	185.877912364241	-1.18485405914534	0.24391156968086	-4.85771979039628	1.18745293209555e-06	4.97569024995965e-06
Varpa_4167.t01	178.832278766676	1.11885445401527	0.230459280320746	4.85488999383353	1.20453591747352e-06	5.04389337330277e-06
Varpa_1430.t01	66.6060231734274	-1.53313105894441	0.315861491553712	-4.85380807708779	1.21112953578986e-06	5.06811128822832e-06
Varpa_0109.t01	556.007133488641	-0.8437436458744	0.173861736730097	-4.85295765326574	1.21633670738023e-06	5.0864989581355e-06
Varpa_3527.t01	1529.64456378383	1.10555029728491	0.228135274812876	4.84602961199983	1.25956724431577e-06	5.26376264558415e-06
Varpa_2351.t01	313.08545275839	-0.88094177437788	0.181828294596744	-4.84491028380165	1.26668903755441e-06	5.28999106738344e-06
Varpa_0180.t01	894.635271709612	-1.7556848367172	0.362706909876698	-4.84050562288444	1.29509191543064e-06	5.40139668195605e-06
Varpa_1097.t01	984.471125275214	0.875937349853613	0.1809584327428	4.84054451940685	1.29483843602672e-06	5.40139668195605e-06
Varpa_2095.t01	526.713338726781	0.871794884651004	0.180304974452448	4.83511277100633	1.33070174786945e-06	5.54621594581697e-06
Varpa_2927	1819.9283020147	-1.08745563456321	0.224986004977791	-4.83343679385992	1.34195899210666e-06	5.58941108829512e-06
Varpa_3537.t01	1079.8493108175	1.16447187505196	0.240932984708943	4.83317747654471	1.34370894264627e-06	5.59297614450771e-06
Varpa_0716.t01	81.9375632872001	-1.24056450475162	0.256823301868015	-4.83042035410466	1.36245106355375e-06	5.66721665797359e-06
Varpa_5524.t01	1260.93881474563	0.728265619991532	0.150835275110625	4.82821819668782	1.3776010389482e-06	5.72642664429233e-06
Varpa_1735.t01	734.905529000443	-1.13046144553286	0.234200821930704	-4.82688931752486	1.38682144484378e-06	5.75748221829599e-06
Varpa_4059.t01	388.139134103507	-0.971537751713872	0.201276707577077	-4.82687621140578	1.38691267630628e-06	5.75748221829599e-06
Varpa_1817.t01	339.276394151675	0.981388973023151	0.20332988315235	4.8265850440086	1.38894097645823e-06	5.76207874583733e-06
Varpa_5602.t01	491.930491849772	1.39146104615731	0.288472846251842	4.82354254217237	1.41030669381736e-06	5.84683808914608e-06
Varpa_2430.t01	203.993718266108	-0.988519063188906	0.205171341565331	-4.81801725156697	1.44991837017511e-06	6.00707902239436e-06
Varpa_3149.t01	164.478019977685	-1.24162963143122	0.257736983840205	-4.81742904309386	1.45419779029985e-06	6.02082155930897e-06
Varpa_1086.t01	395.063155418123	0.873907454459909	0.18150023870544	4.8149107719808	1.47265677782981e-06	6.09321481620587e-06
Varpa_3027.t01	2388.76976027914	-1.42296040450883	0.295558628886797	-4.814477621135	1.47585440823642e-06	6.10240923855059e-06
Varpa_4989.t01	1917.61001043644	0.914337664262931	0.189927254149958	4.8141467024054	1.47830183224747e-06	6.10849158688255e-06
Varpa_0963.t01	749.572391496463	0.61846010116781	0.128473258457426	4.81392087811611	1.47997423358866e-06	6.11136554807302e-06
Varpa_1456.t01	201.010657305478	0.944470632155091	0.196358059493279	4.80994075105645	1.50975040598911e-06	6.23021011864635e-06
Varpa_3900.t01	175.829734663578	0.939312782048671	0.195335100655032	4.80872500077457	1.51895995254035e-06	6.26408270474122e-06
Varpa_1193.t01	101.651346230352	-1.32565251850588	0.275692231083912	-4.8084507615392	1.52104482177792e-06	6.26854835641811e-06
Varpa_5068.t01	517.658854960203	-0.994724707411764	0.206931987575976	-4.80701277296023	1.5320220619574e-06	6.30963134931237e-06
Varpa_0456.t01	418.174256295371	0.909154131262403	0.189205750053331	4.80510835958286	1.54667714856853e-06	6.36500495422324e-06
Varpa_5677.t01	722.878825097521	-0.731841363729477	0.152308242831821	-4.8050016868593	1.54750200373618e-06	6.36500495422324e-06
Varpa_3316.t01	1604.75955245264	0.912454557113455	0.189941046342092	4.8038829662446	1.5561781117825e-06	6.39648506393647e-06
Varpa_0824.t01	363.736002548479	0.734329246095172	0.153001661378467	4.79948544008765	1.59073799377987e-06	6.52995858863969e-06
Varpa_2453.t01	161.278630396865	-1.08885255108328	0.22686721661095	-4.79951474412689	1.59050527192059e-06	6.52995858863969e-06
Varpa_5796.t01	129.603190196288	2.54148575746651	0.529776740470402	4.79727697220128	1.60837133667509e-06	6.59801382441924e-06
Varpa_4966.t01	681.070761021263	-0.738397560049388	0.15400441307445	-4.79465195385296	1.62957503981244e-06	6.68061693910003e-06
Varpa_2770	179.858694182857	1.09135629847851	0.227648613933056	4.79403884619933	1.6345660129161e-06	6.6966895722352e-06
Varpa_4675.t01	2467.50295610774	0.859203112977239	0.179267862817403	4.79284518414993	1.64432514302073e-06	6.73226315100636e-06
Varpa_4482.t01	5055.22582814242	0.936212983070227	0.19540812016097	4.79106488665368	1.65898460591309e-06	6.78784021883081e-06
Varpa_4161.t01	1889.82340884608	1.41670104546323	0.29598040302879	4.78646907351303	1.6974108095959e-06	6.93647998196964e-06
Varpa_4527.t01	454.653450874786	0.985218230637839	0.205834641348391	4.78645491441007	1.69753050709647e-06	6.93647998196964e-06
Varpa_2764.t01	999.796600772219	-0.884579105001124	0.184977464541234	-4.78209119794665	1.73480936406674e-06	7.08418236396965e-06
Varpa_3086.t01	164.422361617362	-2.56857299667667	0.537530703112157	-4.77846750298229	1.76636303831377e-06	7.20362918363165e-06
Varpa_3983.t01	471.19098973231	1.00624996437958	0.210575499007643	4.7785709596873	1.7654545796303e-06	7.20362918363165e-06
Varpa_4528.t01	243.842183477484	1.08988374559308	0.228092065891262	4.77826241493491	1.76816525519979e-06	7.20628132672957e-06
Varpa_4157.t01	806.983135957928	-0.603866365534592	0.126405698492692	-4.77720840702053	1.77745529043841e-06	7.23942727668144e-06
Varpa_1066.t01	2430.25357432099	-0.475639685967761	0.0996110736539174	-4.77496796812265	1.79735860666813e-06	7.31572898068693e-06
Varpa_2989.t01	94.6929005367308	-1.09743754803319	0.23004275969978	-4.77058069319555	1.8369557728871e-06	7.47203856643804e-06
Varpa_0047.t01	5316.35158863381	-1.36332364026077	0.28616599028949	-4.76410085937051	1.89697608527006e-06	7.71116464551625e-06
Varpa_1958.t01	1921.2285128402	0.698829503811146	0.146751036395813	4.76200728099991	1.91676765090939e-06	7.78655741823972e-06
Varpa_1576.t01	18591.1098399892	-0.945266295549167	0.198515015153059	-4.76168664027932	1.91981628004764e-06	7.79388101750685e-06
Varpa_2092.t01	3824.16272402984	0.493058061681858	0.103581619866615	4.76009220860595	1.93504533022205e-06	7.85061192339116e-06
Varpa_3975.t01	207.970227376946	1.13545360033	0.238547612388418	4.75986151762937	1.93725833928603e-06	7.85449654606184e-06
Varpa_2644.t01	776.963330341668	0.872989280178672	0.183585091953013	4.75522969153783	1.98220918831241e-06	8.03154189254045e-06
Varpa_2272.t01	132.540365468463	-1.05191389483408	0.221239987464791	-4.75462825182758	1.98811901075385e-06	8.05027348302659e-06
Varpa_2477.t01	281.031818532115	-0.939215766536172	0.197792671547501	-4.74848617589259	2.0494489377203e-06	8.2932422732071e-06
Varpa_0264.t01	736.985233448362	0.706915089977633	0.149014293615852	4.74394148926417	2.09599412615987e-06	8.47610811458056e-06
Varpa_0193.t01	520.100347869966	-0.929967679382238	0.196062179266877	-4.74322831083285	2.10338981449835e-06	8.50052111078919e-06
Varpa_3600.t01	2856.48633552714	-0.821171974670193	0.173140275373846	-4.74281314903255	2.10770659375998e-06	8.5124676891946e-06
Varpa_4364.t01	1370.29370172812	0.528609218489131	0.111472475457015	4.74206046220772	2.11555460570266e-06	8.53865136340375e-06
Varpa_5362.t01	1534.77704187637	-0.524897105038093	0.110717737870598	-4.74085828642533	2.12814752967538e-06	8.57840911446468e-06
Varpa_5568.t01	632.909068459367	-0.663552077144925	0.139962412932409	-4.74093053443832	2.12738869485229e-06	8.57840911446468e-06
Varpa_3666.t01	3897.67471975865	-1.01537140513448	0.214196173897926	-4.74038068307582	2.13317043319117e-06	8.59311927240436e-06
Varpa_5303.t01	550.437998004185	0.819479753810232	0.173067030620835	4.73504254895085	2.19009148018419e-06	8.81673893180969e-06
Varpa_0330.t01	6765.0397118016	0.788233603537975	0.166557776516517	4.73249355282914	2.21778350960412e-06	8.92247822256165e-06
Varpa_2618.t01	288.564786385849	-0.795089485334707	0.168065598267315	-4.73082828093163	2.23605610782049e-06	8.99021016100577e-06
Varpa_5209.t01	783.978605352264	0.944042716189172	0.199709058216859	4.72709012109036	2.27760195424779e-06	9.15051562782263e-06
Varpa_5265.t01	215.201708647909	3.14935266350916	0.666250672436883	4.72697858898974	2.27885283698013e-06	9.15051562782263e-06
Varpa_3928.t01	2540.74070584934	1.25800637451346	0.266173170629185	4.72627038833314	2.2868110327391e-06	9.17197930089338e-06
Varpa_5992.t01	5660.10587980588	0.585555202638411	0.123894459990858	4.72624201825988	2.28713038833019e-06	9.17197930089338e-06
Varpa_2616.t01	234.894373150834	-1.01409612404776	0.214608205424121	-4.72533714190303	2.29733887487601e-06	9.20701601615908e-06
Varpa_5420.t01	3849.726854397	0.99554622713143	0.210776799905096	4.72322488803173	2.32133909920019e-06	9.2972454574881e-06
Varpa_2009.t01	230.796596256727	1.02270885111622	0.216547675803938	4.72278839899522	2.32632857810438e-06	9.31126780845874e-06
Varpa_0485.t01	476.74871610293	0.799799308950396	0.169392206914407	4.72158267206786	2.34016473213715e-06	9.36065892854861e-06
Varpa_4611.t01	393.903016398288	0.960367180175764	0.203453574095129	4.72032592421663	2.35467045392223e-06	9.41266348865013e-06
Varpa_2054.t01	1896.70415203341	-0.536593439353097	0.113721293265049	-4.71849575349505	2.37594927142083e-06	9.49165941379868e-06
Varpa_4209.t01	535.645021623858	0.746981276044885	0.158327963134246	4.71793649875682	2.38248829313845e-06	9.51170820796055e-06
Varpa_2689.t01	1585.43571052535	-0.719714457942134	0.152557322211148	-4.71766577644834	2.38565988557555e-06	9.51829607408205e-06
Varpa_1578.t01	2521.50985923893	-0.628144549769273	0.133155929242009	-4.71736071645469	2.38923861150443e-06	9.52649888691634e-06
Varpa_1395.t01	472.091061925414	-0.77721908532565	0.164768931401499	-4.71702449433122	2.39318887787229e-06	9.53617173246434e-06
Varpa_0767.t01	1160.94236836571	0.795015424565024	0.168567746467609	4.71629621457738	2.40176693287276e-06	9.56426093701591e-06
Varpa_4614.t01	3485.53025116733	0.720856033723755	0.152903547965451	4.71444935919101	2.42365269655352e-06	9.64527434455396e-06
Varpa_5509.t01	14520.5252149969	-0.706512087465112	0.149963557046561	-4.71122518950222	2.4623196864388e-06	9.79292559336373e-06
Varpa_0215.t01	2522.07773693411	-0.848695271172557	0.180149582347164	-4.7110587774611	2.46433142930669e-06	9.79469975968402e-06
Varpa_2951.t01	118.783559853419	1.17908196854082	0.250521764550157	4.70650512404783	2.5199965430781e-06	1.00033878373944e-05
Varpa_4394.t01	3221.43724052797	0.481411801646758	0.102286539094033	4.70650200809113	2.52003504343568e-06	1.00033878373944e-05
Varpa_0185.t01	993.682078858551	-1.04378080077851	0.221868357239738	-4.70450502164516	2.54482603444276e-06	1.0088993454673e-05
Varpa_3960.t01	189.390399677494	-1.03709433450938	0.22044510785156	-4.70454683534064	2.5443045596017e-06	1.0088993454673e-05
Varpa_1265.t01	1115.55641367122	0.691607804016287	0.147016205618248	4.70429638085043	2.54742960833099e-06	1.0092919334844e-05
Varpa_1679.t01	762.214901422331	1.43290958854786	0.304673034597307	4.70310603772915	2.56233256343064e-06	1.01455395676089e-05
MSTRG.3283.1	279.075473529957	-1.19155196379652	0.253423021500842	-4.7018299945278	2.57840140286266e-06	1.02023904960555e-05
Varpa_2889.t01	616.154806330142	-0.76778043620871	0.16329822282017	-4.70170723813827	2.57995232812655e-06	1.02023904960555e-05
Varpa_1545.t01	574.485365305007	1.12902121518385	0.240400114896903	4.696425439181	2.64753815054642e-06	1.04630440112561e-05
Varpa_1422.t01	2181.45675319285	-0.780596267625625	0.166260132436445	-4.69502974757956	2.66567928827907e-06	1.05280868860315e-05
Varpa_2661.t01	356.326594911653	-0.781805713601172	0.166555994501442	-4.69395122007694	2.67977959373853e-06	1.05770985100494e-05
Varpa_0001.t01	2838.0784745566	0.967093643554684	0.206161295487913	4.69095637600601	2.71930951573813e-06	1.07263558199607e-05
Varpa_1418.t01	569.23406736685	-0.706098104613947	0.150560521737818	-4.68979581409479	2.73477809344219e-06	1.07805745132794e-05
Varpa_3253.t01	359.432886379516	0.870544404371087	0.185641272019267	4.68939042973555	2.74020114078458e-06	1.07951500861135e-05
Varpa_1532.t01	5009.71224223943	0.562223052561466	0.11990841006406	4.68877080649392	2.74851012495054e-06	1.08210694409632e-05
Varpa_4733.t01	875.197434700056	-1.16758474820488	0.249037853280138	-4.68838264073648	2.75372763700174e-06	1.08347925138886e-05
Varpa_2211.t01	2401.1945406398	0.704105988631084	0.15026232368516	4.68584520299563	2.7880693652219e-06	1.09630181953666e-05
Varpa_4454.t01	746.982124759078	0.609191977058919	0.130018070631006	4.68544083220414	2.79357995184496e-06	1.0977786544436e-05
Varpa_1533.t01	8594.69974897533	0.888907424964082	0.189840365756094	4.68239418641947	2.83543560751434e-06	1.11352700317701e-05
Varpa_1649.t01	918.178449442428	1.4338619085627	0.30629078807305	4.68137457735335	2.84957717790061e-06	1.11837859629524e-05
Varpa_4522.t01	1242.97889236407	0.841420139655908	0.179973888155916	4.67523454806381	2.93617847001704e-06	1.15164467137471e-05
Varpa_1470.t01	374.396454933307	1.21727443046882	0.260593656035001	4.67115911027906	2.99504822714125e-06	1.17399885394709e-05
Varpa_5008.t01	5366.78345410279	-0.937262347946067	0.200758789342162	-4.66859932268594	3.03260160091287e-06	1.18797467847908e-05
Varpa_5966.t01	318.378660796913	-0.759488898824727	0.162705583944466	-4.66787236438028	3.04334853554508e-06	1.19143857561765e-05
Varpa_5741.t01	669.779457009905	-0.784984159433957	0.168178402893672	-4.66756816527892	3.04785647514129e-06	1.19245716750994e-05
Varpa_1447.t01	583.627506333172	-0.719254307074858	0.154131671707916	-4.666492610538	3.06384658588618e-06	1.1979640150815e-05
Varpa_4312.t01	6616.71136427009	-0.5934825841036	0.127236268275161	-4.66441363102646	3.09498286554781e-06	1.20938243640644e-05
Varpa_1657.t01	1379.15957104276	1.18560486079486	0.254200194079265	4.66405962076161	3.10031492894936e-06	1.21070975003166e-05
Varpa_5983.t01	164.21498412393	1.14384900839739	0.245261612730471	4.66379143341288	3.10436020230205e-06	1.21153321432324e-05
Varpa_2646.t01	1991.47773791586	0.598880030921029	0.128506912818055	4.66029428135859	3.15757608548281e-06	1.23153341588407e-05
Varpa_0655.t01	1305.95349426427	0.799309222043188	0.17158318414398	4.6584356505033	3.18621370899477e-06	1.24192853354961e-05
Varpa_1259.t01	1548.40847469046	0.799953078941284	0.17175712149789	4.65746672955923	3.20124137819243e-06	1.24655978233525e-05
Varpa_3951.t01	191.369671409645	1.06262219546461	0.228157187592938	4.65741275423005	3.20208051504595e-06	1.24655978233525e-05
Varpa_4170.t01	3234.34675837046	-0.728392157752316	0.156445735751889	-4.65587735102917	3.22603948260502e-06	1.25510590815777e-05
Varpa_5464.t01	2733.8530955851	-0.690249292525101	0.148368108893272	-4.6522753283971	3.2829233978445e-06	1.27644305636515e-05
Varpa_2079.t01	5102.36949138179	-0.695950115537321	0.149611021441801	-4.65173025911094	3.29161460725668e-06	1.27902739024831e-05
Varpa_4679.t01	3449.55031860424	0.733708266133517	0.157823275485797	4.64892306838192	3.33672628669478e-06	1.29575168526149e-05
Varpa_4959.t01	4977.49323562765	0.513698181909337	0.110598951225517	4.64469306640965	3.40582419154062e-06	1.3217640286773e-05
Varpa_3413.t01	101.484609594225	-1.04256721133059	0.224489422418596	-4.64417075913071	3.41445075602231e-06	1.32429038621671e-05
Varpa_3927.t01	2925.71565144636	1.19154906834914	0.25679201299017	4.64013290162086	3.48185180554562e-06	1.34959509885337e-05
Varpa_0490.t01	671.872161864763	0.870117612799429	0.187540849065822	4.63961647360379	3.49056363237506e-06	1.35213412285686e-05
Varpa_2487.t01	504.674171209015	0.637237294803022	0.137447073289273	4.63623764081089	3.54808034673897e-06	1.37356377779697e-05
Varpa_2197.t01	1518.01886326491	-0.703574510963485	0.151930309074467	-4.63090291364203	3.64074568273341e-06	1.40856555294869e-05
Varpa_5200.t01	1007.84031261105	-0.909819978781243	0.196517630152612	-4.6297117366757	3.66175128794002e-06	1.4158168144223e-05
Varpa_3423.t01	5851.15668880799	-0.772003968337747	0.166852231843076	-4.62687229178818	3.71229260452091e-06	1.43447205274137e-05
Varpa_0469.t01	1424.11330888722	0.795697069176279	0.172102994727606	4.62337724242194	3.77542206391268e-06	1.45796545875542e-05
Varpa_1961.t01	268.097816881983	0.88715644720837	0.191916380106096	4.62261974052411	3.78923952281079e-06	1.46207019440716e-05
Varpa_4904.t01	49.4171204864174	-1.72024995779311	0.372144003088279	-4.62253843543741	3.79072547207228e-06	1.46207019440716e-05
Varpa_1355.t01	542.310941686566	0.660874731469374	0.143000011743103	4.62150123915112	3.80973057701087e-06	1.46849503941959e-05
Varpa_4057.t01	4265.30940772048	1.32784344041122	0.287424839018663	4.61979363003139	3.8412191443077e-06	1.47972087233922e-05
Varpa_0888.t01	411.046922334784	0.678864789933158	0.146953786238873	4.61958012316652	3.84517374459977e-06	1.48033273515176e-05
Varpa_3385.t01	88.3618238112706	-1.23039977787431	0.266396306582686	-4.61868181904545	3.86185503609744e-06	1.4858404124124e-05
Varpa_4857.t01	239.327795413084	-0.84156144756774	0.182286980357307	-4.61668433981498	3.89919671403228e-06	1.49928547283257e-05
Varpa_4572.t01	149.563107558907	1.45996643060477	0.31626255436157	4.61631138581033	3.90620710088588e-06	1.50105845350995e-05
Varpa_3386.t01	85.0792174451687	-1.27787823848159	0.276888023868925	-4.61514449280234	3.92821921229188e-06	1.50859050902996e-05
Varpa_1310.t01	238.886075576652	-1.12162458471264	0.24305598435391	-4.61467586446856	3.93709277277052e-06	1.51107069855536e-05
Varpa_2691.t01	661.326428664107	-1.33105540986109	0.288547638785913	-4.61294854278348	3.96996612122779e-06	1.5227534061558e-05
Varpa_2866.t01	3309.91925923343	0.751032509398335	0.162841307142402	4.61205158922955	3.98714001209884e-06	1.52840367130455e-05
Varpa_2545.t01	1026.58633944685	0.564565445948019	0.122496889920251	4.60881452839798	4.04971385349406e-06	1.55143967345125e-05
Varpa_1514.t01	880.009398949633	0.757779159898405	0.164488636423948	4.60687848335814	4.08758709777914e-06	1.56499050695877e-05
Varpa_0827.t01	216.260640936674	0.837048265301344	0.18211743133257	4.59620069960676	4.30264279146267e-06	1.64632007971807e-05
Varpa_1655.t01	364.703065119784	1.47449697745083	0.320851032813404	4.59558120951522	4.31544674664273e-06	1.65020995397292e-05
Varpa_0239.t01	3518.2688444601	-0.687770945090043	0.149676424380381	-4.59505194580392	4.32641476650723e-06	1.65339345016916e-05
Varpa_2671.t01	50.300307206202	-1.39942352400271	0.30459361187466	-4.59439551404176	4.34005522078585e-06	1.65759374000221e-05
Varpa_1974.t01	272.613979240328	1.15826687472521	0.252192714588296	4.59278483367798	4.37369948917485e-06	1.66942428336046e-05
Varpa_0114.t01	929.303321850942	-0.697979837601588	0.152144144084231	-4.58762209878525	4.48323228621655e-06	1.71018909649822e-05
Varpa_4488.t01	895.209584333056	-0.77658253464409	0.169308399240478	-4.58679272929081	4.50107141583798e-06	1.71594776218662e-05
Varpa_0407.t01	1198.6750121115	0.736223363994809	0.160594577662054	4.58436003701242	4.55378996332947e-06	1.73498842939033e-05
Varpa_4902.t01	306.266121519373	-0.892325494210213	0.194690446469786	-4.58330395964598	4.57685974681625e-06	1.74271665100928e-05
Varpa_2933.t01	698.140334354374	-0.870766214787617	0.190320589299122	-4.57526018595423	4.75628509401451e-06	1.80993427908484e-05
Varpa_5202.t01	2415.12119548449	0.844800255913624	0.184725765185575	4.57326705381321	4.80177479792656e-06	1.8261339292297e-05
Varpa_R0067.r01	239.829358916207	-1.11319125243784	0.243510213349937	-4.57143557604347	4.84394217552326e-06	1.84105116950629e-05
Varpa_5943.t01	156.70312080294	0.927343858672365	0.202872109114255	4.57107614605662	4.85225910693909e-06	1.84309246952101e-05
Varpa_0500.t01	148.194505705297	1.38603505008046	0.30324716892072	4.57064464942398	4.86226167033252e-06	1.845771177767e-05
Varpa_0874.t01	350.558382266977	1.06590784016301	0.233285845656771	4.56910635603351	4.89808193281843e-06	1.85742624784027e-05
Varpa_4272.t01	622.219455048121	-0.777302746708046	0.170122702012054	-4.56907124983807	4.89890234804418e-06	1.85742624784027e-05
Varpa_4311.t01	86.5563028948223	-1.27284484275085	0.278648090737353	-4.56792953213019	4.92565560611734e-06	1.86643861125803e-05
Varpa_4540.t01	1251.00513108554	-1.36764443137134	0.299471989468834	-4.56685259211418	4.95101916131975e-06	1.87491379377823e-05
Varpa_0118.t01	112.275179067755	-1.44953698213178	0.317746268225647	-4.56193235636175	5.06849777766319e-06	1.91824090121361e-05
Varpa_1650.t01	354.869629179788	1.59289333654732	0.349517352279733	4.55740845528169	5.17886505279259e-06	1.95799104145339e-05
Varpa_2849.t01	12803.6870093057	-0.567024054965733	0.124419111703139	-4.55737102768132	5.17978768159426e-06	1.95799104145339e-05
Varpa_0449.t01	4276.84883463165	0.569275075293606	0.124947527533491	4.5561131663131	5.21088694676797e-06	1.96855729100123e-05
Varpa_4189.t01	1104.19400738911	-0.918792581288139	0.201828922163169	-4.5523335874793	5.30541231599517e-06	2.0030572992677e-05
Varpa_3202.t01	2353.89874492186	0.520226826464113	0.11430020738159	4.55140754668397	5.32882130491122e-06	2.01068191094841e-05
Varpa_R0039.r01	234.24323789486	1.50911414939193	0.331589502673813	4.55115176211249	5.33530458329844e-06	2.0119147361733e-05
Varpa_4584.t01	308.426092236595	-0.930360760529443	0.204527827264036	-4.54882239240919	5.39469483947142e-06	2.03308499492369e-05
Varpa_4004.t01	1263.79120811545	-0.553687807616199	0.121747573213175	-4.54783444961743	5.42007439139116e-06	2.0414199513873e-05
Varpa_2341.t01	209.000617602476	1.07714985797636	0.236899278948273	4.54686845294938	5.44500066633376e-06	2.04957425803754e-05
Varpa_4046.t01	328.583812907031	-0.751714077874195	0.165382673953389	-4.54530126950333	5.48567338074534e-06	2.06364237341809e-05
Varpa_0693.t01	171.736841571179	-2.18826106355014	0.481529433969967	-4.54439730819575	5.50926575711164e-06	2.07127202983716e-05
Varpa_1543.t01	1730.49151398161	0.930259844841959	0.204992723366071	4.53801398199255	5.67864961272924e-06	2.13367159022427e-05
Varpa_2523.t01	66.4740603513161	-1.67951140660577	0.370110067752514	-4.53787009038844	5.68252468862328e-06	2.13384600552385e-05
Varpa_1060.t01	2224.04484168986	0.610130782799946	0.134597542726792	4.53300090357814	5.81515662658534e-06	2.18234072321043e-05
Varpa_0916.t01	2081.42613965139	0.669946727950449	0.148259725208323	4.51873714866997	6.22095679490835e-06	2.33323175713109e-05
Varpa_0028.t01	568.127456752028	1.02308220110474	0.226548431711872	4.51595357943554	6.30324723181678e-06	2.36267913015253e-05
Varpa_0410.t01	935.438590187625	0.825251144200687	0.182860904303656	4.51299936059753	6.39172148781267e-06	2.39440776214108e-05
Varpa_2298.t01	668.570184563343	-0.701022406283959	0.155390513844416	-4.51135908454397	6.44135693603389e-06	2.41155768951694e-05
Varpa_2708.t01	4253.68785858914	0.525110871108526	0.116461737076413	4.50887033192702	6.51737252855789e-06	2.43855756810156e-05
Varpa_1713.t01	246.936535467096	-0.791891635735509	0.17569673924048	-4.50715044091757	6.57040496246898e-06	2.4569308694086e-05
Varpa_4874.t01	126.983218005716	1.19060903992024	0.264421491325595	4.50269391474758	6.70974856374845e-06	2.50753805345342e-05
Varpa_0457.t01	1193.22542861511	0.736712525880304	0.163670697385618	4.50118767530247	6.75748054675976e-06	2.52386855525547e-05
Varpa_5742.t01	724.244889997437	-0.872000833515904	0.193747224284911	-4.50071394175743	6.77255995376261e-06	2.52799135266938e-05
Varpa_4684.t01	335.190631891089	0.775344269052794	0.172299063209487	4.49999120488603	6.79562741267333e-06	2.53508915287325e-05
Varpa_4628.t01	42.3221059416141	1.7920886839286	0.398255036339518	4.49985190495072	6.80008205315666e-06	2.53523917309583e-05
Varpa_2500.t01	3547.47677966169	0.526116893925341	0.116922821310166	4.4996937982679	6.80514149465451e-06	2.53561436513154e-05
Varpa_1549.t01	1503.78448648183	0.829880662818171	0.184513424432027	4.49767091675159	6.87019265201988e-06	2.55832888279978e-05
Varpa_5378.t01	674.400698323916	0.860997134870426	0.191515708655815	4.49569980924008	6.9341507572524e-06	2.58060958580434e-05
Varpa_3525.t01	2028.32659763579	0.665073836692228	0.147979506246278	4.49436448034477	6.97780241526769e-06	2.59531105290813e-05
Varpa_0822.t01	260.961278425953	0.790821788314463	0.175966249402489	4.49416743835693	6.98426589313792e-06	2.59617156431794e-05
Varpa_2135.t01	146.569621845012	1.10735063105752	0.246415814062618	4.49382940486167	6.99536759147544e-06	2.59875413612057e-05
Varpa_5636.t01	739.217774587824	-0.596073447115963	0.13270270658944	-4.49179570210361	7.06251553796055e-06	2.62214226738761e-05
Varpa_2730.t01	533.809508868799	-0.73088004019303	0.162816636284802	-4.48897641463714	7.15662195676968e-06	2.65550575098168e-05
Varpa_1673.t01	651.674821737474	-0.684495794264311	0.152583248506941	-4.48604811447027	7.25563632642316e-06	2.69064972484311e-05
Varpa_2422.t01	115.072315268651	-1.0680631068146	0.238119722420916	-4.48540379585451	7.27759778278804e-06	2.69719500764941e-05
Varpa_3569.t01	1422.13814743414	-0.900546189320267	0.200791658279858	-4.48497809637645	7.29214251391066e-06	2.70098540953375e-05
Varpa_1824.t01	201.301341323361	1.03431079046097	0.230929819148768	4.4788966374007	7.50298513201412e-06	2.77579390809464e-05
Varpa_2619.t01	204.310835700625	0.938066718604136	0.20943899839104	4.47894960256011	7.5011239307896e-06	2.77579390809464e-05
Varpa_1621.t01	3089.30846457344	0.555387617917002	0.124005213059719	4.47874411255223	7.50834733820249e-06	2.77613598982239e-05
Varpa_1709.t01	167.529042176806	1.18796206943325	0.265275735884389	4.4782160926734	7.52693886754443e-06	2.78136618755806e-05
Varpa_5092.t01	662.707270129385	0.838916963125964	0.187341053101893	4.47801989598983	7.53385814406432e-06	2.78227960739471e-05
Varpa_4455.t01	329.559440109947	0.895488790264854	0.199982158134529	4.47784341672348	7.5400872411358e-06	2.78293721419148e-05
Varpa_2232.t01	424.34024443631	0.719114422231428	0.160645040981786	4.47641843057554	7.59056497148466e-06	2.79991594702877e-05
Varpa_5528.t01	10912.8297761564	0.486643784392845	0.108893274512751	4.46899761780843	7.85870058312528e-06	2.89711436935956e-05
Varpa_0231.t01	99.9280115785999	1.37494274601734	0.30778989364168	4.46714714947077	7.92696067304624e-06	2.92055747765473e-05
Varpa_0189.t01	397.969251093275	-0.848620593913893	0.190009054821793	-4.46621133245363	7.96169654267417e-06	2.93162881524247e-05
Varpa_4724.t01	683.214513293491	0.723215596280923	0.161942716961593	4.46587293241747	7.97429313827406e-06	2.93453987488486e-05
Varpa_5391.t01	737.882538591126	1.33771256707998	0.299719065572022	4.46322146549777	8.07365287283265e-06	2.96935757627519e-05
Varpa_3213.t01	1093.53494644981	-0.627166612014982	0.140722690057048	-4.45675542274477	8.3209444082054e-06	3.05671334220393e-05
Varpa_4361.t01	357.071118176911	1.19802667517818	0.268805793371656	4.45684841889461	8.31733703326298e-06	3.05671334220393e-05
Varpa_2526.t01	629.258166630428	-0.543806777479053	0.122112958647618	-4.45330932524796	8.45567999412748e-06	3.10438580066089e-05
Varpa_5402.t01	89.1820039696468	-1.08389545579006	0.243507708876482	-4.45117512209792	8.54016598343269e-06	3.13356471509413e-05
Varpa_4539.t01	856.363429184841	-1.23756824866705	0.278053105986648	-4.45083411054029	8.55374002608229e-06	3.13670560393733e-05
Varpa_2698.t01	1093.99345889487	-0.639673209255335	0.143724198552756	-4.45069943472695	8.55910650509525e-06	3.13683481522413e-05
Varpa_4010.t01	1568.81596851609	0.945999153033139	0.212594638885112	4.44977896900008	8.59587090121484e-06	3.14737618947979e-05
Varpa_5901.t01	19626.8777949594	-0.921721600472081	0.20714113444873	-4.44972749099343	8.59793143833272e-06	3.14737618947979e-05
Varpa_1042.t01	77.6392574357917	1.11280926568611	0.250148352805981	4.44859721522621	8.64329272516577e-06	3.16213095255187e-05
Varpa_3014.t01	113.811218701956	-1.84846848079484	0.415843582581716	-4.44510522278313	8.78488595047216e-06	3.21205414997977e-05
Varpa_1444.t01	1720.52773625817	-0.803928194231436	0.180966956495684	-4.44240324200076	8.89596412142273e-06	3.25076819764139e-05
Varpa_2842.t01	3355.80324608846	0.5954288360179	0.134045842914814	4.44197912497963	8.91352093691716e-06	3.2552823690224e-05
Varpa_2247.t01	14804.8102441019	-0.835416652666062	0.188179238082329	-4.4394730320917	9.01794132805859e-06	3.29149597131473e-05
Varpa_4144.t01	2160.43279380292	0.61347203524941	0.1383006664633	4.43578509733503	9.17373313659122e-06	3.34640667653147e-05
Varpa_3313.t01	1554.33033942373	0.650675226275964	0.146723955991933	4.4346897674415	9.22049697349012e-06	3.36150519033533e-05
Varpa_0386.t01	94.7865521206321	-1.37493954257306	0.310234160749761	-4.43194114809976	9.33885105610235e-06	3.40267048380759e-05
Varpa_5786.t01	1341.22242448407	0.664947751206874	0.15005714135456	4.43129693931536	9.36679955376633e-06	3.41086717161596e-05
Varpa_5308.t01	1457.44758152581	0.467245722781579	0.105513603601188	4.42829840735645	9.49794346649462e-06	3.45661049019141e-05
Varpa_4433.t01	300.343590399748	-0.804590124356536	0.181728719901614	-4.42742415613852	9.53650882875072e-06	3.46862786236422e-05
Varpa_1168.t01	365.858726959	0.765605152256796	0.172944418735744	4.42688557314259	9.56034145904362e-06	3.47527577965002e-05
Varpa_0418.t01	1042.11985493481	-0.531758247738696	0.120167234209155	-4.42515175820018	9.63745084950622e-06	3.50127134230609e-05
Varpa_4034.t01	171.670006734831	-1.08863965603982	0.246240415860415	-4.42104376828593	9.82252733665945e-06	3.56643824829608e-05
Varpa_0505.t01	57.028949667562	1.65678357348502	0.374958700790569	4.41857615249848	9.93532733011677e-06	3.60530207524423e-05
Varpa_1840.t01	32.6555559575665	-1.73982003217381	0.393766609903637	-4.41840417246038	9.94323485405684e-06	3.60607984040462e-05
Varpa_0023.t01	148.542729146154	0.890150205792189	0.201485898038871	4.41792807564359	9.96515682518043e-06	3.61193633246401e-05
Varpa_2327.t01	495.074328039689	-0.70901731566533	0.160547671793443	-4.41624165423923	1.00431803840925e-05	3.63810865563884e-05
Varpa_1449	421.171863087045	0.672778350682145	0.152394408903949	4.41471806952042	1.01141715691276e-05	3.66170470697118e-05
Varpa_1704.t01	521.122287121788	0.630671962803336	0.142999379727947	4.41031257620261	1.03221513043526e-05	3.73483970850374e-05
Varpa_0401.t01	1651.49341115481	-0.530248884440711	0.12027567545968	-4.40861281729791	1.04034823011894e-05	3.75991827130219e-05
Varpa_2901.t01	48103.6027649617	-1.11309899423174	0.252481112909044	-4.40864261649832	1.0402051196988e-05	3.75991827130219e-05
Varpa_2357.t01	377.925759932475	0.719884076677358	0.163321734679229	4.40776653573538	1.04442034866687e-05	3.77245594760966e-05
Varpa_0781.t01	1978.68165784525	0.513056808469431	0.116447132224221	4.40592051233629	1.05335588003047e-05	3.80253571002344e-05
Varpa_5991.t01	12953.7009410897	-0.62370943047846	0.141576562950379	-4.40545678946212	1.05561193990592e-05	3.80848229299389e-05
Varpa_2299.t01	394.124155949923	-1.02619167029548	0.233023010936541	-4.40382117702076	1.0636062591357e-05	3.83511282833021e-05
Varpa_1080.t01	808.623839319755	0.713617395382786	0.162061616456085	4.40337083504383	1.06581750774917e-05	3.84087230903157e-05
Varpa_5871.t01	20976.053472924	-0.779927267614427	0.177318769775599	-4.39844731948819	1.09028083454548e-05	3.92676850945108e-05
Varpa_3197.t01	1176.57746697495	-0.888346588156594	0.202199247069752	-4.3934218402413	1.11580316573092e-05	4.01637779333293e-05
Varpa_3860.t01	147.115564659198	1.05605991183205	0.240391874596601	4.39307656968113	1.11757743379191e-05	4.02045107866715e-05
Varpa_1701.t01	176.51459358493	0.951242751559665	0.216685181997925	4.38997601399792	1.1336316450505e-05	4.07586182266432e-05
Varpa_2546.t01	222.852870126456	1.64069959850344	0.373916658902264	4.38787510382706	1.14463471539069e-05	4.11305846035852e-05
Varpa_2463.t01	404.650241889085	-0.722569206108659	0.164702106369187	-4.38712790041061	1.14857255402016e-05	4.12483920663039e-05
Varpa_2334.t01	312.247853760199	-1.18125714641879	0.269369227798693	-4.38527130983788	1.15841303927221e-05	4.15779229700915e-05
Varpa_2133.t01	594.511293294316	-1.07386237364651	0.244904521413372	-4.38482053107523	1.16081441500737e-05	4.16402235108149e-05
Varpa_2349.t01	478.856941935659	-0.915874603838194	0.208926836694786	-4.3837097154549	1.16675221831953e-05	4.1829237122103e-05
Varpa_4536.t01	473.1759594894	-0.767568685871521	0.175131067175901	-4.38282423700746	1.17150624914678e-05	4.19756190988675e-05
Varpa_3458.t01	697.864697361355	0.56677251048635	0.129363371415453	4.38124412099736	1.18003567884936e-05	4.22570303771127e-05
Varpa_2641.t01	235.230720321101	0.912323666794825	0.208243346094359	4.38104594411114	1.18110960685674e-05	4.22712911927676e-05
Varpa_5540.t01	1943.28811948291	0.667458142137184	0.15237366552944	4.38040352851015	1.1845972981135e-05	4.23718736249173e-05
Varpa_3743.t01	1202.09531110746	0.882190676424056	0.201427950778162	4.37968351967019	1.18851792703205e-05	4.24878180086428e-05
Varpa_0649.t01	5333.84241350292	-0.419807236823139	0.095856089376988	-4.37955730879129	1.1892064514535e-05	4.24881528286299e-05
Varpa_2157.t01	356.22302821303	0.783461750567607	0.179087723083537	4.37473734702716	1.21578776101501e-05	4.34130606901249e-05
Varpa_2737.t01	963.954234443789	-0.791658437567222	0.181095008599757	-4.3715088764091	1.23390832890506e-05	4.40349715095839e-05
Varpa_0875.t01	604.811201687858	0.778077607446832	0.17803797840499	4.37029006067968	1.24081600882554e-05	4.42562425952826e-05
Varpa_2238.t01	415.670374133256	0.898024378228624	0.205566303782005	4.36853882035523	1.25080585746556e-05	4.45871307367782e-05
Varpa_2482.t01	1459.16988723974	-0.895327931726509	0.204986209877303	-4.36774713900226	1.25534710489635e-05	4.47235278373096e-05
Varpa_3841.t01	316.206849759281	0.756329191226025	0.173247910006696	4.36558912137407	1.26780596935444e-05	4.51416855109925e-05
Varpa_4251.t01	729.683769581996	-0.857862234912697	0.196548487936669	-4.3646341109941	1.27335710217123e-05	4.53135496654336e-05
Varpa_5869.t01	1465.46567853114	0.49835781995128	0.114411961949998	4.3558191945793	1.32570174130599e-05	4.71494604525881e-05
Varpa_2792.t01	42.6858134044091	-2.19138197064458	0.503310548898132	-4.3539361045423	1.33714694967775e-05	4.75294961203636e-05
Varpa_2540.t01	3676.05640993579	0.462434308224815	0.106222385531391	4.35345436756506	1.34008999885044e-05	4.76070586757998e-05
Varpa_4211.t01	792.657054431392	-0.703320757599096	0.161591681776113	-4.35245644991527	1.34620619243984e-05	4.7797196026695e-05
Varpa_0024.t01	106.504047943104	0.972897815072713	0.223588148253297	4.35129421068661	1.35336307286071e-05	4.79696282369214e-05
Varpa_0763.t01	1445.86773524929	0.680314884259595	0.156343794252677	4.3514031849585	1.35269048806566e-05	4.79696282369214e-05
Varpa_5002.t01	495.877004764739	1.47157485904532	0.338176822361572	4.35149531765351	1.35212209755558e-05	4.79696282369214e-05
Varpa_5573.t01	248.929543530973	-1.05298792660983	0.242153765480805	-4.34842681268692	1.37117560058517e-05	4.85734686141608e-05
Varpa_0778.t01	3988.83262825266	0.496100108648015	0.114113049970871	4.34744412470488	1.37733143175043e-05	4.87363429696305e-05
Varpa_1815.t01	1347.5985423547	-0.564661582651876	0.129880205308131	-4.34755689916148	1.37662364444246e-05	4.87363429696305e-05
Varpa_0145.t01	323.10010560028	0.732483512699942	0.168649418920677	4.34323176081895	1.40401880116441e-05	4.96525812328125e-05
Varpa_5000.t01	1633.99133246434	0.589562345347104	0.135794459583078	4.34157878868699	1.41462532554897e-05	4.99994126363522e-05
Varpa_0779.t01	2220.73151620493	1.0081293615085	0.232212302752816	4.34141236083268	1.41569745718423e-05	5.00090530330014e-05
Varpa_3641.t01	339.744051765366	-0.707364592816955	0.16295194985069	-4.34093972772403	1.41874639628537e-05	5.00884732232578e-05
Varpa_2892.t01	47.9347505287163	1.4350861612268	0.330734495900952	4.33908823849018	1.43075071261936e-05	5.04837927701452e-05
Varpa_3325.t01	4464.83149074022	-0.535699453982828	0.12351456095126	-4.33713604175156	1.44351286241401e-05	5.09053915854682e-05
Varpa_5532.t01	26614.1531277206	-0.59803115161244	0.137896020790237	-4.33682674949806	1.44554474292723e-05	5.09483262633956e-05
Varpa_1178.t01	534.484502060745	1.22999276509208	0.283806308844351	4.33391621948282	1.46479939388327e-05	5.15978885593115e-05
Varpa_2642.t01	570.924814715384	0.69783147794955	0.161239607619588	4.32791600185446	1.50526851778078e-05	5.2993583833633e-05
Varpa_R0040.r01	255.216830754496	0.731499595674814	0.169073334115147	4.3265225678736	1.51481806142098e-05	5.32997851082658e-05
Varpa_2348.t01	22531.406028965	-1.35879737669518	0.314109143348844	-4.32587654790464	1.51926496597844e-05	5.34262036377803e-05
Varpa_4462.t01	36.0473245120141	1.82768976091739	0.422625139749667	4.32461202379013	1.52800541954085e-05	5.37033814867842e-05
Varpa_5930.t01	9056.849311934	-0.841090643941647	0.194538964162839	-4.32350736296514	1.53568010444922e-05	5.39428115296706e-05
Varpa_5179.t01	950.820424837295	0.734651751306286	0.170047475266148	4.32027438311831	1.55835312549368e-05	5.47085137659285e-05
Varpa_4652.t01	336.969017977035	0.788974841363803	0.18264987657063	4.31960237902877	1.56310581078916e-05	5.4844587505872e-05
Varpa_3642.t01	106.634308170874	-0.953941050493586	0.220977891982465	-4.31690718892949	1.58230649671256e-05	5.54560753133544e-05
Varpa_4760.t01	126.784573541609	-0.949591710913295	0.219966028693937	-4.31699256722304	1.58169482367501e-05	5.54560753133544e-05
Varpa_2862.t01	5830.922823226	0.868549506237822	0.201363374127929	4.3133440229603	1.60803600209835e-05	5.63262778786521e-05
Varpa_5070.t01	936.01514857795	-0.838436087474884	0.194407312103427	-4.3127806171654	1.61214067443333e-05	5.643845584362e-05
Varpa_4785.t01	452.814736289297	0.611849854596428	0.141918149904579	4.31128685800805	1.62307179848771e-05	5.67893577815388e-05
Varpa_5639.t01	2401.99602555039	-0.951124693911295	0.220654424171999	-4.31047189504751	1.62906533407014e-05	5.69672036329948e-05
Varpa_4509.t01	684.766701291036	0.600907779324323	0.13943864514628	4.30947804099741	1.63640305143973e-05	5.7191829551994e-05
Varpa_3222.t01	2036.1709431649	-0.904892939439081	0.209994296135301	-4.30913103875951	1.63897241272788e-05	5.7249644969434e-05
Varpa_3122.t01	1240.88742983035	-0.79304853513005	0.18406791368634	-4.30845615212132	1.64398059373125e-05	5.73925367990107e-05
Varpa_5016.t01	956.740728028665	0.7076364941055	0.164505261783346	4.30160401214073	1.69566144949386e-05	5.91637369103938e-05
Varpa_1166.t01	3068.09760146661	0.518835703223034	0.120750530929834	4.29675711756927	1.73314914150779e-05	6.04380213448871e-05
Varpa_1393.t01	2351.74978865461	-0.651708425331869	0.151809851630091	-4.29292577743809	1.76333965942152e-05	6.14565621690306e-05
Varpa_4154.t01	51.3335193129136	-1.46279677865339	0.340882170400547	-4.29120941389969	1.77702632384102e-05	6.18990906567339e-05
Varpa_5298.t01	1925.67006256164	-0.468464178385509	0.109174728160509	-4.29095804751417	1.77903925241825e-05	6.19347221097861e-05
Varpa_0614.t01	505.809483082627	-0.719686264856957	0.167760735198513	-4.28995655035337	1.78708077920508e-05	6.21800742753447e-05
Varpa_5035.t01	108.074643039844	1.06880724021828	0.249251735811891	4.28806337792127	1.80237671916851e-05	6.26774249867604e-05
Varpa_1059.t01	7440.81418709734	0.684946935304577	0.159743149914496	4.2878016094662	1.80450147459318e-05	6.27164512503053e-05
Varpa_5927.t01	332.24212433109	0.924740933753119	0.215878392913013	4.28361968641177	1.8387711234785e-05	6.38720274762994e-05
Varpa_0099.t01	43.4758132729954	-1.62143280528879	0.378864317676048	-4.27971896438981	1.871294550619e-05	6.49656976063956e-05
Varpa_1746.t01	127.945680552762	-1.16837499182532	0.273041905172922	-4.27910503732153	1.87646299478649e-05	6.51089988651373e-05
Varpa_3315.t01	2493.78765098679	0.750474884895734	0.175438412271627	4.27771133572385	1.88824661482873e-05	6.54815455785394e-05
Varpa_1254.t01	1070.95488630964	0.916341411638731	0.214395700307733	4.27406617914194	1.91940024168417e-05	6.65250299832474e-05
Varpa_1540.t01	2736.84449285333	0.477721371610365	0.111803259250858	4.27287518102206	1.92968487651658e-05	6.68444550802201e-05
Varpa_5319.t01	1814.97665995591	0.731935379840794	0.171346996828568	4.27165572427915	1.94026962983209e-05	6.71739170128918e-05
Varpa_5441.t01	5199.85283782879	-0.910926614786507	0.213255466252725	-4.27152762268229	1.9413847417863e-05	6.7175348144995e-05
Varpa_4629.t01	185.288969958259	0.911396114711866	0.213409168559193	4.27065116679405	1.94903059511412e-05	6.74026279880261e-05
Varpa_5527.t01	9421.02286007438	0.420761630817835	0.0985346597090493	4.27018910970261	1.95307293363409e-05	6.75051064796401e-05
Varpa_0584.t01	396.14955601499	-0.728138784472619	0.170551349927456	-4.26932290352631	1.96067252252953e-05	6.77303550576739e-05
Varpa_4158.t01	524.291899243713	-0.628919303476271	0.147330115557578	-4.26877628579938	1.96548271227361e-05	6.7859049933685e-05
Varpa_3588.t01	455.854855370727	-0.638246686355566	0.149632286605865	-4.26543429117488	1.99513728006736e-05	6.88448914732567e-05
Varpa_3853.t01	1387.44622125895	-1.58366555598189	0.371398170492788	-4.26406396639114	2.00741935247825e-05	6.92305152651816e-05
Varpa_3978.t01	1693.62004374865	-0.61928528693843	0.145242759854315	-4.26379454342233	2.00984261567275e-05	6.92758975407643e-05
Varpa_3913.t01	741.242116342135	-1.01057752606044	0.237036388702999	-4.26338559910593	2.01352609511551e-05	6.93646434528778e-05
Varpa_0769.t01	4690.51349820348	0.416720227697841	0.0977485139368098	4.26318734591947	2.0153141314921e-05	6.93880308564368e-05
Varpa_5979.t01	358.651875998316	-0.776747365349445	0.182232788964193	-4.26239081212803	2.02251328517109e-05	6.95975968758544e-05
Varpa_5492.t01	5807.45655526848	-0.865290868165511	0.203220841772581	-4.25788447984993	2.0637053576161e-05	7.09723219299653e-05
Varpa_5971.t01	1677.51199419228	0.568741892348382	0.13357730794052	4.25777327838972	2.06473187200347e-05	7.09723219299653e-05
Varpa_2922.t01	2183.94543857042	0.423271088910797	0.0994275424846921	4.25708086847227	2.0711345393674e-05	7.11533096006723e-05
Varpa_1511.t01	478.627087152473	0.556372366201843	0.1307034768336	4.25675261041577	2.07417652023258e-05	7.12187064246709e-05
Varpa_0606.t01	227.754011680293	0.843769784925418	0.198347518518217	4.253997182465	2.0998794384928e-05	7.20616882458089e-05
Varpa_5801.t01	1300.85437968528	0.566352843150303	0.133145175584144	4.25364900129169	2.10314880562443e-05	7.21343142981713e-05
Varpa_0030.t01	1560.02888530429	-0.988968773688084	0.232557670384025	-4.25257430578398	2.11327062004949e-05	7.24417588987922e-05
Varpa_0611.t01	350.065659286022	-0.725307037121422	0.170604159807047	-4.25140300178931	2.12435513390726e-05	7.27818494946539e-05
Varpa_1420.t01	942.052139909359	1.00966535139083	0.237628102475429	4.24893074881676	2.14793301648107e-05	7.35493648117436e-05
Varpa_0550.t01	850.22075782544	-0.646305760021835	0.152117160273459	-4.24873668993018	2.14979426316754e-05	7.35728277372872e-05
Varpa_4995.t01	8080.19881119067	0.479548761339276	0.113041027376585	4.24225409542418	2.21285946707796e-05	7.56719877828123e-05
Varpa_5830.t01	132.266945626671	1.2653188735218	0.298270624283241	4.24218401179272	2.21355079351897e-05	7.56719877828123e-05
Varpa_0126.t01	1555.03541523954	0.741552763917935	0.174841135723741	4.24129459493806	2.2223421521305e-05	7.59310349739399e-05
Varpa_3800.t01	1516.70464943078	-0.641310840178453	0.151291447405581	-4.2389100717586	2.24607602863068e-05	7.67000635104449e-05
Varpa_1544.t01	2512.76974347689	0.810959437084795	0.191333714199005	4.23845551987414	2.250627611801e-05	7.67744858693677e-05
Varpa_3637.t01	639.863409161264	-1.73075027496531	0.408345355167797	-4.23844731686518	2.25070983191209e-05	7.67744858693677e-05
Varpa_5307.t01	3014.9418114837	0.892579213484912	0.210698315546127	4.23629021984044	2.27243027093723e-05	7.74731540871027e-05
Varpa_1912.t01	221.723258400618	-0.988825341008767	0.233586075612676	-4.23323752674538	2.30350989218405e-05	7.84899666966417e-05
Varpa_2527.t01	256.586330049108	0.761409685046064	0.179946737772444	4.23130585456305	2.32338485825587e-05	7.91240918521978e-05
Varpa_5186.t01	322.981666869213	1.09672286338232	0.259334033823427	4.22899704760328	2.34735426117406e-05	7.98968893248363e-05
Varpa_3768.t01	1466.89883043948	0.619780495382546	0.146563193539761	4.2287594887485	2.34983383963886e-05	7.99377950015264e-05
Varpa_1560.t01	1943.53449387242	0.441303196039253	0.104367243788659	4.22836878717314	2.35391730360904e-05	8.00331883227074e-05
Varpa_2027.t01	295.087467254994	1.20692087772609	0.285604204592333	4.22585122459536	2.38039228711736e-05	8.08893761445203e-05
Varpa_5811.t01	1156.13219443189	0.753235054221616	0.178253301332017	4.22564434202894	2.38258044057831e-05	8.09197786984686e-05
Varpa_1312.t01	12.8400184517882	-2.58548718160985	0.612002472667377	-4.22463518871281	2.39328150791257e-05	8.12391161882856e-05
Varpa_1340.t01	925.661278695689	0.552676944013871	0.130849550225624	4.22375883647203	2.4026114357765e-05	8.15115897083395e-05
Varpa_5547.t01	12706.4317301779	0.626050721768773	0.148246057973283	4.2230513939305	2.41016832943283e-05	8.17236480700909e-05
Varpa_2175.t01	1816.39037649592	0.639936022866069	0.151551345820424	4.22256905342392	2.41533364508168e-05	8.18101098193341e-05
Varpa_2284.t01	420.024489537827	0.669651220654195	0.158587590460333	4.22259534122685	2.41505186160272e-05	8.18101098193341e-05
Varpa_0819.t01	135.353026583815	0.981248756836226	0.232510190137278	4.22023979360595	2.4404259394994e-05	8.26152850514517e-05
Varpa_1528.t01	7281.85942778227	0.493316613405874	0.116924314950296	4.21911057264333	2.45267970969911e-05	8.29852042394679e-05
Varpa_1064.t01	552.898642336344	-0.576816754157787	0.136777894459219	-4.21717819563137	2.47378484858358e-05	8.3654043312102e-05
Varpa_3256.t01	145.659032567111	1.01648107477314	0.241081812796613	4.21633246814302	2.48307601182067e-05	8.39228715826586e-05
Varpa_0234.t01	509.032610098273	0.835099055759007	0.198082103593382	4.21592380436992	2.48757747937464e-05	8.40296150700204e-05
Varpa_3717.t01	16890.7369370064	-0.554524105050297	0.131596294545527	-4.2138276534713	2.51078905802668e-05	8.47679241609008e-05
Varpa_4950.t01	227.939556127315	0.875695370019013	0.207837304880304	4.21336954173524	2.51588928747485e-05	8.48943008761741e-05
Varpa_1264.t01	1044.34676658363	0.530950408615837	0.126177074446281	4.20797843780953	2.57665446104977e-05	8.68978453279104e-05
Varpa_5578.t01	1713.45761107381	-0.521019288060288	0.123935738887276	-4.20394708369129	2.62300284247784e-05	8.8413285466279e-05
Varpa_5571.t01	79.1333047289384	-1.05544250735959	0.251176030679183	-4.20200329030465	2.64563287603348e-05	8.9128052086513e-05
Varpa_4958.t01	3255.86913627479	0.468113935464877	0.111438157370489	4.20066112461442	2.66136687168456e-05	8.96098554857835e-05
Varpa_4299.t01	320.949706278496	-0.71083804540304	0.169255546734143	-4.19979172983669	2.67160609377774e-05	8.99062276636556e-05
Varpa_0417.t01	6561.39092233584	-0.681211945781036	0.162222310044374	-4.19924944722275	2.67801173948919e-05	9.00733410873353e-05
Varpa_1792.t01	833.873311606437	0.969702807292584	0.231244636621178	4.19340669457835	2.74796134957151e-05	9.23763901285295e-05
Varpa_0799.t01	2986.42850562604	0.499409712551015	0.119107774921147	4.1929228623542	2.75383103925545e-05	9.24919160949702e-05
Varpa_2946.t01	1002.75803783664	0.642383035114936	0.153208075617823	4.19287973251068	2.75435485429875e-05	9.24919160949702e-05
Varpa_0764.t01	5335.97079508903	0.86662248833697	0.206820924128892	4.1902070208181	2.78700060423817e-05	9.35379601937447e-05
Varpa_3348.t01	595.32815114625	0.729311347257849	0.174067142285996	4.18982777381141	2.79166260061364e-05	9.36441888977957e-05
Varpa_0371.t01	415.259480083077	-0.630760443399193	0.150582922431532	-4.1887913530566	2.80444093025341e-05	9.40224140389355e-05
Varpa_0146.t01	375.322800400251	0.793219153563382	0.189637193924868	4.18282477791591	2.87909291584214e-05	9.64735151660869e-05
Varpa_2973.t01	1046.04422973571	-0.451864425944735	0.108091380978528	-4.18039275522345	2.91006033112397e-05	9.74589798260791e-05
Varpa_3670.t01	892.727718360814	0.762405707989206	0.182387770121097	4.18013613238981	2.91334636359778e-05	9.75168263813145e-05
Varpa_3621.t01	8679.53786008781	-0.520045505289514	0.124470733575836	-4.17805447392714	2.94013246697975e-05	9.83607952589589e-05
Varpa_0232.t01	1052.30616202436	1.1559315560542	0.276807831807167	4.17593515511318	2.96764355359268e-05	9.91750965345931e-05
Varpa_R0027.r01	139.567275598071	1.59373783910065	0.381645987237883	4.17595859093171	2.96733799745201e-05	9.91750965345931e-05
Varpa_4255.t01	5092.94451660979	-0.567928831891485	0.136052611262868	-4.17433246315418	2.98861054574136e-05	9.98224643574904e-05
MSTRG.3418.1	82.7065721154145	-1.1254006311049	0.269667757139153	-4.17328583529612	3.00237881873748e-05	0.000100228825453691
Varpa_0988.t01	680.236693974527	0.881952467948143	0.211400555871606	4.17194961627156	3.02004425527757e-05	0.000100764783258755
Varpa_2318	793.294609708743	0.689545611741713	0.165321040132958	4.17094890757493	3.03333873339523e-05	0.000101154408934545
Varpa_2896.t01	653.747765385818	0.648823120296844	0.155635858448141	4.16885367399464	3.0613543968781e-05	0.000102034273345069
Varpa_4096.t01	75.9059537770914	-1.17806973062437	0.282958425044186	-4.16340220454791	3.13540350960424e-05	0.000104446668562748
Varpa_0004.t01	228.159807074726	-0.950713429431206	0.228362942489316	-4.1631685906118	3.13861448941268e-05	0.000104497989599605
Varpa_0613.t01	755.502376150317	-0.687201220518163	0.165095056432534	-4.16245789163885	3.14840213652123e-05	0.000104768105138706
Varpa_4146.t01	191.125231704809	-0.837507305606918	0.201568118930947	-4.15495917731827	3.25345624480906e-05	0.000108206391640221
Varpa_0557.t01	227.997297031382	-0.884306590799913	0.213124568982231	-4.14924752703495	3.33569963809903e-05	0.000110823881762865
Varpa_1658.t01	751.934068933168	1.0700371981383	0.257883425020417	4.14930582705572	3.33485027387925e-05	0.000110823881762865
Varpa_3528.t01	671.024997143427	0.801501208904906	0.193197528396382	4.14861005499238	3.34500028979651e-05	0.000111073894973286
Varpa_4402.t01	867.713560896847	0.887975836954305	0.214157754151338	4.14636322870103	3.37797805264889e-05	0.000112109446670406
Varpa_3231.t01	553.106933988039	0.731022449331603	0.176343056478134	4.14545638445508	3.39137552470799e-05	0.00011245067620015
Varpa_4813.t01	139.006799809015	-3.10138888426674	0.748147564904199	-4.14542401760523	3.39185463538496e-05	0.00011245067620015
Varpa_3625.t01	2045.43033969204	-0.612642264498682	0.147822536389496	-4.14444427393965	3.40638776603976e-05	0.000112872679366233
Varpa_3447.t01	890.629567673552	-0.530072243638548	0.127984653025258	-4.14168598428703	3.44762145853856e-05	0.000114178506324072
Varpa_0518.t01	171.035122639623	-0.951470539959226	0.229906941153528	-4.13850288810484	3.49579472942476e-05	0.0001157126551708
Varpa_4483.t01	2630.8955543464	-0.663568268855684	0.160350138577758	-4.13824568373481	3.49971507181965e-05	0.000115781160704938
Varpa_0192.t01	770.246515938962	-1.0556721330624	0.255123358816609	-4.13788897245295	3.50515902254302e-05	0.000115899972753854
Varpa_5001.t01	462.658519079478	0.563821938674168	0.136265962304362	4.13765792380949	3.50868946279789e-05	0.000115955421443548
Varpa_2636.t01	180.44202665242	0.880338683955035	0.212820549394452	4.13653045469482	3.5259657728133e-05	0.000116464846223443
Varpa_5915.t01	25219.8802423769	-0.723057792462658	0.174832301358096	-4.13572198527359	3.5384037202281e-05	0.000116814003555393
Varpa_5574.t01	4198.34898470566	0.578449314829794	0.139915029385158	4.13429005712773	3.56053561963304e-05	0.000117482652090845
Varpa_0660.t01	1117.59506095189	0.456629474378333	0.110461291650428	4.13384152544051	3.56749512438473e-05	0.00011765023457117
Varpa_2621.t01	267.051994465064	0.91443567857108	0.221391310116306	4.13040456777952	3.62125397236785e-05	0.000119330828245583
Varpa_5526.t01	2690.08138219537	0.519416482186452	0.125756348493279	4.13034004572909	3.62227050572829e-05	0.000119330828245583
Varpa_5782.t01	138.053075860137	-1.22078570511903	0.295594462038673	-4.12993429139181	3.62866930477492e-05	0.000119478711424589
Varpa_1759.t01	2141.10336793372	-0.788873638327951	0.191077812397087	-4.12854652474541	3.6506357913031e-05	0.000120075591537288
Varpa_2078.t01	1379.42520264742	-0.773790422392981	0.187419203380921	-4.12866135611667	3.64881338402191e-05	0.000120075591537288
Varpa_0761.t01	2441.17218695517	0.805340746908642	0.195096728653591	4.12790492422139	3.6608340925872e-05	0.0001203477566118
Varpa_3746.t01	350.583060928783	-0.783895261822369	0.190132350426399	-4.12289260646267	3.74144160320386e-05	0.000122933081248127
Varpa_4425.t01	94.6278237273468	1.28315458531364	0.311642174162553	4.11739710378333	3.83175514960441e-05	0.000125834436829004
Varpa_1654.t01	365.567397225641	1.3037476155682	0.316733189846125	4.11623302313718	3.85114953302921e-05	0.000126404992018
Varpa_3616.t01	1671.28886937924	0.52166956698026	0.126832236846817	4.11306762341746	3.90435953911699e-05	0.0001280842856671
Varpa_3411.t01	43.3824127125463	-1.59486773270785	0.387799423962199	-4.11260985489062	3.91211208570661e-05	0.000128271348051261
Varpa_1525.t01	702.754484581688	0.510284269848808	0.124170137199132	4.109557107362	3.9641867534354e-05	0.000129910698425835
Varpa_1099.t01	328.743041801946	0.895020160756231	0.217954272467088	4.10645843563989	4.01771717294853e-05	0.000131596013790398
Varpa_1273.t01	1642.26010993192	0.462227602450317	0.112629209478282	4.10397626505093	4.06109146211581e-05	0.000132947086274184
Varpa_3100.t01	876.144729140353	0.556815705272731	0.135741088732652	4.10204242850449	4.0951915379274e-05	0.000133993296345574
Varpa_2506.t01	2804.26638784263	0.462450792652005	0.112740437497573	4.10190702570194	4.09758929697996e-05	0.000134001665666004
Varpa_3967.t01	2264.52597395364	0.615499734255356	0.150161384956643	4.09892153320956	4.15079715410971e-05	0.000135670778454077
Varpa_3297.t01	2306.35152129708	-0.640135243120293	0.15625724400992	-4.09667562727303	4.19125537279517e-05	0.000136921637661653
Varpa_4198.t01	646.991786604974	0.556382367704706	0.135825878986407	4.09629130955513	4.19821593416591e-05	0.000137077447203246
Varpa_1486.t01	1174.84208176695	0.708934893997432	0.173116740691642	4.09512616264071	4.21938555480027e-05	0.000137696797239596
Varpa_0352.t01	888.862373972902	0.630648994988937	0.15420340914053	4.08972148218986	4.31891487103819e-05	0.00014087138390623
Varpa_5163.t01	6867.38928389395	0.783399906388912	0.191612328334178	4.08846295642646	4.342408718288e-05	0.000141563881926054
Varpa_4772.t01	757.027116721447	0.818098266042403	0.200138655033666	4.08765745879919	4.35750912056816e-05	0.000141982172178512
Varpa_4197.t01	762.52265534103	0.626677228382423	0.153361841386425	4.08626567545826	4.38371788455283e-05	0.000142761785974818
Varpa_0646.t01	1443.3413127616	0.64022798296431	0.156779291299262	4.08362595377622	4.43383792819355e-05	0.000144318886986362
Varpa_3898.t01	2527.38253126604	0.524550473869013	0.128498025974113	4.08216756555224	4.46176075154582e-05	0.000145152237450185
Varpa_2870.t01	434.484828034872	-0.769151454267006	0.188436976416423	-4.08174376862889	4.46990614300859e-05	0.000145341646729011
Varpa_4290.t01	231.094468651023	-0.887923361870896	0.217668563042993	-4.07924483654315	4.51822320664499e-05	0.000146836386393616
Varpa_1700.t01	249.284682048023	0.916823009891074	0.224958740988442	4.07551627406279	4.59123710651513e-05	0.000149131772265621
Varpa_5241.t01	2423.96386157659	-0.615816186093274	0.151139438184725	-4.07449037451504	4.61152204340491e-05	0.000149712931518117
Varpa_2670.t01	21.6905934262532	-2.77761358762665	0.681945409515775	-4.07307322385077	4.63968294717784e-05	0.000150549048327513
Varpa_0263.t01	557.050803596147	0.789373484621088	0.193840019681885	4.0722936673064	4.65524334723795e-05	0.000150975647383725
Varpa_0324.t01	6680.09400382767	0.740303322581003	0.181813795675656	4.07176650061064	4.66579393236525e-05	0.0001512394136833
Varpa_4563.t01	591.017969585088	-0.58498991027487	0.143698346979159	-4.07095782639528	4.6820226190636e-05	0.000151686864344184
Varpa_1307.t01	5729.91802346646	-0.824370796960806	0.202529878506507	-4.07036632342778	4.69392693355346e-05	0.000151993824515064
Varpa_2060.t01	616.400764705072	-0.586080757966289	0.144031038746653	-4.06912817588708	4.71893829331621e-05	0.000152724666130296
Varpa_1078.t01	194.623704969064	0.870008554489005	0.213952720253444	4.06635892947942	4.77533695915592e-05	0.000154470051791517
Varpa_2042.t01	2044.81719811266	0.712533754405688	0.175279625678367	4.06512594745705	4.80065304383436e-05	0.000155208710295751
Varpa_1870.t01	963.298937640241	0.551833840139022	0.135875978214045	4.06130537120933	4.87990911833098e-05	0.000157689625228712
Varpa_3426.t01	870.235475810425	0.590588457404266	0.145433342879989	4.06088759089872	4.88865062317207e-05	0.00015789054361675
Varpa_2674.t01	48.573473254632	-1.2987053036879	0.319844285393294	-4.0604299122961	4.8982439853242e-05	0.000158118753210465
Varpa_1866.t01	476.45410383029	-0.904181052842319	0.222826709486733	-4.05777680299207	4.9542081120811e-05	0.00015984283625157
Varpa_4698.t01	921.385524566834	-0.599960976028461	0.147869855770372	-4.05735822830683	4.96309260339343e-05	0.000160046944983656
Varpa_2104.t01	134.269507285094	-1.01796324726174	0.250954130059372	-4.05637176411844	4.98409065566583e-05	0.000160641273270713
Varpa_4930.t01	122.801130390223	0.877946048368841	0.216482909567391	4.05549819208956	5.0027559454461e-05	0.000161159841373382
Varpa_5120.t01	55.5103245708549	-1.60257573379017	0.39519910121146	-4.05510976335109	5.01107662126879e-05	0.000161344803616354
Varpa_5356.t01	1884.49649576388	-0.715119818859505	0.176470877573727	-4.05233899605185	5.07081189291766e-05	0.00016318415227414
Varpa_3941.t01	5653.71018037213	0.613129299593122	0.151337120374641	4.05141381093612	5.09090791785571e-05	0.000163746632051955
Varpa_3962.t01	545.40275335408	-0.611449948456065	0.150933777180818	-4.05111407053407	5.09743477743657e-05	0.000163872312269492
Varpa_0335.t01	2157.01583942378	0.870236973321952	0.214929894189892	4.04893407965433	5.14514331426605e-05	0.000165270627608387
Varpa_2285.t01	285.165668668559	0.735967813948732	0.181770475132467	4.04888535067309	5.14621455532511e-05	0.000165270627608387
Varpa_2316.t01	1081.34740693345	-0.595409123783061	0.147096467551821	-4.04774590235012	5.17132413558431e-05	0.000165991810119115
Varpa_0454.t01	1347.81949161107	-0.501920685557438	0.124020293150182	-4.04708514073289	5.18593822433553e-05	0.000166375536058682
Varpa_4351.t01	2530.20589107272	0.528012871265081	0.130696588373337	4.03998970314973	5.34535481687639e-05	0.000171402048869189
Varpa_5538.t01	5653.04400924652	0.413576041760081	0.102503793136776	4.03473890188848	5.46630480266674e-05	0.000175190588347762
Varpa_0102.t01	157.452139033984	-0.989260477378425	0.245453264380676	-4.03034149851098	5.56958755554888e-05	0.000178409317703604
Varpa_3156.t01	483.945626016507	0.596010810135807	0.147921902575875	4.02922623193066	5.59607443151461e-05	0.000179166026834982
Varpa_5238.t01	662.549170704218	0.585018362037603	0.14524893422932	4.02769469629272	5.63264192399615e-05	0.000180244541567877
Varpa_1195.t01	274.366565045805	-0.742305852546265	0.184476853197961	-4.02384277310769	5.72561492256153e-05	0.000183126006930189
Varpa_1539.t01	10886.0817281809	-0.729082800845737	0.181263063802812	-4.02223589047834	5.76482795141936e-05	0.000184285966602348
Varpa_4666.t01	535.148406642357	0.573094579415009	0.142491883185292	4.02194543719921	5.77194302068634e-05	0.000184419180477087
Varpa_2387.t01	34798.183315079	-0.660264661446962	0.164292914300712	-4.01882615727695	5.84888037124046e-05	0.000186782009201022
Varpa_4843.t01	2554.15449907188	-0.507086762124529	0.126189223216518	-4.01846329820462	5.857893125562e-05	0.000186974384660795
Varpa_3304.t01	772.952261668787	0.758286186132642	0.18881412859898	4.01604578936546	5.91827617146732e-05	0.000188805383624169
Varpa_1455.t01	320.630585724891	0.835270847144343	0.208038000499016	4.0149917089224	5.9447884553687e-05	0.000189554518739993
Varpa_4511.t01	484.826195331497	0.920957919312654	0.229530001938914	4.01236401138424	6.01137093529601e-05	0.000191579911213509
Varpa_2044.t01	536.414970290674	-0.774822694706198	0.193257997066032	-4.00926588534113	6.09078053765354e-05	0.000194011828124035
Varpa_4191.t01	3659.04735864382	-0.559737700338622	0.139623650138228	-4.0089032179325	6.10014091523394e-05	0.00019421110211554
Varpa_3566.t01	77.1489713288633	-1.19073721853915	0.297063637521682	-4.00835736232524	6.11425502661601e-05	0.000194561441742166
Varpa_0504.t01	84.9405857831057	1.06603177455436	0.266134089155976	4.00561903939175	6.18552729152912e-05	0.00019672932758417
Varpa_0934.t01	172.117235405071	0.88185747855365	0.220228560809372	4.00428298360892	6.22058658602479e-05	0.000197743850011032
Varpa_1269.t01	5035.6837779617	0.428832053696441	0.107102050395116	4.00395746033259	6.22915706389855e-05	0.000197915726722952
Varpa_2602.t01	95.3892212506981	-1.03000480003103	0.257393141878577	-4.00167926974888	6.28945159794036e-05	0.000199729995922411
MSTRG.589.1	236.839084699654	-1.48454538797184	0.371291242332441	-3.99833127936432	6.37906279688305e-05	0.0002024729419447
MSTRG.4522.1	361.174706842456	-1.34601599103451	0.336669459970522	-3.99803412864465	6.38707436013753e-05	0.000202624427976777
Varpa_3920	187.555066633982	0.882058860949993	0.220670891409845	3.99716906618089	6.41045180707225e-05	0.000203262982792925
Varpa_4839.t01	384.083294978731	1.04287611150828	0.260950654868612	3.99644948978329	6.42995931973898e-05	0.000203778244702569
Varpa_2181.t01	4084.02588763917	0.605786749092428	0.151723603236847	3.9926994625007	6.53253423053374e-05	0.00020692422352516
Varpa_5817.t01	24701.7311394265	-1.15438773125979	0.289260011743483	-3.99083068655722	6.58422740346605e-05	0.000208456106457913
Varpa_5216.t01	968.357326349002	0.616904929957151	0.154626860240283	3.98963627017008	6.61746930187472e-05	0.000209402569309703
Varpa_5309.t01	671.302083409285	-0.6892405468996	0.172782733341923	-3.9890591702566	6.63358746588941e-05	0.000209806487293247
Varpa_2167.t01	14257.9057081994	0.598342149077894	0.150156152401651	3.98479942052188	6.75371490620637e-05	0.000213497930536771
Varpa_0053.t01	1947.53640274377	-0.458295282220141	0.115016461891601	-3.98460598320322	6.75921851802412e-05	0.000213563995195752
Varpa_2595.t01	727.457703958042	-0.74196905614997	0.186294214403175	-3.98278099256594	6.81135183000843e-05	0.000215102559558469
Varpa_0052.t01	1623.39563960895	-0.549138944761665	0.137911509737958	-3.98182099380298	6.83892796707301e-05	0.000215864446831528
Varpa_4013.t01	4284.34687716198	0.495369559154787	0.124438815864466	3.98082829472053	6.86755450138698e-05	0.000216658703785562
Varpa_5657.t01	407.613568738361	0.851778515754432	0.214064195223244	3.97907980298213	6.9182517904888e-05	0.000218148100812994
Varpa_2928.t01	91.6199139482392	-0.943676614531057	0.23717558755185	-3.97881006334497	6.92610431186513e-05	0.000218285685516515
Varpa_4383.t01	1131.18299237303	0.57625634618481	0.144859082755445	3.97804773593426	6.9483424127509e-05	0.000218876284663492
Varpa_5974.t01	8882.81497383542	0.664461802820698	0.16707742296974	3.97696942537257	6.97991354281321e-05	0.000219760136506489
Varpa_4182.t01	304.962547740809	-3.04959657118578	0.767466784323916	-3.97358769587958	7.07980744169965e-05	0.000222793135589905
Varpa_0800.t01	312.540424179523	0.914884876206617	0.230470287907748	3.96964348208228	7.19802517703332e-05	0.000226399424371646
Varpa_2447.t01	155.405950574305	-0.974367372053717	0.245495226542834	-3.9689870380584	7.21788074970791e-05	0.000226909859146596
Varpa_1882.t01	3124.7636098354	-0.815429274743859	0.205492725325095	-3.96816614045012	7.24278348281824e-05	0.000227578370007589
Varpa_4631.t01	705.031533188935	0.57823737498361	0.145904305111323	3.96312757558745	7.39742250018646e-05	0.000232320658439591
Varpa_1161.t01	258.63490349118	0.716645150334508	0.18085859222541	3.96246117763279	7.418107245586e-05	0.0002328533814771
Varpa_4504.t01	5101.96868406742	0.601517037864353	0.151855064367322	3.96112596159023	7.45971656507114e-05	0.000234042060336434
Varpa_3972.t01	2315.74317511203	0.442467954412416	0.111718478788613	3.96056193398075	7.47735957808866e-05	0.000234478002609136
Varpa_5148.t01	92450.4956269541	-0.770932760848701	0.194663293523105	-3.96033965569989	7.48432336712961e-05	0.000234578792508832
Varpa_5489.t01	791.958707607968	0.66405912631104	0.167837653000193	3.95655631761172	7.60379683751984e-05	0.000238204071184397
Varpa_5398.t01	14990.6463140177	-0.934778384088358	0.236336566098312	-3.95528461600607	7.64435907734399e-05	0.000239354906846166
Varpa_1386.t01	6009.80901617833	0.494825907629201	0.125140339110961	3.95416786581058	7.68014762373876e-05	0.000240355195268182
Varpa_5256.t01	2610.11789838802	-0.52364034497673	0.132504211677261	-3.95187698827381	7.75405991258542e-05	0.000242546994065672
[truncated: 4,265 more rows]
