# Supplementary material for: Transcriptome profiling of Variovorax paradoxus EPS under different growth conditions reveals regulatory and structural novelty in biofilm formation
Source: Access Microbiol. 2020 Apr 3;2(6):acmi000121. doi: 10.1099/acmi.0.000121 (PMC7494200; doi:10.1099/acmi.0.000121)
Supplement: Supplementary material 2 [file acmi-2-121-s002.zip]

Archive with 49 entries (46 files):
- Supplemental Data S2/
- Supplemental Data S2/summary_bfvlog.txt
- __MACOSX/Supplemental Data S2/._summary_bfvlog.txt
- Supplemental Data S2/.DS_Store
- __MACOSX/Supplemental Data S2/._.DS_Store
- Supplemental Data S2/summary_stavlog.txt
- __MACOSX/Supplemental Data S2/._summary_stavlog.txt
- Supplemental Data S2/NC_014931_operons.txt
- __MACOSX/Supplemental Data S2/._NC_014931_operons.txt
- Supplemental Data S2/NC_014931_transcripts_stavlog.txt
- Supplemental Data S2/genomeBrowserFiles-bfvlog/
- __MACOSX/Supplemental Data S2/._genomeBrowserFiles-bfvlog
- Supplemental Data S2/genomeBrowserFiles-stavlog/
- __MACOSX/Supplemental Data S2/._genomeBrowserFiles-stavlog
- Supplemental Data S2/NC_014931_transcripts_bfvlog.txt
- Supplemental Data S2/genomeBrowserFiles-bfvlog/TrimmomaticLog3-2_TrimmomaticLog3-1_NC_014931_v1_m15_l33_fr.minus.wig
- Supplemental Data S2/genomeBrowserFiles-bfvlog/NC_014931_ncRNAs.wig
- Supplemental Data S2/genomeBrowserFiles-bfvlog/NC_014931_diffExpressedGenes.wig
- Supplemental Data S2/genomeBrowserFiles-bfvlog/NC_014931_operons.wig
- Supplemental Data S2/genomeBrowserFiles-bfvlog/TrimmomaticLog2-2_TrimmomaticLog2-1_NC_014931_v1_m15_l33_fr.minus.wig
- Supplemental Data S2/genomeBrowserFiles-bfvlog/TrimmomaticBf1-2_TrimmomaticBf1-1_NC_014931_v1_m15_l33_fr.minus.wig
- __MACOSX/Supplemental Data S2/genomeBrowserFiles-bfvlog/._TrimmomaticBf1-2_TrimmomaticBf1-1_NC_014931_v1_m15_l33_fr.minus.wig
- Supplemental Data S2/genomeBrowserFiles-bfvlog/TrimmomaticLog1-2_TrimmomaticLog1-1_NC_014931_v1_m15_l33_fr.plus.wig
- Supplemental Data S2/genomeBrowserFiles-bfvlog/TrimmomaticLog2-2_TrimmomaticLog2-1_NC_014931_v1_m15_l33_fr.plus.wig
- Supplemental Data S2/genomeBrowserFiles-bfvlog/TrimmomaticBf2-2_TrimmomaticBf2-1_NC_014931_v1_m15_l33_fr.minus.wig
- Supplemental Data S2/genomeBrowserFiles-bfvlog/TrimmomaticLog1-2_TrimmomaticLog1-1_NC_014931_v1_m15_l33_fr.minus.wig
- Supplemental Data S2/genomeBrowserFiles-bfvlog/TrimmomaticBf3-2_TrimmomaticBf3-1_NC_014931_v1_m15_l33_fr.plus.wig
- Supplemental Data S2/genomeBrowserFiles-bfvlog/TrimmomaticBf1-2_TrimmomaticBf1-1_NC_014931_v1_m15_l33_fr.plus.wig
- __MACOSX/Supplemental Data S2/genomeBrowserFiles-bfvlog/._TrimmomaticBf1-2_TrimmomaticBf1-1_NC_014931_v1_m15_l33_fr.plus.wig
- Supplemental Data S2/genomeBrowserFiles-bfvlog/NC_014931_UTRs.wig
- Supplemental Data S2/genomeBrowserFiles-bfvlog/TrimmomaticBf3-2_TrimmomaticBf3-1_NC_014931_v1_m15_l33_fr.minus.wig
- Supplemental Data S2/genomeBrowserFiles-bfvlog/TrimmomaticBf2-2_TrimmomaticBf2-1_NC_014931_v1_m15_l33_fr.plus.wig
- Supplemental Data S2/genomeBrowserFiles-bfvlog/TrimmomaticLog3-2_TrimmomaticLog3-1_NC_014931_v1_m15_l33_fr.plus.wig
- Supplemental Data S2/genomeBrowserFiles-stavlog/TrimmomaticLog3-2_TrimmomaticLog3-1_NC_014931_v1_m15_l33_fr.minus.wig
- Supplemental Data S2/genomeBrowserFiles-stavlog/TrimmomaticSph2L1-2_TrimmomaticSph2L1-1_NC_014931_v1_m15_l33_fr.minus.wig
- Supplemental Data S2/genomeBrowserFiles-stavlog/NC_014931_ncRNAs.wig
- Supplemental Data S2/genomeBrowserFiles-stavlog/NC_014931_diffExpressedGenes.wig
- Supplemental Data S2/genomeBrowserFiles-stavlog/NC_014931_operons.wig
- Supplemental Data S2/genomeBrowserFiles-stavlog/TrimmomaticSph3L1-2_TrimmomaticSph3L1-1_NC_014931_v1_m15_l33_fr.minus.wig
- Supplemental Data S2/genomeBrowserFiles-stavlog/TrimmomaticLog2-2_TrimmomaticLog2-1_NC_014931_v1_m15_l33_fr.minus.wig
- Supplemental Data S2/genomeBrowserFiles-stavlog/TrimmomaticSph1L1-2_TrimmomaticSph1L1-1_NC_014931_v1_m15_l33_fr.minus.wig
- Supplemental Data S2/genomeBrowserFiles-stavlog/TrimmomaticLog1-2_TrimmomaticLog1-1_NC_014931_v1_m15_l33_fr.plus.wig
- Supplemental Data S2/genomeBrowserFiles-stavlog/TrimmomaticLog2-2_TrimmomaticLog2-1_NC_014931_v1_m15_l33_fr.plus.wig
- Supplemental Data S2/genomeBrowserFiles-stavlog/TrimmomaticLog1-2_TrimmomaticLog1-1_NC_014931_v1_m15_l33_fr.minus.wig
- Supplemental Data S2/genomeBrowserFiles-stavlog/TrimmomaticSph2L1-2_TrimmomaticSph2L1-1_NC_014931_v1_m15_l33_fr.plus.wig
- Supplemental Data S2/genomeBrowserFiles-stavlog/TrimmomaticSph3L1-2_TrimmomaticSph3L1-1_NC_014931_v1_m15_l33_fr.plus.wig
- Supplemental Data S2/genomeBrowserFiles-stavlog/NC_014931_UTRs.wig
- Supplemental Data S2/genomeBrowserFiles-stavlog/TrimmomaticSph1L1-2_TrimmomaticSph1L1-1_NC_014931_v1_m15_l33_fr.plus.wig
- Supplemental Data S2/genomeBrowserFiles-stavlog/TrimmomaticLog3-2_TrimmomaticLog3-1_NC_014931_v1_m15_l33_fr.plus.wig
