# Supplementary material for: Transcriptome profiling of Variovorax paradoxus EPS under different growth conditions reveals regulatory and structural novelty in biofilm formation
Source: Access Microbiol. 2020 Apr 3;2(6):acmi000121. doi: 10.1099/acmi.0.000121 (PMC7494200; doi:10.1099/acmi.0.000121)
Supplement: Supplementary material 2 [file acmi-2-121-s002.zip › Supplemental Data S2/NC_014931_operons.txt]

Start	Stop	Strand	Number of Genes	Genes
6085	7039	-	2	Varpa_0004, Varpa_0005
11171	14241	-	3	Varpa_0011, Varpa_0012, Varpa_0013
16880	19295	-	2	Varpa_0017, Varpa_0018
19406	25040	-	5	Varpa_0019, Varpa_0020, Varpa_0021, Varpa_0022, Varpa_0023
25245	30411	+	3	Varpa_0024, Varpa_0025, Varpa_0026
31088	33318	-	2	Varpa_0028, Varpa_0029
34834	35426	-	2	Varpa_0031, Varpa_0032
38484	42128	-	4	Varpa_0035, Varpa_0036, Varpa_0037, Varpa_0038
42267	44332	+	2	Varpa_0039, Varpa_0040
44464	47350	-	4	Varpa_0041, Varpa_0042, Varpa_0043, Varpa_0044
47447	50055	-	2	Varpa_0045, Varpa_0046
52422	55018	+	2	Varpa_0050, Varpa_0051
55133	56680	+	2	Varpa_0052, Varpa_0053
56723	58209	+	2	Varpa_0054, Varpa_0055
60814	62278	+	3	Varpa_0058, Varpa_0059, Varpa_0060
66465	68188	+	3	Varpa_0067, Varpa_0068, Varpa_0069
73879	75789	-	3	Varpa_0073, Varpa_0074, Varpa_0075
81340	84558	-	3	Varpa_0081, Varpa_0082, Varpa_0083
87908	92851	-	4	Varpa_0088, Varpa_0089, Varpa_0090, Varpa_0091
93711	94717	-	2	Varpa_0093, Varpa_0094
95898	97345	-	2	Varpa_0096, Varpa_0097
97470	99292	-	2	Varpa_0098, Varpa_0099
99487	101474	-	2	Varpa_0100, Varpa_0101
101614	105224	-	3	Varpa_0102, Varpa_0103, Varpa_0104
106391	110489	-	3	Varpa_0106, Varpa_0107, Varpa_0108
110736	113871	+	2	Varpa_0109, Varpa_0110
113997	115740	+	2	Varpa_0111, Varpa_0112
115847	117206	+	2	Varpa_0113, Varpa_0114
117401	123701	-	7	Varpa_0115, Varpa_0116, Varpa_0117, Varpa_0118, Varpa_0119, Varpa_0120, Varpa_0121
123802	126260	+	2	Varpa_0122, Varpa_0123
131711	133557	-	2	Varpa_0128, Varpa_0129
133743	136636	+	3	Varpa_0130, Varpa_0131, Varpa_0132
136881	137948	+	2	Varpa_0133, Varpa_0134
138510	139935	+	2	Varpa_0136, Varpa_0137
139936	141889	-	2	Varpa_0138, Varpa_0139
144093	145543	-	2	Varpa_0142, Varpa_0143
146744	148593	-	2	Varpa_0145, Varpa_0146
150051	151098	+	2	Varpa_0148, Varpa_0149
151130	152157	-	2	Varpa_0150, Varpa_0151
156535	159820	+	3	Varpa_0155, Varpa_0156, Varpa_0157
159836	167554	-	8	Varpa_0158, Varpa_0159, Varpa_0160, Varpa_0161, Varpa_0162, Varpa_0163, Varpa_0164, Varpa_0165
180331	181790	-	2	Varpa_0173, Varpa_0174
189474	198614	+	9	Varpa_0179, Varpa_0180, Varpa_0181, Varpa_0182, Varpa_0183, Varpa_0184, Varpa_0185, Varpa_0186, Varpa_0187
199918	206481	+	7	Varpa_0189, Varpa_0190, Varpa_0191, Varpa_0192, Varpa_0193, Varpa_0194, Varpa_0195
207948	209973	-	2	Varpa_0198, Varpa_0199
213046	216229	+	3	Varpa_0201, Varpa_0202, Varpa_0203
216374	219102	-	3	Varpa_0204, Varpa_0205, Varpa_0206
219419	223242	+	4	Varpa_0207, Varpa_0208, Varpa_0209, Varpa_0210
224595	230511	+	6	Varpa_0212, Varpa_0213, Varpa_0214, Varpa_0215, Varpa_0216, Varpa_0217
242785	246674	+	3	Varpa_0226, Varpa_0227, Varpa_0228
247210	248600	-	2	Varpa_0230, Varpa_0231
250169	252015	+	2	Varpa_0233, Varpa_0234
254203	257002	-	3	Varpa_0237, Varpa_0238, Varpa_0239
257133	266204	-	12	Varpa_0240, Varpa_0241, Varpa_0242, Varpa_0243, Varpa_0244, Varpa_0245, Varpa_0246, Varpa_0247, Varpa_0248, Varpa_0249, Varpa_0250, Varpa_0251
269902	272517	+	2	Varpa_0256, Varpa_0257
274043	275648	+	3	Varpa_0259, Varpa_0260, Varpa_0261
275650	277927	-	2	Varpa_0262, Varpa_0263
278105	283827	-	5	Varpa_0264, Varpa_0265, Varpa_0266, Varpa_0267, Varpa_0268
286517	293566	+	7	Varpa_0271, Varpa_0272, Varpa_0273, Varpa_0274, Varpa_0275, Varpa_0276, Varpa_0277
293715	299398	+	6	Varpa_0278, Varpa_0279, Varpa_0280, Varpa_0281, Varpa_0282, Varpa_0283
299443	301690	-	2	Varpa_0284, Varpa_0285
303531	304923	+	2	Varpa_0288, Varpa_0289
304966	308250	-	3	Varpa_0290, Varpa_0291, Varpa_0292
308464	313114	+	4	Varpa_0293, Varpa_0294, Varpa_0295, Varpa_0296
314678	318928	-	4	Varpa_0298, Varpa_0299, Varpa_0300, Varpa_0301
320183	321840	+	2	Varpa_0303, Varpa_0304
322536	326491	-	5	Varpa_0306, Varpa_0307, Varpa_0308, Varpa_0309, Varpa_0310
327628	331449	+	3	Varpa_0312, Varpa_0313, Varpa_0314
331459	338221	-	7	Varpa_0315, Varpa_0316, Varpa_0317, Varpa_0318, Varpa_0319, Varpa_0320, Varpa_0321
339978	343737	+	3	Varpa_0324, Varpa_0325, Varpa_0326
345623	349191	-	3	Varpa_0328, Varpa_0329, Varpa_0330
349292	351713	+	2	Varpa_0331, Varpa_0332
353676	361424	+	6	Varpa_0334, Varpa_0335, Varpa_0336, Varpa_0337, Varpa_0338, Varpa_0339
363236	363867	+	2	Varpa_0342, Varpa_0343
364673	366685	+	2	Varpa_0345, Varpa_0346
367333	368889	+	2	Varpa_0347, Varpa_0348
370140	373637	+	3	Varpa_0350, Varpa_0351, Varpa_0352
373843	377255	-	3	Varpa_0353, Varpa_0354, Varpa_0355
377412	380855	-	3	Varpa_0356, Varpa_0357, Varpa_0358
384737	386287	-	2	Varpa_0363, Varpa_0364
388570	390440	+	2	Varpa_0368, Varpa_0369
390565	392860	+	2	Varpa_0370, Varpa_0371
392949	395281	+	2	Varpa_0372, Varpa_0373
396177	397699	+	2	Varpa_0375, Varpa_0376
402636	406004	-	4	Varpa_0381, Varpa_0382, Varpa_0383, Varpa_0384
413759	418342	-	4	Varpa_0389, Varpa_0390, Varpa_0391, Varpa_0392
418522	422590	+	3	Varpa_0393, Varpa_0394, Varpa_0395
422604	426629	-	2	Varpa_0396, Varpa_0397
429489	430658	-	2	Varpa_0400, Varpa_0401
430787	433642	+	4	Varpa_0402, Varpa_0403, Varpa_0404, Varpa_0405
436154	442452	+	5	Varpa_0409, Varpa_0410, Varpa_0411, Varpa_0412, Varpa_0413
442442	444182	-	3	Varpa_0414, Varpa_0415, Varpa_0416
444619	447610	+	3	Varpa_0417, Varpa_0418, Varpa_0419
449451	455902	+	6	Varpa_0421, Varpa_0422, Varpa_0423, Varpa_0424, Varpa_0425, Varpa_0426
461728	463247	+	2	Varpa_0431, Varpa_0432
463871	466562	+	4	Varpa_0434, Varpa_0435, Varpa_0436, Varpa_0437
466687	478895	-	7	Varpa_0438, Varpa_0439, Varpa_0440, Varpa_0441, Varpa_0442, Varpa_0443, Varpa_0444
480608	487652	+	5	Varpa_0446, Varpa_0447, Varpa_0448, Varpa_0449, Varpa_0450
489730	491077	-	2	Varpa_0452, Varpa_0453
492288	495784	-	2	Varpa_0455, Varpa_0456
496780	499484	-	2	Varpa_0458, Varpa_0459
500920	503611	-	4	Varpa_0461, Varpa_0462, Varpa_0463, Varpa_0464
505653	507949	+	3	Varpa_0467, Varpa_0468, Varpa_0469
513781	516873	+	3	Varpa_0474, Varpa_0475, Varpa_0476
517949	520413	+	2	Varpa_0479, Varpa_0480
521416	526143	+	4	Varpa_0482, Varpa_0483, Varpa_0484, Varpa_0485
526263	528791	-	4	Varpa_0486, Varpa_0487, Varpa_0488, Varpa_0489
534520	546353	+	12	Varpa_0495, Varpa_0496, Varpa_0497, Varpa_0498, Varpa_0499, Varpa_0500, Varpa_0501, Varpa_0502, Varpa_0503, Varpa_0504, Varpa_0505, Varpa_0506
548661	551325	-	2	Varpa_0508, Varpa_0509
551382	553416	+	2	Varpa_0510, Varpa_0511
553406	555145	-	3	Varpa_0512, Varpa_0513, Varpa_0514
556545	557665	-	2	Varpa_0516, Varpa_0517
559268	562029	-	2	Varpa_0519, Varpa_0520
564956	569411	-	3	Varpa_0524, Varpa_0525, Varpa_0526
572176	575793	+	2	Varpa_0531, Varpa_0532
577053	579462	+	2	Varpa_0534, Varpa_0535
579483	586020	-	3	Varpa_0536, Varpa_0537, Varpa_0538
586337	595749	+	3	Varpa_0539, Varpa_0540, Varpa_0541
596572	598232	-	2	Varpa_0542, Varpa_0543
600235	603266	-	2	Varpa_0546, Varpa_0547
605457	607608	+	2	Varpa_0549, Varpa_0550
609312	621304	+	8	Varpa_0552, Varpa_0553, Varpa_0554, Varpa_0555, Varpa_0556, Varpa_0557, Varpa_0558, Varpa_0559
623463	629671	+	6	Varpa_0561, Varpa_0562, Varpa_0563, Varpa_0564, Varpa_0565, Varpa_0566
629741	640432	+	6	Varpa_0567, Varpa_0568, Varpa_0569, Varpa_0570, Varpa_0571, Varpa_0572
640520	649007	+	8	Varpa_0573, Varpa_0574, Varpa_0575, Varpa_0576, Varpa_0577, Varpa_0578, Varpa_0579, Varpa_0580
649130	651753	+	2	Varpa_0581, Varpa_0582
653074	656234	-	3	Varpa_0585, Varpa_0586, Varpa_0587
656848	659309	-	2	Varpa_0589, Varpa_0590
660417	666217	-	7	Varpa_0592, Varpa_0593, Varpa_0594, Varpa_0595, Varpa_0596, Varpa_0597, Varpa_0598
670366	672689	-	2	Varpa_0602, Varpa_0603
672804	674780	-	2	Varpa_0604, Varpa_0605
674976	676801	-	2	Varpa_0606, Varpa_0607
677373	687239	+	8	Varpa_0608, Varpa_0609, Varpa_0610, Varpa_0611, Varpa_0612, Varpa_0613, Varpa_0614, Varpa_0615
687469	689274	+	2	Varpa_0616, Varpa_0617
689371	692956	+	3	Varpa_0618, Varpa_0619, Varpa_0620
695439	699078	+	4	Varpa_0622, Varpa_0623, Varpa_0624, Varpa_0625
700983	707845	+	8	Varpa_0628, Varpa_0629, Varpa_0630, Varpa_0631, Varpa_0632, Varpa_0633, Varpa_0634, Varpa_0635
709760	710754	+	2	Varpa_0637, Varpa_0638
710890	712020	+	2	Varpa_0639, Varpa_0640
712267	713224	+	2	Varpa_0641, Varpa_0642
713526	721901	+	2	Varpa_0643, Varpa_0644
722009	727803	+	5	Varpa_0645, Varpa_0646, Varpa_0647, Varpa_0648, Varpa_0649
736257	738868	+	2	Varpa_0653, Varpa_0654
739333	746818	+	4	Varpa_0655, Varpa_0656, Varpa_0657, Varpa_0658
748963	751421	-	2	Varpa_0660, Varpa_0661
756186	759742	-	2	Varpa_0663, Varpa_0664
760163	763271	-	6	Varpa_0666, Varpa_0667, Varpa_0668, Varpa_0669, Varpa_0670, Varpa_0671
765845	767032	-	2	Varpa_0675, Varpa_0676
767176	768033	-	2	Varpa_0677, Varpa_0678
775527	778611	-	4	Varpa_0684, Varpa_0685, Varpa_0686, Varpa_0687
778868	780074	+	3	Varpa_0688, Varpa_0689, Varpa_0690
780110	781314	-	2	Varpa_0691, Varpa_0692
785148	791749	+	6	Varpa_0696, Varpa_0697, Varpa_0698, Varpa_0699, Varpa_0700, Varpa_0701
797171	804702	+	8	Varpa_0706, Varpa_0707, Varpa_0708, Varpa_0709, Varpa_0710, Varpa_0711, Varpa_0712, Varpa_0713
804683	809433	-	5	Varpa_0714, Varpa_0715, Varpa_0716, Varpa_0717, Varpa_0718
809584	811413	+	2	Varpa_0719, Varpa_0720
820250	822523	-	2	Varpa_0730, Varpa_0731
823025	829786	+	5	Varpa_0732, Varpa_0733, Varpa_0734, Varpa_0735, Varpa_0736
829811	834441	-	4	Varpa_0737, Varpa_0738, Varpa_0739, Varpa_0740
836879	839904	-	2	Varpa_0744, Varpa_0745
840409	842916	-	2	Varpa_0746, Varpa_0747
843825	846852	-	2	Varpa_0749, Varpa_0750
854861	858130	-	4	Varpa_0758, Varpa_0759, Varpa_0760, Varpa_0761
858263	860794	-	3	Varpa_0762, Varpa_0763, Varpa_0764
860891	862508	-	2	Varpa_0765, Varpa_0766
864135	866231	+	2	Varpa_0768, Varpa_0769
867989	877070	+	7	Varpa_0771, Varpa_0772, Varpa_0773, Varpa_0774, Varpa_0775, Varpa_0776, Varpa_0777
877300	878849	+	2	Varpa_0778, Varpa_0779
881853	885047	+	3	Varpa_0781, Varpa_0782, Varpa_0783
885529	889547	+	4	Varpa_0784, Varpa_0785, Varpa_0786, Varpa_0787
889680	891883	+	2	Varpa_0788, Varpa_0789
893145	894653	-	2	Varpa_0791, Varpa_0792
894970	897058	+	2	Varpa_0793, Varpa_0794
901143	902749	+	2	Varpa_0798, Varpa_0799
902864	904870	-	2	Varpa_0800, Varpa_0801
904911	906820	-	2	Varpa_0802, Varpa_0803
906945	909491	-	2	Varpa_0804, Varpa_0805
909610	914909	-	5	Varpa_0806, Varpa_0807, Varpa_0808, Varpa_0809, Varpa_0810
915035	918240	+	4	Varpa_0811, Varpa_0812, Varpa_0813, Varpa_0814
918294	933074	+	14	Varpa_0815, Varpa_0816, Varpa_0817, Varpa_0818, Varpa_0819, Varpa_0820, Varpa_0821, Varpa_0822, Varpa_0823, Varpa_0824, Varpa_0825, Varpa_0826, Varpa_0827, Varpa_0828
937374	939116	-	2	Varpa_0832, Varpa_0833
939381	946618	+	6	Varpa_0834, Varpa_0835, Varpa_0836, Varpa_0837, Varpa_0838, Varpa_0839
946775	950746	+	5	Varpa_0840, Varpa_0841, Varpa_0842, Varpa_0843, Varpa_0844
960890	963085	+	3	Varpa_0853, Varpa_0854, Varpa_0855
965576	967473	-	2	Varpa_0858, Varpa_0859
969295	975046	+	5	Varpa_0861, Varpa_0862, Varpa_0863, Varpa_0864, Varpa_0865
977639	985651	-	7	Varpa_0869, Varpa_0870, Varpa_0871, Varpa_0872, Varpa_0873, Varpa_0874, Varpa_0875
985851	992402	-	5	Varpa_0876, Varpa_0877, Varpa_0878, Varpa_0879, Varpa_0880
993465	994688	-	3	Varpa_0882, Varpa_0883, Varpa_0884
994811	998048	+	3	Varpa_0885, Varpa_0886, Varpa_0887
998049	1003705	-	6	Varpa_0888, Varpa_0889, Varpa_0890, Varpa_0891, Varpa_0892, Varpa_0893
1006519	1009964	+	4	Varpa_0896, Varpa_0897, Varpa_0898, Varpa_0899
1012102	1014940	-	3	Varpa_0902, Varpa_0903, Varpa_0904
1018844	1025239	+	6	Varpa_0908, Varpa_0909, Varpa_0910, Varpa_0911, Varpa_0912, Varpa_0913
1025934	1028356	-	2	Varpa_0915, Varpa_0916
1033017	1034038	+	2	Varpa_0921, Varpa_0922
1035088	1036729	+	2	Varpa_0925, Varpa_0926
1038489	1040443	+	3	Varpa_0929, Varpa_0930, Varpa_0931
1042138	1047945	+	3	Varpa_0934, Varpa_0935, Varpa_0936
1055860	1058107	-	2	Varpa_0943, Varpa_0944
1058900	1060398	-	2	Varpa_0946, Varpa_0947
1060653	1062620	+	3	Varpa_0948, Varpa_0949, Varpa_0950
1065670	1070603	+	5	Varpa_0954, Varpa_0955, Varpa_0956, Varpa_0957, Varpa_0958
1070658	1075071	+	5	Varpa_0959, Varpa_0960, Varpa_0961, Varpa_0962, Varpa_0963
1080952	1082828	+	2	Varpa_0968, Varpa_0969
1083101	1099888	+	14	Varpa_0970, Varpa_0971, Varpa_0972, Varpa_0973, Varpa_0974, Varpa_0975, Varpa_0976, Varpa_0977, Varpa_0978, Varpa_0979, Varpa_0980, Varpa_0981, Varpa_0982, Varpa_0983
1101504	1102689	+	2	Varpa_0985, Varpa_0986
1102711	1105110	-	3	Varpa_0987, Varpa_0988, Varpa_0989
1105508	1107981	-	3	Varpa_0991, Varpa_0992, Varpa_0993
1111186	1116506	+	4	Varpa_0996, Varpa_0997, Varpa_0998, Varpa_0999
1118475	1120372	-	2	Varpa_1002, Varpa_1003
1120484	1121635	+	2	Varpa_1004, Varpa_1005
1121736	1125954	+	4	Varpa_1006, Varpa_1007, Varpa_1008, Varpa_1009
1132437	1137427	-	5	Varpa_1014, Varpa_1015, Varpa_1016, Varpa_1017, Varpa_1018
1141547	1146515	-	4	Varpa_1021, Varpa_1022, Varpa_1023, Varpa_1024
1147318	1151645	+	2	Varpa_1026, Varpa_1027
1151747	1153490	-	3	Varpa_1028, Varpa_1029, Varpa_1030
1154397	1155710	-	2	Varpa_1032, Varpa_1033
1156976	1158904	-	3	Varpa_1035, Varpa_1036, Varpa_1037
1160950	1163822	+	3	Varpa_1039, Varpa_1040, Varpa_1041
1165343	1169285	+	5	Varpa_1044, Varpa_1045, Varpa_1046, Varpa_1047, Varpa_1048
1171552	1175665	-	3	Varpa_1051, Varpa_1052, Varpa_1053
1179963	1183301	-	3	Varpa_1057, Varpa_1058, Varpa_1059
1192005	1197541	-	5	Varpa_1069, Varpa_1070, Varpa_1071, Varpa_1072, Varpa_1073
1199565	1200896	-	2	Varpa_1076, Varpa_1077
1201235	1207385	-	6	Varpa_1078, Varpa_1079, Varpa_1080, Varpa_1081, Varpa_1082, Varpa_1083
1207508	1211021	-	2	Varpa_1084, Varpa_1085
1217806	1221670	+	3	Varpa_1090, Varpa_1091, Varpa_1092
1222825	1229663	+	7	Varpa_1094, Varpa_1095, Varpa_1096, Varpa_1097, Varpa_1098, Varpa_1099, Varpa_1100
1233829	1235000	+	2	Varpa_1102, Varpa_1103
1237087	1243921	+	3	Varpa_1106, Varpa_1107, Varpa_1108
1249027	1255436	+	5	Varpa_1113, Varpa_1114, Varpa_1115, Varpa_1116, Varpa_1117
1255585	1257647	+	2	Varpa_1118, Varpa_1119
1262742	1263689	-	2	Varpa_1125, Varpa_1126
1263842	1268739	-	2	Varpa_1127, Varpa_1128
1268777	1271574	+	2	Varpa_1129, Varpa_1130
1276319	1280448	+	4	Varpa_1136, Varpa_1137, Varpa_1138, Varpa_1139
1283488	1285683	+	3	Varpa_1142, Varpa_1143, Varpa_1144
1285781	1289715	-	3	Varpa_1145, Varpa_1146, Varpa_1147
1289983	1296842	-	4	Varpa_1148, Varpa_1149, Varpa_1150, Varpa_1151
1297114	1306171	-	8	Varpa_1152, Varpa_1153, Varpa_1154, Varpa_1155, Varpa_1156, Varpa_1157, Varpa_1158, Varpa_1159
1306299	1309275	-	5	Varpa_1160, Varpa_1161, Varpa_1162, Varpa_1163, Varpa_1164
1317263	1327215	+	8	Varpa_1172, Varpa_1173, Varpa_1174, Varpa_1175, Varpa_1176, Varpa_1177, Varpa_1178, Varpa_1179
1328846	1333853	+	4	Varpa_1181, Varpa_1182, Varpa_1183, Varpa_1184
1334729	1337247	+	2	Varpa_1186, Varpa_1187
1342035	1347039	+	5	Varpa_1192, Varpa_1193, Varpa_1194, Varpa_1195, Varpa_1196
1347151	1351270	+	4	Varpa_1197, Varpa_1198, Varpa_1199, Varpa_1200
1351452	1353480	-	2	Varpa_1201, Varpa_1202
1359044	1364790	+	4	Varpa_1208, Varpa_1209, Varpa_1210, Varpa_1211
1366179	1367995	+	2	Varpa_1213, Varpa_1214
1370689	1374173	+	2	Varpa_1218, Varpa_1219
1374290	1376010	+	2	Varpa_1220, Varpa_1221
1376011	1377548	-	2	Varpa_1222, Varpa_1223
1380555	1386181	+	6	Varpa_1226, Varpa_1227, Varpa_1228, Varpa_1229, Varpa_1230, Varpa_1231
1386224	1391166	+	5	Varpa_1232, Varpa_1233, Varpa_1234, Varpa_1235, Varpa_1236
1397026	1401514	+	5	Varpa_1239, Varpa_1240, Varpa_1241, Varpa_1242, Varpa_1243
1401689	1414281	+	16	Varpa_1244, Varpa_1245, Varpa_1246, Varpa_1247, Varpa_1248, Varpa_1249, Varpa_1250, Varpa_1251, Varpa_1252, Varpa_1253, Varpa_1254, Varpa_1255, Varpa_1256, Varpa_1257, Varpa_1258, Varpa_1259
1414297	1416527	-	2	Varpa_1260, Varpa_1261
1416697	1418335	+	2	Varpa_1262, Varpa_1263
1418453	1419972	+	4	Varpa_1264, Varpa_1265, Varpa_1266, Varpa_1267
1420038	1420764	+	2	Varpa_1268, Varpa_1269
1423221	1426445	+	3	Varpa_1272, Varpa_1273, Varpa_1274
1426454	1429449	-	2	Varpa_1275, Varpa_1276
1433051	1437251	+	5	Varpa_1279, Varpa_1280, Varpa_1281, Varpa_1282, Varpa_1283
1438582	1440979	+	3	Varpa_1285, Varpa_1286, Varpa_1287
1441865	1444545	-	2	Varpa_1288, Varpa_1289
1444691	1446617	+	2	Varpa_1290, Varpa_1291
1448792	1454498	+	5	Varpa_1295, Varpa_1296, Varpa_1297, Varpa_1298, Varpa_1299
1454656	1459367	+	4	Varpa_1300, Varpa_1301, Varpa_1302, Varpa_1303
1460834	1463643	-	2	Varpa_1306, Varpa_1307
1465514	1467717	+	2	Varpa_1310, Varpa_1311
1467833	1470178	+	3	Varpa_1312, Varpa_1313, Varpa_1314
1471913	1475313	-	3	Varpa_1317, Varpa_1318, Varpa_1319
1475479	1479133	-	3	Varpa_1320, Varpa_1321, Varpa_1322
1479313	1482914	-	4	Varpa_1323, Varpa_1324, Varpa_1325, Varpa_1326
1483088	1487011	-	5	Varpa_1327, Varpa_1328, Varpa_1329, Varpa_1330, Varpa_1331
1487163	1488499	+	2	Varpa_1332, Varpa_1333
1490012	1494082	-	4	Varpa_1336, Varpa_1337, Varpa_1338, Varpa_1339
1495162	1498812	+	4	Varpa_1341, Varpa_1342, Varpa_1343, Varpa_1344
1498921	1500937	+	2	Varpa_1345, Varpa_1346
1502106	1508326	+	5	Varpa_1348, Varpa_1349, Varpa_1350, Varpa_1351, Varpa_1352
1508357	1511353	-	3	Varpa_1353, Varpa_1354, Varpa_1355
1511462	1513041	-	2	Varpa_1356, Varpa_1357
1518234	1522799	-	5	Varpa_1362, Varpa_1363, Varpa_1364, Varpa_1365, Varpa_1366
1524014	1527381	-	2	Varpa_1368, Varpa_1369
1529291	1531454	-	2	Varpa_1372, Varpa_1373
1531537	1533870	-	2	Varpa_1374, Varpa_1375
1534102	1535068	+	2	Varpa_1376, Varpa_1377
1535377	1538530	+	2	Varpa_1379, Varpa_1380
1540026	1540444	-	2	Varpa_1382, Varpa_1383
1541768	1544960	+	2	Varpa_1385, Varpa_1386
1545114	1547059	+	2	Varpa_1387, Varpa_1388
1547302	1551031	+	4	Varpa_1389, Varpa_1390, Varpa_1391, Varpa_1392
1555156	1556919	+	3	Varpa_1397, Varpa_1398, Varpa_1399
1560975	1564399	+	4	Varpa_1402, Varpa_1403, Varpa_1404, Varpa_1405
1564518	1566404	+	2	Varpa_1406, Varpa_1407
1566649	1569190	-	2	Varpa_1408, Varpa_1409
1572621	1575396	+	3	Varpa_1412, Varpa_1413, Varpa_1414
1577581	1580010	+	2	Varpa_1417, Varpa_1418
1580022	1581957	-	2	Varpa_1419, Varpa_1420
1583268	1585192	-	2	Varpa_1423, Varpa_1424
1585326	1590457	+	3	Varpa_1425, Varpa_1426, Varpa_1427
1593197	1604862	+	10	Varpa_1430, Varpa_1431, Varpa_1432, Varpa_1433, Varpa_1434, Varpa_1435, Varpa_1436, Varpa_1437, Varpa_1438, Varpa_1439
1612109	1613044	+	2	Varpa_1446, Varpa_1447
1615635	1616516	-	2	Varpa_1451, Varpa_1452
1616676	1617684	+	2	Varpa_1453, Varpa_1454
1617678	1618620	-	2	Varpa_1455, Varpa_1456
1621171	1623913	-	3	Varpa_1458, Varpa_1459, Varpa_1460
1624025	1628787	-	3	Varpa_1461, Varpa_1462, Varpa_1463
1629316	1634803	-	7	Varpa_1465, Varpa_1466, Varpa_1467, Varpa_1468, Varpa_1469, Varpa_1470, Varpa_1471
1635676	1638964	-	4	Varpa_1473, Varpa_1474, Varpa_1475, Varpa_1476
1640098	1640924	-	2	Varpa_1478, Varpa_1479
1641031	1648205	-	3	Varpa_1480, Varpa_1481, Varpa_1482
1649538	1651702	-	3	Varpa_1484, Varpa_1485, Varpa_1486
1651851	1653714	+	2	Varpa_1487, Varpa_1488
1654499	1655781	-	2	Varpa_1490, Varpa_1491
1661746	1667600	-	3	Varpa_1497, Varpa_1498, Varpa_1499
1670723	1673858	+	3	Varpa_1502, Varpa_1503, Varpa_1504
1679042	1682435	-	2	Varpa_1511, Varpa_1512
1682519	1686632	+	4	Varpa_1513, Varpa_1514, Varpa_1515, Varpa_1516
1693051	1696229	+	4	Varpa_1520, Varpa_1521, Varpa_1522, Varpa_1523
1696246	1698736	-	3	Varpa_1524, Varpa_1525, Varpa_1526
1699852	1708276	+	10	Varpa_1529, Varpa_1530, Varpa_1531, Varpa_1532, Varpa_1533, Varpa_1534, Varpa_1535, Varpa_1536, Varpa_1537, Varpa_1538
1710390	1718333	+	9	Varpa_1540, Varpa_1541, Varpa_1542, Varpa_1543, Varpa_1544, Varpa_1545, Varpa_1546, Varpa_1547, Varpa_1548
1720276	1722065	-	2	Varpa_1550, Varpa_1551
1723483	1727685	-	3	Varpa_1553, Varpa_1554, Varpa_1555
1730101	1732232	-	2	Varpa_1559, Varpa_1560
1732281	1736602	-	3	Varpa_1561, Varpa_1562, Varpa_1563
1736769	1742219	-	5	Varpa_1564, Varpa_1565, Varpa_1566, Varpa_1567, Varpa_1568
1742396	1744773	-	3	Varpa_1569, Varpa_1570, Varpa_1571
1744821	1747469	-	3	Varpa_1572, Varpa_1573, Varpa_1574
1748649	1754770	+	5	Varpa_1576, Varpa_1577, Varpa_1578, Varpa_1579, Varpa_1580
1754840	1756849	-	2	Varpa_1581, Varpa_1582
1759177	1766949	-	2	Varpa_1584, Varpa_1585
1766987	1771030	+	4	Varpa_1586, Varpa_1587, Varpa_1588, Varpa_1589
1774926	1778254	+	2	Varpa_1593, Varpa_1594
1778420	1782083	+	4	Varpa_1595, Varpa_1596, Varpa_1597, Varpa_1598
1782100	1784812	-	2	Varpa_1599, Varpa_1600
1785034	1790894	-	7	Varpa_1601, Varpa_1602, Varpa_1603, Varpa_1604, Varpa_1605, Varpa_1606, Varpa_1607
1793623	1794914	+	2	Varpa_1611, Varpa_1612
1795044	1795915	+	2	Varpa_1613, Varpa_1614
1798220	1800377	-	3	Varpa_1617, Varpa_1618, Varpa_1619
1802802	1805809	+	3	Varpa_1622, Varpa_1623, Varpa_1624
1805992	1807661	+	2	Varpa_1625, Varpa_1626
1807665	1808632	-	2	Varpa_1627, Varpa_1628
1808813	1810411	+	3	Varpa_1629, Varpa_1630, Varpa_1631
1811814	1813914	+	2	Varpa_1634, Varpa_1635
1813908	1816527	-	3	Varpa_1636, Varpa_1637, Varpa_1638
1819599	1823335	+	4	Varpa_1641, Varpa_1642, Varpa_1643, Varpa_1644
1823984	1846770	+	19	Varpa_1646, Varpa_1647, Varpa_1648, Varpa_1649, Varpa_1650, Varpa_1651, Varpa_1652, Varpa_1653, Varpa_1654, Varpa_1655, Varpa_1656, Varpa_1657, Varpa_1658, Varpa_1659, Varpa_1660, Varpa_1661, Varpa_1662, Varpa_1663, Varpa_1664
1846880	1848650	+	3	Varpa_1665, Varpa_1666, Varpa_1667
1857608	1862952	+	2	Varpa_1677, Varpa_1678
1862963	1865337	-	3	Varpa_1679, Varpa_1680, Varpa_1681
1865384	1870453	+	3	Varpa_1682, Varpa_1683, Varpa_1684
1872696	1873900	+	3	Varpa_1687, Varpa_1688, Varpa_1689
1874026	1877809	+	2	Varpa_1690, Varpa_1691
1879163	1881833	+	3	Varpa_1693, Varpa_1694, Varpa_1695
1883201	1892904	-	8	Varpa_1698, Varpa_1699, Varpa_1700, Varpa_1701, Varpa_1702, Varpa_1703, Varpa_1704, Varpa_1705
1893133	1894666	+	2	Varpa_1706, Varpa_1707
1894727	1896121	-	2	Varpa_1708, Varpa_1709
1897388	1898276	+	2	Varpa_1711, Varpa_1712
1903218	1908309	-	6	Varpa_1717, Varpa_1718, Varpa_1719, Varpa_1720, Varpa_1721, Varpa_1722
1909777	1912829	+	3	Varpa_1724, Varpa_1725, Varpa_1726
1914137	1916635	-	2	Varpa_1728, Varpa_1729
1918105	1920773	-	2	Varpa_1731, Varpa_1732
1920819	1923691	-	2	Varpa_1733, Varpa_1734
1925069	1930482	+	5	Varpa_1736, Varpa_1737, Varpa_1738, Varpa_1739, Varpa_1740
1937319	1940623	+	4	Varpa_1746, Varpa_1747, Varpa_1748, Varpa_1749
1940776	1945121	+	4	Varpa_1750, Varpa_1751, Varpa_1752, Varpa_1753
1946462	1954141	+	7	Varpa_1755, Varpa_1756, Varpa_1757, Varpa_1758, Varpa_1759, Varpa_1760, Varpa_1761
1954189	1960351	-	6	Varpa_1762, Varpa_1763, Varpa_1764, Varpa_1765, Varpa_1766, Varpa_1767
1960428	1963638	-	4	Varpa_1768, Varpa_1769, Varpa_1770, Varpa_1771
1964244	1965753	-	2	Varpa_1773, Varpa_1774
1965803	1967900	-	2	Varpa_1775, Varpa_1776
1968097	1976539	-	6	Varpa_1777, Varpa_1778, Varpa_1779, Varpa_1780, Varpa_1781, Varpa_1782
1977545	1978938	+	2	Varpa_1784, Varpa_1785
1979402	1979902	-	2	Varpa_1786, Varpa_1787
1980374	1984566	+	3	Varpa_1788, Varpa_1789, Varpa_1790
1984658	1989166	+	5	Varpa_1791, Varpa_1792, Varpa_1793, Varpa_1794, Varpa_1795
1990862	1994030	+	3	Varpa_1797, Varpa_1798, Varpa_1799
1994071	1995400	-	2	Varpa_1800, Varpa_1801
1995657	1997076	+	2	Varpa_1802, Varpa_1803
1997080	2000961	-	4	Varpa_1804, Varpa_1805, Varpa_1806, Varpa_1807
2002120	2003345	+	2	Varpa_1809, Varpa_1810
2003762	2006270	-	3	Varpa_1812, Varpa_1813, Varpa_1814
2006325	2008026	+	3	Varpa_1815, Varpa_1816, Varpa_1817
2008023	2009812	-	2	Varpa_1818, Varpa_1819
2011595	2013733	+	3	Varpa_1822, Varpa_1823, Varpa_1824
2013740	2015876	-	2	Varpa_1825, Varpa_1826
2016508	2018585	-	2	Varpa_1828, Varpa_1829
2018681	2020015	+	2	Varpa_1830, Varpa_1831
2020144	2027783	+	6	Varpa_1832, Varpa_1833, Varpa_1834, Varpa_1835, Varpa_1836, Varpa_1837
2030396	2035247	+	3	Varpa_1841, Varpa_1842, Varpa_1843
2035252	2038292	-	4	Varpa_1844, Varpa_1845, Varpa_1846, Varpa_1847
2042200	2050941	-	5	Varpa_1852, Varpa_1853, Varpa_1854, Varpa_1855, Varpa_1856
2051230	2052434	+	2	Varpa_1857, Varpa_1858
2052431	2054414	-	2	Varpa_1859, Varpa_1860
2055550	2059535	-	5	Varpa_1862, Varpa_1863, Varpa_1864, Varpa_1865, Varpa_1866
2060441	2067658	-	10	Varpa_1868, Varpa_1869, Varpa_1870, Varpa_1871, Varpa_1872, Varpa_1873, Varpa_1874, Varpa_1875, Varpa_1876, Varpa_1877
2077878	2078720	-	2	Varpa_1885, Varpa_1886
2078900	2087206	-	8	Varpa_1887, Varpa_1888, Varpa_1889, Varpa_1890, Varpa_1891, Varpa_1892, Varpa_1893, Varpa_1894
2088393	2090100	-	2	Varpa_1896, Varpa_1897
2092392	2098834	+	6	Varpa_1900, Varpa_1901, Varpa_1902, Varpa_1903, Varpa_1904, Varpa_1905
2101665	2108304	-	5	Varpa_1908, Varpa_1909, Varpa_1910, Varpa_1911, Varpa_1912
2109095	2112323	-	3	Varpa_1914, Varpa_1915, Varpa_1916
2112471	2115376	+	3	Varpa_1917, Varpa_1918, Varpa_1919
2117290	2122399	+	5	Varpa_1921, Varpa_1922, Varpa_1923, Varpa_1924, Varpa_1925
2122407	2124019	-	2	Varpa_1926, Varpa_1927
2125162	2128326	+	3	Varpa_1929, Varpa_1930, Varpa_1931
2128337	2131066	-	3	Varpa_1932, Varpa_1933, Varpa_1934
2139713	2141094	+	2	Varpa_1941, Varpa_1942
2141167	2141864	-	2	Varpa_1943, Varpa_1944
2142047	2148287	+	5	Varpa_1945, Varpa_1946, Varpa_1947, Varpa_1948, Varpa_1949
2149938	2150892	+	2	Varpa_1951, Varpa_1952
2159665	2161124	+	2	Varpa_1959, Varpa_1960
2162167	2164160	+	2	Varpa_1962, Varpa_1963
2167570	2168201	-	2	Varpa_1967, Varpa_1968
2169243	2171019	-	3	Varpa_1970, Varpa_1971, Varpa_1972
2171047	2171555	+	2	Varpa_1973, Varpa_1974
2171558	2171964	-	2	Varpa_1975, Varpa_1976
2172084	2177679	-	8	Varpa_1977, Varpa_1978, Varpa_1979, Varpa_1980, Varpa_1981, Varpa_1982, Varpa_1983, Varpa_1984
2179734	2187851	+	15	Varpa_1989, Varpa_1990, Varpa_1991, Varpa_1992, Varpa_1993, Varpa_1994, Varpa_1995, Varpa_1996, Varpa_1997, Varpa_1998, Varpa_1999, Varpa_2000, Varpa_2001, Varpa_2002, Varpa_2003
2188941	2196011	+	5	Varpa_2005, Varpa_2006, Varpa_2007, Varpa_2008, Varpa_2009
2198341	2212440	+	13	Varpa_2012, Varpa_2013, Varpa_2014, Varpa_2015, Varpa_2016, Varpa_2017, Varpa_2018, Varpa_2019, Varpa_2020, Varpa_2021, Varpa_2022, Varpa_2023, Varpa_2024
2223621	2226657	+	3	Varpa_2027, Varpa_2028, Varpa_2029
2226698	2227518	+	2	Varpa_2030, Varpa_2031
2230637	2231497	-	2	Varpa_2038, Varpa_2039
2231585	2233003	+	3	Varpa_2040, Varpa_2041, Varpa_2042
2233088	2233524	-	2	Varpa_2043, Varpa_2044
2236520	2240000	+	4	Varpa_2048, Varpa_2049, Varpa_2050, Varpa_2051
2242983	2245508	-	5	Varpa_2055, Varpa_2056, Varpa_2057, Varpa_2058, Varpa_2059
2249017	2253462	-	5	Varpa_2062, Varpa_2063, Varpa_2064, Varpa_2065, Varpa_2066
2254318	2256527	+	2	Varpa_2068, Varpa_2069
2256688	2263248	+	6	Varpa_2070, Varpa_2071, Varpa_2072, Varpa_2073, Varpa_2074, Varpa_2075
2267411	2268872	+	4	Varpa_2079, Varpa_2080, Varpa_2081, Varpa_2082
2270465	2272991	-	5	Varpa_2084, Varpa_2085, Varpa_2086, Varpa_2087, Varpa_2088
2276246	2282423	+	6	Varpa_2092, Varpa_2093, Varpa_2094, Varpa_2095, Varpa_2096, Varpa_2097
2285308	2288280	+	2	Varpa_2101, Varpa_2102
2288292	2294955	-	6	Varpa_2103, Varpa_2104, Varpa_2105, Varpa_2106, Varpa_2107, Varpa_2108
2295038	2297450	+	3	Varpa_2109, Varpa_2110, Varpa_2111
2297419	2299980	-	3	Varpa_2112, Varpa_2113, Varpa_2114
2300135	2308588	+	7	Varpa_2115, Varpa_2116, Varpa_2117, Varpa_2118, Varpa_2119, Varpa_2120, Varpa_2121
2309848	2314407	-	4	Varpa_2124, Varpa_2125, Varpa_2126, Varpa_2127
2315453	2318646	-	4	Varpa_2129, Varpa_2130, Varpa_2131, Varpa_2132
2318736	2320799	+	2	Varpa_2133, Varpa_2134
2321837	2323790	+	2	Varpa_2136, Varpa_2137
2324910	2334043	+	9	Varpa_2139, Varpa_2140, Varpa_2141, Varpa_2142, Varpa_2143, Varpa_2144, Varpa_2145, Varpa_2146, Varpa_2147
2334095	2335920	+	2	Varpa_2148, Varpa_2149
2336465	2337969	-	2	Varpa_2151, Varpa_2152
2338007	2339564	+	2	Varpa_2153, Varpa_2154
2348977	2351583	+	2	Varpa_2158, Varpa_2159
2351801	2353449	-	2	Varpa_2160, Varpa_2161
2354429	2357034	-	4	Varpa_2163, Varpa_2164, Varpa_2165, Varpa_2166
2357135	2360703	-	4	Varpa_2167, Varpa_2168, Varpa_2169, Varpa_2170
2360827	2362952	+	3	Varpa_2171, Varpa_2172, Varpa_2173
2364239	2366238	+	3	Varpa_2176, Varpa_2177, Varpa_2178
2366314	2368187	-	2	Varpa_2179, Varpa_2180
2368328	2371289	-	4	Varpa_2181, Varpa_2182, Varpa_2183, Varpa_2184
2371427	2376984	+	4	Varpa_2185, Varpa_2186, Varpa_2187, Varpa_2188
2379978	2380936	+	2	Varpa_2191, Varpa_2192
2380940	2383282	-	2	Varpa_2193, Varpa_2194
2383524	2384873	+	2	Varpa_2195, Varpa_2196
2384926	2390290	+	6	Varpa_2197, Varpa_2198, Varpa_2199, Varpa_2200, Varpa_2201, Varpa_2202
2392076	2393897	-	2	Varpa_2204, Varpa_2205
2394883	2397555	-	4	Varpa_2207, Varpa_2208, Varpa_2209, Varpa_2210
2407776	2410276	+	2	Varpa_2215, Varpa_2216
2410417	2412017	+	2	Varpa_2217, Varpa_2218
2414435	2416729	-	2	Varpa_2221, Varpa_2222
2416862	2424514	+	7	Varpa_2223, Varpa_2224, Varpa_2225, Varpa_2226, Varpa_2227, Varpa_2228, Varpa_2229
2424673	2432207	+	9	Varpa_2230, Varpa_2231, Varpa_2232, Varpa_2233, Varpa_2234, Varpa_2235, Varpa_2236, Varpa_2237, Varpa_2238
2432228	2436048	-	3	Varpa_2239, Varpa_2240, Varpa_2241
2436710	2438604	-	2	Varpa_2242, Varpa_2243
2438685	2440958	+	2	Varpa_2244, Varpa_2245
2441094	2446848	+	5	Varpa_2246, Varpa_2247, Varpa_2248, Varpa_2249, Varpa_2250
2449661	2453386	+	5	Varpa_2253, Varpa_2254, Varpa_2255, Varpa_2256, Varpa_2257
2454353	2456070	+	2	Varpa_2260, Varpa_2261
2456173	2461067	+	6	Varpa_2262, Varpa_2263, Varpa_2264, Varpa_2265, Varpa_2266, Varpa_2267
2461205	2465230	+	4	Varpa_2268, Varpa_2269, Varpa_2270, Varpa_2271
2465303	2469996	-	4	Varpa_2272, Varpa_2273, Varpa_2274, Varpa_2275
2471273	2473309	-	2	Varpa_2277, Varpa_2278
2473478	2475533	+	3	Varpa_2279, Varpa_2280, Varpa_2281
2477018	2478409	-	2	Varpa_2284, Varpa_2285
2478466	2481572	-	3	Varpa_2286, Varpa_2287, Varpa_2288
2481814	2484662	+	2	Varpa_2289, Varpa_2290
2498262	2502781	+	5	Varpa_2294, Varpa_2295, Varpa_2296, Varpa_2297, Varpa_2298
2502916	2507000	+	3	Varpa_2299, Varpa_2300, Varpa_2301
2516196	2518573	-	2	Varpa_2311, Varpa_2312
2518625	2519846	+	2	Varpa_2313, Varpa_2314
2528048	2529793	+	2	Varpa_2326, Varpa_2327
2531247	2535834	-	3	Varpa_2330, Varpa_2331, Varpa_2332
2538224	2540040	-	2	Varpa_2336, Varpa_2337
2544081	2546042	+	3	Varpa_2341, Varpa_2342, Varpa_2343
2546039	2548065	-	2	Varpa_2344, Varpa_2345
2548247	2551281	+	3	Varpa_2346, Varpa_2347, Varpa_2348
2553720	2554464	+	2	Varpa_2351, Varpa_2352
2555609	2556605	-	2	Varpa_2355, Varpa_2356
2556771	2558364	-	2	Varpa_2357, Varpa_2358
2558433	2562049	-	3	Varpa_2359, Varpa_2360, Varpa_2361
2565284	2566659	-	2	Varpa_2365, Varpa_2366
2566800	2578498	+	9	Varpa_2367, Varpa_2368, Varpa_2369, Varpa_2370, Varpa_2371, Varpa_2372, Varpa_2373, Varpa_2374, Varpa_2375
2580910	2583491	+	3	Varpa_2380, Varpa_2381, Varpa_2382
2583504	2586714	-	4	Varpa_2383, Varpa_2384, Varpa_2385, Varpa_2386
2586896	2592038	+	5	Varpa_2387, Varpa_2388, Varpa_2389, Varpa_2390, Varpa_2391
2592060	2594954	-	3	Varpa_2392, Varpa_2393, Varpa_2394
2596997	2600240	+	2	Varpa_2397, Varpa_2398
2607061	2612812	-	6	Varpa_2405, Varpa_2406, Varpa_2407, Varpa_2408, Varpa_2409, Varpa_2410
2614163	2615071	-	2	Varpa_2413, Varpa_2414
2616144	2616987	-	2	Varpa_2416, Varpa_2417
2622755	2624577	-	3	Varpa_2423, Varpa_2424, Varpa_2425
2624740	2627549	-	2	Varpa_2426, Varpa_2427
2627990	2630524	+	2	Varpa_2428, Varpa_2429
2631765	2634625	-	2	Varpa_2432, Varpa_2433
2637260	2638674	+	2	Varpa_2436, Varpa_2437
2640916	2646389	+	3	Varpa_2440, Varpa_2441, Varpa_2442
2647440	2649415	-	3	Varpa_2444, Varpa_2445, Varpa_2446
2653169	2656418	+	3	Varpa_2451, Varpa_2452, Varpa_2453
2658553	2663729	+	4	Varpa_2455, Varpa_2456, Varpa_2457, Varpa_2458
2664490	2667054	+	3	Varpa_2460, Varpa_2461, Varpa_2462
2667769	2669794	+	2	Varpa_2464, Varpa_2465
2671557	2677093	+	4	Varpa_2467, Varpa_2468, Varpa_2469, Varpa_2470
2681255	2684232	-	4	Varpa_2473, Varpa_2474, Varpa_2475, Varpa_2476
2684668	2688879	-	4	Varpa_2477, Varpa_2478, Varpa_2479, Varpa_2480
2691769	2693752	-	2	Varpa_2483, Varpa_2484
2694969	2697588	+	2	Varpa_2486, Varpa_2487
2699369	2706011	+	7	Varpa_2489, Varpa_2490, Varpa_2491, Varpa_2492, Varpa_2493, Varpa_2494, Varpa_2495
2706037	2709474	-	3	Varpa_2496, Varpa_2497, Varpa_2498
2712729	2719776	+	3	Varpa_2502, Varpa_2503, Varpa_2504
2720077	2723347	+	4	Varpa_2505, Varpa_2506, Varpa_2507, Varpa_2508
2724582	2726227	+	2	Varpa_2510, Varpa_2511
2728103	2730492	-	2	Varpa_2513, Varpa_2514
2730512	2731743	+	2	Varpa_2515, Varpa_2516
2731757	2734883	-	3	Varpa_2517, Varpa_2518, Varpa_2519
2734941	2737014	-	2	Varpa_2520, Varpa_2521
2737206	2738791	+	2	Varpa_2522, Varpa_2523
2741075	2747866	+	7	Varpa_2526, Varpa_2527, Varpa_2528, Varpa_2529, Varpa_2530, Varpa_2531, Varpa_2532
2752332	2755221	-	2	Varpa_2538, Varpa_2539
2757796	2759828	+	2	Varpa_2543, Varpa_2544
2759875	2763321	-	6	Varpa_2545, Varpa_2546, Varpa_2547, Varpa_2548, Varpa_2549, Varpa_2550
2773334	2775696	-	3	Varpa_2559, Varpa_2560, Varpa_2561
2775920	2779978	+	4	Varpa_2562, Varpa_2563, Varpa_2564, Varpa_2565
2781283	2786132	+	5	Varpa_2567, Varpa_2568, Varpa_2569, Varpa_2570, Varpa_2571
2786154	2788788	-	2	Varpa_2572, Varpa_2573
2790398	2795143	-	5	Varpa_2576, Varpa_2577, Varpa_2578, Varpa_2579, Varpa_2580
2796560	2799611	-	3	Varpa_2582, Varpa_2583, Varpa_2584
2803267	2808711	+	6	Varpa_2588, Varpa_2589, Varpa_2590, Varpa_2591, Varpa_2592, Varpa_2593
2811663	2812618	-	2	Varpa_2598, Varpa_2599
2813286	2818555	-	5	Varpa_2601, Varpa_2602, Varpa_2603, Varpa_2604, Varpa_2605
2825308	2829064	-	4	Varpa_2611, Varpa_2612, Varpa_2613, Varpa_2614
2829107	2831936	-	3	Varpa_2615, Varpa_2616, Varpa_2617
2834149	2839552	-	5	Varpa_2619, Varpa_2620, Varpa_2621, Varpa_2622, Varpa_2623
2839628	2843467	-	3	Varpa_2624, Varpa_2625, Varpa_2626
2849282	2850781	+	2	Varpa_2634, Varpa_2635
2851148	2862622	+	11	Varpa_2636, Varpa_2637, Varpa_2638, Varpa_2639, Varpa_2640, Varpa_2641, Varpa_2642, Varpa_2643, Varpa_2644, Varpa_2645, Varpa_2646
2863877	2870515	+	6	Varpa_2648, Varpa_2649, Varpa_2650, Varpa_2651, Varpa_2652, Varpa_2653
2871426	2872466	-	2	Varpa_2655, Varpa_2656
2872551	2873976	-	2	Varpa_2657, Varpa_2658
2874074	2876289	+	2	Varpa_2659, Varpa_2660
2880494	2882623	-	2	Varpa_2665, Varpa_2666
2884663	2889659	+	6	Varpa_2669, Varpa_2670, Varpa_2671, Varpa_2672, Varpa_2673, Varpa_2674
2889828	2891733	+	2	Varpa_2675, Varpa_2676
2894728	2895908	+	2	Varpa_2682, Varpa_2683
2895986	2898874	+	2	Varpa_2684, Varpa_2685
2906328	2911985	+	7	Varpa_2693, Varpa_2694, Varpa_2695, Varpa_2696, Varpa_2697, Varpa_2698, Varpa_2699
2912186	2916712	+	3	Varpa_2700, Varpa_2701, Varpa_2702
2917119	2920529	-	4	Varpa_2703, Varpa_2704, Varpa_2705, Varpa_2706
2920647	2927647	+	9	Varpa_2707, Varpa_2708, Varpa_2709, Varpa_2710, Varpa_2711, Varpa_2712, Varpa_2713, Varpa_2714, Varpa_2715
2929695	2933079	+	4	Varpa_2717, Varpa_2718, Varpa_2719, Varpa_2720
2933326	2934592	+	2	Varpa_2721, Varpa_2722
2936984	2938068	+	3	Varpa_2727, Varpa_2728, Varpa_2729
2941404	2942698	+	3	Varpa_2734, Varpa_2735, Varpa_2736
2943880	2944325	+	2	Varpa_2738, Varpa_2739
2945270	2955505	+	10	Varpa_2741, Varpa_2742, Varpa_2743, Varpa_2744, Varpa_2745, Varpa_2746, Varpa_2747, Varpa_2748, Varpa_2749, Varpa_2750
2958098	2959254	+	2	Varpa_2754, Varpa_2755
2959522	2960378	-	2	Varpa_2756, Varpa_2757
2960992	2962181	-	2	Varpa_2758, Varpa_2759
2962575	2963223	-	2	Varpa_2760, Varpa_2761
2963841	2965096	+	3	Varpa_2763, Varpa_2764, Varpa_2765
2965014	2965742	-	3	Varpa_2766, Varpa_2767, Varpa_2768
2968924	2970971	-	2	Varpa_2773, Varpa_2774
2978980	2983106	-	4	Varpa_2779, Varpa_2780, Varpa_2781, Varpa_2782
2983479	2986681	-	2	Varpa_2783, Varpa_2784
2993360	2996283	+	4	Varpa_2787, Varpa_2788, Varpa_2789, Varpa_2790
2999201	3003044	+	3	Varpa_2795, Varpa_2796, Varpa_2797
3003201	3004975	+	2	Varpa_2798, Varpa_2799
3007111	3008741	+	2	Varpa_2802, Varpa_2803
3012094	3014626	-	2	Varpa_2809, Varpa_2810
3014797	3020176	-	5	Varpa_2811, Varpa_2812, Varpa_2813, Varpa_2814, Varpa_2815
3021354	3025387	-	3	Varpa_2817, Varpa_2818, Varpa_2819
3030484	3035678	-	6	Varpa_2823, Varpa_2824, Varpa_2825, Varpa_2826, Varpa_2827, Varpa_2828
3035700	3038057	+	3	Varpa_2829, Varpa_2830, Varpa_2831
3039536	3040761	+	2	Varpa_2833, Varpa_2834
3041982	3043376	-	2	Varpa_2837, Varpa_2838
3047627	3054386	+	5	Varpa_2842, Varpa_2843, Varpa_2844, Varpa_2845, Varpa_2846
3054584	3063879	+	7	Varpa_2847, Varpa_2848, Varpa_2849, Varpa_2850, Varpa_2851, Varpa_2852, Varpa_2853
3063891	3065812	-	2	Varpa_2854, Varpa_2855
3065894	3068231	-	4	Varpa_2856, Varpa_2857, Varpa_2858, Varpa_2859
3068294	3069076	+	2	Varpa_2860, Varpa_2861
3069751	3073605	+	4	Varpa_2863, Varpa_2864, Varpa_2865, Varpa_2866
3074159	3106572	-	21	Varpa_2868, Varpa_2869, Varpa_2870, Varpa_2871, Varpa_2872, Varpa_2873, Varpa_2874, Varpa_2875, Varpa_2876, Varpa_2877, Varpa_2878, Varpa_2879, Varpa_2880, Varpa_2881, Varpa_2882, Varpa_2883, Varpa_2884, Varpa_2885, Varpa_2886, Varpa_2887, Varpa_2888
3109890	3117874	-	7	Varpa_2891, Varpa_2892, Varpa_2893, Varpa_2894, Varpa_2895, Varpa_2896, Varpa_2897
3117956	3121789	+	4	Varpa_2898, Varpa_2899, Varpa_2900, Varpa_2901
3121930	3141680	+	13	Varpa_2902, Varpa_2903, Varpa_2904, Varpa_2905, Varpa_2906, Varpa_2907, Varpa_2908, Varpa_2909, Varpa_2910, Varpa_2911, Varpa_2912, Varpa_2913, Varpa_2914
3141726	3145020	-	3	Varpa_2915, Varpa_2916, Varpa_2917
3145844	3154968	+	5	Varpa_2919, Varpa_2920, Varpa_2921, Varpa_2922, Varpa_2923
3162297	3165082	+	3	Varpa_2932, Varpa_2933, Varpa_2934
3165210	3167455	+	4	Varpa_2935, Varpa_2936, Varpa_2937, Varpa_2938
3168606	3170719	+	2	Varpa_2940, Varpa_2941
3170864	3172059	+	2	Varpa_2942, Varpa_2943
3172103	3175055	+	4	Varpa_2944, Varpa_2945, Varpa_2946, Varpa_2947
3177288	3180977	+	3	Varpa_2951, Varpa_2952, Varpa_2953
3181117	3188311	-	6	Varpa_2954, Varpa_2955, Varpa_2956, Varpa_2957, Varpa_2958, Varpa_2959
3188457	3191457	+	2	Varpa_2960, Varpa_2961
3192065	3193256	+	2	Varpa_2963, Varpa_2964
3194967	3198302	+	3	Varpa_2966, Varpa_2967, Varpa_2968
3199951	3202117	+	2	Varpa_2972, Varpa_2973
3205269	3207926	+	3	Varpa_2976, Varpa_2977, Varpa_2978
3211676	3215414	-	4	Varpa_2984, Varpa_2985, Varpa_2986, Varpa_2987
3225072	3227022	-	2	Varpa_2993, Varpa_2994
3227305	3228958	+	3	Varpa_2995, Varpa_2996, Varpa_2997
3229481	3231706	+	3	Varpa_2999, Varpa_3000, Varpa_3001
3232408	3236366	+	2	Varpa_3003, Varpa_3004
3236478	3249865	+	5	Varpa_3005, Varpa_3006, Varpa_3007, Varpa_3008, Varpa_3009
3249866	3253733	-	3	Varpa_3010, Varpa_3011, Varpa_3012
3257472	3259278	+	3	Varpa_3016, Varpa_3017, Varpa_3018
3263870	3264824	+	2	Varpa_3023, Varpa_3024
3266284	3267547	+	3	Varpa_3026, Varpa_3027, Varpa_3028
3267630	3269012	-	3	Varpa_3029, Varpa_3030, Varpa_3031
3269267	3270987	+	2	Varpa_3032, Varpa_3033
3271008	3273607	-	3	Varpa_3034, Varpa_3035, Varpa_3036
3273751	3274648	-	2	Varpa_3037, Varpa_3038
3277958	3283644	-	2	Varpa_3041, Varpa_3042
3284903	3285472	-	2	Varpa_3044, Varpa_3045
3286461	3288756	-	2	Varpa_3048, Varpa_3049
3288986	3291482	+	2	Varpa_3050, Varpa_3051
3291401	3293508	-	2	Varpa_3052, Varpa_3053
3293797	3303994	+	10	Varpa_3054, Varpa_3055, Varpa_3056, Varpa_3057, Varpa_3058, Varpa_3059, Varpa_3060, Varpa_3061, Varpa_3062, Varpa_3063
3304017	3305714	-	2	Varpa_3064, Varpa_3065
3306379	3313637	+	3	Varpa_3067, Varpa_3068, Varpa_3069
3313709	3315069	-	2	Varpa_3070, Varpa_3071
3315289	3317570	+	4	Varpa_3072, Varpa_3073, Varpa_3074, Varpa_3075
3318483	3319469	+	3	Varpa_3077, Varpa_3078, Varpa_3079
3319494	3322020	-	2	Varpa_3080, Varpa_3081
3322458	3325489	-	4	Varpa_3083, Varpa_3084, Varpa_3085, Varpa_3086
3325688	3326259	-	2	Varpa_3087, Varpa_3088
3327865	3328654	-	2	Varpa_3092, Varpa_3093
3328773	3330586	-	2	Varpa_3094, Varpa_3095
3331464	3333732	-	4	Varpa_3097, Varpa_3098, Varpa_3099, Varpa_3100
3333820	3336987	-	4	Varpa_3101, Varpa_3102, Varpa_3103, Varpa_3104
3338990	3340839	-	2	Varpa_3107, Varpa_3108
3345784	3351168	-	4	Varpa_3113, Varpa_3114, Varpa_3115, Varpa_3116
3351551	3353596	+	3	Varpa_3117, Varpa_3118, Varpa_3119
3353711	3356616	+	4	Varpa_3120, Varpa_3121, Varpa_3122, Varpa_3123
3361837	3363885	-	2	Varpa_3128, Varpa_3129
3368131	3374488	-	6	Varpa_3133, Varpa_3134, Varpa_3135, Varpa_3136, Varpa_3137, Varpa_3138
3375761	3379013	+	2	Varpa_3140, Varpa_3141
3379023	3383058	-	4	Varpa_3142, Varpa_3143, Varpa_3144, Varpa_3145
3383205	3385003	-	2	Varpa_3146, Varpa_3147
3389315	3393728	-	4	Varpa_3152, Varpa_3153, Varpa_3154, Varpa_3155
3393989	3395799	-	2	Varpa_3156, Varpa_3157
3395840	3399637	-	2	Varpa_3158, Varpa_3159
3401116	3402924	+	2	Varpa_3161, Varpa_3162
3405292	3406037	+	2	Varpa_3165, Varpa_3166
3408741	3410196	+	3	Varpa_3171, Varpa_3172, Varpa_3173
3412569	3415765	-	3	Varpa_3176, Varpa_3177, Varpa_3178
3415877	3424429	-	8	Varpa_3179, Varpa_3180, Varpa_3181, Varpa_3182, Varpa_3183, Varpa_3184, Varpa_3185, Varpa_3186
3424674	3428410	-	4	Varpa_3187, Varpa_3188, Varpa_3189, Varpa_3190
3436298	3439001	+	4	Varpa_3196, Varpa_3197, Varpa_3198, Varpa_3199
3444225	3448811	+	3	Varpa_3202, Varpa_3203, Varpa_3204
3449106	3460898	+	7	Varpa_3205, Varpa_3206, Varpa_3207, Varpa_3208, Varpa_3209, Varpa_3210, Varpa_3211
3462912	3465714	+	3	Varpa_3214, Varpa_3215, Varpa_3216
3465733	3468817	-	3	Varpa_3217, Varpa_3218, Varpa_3219
3469380	3470396	-	2	Varpa_3221, Varpa_3222
3470509	3477247	-	3	Varpa_3223, Varpa_3224, Varpa_3225
3477428	3480569	+	4	Varpa_3226, Varpa_3227, Varpa_3228, Varpa_3229
3480586	3490078	-	10	Varpa_3230, Varpa_3231, Varpa_3232, Varpa_3233, Varpa_3234, Varpa_3235, Varpa_3236, Varpa_3237, Varpa_3238, Varpa_3239
3491738	3492933	-	2	Varpa_3241, Varpa_3242
3493079	3497515	+	5	Varpa_3243, Varpa_3244, Varpa_3245, Varpa_3246, Varpa_3247
3497706	3504416	+	7	Varpa_3248, Varpa_3249, Varpa_3250, Varpa_3251, Varpa_3252, Varpa_3253, Varpa_3254
3504448	3505916	-	2	Varpa_3255, Varpa_3256
3506055	3507796	+	2	Varpa_3257, Varpa_3258
3507800	3511680	-	4	Varpa_3259, Varpa_3260, Varpa_3261, Varpa_3262
3511796	3514544	-	2	Varpa_3263, Varpa_3264
3515293	3526613	-	8	Varpa_3266, Varpa_3267, Varpa_3268, Varpa_3269, Varpa_3270, Varpa_3271, Varpa_3272, Varpa_3273
3527356	3532189	-	3	Varpa_3275, Varpa_3276, Varpa_3277
3534033	3535252	+	3	Varpa_3279, Varpa_3280, Varpa_3281
3535321	3537354	-	2	Varpa_3282, Varpa_3283
3537584	3540630	+	5	Varpa_3284, Varpa_3285, Varpa_3286, Varpa_3287, Varpa_3288
3543298	3545979	+	3	Varpa_3292, Varpa_3293, Varpa_3294
3546125	3548463	+	2	Varpa_3295, Varpa_3296
3548524	3551657	+	3	Varpa_3297, Varpa_3298, Varpa_3299
3551742	3556399	-	4	Varpa_3300, Varpa_3301, Varpa_3302, Varpa_3303
3557324	3558549	+	2	Varpa_3305, Varpa_3306
3558599	3564907	-	5	Varpa_3307, Varpa_3308, Varpa_3309, Varpa_3310, Varpa_3311
3565046	3580309	-	16	Varpa_3312, Varpa_3313, Varpa_3314, Varpa_3315, Varpa_3316, Varpa_3317, Varpa_3318, Varpa_3319, Varpa_3320, Varpa_3321, Varpa_3322, Varpa_3323, Varpa_3324, Varpa_3325, Varpa_3326, Varpa_3327
3585079	3588165	-	2	Varpa_3332, Varpa_3333
3591439	3594687	-	2	Varpa_3336, Varpa_3337
3596793	3599026	+	2	Varpa_3340, Varpa_3341
3599045	3600249	-	2	Varpa_3342, Varpa_3343
3600369	3605625	+	3	Varpa_3344, Varpa_3345, Varpa_3346
3611578	3613084	+	2	Varpa_3352, Varpa_3353
3613148	3617011	-	4	Varpa_3354, Varpa_3355, Varpa_3356, Varpa_3357
3617379	3623488	-	3	Varpa_3359, Varpa_3360, Varpa_3361
3625665	3642002	-	16	Varpa_3364, Varpa_3365, Varpa_3366, Varpa_3367, Varpa_3368, Varpa_3369, Varpa_3370, Varpa_3371, Varpa_3372, Varpa_3373, Varpa_3374, Varpa_3375, Varpa_3376, Varpa_3377, Varpa_3378, Varpa_3379
3642558	3643111	+	2	Varpa_3380, Varpa_3381
3643371	3644708	+	2	Varpa_3382, Varpa_3383
3645846	3649739	+	3	Varpa_3385, Varpa_3386, Varpa_3387
3649946	3653069	+	3	Varpa_3388, Varpa_3389, Varpa_3390
3653170	3658783	-	5	Varpa_3391, Varpa_3392, Varpa_3393, Varpa_3394, Varpa_3395
3659803	3660878	-	2	Varpa_3397, Varpa_3398
3673370	3676843	+	3	Varpa_3411, Varpa_3412, Varpa_3413
3676921	3680072	+	3	Varpa_3414, Varpa_3415, Varpa_3416
3682391	3684367	-	2	Varpa_3418, Varpa_3419
3684846	3688563	-	2	Varpa_3420, Varpa_3421
3691040	3695415	-	2	Varpa_3424, Varpa_3425
3697517	3701670	+	5	Varpa_3427, Varpa_3428, Varpa_3429, Varpa_3430, Varpa_3431
3705217	3708727	-	4	Varpa_3437, Varpa_3438, Varpa_3439, Varpa_3440
3708885	3712019	-	4	Varpa_3441, Varpa_3442, Varpa_3443, Varpa_3444
3713553	3715354	-	2	Varpa_3446, Varpa_3447
3715472	3722431	+	5	Varpa_3448, Varpa_3449, Varpa_3450, Varpa_3451, Varpa_3452
3722578	3725710	-	3	Varpa_3453, Varpa_3454, Varpa_3455
3725851	3728411	+	3	Varpa_3456, Varpa_3457, Varpa_3458
3730852	3735570	-	3	Varpa_3463, Varpa_3464, Varpa_3465
3736750	3738876	+	2	Varpa_3467, Varpa_3468
3738991	3744004	+	4	Varpa_3469, Varpa_3470, Varpa_3471, Varpa_3472
3745560	3752427	-	7	Varpa_3475, Varpa_3476, Varpa_3477, Varpa_3478, Varpa_3479, Varpa_3480, Varpa_3481
3752828	3761373	-	7	Varpa_3482, Varpa_3483, Varpa_3484, Varpa_3485, Varpa_3486, Varpa_3487, Varpa_3488
3761629	3763979	-	2	Varpa_3489, Varpa_3490
3764154	3766552	+	2	Varpa_3491, Varpa_3492
3767429	3772634	-	4	Varpa_3494, Varpa_3495, Varpa_3496, Varpa_3497
3778984	3783006	-	4	Varpa_3502, Varpa_3503, Varpa_3504, Varpa_3505
3783209	3786624	+	5	Varpa_3506, Varpa_3507, Varpa_3508, Varpa_3509, Varpa_3510
3795235	3796941	+	2	Varpa_3514, Varpa_3515
3796958	3803994	-	6	Varpa_3516, Varpa_3517, Varpa_3518, Varpa_3519, Varpa_3520, Varpa_3521
3804183	3811985	+	10	Varpa_3522, Varpa_3523, Varpa_3524, Varpa_3525, Varpa_3526, Varpa_3527, Varpa_3528, Varpa_3529, Varpa_3530, Varpa_3531
3813902	3820296	+	2	Varpa_3533, Varpa_3534
3824513	3827537	+	3	Varpa_3537, Varpa_3538, Varpa_3539
3827668	3829762	+	2	Varpa_3540, Varpa_3541
3830388	3833134	-	4	Varpa_3543, Varpa_3544, Varpa_3545, Varpa_3546
3834350	3837120	+	3	Varpa_3548, Varpa_3549, Varpa_3550
3839701	3842059	+	3	Varpa_3554, Varpa_3555, Varpa_3556
3845636	3852212	-	7	Varpa_3560, Varpa_3561, Varpa_3562, Varpa_3563, Varpa_3564, Varpa_3565, Varpa_3566
3852463	3856744	+	2	Varpa_3567, Varpa_3568
3860060	3865026	-	3	Varpa_3573, Varpa_3574, Varpa_3575
3867008	3869731	-	2	Varpa_3578, Varpa_3579
3870419	3887391	-	17	Varpa_3580, Varpa_3581, Varpa_3582, Varpa_3583, Varpa_3584, Varpa_3585, Varpa_3586, Varpa_3587, Varpa_3588, Varpa_3589, Varpa_3590, Varpa_3591, Varpa_3592, Varpa_3593, Varpa_3594, Varpa_3595, Varpa_3596
3887567	3889894	-	2	Varpa_3597, Varpa_3598
3894109	3896333	-	2	Varpa_3601, Varpa_3602
3897738	3900808	+	2	Varpa_3604, Varpa_3605
3903204	3908785	-	3	Varpa_3610, Varpa_3611, Varpa_3612
3909168	3913056	+	4	Varpa_3613, Varpa_3614, Varpa_3615, Varpa_3616
3913159	3918946	+	6	Varpa_3617, Varpa_3618, Varpa_3619, Varpa_3620, Varpa_3621, Varpa_3622
3919062	3923109	+	3	Varpa_3623, Varpa_3624, Varpa_3625
3928853	3929692	-	2	Varpa_3632, Varpa_3633
3931814	3932525	-	2	Varpa_3637, Varpa_3638
3933981	3936809	+	3	Varpa_3640, Varpa_3641, Varpa_3642
3936831	3943147	-	5	Varpa_3643, Varpa_3644, Varpa_3645, Varpa_3646, Varpa_3647
3944245	3946732	+	2	Varpa_3650, Varpa_3651
3948307	3950600	+	2	Varpa_3654, Varpa_3655
3953738	3955610	-	2	Varpa_3660, Varpa_3661
3955879	3956957	+	2	Varpa_3662, Varpa_3663
3960508	3963296	-	3	Varpa_3666, Varpa_3667, Varpa_3668
3965710	3966958	+	2	Varpa_3672, Varpa_3673
3967008	3968470	+	2	Varpa_3674, Varpa_3675
3971244	3974295	-	4	Varpa_3680, Varpa_3681, Varpa_3682, Varpa_3683
3975054	3977495	-	3	Varpa_3685, Varpa_3686, Varpa_3687
3977611	3979411	+	3	Varpa_3688, Varpa_3689, Varpa_3690
3979423	3985019	-	6	Varpa_3691, Varpa_3692, Varpa_3693, Varpa_3694, Varpa_3695, Varpa_3696
3986740	3996011	-	9	Varpa_3699, Varpa_3700, Varpa_3701, Varpa_3702, Varpa_3703, Varpa_3704, Varpa_3705, Varpa_3706, Varpa_3707
3996164	3998855	-	2	Varpa_3708, Varpa_3709
4000890	4003198	-	2	Varpa_3712, Varpa_3713
4004077	4007268	-	3	Varpa_3715, Varpa_3716, Varpa_3717
4007423	4011619	-	2	Varpa_3718, Varpa_3719
4013850	4015169	-	2	Varpa_3721, Varpa_3722
4015284	4017687	+	2	Varpa_3723, Varpa_3724
4019736	4026613	-	4	Varpa_3727, Varpa_3728, Varpa_3729, Varpa_3730
4026831	4033669	+	5	Varpa_3731, Varpa_3732, Varpa_3733, Varpa_3734, Varpa_3735
4035544	4036620	-	2	Varpa_3738, Varpa_3739
4036751	4038008	-	2	Varpa_3740, Varpa_3741
4039988	4045426	-	7	Varpa_3744, Varpa_3745, Varpa_3746, Varpa_3747, Varpa_3748, Varpa_3749, Varpa_3750
4049238	4051965	+	3	Varpa_3753, Varpa_3754, Varpa_3755
4053736	4059943	-	5	Varpa_3758, Varpa_3759, Varpa_3760, Varpa_3761, Varpa_3762
4060477	4063163	-	2	Varpa_3764, Varpa_3765
4065093	4066486	-	2	Varpa_3768, Varpa_3769
4066561	4068796	+	2	Varpa_3770, Varpa_3771
4071910	4073321	-	2	Varpa_3776, Varpa_3777
4079731	4082172	+	3	Varpa_3785, Varpa_3786, Varpa_3787
4098557	4111694	+	13	Varpa_3804, Varpa_3805, Varpa_3806, Varpa_3807, Varpa_3808, Varpa_3809, Varpa_3810, Varpa_3811, Varpa_3812, Varpa_3813, Varpa_3814, Varpa_3815, Varpa_3816
4117796	4119549	-	2	Varpa_3822, Varpa_3823
4122696	4124786	+	2	Varpa_3827, Varpa_3828
4126964	4128237	-	2	Varpa_3833, Varpa_3834
4133432	4137755	+	5	Varpa_3839, Varpa_3840, Varpa_3841, Varpa_3842, Varpa_3843
4138851	4144811	-	3	Varpa_3846, Varpa_3847, Varpa_3848
4150867	4154028	-	2	Varpa_3854, Varpa_3855
4155246	4156420	+	2	Varpa_3857, Varpa_3858
4156424	4160430	-	4	Varpa_3859, Varpa_3860, Varpa_3861, Varpa_3862
4164347	4167348	-	2	Varpa_3867, Varpa_3868
4167711	4170089	-	3	Varpa_3870, Varpa_3871, Varpa_3872
4170249	4172018	+	3	Varpa_3873, Varpa_3874, Varpa_3875
4172669	4174683	-	2	Varpa_3877, Varpa_3878
4174971	4177869	+	3	Varpa_3879, Varpa_3880, Varpa_3881
4179058	4185160	+	5	Varpa_3883, Varpa_3884, Varpa_3885, Varpa_3886, Varpa_3887
4186037	4189382	+	3	Varpa_3890, Varpa_3891, Varpa_3892
4189927	4191857	+	2	Varpa_3894, Varpa_3895
4199044	4202960	+	3	Varpa_3902, Varpa_3903, Varpa_3904
4202982	4204981	-	2	Varpa_3905, Varpa_3906
4206237	4207519	-	2	Varpa_3909, Varpa_3910
4209499	4210748	-	2	Varpa_3913, Varpa_3914
4222209	4230423	-	4	Varpa_3926, Varpa_3927, Varpa_3928, Varpa_3929
4252868	4256797	-	3	Varpa_3942, Varpa_3943, Varpa_3944
4256911	4257498	-	2	Varpa_3945, Varpa_3946
4267955	4273087	+	5	Varpa_3957, Varpa_3958, Varpa_3959, Varpa_3960, Varpa_3961
4273131	4276382	+	3	Varpa_3962, Varpa_3963, Varpa_3964
4277896	4279534	+	3	Varpa_3966, Varpa_3967, Varpa_3968
4283116	4285109	+	2	Varpa_3971, Varpa_3972
4290237	4293376	-	3	Varpa_3978, Varpa_3979, Varpa_3980
4294577	4296252	+	2	Varpa_3982, Varpa_3983
4297572	4300522	+	3	Varpa_3985, Varpa_3986, Varpa_3987
4300690	4302281	+	2	Varpa_3988, Varpa_3989
4306489	4309760	-	2	Varpa_3992, Varpa_3993
4309855	4312004	+	2	Varpa_3994, Varpa_3995
4312649	4318545	-	6	Varpa_3997, Varpa_3998, Varpa_3999, Varpa_4000, Varpa_4001, Varpa_4002
4320042	4325062	-	4	Varpa_4004, Varpa_4005, Varpa_4006, Varpa_4007
4326944	4342886	-	17	Varpa_4009, Varpa_4010, Varpa_4011, Varpa_4012, Varpa_4013, Varpa_4014, Varpa_4015, Varpa_4016, Varpa_4017, Varpa_4018, Varpa_4019, Varpa_4020, Varpa_4021, Varpa_4022, Varpa_4023, Varpa_4024, Varpa_4025
4343127	4347771	-	4	Varpa_4026, Varpa_4027, Varpa_4028, Varpa_4029
4347977	4351825	-	4	Varpa_4030, Varpa_4031, Varpa_4032, Varpa_4033
4355179	4358181	+	3	Varpa_4037, Varpa_4038, Varpa_4039
4362982	4368675	+	3	Varpa_4043, Varpa_4044, Varpa_4045
4370011	4372170	+	3	Varpa_4047, Varpa_4048, Varpa_4049
4372348	4376532	+	4	Varpa_4050, Varpa_4051, Varpa_4052, Varpa_4053
4376600	4379756	+	3	Varpa_4054, Varpa_4055, Varpa_4056
4380189	4381114	+	2	Varpa_4058, Varpa_4059
4382889	4386932	-	4	Varpa_4062, Varpa_4063, Varpa_4064, Varpa_4065
4387060	4392280	-	5	Varpa_4066, Varpa_4067, Varpa_4068, Varpa_4069, Varpa_4070
4393873	4396287	-	2	Varpa_4072, Varpa_4073
4396405	4397654	+	2	Varpa_4074, Varpa_4075
4397670	4398900	-	2	Varpa_4076, Varpa_4077
4399024	4405423	-	4	Varpa_4078, Varpa_4079, Varpa_4080, Varpa_4081
4405584	4407580	+	2	Varpa_4082, Varpa_4083
4409086	4411985	-	2	Varpa_4085, Varpa_4086
4412886	4415292	-	3	Varpa_4088, Varpa_4089, Varpa_4090
4421116	4423006	-	2	Varpa_4096, Varpa_4097
4425413	4427005	-	2	Varpa_4100, Varpa_4101
4427138	4431521	+	3	Varpa_4102, Varpa_4103, Varpa_4104
4431598	4434925	+	3	Varpa_4105, Varpa_4106, Varpa_4107
4436543	4437834	+	2	Varpa_4110, Varpa_4111
4440120	4443515	+	3	Varpa_4115, Varpa_4116, Varpa_4117
4443536	4445202	-	2	Varpa_4118, Varpa_4119
4448267	4453078	+	4	Varpa_4122, Varpa_4123, Varpa_4124, Varpa_4125
4457735	4459231	+	2	Varpa_4130, Varpa_4131
4459367	4461011	-	2	Varpa_4132, Varpa_4133
4461106	4465464	+	3	Varpa_4134, Varpa_4135, Varpa_4136
4466095	4468654	+	3	Varpa_4138, Varpa_4139, Varpa_4140
4475705	4478530	-	2	Varpa_4146, Varpa_4147
4479112	4483979	-	2	Varpa_4149, Varpa_4150
4484102	4487937	-	2	Varpa_4151, Varpa_4152
4490526	4493723	+	4	Varpa_4155, Varpa_4156, Varpa_4157, Varpa_4158
4494301	4498879	+	4	Varpa_4160, Varpa_4161, Varpa_4162, Varpa_4163
4499000	4501901	+	4	Varpa_4164, Varpa_4165, Varpa_4166, Varpa_4167
4501891	4503248	-	2	Varpa_4168, Varpa_4169
4510510	4516350	-	4	Varpa_4176, Varpa_4177, Varpa_4178, Varpa_4179
4516490	4517187	-	2	Varpa_4180, Varpa_4181
4517250	4518682	-	2	Varpa_4182, Varpa_4183
4520520	4521420	-	2	Varpa_4187, Varpa_4188
4522583	4524705	-	2	Varpa_4190, Varpa_4191
4524861	4525889	-	2	Varpa_4192, Varpa_4193
4528207	4530021	-	2	Varpa_4197, Varpa_4198
4531791	4534255	+	2	Varpa_4201, Varpa_4202
4534281	4535908	-	3	Varpa_4203, Varpa_4204, Varpa_4205
4536011	4537441	+	2	Varpa_4206, Varpa_4207
4537504	4539733	-	3	Varpa_4208, Varpa_4209, Varpa_4210
4539821	4540562	+	3	Varpa_4211, Varpa_4212, Varpa_4213
4543160	4544196	-	2	Varpa_4217, Varpa_4218
4545112	4547396	-	2	Varpa_4219, Varpa_4220
4547552	4549175	+	2	Varpa_4221, Varpa_4222
4553755	4555226	+	2	Varpa_4226, Varpa_4227
4556105	4557384	+	2	Varpa_4229, Varpa_4230
4557577	4560011	+	2	Varpa_4231, Varpa_4232
4560117	4563808	+	5	Varpa_4233, Varpa_4234, Varpa_4235, Varpa_4236, Varpa_4237
4564002	4567362	+	6	Varpa_4238, Varpa_4239, Varpa_4240, Varpa_4241, Varpa_4242, Varpa_4243
4569049	4571786	+	4	Varpa_4245, Varpa_4246, Varpa_4247, Varpa_4248
4573135	4575595	+	2	Varpa_4250, Varpa_4251
4577420	4578311	+	2	Varpa_4253, Varpa_4254
4583240	4585184	-	2	Varpa_4258, Varpa_4259
4588593	4592679	+	4	Varpa_4263, Varpa_4264, Varpa_4265, Varpa_4266
4593308	4596615	-	3	Varpa_4268, Varpa_4269, Varpa_4270
4598258	4600203	-	2	Varpa_4273, Varpa_4274
4600436	4603906	+	3	Varpa_4275, Varpa_4276, Varpa_4277
4604770	4605771	+	2	Varpa_4279, Varpa_4280
4605772	4608972	-	3	Varpa_4281, Varpa_4282, Varpa_4283
4611343	4612607	+	2	Varpa_4286, Varpa_4287
4616750	4619892	-	3	Varpa_4292, Varpa_4293, Varpa_4294
4619998	4623364	+	4	Varpa_4295, Varpa_4296, Varpa_4297, Varpa_4298
4624669	4627436	-	2	Varpa_4300, Varpa_4301
4627547	4630600	+	3	Varpa_4302, Varpa_4303, Varpa_4304
4635114	4639575	-	3	Varpa_4309, Varpa_4310, Varpa_4311
4639846	4641453	+	2	Varpa_4312, Varpa_4313
4644368	4652087	-	5	Varpa_4316, Varpa_4317, Varpa_4318, Varpa_4319, Varpa_4320
4656635	4694413	-	6	Varpa_4324, Varpa_4325, Varpa_4326, Varpa_4327, Varpa_4328, Varpa_4329
4695688	4697495	+	2	Varpa_4332, Varpa_4333
4700548	4701566	+	2	Varpa_4336, Varpa_4337
4701584	4711651	-	9	Varpa_4338, Varpa_4339, Varpa_4340, Varpa_4341, Varpa_4342, Varpa_4343, Varpa_4344, Varpa_4345, Varpa_4346
4711852	4715680	-	3	Varpa_4347, Varpa_4348, Varpa_4349
4717283	4724181	-	6	Varpa_4351, Varpa_4352, Varpa_4353, Varpa_4354, Varpa_4355, Varpa_4356
4725422	4727105	+	2	Varpa_4359, Varpa_4360
4727170	4729067	-	2	Varpa_4361, Varpa_4362
4729113	4730256	+	2	Varpa_4363, Varpa_4364
4730263	4732895	-	4	Varpa_4365, Varpa_4366, Varpa_4367, Varpa_4368
4736587	4739357	-	4	Varpa_4373, Varpa_4374, Varpa_4375, Varpa_4376
4740847	4746409	+	4	Varpa_4378, Varpa_4379, Varpa_4380, Varpa_4381
4747838	4749767	-	2	Varpa_4383, Varpa_4384
4756280	4764030	-	4	Varpa_4391, Varpa_4392, Varpa_4393, Varpa_4394
4768120	4772823	-	3	Varpa_4398, Varpa_4399, Varpa_4400
4774383	4777402	-	2	Varpa_4402, Varpa_4403
4777585	4779420	+	2	Varpa_4404, Varpa_4405
4781371	4786936	+	5	Varpa_4407, Varpa_4408, Varpa_4409, Varpa_4410, Varpa_4411
4787324	4789919	+	2	Varpa_4412, Varpa_4413
4789947	4791193	-	3	Varpa_4414, Varpa_4415, Varpa_4416
4791290	4793468	+	2	Varpa_4417, Varpa_4418
4794578	4797589	+	2	Varpa_4420, Varpa_4421
4797599	4800080	-	3	Varpa_4422, Varpa_4423, Varpa_4424
4802566	4804322	+	3	Varpa_4427, Varpa_4428, Varpa_4429
4804240	4806940	-	3	Varpa_4430, Varpa_4431, Varpa_4432
4810773	4812706	+	2	Varpa_4435, Varpa_4436
4812935	4821233	+	7	Varpa_4437, Varpa_4438, Varpa_4439, Varpa_4440, Varpa_4441, Varpa_4442, Varpa_4443
4822622	4826126	+	4	Varpa_4447, Varpa_4448, Varpa_4449, Varpa_4450
4826045	4827096	-	2	Varpa_4451, Varpa_4452
4827319	4831588	-	5	Varpa_4453, Varpa_4454, Varpa_4455, Varpa_4456, Varpa_4457
4834121	4839215	-	5	Varpa_4462, Varpa_4463, Varpa_4464, Varpa_4465, Varpa_4466
4846102	4847927	-	2	Varpa_4473, Varpa_4474
4848074	4850243	-	2	Varpa_4475, Varpa_4476
4850399	4854826	+	4	Varpa_4477, Varpa_4478, Varpa_4479, Varpa_4480
4857936	4859865	-	2	Varpa_4484, Varpa_4485
4861161	4863028	-	2	Varpa_4487, Varpa_4488
4867087	4868944	-	2	Varpa_4491, Varpa_4492
4870301	4872493	-	2	Varpa_4494, Varpa_4495
4874673	4878701	-	4	Varpa_4498, Varpa_4499, Varpa_4500, Varpa_4501
4879833	4884858	+	2	Varpa_4503, Varpa_4504
4885776	4891020	-	5	Varpa_4506, Varpa_4507, Varpa_4508, Varpa_4509, Varpa_4510
4891132	4893597	-	2	Varpa_4511, Varpa_4512
4893701	4897785	-	2	Varpa_4513, Varpa_4514
4897971	4909251	-	5	Varpa_4515, Varpa_4516, Varpa_4517, Varpa_4518, Varpa_4519
4910698	4917656	+	5	Varpa_4521, Varpa_4522, Varpa_4523, Varpa_4524, Varpa_4525
4917858	4920075	+	3	Varpa_4526, Varpa_4527, Varpa_4528
4931702	4936391	+	4	Varpa_4539, Varpa_4540, Varpa_4541, Varpa_4542
4938308	4940491	-	3	Varpa_4544, Varpa_4545, Varpa_4546
4945518	4947461	+	2	Varpa_4549, Varpa_4550
4948311	4960828	-	2	Varpa_4552, Varpa_4553
4966973	4969236	+	2	Varpa_4559, Varpa_4560
4971718	4973311	-	2	Varpa_4563, Varpa_4564
4973548	4975592	+	2	Varpa_4565, Varpa_4566
4977038	4978976	+	2	Varpa_4568, Varpa_4569
4980469	4984007	+	3	Varpa_4571, Varpa_4572, Varpa_4573
4991078	4993551	-	2	Varpa_4579, Varpa_4580
4994054	4997236	-	2	Varpa_4581, Varpa_4582
4997508	5000653	+	4	Varpa_4583, Varpa_4584, Varpa_4585, Varpa_4586
5000665	5002929	-	3	Varpa_4587, Varpa_4588, Varpa_4589
5006340	5007279	-	2	Varpa_4594, Varpa_4595
5010214	5012650	+	3	Varpa_4598, Varpa_4599, Varpa_4600
5012792	5017495	+	5	Varpa_4601, Varpa_4602, Varpa_4603, Varpa_4604, Varpa_4605
5021363	5024005	+	2	Varpa_4609, Varpa_4610
5031052	5033339	-	2	Varpa_4617, Varpa_4618
5034392	5035359	-	2	Varpa_4620, Varpa_4621
5035426	5038285	+	3	Varpa_4622, Varpa_4623, Varpa_4624
5042125	5043382	-	2	Varpa_4628, Varpa_4629
5043977	5046360	-	3	Varpa_4631, Varpa_4632, Varpa_4633
5048766	5054117	-	5	Varpa_4635, Varpa_4636, Varpa_4637, Varpa_4638, Varpa_4639
5054236	5056334	-	2	Varpa_4640, Varpa_4641
5056546	5062428	-	3	Varpa_4642, Varpa_4643, Varpa_4644
5065157	5067976	-	3	Varpa_4647, Varpa_4648, Varpa_4649
5076221	5078947	+	2	Varpa_4657, Varpa_4658
5079045	5084262	+	6	Varpa_4659, Varpa_4660, Varpa_4661, Varpa_4662, Varpa_4663, Varpa_4664
5086000	5086796	+	2	Varpa_4666, Varpa_4667
5086981	5091930	+	4	Varpa_4668, Varpa_4669, Varpa_4670, Varpa_4671
5095760	5098446	-	2	Varpa_4674, Varpa_4675
5098963	5101062	-	3	Varpa_4677, Varpa_4678, Varpa_4679
5102515	5107877	-	5	Varpa_4681, Varpa_4682, Varpa_4683, Varpa_4684, Varpa_4685
5107941	5111930	-	4	Varpa_4686, Varpa_4687, Varpa_4688, Varpa_4689
5115844	5118211	-	3	Varpa_4692, Varpa_4693, Varpa_4694
5118320	5119680	+	2	Varpa_4695, Varpa_4696
5119804	5122721	-	3	Varpa_4697, Varpa_4698, Varpa_4699
5123884	5127169	+	4	Varpa_4701, Varpa_4702, Varpa_4703, Varpa_4704
5128522	5132341	+	3	Varpa_4706, Varpa_4707, Varpa_4708
5132370	5134488	-	2	Varpa_4709, Varpa_4710
5134672	5138382	+	3	Varpa_4711, Varpa_4712, Varpa_4713
5138534	5141724	+	4	Varpa_4714, Varpa_4715, Varpa_4716, Varpa_4717
5144551	5146097	+	3	Varpa_4721, Varpa_4722, Varpa_4723
5147707	5151389	-	2	Varpa_4725, Varpa_4726
5152497	5156034	+	4	Varpa_4728, Varpa_4729, Varpa_4730, Varpa_4731
5155968	5159555	-	3	Varpa_4732, Varpa_4733, Varpa_4734
5159684	5162231	-	4	Varpa_4735, Varpa_4736, Varpa_4737, Varpa_4738
5164919	5166960	-	2	Varpa_4742, Varpa_4743
5169216	5171623	-	2	Varpa_4746, Varpa_4747
5172579	5175372	-	4	Varpa_4749, Varpa_4750, Varpa_4751, Varpa_4752
5175581	5179632	+	3	Varpa_4753, Varpa_4754, Varpa_4755
5180179	5182905	+	3	Varpa_4757, Varpa_4758, Varpa_4759
5182979	5185377	+	3	Varpa_4760, Varpa_4761, Varpa_4762
5185980	5189543	-	4	Varpa_4764, Varpa_4765, Varpa_4766, Varpa_4767
5189662	5190360	-	2	Varpa_4768, Varpa_4769
5191280	5193569	+	2	Varpa_4771, Varpa_4772
5198741	5200590	+	4	Varpa_4778, Varpa_4779, Varpa_4780, Varpa_4781
5200685	5201488	-	2	Varpa_4782, Varpa_4783
5201622	5204511	-	4	Varpa_4784, Varpa_4785, Varpa_4786, Varpa_4787
5204585	5209310	-	7	Varpa_4788, Varpa_4789, Varpa_4790, Varpa_4791, Varpa_4792, Varpa_4793, Varpa_4794
5209393	5214816	-	5	Varpa_4795, Varpa_4796, Varpa_4797, Varpa_4798, Varpa_4799
5216292	5220646	-	2	Varpa_4802, Varpa_4803
5223637	5229728	+	5	Varpa_4806, Varpa_4807, Varpa_4808, Varpa_4809, Varpa_4810
5230420	5233624	+	4	Varpa_4812, Varpa_4813, Varpa_4814, Varpa_4815
5234016	5238207	+	5	Varpa_4817, Varpa_4818, Varpa_4819, Varpa_4820, Varpa_4821
5239605	5242084	-	2	Varpa_4823, Varpa_4824
5242230	5243448	+	2	Varpa_4825, Varpa_4826
5244728	5246469	-	3	Varpa_4828, Varpa_4829, Varpa_4830
5247887	5256055	+	8	Varpa_4832, Varpa_4833, Varpa_4834, Varpa_4835, Varpa_4836, Varpa_4837, Varpa_4838, Varpa_4839
5256072	5263446	-	5	Varpa_4840, Varpa_4841, Varpa_4842, Varpa_4843, Varpa_4844
5263629	5264980	+	2	Varpa_4845, Varpa_4846
5266885	5269138	-	2	Varpa_4849, Varpa_4850
5270994	5275606	-	2	Varpa_4853, Varpa_4854
5275713	5278671	+	4	Varpa_4855, Varpa_4856, Varpa_4857, Varpa_4858
5278684	5279297	-	2	Varpa_4859, Varpa_4860
5279362	5281330	+	3	Varpa_4861, Varpa_4862, Varpa_4863
5281347	5282541	-	2	Varpa_4864, Varpa_4865
5284346	5288183	+	3	Varpa_4867, Varpa_4868, Varpa_4869
5288144	5288908	-	3	Varpa_4870, Varpa_4871, Varpa_4872
5288924	5291217	+	2	Varpa_4873, Varpa_4874
5294082	5295346	+	2	Varpa_4877, Varpa_4878
5295624	5299929	+	2	Varpa_4879, Varpa_4880
5301845	5306023	-	4	Varpa_4883, Varpa_4884, Varpa_4885, Varpa_4886
5308752	5312110	+	4	Varpa_4890, Varpa_4891, Varpa_4892, Varpa_4893
5312132	5313183	-	2	Varpa_4894, Varpa_4895
5314886	5317837	-	2	Varpa_4898, Varpa_4899
5320359	5324169	-	3	Varpa_4902, Varpa_4903, Varpa_4904
5328123	5336873	-	9	Varpa_4909, Varpa_4910, Varpa_4911, Varpa_4912, Varpa_4913, Varpa_4914, Varpa_4915, Varpa_4916, Varpa_4917
5344135	5354433	-	8	Varpa_4924, Varpa_4925, Varpa_4926, Varpa_4927, Varpa_4928, Varpa_4929, Varpa_4930, Varpa_4931
5354490	5359645	-	6	Varpa_4932, Varpa_4933, Varpa_4934, Varpa_4935, Varpa_4936, Varpa_4937
5360929	5363221	-	3	Varpa_4939, Varpa_4940, Varpa_4941
5363654	5365585	+	2	Varpa_4942, Varpa_4943
5370869	5372473	-	2	Varpa_4947, Varpa_4948
5376253	5378807	+	2	Varpa_4951, Varpa_4952
5380811	5385435	-	5	Varpa_4955, Varpa_4956, Varpa_4957, Varpa_4958, Varpa_4959
5385528	5387324	+	3	Varpa_4960, Varpa_4961, Varpa_4962
5389703	5390768	-	2	Varpa_4964, Varpa_4965
5394858	5426627	-	15	Varpa_4969, Varpa_4970, Varpa_4971, Varpa_4972, Varpa_4973, Varpa_4974, Varpa_4975, Varpa_4976, Varpa_4977, Varpa_4978, Varpa_4979, Varpa_4980, Varpa_4981, Varpa_4982, Varpa_4983
5426907	5428723	+	2	Varpa_4984, Varpa_4985
5432547	5436017	+	3	Varpa_4989, Varpa_4990, Varpa_4991
5436021	5439069	-	2	Varpa_4992, Varpa_4993
5440040	5443283	+	3	Varpa_4995, Varpa_4996, Varpa_4997
5443606	5446599	+	4	Varpa_4998, Varpa_4999, Varpa_5000, Varpa_5001
5446983	5450627	+	4	Varpa_5003, Varpa_5004, Varpa_5005, Varpa_5006
5452464	5455371	+	2	Varpa_5008, Varpa_5009
5455634	5457182	-	2	Varpa_5010, Varpa_5011
5457294	5459088	+	2	Varpa_5012, Varpa_5013
5459101	5460481	-	2	Varpa_5014, Varpa_5015
5461367	5465036	-	5	Varpa_5017, Varpa_5018, Varpa_5019, Varpa_5020, Varpa_5021
5465080	5466409	-	2	Varpa_5022, Varpa_5023
5467396	5470212	-	2	Varpa_5025, Varpa_5026
5471776	5474338	-	2	Varpa_5028, Varpa_5029
5475262	5478610	-	4	Varpa_5031, Varpa_5032, Varpa_5033, Varpa_5034
5479747	5492255	-	5	Varpa_5036, Varpa_5037, Varpa_5038, Varpa_5039, Varpa_5040
5494388	5499517	-	6	Varpa_5042, Varpa_5043, Varpa_5044, Varpa_5045, Varpa_5046, Varpa_5047
5500796	5505203	-	6	Varpa_5050, Varpa_5051, Varpa_5052, Varpa_5053, Varpa_5054, Varpa_5055
5506330	5507539	+	2	Varpa_5057, Varpa_5058
5508107	5509273	-	2	Varpa_5060, Varpa_5061
5509367	5511978	+	2	Varpa_5062, Varpa_5063
5512964	5519700	+	6	Varpa_5065, Varpa_5066, Varpa_5067, Varpa_5068, Varpa_5069, Varpa_5070
5520594	5523463	+	4	Varpa_5072, Varpa_5073, Varpa_5074, Varpa_5075
5525565	5529415	+	6	Varpa_5078, Varpa_5079, Varpa_5080, Varpa_5081, Varpa_5082, Varpa_5083
5529446	5533185	-	5	Varpa_5084, Varpa_5085, Varpa_5086, Varpa_5087, Varpa_5088
5533515	5535700	+	2	Varpa_5089, Varpa_5090
5545126	5548325	-	3	Varpa_5098, Varpa_5099, Varpa_5100
5548874	5551508	-	3	Varpa_5102, Varpa_5103, Varpa_5104
5555670	5560010	+	5	Varpa_5107, Varpa_5108, Varpa_5109, Varpa_5110, Varpa_5111
5561385	5564225	+	2	Varpa_5114, Varpa_5115
5564188	5568432	-	3	Varpa_5116, Varpa_5117, Varpa_5118
5574451	5576900	+	2	Varpa_5122, Varpa_5123
5578205	5579228	+	2	Varpa_5125, Varpa_5126
5579734	5581016	-	2	Varpa_5128, Varpa_5129
5582704	5583935	+	2	Varpa_5131, Varpa_5132
5588364	5591938	-	4	Varpa_5138, Varpa_5139, Varpa_5140, Varpa_5141
5594946	5597590	+	2	Varpa_5146, Varpa_5147
5598799	5606746	+	7	Varpa_5150, Varpa_5151, Varpa_5152, Varpa_5153, Varpa_5154, Varpa_5155, Varpa_5156
5607201	5611842	+	4	Varpa_5158, Varpa_5159, Varpa_5160, Varpa_5161
5612198	5620423	-	5	Varpa_5162, Varpa_5163, Varpa_5164, Varpa_5165, Varpa_5166
5620544	5625238	-	2	Varpa_5167, Varpa_5168
5627264	5628615	+	2	Varpa_5171, Varpa_5172
5629549	5632463	+	4	Varpa_5174, Varpa_5175, Varpa_5176, Varpa_5177
5632633	5638580	+	2	Varpa_5178, Varpa_5179
5639491	5645377	-	4	Varpa_5182, Varpa_5183, Varpa_5184, Varpa_5185
5650124	5652731	-	3	Varpa_5191, Varpa_5192, Varpa_5193
5653630	5656050	-	3	Varpa_5195, Varpa_5196, Varpa_5197
5656276	5661125	-	4	Varpa_5198, Varpa_5199, Varpa_5200, Varpa_5201
5661963	5664898	-	3	Varpa_5203, Varpa_5204, Varpa_5205
5671144	5675079	-	5	Varpa_5216, Varpa_5217, Varpa_5218, Varpa_5219, Varpa_5220
5677343	5687334	-	6	Varpa_5223, Varpa_5224, Varpa_5225, Varpa_5226, Varpa_5227, Varpa_5228
5688535	5690307	+	2	Varpa_5230, Varpa_5231
5690430	5693367	-	3	Varpa_5232, Varpa_5233, Varpa_5234
5695842	5697656	-	3	Varpa_5238, Varpa_5239, Varpa_5240
5698936	5704001	+	5	Varpa_5242, Varpa_5243, Varpa_5244, Varpa_5245, Varpa_5246
5705079	5708795	+	3	Varpa_5248, Varpa_5249, Varpa_5250
5714957	5716105	+	2	Varpa_5259, Varpa_5260
5718192	5719722	+	2	Varpa_5262, Varpa_5263
5721141	5723137	-	2	Varpa_5266, Varpa_5267
5727049	5728250	+	2	Varpa_5269, Varpa_5270
5728277	5730566	-	2	Varpa_5271, Varpa_5272
5730716	5739020	-	6	Varpa_5273, Varpa_5274, Varpa_5275, Varpa_5276, Varpa_5277, Varpa_5278
5743842	5745875	-	2	Varpa_5283, Varpa_5284
5746044	5752556	+	7	Varpa_5285, Varpa_5286, Varpa_5287, Varpa_5288, Varpa_5289, Varpa_5290, Varpa_5291
5754047	5755457	+	2	Varpa_5294, Varpa_5295
5755464	5756824	-	2	Varpa_5296, Varpa_5297
5756975	5758080	+	2	Varpa_5298, Varpa_5299
5759510	5762023	+	2	Varpa_5301, Varpa_5302
5764114	5764950	-	2	Varpa_5305, Varpa_5306
5766758	5770586	-	4	Varpa_5309, Varpa_5310, Varpa_5311, Varpa_5312
5771652	5775232	+	5	Varpa_5314, Varpa_5315, Varpa_5316, Varpa_5317, Varpa_5318
5776944	5779592	-	3	Varpa_5320, Varpa_5321, Varpa_5322
5783747	5785858	-	2	Varpa_5327, Varpa_5328
5797619	5800690	-	5	Varpa_5335, Varpa_5336, Varpa_5337, Varpa_5338, Varpa_5339
5801869	5805769	+	4	Varpa_5341, Varpa_5342, Varpa_5343, Varpa_5344
5807059	5809772	-	3	Varpa_5346, Varpa_5347, Varpa_5348
5809897	5812085	-	3	Varpa_5349, Varpa_5350, Varpa_5351
5814567	5821393	-	5	Varpa_5355, Varpa_5356, Varpa_5357, Varpa_5358, Varpa_5359
5823922	5825489	-	3	Varpa_5362, Varpa_5363, Varpa_5364
5831559	5840775	-	8	Varpa_5369, Varpa_5370, Varpa_5371, Varpa_5372, Varpa_5373, Varpa_5374, Varpa_5375, Varpa_5376
5840900	5844207	+	3	Varpa_5377, Varpa_5378, Varpa_5379
5845216	5848933	-	3	Varpa_5381, Varpa_5382, Varpa_5383
5850257	5853476	+	3	Varpa_5385, Varpa_5386, Varpa_5387
5853595	5856441	-	4	Varpa_5388, Varpa_5389, Varpa_5390, Varpa_5391
5856791	5859853	-	2	Varpa_5393, Varpa_5394
5860068	5862705	+	3	Varpa_5395, Varpa_5396, Varpa_5397
5868968	5876760	-	8	Varpa_5403, Varpa_5404, Varpa_5405, Varpa_5406, Varpa_5407, Varpa_5408, Varpa_5409, Varpa_5410
5879092	5885917	+	7	Varpa_5412, Varpa_5413, Varpa_5414, Varpa_5415, Varpa_5416, Varpa_5417, Varpa_5418
5885925	5888374	-	2	Varpa_5419, Varpa_5420
5889938	5892808	+	3	Varpa_5423, Varpa_5424, Varpa_5425
5892909	5895533	+	2	Varpa_5426, Varpa_5427
5905371	5908603	-	2	Varpa_5430, Varpa_5431
5908722	5910352	-	2	Varpa_5432, Varpa_5433
5910405	5912650	+	3	Varpa_5434, Varpa_5435, Varpa_5436
5912787	5915761	-	3	Varpa_5437, Varpa_5438, Varpa_5439
5918806	5920397	+	2	Varpa_5443, Varpa_5444
5922637	5924241	+	2	Varpa_5447, Varpa_5448
5925666	5928545	+	3	Varpa_5450, Varpa_5451, Varpa_5452
5929079	5935399	-	3	Varpa_5454, Varpa_5455, Varpa_5456
5935486	5937473	+	2	Varpa_5457, Varpa_5458
5942664	5944720	-	3	Varpa_5461, Varpa_5462, Varpa_5463
5947540	5950553	+	2	Varpa_5466, Varpa_5467
5950704	5952106	-	2	Varpa_5468, Varpa_5469
5955487	5958672	+	3	Varpa_5474, Varpa_5475, Varpa_5476
5958703	5960156	-	2	Varpa_5477, Varpa_5478
5963740	5969660	+	3	Varpa_5484, Varpa_5485, Varpa_5486
5970488	5973416	-	4	Varpa_5488, Varpa_5489, Varpa_5490, Varpa_5491
5974196	5975616	+	2	Varpa_5493, Varpa_5494
5976954	5982471	-	3	Varpa_5497, Varpa_5498, Varpa_5499
5982554	5985060	-	3	Varpa_5500, Varpa_5501, Varpa_5502
5986305	5990009	-	3	Varpa_5504, Varpa_5505, Varpa_5506
5992802	5998109	-	7	Varpa_5509, Varpa_5510, Varpa_5511, Varpa_5512, Varpa_5513, Varpa_5514, Varpa_5515
5998246	6001155	+	4	Varpa_5516, Varpa_5517, Varpa_5518, Varpa_5519
6001236	6007635	-	4	Varpa_5520, Varpa_5521, Varpa_5522, Varpa_5523
6008704	6022067	-	7	Varpa_5525, Varpa_5526, Varpa_5527, Varpa_5528, Varpa_5529, Varpa_5530, Varpa_5531
6022177	6024789	-	3	Varpa_5532, Varpa_5533, Varpa_5534
6025813	6029790	+	4	Varpa_5536, Varpa_5537, Varpa_5538, Varpa_5539
6029830	6038300	-	6	Varpa_5540, Varpa_5541, Varpa_5542, Varpa_5543, Varpa_5544, Varpa_5545
6038449	6046083	+	5	Varpa_5546, Varpa_5547, Varpa_5548, Varpa_5549, Varpa_5550
6049585	6052385	+	2	Varpa_5555, Varpa_5556
6052536	6056363	+	4	Varpa_5557, Varpa_5558, Varpa_5559, Varpa_5560
6058487	6062954	-	3	Varpa_5564, Varpa_5565, Varpa_5566
6065057	6067221	-	2	Varpa_5569, Varpa_5570
6067301	6068252	-	2	Varpa_5571, Varpa_5572
6070902	6071595	-	2	Varpa_5575, Varpa_5576
6073515	6074809	+	2	Varpa_5580, Varpa_5581
6074826	6080415	-	11	Varpa_5582, Varpa_5583, Varpa_5584, Varpa_5585, Varpa_5586, Varpa_5587, Varpa_5588, Varpa_5589, Varpa_5590, Varpa_5591, Varpa_5592
6082936	6084468	-	2	Varpa_5595, Varpa_5596
6084611	6087279	-	2	Varpa_5597, Varpa_5598
6087998	6089840	-	2	Varpa_5600, Varpa_5601
6089911	6091859	-	3	Varpa_5602, Varpa_5603, Varpa_5604
6096546	6097896	-	2	Varpa_5610, Varpa_5611
6097971	6099376	+	2	Varpa_5612, Varpa_5613
6099387	6103861	-	4	Varpa_5614, Varpa_5615, Varpa_5616, Varpa_5617
6104115	6107746	-	4	Varpa_5618, Varpa_5619, Varpa_5620, Varpa_5621
6110517	6112215	+	2	Varpa_5624, Varpa_5625
6115107	6116124	+	2	Varpa_5629, Varpa_5630
6118057	6120677	+	2	Varpa_5633, Varpa_5634
6129812	6131436	-	2	Varpa_5642, Varpa_5643
6132457	6133988	-	2	Varpa_5645, Varpa_5646
6134077	6135900	+	2	Varpa_5647, Varpa_5648
6137126	6139310	+	2	Varpa_5651, Varpa_5652
6140281	6144188	+	3	Varpa_5654, Varpa_5655, Varpa_5656
6145623	6149542	+	4	Varpa_5658, Varpa_5659, Varpa_5660, Varpa_5661
6149543	6160931	-	8	Varpa_5662, Varpa_5663, Varpa_5664, Varpa_5665, Varpa_5666, Varpa_5667, Varpa_5668, Varpa_5669
6161677	6163718	-	2	Varpa_5671, Varpa_5672
6166198	6168239	-	2	Varpa_5676, Varpa_5677
6168361	6170317	-	2	Varpa_5678, Varpa_5679
6170401	6172994	+	2	Varpa_5680, Varpa_5681
6173324	6175496	+	3	Varpa_5682, Varpa_5683, Varpa_5684
6176764	6178977	-	2	Varpa_5686, Varpa_5687
6179871	6188579	-	8	Varpa_5689, Varpa_5690, Varpa_5691, Varpa_5692, Varpa_5693, Varpa_5694, Varpa_5695, Varpa_5696
6188895	6194511	+	3	Varpa_5697, Varpa_5698, Varpa_5699
6198677	6199731	-	2	Varpa_5705, Varpa_5706
6199802	6201048	-	2	Varpa_5707, Varpa_5708
6201133	6208349	+	7	Varpa_5709, Varpa_5710, Varpa_5711, Varpa_5712, Varpa_5713, Varpa_5714, Varpa_5715
6210001	6216710	+	5	Varpa_5717, Varpa_5718, Varpa_5719, Varpa_5720, Varpa_5721
6243214	6245194	-	2	Varpa_5736, Varpa_5737
6248536	6250517	+	2	Varpa_5741, Varpa_5742
6253448	6255058	-	2	Varpa_5746, Varpa_5747
6255183	6262120	+	6	Varpa_5748, Varpa_5749, Varpa_5750, Varpa_5751, Varpa_5752, Varpa_5753
6264087	6265562	-	2	Varpa_5756, Varpa_5757
6266454	6272913	-	14	Varpa_5759, Varpa_5760, Varpa_5761, Varpa_5762, Varpa_5763, Varpa_5764, Varpa_5765, Varpa_5766, Varpa_5767, Varpa_5768, Varpa_5769, Varpa_5770, Varpa_5771, Varpa_5772
6273186	6275152	+	2	Varpa_5773, Varpa_5774
6275159	6276498	-	2	Varpa_5775, Varpa_5776
6277308	6279002	-	2	Varpa_5778, Varpa_5779
6292202	6296504	-	3	Varpa_5786, Varpa_5787, Varpa_5788
6296633	6298854	+	2	Varpa_5789, Varpa_5790
6300815	6303684	-	4	Varpa_5794, Varpa_5795, Varpa_5796, Varpa_5797
6303802	6306629	-	2	Varpa_5798, Varpa_5799
6307610	6311349	-	5	Varpa_5801, Varpa_5802, Varpa_5803, Varpa_5804, Varpa_5805
6311436	6313476	+	2	Varpa_5806, Varpa_5807
6315323	6318062	-	3	Varpa_5809, Varpa_5810, Varpa_5811
6319145	6320784	+	2	Varpa_5813, Varpa_5814
6323539	6324989	-	2	Varpa_5818, Varpa_5819
6326216	6328945	-	2	Varpa_5821, Varpa_5822
6330029	6335556	+	6	Varpa_5824, Varpa_5825, Varpa_5826, Varpa_5827, Varpa_5828, Varpa_5829
6335599	6338642	-	5	Varpa_5830, Varpa_5831, Varpa_5832, Varpa_5833, Varpa_5834
6338803	6341813	+	3	Varpa_5835, Varpa_5836, Varpa_5837
6344452	6347725	-	3	Varpa_5839, Varpa_5840, Varpa_5841
6352429	6355593	+	2	Varpa_5844, Varpa_5845
6359347	6361775	+	2	Varpa_5849, Varpa_5850
6361924	6365789	+	4	Varpa_5851, Varpa_5852, Varpa_5853, Varpa_5854
6367772	6369378	+	2	Varpa_5857, Varpa_5858
6369998	6375342	-	6	Varpa_5859, Varpa_5860, Varpa_5861, Varpa_5862, Varpa_5863, Varpa_5864
6385106	6386416	+	2	Varpa_5870, Varpa_5871
6386421	6394141	-	4	Varpa_5872, Varpa_5873, Varpa_5874, Varpa_5875
6394167	6398121	+	2	Varpa_5876, Varpa_5877
6401543	6406960	+	5	Varpa_5882, Varpa_5883, Varpa_5884, Varpa_5885, Varpa_5886
6409278	6413236	+	3	Varpa_5889, Varpa_5890, Varpa_5891
6413256	6414152	-	2	Varpa_5892, Varpa_5893
6415387	6416293	+	2	Varpa_5895, Varpa_5896
6424443	6427909	-	5	Varpa_5901, Varpa_5902, Varpa_5903, Varpa_5904, Varpa_5905
6428479	6429419	-	2	Varpa_5906, Varpa_5907
6430247	6433356	-	2	Varpa_5909, Varpa_5910
6434135	6435656	-	2	Varpa_5912, Varpa_5913
6435775	6437845	-	2	Varpa_5914, Varpa_5915
6440297	6442336	-	3	Varpa_5919, Varpa_5920, Varpa_5921
6444837	6447019	+	2	Varpa_5925, Varpa_5926
6447035	6448675	-	3	Varpa_5927, Varpa_5928, Varpa_5929
6458712	6460830	+	3	Varpa_5937, Varpa_5938, Varpa_5939
6462608	6463903	+	2	Varpa_5942, Varpa_5943
6463908	6468222	-	5	Varpa_5944, Varpa_5945, Varpa_5946, Varpa_5947, Varpa_5948
6468372	6471416	-	3	Varpa_5949, Varpa_5950, Varpa_5951
6471545	6473400	-	2	Varpa_5952, Varpa_5953
6473521	6475745	-	2	Varpa_5954, Varpa_5955
6475842	6477271	-	2	Varpa_5956, Varpa_5957
6477398	6478841	+	2	Varpa_5958, Varpa_5959
6482801	6484988	-	2	Varpa_5964, Varpa_5965
6486111	6487510	+	2	Varpa_5967, Varpa_5968
6488969	6490590	+	3	Varpa_5970, Varpa_5971, Varpa_5972
6493988	6496499	+	3	Varpa_5975, Varpa_5976, Varpa_5977
6496682	6499066	-	3	Varpa_5978, Varpa_5979, Varpa_5980
6507856	6514764	-	7	Varpa_5983, Varpa_5984, Varpa_5985, Varpa_5986, Varpa_5987, Varpa_5988, Varpa_5989
6518645	6519534	+	2	Varpa_5992, Varpa_5993
6519804	6524618	-	3	Varpa_5994, Varpa_5995, Varpa_5996
6524856	6528218	+	3	Varpa_5997, Varpa_5998, Varpa_5999
6530025	6532444	-	2	Varpa_6002, Varpa_6003
6534820	6537171	-	3	Varpa_6007, Varpa_6008, Varpa_6009
6538951	6541963	-	4	Varpa_6012, Varpa_6013, Varpa_6014, Varpa_6015
6545757	6549856	-	5	Varpa_6019, Varpa_6020, Varpa_6021, Varpa_6022, Varpa_6023
