# Supplementary material for: Transcriptome profiling of Variovorax paradoxus EPS under different growth conditions reveals regulatory and structural novelty in biofilm formation
Source: Access Microbiol. 2020 Apr 3;2(6):acmi000121. doi: 10.1099/acmi.0.000121 (PMC7494200; doi:10.1099/acmi.0.000121)
Supplement: Supplementary material 2 [file acmi-2-121-s002.zip › Supplemental Data S2/NC_014931_transcripts_stavlog.txt]

Transcription Start	Translation Start	Translation Stop	Transcription Stop	Strand	Name	Synonym	Product	Expression Stationary	Expression Log Phase	qValue Stationary vs Log Phase
33	88	1467	1555	+	-	Varpa_0001	chromosomal replication initiator protein dnaa	75	146	1.0
1556	1556	2662	2672	+	-	Varpa_0002	DNA polymerase iii subunit beta	761	659	5.233698230269904E-6
2673			2755	+	-	predicted RNA	-	357	605	0.8888334865544573
2756	2798	5419	5444	+	-	Varpa_0003	DNA gyrase subunit B	251	233	3.942183718191267E-5
6762	6729	6085	6085	-	-	Varpa_0004	hypothetical protein	26	12	1.0
7042	7039	6779	6779	-	-	Varpa_0005	hypothetical protein	35	13	1.0
7329	7338	7856	7974	+	-	Varpa_0006	hypothetical protein	187	41	1.040317731464324E-297
7975			7986	+	-	predicted RNA	-	403	58	7.879974824769904E-149
7987	7994	8494	8556	+	-	Varpa_0007	hypothetical protein	701	73	0.0
8557	8667	9875	9875	+	-	Varpa_0008	metallophosphoesterase	107	11	0.0
	10391	9894		-	-	Varpa_0009	hypothetical protein	9	8	1.0
10577	10594	11169	11211	+	-	Varpa_0010	lipid a 3-o-deacylase-like protein	46	37	1.0
12140	12139	11171	11090	-	-	Varpa_0011	hypothetical protein	18	32	1.0
13439	13439	12168	12152	-	-	Varpa_0012	phospholipase d/transphosphatidylase	88	109	9.202341975776911E-7
14241	14241	13453	13440	-	-	Varpa_0013	endonuclease/exonuclease/phosphatase	49	60	4.116226971763344E-4
14444	14461	14895	14895	+	-	Varpa_0014	serine/threonine kinase	130	22	0.0
15585	15564	14986	14986	-	-	Varpa_0015	hypothetical protein	153	91	1.456548964203387E-36
16790	16790	15717	15622	-	-	Varpa_0016	nadph-dependent fmn reductase	116	66	1.307276817280358E-49
17776	17776	16880	16791	-	-	Varpa_0017	pirin domain-containing protein	92	95	7.744183068464589E-12
19405	19295	17865	17850	-	-	Varpa_0018	carotenoid oxygenase	96	96	6.064635227611271E-14
	20197	19406	19406	-	-	Varpa_0019	GCN5-like N-acetyltransferaser	41	60	0.06921234156739285
21472	21462	20194		-	-	Varpa_0020	glycosyl transferase family protein	42	70	0.07106055838120343
	22042	21473		-	-	Varpa_0021	hypothetical protein	7	5	1.0
	22952	22023		-	-	Varpa_0022	exosortase epsh-like protein	3	2	1.0
	25040	22971		-	-	Varpa_0023	nad(+) ADP-ribosyltransferase	2	5	1.0
	25245	26708		+	-	Varpa_0024	inner membrane cred family protein	2	5	1.0
	26705	27997	27997	+	-	Varpa_0025	glycoside hydrolase family protein	8	9	1.0
27998	28009	30411	30411	+	-	Varpa_0026	penicillin-binding protein, 1a family	21	14	1.0
30481	30489	31094	31098	+	-	Varpa_0027	hypothetical protein	42	47	1.0
	32527	31088	31055	-	-	Varpa_0028	integral membrane sensor signal transduction histidine kinase	14	28	1.0
33318	33318	32524		-	-	Varpa_0029	winged helix family two component transcriptional regulator	68	141	1.0
33772	33888	34832	34952	+	-	Varpa_0030	hypothetical protein	126	60	4.152284048193012E-65
	35235	34834	34720	-	-	Varpa_0031	MerR family transcriptional regulator	443	252	7.548395280665428E-64
35459	35426	35232		-	-	Varpa_0032	heavy metal transport/detoxification protein	759	353	2.2549414083716006E-80
35575	35575	37827	37969	+	-	Varpa_0033	heavy metal translocating p-type ATPase	28	13	1.0
38435	38435	37953	37943	-	-	Varpa_0034	GCN5-like N-acetyltransferaser	23	18	1.0
	39611	38484		-	-	Varpa_0035	fatty acid hydroxylase	3	0	1.0
	40948	39647		-	-	Varpa_0036	beta-ketoacyl synthase	62	3	0.0
	41229	40945		-	-	Varpa_0037	phosphopantetheine-binding protein	82	4	0.0
	42128	41268	41268	-	-	Varpa_0038	hypothetical protein	61	5	0.0
42202	42267	42956		+	-	Varpa_0039	winged helix family two component transcriptional regulator	92	97	3.2135767484598213E-9
	42953	44332	44332	+	-	Varpa_0040	integral membrane sensor signal transduction histidine kinase	18	21	1.0
45213	45213	44464	44327	-	-	Varpa_0041	glyoxalase/bleomycin resistance protein/dioxygenase	26	17	1.0
	45695	45219	45217	-	-	Varpa_0042	GCN5-like N-acetyltransferaser	44	26	1.0
46180	46177	45692		-	-	Varpa_0043	endoribonuclease L-psp	50	33	1.7085210675934403E-18
47353	47350	46247	46219	-	-	Varpa_0044	NADH:flavin oxidoreductase/NADH oxidase	45	22	1.0
	49276	47447	47435	-	-	Varpa_0045	hypothetical protein	48	25	1.0
50161	50055	49273		-	-	Varpa_0046	enoyL-CoA hydratase/isomerase	70	24	2.5480074588870353E-92
50195			50162	-	-	predicted RNA	-	249	108	7.265328647542189E-35
50858	50811	50203	50196	-	-	Varpa_0047	glutathione s-transferase domain-containing protein	709	263	8.563834419723992E-121
50988	51014	51199	51357	+	-	Varpa_0048	hypothetical protein	572	362	5.7476577159369646E-37
51358	51358	52245	52285	+	-	Varpa_0049	transglutaminase	289	202	8.471654302814071E-25
52391			52413	+	-	predicted RNA	-	81	193	1.033904347489372E-4
52414	52422	54380		+	-	Varpa_0050	glucose inhibited division protein a	141	104	9.099425667777943E-23
	54377	55018	55037	+	-	Varpa_0051	methyltransferase gidb	36	35	1.0
55117	55133	55747	55765	+	-	Varpa_0052	lysine exporter protein LysE/YggA	186	120	1.6331390290144331E-37
55766	55766	56680	56680	+	-	Varpa_0053	cobyrinic acid ac-diamide synthase	143	98	1.2409428825136703E-36
56683	56723	57268		+	-	Varpa_0054	hypothetical protein	60	111	1.0
	57268	58209	58232	+	-	Varpa_0055	parb-like partition protein	120	114	9.494076009184158E-18
58307			58324	+	-	predicted RNA	-	171	191	0.08611490991078864
58325	58330	59223	59233	+	-	Varpa_0056	peptidoglycan-binding domain 1 protein	263	224	1.3079207907599156E-15
60757	60731	59307	59307	-	-	Varpa_0057	fad linked oxidase domain-containing protein	194	176	3.38511806400431E-8
60814	60814	61314	61314	+	-	Varpa_0058	hypothetical protein	111	116	4.2260407579565416E-8
61315	61329	61931		+	-	Varpa_0059	ATP/cobalamin adenosyltransferase	242	155	2.935918854786848E-45
	61928	62278	62335	+	-	Varpa_0060	hypothetical protein	318	137	3.81205979029399E-79
63082	63082	62471	62464	-	-	Varpa_0061	G-D-S-L family lipolytic protein	26	26	1.0
63596	63596	63180	63099	-	-	Varpa_0062	HxlR family transcriptional regulator	20	28	1.0
63700	63712	64302	64421	+	-	Varpa_0063	bifunctional deaminase-reductase domain-containing protein	40	33	1.0
64426	64427	64870	64875	+	-	Varpa_0064	hypothetical protein	96	99	4.3918343583985774E-7
65216	65210	64947	64941	-	-	Varpa_0065	hypothetical protein	86	219	0.00708652573815946
	66292	65348		-	-	Varpa_0066	LysR family transcriptional regulator	4	4	1.0
66465	66465	67067	67067	+	-	Varpa_0067	TetR family transcriptional regulator	60	69	1.5837629564492432E-4
67102	67145	67258	67279	+	-	Varpa_0068	hypothetical protein	56	81	0.4776086030225068
67280	67280	68188	68188	+	-	Varpa_0069	alpha/beta hydrolase fold protein	16	23	1.0
68189	68261	71206	71234	+	-	Varpa_0070	sel1 domain-containing protein repeat-containing protein	16	32	1.0
	72131	71181		-	-	Varpa_0071	fatty acid desaturase	0	0	1.0
	72267	73916		+	-	Varpa_0072	rhodanese domain-containing protein	4	6	1.0
74153	74151	73879	73830	-	-	Varpa_0073	cell division topological specificity factor mine	92	109	7.342410329950065E-4
74994	74969	74154	74154	-	-	Varpa_0074	septum site-determining protein mind	98	110	1.8931994201269085E-9
75799	75789	75022	74995	-	-	Varpa_0075	septum site-determining protein minc	62	114	0.48031284707541916
77247	77231	75948	75947	-	-	Varpa_0076	uraciL-xanthine permease	100	48	5.5574156988329686E-67
77793	77786	77364	77364	-	-	Varpa_0077	thioesterase	121	95	2.0311623107145526E-14
77871	77871	79214	79346	+	-	Varpa_0078	hypothetical protein	15	25	1.0
81044	81044	79236	79092	-	-	Varpa_0079	ABC transporter	9	11	1.0
	81230	81388		+	-	Varpa_0080	hypothetical protein	2	2	1.0
	82728	81340	81340	-	-	Varpa_0081	hypothetical protein	3	8	1.0
83177	83177	82725		-	-	Varpa_0082	hypothetical protein	4	20	1.0
84570	84558	83272	83178	-	-	Varpa_0083	hydroxymethylglutaryL-CoA reductase, degradative	12	39	1.0
84696	84696	86081	86081	+	-	Varpa_0084	GntR family transcriptional regulator	10	11	1.0
86880	86868	86086	85906	-	-	Varpa_0085	enoyL-CoA hydratase/isomerase	93	79	2.1698646650201216E-16
86948	86948	87754	87754	+	-	Varpa_0086	PaaX family transcriptional regulator	36	23	1.0
	89716	87908		-	-	Varpa_0088	AMP-dependent synthetase and ligase	12	9	1.0
	90704	89718		-	-	Varpa_0089	NAD-binding 3-hydroxyacyl-CoA dehydrogenase protein	9	6	1.0
	91873	90659		-	-	Varpa_0090	extracellular ligand-binding receptor	9	6	1.0
	92851	91928		-	-	Varpa_0091	hypothetical protein	11	6	1.0
92911	92976	93689	93781	+	-	Varpa_0092	Crp/Fnr family transcriptional regulator	15	15	1.0
	93935	93711		-	-	Varpa_0093	4-oxalocrotonate tautomerase family protein	8	3	1.0
	94717	93974		-	-	Varpa_0094	short-chain dehydrogenase/reductase sdr	31	4	1.0
94825	94825	95736	95743	+	-	Varpa_0095	LysR family transcriptional regulator	28	26	1.0
	96599	95898		-	-	Varpa_0096	ABC transporter	9	5	1.0
	97345	96599		-	-	Varpa_0097	ABC transporter	9	7	1.0
	98423	97470		-	-	Varpa_0098	inner-membrane translocator	3	1	1.0
	99292	98420		-	-	Varpa_0099	inner-membrane translocator	4	1	1.0
	100662	99487		-	-	Varpa_0100	extracellular ligand-binding receptor	41	9	1.0
	101474	100659		-	-	Varpa_0101	alpha/beta hydrolase fold protein	4	2	1.0
	103161	101614		-	-	Varpa_0102	benzoate-CoA ligase family	7	3	1.0
	104754	103204		-	-	Varpa_0103	aldehyde dehydrogenase	6	2	1.0
	105224	104751		-	-	Varpa_0104	hypothetical protein	5	2	1.0
105402	105421	106359	106387	+	-	Varpa_0105	XRE family transcriptional regulator	49	57	1.5980317352135672E-5
	108859	106391		-	-	Varpa_0106	tonb-dependent siderophore receptor	1	1	1.0
	109968	108940		-	-	Varpa_0107	anti-FecI sigma factor FecR	1	0	1.0
	110489	109965		-	-	Varpa_0108	ECF subfamily RNA polymerase sigma-24 subunit	2	0	1.0
110724	110736	112412	112412	+	-	Varpa_0109	benzoyL-CoA-dihydrodiol lyase	25	13	1.0
112413	112444	113871	113871	+	-	Varpa_0110	benzoyL-CoA oxygenase subunit B	44	21	1.0
113952	113997	115286	115286	+	-	Varpa_0111	benzoyL-CoA oxygenase/reductase, boxa protein	61	42	1.0350614180925028E-24
115287	115297	115740	115740	+	-	Varpa_0112	maoc domain-containing protein dehydratase	20	20	1.0
115847	115847	116308		+	-	Varpa_0113	BadM/Rrf2 family transcriptional regulator	55	33	7.98873894808314E-24
	116298	117206	117225	+	-	Varpa_0114	fumarate reductase/succinate dehydrogenase flavoprotein domain-containing protein	75	44	4.5203481722045576E-32
117272			117347	+	-	Varpa_R0001	Gly tRNA	15	34	1.0
118731	118723	117401	117401	-	-	Varpa_0115	fumarylacetoacetase	53	15	5.432499436978598E-149
119575	119549	118743	118732	-	-	Varpa_0116	cyclase family protein	132	30	7.756739759638962E-303
	120409	119618		-	-	Varpa_0117	binding-protein-dependent transport systems inner membrane component	10	3	1.0
	121176	120406		-	-	Varpa_0118	binding-protein-dependent transport systems inner membrane component	12	4	1.0
121948	121948	121169		-	-	Varpa_0119	ABC transporter	23	6	1.0
	122970	122023		-	-	Varpa_0120	nmt1/thi5 like domain-containing protein	50	5	0.0
123701	123701	122967		-	-	Varpa_0121	TetR family transcriptional regulator	22	4	1.0
123802	123802	125805		+	-	Varpa_0122	acetoacetyL-CoA synthase	83	52	1.323824682954963E-50
	125805	126260	126370	+	-	Varpa_0123	hypothetical protein	76	77	5.3631352530411804E-6
128235	128235	126268	126268	-	-	Varpa_0124	adenylate/guanylate cyclase with integral membrane sensor	48	30	1.0
128342			128236	-	-	predicted RNA	-	280	171	8.909868209096061E-23
129288	129172	128426	128351	-	-	Varpa_0125	hypothetical protein	57	70	2.7676033387022435E-4
129308	129312	131087	131087	+	-	Varpa_0126	hypothetical protein	35	59	0.029050810644214862
131088	131194	131700	131861	+	-	Varpa_0127	glutathione-dependent formaldehyde-activating protein	29	60	0.30775926592723635
132652	132652	131711	131685	-	-	Varpa_0128	AraC family transcriptional regulator	29	33	1.0
133662	133557	132655	132653	-	-	Varpa_0129	LysR family transcriptional regulator	10	10	1.0
133715			133729	+	-	predicted RNA	-	21	308	0.0
133730	133743	134942	134952	+	-	Varpa_0130	acyL-CoA dehydrogenase domain-containing protein	428	1347	6.334768984309597E-4
134953	134953	136188	136188	+	-	Varpa_0131	L-carnitine dehydratase/bile acid-inducible protein f	177	646	1.254422630679947E-8
136189	136205	136636	136667	+	-	Varpa_0132	glyoxalase/bleomycin resistance protein/dioxygenase	45	200	2.4177615714060664E-20
	136881	137270		+	-	Varpa_0133	snf2 superfamily protein	5	3	1.0
137327	137352	137948	137964	+	-	Varpa_0134	hypothetical protein	8	9	1.0
138413	138413	137955	137844	-	-	Varpa_0135	hypothetical protein	11	17	1.0
138494	138510	139340	139340	+	-	Varpa_0136	hypothetical protein	78	50	6.840805937537616E-26
139341	139357	139935	140007	+	-	Varpa_0137	uracil-DNA glycosylase superfamily protein	49	46	1.0
141627	141627	139936	139885	-	-	Varpa_0138	hypothetical protein	25	38	1.0
141890	141889	141695	141628	-	-	Varpa_0139	hypothetical protein	44	171	7.010789968807037E-16
141980	141980	142870	142890	+	-	Varpa_0140	LysR family transcriptional regulator	23	20	1.0
	143898	142861		-	-	Varpa_0141	nitrilase/cyanide hydratase and apolipoprotein N-acyltransferase	5	5	1.0
	144593	144093	144048	-	-	Varpa_0142	hypothetical protein	23	87	7.710521705771994E-17
145543	145543	144590		-	-	Varpa_0143	LysR family transcriptional regulator	25	69	0.0011476471769810463
	145639	146637		+	-	Varpa_0144	NAD-dependent epimerase/dehydratase	6	7	1.0
147676	147676	146744	146734	-	-	Varpa_0145	glutaminase, core	14	24	1.0
148620	148593	147685	147677	-	-	Varpa_0146	hypothetical protein	16	28	1.0
148841	148841	149938	149938	+	-	Varpa_0147	rieske (2fe-2S) iron-sulfur domain	35	37	1.0
150050	150051	150383	150413	+	-	Varpa_0148	small multidrug resistance protein	7	12	1.0
150418	150418	151098	151213	+	-	Varpa_0149	helix-turn-helix domain-containing protein	17	23	1.0
	151648	151130	150970	-	-	Varpa_0150	transport-associated protein	18	40	1.0
152171	152157	151648		-	-	Varpa_0151	flavin reductase FMN-binding protein	25	73	1.3256031855834994E-7
153146	153146	152199	152172	-	-	Varpa_0152	LysR family transcriptional regulator	16	13	1.0
153254	153254	155227	155339	+	-	Varpa_0153	steroL-binding domain-containing protein	48	18	1.0
156464	156464	155235	155207	-	-	Varpa_0154	nucleoside recognition domain-containing protein	14	8	1.0
156535	156535	158112	158141	+	-	Varpa_0155	phospholipase d/transphosphatidylase	46	49	1.0
158185	158199	159356	159419	+	-	Varpa_0156	extracellular ligand-binding receptor	93	107	2.7197646665138177E-10
159421	159455	159820	159865	+	-	Varpa_0157	hypothetical protein	14	18	1.0
	160558	159836	159512	-	-	Varpa_0158	ABC transporter	18	24	1.0
	161318	160551		-	-	Varpa_0159	ABC transporter	13	17	1.0
	162277	161315		-	-	Varpa_0160	inner-membrane translocator	10	15	1.0
163156	163134	162274		-	-	Varpa_0161	inner-membrane translocator	22	23	1.0
164369	164369	163170	163170	-	-	Varpa_0162	extracellular ligand-binding receptor	133	109	5.915813267377966E-26
164756	164741	164418	164376	-	-	Varpa_0163	ferredoxin	37	47	1.0
166211	166211	164757	164757	-	-	Varpa_0164	glutamine synthetase catalytic subunit	28	24	1.0
167554	167554	166223	166212	-	-	Varpa_0165	rieske (2fe-2S) iron-sulfur domain	37	26	1.0
167835	167839	168573	168573	+	-	Varpa_0166	GntR family transcriptional regulator	53	51	7.910258929132237E-8
168574	168662	169285	169287	+	-	Varpa_0167	TetR family transcriptional regulator	61	44	4.557592291202241E-18
170174	170174	169368	169299	-	-	Varpa_0168	metallophosphoesterase	30	61	0.8289466556656457
170277	170301	170474	170479	+	-	Varpa_0169	hypothetical protein	28	173	2.911992403499314E-62
171469	171469	170489	170307	-	-	Varpa_0170	LysR family transcriptional regulator	28	40	1.0
171556	171580	172122	172140	+	-	Varpa_0171	hypothetical protein	275	1025	5.947868993295541E-11
172901			174423	+	-	Varpa_R0002	16S ribosomal RNA	247	3712	0.0
174508			174584	+	-	Varpa_R0003	Ile tRNA	760	751	1.066102693559263E-9
174614			174689	+	-	Varpa_R0004	Ala tRNA	673	592	5.727905159913411E-12
175017			177888	+	-	Varpa_R0005	23S ribosomal RNA	872	6183	2.0116408723485903E-21
178033			178145	+	-	Varpa_R0006	5S ribosomal RNA	59	34	3.0478701499516887E-17
180187	180184	178319	178310	-	-	Varpa_0172	phosphoenolpyruvate carboxykinase (GTP)	637	210	1.3769101984015152E-91
180490	180483	180331	180286	-	-	Varpa_0173	hypothetical protein	247	315	0.0013475069468376474
181790	181790	180582	180495	-	-	Varpa_0174	threonine dehydratase	105	87	8.540555077628666E-25
181890	181898	184222	184227	+	-	Varpa_0175	aaa ATPase central domain-containing protein	246	237	5.070615545545626E-6
184228			184240	+	-	predicted RNA	-	193	278	1.0
184241	184274	185899	185914	+	-	Varpa_0176	peptidase s41	128	141	1.296763484375652E-7
186005			186037	+	-	predicted RNA	-	176	225	0.20650551244919643
186038	186066	187256	187746	+	-	Varpa_0177	inosine/uridine-preferring nucleoside hydrolase	754	479	1.657800832809188E-15
189180	189170	187275	187243	-	-	Varpa_0178	ATP-dependent DNA helicase recq	29	33	1.0
189424	189474	190520		+	-	Varpa_0179	extracellular solute-binding protein	230	52	0.0
	190501	191382		+	-	Varpa_0180	binding-protein-dependent transport systems inner membrane component	97	25	1.1656960685711966E-202
	191367	192161	192171	+	-	Varpa_0181	ABC transporter	101	55	9.945801620501823E-42
192172	192172	192909	192924	+	-	Varpa_0182	GntR family transcriptional regulator	60	41	3.565124901154789E-21
192951	192972	194540	194540	+	-	Varpa_0183	histidine ammonia-lyase	68	32	5.313175843095935E-63
194541	194567	196294	196377	+	-	Varpa_0184	urocanate hydratase	215	93	5.1506382484640565E-81
196378	196378	197148	197148	+	-	Varpa_0185	IclR family transcriptional regulator	99	47	1.991789048093196E-49
197189	197192	197938	197938	+	-	Varpa_0186	family 3 extracellular solute-binding protein	203	58	4.434911723260657E-196
197939	197946	198614	198614	+	-	Varpa_0187	polar amino acid ABC transporter inner membrane subunit	62	17	3.9922102461840275E-155
199779	199633	198668	198609	-	-	Varpa_0188	transposase is116/is110/is902 family protein	95	51	9.52926520181675E-46
198615	199918	200490	200507	+	-	Varpa_0189	hypothetical protein	48	27	1.0
200511	200511	201773		+	-	Varpa_0190	imidazolonepropionase	42	18	1.0
	201770	203221	203221	+	-	Varpa_0191	formiminoglutamate deiminase	64	24	5.673129716370763E-85
203222	203229	204044	204044	+	-	Varpa_0192	N-formylglutamate amidohydrolase	74	33	4.1368821146934274E-64
204045	204052	205044	205109	+	-	Varpa_0193	hypothetical protein	39	19	1.0
205110	205110	206159	206159	+	-	Varpa_0194	homocysteine s-methyltransferase	192	183	3.5378254677164324E-11
206160	206173	206481	206484	+	-	Varpa_0195	hypothetical protein	41	59	0.5264348058249336
207478	207478	206558	206443	-	-	Varpa_0196	LysR family transcriptional regulator	23	24	1.0
207578	207578	208051	208064	+	-	Varpa_0197	transmembrane pair domain-containing protein	11	76	6.369928880063739E-72
208928	208883	207948	207846	-	-	Varpa_0198	lipase chaperone	320	72	0.0
210021	209973	208936	208936	-	-	Varpa_0199	triacylglycerol lipase	944	146	0.0
210166	210246	212993	212993	+	-	Varpa_0200	methionine synthase	131	124	1.970641387714648E-5
213043	213046	214848		+	-	Varpa_0201	hypothetical protein	12	17	1.0
	214845	215843		+	-	Varpa_0202	family 2 glycosyl transferase	57	47	7.147742720681992E-15
	215840	216229	216229	+	-	Varpa_0203	gtra family protein	8	7	1.0
	217573	216374	216361	-	-	Varpa_0204	amidohydrolase	107	58	1.5179942079694983E-55
218327	218307	217528		-	-	Varpa_0205	TetR family transcriptional regulator	104	82	2.745268220405676E-20
219275	219102	218329	218328	-	-	Varpa_0206	ferredoxin--nadp(+) reductase	287	159	3.592879549183353E-72
219323	219419	221044	221044	+	-	Varpa_0207	6-hydroxynicotinate reductase	84	30	2.455793896443426E-125
221045	221048	221956	221956	+	-	Varpa_0208	apbe family lipoprotein	81	26	1.8981599249234973E-123
221967	221977	222618	222657	+	-	Varpa_0209	hypothetical protein	143	116	4.5504103233298526E-21
222658	222658	223242	223307	+	-	Varpa_0210	hypothetical protein	213	106	1.7219192939270483E-62
223308	223309	224514	224514	+	-	Varpa_0211	extracellular ligand-binding receptor	541	218	2.336623552965732E-49
224515			224526	+	-	predicted RNA	-	292	105	1.1369249346128978E-27
224527	224595	226529		+	-	Varpa_0212	inner-membrane translocator	71	35	2.8623423553315757E-70
	226526	227323		+	-	Varpa_0213	ABC transporter	88	59	4.960374690315412E-26
	227320	228054	228096	+	-	Varpa_0214	ABC transporter	105	85	1.2015368302169544E-18
228097	228097	228822	228870	+	-	Varpa_0215	nicotinamidase	263	138	2.3965418408359026E-76
228881			228892	+	-	predicted RNA	-	194	119	1.2258127144446813E-7
228898	228900	230033		+	-	Varpa_0216	extracellular ligand-binding receptor	109	86	3.593346613319499E-27
	230011	230511	230511	+	-	Varpa_0217	(2fe-2S)-binding domain-containing protein	28	37	1.0
230599	230663	234418	234484	+	-	Varpa_0218	aldehyde dehydrogenase	27	32	1.0
234485	234537	235724	235856	+	-	Varpa_0219	fumarylacetoacetate (faa) hydrolase	72	39	6.176777165978498E-44
	237290	235749		-	-	Varpa_0220	mg chelatase subunit chli	5	6	1.0
237511	237513	238382	238382	+	-	Varpa_0221	hypothetical protein	6	17	1.0
238448	238449	238787	238885	+	-	Varpa_0222	nitrogen regulatory protein p-ii	26	36	1.0
239062	239062	240360	240405	+	-	Varpa_0223	ammonium transporter	23	23	1.0
240550	240550	241482	241482	+	-	Varpa_0224	smp-30/gluconolaconase/lre-like region-containing protein	71	90	3.5161681513966906E-6
241573	241725	242654	242759	+	-	Varpa_0225	LysR family transcriptional regulator	24	48	1.0
242761	242785	244287	244307	+	-	Varpa_0226	fad linked oxidase domain-containing protein	65	83	2.437696878450031E-7
244309	244309	245400	245400	+	-	Varpa_0227	fad linked oxidase domain-containing protein	36	59	0.22065564451867964
245401	245421	246674	246713	+	-	Varpa_0228	hypothetical protein	45	73	0.025632760951492205
246764	246764	247189	247374	+	-	Varpa_0229	hypothetical protein	137	77	1.3849844666272394E-32
247709	247698	247210	246939	-	-	Varpa_0230	peroxiredoxin	279	225	4.901367292640843E-28
248600	248600	247710	247710	-	-	Varpa_0231	hypothetical protein	3	8	1.0
250025	249975	248671	248601	-	-	Varpa_0232	major facilitator superfamily protein	26	59	0.5537174010164816
250034	250169	251269		+	-	Varpa_0233	alanine racemase	135	118	5.899014793651016E-22
	251266	252015	252220	+	-	Varpa_0234	hypothetical protein	27	46	1.0
253002	252943	251969	251762	-	-	Varpa_0235	LysR family transcriptional regulator	12	9	1.0
	253037	253987		+	-	Varpa_0236	hypothetical protein	1	1	1.0
255194	255180	254203	254171	-	-	Varpa_0237	2-dehydropantoate 2-reductase	60	50	6.376455257470383E-15
256012	255994	255203	255203	-	-	Varpa_0238	class ii aldolase/adducin family protein	319	175	4.852747669948197E-64
257018	257002	256013	256013	-	-	Varpa_0239	hypothetical protein	264	155	1.2166404681886881E-42
257605	257603	257133	257024	-	-	Varpa_0240	hypothetical protein	88	71	9.070951190354831E-13
258459	258459	257629	257629	-	-	Varpa_0241	2,4-dihydroxyhept-2-ene-1,7-dioic acid aldolase	50	35	7.537453404773203E-20
259276	259276	258473	258460	-	-	Varpa_0242	2-oxo-hepta-3-ene-1,7-dioic acid hydratase	58	51	6.96461539369211E-11
259710	259696	259289	259277	-	-	Varpa_0243	5-carboxymethyL-2-hydroxymuconate isomerase	70	60	1.1829358075256694E-10
	260538	259711	259711	-	-	Varpa_0244	extradiol ring-cleavage dioxygenase class iii protein subunit b	49	51	2.1656417775880737E-6
260872	260870	260535		-	-	Varpa_0245	extradiol ring-cleavage dioxygenase ligab liga subunit	31	43	1.0
	261860	260877	260877	-	-	Varpa_0246	hypothetical protein	38	29	1.0
263323	263323	261857		-	-	Varpa_0247	5-carboxymethyL-2-hydroxymuconate semialdehyde dehydrogenase	39	25	1.0
264327	264327	263341	263324	-	-	Varpa_0248	hypothetical protein	46	28	1.0
	265141	264371	264337	-	-	Varpa_0249	4-hydroxyphenylacetate degradation bifunctional isomerase/decarboxylase subunit HpaG2	45	35	1.0
	265773	265138		-	-	Varpa_0250	fumarylacetoacetate (faa) hydrolase	27	22	1.0
266204	266204	265770		-	-	Varpa_0251	homoprotocatechuate degradation operon regulator hpar	36	36	1.0
266307	266307	267695	267709	+	-	Varpa_0252	DNA repair protein rada	34	54	0.04807533630532268
267747			267491	-	-	predicted RNA	antisense: Varpa_0252	2	169	0.0
268227	268208	267753	267748	-	-	Varpa_0253	hypothetical protein	23	880	0.0
268403	268403	268831	268859	+	-	Varpa_0254	hypothetical protein	58	69	0.0011489580971639523
269814	269772	268828	268754	-	-	Varpa_0255	LysR family transcriptional regulator	13	15	1.0
	269902	271251		+	-	Varpa_0256	major facilitator superfamily protein	10	6	1.0
271252	271303	272517	272524	+	-	Varpa_0257	amidohydrolase	23	14	1.0
273644	273643	272642	272460	-	-	Varpa_0258	exonuclease rdgc	99	166	0.3748545758669447
274026	274043	274996	275004	+	-	Varpa_0259	brancheD-chain amino acid aminotransferase	356	394	4.7580102900185125E-4
275005	275005	275214	275214	+	-	Varpa_0260	zinc finger, chcc-type	358	274	4.437221615478042E-20
275215	275232	275648	275655	+	-	Varpa_0261	hypothetical protein	69	76	1.1400501655253167E-4
276709	276705	275650	275489	-	-	Varpa_0262	hypothetical protein	28	37	1.0
277946	277927	276710	276710	-	-	Varpa_0263	o-antigen polymerase	17	30	1.0
279310	279304	278105	278019	-	-	Varpa_0264	integral membrane sensor signal transduction histidine kinase	26	40	1.0
280066	280033	279311	279311	-	-	Varpa_0265	winged helix family two component transcriptional regulator	99	116	4.6879394950216746E-8
281736	281736	280087	280067	-	-	Varpa_0266	fumarate reductase/succinate dehydrogenase flavoprotein domain-containing protein	94	95	9.47022312406496E-10
	282622	281741	281737	-	-	Varpa_0267	hypothetical protein	73	104	2.3817720240052262E-4
283827	283827	282619		-	-	Varpa_0268	beta-ketoacyl synthase	88	110	3.9267338588264775E-7
285358	285358	283973	283828	-	-	Varpa_0269	major facilitator superfamily protein	9	14	1.0
285419	285419	286291	286302	+	-	Varpa_0270	peptidase m48 ste24p	71	55	1.884109226228322E-18
	286517	288232		+	-	Varpa_0271	allophanate hydrolase	0	0	1.0
	288254	289258		+	-	Varpa_0272	nmt1/thi5 like domain-containing protein	0	0	1.0
	289261	290088		+	-	Varpa_0273	binding-protein-dependent transport systems inner membrane component	0	0	1.0
	290085	290918		+	-	Varpa_0274	ABC transporter	0	0	1.0
	290915	291295		+	-	Varpa_0275	hypothetical protein	0	0	1.0
	291345	292463		+	-	Varpa_0276	basic membrane lipoprotein	5	3	1.0
	292475	293566		+	-	Varpa_0277	inner-membrane translocator	2	1	1.0
	293715	294638		+	-	Varpa_0278	inner-membrane translocator	0	0	1.0
	294644	295636		+	-	Varpa_0279	nitrilase/cyanide hydratase and apolipoprotein N-acyltransferase	2	3	1.0
	295645	296358		+	-	Varpa_0280	isochorismatase hydrolase	3	2	1.0
	296366	297940		+	-	Varpa_0281	ABC transporter	2	2	1.0
	297952	298623		+	-	Varpa_0282	isochorismatase hydrolase	1	2	1.0
298652	298652	299398	299441	+	-	Varpa_0283	GntR family transcriptional regulator	40	43	1.0
	300405	299443		-	-	Varpa_0284	hypothetical protein	7	7	1.0
	301690	300449		-	-	Varpa_0285	FAD-binding monooxygenase protein	8	6	1.0
	301790	302704		+	-	Varpa_0286	LysR family transcriptional regulator	4	7	1.0
303686	303517	302714	302585	-	-	Varpa_0287	exodeoxyribonuclease iii xth	111	53	9.12609075090196E-56
303450	303531	304214	304227	+	-	Varpa_0288	orotate phosphoribosyltransferase	218	184	6.333901584075479E-25
304228	304228	304923	304971	+	-	Varpa_0289	hypothetical protein	138	130	5.101936819484538E-16
306456	306456	304966	304831	-	-	Varpa_0290	glutamyL-tRNA(gln) amidotransferase subunit B	113	75	1.2037175388967831E-45
	307951	306458	306457	-	-	Varpa_0291	glutamyL-tRNA(gln) amidotransferase subunit A	92	97	6.172858240646746E-10
308276	308250	307951		-	-	Varpa_0292	glutamyL-tRNA(gln) amidotransferase subunit C	138	219	0.10473308254732007
308353	308464	309507	309507	+	-	Varpa_0293	MreB/Mrl family cell shape determining protein	128	149	2.3221374542883363E-6
309508	309594	310571		+	-	Varpa_0294	rod shape-determining protein mrec	37	32	1.0
	310568	311089	311107	+	-	Varpa_0295	rod shape-determining protein mred	19	20	1.0
311144	311144	313114	313295	+	-	Varpa_0296	penicillin-binding protein 2	76	62	3.6738388142063356E-27
314520	314520	313252	313055	-	-	Varpa_0297	fumarylacetoacetase	76	218	5.172995621147487E-6
314647			314521	-	-	predicted RNA	-	97	393	2.7988366251417096E-21
	315655	314678	314648	-	-	Varpa_0298	hypothetical protein	132	389	4.585591462702243E-5
316959	316959	315652		-	-	Varpa_0299	homogentisate 1,2-dioxygenase	137	451	3.7258740095555457E-7
317206	317193	317002	316960	-	-	Varpa_0300	hypothetical protein	120	614	1.2063665846277115E-32
318928	318928	317207	317207	-	-	Varpa_0301	FAD-binding monooxygenase protein	74	345	2.1995304764470242E-23
320170	320034	319075	318929	-	-	Varpa_0302	beta-lactamase domain-containing protein	162	1004	7.808356325395857E-46
320181	320183	321088		+	-	Varpa_0303	IclR family transcriptional regulator	35	76	0.4615066357097308
	321085	321840	321898	+	-	Varpa_0304	silent information regulator protein sir2	22	60	3.811162512483515E-4
322481	322353	321859	321859	-	-	Varpa_0305	pentapeptide repeat-containing protein	14	22	1.0
322814	322757	322536	322493	-	-	Varpa_0306	hypothetical protein	155	119	2.377924518439336E-15
323489	323489	322815	322815	-	-	Varpa_0307	hypothetical protein	139	114	5.74627442106074E-21
324461	324461	323505	323490	-	-	Varpa_0308	mammalian cell entry related domain-containing protein	129	121	5.400825346225412E-19
	325328	324471	324462	-	-	Varpa_0309	ABC transporter	41	50	1.0
326522	326491	325325		-	-	Varpa_0310	hypothetical protein	38	38	1.0
327541	327541	326627	326524	-	-	Varpa_0311	LysR family transcriptional regulator	6	13	1.0
327531	327628	329145	329156	+	-	Varpa_0312	methylmalonate-semialdehyde dehydrogenase	208	3961	0.0
329157			329172	+	-	predicted RNA	-	125	2743	0.0
329173	329174	329782	329782	+	-	Varpa_0313	hypothetical protein	74	1889	0.0
329783	329809	331449	331515	+	-	Varpa_0314	glucose-methanoL-choline oxidoreductase	70	1988	0.0
332538	332526	331459	331457	-	-	Varpa_0315	family 1 extracellular solute-binding protein	18	397	0.0
331516			331997	+	-	predicted RNA	antisense: Varpa_0315	5	343	0.0
	333726	332539	332539	-	-	Varpa_0316	fad dependent oxidoreductase	3	104	0.0
	335135	333723		-	-	Varpa_0317	bfd domain-containing protein (2fe-2S)-binding domain-containing protein	2	75	0.0
	335437	335132		-	-	Varpa_0318	hypothetical protein	3	100	0.0
336236	336232	335438		-	-	Varpa_0319	binding-protein-dependent transport systems inner membrane component	2	57	0.0
	337097	336237	336237	-	-	Varpa_0320	binding-protein-dependent transport systems inner membrane component	2	58	0.0
338221	338221	337094		-	-	Varpa_0321	ABC transporter	4	58	0.0
338371	338371	339249	339588	+	-	Varpa_0322	IclR family transcriptional regulator	8	12	1.0
339750	339750	339250	339165	-	-	Varpa_0323	hypothetical protein	33	19	1.0
339966	339978	341516	341599	+	-	Varpa_0324	aldehyde dehydrogenase	191	317	0.22584375520987082
341600			341614	+	-	predicted RNA	-	206	801	4.148602839537127E-20
341615	341615	342523		+	-	Varpa_0325	family 3 extracellular solute-binding protein	141	197	0.005588398838503645
	342520	343737	343737	+	-	Varpa_0326	class I and II aminotransferase	73	112	0.0044925523022456785
343738	343895	345568	345716	+	-	Varpa_0327	thiamine pyrophosphate tpp-binding domain-containing protein	81	132	0.10211009160853654
	346717	345623	345476	-	-	Varpa_0328	hypothetical protein	188	298	0.9890703226180109
347919	347919	346714		-	-	Varpa_0329	amidohydrolase	344	491	0.5086144869030333
349200	349191	347998	347920	-	-	Varpa_0330	glycerophosphoryl diester phosphodiesterase	239	398	0.2614783394658239
349292	349292	350458	350467	+	-	Varpa_0331	acetylornithine deacetylase ArgE	91	115	7.383940684152572E-7
350471	350490	351713	351713	+	-	Varpa_0332	hypothetical protein	8	21	1.0
351825	351832	353541	353618	+	-	Varpa_0333	smp-30/gluconolaconase/lre-like region-containing protein	118	39	6.637908029341065E-175
353619			353660	+	-	predicted RNA	-	222	113	2.0399047135336515E-24
353661	353676	354452	354526	+	-	Varpa_0334	integral membrane sensor protein	443	173	5.5447352536801265E-152
354527	354527	356137		+	-	Varpa_0335	methylcrotonoyL-CoA carboxylase	55	96	0.4428411900997041
	356134	358086	358086	+	-	Varpa_0336	carbamoyL-phosphate synthase l chain ATP-binding protein	11	49	1.0
358087	358127	359038	359069	+	-	Varpa_0337	short-chain dehydrogenase/reductase sdr	22	66	8.17762234848923E-6
359070	359070	360230	360245	+	-	Varpa_0338	acyL-CoA dehydrogenase domain-containing protein	18	39	1.0
360246	360246	361424	361450	+	-	Varpa_0339	acyL-CoA dehydrogenase domain-containing protein	14	29	1.0
361566	361590	361910	361910	+	-	Varpa_0340	stress responsive alpha-beta barrel domain-containing protein	24	18	1.0
363318	363187	361922	361912	-	-	Varpa_0341	dead/deah box helicase domain-containing protein	30	54	0.8027254243439066
363095	363236	363616	363628	+	-	Varpa_0342	translation initiation factor sui1	93	113	9.148195578532805E-4
363631	363631	363867	363910	+	-	Varpa_0343	hypothetical protein	64	104	1.0
363933			363959	+	-	predicted RNA	-	251	505	0.5271164136438583
363960	364051	364467	364467	+	-	Varpa_0344	rnp-1 like RNA-binding protein	507	1070	1.0
	364673	365161	365161	+	-	Varpa_0345	hypothetical protein	170	7	0.0
365162			365173	+	-	predicted RNA	-	357	15	0.0
	365174	366685	366685	+	-	Varpa_0346	hypothetical protein	192	9	0.0
	367333	368568		+	-	Varpa_0347	ammonium transporter	3	1	1.0
	368587	368889		+	-	Varpa_0348	hypothetical protein	1	1	1.0
370102	370079	368952	368952	-	-	Varpa_0349	extracellular ligand-binding receptor	82	31	4.282086514915115E-87
370140	370140	372209		+	-	Varpa_0350	molybdopterin dinucleotide-binding protein	114	172	0.35784088975652945
	372206	373330		+	-	Varpa_0351	aminopeptidase	56	132	0.37848585390762074
	373323	373637	373795	+	-	Varpa_0352	polyhydroxyalkanoic acid system protein	129	200	0.08770888713603597
	374580	373843	373787	-	-	Varpa_0353	short-chain dehydrogenase/reductase sdr	17	88	1.3399050501258006E-39
376108	376103	374577		-	-	Varpa_0354	xylulokinase	23	128	2.3420543678433882E-40
377411	377255	376125	376109	-	-	Varpa_0355	alcohol dehydrogenase zinc-binding domain-containing protein	9	191	0.0
	378401	377412	377412	-	-	Varpa_0356	inner-membrane translocator	3	72	0.0
379934	379915	378398		-	-	Varpa_0357	ABC transporter	9	157	0.0
380862	380855	379935	379935	-	-	Varpa_0358	periplasmic binding protein/laci transcriptional regulator	15	227	0.0
381878	381873	380983	380958	-	-	Varpa_0359	AraC family transcriptional regulator	37	96	0.028709390109104206
382190	382190	383437	383437	+	-	Varpa_0360	formyL-CoA transferase	33	22	1.0
383794	383779	383522	383250	-	-	Varpa_0361	acyL-CoA-binding protein acbp	306	361	1.6911217124295373E-8
383841	383842	384726	384746	+	-	Varpa_0362	dienelactone hydrolase	23	26	1.0
385573	385573	384737	384681	-	-	Varpa_0363	hypothetical protein	89	101	6.92006934188551E-9
386287	386287	385589	385575	-	-	Varpa_0364	TetR family transcriptional regulator	125	169	5.4507167457442695E-6
386304			386288	-	-	predicted RNA	-	209	253	0.19227181194843157
386918	386906	386412	386305	-	-	Varpa_0365	poly(hydroxyalkanoate) granule-associated protein	340	223	2.440459892904243E-47
386977			386919	-	-	predicted RNA	-	205	211	1.3429673040670786E-4
387446	387446	386997	386986	-	-	Varpa_0366	thioesterase	114	137	2.7500635796643904E-5
388447	388440	387544	387508	-	-	Varpa_0367	LysR family transcriptional regulator	14	19	1.0
388568	388570	389667	389735	+	-	Varpa_0368	gentisate 1,2-dioxygenase	48	25	1.0
389736	389736	390440	390564	+	-	Varpa_0369	fumarylacetoacetate (faa) hydrolase	15	11	1.0
390565	390565	391818	391818	+	-	Varpa_0370	fad dependent oxidoreductase	14	8	1.0
391838	391874	392860	392928	+	-	Varpa_0371	hypothetical protein	29	18	1.0
392933	392949	393926		+	-	Varpa_0372	hypothetical protein	229	409	1.0
	393926	395281	395281	+	-	Varpa_0373	faD-dependent pyridine nucleotide-disulfide oxidoreductase	101	255	0.005588398838503645
395283	395419	396036	396175	+	-	Varpa_0374	hypothetical protein	106	155	6.925393559485645E-4
396177	396177	397055	397087	+	-	Varpa_0375	choloyL-CoA hydrolase	31	54	1.0
397088	397088	397699	397765	+	-	Varpa_0376	glutathione s-transferase domain-containing protein	42	40	1.0
397980	397980	399056	399056	+	-	Varpa_0377	transposase is116/is110/is902 family protein	67	60	7.339583700101308E-15
399488	399505	400218	400377	+	-	Varpa_0378	short-chain dehydrogenase/reductase sdr	52	47	1.2262131304561682E-8
	400450	401907		+	-	Varpa_0379	sulfate transporter	1	1	1.0
402004	402017	402628	402695	+	-	Varpa_0380	type 12 methyltransferase	90	30	3.4084261831877964E-100
	403376	402636	402636	-	-	Varpa_0381	ABC transporter	2	23	1.0
	404128	403373		-	-	Varpa_0382	ABC transporter	2	25	1.0
	405087	404125		-	-	Varpa_0383	inner-membrane translocator	1	12	1.0
406098	406004	405084		-	-	Varpa_0384	inner-membrane translocator	1	28	1.0
407400	407339	406134	406124	-	-	Varpa_0385	extracellular ligand-binding receptor	11	146	0.0
407772	407772	407533	407533	-	-	Varpa_0386	ATP synthase f0 subunit C	30	10	1.0
412626	412626	407917	407917	-	-	Varpa_0387	ricin b lectin	23	7	1.0
413715	413715	412855	412855	-	-	Varpa_0388	deoxyribose-phosphate aldolase/phospho-2-dehydro-3-deoxyheptonate aldolase	64	29	2.384325179200629E-57
	414751	413759	413716	-	-	Varpa_0389	aldo/keto reductase	67	29	4.796262324908272E-67
415778	415704	414748		-	-	Varpa_0390	inner-membrane translocator	39	14	1.0
	417299	415779	415779	-	-	Varpa_0391	ABC transporter	44	12	1.0
418342	418342	417296		-	-	Varpa_0392	sugar ABC transporter	126	17	0.0
418522	418522	420069		+	-	Varpa_0393	carbohydrate kinase	16	5	1.0
	420066	421826	421826	+	-	Varpa_0394	glyceroL-3-phosphate dehydrogenase	19	6	1.0
421827	421829	422590	422666	+	-	Varpa_0395	GntR family transcriptional regulator	37	38	1.0
	423497	422604		-	-	Varpa_0396	hypothetical protein	4	4	1.0
426629	426629	423513	423498	-	-	Varpa_0397	excinuclease ABC subunit A	15	35	1.0
426679	426679	427371	427463	+	-	Varpa_0398	single-strand binding protein	350	268	6.772963339324737E-20
427473	427491	429479	429479	+	-	Varpa_0399	signal transduction histidine kinase	11	14	1.0
429917	429917	429489	429413	-	-	Varpa_0400	glutathione-dependent formaldehyde-activating protein	83	59	5.531549300331042E-19
430669	430658	429945	429918	-	-	Varpa_0401	hypothetical protein	157	105	5.492411842690189E-35
430787	430787	431632	431652	+	-	Varpa_0402	pep phosphonomutase and related enzymes-like protein	17	77	1.9182721273807266E-23
431653	431653	432432		+	-	Varpa_0403	ABC transporter	13	32	1.0
	432425	433018		+	-	Varpa_0404	cobalt transport protein	3	5	1.0
433019	433064	433642	433726	+	-	Varpa_0405	bioy protein	13	9	1.0
434122	434116	433649	433541	-	-	Varpa_0406	hypothetical protein	32	37	1.0
434249	434374	434754	434788	+	-	Varpa_0407	snf2 superfamily protein	140	225	0.03141584351487843
436022	435875	434841	434822	-	-	Varpa_0408	hypothetical protein	13	15	1.0
436027	436154	436759		+	-	Varpa_0409	hypothetical protein	135	193	6.865307078123631E-5
	436732	438597		+	-	Varpa_0410	vanw family protein	22	37	1.0
	438594	440270	440270	+	-	Varpa_0411	hypothetical protein	21	31	1.0
440271	440304	441293	441351	+	-	Varpa_0412	luciferase family oxidoreductase, group 1	54	40	5.288375904249835E-17
441352	441352	442452	442469	+	-	Varpa_0413	tRNA (5-methylaminomethyL-2-thiouridylate)-methyltransferase	35	71	1.0
442939	442939	442442	442440	-	-	Varpa_0414	nudix hydrolase	58	63	3.456997061949815E-5
443387	443387	442947	442940	-	-	Varpa_0415	hypothetical protein	134	103	1.5103696239116916E-17
444347	444182	443478	443388	-	-	Varpa_0416	winged helix family two component transcriptional regulator	94	82	6.419704364264414E-14
444595	444619	445749	445781	+	-	Varpa_0417	NAD(P)(+) transhydrogenase	430	256	2.9158955963754164E-16
445782	445782	446114	446116	+	-	Varpa_0418	NAD(P) transhydrogenase subunit alpha part 2	222	152	2.2035983725217053E-25
446117	446117	447610	447610	+	-	Varpa_0419	NAD(P)(+) transhydrogenase	224	106	3.144026234113344E-67
447611			447620	+	-	predicted RNA	-	256	285	0.16331750247999133
447621	447720	449399	449399	+	-	Varpa_0420	AMP-dependent synthetase and ligase	285	232	6.735578337204706E-10
449400	449451	450455		+	-	Varpa_0421	binding-protein-dependent transport systems inner membrane component	48	24	1.0
	450455	451369	451391	+	-	Varpa_0422	binding-protein-dependent transport systems inner membrane component	77	19	5.5074775945924555E-207
451392	451392	452420		+	-	Varpa_0423	oligopeptide/dipeptide ABC transporter ATPase	182	64	4.854724452564105E-152
	452417	453460	453490	+	-	Varpa_0424	oligopeptide/dipeptide ABC transporter ATPase	107	73	1.9892432397226087E-33
453494	453500	455131	455131	+	-	Varpa_0425	family 5 extracellular solute-binding protein	1571	583	1.2960912480793847E-46
455132	455135	455902	455913	+	-	Varpa_0426	mta/sah nucleosidase	365	182	1.586391069176984E-77
455940			455984	+	-	predicted RNA	-	184	151	3.436880862238731E-7
455990	456044	457498	457625	+	-	Varpa_0427	kelch repeat type 1-containing protein	161	118	5.103740151624077E-22
458654	458525	457539	457514	-	-	Varpa_0428	magnesium and cobalt transport protein cora	105	58	3.289405836636612E-44
458679	458738	460855	460916	+	-	Varpa_0429	uvrd/rep helicase	25	30	1.0
461068	461177	461506	461698	+	-	Varpa_0430	sigma 54 modulation protein/30S ribosomal protein S30ea	6045	4772	4.647676238071041E-9
461727	461728	462195	462195	+	-	Varpa_0431	pts iia-like nitrogen-regulatory protein ptsn	118	242	1.0
462196	462294	463247	463366	+	-	Varpa_0432	hpr kinase	84	107	5.283733257877269E-7
463826	463782	463363	463134	-	-	Varpa_0433	FUR family ferric uptake regulator	1097	708	4.820708760812043E-13
463868	463871	464428	464431	+	-	Varpa_0434	smpa/omla domain-containing protein	442	457	3.7980125931709876E-5
464432			464527	+	-	predicted RNA	-	161	348	0.07984469163343952
464528	464528	465370	465370	+	-	Varpa_0435	dihydrodipicolinate reductase	77	117	0.002174075058859877
465371	465382	466077	466091	+	-	Varpa_0436	mota/tolq/exbb proton channel	62	65	4.2725015326683067E-7
466092	466092	466562	466574	+	-	Varpa_0437	biopolymer transport protein exbd/tolr	38	53	0.08654057583141433
469220	469170	466687	466554	-	-	Varpa_0438	glycogen/starch/alpha-glucan phosphorylase	115	99	4.042289057141574E-10
470707	470699	469221	469221	-	-	Varpa_0439	glycogen/starch synthase, ADP-glucose type	53	63	2.7516615000395505E-8
472035	472033	470726	470711	-	-	Varpa_0440	glucose-1-phosphate adenylyltransferase	129	127	4.571041434020953E-10
	474212	472122	472101	-	-	Varpa_0441	glycogen debranching protein glgx	26	33	1.0
	475027	474206		-	-	Varpa_0442	hypothetical protein	17	17	1.0
477210	477210	475027		-	-	Varpa_0443	1,4-alpha-glucan branching protein	22	26	1.0
478895	478895	477216	477211	-	-	Varpa_0444	alpha amylase catalytic subunit	53	58	3.648404258875326E-11
479027	479027	480481	480498	+	-	Varpa_0445	fad dependent oxidoreductase	26	30	1.0
480583	480608	483238	483238	+	-	Varpa_0446	leucyL-tRNA synthetase	213	167	4.875267659045425E-13
483239	483250	483771	483792	+	-	Varpa_0447	rare lipoprotein b	160	137	1.358219181526766E-17
483793	483793	484866	484866	+	-	Varpa_0448	DNA polymerase iii subunit delta	52	51	8.600976634055745E-10
484948	484948	486243	486285	+	-	Varpa_0449	gamma-glutamyl phosphate reductase	153	221	0.4897992339660428
486286			486331	+	-	predicted RNA	-	122	199	1.0
486332	486336	487652	487716	+	-	Varpa_0450	glutamate/cysteine ligase	114	168	0.010050325970475041
487717			487835	+	-	predicted RNA	-	93	210	0.03168678364394621
487836	487836	489704	489800	+	-	Varpa_0451	potassium transporter	17	22	1.0
	490653	489730		-	-	Varpa_0452	polysaccharide deacetylase	3	3	1.0
	491077	490664		-	-	Varpa_0453	hypothetical protein	4	4	1.0
491223	491372	492325	492466	+	-	Varpa_0454	glutathione synthetase	94	65	6.819542066834561E-28
	493592	492288		-	-	Varpa_0455	pepsy-associated tm helix domain-containing protein	3	5	1.0
495812	495784	493592		-	-	Varpa_0456	tonb-dependent siderophore receptor	7	13	1.0
496703	496703	495915	495914	-	-	Varpa_0457	glutamine amidotransferase class-ii	60	101	0.10556887450245778
497931	497922	496780	496780	-	-	Varpa_0458	extracellular ligand-binding receptor	31	16	1.0
499485	499484	497991	497991	-	-	Varpa_0459	EmrB/QacA subfamily drug resistance transporter	9	10	1.0
499589	499616	500929	501003	+	-	Varpa_0460	hypothetical protein	80	37	1.1877904593449102E-63
	501144	500920	500831	-	-	Varpa_0461	hypothetical protein	110	134	0.0021814263597989716
502421	502421	501141		-	-	Varpa_0462	phosphofructokinase	135	154	1.4310069216926918E-6
503255	503255	502452		-	-	Varpa_0463	enoyL-CoA hydratase/isomerase	30	6	1.0
	503611	503288		-	-	Varpa_0464	hypothetical protein	2	2	1.0
503694	503694	504629	504648	+	-	Varpa_0465	LysR family transcriptional regulator	17	9	1.0
505230	505230	504664	504664	-	-	Varpa_0466	beta-ig-h3/fasciclin	12	12	1.0
	505653	505871		+	-	Varpa_0467	hypothetical protein	4	8	1.0
	505874	506665		+	-	Varpa_0468	hypothetical protein	4	4	1.0
506669	506669	507949	508071	+	-	Varpa_0469	hypothetical protein	44	76	0.089885492662087
	509256	507976		-	-	Varpa_0470	major facilitator superfamily protein	4	5	1.0
511620	511559	509385	509309	-	-	Varpa_0471	malate synthase g	176	109	1.778060479739738E-29
511606	511816	512793	512793	+	-	Varpa_0472	histidinoL-phosphate aminotransferase	20	14	1.0
513662	513662	512922		-	-	Varpa_0473	IclR family transcriptional regulator	11	8	1.0
513781	513781	514716		+	-	Varpa_0474	pyruvate carboxyltransferase	11	8	1.0
	514709	515908	515908	+	-	Varpa_0475	L-carnitine dehydratase/bile acid-inducible protein f	15	11	1.0
515947	515947	516873	516873	+	-	Varpa_0476	LysR family transcriptional regulator	30	19	1.0
516916	516936	517388	517411	+	-	Varpa_0477	hypothetical protein	139	230	0.017903503797548955
517861	517817	517473	517420	-	-	Varpa_0478	hypothetical protein	893	914	4.355791796945916E-4
517949	517949	519634	519634	+	-	Varpa_0479	arginyL-tRNA synthetase	119	275	0.37407526876778324
519635	519646	520413	520571	+	-	Varpa_0480	sporulation domain-containing protein	302	316	1.4185120991459641E-6
520572	520574	521221	521221	+	-	Varpa_0481	dsba oxidoreductase	791	518	4.3596379037509327E-14
521222	521416	522132		+	-	Varpa_0482	lipopolysaccharide transport periplasmic protein lpta	386	553	0.06947743288119436
	522129	522923	522941	+	-	Varpa_0483	ABC transporter	105	191	0.704587470326466
522942	522942	524531	524531	+	-	Varpa_0484	RNA polymerase sigma-54 subunit RpoN	56	140	0.08153149279469354
524532	524542	526143	526230	+	-	Varpa_0485	phospholipase d/transphosphatidylase	11	19	1.0
526923	526910	526263	526250	-	-	Varpa_0486	lysine exporter protein LysE/YggA	32	34	1.0
527577	527577	526924	526924	-	-	Varpa_0487	ycei family protein	122	153	2.2176446796071088E-7
528209	528184	527606	527578	-	-	Varpa_0488	ycei family protein	51	36	3.098365604425107E-16
528804	528791	528210	528210	-	-	Varpa_0489	cytochrome b561	19	22	1.0
530664	530664	528874	528854	-	-	Varpa_0490	integral membrane sensor hybrid histidine kinase	15	27	1.0
530707	530707	531969	531980	+	-	Varpa_0491	rRNA (guanine-n(2)-)-methyltransferase	100	138	0.004251371279826791
532527	532527	532105	532095	-	-	Varpa_0492	hypothetical protein	30	32	1.0
532654	532654	533088	533088	+	-	Varpa_0493	hypothetical protein	24	28	1.0
	533447	534385		+	-	Varpa_0494	AraC family transcriptional regulator	8	8	1.0
534506	534520	534825	534825	+	-	Varpa_0495	hypothetical protein	79	249	1.2567946093697934E-6
534865	534867	536780	536780	+	-	Varpa_0496	hypothetical protein	16	55	4.5112919915659284E-8
536781	536797	537786		+	-	Varpa_0497	hypothetical protein	8	22	1.0
	537786	538508	538508	+	-	Varpa_0498	hypothetical protein	3	13	1.0
538509	538520	538732	538737	+	-	Varpa_0499	hypothetical protein	5	22	1.0
538738	538739	539698	539760	+	-	Varpa_0500	flp pilus assembly protein cpab	4	12	1.0
539770	539770	541368	541384	+	-	Varpa_0501	type II and iii secretion system protein	5	16	1.0
541388	541388	543031		+	-	Varpa_0502	fha domain containing protein	3	11	1.0
	543028	543885		+	-	Varpa_0503	type II secretion system f domain	4	7	1.0
	543894	544784		+	-	Varpa_0504	type II secretion system f domain	3	7	1.0
544785	544802	545143	545171	+	-	Varpa_0505	hypothetical protein	4	14	1.0
545172	545172	546353	546377	+	-	Varpa_0506	tade family protein	17	21	1.0
549563	549563	548661	548661	-	-	Varpa_0508	hypothetical protein	29	72	0.01959394970210299
551327	551325	549628	549564	-	-	Varpa_0509	ferredoxin-dependent glutamate synthase	57	71	6.989146109845704E-8
551370	551382	552179		+	-	Varpa_0510	sec-c motif domain-containing protein	114	123	2.964563306300613E-11
	552169	553416	553435	+	-	Varpa_0511	major facilitator superfamily protein	17	21	1.0
	553720	553406	552975	-	-	Varpa_0512	GCN5-like N-acetyltransferaser	405	340	1.0973601087348218E-24
554214	554214	553717		-	-	Varpa_0513	hypothetical protein	228	266	2.9703508827888597E-9
555145	555145	554249	554226	-	-	Varpa_0514	LysR family transcriptional regulator	50	39	5.6349644696156845E-14
555212	555212	556405	556478	+	-	Varpa_0515	twiN-arginine translocation pathway signal sequence domain-containing protein	99	80	1.2115676159030587E-25
557077	557072	556545	556418	-	-	Varpa_0516	cina domain-containing protein	45	54	9.518335071646977E-4
557665	557665	557078	557078	-	-	Varpa_0517	phosphatidylglycerophosphatase a	22	34	1.0
	557796	559259		+	-	Varpa_0518	major facilitator superfamily protein	9	4	1.0
561021	560977	559268	559177	-	-	Varpa_0519	FAD-binding monooxygenase protein	220	49	0.0
562039	562029	561022	561022	-	-	Varpa_0520	hypothetical protein	165	39	2.1293012142876657E-272
562132	562132	563040	563051	+	-	Varpa_0521	LysR family transcriptional regulator	12	22	1.0
563130	563142	563849	564097	+	-	Varpa_0522	lipoprotein	239	217	9.87720648169494E-14
564831	564809	563850	563846	-	-	Varpa_0523	thiamine-monophosphate kinase	37	37	1.0
	566164	564956	564832	-	-	Varpa_0524	glutamate--cysteine ligase gcs2	74	82	1.6585138987320765E-10
	567432	566161		-	-	Varpa_0525	sodium/hydrogen exchanger	41	45	1.0
569514	569411	567429		-	-	Varpa_0526	site-specific recombinase gcr	14	12	1.0
569939	569939	569544	569526	-	-	Varpa_0527	apag domain-containing protein	71	81	5.686237405712499E-4
570000	570000	570692	570827	+	-	Varpa_0528	ribulose-phosphate 3-epimerase	294	408	0.30295481453206685
570960	570954	570682	570646	-	-	Varpa_0529	hypothetical protein	294	63	1.1751377056013627E-291
570962	571073	572110	572130	+	-	Varpa_0530	succinylglutamate desuccinylase/aspartoacylase	90	71	2.6076449028479873E-22
572132	572176	573171	573183	+	-	Varpa_0531	ku protein	114	48	1.4730096307470318E-80
573184	573184	575793	575798	+	-	Varpa_0532	DNA ligase d	78	34	6.79782151043033E-107
576794	576757	575939	575782	-	-	Varpa_0533	transglutaminase	61	36	1.8024667828629594E-29
577044	577053	577202	577230	+	-	Varpa_0534	hypothetical protein	782	1639	0.5227318143868876
577231			577266	+	-	predicted RNA	-	765	1112	0.20144447859889927
577267	577267	579462	579624	+	-	Varpa_0535	catalase	396	565	0.10398094768318406
581055	581045	579483	579467	-	-	Varpa_0536	sel1 domain-containing protein repeat-containing protein	18	18	1.0
	583189	581138	581138	-	-	Varpa_0537	phospholipase d/transphosphatidylase	9	9	1.0
	586020	583186		-	-	Varpa_0538	type VI secretion system vgr family protein	5	6	1.0
	586337	588475		+	-	Varpa_0539	hypothetical protein	2	2	1.0
	588479	590269		+	-	Varpa_0540	polypeptide-transport-associated domain-containing protein shlb-type	4	3	1.0
	590272	595749		+	-	Varpa_0541	filamentous hemagglutinin family outer membrane protein	4	3	1.0
	597450	596572	596436	-	-	Varpa_0542	FkbM family methyltransferase	12	11	1.0
598232	598232	597447		-	-	Varpa_0543	hypothetical protein	28	16	1.0
598975	598975	598343	598316	-	-	Varpa_0544	isochorismatase hydrolase	27	29	1.0
599087	599087	600073	600073	+	-	Varpa_0545	AraC family transcriptional regulator	24	14	1.0
	602190	600235		-	-	Varpa_0546	integral membrane sensor hybrid histidine kinase	1	2	1.0
	603266	602187		-	-	Varpa_0547	hypothetical protein	3	5	1.0
605316	605310	603418	603418	-	-	Varpa_0548	integral membrane sensor hybrid histidine kinase	21	12	1.0
605417	605457	606515	606515	+	-	Varpa_0549	phosphonate ABC transporter periplasmic phosphonate-binding protein	94	50	3.331445087232816E-48
606571	606583	607608	607655	+	-	Varpa_0550	phosphonate ABC transporter periplasmic phosphonate-binding protein	53	34	8.284742231705865E-22
	607752	609083		+	-	Varpa_0551	type VI secretion protein	7	5	1.0
	609312	610676		+	-	Varpa_0552	DotU family type IV/VI secretion system protein	7	4	1.0
	610673	614272		+	-	Varpa_0553	type VI secretion protein icmf	5	2	1.0
	614269	614913		+	-	Varpa_0554	type VI secretioN-associated protein	2	2	1.0
	614910	615749		+	-	Varpa_0555	hypothetical protein	5	4	1.0
	615746	617689		+	-	Varpa_0556	serine/threonine protein kinase	7	5	1.0
	617750	619342		+	-	Varpa_0557	3d domain-containing protein	11	5	1.0
	619372	620121		+	-	Varpa_0558	hypothetical protein	5	4	1.0
	620150	621304		+	-	Varpa_0559	hypothetical protein	4	2	1.0
	621430	623403		+	-	Varpa_0560	peptidase c14 caspase catalytic subunit p20	1	1	1.0
623463	623463	624020	624021	+	-	Varpa_0561	hypothetical protein	23	14	1.0
624022	624022	624876	624876	+	-	Varpa_0562	virulence protein scie type	11	6	1.0
	624878	625393	625393	+	-	Varpa_0563	type VI secretion system lysozyme-like protein	12	9	1.0
	625402	627294		+	-	Varpa_0564	type VI secretion protein	4	5	1.0
	627258	628340		+	-	Varpa_0565	type VI secretion protein	3	3	1.0
	628337	629671		+	-	Varpa_0566	type 11 methyltransferase	6	6	1.0
629741	629741	632521		+	-	Varpa_0567	type VI secretion ATPase, clpv1 family	13	8	1.0
	632573	635614		+	-	Varpa_0568	type VI secretion system vgr family protein	8	7	1.0
	635629	638226		+	-	Varpa_0569	hypothetical protein	4	5	1.0
	638288	639346		+	-	Varpa_0570	pentapeptide repeat-containing protein	2	2	1.0
	639379	640023		+	-	Varpa_0571	hypothetical protein	7	4	1.0
640024	640037	640432	640474	+	-	Varpa_0572	hypothetical protein	11	9	1.0
	640520	642898		+	-	Varpa_0573	type VI secretion system vgr family protein	6	6	1.0
	642922	643404		+	-	Varpa_0574	hypothetical protein	8	7	1.0
	643429	644526		+	-	Varpa_0575	hypothetical protein	8	6	1.0
	644530	645555		+	-	Varpa_0576	3-oxoacyL-(acyl carrier protein) synthase	6	5	1.0
	645555	646655		+	-	Varpa_0577	hypothetical protein	9	8	1.0
	646674	647576		+	-	Varpa_0578	hypothetical protein	6	4	1.0
	647573	648847		+	-	Varpa_0579	hypothetical protein	5	6	1.0
648855	648855	649007		+	-	Varpa_0580	hypothetical protein	3	9	1.0
649076	649130	650851	650943	+	-	Varpa_0581	fha domain containing protein	23	26	1.0
650944	650944	651753	651757	+	-	Varpa_0582	protein serine/threonine phosphatase	14	23	1.0
	652337	651741		-	-	Varpa_0583	hypothetical protein	7	4	1.0
652966	652936	652454	652454	-	-	Varpa_0584	hypothetical protein	61	34	3.4616919107247797E-28
654568	654567	653074	653074	-	-	Varpa_0585	EvpB family type VI secretion protein	48	35	1.0
655139	655139	654624	654579	-	-	Varpa_0586	type VI secretion protein	54	43	3.0009996284186026E-12
656234	656234	655206	655187	-	-	Varpa_0587	ImpA family type VI secretion-associated protein	15	13	1.0
656283	656306	656827	657138	+	-	Varpa_0588	type VI secretion lipoprotein	382	342	5.425745963555801E-13
	657987	656848		-	-	Varpa_0589	hypothetical protein	0	0	1.0
	659309	657984		-	-	Varpa_0590	type IV / vi secretion system, dotu	1	1	1.0
659526	659552	660244	660299	+	-	Varpa_0591	two component LuxR family transcriptional regulator	260	271	1.9625330540464663E-8
	661730	660417		-	-	Varpa_0592	FAD-binding monooxygenase protein	0	0	1.0
	662064	661780		-	-	Varpa_0593	hypothetical protein	0	1	1.0
	663068	662055		-	-	Varpa_0594	air synthase-like protein	0	0	1.0
	663625	663065		-	-	Varpa_0595	GCN5-like N-acetyltransferaser	0	0	1.0
	664698	663628		-	-	Varpa_0596	radical SAM protein	1	0	1.0
	665719	664661		-	-	Varpa_0597	nitrilase/cyanide hydratase and apolipoprotein N-acyltransferase	0	0	1.0
	666217	665735		-	-	Varpa_0598	hypothetical protein	0	0	1.0
	666563	667966		+	-	Varpa_0599	GntR family transcriptional regulator	0	0	1.0
669182	669182	667947	667793	-	-	Varpa_0600	nudix hydrolase	39	39	1.0
	670223	669246		-	-	Varpa_0601	hypothetical protein	5	4	1.0
	671049	670366	670366	-	-	Varpa_0602	winged helix family two component transcriptional regulator	10	24	1.0
672689	672689	671046		-	-	Varpa_0603	integral membrane sensor signal transduction histidine kinase	16	21	1.0
673376	673298	672804	672804	-	-	Varpa_0604	AsnC family transcriptional regulator	27	33	1.0
674780	674780	673377	673377	-	-	Varpa_0605	class III aminotransferase	11	15	1.0
675911	675911	674976	674829	-	-	Varpa_0606	D-isomer specific 2-hydroxyacid dehydrogenase NAD-binding protein	10	18	1.0
676808	676801	675923	675912	-	-	Varpa_0607	GCN5-like N-acetyltransferaser	24	34	1.0
677345	677373	678038	678056	+	-	Varpa_0608	haloacid dehalogenase, type II	76	36	6.696948513789719E-51
678069	678070	679362	679430	+	-	Varpa_0609	fad dependent oxidoreductase	21	12	1.0
679433	679433	681055	681055	+	-	Varpa_0610	family 5 extracellular solute-binding protein	58	24	1.1074465067350885E-71
681067	681090	682046	682046	+	-	Varpa_0611	binding-protein-dependent transport systems inner membrane component	27	15	1.0
682047	682057	682962		+	-	Varpa_0612	binding-protein-dependent transport systems inner membrane component	21	14	1.0
	682962	684620	684627	+	-	Varpa_0613	ABC transporter	33	19	1.0
684628	684632	685720	685760	+	-	Varpa_0614	tartrate dehydrogenase	34	19	1.0
685761	685761	687239	687468	+	-	Varpa_0615	succinic semialdehyde dehydrogenase	28	19	1.0
687469	687469	687822	687824	+	-	Varpa_0616	hypothetical protein	38	27	1.0
687856	687856	689274	689274	+	-	Varpa_0617	aldehyde dehydrogenase	22	17	1.0
689275	689371	690696	690696	+	-	Varpa_0618	fad dependent oxidoreductase	25	24	1.0
690697	690705	691628	691678	+	-	Varpa_0619	GCN5-like N-acetyltransferaser	14	13	1.0
691679	691679	692956	692987	+	-	Varpa_0620	fad dependent oxidoreductase	10	10	1.0
	695162	693069		-	-	Varpa_0621	tonb-dependent siderophore receptor	3	4	1.0
695437	695439	696104		+	-	Varpa_0622	haloacid dehalogenase, type II	27	25	1.0
	696104	697207		+	-	Varpa_0623	aminoglycoside phosphotransferase	12	15	1.0
	697204	698562	698562	+	-	Varpa_0624	class III aminotransferase	16	11	1.0
698578	698578	699078	699110	+	-	Varpa_0625	AsnC family transcriptional regulator	34	33	1.0
699192	699227	700036	700062	+	-	Varpa_0626	phosphoglycolate phosphatase	41	43	1.0
700649	700649	700047	699989	-	-	Varpa_0627	lipoprotein transmembrane	55	10	4.6173590052623E-311
700795	700983	702485	702546	+	-	Varpa_0628	anthranilate synthase component i	285	58	0.0
702547	702547	702939		+	-	Varpa_0629	hypothetical protein	214	49	1.2029442001103585E-261
	702936	703520	703526	+	-	Varpa_0630	glutamine amidotransferase of anthranilate synthase	278	74	7.781907035501798E-230
703527	703527	704585	704585	+	-	Varpa_0631	threonine aldolase	200	48	0.0
704586	704602	705261	705261	+	-	Varpa_0632	lysine exporter protein LysE/YggA	188	50	2.0116292887898147E-207
705262	705289	706311	706340	+	-	Varpa_0633	anthranilate phosphoribosyltransferase	226	75	8.967153206468022E-194
706341	706341	707141		+	-	Varpa_0634	indole-3-glyceroL-phosphate synthase	228	70	6.4263994167153034E-186
	707138	707845	707952	+	-	Varpa_0635	uraciL-DNA glycosylase	118	59	3.4632784441752263E-48
707953			708038	+	-	Varpa_R0007	Tyr tRNA	274	334	0.002174075058859877
708104			708177	+	-	Varpa_R0008	Gly tRNA	388	525	0.05700117133405381
708218			708292	+	-	Varpa_R0009	Thr tRNA	161	354	0.05491979670004769
708293	708366	709559	709580	+	-	Varpa_0636	translation elongation factor tu	2105	725	4.429520940164516E-56
709581			709656	+	-	Varpa_R0010	Trp tRNA	819	307	3.4891399471000036E-87
709657	709760	710143		+	-	Varpa_0637	preprotein translocase subunit SecE	462	189	1.365608089713786E-114
	710143	710754	710791	+	-	Varpa_0638	nusg antitermination factor	768	254	1.833102221622106E-164
710792			710821	+	-	predicted RNA	-	874	482	3.627583179634769E-30
710822	710890	711321		+	-	Varpa_0639	50S ribosomal protein L11	1045	372	1.9490744795772517E-132
	711322	712020	712266	+	-	Varpa_0640	50S ribosomal protein L1	768	227	1.3308292958252002E-209
712267	712267	712803	712846	+	-	Varpa_0641	50S ribosomal protein L10	910	393	2.0296704277591467E-84
712847	712847	713224	713338	+	-	Varpa_0642	50S ribosomal protein L7/l12	850	268	2.496095110581754E-264
713382	713526	717650	717671	+	-	Varpa_0643	DNA-directed RNA polymerase subunit beta	725	397	9.877183740302356E-21
717672	717672	721901	721901	+	-	Varpa_0644	DNA-directed RNA polymerase subunit beta'	879	470	6.439166143937254E-20
721904	722009	722617	722617	+	-	Varpa_0645	lema family protein	54	40	8.342123191052097E-16
722618	722697	724067	724067	+	-	Varpa_0646	sun protein	46	72	0.006009601631820549
724068	724102	724695		+	-	Varpa_0647	hypothetical protein	47	89	1.0
	724692	727022	727022	+	-	Varpa_0648	multi-sensor signal transduction histidine kinase	26	68	0.02416734573042657
727023	727102	727803	727821	+	-	Varpa_0649	response regulator receiver protein	506	365	4.1776253080061896E-13
727822			727897	+	-	Varpa_R0011	Phe tRNA	160	154	1.1434356500788076E-5
732695	732502	728345	728344	-	-	Varpa_0650	hypothetical protein	38	50	1.0
735631	735617	733626	733538	-	-	Varpa_0652	DNA mismatch repair protein	57	66	9.623331605791058E-10
736217	736257	737822		+	-	Varpa_0653	hypothetical protein	50	50	3.362879754704369E-12
	737807	738868	738887	+	-	Varpa_0654	hypothetical protein	36	51	0.017693880395384404
739166	739333	740691		+	-	Varpa_0655	hypothetical protein	37	64	0.16257690224590812
	740688	741416	741416	+	-	Varpa_0656	hypothetical protein	33	57	1.0
741417	741426	745817		+	-	Varpa_0657	dynamin GTPase effector	66	75	0.0037744013392377544
	745814	746818	746949	+	-	Varpa_0658	hypothetical protein	109	79	7.16075222321349E-30
748541	748536	747382	747350	-	-	Varpa_0659	hnh endonuclease	106	143	0.002161871525402859
	750102	748963	748935	-	-	Varpa_0660	hypothetical protein	44	61	0.0015165383382244747
751460	751421	750099		-	-	Varpa_0661	hypothetical protein	61	73	1.6083397710225963E-8
751683	751686	755903	756151	+	-	Varpa_0662	radical SAM protein	14	20	1.0
	758579	756186	756137	-	-	Varpa_0663	hypothetical protein	61	71	1.075699307860437E-5
759774	759742	758576		-	-	Varpa_0664	hypothetical protein	63	63	4.583573419497819E-12
	760336	760163		-	-	Varpa_0666	hypothetical protein	2	5	1.0
761241	761235	760327		-	-	Varpa_0667	hypothetical protein	8	9	1.0
	761532	761242		-	-	Varpa_0668	prophage cp4-57 regulatory	6	5	1.0
	762551	761580		-	-	Varpa_0669	hypothetical protein	3	4	1.0
	762847	762557		-	-	Varpa_0670	prophage cp4-57 regulatory	1	2	1.0
	763271	762909		-	-	Varpa_0671	hypothetical protein	4	5	1.0
764867	764828	763542	763535	-	-	Varpa_0672	integrase family protein	117	80	6.881795898847199E-41
765399	765399	765163		-	-	Varpa_0673	hypothetical protein	30	4	1.0
765540	765577	765774	765774	+	-	Varpa_0674	aminoglycoside phosphotransferase	53	10	2.5843182027494643E-162
766636	766636	765845	765845	-	-	Varpa_0675	exodeoxyribonuclease iii xth	74	62	1.7563427971453223E-14
767050	767032	766721	766637	-	-	Varpa_0676	hypothetical protein	745	219	1.2389521423348324E-242
767060			767051	-	-	predicted RNA	-	287	39	1.8895566981111147E-107
767613	767613	767176		-	-	Varpa_0677	hypothetical protein	21	4	1.0
768033	768033	767656		-	-	Varpa_0678	RNA polymerase ecf-subfamily sigma factor	24	5	1.0
768239	768478	772590	772621	+	-	Varpa_0679	signal transduction histidine kinase with cheb and cher activity	67	106	0.15489819646630137
772968	772968	772630	772630	-	-	Varpa_0680	prc-barrel domain-containing protein	190	19	0.0
773205	773205	773585		+	-	Varpa_0681	hypothetical protein	31	3	1.0
774598	774382	773600	773600	-	-	Varpa_0682	metallophosphoesterase	38	8	1.0
774553	774553	775452		+	-	Varpa_0683	hypothetical protein	14	2	1.0
	776240	775527		-	-	Varpa_0684	family 2 glycosyl transferase	11	5	1.0
776851	776842	776237		-	-	Varpa_0685	type 12 methyltransferase	21	11	1.0
	777610	776852	776852	-	-	Varpa_0686	lmbe family protein	31	8	1.0
	778611	777598		-	-	Varpa_0687	hypothetical protein	23	7	1.0
778868	778868	779083		+	-	Varpa_0688	hypothetical protein	61	15	3.736023458729168E-121
	779083	779412		+	-	Varpa_0689	hypothetical protein	30	7	1.0
	779388	780074		+	-	Varpa_0690	phage spo1 DNA polymerase-like protein	13	4	1.0
	781081	780110		-	-	Varpa_0691	hypothetical protein	2	2	1.0
781314	781314	781111		-	-	Varpa_0692	hypothetical protein	8	6	1.0
781520	781520	782284		+	-	Varpa_0693	short-chain dehydrogenase/reductase sdr	20	3	1.0
784903	784903	784199	784195	-	-	Varpa_0695	GntR family transcriptional regulator	29	19	1.0
	785148	785930		+	-	Varpa_0696	hypothetical protein	6	1	1.0
	785936	786892		+	-	Varpa_0697	hypothetical protein	6	3	1.0
	786903	787574		+	-	Varpa_0698	pyrrolidone-carboxylate peptidase	3	1	1.0
	787616	788386		+	-	Varpa_0699	lamb/ycsf family protein	3	1	1.0
	788395	789984		+	-	Varpa_0700	urea amidolyase-like protein	2	1	1.0
	790007	791749		+	-	Varpa_0701	carbamoyL-phosphate synthase l chain ATP-binding protein	3	2	1.0
792691	792691	791816	791816	-	-	Varpa_0702	alpha/beta hydrolase fold protein	95	20	4.418398496978622E-291
	794761	792920	792920	-	-	Varpa_0703	pectic acid lyase	17	4	1.0
795849	795849	795067	795067	-	-	Varpa_0704	IclR family transcriptional regulator	34	17	1.0
795992	795992	797002		+	-	Varpa_0705	TRAP dicarboxylate transporter subunit DctP	21	4	1.0
797171	797171	798232		+	-	Varpa_0706	hypothetical protein	14	3	1.0
798266	798266	800491		+	-	Varpa_0707	pqq-dependent enzyme-like protein	19	5	1.0
800510	800531	800605	800657	+	-	Varpa_0708	coenzyme pqq biosynthesis protein a	415	413	9.155246719643353E-7
800658	800658	801584	801588	+	-	Varpa_0709	coenzyme pqq biosynthesis protein b	245	287	0.007665331891430606
801589	801589	802332		+	-	Varpa_0710	coenzyme pqq biosynthesis protein c	193	219	1.3879761174654865E-6
	802329	802601		+	-	Varpa_0711	pyrroloquinoline quinone biosynthesis protein d	255	338	1.1294985860631594E-5
	802579	803760	803772	+	-	Varpa_0712	coenzyme pqq biosynthesis protein e	95	117	4.177889864800885E-7
803773	803773	804702	805104	+	-	Varpa_0713	prolyl aminopeptidase	123	166	9.772300400223072E-4
	806110	804683		-	-	Varpa_0714	hyalin repeat-containing protein	8	5	1.0
	807392	806112		-	-	Varpa_0715	TRAP dicarboxylate transporter subunit DctM	9	4	1.0
	807952	807389		-	-	Varpa_0716	tripartite ATP-independent periplasmic transporter dctq component	10	4	1.0
808434	808404	807949		-	-	Varpa_0717	3-dehydroquinate dehydratase	31	9	1.0
809433	809433	808435	808435	-	-	Varpa_0718	TRAP dicarboxylate transporter subunit DctP	30	6	1.0
809584	809584	810366	810366	+	-	Varpa_0719	IclR family transcriptional regulator	46	21	1.0
810367	810394	811413	811492	+	-	Varpa_0720	TRAP dicarboxylate transporter subunit DctP	84	36	7.466057762922398E-64
812220	812217	811420	811404	-	-	Varpa_0721	fumarylacetoacetate (faa) hydrolase	14	8	1.0
812368	812368	813324	813338	+	-	Varpa_0722	AraC family transcriptional regulator	13	16	1.0
813736	813736	813305	812907	-	-	Varpa_0723	hypothetical protein	1981	977	1.6441434916228016E-38
814143	814143	813940	813737	-	-	Varpa_0724	hypothetical protein	995	526	5.740909292505465E-79
814368	814368	814952	814952	+	-	Varpa_0725	redoxin domain-containing protein	9	7	1.0
815871	815851	815108	815107	-	-	Varpa_0726	winged helix family two component transcriptional regulator	68	38	6.554256561923691E-36
	816123	816539	816539	+	-	Varpa_0727	Ohr subfamily peroxiredoxin	24	8	1.0
816606	816622	818025	818066	+	-	Varpa_0728	integral membrane sensor signal transduction histidine kinase	24	15	1.0
	818161	819969		+	-	Varpa_0729	alkyl hydroperoxide reductase/ thiol specific antioxidant/ mal allergen	9	5	1.0
821740	821698	820250	820250	-	-	Varpa_0730	LuxR family transcriptional regulator	22	18	1.0
822543	822523	821759	821742	-	-	Varpa_0731	hypothetical protein	40	14	1.0
	823025	824368		+	-	Varpa_0732	sodium:dicarboxylate symporter	0	0	1.0
	824431	825615		+	-	Varpa_0733	acetyL-CoA acetyltransferase	3	2	1.0
	825653	826402		+	-	Varpa_0734	acetoacetyL-CoA reductase	4	3	1.0
826494	826494	828428		+	-	Varpa_0735	histidine kinase	10	9	1.0
	828425	829786	829786	+	-	Varpa_0736	two component sigma-54 specific Fis family transcriptional regulator	23	25	1.0
830693	830656	829811	829760	-	-	Varpa_0737	NAD+ synthetase	125	103	1.86021199184425E-22
	831863	830694	830694	-	-	Varpa_0738	phospholipase a(1)	105	77	4.932919823132653E-31
	832330	831860		-	-	Varpa_0739	hypothetical protein	59	54	2.886834827654199E-9
834470	834441	832327		-	-	Varpa_0740	uvrd/rep helicase	52	53	4.657283845882217E-15
	834547	835650		+	-	Varpa_0741	auxin efflux carrier	5	6	1.0
836430	836304	835660	835611	-	-	Varpa_0742	hypothetical protein	130	91	9.294159666337957E-26
	836624	836836		+	-	Varpa_0743	hypothetical protein	3	2	1.0
837772	837772	836879	836879	-	-	Varpa_0744	hypothetical protein	15	7	1.0
839924	839904	837823	837823	-	-	Varpa_0745	primosomal protein n'	13	27	1.0
841518	841518	840409	840331	-	-	Varpa_0746	uroporphyrinogen decarboxylase	79	140	0.6010873926423113
842937	842916	841573	841573	-	-	Varpa_0747	general substrate transporter	63	10	0.0
842989			842938	-	-	predicted RNA	-	114	200	1.0
843748	843748	843038	842990	-	-	Varpa_0748	alkyl hydroperoxide reductase/ thiol specific antioxidant/ mal allergen	347	385	0.0028375265030551092
846050	846050	843825	843782	-	-	Varpa_0749	protein-disulfide reductase	56	62	5.221782431283626E-10
846852	846852	846094	846051	-	-	Varpa_0750	alanyL-tRNA synthetase, class iic-like protein	75	144	0.4428411900997041
846970	846983	848359	848366	+	-	Varpa_0751	L-sorbosone dehydrogenase	144	76	1.1200820296864904E-77
848927	848927	848373	848265	-	-	Varpa_0752	GCN5-like N-acetyltransferaser	46	46	1.0
	849041	850786		+	-	Varpa_0753	cL- channel voltage-gated family protein	1	2	1.0
851801	851801	850791	850685	-	-	Varpa_0754	zinc-binding alcohol dehydrogenase family protein	23	19	1.0
	851886	852791		+	-	Varpa_0755	LysR family transcriptional regulator	8	7	1.0
853958	853958	853161	853125	-	-	Varpa_0756	short-chain dehydrogenase/reductase sdr	36	26	1.0
854026	854026	854853	854987	+	-	Varpa_0757	creatininase	66	76	2.5898275964709447E-6
855858	855841	854861	854855	-	-	Varpa_0758	pyridoxaL-5'-phosphate-dependent protein beta subunit	86	133	0.0030026068435827866
856491	856491	855859	855859	-	-	Varpa_0759	lysine exporter protein LysE/YggA	102	122	4.5552244377054287E-7
857186	857186	856494	856492	-	-	Varpa_0760	hypothetical protein	72	129	0.302002157327732
858262	858130	857207	857187	-	-	Varpa_0761	phenazine biosynthesis protein phzf family	114	190	0.3514822186269843
858908	858904	858263	858263	-	-	Varpa_0762	glutathione s-transferase domain-containing protein	97	175	0.11880057266468722
859580	859574	858909	858909	-	-	Varpa_0763	lysine exporter protein LysE/YggA	97	150	0.0032156969397126897
860890	860794	859592	859585	-	-	Varpa_0764	GntR family transcriptional regulator	172	303	1.0
861853	861853	860891	860891	-	-	Varpa_0765	hypothetical protein	19	63	3.691120881206311E-8
862508	862508	861909	861854	-	-	Varpa_0766	lysine exporter protein LysE/YggA	29	64	0.1299369024705164
862560	862599	864044	864126	+	-	Varpa_0767	GntR family transcriptional regulator	33	58	0.19319112478212472
864130	864135	864908	864914	+	-	Varpa_0768	hypothetical protein	412	314	4.1924280735974216E-15
864915			864953	+	-	predicted RNA	-	263	417	1.0
864954	864954	866231	866344	+	-	Varpa_0769	hypothetical protein	183	230	0.060544912799756045
866212			866056	-	-	predicted RNA	antisense: Varpa_0769	16	357	0.0
867857	867542	866241	866213	-	-	Varpa_0770	D-amino-acid dehydrogenase	70	1146	0.0
867980	867989	869059		+	-	Varpa_0771	dtdp-glucose 4,6-dehydratase	302	319	4.70906669875662E-4
	869056	869946	869946	+	-	Varpa_0772	dtdp-4-dehydrorhamnose reductase	170	192	1.4697478922572083E-6
869947	869986	870888	870920	+	-	Varpa_0773	glucose-1-phosphate thymidylyltransferase	343	276	2.043994696243514E-11
870921	870921	871925	871936	+	-	Varpa_0774	NAD-dependent epimerase/dehydratase	272	222	1.2902772846718917E-18
871939	871939	872655	872657	+	-	Varpa_0775	nucleotidyl transferase	284	211	2.363516440582333E-24
872658	872658	873584	873658	+	-	Varpa_0776	NAD-dependent epimerase/dehydratase	104	97	1.7562295109278817E-16
873663	873663	877070	877181	+	-	Varpa_0777	family 2 glycosyl transferase	56	64	4.5735068250762053E-7
877182			877196	+	-	predicted RNA	-	162	262	0.9196060721625673
877197	877300	877854		+	-	Varpa_0778	dtdp-4-dehydrorhamnose 3,5-epimerase	327	455	0.09556276593457116
	877851	878849	879037	+	-	Varpa_0779	udp-glucose 4-epimerase	81	161	1.0
879038	879038	881281	881306	+	-	Varpa_0780	family 2 glycosyl transferase	32	74	0.4080766144045325
881824	881853	883181		+	-	Varpa_0781	hypothetical protein	67	95	6.180024393777083E-5
	883181	884350	884366	+	-	Varpa_0782	group 1 glycosyl transferase	38	65	0.18803194602424106
884392	884394	885047	885047	+	-	Varpa_0783	sugar o-acyltransferase, sialic acid o-acetyltransferase neud family	15	34	1.0
885346			885160	-	-	predicted RNA	-	145	95	5.900721323487861E-19
885491	885529	886176	886210	+	-	Varpa_0784	sugar o-acyltransferase, sialic acid o-acetyltransferase neud family	157	229	0.0074200731077109765
886211	886211	887311		+	-	Varpa_0785	degt/dnrj/eryc1/strs aminotransferase	133	181	0.001936545454968027
	887308	888480		+	-	Varpa_0786	family 2 glycosyl transferase	58	136	0.2922408176525606
	888477	889547	889610	+	-	Varpa_0787	group 1 glycosyl transferase	36	92	0.10490036055487109
889648	889680	890789		+	-	Varpa_0788	acyltransferase 3	6	22	1.0
	890786	891883	891944	+	-	Varpa_0789	acyltransferase 3	4	13	1.0
893014	893008	891893	891526	-	-	Varpa_0790	type 11 methyltransferase	122	123	1.6013017406560816E-13
893849	893846	893145	893055	-	-	Varpa_0791	ABC transporter	59	91	0.07934972445972104
894813	894653	893850	893850	-	-	Varpa_0792	ABC transporter	50	136	0.026821717414221468
894878	894970	895974	896002	+	-	Varpa_0793	family 2 glycosyl transferase	41	54	0.0020208465889944437
896003	896003	897058	897105	+	-	Varpa_0794	family 2 glycosyl transferase	86	81	2.7318550152957032E-15
899100	899100	897055	896948	-	-	Varpa_0795	acyltransferase 3	25	47	1.0
899951	899949	899179	899101	-	-	Varpa_0796	family 2 glycosyl transferase	47	92	1.0
899982	899995	901092	901114	+	-	Varpa_0797	glycosyl transferase family protein	31	51	0.34929371660095726
901120			901140	+	-	predicted RNA	-	136	264	0.0768812619500782
901141	901143	902036	902036	+	-	Varpa_0798	acetylglutamate kinase	292	262	1.6069952967329054E-12
902037	902102	902749	902885	+	-	Varpa_0799	TetR family transcriptional regulator	224	311	0.0029718232852555117
903925	903925	902864	902864	-	-	Varpa_0800	malate/L-lactate dehydrogenase	11	21	1.0
904910	904870	903929	903926	-	-	Varpa_0801	smp-30/gluconolaconase/lre-like region-containing protein	11	32	1.0
	905909	904911		-	-	Varpa_0802	inner-membrane translocator	4	8	1.0
	906820	905906		-	-	Varpa_0803	inner-membrane translocator	2	7	1.0
908462	908456	906945	906891	-	-	Varpa_0804	ABC transporter	4	17	1.0
909609	909491	908463	908463	-	-	Varpa_0805	simple sugar transport system substrate-binding protein	21	64	5.727561930401894E-6
911136	911136	909610	909610	-	-	Varpa_0806	galactarate dehydratase	12	46	1.0
912536	912536	911139	911137	-	-	Varpa_0807	TRAP dicarboxylate transporter subunit DctM	3	11	1.0
913129	913129	912569	912541	-	-	Varpa_0808	tripartite ATP-independent periplasmic transporter dctq component	11	14	1.0
914175	914155	913145	913143	-	-	Varpa_0809	TRAP dicarboxylate transporter subunit DctP	16	15	1.0
	914909	914202		-	-	Varpa_0810	GntR family transcriptional regulator	6	5	1.0
915028	915035	915769		+	-	Varpa_0811	short-chain dehydrogenase/reductase sdr	13	16	1.0
	915766	916512	916536	+	-	Varpa_0812	short-chain dehydrogenase/reductase sdr	12	15	1.0
916537	916538	917386	917386	+	-	Varpa_0813	ureidoglycolate lyase	78	127	0.008940222062779514
917387	917407	918240	918240	+	-	Varpa_0814	AraC family transcriptional regulator	17	37	1.0
918294	918294	919076	919079	+	-	Varpa_0815	GntR family transcriptional regulator	17	24	1.0
919080	919098	920303	920303	+	-	Varpa_0816	extracellular ligand-binding receptor	31	36	1.0
920317	920317	921189		+	-	Varpa_0817	inner-membrane translocator	12	14	1.0
	921186	922166		+	-	Varpa_0818	inner-membrane translocator	5	6	1.0
	922159	922920		+	-	Varpa_0819	ABC transporter	7	13	1.0
	922917	923627	923627	+	-	Varpa_0820	ABC transporter	10	16	1.0
923628	923681	924637		+	-	Varpa_0821	hypothetical protein	13	15	1.0
	924634	925920		+	-	Varpa_0822	homoaconitate hydratase family protein	9	14	1.0
	925917	926435		+	-	Varpa_0823	3-isopropylmalate dehydratase, small subunit	9	18	1.0
	926428	928140		+	-	Varpa_0824	5-oxoprolinase	9	14	1.0
	928137	930191		+	-	Varpa_0825	5-oxoprolinase	11	14	1.0
	930188	930802		+	-	Varpa_0826	isochorismatase hydrolase	10	14	1.0
	930799	932214		+	-	Varpa_0827	fumarate reductase/succinate dehydrogenase flavoprotein domain-containing protein	6	11	1.0
	932211	933074	933272	+	-	Varpa_0828	isocitrate lyase and phosphorylmutase	8	10	1.0
	933974	933087		-	-	Varpa_0829	LysR family transcriptional regulator	6	4	1.0
	934092	934850		+	-	Varpa_0830	short-chain dehydrogenase/reductase sdr	5	2	1.0
	937268	934881		-	-	Varpa_0831	tonb-dependent siderophore receptor	4	6	1.0
938537	938516	937374	937374	-	-	Varpa_0832	anti-FecI sigma factor FecR	10	12	1.0
939356	939116	938595	938590	-	-	Varpa_0833	ECF subfamily RNA polymerase sigma-24 subunit	8	10	1.0
939368	939381	940076	940114	+	-	Varpa_0834	TetR family transcriptional regulator	112	507	1.0691432411368704E-22
940115	940155	941951	941953	+	-	Varpa_0835	acyL-CoA dehydrogenase domain-containing protein	373	510	0.11054952988119117
941954			941975	+	-	predicted RNA	-	353	500	0.26047712091099207
941976	941992	942426	942431	+	-	Varpa_0836	hypothetical protein	351	502	0.0043075704887925795
942432			942524	+	-	predicted RNA	-	254	378	0.3362036458960995
942525	942525	944930	944975	+	-	Varpa_0837	NAD-binding 3-hydroxyacyl-CoA dehydrogenase protein	161	166	2.84665476056069E-5
944976	944976	945419		+	-	Varpa_0838	hypothetical protein	122	119	9.310170225593477E-10
	945416	946618	946774	+	-	Varpa_0839	acetyL-CoA acetyltransferase	122	88	2.7658713588400914E-36
946775	946775	947692	947692	+	-	Varpa_0840	hydrolase	53	46	4.009606231462107E-12
947693	947724	948560	948562	+	-	Varpa_0841	hypothetical protein	63	45	2.6380257515682283E-17
948563	948563	949312	949312	+	-	Varpa_0842	short-chain dehydrogenase/reductase sdr	65	70	2.766783588888915E-7
949313	949342	949935	949935	+	-	Varpa_0843	dsba oxidoreductase	97	70	1.147540780061427E-18
949936	949982	950746	950892	+	-	Varpa_0844	enoyL-CoA hydratase/isomerase	137	100	3.4301460825653466E-28
950893	950893	952050	952085	+	-	Varpa_0845	extracellular ligand-binding receptor	77	69	8.132327529817223E-17
952622	952617	952192	952004	-	-	Varpa_0846	thioesterase	59	120	0.7595119477049144
952659	952659	954500	954512	+	-	Varpa_0847	ABC transporter	16	37	1.0
954546	954547	955485	955628	+	-	Varpa_0848	D-isomer specific 2-hydroxyacid dehydrogenase NAD-binding protein	63	81	2.3182808307912363E-5
957039	957036	955594	955464	-	-	Varpa_0849	amidase	44	35	1.0
957098	957098	958090	958090	+	-	Varpa_0850	LysR family transcriptional regulator	112	128	2.487203232014233E-10
958225	958265	959719	959898	+	-	Varpa_0851	fumarate lyase	67	107	0.14864956862035555
959899	959899	960798	960798	+	-	Varpa_0852	family 3 extracellular solute-binding protein	3172	1508	8.361861255636918E-28
960799	960890	961621	961622	+	-	Varpa_0853	polar amino acid ABC transporter inner membrane subunit	140	91	3.7547808895143912E-34
961623	961623	962312	962315	+	-	Varpa_0854	polar amino acid ABC transporter inner membrane subunit	196	115	2.716631517576226E-50
962316			962333	+	-	predicted RNA	-	367	199	6.622129964744539E-20
962334	962336	963085	963118	+	-	Varpa_0855	ABC transporter	497	283	1.7462656941849255E-43
964251	964229	963171	963136	-	-	Varpa_0856	inosine/uridine-preferring nucleoside hydrolase	172	471	0.01107022239341827
965519	965518	964481	964439	-	-	Varpa_0857	TRAP dicarboxylate transporter subunit DctP	467	169	4.361941334655969E-121
	966874	965576	965529	-	-	Varpa_0858	TRAP dicarboxylate transporter subunit DctM	14	12	1.0
967531	967473	966871		-	-	Varpa_0859	tripartite ATP-independent periplasmic transporter dctq component	40	37	1.0
969179	969174	968182	968073	-	-	Varpa_0860	LysR family transcriptional regulator	77	70	6.956998526083583E-15
969293	969295	970146	970155	+	-	Varpa_0861	aldo/keto reductase	18	14	1.0
	970156	971586		+	-	Varpa_0862	major facilitator superfamily protein	4	4	1.0
	971583	972815	972815	+	-	Varpa_0863	carboxymuconolactone decarboxylase	20	11	1.0
972816	972818	973903	973903	+	-	Varpa_0864	hypothetical protein	25	16	1.0
973915	973958	975046	975165	+	-	Varpa_0865	hydrolase of the alpha/beta superfamily protein	48	33	1.0
976116	976067	975558	975536	-	-	Varpa_0866	hypothetical protein	69	59	1.4903507656329078E-11
976105	976326	976808	976945	+	-	Varpa_0867	transcription elongation factor grea/greb domain-containing protein	52	67	0.020838962273099077
	977160	976891		-	-	Varpa_0868	hypothetical protein	2	4	1.0
978625	978610	977639	977618	-	-	Varpa_0869	2-nitropropane dioxygenase npd	39	51	0.001963483412545655
979560	979558	978626	978626	-	-	Varpa_0870	electron transfer flavoprotein alpha subunit	76	86	1.3479151943097906E-8
980310	980310	979561	979561	-	-	Varpa_0871	electron transfer flavoprotein alpha/beta-subunit	66	77	1.3403815605927355E-5
981383	981344	980343	980336	-	-	Varpa_0872	hypothetical protein	45	39	1.0
983380	983333	981384	981384	-	-	Varpa_0873	AMP-dependent synthetase and ligase	29	34	1.0
984400	984391	983381	983381	-	-	Varpa_0874	hypothetical protein	12	26	1.0
985652	985651	984443	984443	-	-	Varpa_0875	L-carnitine dehydratase/bile acid-inducible protein f	21	35	1.0
	986666	985851	985798	-	-	Varpa_0876	enoyL-CoA hydratase/isomerase	26	54	0.48184191739709964
987805	987805	986663		-	-	Varpa_0877	acyL-CoA dehydrogenase domain-containing protein	31	49	1.0
989044	989034	987817	987806	-	-	Varpa_0878	acyL-CoA dehydrogenase domain-containing protein	42	56	5.854676430922892E-4
990235	990235	989045	989045	-	-	Varpa_0879	acetyL-CoA acetyltransferase	53	58	2.5990167051197487E-8
992409	992402	990267	990236	-	-	Varpa_0880	NAD-binding 3-hydroxyacyl-CoA dehydrogenase protein	27	55	0.9695792905695307
992560	992560	993480	993480	+	-	Varpa_0881	LysR family transcriptional regulator	10	14	1.0
993704	993704	993465	993287	-	-	Varpa_0882	hypothetical protein	179	126	2.4849704550529046E-19
994314	994311	993757	993705	-	-	Varpa_0883	pebp family protein	310	131	6.700676050791918E-106
994688	994688	994338	994338	-	-	Varpa_0884	rieske (2fe-2S) iron-sulfur domain	101	122	8.912043714680143E-4
994811	994811	996070	996070	+	-	Varpa_0885	radical SAM protein	4	7	1.0
	996082	997527		+	-	Varpa_0886	uracil-DNA glycosylase superfamily protein	3	3	1.0
	997524	998048		+	-	Varpa_0887	ureidoglycolate hydrolase	7	6	1.0
998438	998429	998049	997938	-	-	Varpa_0888	Cupin 2 barrel domain-containing protein	49	74	0.29987941777109217
999709	999685	998507	998506	-	-	Varpa_0889	amidase	25	20	1.0
	1000703	999714		-	-	Varpa_0890	oligopeptide/dipeptide ABC transporter ATPase	2	2	1.0
	1001824	1000775		-	-	Varpa_0891	oligopeptide/dipeptide ABC transporter ATPase	4	2	1.0
	1002731	1001829		-	-	Varpa_0892	binding-protein-dependent transport systems inner membrane component	1	0	1.0
	1003705	1002752		-	-	Varpa_0893	binding-protein-dependent transport systems inner membrane component	2	2	1.0
	1005514	1003853		-	-	Varpa_0894	family 5 extracellular solute-binding protein	1	0	1.0
	1005751	1006467		+	-	Varpa_0895	peptidoglycan-binding domain 1 protein	3	2	1.0
1006519	1006519	1007550		+	-	Varpa_0896	dihydroorotase, homodimeric type	96	127	4.3844524111096505E-6
	1007550	1008371	1008394	+	-	Varpa_0897	hypothetical protein	30	38	1.0
1008395	1008395	1009234	1009234	+	-	Varpa_0898	hypothetical protein	71	73	6.166944097120663E-9
1009235	1009239	1009964	1009964	+	-	Varpa_0899	transmembrane protein	10	22	1.0
1010053	1010116	1010988	1011024	+	-	Varpa_0900	peptidase m48 ste24p	154	105	1.4748050754621428E-37
1012038	1012036	1011083	1011083	-	-	Varpa_0901	fertility inhibition fino-like protein	83	59	3.026846827643324E-23
1012736	1012731	1012102	1012101	-	-	Varpa_0902	flavin reductase FMN-binding protein	21	21	1.0
	1013294	1012737	1012737	-	-	Varpa_0903	hypothetical protein	12	14	1.0
1015036	1014940	1013294		-	-	Varpa_0904	fad dependent oxidoreductase	29	33	1.0
1015981	1015957	1015037	1015037	-	-	Varpa_0905	cysteine synthase a	331	148	4.144706105439286E-107
	1016991	1016026		-	-	Varpa_0906	c4-dicarboxylate transporter/malic acid transport protein	4	3	1.0
	1017090	1018049		+	-	Varpa_0907	AraC family transcriptional regulator	3	5	1.0
1018318			1018675	+	rnpB	Varpa_R0012	-	44451	25897	0.4781822217185762
1018844	1018844	1019290		+	-	Varpa_0908	MarR family transcriptional regulator	8	10	1.0
	1019291	1021420		+	-	Varpa_0909	fusaric acid resistance protein	2	2	1.0
	1021417	1021623		+	-	Varpa_0910	hypothetical protein	3	6	1.0
	1021637	1022548		+	-	Varpa_0911	hemolysin D	4	4	1.0
	1022553	1024025		+	-	Varpa_0912	NodT family RND efflux system outer membrane lipoprotein	6	5	1.0
	1024022	1025239		+	-	Varpa_0913	Bcr/CflA subfamily drug resistance transporter	2	2	1.0
1025822	1025822	1025250	1025147	-	-	Varpa_0914	hypothetical protein	28	52	1.0
	1026659	1025934	1025823	-	-	Varpa_0915	RNA-binding s4 domain-containing protein	41	81	1.0
1028466	1028356	1026656		-	-	Varpa_0916	nudix hydrolase	53	85	0.049839033045812026
1028489	1028497	1029522	1029531	+	-	Varpa_0917	hypothetical protein	23	20	1.0
	1030527	1029697		-	-	Varpa_0918	hypothetical protein	2	2	1.0
	1031560	1030631		-	-	Varpa_0919	hypothetical protein	1	1	1.0
1031703	1031703	1032905	1033012	+	-	Varpa_0920	amidohydrolase 3	20	25	1.0
1033015	1033017	1033274	1033274	+	-	Varpa_0921	hypothetical protein	257	116	1.1228639017082143E-60
1033275			1033312	+	-	predicted RNA	-	177	49	1.1563115047627129E-69
1033313	1033325	1034038	1034038	+	-	Varpa_0922	hypothetical protein	33	25	1.0
1034655	1034655	1034074	1034074	-	-	Varpa_0923	hypothetical protein	11	12	1.0
	1034659	1034937	1034937	+	-	Varpa_0924	hypothetical protein	7	10	1.0
1035066	1035088	1036119	1036119	+	-	Varpa_0925	patatin	381	52	0.0
1036120			1036167	+	-	predicted RNA	-	491	91	4.009998437592034E-287
1036168	1036172	1036729	1036791	+	-	Varpa_0926	ricin b lectin	651	82	0.0
1036792			1036863	+	-	predicted RNA	-	294	54	2.901778728412222E-284
1036864	1036864	1037241	1037420	+	-	Varpa_0927	hypothetical protein	241	106	2.1631462983456952E-63
1038406	1038406	1037387	1037387	-	-	Varpa_0928	LysR family transcriptional regulator	19	19	1.0
1038466	1038489	1039463	1039463	+	-	Varpa_0929	hypothetical protein	51	51	8.315247541528983E-9
1039471	1039482	1039790		+	-	Varpa_0930	muconolactone delta-isomerase	45	48	1.0
	1039787	1040443	1040498	+	-	Varpa_0931	isochorismatase hydrolase	20	29	1.0
1040525	1040578	1041594	1041606	+	-	Varpa_0932	AraC family transcriptional regulator	10	13	1.0
1041913	1041913	1041671	1041566	-	-	Varpa_0933	hypothetical protein	10	11	1.0
1041944	1042138	1042869		+	-	Varpa_0934	hypothetical protein	9	17	1.0
	1042847	1044223	1044288	+	-	Varpa_0935	AraC family transcriptional regulator	18	24	1.0
1044313	1044313	1047945	1047945	+	-	Varpa_0936	group 1 glycosyl transferase	10	14	1.0
1048247	1048266	1050335	1050381	+	-	Varpa_0937	hypothetical protein	12	15	1.0
1050476	1050510	1051601	1051688	+	-	Varpa_0938	hypothetical protein	30	32	1.0
	1051921	1053063		+	-	Varpa_0939	AraC family transcriptional regulator	4	4	1.0
1053280	1053280	1053552		+	-	Varpa_0940	hypothetical protein	10	3	1.0
	1054399	1053563	1053563	-	-	Varpa_0941	aldo/keto reductase	8	8	1.0
	1055659	1054457		-	-	Varpa_0942	major facilitator superfamily protein	2	3	1.0
1057092	1057092	1055860	1055715	-	-	Varpa_0943	hypothetical protein	70	76	6.663466713050282E-11
1058127	1058107	1057130	1057097	-	-	Varpa_0944	5'-nucleotidase	37	48	1.0
1058401	1058411	1058752	1058781	+	-	Varpa_0945	hypothetical protein	28	130	2.8422387885545977E-28
	1059367	1058900	1058824	-	-	Varpa_0946	hypothetical protein	65	50	7.778812538805557E-14
1060398	1060398	1059364		-	-	Varpa_0947	hypothetical protein	15	15	1.0
1060620	1060653	1061222	1061277	+	-	Varpa_0948	hypothetical protein	76	41	9.487374444894056E-36
1061278	1061278	1061889		+	-	Varpa_0949	ECF subfamily RNA polymerase sigma-24 subunit	61	68	4.040961377973086E-5
	1061886	1062620	1062711	+	-	Varpa_0950	anti-sigma k factor rska	25	35	1.0
	1063812	1062607		-	-	Varpa_0951	major facilitator superfamily protein	7	7	1.0
1063869	1063869	1064531	1064603	+	-	Varpa_0952	dsba oxidoreductase	80	74	8.197884929803366E-11
1065602	1065540	1064572	1064467	-	-	Varpa_0953	LysR family transcriptional regulator	8	14	1.0
1065599	1065670	1066323	1066341	+	-	Varpa_0954	isochorismatase hydrolase	11	10	1.0
	1066354	1066644		+	-	Varpa_0955	xapx domain-containing protein	4	3	1.0
	1066641	1068623		+	-	Varpa_0956	amidohydrolase 3	6	6	1.0
	1068623	1069030		+	-	Varpa_0957	doxx family protein	3	3	1.0
	1069023	1070603		+	-	Varpa_0958	hypothetical protein	6	3	1.0
1070658	1070658	1071560		+	-	Varpa_0959	diaminopimelate epimerase	120	212	0.6626411311024274
	1071557	1072252		+	-	Varpa_0960	hypothetical protein	260	237	9.723447658671922E-13
	1072249	1072884		+	-	Varpa_0961	hypothetical protein	52	67	0.00996032355724263
	1072868	1073821	1073842	+	-	Varpa_0962	integrase family protein	31	43	1.0
1073843	1073851	1075071	1075168	+	-	Varpa_0963	sam-dependent methyltransferase	27	40	1.0
1075169	1075169	1076230	1076257	+	-	Varpa_0964	cobalamin synthesis protein p47k	329	227	5.1743776285614033E-20
1077841	1077802	1076321	1076321	-	-	Varpa_0965	hypothetical protein	52	65	1.6537861354772696E-7
1077999	1078557	1079183	1079205	+	-	Varpa_0966	TraR/DksA transcriptional regulator	1097	428	1.2184461730746977E-50
1079206	1079232	1080899	1080903	+	-	Varpa_0967	hypothetical protein	285	237	1.6231250466185324E-9
1080907	1080952	1081497	1081499	+	-	Varpa_0968	20S proteasome subunits A and B	45	49	1.0
1081500	1081500	1082828	1082905	+	-	Varpa_0969	heat shock protein hslvu, ATPase subunit hslu	89	42	3.9500287163940747E-66
1083055	1083101	1083529	1083537	+	-	Varpa_0970	mraz protein	186	598	8.18010143781835E-8
1083538	1083538	1084461	1084463	+	-	Varpa_0971	s-adenosyL-methyltransferase mraw	130	469	6.112467635413008E-10
1084464	1084464	1084811		+	-	Varpa_0972	cell division protein ftsl	82	359	9.6752436551476E-21
	1084808	1086562	1086564	+	-	Varpa_0973	peptidoglycan glycosyltransferase	64	235	4.978869670068727E-11
1086565	1086565	1088118	1088118	+	-	Varpa_0974	UDP-N-acetylmuramyL-tripeptide synthetase	59	188	1.4425619542747204E-8
1088119	1088174	1089613	1089613	+	-	Varpa_0975	UDP-N-acetylmuramoylalanyL-D-glutamyL-2,6-diaminopimelate/D-alanyL-D-alanyl ligase	60	209	3.266636266359142E-11
1089614	1089636	1090814	1090824	+	-	Varpa_0976	phospho-N-acetylmuramoyL-pentapeptide-transferase	46	106	0.9159743743350006
1090825	1090825	1093032		+	-	Varpa_0977	UDP-N-acetylmuramoylalanine/D-glutamate ligase	54	148	2.373476571062985E-4
	1093029	1094327		+	-	Varpa_0978	cell division protein ftsw	28	50	1.0
	1094324	1095388		+	-	Varpa_0979	UDP-N-acetylglucosamine--N-acetylmuramyL-(pentapeptide) pyrophosphoryL-undecaprenol N-acetylglucosamine transferase	49	132	0.030526252952493522
	1095385	1096869		+	-	Varpa_0980	UDP-N-acetylmuramate/alanine ligase	41	144	1.9865445810669822E-8
	1096866	1097837	1097837	+	-	Varpa_0981	D-alanine/D-alanine ligase	119	189	0.12267876779230266
1097838	1097840	1098628	1098628	+	-	Varpa_0982	cell division protein ftsq	52	164	1.033338840273665E-4
1098629	1098659	1099888	1100037	+	-	Varpa_0983	cell division protein ftsa	111	207	1.0
1100038			1100048	+	-	predicted RNA	-	320	547	0.631140953082689
1100049	1100059	1101267	1101385	+	-	Varpa_0984	cell division protein ftsz	879	834	1.604229108591847E-5
1101386			1101409	+	-	predicted RNA	-	477	453	1.0198209797542599E-5
1101410	1101504	1102493	1102510	+	-	Varpa_0985	udp-3-0-acyl N-acetylglucosamine deacetylase	105	198	1.0
1102511	1102513	1102689	1102697	+	-	Varpa_0986	hypothetical protein	37	68	1.0
1103264	1103259	1102711	1102570	-	-	Varpa_0987	crossover junction endodeoxyribonuclease ruvc	40	73	1.0
1104254	1104254	1103265	1103265	-	-	Varpa_0988	phosphatidate cytidylyltransferase	26	47	1.0
1105110	1105110	1104259	1104255	-	-	Varpa_0989	phospholipid/glycerol acyltransferase	65	65	4.417983096519786E-9
1105111	1105111	1105563	1105708	+	-	Varpa_0990	hypothetical protein	20	23	1.0
	1106251	1105508	1105438	-	-	Varpa_0991	monofunctional biosynthetic peptidoglycan transglycosylase	21	36	1.0
1107129	1107105	1106248		-	-	Varpa_0992	shikimate 5-dehydrogenase	46	66	0.030158740661956302
1108030	1107981	1107130	1107130	-	-	Varpa_0993	tonb family protein	60	92	0.01421092437503274
1110097	1110097	1108031	1108031	-	-	Varpa_0994	ribonuclease ii	104	142	0.22498771126557943
1110974	1110959	1110225	1110135	-	-	Varpa_0995	hypothetical protein	93	77	4.360376694500052E-16
1111186	1111186	1111938	1111938	+	-	Varpa_0996	two component LuxR family transcriptional regulator	74	64	2.104487775197597E-13
1111939	1111945	1113801	1113804	+	-	Varpa_0997	signal transduction histidine kinase	9	13	1.0
1113834	1113834	1114988	1115022	+	-	Varpa_0998	rod shape-determining protein roda	35	24	1.0
1115037	1115037	1116506	1116587	+	-	Varpa_0999	peptidase u62 modulator of DNA gyrase	201	208	6.205129596472538E-4
1116588	1116588	1117121	1117268	+	-	Varpa_1000	hypothetical protein	741	540	1.1976571660464747E-9
1117322	1117350	1118468	1118488	+	-	Varpa_1001	phospho-2-dehydro-3-deoxyheptonate aldolase	379	36	0.0
	1118984	1118475	1118459	-	-	Varpa_1002	hypothetical protein	137	94	4.584400326433337E-25
1118489			1118574	+	-	predicted RNA	antisense: Varpa_1002	197	14	0.0
1120372	1120372	1118981		-	-	Varpa_1003	UDP-N-acetylmuramate	54	85	0.0028544713990932553
1120402	1120484	1121080		+	-	Varpa_1004	hypothetical protein	231	280	3.318832624728079E-5
	1121081	1121635	1121635	+	-	Varpa_1005	alkyl hydroperoxide reductase/ thiol specific antioxidant/ mal allergen	146	154	2.1939055702409175E-11
1121636	1121736	1122197	1122199	+	-	Varpa_1006	acetyL-CoA carboxylase, biotin carboxyl carrier protein	201	167	3.469453793803893E-20
1122200	1122200	1123549	1123563	+	-	Varpa_1007	acetyL-CoA carboxylase, biotin carboxylase	254	187	1.677679040734563E-13
1123566	1123566	1124456	1124456	+	-	Varpa_1008	50S ribosomal protein L11 methyltransferase	166	103	1.9720359630930075E-48
1124457	1124530	1125954	1125962	+	-	Varpa_1009	hypothetical protein	145	102	6.278829993817041E-30
1126028	1126028	1126930	1126953	+	-	Varpa_1010	pfkb domain-containing protein	176	167	1.5028476563738968E-12
1127578	1127546	1127013	1126976	-	-	Varpa_1011	histone h1/h5 family protein, hct subfamily	23250	33307	1.0
1127628			1127579	-	-	predicted RNA	-	15573	16562	0.0012531538037153624
1128978	1128978	1127743	1127629	-	-	Varpa_1012	ribonucleoside-diphosphate reductase	741	1958	0.2600637830743265
1129011			1128979	-	-	predicted RNA	-	792	1130	0.1746161888055196
1132096	1132086	1129171	1129012	-	-	Varpa_1013	ribonucleoside-diphosphate reductase subunit alpha	671	1010	0.9120136278456789
1132149			1132097	-	-	predicted RNA	-	201	394	0.38155269346346843
	1133060	1132437	1132404	-	-	Varpa_1014	N-acetylmuramyL-L-alanine amidase, negative regulator of ampc, ampd	41	91	0.2040550857100022
1134624	1134624	1133047		-	-	Varpa_1015	two component sigma-54 specific Fis family transcriptional regulator	69	138	1.0
1136335	1136326	1134629	1134625	-	-	Varpa_1016	multi-sensor signal transduction histidine kinase	12	26	1.0
	1136615	1136343	1136339	-	-	Varpa_1017	hypothetical protein	93	112	0.0019465835142392445
1137427	1137427	1136612		-	-	Varpa_1018	cytochrome c assembly protein	35	44	1.0
1137451	1137543	1138931	1138931	+	-	Varpa_1019	signal recognition particle protein	63	61	4.060827737618131E-14
1141321	1141144	1139129	1139125	-	-	Varpa_1020	family 2 glycosyl transferase	96	32	1.3733315233099237E-171
1142935	1142935	1141547	1141516	-	-	Varpa_1021	two component sigma-54 specific Fis family transcriptional regulator	46	55	4.63519170522761E-7
1143720	1143635	1142967	1142936	-	-	Varpa_1022	hypothetical protein	111	106	5.293663628606112E-13
	1145148	1143721	1143721	-	-	Varpa_1023	integral membrane sensor signal transduction histidine kinase	20	36	1.0
1146518	1146515	1145148		-	-	Varpa_1024	tRNA-i(6)a37 thiotransferase protein MiaB	108	82	1.9096743497032073E-32
1146589			1146519	-	-	predicted RNA	-	196	227	0.007435904712113954
1147267	1147061	1146606	1146590	-	-	Varpa_1025	hypothetical protein	311	269	1.1712627469019743E-23
1147119	1147318	1148481		+	-	Varpa_1026	RND family efflux transporter mfp subunit	69	46	2.4780987107354564E-26
	1148478	1151645	1151839	+	-	Varpa_1027	acriflavin resistance protein	21	23	1.0
	1152022	1151747		-	-	Varpa_1028	hypothetical protein	0	1	1.0
	1152735	1152019		-	-	Varpa_1029	azlc family protein	0	1	1.0
1153521	1153490	1152744	1152744	-	-	Varpa_1030	hypothetical protein	4	12	1.0
1154186	1154184	1153564	1153535	-	-	Varpa_1031	Crp/Fnr family transcriptional regulator	18	41	1.0
1155041	1155041	1154397	1154367	-	-	Varpa_1032	phosphoglycerate mutase	58	95	0.27288408363940353
1155731	1155710	1155063	1155042	-	-	Varpa_1033	hypothetical protein	44	50	1.0
1156869	1156869	1155919	1155919	-	-	Varpa_1034	pp-loop domain-containing protein	169	168	4.3489584281902625E-10
1157717	1157713	1156976	1156870	-	-	Varpa_1035	hypothetical protein	50	69	0.016112175681263347
1158116	1158116	1157718	1157718	-	-	Varpa_1036	dihydroneopterin aldolase	87	80	1.2924668746895675E-8
1158927	1158904	1158125	1158117	-	-	Varpa_1037	short-chain dehydrogenase/reductase sdr	40	76	1.0
1158941	1158941	1160053	1160171	+	-	Varpa_1038	hypothetical protein	32	39	1.0
1160950	1160950	1161840	1161878	+	-	Varpa_1039	taurine dioxygenase	26	39	1.0
1161879	1161879	1162889	1162900	+	-	Varpa_1040	nitrate/sulfonate/bicarbonate ABC transporter periplasmic protein	16	28	1.0
1162925	1162950	1163822	1163822	+	-	Varpa_1041	ABC transporter	7	18	1.0
	1163956	1164825		+	-	Varpa_1042	binding-protein-dependent transport systems inner membrane component	2	6	1.0
1165237	1165231	1164839	1164646	-	-	Varpa_1043	hypothetical protein	429	134	3.84919884339747E-176
1165329	1165343	1166119	1166128	+	-	Varpa_1044	histidinoL-phosphate phosphatase	82	151	0.1545869376019126
1166129	1166129	1166323	1166345	+	-	Varpa_1045	hypothetical protein	141	204	0.18289114191339798
1166346	1166347	1167273	1167303	+	-	Varpa_1046	rok family protein	158	142	3.406015749486093E-20
1167304	1167304	1168839		+	-	Varpa_1047	hypothetical protein	111	95	2.8216855445980517E-18
	1168836	1169285	1169423	+	-	Varpa_1048	hypothetical protein	53	67	0.009237049978578027
1170745	1170745	1169282	1169202	-	-	Varpa_1049	GntR family transcriptional regulator	40	38	1.0
	1170943	1171281		+	-	Varpa_1050	hypothetical protein	18	10	1.0
	1172937	1171552	1171482	-	-	Varpa_1051	alpha,alpha-trehalose-phosphate synthase	105	166	0.08673000067069642
	1174856	1172934		-	-	Varpa_1052	glycoside hydrolase 15-like protein	81	200	0.0333708584557898
1175665	1175665	1174853		-	-	Varpa_1053	trehalose-phosphatase	97	291	7.114262059911449E-5
	1177636	1175756		-	-	Varpa_1054	integral membrane sensor hybrid histidine kinase	4	4	1.0
1178990	1178990	1177725	1177689	-	-	Varpa_1055	polynucleotide adenylyltransferase/metal dependent phosphohydrolase	20	21	1.0
1179206	1179212	1179937	1180026	+	-	Varpa_1056	ompw family protein	420	98	0.0
1180646	1180646	1179963	1179792	-	-	Varpa_1057	glutathione s-transferase domain-containing protein	67	81	5.4210244881811787E-5
1181290	1181290	1180745	1180647	-	-	Varpa_1058	mgtc/sapb transporter	68	122	0.8111101585068319
1183318	1183301	1181292	1181291	-	-	Varpa_1059	lytic transglycosylase	158	253	0.17676873164716
1183338	1183338	1183955	1183993	+	-	Varpa_1060	5-formyltetrahydrofolate cyclo-ligase	168	246	0.011422895888999649
1185170	1185014	1184031	1183961	-	-	Varpa_1061	LysR family transcriptional regulator	38	33	1.0
1185248	1185302	1185625	1185746	+	-	Varpa_1062	hypothetical protein	2488	714	2.3940307986798815E-213
1186114	1186114	1185710	1185710	-	-	Varpa_1063	bluf domain-containing protein	17	14	1.0
1186183	1186204	1186974	1186980	+	-	Varpa_1064	Crp/Fnr family transcriptional regulator	46	30	1.0
1187915	1187866	1186994	1186963	-	-	Varpa_1065	hypothetical protein	47	34	1.0
1187878	1187883	1189319	1189599	+	-	Varpa_1066	UDP-N-acetylglucosamine pyrophosphorylase	116	81	2.215420048804875E-40
1189964	1189964	1189482	1189449	-	-	Varpa_1067	AsnC family transcriptional regulator	15	19	1.0
1190102	1190103	1191983	1192146	+	-	Varpa_1068	glucosamine/fructose-6-phosphate aminotransferase	78	119	0.024763525985672868
1193331	1193327	1192005	1191970	-	-	Varpa_1069	class III aminotransferase	18	14	1.0
1194384	1194384	1193332	1193332	-	-	Varpa_1070	aminoglycoside phosphotransferase	20	11	1.0
	1195239	1194418		-	-	Varpa_1071	binding-protein-dependent transport systems inner membrane component	12	8	1.0
	1196486	1195236		-	-	Varpa_1072	binding-protein-dependent transport systems inner membrane component	25	10	1.0
1197594	1197541	1196483		-	-	Varpa_1073	family 1 extracellular solute-binding protein	67	30	4.53872564862861E-59
1198729	1198677	1197595	1197595	-	-	Varpa_1074	spermidine/putrescine ABC transporter ATPase subunit	21	13	1.0
1198905	1198905	1199426	1199431	+	-	Varpa_1075	AsnC family transcriptional regulator	65	37	7.992967130513203E-27
1200158	1200116	1199565	1199503	-	-	Varpa_1076	MarR family transcriptional regulator	7	10	1.0
1200963	1200896	1200159	1200159	-	-	Varpa_1077	short-chain dehydrogenase/reductase sdr	21	26	1.0
	1202293	1201235	1201200	-	-	Varpa_1078	inner-membrane translocator	6	12	1.0
1203897	1203876	1202290		-	-	Varpa_1079	ABC transporter	12	22	1.0
1204914	1204902	1203898	1203898	-	-	Varpa_1080	periplasmic binding protein/laci transcriptional regulator	35	56	0.21028336963593056
	1205967	1204915		-	-	Varpa_1081	inner-membrane translocator	4	8	1.0
1206928	1206928	1205978	1205978	-	-	Varpa_1082	ribokinase	5	21	1.0
1207390	1207385	1206933	1206929	-	-	Varpa_1083	rbsd or fucu transport	14	57	8.918520586744686E-16
1209937	1209937	1207508	1207504	-	-	Varpa_1084	aldehyde dehydrogenase	5	15	1.0
1211159	1211021	1209942	1209938	-	-	Varpa_1085	deoxyribose-phosphate aldolase	6	33	1.0
1211275	1211280	1212062	1212176	+	-	Varpa_1086	DeoR family transcriptional regulator	20	34	1.0
1212703	1212702	1212142	1212108	-	-	Varpa_1087	AsnC family transcriptional regulator	37	14	1.0
1212795	1212795	1216403	1216564	+	-	Varpa_1088	pyruvate/ketoisovalerate oxidoreductase, catalytic domain	3	673	0.0
1216565			1216577	+	-	predicted RNA	-	3	375	0.0
1216578	1216689	1216892	1216934	+	-	Varpa_1089	hypothetical protein	116	89	3.931213621588729E-12
1217669	1217806	1218960		+	-	Varpa_1090	polysaccharide export protein	133	117	6.147227550698146E-20
	1218957	1219412		+	-	Varpa_1091	protein tyrosine phosphatase	136	109	1.8001883345803176E-16
	1219409	1221670	1221670	+	-	Varpa_1092	exopolysaccharide transport family protein	118	93	1.2141777019904763E-19
1221671	1222001	1222726	1222787	+	-	Varpa_1093	undecaprenyL-phosphate galactose phosphotransferase	235	148	3.548970787466758E-51
1222814	1222825	1223802		+	-	Varpa_1094	hypothetical protein	53	44	5.630672251333287E-13
	1223799	1224962	1224985	+	-	Varpa_1095	polysaccharide pyruvyl transferase	44	38	1.0
1224986	1224986	1226056		+	-	Varpa_1096	group 1 glycosyl transferase	52	39	1.422784072480635E-16
	1226053	1227318	1227318	+	-	Varpa_1097	hypothetical protein	30	52	0.6241869963488745
1227319	1227324	1228550	1228550	+	-	Varpa_1098	hypothetical protein	13	21	1.0
1228551	1228572	1229222	1229222	+	-	Varpa_1099	phytanoyL-CoA dioxygenase	20	37	1.0
1229262	1229271	1229663	1229722	+	-	Varpa_1100	alkylhydroperoxidase like protein	53	55	2.170639494357691E-5
1229813			1229787	-	-	predicted RNA	-	10	167	0.0
1233786	1233716	1229961	1229897	-	-	Varpa_1101	delta-1-pyrroline-5-carboxylate dehydrogenase	34	440	5.747335008712891E-298
1233829	1233829	1234449	1234454	+	-	Varpa_1102	XRE family transcriptional regulator	43	45	1.0
1234455	1234455	1235000	1235168	+	-	Varpa_1103	GCN5-like N-acetyltransferaser	38	29	1.0
1235169	1235169	1235666	1235797	+	-	Varpa_1104	hypothetical protein	13	11	1.0
1236802	1236725	1235679	1235679	-	-	Varpa_1105	NADH:flavin oxidoreductase/NADH oxidase	42	26	1.0
1237087	1237087	1241865	1241879	+	-	Varpa_1106	UDP-N-acetylmuramoyL-tripeptide--D-alanyL-D-alanine ligase	76	57	9.612922134893704E-10
1241880	1241880	1242851		+	-	Varpa_1107	hypothetical protein	85	83	7.305254661042226E-14
	1242848	1243921	1243943	+	-	Varpa_1108	aldose 1-epimerase	81	93	1.087166908379318E-9
1245199	1245191	1244271	1244243	-	-	Varpa_1109	smp-30/gluconolaconase/lre-like region-containing protein	100	57	2.3920611850615367E-40
1245321	1245322	1246095	1246101	+	-	Varpa_1110	short-chain dehydrogenase/reductase sdr	12	13	1.0
1247370	1247363	1246404	1246286	-	-	Varpa_1111	LysR family transcriptional regulator	20	22	1.0
1247499	1247509	1248963	1249026	+	-	Varpa_1112	aldehyde dehydrogenase	12	7	1.0
1249027	1249027	1249992	1249992	+	-	Varpa_1113	periplasmic binding protein/laci transcriptional regulator	108	38	1.2179069388182878E-101
1249993	1250081	1251151		+	-	Varpa_1114	sugar ABC transporter periplasmic sugar-binding protein	109	55	1.6047170668659307E-57
	1251148	1252713		+	-	Varpa_1115	ABC transporter	40	30	1.0
	1252700	1253908	1253912	+	-	Varpa_1116	inner-membrane translocator	26	21	1.0
1253913	1253913	1255436	1255436	+	-	Varpa_1117	ABC transporter	19	17	1.0
	1255585	1256619		+	-	Varpa_1118	inner-membrane translocator	6	7	1.0
	1256616	1257647	1257647	+	-	Varpa_1119	inner-membrane translocator	9	9	1.0
1257648	1257698	1259446	1259446	+	-	Varpa_1120	dihydroxy-acid dehydratase	14	18	1.0
1259447	1259565	1260509	1260512	+	-	Varpa_1121	dihydrodipicolinate synthetase	21	28	1.0
1261434	1261434	1260376	1260373	-	-	Varpa_1122	LysR family transcriptional regulator	13	12	1.0
	1261554	1262333	1262333	+	-	Varpa_1123	short-chain dehydrogenase/reductase sdr	11	7	1.0
1262613	1262612	1262358	1262316	-	-	Varpa_1124	hypothetical protein	58	68	0.008235691907497004
1263245	1263245	1262742	1262684	-	-	Varpa_1125	hypothetical protein	148	39	1.8060780592062723E-183
1263711	1263689	1263279	1263246	-	-	Varpa_1126	hypothetical protein	201	59	3.858961401286854E-164
1266409	1266409	1263842	1263841	-	-	Varpa_1127	cyanophycin synthetase	16	48	1.0
1268798	1268739	1266448	1266410	-	-	Varpa_1128	cyanophycin synthetase	18	60	6.452031659968083E-7
1268748	1268777	1271098		+	-	Varpa_1129	ABC transporter	23	32	1.0
	1271095	1271574	1271662	+	-	Varpa_1130	hypothetical protein	24	41	1.0
1272727	1272727	1271582	1271504	-	-	Varpa_1131	acyltransferase 3	21	53	0.01170898139406703
1273225	1273225	1272815	1272808	-	-	Varpa_1132	hypothetical protein	57	105	1.0
1273302	1273303	1274016	1274076	+	-	Varpa_1133	exsb protein	65	177	0.03095214601515462
1275797	1275797	1273998	1273979	-	-	Varpa_1134	ABC transporter	50	48	8.907503777991984E-15
	1276135	1275974		-	-	Varpa_1135	phosphonate degradation operons associated hdig domain-containing protein	4	5	1.0
	1276319	1277356		+	-	Varpa_1136	2-aminoethylphosphonate ABC transporter 1-aminoethylphosphonate-binding protein component	2	2	1.0
	1277356	1277649		+	-	Varpa_1137	hypothetical protein	3	3	1.0
	1277657	1278730		+	-	Varpa_1138	ABC transporter	2	2	1.0
	1278733	1280448		+	-	Varpa_1139	2-aminoethylphosphonate ABC transporter permease	0	0	1.0
1280526	1280743	1282011	1282100	+	-	Varpa_1140	major facilitator superfamily protein	24	20	1.0
1283389	1283389	1281959	1281824	-	-	Varpa_1141	GntR family transcriptional regulator	15	21	1.0
1283488	1283488	1283676		+	-	Varpa_1142	transmembrane protein	119	183	0.5098150651567808
	1283673	1284392	1284399	+	-	Varpa_1143	cytochrome c	91	251	0.003118154334986077
1284400	1284400	1285683	1285975	+	-	Varpa_1144	gluconate 2-dehydrogenase (acceptor)	101	229	0.042779678585027375
1287175	1287175	1285781	1285634	-	-	Varpa_1145	amidohydrolase	36	38	1.0
1289507	1289507	1287213	1287204	-	-	Varpa_1146	phosphocholine-specific phospholipase C	15	29	1.0
	1289715	1289515		-	-	Varpa_1147	hypothetical protein	1	6	1.0
	1292229	1289983		-	-	Varpa_1148	phosphocholine-specific phospholipase C	3	3	1.0
	1294484	1292253		-	-	Varpa_1149	phosphocholine-specific phospholipase C	3	3	1.0
	1294702	1294502		-	-	Varpa_1150	hypothetical protein	0	0	1.0
	1296842	1294752		-	-	Varpa_1151	hypothetical protein	0	0	1.0
1298017	1298013	1297114	1297044	-	-	Varpa_1152	5'-nucleotidase	38	66	0.7683391179007535
1298614	1298614	1298027	1298023	-	-	Varpa_1153	hypothetical protein	62	137	0.6914734380111581
1299881	1299866	1298628	1298615	-	-	Varpa_1154	general secretion pathway protein f	32	53	0.26013327301691563
	1301279	1299882	1299882	-	-	Varpa_1155	general secretory pathway protein e	57	101	0.2505133183346878
1303591	1303591	1301279		-	-	Varpa_1156	general secretion pathway protein d	153	161	1.4817000561963032E-4
1304410	1304403	1303594	1303592	-	-	Varpa_1157	general secretory pathway n transmembrane protein	21	30	1.0
	1304960	1304418	1304416	-	-	Varpa_1158	hypothetical protein	56	47	1.0553943237075095E-11
1306172	1306171	1304957		-	-	Varpa_1159	general secretion pathway l	65	76	1.3459332290101057E-8
	1307303	1306299	1306299	-	-	Varpa_1160	general secretion pathway protein k	10	23	1.0
	1308004	1307300		-	-	Varpa_1161	hypothetical protein	17	26	1.0
	1308387	1308004		-	-	Varpa_1162	general secretion pathway protein i	25	33	1.0
	1308860	1308384		-	-	Varpa_1163	general secretion pathway protein h	75	55	2.1748322686569236E-17
1309288	1309275	1308835		-	-	Varpa_1164	general secretion pathway protein g	448	256	1.1198005706183654E-66
1309325	1309325	1309954	1309954	+	-	Varpa_1165	hypothetical protein	110	80	4.307052664347284E-22
1311637	1311637	1310021	1309993	-	-	Varpa_1166	threonine dehydratase, biosynthetic	87	124	0.00674328278117723
1311684	1311685	1312815	1312818	+	-	Varpa_1167	hypothetical protein	14	16	1.0
1314132	1314121	1312901	1312901	-	-	Varpa_1168	porin	11	18	1.0
1313305			1313416	+	-	predicted RNA	antisense: Varpa_1168	151	112	1.1321965815912447E-13
1314429	1314451	1314900	1315201	+	-	Varpa_1169	osmc family protein	132	134	3.92432328553355E-9
1315543	1315543	1314914	1314904	-	-	Varpa_1170	ubiquinone biosynthesis protein	67	112	0.202704651449076
1315730	1315825	1317069	1317069	+	-	Varpa_1171	porin	29654	26065	1.0
1317070			1317122	+	-	predicted RNA	-	2672	1732	3.689964203742445E-43
1317209	1317263	1318243	1318245	+	-	Varpa_1172	binding-protein-dependent transport systems inner membrane component	40	26	1.0
1318246	1318246	1319532	1319563	+	-	Varpa_1173	amidohydrolase	109	71	1.0567640246430837E-42
1319564	1319564	1321147	1321147	+	-	Varpa_1174	family 5 extracellular solute-binding protein	927	687	4.197370532830407E-10
1321148	1321222	1322133	1322133	+	-	Varpa_1175	binding-protein-dependent transport systems inner membrane component	70	71	2.938906300488952E-10
1322134	1322156	1323226		+	-	Varpa_1176	oligopeptide/dipeptide ABC transporter ATPase	78	99	3.1550146204539524E-7
	1323223	1324254		+	-	Varpa_1177	oligopeptide/dipeptide ABC transporter ATPase	74	76	1.55681131166814E-11
	1324251	1326200	1326234	+	-	Varpa_1178	family 2 glycosyl transferase	9	21	1.0
1326235	1326235	1327215	1327215	+	-	Varpa_1179	extradiol ring-cleavage dioxygenase class iii protein subunit b	6	11	1.0
1328736	1328689	1327220	1327091	-	-	Varpa_1180	glucose-6-phosphate 1-dehydrogenase	224	209	3.4489702026203955E-5
1328834	1328846	1329856	1329856	+	-	Varpa_1181	family 1 extracellular solute-binding protein	233	52	0.0
1329865	1329865	1332141		+	-	Varpa_1182	binding-protein-dependent transport systems inner membrane component	24	13	1.0
	1332138	1333178	1333178	+	-	Varpa_1183	ABC transporter	78	63	1.6477836105852547E-19
1333179	1333191	1333853	1333858	+	-	Varpa_1184	HAD superfamily hydrolase	40	66	0.6934711196854481
1334480	1334473	1333799	1333701	-	-	Varpa_1185	lipocalin family protein	61	32	6.5358628787282036E-37
1334678	1334729	1335685	1335685	+	-	Varpa_1186	transaldolase	324	358	0.0014521942473990602
1335686	1335688	1337247	1337464	+	-	Varpa_1187	glucose-6-phosphate isomerase	181	256	0.05091940998399007
	1338316	1337252		-	-	Varpa_1188	4-hydroxythreonine-4-phosphate dehydrogenase	17	7	1.0
1339380	1339341	1338364	1338317	-	-	Varpa_1189	hypothetical protein	17	8	1.0
1339434	1339434	1340378	1340403	+	-	Varpa_1190	LysR family transcriptional regulator	17	16	1.0
1340476	1340568	1341878	1342016	+	-	Varpa_1191	family 1 extracellular solute-binding protein	65	29	3.416115774965426E-58
	1342035	1342892		+	-	Varpa_1192	binding-protein-dependent transport systems inner membrane component	12	2	1.0
	1342903	1343727		+	-	Varpa_1193	binding-protein-dependent transport systems inner membrane component	10	3	1.0
	1343746	1344786		+	-	Varpa_1194	ABC transporter	14	5	1.0
1344872	1344872	1346251		+	-	Varpa_1195	mannitol dehydrogenase domain	14	8	1.0
	1346248	1347039		+	-	Varpa_1196	short-chain dehydrogenase/reductase sdr	10	8	1.0
1347145	1347151	1347822	1347822	+	-	Varpa_1197	transaldolase	28	63	0.14766674754483264
1347823	1347842	1348789	1348789	+	-	Varpa_1198	pfkb domain-containing protein	39	72	0.9552557458743729
1348809	1348821	1349777	1349791	+	-	Varpa_1199	AraC family transcriptional regulator	115	118	1.4786406141835874E-14
1349792	1349801	1351270	1351294	+	-	Varpa_1200	xylulokinase	40	46	1.0
1353104	1353104	1351452	1351416	-	-	Varpa_1201	chaperonin groel	1386	924	4.70792319721531E-13
1353576	1353480	1353187	1353105	-	-	Varpa_1202	chaperonin cpn10	1404	1343	2.426994366804418E-6
	1353744	1354994		+	-	Varpa_1203	amidase, hydantoinase/carbamoylase family	8	9	1.0
	1355931	1354972		-	-	Varpa_1204	LysR family transcriptional regulator	4	4	1.0
1358867	1358857	1357268	1357197	-	-	Varpa_1207	phospholipase d/transphosphatidylase	19	26	1.0
1359044	1359044	1361131	1361131	+	-	Varpa_1208	tonb-dependent siderophore receptor	24	5	1.0
1361141	1361164	1362375		+	-	Varpa_1209	pepsy-associated tm helix domain-containing protein	31	16	1.0
	1362372	1362575	1362575	+	-	Varpa_1210	hypothetical protein	13	8	1.0
1362576	1362655	1364790	1364828	+	-	Varpa_1211	tonb-dependent receptor	20	17	1.0
1366135	1366000	1364816	1364614	-	-	Varpa_1212	s-adenosylmethionine synthetase	354	276	1.848745628173358E-8
1366179	1366179	1367114		+	-	Varpa_1213	lipid a biosynthesis acyltransferase	60	56	3.167729737453391E-11
	1367111	1367995	1367997	+	-	Varpa_1214	lipid a biosynthesis acyltransferase	49	43	1.0
1369068	1368985	1368074	1367951	-	-	Varpa_1215	alpha/beta hydrolase fold protein	164	96	6.132915678277789E-54
1369864	1369854	1369069	1369069	-	-	Varpa_1216	ribosome biogenesis GTP-binding protein ysxc	78	73	1.666732915516669E-11
1369883	1369898	1370572	1370608	+	-	Varpa_1217	cytochrome c class i	562	777	0.04147176730916425
1370613	1370689	1372860		+	-	Varpa_1218	resb family protein	27	36	1.0
	1372857	1374173	1374184	+	-	Varpa_1219	cytochrome c-type biogenesis protein ccsb	142	77	2.7290831392948826E-71
1374185	1374290	1375303	1375350	+	-	Varpa_1220	oxidoreductase molybdopterin binding protein	130	116	1.299898501592724E-21
1375351	1375351	1376010	1376177	+	-	Varpa_1221	ferric reductase domain-containing protein transmembrane component domain	34	33	1.0
	1377279	1376011	1375910	-	-	Varpa_1222	diaminopimelate decarboxylase	153	175	4.566306696205365E-7
1377557	1377548	1377279		-	-	Varpa_1223	hypothetical protein	314	352	6.720637628338475E-10
1377551	1377561	1377893	1378082	+	-	Varpa_1224	iron donor protein cyay	222	102	8.557431538089962E-54
1380319	1380315	1377904	1377903	-	-	Varpa_1225	penicillin-binding protein, 1a family	77	171	0.39030852374659847
1380529	1380555	1381634		+	-	Varpa_1226	type IV pilus assembly protein pilm	437	490	2.994236819794952E-4
	1381631	1382251	1382257	+	-	Varpa_1227	fimbrial assembly family protein	529	747	0.021673152586062255
1382258	1382258	1382935		+	-	Varpa_1228	pilus assembly protein pilo	229	335	0.008958611525892201
	1382932	1383471		+	-	Varpa_1229	pilus assembly protein pilp	452	665	0.24331780824761573
	1383468	1385609	1385626	+	-	Varpa_1230	type IV pilus secretin pilq	506	515	7.780567561591173E-5
1385633	1385633	1386181	1386181	+	-	Varpa_1231	shikimate kinase	66	235	5.633960222805268E-9
1386182	1386224	1387333		+	-	Varpa_1232	3-dehydroquinate synthase	92	93	1.0739953113202814E-14
	1387330	1388460		+	-	Varpa_1233	deoxyguanosinetriphosphate triphosphohydrolase	34	72	1.0
	1388457	1389713		+	-	Varpa_1234	major facilitator superfamily protein	14	18	1.0
	1389710	1390285		+	-	Varpa_1235	hypothetical protein	39	98	0.01673497014459659
	1390282	1391166	1391174	+	-	Varpa_1236	hypothetical protein	37	47	1.0
1391223	1391223	1391918	1391919	+	-	Varpa_1237	hypothetical protein	57	69	2.4166624273560007E-4
1392095	1392102	1396856	1396856	+	-	Varpa_1238	glutamate synthase (ferredoxin)	810	504	1.9915220975443077E-11
1396857	1397026	1398504	1398504	+	-	Varpa_1239	glutamate synthase, NADH/nadph, small subunit	801	573	1.4547729627041396E-10
1398505	1398570	1399430		+	-	Varpa_1240	ABC transporter	82	155	0.3796563793099138
	1399427	1400209	1400246	+	-	Varpa_1241	hypothetical protein	36	51	0.14173134718799926
1400247	1400247	1400741	1400741	+	-	Varpa_1242	mammalian cell entry related domain-containing protein	170	191	6.556305489461566E-10
1400742	1400768	1401514	1401688	+	-	Varpa_1243	vacj family lipoprotein	282	298	3.735439127432284E-9
1401689	1401689	1402348	1402363	+	-	Varpa_1244	toluene tolerance family protein	472	396	1.931450491040488E-8
1402364	1402364	1402639	1402651	+	-	Varpa_1245	sulfate transporter/antisigma-factor antagonist stas	245	297	5.283733257877269E-7
1402653	1402673	1403620		+	-	Varpa_1246	ABC transporter	40	125	1.1339513288811887E-4
	1403617	1404381	1404381	+	-	Varpa_1247	ABC transporter	15	38	1.0
1404382	1404401	1404643	1404643	+	-	Varpa_1248	bola family protein	123	123	1.0414525678893195E-6
1404681	1404683	1405972		+	-	Varpa_1249	UDP-N-acetylglucosamine 1-carboxyvinyltransferase	160	183	1.180893548379153E-5
	1405969	1406625		+	-	Varpa_1250	ATP phosphoribosyltransferase	170	195	3.317778105750536E-10
	1406622	1407992	1408007	+	-	Varpa_1251	histidinol dehydrogenase	128	136	5.87392765820443E-8
1408014			1408027	+	-	predicted RNA	-	154	199	1.0
1408028	1408030	1408863	1408863	+	-	Varpa_1252	hypothetical protein	168	147	5.1940190747719465E-23
1408868	1408869	1409240	1409247	+	-	Varpa_1253	hypothetical protein	153	156	7.113528294252915E-9
1409248	1409248	1409913		+	-	Varpa_1254	hypothetical protein	60	112	0.836620754151615
	1409906	1410988		+	-	Varpa_1255	histidinoL-phosphate aminotransferase	79	120	0.0011764748640031085
	1410985	1411593	1411593	+	-	Varpa_1256	imidazoleglyceroL-phosphate dehydratase	251	336	7.580311088728417E-4
1411594	1411613	1412272	1412272	+	-	Varpa_1257	imidazole glycerol phosphate synthase, glutamine amidotransferase subunit	125	220	0.31935469788081905
1412273			1412309	+	-	predicted RNA	-	311	769	0.0017949359703003597
1412310	1412336	1413079	1413108	+	-	Varpa_1258	phosphoribosylformimino-5-aminoimidazole carboxamide ribotide isomerase	408	754	1.0
1413109	1413109	1414281	1414375	+	-	Varpa_1259	smc domain-containing protein	55	94	0.03473627013901906
1415219	1415211	1414297	1414184	-	-	Varpa_1260	family 3 extracellular solute-binding protein	163	124	5.573339209034009E-33
1416593	1416527	1415220	1415220	-	-	Varpa_1261	sodium:dicarboxylate symporter	139	92	3.0343153301317446E-46
1416697	1416697	1417533	1417555	+	-	Varpa_1262	aldose 1-epimerase	68	87	5.919583858103383E-5
1417556	1417556	1418335	1418452	+	-	Varpa_1263	imidazoleglycerol phosphate synthase, cyclase subunit	157	159	4.038909021184618E-15
1418453	1418453	1418842		+	-	Varpa_1264	phosphoribosyL-amp cyclohydrolase	122	176	0.005259284735773668
	1418839	1419222	1419222	+	-	Varpa_1265	phosphoribosyL-ATP diphosphatase	124	190	0.02132045261435392
1419223	1419234	1419623		+	-	Varpa_1266	transmembrane protein	261	261	9.387265153605812E-15
	1419613	1419972	1420037	+	-	Varpa_1267	histidine triad (hit) protein	223	265	2.5321931036747894E-8
1420038	1420038	1420292	1420305	+	-	Varpa_1268	twiN-arginine translocation protein subunit TatA/E	767	645	7.5856770358790835E-16
1420306	1420306	1420764	1420789	+	-	Varpa_1269	twiN-arginine translocation protein subunit TatB	542	708	0.07688588956446114
1420790			1420833	+	-	predicted RNA	-	274	478	1.0
1420834	1420840	1421646	1421651	+	-	Varpa_1270	Sec-independent protein translocase subunit TatC	45	81	0.7271381088087842
1422939	1422924	1421764	1421686	-	-	Varpa_1271	htra2 peptidase	149	196	2.497845223018549E-4
	1423221	1424573		+	-	Varpa_1272	major facilitator superfamily protein	4	5	1.0
	1424570	1425343	1425370	+	-	Varpa_1273	hypothetical protein	103	138	3.586523771127619E-6
1425376	1425405	1426445	1426457	+	-	Varpa_1274	4-hydroxythreonine-4-phosphate dehydrogenase	37	55	0.05915375178585266
1426909	1426888	1426454	1426245	-	-	Varpa_1275	large conductance mechanosensitive channel protein	477	373	2.9966297504314953E-19
1429449	1429449	1426948	1426929	-	-	Varpa_1276	hypothetical protein	17	28	1.0
	1431580	1429607		-	-	Varpa_1277	yada domain-containing protein	6	7	1.0
	1432156	1432869		+	-	Varpa_1278	two component LuxR family transcriptional regulator	6	4	1.0
1433029	1433051	1433668	1433682	+	-	Varpa_1279	ubiquinoL-cytochrome c reductase, iron-sulfur subunit	784	986	0.09712811394839532
1433683	1433683	1435119	1435119	+	-	Varpa_1280	cytochrome b/b6 domain	590	341	2.927478030607798E-30
1435120	1435159	1435944	1435944	+	-	Varpa_1281	cytochrome c1	1036	446	2.6024326887559177E-41
1435945	1436040	1436651	1436684	+	-	Varpa_1282	glutathione s-transferase domain-containing protein	303	306	2.303875016684143E-9
1436685	1436685	1437251	1437296	+	-	Varpa_1283	stringent starvation protein b	213	199	4.864853311551633E-19
1437297			1437372	+	-	Varpa_R0013	Thr tRNA	70	61	2.030313766941402E-5
1438252	1438252	1437446	1437446	-	-	Varpa_1284	short-chain dehydrogenase/reductase sdr	31	14	1.0
1438580	1438582	1438848	1438871	+	-	Varpa_1285	hypothetical protein	195	229	9.974489758998701E-6
1438875	1438891	1439535		+	-	Varpa_1286	two component LuxR family transcriptional regulator	121	209	0.07605700730759395
	1439522	1440979	1440997	+	-	Varpa_1287	integral membrane sensor signal transduction histidine kinase	17	44	1.0
1441493			1441806	+	-	predicted RNA	-	307	601	1.0
	1443586	1441865	1441796	-	-	Varpa_1288	single-strandeD-DNA-specific exonuclease recj	21	22	1.0
1444545	1444545	1443583		-	-	Varpa_1289	hypothetical protein	17	23	1.0
1444547	1444691	1445947		+	-	Varpa_1290	lipoprotein releasing system, transmembrane protein, lolc/e family	53	91	0.024560721806359778
	1445940	1446617	1446754	+	-	Varpa_1291	lipoprotein releasing system, ATP-binding protein	42	67	0.397517264584563
1447541	1447541	1446744	1446618	-	-	Varpa_1292	ECF subfamily RNA polymerase sigma-24 subunit	29	31	1.0
1447565	1447596	1448189	1448503	+	-	Varpa_1293	endopeptidase clp	220	155	8.334861122677303E-35
1448621	1448601	1448215	1448017	-	-	Varpa_1294	endoribonuclease L-psp	73	38	2.0604879087171556E-33
1448779	1448792	1450375	1450375	+	-	Varpa_1295	family 5 extracellular solute-binding protein	63	11	0.0
1450388	1450391	1451647		+	-	Varpa_1296	cycloisomerase	53	16	3.182522748746733E-122
	1451647	1452609	1452609	+	-	Varpa_1297	binding-protein-dependent transport systems inner membrane component	18	9	1.0
1452610	1452619	1453452		+	-	Varpa_1298	binding-protein-dependent transport systems inner membrane component	18	11	1.0
	1453452	1454498	1454498	+	-	Varpa_1299	oligopeptide/dipeptide ABC transporter ATPase	24	15	1.0
1454499	1454656	1455642		+	-	Varpa_1300	oligopeptide/dipeptide ABC transporter ATPase	15	15	1.0
	1455639	1456964	1456974	+	-	Varpa_1301	alanine racemase domain-containing protein	40	31	1.0
1456975	1456975	1457892		+	-	Varpa_1302	RpiR transcriptional regulator	23	17	1.0
	1457889	1459367	1459414	+	-	Varpa_1303	N-acyL-D-amino-acid deacylase	27	28	1.0
1459554	1459549	1459364	1459277	-	-	Varpa_1304	hypothetical protein	10	21	1.0
1459783	1459784	1460566	1460848	+	-	Varpa_1305	hypothetical protein	119	211	0.8004162954452629
1462093	1462093	1460834	1460637	-	-	Varpa_1306	6-phosphogluconolactonase	226	142	3.316091302453798E-32
1463758	1463643	1462114	1462094	-	-	Varpa_1307	berberine/berberine domain-containing protein	277	149	1.0629410858083797E-48
1463880	1463881	1464444	1464593	+	-	Varpa_1308	shikimate kinase	130	51	1.554515926066675E-84
1465389	1465368	1464448	1464353	-	-	Varpa_1309	LysR family transcriptional regulator	18	9	1.0
1465514	1465514	1466416	1466424	+	-	Varpa_1310	family 3 extracellular solute-binding protein	21	8	1.0
	1466425	1467717		+	-	Varpa_1311	class V aminotransferase	6	4	1.0
	1467833	1468129		+	-	Varpa_1312	iron uptake protein	4	0	1.0
	1468155	1469834		+	-	Varpa_1313	pepsy domain-containing protein	8	1	1.0
	1469843	1470178		+	-	Varpa_1314	hypothetical protein	9	0	1.0
1471258	1471199	1470246	1470014	-	-	Varpa_1315	methyltransferase	51	58	8.171659295886653E-6
1471277	1471297	1471932	1472046	+	-	Varpa_1316	flavin reductase FMN-binding protein	61	57	1.9118317441669096E-8
1472503	1472473	1471913	1471801	-	-	Varpa_1317	hypothetical protein	37	68	1.0
	1473262	1472504	1472504	-	-	Varpa_1318	short-chain dehydrogenase/reductase sdr	66	263	2.921804003765417E-14
1475313	1475313	1473262		-	-	Varpa_1319	phenylacetic acid degradation protein paan	7	207	0.0
1475476			1475314	-	-	predicted RNA	-	1	289	0.0
	1476210	1475479	1475477	-	-	Varpa_1320	ABC transporter	11	226	0.0
	1478108	1476207		-	-	Varpa_1321	ABC transporter	8	130	0.0
1479312	1479133	1478105		-	-	Varpa_1322	inner-membrane translocator	5	124	0.0
1480505	1480461	1479313	1479313	-	-	Varpa_1323	extracellular ligand-binding receptor	72	1255	0.0
1481610	1481600	1480506	1480506	-	-	Varpa_1324	phenylacetate-CoA oxygenase/reductase subunit PaaK	11	975	0.0
	1482138	1481611	1481611	-	-	Varpa_1325	phenylacetate-CoA oxygenase subunit PaaJ	12	1102	0.0
1482914	1482914	1482135		-	-	Varpa_1326	phenylacetate-CoA oxygenase subunit PaaI	9	802	0.0
1483074			1482915	-	-	predicted RNA	-	13	1775	0.0
	1483387	1483088	1483075	-	-	Varpa_1327	phenylacetate-CoA oxygenase subunit PaaH	19	2278	0.0
1484418	1484391	1483384		-	-	Varpa_1328	phenylacetate-CoA oxygenase subunit PaaG	14	2059	0.0
1485729	1485729	1484419	1484419	-	-	Varpa_1329	phenylacetate-CoA ligase	9	1129	0.0
1486207	1486205	1485753	1485730	-	-	Varpa_1330	phenylacetic acid degradation protein paad	6	794	0.0
1487062	1487011	1486208	1486208	-	-	Varpa_1331	enoyL-CoA hydratase/isomerase	4	576	0.0
1487108	1487163	1487765	1487765	+	-	Varpa_1332	phenylacetic acid degradation protein paay	1	286	0.0
1487766	1487849	1488499	1488852	+	-	Varpa_1333	TetR family transcriptional regulator	14	295	0.0
1489356	1489356	1488481	1488481	-	-	Varpa_1334	short-chain dehydrogenase/reductase sdr	13	4	1.0
1489412	1489438	1490028	1490103	+	-	Varpa_1335	TetR family transcriptional regulator	52	35	1.2719958806299662E-17
	1491049	1490012	1489853	-	-	Varpa_1336	von willebrand factor type a	171	120	5.618065868843647E-40
	1492044	1491046		-	-	Varpa_1337	hypothetical protein	178	166	8.448969208001598E-12
1493052	1493050	1492025		-	-	Varpa_1338	sigma 54 interacting domain-containing protein	310	319	3.9638536390952623E-4
1493066			1493053	-	-	predicted RNA	-	357	300	5.355131986240494E-6
1494095	1494082	1493075	1493067	-	-	Varpa_1339	peptidase s1 and s6 chymotrypsin/hap	325	271	1.6086398438639676E-7
1494171	1494171	1495031	1495161	+	-	Varpa_1340	tatD-related deoxyribonuclease	47	68	0.021837642439078847
1495162	1495162	1495620	1495651	+	-	Varpa_1341	hypothetical protein	2262	2288	8.375144989317838E-5
1495704	1495705	1496232	1496232	+	-	Varpa_1342	hypothetical protein	63	68	7.239808142220365E-5
1496233	1496237	1497019		+	-	Varpa_1343	hypothetical protein	79	63	8.629218301003031E-17
	1497016	1498812	1498865	+	-	Varpa_1344	type II secretion system protein e	136	283	1.0
1498873	1498921	1499409	1499423	+	-	Varpa_1345	hypothetical protein	92	105	6.1336794370050975E-6
1499426	1499426	1500937	1500937	+	-	Varpa_1346	hypothetical protein	66	94	0.0014521942473990602
1502116	1502008	1501082	1500992	-	-	Varpa_1347	LysR family transcriptional regulator	10	11	1.0
1502100	1502106	1503083	1503085	+	-	Varpa_1348	hypothetical protein	41	105	0.16982675798887903
1503095	1503097	1504710	1504731	+	-	Varpa_1349	gamma-glutamyltransferase	65	83	9.250390471015546E-7
1504732	1504732	1505697	1505697	+	-	Varpa_1350	hypothetical protein	22	40	1.0
1505698	1505709	1506503	1506532	+	-	Varpa_1351	short-chain dehydrogenase/reductase sdr	178	136	1.3904770296631542E-31
1506533	1506533	1508326	1508349	+	-	Varpa_1352	glycosyl transferase family protein	38	28	1.0
1509180	1509166	1508357	1508192	-	-	Varpa_1353	hypothetical protein	66	73	3.715196975856842E-7
	1510436	1509195	1509195	-	-	Varpa_1354	methyltransferase domain-containing protein	13	30	1.0
1511369	1511353	1510433		-	-	Varpa_1355	NAD-dependent epimerase/dehydratase	25	38	1.0
1512128	1512115	1511462	1511397	-	-	Varpa_1356	hypothetical protein	24	31	1.0
1513041	1513041	1512133	1512129	-	-	Varpa_1357	hypothetical protein	9	9	1.0
1513138	1513149	1514135	1514135	+	-	Varpa_1358	alcohol dehydrogenase zinc-binding domain-containing protein	301	207	4.873684946398437E-27
1514136	1514267	1514665	1514847	+	-	Varpa_1359	response regulator receiver protein	138	77	3.1520281839362817E-35
1514848	1514848	1515846	1515978	+	-	Varpa_1360	bile acid:sodium symporter	5	11	1.0
1518194	1518170	1516512	1516469	-	-	Varpa_1361	na/pi-cotransporter ii-like protein	25	32	1.0
	1519091	1518234	1518196	-	-	Varpa_1362	metallophosphoesterase	9	13	1.0
	1520149	1519088		-	-	Varpa_1363	ABC transporter	14	15	1.0
	1520939	1520139		-	-	Varpa_1364	binding-protein-dependent transport systems inner membrane component	6	5	1.0
	1521773	1520952		-	-	Varpa_1365	binding-protein-dependent transport systems inner membrane component	7	5	1.0
1522799	1522799	1521786	1521774	-	-	Varpa_1366	family 1 extracellular solute-binding protein	27	13	1.0
	1523853	1522843		-	-	Varpa_1367	LacI family transcriptional regulator	3	2	1.0
	1524532	1524014	1524012	-	-	Varpa_1368	lipoprotein signal peptidase	38	31	1.0
1527381	1527381	1524532		-	-	Varpa_1369	isoleucyL-tRNA synthetase	106	90	1.8433797575398825E-8
1527483			1527438	-	-	predicted RNA	-	118	247	0.15177380821343478
1528613	1528554	1527505	1527484	-	-	Varpa_1370	riboflavin biosynthesis protein ribf	137	145	6.715801908019434E-9
1528653	1528722	1529282	1529541	+	-	Varpa_1371	hnh endonuclease	762	357	2.5960463190632725E-67
1530079	1530079	1529291	1529175	-	-	Varpa_1372	enoyL-CoA hydratase/isomerase	114	43	1.2086579346465082E-89
1531524	1531454	1530090	1530080	-	-	Varpa_1373	hypothetical protein	121	55	1.7437109848371624E-90
1531536			1531525	-	-	predicted RNA	-	195	168	0.002889741475817723
1532688	1532652	1531537	1531537	-	-	Varpa_1374	acyL-CoA dehydrogenase domain-containing protein	397	281	1.8152650623082323E-10
1533910	1533870	1532689	1532689	-	-	Varpa_1375	acyL-CoA dehydrogenase domain-containing protein	423	277	1.2247968260311185E-13
1534102	1534102	1534698	1534735	+	-	Varpa_1376	phosphoribosylglycinamide formyltransferase	34	38	1.0
1534736	1534736	1535068	1535239	+	-	Varpa_1377	hypothetical protein	169	460	0.0047154708494522
1535398	1535322	1535089	1535061	-	-	Varpa_1378	hypothetical protein	65	57	3.426481497667072E-8
1535240			1535258	+	-	predicted RNA	antisense: Varpa_1378	73	253	4.1136106004444615E-14
1535259	1535377	1537230	1537258	+	-	Varpa_1379	peptidase m48 ste24p	42	45	1.0
1537259	1537259	1538530	1538634	+	-	Varpa_1380	fmu (sun) domain-containing protein	49	58	1.0739852526548014E-6
1538639	1538663	1539877	1539916	+	-	Varpa_1381	fatty acid desaturase	484	709	0.30489425740109644
1540210	1540199	1540026	1539996	-	-	Varpa_1382	50S ribosomal protein L33	1709	774	1.393744131210657E-107
1540444	1540444	1540211	1540211	-	-	Varpa_1383	50S ribosomal protein L28	1445	726	3.799042481959365E-56
1541634	1541586	1540627	1540445	-	-	Varpa_1384	thioredoxin reductase	335	243	1.1734247317892707E-21
1541639	1541768	1542442	1542536	+	-	Varpa_1385	Crp/Fnr family transcriptional regulator	447	418	2.7608615764915556E-5
1542537	1542537	1544960	1545098	+	-	Varpa_1386	cell division protein ftsk/spoiiie	113	158	0.05367743838347232
1545099			1545113	+	-	predicted RNA	-	112	246	0.0012877837616396143
1545114	1545114	1545746	1545759	+	-	Varpa_1387	outer membrane lipoprotein carrier protein lola	249	344	0.0014329927869644926
1545767	1545767	1547059	1547104	+	-	Varpa_1388	aaa ATPase central domain-containing protein	56	142	0.05559697974037293
1547199	1547302	1548231	1548231	+	-	Varpa_1389	inner-membrane translocator	161	124	3.264858772186662E-32
1548232	1548242	1549450	1549450	+	-	Varpa_1390	inner-membrane translocator	352	119	3.472777936117161E-180
1549451	1549468	1550250	1550250	+	-	Varpa_1391	ABC transporter	602	283	2.5093863013447455E-70
1550251	1550267	1551031	1551153	+	-	Varpa_1392	ABC transporter	530	319	2.0941000555073087E-26
1552117	1552111	1551137	1551033	-	-	Varpa_1393	hypothetical protein	169	101	3.610344360753079E-55
1553259	1553230	1552166	1552145	-	-	Varpa_1394	oxidoreductase fad/NAD(P)-binding domain-containing protein	79	66	3.586044523490624E-18
1553287	1553287	1554219	1554219	+	-	Varpa_1395	trka-n domain-containing protein	38	20	1.0
1555028	1554961	1554314	1554311	-	-	Varpa_1396	hypothetical protein	74	88	4.4341958004018875E-5
1555113			1555029	-	-	Varpa_R0014	Leu tRNA	74	162	0.14004970061470018
1555156	1555156	1556058	1556114	+	-	Varpa_1397	cysteine synthase b	215	160	7.992967130513203E-27
1556123	1556124	1556702		+	-	Varpa_1398	nudix hydrolase	174	178	8.724923763373023E-14
	1556692	1556919	1556930	+	-	Varpa_1399	sira-like domain-containing protein	162	103	2.3536289659576178E-23
1557885	1557878	1556988	1556953	-	-	Varpa_1400	utp-glucose-1-phosphate uridylyltransferase	531	957	1.0
1557921			1557886	-	-	predicted RNA	-	247	492	0.3887708350685091
1560898	1560858	1557979	1557922	-	-	Varpa_1401	valyL-tRNA synthetase	104	75	6.27501395808775E-25
1560975	1560975	1561757		+	-	Varpa_1402	hypothetical protein	23	64	1.9145467136314956E-4
	1561757	1562599	1562608	+	-	Varpa_1403	procollagen-proline dioxygenase	173	200	4.254325016875935E-6
1562611	1562613	1563527		+	-	Varpa_1404	alpha/beta hydrolase fold protein	56	124	1.0
	1563524	1564399	1564435	+	-	Varpa_1405	7-cyano-7-deazaguanine reductase	88	175	1.0
1564440	1564518	1565423	1565432	+	-	Varpa_1406	short-chain dehydrogenase/reductase sdr	24	27	1.0
1565511	1565511	1566404	1566478	+	-	Varpa_1407	LysR family transcriptional regulator	28	36	1.0
1568010	1568010	1566649	1566639	-	-	Varpa_1408	mmge/prpd family protein	26	27	1.0
1569300	1569190	1568024	1568011	-	-	Varpa_1409	acyL-CoA dehydrogenase domain-containing protein	20	39	1.0
1570139	1570139	1569354	1569354	-	-	Varpa_1410	citrate synthase	30	35	1.0
1570246	1570246	1572576	1572576	+	-	Varpa_1411	acyL-CoA dehydrogenase domain-containing protein	6	9	1.0
1572577	1572621	1573616	1573619	+	-	Varpa_1412	hypothetical protein	8	9	1.0
	1573620	1575119		+	-	Varpa_1413	AMP-dependent synthetase and ligase	5	5	1.0
1575209	1575217	1575396	1575482	+	-	Varpa_1414	hypothetical protein	544	257	4.842663169752543E-61
1575483			1575571	+	-	predicted RNA	-	347	263	1.989446186055885E-14
1575572	1575593	1576270	1576403	+	-	Varpa_1415	hypothetical protein	298	435	0.5685006462621763
1577469	1577469	1576216	1576216	-	-	Varpa_1416	DNA topoisomerase, type I	31	12	1.0
1577580	1577581	1578627	1578711	+	-	Varpa_1417	purine nucleoside permease	57	41	4.6371112415959576E-20
1578712	1578712	1580010	1580011	+	-	Varpa_1418	aspartate carbamoyltransferase	31	19	1.0
1580712	1580702	1580022	1579980	-	-	Varpa_1419	hypothetical protein	5	12	1.0
1582021	1581957	1580713	1580713	-	-	Varpa_1420	DNA-directed DNA polymerase	28	56	1.0
1582648	1582648	1582022	1582022	-	-	Varpa_1421	peptidoglycan peptidase	23	18	1.0
1582701	1582701	1583264	1583453	+	-	Varpa_1422	hypothetical protein	285	157	5.178501041607615E-63
	1584275	1583268	1583268	-	-	Varpa_1423	hypothetical protein	15	16	1.0
1585211	1585192	1584272		-	-	Varpa_1424	LysR family transcriptional regulator	23	22	1.0
	1585326	1588094		+	-	Varpa_1425	tannase and feruloyl esterase	5	5	1.0
	1588091	1589443	1589464	+	-	Varpa_1426	hypothetical protein	20	19	1.0
1589465	1589474	1590457	1590457	+	-	Varpa_1427	hypothetical protein	28	29	1.0
1590749	1590749	1591828	1591848	+	-	Varpa_1428	transposase is116/is110/is902 family protein	58	50	8.723724735600285E-14
1593043	1592954	1592241	1592213	-	-	Varpa_1429	GntR family transcriptional regulator	23	26	1.0
	1593197	1594282		+	-	Varpa_1430	porin	5	1	1.0
	1594303	1597119		+	-	Varpa_1431	alpha-L-fucosidase	5	2	1.0
	1597132	1597893		+	-	Varpa_1432	short-chain dehydrogenase/reductase sdr	4	4	1.0
1597917	1597919	1598794	1598794	+	-	Varpa_1433	amidohydrolase 2	29	26	1.0
1598795	1598805	1600316	1600316	+	-	Varpa_1434	ABC transporter	22	30	1.0
1600317	1600333	1601364	1601364	+	-	Varpa_1435	inner-membrane translocator	37	36	1.0
1601401	1601410	1602363	1602365	+	-	Varpa_1436	periplasmic binding protein/laci transcriptional regulator	204	105	1.5894228281734965E-80
1602391	1602391	1603671	1603684	+	-	Varpa_1437	mandelate racemase/muconate lactonizing protein	51	34	9.079497430102648E-24
1603704	1603704	1604483	1604483	+	-	Varpa_1438	short-chain dehydrogenase/reductase sdr	49	47	1.0
1604484	1604533	1604862	1604969	+	-	Varpa_1439	hypothetical protein	46	47	1.0
1605625	1605625	1604912	1604912	-	-	Varpa_1440	hypothetical protein	22	28	1.0
1607267	1607267	1605933	1605853	-	-	Varpa_1441	metabolite/h+ symporter, major facilitator superfamily (mfs)	31	37	1.0
1608588	1608575	1607418	1607399	-	-	Varpa_1442	L-lactate dehydrogenase (cytochrome)	55	97	0.08706590688813243
1609634	1609623	1608739	1608725	-	-	Varpa_1443	LysR family transcriptional regulator	31	33	1.0
1609671	1609771	1611432	1611614	+	-	Varpa_1444	L-lactate transport protein	77	42	5.669300213763162E-55
1612021	1612021	1611410	1611373	-	-	Varpa_1445	TetR family transcriptional regulator	8	13	1.0
1612096	1612109	1612534	1612600	+	-	Varpa_1446	hypothetical protein	203	146	1.0544496339730776E-24
1612601	1612601	1613044	1613119	+	-	Varpa_1447	cyanate lyase	89	52	3.3020095533326297E-28
1613874	1613830	1613081	1613081	-	-	Varpa_1448	short-chain dehydrogenase/reductase sdr	33	22	1.0
1615269	1615298	1615627	1615627	+	-	Varpa_1450	hypothetical protein	27	25	1.0
1616055	1616054	1615635	1615351	-	-	Varpa_1451	hypothetical protein	509	331	1.7361921773536596E-41
1616516	1616516	1616151	1616056	-	-	Varpa_1452	glutaredoxin	33	22	1.0
1616663	1616676	1617077	1617141	+	-	Varpa_1453	hypothetical protein	9	25	1.0
1617142	1617142	1617684	1617849	+	-	Varpa_1454	nucleoside 2-deoxyribosyltransferase	139	282	1.0
1618284	1618268	1617678	1617678	-	-	Varpa_1455	nadph-dependent fmn reductase	21	38	1.0
1618631	1618620	1618285	1618285	-	-	Varpa_1456	hypothetical protein	22	43	1.0
1621085	1621020	1618783	1618739	-	-	Varpa_1457	isocitrate dehydrogenase, NADP-dependent	378	300	3.2746286549333434E-7
1621851	1621815	1621171	1621170	-	-	Varpa_1458	ABC transporter	46	27	1.0
1623165	1623165	1621852	1621852	-	-	Varpa_1459	major facilitator superfamily protein	42	16	1.0
1623913	1623913	1623233	1623166	-	-	Varpa_1460	GntR family transcriptional regulator	111	33	3.6384063614239053E-146
1624945	1624945	1624025	1623983	-	-	Varpa_1461	hypothetical protein	60	33	5.5140258052430883E-36
1626501	1626496	1625033	1624946	-	-	Varpa_1462	hypothetical protein	15	24	1.0
1628794	1628787	1626550	1626525	-	-	Varpa_1463	penicillin-binding protein 1c	26	28	1.0
1628940	1629049	1629252	1629430	+	-	Varpa_1464	hypothetical protein	454	284	1.95788603975051E-33
1629942	1629942	1629316	1629316	-	-	Varpa_1465	lysine exporter protein LysE/YggA	106	76	6.900841421425229E-22
1630479	1630398	1629997	1629958	-	-	Varpa_1466	hypothetical protein	153	206	9.281517905615787E-5
1630775	1630775	1630497	1630482	-	-	Varpa_1467	hypothetical protein	228	214	9.5558060837876E-12
1631411	1631313	1630810	1630776	-	-	Varpa_1468	GCN5-like N-acetyltransferaser	26	26	1.0
	1632761	1631412	1631412	-	-	Varpa_1469	amidase	12	31	1.0
1633492	1633474	1632761		-	-	Varpa_1470	hypothetical protein	17	42	1.0
1634803	1634803	1633493	1633493	-	-	Varpa_1471	major facilitator superfamily protein	9	19	1.0
1635661	1635531	1634851	1634804	-	-	Varpa_1472	hypothetical protein	4	8	1.0
1636593	1636593	1635676	1635662	-	-	Varpa_1473	LysR family transcriptional regulator	43	35	1.0
1636986	1636971	1636678	1636678	-	-	Varpa_1474	ycii-like protein	8	9	1.0
	1637983	1637009		-	-	Varpa_1475	extra-cytoplasmic solute receptor	7	6	1.0
	1638964	1638059		-	-	Varpa_1476	smp-30/gluconolaconase/lre-like region-containing protein	6	6	1.0
1640097	1639980	1639108	1639108	-	-	Varpa_1477	beta-lactamase	20	18	1.0
1640529	1640529	1640098	1640098	-	-	Varpa_1478	GCN5-like N-acetyltransferaser	185	100	3.0330406802473246E-41
1640924	1640924	1640556	1640530	-	-	Varpa_1479	hypothetical protein	325	191	5.8938087298421395E-46
1641436	1641420	1641031	1640925	-	-	Varpa_1480	glyoxalase/bleomycin resistance protein/dioxygenase	68	98	0.1842204120192249
1642178	1642081	1641437	1641437	-	-	Varpa_1481	hypothetical protein	111	235	1.0
1648207	1648205	1642179	1642179	-	-	Varpa_1482	alpha-2-macroglobulin domain-containing protein	146	166	0.003196561188649022
1648349	1648388	1649530	1649605	+	-	Varpa_1483	hypothetical protein	8	8	1.0
1650327	1650302	1649538	1649475	-	-	Varpa_1484	G-D-S-L family lipolytic protein	50	176	3.887857787430093E-8
1651101	1651101	1650334	1650334	-	-	Varpa_1485	anti-sigma k factor rska	92	89	5.180209015570123E-12
1651702	1651702	1651109	1651102	-	-	Varpa_1486	ECF subfamily RNA polymerase sigma-24 subunit	86	136	0.029050810644214862
1651840	1651851	1652390	1652390	+	-	Varpa_1487	hypothetical protein	52	65	0.01058823033660335
1652391	1652404	1653714	1653722	+	-	Varpa_1488	hypothetical protein	16	24	1.0
	1655431	1654499	1654479	-	-	Varpa_1490	integrase catalytic subunit	182	383	0.39878297576630545
1655803	1655781	1655389		-	-	Varpa_1491	transposase is3/is911 family protein	240	270	1.2390721698250007E-10
	1657925	1659472		+	-	Varpa_1492	hypothetical protein	4	3	1.0
	1660756	1660965		+	-	Varpa_1495	hypothetical protein	2	4	1.0
	1663185	1661746		-	-	Varpa_1497	NodT family RND efflux system outer membrane lipoprotein	4	7	1.0
	1666364	1663185		-	-	Varpa_1498	transporter, hydrophobe/amphiphile efflux-1 (hae1) family	4	5	1.0
1667608	1667600	1666374	1666365	-	-	Varpa_1499	RND family efflux transporter mfp subunit	9	8	1.0
1669268	1669262	1667784	1667784	-	-	Varpa_1500	rhomboid family protein	22	21	1.0
1670749	1670700	1669303	1669275	-	-	Varpa_1501	argininosuccinate lyase	175	149	6.372784643015852E-16
1670723	1670723	1671835		+	-	Varpa_1502	integral membrane sensor signal transduction histidine kinase	65	60	3.943507601615111E-14
	1671832	1672578		+	-	Varpa_1503	LytTR family two component transcriptional regulator	70	87	3.0623421849437646E-5
	1672575	1673858	1673939	+	-	Varpa_1504	hypothetical protein	43	44	1.0
1674377	1674377	1673865	1673727	-	-	Varpa_1505	HxlR family transcriptional regulator	42	31	1.0
1674445	1674445	1674867		+	-	Varpa_1506	hypothetical protein	12	6	1.0
	1676042	1674831		-	-	Varpa_1507	major facilitator superfamily protein	5	4	1.0
1676649	1676649	1676101	1676095	-	-	Varpa_1508	phosphinothricin acetyltransferase	31	15	1.0
1676674	1676674	1677612	1677723	+	-	Varpa_1509	LysR family transcriptional regulator	9	18	1.0
	1678840	1677596		-	-	Varpa_1510	major facilitator superfamily protein	2	4	1.0
1679591	1679569	1679042	1678937	-	-	Varpa_1511	hypothetical protein	41	57	0.06349114362756826
1682477	1682435	1679592	1679592	-	-	Varpa_1512	phosphoenolpyruvate carboxylase	134	165	0.0011927512306311868
1682519	1682519	1683445	1683461	+	-	Varpa_1513	porphobilinogen deaminase	107	145	2.995418960453105E-5
1683462	1683462	1684244		+	-	Varpa_1514	uroporphyrinogen iii synthase hem4	48	83	0.5037782971397408
	1684241	1685341	1685341	+	-	Varpa_1515	hypothetical protein	84	161	1.0
1685342	1685349	1686632	1686654	+	-	Varpa_1516	hemy domain-containing protein	43	153	9.780338920949012E-10
	1688192	1686645		-	-	Varpa_1517	major facilitator superfamily protein	5	3	1.0
	1688302	1689168		+	-	Varpa_1518	LysR family transcriptional regulator	6	5	1.0
1693041	1692504	1689217	1689201	-	-	Varpa_1519	ribonuclease, rne/rng family	153	76	4.032394794721634E-35
1693046	1693051	1694148		+	-	Varpa_1520	RluA family pseudouridine synthase	56	76	6.486275130976079E-5
	1694141	1694815	1694825	+	-	Varpa_1521	HAD superfamily hydrolase	59	107	0.7873391303198479
1694826	1694826	1695194	1695194	+	-	Varpa_1522	rieske (2fe-2S) iron-sulfur domain	67	112	1.0
1695195	1695198	1696229	1696492	+	-	Varpa_1523	peptidase s49	265	261	6.08215480050597E-5
1697394	1697394	1696246	1696246	-	-	Varpa_1524	major facilitator superfamily protein	4	17	1.0
	1698158	1697397	1697395	-	-	Varpa_1525	uroporphyrin-iii c/tetrapyrrole (corrin/porphyrin) methyltransferase	42	61	0.060346298693572414
1698736	1698736	1698155		-	-	Varpa_1526	maf protein	75	58	1.5332528263458015E-14
1698820	1698820	1699377	1699445	+	-	Varpa_1527	hypothetical protein	304	429	0.021613963629986348
1699446			1699510	+	-	predicted RNA	-	932	1865	0.7574617653542083
1699511	1699542	1699724	1699724	+	-	Varpa_1528	50S ribosomal protein L32	1842	2474	0.00930977612730129
1699725			1699738	+	-	predicted RNA	-	865	1055	0.023205886316685503
1699739	1699852	1700883		+	-	Varpa_1529	fatty acid/phospholipid synthesis protein plsx	80	192	0.15838770300686975
	1700883	1701860	1701910	+	-	Varpa_1530	3-oxoacyL-(acyL-carrier-protein) synthase iii	117	192	0.24144910551475512
1701911	1701911	1702864		+	-	Varpa_1531	malonyl CoA-acyl carrier protein transacylase	185	251	0.008316836199050165
	1702865	1703635	1703734	+	-	Varpa_1532	3-oxoacyL-(acyL-carrier-protein) reductase	306	433	0.229597253562366
1703735	1703735	1703974	1704068	+	-	Varpa_1533	acyl carrier protein	1476	2610	1.0
1704070	1704071	1705315	1705315	+	-	Varpa_1534	3-oxoacyL-(acyL-carrier-protein) synthase 2	482	512	0.00261372654383805
1705316	1705329	1705811	1705811	+	-	Varpa_1535	hypothetical protein	109	149	7.363114851373906E-4
1705812	1705822	1706496	1706496	+	-	Varpa_1536	ECF subfamily RNA polymerase sigma-24 subunit	96	156	0.01091968247486364
1706497	1706514	1707179	1707201	+	-	Varpa_1537	anti sigma-e protein rsea family protein	359	292	2.3381269274363396E-17
1707203	1707203	1708276	1708382	+	-	Varpa_1538	sigma e regulatory protein, mucb/rseb	146	153	1.5567344162385024E-8
1708383	1708383	1709867	1709867	+	-	Varpa_1539	protease do	524	302	4.141987939256242E-28
1710354	1710390	1712201	1712208	+	-	Varpa_1540	GTP-binding protein lepa	69	93	0.0016030990110351075
1712209	1712209	1713174	1713208	+	-	Varpa_1541	signal peptidase i	72	89	8.104524708550419E-7
1713209	1713209	1713577	1713594	+	-	Varpa_1542	transmembrane protein	187	214	3.390551956720365E-8
1713595	1713595	1714281	1714281	+	-	Varpa_1543	ribonuclease iii	103	192	0.3013540820238801
1714282	1714289	1715257	1715258	+	-	Varpa_1544	GTP-binding protein era	105	178	0.4253846183768345
1715259	1715259	1716032		+	-	Varpa_1545	DNA repair protein reco	25	55	0.19903848853619696
	1716029	1716817		+	-	Varpa_1546	pyridoxal phosphate biosynthetic protein pdxj	149	143	9.494076009184158E-18
	1716814	1717224		+	-	Varpa_1547	holo-acyL-carrier-protein synthase	58	122	0.5568369521266419
	1717221	1718333	1718388	+	-	Varpa_1548	glycoside hydrolase family protein	33	62	1.0
1720236	1720221	1718323	1718263	-	-	Varpa_1549	family 2 glycosyl transferase	30	53	0.09564241008043396
	1720806	1720276	1720276	-	-	Varpa_1550	hypothetical protein	21	45	1.0
1722065	1722065	1720803		-	-	Varpa_1551	molecular chaperone, hsp70 class	25	44	1.0
1722152	1722158	1723492	1723668	+	-	Varpa_1552	hypothetical protein	105	96	5.0738380486485116E-20
	1725318	1723483	1723446	-	-	Varpa_1553	hypothetical protein	18	43	1.0
1726109	1726109	1725315		-	-	Varpa_1554	type 12 methyltransferase	103	108	1.4948571875867752E-11
1727696	1727685	1726123	1726110	-	-	Varpa_1555	lysyL-tRNA synthetase	120	126	1.4442016714416924E-8
1728456	1728456	1727809	1727732	-	-	Varpa_1556	peptidase s16 lon domain-containing protein	34	48	1.0
1728506	1728507	1729067	1729087	+	-	Varpa_1557	hypothetical protein	44	41	1.0
1730066	1730036	1729164	1729128	-	-	Varpa_1558	acetyL-CoA carboxylase, carboxyl transferase subunit beta	598	522	2.8468523029691894E-10
	1730946	1730101	1730076	-	-	Varpa_1559	tryptophan synthase subunit alpha	86	84	1.5998408797951307E-12
1732232	1732232	1730946		-	-	Varpa_1560	tryptophan synthase subunit beta	74	96	1.3567187424739796E-6
	1732982	1732281	1732233	-	-	Varpa_1561	phosphoribosylanthranilate isomerase	119	176	3.750624838008567E-4
1733826	1733800	1732979		-	-	Varpa_1562	tRNA pseudouridine synthase a	74	132	0.12393878859761606
1736613	1736602	1733828	1733828	-	-	Varpa_1563	fimv n-terminal domain	664	540	1.8433797575398825E-8
1737911	1737911	1736769	1736618	-	-	Varpa_1564	aspartate-semialdehyde dehydrogenase	300	172	2.4136251103570663E-41
1737945			1737912	-	-	predicted RNA	-	278	364	0.07565054458698425
1739092	1739090	1738002	1737946	-	-	Varpa_1565	3-isopropylmalate dehydrogenase	305	237	1.4119305763449125E-10
1739130			1739093	-	-	predicted RNA	-	493	308	8.044126892643465E-21
1739795	1739781	1739131	1739131	-	-	Varpa_1566	3-isopropylmalate dehydratase, small subunit	307	192	5.099831640193507E-53
1741221	1741217	1739796	1739796	-	-	Varpa_1567	3-isopropylmalate dehydratase, large subunit	256	154	1.8711618480894297E-38
1742219	1742219	1741257	1741225	-	-	Varpa_1568	LysR family transcriptional regulator	22	32	1.0
1743706	1743706	1742396	1742371	-	-	Varpa_1569	citrate synthase i	1184	693	1.0273681165273796E-16
1744071	1744045	1743731	1743707	-	-	Varpa_1570	hypothetical protein	845	720	1.7835135379760675E-16
1744820	1744773	1744072	1744072	-	-	Varpa_1571	succinate dehydrogenase and fumarate reductase iron-sulfur protein	873	697	7.7699398987603E-14
1746644	1746629	1744821	1744821	-	-	Varpa_1572	succinate dehydrogenase, flavoprotein subunit	665	499	1.689299197546991E-9
1747018	1747010	1746645	1746645	-	-	Varpa_1573	succinate dehydrogenase, hydrophobic membrane anchor protein	378	251	1.3766376915123427E-40
1747473	1747469	1747023	1747023	-	-	Varpa_1574	succinate dehydrogenase, cytochrome b556 subunit	197	410	1.0
1747497			1747474	-	-	predicted RNA	-	98	208	0.006309872829998022
1748477	1748465	1747698	1747498	-	-	Varpa_1575	GntR family transcriptional regulator	74	75	3.833059619516108E-9
1748571	1748649	1749635	1749654	+	-	Varpa_1576	malate dehydrogenase	1438	715	1.3832197565953855E-22
1749655	1749655	1750434		+	-	Varpa_1577	trans-aconitate 2-methyltransferase	371	210	3.68529595142549E-43
	1750431	1751513	1751513	+	-	Varpa_1578	hpch/hpai aldolase	142	94	8.261404613779439E-44
1751514	1751552	1752112	1752112	+	-	Varpa_1579	hypothetical protein	1287	470	5.418076301248186E-62
1752121	1752188	1754770	1754785	+	-	Varpa_1580	aconitate hydratase 2	514	330	1.423949052540801E-13
1755697	1755697	1754840	1754837	-	-	Varpa_1581	hypothetical protein	32	66	0.7096873907757432
1757041	1756849	1755713	1755707	-	-	Varpa_1582	hypothetical protein	50	80	0.026564800038142315
1758809			1758878	+	-	predicted RNA	-	168	143	1.0733332443122964E-7
	1760820	1759177		-	-	Varpa_1584	chromosome segregation ATPase	2	1	1.0
	1766949	1760878		-	-	Varpa_1585	hypothetical protein	1	0	1.0
1761334			1761910	+	-	predicted RNA	antisense: Varpa_1585	212	280	8.804593812588439E-4
1764148	1766987	1767979	1767979	+	-	Varpa_1586	yada domain-containing protein	133	146	6.859525620256215E-9
1767980	1768063	1769211		+	-	Varpa_1587	hypothetical protein	72	75	1.6292658966547588E-11
	1769208	1770371	1770371	+	-	Varpa_1588	hypothetical protein	53	105	0.5599933506259803
1770372	1770395	1771030	1771072	+	-	Varpa_1589	hypothetical protein	80	113	0.002401424851160595
1771164	1771164	1773452	1773452	+	-	Varpa_1590	acyL-CoA dehydrogenase domain-containing protein	34	20	1.0
1774206	1774206	1773355	1773344	-	-	Varpa_1591	XRE family transcriptional regulator	79	41	2.7100648636173082E-40
	1774349	1774762		+	-	Varpa_1592	hypothetical protein	11	6	1.0
1774915	1774926	1777793	1777795	+	-	Varpa_1593	aconitate hydratase 1	605	605	1.862182270323016E-5
1777796	1777796	1778254	1778259	+	-	Varpa_1594	phosphodiesterase	85	146	0.4249290081052864
1778379	1778420	1778689		+	-	Varpa_1595	feoa family protein	30	23	1.0
	1778682	1780577	1780611	+	-	Varpa_1596	ferrous iron transport protein b	32	9	1.0
1780612	1780612	1780893	1780898	+	-	Varpa_1597	hypothetical protein	295	313	3.570256453562255E-11
1780899	1780899	1782083	1782163	+	-	Varpa_1598	salicylate 1-monooxygenase	32	63	1.0
1783355	1783350	1782100	1782045	-	-	Varpa_1599	hypothetical protein	106	93	5.491188211562756E-23
1784974	1784812	1783424	1783360	-	-	Varpa_1600	RNA-directed DNA polymerase	9	18	1.0
1784993			1784975	-	-	predicted RNA	-	81	186	5.072027593874308E-4
1785882	1785882	1785034	1784994	-	-	Varpa_1601	tryptophan 2,3-dioxygenase	36	352	1.1327960476605538E-215
1786397	1786384	1785899	1785883	-	-	Varpa_1602	hypothetical protein	48	583	0.0
1787675	1787675	1786398	1786398	-	-	Varpa_1603	kynureninase	48	410	1.8123050761259143E-120
1788340	1788340	1787687	1787676	-	-	Varpa_1604	arylformamidase	41	487	0.0
1788734	1788724	1788416	1788341	-	-	Varpa_1605	hypothetical protein	60	128	0.22498771126557943
1788753			1788741	-	-	predicted RNA	-	158	123	7.034606419411063E-4
	1789689	1788754	1788754	-	-	Varpa_1606	ornithine carbamoyltransferase	294	239	9.472283986674677E-19
1790900	1790894	1789686		-	-	Varpa_1607	acetylornithine and succinylornithine aminotransferase	237	209	2.0643183161686397E-8
1791053	1791055	1791456	1791461	+	-	Varpa_1608	hypothetical protein	50	189	3.795281149027514E-12
1791900	1791876	1791562	1791484	-	-	Varpa_1609	30S ribosomal protein S20	667	795	0.0017949359703003597
1791899	1791965	1793548	1793622	+	-	Varpa_1610	integral membrane protein mvin	8	14	1.0
1793623	1793623	1794477		+	-	Varpa_1611	transglutaminase	281	500	0.8906752059377201
	1794474	1794914	1794914	+	-	Varpa_1612	glyoxalase/bleomycin resistance protein/dioxygenase	85	239	0.00578373227955691
1794955	1795044	1795472	1795498	+	-	Varpa_1613	ycii-like protein	154	139	3.2118774655141464E-13
1795499	1795499	1795915	1795934	+	-	Varpa_1614	ycii-like protein	190	125	3.6948731442375886E-28
1796892	1796892	1795921	1795915	-	-	Varpa_1615	hypothetical protein	19	25	1.0
1796418	1796940	1798223	1798223	+	-	Varpa_1616	ECF subfamily RNA polymerase sigma-24 subunit	11	16	1.0
	1799218	1798220	1798220	-	-	Varpa_1617	helix-turn-helix, arac domain	20	23	1.0
	1799814	1799185		-	-	Varpa_1618	thij/pfpi domain-containing protein	30	20	1.0
1800382	1800377	1799811		-	-	Varpa_1619	isochorismatase hydrolase	49	33	1.0
1801589	1801589	1800504	1800414	-	-	Varpa_1620	hypothetical protein	37	37	1.0
1802749	1802683	1801643	1801590	-	-	Varpa_1621	phosphoribosylformylglycinamidine cyclo-ligase	136	192	0.004811570351734748
1802801	1802802	1803503	1803516	+	-	Varpa_1622	dnaa regulatory inactivator hda	67	92	0.0018341224423907918
1803522	1803522	1805153		+	-	Varpa_1623	poly(a) polymerase	72	79	2.634611372911766E-11
	1805150	1805809	1805814	+	-	Varpa_1624	2-amino-4-hydroxy-6-hydroxymethyldihydropteridine pyrophosphokinase	44	66	0.2534285399261027
1805963	1805992	1806636	1806636	+	-	Varpa_1625	phosphate transport regulator	225	263	7.080598377455562E-6
1806637	1806651	1807661	1807684	+	-	Varpa_1626	phosphate transporter	71	59	3.092539719122208E-16
	1808111	1807665	1807559	-	-	Varpa_1627	hypothetical protein	37	49	1.0
1808775	1808632	1808108		-	-	Varpa_1628	phosphinothricin acetyltransferase	44	95	0.397517264584563
1808714	1808813	1809076	1809092	+	-	Varpa_1629	30S ribosomal protein S16	176	365	1.0
1809093	1809093	1809647	1809647	+	-	Varpa_1630	16S rRNA processing protein rimm	75	113	0.03920465746714629
1809659	1809665	1810411	1810432	+	-	Varpa_1631	tRNA (guanine-n1)-methyltransferase	28	24	1.0
1810433	1810525	1810908	1810908	+	-	Varpa_1632	50S ribosomal protein L19	416	446	9.914599491452748E-8
1810909	1811032	1811772	1811772	+	-	Varpa_1633	nudix hydrolase	33	52	0.6479921107905886
1811814	1811814	1812815	1812815	+	-	Varpa_1634	cobalamin biosynthesis protein cbib	40	82	1.0
1812816	1812826	1813914	1813978	+	-	Varpa_1635	histidinoL-phosphate aminotransferase	63	100	0.002629695033934164
1814879	1814867	1813908	1813908	-	-	Varpa_1636	ribosome small subunit-dependent GTPase a	77	86	2.6281886718451234E-9
1815261	1815230	1814880	1814880	-	-	Varpa_1637	transcriptional coactivator/pterin dehydratase	222	199	2.2790217560689544E-15
1816527	1816527	1815262	1815262	-	-	Varpa_1638	ste24 endopeptidase	61	52	1.6474393755785156E-16
1816587	1816587	1817183	1817300	+	-	Varpa_1639	exonuclease rnase t and DNA polymerase iii	65	146	0.8441305573213621
1817317			1817380	+	-	predicted RNA	-	47	171	3.607568344724815E-16
1817381	1817381	1819384	1819384	+	-	Varpa_1640	dead/deah box helicase domain-containing protein	30	25	1.0
1819599	1819599	1820672		+	-	Varpa_1641	opine dehydrogenase	35	41	1.0
	1820662	1821666		+	-	Varpa_1642	NAD-binding 3-hydroxyacyl-CoA dehydrogenase protein	22	30	1.0
	1821663	1822463		+	-	Varpa_1643	alpha/beta hydrolase fold protein	17	23	1.0
	1822460	1823335	1823335	+	-	Varpa_1644	nadph:quinone reductase	9	15	1.0
1823935	1823824	1823342	1823239	-	-	Varpa_1645	MarR family transcriptional regulator	42	58	0.055960661841797814
1823984	1823984	1826176	1826180	+	-	Varpa_1646	indolepyruvate ferredoxin oxidoreductase	16	18	1.0
1826181	1826181	1827692	1827692	+	-	Varpa_1647	indolepyruvate oxidoreductase subunit b	12	27	1.0
1827693	1827711	1828703	1828703	+	-	Varpa_1648	ferredoxin	12	34	1.0
1828704	1828723	1830036		+	-	Varpa_1649	rieske (2fe-2S) iron-sulfur domain	21	56	0.005247685675512617
	1830036	1830530	1830531	+	-	Varpa_1650	aromatic-ring-hydroxylating dioxygenase beta subunit	19	58	6.831329422640397E-7
1830532	1830538	1832163		+	-	Varpa_1651	AMP-dependent synthetase and ligase	8	30	1.0
	1832160	1833332		+	-	Varpa_1652	hypothetical protein	10	36	1.0
	1833329	1834582	1834596	+	-	Varpa_1653	hypothetical protein	14	41	1.0
1834597	1834597	1835409		+	-	Varpa_1654	cyclase family protein	15	36	1.0
	1835406	1836137	1836193	+	-	Varpa_1655	short-chain dehydrogenase/reductase sdr	15	43	1.0
1836194	1836194	1837363	1837363	+	-	Varpa_1656	extracellular ligand-binding receptor	37	65	0.3472857683374752
1837364	1837404	1838549	1838549	+	-	Varpa_1657	extracellular ligand-binding receptor	42	92	1.0
1838550	1838571	1839890		+	-	Varpa_1658	rieske (2fe-2S) iron-sulfur domain	21	42	1.0
	1839887	1840351	1840370	+	-	Varpa_1659	aromatic-ring-hydroxylating dioxygenase beta subunit	15	41	1.0
1840392	1840392	1841555	1841590	+	-	Varpa_1660	extracellular ligand-binding receptor	29	60	1.0
1841595	1841627	1842682		+	-	Varpa_1661	inner-membrane translocator	11	22	1.0
	1842679	1844466		+	-	Varpa_1662	ABC transporter	10	19	1.0
	1844463	1845194		+	-	Varpa_1663	ABC transporter	10	23	1.0
	1845184	1846770	1846879	+	-	Varpa_1664	AMP-dependent synthetase and ligase	12	26	1.0
1846880	1846880	1847656		+	-	Varpa_1665	short-chain dehydrogenase/reductase sdr	10	62	8.607081120297164E-52
	1847653	1848183	1848183	+	-	Varpa_1666	MarR family transcriptional regulator	14	66	5.135319499127341E-25
1848184	1848186	1848650	1848650	+	-	Varpa_1667	thioesterase	6	26	1.0
1849039	1849037	1848654	1848551	-	-	Varpa_1668	hypothetical protein	66	68	3.089834544174313E-6
1849778			1849854	+	-	Varpa_R0015	Arg tRNA	35	163	7.141608341037968E-33
1849855	1849893	1850090	1850115	+	-	Varpa_1669	short-chain dehydrogenase/reductase sdr	46	78	1.0
1850116			1850189	+	-	Varpa_R0016	His tRNA	20	70	7.61824410507703E-15
1850190	1850244	1850807	1851078	+	-	Varpa_1670	hnh endonuclease	7	24	1.0
1851186	1851139	1850897	1850870	-	-	Varpa_1671	hypothetical protein	149	176	3.70813563195512E-4
1851192	1851346	1851753	1851781	+	-	Varpa_1672	hypothetical protein	95	65	3.9337807799031204E-21
1851921			1851846	-	-	Varpa_R0017	Lys tRNA	16	23	1.0
1851933	1852064	1852774	1852776	+	-	Varpa_1673	short-chain dehydrogenase/reductase sdr	66	40	2.7125869392921133E-29
1852900			1852825	-	-	Varpa_R0018	Ala tRNA	1	3	1.0
1852981	1852999	1853865	1853875	+	-	Varpa_1674	carboxylesterase type b	38	28	1.0
1854965	1854867	1853890	1853701	-	-	Varpa_1675	guanosine monophosphate reductase	17	13	1.0
1855074	1855074	1857500	1857500	+	-	Varpa_1676	uvrd/rep helicase	46	91	1.0
1857501	1857608	1861459		+	-	Varpa_1677	hypothetical protein	12	9	1.0
	1861456	1862952	1863155	+	-	Varpa_1678	hypothetical protein	20	20	1.0
1863808	1863805	1862963	1862861	-	-	Varpa_1679	hypothetical protein	26	72	0.0010971376312343224
1864892	1864865	1863816	1863813	-	-	Varpa_1680	homoserine kinase	57	229	4.130395114491539E-15
1864919			1864893	-	-	predicted RNA	-	259	433	1.0
1865337	1865337	1864921	1864920	-	-	Varpa_1681	hypothetical protein	574	561	4.3649451993133525E-10
1865384	1865384	1868197	1868250	+	-	Varpa_1682	DNA polymerase i	124	150	0.0013684770588167055
1868251	1868251	1869534	1869534	+	-	Varpa_1683	peptidase dimerization domain-containing protein	119	134	1.777400529116382E-6
1869535	1869551	1870453	1870453	+	-	Varpa_1684	LysR family transcriptional regulator	39	40	1.0
	1871109	1870450		-	-	Varpa_1685	NAD(P)h dehydrogenase (quinone)	3	4	1.0
1871162	1871162	1872586	1872586	+	-	Varpa_1686	GntR family transcriptional regulator	28	30	1.0
1872587	1872696	1873163	1873163	+	-	Varpa_1687	alkylhydroperoxidase like protein	29	36	1.0
1873164	1873170	1873490	1873496	+	-	Varpa_1688	small multidrug resistance protein	16	17	1.0
1873513	1873544	1873900	1873900	+	-	Varpa_1689	hypothetical protein	99	27	6.21891115771419E-142
1873901			1874025	+	-	predicted RNA	-	283	6	0.0
1874026	1874026	1876215		+	-	Varpa_1690	tonb-dependent siderophore receptor	134	2	0.0
	1876232	1877809		+	-	Varpa_1691	hypothetical protein	75	0	0.0
	1878968	1877739		-	-	Varpa_1692	D-amino-acid dehydrogenase	5	6	1.0
1879157	1879163	1880053	1880060	+	-	Varpa_1693	family 3 extracellular solute-binding protein	263	176	9.996181931926647E-30
1880061			1880076	+	-	predicted RNA	-	212	112	9.179112892881121E-14
1880077	1880079	1880834	1880841	+	-	Varpa_1694	aspartate racemase	65	43	9.690966969315649E-23
1880900	1880934	1881833	1881861	+	-	Varpa_1695	carboxymethylenebutenolidase	775	227	4.012297345628541E-211
1881913	1881943	1882845	1882845	+	-	Varpa_1696	zinc/iron permease	18	15	1.0
1882879	1882982	1883194	1883516	+	-	Varpa_1697	hypothetical protein	194	229	5.562097250453917E-5
1884674	1884658	1883201	1883201	-	-	Varpa_1698	N-acyL-D-amino-acid deacylase	14	24	1.0
	1885670	1884675	1884675	-	-	Varpa_1699	oligopeptide/dipeptide ABC transporter ATPase	9	20	1.0
1886695	1886695	1885667		-	-	Varpa_1700	oligopeptide/dipeptide ABC transporter ATPase	10	17	1.0
1887686	1887677	1886703	1886696	-	-	Varpa_1701	binding-protein-dependent transport systems inner membrane component	7	13	1.0
1888642	1888622	1887687	1887687	-	-	Varpa_1702	binding-protein-dependent transport systems inner membrane component	8	9	1.0
1890279	1890236	1888647	1888643	-	-	Varpa_1703	family 5 extracellular solute-binding protein	31	41	1.0
1891731	1891731	1890280	1890280	-	-	Varpa_1704	microcystin lr degradation protein mlrc-like protein	16	24	1.0
1892904	1892904	1891768	1891732	-	-	Varpa_1705	fad dependent oxidoreductase	16	24	1.0
1893132	1893133	1893843	1893843	+	-	Varpa_1706	XRE family transcriptional regulator	42	53	0.015325273527102997
1893844	1893893	1894666	1894873	+	-	Varpa_1707	hypothetical protein	29	51	1.0
1895134	1895122	1894727	1894587	-	-	Varpa_1708	hypothetical protein	54	44	5.906956018503614E-10
1896121	1896121	1895216	1895142	-	-	Varpa_1709	LysR family transcriptional regulator	6	14	1.0
	1896204	1897139		+	-	Varpa_1710	N-acetyL-gamma-glutamyL-phosphate reductase	1	3	1.0
1897196	1897388	1897597	1897673	+	-	Varpa_1711	hypothetical protein	490	480	1.5710131519190833E-15
1897674	1897674	1898276	1898282	+	-	Varpa_1712	hypothetical protein	96	114	3.2322795214175022E-6
1898832	1898772	1898422	1898147	-	-	Varpa_1713	hypothetical protein	47	27	1.0
	1899311	1898955		-	-	Varpa_1714	hypothetical protein	4	4	1.0
1899666	1899675	1900943	1900954	+	-	Varpa_1715	peptidase m20	100	39	5.730713473107701E-100
1903144	1903046	1900965	1900894	-	-	Varpa_1716	hypothetical protein	93	66	9.514778909806054E-33
1903859	1903856	1903218	1903218	-	-	Varpa_1717	hypothetical protein	288	256	1.0101456153677883E-13
	1905122	1903860	1903860	-	-	Varpa_1718	hypothetical protein	22	27	1.0
1905874	1905874	1905119		-	-	Varpa_1719	ABC transporter	86	42	2.2787164828188223E-49
	1906457	1905879	1905875	-	-	Varpa_1720	ABC-type metal ion transport system, periplasmic component/surface adhesin	450	163	4.085254693881295E-182
1907373	1907362	1906454		-	-	Varpa_1721	rhodanese domain-containing protein	217	86	3.8974550162981994E-129
1908309	1908309	1907392	1907392	-	-	Varpa_1722	transmembrane protein	36	28	1.0
1909608	1909596	1908457	1908335	-	-	Varpa_1723	rieske (2fe-2S) iron-sulfur domain	117	50	1.763216843068202E-86
1909771	1909777	1910043		+	-	Varpa_1724	exodeoxyribonuclease vii, small subunit	84	210	0.01478892308632683
	1910040	1910954	1910972	+	-	Varpa_1725	polyprenyl synthetase	64	153	0.33655862881777737
1910973	1910973	1912829	1912893	+	-	Varpa_1726	deoxyxylulose-5-phosphate synthase	83	131	0.33040961040950234
1912894			1912921	+	-	predicted RNA	-	898	900	1.0506986289540395E-6
1912922	1912943	1914025	1914042	+	-	Varpa_1727	family 7 extracellular solute-binding protein	1691	1028	1.516945694106052E-15
1915969	1915966	1914137	1914136	-	-	Varpa_1728	TRAP dicarboxylate transporter subunit DctM	112	38	2.423968210579636E-176
1916711	1916635	1915991	1915970	-	-	Varpa_1729	tripartite ATP-independent periplasmic transporter dctq component	226	65	3.8751226555913765E-185
1916800	1916800	1918098	1918144	+	-	Varpa_1730	hypothetical protein	56	65	2.015884522777933E-8
1919544	1919544	1918105	1917971	-	-	Varpa_1731	major facilitator superfamily protein	30	36	1.0
1920781	1920773	1919640	1919640	-	-	Varpa_1732	2-aminoethylphosphonate/pyruvate transaminase	37	19	1.0
	1922555	1920819		-	-	Varpa_1733	2-aminoethylphosphonate ABC transporter permease	10	6	1.0
1923691	1923691	1922552		-	-	Varpa_1734	2-aminoethylphosphonate ABC transporter ATP-binding protein component	19	9	1.0
1924941	1924910	1923873	1923692	-	-	Varpa_1735	2-aminoethylphosphonate ABC transporter 1-aminoethylphosphonate-binding protein component	55	24	1.567615413632978E-62
1925069	1925069	1925797	1925798	+	-	Varpa_1736	GntR family transcriptional regulator	15	16	1.0
1925799	1925799	1927025	1927025	+	-	Varpa_1737	phosphonoacetate hydrolase	32	31	1.0
1927026	1927055	1928503	1928514	+	-	Varpa_1738	phosphonoacetaldehyde dehydrogenase	41	32	1.0
1928515	1928515	1929084	1929093	+	-	Varpa_1739	phosphonate degradation operons associated hdig domain-containing protein	19	21	1.0
1929094	1929094	1930482	1930482	+	-	Varpa_1740	aminophosphonate oxidoreductase	8	12	1.0
1932400	1932297	1930660	1930660	-	-	Varpa_1741	methylmalonate-semialdehyde dehydrogenase	7	26	1.0
1933851	1933828	1932473	1932442	-	-	Varpa_1742	class III aminotransferase	45	130	3.0769956967282544E-4
1933908	1933937	1934896	1934896	+	-	Varpa_1743	LysR family transcriptional regulator	11	9	1.0
1935700	1935673	1934909	1934900	-	-	Varpa_1744	GntR family transcriptional regulator	24	22	1.0
1935934	1935934	1937139	1937267	+	-	Varpa_1745	extracellular ligand-binding receptor	65	17	5.601122108073069E-186
1937319	1937319	1938179	1938179	+	-	Varpa_1746	inner-membrane translocator	12	4	1.0
	1938187	1939146		+	-	Varpa_1747	inner-membrane translocator	14	7	1.0
	1939143	1939913		+	-	Varpa_1748	ABC transporter	16	9	1.0
	1939910	1940623	1940775	+	-	Varpa_1749	ABC transporter	23	19	1.0
1940776	1940776	1942056		+	-	Varpa_1750	amidase, hydantoinase/carbamoylase family	16	19	1.0
	1942053	1943174		+	-	Varpa_1751	extracellular ligand-binding receptor	12	16	1.0
	1943171	1944652	1944660	+	-	Varpa_1752	microcystin lr degradation protein mlrc-like protein	13	22	1.0
1944744	1944744	1945121	1945121	+	-	Varpa_1753	hypothetical protein	8	9	1.0
1946371	1946282	1945146	1945019	-	-	Varpa_1754	Fis family transcriptional regulator	396	355	6.966882863547778E-8
1946412	1946462	1946959	1946968	+	-	Varpa_1755	(2fe-2S)-binding domain-containing protein	3821	851	1.188850121682753E-255
1946973	1946973	1949411	1949411	+	-	Varpa_1756	molybdopterin binding aldehyde oxidase and xanthine dehydrogenase protein	2221	516	9.875132754598815E-147
1949412	1949439	1950230	1950258	+	-	Varpa_1757	FAD-binding molybdopterin dehydrogenase protein	2407	573	7.857008961798966E-234
1950259	1950259	1951191	1951219	+	-	Varpa_1758	ATPase	418	197	2.5680154967015875E-64
1951220	1951220	1952434	1952434	+	-	Varpa_1759	vwa containing coxe family protein	127	66	7.558263789429442E-68
1952435	1952464	1953114	1953116	+	-	Varpa_1760	carbon monoxide dehydrogenase subunit g	423	144	1.759092413394648E-208
1953122	1953128	1954141	1954244	+	-	Varpa_1761	hypothetical protein	233	124	2.1105238427651784E-77
	1954581	1954189	1954150	-	-	Varpa_1762	monovalent cation/proton antiporter, mnhg/phag subunit	33	40	1.0
	1954856	1954578		-	-	Varpa_1763	multiple resistance and ph regulation protein f	17	36	1.0
	1955344	1954853		-	-	Varpa_1764	monovalent cation/h+ antiporter subunit e	18	38	1.0
	1957050	1955341		-	-	Varpa_1765	NADH/ubiquinone/plastoquinone (complex i)	17	19	1.0
	1957409	1957047		-	-	Varpa_1766	NADH-ubiquinone oxidoreductase chain 4l	21	35	1.0
1960353	1960351	1957409		-	-	Varpa_1767	NADH/ubiquinone/plastoquinone (complex i)	17	19	1.0
1960844	1960805	1960428	1960360	-	-	Varpa_1768	crcb protein	24	33	1.0
	1962146	1960845	1960845	-	-	Varpa_1769	TRAP dicarboxylate transporter subunit DctM	18	13	1.0
1962669	1962648	1962139		-	-	Varpa_1770	tripartite ATP-independent periplasmic transporter dctq component	27	22	1.0
1963644	1963638	1962670	1962670	-	-	Varpa_1771	family 7 extracellular solute-binding protein	114	49	7.84980870101503E-79
1964243	1964103	1963783	1963767	-	-	Varpa_1772	hypothetical protein	7	26	1.0
	1965422	1964244	1964244	-	-	Varpa_1773	hypothetical protein	62	68	1.6148678138641194E-9
1965755	1965753	1965412		-	-	Varpa_1774	hypothetical protein	50	83	0.9747539422498434
1966198	1966126	1965803	1965803	-	-	Varpa_1775	integration host factor subunit beta	72	30	1.7602547726650195E-49
1966211			1966199	-	-	predicted RNA	-	385	136	9.993087734520081E-38
1968096	1967900	1966212	1966212	-	-	Varpa_1776	30S ribosomal protein S1	563	281	2.0317053433932723E-42
	1970163	1968097	1968097	-	-	Varpa_1777	3-phosphoshikimate 1-carboxyvinyltransferase	94	148	1.0
1971022	1971008	1970115		-	-	Varpa_1778	prephenate dehydrogenase	77	125	0.00634487249056169
1972144	1972144	1971023	1971023	-	-	Varpa_1779	chorismate mutase	131	221	0.9963841864343945
1973300	1973300	1972170	1972145	-	-	Varpa_1780	phosphoserine aminotransferase	291	371	0.004840962151147957
1973846	1973846	1973307	1973301	-	-	Varpa_1781	hypothetical protein	1798	1325	4.112455035136609E-9
1976551	1976539	1973894	1973849	-	-	Varpa_1782	DNA gyrase subunit A	334	367	0.0015042596491128483
1976699	1976765	1977415	1977415	+	-	Varpa_1783	ompa/motb domain-containing protein	12485	11444	1.0
1977416			1977447	+	-	predicted RNA	-	637	703	2.4286642107092832E-4
1977520	1977545	1978273		+	-	Varpa_1784	ubiquinone biosynthesis o-methyltransferase	126	150	6.310804298291374E-9
	1978270	1978938	1978950	+	-	Varpa_1785	phosphoglycolate phosphatase	58	98	0.3648445071124458
1978951			1979336	+	ssrA	Varpa_R0019	-	34965	32729	0.9701559130454279
1979287			1978990	-	-	predicted RNA	antisense: ssrA	138	60	1.1985403287821245E-53
1979614	1979614	1979402	1979372	-	-	Varpa_1786	hypothetical protein	87	126	0.12114163893498853
1979906	1979902	1979624	1979615	-	-	Varpa_1787	hypothetical protein	76	101	0.02082541274326001
1980334	1980374	1981969	1982013	+	-	Varpa_1788	methyltransferase regulatory domain	136	108	7.042306481035824E-18
1982014			1982023	+	-	predicted RNA	-	336	256	5.399861668957253E-6
1982024	1982024	1983760	1983816	+	-	Varpa_1789	gamma-glutamyltransferase	954	520	1.583303539784424E-19
1983817	1983817	1984566	1984582	+	-	Varpa_1790	pseudouridine synthase	199	164	1.7474815229445466E-26
1984645			1984657	+	-	predicted RNA	-	104	202	0.05110065926513807
1984658	1984658	1985665		+	-	Varpa_1791	40-residue yvtn family beta-propeller repeat-containing protein	42	116	0.027463163685557075
	1985649	1986455	1986455	+	-	Varpa_1792	polysaccharide deacetylase	39	79	1.0
1986456	1986466	1987440	1987476	+	-	Varpa_1793	fatty acid hydroxylase	19	23	1.0
1987482	1987482	1988369		+	-	Varpa_1794	transmembrane protein	55	48	2.661951297777756E-11
	1988354	1989166	1989298	+	-	Varpa_1795	molybdopterin binding domain	137	112	9.538207122468693E-24
1989304	1989313	1990728	1990728	+	-	Varpa_1796	glutamine synthetase, type I	807	890	4.0075975081469735E-4
1990729	1990862	1991374	1991374	+	-	Varpa_1797	hypothetical protein	743	628	8.082938120063126E-7
1991375	1991379	1992458	1992482	+	-	Varpa_1798	nitrogen specific signal transduction histidine kinase NtrB	207	257	0.0431592188726302
1992483	1992483	1994030	1994143	+	-	Varpa_1799	nitrogen metabolism transcriptional regulator ntrc, fis family	54	120	0.5070900628964539
1994601	1994601	1994071	1993883	-	-	Varpa_1800	hypothetical protein	122	161	2.81764344686086E-5
1995491	1995400	1994615	1994602	-	-	Varpa_1801	exodeoxyribonuclease iii xth	210	217	1.311724281962873E-8
1995608	1995657	1996361	1996361	+	-	Varpa_1802	hypothetical protein	80	69	1.4868274326211813E-13
1996362	1996399	1997076	1997119	+	-	Varpa_1803	hypothetical protein	28	38	1.0
1998246	1998246	1997080	1997080	-	-	Varpa_1804	mandelate racemase/muconate lactonizing protein	23	24	1.0
	1999011	1998283		-	-	Varpa_1805	short-chain dehydrogenase/reductase sdr	8	6	1.0
1999972	1999972	1999001		-	-	Varpa_1806	hypothetical protein	10	6	1.0
2000961	2000961	2000023	1999973	-	-	Varpa_1807	dihydrodipicolinate synthetase	20	11	1.0
2000966	2001070	2002002	2002119	+	-	Varpa_1808	LysR family transcriptional regulator	39	52	0.003775899853897769
2002120	2002120	2002314	2002337	+	-	Varpa_1809	hypothetical protein	290	143	4.030125661013029E-49
2002338	2002338	2003345	2003397	+	-	Varpa_1810	hypothetical protein	52	28	2.1024212798417402E-39
2003598	2003598	2003359	2002982	-	-	Varpa_1811	hypothetical protein	3021	1079	5.977284135566019E-70
	2004886	2003762	2003599	-	-	Varpa_1812	hypothetical protein	36	64	0.621726115641607
2005404	2005404	2004883		-	-	Varpa_1813	dihydrofolate reductase region	86	100	2.2082242717763714E-5
2006282	2006270	2005428	2005405	-	-	Varpa_1814	thymidylate synthase	192	179	1.8203442370749173E-13
2006325	2006325	2007002		+	-	Varpa_1815	nitrile hydratase subunit alpha	131	87	4.413944849396729E-29
	2006999	2007664		+	-	Varpa_1816	nitrile hydratase	82	99	6.972524377165365E-6
	2007661	2008026	2008102	+	-	Varpa_1817	hypothetical protein	38	71	0.994086116203242
	2009456	2008023	2008018	-	-	Varpa_1818	fad linked oxidase domain-containing protein	94	69	5.503798680765877E-33
2009823	2009812	2009453		-	-	Varpa_1819	hypothetical protein	54	72	0.019401775518781635
2009923	2009923	2011134	2011230	+	-	Varpa_1820	ribonuclease bn	17	22	1.0
2011515	2011482	2011144	2010989	-	-	Varpa_1821	membrane protein	247	171	5.996118030082959E-26
2011552	2011595	2011978	2011979	+	-	Varpa_1822	thioredoxin domain-containing protein	109	132	1.594489520625597E-4
2011995	2011995	2012657	2012664	+	-	Varpa_1823	hypothetical protein	27	75	6.990490759359096E-4
2012668	2012705	2013733	2013733	+	-	Varpa_1824	hypothetical protein	7	14	1.0
2014564	2014564	2013740	2013740	-	-	Varpa_1825	alpha/beta hydrolase fold protein	38	35	1.0
2015931	2015876	2014566	2014565	-	-	Varpa_1826	o-acetylhomoserine/o-acetylserine sulfhydrylase	71	50	2.881290637856325E-27
2015989	2016028	2016483	2016593	+	-	Varpa_1827	cbs domain containing protein	539	445	3.766380399713406E-17
	2017497	2016508	2016474	-	-	Varpa_1828	hypothetical protein	22	109	7.587343968008914E-29
2018585	2018585	2017494		-	-	Varpa_1829	adenosine deaminase	22	147	1.3030991465135047E-77
2018673	2018681	2019652	2019658	+	-	Varpa_1830	LysR family transcriptional regulator	17	14	1.0
2019665	2019665	2020015	2020017	+	-	Varpa_1831	hypothetical protein	139	150	5.640745748722712E-7
2020020	2020144	2020785	2020789	+	-	Varpa_1832	hypothetical protein	231	315	0.0017598597666448612
2020790	2020790	2022550	2022558	+	-	Varpa_1833	hypothetical protein	109	219	0.9773994046765917
2022562	2022600	2023712	2023748	+	-	Varpa_1834	hypothetical protein	35	122	5.95643024938784E-8
2023765	2023765	2025324	2025328	+	-	Varpa_1835	aminoglycoside phosphotransferase	41	99	0.15275455528092377
2025329	2025329	2026045	2026079	+	-	Varpa_1836	hypothetical protein	59	141	0.4137876279331177
2026080	2026080	2027783	2027836	+	-	Varpa_1837	mur ligase middle domain-containing protein	39	155	1.230308661426834E-14
	2028976	2027759		-	-	Varpa_1838	polyhydroxyalkanoate depolymerase, intracellular	0	1	1.0
2028969	2029069	2029725	2029819	+	-	Varpa_1839	glutathione s-transferase domain-containing protein	8	43	1.0
	2030012	2029722		-	-	Varpa_1840	hypothetical protein	10	2	1.0
	2030396	2033467		+	-	Varpa_1841	outer membrane autotransporter barrel domain-containing protein	4	7	1.0
	2033467	2034093		+	-	Varpa_1842	hypothetical protein	11	18	1.0
	2034090	2035247		+	-	Varpa_1843	beta-lactamase	3	5	1.0
2035606	2035599	2035252	2035252	-	-	Varpa_1844	dopa 45-dioxygenase	25	22	1.0
	2036257	2035607	2035607	-	-	Varpa_1845	hypothetical protein	3	18	1.0
2037303	2037303	2036254		-	-	Varpa_1846	hypothetical protein	5	14	1.0
2038351	2038292	2037336	2037304	-	-	Varpa_1847	type 11 methyltransferase	9	26	1.0
2038821	2038783	2038352	2038352	-	-	Varpa_1848	thioL-disulfide oxidoreductase dcc	6	14	1.0
2039437	2039437	2038844	2038844	-	-	Varpa_1849	transcriptional regulator	92	92	6.925931436459548E-9
2039552	2039556	2040653	2040653	+	-	Varpa_1850	radical SAM protein	6	10	1.0
	2042066	2040723		-	-	Varpa_1851	metabolite/h+ symporter, major facilitator superfamily (mfs)	4	2	1.0
	2042817	2042200	2042075	-	-	Varpa_1852	two component LuxR family transcriptional regulator	23	17	1.0
2044977	2044976	2042814		-	-	Varpa_1853	multi-sensor signal transduction histidine kinase	12	12	1.0
	2046471	2045059	2045059	-	-	Varpa_1854	NodT family RND efflux system outer membrane lipoprotein	11	16	1.0
2047725	2047721	2046468		-	-	Varpa_1855	RND family efflux transporter mfp subunit	18	12	1.0
	2050941	2047726		-	-	Varpa_1856	acriflavin resistance protein	6	4	1.0
2051230	2051230	2051997		+	-	Varpa_1857	TetR family transcriptional regulator	7	9	1.0
	2051994	2052434	2052438	+	-	Varpa_1858	hypothetical protein	12	8	1.0
2052988	2052988	2052431	2052410	-	-	Varpa_1859	GCN5-like N-acetyltransferaser	125	77	2.286296440586831E-29
2054447	2054414	2052993	2052989	-	-	Varpa_1860	6-phosphogluconate dehydrogenase	214	124	2.0230642925184005E-39
2054543	2054543	2055547	2055670	+	-	Varpa_1861	AraC family transcriptional regulator	21	25	1.0
2056744	2056743	2055550	2055441	-	-	Varpa_1862	major facilitator superfamily protein	13	13	1.0
	2057482	2056760	2056755	-	-	Varpa_1863	arsenical resistance protein arsh	41	44	1.0
	2057897	2057466		-	-	Varpa_1864	arsenate reductase	79	57	1.616365102576147E-17
2059198	2059186	2057894		-	-	Varpa_1865	arsenical pump membrane protein	17	23	1.0
2059535	2059535	2059206	2059205	-	-	Varpa_1866	ArsR family transcriptional regulator	105	52	2.0379000263746544E-37
2059684	2059700	2060428	2060704	+	-	Varpa_1867	alpha/beta hydrolase fold protein	322	201	6.49161809725067E-40
	2061061	2060441	2060426	-	-	Varpa_1868	3'-5' exonuclease	25	176	3.4379607846995102E-87
	2061483	2061058		-	-	Varpa_1869	tfox domain-containing protein	98	197	1.0
2061869	2061869	2061480		-	-	Varpa_1870	glyoxalase/bleomycin resistance protein/dioxygenase	115	164	0.008429999408116695
2062398	2062398	2061895	2061870	-	-	Varpa_1871	GCN5-like N-acetyltransferaser	135	170	1.7553985829533484E-6
	2063313	2062435	2062399	-	-	Varpa_1872	s-formylglutathione hydrolase	92	91	6.489099783926649E-13
2064230	2064230	2063310		-	-	Varpa_1873	alpha/beta hydrolase fold protein	184	159	2.904533302696831E-17
2065366	2065356	2064250	2064231	-	-	Varpa_1874	s-(hydroxymethyl)glutathione dehydrogenase/class iii alcohol dehydrogenase	178	164	4.906699227275952E-12
	2066068	2065418	2065369	-	-	Varpa_1875	glutathione s-transferase domain-containing protein	32	39	1.0
2066938	2066928	2066065		-	-	Varpa_1876	hypothetical protein	40	51	0.00333370391941511
2067723	2067658	2066939	2066939	-	-	Varpa_1877	rieske (2fe-2S) iron-sulfur domain	28	34	1.0
2067684	2067696	2068136	2068237	+	-	Varpa_1878	3-dehydroquinate dehydratase, type II	73	152	0.9371906637956008
2069697	2069697	2068147	2067994	-	-	Varpa_1879	spovr family protein	243	180	1.8358493885385236E-9
2071153	2071051	2069759	2069698	-	-	Varpa_1880	hypothetical protein	373	295	2.2092292958781685E-10
2071185			2071154	-	-	predicted RNA	-	668	530	3.4604584629871294E-11
2073334	2073120	2071198	2071186	-	-	Varpa_1881	serine protein kinase, prka	1086	808	2.761067521405435E-10
2074989	2074989	2073850	2073804	-	-	Varpa_1882	chaperone protein dnaj	198	108	2.643237385920944E-75
2077156	2077035	2075098	2074990	-	-	Varpa_1883	chaperone protein dnak	560	212	3.173350704043024E-70
2077877	2077687	2077157	2077157	-	-	Varpa_1884	grpe protein	201	151	3.863444680798706E-27
2078240	2078228	2077878	2077878	-	-	Varpa_1885	peptidylprolyl isomerase	923	563	9.145093854133271E-36
2078868	2078720	2078307	2078246	-	-	Varpa_1886	transcriptional regulator	119	110	1.9468158219677356E-10
2079787	2079787	2078900	2078900	-	-	Varpa_1887	phosphatidylserine decarboxylase	160	205	3.515772249945739E-4
2080903	2080856	2079864	2079827	-	-	Varpa_1888	hypothetical protein	21	13	1.0
2081978	2081968	2080904	2080904	-	-	Varpa_1889	6-phosphogluconolactonase	13	10	1.0
2082962	2082962	2081979	2081979	-	-	Varpa_1890	hypothetical protein	28	18	1.0
2083801	2083796	2083035	2082963	-	-	Varpa_1891	short-chain dehydrogenase/reductase sdr	30	22	1.0
2085413	2085394	2083817	2083817	-	-	Varpa_1892	galactarate dehydratase	11	10	1.0
	2086709	2085414		-	-	Varpa_1893	TRAP dicarboxylate transporter subunit DctM	9	5	1.0
	2087206	2086718		-	-	Varpa_1894	tripartite ATP-independent periplasmic transporter dctq component	10	5	1.0
2088338	2088327	2087350	2087296	-	-	Varpa_1895	TRAP dicarboxylate transporter subunit DctP	58	21	2.681275216188172E-85
	2089283	2088393		-	-	Varpa_1896	smp-30/gluconolaconase/lre-like region-containing protein	7	6	1.0
	2090100	2089273		-	-	Varpa_1897	NAD-dependent epimerase/dehydratase	10	5	1.0
2090197	2090272	2091129	2091147	+	-	Varpa_1898	GntR family transcriptional regulator	77	96	1.4022738920339828E-6
2091233	2091254	2092243	2092271	+	-	Varpa_1899	hypothetical protein	10	13	1.0
2092281	2092392	2093303	2093355	+	-	Varpa_1900	5-dehydro-4-deoxyglucarate dehydratase	20	16	1.0
	2093367	2093822		+	-	Varpa_1901	hypothetical protein	21	13	1.0
2093823	2093836	2094822	2094822	+	-	Varpa_1902	hypothetical protein	18	12	1.0
2094823	2094838	2096196	2096196	+	-	Varpa_1903	glucarate dehydratase	19	21	1.0
2096197	2096246	2097343	2097343	+	-	Varpa_1904	smp-30/gluconolaconase/lre-like region-containing protein	29	24	1.0
2097344	2097398	2098834	2098839	+	-	Varpa_1905	aldehyde dehydrogenase	201	90	8.207614056146834E-114
2100480	2100480	2098924	2098911	-	-	Varpa_1906	glycine betaine ABC transporter substrate-binding protein	18	19	1.0
2100557	2100557	2101681	2101727	+	-	Varpa_1907	hypothetical protein	29	24	1.0
2103203	2103203	2101665		-	-	Varpa_1908	NodT family RND efflux system outer membrane lipoprotein	10	7	1.0
[truncated: 4,263 more rows]
