# Supplementary material for: Transcriptome profiling of Variovorax paradoxus EPS under different growth conditions reveals regulatory and structural novelty in biofilm formation
Source: Access Microbiol. 2020 Apr 3;2(6):acmi000121. doi: 10.1099/acmi.0.000121 (PMC7494200; doi:10.1099/acmi.0.000121)
Supplement: Supplementary material 2 [file acmi-2-121-s002.zip › Supplemental Data S2/NC_014931_transcripts_bfvlog.txt]

Transcription Start	Translation Start	Translation Stop	Transcription Stop	Strand	Name	Synonym	Product	Expression Biofilm	Expression Log Phase	qValue Biofilm vs Log Phase
25	88	1467	1550	+	-	Varpa_0001	chromosomal replication initiator protein dnaa	222	146	6.974944243463756E-31
1556	1556	2662	2754	+	-	Varpa_0002	DNA polymerase iii subunit beta	284	659	0.3170864255553787
2756	2798	5419	5443	+	-	Varpa_0003	DNA gyrase subunit B	174	233	0.10277503828093858
6762	6729	6085	6085	-	-	Varpa_0004	hypothetical protein	27	12	1.0
7042	7039	6779	6779	-	-	Varpa_0005	hypothetical protein	29	13	1.0
7329	7338	7856	7974	+	-	Varpa_0006	hypothetical protein	33	41	1.0
7985	7994	8494	8545	+	-	Varpa_0007	hypothetical protein	224	73	1.4331042524496503E-131
8557	8667	9875	9875	+	-	Varpa_0008	metallophosphoesterase	101	11	0.0
	10391	9894		-	-	Varpa_0009	hypothetical protein	53	8	1.0
10577	10594	11169	11193	+	-	Varpa_0010	lipid a 3-o-deacylase-like protein	38	37	1.0
12140	12139	11171	11104	-	-	Varpa_0011	hypothetical protein	92	32	4.117513342555526E-129
13439	13439	12168	12154	-	-	Varpa_0012	phospholipase d/transphosphatidylase	192	109	1.0997230634276545E-56
14241	14241	13453	13440	-	-	Varpa_0013	endonuclease/exonuclease/phosphatase	125	60	4.595278251433583E-54
14444	14461	14895	14895	+	-	Varpa_0014	serine/threonine kinase	127	22	0.0
15585	15564	14986	14986	-	-	Varpa_0015	hypothetical protein	560	91	0.0
16790	16790	15717	15586	-	-	Varpa_0016	nadph-dependent fmn reductase	73	66	5.101873243504785E-14
17776	17776	16880	16791	-	-	Varpa_0017	pirin domain-containing protein	54	95	0.18540374506288507
19405	19295	17865	17850	-	-	Varpa_0018	carotenoid oxygenase	44	96	1.0
	20197	19406	19406	-	-	Varpa_0019	GCN5-like N-acetyltransferaser	52	60	4.87121408385428E-5
21472	21462	20194		-	-	Varpa_0020	glycosyl transferase family protein	83	70	5.7082980824071925E-21
	22042	21473	21473	-	-	Varpa_0021	hypothetical protein	54	5	1.0
22952	22952	22023		-	-	Varpa_0022	exosortase epsh-like protein	48	2	1.0
22970			22953	-	-	predicted RNA	-	136	6	0.0
25040	25040	22971		-	-	Varpa_0023	nad(+) ADP-ribosyltransferase	118	5	0.0
	25245	26708		+	-	Varpa_0024	inner membrane cred family protein	43	5	1.0
	26705	27997	27997	+	-	Varpa_0025	glycoside hydrolase family protein	20	9	1.0
27998	28009	30411	30411	+	-	Varpa_0026	penicillin-binding protein, 1a family	47	14	1.0
30484	30489	31094	31189	+	-	Varpa_0027	hypothetical protein	30	47	1.0
	32527	31088	31018	-	-	Varpa_0028	integral membrane sensor signal transduction histidine kinase	27	28	1.0
33318	33318	32524		-	-	Varpa_0029	winged helix family two component transcriptional regulator	76	141	0.18623724656260005
33722	33888	34832	34952	+	-	Varpa_0030	hypothetical protein	187	60	2.935011398591579E-158
	35235	34834	34720	-	-	Varpa_0031	MerR family transcriptional regulator	275	252	1.0338852564743922E-18
35456	35426	35232		-	-	Varpa_0032	heavy metal transport/detoxification protein	413	353	6.548612454190861E-16
35575	35575	37827	37969	+	-	Varpa_0033	heavy metal translocating p-type ATPase	16	13	1.0
38435	38435	37953	37921	-	-	Varpa_0034	GCN5-like N-acetyltransferaser	15	18	1.0
	39611	38484		-	-	Varpa_0035	fatty acid hydroxylase	6	0	1.0
	40948	39647		-	-	Varpa_0036	beta-ketoacyl synthase	32	3	1.0
41229	41229	40945		-	-	Varpa_0037	phosphopantetheine-binding protein	46	4	1.0
41267			41237	-	-	predicted RNA	-	166	12	0.0
	42128	41268		-	-	Varpa_0038	hypothetical protein	90	5	0.0
42206	42267	42956		+	-	Varpa_0039	winged helix family two component transcriptional regulator	50	97	1.0
	42953	44332	44332	+	-	Varpa_0040	integral membrane sensor signal transduction histidine kinase	18	21	1.0
45213	45213	44464	44301	-	-	Varpa_0041	glyoxalase/bleomycin resistance protein/dioxygenase	11	17	1.0
	45695	45219	45217	-	-	Varpa_0042	GCN5-like N-acetyltransferaser	18	26	1.0
46180	46177	45692		-	-	Varpa_0043	endoribonuclease L-psp	53	33	1.0
47353	47350	46247	46219	-	-	Varpa_0044	NADH:flavin oxidoreductase/NADH oxidase	127	22	0.0
	49276	47447	47435	-	-	Varpa_0045	hypothetical protein	25	25	1.0
50161	50055	49273		-	-	Varpa_0046	enoyL-CoA hydratase/isomerase	29	24	1.0
50858	50811	50203	50196	-	-	Varpa_0047	glutathione s-transferase domain-containing protein	318	263	3.527037801219072E-17
50988	51014	51199	51357	+	-	Varpa_0048	hypothetical protein	565	362	6.1514211875971135E-34
51358	51358	52245	52288	+	-	Varpa_0049	transglutaminase	346	202	3.5646157259733676E-39
52298	52422	54380		+	-	Varpa_0050	glucose inhibited division protein a	244	104	3.983222538001959E-87
	54377	55018	55080	+	-	Varpa_0051	methyltransferase gidb	92	35	1.0550566435772661E-82
55117	55133	55747	55765	+	-	Varpa_0052	lysine exporter protein LysE/YggA	123	120	1.340137573168195E-11
55766	55766	56680	56680	+	-	Varpa_0053	cobyrinic acid ac-diamide synthase	101	98	5.875300141057173E-14
56682	56723	57268		+	-	Varpa_0054	hypothetical protein	94	111	1.3675647580767077E-5
	57268	58209	58229	+	-	Varpa_0055	parb-like partition protein	92	114	8.299292696297055E-8
58307	58330	59223	59231	+	-	Varpa_0056	peptidoglycan-binding domain 1 protein	148	224	0.02275317323828083
60756	60731	59307	59307	-	-	Varpa_0057	fad linked oxidase domain-containing protein	123	176	0.07923297085702663
60814	60814	61314	61314	+	-	Varpa_0058	hypothetical protein	107	116	6.594239416173788E-7
61315	61329	61931		+	-	Varpa_0059	ATP/cobalamin adenosyltransferase	130	155	1.6924269109608892E-7
	61928	62278	62299	+	-	Varpa_0060	hypothetical protein	81	137	0.35887192156619935
63082	63082	62471	62419	-	-	Varpa_0061	G-D-S-L family lipolytic protein	26	26	1.0
63596	63596	63180	63100	-	-	Varpa_0062	HxlR family transcriptional regulator	40	28	1.0
63700	63712	64302	64388	+	-	Varpa_0063	bifunctional deaminase-reductase domain-containing protein	14	33	1.0
64426	64427	64870	64875	+	-	Varpa_0064	hypothetical protein	487	99	0.0
65223	65210	64947	64796	-	-	Varpa_0065	hypothetical protein	183	219	5.82213024342997E-5
	66292	65348		-	-	Varpa_0066	LysR family transcriptional regulator	5	4	1.0
66465	66465	67067	67067	+	-	Varpa_0067	TetR family transcriptional regulator	267	69	5.170726336272976E-224
67102	67145	67258	67279	+	-	Varpa_0068	hypothetical protein	203	81	8.162137763075803E-57
67280	67280	68188	68188	+	-	Varpa_0069	alpha/beta hydrolase fold protein	52	23	1.0
68189	68261	71206	71234	+	-	Varpa_0070	sel1 domain-containing protein repeat-containing protein	32	32	1.0
	72131	71181		-	-	Varpa_0071	fatty acid desaturase	4	0	1.0
	72267	73916		+	-	Varpa_0072	rhodanese domain-containing protein	8	6	1.0
74153	74151	73879	73759	-	-	Varpa_0073	cell division topological specificity factor mine	119	109	1.577616913894514E-11
74994	74969	74154	74154	-	-	Varpa_0074	septum site-determining protein mind	114	110	2.2776944928765317E-14
75799	75789	75022	74995	-	-	Varpa_0075	septum site-determining protein minc	130	114	1.0389807070295243E-18
77240	77231	75948	75854	-	-	Varpa_0076	uraciL-xanthine permease	67	48	4.167498875278406E-23
77789	77786	77364	77364	-	-	Varpa_0077	thioesterase	62	95	0.10450406335906211
77871	77871	79214	79346	+	-	Varpa_0078	hypothetical protein	34	25	1.0
81044	81044	79236	79092	-	-	Varpa_0079	ABC transporter	8	11	1.0
	81230	81388		+	-	Varpa_0080	hypothetical protein	7	2	1.0
	82728	81340	81340	-	-	Varpa_0081	hypothetical protein	5	8	1.0
83177	83177	82725		-	-	Varpa_0082	hypothetical protein	8	20	1.0
84570	84558	83272	83178	-	-	Varpa_0083	hydroxymethylglutaryL-CoA reductase, degradative	8	39	1.0
84696	84696	86081	86081	+	-	Varpa_0084	GntR family transcriptional regulator	12	11	1.0
86881	86868	86086	86033	-	-	Varpa_0085	enoyL-CoA hydratase/isomerase	47	79	0.23481779625035887
86948	86948	87754	87754	+	-	Varpa_0086	PaaX family transcriptional regulator	29	23	1.0
89716	89716	87908		-	-	Varpa_0088	AMP-dependent synthetase and ligase	11	9	1.0
	90704	89718		-	-	Varpa_0089	NAD-binding 3-hydroxyacyl-CoA dehydrogenase protein	14	6	1.0
91873	91873	90659		-	-	Varpa_0090	extracellular ligand-binding receptor	14	6	1.0
92851	92851	91928		-	-	Varpa_0091	hypothetical protein	18	6	1.0
92911	92976	93689	93781	+	-	Varpa_0092	Crp/Fnr family transcriptional regulator	16	15	1.0
	93935	93711		-	-	Varpa_0093	4-oxalocrotonate tautomerase family protein	4	3	1.0
	94717	93974		-	-	Varpa_0094	short-chain dehydrogenase/reductase sdr	8	4	1.0
94825	94825	95736	95768	+	-	Varpa_0095	LysR family transcriptional regulator	24	26	1.0
	96599	95898		-	-	Varpa_0096	ABC transporter	9	5	1.0
	97345	96599		-	-	Varpa_0097	ABC transporter	13	7	1.0
	98423	97470	97470	-	-	Varpa_0098	inner-membrane translocator	7	1	1.0
	99292	98420		-	-	Varpa_0099	inner-membrane translocator	9	1	1.0
	100662	99487		-	-	Varpa_0100	extracellular ligand-binding receptor	39	9	1.0
	101474	100659		-	-	Varpa_0101	alpha/beta hydrolase fold protein	37	2	1.0
	103161	101614	101614	-	-	Varpa_0102	benzoate-CoA ligase family	51	3	1.0
	104754	103204	103204	-	-	Varpa_0103	aldehyde dehydrogenase	45	2	1.0
	105224	104751		-	-	Varpa_0104	hypothetical protein	59	2	1.0
105286	105421	106359	106459	+	-	Varpa_0105	XRE family transcriptional regulator	101	57	5.939715327512244E-38
	108859	106391		-	-	Varpa_0106	tonb-dependent siderophore receptor	10	1	1.0
	109968	108940	108940	-	-	Varpa_0107	anti-FecI sigma factor FecR	14	0	1.0
	110489	109965		-	-	Varpa_0108	ECF subfamily RNA polymerase sigma-24 subunit	20	0	1.0
110681			110723	+	-	predicted RNA	-	449	12	0.0
110724	110736	112412	112412	+	-	Varpa_0109	benzoyL-CoA-dihydrodiol lyase	440	13	0.0
112413	112444	113871	113871	+	-	Varpa_0110	benzoyL-CoA oxygenase subunit B	235	21	0.0
113872	113997	115286	115286	+	-	Varpa_0111	benzoyL-CoA oxygenase/reductase, boxa protein	122	42	8.709238014814096E-128
115287	115297	115740	115740	+	-	Varpa_0112	maoc domain-containing protein dehydratase	50	20	1.0
115847	115847	116308		+	-	Varpa_0113	BadM/Rrf2 family transcriptional regulator	55	33	1.0
	116298	117206	117248	+	-	Varpa_0114	fumarate reductase/succinate dehydrogenase flavoprotein domain-containing protein	52	44	1.0
117272			117347	+	-	Varpa_R0001	Gly tRNA	100	34	2.5542094151854996E-51
118731	118723	117401	117401	-	-	Varpa_0115	fumarylacetoacetase	42	15	1.0
119575	119549	118743	118732	-	-	Varpa_0116	cyclase family protein	72	30	1.6357547367873138E-69
	120409	119618	119618	-	-	Varpa_0117	binding-protein-dependent transport systems inner membrane component	24	3	1.0
	121176	120406		-	-	Varpa_0118	binding-protein-dependent transport systems inner membrane component	27	4	1.0
	121948	121169		-	-	Varpa_0119	ABC transporter	46	6	1.0
	122970	122023	122023	-	-	Varpa_0120	nmt1/thi5 like domain-containing protein	42	5	1.0
	123701	122967		-	-	Varpa_0121	TetR family transcriptional regulator	24	4	1.0
123802	123802	125805		+	-	Varpa_0122	acetoacetyL-CoA synthase	26	52	0.4461593351003791
	125805	126260	126370	+	-	Varpa_0123	hypothetical protein	34	77	1.0
128235	128235	126268	126268	-	-	Varpa_0124	adenylate/guanylate cyclase with integral membrane sensor	50	30	1.0
128303			128236	-	-	predicted RNA	-	126	182	0.004322405428292911
129289	129172	128426	128425	-	-	Varpa_0125	hypothetical protein	28	70	0.49992101358084856
129308	129312	131087	131087	+	-	Varpa_0126	hypothetical protein	28	59	0.9256575716810834
131088	131194	131700	131861	+	-	Varpa_0127	glutathione-dependent formaldehyde-activating protein	28	60	1.0
132652	132652	131711	131685	-	-	Varpa_0128	AraC family transcriptional regulator	22	33	1.0
133687	133557	132655	132653	-	-	Varpa_0129	LysR family transcriptional regulator	10	10	1.0
133715	133743	134942	134952	+	-	Varpa_0130	acyL-CoA dehydrogenase domain-containing protein	741	1347	0.6955522538266096
134953	134953	136188	136188	+	-	Varpa_0131	L-carnitine dehydratase/bile acid-inducible protein f	590	646	0.0015229893962696664
136189	136205	136636	136674	+	-	Varpa_0132	glyoxalase/bleomycin resistance protein/dioxygenase	216	200	1.2792294636984278E-15
	136881	137270		+	-	Varpa_0133	snf2 superfamily protein	9	3	1.0
137327	137352	137948	137964	+	-	Varpa_0134	hypothetical protein	23	9	1.0
138413	138413	137955	137844	-	-	Varpa_0135	hypothetical protein	18	17	1.0
138495	138510	139340	139340	+	-	Varpa_0136	hypothetical protein	49	50	1.0
139341	139357	139935	139967	+	-	Varpa_0137	uracil-DNA glycosylase superfamily protein	30	46	1.0
141627	141627	139936	139885	-	-	Varpa_0138	hypothetical protein	21	38	1.0
141898	141889	141695	141628	-	-	Varpa_0139	hypothetical protein	17	171	9.669011791832026E-26
141980	141980	142870	142890	+	-	Varpa_0140	LysR family transcriptional regulator	22	20	1.0
	143898	142861		-	-	Varpa_0141	nitrilase/cyanide hydratase and apolipoprotein N-acyltransferase	6	5	1.0
	144593	144093	144003	-	-	Varpa_0142	hypothetical protein	27	87	0.032318018436826676
145543	145543	144590		-	-	Varpa_0143	LysR family transcriptional regulator	26	69	0.24908465226077406
	145639	146637		+	-	Varpa_0144	NAD-dependent epimerase/dehydratase	5	7	1.0
147676	147676	146744	146711	-	-	Varpa_0145	glutaminase, core	12	24	1.0
148624	148593	147685	147677	-	-	Varpa_0146	hypothetical protein	12	28	1.0
148841	148841	149938	149938	+	-	Varpa_0147	rieske (2fe-2S) iron-sulfur domain	18	37	1.0
150050	150051	150383	150413	+	-	Varpa_0148	small multidrug resistance protein	11	12	1.0
150418	150418	151098	151213	+	-	Varpa_0149	helix-turn-helix domain-containing protein	19	23	1.0
	151648	151130	150825	-	-	Varpa_0150	transport-associated protein	50	40	1.0
152171	152157	151648		-	-	Varpa_0151	flavin reductase FMN-binding protein	81	73	1.2676473390279718E-9
153146	153146	152199	152172	-	-	Varpa_0152	LysR family transcriptional regulator	7	13	1.0
153254	153254	155227	155339	+	-	Varpa_0153	steroL-binding domain-containing protein	155	18	0.0
156464	156464	155235	155207	-	-	Varpa_0154	nucleoside recognition domain-containing protein	11	8	1.0
156535	156535	158112	158168	+	-	Varpa_0155	phospholipase d/transphosphatidylase	51	49	1.0
158185	158199	159356	159419	+	-	Varpa_0156	extracellular ligand-binding receptor	336	107	3.093764824213186E-269
159420	159455	159820	159887	+	-	Varpa_0157	hypothetical protein	103	18	0.0
	160558	159836	159512	-	-	Varpa_0158	ABC transporter	29	24	1.0
	161318	160551		-	-	Varpa_0159	ABC transporter	24	17	1.0
	162277	161315		-	-	Varpa_0160	inner-membrane translocator	21	15	1.0
163156	163134	162274		-	-	Varpa_0161	inner-membrane translocator	22	23	1.0
164369	164369	163170	163170	-	-	Varpa_0162	extracellular ligand-binding receptor	46	109	0.9906250576124231
164756	164741	164418	164393	-	-	Varpa_0163	ferredoxin	25	47	1.0
166211	166211	164757	164757	-	-	Varpa_0164	glutamine synthetase catalytic subunit	17	24	1.0
167554	167554	166223	166212	-	-	Varpa_0165	rieske (2fe-2S) iron-sulfur domain	21	26	1.0
167833	167839	168573	168573	+	-	Varpa_0166	GntR family transcriptional regulator	32	51	0.17823541610241905
168574	168662	169285	169335	+	-	Varpa_0167	TetR family transcriptional regulator	59	44	1.0
170174	170174	169368	169270	-	-	Varpa_0168	metallophosphoesterase	25	61	0.5823224044422178
170277	170301	170474	170843	+	-	Varpa_0169	hypothetical protein	151	173	3.398078810607447E-6
171469	171469	170489	170326	-	-	Varpa_0170	LysR family transcriptional regulator	53	40	1.0
171556			171573	+	-	predicted RNA	-	456	232	1.3640884121555406E-23
171574	171580	172122	172193	+	-	Varpa_0171	hypothetical protein	1442	1025	4.8953209133216E-13
172901			174423	+	-	Varpa_R0002	16S ribosomal RNA	5404	3712	0.5116555054740137
174508			174584	+	-	Varpa_R0003	Ile tRNA	5392	751	0.0
174614			174689	+	-	Varpa_R0004	Ala tRNA	4752	592	0.0
175017			177888	+	-	Varpa_R0005	23S ribosomal RNA	11749	6183	1.0
178033			178145	+	-	Varpa_R0006	5S ribosomal RNA	271	34	0.0
180195	180184	178319	178310	-	-	Varpa_0172	phosphoenolpyruvate carboxykinase (GTP)	245	210	2.189658097621751E-9
180490	180483	180331	180286	-	-	Varpa_0173	hypothetical protein	133	315	0.7943310483576814
181790	181790	180582	180495	-	-	Varpa_0174	threonine dehydratase	74	87	6.9629800442406775E-9
181890	181898	184222	184238	+	-	Varpa_0175	aaa ATPase central domain-containing protein	376	237	6.009264655479137E-18
184241	184274	185899	186037	+	-	Varpa_0176	peptidase s41	138	141	7.426041461460132E-10
186038			186060	+	-	predicted RNA	-	238	393	0.03948968450948726
186061	186066	187256	187746	+	-	Varpa_0177	inosine/uridine-preferring nucleoside hydrolase	306	479	0.41036810260580503
189180	189170	187275	187223	-	-	Varpa_0178	ATP-dependent DNA helicase recq	67	33	9.54734138057004E-60
189424	189474	190520		+	-	Varpa_0179	extracellular solute-binding protein	198	52	1.2949235124491577E-246
	190501	191382		+	-	Varpa_0180	binding-protein-dependent transport systems inner membrane component	116	25	0.0
	191367	192161	192171	+	-	Varpa_0181	ABC transporter	229	55	1.356311312899755E-274
192172	192172	192909	192924	+	-	Varpa_0182	GntR family transcriptional regulator	157	41	1.47369308958848E-255
192925	192972	194540	194540	+	-	Varpa_0183	histidine ammonia-lyase	105	32	1.7692098549357892E-169
194541	194567	196294	196377	+	-	Varpa_0184	urocanate hydratase	164	93	1.564537651175836E-42
196378	196378	197148	197148	+	-	Varpa_0185	IclR family transcriptional regulator	117	47	6.21100508841634E-77
197149	197192	197938	197938	+	-	Varpa_0186	family 3 extracellular solute-binding protein	104	58	4.239901594991099E-35
197939	197946	198614	198614	+	-	Varpa_0187	polar amino acid ABC transporter inner membrane subunit	60	17	1.0
199779	199633	198668	198660	-	-	Varpa_0188	transposase is116/is110/is902 family protein	71	51	5.3589595484334436E-20
198615	199918	200490	200510	+	-	Varpa_0189	hypothetical protein	56	27	1.0
200511	200511	201773		+	-	Varpa_0190	imidazolonepropionase	35	18	1.0
	201770	203221	203221	+	-	Varpa_0191	formiminoglutamate deiminase	41	24	1.0
203222	203229	204044	204044	+	-	Varpa_0192	N-formylglutamate amidohydrolase	50	33	1.0
204045	204052	205044	205109	+	-	Varpa_0193	hypothetical protein	34	19	1.0
205110	205110	206159	206159	+	-	Varpa_0194	homocysteine s-methyltransferase	188	183	5.4506709314099246E-11
206160	206173	206481	206605	+	-	Varpa_0195	hypothetical protein	80	59	1.0467810960921836E-14
207478	207478	206558	206118	-	-	Varpa_0196	LysR family transcriptional regulator	18	24	1.0
207578	207578	208051	208256	+	-	Varpa_0197	transmembrane pair domain-containing protein	91	76	9.477668017718519E-13
208926	208883	207948	207846	-	-	Varpa_0198	lipase chaperone	57	72	5.7627885007995256E-5
210014	209973	208936	208936	-	-	Varpa_0199	triacylglycerol lipase	84	146	0.5718283215775295
210166	210246	212993	212993	+	-	Varpa_0200	methionine synthase	75	124	0.8585974430323206
213040	213046	214848		+	-	Varpa_0201	hypothetical protein	35	17	1.0
	214845	215843		+	-	Varpa_0202	family 2 glycosyl transferase	59	47	1.0
	215840	216229		+	-	Varpa_0203	gtra family protein	19	7	1.0
	217573	216374	216124	-	-	Varpa_0204	amidohydrolase	112	58	9.303340285641277E-60
218327	218307	217528		-	-	Varpa_0205	TetR family transcriptional regulator	254	82	2.6559495576561E-174
219279	219102	218329	218328	-	-	Varpa_0206	ferredoxin--nadp(+) reductase	493	159	5.238394118830427E-266
219323	219419	221044	221044	+	-	Varpa_0207	6-hydroxynicotinate reductase	102	30	1.5855696061914163E-183
221045	221048	221956	221956	+	-	Varpa_0208	apbe family lipoprotein	95	26	2.9690764003769278E-183
221957	221977	222618	222657	+	-	Varpa_0209	hypothetical protein	154	116	1.742590729094422E-24
222658	222658	223242	223307	+	-	Varpa_0210	hypothetical protein	141	106	1.860729913116817E-20
223308	223309	224514	224514	+	-	Varpa_0211	extracellular ligand-binding receptor	152	218	0.19856419879800646
224527	224595	226529		+	-	Varpa_0212	inner-membrane translocator	36	35	1.0
	226526	227323		+	-	Varpa_0213	ABC transporter	53	59	9.337219167683924E-6
	227320	228054	228090	+	-	Varpa_0214	ABC transporter	58	85	0.021464309697304243
228097	228097	228822	228862	+	-	Varpa_0215	nicotinamidase	62	138	1.0
228898	228900	230033		+	-	Varpa_0216	extracellular ligand-binding receptor	46	86	0.2663627175683496
	230011	230511	230511	+	-	Varpa_0217	(2fe-2S)-binding domain-containing protein	28	37	1.0
230622	230663	234418	234484	+	-	Varpa_0218	aldehyde dehydrogenase	21	32	1.0
234485	234537	235724	235880	+	-	Varpa_0219	fumarylacetoacetate (faa) hydrolase	43	39	1.0
	237290	235749		-	-	Varpa_0220	mg chelatase subunit chli	12	6	1.0
237511	237513	238382	238382	+	-	Varpa_0221	hypothetical protein	19	17	1.0
238448	238449	238787	238811	+	-	Varpa_0222	nitrogen regulatory protein p-ii	18	36	1.0
239062	239062	240360	240417	+	-	Varpa_0223	ammonium transporter	21	23	1.0
240550	240550	241482	241482	+	-	Varpa_0224	smp-30/gluconolaconase/lre-like region-containing protein	46	90	0.8444238539312257
241483	241725	242654	242759	+	-	Varpa_0225	LysR family transcriptional regulator	24	48	1.0
242762	242785	244287	244308	+	-	Varpa_0226	fad linked oxidase domain-containing protein	40	83	0.9625891576085426
244309	244309	245400	245400	+	-	Varpa_0227	fad linked oxidase domain-containing protein	30	59	1.0
245401	245421	246674	246684	+	-	Varpa_0228	hypothetical protein	28	73	0.2604289174686496
246764	246764	247189	247385	+	-	Varpa_0229	hypothetical protein	108	77	2.0202443899385407E-21
247709	247698	247210	247154	-	-	Varpa_0230	peroxiredoxin	96	225	1.0
248600	248600	247710	247710	-	-	Varpa_0231	hypothetical protein	15	8	1.0
250023	249975	248671	248601	-	-	Varpa_0232	major facilitator superfamily protein	45	59	4.8661346047342915E-5
250059	250169	251269		+	-	Varpa_0233	alanine racemase	47	118	0.5293943105671587
	251266	252015	252080	+	-	Varpa_0234	hypothetical protein	26	46	1.0
253002	252943	251969	251762	-	-	Varpa_0235	LysR family transcriptional regulator	9	9	1.0
	253037	253987		+	-	Varpa_0236	hypothetical protein	4	1	1.0
255198	255180	254203	254171	-	-	Varpa_0237	2-dehydropantoate 2-reductase	39	50	1.0
256012	255994	255203	255203	-	-	Varpa_0238	class ii aldolase/adducin family protein	77	175	1.0
257019	257002	256013	256013	-	-	Varpa_0239	hypothetical protein	69	155	0.5149151550689653
257628	257603	257133	257130	-	-	Varpa_0240	hypothetical protein	37	71	0.5660139039265857
258459	258459	257629	257629	-	-	Varpa_0241	2,4-dihydroxyhept-2-ene-1,7-dioic acid aldolase	30	35	1.0
259276	259276	258473	258460	-	-	Varpa_0242	2-oxo-hepta-3-ene-1,7-dioic acid hydratase	45	51	1.0778544117464047E-4
259710	259696	259289	259277	-	-	Varpa_0243	5-carboxymethyL-2-hydroxymuconate isomerase	46	60	0.0011376528975129395
	260538	259711	259711	-	-	Varpa_0244	extradiol ring-cleavage dioxygenase class iii protein subunit b	40	51	0.00306523498326504
260872	260870	260535		-	-	Varpa_0245	extradiol ring-cleavage dioxygenase ligab liga subunit	50	43	1.0
	261860	260877	260877	-	-	Varpa_0246	hypothetical protein	39	29	1.0
263323	263323	261857		-	-	Varpa_0247	5-carboxymethyL-2-hydroxymuconate semialdehyde dehydrogenase	36	25	1.0
264327	264327	263341	263325	-	-	Varpa_0248	hypothetical protein	44	28	1.0
	265141	264371	264337	-	-	Varpa_0249	4-hydroxyphenylacetate degradation bifunctional isomerase/decarboxylase subunit HpaG2	71	35	2.8142376137459453E-51
	265773	265138		-	-	Varpa_0250	fumarylacetoacetate (faa) hydrolase	41	22	1.0
266204	266204	265770		-	-	Varpa_0251	homoprotocatechuate degradation operon regulator hpar	87	36	6.202144565282696E-61
266307	266307	267695	267744	+	-	Varpa_0252	DNA repair protein rada	40	54	1.8677358362963228E-4
267679			266581	-	-	predicted RNA	antisense: Varpa_0252	2199	50	0.0
268227	268208	267753	267680	-	-	Varpa_0253	hypothetical protein	19564	880	0.0
268114			268208	+	-	predicted RNA	antisense: Varpa_0253	122	3	0.0
268403	268403	268831	268960	+	-	Varpa_0254	hypothetical protein	74	69	2.6847864782692556E-11
269814	269772	268828	268754	-	-	Varpa_0255	LysR family transcriptional regulator	13	15	1.0
	269902	271251		+	-	Varpa_0256	major facilitator superfamily protein	16	6	1.0
271252	271303	272517	272539	+	-	Varpa_0257	amidohydrolase	17	14	1.0
273649	273643	272642	272302	-	-	Varpa_0258	exonuclease rdgc	218	166	1.5106051080963516E-20
274011	274043	274996	275004	+	-	Varpa_0259	brancheD-chain amino acid aminotransferase	265	394	0.15898575433590795
275005	275005	275214	275214	+	-	Varpa_0260	zinc finger, chcc-type	229	274	5.6950275551053615E-5
275215	275232	275648	275766	+	-	Varpa_0261	hypothetical protein	102	76	4.393875563593285E-20
276709	276705	275650	275479	-	-	Varpa_0262	hypothetical protein	41	37	1.0
277950	277927	276710	276710	-	-	Varpa_0263	o-antigen polymerase	40	30	1.0
279310	279304	278105	277995	-	-	Varpa_0264	integral membrane sensor signal transduction histidine kinase	56	40	1.0
280066	280033	279311	279311	-	-	Varpa_0265	winged helix family two component transcriptional regulator	105	116	4.925573785258146E-9
281736	281736	280087	280067	-	-	Varpa_0266	fumarate reductase/succinate dehydrogenase flavoprotein domain-containing protein	87	95	5.7699568931322E-8
	282622	281741	281737	-	-	Varpa_0267	hypothetical protein	105	104	1.163549011256156E-13
283827	283827	282619		-	-	Varpa_0268	beta-ketoacyl synthase	133	110	5.952450477128537E-25
285358	285358	283973	283828	-	-	Varpa_0269	major facilitator superfamily protein	20	14	1.0
285419	285419	286291	286434	+	-	Varpa_0270	peptidase m48 ste24p	45	55	2.96018673693918E-4
	286517	288232		+	-	Varpa_0271	allophanate hydrolase	4	0	1.0
	288254	289258		+	-	Varpa_0272	nmt1/thi5 like domain-containing protein	3	0	1.0
	289261	290088		+	-	Varpa_0273	binding-protein-dependent transport systems inner membrane component	4	0	1.0
	290085	290918		+	-	Varpa_0274	ABC transporter	3	0	1.0
	290915	291295		+	-	Varpa_0275	hypothetical protein	5	0	1.0
	291345	292463		+	-	Varpa_0276	basic membrane lipoprotein	7	3	1.0
292475	292475	293566		+	-	Varpa_0277	inner-membrane translocator	5	1	1.0
	293715	294638		+	-	Varpa_0278	inner-membrane translocator	4	0	1.0
	294644	295636		+	-	Varpa_0279	nitrilase/cyanide hydratase and apolipoprotein N-acyltransferase	5	3	1.0
295645	295645	296358		+	-	Varpa_0280	isochorismatase hydrolase	5	2	1.0
	296366	297940		+	-	Varpa_0281	ABC transporter	5	2	1.0
	297952	298623		+	-	Varpa_0282	isochorismatase hydrolase	5	2	1.0
298652	298652	299398	299510	+	-	Varpa_0283	GntR family transcriptional regulator	21	43	1.0
300405	300405	299443		-	-	Varpa_0284	hypothetical protein	8	7	1.0
	301690	300449		-	-	Varpa_0285	FAD-binding monooxygenase protein	9	6	1.0
	301790	302704		+	-	Varpa_0286	LysR family transcriptional regulator	8	7	1.0
303686	303517	302714	302585	-	-	Varpa_0287	exodeoxyribonuclease iii xth	51	53	1.1272221043333931E-6
303504	303531	304214	304227	+	-	Varpa_0288	orotate phosphoribosyltransferase	180	184	4.644046445780902E-15
304228	304228	304923	305037	+	-	Varpa_0289	hypothetical protein	102	130	6.277417270767E-6
306456	306456	304966	304824	-	-	Varpa_0290	glutamyL-tRNA(gln) amidotransferase subunit B	150	75	1.075580217601088E-92
	307951	306458	306457	-	-	Varpa_0291	glutamyL-tRNA(gln) amidotransferase subunit A	159	97	1.666442994997594E-42
308304	308250	307951		-	-	Varpa_0292	glutamyL-tRNA(gln) amidotransferase subunit C	228	219	3.330355768081729E-11
308353	308464	309507	309507	+	-	Varpa_0293	MreB/Mrl family cell shape determining protein	354	149	7.833712510985927E-92
309508	309594	310571		+	-	Varpa_0294	rod shape-determining protein mrec	65	32	1.49104595834761E-57
	310568	311089	311107	+	-	Varpa_0295	rod shape-determining protein mred	36	20	1.0
311144	311144	313114	313295	+	-	Varpa_0296	penicillin-binding protein 2	91	62	5.0034266763746615E-43
314520	314520	313252	313060	-	-	Varpa_0297	fumarylacetoacetase	51	218	1.020962605813687E-19
	315655	314678	314528	-	-	Varpa_0298	hypothetical protein	56	389	1.6385052249280774E-64
316959	316959	315652		-	-	Varpa_0299	homogentisate 1,2-dioxygenase	48	451	2.762462031258658E-152
317206	317193	317002	316960	-	-	Varpa_0300	hypothetical protein	54	614	8.246564890028852E-78
318928	318928	317207	317207	-	-	Varpa_0301	FAD-binding monooxygenase protein	31	345	3.2391737993959965E-210
320180	320034	319075	318929	-	-	Varpa_0302	beta-lactamase domain-containing protein	69	1004	0.0
320182	320183	321088		+	-	Varpa_0303	IclR family transcriptional regulator	28	76	0.12581106246196466
	321085	321840	322097	+	-	Varpa_0304	silent information regulator protein sir2	16	60	0.0024826794753330336
322481	322353	321859	321859	-	-	Varpa_0305	pentapeptide repeat-containing protein	24	22	1.0
322814	322757	322536	322484	-	-	Varpa_0306	hypothetical protein	67	119	0.21133736280515503
323489	323489	322815	322815	-	-	Varpa_0307	hypothetical protein	70	114	0.052426574475290574
324461	324461	323505	323490	-	-	Varpa_0308	mammalian cell entry related domain-containing protein	108	121	2.5019093061882614E-11
	325328	324471	324462	-	-	Varpa_0309	ABC transporter	51	50	1.0
326518	326491	325325		-	-	Varpa_0310	hypothetical protein	47	38	1.0
327541	327541	326627	326524	-	-	Varpa_0311	LysR family transcriptional regulator	10	13	1.0
327546	327628	329145	329153	+	-	Varpa_0312	methylmalonate-semialdehyde dehydrogenase	97	3961	0.0
329154			329164	+	-	predicted RNA	-	74	3075	0.0
329165	329174	329782	329782	+	-	Varpa_0313	hypothetical protein	54	1889	0.0
329783	329809	331449	331510	+	-	Varpa_0314	glucose-methanoL-choline oxidoreductase	47	1988	0.0
332538	332526	331459	331288	-	-	Varpa_0315	family 1 extracellular solute-binding protein	8	397	0.0
331511			331997	+	-	predicted RNA	antisense: Varpa_0315	15	350	0.0
	333726	332539	332539	-	-	Varpa_0316	fad dependent oxidoreductase	6	104	3.037920469396656E-141
	335135	333723		-	-	Varpa_0317	bfd domain-containing protein (2fe-2S)-binding domain-containing protein	6	75	7.973033787045469E-84
	335437	335132		-	-	Varpa_0318	hypothetical protein	7	100	1.1294066986953145E-68
336236	336232	335438		-	-	Varpa_0319	binding-protein-dependent transport systems inner membrane component	5	57	1.9333031788882246E-26
	337097	336237	336237	-	-	Varpa_0320	binding-protein-dependent transport systems inner membrane component	6	58	2.3345494024806896E-20
338221	338221	337094		-	-	Varpa_0321	ABC transporter	7	58	5.838267576941375E-22
338371	338371	339249	339472	+	-	Varpa_0322	IclR family transcriptional regulator	28	12	1.0
339750	339750	339250	339165	-	-	Varpa_0323	hypothetical protein	51	19	1.0
339968	339978	341516	341614	+	-	Varpa_0324	aldehyde dehydrogenase	147	317	1.0
341615	341615	342523		+	-	Varpa_0325	family 3 extracellular solute-binding protein	133	197	0.025282649312978675
	342520	343737	343737	+	-	Varpa_0326	class I and II aminotransferase	98	112	3.333778446859115E-9
343738	343895	345568	345792	+	-	Varpa_0327	thiamine pyrophosphate tpp-binding domain-containing protein	86	132	0.01680705968925852
	346717	345623	345461	-	-	Varpa_0328	hypothetical protein	172	298	1.0
347919	347919	346714		-	-	Varpa_0329	amidohydrolase	204	491	0.1555877215783495
349200	349191	347998	347920	-	-	Varpa_0330	glycerophosphoryl diester phosphodiesterase	125	398	2.079863525059677E-4
349292	349292	350458	350465	+	-	Varpa_0331	acetylornithine deacetylase ArgE	149	115	2.0230071373155805E-29
350469	350490	351713	351713	+	-	Varpa_0332	hypothetical protein	33	21	1.0
351825	351832	353541	353618	+	-	Varpa_0333	smp-30/gluconolaconase/lre-like region-containing protein	26	39	1.0
353650	353676	354452	354526	+	-	Varpa_0334	integral membrane sensor protein	155	173	1.686565083295881E-10
354527	354527	356137		+	-	Varpa_0335	methylcrotonoyL-CoA carboxylase	35	96	0.026412171125963918
	356134	358086	358086	+	-	Varpa_0336	carbamoyL-phosphate synthase l chain ATP-binding protein	18	49	1.0
358087	358127	359038	359069	+	-	Varpa_0337	short-chain dehydrogenase/reductase sdr	24	66	0.08707709336805888
359070	359070	360230	360245	+	-	Varpa_0338	acyL-CoA dehydrogenase domain-containing protein	18	39	1.0
360246	360246	361424	361450	+	-	Varpa_0339	acyL-CoA dehydrogenase domain-containing protein	16	29	1.0
361566	361590	361910	361910	+	-	Varpa_0340	stress responsive alpha-beta barrel domain-containing protein	17	18	1.0
363346	363187	361922	361788	-	-	Varpa_0341	dead/deah box helicase domain-containing protein	44	54	1.3137525954141608E-5
363048	363236	363616	363628	+	-	Varpa_0342	translation initiation factor sui1	97	113	1.9278951443224166E-4
363631	363631	363867	363912	+	-	Varpa_0343	hypothetical protein	76	104	0.003310798508488408
363931			363959	+	-	predicted RNA	-	2020	476	4.878400947233163E-246
363960	364051	364467	364467	+	-	Varpa_0344	rnp-1 like RNA-binding protein	4992	1070	8.284928955739696E-299
	364673	365161		+	-	Varpa_0345	hypothetical protein	70	7	0.0
	365174	366685	366685	+	-	Varpa_0346	hypothetical protein	62	9	1.0
	367333	368568		+	-	Varpa_0347	ammonium transporter	7	1	1.0
368587	368587	368889		+	-	Varpa_0348	hypothetical protein	6	1	1.0
370102	370079	368952	368952	-	-	Varpa_0349	extracellular ligand-binding receptor	49	31	1.0
370140	370140	372209		+	-	Varpa_0350	molybdopterin dinucleotide-binding protein	87	172	1.0
	372206	373330		+	-	Varpa_0351	aminopeptidase	81	132	0.14751809001624913
	373323	373637	373978	+	-	Varpa_0352	polyhydroxyalkanoic acid system protein	81	200	0.48231420561612337
	374580	373843	373790	-	-	Varpa_0353	short-chain dehydrogenase/reductase sdr	16	88	6.102597944019422E-12
376108	376103	374577		-	-	Varpa_0354	xylulokinase	16	128	1.6096253510233057E-72
377411	377255	376125	376109	-	-	Varpa_0355	alcohol dehydrogenase zinc-binding domain-containing protein	6	191	0.0
	378401	377412	377412	-	-	Varpa_0356	inner-membrane translocator	3	72	2.0556049262967076E-164
379934	379915	378398		-	-	Varpa_0357	ABC transporter	4	157	0.0
380863	380855	379935	379935	-	-	Varpa_0358	periplasmic binding protein/laci transcriptional regulator	6	227	0.0
381923	381873	380983	380869	-	-	Varpa_0359	AraC family transcriptional regulator	6	96	1.967832820047747E-78
382190	382190	383437	383437	+	-	Varpa_0360	formyL-CoA transferase	18	22	1.0
383794	383779	383522	383319	-	-	Varpa_0361	acyL-CoA-binding protein acbp	112	361	0.0016417088539632634
383833	383842	384726	384746	+	-	Varpa_0362	dienelactone hydrolase	25	26	1.0
385573	385573	384737	384588	-	-	Varpa_0363	hypothetical protein	42	101	0.6654419416431662
386287	386287	385589	385577	-	-	Varpa_0364	TetR family transcriptional regulator	157	169	8.119250135076142E-13
386916	386906	386412	386288	-	-	Varpa_0365	poly(hydroxyalkanoate) granule-associated protein	289	223	6.718971366777912E-32
386976			386917	-	-	predicted RNA	-	148	213	0.003933689810988868
387446	387446	386997	386986	-	-	Varpa_0366	thioesterase	88	137	0.0917030336539574
388452	388440	387544	387457	-	-	Varpa_0367	LysR family transcriptional regulator	39	19	1.0
388568	388570	389667	389735	+	-	Varpa_0368	gentisate 1,2-dioxygenase	41	25	1.0
389736	389736	390440	390564	+	-	Varpa_0369	fumarylacetoacetate (faa) hydrolase	35	11	1.0
390565	390565	391818		+	-	Varpa_0370	fad dependent oxidoreductase	30	8	1.0
391819	391874	392860	392925	+	-	Varpa_0371	hypothetical protein	25	18	1.0
392933	392949	393926		+	-	Varpa_0372	hypothetical protein	158	409	0.046332305429425236
	393926	395281	395281	+	-	Varpa_0373	faD-dependent pyridine nucleotide-disulfide oxidoreductase	111	255	0.19490111884232159
395283	395419	396036	396175	+	-	Varpa_0374	hypothetical protein	90	155	0.058294818735054696
396177	396177	397055	397087	+	-	Varpa_0375	choloyL-CoA hydrolase	64	54	5.90180108297385E-13
397088	397088	397699	397764	+	-	Varpa_0376	glutathione s-transferase domain-containing protein	38	40	1.0
397980	397980	399056	399056	+	-	Varpa_0377	transposase is116/is110/is902 family protein	46	60	3.4948718210906963E-4
399489	399505	400218	400415	+	-	Varpa_0378	short-chain dehydrogenase/reductase sdr	41	47	1.0
	400450	401907	401907	+	-	Varpa_0379	sulfate transporter	7	1	1.0
402004	402017	402628	402695	+	-	Varpa_0380	type 12 methyltransferase	14	30	1.0
	403376	402636	402636	-	-	Varpa_0381	ABC transporter	13	23	1.0
	404128	403373		-	-	Varpa_0382	ABC transporter	9	25	1.0
	405087	404125		-	-	Varpa_0383	inner-membrane translocator	7	12	1.0
406098	406004	405084		-	-	Varpa_0384	inner-membrane translocator	7	28	1.0
407400	407339	406134	406111	-	-	Varpa_0385	extracellular ligand-binding receptor	15	146	7.944081322026351E-87
407772	407772	407533	407533	-	-	Varpa_0386	ATP synthase f0 subunit C	5	10	1.0
	412626	407917		-	-	Varpa_0387	ricin b lectin	8	7	1.0
413715	413715	412855	412855	-	-	Varpa_0388	deoxyribose-phosphate aldolase/phospho-2-dehydro-3-deoxyheptonate aldolase	28	29	1.0
	414751	413759	413716	-	-	Varpa_0389	aldo/keto reductase	38	29	1.0
415778	415704	414748		-	-	Varpa_0390	inner-membrane translocator	27	14	1.0
	417299	415779	415779	-	-	Varpa_0391	ABC transporter	27	12	1.0
418342	418342	417296		-	-	Varpa_0392	sugar ABC transporter	43	17	1.0
	418522	420069		+	-	Varpa_0393	carbohydrate kinase	50	5	1.0
	420066	421826	421826	+	-	Varpa_0394	glyceroL-3-phosphate dehydrogenase	20	6	1.0
421827	421829	422590	422681	+	-	Varpa_0395	GntR family transcriptional regulator	40	38	1.0
423497	423497	422604	422604	-	-	Varpa_0396	hypothetical protein	32	4	1.0
426629	426629	423513	423498	-	-	Varpa_0397	excinuclease ABC subunit A	115	35	1.1334693567545054E-304
426679	426679	427371	427454	+	-	Varpa_0398	single-strand binding protein	298	268	2.0082113419060125E-13
427484	427491	429479	429479	+	-	Varpa_0399	signal transduction histidine kinase	22	14	1.0
429917	429917	429489	429399	-	-	Varpa_0400	glutathione-dependent formaldehyde-activating protein	73	59	3.967919467943948E-14
430669	430658	429945	429918	-	-	Varpa_0401	hypothetical protein	136	105	6.178507317690916E-23
430787	430787	431632	431652	+	-	Varpa_0402	pep phosphonomutase and related enzymes-like protein	13	77	9.322578813054434E-14
431653	431653	432432		+	-	Varpa_0403	ABC transporter	36	32	1.0
	432425	433018		+	-	Varpa_0404	cobalt transport protein	17	5	1.0
433019	433064	433642	433726	+	-	Varpa_0405	bioy protein	14	9	1.0
434122	434116	433649	433541	-	-	Varpa_0406	hypothetical protein	44	37	1.0
434249	434374	434754	434931	+	-	Varpa_0407	snf2 superfamily protein	10684	225	0.0
436022	435875	434841	434822	-	-	Varpa_0408	hypothetical protein	15	15	1.0
434932			435414	+	-	predicted RNA	antisense: Varpa_0408	529	10	0.0
436027	436154	436759		+	-	Varpa_0409	hypothetical protein	119	193	0.011097769592873372
	436732	438597		+	-	Varpa_0410	vanw family protein	30	37	1.0
	438594	440270	440270	+	-	Varpa_0411	hypothetical protein	27	31	1.0
440271	440304	441293	441351	+	-	Varpa_0412	luciferase family oxidoreductase, group 1	171	40	5.26899326252596E-274
441352	441352	442452	442469	+	-	Varpa_0413	tRNA (5-methylaminomethyL-2-thiouridylate)-methyltransferase	184	71	1.5245128999446346E-133
442939	442939	442442	442436	-	-	Varpa_0414	nudix hydrolase	66	63	1.8351942580912703E-10
443387	443387	442947	442940	-	-	Varpa_0415	hypothetical protein	137	103	5.630924681616226E-17
444303	444182	443478	443388	-	-	Varpa_0416	winged helix family two component transcriptional regulator	133	82	3.9899242997354426E-32
444596	444619	445749	445781	+	-	Varpa_0417	NAD(P)(+) transhydrogenase	127	256	0.6071308186737324
445782	445782	446114	446116	+	-	Varpa_0418	NAD(P) transhydrogenase subunit alpha part 2	79	152	1.0
446117	446117	447610	447610	+	-	Varpa_0419	NAD(P)(+) transhydrogenase	77	106	0.0029929362323775307
447611	447720	449399	449399	+	-	Varpa_0420	AMP-dependent synthetase and ligase	145	232	0.3689768383507577
449401	449451	450455		+	-	Varpa_0421	binding-protein-dependent transport systems inner membrane component	24	24	1.0
	450455	451369	451391	+	-	Varpa_0422	binding-protein-dependent transport systems inner membrane component	28	19	1.0
451392	451392	452420		+	-	Varpa_0423	oligopeptide/dipeptide ABC transporter ATPase	67	64	2.1729948072491015E-11
	452417	453460	453490	+	-	Varpa_0424	oligopeptide/dipeptide ABC transporter ATPase	62	73	5.743115104597554E-7
453494	453500	455131	455131	+	-	Varpa_0425	family 5 extracellular solute-binding protein	213	583	0.04029558654586468
455132	455135	455902	455913	+	-	Varpa_0426	mta/sah nucleosidase	97	182	0.7938061584850347
455990	456044	457498	457623	+	-	Varpa_0427	kelch repeat type 1-containing protein	84	118	0.005842728343527004
458655	458525	457539	457514	-	-	Varpa_0428	magnesium and cobalt transport protein cora	108	58	7.910787180508002E-45
457643	458738	460855	460916	+	-	Varpa_0429	uvrd/rep helicase	26	30	1.0
461077			461121	+	-	predicted RNA	-	122	379	1.0
461122	461177	461506	461698	+	-	Varpa_0430	sigma 54 modulation protein/30S ribosomal protein S30ea	432	4772	3.4374864009554774E-174
461727	461728	462195	462195	+	-	Varpa_0431	pts iia-like nitrogen-regulatory protein ptsn	332	242	3.111102461277461E-37
462196			462237	+	-	predicted RNA	-	227	131	1.0024997655307025E-18
462238	462294	463247	463458	+	-	Varpa_0432	hpr kinase	122	107	4.54501826452141E-21
463826	463782	463363	463088	-	-	Varpa_0433	FUR family ferric uptake regulator	464	708	0.6315315491190985
463868	463871	464428	464527	+	-	Varpa_0434	smpa/omla domain-containing protein	287	457	0.5274504973860219
464528	464528	465370	465370	+	-	Varpa_0435	dihydrodipicolinate reductase	98	117	6.209606987278902E-8
465372	465382	466077	466091	+	-	Varpa_0436	mota/tolq/exbb proton channel	69	65	2.6150249265840218E-9
466092	466092	466562	466758	+	-	Varpa_0437	biopolymer transport protein exbd/tolr	42	53	4.863993027721894E-4
469220	469170	466687	466547	-	-	Varpa_0438	glycogen/starch/alpha-glucan phosphorylase	42	99	0.07055715256111196
470707	470699	469221	469221	-	-	Varpa_0439	glycogen/starch synthase, ADP-glucose type	36	63	0.11946743714145078
472073	472033	470726	470711	-	-	Varpa_0440	glucose-1-phosphate adenylyltransferase	64	127	1.0
	474212	472122	472101	-	-	Varpa_0441	glycogen debranching protein glgx	25	33	1.0
	475027	474206		-	-	Varpa_0442	hypothetical protein	17	17	1.0
477210	477210	475027		-	-	Varpa_0443	1,4-alpha-glucan branching protein	30	26	1.0
478895	478895	477216	477211	-	-	Varpa_0444	alpha amylase catalytic subunit	43	58	4.080819598542463E-5
479027	479027	480481	480580	+	-	Varpa_0445	fad dependent oxidoreductase	20	30	1.0
480596	480608	483238	483238	+	-	Varpa_0446	leucyL-tRNA synthetase	197	167	4.562820518044173E-11
483241	483250	483771	483792	+	-	Varpa_0447	rare lipoprotein b	139	137	5.8079867710388134E-11
483793	483793	484866	484866	+	-	Varpa_0448	DNA polymerase iii subunit delta	68	51	1.6965675890738063E-18
484948	484948	486243	486285	+	-	Varpa_0449	gamma-glutamyl phosphate reductase	226	221	8.272614511883465E-5
486286			486330	+	-	predicted RNA	-	214	199	9.370924312053131E-8
486331	486336	487652	487835	+	-	Varpa_0450	glutamate/cysteine ligase	219	168	3.5723645415688666E-22
487836	487836	489704	489802	+	-	Varpa_0451	potassium transporter	59	22	1.0
	490653	489730		-	-	Varpa_0452	polysaccharide deacetylase	5	3	1.0
	491077	490664		-	-	Varpa_0453	hypothetical protein	11	4	1.0
491224	491372	492325	492471	+	-	Varpa_0454	glutathione synthetase	121	65	8.909087545890681E-49
	493592	492288		-	-	Varpa_0455	pepsy-associated tm helix domain-containing protein	61	5	1.0
495789	495784	493592		-	-	Varpa_0456	tonb-dependent siderophore receptor	166	13	0.0
496703	496703	495915	495872	-	-	Varpa_0457	glutamine amidotransferase class-ii	93	101	4.954770223898314E-9
497967	497922	496780	496780	-	-	Varpa_0458	extracellular ligand-binding receptor	19	16	1.0
499485	499484	497991	497991	-	-	Varpa_0459	EmrB/QacA subfamily drug resistance transporter	15	10	1.0
499590	499616	500929	501003	+	-	Varpa_0460	hypothetical protein	76	37	5.351072737139791E-53
	501144	500920	500748	-	-	Varpa_0461	hypothetical protein	92	134	0.006131924429338909
502421	502421	501141		-	-	Varpa_0462	phosphofructokinase	87	154	0.6024560877140113
503255	503255	502452		-	-	Varpa_0463	enoyL-CoA hydratase/isomerase	11	6	1.0
	503611	503288		-	-	Varpa_0464	hypothetical protein	18	2	1.0
503694	503694	504629	504648	+	-	Varpa_0465	LysR family transcriptional regulator	34	9	1.0
504663			504352	-	-	predicted RNA	antisense: Varpa_0465	496	6	0.0
505230	505230	504664	504664	-	-	Varpa_0466	beta-ig-h3/fasciclin	699	12	0.0
505533			505652	+	-	predicted RNA	-	332	24	0.0
505288			505231	-	-	predicted RNA	-	347	4	0.0
	505653	505871		+	-	Varpa_0467	hypothetical protein	408	8	0.0
505874	505874	506665		+	-	Varpa_0468	hypothetical protein	190	4	0.0
506669	506669	507949	508155	+	-	Varpa_0469	hypothetical protein	84	76	8.040431664228371E-19
	509256	507976		-	-	Varpa_0470	major facilitator superfamily protein	15	5	1.0
511612	511559	509385	509309	-	-	Varpa_0471	malate synthase g	53	109	1.0
511606	511816	512793	512793	+	-	Varpa_0472	histidinoL-phosphate aminotransferase	13	14	1.0
	513662	512922	512922	-	-	Varpa_0473	IclR family transcriptional regulator	38	8	1.0
513781	513781	514716		+	-	Varpa_0474	pyruvate carboxyltransferase	52	8	1.0
	514709	515908	515908	+	-	Varpa_0475	L-carnitine dehydratase/bile acid-inducible protein f	29	11	1.0
515947	515947	516873	516873	+	-	Varpa_0476	LysR family transcriptional regulator	21	19	1.0
516923	516936	517388	517413	+	-	Varpa_0477	hypothetical protein	75	230	0.005455241940131535
517862	517817	517473	517419	-	-	Varpa_0478	hypothetical protein	4619	914	1.1860850705964222E-238
517949	517949	519634	519634	+	-	Varpa_0479	arginyL-tRNA synthetase	133	275	1.0
519635	519646	520413	520568	+	-	Varpa_0480	sporulation domain-containing protein	206	316	0.1097888621837867
520572	520574	521221	521221	+	-	Varpa_0481	dsba oxidoreductase	422	518	0.014438628937104028
521222	521416	522132		+	-	Varpa_0482	lipopolysaccharide transport periplasmic protein lpta	533	553	9.85488953354551E-6
	522129	522923	522941	+	-	Varpa_0483	ABC transporter	217	191	9.76088801353361E-16
522942	522942	524531	524531	+	-	Varpa_0484	RNA polymerase sigma-54 subunit RpoN	204	140	3.094813712655061E-29
524532	524542	526143	526150	+	-	Varpa_0485	phospholipase d/transphosphatidylase	31	19	1.0
526921	526910	526263	526009	-	-	Varpa_0486	lysine exporter protein LysE/YggA	18	34	1.0
527577	527577	526924	526924	-	-	Varpa_0487	ycei family protein	58	153	0.16956038147149577
528209	528184	527606	527578	-	-	Varpa_0488	ycei family protein	20	36	1.0
528804	528791	528210	528210	-	-	Varpa_0489	cytochrome b561	24	22	1.0
530664	530664	528874	528841	-	-	Varpa_0490	integral membrane sensor hybrid histidine kinase	18	27	1.0
530707	530707	531969	532131	+	-	Varpa_0491	rRNA (guanine-n(2)-)-methyltransferase	98	138	0.0064904449494490755
532527	532527	532105	532093	-	-	Varpa_0492	hypothetical protein	38	32	1.0
532654	532654	533088	533088	+	-	Varpa_0493	hypothetical protein	30	28	1.0
	533447	534385		+	-	Varpa_0494	AraC family transcriptional regulator	8	8	1.0
534506	534520	534825	534825	+	-	Varpa_0495	hypothetical protein	108	249	0.9750211964884313
534826	534867	536780	536780	+	-	Varpa_0496	hypothetical protein	53	55	2.5843940569944357E-13
536791	536797	537786		+	-	Varpa_0497	hypothetical protein	30	22	1.0
	537786	538508	538508	+	-	Varpa_0498	hypothetical protein	21	13	1.0
538509	538520	538732	538737	+	-	Varpa_0499	hypothetical protein	31	22	1.0
538738	538739	539698	539760	+	-	Varpa_0500	flp pilus assembly protein cpab	19	12	1.0
539770	539770	541368	541384	+	-	Varpa_0501	type II and iii secretion system protein	25	16	1.0
541388	541388	543031		+	-	Varpa_0502	fha domain containing protein	16	11	1.0
	543028	543885	543885	+	-	Varpa_0503	type II secretion system f domain	14	7	1.0
	543894	544784	544784	+	-	Varpa_0504	type II secretion system f domain	12	7	1.0
544785	544802	545143	545171	+	-	Varpa_0505	hypothetical protein	17	14	1.0
545172	545172	546353	546461	+	-	Varpa_0506	tade family protein	21	21	1.0
549563	549563	548661	548661	-	-	Varpa_0508	hypothetical protein	31	72	0.8816935425078918
551328	551325	549628	549564	-	-	Varpa_0509	ferredoxin-dependent glutamate synthase	37	71	0.26502675225823713
551381	551382	552179		+	-	Varpa_0510	sec-c motif domain-containing protein	89	123	1.304593335226702E-4
	552169	553416	553435	+	-	Varpa_0511	major facilitator superfamily protein	32	21	1.0
	553720	553406	552968	-	-	Varpa_0512	GCN5-like N-acetyltransferaser	108	340	0.002202356890275781
554214	554214	553717		-	-	Varpa_0513	hypothetical protein	107	266	0.5526018421724167
555145	555145	554249	554230	-	-	Varpa_0514	LysR family transcriptional regulator	47	39	1.0
555212	555212	556405	556429	+	-	Varpa_0515	twiN-arginine translocation pathway signal sequence domain-containing protein	89	80	1.1674969161941123E-18
557077	557072	556545	556415	-	-	Varpa_0516	cina domain-containing protein	38	54	0.0038387164887476485
557665	557665	557078	557078	-	-	Varpa_0517	phosphatidylglycerophosphatase a	36	34	1.0
	557796	559259	559259	+	-	Varpa_0518	major facilitator superfamily protein	16	4	1.0
561021	560977	559268	559177	-	-	Varpa_0519	FAD-binding monooxygenase protein	61	49	1.0
562038	562029	561022	561022	-	-	Varpa_0520	hypothetical protein	44	39	1.0
562132	562132	563040	563051	+	-	Varpa_0521	LysR family transcriptional regulator	26	22	1.0
563130	563142	563849	564186	+	-	Varpa_0522	lipoprotein	65	217	3.439574542290501E-6
564831	564809	563850	563828	-	-	Varpa_0523	thiamine-monophosphate kinase	42	37	1.0
	566164	564956	564832	-	-	Varpa_0524	glutamate--cysteine ligase gcs2	136	82	6.342710871291973E-54
	567432	566161		-	-	Varpa_0525	sodium/hydrogen exchanger	88	45	3.150848056574714E-51
569514	569411	567429		-	-	Varpa_0526	site-specific recombinase gcr	27	12	1.0
569939	569939	569544	569526	-	-	Varpa_0527	apag domain-containing protein	54	81	0.017806451497749256
570000	570000	570692	570828	+	-	Varpa_0528	ribulose-phosphate 3-epimerase	365	408	0.0035409943250458895
570962	570954	570682	570646	-	-	Varpa_0529	hypothetical protein	150	63	1.7037672127435905E-57
570962	571073	572110	572130	+	-	Varpa_0530	succinylglutamate desuccinylase/aspartoacylase	42	71	0.20376171127034595
572132	572176	573171	573183	+	-	Varpa_0531	ku protein	144	48	8.910674440072413E-132
573184	573184	575793	575940	+	-	Varpa_0532	DNA ligase d	140	34	0.0
576833	576757	575939	575782	-	-	Varpa_0533	transglutaminase	55	36	1.0
577039	577053	577202	577230	+	-	Varpa_0534	hypothetical protein	1076	1639	0.13499361007152225
577231			577266	+	-	predicted RNA	-	723	1112	0.12175826924885981
577267	577267	579462	579955	+	-	Varpa_0535	catalase	457	565	0.00826235773065537
581137	581045	579483	579428	-	-	Varpa_0536	sel1 domain-containing protein repeat-containing protein	20	18	1.0
	583189	581138	581138	-	-	Varpa_0537	phospholipase d/transphosphatidylase	18	9	1.0
	586020	583186		-	-	Varpa_0538	type VI secretion system vgr family protein	7	6	1.0
	586337	588475		+	-	Varpa_0539	hypothetical protein	6	2	1.0
588479	588479	590269		+	-	Varpa_0540	polypeptide-transport-associated domain-containing protein shlb-type	6	3	1.0
590272	590272	595749		+	-	Varpa_0541	filamentous hemagglutinin family outer membrane protein	6	3	1.0
	597450	596572	596436	-	-	Varpa_0542	FkbM family methyltransferase	7	11	1.0
598232	598232	597447		-	-	Varpa_0543	hypothetical protein	11	16	1.0
598975	598975	598343	598316	-	-	Varpa_0544	isochorismatase hydrolase	16	29	1.0
599087	599087	600073	600073	+	-	Varpa_0545	AraC family transcriptional regulator	27	14	1.0
	602190	600235		-	-	Varpa_0546	integral membrane sensor hybrid histidine kinase	5	2	1.0
	603266	602187		-	-	Varpa_0547	hypothetical protein	6	5	1.0
605316	605310	603418	603418	-	-	Varpa_0548	integral membrane sensor hybrid histidine kinase	19	12	1.0
605418	605457	606515	606515	+	-	Varpa_0549	phosphonate ABC transporter periplasmic phosphonate-binding protein	47	50	1.0
606571	606583	607608	607628	+	-	Varpa_0550	phosphonate ABC transporter periplasmic phosphonate-binding protein	27	34	1.0
	607752	609083		+	-	Varpa_0551	type VI secretion protein	7	5	1.0
	609312	610676		+	-	Varpa_0552	DotU family type IV/VI secretion system protein	6	4	1.0
	610673	614272		+	-	Varpa_0553	type VI secretion protein icmf	4	2	1.0
	614269	614913		+	-	Varpa_0554	type VI secretioN-associated protein	8	2	1.0
	614910	615749		+	-	Varpa_0555	hypothetical protein	6	4	1.0
	615746	617689	617689	+	-	Varpa_0556	serine/threonine protein kinase	6	5	1.0
	617750	619342		+	-	Varpa_0557	3d domain-containing protein	6	5	1.0
	619372	620121		+	-	Varpa_0558	hypothetical protein	6	4	1.0
	620150	621304	621304	+	-	Varpa_0559	hypothetical protein	6	2	1.0
	621430	623403		+	-	Varpa_0560	peptidase c14 caspase catalytic subunit p20	5	1	1.0
623463	623463	624020	624021	+	-	Varpa_0561	hypothetical protein	10	14	1.0
	624022	624876		+	-	Varpa_0562	virulence protein scie type	5	6	1.0
	624878	625393	625393	+	-	Varpa_0563	type VI secretion system lysozyme-like protein	6	9	1.0
	625402	627294		+	-	Varpa_0564	type VI secretion protein	5	5	1.0
	627258	628340		+	-	Varpa_0565	type VI secretion protein	5	3	1.0
	628337	629671	629671	+	-	Varpa_0566	type 11 methyltransferase	7	6	1.0
629741	629741	632521		+	-	Varpa_0567	type VI secretion ATPase, clpv1 family	7	8	1.0
632573	632573	635614		+	-	Varpa_0568	type VI secretion system vgr family protein	6	7	1.0
635629	635629	638226		+	-	Varpa_0569	hypothetical protein	7	5	1.0
638288	638288	639346		+	-	Varpa_0570	pentapeptide repeat-containing protein	5	2	1.0
	639379	640023		+	-	Varpa_0571	hypothetical protein	5	4	1.0
640024	640037	640432	640474	+	-	Varpa_0572	hypothetical protein	7	9	1.0
	640520	642898	642898	+	-	Varpa_0573	type VI secretion system vgr family protein	7	6	1.0
	642922	643404		+	-	Varpa_0574	hypothetical protein	9	7	1.0
643429	643429	644526	644526	+	-	Varpa_0575	hypothetical protein	7	6	1.0
	644530	645555		+	-	Varpa_0576	3-oxoacyL-(acyl carrier protein) synthase	5	5	1.0
	645555	646655		+	-	Varpa_0577	hypothetical protein	10	8	1.0
646674	646674	647576		+	-	Varpa_0578	hypothetical protein	7	4	1.0
	647573	648847		+	-	Varpa_0579	hypothetical protein	5	6	1.0
648855	648855	649007		+	-	Varpa_0580	hypothetical protein	8	9	1.0
649076	649130	650851	650943	+	-	Varpa_0581	fha domain containing protein	13	26	1.0
650944	650944	651753	651757	+	-	Varpa_0582	protein serine/threonine phosphatase	12	23	1.0
	652337	651741		-	-	Varpa_0583	hypothetical protein	4	4	1.0
652966	652936	652454	652454	-	-	Varpa_0584	hypothetical protein	12	34	1.0
654570	654567	653074	653074	-	-	Varpa_0585	EvpB family type VI secretion protein	11	35	1.0
655139	655139	654624	654579	-	-	Varpa_0586	type VI secretion protein	12	43	1.0
656234	656234	655206	655167	-	-	Varpa_0587	ImpA family type VI secretion-associated protein	9	13	1.0
656292	656306	656827	657102	+	-	Varpa_0588	type VI secretion lipoprotein	144	342	0.10018492132384886
	657987	656848		-	-	Varpa_0589	hypothetical protein	4	0	1.0
	659309	657984		-	-	Varpa_0590	type IV / vi secretion system, dotu	5	1	1.0
659531	659552	660244	660259	+	-	Varpa_0591	two component LuxR family transcriptional regulator	62	271	3.713677565383877E-17
	661730	660417		-	-	Varpa_0592	FAD-binding monooxygenase protein	2	0	1.0
	662064	661780		-	-	Varpa_0593	hypothetical protein	5	1	1.0
	663068	662055		-	-	Varpa_0594	air synthase-like protein	3	0	1.0
	663625	663065		-	-	Varpa_0595	GCN5-like N-acetyltransferaser	5	0	1.0
	664698	663628	663628	-	-	Varpa_0596	radical SAM protein	4	0	1.0
	665719	664661		-	-	Varpa_0597	nitrilase/cyanide hydratase and apolipoprotein N-acyltransferase	5	0	1.0
	666217	665735		-	-	Varpa_0598	hypothetical protein	4	0	1.0
	666563	667966		+	-	Varpa_0599	GntR family transcriptional regulator	3	0	1.0
669182	669182	667947	667755	-	-	Varpa_0600	nudix hydrolase	25	39	1.0
	670223	669246		-	-	Varpa_0601	hypothetical protein	5	4	1.0
	671049	670366	670366	-	-	Varpa_0602	winged helix family two component transcriptional regulator	14	24	1.0
672689	672689	671046		-	-	Varpa_0603	integral membrane sensor signal transduction histidine kinase	20	21	1.0
673376	673298	672804	672804	-	-	Varpa_0604	AsnC family transcriptional regulator	18	33	1.0
674780	674780	673377	673377	-	-	Varpa_0605	class III aminotransferase	12	15	1.0
675911	675911	674976	674781	-	-	Varpa_0606	D-isomer specific 2-hydroxyacid dehydrogenase NAD-binding protein	11	18	1.0
676802	676801	675923	675912	-	-	Varpa_0607	GCN5-like N-acetyltransferaser	19	34	1.0
677345	677373	678038	678059	+	-	Varpa_0608	haloacid dehalogenase, type II	21	36	1.0
678069	678070	679362	679430	+	-	Varpa_0609	fad dependent oxidoreductase	9	12	1.0
679433	679433	681055	681055	+	-	Varpa_0610	family 5 extracellular solute-binding protein	18	24	1.0
681067	681090	682046	682046	+	-	Varpa_0611	binding-protein-dependent transport systems inner membrane component	12	15	1.0
682047	682057	682962		+	-	Varpa_0612	binding-protein-dependent transport systems inner membrane component	14	14	1.0
	682962	684620	684627	+	-	Varpa_0613	ABC transporter	18	19	1.0
684628	684632	685720	685760	+	-	Varpa_0614	tartrate dehydrogenase	16	19	1.0
685761	685761	687239	687468	+	-	Varpa_0615	succinic semialdehyde dehydrogenase	18	19	1.0
687469	687469	687822	687833	+	-	Varpa_0616	hypothetical protein	21	27	1.0
687856	687856	689274	689274	+	-	Varpa_0617	aldehyde dehydrogenase	17	17	1.0
689275	689371	690696	690696	+	-	Varpa_0618	fad dependent oxidoreductase	20	24	1.0
690697	690705	691628	691678	+	-	Varpa_0619	GCN5-like N-acetyltransferaser	11	13	1.0
691679	691679	692956	692987	+	-	Varpa_0620	fad dependent oxidoreductase	8	10	1.0
	695162	693069		-	-	Varpa_0621	tonb-dependent siderophore receptor	33	4	1.0
695437	695439	696104		+	-	Varpa_0622	haloacid dehalogenase, type II	13	25	1.0
	696104	697207		+	-	Varpa_0623	aminoglycoside phosphotransferase	10	15	1.0
	697204	698562	698562	+	-	Varpa_0624	class III aminotransferase	9	11	1.0
698578	698578	699078	699127	+	-	Varpa_0625	AsnC family transcriptional regulator	27	33	1.0
699193	699227	700036	700062	+	-	Varpa_0626	phosphoglycolate phosphatase	38	43	1.0
700649	700649	700047	699989	-	-	Varpa_0627	lipoprotein transmembrane	24	10	1.0
700795	700983	702485	702536	+	-	Varpa_0628	anthranilate synthase component i	159	58	1.9087839257080728E-166
702547	702547	702939		+	-	Varpa_0629	hypothetical protein	104	49	2.9989591369521023E-46
	702936	703520	703526	+	-	Varpa_0630	glutamine amidotransferase of anthranilate synthase	151	74	1.2107720399906937E-47
703527	703527	704585	704585	+	-	Varpa_0631	threonine aldolase	94	48	7.929278684439107E-48
704586	704602	705261	705261	+	-	Varpa_0632	lysine exporter protein LysE/YggA	80	50	3.1947763020532074E-30
705262	705289	706311	706340	+	-	Varpa_0633	anthranilate phosphoribosyltransferase	88	75	1.3306262835680274E-17
706341	706341	707141		+	-	Varpa_0634	indole-3-glyceroL-phosphate synthase	101	70	2.316364164565786E-23
	707138	707845	707952	+	-	Varpa_0635	uraciL-DNA glycosylase	86	59	1.48378215247545E-20
707953			708038	+	-	Varpa_R0007	Tyr tRNA	1989	334	0.0
708104			708177	+	-	Varpa_R0008	Gly tRNA	4170	525	0.0
708218			708292	+	-	Varpa_R0009	Thr tRNA	3442	354	0.0
708293	708366	709559	709580	+	-	Varpa_0636	translation elongation factor tu	4391	725	0.0
709581			709656	+	-	Varpa_R0010	Trp tRNA	2167	307	0.0
709657	709760	710143		+	-	Varpa_0637	preprotein translocase subunit SecE	1735	189	0.0
	710143	710754	710791	+	-	Varpa_0638	nusg antitermination factor	2043	254	0.0
710792			710801	+	-	predicted RNA	-	2571	407	0.0
710802	710890	711321		+	-	Varpa_0639	50S ribosomal protein L11	2873	372	0.0
	711322	712020	712176	+	-	Varpa_0640	50S ribosomal protein L1	1638	227	0.0
712177			712266	+	-	predicted RNA	-	2252	230	0.0
712267	712267	712803	712846	+	-	Varpa_0641	50S ribosomal protein L10	3076	393	0.0
712847	712847	713224	713338	+	-	Varpa_0642	50S ribosomal protein L7/l12	1798	268	0.0
713382	713526	717650	717671	+	-	Varpa_0643	DNA-directed RNA polymerase subunit beta	1035	397	3.7918894134174403E-47
717672	717672	721901	721901	+	-	Varpa_0644	DNA-directed RNA polymerase subunit beta'	896	470	5.162939842233809E-21
721906	722009	722617	722617	+	-	Varpa_0645	lema family protein	37	40	1.0
722618	722697	724067	724067	+	-	Varpa_0646	sun protein	51	72	3.527458627550457E-4
724068	724102	724695		+	-	Varpa_0647	hypothetical protein	80	89	4.051617970883437E-6
	724692	727022	727022	+	-	Varpa_0648	multi-sensor signal transduction histidine kinase	54	68	6.0761967785201556E-5
727023	727102	727803	727821	+	-	Varpa_0649	response regulator receiver protein	215	365	1.0
727822			727897	+	-	Varpa_R0011	Phe tRNA	321	154	1.1728316792041056E-41
732698	732502	728345	728338	-	-	Varpa_0650	hypothetical protein	48	50	1.0
735629	735617	733626	733466	-	-	Varpa_0652	DNA mismatch repair protein	83	66	1.7712367565161212E-28
736237	736257	737822		+	-	Varpa_0653	hypothetical protein	56	50	1.0
	737807	738868	738887	+	-	Varpa_0654	hypothetical protein	47	51	1.4730081497880663E-6
739140	739333	740691		+	-	Varpa_0655	hypothetical protein	47	64	9.94882414582675E-5
	740688	741416	741416	+	-	Varpa_0656	hypothetical protein	28	57	1.0
741417	741426	745817		+	-	Varpa_0657	dynamin GTPase effector	54	75	0.1412783919972303
	745814	746818	747010	+	-	Varpa_0658	hypothetical protein	58	79	2.4987540278206393E-4
748541	748536	747382	747163	-	-	Varpa_0659	hnh endonuclease	88	143	0.24474762567596314
	750102	748963	748672	-	-	Varpa_0660	hypothetical protein	37	61	0.151355514811906
751483	751421	750099		-	-	Varpa_0661	hypothetical protein	72	73	2.0443776934749363E-13
751681	751686	755903	756150	+	-	Varpa_0662	radical SAM protein	38	20	1.0
	758579	756186	755772	-	-	Varpa_0663	hypothetical protein	105	71	9.364832678356548E-27
759918	759742	758576		-	-	Varpa_0664	hypothetical protein	76	63	8.5426750726354765E-19
	760336	760163		-	-	Varpa_0666	hypothetical protein	8	5	1.0
761241	761235	760327		-	-	Varpa_0667	hypothetical protein	13	9	1.0
761532	761532	761242		-	-	Varpa_0668	prophage cp4-57 regulatory	7	5	1.0
	762551	761580		-	-	Varpa_0669	hypothetical protein	7	4	1.0
	762847	762557		-	-	Varpa_0670	prophage cp4-57 regulatory	5	2	1.0
	763271	762909	762909	-	-	Varpa_0671	hypothetical protein	17	5	1.0
764857	764828	763542	763535	-	-	Varpa_0672	integrase family protein	67	80	3.594224213231597E-8
	765399	765163		-	-	Varpa_0673	hypothetical protein	21	4	1.0
765540	765577	765774	765774	+	-	Varpa_0674	aminoglycoside phosphotransferase	42	10	1.0
766636	766636	765845	765845	-	-	Varpa_0675	exodeoxyribonuclease iii xth	103	62	9.273567367112651E-31
767050	767032	766721	766637	-	-	Varpa_0676	hypothetical protein	391	219	2.2119151754614454E-48
767613	767613	767176		-	-	Varpa_0677	hypothetical protein	21	4	1.0
768033	768033	767656		-	-	Varpa_0678	RNA polymerase ecf-subfamily sigma factor	40	5	1.0
768239	768478	772590	772619	+	-	Varpa_0679	signal transduction histidine kinase with cheb and cher activity	111	106	2.9724735485852306E-8
772968	772968	772630	772630	-	-	Varpa_0680	prc-barrel domain-containing protein	127	19	0.0
	773205	773585		+	-	Varpa_0681	hypothetical protein	31	3	1.0
774598	774382	773600	773600	-	-	Varpa_0682	metallophosphoesterase	58	8	1.0
774553	774553	775452		+	-	Varpa_0683	hypothetical protein	18	2	1.0
	776240	775527		-	-	Varpa_0684	family 2 glycosyl transferase	53	5	1.0
776851	776842	776237		-	-	Varpa_0685	type 12 methyltransferase	76	11	0.0
	777610	776852		-	-	Varpa_0686	lmbe family protein	53	8	1.0
	778611	777598		-	-	Varpa_0687	hypothetical protein	45	7	1.0
778868	778868	779083		+	-	Varpa_0688	hypothetical protein	58	15	1.0
	779083	779412		+	-	Varpa_0689	hypothetical protein	47	7	1.0
	779388	780074	780074	+	-	Varpa_0690	phage spo1 DNA polymerase-like protein	28	4	1.0
	781081	780110		-	-	Varpa_0691	hypothetical protein	10	2	1.0
	781314	781111		-	-	Varpa_0692	hypothetical protein	25	6	1.0
781520	781520	782284		+	-	Varpa_0693	short-chain dehydrogenase/reductase sdr	21	3	1.0
784903	784903	784199	784195	-	-	Varpa_0695	GntR family transcriptional regulator	46	19	1.0
785133			785147	+	-	predicted RNA	-	190	0	1.0
	785148	785930		+	-	Varpa_0696	hypothetical protein	130	1	0.0
785936	785936	786892		+	-	Varpa_0697	hypothetical protein	61	3	1.0
786903	786903	787574		+	-	Varpa_0698	pyrrolidone-carboxylate peptidase	33	1	1.0
787616	787616	788386		+	-	Varpa_0699	lamb/ycsf family protein	16	1	1.0
788395	788395	789984	789984	+	-	Varpa_0700	urea amidolyase-like protein	11	1	1.0
	790007	791749		+	-	Varpa_0701	carbamoyL-phosphate synthase l chain ATP-binding protein	11	2	1.0
792691	792691	791816	791816	-	-	Varpa_0702	alpha/beta hydrolase fold protein	35	20	1.0
	794761	792920		-	-	Varpa_0703	pectic acid lyase	5	4	1.0
795849	795849	795067	795067	-	-	Varpa_0704	IclR family transcriptional regulator	23	17	1.0
	795992	797002	797002	+	-	Varpa_0705	TRAP dicarboxylate transporter subunit DctP	11	4	1.0
	797171	798232		+	-	Varpa_0706	hypothetical protein	8	3	1.0
798266	798266	800491		+	-	Varpa_0707	pqq-dependent enzyme-like protein	8	5	1.0
800529	800531	800605	800657	+	-	Varpa_0708	coenzyme pqq biosynthesis protein a	98	413	0.010502849679234642
800658	800658	801584	801588	+	-	Varpa_0709	coenzyme pqq biosynthesis protein b	118	287	0.009559616694739207
801589	801589	802332		+	-	Varpa_0710	coenzyme pqq biosynthesis protein c	97	219	0.3552468547793283
	802329	802601		+	-	Varpa_0711	pyrroloquinoline quinone biosynthesis protein d	148	338	1.0
	802579	803760	803772	+	-	Varpa_0712	coenzyme pqq biosynthesis protein e	72	117	0.045860295904585194
803773	803773	804702	805104	+	-	Varpa_0713	prolyl aminopeptidase	67	166	0.14427859028647066
	806110	804683		-	-	Varpa_0714	hyalin repeat-containing protein	13	5	1.0
	807392	806112	806112	-	-	Varpa_0715	TRAP dicarboxylate transporter subunit DctM	10	4	1.0
	807952	807389		-	-	Varpa_0716	tripartite ATP-independent periplasmic transporter dctq component	10	4	1.0
808434	808404	807949		-	-	Varpa_0717	3-dehydroquinate dehydratase	15	9	1.0
	809433	808435	808435	-	-	Varpa_0718	TRAP dicarboxylate transporter subunit DctP	12	6	1.0
809584	809584	810366	810366	+	-	Varpa_0719	IclR family transcriptional regulator	30	21	1.0
810371	810394	811413	811480	+	-	Varpa_0720	TRAP dicarboxylate transporter subunit DctP	40	36	1.0
812220	812217	811420	811404	-	-	Varpa_0721	fumarylacetoacetate (faa) hydrolase	19	8	1.0
812368	812368	813324	813338	+	-	Varpa_0722	AraC family transcriptional regulator	10	16	1.0
813300			813289	-	-	predicted RNA	antisense: Varpa_0722	267	338	0.004059933570664206
813736	813736	813305	813301	-	-	Varpa_0723	hypothetical protein	745	977	0.004960118726865637
814143	814143	813940	813737	-	-	Varpa_0724	hypothetical protein	179	526	0.01463440726871201
	814368	814952		+	-	Varpa_0725	redoxin domain-containing protein	7	7	1.0
815864	815851	815108	815104	-	-	Varpa_0726	winged helix family two component transcriptional regulator	25	38	1.0
	816123	816539	816539	+	-	Varpa_0727	Ohr subfamily peroxiredoxin	10	8	1.0
816606	816622	818025	818113	+	-	Varpa_0728	integral membrane sensor signal transduction histidine kinase	14	15	1.0
818161	818161	819969		+	-	Varpa_0729	alkyl hydroperoxide reductase/ thiol specific antioxidant/ mal allergen	12	5	1.0
821740	821698	820250	820250	-	-	Varpa_0730	LuxR family transcriptional regulator	16	18	1.0
822543	822523	821759	821742	-	-	Varpa_0731	hypothetical protein	10	14	1.0
	823025	824368		+	-	Varpa_0732	sodium:dicarboxylate symporter	3	0	1.0
	824431	825615		+	-	Varpa_0733	acetyL-CoA acetyltransferase	5	2	1.0
	825653	826402		+	-	Varpa_0734	acetoacetyL-CoA reductase	4	3	1.0
826494	826494	828428		+	-	Varpa_0735	histidine kinase	10	9	1.0
	828425	829786	829786	+	-	Varpa_0736	two component sigma-54 specific Fis family transcriptional regulator	19	25	1.0
830693	830656	829811	829739	-	-	Varpa_0737	NAD+ synthetase	127	103	3.314886063345166E-23
	831863	830694	830694	-	-	Varpa_0738	phospholipase a(1)	114	77	3.9507532446917605E-38
	832330	831860		-	-	Varpa_0739	hypothetical protein	107	54	1.6970369867123758E-46
834470	834441	832327		-	-	Varpa_0740	uvrd/rep helicase	109	53	5.662754928480491E-97
	834547	835650		+	-	Varpa_0741	auxin efflux carrier	19	6	1.0
836429	836304	835660	835632	-	-	Varpa_0742	hypothetical protein	59	91	0.08633677123185567
836624	836624	836836		+	-	Varpa_0743	hypothetical protein	23	2	1.0
837772	837772	836879	836879	-	-	Varpa_0744	hypothetical protein	40	7	1.0
839924	839904	837823	837823	-	-	Varpa_0745	primosomal protein n'	30	27	1.0
841518	841518	840409	840335	-	-	Varpa_0746	uroporphyrinogen decarboxylase	151	140	2.7941497779242555E-13
842937	842916	841573	841573	-	-	Varpa_0747	general substrate transporter	113	10	0.0
842989			842938	-	-	predicted RNA	-	61	200	0.6500228630132968
843748	843748	843038	842990	-	-	Varpa_0748	alkyl hydroperoxide reductase/ thiol specific antioxidant/ mal allergen	119	385	1.3909463888748386E-9
846050	846050	843825	843749	-	-	Varpa_0749	protein-disulfide reductase	137	62	1.1298718177095215E-100
846852	846852	846094	846051	-	-	Varpa_0750	alanyL-tRNA synthetase, class iic-like protein	204	144	2.0062323804505827E-39
846970	846983	848359	848366	+	-	Varpa_0751	L-sorbosone dehydrogenase	181	76	9.625698188567675E-134
848927	848927	848373	848293	-	-	Varpa_0752	GCN5-like N-acetyltransferaser	21	46	1.0
	849041	850786		+	-	Varpa_0753	cL- channel voltage-gated family protein	14	2	1.0
851801	851801	850791	850662	-	-	Varpa_0754	zinc-binding alcohol dehydrogenase family protein	14	19	1.0
	851886	852791		+	-	Varpa_0755	LysR family transcriptional regulator	12	7	1.0
853958	853958	853161	853125	-	-	Varpa_0756	short-chain dehydrogenase/reductase sdr	80	26	1.4958404763562104E-108
854026	854026	854853	855053	+	-	Varpa_0757	creatininase	51	76	0.0266441817516386
855858	855841	854861	854687	-	-	Varpa_0758	pyridoxaL-5'-phosphate-dependent protein beta subunit	269	133	2.744883584697388E-90
856491	856491	855859	855859	-	-	Varpa_0759	lysine exporter protein LysE/YggA	236	122	1.5926776912338068E-65
857186	857186	856494	856492	-	-	Varpa_0760	hypothetical protein	248	129	1.2640371664736241E-71
858256	858130	857207	857187	-	-	Varpa_0761	phenazine biosynthesis protein phzf family	292	190	5.033702063318646E-30
858908	858904	858263	858263	-	-	Varpa_0762	glutathione s-transferase domain-containing protein	248	175	3.2355604268172706E-40
859581	859574	858909	858909	-	-	Varpa_0763	lysine exporter protein LysE/YggA	226	150	4.2729692544592955E-43
860890	860794	859592	859585	-	-	Varpa_0764	GntR family transcriptional regulator	302	303	1.3661256628997628E-5
861853	861853	860891	860891	-	-	Varpa_0765	hypothetical protein	113	63	1.7030116704535225E-43
862508	862508	861909	861854	-	-	Varpa_0766	lysine exporter protein LysE/YggA	160	64	1.4078800906756588E-75
862560	862599	864044	864121	+	-	Varpa_0767	GntR family transcriptional regulator	91	58	1.7360901606112355E-41
864128	864135	864908	864953	+	-	Varpa_0768	hypothetical protein	263	314	2.0762774215925438E-4
864954	864954	866231	866345	+	-	Varpa_0769	hypothetical protein	143	230	1.0
867857	867542	866241	865967	-	-	Varpa_0770	D-amino-acid dehydrogenase	39	1146	0.0
867959	867989	869059		+	-	Varpa_0771	dtdp-glucose 4,6-dehydratase	154	319	0.6909011817815633
	869056	869946	869946	+	-	Varpa_0772	dtdp-4-dehydrorhamnose reductase	151	192	1.7707693168232005E-4
869947	869986	870888	870920	+	-	Varpa_0773	glucose-1-phosphate thymidylyltransferase	205	276	0.021671613727941456
870921	870921	871925	871936	+	-	Varpa_0774	NAD-dependent epimerase/dehydratase	164	222	2.749538399551363E-4
871939	871939	872655	872657	+	-	Varpa_0775	nucleotidyl transferase	149	211	0.004563165456677879
872658	872658	873584	873655	+	-	Varpa_0776	NAD-dependent epimerase/dehydratase	75	97	9.553747698170358E-6
873663	873663	877070	877181	+	-	Varpa_0777	family 2 glycosyl transferase	56	64	1.9782829825458206E-7
877182			877268	+	-	predicted RNA	-	135	265	0.5920115290219256
877269	877300	877854		+	-	Varpa_0778	dtdp-4-dehydrorhamnose 3,5-epimerase	290	455	0.36412003475185495
	877851	878849	879037	+	-	Varpa_0779	udp-glucose 4-epimerase	142	161	4.5916486697800315E-7
879038	879038	881281	881450	+	-	Varpa_0780	family 2 glycosyl transferase	70	74	2.690756355434624E-8
881824	881853	883181		+	-	Varpa_0781	hypothetical protein	47	95	0.758029766062644
	883181	884350	884387	+	-	Varpa_0782	group 1 glycosyl transferase	37	65	0.24392755810157057
884392	884394	885047	885047	+	-	Varpa_0783	sugar o-acyltransferase, sialic acid o-acetyltransferase neud family	19	34	1.0
885491	885529	886176	886210	+	-	Varpa_0784	sugar o-acyltransferase, sialic acid o-acetyltransferase neud family	224	229	9.559924914239332E-11
886211	886211	887311		+	-	Varpa_0785	degt/dnrj/eryc1/strs aminotransferase	88	181	1.0
	887308	888480		+	-	Varpa_0786	family 2 glycosyl transferase	85	136	0.1390337581580066
	888477	889547	889626	+	-	Varpa_0787	group 1 glycosyl transferase	57	92	0.013463107116300272
889648	889680	890789		+	-	Varpa_0788	acyltransferase 3	28	22	1.0
	890786	891883	891944	+	-	Varpa_0789	acyltransferase 3	14	13	1.0
893014	893008	891893	891463	-	-	Varpa_0790	type 11 methyltransferase	125	123	4.527590950728036E-15
893849	893846	893145	893143	-	-	Varpa_0791	ABC transporter	107	91	6.947227928662726E-15
894826	894653	893850	893850	-	-	Varpa_0792	ABC transporter	124	136	1.1418656646455094E-11
894875	894970	895974	896002	+	-	Varpa_0793	family 2 glycosyl transferase	42	54	7.573652864754049E-4
896003	896003	897058	897105	+	-	Varpa_0794	family 2 glycosyl transferase	64	81	6.043932228758991E-6
899100	899100	897055	896908	-	-	Varpa_0795	acyltransferase 3	52	47	1.0
899951	899949	899179	899101	-	-	Varpa_0796	family 2 glycosyl transferase	51	92	0.5190792605563994
899982	899995	901092	901114	+	-	Varpa_0797	glycosyl transferase family protein	66	51	5.054925071939086E-18
901116	901143	902036	902036	+	-	Varpa_0798	acetylglutamate kinase	152	262	0.35172805356318526
902044	902102	902749	902928	+	-	Varpa_0799	TetR family transcriptional regulator	177	311	0.5190792605563994
903925	903925	902864	902864	-	-	Varpa_0800	malate/L-lactate dehydrogenase	22	21	1.0
904910	904870	903929	903926	-	-	Varpa_0801	smp-30/gluconolaconase/lre-like region-containing protein	22	32	1.0
	905909	904911	904911	-	-	Varpa_0802	inner-membrane translocator	15	8	1.0
	906820	905906		-	-	Varpa_0803	inner-membrane translocator	11	7	1.0
908462	908456	906945	906891	-	-	Varpa_0804	ABC transporter	16	17	1.0
909609	909491	908463	908463	-	-	Varpa_0805	simple sugar transport system substrate-binding protein	57	64	3.7811015715122686E-7
911136	911136	909610	909610	-	-	Varpa_0806	galactarate dehydratase	60	46	1.0
912536	912536	911139	911137	-	-	Varpa_0807	TRAP dicarboxylate transporter subunit DctM	24	11	1.0
913129	913129	912569	912541	-	-	Varpa_0808	tripartite ATP-independent periplasmic transporter dctq component	29	14	1.0
914156	914155	913145	913143	-	-	Varpa_0809	TRAP dicarboxylate transporter subunit DctP	38	15	1.0
	914909	914202	914202	-	-	Varpa_0810	GntR family transcriptional regulator	17	5	1.0
915028	915035	915769		+	-	Varpa_0811	short-chain dehydrogenase/reductase sdr	68	16	2.1749300697342745E-214
	915766	916512	916536	+	-	Varpa_0812	short-chain dehydrogenase/reductase sdr	52	15	1.0
916537	916538	917386	917386	+	-	Varpa_0813	ureidoglycolate lyase	208	127	1.7533589024797264E-56
917387	917407	918240	918240	+	-	Varpa_0814	AraC family transcriptional regulator	46	37	1.0
918294	918294	919076	919079	+	-	Varpa_0815	GntR family transcriptional regulator	22	24	1.0
919092	919098	920303	920303	+	-	Varpa_0816	extracellular ligand-binding receptor	14	36	1.0
920317	920317	921189		+	-	Varpa_0817	inner-membrane translocator	9	14	1.0
	921186	922166		+	-	Varpa_0818	inner-membrane translocator	8	6	1.0
	922159	922920		+	-	Varpa_0819	ABC transporter	11	13	1.0
	922917	923627	923627	+	-	Varpa_0820	ABC transporter	11	16	1.0
923628	923681	924637		+	-	Varpa_0821	hypothetical protein	9	15	1.0
	924634	925920		+	-	Varpa_0822	homoaconitate hydratase family protein	8	14	1.0
	925917	926435		+	-	Varpa_0823	3-isopropylmalate dehydratase, small subunit	10	18	1.0
	926428	928140		+	-	Varpa_0824	5-oxoprolinase	9	14	1.0
	928137	930191		+	-	Varpa_0825	5-oxoprolinase	11	14	1.0
	930188	930802		+	-	Varpa_0826	isochorismatase hydrolase	12	14	1.0
	930799	932214		+	-	Varpa_0827	fumarate reductase/succinate dehydrogenase flavoprotein domain-containing protein	9	11	1.0
	932211	933074	933272	+	-	Varpa_0828	isocitrate lyase and phosphorylmutase	6	10	1.0
	933974	933087		-	-	Varpa_0829	LysR family transcriptional regulator	11	4	1.0
	934092	934850		+	-	Varpa_0830	short-chain dehydrogenase/reductase sdr	6	2	1.0
	937268	934881		-	-	Varpa_0831	tonb-dependent siderophore receptor	12	6	1.0
938537	938516	937374	937374	-	-	Varpa_0832	anti-FecI sigma factor FecR	21	12	1.0
939356	939116	938595	938590	-	-	Varpa_0833	ECF subfamily RNA polymerase sigma-24 subunit	62	10	1.0
939368	939381	940076	940114	+	-	Varpa_0834	TetR family transcriptional regulator	1216	507	3.629743162414265E-46
940115	940155	941951	941975	+	-	Varpa_0835	acyL-CoA dehydrogenase domain-containing protein	2267	510	1.2704619128926324E-152
941976	941992	942426	942431	+	-	Varpa_0836	hypothetical protein	2505	502	0.0
942432			942524	+	-	predicted RNA	-	1814	378	0.0
942525	942525	944930	944975	+	-	Varpa_0837	NAD-binding 3-hydroxyacyl-CoA dehydrogenase protein	1015	166	0.0
944976	944976	945419		+	-	Varpa_0838	hypothetical protein	1025	119	0.0
	945416	946618	946774	+	-	Varpa_0839	acetyL-CoA acetyltransferase	688	88	0.0
946775	946775	947692	947692	+	-	Varpa_0840	hydrolase	297	46	0.0
947693	947724	948560	948562	+	-	Varpa_0841	hypothetical protein	155	45	1.9934910248143827E-161
948563	948563	949312	949312	+	-	Varpa_0842	short-chain dehydrogenase/reductase sdr	150	70	1.4742727869294185E-62
949313	949342	949935	949935	+	-	Varpa_0843	dsba oxidoreductase	132	70	2.2245389169688944E-38
949936	949982	950746	950892	+	-	Varpa_0844	enoyL-CoA hydratase/isomerase	146	100	1.3535028259777368E-31
950893	950893	952050	952057	+	-	Varpa_0845	extracellular ligand-binding receptor	62	69	1.3180543434315903E-8
952623	952617	952192	951994	-	-	Varpa_0846	thioesterase	117	120	1.1069024703234045E-7
952659	952659	954500	954508	+	-	Varpa_0847	ABC transporter	43	37	1.0
954546	954547	955485	955761	+	-	Varpa_0848	D-isomer specific 2-hydroxyacid dehydrogenase NAD-binding protein	78	81	1.014106403173077E-9
957039	957036	955594	955477	-	-	Varpa_0849	amidase	22	35	1.0
957098	957098	958090	958090	+	-	Varpa_0850	LysR family transcriptional regulator	61	128	1.0
958207	958265	959719	959898	+	-	Varpa_0851	fumarate lyase	58	107	1.0
959899	959899	960798	960798	+	-	Varpa_0852	family 3 extracellular solute-binding protein	590	1508	0.2822367981464759
960804	960890	961621	961622	+	-	Varpa_0853	polar amino acid ABC transporter inner membrane subunit	93	91	1.709640852359534E-10
961623	961623	962312	962315	+	-	Varpa_0854	polar amino acid ABC transporter inner membrane subunit	101	115	9.616424930845839E-8
962316			962333	+	-	predicted RNA	-	150	199	0.011424710878740961
962334	962336	963085	963118	+	-	Varpa_0855	ABC transporter	214	283	1.6912654492138638E-4
964273	964229	963171	963136	-	-	Varpa_0856	inosine/uridine-preferring nucleoside hydrolase	125	471	3.105980883561711E-9
965519	965518	964481	964474	-	-	Varpa_0857	TRAP dicarboxylate transporter subunit DctP	109	169	0.08767229268438544
	966874	965576	965520	-	-	Varpa_0858	TRAP dicarboxylate transporter subunit DctM	23	12	1.0
967536	967473	966871		-	-	Varpa_0859	tripartite ATP-independent periplasmic transporter dctq component	29	37	1.0
969179	969174	968182	967774	-	-	Varpa_0860	LysR family transcriptional regulator	139	70	7.196976614882615E-64
969293	969295	970146	970155	+	-	Varpa_0861	aldo/keto reductase	13	14	1.0
970156	970156	971586		+	-	Varpa_0862	major facilitator superfamily protein	6	4	1.0
	971583	972815	972815	+	-	Varpa_0863	carboxymuconolactone decarboxylase	7	11	1.0
972816	972818	973903	973903	+	-	Varpa_0864	hypothetical protein	9	16	1.0
973915	973958	975046	975108	+	-	Varpa_0865	hydrolase of the alpha/beta superfamily protein	19	33	1.0
976116	976067	975558	975536	-	-	Varpa_0866	hypothetical protein	36	59	0.049772053624247165
976108	976326	976808	976945	+	-	Varpa_0867	transcription elongation factor grea/greb domain-containing protein	34	67	0.7133207395173878
977160	977160	976891	976891	-	-	Varpa_0868	hypothetical protein	14	4	1.0
978625	978610	977639	977619	-	-	Varpa_0869	2-nitropropane dioxygenase npd	17	51	0.09214951956985906
979560	979558	978626	978626	-	-	Varpa_0870	electron transfer flavoprotein alpha subunit	21	86	1.6497456831206676E-7
980310	980310	979561	979561	-	-	Varpa_0871	electron transfer flavoprotein alpha/beta-subunit	21	77	4.1683016111350685E-4
981383	981344	980343	980315	-	-	Varpa_0872	hypothetical protein	13	39	1.0
983380	983333	981384	981384	-	-	Varpa_0873	AMP-dependent synthetase and ligase	14	34	1.0
984400	984391	983381	983381	-	-	Varpa_0874	hypothetical protein	8	26	1.0
985658	985651	984443	984443	-	-	Varpa_0875	L-carnitine dehydratase/bile acid-inducible protein f	10	35	1.0
	986666	985851	985660	-	-	Varpa_0876	enoyL-CoA hydratase/isomerase	13	54	1.561901722174438E-4
987805	987805	986663		-	-	Varpa_0877	acyL-CoA dehydrogenase domain-containing protein	11	49	1.0
989044	989034	987817	987806	-	-	Varpa_0878	acyL-CoA dehydrogenase domain-containing protein	15	56	1.7831774615151782E-4
990235	990235	989045	989045	-	-	Varpa_0879	acetyL-CoA acetyltransferase	19	58	0.010544566775542353
992460	992402	990267	990236	-	-	Varpa_0880	NAD-binding 3-hydroxyacyl-CoA dehydrogenase protein	26	55	0.9299521494946305
992560	992560	993480	993480	+	-	Varpa_0881	LysR family transcriptional regulator	23	14	1.0
993704	993704	993465	993195	-	-	Varpa_0882	hypothetical protein	74	126	0.10262205928756889
994337	994311	993757	993705	-	-	Varpa_0883	pebp family protein	71	131	0.6176586487290301
994688	994688	994338	994338	-	-	Varpa_0884	rieske (2fe-2S) iron-sulfur domain	67	122	0.895166527890403
994811	994811	996070	996070	+	-	Varpa_0885	radical SAM protein	12	7	1.0
	996082	997527		+	-	Varpa_0886	uracil-DNA glycosylase superfamily protein	8	3	1.0
	997524	998048		+	-	Varpa_0887	ureidoglycolate hydrolase	6	6	1.0
998437	998429	998049	997868	-	-	Varpa_0888	Cupin 2 barrel domain-containing protein	47	74	0.03851465030167689
999709	999685	998507	998440	-	-	Varpa_0889	amidase	11	20	1.0
	1000703	999714	999714	-	-	Varpa_0890	oligopeptide/dipeptide ABC transporter ATPase	5	2	1.0
	1001824	1000775	1000775	-	-	Varpa_0891	oligopeptide/dipeptide ABC transporter ATPase	6	2	1.0
	1002731	1001829	1001829	-	-	Varpa_0892	binding-protein-dependent transport systems inner membrane component	5	0	1.0
	1003705	1002752		-	-	Varpa_0893	binding-protein-dependent transport systems inner membrane component	5	2	1.0
	1005514	1003853		-	-	Varpa_0894	family 5 extracellular solute-binding protein	4	0	1.0
	1005751	1006467		+	-	Varpa_0895	peptidoglycan-binding domain 1 protein	5	2	1.0
1006519	1006519	1007550		+	-	Varpa_0896	dihydroorotase, homodimeric type	76	127	0.04396298905615066
	1007550	1008371	1008394	+	-	Varpa_0897	hypothetical protein	40	38	1.0
1008395	1008395	1009234	1009234	+	-	Varpa_0898	hypothetical protein	47	73	0.09609279390411633
1009235	1009239	1009964	1009964	+	-	Varpa_0899	transmembrane protein	21	22	1.0
1010110	1010116	1010988	1011024	+	-	Varpa_0900	peptidase m48 ste24p	285	105	3.2849064890224905E-167
1012050	1012036	1011083	1011083	-	-	Varpa_0901	fertility inhibition fino-like protein	53	59	4.570514109867532E-6
1012736	1012731	1012102	1012101	-	-	Varpa_0902	flavin reductase FMN-binding protein	37	21	1.0
	1013294	1012737	1012737	-	-	Varpa_0903	hypothetical protein	27	14	1.0
1015036	1014940	1013294		-	-	Varpa_0904	fad dependent oxidoreductase	54	33	1.0
1015980	1015957	1015037	1015037	-	-	Varpa_0905	cysteine synthase a	94	148	0.018021946264864672
	1016991	1016026		-	-	Varpa_0906	c4-dicarboxylate transporter/malic acid transport protein	5	3	1.0
	1017090	1018049		+	-	Varpa_0907	AraC family transcriptional regulator	8	5	1.0
1018318			1018675	+	rnpB	Varpa_R0012	-	37138	25897	0.5958719106683651
1018525			1018325	-	-	predicted RNA	antisense: rnpB	161	29	5.42609096943977E-288
1018844	1018844	1019290		+	-	Varpa_0908	MarR family transcriptional regulator	163	10	0.0
	1019291	1021420		+	-	Varpa_0909	fusaric acid resistance protein	45	2	1.0
	1021417	1021623		+	-	Varpa_0910	hypothetical protein	58	6	1.0
1021637	1021637	1022548		+	-	Varpa_0911	hemolysin D	26	4	1.0
1022553	1022553	1024025		+	-	Varpa_0912	NodT family RND efflux system outer membrane lipoprotein	21	5	1.0
	1024022	1025239		+	-	Varpa_0913	Bcr/CflA subfamily drug resistance transporter	10	2	1.0
1025822	1025822	1025250	1025152	-	-	Varpa_0914	hypothetical protein	29	52	0.18271018449217857
	1026659	1025934	1025858	-	-	Varpa_0915	RNA-binding s4 domain-containing protein	48	81	0.30807240997988194
1028462	1028356	1026656		-	-	Varpa_0916	nudix hydrolase	42	85	1.0
1028489	1028497	1029522	1029531	+	-	Varpa_0917	hypothetical protein	14	20	1.0
	1030527	1029697		-	-	Varpa_0918	hypothetical protein	3	2	1.0
	1031560	1030631		-	-	Varpa_0919	hypothetical protein	5	1	1.0
1031703	1031703	1032905	1033014	+	-	Varpa_0920	amidohydrolase 3	12	25	1.0
1033015	1033017	1033274	1033274	+	-	Varpa_0921	hypothetical protein	425	116	3.6203360420654008E-233
1033275	1033325	1034038	1034038	+	-	Varpa_0922	hypothetical protein	135	25	0.0
1034655	1034655	1034074	1034074	-	-	Varpa_0923	hypothetical protein	20	12	1.0
	1034659	1034937	1034937	+	-	Varpa_0924	hypothetical protein	15	10	1.0
1035085	1035088	1036119	1036119	+	-	Varpa_0925	patatin	32	52	0.18143517769522227
1036123	1036172	1036729	1036863	+	-	Varpa_0926	ricin b lectin	57	82	0.038697485445216576
1036864	1036864	1037241	1037464	+	-	Varpa_0927	hypothetical protein	67	106	0.1924632340317264
1038406	1038406	1037387	1037387	-	-	Varpa_0928	LysR family transcriptional regulator	17	19	1.0
1038467	1038489	1039463	1039463	+	-	Varpa_0929	hypothetical protein	34	51	0.056298861196876805
1039464	1039482	1039790		+	-	Varpa_0930	muconolactone delta-isomerase	29	48	1.0
	1039787	1040443	1040498	+	-	Varpa_0931	isochorismatase hydrolase	17	29	1.0
1040525	1040578	1041594	1041606	+	-	Varpa_0932	AraC family transcriptional regulator	13	13	1.0
1041913	1041913	1041671	1041566	-	-	Varpa_0933	hypothetical protein	8	11	1.0
1041944	1042138	1042869		+	-	Varpa_0934	hypothetical protein	9	17	1.0
	1042847	1044223	1044298	+	-	Varpa_0935	AraC family transcriptional regulator	12	24	1.0
1044313	1044313	1047945	1047945	+	-	Varpa_0936	group 1 glycosyl transferase	10	14	1.0
1048223	1048266	1050335	1050381	+	-	Varpa_0937	hypothetical protein	12	15	1.0
1050476	1050510	1051601	1051688	+	-	Varpa_0938	hypothetical protein	22	32	1.0
	1051921	1053063		+	-	Varpa_0939	AraC family transcriptional regulator	5	4	1.0
	1053280	1053552		+	-	Varpa_0940	hypothetical protein	10	3	1.0
	1054399	1053563	1053563	-	-	Varpa_0941	aldo/keto reductase	6	8	1.0
1055659	1055659	1054457		-	-	Varpa_0942	major facilitator superfamily protein	7	3	1.0
1057092	1057092	1055860	1055660	-	-	Varpa_0943	hypothetical protein	31	76	0.5573393388317959
1058193	1058107	1057130	1057093	-	-	Varpa_0944	5'-nucleotidase	20	48	1.0
1058153	1058411	1058752	1058783	+	-	Varpa_0945	hypothetical protein	103	130	0.002014887881739636
	1059367	1058900	1058835	-	-	Varpa_0946	hypothetical protein	33	50	1.0
1060398	1060398	1059364		-	-	Varpa_0947	hypothetical protein	16	15	1.0
1060622	1060653	1061222	1061277	+	-	Varpa_0948	hypothetical protein	146	41	9.24320893403452E-176
1061278	1061278	1061889		+	-	Varpa_0949	ECF subfamily RNA polymerase sigma-24 subunit	103	68	1.5259821784094439E-22
	1061886	1062620	1062747	+	-	Varpa_0950	anti-sigma k factor rska	38	35	1.0
	1063812	1062607		-	-	Varpa_0951	major facilitator superfamily protein	9	7	1.0
1063869	1063869	1064531	1064610	+	-	Varpa_0952	dsba oxidoreductase	40	74	0.7947378315966408
1065602	1065540	1064572	1064422	-	-	Varpa_0953	LysR family transcriptional regulator	17	14	1.0
1065599	1065670	1066323	1066341	+	-	Varpa_0954	isochorismatase hydrolase	8	10	1.0
	1066354	1066644		+	-	Varpa_0955	xapx domain-containing protein	7	3	1.0
	1066641	1068623		+	-	Varpa_0956	amidohydrolase 3	8	6	1.0
	1068623	1069030		+	-	Varpa_0957	doxx family protein	7	3	1.0
	1069023	1070603		+	-	Varpa_0958	hypothetical protein	6	3	1.0
1070658	1070658	1071560		+	-	Varpa_0959	diaminopimelate epimerase	120	212	0.6882026657752504
	1071557	1072252		+	-	Varpa_0960	hypothetical protein	137	237	0.641871175127113
	1072249	1072884		+	-	Varpa_0961	hypothetical protein	66	67	9.54194550746274E-7
	1072868	1073821	1073842	+	-	Varpa_0962	integrase family protein	29	43	1.0
1073843	1073851	1075071	1075168	+	-	Varpa_0963	sam-dependent methyltransferase	19	40	1.0
1075169	1075169	1076230	1076257	+	-	Varpa_0964	cobalamin synthesis protein p47k	478	227	1.708419979241221E-51
1077895	1077802	1076321	1076321	-	-	Varpa_0965	hypothetical protein	71	65	8.628572031678154E-18
1077998	1078557	1079183	1079205	+	-	Varpa_0966	TraR/DksA transcriptional regulator	506	428	6.632843154562698E-8
1079206	1079232	1080899	1080905	+	-	Varpa_0967	hypothetical protein	212	237	1.2959951557291134E-4
1080907	1080952	1081497	1081499	+	-	Varpa_0968	20S proteasome subunits A and B	313	49	0.0
1081500	1081500	1082828	1082920	+	-	Varpa_0969	heat shock protein hslvu, ATPase subunit hslu	218	42	0.0
1083036	1083101	1083529	1083537	+	-	Varpa_0970	mraz protein	538	598	4.0645329995358707E-4
1083538	1083538	1084461	1084463	+	-	Varpa_0971	s-adenosyL-methyltransferase mraw	338	469	0.013959913579289327
1084464	1084464	1084811		+	-	Varpa_0972	cell division protein ftsl	276	359	1.3615724000140799E-6
	1084808	1086562	1086564	+	-	Varpa_0973	peptidoglycan glycosyltransferase	214	235	4.276677363905683E-5
1086565	1086565	1088118	1088118	+	-	Varpa_0974	UDP-N-acetylmuramyL-tripeptide synthetase	177	188	0.0012330158148927083
1088119	1088174	1089613	1089613	+	-	Varpa_0975	UDP-N-acetylmuramoylalanyL-D-glutamyL-2,6-diaminopimelate/D-alanyL-D-alanyl ligase	166	209	0.045515298371738885
1089614	1089636	1090814	1090824	+	-	Varpa_0976	phospho-N-acetylmuramoyL-pentapeptide-transferase	112	106	1.7905952958521838E-18
1090825	1090825	1093032		+	-	Varpa_0977	UDP-N-acetylmuramoylalanine/D-glutamate ligase	138	148	7.448634278998555E-4
	1093029	1094327		+	-	Varpa_0978	cell division protein ftsw	69	50	3.626629408054946E-24
	1094324	1095388		+	-	Varpa_0979	UDP-N-acetylglucosamine--N-acetylmuramyL-(pentapeptide) pyrophosphoryL-undecaprenol N-acetylglucosamine transferase	96	132	2.619344118567496E-4
	1095385	1096869		+	-	Varpa_0980	UDP-N-acetylmuramate/alanine ligase	104	144	7.148473180372408E-4
	1096866	1097837	1097837	+	-	Varpa_0981	D-alanine/D-alanine ligase	122	189	0.06822205249623665
1097838	1097840	1098628	1098628	+	-	Varpa_0982	cell division protein ftsq	130	164	3.107743276255994E-7
1098629			1098647	+	-	predicted RNA	-	159	270	0.15898575433590795
1098648	1098659	1099888	1100037	+	-	Varpa_0983	cell division protein ftsa	128	207	0.639695944077638
1100038			1100056	+	-	predicted RNA	-	340	562	0.03281645102036001
1100057	1100059	1101267	1101385	+	-	Varpa_0984	cell division protein ftsz	624	834	0.046199313901543866
1101391	1101504	1102493	1102510	+	-	Varpa_0985	udp-3-0-acyl N-acetylglucosamine deacetylase	219	198	1.664809355327629E-13
1102511	1102513	1102689	1102871	+	-	Varpa_0986	hypothetical protein	63	68	3.827732152222002E-6
1103264	1103259	1102711	1102553	-	-	Varpa_0987	crossover junction endodeoxyribonuclease ruvc	25	73	0.1927002426311044
1104254	1104254	1103265	1103265	-	-	Varpa_0988	phosphatidate cytidylyltransferase	23	47	1.0
1105110	1105110	1104259	1104255	-	-	Varpa_0989	phospholipid/glycerol acyltransferase	37	65	0.5829168474182566
1105111	1105111	1105563	1105708	+	-	Varpa_0990	hypothetical protein	28	23	1.0
	1106251	1105508	1105501	-	-	Varpa_0991	monofunctional biosynthetic peptidoglycan transglycosylase	41	36	1.0
1107129	1107105	1106248		-	-	Varpa_0992	shikimate 5-dehydrogenase	46	66	0.024366315739998774
1108030	1107981	1107130	1107130	-	-	Varpa_0993	tonb family protein	88	92	7.889842937807347E-10
1110097	1110097	1108031	1108031	-	-	Varpa_0994	ribonuclease ii	164	142	9.981220456141879E-7
1110974	1110959	1110225	1110154	-	-	Varpa_0995	hypothetical protein	46	77	0.3537771133736703
1111186	1111186	1111938	1111938	+	-	Varpa_0996	two component LuxR family transcriptional regulator	36	64	0.6179750430066954
1111939	1111945	1113801	1113804	+	-	Varpa_0997	signal transduction histidine kinase	15	13	1.0
1113834	1113834	1114988	1115036	+	-	Varpa_0998	rod shape-determining protein roda	63	24	5.177153545452021E-95
1115037	1115037	1116506	1116587	+	-	Varpa_0999	peptidase u62 modulator of DNA gyrase	214	208	6.094207713210748E-5
1116588	1116588	1117121	1117211	+	-	Varpa_1000	hypothetical protein	250	540	0.20954019691878187
1117212			1117329	+	-	predicted RNA	-	389	268	5.866337620108826E-24
1117330	1117350	1118468	1118488	+	-	Varpa_1001	phospho-2-dehydro-3-deoxyheptonate aldolase	557	36	0.0
	1118984	1118475	1118474	-	-	Varpa_1002	hypothetical protein	50	94	0.9946097633821537
1118489			1118618	+	-	predicted RNA	antisense: Varpa_1002	263	13	0.0
1120372	1120372	1118981		-	-	Varpa_1003	UDP-N-acetylmuramate	52	85	0.012273288005693625
1120402	1120484	1121080		+	-	Varpa_1004	hypothetical protein	198	280	0.00708421323461112
	1121081	1121635	1121635	+	-	Varpa_1005	alkyl hydroperoxide reductase/ thiol specific antioxidant/ mal allergen	123	154	4.919177719394184E-6
1121636	1121736	1122197	1122199	+	-	Varpa_1006	acetyL-CoA carboxylase, biotin carboxyl carrier protein	154	167	8.479304122639676E-9
1122200	1122200	1123549	1123563	+	-	Varpa_1007	acetyL-CoA carboxylase, biotin carboxylase	202	187	8.05786642006264E-8
1123566	1123566	1124456	1124456	+	-	Varpa_1008	50S ribosomal protein L11 methyltransferase	147	103	3.2253952205439066E-35
1124457	1124530	1125954	1125962	+	-	Varpa_1009	hypothetical protein	139	102	3.766651230193179E-27
1126028	1126028	1126930	1126952	+	-	Varpa_1010	pfkb domain-containing protein	111	167	0.028501422890174582
1127578	1127546	1127013	1126973	-	-	Varpa_1011	histone h1/h5 family protein, hct subfamily	9502	33307	0.026712410863330725
1127618			1127579	-	-	predicted RNA	-	5773	17395	5.074125809307941E-4
1128978	1128978	1127743	1127619	-	-	Varpa_1012	ribonucleoside-diphosphate reductase	1179	1958	0.5994453697051872
1132096	1132086	1129171	1128979	-	-	Varpa_1013	ribonucleoside-diphosphate reductase subunit alpha	310	1010	0.003537486668685436
1132149			1132097	-	-	predicted RNA	-	151	394	1.0
	1133060	1132437	1132217	-	-	Varpa_1014	N-acetylmuramyL-L-alanine amidase, negative regulator of ampc, ampd	42	91	1.0
1134624	1134624	1133047		-	-	Varpa_1015	two component sigma-54 specific Fis family transcriptional regulator	85	138	0.06478556909202395
1136335	1136326	1134629	1134625	-	-	Varpa_1016	multi-sensor signal transduction histidine kinase	34	26	1.0
	1136615	1136343	1136339	-	-	Varpa_1017	hypothetical protein	81	112	0.0022443044507251884
1137427	1137427	1136612		-	-	Varpa_1018	cytochrome c assembly protein	52	44	1.0
1137445	1137543	1138931	1138931	+	-	Varpa_1019	signal recognition particle protein	133	61	5.306618830131608E-94
1139124			1138993	-	-	predicted RNA	-	545	3	0.0
1141322	1141144	1139129	1139125	-	-	Varpa_1020	family 2 glycosyl transferase	4349	32	0.0
1141337			1141323	-	-	predicted RNA	-	1374	11	0.0
1142935	1142935	1141547	1141509	-	-	Varpa_1021	two component sigma-54 specific Fis family transcriptional regulator	67	55	3.889015516236064E-20
1143720	1143635	1142967	1142936	-	-	Varpa_1022	hypothetical protein	134	106	1.9448865168834357E-20
	1145148	1143721	1143721	-	-	Varpa_1023	integral membrane sensor signal transduction histidine kinase	60	36	1.0
1146518	1146515	1145148		-	-	Varpa_1024	tRNA-i(6)a37 thiotransferase protein MiaB	93	82	3.107602733837405E-22
1147261	1147061	1146606	1146521	-	-	Varpa_1025	hypothetical protein	134	269	0.6440686830285997
1147228	1147318	1148481		+	-	Varpa_1026	RND family efflux transporter mfp subunit	37	46	1.0
	1148478	1151645	1151864	+	-	Varpa_1027	acriflavin resistance protein	22	23	1.0
	1152022	1151747		-	-	Varpa_1028	hypothetical protein	9	1	1.0
	1152735	1152019		-	-	Varpa_1029	azlc family protein	13	1	1.0
1153496	1153490	1152744	1152744	-	-	Varpa_1030	hypothetical protein	40	12	1.0
1154186	1154184	1153564	1153534	-	-	Varpa_1031	Crp/Fnr family transcriptional regulator	23	41	1.0
1155041	1155041	1154397	1154367	-	-	Varpa_1032	phosphoglycerate mutase	67	95	0.010092490107170468
1155918	1155710	1155063	1155042	-	-	Varpa_1033	hypothetical protein	115	50	8.900611860919702E-73
1156869	1156869	1155919	1155919	-	-	Varpa_1034	pp-loop domain-containing protein	276	168	8.943187869370473E-37
1157717	1157713	1156976	1156870	-	-	Varpa_1035	hypothetical protein	43	69	0.2005938043605955
1158116	1158116	1157718	1157718	-	-	Varpa_1036	dihydroneopterin aldolase	53	80	0.02076833223334644
1158927	1158904	1158125	1158117	-	-	Varpa_1037	short-chain dehydrogenase/reductase sdr	38	76	1.0
1158941	1158941	1160053	1160191	+	-	Varpa_1038	hypothetical protein	48	39	1.0
1160950	1160950	1161840	1161878	+	-	Varpa_1039	taurine dioxygenase	20	39	1.0
1161879	1161879	1162889	1162900	+	-	Varpa_1040	nitrate/sulfonate/bicarbonate ABC transporter periplasmic protein	17	28	1.0
1162925	1162950	1163822	1163822	+	-	Varpa_1041	ABC transporter	15	18	1.0
	1163956	1164825		+	-	Varpa_1042	binding-protein-dependent transport systems inner membrane component	10	6	1.0
1165237	1165231	1164839	1164599	-	-	Varpa_1043	hypothetical protein	117	134	1.7821636899762114E-5
1165329	1165343	1166119	1166128	+	-	Varpa_1044	histidinoL-phosphate phosphatase	106	151	1.0205178973683619E-4
1166129	1166129	1166323	1166345	+	-	Varpa_1045	hypothetical protein	179	204	1.1761089461269299E-4
1166346	1166347	1167273	1167303	+	-	Varpa_1046	rok family protein	116	142	5.2920258667246574E-8
1167304	1167304	1168839		+	-	Varpa_1047	hypothetical protein	76	95	7.841405522783845E-6
	1168836	1169285	1169423	+	-	Varpa_1048	hypothetical protein	61	67	7.392146902996908E-7
1170745	1170745	1169282	1169263	-	-	Varpa_1049	GntR family transcriptional regulator	32	38	1.0
	1170943	1171281		+	-	Varpa_1050	hypothetical protein	10	10	1.0
	1172937	1171552	1171052	-	-	Varpa_1051	alpha,alpha-trehalose-phosphate synthase	134	166	2.3197878182254402E-5
	1174856	1172934		-	-	Varpa_1052	glycoside hydrolase 15-like protein	126	200	0.3603070064319033
1175665	1175665	1174853		-	-	Varpa_1053	trehalose-phosphatase	189	291	0.0504381773765563
	1177636	1175756		-	-	Varpa_1054	integral membrane sensor hybrid histidine kinase	7	4	1.0
1178990	1178990	1177725	1177689	-	-	Varpa_1055	polynucleotide adenylyltransferase/metal dependent phosphohydrolase	20	21	1.0
1179206	1179212	1179937	1180026	+	-	Varpa_1056	ompw family protein	247	98	4.596868711864203E-115
1180646	1180646	1179963	1179792	-	-	Varpa_1057	glutathione s-transferase domain-containing protein	192	81	4.0869840013064093E-81
1181290	1181290	1180745	1180647	-	-	Varpa_1058	mgtc/sapb transporter	338	122	7.85242397194723E-137
1183363	1183301	1181292	1181291	-	-	Varpa_1059	lytic transglycosylase	565	253	1.0182992330513603E-53
1183338	1183338	1183955	1184105	+	-	Varpa_1060	5-formyltetrahydrofolate cyclo-ligase	137	246	0.856453913623756
1183373			1183364	-	-	predicted RNA	antisense: Varpa_1060	274	15	0.0
1185170	1185014	1184031	1183961	-	-	Varpa_1061	LysR family transcriptional regulator	31	33	1.0
1185248	1185302	1185625	1185762	+	-	Varpa_1062	hypothetical protein	1480	714	3.053307222727636E-63
1186114	1186114	1185710	1185710	-	-	Varpa_1063	bluf domain-containing protein	53	14	1.0
1186183	1186204	1186974	1186980	+	-	Varpa_1064	Crp/Fnr family transcriptional regulator	49	30	1.0
1187913	1187866	1186994	1186934	-	-	Varpa_1065	hypothetical protein	24	34	1.0
1187881	1187883	1189319	1189622	+	-	Varpa_1066	UDP-N-acetylglucosamine pyrophosphorylase	63	81	8.169751399537347E-7
1189964	1189964	1189482	1189449	-	-	Varpa_1067	AsnC family transcriptional regulator	11	19	1.0
1190102	1190103	1191983	1192345	+	-	Varpa_1068	glucosamine/fructose-6-phosphate aminotransferase	41	119	2.3860052911742457E-4
1193331	1193327	1192005	1191941	-	-	Varpa_1069	class III aminotransferase	12	14	1.0
1194384	1194384	1193332	1193332	-	-	Varpa_1070	aminoglycoside phosphotransferase	11	11	1.0
	1195239	1194418	1194418	-	-	Varpa_1071	binding-protein-dependent transport systems inner membrane component	12	8	1.0
	1196486	1195236		-	-	Varpa_1072	binding-protein-dependent transport systems inner membrane component	10	10	1.0
1197594	1197541	1196483		-	-	Varpa_1073	family 1 extracellular solute-binding protein	21	30	1.0
1198729	1198677	1197595	1197595	-	-	Varpa_1074	spermidine/putrescine ABC transporter ATPase subunit	18	13	1.0
1198905	1198905	1199426	1199431	+	-	Varpa_1075	AsnC family transcriptional regulator	25	37	1.0
1200158	1200116	1199565	1199503	-	-	Varpa_1076	MarR family transcriptional regulator	21	10	1.0
1200978	1200896	1200159	1200159	-	-	Varpa_1077	short-chain dehydrogenase/reductase sdr	43	26	1.0
	1202293	1201235	1201200	-	-	Varpa_1078	inner-membrane translocator	65	12	0.0
1203897	1203876	1202290		-	-	Varpa_1079	ABC transporter	165	22	0.0
1204914	1204902	1203898	1203898	-	-	Varpa_1080	periplasmic binding protein/laci transcriptional regulator	368	56	0.0
	1205967	1204915		-	-	Varpa_1081	inner-membrane translocator	88	8	0.0
1206928	1206928	1205978	1205978	-	-	Varpa_1082	ribokinase	131	21	0.0
1207401	1207385	1206933	1206929	-	-	Varpa_1083	rbsd or fucu transport	271	57	0.0
1209937	1209937	1207508	1207504	-	-	Varpa_1084	aldehyde dehydrogenase	31	15	1.0
1211158	1211021	1209942	1209938	-	-	Varpa_1085	deoxyribose-phosphate aldolase	29	33	1.0
1211269	1211280	1212062	1212176	+	-	Varpa_1086	DeoR family transcriptional regulator	16	34	1.0
1212703	1212702	1212142	1212108	-	-	Varpa_1087	AsnC family transcriptional regulator	19	14	1.0
1212795	1212795	1216403	1216564	+	-	Varpa_1088	pyruvate/ketoisovalerate oxidoreductase, catalytic domain	11	673	0.0
1216565			1216651	+	-	predicted RNA	-	23	218	3.7821195649076146E-31
1216672	1216689	1216892	1216934	+	-	Varpa_1089	hypothetical protein	102	89	1.2403099712541213E-9
1217647	1217806	1218960		+	-	Varpa_1090	polysaccharide export protein	94	117	4.421001950621255E-7
	1218957	1219412		+	-	Varpa_1091	protein tyrosine phosphatase	94	109	6.678834443390829E-5
	1219409	1221670	1221670	+	-	Varpa_1092	exopolysaccharide transport family protein	84	93	5.456245632116767E-8
1221671	1222001	1222726	1222787	+	-	Varpa_1093	undecaprenyL-phosphate galactose phosphotransferase	114	148	3.008228405446209E-6
1222811	1222825	1223802		+	-	Varpa_1094	hypothetical protein	46	44	1.0
	1223799	1224962	1224985	+	-	Varpa_1095	polysaccharide pyruvyl transferase	35	38	1.0
1224986	1224986	1226056		+	-	Varpa_1096	group 1 glycosyl transferase	30	39	1.0
	1226053	1227318	1227318	+	-	Varpa_1097	hypothetical protein	35	52	0.014371091804952225
1227319	1227324	1228550	1228550	+	-	Varpa_1098	hypothetical protein	21	21	1.0
1228551	1228572	1229222	1229222	+	-	Varpa_1099	phytanoyL-CoA dioxygenase	24	37	1.0
1229261	1229271	1229663	1230127	+	-	Varpa_1100	alkylhydroperoxidase like protein	35	55	0.04149098739782012
1233727	1233716	1229961	1229533	-	-	Varpa_1101	delta-1-pyrroline-5-carboxylate dehydrogenase	140	440	0.010610808233033566
1233829	1233829	1234449	1234454	+	-	Varpa_1102	XRE family transcriptional regulator	15	45	1.0
1234455	1234455	1235000	1235168	+	-	Varpa_1103	GCN5-like N-acetyltransferaser	13	29	1.0
1235169	1235169	1235666	1235797	+	-	Varpa_1104	hypothetical protein	11	11	1.0
1236802	1236725	1235679	1235679	-	-	Varpa_1105	NADH:flavin oxidoreductase/NADH oxidase	55	26	1.0
1237087	1237087	1241865	1241879	+	-	Varpa_1106	UDP-N-acetylmuramoyL-tripeptide--D-alanyL-D-alanine ligase	44	57	0.05819852381669172
1241880	1241880	1242851		+	-	Varpa_1107	hypothetical protein	49	83	0.09443310911618066
	1242848	1243921	1243943	+	-	Varpa_1108	aldose 1-epimerase	52	93	0.11699224857183427
1245302	1245191	1244271	1244244	-	-	Varpa_1109	smp-30/gluconolaconase/lre-like region-containing protein	33	57	0.377708470459317
1245321	1245322	1246095	1246101	+	-	Varpa_1110	short-chain dehydrogenase/reductase sdr	21	13	1.0
1247370	1247363	1246404	1246286	-	-	Varpa_1111	LysR family transcriptional regulator	21	22	1.0
1247499	1247509	1248963	1249026	+	-	Varpa_1112	aldehyde dehydrogenase	13	7	1.0
1249027	1249027	1249992	1249992	+	-	Varpa_1113	periplasmic binding protein/laci transcriptional regulator	24	38	1.0
1249993	1250081	1251151		+	-	Varpa_1114	sugar ABC transporter periplasmic sugar-binding protein	23	55	0.5994453697051872
	1251148	1252713		+	-	Varpa_1115	ABC transporter	17	30	1.0
	1252700	1253908	1253912	+	-	Varpa_1116	inner-membrane translocator	13	21	1.0
1253913	1253913	1255436	1255436	+	-	Varpa_1117	ABC transporter	10	17	1.0
1255585	1255585	1256619		+	-	Varpa_1118	inner-membrane translocator	7	7	1.0
	1256616	1257647	1257647	+	-	Varpa_1119	inner-membrane translocator	9	9	1.0
1257648	1257698	1259446	1259446	+	-	Varpa_1120	dihydroxy-acid dehydratase	10	18	1.0
1259447	1259565	1260509	1260513	+	-	Varpa_1121	dihydrodipicolinate synthetase	11	28	1.0
1261434	1261434	1260376	1260373	-	-	Varpa_1122	LysR family transcriptional regulator	20	12	1.0
	1261554	1262333		+	-	Varpa_1123	short-chain dehydrogenase/reductase sdr	6	7	1.0
1262613	1262612	1262358	1262260	-	-	Varpa_1124	hypothetical protein	221	68	8.067381865358146E-125
1263245	1263245	1262742	1262668	-	-	Varpa_1125	hypothetical protein	192	39	0.0
1263711	1263689	1263279	1263246	-	-	Varpa_1126	hypothetical protein	631	59	0.0
1266409	1266409	1263842	1263712	-	-	Varpa_1127	cyanophycin synthetase	740	48	0.0
1268880	1268739	1266448	1266410	-	-	Varpa_1128	cyanophycin synthetase	1735	60	0.0
1268714	1268777	1271098		+	-	Varpa_1129	ABC transporter	356	32	0.0
	1271095	1271574	1271662	+	-	Varpa_1130	hypothetical protein	280	41	0.0
1272727	1272727	1271582	1271511	-	-	Varpa_1131	acyltransferase 3	59	53	6.066064312722553E-13
1273225	1273225	1272815	1272728	-	-	Varpa_1132	hypothetical protein	94	105	4.3163553121725024E-5
1273298	1273303	1274016	1274151	+	-	Varpa_1133	exsb protein	67	177	0.24229947659531859
1275797	1275797	1273998	1273979	-	-	Varpa_1134	ABC transporter	159	48	1.5429713910762498E-259
	1276135	1275974	1275974	-	-	Varpa_1135	phosphonate degradation operons associated hdig domain-containing protein	22	5	1.0
1276319	1276319	1277356		+	-	Varpa_1136	2-aminoethylphosphonate ABC transporter 1-aminoethylphosphonate-binding protein component	23	2	1.0
	1277356	1277649		+	-	Varpa_1137	hypothetical protein	20	3	1.0
1277657	1277657	1278730		+	-	Varpa_1138	ABC transporter	11	2	1.0
	1278733	1280448		+	-	Varpa_1139	2-aminoethylphosphonate ABC transporter permease	4	0	1.0
1280526	1280743	1282011	1282099	+	-	Varpa_1140	major facilitator superfamily protein	29	20	1.0
1283389	1283389	1281959	1281665	-	-	Varpa_1141	GntR family transcriptional regulator	12	21	1.0
1283488	1283488	1283676		+	-	Varpa_1142	transmembrane protein	91	183	0.9929777402143457
	1283673	1284392	1284399	+	-	Varpa_1143	cytochrome c	67	251	5.517011568521289E-10
1284400	1284400	1285683	1286382	+	-	Varpa_1144	gluconate 2-dehydrogenase (acceptor)	97	229	0.02926355305469499
1287175	1287175	1285781	1285634	-	-	Varpa_1145	amidohydrolase	23	38	1.0
1289507	1289507	1287213	1287176	-	-	Varpa_1146	phosphocholine-specific phospholipase C	16	29	1.0
	1289715	1289515	1289515	-	-	Varpa_1147	hypothetical protein	9	6	1.0
	1292229	1289983		-	-	Varpa_1148	phosphocholine-specific phospholipase C	4	3	1.0
	1294484	1292253		-	-	Varpa_1149	phosphocholine-specific phospholipase C	5	3	1.0
	1294702	1294502		-	-	Varpa_1150	hypothetical protein	8	0	1.0
	1296842	1294752		-	-	Varpa_1151	hypothetical protein	5	0	1.0
1298017	1298013	1297114	1297042	-	-	Varpa_1152	5'-nucleotidase	25	66	0.23533471025290145
1298614	1298614	1298027	1298025	-	-	Varpa_1153	hypothetical protein	52	137	0.19838350439596272
1299874	1299866	1298628	1298615	-	-	Varpa_1154	general secretion pathway protein f	28	53	0.819623261684906
	1301279	1299882	1299882	-	-	Varpa_1155	general secretory pathway protein e	58	101	0.3312194424770383
1303591	1303591	1301279		-	-	Varpa_1156	general secretion pathway protein d	89	161	1.0
1304410	1304403	1303594	1303592	-	-	Varpa_1157	general secretory pathway n transmembrane protein	37	30	1.0
	1304960	1304418	1304416	-	-	Varpa_1158	hypothetical protein	46	47	1.0
1306298	1306171	1304957		-	-	Varpa_1159	general secretion pathway l	54	76	2.539338901927879E-4
	1307303	1306299	1306299	-	-	Varpa_1160	general secretion pathway protein k	23	23	1.0
	1308004	1307300		-	-	Varpa_1161	hypothetical protein	27	26	1.0
	1308387	1308004		-	-	Varpa_1162	general secretion pathway protein i	26	33	1.0
	1308860	1308384		-	-	Varpa_1163	general secretion pathway protein h	46	55	5.9051827284464296E-5
1309288	1309275	1308835		-	-	Varpa_1164	general secretion pathway protein g	133	256	0.32586949876810495
1309325	1309325	1309954	1309954	+	-	Varpa_1165	hypothetical protein	74	80	1.0757270626775836E-6
1311637	1311637	1310021	1309865	-	-	Varpa_1166	threonine dehydratase, biosynthetic	113	124	7.567242320661618E-8
1311664	1311685	1312815	1312818	+	-	Varpa_1167	hypothetical protein	26	16	1.0
1314132	1314121	1312901	1312901	-	-	Varpa_1168	porin	20	18	1.0
1314372	1314451	1314900	1315270	+	-	Varpa_1169	osmc family protein	191	134	9.069315483971299E-24
1315543	1315543	1314914	1314901	-	-	Varpa_1170	ubiquinone biosynthesis protein	47	112	0.6875228412737707
1315730	1315825	1317069	1317069	+	-	Varpa_1171	porin	17688	26065	1.0
1317070			1317120	+	-	predicted RNA	-	1327	1795	7.880158367294718E-5
1316703			1316676	-	-	predicted RNA	antisense: Varpa_1171	89	24	3.723990370730013E-35
1316806			1316795	-	-	predicted RNA	antisense: Varpa_1171	89	22	6.218890577501847E-23
1317171	1317263	1318243	1318245	+	-	Varpa_1172	binding-protein-dependent transport systems inner membrane component	42	26	1.0
1318246	1318246	1319532	1319563	+	-	Varpa_1173	amidohydrolase	74	71	5.881475408383478E-15
1319564	1319564	1321147	1321147	+	-	Varpa_1174	family 5 extracellular solute-binding protein	201	687	9.118375132357296E-5
1321148	1321222	1322133	1322133	+	-	Varpa_1175	binding-protein-dependent transport systems inner membrane component	70	71	1.955211425803448E-9
1322134	1322156	1323226		+	-	Varpa_1176	oligopeptide/dipeptide ABC transporter ATPase	93	99	1.7333233190172313E-12
	1323223	1324254		+	-	Varpa_1177	oligopeptide/dipeptide ABC transporter ATPase	60	76	1.5195201156122356E-5
	1324251	1326200	1326234	+	-	Varpa_1178	family 2 glycosyl transferase	25	21	1.0
1326235	1326235	1327215	1327215	+	-	Varpa_1179	extradiol ring-cleavage dioxygenase class iii protein subunit b	13	11	1.0
1328734	1328689	1327220	1326901	-	-	Varpa_1180	glucose-6-phosphate 1-dehydrogenase	110	209	1.0
1328834	1328846	1329856	1329856	+	-	Varpa_1181	family 1 extracellular solute-binding protein	32	52	0.1670863289724232
1329865	1329865	1332141		+	-	Varpa_1182	binding-protein-dependent transport systems inner membrane component	22	13	1.0
	1332138	1333178	1333178	+	-	Varpa_1183	ABC transporter	59	63	2.192850463810411E-8
1333179	1333191	1333853	1333984	+	-	Varpa_1184	HAD superfamily hydrolase	51	66	0.0031584623331951923
1334480	1334473	1333799	1333602	-	-	Varpa_1185	lipocalin family protein	63	32	6.577643091220503E-41
1334679	1334729	1335685	1335685	+	-	Varpa_1186	transaldolase	143	358	0.02189592735647836
1335686	1335688	1337247	1337447	+	-	Varpa_1187	glucose-6-phosphate isomerase	137	256	1.0
	1338316	1337252		-	-	Varpa_1188	4-hydroxythreonine-4-phosphate dehydrogenase	7	7	1.0
1339380	1339341	1338364	1338317	-	-	Varpa_1189	hypothetical protein	11	8	1.0
1339434	1339434	1340378	1340403	+	-	Varpa_1190	LysR family transcriptional regulator	11	16	1.0
1340524	1340568	1341878	1342016	+	-	Varpa_1191	family 1 extracellular solute-binding protein	23	29	1.0
	1342035	1342892		+	-	Varpa_1192	binding-protein-dependent transport systems inner membrane component	8	2	1.0
1342903	1342903	1343727	1343727	+	-	Varpa_1193	binding-protein-dependent transport systems inner membrane component	8	3	1.0
	1343746	1344786	1344786	+	-	Varpa_1194	ABC transporter	11	5	1.0
	1344872	1346251		+	-	Varpa_1195	mannitol dehydrogenase domain	15	8	1.0
	1346248	1347039		+	-	Varpa_1196	short-chain dehydrogenase/reductase sdr	17	8	1.0
1347143	1347151	1347822	1347822	+	-	Varpa_1197	transaldolase	36	63	0.5271434828758873
1347841	1347842	1348789	1348789	+	-	Varpa_1198	pfkb domain-containing protein	36	72	1.0
1348805	1348821	1349777	1349791	+	-	Varpa_1199	AraC family transcriptional regulator	55	118	1.0
1349792	1349801	1351270	1351284	+	-	Varpa_1200	xylulokinase	30	46	1.0
1353104	1353104	1351452	1351416	-	-	Varpa_1201	chaperonin groel	759	924	0.004914040095554774
1353569	1353480	1353187	1353105	-	-	Varpa_1202	chaperonin cpn10	773	1343	0.8291622909102266
	1353744	1354994		+	-	Varpa_1203	amidase, hydantoinase/carbamoylase family	8	9	1.0
	1355931	1354972		-	-	Varpa_1204	LysR family transcriptional regulator	5	4	1.0
1358868	1358857	1357268	1357190	-	-	Varpa_1207	phospholipase d/transphosphatidylase	28	26	1.0
	1359044	1361131		+	-	Varpa_1208	tonb-dependent siderophore receptor	225	5	0.0
1361132	1361164	1362375		+	-	Varpa_1209	pepsy-associated tm helix domain-containing protein	178	16	0.0
	1362372	1362575	1362575	+	-	Varpa_1210	hypothetical protein	89	8	0.0
1362576	1362655	1364790	1364828	+	-	Varpa_1211	tonb-dependent receptor	32	17	1.0
1366136	1366000	1364816	1364614	-	-	Varpa_1212	s-adenosylmethionine synthetase	254	276	9.995892438582903E-4
1366179	1366179	1367114		+	-	Varpa_1213	lipid a biosynthesis acyltransferase	90	56	5.04469531675461E-30
	1367111	1367995	1367999	+	-	Varpa_1214	lipid a biosynthesis acyltransferase	67	43	4.095596186189416E-24
1369068	1368985	1368074	1367909	-	-	Varpa_1215	alpha/beta hydrolase fold protein	94	96	5.2766238158935965E-12
1369866	1369854	1369069	1369069	-	-	Varpa_1216	ribosome biogenesis GTP-binding protein ysxc	111	73	2.9009148284607602E-27
1369883	1369898	1370572	1370605	+	-	Varpa_1217	cytochrome c class i	569	777	0.0114749680763992
1370609	1370689	1372860		+	-	Varpa_1218	resb family protein	100	36	5.295077412048991E-158
	1372857	1374173	1374184	+	-	Varpa_1219	cytochrome c-type biogenesis protein ccsb	93	77	1.7687382517868066E-24
1374275	1374290	1375303	1375350	+	-	Varpa_1220	oxidoreductase molybdopterin binding protein	255	116	2.285200336308136E-116
1375351	1375351	1376010	1376177	+	-	Varpa_1221	ferric reductase domain-containing protein transmembrane component domain	75	33	2.4736688780130415E-56
	1377279	1376011	1375593	-	-	Varpa_1222	diaminopimelate decarboxylase	116	175	0.008858360762806888
1377557	1377548	1377279		-	-	Varpa_1223	hypothetical protein	197	352	0.15268560305987447
1377551	1377561	1377893	1378082	+	-	Varpa_1224	iron donor protein cyay	118	102	1.2679162798942873E-12
1380319	1380315	1377904	1377673	-	-	Varpa_1225	penicillin-binding protein, 1a family	144	171	4.1659413268107403E-4
1380527	1380555	1381634		+	-	Varpa_1226	type IV pilus assembly protein pilm	221	490	0.9242966588586601
	1381631	1382251	1382257	+	-	Varpa_1227	fimbrial assembly family protein	262	747	0.010711924262328898
1382258	1382258	1382935		+	-	Varpa_1228	pilus assembly protein pilo	144	335	0.263351981770828
	1382932	1383471		+	-	Varpa_1229	pilus assembly protein pilp	266	665	0.03893817457240612
	1383468	1385609	1385632	+	-	Varpa_1230	type IV pilus secretin pilq	285	515	1.0
1385633	1385633	1386181	1386181	+	-	Varpa_1231	shikimate kinase	177	235	4.070239951441147E-6
1386182	1386224	1387333		+	-	Varpa_1232	3-dehydroquinate synthase	105	93	5.641921554948403E-21
	1387330	1388460		+	-	Varpa_1233	deoxyguanosinetriphosphate triphosphohydrolase	61	72	5.372211709704216E-7
	1388457	1389713		+	-	Varpa_1234	major facilitator superfamily protein	29	18	1.0
	1389710	1390285		+	-	Varpa_1235	hypothetical protein	141	98	2.5110597798168465E-23
	1390282	1391166	1391222	+	-	Varpa_1236	hypothetical protein	59	47	1.0
1391223	1391223	1391918	1392028	+	-	Varpa_1237	hypothetical protein	47	69	0.03167227658604496
1392095	1392102	1396856	1396856	+	-	Varpa_1238	glutamate synthase (ferredoxin)	1062	504	2.3079241343526027E-21
1396857	1397026	1398504	1398504	+	-	Varpa_1239	glutamate synthase, NADH/nadph, small subunit	1069	573	3.618084887403701E-20
1398505	1398570	1399430		+	-	Varpa_1240	ABC transporter	309	155	5.459333286756121E-85
	1399427	1400209	1400246	+	-	Varpa_1241	hypothetical protein	107	51	2.7222877041183015E-48
1400247	1400247	1400741	1400741	+	-	Varpa_1242	mammalian cell entry related domain-containing protein	288	191	2.3868083457428713E-41
1400742	1400768	1401514	1401688	+	-	Varpa_1243	vacj family lipoprotein	380	298	5.455134834114114E-21
1401689	1401689	1402348	1402363	+	-	Varpa_1244	toluene tolerance family protein	1470	396	2.060032000281549E-136
1402364	1402364	1402639	1402652	+	-	Varpa_1245	sulfate transporter/antisigma-factor antagonist stas	1120	297	0.0
1402653	1402673	1403620		+	-	Varpa_1246	ABC transporter	281	125	4.660058208912091E-124
	1403617	1404381	1404381	+	-	Varpa_1247	ABC transporter	73	38	6.754731544263643E-48
1404382	1404401	1404643	1404643	+	-	Varpa_1248	bola family protein	107	123	3.939386695296532E-6
1404656	1404683	1405972		+	-	Varpa_1249	UDP-N-acetylglucosamine 1-carboxyvinyltransferase	149	183	9.100593938191264E-5
	1405969	1406625		+	-	Varpa_1250	ATP phosphoribosyltransferase	143	195	1.5530517874544123E-5
	1406622	1407992	1408007	+	-	Varpa_1251	histidinol dehydrogenase	112	136	1.5033926931503335E-5
1408014	1408030	1408863	1408863	+	-	Varpa_1252	hypothetical protein	108	147	1.1545891460419325E-5
1408864	1408869	1409240	1409247	+	-	Varpa_1253	hypothetical protein	98	156	0.14749383650694672
1409248	1409248	1409913		+	-	Varpa_1254	hypothetical protein	79	112	0.0014437265191809838
	1409906	1410988		+	-	Varpa_1255	histidinoL-phosphate aminotransferase	70	120	0.06985098924380677
	1410985	1411593	1411593	+	-	Varpa_1256	imidazoleglyceroL-phosphate dehydratase	250	336	4.40695749616028E-4
1411594	1411613	1412272	1412272	+	-	Varpa_1257	imidazole glycerol phosphate synthase, glutamine amidotransferase subunit	144	220	0.024345023874598373
1412273	1412336	1413079	1413108	+	-	Varpa_1258	phosphoribosylformimino-5-aminoimidazole carboxamide ribotide isomerase	273	754	0.013632104679943373
1413109	1413109	1414281	1414409	+	-	Varpa_1259	smc domain-containing protein	65	94	2.675494195406064E-4
1415219	1415211	1414297	1414153	-	-	Varpa_1260	family 3 extracellular solute-binding protein	76	124	0.010703325598095219
1416767	1416527	1415220	1415220	-	-	Varpa_1261	sodium:dicarboxylate symporter	60	92	0.002232680298361242
1416697	1416697	1417533	1417555	+	-	Varpa_1262	aldose 1-epimerase	64	87	6.219352494703641E-4
1417556	1417556	1418335	1418452	+	-	Varpa_1263	imidazoleglycerol phosphate synthase, cyclase subunit	95	159	0.03457968082085631
1418453	1418453	1418842		+	-	Varpa_1264	phosphoribosyL-amp cyclohydrolase	237	176	2.2281629948289454E-23
	1418839	1419222	1419222	+	-	Varpa_1265	phosphoribosyL-ATP diphosphatase	277	190	2.1389971768230534E-30
1419223	1419234	1419623		+	-	Varpa_1266	transmembrane protein	308	261	1.9040730492741428E-23
	1419613	1419972	1420037	+	-	Varpa_1267	histidine triad (hit) protein	266	265	9.549736660762308E-14
1420038	1420038	1420292	1420305	+	-	Varpa_1268	twiN-arginine translocation protein subunit TatA/E	567	645	9.151365131879358E-7
1420306	1420306	1420764	1420824	+	-	Varpa_1269	twiN-arginine translocation protein subunit TatB	516	708	0.13779756999719042
1420834	1420840	1421646	1421757	+	-	Varpa_1270	Sec-independent protein translocase subunit TatC	124	81	1.282070553583995E-31
1422958	1422924	1421764	1421413	-	-	Varpa_1271	htra2 peptidase	137	196	0.0019172746730825258
	1423221	1424573		+	-	Varpa_1272	major facilitator superfamily protein	33	5	1.0
	1424570	1425343	1425370	+	-	Varpa_1273	hypothetical protein	92	138	0.001181919131918126
1425376	1425405	1426445	1426457	+	-	Varpa_1274	4-hydroxythreonine-4-phosphate dehydrogenase	48	55	1.2003003310010896E-5
1426909	1426888	1426454	1426245	-	-	Varpa_1275	large conductance mechanosensitive channel protein	163	373	0.2585806862712941
1429449	1429449	1426948	1426929	-	-	Varpa_1276	hypothetical protein	21	28	1.0
	1431580	1429607		-	-	Varpa_1277	yada domain-containing protein	10	7	1.0
	1432156	1432869		+	-	Varpa_1278	two component LuxR family transcriptional regulator	11	4	1.0
1433027	1433051	1433668	1433682	+	-	Varpa_1279	ubiquinoL-cytochrome c reductase, iron-sulfur subunit	1172	986	7.995761873236115E-7
1433683	1433683	1435119	1435119	+	-	Varpa_1280	cytochrome b/b6 domain	593	341	2.7175195367955232E-31
1435120	1435159	1435944	1435944	+	-	Varpa_1281	cytochrome c1	744	446	2.5403196602310545E-19
1435945	1436040	1436651	1436684	+	-	Varpa_1282	glutathione s-transferase domain-containing protein	626	306	5.800742808316392E-61
1436685	1436685	1437251	1437296	+	-	Varpa_1283	stringent starvation protein b	449	199	1.4108186074886012E-123
1437297			1437372	+	-	Varpa_R0013	Thr tRNA	174	61	4.326426656859236E-57
1438252	1438252	1437446	1437446	-	-	Varpa_1284	short-chain dehydrogenase/reductase sdr	21	14	1.0
1438580	1438582	1438848	1438873	+	-	Varpa_1285	hypothetical protein	93	229	0.4863902359395757
1438880	1438891	1439535		+	-	Varpa_1286	two component LuxR family transcriptional regulator	57	209	2.379948990342547E-7
	1439522	1440979	1441120	+	-	Varpa_1287	integral membrane sensor signal transduction histidine kinase	23	44	1.0
1441493			1441806	+	-	predicted RNA	-	152	601	4.7785088841317134E-12
	1443586	1441865	1441796	-	-	Varpa_1288	single-strandeD-DNA-specific exonuclease recj	28	22	1.0
1444545	1444545	1443583		-	-	Varpa_1289	hypothetical protein	27	23	1.0
1444547	1444691	1445947		+	-	Varpa_1290	lipoprotein releasing system, transmembrane protein, lolc/e family	121	91	8.278402394511407E-35
	1445940	1446617	1446754	+	-	Varpa_1291	lipoprotein releasing system, ATP-binding protein	76	67	2.6394591690299543E-11
1447541	1447541	1446744	1446603	-	-	Varpa_1292	ECF subfamily RNA polymerase sigma-24 subunit	42	31	1.0
1447583	1447596	1448189	1448503	+	-	Varpa_1293	endopeptidase clp	56	155	0.06238145729287317
1448614	1448601	1448215	1448136	-	-	Varpa_1294	endoribonuclease L-psp	36	38	1.0
1448779	1448792	1450375	1450375	+	-	Varpa_1295	family 5 extracellular solute-binding protein	15	11	1.0
1450376	1450391	1451647		+	-	Varpa_1296	cycloisomerase	21	16	1.0
	1451647	1452609	1452609	+	-	Varpa_1297	binding-protein-dependent transport systems inner membrane component	15	9	1.0
1452610	1452619	1453452		+	-	Varpa_1298	binding-protein-dependent transport systems inner membrane component	17	11	1.0
	1453452	1454498	1454498	+	-	Varpa_1299	oligopeptide/dipeptide ABC transporter ATPase	22	15	1.0
1454499	1454656	1455642		+	-	Varpa_1300	oligopeptide/dipeptide ABC transporter ATPase	21	15	1.0
	1455639	1456964	1456974	+	-	Varpa_1301	alanine racemase domain-containing protein	45	31	1.0
1456975	1456975	1457892		+	-	Varpa_1302	RpiR transcriptional regulator	30	17	1.0
	1457889	1459367	1459496	+	-	Varpa_1303	N-acyL-D-amino-acid deacylase	40	28	1.0
1459554	1459549	1459364	1459277	-	-	Varpa_1304	hypothetical protein	30	21	1.0
1459783	1459784	1460566	1461129	+	-	Varpa_1305	hypothetical protein	87	211	0.09182031861566203
1462093	1462093	1460834	1460637	-	-	Varpa_1306	6-phosphogluconolactonase	76	142	1.0
1463758	1463643	1462114	1462094	-	-	Varpa_1307	berberine/berberine domain-containing protein	70	149	1.0
1463880	1463881	1464444	1464593	+	-	Varpa_1308	shikimate kinase	44	51	7.352886029633584E-6
1465389	1465368	1464448	1464353	-	-	Varpa_1309	LysR family transcriptional regulator	23	9	1.0
1465514	1465514	1466416	1466424	+	-	Varpa_1310	family 3 extracellular solute-binding protein	16	8	1.0
1466425	1466425	1467717		+	-	Varpa_1311	class V aminotransferase	7	4	1.0
1467833	1467833	1468129		+	-	Varpa_1312	iron uptake protein	13	0	1.0
1468155	1468155	1469834		+	-	Varpa_1313	pepsy domain-containing protein	44	1	1.0
1469843	1469843	1470178		+	-	Varpa_1314	hypothetical protein	31	0	1.0
1471313	1471199	1470246	1469959	-	-	Varpa_1315	methyltransferase	33	58	0.5873615880977834
1471290	1471297	1471932	1472079	+	-	Varpa_1316	flavin reductase FMN-binding protein	48	57	1.019504868154299E-4
1472503	1472473	1471913	1471778	-	-	Varpa_1317	hypothetical protein	26	68	0.6534983441220906
	1473262	1472504	1472504	-	-	Varpa_1318	short-chain dehydrogenase/reductase sdr	38	263	2.9813427302414767E-53
1475313	1475313	1473262		-	-	Varpa_1319	phenylacetic acid degradation protein paan	23	207	1.1190077787584465E-121
1475477			1475314	-	-	predicted RNA	-	30	289	1.4174700609034476E-25
	1476210	1475479	1475478	-	-	Varpa_1320	ABC transporter	25	226	2.871960958249811E-76
	1478108	1476207		-	-	Varpa_1321	ABC transporter	23	130	1.518757496905282E-38
1479312	1479133	1478105		-	-	Varpa_1322	inner-membrane translocator	22	124	4.797308332820248E-22
1480505	1480461	1479313	1479313	-	-	Varpa_1323	extracellular ligand-binding receptor	72	1255	0.0
1481610	1481600	1480506	1480506	-	-	Varpa_1324	phenylacetate-CoA oxygenase/reductase subunit PaaK	39	975	0.0
	1482138	1481611	1481611	-	-	Varpa_1325	phenylacetate-CoA oxygenase subunit PaaJ	40	1102	0.0
1482914	1482914	1482135		-	-	Varpa_1326	phenylacetate-CoA oxygenase subunit PaaI	27	802	0.0
	1483387	1483088	1482915	-	-	Varpa_1327	phenylacetate-CoA oxygenase subunit PaaH	52	2278	0.0
1484418	1484391	1483384		-	-	Varpa_1328	phenylacetate-CoA oxygenase subunit PaaG	41	2059	0.0
1485729	1485729	1484419	1484419	-	-	Varpa_1329	phenylacetate-CoA ligase	27	1129	0.0
1485744			1485730	-	-	predicted RNA	-	20	858	1.0
1486207	1486205	1485753	1485745	-	-	Varpa_1330	phenylacetic acid degradation protein paad	27	794	0.0
1487055	1487011	1486208	1486208	-	-	Varpa_1331	enoyL-CoA hydratase/isomerase	29	576	0.0
1487123	1487163	1487765	1487765	+	-	Varpa_1332	phenylacetic acid degradation protein paay	25	286	6.651047391774196E-118
1487766	1487849	1488499	1488852	+	-	Varpa_1333	TetR family transcriptional regulator	27	295	6.628343013048421E-123
1489356	1489356	1488481	1488481	-	-	Varpa_1334	short-chain dehydrogenase/reductase sdr	19	4	1.0
1489409	1489438	1490028	1490085	+	-	Varpa_1335	TetR family transcriptional regulator	35	35	1.0
	1491049	1490012	1489856	-	-	Varpa_1336	von willebrand factor type a	110	120	1.4732938132907058E-12
	1492044	1491046		-	-	Varpa_1337	hypothetical protein	129	166	2.9560586918708933E-4
1493052	1493050	1492025		-	-	Varpa_1338	sigma 54 interacting domain-containing protein	165	319	1.0
1493066			1493053	-	-	predicted RNA	-	157	300	0.6712457213029943
1494094	1494082	1493075	1493067	-	-	Varpa_1339	peptidase s1 and s6 chymotrypsin/hap	195	271	0.17495009698091657
1494171	1494171	1495031	1495161	+	-	Varpa_1340	tatD-related deoxyribonuclease	50	68	0.004745362976568763
1495162	1495162	1495620	1495655	+	-	Varpa_1341	hypothetical protein	18919	2288	0.0
1495656			1495703	+	-	predicted RNA	-	710	12	0.0
1495577			1495295	-	-	predicted RNA	antisense: Varpa_1341	193	6	0.0
1495704	1495705	1496232	1496232	+	-	Varpa_1342	hypothetical protein	526	68	0.0
1496233	1496237	1497019		+	-	Varpa_1343	hypothetical protein	228	63	7.056739410727224E-216
	1497016	1498812	1498865	+	-	Varpa_1344	type II secretion system protein e	277	283	2.6272598504739823E-7
1498873	1498921	1499409	1499422	+	-	Varpa_1345	hypothetical protein	134	105	1.252957123566321E-16
1499426	1499426	1500937	1500937	+	-	Varpa_1346	hypothetical protein	66	94	0.001383719757636497
1502116	1502008	1501082	1500992	-	-	Varpa_1347	LysR family transcriptional regulator	9	11	1.0
1502097	1502106	1503083	1503085	+	-	Varpa_1348	hypothetical protein	25	105	2.812444824559621E-8
1503095	1503097	1504710	1504731	+	-	Varpa_1349	gamma-glutamyltransferase	28	83	0.0050164066748709345
1504732	1504732	1505697	1505697	+	-	Varpa_1350	hypothetical protein	40	40	1.0
1505698	1505709	1506503	1506532	+	-	Varpa_1351	short-chain dehydrogenase/reductase sdr	111	136	4.934940326990949E-8
1506533	1506533	1508326	1508349	+	-	Varpa_1352	glycosyl transferase family protein	26	28	1.0
1509194	1509166	1508357	1508315	-	-	Varpa_1353	hypothetical protein	33	73	1.0
	1510436	1509195	1509195	-	-	Varpa_1354	methyltransferase domain-containing protein	18	30	1.0
1511380	1511353	1510433		-	-	Varpa_1355	NAD-dependent epimerase/dehydratase	24	38	1.0
1512128	1512115	1511462	1511397	-	-	Varpa_1356	hypothetical protein	23	31	1.0
1513041	1513041	1512133	1512129	-	-	Varpa_1357	hypothetical protein	17	9	1.0
1513136	1513149	1514135	1514135	+	-	Varpa_1358	alcohol dehydrogenase zinc-binding domain-containing protein	163	207	5.549330158788943E-5
1514136	1514267	1514665	1514847	+	-	Varpa_1359	response regulator receiver protein	129	77	4.5751294316581807E-35
1514848	1514848	1515846	1515978	+	-	Varpa_1360	bile acid:sodium symporter	41	11	1.0
1518194	1518170	1516512	1516420	-	-	Varpa_1361	na/pi-cotransporter ii-like protein	37	32	1.0
	1519091	1518234	1518196	-	-	Varpa_1362	metallophosphoesterase	10	13	1.0
	1520149	1519088		-	-	Varpa_1363	ABC transporter	12	15	1.0
	1520939	1520139		-	-	Varpa_1364	binding-protein-dependent transport systems inner membrane component	6	5	1.0
1521773	1521773	1520952	1520952	-	-	Varpa_1365	binding-protein-dependent transport systems inner membrane component	6	5	1.0
1522799	1522799	1521786	1521774	-	-	Varpa_1366	family 1 extracellular solute-binding protein	9	13	1.0
	1523853	1522843	1522843	-	-	Varpa_1367	LacI family transcriptional regulator	5	2	1.0
	1524532	1524014	1524012	-	-	Varpa_1368	lipoprotein signal peptidase	69	31	9.89097343077256E-49
1527381	1527381	1524532		-	-	Varpa_1369	isoleucyL-tRNA synthetase	150	90	1.2631627757245414E-20
1528578	1528554	1527505	1527382	-	-	Varpa_1370	riboflavin biosynthesis protein ribf	99	145	0.01622015190388062
1528654	1528722	1529282	1529558	+	-	Varpa_1371	hnh endonuclease	201	357	0.5942757593766278
1530079	1530079	1529291	1529176	-	-	Varpa_1372	enoyL-CoA hydratase/isomerase	52	43	1.0
1531523	1531454	1530090	1530080	-	-	Varpa_1373	hypothetical protein	56	55	1.6869791134464265E-11
1532688	1532652	1531537	1531537	-	-	Varpa_1374	acyL-CoA dehydrogenase domain-containing protein	232	281	0.019069565004218848
1533911	1533870	1532689	1532689	-	-	Varpa_1375	acyL-CoA dehydrogenase domain-containing protein	254	277	0.0010909083013020738
1534102	1534102	1534698	1534735	+	-	Varpa_1376	phosphoribosylglycinamide formyltransferase	61	38	1.0
1534736	1534736	1535068	1535239	+	-	Varpa_1377	hypothetical protein	308	460	0.028295977559294774
1535395	1535322	1535089	1535061	-	-	Varpa_1378	hypothetical protein	44	57	4.7805693336400016E-4
1535240			1535350	+	-	predicted RNA	antisense: Varpa_1378	243	180	3.1063904316892666E-15
1535351	1535377	1537230	1537258	+	-	Varpa_1379	peptidase m48 ste24p	68	45	1.1235758678696535E-37
1537259	1537259	1538530	1538633	+	-	Varpa_1380	fmu (sun) domain-containing protein	86	58	8.228955569879502E-32
1538637	1538663	1539877	1539917	+	-	Varpa_1381	fatty acid desaturase	1011	709	1.0238009905670121E-10
1540210	1540199	1540026	1539996	-	-	Varpa_1382	50S ribosomal protein L33	3379	774	0.0
1540444	1540444	1540211	1540211	-	-	Varpa_1383	50S ribosomal protein L28	3313	726	0.0
1540559			1540445	-	-	predicted RNA	-	1877	434	0.0
1541633	1541586	1540627	1540560	-	-	Varpa_1384	thioredoxin reductase	291	243	9.514489807254597E-16
1541631	1541768	1542442	1542536	+	-	Varpa_1385	Crp/Fnr family transcriptional regulator	175	418	0.017243021118318734
1542537	1542537	1544960	1545094	+	-	Varpa_1386	cell division protein ftsk/spoiiie	120	158	0.015106549345298391
1545095			1545113	+	-	predicted RNA	-	172	241	0.01651298257453708
1545114	1545114	1545746	1545766	+	-	Varpa_1387	outer membrane lipoprotein carrier protein lola	200	344	0.23964737841546171
1545767	1545767	1547059	1547104	+	-	Varpa_1388	aaa ATPase central domain-containing protein	108	142	5.8293198035532E-4
1547195	1547302	1548231	1548231	+	-	Varpa_1389	inner-membrane translocator	89	124	3.562553761142562E-5
1548232	1548242	1549450	1549450	+	-	Varpa_1390	inner-membrane translocator	120	119	1.3592153822259777E-12
1549451	1549468	1550250	1550250	+	-	Varpa_1391	ABC transporter	248	283	1.3539795872850515E-7
1550251	1550267	1551031	1551235	+	-	Varpa_1392	ABC transporter	263	319	3.402905471515765E-4
1552112	1552111	1551137	1550942	-	-	Varpa_1393	hypothetical protein	90	101	1.4883754660154235E-9
1553259	1553230	1552166	1552145	-	-	Varpa_1394	oxidoreductase fad/NAD(P)-binding domain-containing protein	72	66	3.4031112500103865E-13
1553287	1553287	1554219	1554219	+	-	Varpa_1395	trka-n domain-containing protein	33	20	1.0
1555028	1554961	1554314	1554313	-	-	Varpa_1396	hypothetical protein	102	88	3.702338505295543E-13
1555113			1555029	-	-	Varpa_R0014	Leu tRNA	280	162	2.7369285636954316E-28
1555156	1555156	1556058	1556120	+	-	Varpa_1397	cysteine synthase b	299	160	1.5387260061714074E-60
1556123	1556124	1556702		+	-	Varpa_1398	nudix hydrolase	295	178	1.048905990058315E-55
	1556692	1556919	1556934	+	-	Varpa_1399	sira-like domain-containing protein	216	103	1.36401391813833E-48
1557891	1557878	1556988	1556845	-	-	Varpa_1400	utp-glucose-1-phosphate uridylyltransferase	564	957	0.8737810300162776
1560898	1560858	1557979	1557898	-	-	Varpa_1401	valyL-tRNA synthetase	99	75	1.7761307797065407E-22
1560975	1560975	1561757		+	-	Varpa_1402	hypothetical protein	36	64	0.5565956416100755
	1561757	1562599	1562608	+	-	Varpa_1403	procollagen-proline dioxygenase	63	200	5.951862310311606E-5
1562611	1562613	1563527		+	-	Varpa_1404	alpha/beta hydrolase fold protein	42	124	0.016195118669864127
	1563524	1564399	1564435	+	-	Varpa_1405	7-cyano-7-deazaguanine reductase	55	175	3.310998633773566E-5
1564443	1564518	1565423	1565439	+	-	Varpa_1406	short-chain dehydrogenase/reductase sdr	22	27	1.0
1565511	1565511	1566404	1566424	+	-	Varpa_1407	LysR family transcriptional regulator	27	36	1.0
1568010	1568010	1566649	1566630	-	-	Varpa_1408	mmge/prpd family protein	13	27	1.0
1569300	1569190	1568024	1568011	-	-	Varpa_1409	acyL-CoA dehydrogenase domain-containing protein	17	39	1.0
1570139	1570139	1569354	1569354	-	-	Varpa_1410	citrate synthase	15	35	1.0
1570246	1570246	1572576	1572576	+	-	Varpa_1411	acyL-CoA dehydrogenase domain-containing protein	8	9	1.0
1572577	1572621	1573616	1573619	+	-	Varpa_1412	hypothetical protein	9	9	1.0
	1573620	1575119		+	-	Varpa_1413	AMP-dependent synthetase and ligase	7	5	1.0
1575211	1575217	1575396	1575535	+	-	Varpa_1414	hypothetical protein	362	257	5.1687458958913086E-20
1575536			1575563	+	-	predicted RNA	-	360	359	5.374107486074052E-7
1575564	1575593	1576270	1576438	+	-	Varpa_1415	hypothetical protein	394	435	0.003036087163418302
1577469	1577469	1576216	1576216	-	-	Varpa_1416	DNA topoisomerase, type I	32	12	1.0
1577568	1577581	1578627	1578711	+	-	Varpa_1417	purine nucleoside permease	52	41	1.0
1578712	1578712	1580010	1580011	+	-	Varpa_1418	aspartate carbamoyltransferase	68	19	2.9236094015831995E-190
1580712	1580702	1580022	1579980	-	-	Varpa_1419	hypothetical protein	21	12	1.0
1582021	1581957	1580713	1580713	-	-	Varpa_1420	DNA-directed DNA polymerase	60	56	1.0025738678089323E-12
1582648	1582648	1582022	1582022	-	-	Varpa_1421	peptidoglycan peptidase	13	18	1.0
1582701	1582701	1583264	1583356	+	-	Varpa_1422	hypothetical protein	88	157	0.20101164941942234
	1584275	1583268	1583268	-	-	Varpa_1423	hypothetical protein	24	16	1.0
1585211	1585192	1584272		-	-	Varpa_1424	LysR family transcriptional regulator	38	22	1.0
	1585326	1588094		+	-	Varpa_1425	tannase and feruloyl esterase	7	5	1.0
	1588091	1589443	1589464	+	-	Varpa_1426	hypothetical protein	11	19	1.0
1589465	1589474	1590457	1590457	+	-	Varpa_1427	hypothetical protein	13	29	1.0
1590749	1590749	1591828	1592121	+	-	Varpa_1428	transposase is116/is110/is902 family protein	37	50	1.0
1593034	1592954	1592241	1592223	-	-	Varpa_1429	GntR family transcriptional regulator	20	26	1.0
	1593197	1594282		+	-	Varpa_1430	porin	5	1	1.0
	1594303	1597119		+	-	Varpa_1431	alpha-L-fucosidase	5	2	1.0
	1597132	1597893		+	-	Varpa_1432	short-chain dehydrogenase/reductase sdr	5	4	1.0
1597917	1597919	1598794	1598794	+	-	Varpa_1433	amidohydrolase 2	15	26	1.0
1598795	1598805	1600316	1600316	+	-	Varpa_1434	ABC transporter	11	30	1.0
1600317	1600333	1601364	1601364	+	-	Varpa_1435	inner-membrane translocator	14	36	1.0
1601365	1601410	1602363	1602390	+	-	Varpa_1436	periplasmic binding protein/laci transcriptional regulator	28	105	2.9937799808930737E-6
1602391	1602391	1603671	1603703	+	-	Varpa_1437	mandelate racemase/muconate lactonizing protein	11	34	1.0
1603704	1603704	1604483	1604483	+	-	Varpa_1438	short-chain dehydrogenase/reductase sdr	20	47	1.0
1604484	1604533	1604862	1605046	+	-	Varpa_1439	hypothetical protein	19	47	1.0
1605625	1605625	1604912	1604912	-	-	Varpa_1440	hypothetical protein	35	28	1.0
1607267	1607267	1605933	1605853	-	-	Varpa_1441	metabolite/h+ symporter, major facilitator superfamily (mfs)	31	37	1.0
1608578	1608575	1607418	1607268	-	-	Varpa_1442	L-lactate dehydrogenase (cytochrome)	61	97	0.0059294413529602
1609634	1609623	1608739	1608725	-	-	Varpa_1443	LysR family transcriptional regulator	21	33	1.0
1609671	1609771	1611432	1611614	+	-	Varpa_1444	L-lactate transport protein	20	42	1.0
1612021	1612021	1611410	1611373	-	-	Varpa_1445	TetR family transcriptional regulator	8	13	1.0
1612101	1612109	1612534	1612600	+	-	Varpa_1446	hypothetical protein	36	146	1.4372665939449508E-5
1612601	1612601	1613044	1613118	+	-	Varpa_1447	cyanate lyase	17	52	0.6350950423738017
1614249	1613830	1613081	1613081	-	-	Varpa_1448	short-chain dehydrogenase/reductase sdr	12	22	1.0
1615069	1615298	1615627	1615627	+	-	Varpa_1450	hypothetical protein	40	25	1.0
1616055	1616054	1615635	1615424	-	-	Varpa_1451	hypothetical protein	121	331	0.05485625650906592
1616516	1616516	1616151	1616056	-	-	Varpa_1452	glutaredoxin	21	22	1.0
1616663	1616676	1617077	1617141	+	-	Varpa_1453	hypothetical protein	11	25	1.0
1617142	1617142	1617684	1617849	+	-	Varpa_1454	nucleoside 2-deoxyribosyltransferase	53	282	1.8152482446468254E-24
1618284	1618268	1617678	1617678	-	-	Varpa_1455	nadph-dependent fmn reductase	34	38	1.0
1618631	1618620	1618285	1618285	-	-	Varpa_1456	hypothetical protein	32	43	1.0
1621083	1621020	1618783	1618734	-	-	Varpa_1457	isocitrate dehydrogenase, NADP-dependent	329	300	2.799987164364476E-5
1621851	1621815	1621171	1621169	-	-	Varpa_1458	ABC transporter	37	27	1.0
1623165	1623165	1621852	1621852	-	-	Varpa_1459	major facilitator superfamily protein	38	16	1.0
1623913	1623913	1623233	1623166	-	-	Varpa_1460	GntR family transcriptional regulator	100	33	2.5606203362705314E-115
1624945	1624945	1624025	1623990	-	-	Varpa_1461	hypothetical protein	23	33	1.0
1626501	1626496	1625033	1624946	-	-	Varpa_1462	hypothetical protein	22	24	1.0
1628797	1628787	1626550	1626522	-	-	Varpa_1463	penicillin-binding protein 1c	25	28	1.0
1628931	1629049	1629252	1629492	+	-	Varpa_1464	hypothetical protein	636	284	1.0957527441800915E-72
1629942	1629942	1629316	1629316	-	-	Varpa_1465	lysine exporter protein LysE/YggA	75	76	1.033746524760217E-7
1630481	1630398	1629997	1629958	-	-	Varpa_1466	hypothetical protein	134	206	0.008786623815572986
1630775	1630775	1630497	1630482	-	-	Varpa_1467	hypothetical protein	49	214	1.0490179439148742E-6
1631411	1631313	1630810	1630776	-	-	Varpa_1468	GCN5-like N-acetyltransferaser	12	26	1.0
	1632761	1631412	1631412	-	-	Varpa_1469	amidase	11	31	1.0
1633492	1633474	1632761		-	-	Varpa_1470	hypothetical protein	8	42	1.0
1634803	1634803	1633493	1633493	-	-	Varpa_1471	major facilitator superfamily protein	6	19	1.0
1635661	1635531	1634851	1634804	-	-	Varpa_1472	hypothetical protein	8	8	1.0
1636593	1636593	1635676	1635662	-	-	Varpa_1473	LysR family transcriptional regulator	26	35	1.0
1636986	1636971	1636678	1636678	-	-	Varpa_1474	ycii-like protein	5	9	1.0
	1637983	1637009		-	-	Varpa_1475	extra-cytoplasmic solute receptor	7	6	1.0
	1638964	1638059		-	-	Varpa_1476	smp-30/gluconolaconase/lre-like region-containing protein	12	6	1.0
1639988	1639980	1639108	1639108	-	-	Varpa_1477	beta-lactamase	41	18	1.0
1640529	1640529	1640098	1640098	-	-	Varpa_1478	GCN5-like N-acetyltransferaser	36	100	0.2110040291720206
1640924	1640924	1640556	1640530	-	-	Varpa_1479	hypothetical protein	65	191	0.03088413984055985
1641436	1641420	1641031	1640954	-	-	Varpa_1480	glyoxalase/bleomycin resistance protein/dioxygenase	43	98	1.0
1642178	1642081	1641437	1641437	-	-	Varpa_1481	hypothetical protein	78	235	6.749933227165627E-4
1648207	1648205	1642179	1642179	-	-	Varpa_1482	alpha-2-macroglobulin domain-containing protein	69	166	0.29284985986505785
1648349	1648388	1649530	1649605	+	-	Varpa_1483	hypothetical protein	28	8	1.0
1650333	1650302	1649538	1649430	-	-	Varpa_1484	G-D-S-L family lipolytic protein	331	176	9.395376853250886E-73
1651101	1651101	1650334	1650334	-	-	Varpa_1485	anti-sigma k factor rska	113	89	9.615392093013491E-20
1651702	1651702	1651109	1651102	-	-	Varpa_1486	ECF subfamily RNA polymerase sigma-24 subunit	220	136	2.3683880206709024E-43
1651829	1651851	1652390	1652390	+	-	Varpa_1487	hypothetical protein	122	65	1.3497582537924374E-41
1652391	1652404	1653714	1653740	+	-	Varpa_1488	hypothetical protein	25	24	1.0
	1655431	1654499	1654480	-	-	Varpa_1490	integrase catalytic subunit	184	383	0.7848980840662932
1654791			1654884	+	-	predicted RNA	antisense: Varpa_1490	214	19	0.0
1655868	1655781	1655389		-	-	Varpa_1491	transposase is3/is911 family protein	172	270	0.004813060192034014
	1657925	1659472		+	-	Varpa_1492	hypothetical protein	7	3	1.0
	1660756	1660965		+	-	Varpa_1495	hypothetical protein	8	4	1.0
	1663185	1661746		-	-	Varpa_1497	NodT family RND efflux system outer membrane lipoprotein	12	7	1.0
1666364	1666364	1663185		-	-	Varpa_1498	transporter, hydrophobe/amphiphile efflux-1 (hae1) family	13	5	1.0
1667608	1667600	1666374	1666365	-	-	Varpa_1499	RND family efflux transporter mfp subunit	24	8	1.0
1669268	1669262	1667784	1667784	-	-	Varpa_1500	rhomboid family protein	26	21	1.0
1670745	1670700	1669303	1669272	-	-	Varpa_1501	argininosuccinate lyase	97	149	0.02436560123457156
1670723	1670723	1671835		+	-	Varpa_1502	integral membrane sensor signal transduction histidine kinase	45	60	5.894850907045462E-4
	1671832	1672578		+	-	Varpa_1503	LytTR family two component transcriptional regulator	56	87	0.06580159834079118
	1672575	1673858	1673939	+	-	Varpa_1504	hypothetical protein	36	44	1.0
1674377	1674377	1673865	1673744	-	-	Varpa_1505	HxlR family transcriptional regulator	16	31	1.0
1674445	1674445	1674867		+	-	Varpa_1506	hypothetical protein	14	6	1.0
1676042	1676042	1674831		-	-	Varpa_1507	major facilitator superfamily protein	7	4	1.0
1676649	1676649	1676101	1676095	-	-	Varpa_1508	phosphinothricin acetyltransferase	12	15	1.0
1676674	1676674	1677612	1677738	+	-	Varpa_1509	LysR family transcriptional regulator	13	18	1.0
1678840	1678840	1677596		-	-	Varpa_1510	major facilitator superfamily protein	10	4	1.0
1679591	1679569	1679042	1678841	-	-	Varpa_1511	hypothetical protein	36	57	0.0378334973878783
1682472	1682435	1679592	1679592	-	-	Varpa_1512	phosphoenolpyruvate carboxylase	67	165	0.3386119621567094
1682519	1682519	1683445	1683461	+	-	Varpa_1513	porphobilinogen deaminase	75	145	0.6936965155317133
1683462	1683462	1684244		+	-	Varpa_1514	uroporphyrinogen iii synthase hem4	40	83	1.0
	1684241	1685341	1685341	+	-	Varpa_1515	hypothetical protein	74	161	0.45108535585062565
1685342	1685349	1686632	1686942	+	-	Varpa_1516	hemy domain-containing protein	72	153	0.7869803560823165
	1688192	1686645		-	-	Varpa_1517	major facilitator superfamily protein	6	3	1.0
	1688302	1689168	1689168	+	-	Varpa_1518	LysR family transcriptional regulator	21	5	1.0
1693045	1692504	1689217	1689205	-	-	Varpa_1519	ribonuclease, rne/rng family	141	76	5.539644461379472E-30
1693046	1693051	1694148		+	-	Varpa_1520	RluA family pseudouridine synthase	56	76	1.2220357146951522E-4
	1694141	1694815	1694825	+	-	Varpa_1521	HAD superfamily hydrolase	56	107	1.0
1694826	1694826	1695194	1695194	+	-	Varpa_1522	rieske (2fe-2S) iron-sulfur domain	68	112	0.3105279127155013
1695195	1695198	1696229	1696539	+	-	Varpa_1523	peptidase s49	126	261	0.4389276224731577
1697394	1697394	1696246	1696246	-	-	Varpa_1524	major facilitator superfamily protein	29	17	1.0
	1698158	1697397	1697395	-	-	Varpa_1525	uroporphyrin-iii c/tetrapyrrole (corrin/porphyrin) methyltransferase	59	61	2.7693802454816825E-7
1698736	1698736	1698155		-	-	Varpa_1526	maf protein	62	58	3.4714791622257755E-10
1698820	1698820	1699377	1699445	+	-	Varpa_1527	hypothetical protein	241	429	0.7902268821631886
1699454	1699542	1699724	1699724	+	-	Varpa_1528	50S ribosomal protein L32	7834	2474	1.4193604341915505E-120
1699725	1699852	1700883		+	-	Varpa_1529	fatty acid/phospholipid synthesis protein plsx	370	192	7.280797191400171E-54
	1700883	1701860	1701910	+	-	Varpa_1530	3-oxoacyL-(acyL-carrier-protein) synthase iii	266	192	1.23862168937905E-23
1701911	1701911	1702864		+	-	Varpa_1531	malonyl CoA-acyl carrier protein transacylase	259	251	3.333778446859115E-9
	1702865	1703635	1703728	+	-	Varpa_1532	3-oxoacyL-(acyL-carrier-protein) reductase	404	433	5.433209135627629E-4
1703735	1703735	1703974	1704068	+	-	Varpa_1533	acyl carrier protein	1554	2610	1.0
1704070	1704071	1705315	1705315	+	-	Varpa_1534	3-oxoacyL-(acyL-carrier-protein) synthase 2	492	512	0.0010402878920664986
1705316	1705329	1705811	1705811	+	-	Varpa_1535	hypothetical protein	187	149	3.3915403810879536E-20
1705812	1705822	1706496	1706496	+	-	Varpa_1536	ECF subfamily RNA polymerase sigma-24 subunit	400	156	1.4333578778906754E-162
1706497	1706514	1707179	1707201	+	-	Varpa_1537	anti sigma-e protein rsea family protein	505	292	3.4384327190924465E-41
1707203	1707203	1708276	1708382	+	-	Varpa_1538	sigma e regulatory protein, mucb/rseb	258	153	1.0862129527374724E-38
1708383	1708383	1709867	1709867	+	-	Varpa_1539	protease do	352	302	4.8250909338808063E-11
1709868	1710390	1712201	1712208	+	-	Varpa_1540	GTP-binding protein lepa	222	93	2.3268255799714562E-87
1712209	1712209	1713174	1713208	+	-	Varpa_1541	signal peptidase i	184	89	1.2400638738098331E-82
1713209	1713209	1713577	1713594	+	-	Varpa_1542	transmembrane protein	248	214	1.1439174792008974E-17
1713595	1713595	1714281	1714281	+	-	Varpa_1543	ribonuclease iii	146	192	4.782075336496895E-6
1714282	1714289	1715257	1715258	+	-	Varpa_1544	GTP-binding protein era	132	178	0.0015280344854361667
1715259	1715259	1716032		+	-	Varpa_1545	DNA repair protein reco	50	55	2.904774797950123E-5
	1716029	1716817		+	-	Varpa_1546	pyridoxal phosphate biosynthetic protein pdxj	72	143	0.4794771940297836
	1716814	1717224		+	-	Varpa_1547	holo-acyL-carrier-protein synthase	74	122	0.2670860240802037
	1717221	1718333	1718447	+	-	Varpa_1548	glycoside hydrolase family protein	47	62	2.2030839380484833E-4
1720275	1720221	1718323	1718228	-	-	Varpa_1549	family 2 glycosyl transferase	53	53	2.5016079010869837E-14
	1720806	1720276	1720276	-	-	Varpa_1550	hypothetical protein	75	45	1.3937499833125686E-28
1722065	1722065	1720803		-	-	Varpa_1551	molecular chaperone, hsp70 class	84	44	1.0687234275773801E-47
1722148	1722158	1723492	1723761	+	-	Varpa_1552	hypothetical protein	69	96	5.0526760284741824E-5
	1725318	1723483	1723446	-	-	Varpa_1553	hypothetical protein	32	43	1.0
1726109	1726109	1725315		-	-	Varpa_1554	type 12 methyltransferase	95	108	2.718744141943648E-8
1727696	1727685	1726123	1726110	-	-	Varpa_1555	lysyL-tRNA synthetase	110	126	8.023696768397936E-7
1728456	1728456	1727809	1727697	-	-	Varpa_1556	peptidase s16 lon domain-containing protein	39	48	1.0
1728505	1728507	1729067	1729087	+	-	Varpa_1557	hypothetical protein	40	41	1.0
1730075	1730036	1729164	1729137	-	-	Varpa_1558	acetyL-CoA carboxylase, carboxyl transferase subunit beta	294	522	0.5889661854929567
	1730946	1730101	1730081	-	-	Varpa_1559	tryptophan synthase subunit alpha	107	84	9.361190863870762E-21
1732232	1732232	1730946		-	-	Varpa_1560	tryptophan synthase subunit beta	136	96	7.908686159421124E-40
	1732982	1732281	1732233	-	-	Varpa_1561	phosphoribosylanthranilate isomerase	139	176	2.3832330659766354E-7
1733827	1733800	1732979		-	-	Varpa_1562	tRNA pseudouridine synthase a	101	132	2.5939776987160184E-6
1736617	1736602	1733828	1733828	-	-	Varpa_1563	fimv n-terminal domain	282	540	1.0
1737911	1737911	1736769	1736618	-	-	Varpa_1564	aspartate-semialdehyde dehydrogenase	339	172	1.1995990710879966E-56
1739130	1739090	1738002	1737912	-	-	Varpa_1565	3-isopropylmalate dehydrogenase	365	237	2.979162768689492E-17
1739795	1739781	1739131	1739131	-	-	Varpa_1566	3-isopropylmalate dehydratase, small subunit	268	192	9.023522836235355E-39
1741223	1741217	1739796	1739796	-	-	Varpa_1567	3-isopropylmalate dehydratase, large subunit	288	154	9.705165341259366E-53
1742219	1742219	1741257	1741225	-	-	Varpa_1568	LysR family transcriptional regulator	160	32	0.0
1743706	1743706	1742396	1742374	-	-	Varpa_1569	citrate synthase i	452	693	0.35248620744342546
1744071	1744045	1743731	1743707	-	-	Varpa_1570	hypothetical protein	618	720	4.822257440028575E-7
1744820	1744773	1744072	1744072	-	-	Varpa_1571	succinate dehydrogenase and fumarate reductase iron-sulfur protein	650	697	1.2767490455915207E-6
1746644	1746629	1744821	1744821	-	-	Varpa_1572	succinate dehydrogenase, flavoprotein subunit	553	499	6.130989499944953E-6
1747015	1747010	1746645	1746645	-	-	Varpa_1573	succinate dehydrogenase, hydrophobic membrane anchor protein	250	251	6.13494022891604E-13
1747473	1747469	1747023	1747023	-	-	Varpa_1574	succinate dehydrogenase, cytochrome b556 subunit	384	410	3.5319252030386276E-8
1747514			1747474	-	-	predicted RNA	-	231	207	3.5995486191420183E-8
1748477	1748465	1747698	1747515	-	-	Varpa_1575	GntR family transcriptional regulator	55	75	0.0041096662989127805
1748572	1748649	1749635	1749654	+	-	Varpa_1576	malate dehydrogenase	416	715	1.0
1749655	1749655	1750434		+	-	Varpa_1577	trans-aconitate 2-methyltransferase	225	210	3.373732641985998E-12
	1750431	1751513	1751513	+	-	Varpa_1578	hpch/hpai aldolase	139	94	9.856239303355263E-42
1751514	1751552	1752112	1752112	+	-	Varpa_1579	hypothetical protein	432	470	5.360760676780477E-4
1752116	1752188	1754770	1754783	+	-	Varpa_1580	aconitate hydratase 2	262	330	0.02424900213537698
1755697	1755697	1754840	1754828	-	-	Varpa_1581	hypothetical protein	52	66	8.28321856944021E-4
1757035	1756849	1755713	1755698	-	-	Varpa_1582	hypothetical protein	84	80	8.559631643847442E-15
1757122			1758200	+	-	predicted RNA	-	295	103	8.613236037026405E-217
	1760820	1759177		-	-	Varpa_1584	chromosome segregation ATPase	5	1	1.0
	1766949	1760878		-	-	Varpa_1585	hypothetical protein	4	0	1.0
1758562	1766987	1767979	1767979	+	-	Varpa_1586	yada domain-containing protein	111	146	1.0755209297152702E-4
1767983	1768063	1769211		+	-	Varpa_1587	hypothetical protein	37	75	1.0
	1769208	1770371	1770371	+	-	Varpa_1588	hypothetical protein	45	105	1.0
1770372	1770395	1771030	1771070	+	-	Varpa_1589	hypothetical protein	41	113	0.08772573345866407
1771164	1771164	1773452	1773452	+	-	Varpa_1590	acyL-CoA dehydrogenase domain-containing protein	35	20	1.0
1774206	1774206	1773355	1773344	-	-	Varpa_1591	XRE family transcriptional regulator	34	41	1.0
	1774349	1774762		+	-	Varpa_1592	hypothetical protein	7	6	1.0
1774917	1774926	1777793	1777795	+	-	Varpa_1593	aconitate hydratase 1	291	605	1.0
1777796	1777796	1778254	1778259	+	-	Varpa_1594	phosphodiesterase	108	146	9.689768002140862E-4
1778379	1778420	1778689		+	-	Varpa_1595	feoa family protein	135	23	0.0
	1778682	1780577	1780611	+	-	Varpa_1596	ferrous iron transport protein b	111	9	0.0
1780612	1780612	1780893	1780898	+	-	Varpa_1597	hypothetical protein	365	313	6.307323414367425E-20
1780899	1780899	1782083	1782151	+	-	Varpa_1598	salicylate 1-monooxygenase	78	63	6.252915294387034E-20
1783355	1783350	1782100	1781931	-	-	Varpa_1599	hypothetical protein	37	93	0.6071308186737324
1784974	1784812	1783424	1783356	-	-	Varpa_1600	RNA-directed DNA polymerase	14	18	1.0
1784993			1784975	-	-	predicted RNA	-	76	186	1.0
1785882	1785882	1785034	1784994	-	-	Varpa_1601	tryptophan 2,3-dioxygenase	75	352	1.24367523743118E-25
1786397	1786384	1785899	1785883	-	-	Varpa_1602	hypothetical protein	116	583	3.471885657589946E-29
1787675	1787675	1786398	1786398	-	-	Varpa_1603	kynureninase	82	410	7.20435046622404E-29
1788340	1788340	1787687	1787676	-	-	Varpa_1604	arylformamidase	80	487	3.0935465521408867E-48
1788753	1788724	1788416	1788341	-	-	Varpa_1605	hypothetical protein	87	128	0.061020643606386066
	1789689	1788754	1788754	-	-	Varpa_1606	ornithine carbamoyltransferase	131	239	0.5393382300982908
1790904	1790894	1789686		-	-	Varpa_1607	acetylornithine and succinylornithine aminotransferase	95	209	0.21002814964787866
1791024	1791055	1791456	1791457	+	-	Varpa_1608	hypothetical protein	164	189	2.71339276621354E-7
1791512			1791494	-	-	predicted RNA	-	1251	207	0.0
1791901	1791876	1791562	1791513	-	-	Varpa_1609	30S ribosomal protein S20	3868	795	2.67415742646E-312
1791899	1791965	1793548	1793622	+	-	Varpa_1610	integral membrane protein mvin	20	14	1.0
1793623	1793623	1794477		+	-	Varpa_1611	transglutaminase	130	500	2.2672586744857657E-12
	1794474	1794914	1794914	+	-	Varpa_1612	glyoxalase/bleomycin resistance protein/dioxygenase	80	239	0.010340482459592832
1794962	1795044	1795472	1795498	+	-	Varpa_1613	ycii-like protein	51	139	0.12630413330878568
1795499	1795499	1795915	1795934	+	-	Varpa_1614	ycii-like protein	44	125	0.10183296430327644
1796892	1796892	1795921	1795819	-	-	Varpa_1615	hypothetical protein	20	25	1.0
1796418	1796940	1798223	1798223	+	-	Varpa_1616	ECF subfamily RNA polymerase sigma-24 subunit	15	16	1.0
	1799218	1798220	1798220	-	-	Varpa_1617	helix-turn-helix, arac domain	16	23	1.0
	1799814	1799185		-	-	Varpa_1618	thij/pfpi domain-containing protein	16	20	1.0
1800382	1800377	1799811		-	-	Varpa_1619	isochorismatase hydrolase	32	33	1.0
1801589	1801589	1800504	1800414	-	-	Varpa_1620	hypothetical protein	49	37	1.0
1802753	1802683	1801643	1801590	-	-	Varpa_1621	phosphoribosylformylglycinamidine cyclo-ligase	143	192	4.629650377676094E-4
1802801	1802802	1803503	1803516	+	-	Varpa_1622	dnaa regulatory inactivator hda	129	92	1.001460428262191E-24
1803522	1803522	1805153		+	-	Varpa_1623	poly(a) polymerase	96	79	4.146145812132152E-26
	1805150	1805809	1805817	+	-	Varpa_1624	2-amino-4-hydroxy-6-hydroxymethyldihydropteridine pyrophosphokinase	71	66	4.705446501850188E-9
1805961	1805992	1806636	1806636	+	-	Varpa_1625	phosphate transport regulator	304	263	9.101500192766775E-15
1806637	1806651	1807661	1807861	+	-	Varpa_1626	phosphate transporter	137	59	6.699829178697851E-81
	1808111	1807665	1807524	-	-	Varpa_1627	hypothetical protein	92	49	3.561235145007808E-36
1808775	1808632	1808108		-	-	Varpa_1628	phosphinothricin acetyltransferase	127	95	3.401910943152693E-18
1808713	1808813	1809076	1809092	+	-	Varpa_1629	30S ribosomal protein S16	2524	365	0.0
1809093	1809093	1809647	1809647	+	-	Varpa_1630	16S rRNA processing protein rimm	1159	113	0.0
1809648	1809665	1810411	1810432	+	-	Varpa_1631	tRNA (guanine-n1)-methyltransferase	164	24	0.0
1810434	1810525	1810908	1810908	+	-	Varpa_1632	50S ribosomal protein L19	3036	446	0.0
1810909	1811032	1811772	1811772	+	-	Varpa_1633	nudix hydrolase	236	52	0.0
1811814	1811814	1812815	1812815	+	-	Varpa_1634	cobalamin biosynthesis protein cbib	64	82	1.2610206992813285E-5
1812816	1812826	1813914	1813979	+	-	Varpa_1635	histidinoL-phosphate aminotransferase	71	100	6.762636710361212E-5
1814879	1814867	1813908	1813908	-	-	Varpa_1636	ribosome small subunit-dependent GTPase a	85	86	2.150939218513196E-11
1815261	1815230	1814880	1814880	-	-	Varpa_1637	transcriptional coactivator/pterin dehydratase	188	199	8.552381257982673E-9
1816527	1816527	1815262	1815262	-	-	Varpa_1638	ste24 endopeptidase	71	52	2.91312275649205E-23
1816587	1816587	1817183	1817263	+	-	Varpa_1639	exonuclease rnase t and DNA polymerase iii	79	146	0.3521301798001166
1817264			1817380	+	-	predicted RNA	-	11377	161	0.0
1817381	1817381	1819384	1819384	+	-	Varpa_1640	dead/deah box helicase domain-containing protein	6171	25	0.0
1819385			1819396	+	-	predicted RNA	-	274	1	1.0
1819599	1819599	1820672		+	-	Varpa_1641	opine dehydrogenase	11	41	1.0
	1820662	1821666		+	-	Varpa_1642	NAD-binding 3-hydroxyacyl-CoA dehydrogenase protein	8	30	1.0
	1821663	1822463		+	-	Varpa_1643	alpha/beta hydrolase fold protein	9	23	1.0
	1822460	1823335	1823335	+	-	Varpa_1644	nadph:quinone reductase	7	15	1.0
1823935	1823824	1823342	1823155	-	-	Varpa_1645	MarR family transcriptional regulator	13	58	0.012816830650509963
1823984	1823984	1826176	1826180	+	-	Varpa_1646	indolepyruvate ferredoxin oxidoreductase	5	18	1.0
1826181	1826181	1827692	1827692	+	-	Varpa_1647	indolepyruvate oxidoreductase subunit b	5	27	1.0
1827693	1827711	1828703	1828703	+	-	Varpa_1648	ferredoxin	7	34	1.0
1828704	1828723	1830036		+	-	Varpa_1649	rieske (2fe-2S) iron-sulfur domain	11	56	5.463613413722067E-11
	1830036	1830530	1830531	+	-	Varpa_1650	aromatic-ring-hydroxylating dioxygenase beta subunit	14	58	0.02547639829546183
1830532	1830538	1832163		+	-	Varpa_1651	AMP-dependent synthetase and ligase	14	30	1.0
	1832160	1833332		+	-	Varpa_1652	hypothetical protein	18	36	1.0
	1833329	1834582	1834596	+	-	Varpa_1653	hypothetical protein	17	41	1.0
1834597	1834597	1835409		+	-	Varpa_1654	cyclase family protein	14	36	1.0
	1835406	1836137	1836193	+	-	Varpa_1655	short-chain dehydrogenase/reductase sdr	19	43	1.0
1836194	1836194	1837363	1837363	+	-	Varpa_1656	extracellular ligand-binding receptor	24	65	0.17198457134618864
1837364	1837404	1838549	1838549	+	-	Varpa_1657	extracellular ligand-binding receptor	29	92	0.0017242649289880424
1838550	1838571	1839890		+	-	Varpa_1658	rieske (2fe-2S) iron-sulfur domain	17	42	1.0
	1839887	1840351	1840391	+	-	Varpa_1659	aromatic-ring-hydroxylating dioxygenase beta subunit	14	41	1.0
1840392	1840392	1841555	1841590	+	-	Varpa_1660	extracellular ligand-binding receptor	16	60	9.580079153498014E-5
1841592	1841627	1842682		+	-	Varpa_1661	inner-membrane translocator	13	22	1.0
	1842679	1844466		+	-	Varpa_1662	ABC transporter	11	19	1.0
	1844463	1845194		+	-	Varpa_1663	ABC transporter	12	23	1.0
	1845184	1846770	1846879	+	-	Varpa_1664	AMP-dependent synthetase and ligase	13	26	1.0
1846880	1846880	1847656		+	-	Varpa_1665	short-chain dehydrogenase/reductase sdr	20	62	0.03579761700160692
	1847653	1848183	1848183	+	-	Varpa_1666	MarR family transcriptional regulator	23	66	0.3160922706798471
1848184	1848186	1848650	1848650	+	-	Varpa_1667	thioesterase	12	26	1.0
1849039	1849037	1848654	1848323	-	-	Varpa_1668	hypothetical protein	62	68	2.309330614898575E-6
1849778			1849854	+	-	Varpa_R0015	Arg tRNA	467	163	1.2429463283347117E-92
1849855	1849893	1850090	1850115	+	-	Varpa_1669	short-chain dehydrogenase/reductase sdr	237	78	1.605027007913334E-107
1850116			1850189	+	-	Varpa_R0016	His tRNA	211	70	4.4093710894038787E-67
1850190	1850244	1850807	1851078	+	-	Varpa_1670	hnh endonuclease	113	24	3.308182528910437E-303
1851186	1851139	1850897	1850872	-	-	Varpa_1671	hypothetical protein	221	176	4.164891626965941E-14
1851186	1851346	1851753	1851782	+	-	Varpa_1672	hypothetical protein	90	65	1.175936816688772E-19
1851921			1851846	-	-	Varpa_R0017	Lys tRNA	197	23	0.0
1851932	1852064	1852774	1852776	+	-	Varpa_1673	short-chain dehydrogenase/reductase sdr	71	40	1.9500427001964045E-38
1852900			1852825	-	-	Varpa_R0018	Ala tRNA	15	3	1.0
1852981	1852999	1853865	1853875	+	-	Varpa_1674	carboxylesterase type b	55	28	1.0
1854980	1854867	1853890	1853701	-	-	Varpa_1675	guanosine monophosphate reductase	55	13	1.0
1855074	1855074	1857500	1857500	+	-	Varpa_1676	uvrd/rep helicase	80	91	1.5211284171604056E-7
1857501	1857608	1861459		+	-	Varpa_1677	hypothetical protein	16	9	1.0
	1861456	1862952	1863166	+	-	Varpa_1678	hypothetical protein	18	20	1.0
1863807	1863805	1862963	1862844	-	-	Varpa_1679	hypothetical protein	63	72	5.573856569056817E-6
1864885	1864865	1863816	1863813	-	-	Varpa_1680	homoserine kinase	103	229	0.3718494476414781
1864899			1864886	-	-	predicted RNA	-	265	370	0.010610054115383304
1865337	1865337	1864921	1864900	-	-	Varpa_1681	hypothetical protein	427	561	4.0645329995358707E-4
1865384	1865384	1868197	1868250	+	-	Varpa_1682	DNA polymerase i	67	150	0.7526636128400228
1868251	1868251	1869534	1869534	+	-	Varpa_1683	peptidase dimerization domain-containing protein	59	134	0.21949697626641204
1869535	1869551	1870453	1870453	+	-	Varpa_1684	LysR family transcriptional regulator	19	40	1.0
	1871109	1870450		-	-	Varpa_1685	NAD(P)h dehydrogenase (quinone)	4	4	1.0
1871162	1871162	1872586	1872586	+	-	Varpa_1686	GntR family transcriptional regulator	15	30	1.0
1872587	1872696	1873163	1873163	+	-	Varpa_1687	alkylhydroperoxidase like protein	17	36	1.0
1873164	1873170	1873490	1873506	+	-	Varpa_1688	small multidrug resistance protein	11	17	1.0
1873513	1873544	1873900	1873900	+	-	Varpa_1689	hypothetical protein	21	27	1.0
	1874026	1876215		+	-	Varpa_1690	tonb-dependent siderophore receptor	9	2	1.0
1876232	1876232	1877809		+	-	Varpa_1691	hypothetical protein	6	0	1.0
	1878968	1877739		-	-	Varpa_1692	D-amino-acid dehydrogenase	8	6	1.0
1879157	1879163	1880053	1880060	+	-	Varpa_1693	family 3 extracellular solute-binding protein	51	176	2.4638749418982E-7
1880077	1880079	1880834	1880846	+	-	Varpa_1694	aspartate racemase	20	43	1.0
1880900	1880934	1881833	1881846	+	-	Varpa_1695	carboxymethylenebutenolidase	140	227	0.10336623638081108
1881910	1881943	1882845	1882845	+	-	Varpa_1696	zinc/iron permease	46	15	1.0
1882879	1882982	1883194	1883516	+	-	Varpa_1697	hypothetical protein	125	229	0.760434591351401
1884674	1884658	1883201	1883201	-	-	Varpa_1698	N-acyL-D-amino-acid deacylase	7	24	1.0
	1885670	1884675	1884675	-	-	Varpa_1699	oligopeptide/dipeptide ABC transporter ATPase	6	20	1.0
1886695	1886695	1885667		-	-	Varpa_1700	oligopeptide/dipeptide ABC transporter ATPase	8	17	1.0
1887686	1887677	1886703	1886696	-	-	Varpa_1701	binding-protein-dependent transport systems inner membrane component	8	13	1.0
1888642	1888622	1887687	1887687	-	-	Varpa_1702	binding-protein-dependent transport systems inner membrane component	6	9	1.0
1890279	1890236	1888647	1888643	-	-	Varpa_1703	family 5 extracellular solute-binding protein	13	41	1.0
1891731	1891731	1890280	1890280	-	-	Varpa_1704	microcystin lr degradation protein mlrc-like protein	13	24	1.0
1892904	1892904	1891768	1891732	-	-	Varpa_1705	fad dependent oxidoreductase	14	24	1.0
1893132	1893133	1893843	1893843	+	-	Varpa_1706	XRE family transcriptional regulator	27	53	1.0
1893844	1893893	1894666	1894885	+	-	Varpa_1707	hypothetical protein	19	51	0.3901724705927723
1895134	1895122	1894727	1894637	-	-	Varpa_1708	hypothetical protein	17	44	1.0
1896121	1896121	1895216	1895142	-	-	Varpa_1709	LysR family transcriptional regulator	6	14	1.0
	1896204	1897139		+	-	Varpa_1710	N-acetyL-gamma-glutamyL-phosphate reductase	5	3	1.0
1897218	1897388	1897597	1897673	+	-	Varpa_1711	hypothetical protein	85	480	1.0313425218901863E-18
1897674	1897674	1898276	1898544	+	-	Varpa_1712	hypothetical protein	32	114	2.886681365813994E-4
1898832	1898772	1898422	1898147	-	-	Varpa_1713	hypothetical protein	14	27	1.0
	1899311	1898955		-	-	Varpa_1714	hypothetical protein	20	4	1.0
1899667	1899675	1900943	1900954	+	-	Varpa_1715	peptidase m20	33	39	1.0
1900893			1900823	-	-	predicted RNA	antisense: Varpa_1715	231	15	0.0
1903217	1903046	1900965	1900894	-	-	Varpa_1716	hypothetical protein	839	66	0.0
1903859	1903856	1903218	1903218	-	-	Varpa_1717	hypothetical protein	136	256	1.0
	1905122	1903860	1903860	-	-	Varpa_1718	hypothetical protein	38	27	1.0
1905874	1905874	1905119		-	-	Varpa_1719	ABC transporter	47	42	1.0
	1906457	1905879	1905875	-	-	Varpa_1720	ABC-type metal ion transport system, periplasmic component/surface adhesin	132	163	9.569355960448344E-7
1907391	1907362	1906454		-	-	Varpa_1721	rhodanese domain-containing protein	74	86	2.303570865321432E-7
1908309	1908309	1907392	1907392	-	-	Varpa_1722	transmembrane protein	38	28	1.0
1909653	1909596	1908457	1908337	-	-	Varpa_1723	rieske (2fe-2S) iron-sulfur domain	96	50	5.401852782399939E-49
1909771	1909777	1910043		+	-	Varpa_1724	exodeoxyribonuclease vii, small subunit	133	210	0.14128490853415948
	1910040	1910954	1910972	+	-	Varpa_1725	polyprenyl synthetase	92	153	0.12300719898297104
1910973	1910973	1912829	1912892	+	-	Varpa_1726	deoxyxylulose-5-phosphate synthase	92	131	0.03137459232722432
1912893			1912903	+	-	predicted RNA	-	217	713	0.2622105183627494
1912904	1912943	1914025	1914026	+	-	Varpa_1727	family 7 extracellular solute-binding protein	318	1028	8.848147769968052E-4
1915969	1915966	1914137	1914136	-	-	Varpa_1728	TRAP dicarboxylate transporter subunit DctM	53	38	1.0
1916710	1916635	1915991	1915970	-	-	Varpa_1729	tripartite ATP-independent periplasmic transporter dctq component	89	65	2.3671798961955925E-17
1916800	1916800	1918098	1918191	+	-	Varpa_1730	hypothetical protein	29	65	1.0
1919544	1919544	1918105	1917930	-	-	Varpa_1731	major facilitator superfamily protein	25	36	1.0
1920782	1920773	1919640	1919640	-	-	Varpa_1732	2-aminoethylphosphonate/pyruvate transaminase	12	19	1.0
	1922555	1920819	1920819	-	-	Varpa_1733	2-aminoethylphosphonate ABC transporter permease	8	6	1.0
1923691	1923691	1922552		-	-	Varpa_1734	2-aminoethylphosphonate ABC transporter ATP-binding protein component	8	9	1.0
1924951	1924910	1923873	1923692	-	-	Varpa_1735	2-aminoethylphosphonate ABC transporter 1-aminoethylphosphonate-binding protein component	26	24	1.0
1925069	1925069	1925797	1925798	+	-	Varpa_1736	GntR family transcriptional regulator	21	16	1.0
1925799	1925799	1927025	1927025	+	-	Varpa_1737	phosphonoacetate hydrolase	24	31	1.0
1927026	1927055	1928503	1928514	+	-	Varpa_1738	phosphonoacetaldehyde dehydrogenase	22	32	1.0
1928515	1928515	1929084	1929093	+	-	Varpa_1739	phosphonate degradation operons associated hdig domain-containing protein	16	21	1.0
1929094	1929094	1930482	1930482	+	-	Varpa_1740	aminophosphonate oxidoreductase	7	12	1.0
1932400	1932297	1930660	1930660	-	-	Varpa_1741	methylmalonate-semialdehyde dehydrogenase	10	26	1.0
1933857	1933828	1932473	1932442	-	-	Varpa_1742	class III aminotransferase	20	130	3.228085939739589E-40
1933908	1933937	1934896	1934896	+	-	Varpa_1743	LysR family transcriptional regulator	8	9	1.0
1935700	1935673	1934909	1934906	-	-	Varpa_1744	GntR family transcriptional regulator	33	22	1.0
1935934	1935934	1937139	1937318	+	-	Varpa_1745	extracellular ligand-binding receptor	9	17	1.0
	1937319	1938179		+	-	Varpa_1746	inner-membrane translocator	5	4	1.0
1938187	1938187	1939146		+	-	Varpa_1747	inner-membrane translocator	7	7	1.0
	1939143	1939913		+	-	Varpa_1748	ABC transporter	7	9	1.0
	1939910	1940623	1940775	+	-	Varpa_1749	ABC transporter	10	19	1.0
1940776	1940776	1942056		+	-	Varpa_1750	amidase, hydantoinase/carbamoylase family	7	19	1.0
	1942053	1943174		+	-	Varpa_1751	extracellular ligand-binding receptor	8	16	1.0
	1943171	1944652	1944743	+	-	Varpa_1752	microcystin lr degradation protein mlrc-like protein	9	22	1.0
1944744	1944744	1945121	1945121	+	-	Varpa_1753	hypothetical protein	7	9	1.0
1946371	1946282	1945146	1944939	-	-	Varpa_1754	Fis family transcriptional regulator	122	355	0.0010653451169132851
1946412	1946462	1946959	1946968	+	-	Varpa_1755	(2fe-2S)-binding domain-containing protein	265	851	1.4172892590261685E-5
1946973	1946973	1949411	1949411	+	-	Varpa_1756	molybdopterin binding aldehyde oxidase and xanthine dehydrogenase protein	265	516	1.0
1949412	1949439	1950230	1950258	+	-	Varpa_1757	FAD-binding molybdopterin dehydrogenase protein	335	573	0.3833134724331131
1950259	1950259	1951191	1951219	+	-	Varpa_1758	ATPase	133	197	0.02126778160028101
1951220	1951220	1952434	1952434	+	-	Varpa_1759	vwa containing coxe family protein	56	66	4.2233983665836895E-7
1952435	1952464	1953114	1953116	+	-	Varpa_1760	carbon monoxide dehydrogenase subunit g	162	144	6.163985933205738E-19
1953122	1953128	1954141	1954258	+	-	Varpa_1761	hypothetical protein	101	124	5.1830633408435973E-8
	1954581	1954189	1954087	-	-	Varpa_1762	monovalent cation/proton antiporter, mnhg/phag subunit	37	40	1.0
	1954856	1954578		-	-	Varpa_1763	multiple resistance and ph regulation protein f	31	36	1.0
	1955344	1954853		-	-	Varpa_1764	monovalent cation/h+ antiporter subunit e	42	38	1.0
	1957050	1955341		-	-	Varpa_1765	NADH/ubiquinone/plastoquinone (complex i)	23	19	1.0
	1957409	1957047		-	-	Varpa_1766	NADH-ubiquinone oxidoreductase chain 4l	34	35	1.0
1960353	1960351	1957409		-	-	Varpa_1767	NADH/ubiquinone/plastoquinone (complex i)	26	19	1.0
1960844	1960805	1960428	1960423	-	-	Varpa_1768	crcb protein	33	33	1.0
	1962146	1960845	1960845	-	-	Varpa_1769	TRAP dicarboxylate transporter subunit DctM	19	13	1.0
1962669	1962648	1962139		-	-	Varpa_1770	tripartite ATP-independent periplasmic transporter dctq component	22	22	1.0
1963644	1963638	1962670	1962670	-	-	Varpa_1771	family 7 extracellular solute-binding protein	32	49	1.0
1964230	1964103	1963783	1963767	-	-	Varpa_1772	hypothetical protein	387	26	0.0
	1965422	1964244	1964244	-	-	Varpa_1773	hypothetical protein	49	68	3.922179141981261E-4
1965758	1965753	1965412		-	-	Varpa_1774	hypothetical protein	55	83	0.01797246746239821
1966211	1966126	1965803	1965803	-	-	Varpa_1775	integration host factor subunit beta	145	30	3.262207539933858E-272
1968096	1967900	1966212	1966212	-	-	Varpa_1776	30S ribosomal protein S1	1034	281	4.857196856339495E-180
	1970163	1968097	1968097	-	-	Varpa_1777	3-phosphoshikimate 1-carboxyvinyltransferase	198	148	1.0384383856478463E-9
1971022	1971008	1970115		-	-	Varpa_1778	prephenate dehydrogenase	106	125	2.2859012252364844E-9
1972144	1972144	1971023	1971023	-	-	Varpa_1779	chorismate mutase	189	221	3.921928081274305E-4
1973300	1973300	1972170	1972145	-	-	Varpa_1780	phosphoserine aminotransferase	263	371	0.02661437409218128
1973846	1973846	1973307	1973301	-	-	Varpa_1781	hypothetical protein	822	1325	0.7938061584850347
1976551	1976539	1973894	1973847	-	-	Varpa_1782	DNA gyrase subunit A	248	367	0.22068556475022605
1976699	1976765	1977415	1977415	+	-	Varpa_1783	ompa/motb domain-containing protein	11044	11444	1.0
1977416	1977545	1978273		+	-	Varpa_1784	ubiquinone biosynthesis o-methyltransferase	125	150	1.2795610652258385E-8
	1978270	1978938	1978950	+	-	Varpa_1785	phosphoglycolate phosphatase	79	98	3.319584585963075E-5
1978951			1979336	+	ssrA	Varpa_R0019	-	17986	32729	1.0
1979290			1978997	-	-	predicted RNA	antisense: ssrA	126	60	2.3226493117769842E-43
1979614	1979614	1979402	1979375	-	-	Varpa_1786	hypothetical protein	89	126	0.004767444470901808
1979905	1979902	1979624	1979615	-	-	Varpa_1787	hypothetical protein	80	101	2.3230329422539866E-4
1980336	1980374	1981969	1982013	+	-	Varpa_1788	methyltransferase regulatory domain	50	108	0.4991360633244535
1982014			1982023	+	-	predicted RNA	-	99	256	0.6671242876359337
1982024	1982024	1983760	1983816	+	-	Varpa_1789	gamma-glutamyltransferase	119	520	8.542817875979378E-13
1983817	1983817	1984566	1984650	+	-	Varpa_1790	pseudouridine synthase	70	164	1.0
1984658	1984658	1985665		+	-	Varpa_1791	40-residue yvtn family beta-propeller repeat-containing protein	1610	116	0.0
	1985649	1986455	1986455	+	-	Varpa_1792	polysaccharide deacetylase	1433	79	0.0
1986456	1986466	1987440	1987475	+	-	Varpa_1793	fatty acid hydroxylase	458	23	0.0
1987482	1987482	1988369		+	-	Varpa_1794	transmembrane protein	215	48	0.0
	1988354	1989166	1989243	+	-	Varpa_1795	molybdopterin binding domain	174	112	3.0044555677577543E-43
1989244			1989302	+	-	predicted RNA	-	320	352	1.741434403223328E-5
1989303	1989313	1990728	1990728	+	-	Varpa_1796	glutamine synthetase, type I	512	890	0.6875228412737707
1990729	1990862	1991374	1991374	+	-	Varpa_1797	hypothetical protein	311	628	0.7706936210378971
1991375	1991379	1992458	1992482	+	-	Varpa_1798	nitrogen specific signal transduction histidine kinase NtrB	185	257	0.18540374506288507
1992483	1992483	1994030	1994143	+	-	Varpa_1799	nitrogen metabolism transcriptional regulator ntrc, fis family	100	120	9.959860440482743E-6
1994601	1994601	1994071	1993883	-	-	Varpa_1800	hypothetical protein	91	161	0.1953444029983295
1995487	1995400	1994615	1994602	-	-	Varpa_1801	exodeoxyribonuclease iii xth	100	217	0.5074829785492794
1995608	1995657	1996361	1996361	+	-	Varpa_1802	hypothetical protein	78	69	1.4701549970756078E-11
1996391	1996399	1997076	1997115	+	-	Varpa_1803	hypothetical protein	24	38	1.0
1998246	1998246	1997080	1997080	-	-	Varpa_1804	mandelate racemase/muconate lactonizing protein	15	24	1.0
	1999011	1998283	1998283	-	-	Varpa_1805	short-chain dehydrogenase/reductase sdr	9	6	1.0
1999972	1999972	1999001		-	-	Varpa_1806	hypothetical protein	10	6	1.0
2000961	2000961	2000023	1999973	-	-	Varpa_1807	dihydrodipicolinate synthetase	13	11	1.0
2000967	2001070	2002002	2002119	+	-	Varpa_1808	LysR family transcriptional regulator	40	52	0.0018826728727148882
2002120	2002120	2002314	2002337	+	-	Varpa_1809	hypothetical protein	444	143	2.7405515368737088E-148
2002338	2002338	2003345	2003397	+	-	Varpa_1810	hypothetical protein	114	28	3.3210814856011474E-287
2003598	2003598	2003359	2003040	-	-	Varpa_1811	hypothetical protein	161	1079	5.671456296115108E-63
2003608			2003599	-	-	predicted RNA	-	63	334	4.919177719394184E-6
	2004886	2003762	2003665	-	-	Varpa_1812	hypothetical protein	49	64	1.0626178074463735E-4
2005404	2005404	2004883		-	-	Varpa_1813	dihydrofolate reductase region	69	100	0.037794921006798314
2006278	2006270	2005428	2005405	-	-	Varpa_1814	thymidylate synthase	92	179	1.0
2006325	2006325	2007002		+	-	Varpa_1815	nitrile hydratase subunit alpha	53	87	0.2586814620537558
	2006999	2007664		+	-	Varpa_1816	nitrile hydratase	49	99	1.0
	2007661	2008026	2008146	+	-	Varpa_1817	hypothetical protein	34	71	0.7365211834074252
	2009456	2008023	2008018	-	-	Varpa_1818	fad linked oxidase domain-containing protein	84	69	8.822396490192316E-25
2009882	2009812	2009453		-	-	Varpa_1819	hypothetical protein	93	72	3.248940237470778E-16
2009923	2009923	2011134	2011196	+	-	Varpa_1820	ribonuclease bn	18	22	1.0
2011515	2011482	2011144	2011095	-	-	Varpa_1821	membrane protein	100	171	0.43161951741271215
2011522	2011595	2011978	2011994	+	-	Varpa_1822	thioredoxin domain-containing protein	200	132	4.836151942627187E-25
2011995	2011995	2012657	2012664	+	-	Varpa_1823	hypothetical protein	92	75	2.981522131209386E-14
2012680	2012705	2013733	2013733	+	-	Varpa_1824	hypothetical protein	17	14	1.0
2014564	2014564	2013740	2013740	-	-	Varpa_1825	alpha/beta hydrolase fold protein	24	35	1.0
2015939	2015876	2014566	2014565	-	-	Varpa_1826	o-acetylhomoserine/o-acetylserine sulfhydrylase	37	50	1.0
2015992	2016028	2016483	2016663	+	-	Varpa_1827	cbs domain containing protein	221	445	1.0
	2017497	2016508	2016352	-	-	Varpa_1828	hypothetical protein	14	109	1.636549462369827E-35
2018585	2018585	2017494		-	-	Varpa_1829	adenosine deaminase	16	147	7.2883311345507E-78
2018673	2018681	2019652	2019658	+	-	Varpa_1830	LysR family transcriptional regulator	15	14	1.0
2019665	2019665	2020015	2020017	+	-	Varpa_1831	hypothetical protein	62	150	0.5491730972259601
2020018			2020136	+	-	predicted RNA	-	43	357	5.485995249465878E-17
2020137	2020144	2020785	2020789	+	-	Varpa_1832	hypothetical protein	28	315	2.264675804985168E-131
2020790	2020790	2022550	2022559	+	-	Varpa_1833	hypothetical protein	19	219	8.361092572562318E-225
2022573	2022600	2023712	2023748	+	-	Varpa_1834	hypothetical protein	18	122	2.326338999337707E-35
2023765	2023765	2025324	2025328	+	-	Varpa_1835	aminoglycoside phosphotransferase	16	99	2.349119596455556E-33
2025329	2025329	2026045	2026048	+	-	Varpa_1836	hypothetical protein	32	141	1.6473306945349794E-10
2026080	2026080	2027783	2027814	+	-	Varpa_1837	mur ligase middle domain-containing protein	36	155	4.036763030761411E-19
	2028976	2027759		-	-	Varpa_1838	polyhydroxyalkanoate depolymerase, intracellular	5	1	1.0
2027844	2029069	2029725	2029819	+	-	Varpa_1839	glutathione s-transferase domain-containing protein	16	43	1.0
	2030012	2029722		-	-	Varpa_1840	hypothetical protein	10	2	1.0
	2030396	2033467		+	-	Varpa_1841	outer membrane autotransporter barrel domain-containing protein	13	7	1.0
	2033467	2034093		+	-	Varpa_1842	hypothetical protein	23	18	1.0
	2034090	2035247		+	-	Varpa_1843	beta-lactamase	10	5	1.0
2035606	2035599	2035252	2035252	-	-	Varpa_1844	dopa 45-dioxygenase	23	22	1.0
	2036257	2035607	2035607	-	-	Varpa_1845	hypothetical protein	6	18	1.0
2037303	2037303	2036254		-	-	Varpa_1846	hypothetical protein	7	14	1.0
2038351	2038292	2037336	2037304	-	-	Varpa_1847	type 11 methyltransferase	14	26	1.0
2038821	2038783	2038352	2038352	-	-	Varpa_1848	thioL-disulfide oxidoreductase dcc	15	14	1.0
2039437	2039437	2038844	2038844	-	-	Varpa_1849	transcriptional regulator	38	92	0.5672541930353895
2039552	2039556	2040653	2040653	+	-	Varpa_1850	radical SAM protein	10	10	1.0
2042066	2042066	2040723		-	-	Varpa_1851	metabolite/h+ symporter, major facilitator superfamily (mfs)	6	2	1.0
	2042817	2042200	2042075	-	-	Varpa_1852	two component LuxR family transcriptional regulator	11	17	1.0
2044992	2044976	2042814		-	-	Varpa_1853	multi-sensor signal transduction histidine kinase	15	12	1.0
	2046471	2045059	2045059	-	-	Varpa_1854	NodT family RND efflux system outer membrane lipoprotein	22	16	1.0
2047725	2047721	2046468		-	-	Varpa_1855	RND family efflux transporter mfp subunit	27	12	1.0
	2050941	2047726	2047726	-	-	Varpa_1856	acriflavin resistance protein	23	4	1.0
2051230	2051230	2051997		+	-	Varpa_1857	TetR family transcriptional regulator	19	9	1.0
	2051994	2052434	2052438	+	-	Varpa_1858	hypothetical protein	9	8	1.0
2052988	2052988	2052431	2052410	-	-	Varpa_1859	GCN5-like N-acetyltransferaser	83	77	4.7753601609429415E-9
2054447	2054414	2052993	2052989	-	-	Varpa_1860	6-phosphogluconate dehydrogenase	144	124	6.540706150937283E-15
2054543	2054543	2055547	2055756	+	-	Varpa_1861	AraC family transcriptional regulator	12	25	1.0
2056744	2056743	2055550	2055425	-	-	Varpa_1862	major facilitator superfamily protein	28	13	1.0
	2057482	2056760	2056755	-	-	Varpa_1863	arsenical resistance protein arsh	73	44	8.431974985035434E-33
	2057897	2057466		-	-	Varpa_1864	arsenate reductase	90	57	1.2794910470738423E-25
2059188	2059186	2057894		-	-	Varpa_1865	arsenical pump membrane protein	67	23	2.4475903641591604E-127
2059535	2059535	2059206	2059205	-	-	Varpa_1866	ArsR family transcriptional regulator	332	52	0.0
2059684	2059700	2060428	2060704	+	-	Varpa_1867	alpha/beta hydrolase fold protein	162	201	1.0273666155778675E-5
	2061061	2060441	2060331	-	-	Varpa_1868	3'-5' exonuclease	62	176	0.04257935792411107
	2061483	2061058		-	-	Varpa_1869	tfox domain-containing protein	69	197	0.04752947356260733
2061869	2061869	2061480		-	-	Varpa_1870	glyoxalase/bleomycin resistance protein/dioxygenase	62	164	0.19032068909565347
2062398	2062398	2061895	2061870	-	-	Varpa_1871	GCN5-like N-acetyltransferaser	74	170	0.9579282967670044
	2063313	2062435	2062399	-	-	Varpa_1872	s-formylglutathione hydrolase	51	91	0.2825419355411728
2064230	2064230	2063310		-	-	Varpa_1873	alpha/beta hydrolase fold protein	85	159	1.0
2065359	2065356	2064250	2064231	-	-	Varpa_1874	s-(hydroxymethyl)glutathione dehydrogenase/class iii alcohol dehydrogenase	112	164	0.01685564790695417
	2066068	2065418	2065369	-	-	Varpa_1875	glutathione s-transferase domain-containing protein	23	39	1.0
2066938	2066928	2066065		-	-	Varpa_1876	hypothetical protein	33	51	0.12228301633582513
2067723	2067658	2066939	2066939	-	-	Varpa_1877	rieske (2fe-2S) iron-sulfur domain	28	34	1.0
2067693	2067696	2068136	2068235	+	-	Varpa_1878	3-dehydroquinate dehydratase, type II	47	152	0.003149982063303436
2069697	2069697	2068147	2067886	-	-	Varpa_1879	spovr family protein	176	180	3.1199544936264065E-4
2071153	2071051	2069759	2069698	-	-	Varpa_1880	hypothetical protein	393	295	1.1612760416384676E-12
2071185			2071154	-	-	predicted RNA	-	784	530	1.6453657087595541E-18
2073467	2073120	2071198	2071186	-	-	Varpa_1881	serine protein kinase, prka	1072	808	6.277226728941988E-10
2074989	2074989	2073850	2073789	-	-	Varpa_1882	chaperone protein dnaj	332	108	1.0306527771144842E-259
2077156	2077035	2075098	2074990	-	-	Varpa_1883	chaperone protein dnak	1031	212	2.05937423344965E-303
2077877	2077687	2077157	2077157	-	-	Varpa_1884	grpe protein	559	151	0.0
2078238	2078228	2077878	2077878	-	-	Varpa_1885	peptidylprolyl isomerase	303	563	1.0
2078870	2078720	2078307	2078248	-	-	Varpa_1886	transcriptional regulator	85	110	0.0036538341725866805
2079787	2079787	2078900	2078900	-	-	Varpa_1887	phosphatidylserine decarboxylase	165	205	5.903057853080947E-5
2080903	2080856	2079864	2079788	-	-	Varpa_1888	hypothetical protein	9	13	1.0
2081978	2081968	2080904	2080904	-	-	Varpa_1889	6-phosphogluconolactonase	9	10	1.0
2082962	2082962	2081979	2081979	-	-	Varpa_1890	hypothetical protein	13	18	1.0
2083816	2083796	2083035	2082963	-	-	Varpa_1891	short-chain dehydrogenase/reductase sdr	10	22	1.0
2085413	2085394	2083817	2083817	-	-	Varpa_1892	galactarate dehydratase	9	10	1.0
2086709	2086709	2085414	2085414	-	-	Varpa_1893	TRAP dicarboxylate transporter subunit DctM	7	5	1.0
2087206	2087206	2086718		-	-	Varpa_1894	tripartite ATP-independent periplasmic transporter dctq component	7	5	1.0
2088338	2088327	2087350	2087211	-	-	Varpa_1895	TRAP dicarboxylate transporter subunit DctP	13	21	1.0
	2089283	2088393	2088393	-	-	Varpa_1896	smp-30/gluconolaconase/lre-like region-containing protein	11	6	1.0
	2090100	2089273		-	-	Varpa_1897	NAD-dependent epimerase/dehydratase	7	5	1.0
2090197	2090272	2091129	2091130	+	-	Varpa_1898	GntR family transcriptional regulator	82	96	1.5953889238872157E-7
2091233	2091254	2092243	2092271	+	-	Varpa_1899	hypothetical protein	49	13	1.0
2092281	2092392	2093303	2093347	+	-	Varpa_1900	5-dehydro-4-deoxyglucarate dehydratase	22	16	1.0
	2093367	2093822		+	-	Varpa_1901	hypothetical protein	17	13	1.0
2093823	2093836	2094822	2094822	+	-	Varpa_1902	hypothetical protein	11	12	1.0
2094823	2094838	2096196	2096196	+	-	Varpa_1903	glucarate dehydratase	12	21	1.0
2096197	2096246	2097343	2097343	+	-	Varpa_1904	smp-30/gluconolaconase/lre-like region-containing protein	16	24	1.0
2097344	2097398	2098834	2098839	+	-	Varpa_1905	aldehyde dehydrogenase	50	90	0.2326755138335453
2100480	2100480	2098924	2098890	-	-	Varpa_1906	glycine betaine ABC transporter substrate-binding protein	16	19	1.0
2100557	2100557	2101681	2101726	+	-	Varpa_1907	hypothetical protein	42	24	1.0
	2103203	2101665		-	-	Varpa_1908	NodT family RND efflux system outer membrane lipoprotein	9	7	1.0
	2104337	2103219		-	-	Varpa_1909	ABC transporter	7	2	1.0
	2105492	2104356		-	-	Varpa_1910	ABC transporter	9	3	1.0
	2107288	2105489		-	-	Varpa_1911	ABC transporter	21	8	1.0
	2108304	2107288		-	-	Varpa_1912	hemolysin D	63	8	0.0
2108404	2108404	2109117	2109127	+	-	Varpa_1913	TetR family transcriptional regulator	64	20	2.0085850082215471E-112
2110508	2110474	2109095	2109089	-	-	Varpa_1914	phospholipase d/transphosphatidylase	18	40	1.0
2111174	2111174	2110509	2110509	-	-	Varpa_1915	glutathione s-transferase domain-containing protein	97	114	6.000265320195219E-7
2112338	2112323	2111202	2111175	-	-	Varpa_1916	methionine synthase vitamin-b12 independent	112	88	1.1642940247017978E-27
2112471	2112471	2113580		+	-	Varpa_1917	rieske (2fe-2S) iron-sulfur domain	121	16	0.0
	2113577	2114350	2114387	+	-	Varpa_1918	GntR family transcriptional regulator	80	12	0.0
2114390	2114390	2115376	2115380	+	-	Varpa_1919	oxidoreductase FAD-binding protein	55	16	1.0
2115760	2115781	2116965	2117279	+	-	Varpa_1920	extracellular ligand-binding receptor	73	170	0.2025296051671774
2117281	2117290	2118162	2118163	+	-	Varpa_1921	inner-membrane translocator	14	17	1.0
2118164	2118164	2119177		+	-	Varpa_1922	inner-membrane translocator	15	17	1.0
	2119174	2119968		+	-	Varpa_1923	ABC transporter	23	33	1.0
	2119961	2120665	2120698	+	-	Varpa_1924	ABC transporter	39	61	0.1392085533297304
2120699	2120699	2122399	2122576	+	-	Varpa_1925	tannase and feruloyl esterase	10	24	1.0
[truncated: 4,276 more rows]
