# Supplementary material for: Transcriptome profiling of Variovorax paradoxus EPS under different growth conditions reveals regulatory and structural novelty in biofilm formation
Source: Access Microbiol. 2020 Apr 3;2(6):acmi000121. doi: 10.1099/acmi.0.000121 (PMC7494200; doi:10.1099/acmi.0.000121)
Supplement: Supplementary material 2 [file acmi-2-121-s002.zip › Supplemental Data S2/genomeBrowserFiles-bfvlog/TrimmomaticBf1-2_TrimmomaticBf1-1_NC_014931_v1_m15_l33_fr.minus.wig]

track name=TrimmomaticBf1-2_MINUS color=255,0,0 graphType=bar viewLimits=0:186
fixedStep chrom=gi|319790694|ref|NC_014931.1| start=1 step=1
0
0
0
0
0
0
0
0
0
1
2
3
3
3
3
4
4
4
4
4
4
4
5
5
5
5
5
5
5
5
5
5
5
5
5
5
5
5
5
5
5
5
5
5
5
5
5
5
5
6
6
6
6
6
6
6
6
7
7
7
7
7
9
11
11
11
11
11
11
11
11
11
11
11
11
11
11
11
11
11
11
11
11
11
11
11
11
11
11
11
11
11
11
11
11
11
11
11
11
11
11
11
11
11
11
11
11
11
11
11
11
11
11
11
11
11
11
11
11
11
11
11
11
11
11
11
11
11
11
12
12
12
12
12
12
12
12
12
13
13
13
13
13
13
13
13
13
13
13
13
13
13
13
13
13
13
12
12
12
11
12
12
12
12
12
12
12
12
12
12
12
11
11
11
11
11
10
10
9
10
9
9
9
9
8
8
8
8
9
9
9
9
9
9
9
8
8
8
8
8
8
9
9
9
9
9
9
9
9
9
9
9
9
9
9
10
10
10
10
10
11
11
11
11
12
12
12
13
13
13
13
13
13
13
13
13
13
13
13
13
13
14
14
14
14
14
14
14
14
14
14
15
15
14
14
14
14
14
14
14
14
14
14
14
13
13
13
12
12
12
12
12
12
12
12
12
12
12
12
12
12
12
12
12
12
12
12
12
12
12
12
11
11
11
11
11
11
11
11
11
11
11
11
11
11
11
11
11
11
11
11
11
11
11
11
11
12
12
11
11
11
11
12
12
14
14
14
14
14
14
14
14
14
14
14
15
15
15
15
15
15
15
15
15
15
16
17
17
17
16
16
16
16
16
16
15
15
15
14
14
14
14
13
13
13
13
13
13
13
11
11
11
11
11
11
11
11
10
10
9
9
9
9
9
9
9
9
9
9
9
8
8
8
8
8
8
8
8
8
8
8
8
8
8
8
8
8
8
8
8
8
8
8
8
8
8
8
8
8
11
11
11
11
11
11
12
12
12
12
12
12
12
13
13
13
13
13
12
12
12
12
13
13
13
13
13
13
12
12
12
12
12
12
11
11
11
11
13
13
13
13
13
13
13
13
13
13
12
12
12
12
12
12
12
12
12
12
12
13
13
12
11
11
12
12
12
12
11
11
11
11
11
12
12
12
12
12
12
12
12
12
12
12
12
12
12
12
11
11
12
12
12
12
12
12
12
14
14
15
15
16
16
16
16
16
16
16
16
17
17
17
17
17
17
18
19
20
23
23
23
23
23
23
23
23
23
23
23
23
23
23
23
22
21
21
21
22
23
23
23
23
22
22
22
22
21
21
21
21
21
21
19
19
19
19
19
19
19
19
18
18
18
18
18
18
18
18
17
17
17
17
17
17
17
17
17
17
18
18
18
18
18
19
19
19
19
19
19
19
19
20
20
20
19
19
19
19
19
19
18
18
17
17
17
17
17
17
17
17
17
17
17
17
17
17
17
17
17
17
17
17
17
17
17
17
17
17
17
17
17
17
17
17
17
17
17
17
17
16
16
15
15
15
15
15
15
15
15
16
16
17
17
17
17
17
17
17
17
17
17
16
16
16
17
17
17
16
16
15
15
15
15
15
15
14
14
14
14
15
15
14
13
13
13
13
13
13
13
14
14
14
15
15
14
14
15
15
15
15
15
15
13
13
13
13
14
15
15
16
16
16
16
16
16
16
16
16
16
16
16
16
16
16
16
16
16
16
16
16
16
16
16
16
16
14
14
14
14
14
14
14
14
14
14
15
15
15
15
15
15
15
15
15
15
15
15
15
15
15
15
15
15
15
15
14
14
14
14
14
14
14
14
14
13
13
13
13
13
13
13
13
13
13
13
13
13
13
13
13
13
13
13
13
13
13
13
13
13
13
13
13
13
13
13
14
14
14
14
13
13
13
13
13
12
12
12
12
12
12
11
11
11
11
11
11
11
11
11
11
11
11
11
11
11
11
11
11
11
11
11
11
11
11
11
11
11
11
11
11
11
11
10
10
10
10
10
10
10
10
10
10
10
10
10
10
10
10
11
11
9
8
8
8
7
7
7
7
7
7
7
7
7
7
8
8
8
8
7
7
7
7
7
7
7
7
7
7
7
7
7
7
7
7
7
7
7
7
7
7
7
6
6
6
6
6
6
6
6
6
6
6
6
6
6
6
6
6
6
6
6
6
6
6
6
6
6
7
6
6
6
6
6
6
6
6
6
7
7
7
7
6
7
7
7
7
7
7
6
6
6
6
6
6
7
7
7
8
9
9
9
9
10
11
11
11
11
12
12
12
12
12
12
12
12
12
12
12
11
11
11
11
11
11
11
11
11
11
11
11
11
11
11
11
12
12
12
12
12
12
12
12
12
12
12
12
12
11
11
11
11
13
13
13
13
13
13
13
13
13
13
13
13
13
13
13
13
13
13
13
13
13
13
13
13
13
13
13
13
13
13
13
13
13
13
13
13
13
13
13
13
13
12
12
12
12
12
12
12
12
11
11
11
11
11
11
11
11
10
10
10
10
10
10
10
10
11
11
11
11
11
11
11
11
11
11
11
11
11
11
11
11
11
11
11
11
11
11
11
11
11
11
11
11
11
11
11
11
11
11
11
11
11
11
11
11
12
12
12
12
12
12
13
13
13
13
13
12
12
12
12
11
11
11
12
12
12
12
11
11
11
11
11
11
11
11
11
11
11
11
11
11
11
11
11
11
11
11
11
11
11
11
11
11
11
11
11
11
11
11
11
11
11
11
11
11
11
11
11
11
11
10
11
12
12
13
13
11
11
11
11
11
11
11
11
11
11
11
11
11
11
11
11
11
11
11
11
11
12
12
12
11
11
11
11
11
11
11
11
11
11
11
11
11
11
11
11
11
12
13
13
13
12
12
11
11
11
11
11
11
11
11
11
11
11
11
11
11
11
11
11
11
11
12
12
12
12
12
12
12
12
12
12
12
12
11
12
12
12
12
12
12
12
12
14
15
16
16
16
16
16
16
17
17
17
17
17
17
17
17
17
17
17
17
17
17
17
17
17
17
17
17
17
17
17
17
17
17
17
18
20
20
20
18
18
18
18
18
18
18
18
18
18
19
19
22
22
22
22
22
22
22
22
23
23
23
23
23
23
23
23
23
23
23
23
23
23
23
24
24
25
26
26
26
26
26
26
29
29
29
29
29
29
29
29
29
29
29
29
29
29
29
29
29
29
29
29
29
29
29
29
29
29
29
29
29
29
29
29
29
29
29
29
29
29
29
29
29
29
29
29
29
29
28
28
28
28
28
28
28
28
28
27
27
26
24
24
24
23
23
23
23
23
23
23
21
21
21
20
20
19
19
18
19
19
20
20
20
20
20
20
20
20
20
19
19
19
19
19
19
19
19
18
18
18
18
18
18
18
18
18
16
16
16
16
16
16
15
15
15
15
15
15
15
15
15
15
13
13
13
13
13
13
12
11
11
11
10
9
9
9
9
9
10
10
10
10
10
9
9
8
8
8
7
6
6
5
5
5
5
5
5
5
5
5
5
6
6
7
8
10
10
10
11
11
11
11
11
12
17
17
17
17
17
17
17
17
17
17
17
17
18
18
18
18
18
17
17
17
17
17
17
18
18
17
18
19
19
19
19
19
19
19
21
21
21
21
21
21
21
21
21
21
21
21
21
21
21
21
22
22
24
24
24
24
25
25
25
27
28
28
28
28
28
28
28
28
28
29
29
29
29
28
28
28
28
28
28
28
28
29
29
29
29
29
29
29
29
29
29
29
29
29
29
29
29
29
29
29
29
29
29
29
28
28
28
28
28
28
28
28
28
28
28
28
28
28
28
28
28
28
28
28
28
28
27
27
27
27
27
27
27
28
28
28
28
28
28
28
28
28
28
28
28
28
29
29
28
28
27
27
27
27
27
27
27
27
27
27
27
27
27
27
27
27
28
28
28
28
28
28
28
28
28
28
28
28
29
29
29
29
29
29
29
29
29
29
29
29
29
29
30
30
30
30
30
30
29
29
25
20
19
17
17
17
17
17
17
17
17
17
17
17
17
17
17
16
16
16
16
16
16
16
16
16
16
17
17
17
17
15
15
15
15
15
14
14
14
13
12
12
12
12
12
12
12
12
12
12
11
11
10
10
10
11
11
11
11
11
12
12
12
12
12
12
12
12
12
12
12
12
12
12
12
12
12
13
13
12
12
12
12
12
12
12
12
12
12
12
12
11
11
11
12
12
12
12
12
12
12
12
12
12
12
12
12
12
12
12
12
12
12
12
12
12
12
12
12
12
11
11
11
11
11
11
11
11
11
11
11
11
11
11
11
11
11
11
12
11
11
11
11
11
11
11
11
11
11
11
11
11
11
11
11
12
12
12
12
12
12
12
12
12
12
12
12
12
12
11
11
11
11
11
11
11
12
11
11
11
11
11
11
11
11
11
11
11
11
11
11
11
11
11
11
11
11
11
11
11
12
12
12
12
11
11
11
11
11
11
11
11
11
11
12
12
12
12
12
13
13
14
15
15
14
14
14
14
15
15
15
16
16
16
17
17
17
17
17
17
17
17
17
17
17
17
17
17
17
17
17
17
17
17
17
17
17
17
17
14
13
13
13
13
13
15
15
15
15
15
15
15
15
15
15
14
14
14
14
14
14
14
14
14
14
14
14
14
14
14
14
14
14
14
14
14
14
14
14
14
14
14
14
14
14
14
14
16
16
16
16
16
16
15
15
15
15
15
15
15
15
15
15
16
16
16
16
16
16
16
15
15
15
15
15
15
14
14
14
14
13
13
14
13
13
13
13
13
13
13
13
12
12
12
12
12
12
12
12
12
12
12
10
9
9
8
8
8
8
7
7
7
7
7
8
7
7
7
7
7
7
7
7
7
7
7
7
7
7
7
7
7
8
8
8
8
8
8
8
8
8
8
8
8
8
8
8
8
8
8
8
8
8
8
8
8
8
8
8
8
8
8
8
8
8
8
8
8
8
9
9
9
9
10
10
10
10
10
10
10
10
10
10
10
11
11
11
11
11
11
11
11
11
11
11
11
11
11
11
11
11
11
11
11
11
11
11
11
11
11
11
11
11
11
11
11
11
11
11
12
12
12
12
12
12
13
13
13
13
13
13
13
13
13
13
13
13
13
13
12
12
12
12
12
12
12
12
12
12
12
12
12
12
12
12
12
12
12
12
12
12
12
12
12
12
12
13
13
13
12
10
10
10
10
10
10
10
10
10
12
12
12
12
12
12
12
12
12
15
15
14
14
14
14
14
13
13
13
13
12
12
12
12
12
12
10
11
11
11
11
11
11
11
11
11
11
11
11
11
11
11
11
11
10
10
10
10
10
10
10
10
10
10
10
11
11
11
12
12
12
11
11
11
11
11
11
11
13
13
13
13
13
13
13
13
13
13
13
13
13
13
13
13
13
13
13
13
14
14
13
13
13
13
13
13
13
13
13
13
13
13
13
13
13
13
13
13
13
13
13
13
13
13
13
14
14
14
14
14
14
14
14
16
16
16
17
17
17
17
17
17
17
17
17
17
17
17
17
17
17
17
17
17
17
17
17
17
17
17
17
17
17
17
17
17
17
17
17
17
17
17
17
17
16
16
16
16
15
15
15
15
14
14
14
15
15
15
15
15
15
14
14
14
14
14
14
14
14
13
13
13
13
13
13
13
13
13
13
13
13
13
13
13
13
13
12
12
12
12
11
11
11
11
11
11
11
11
11
11
11
11
11
11
10
10
10
10
11
11
11
11
11
11
11
10
10
10
10
10
10
10
11
9
9
9
9
9
9
9
9
9
9
9
9
9
9
9
9
10
10
10
10
10
10
10
10
10
10
10
10
10
10
10
10
11
11
11
11
11
11
11
11
11
11
11
11
11
11
11
11
11
11
11
11
11
11
11
13
13
13
13
13
12
13
12
12
13
12
11
11
11
11
11
10
10
10
10
10
11
11
11
11
11
11
11
11
12
11
11
11
11
11
11
11
11
11
11
11
11
11
13
13
13
13
13
14
14
14
17
17
17
17
17
17
17
17
17
17
17
17
17
17
17
17
17
17
17
18
18
18
18
18
18
18
18
18
18
18
19
19
19
19
19
20
20
20
20
20
20
20
20
20
20
20
20
20
21
21
23
23
23
23
23
23
22
22
22
22
23
23
23
23
23
23
23
23
23
23
23
23
23
23
23
23
23
23
23
23
23
23
22
23
32
32
33
33
33
33
33
33
33
33
33
33
33
33
33
33
33
32
33
33
33
33
33
35
35
35
35
34
34
34
34
34
33
33
33
31
32
32
30
30
31
30
30
30
30
30
30
31
31
31
32
32
32
32
32
32
32
33
33
33
33
33
33
33
33
33
33
33
33
32
32
32
32
33
33
33
33
34
34
34
34
34
34
35
35
35
35
35
35
35
35
35
34
34
33
32
32
32
32
29
28
23
23
22
22
22
21
21
21
20
19
19
19
18
18
17
17
17
17
17
17
17
17
17
17
17
17
17
17
17
17
17
17
16
16
16
16
16
16
16
16
16
16
16
15
14
14
14
13
12
12
12
12
12
12
12
12
12
12
11
11
9
9
9
9
9
8
8
7
7
7
7
9
9
9
9
9
9
8
8
8
8
8
8
8
8
8
8
8
8
8
8
8
8
8
8
8
9
9
9
9
9
9
9
9
9
9
9
9
9
9
9
9
9
9
10
10
10
10
10
10
10
10
10
10
10
10
9
9
8
8
8
8
8
8
8
8
8
9
9
9
7
5
5
5
5
5
5
5
5
5
5
5
5
5
5
5
6
6
7
8
8
8
8
8
8
8
8
7
7
7
7
7
7
7
7
8
8
8
8
8
8
8
8
8
8
8
8
8
9
9
9
9
9
9
9
9
9
9
9
9
9
9
9
9
9
9
9
9
9
9
9
9
9
9
9
9
9
9
9
9
9
9
9
9
9
9
9
9
9
9
9
9
9
9
9
9
9
9
9
9
9
9
9
9
9
9
9
10
10
10
10
10
10
10
9
9
9
9
9
9
9
9
10
10
10
10
11
10
10
10
10
9
9
10
10
10
10
9
9
9
9
9
9
9
9
7
7
7
7
9
9
10
10
10
11
11
11
11
11
11
11
11
11
11
11
11
11
11
11
11
11
11
11
11
11
11
11
11
11
11
11
11
11
11
11
11
11
11
11
11
11
11
11
11
11
11
11
11
11
11
11
11
11
11
10
10
10
10
10
10
10
10
10
10
10
10
10
10
10
10
10
10
10
10
10
11
12
12
12
13
13
13
13
13
13
13
13
12
12
12
12
12
12
12
12
12
12
12
12
12
12
12
12
13
13
13
13
13
12
12
12
12
13
13
13
13
13
13
13
13
13
13
13
13
13
13
13
13
13
13
12
12
13
13
13
13
13
13
13
14
14
14
15
15
14
14
14
14
14
14
15
15
15
15
16
15
15
15
15
15
15
15
15
15
15
15
15
15
15
15
15
15
15
15
15
15
15
15
15
14
14
14
14
14
14
14
14
14
14
14
14
14
14
14
14
14
14
14
14
14
14
13
13
13
13
13
13
13
13
13
12
12
12
12
12
12
13
13
13
13
13
13
13
13
13
13
13
12
10
10
10
10
10
10
10
10
9
9
9
9
9
9
9
9
9
9
9
9
9
9
9
8
8
8
8
8
8
8
8
8
7
7
7
7
7
7
7
7
7
7
7
7
6
6
6
6
6
7
7
8
8
8
7
7
7
7
7
7
7
6
5
5
5
5
5
5
5
5
5
5
5
6
6
6
6
6
7
7
7
7
7
7
7
7
7
7
6
6
6
6
6
6
6
6
5
5
5
5
5
5
5
6
6
6
6
6
6
6
6
6
6
6
6
6
7
7
7
7
7
7
7
8
8
8
8
8
8
8
8
8
8
8
8
8
8
8
8
8
8
8
8
8
8
8
9
9
9
9
9
9
9
9
8
8
8
8
8
8
8
8
8
8
8
8
8
8
8
8
8
8
8
8
8
8
7
7
7
7
7
7
7
7
6
6
6
6
6
6
6
6
6
7
7
7
7
7
7
7
7
7
7
7
7
7
7
7
7
7
8
8
8
8
8
8
8
8
8
9
9
9
9
9
9
9
8
9
9
9
9
8
8
8
8
8
8
9
9
10
10
10
10
10
10
10
10
10
10
10
10
10
10
11
10
10
10
10
10
10
10
10
10
10
10
10
9
9
9
10
10
10
11
11
11
12
12
12
12
13
14
14
15
15
15
15
15
15
15
15
14
14
14
14
14
15
16
16
16
16
16
16
17
17
17
17
17
17
17
17
17
17
17
17
17
18
18
18
19
19
20
20
20
20
20
20
20
21
21
21
21
21
21
21
20
20
20
20
20
20
20
21
20
21
21
21
21
21
21
21
21
21
21
21
21
21
21
21
21
21
21
21
21
21
21
21
22
22
22
22
22
22
22
21
21
21
21
21
21
21
21
21
21
21
21
21
21
21
21
21
21
21
21
21
21
21
21
19
19
19
19
19
20
20
20
20
20
20
19
18
18
18
18
18
18
18
19
19
18
17
16
16
16
16
16
12
12
11
11
11
11
13
13
13
13
12
13
13
12
11
11
11
11
11
11
11
11
11
11
11
11
11
11
10
11
11
11
10
10
10
10
10
10
10
10
10
10
10
10
10
10
10
10
10
10
10
10
10
10
10
10
10
10
10
10
10
10
10
10
10
9
9
9
9
9
9
9
9
10
10
10
10
10
10
10
10
10
10
11
11
11
11
11
11
11
11
10
10
10
10
10
10
10
10
10
10
10
9
9
9
9
9
11
11
11
11
11
11
11
11
11
11
9
9
9
9
9
9
9
9
9
9
9
9
9
9
9
9
9
9
9
8
8
8
8
8
8
8
8
8
8
8
8
8
8
7
8
8
8
8
8
8
9
9
9
9
9
11
11
11
10
10
10
10
10
10
10
11
11
12
12
11
11
11
11
11
11
11
11
11
11
11
11
11
11
11
11
11
11
11
11
11
11
11
11
11
11
11
11
11
11
11
11
11
11
11
11
11
11
11
11
11
11
12
12
12
12
12
12
12
12
13
14
14
14
17
16
16
16
16
17
17
17
17
18
18
18
18
18
18
18
18
20
20
20
20
22
22
23
22
22
22
22
22
23
23
23
23
23
23
23
23
23
21
21
21
21
21
21
22
22
22
23
23
24
24
25
25
25
25
23
23
24
24
24
24
24
25
25
25
25
25
25
25
25
25
25
25
24
24
25
25
26
25
25
25
25
25
24
24
24
24
24
24
24
25
25
25
25
25
25
25
24
24
24
24
23
23
23
23
23
23
23
23
23
23
23
23
23
23
23
23
23
23
23
23
23
23
23
22
24
24
24
24
24
24
24
24
24
24
24
24
24
24
24
24
24
23
23
23
23
23
23
23
23
23
23
23
23
23
23
23
23
23
23
22
21
21
21
21
21
21
21
21
21
21
22
22
22
22
22
22
22
22
22
22
22
22
22
22
21
20
20
19
20
20
20
19
18
18
19
19
18
18
18
19
18
18
18
18
18
18
19
19
19
19
20
20
20
19
19
19
19
17
17
17
17
17
17
17
18
18
17
17
17
17
17
17
17
17
17
17
17
17
17
17
18
18
18
18
19
19
19
19
19
19
19
19
19
19
19
19
19
19
19
18
18
18
18
18
17
17
19
19
19
19
19
20
20
20
20
20
20
20
20
20
20
18
18
19
19
19
19
19
19
19
19
19
19
19
19
19
19
19
19
19
19
19
19
19
19
19
19
19
19
19
19
18
18
18
18
18
20
20
21
22
22
22
22
22
22
23
26
27
28
29
29
29
30
31
30
31
31
31
31
31
32
32
32
32
31
30
29
29
29
29
29
29
29
29
29
29
29
29
29
29
28
28
28
28
26
29
29
29
29
29
29
29
29
29
29
28
28
28
28
28
28
28
28
28
28
28
28
28
28
27
27
26
26
26
26
26
26
26
26
26
26
26
26
26
26
26
26
26
26
25
25
25
25
25
25
25
25
25
25
25
25
25
25
25
24
24
23
23
23
23
23
23
23
23
23
23
23
23
23
23
23
23
23
23
23
23
22
22
22
21
21
20
19
17
17
17
11
9
9
9
9
8
8
8
8
8
7
7
7
7
7
7
7
7
7
7
7
7
7
7
7
7
7
7
6
6
6
6
6
6
6
6
7
7
7
7
7
7
7
7
8
5
5
5
5
5
5
5
6
6
6
5
5
5
5
5
5
5
5
5
5
5
5
5
5
5
5
5
5
5
5
5
5
5
5
5
5
5
5
5
5
5
5
5
5
5
5
5
5
5
5
5
5
5
5
5
5
5
5
5
5
5
5
5
5
5
5
5
5
5
5
5
5
5
5
5
5
5
5
4
4
4
4
4
4
4
4
4
4
4
4
4
4
4
4
4
4
4
4
5
5
5
5
5
5
5
5
5
6
6
6
8
8
8
8
8
8
8
8
8
8
7
6
6
6
6
6
6
6
6
6
6
6
6
6
6
6
6
6
7
7
7
7
7
7
8
8
8
8
8
8
8
8
8
8
8
8
8
10
10
10
10
10
10
10
10
11
11
11
11
11
11
11
11
11
11
11
11
11
11
11
11
11
11
11
11
11
11
11
11
11
11
11
11
11
11
11
11
11
11
11
11
11
11
11
11
11
11
11
11
11
11
11
11
11
11
11
11
11
11
11
11
11
11
11
11
11
11
11
11
11
11
11
11
12
11
11
11
11
11
11
11
12
12
13
13
12
11
11
11
11
11
11
11
11
11
11
11
11
11
11
11
11
11
11
11
11
12
12
12
12
11
11
11
11
11
11
11
11
11
11
11
11
11
11
11
11
11
11
11
11
11
11
11
11
11
11
11
11
11
11
11
11
11
10
10
10
10
10
10
11
11
11
11
11
11
11
11
11
11
11
11
11
11
11
11
11
11
11
11
12
12
12
12
12
12
12
12
12
12
12
12
12
12
12
13
13
13
13
13
12
12
12
12
12
12
12
12
12
12
12
12
12
12
12
12
12
12
12
12
12
12
12
12
12
12
12
13
13
13
13
13
12
12
12
12
13
13
13
13
13
13
13
13
13
13
13
13
13
13
13
14
14
14
14
14
14
13
13
13
13
13
12
12
12
12
12
12
12
12
12
12
12
11
11
11
11
11
11
11
11
11
11
11
11
11
12
12
12
12
12
12
11
11
11
11
11
11
11
11
11
9
8
8
8
8
8
8
7
8
8
8
8
8
8
8
8
8
8
8
8
8
8
8
8
8
8
8
8
8
8
8
8
8
8
8
8
8
8
9
9
9
9
9
9
9
9
9
9
9
9
8
8
6
6
6
6
6
6
6
6
6
6
6
6
6
6
6
8
8
8
8
8
8
8
9
9
9
9
9
9
9
9
9
11
11
11
11
11
11
11
11
11
11
11
10
10
10
10
10
10
10
10
11
11
11
11
11
11
12
12
12
12
12
12
12
11
11
12
12
12
14
14
14
15
14
15
15
15
15
15
15
15
16
16
16
16
16
16
17
17
17
17
17
17
17
17
17
17
17
17
17
17
17
17
17
17
17
17
17
17
17
17
18
18
19
19
19
19
19
21
21
21
21
21
23
23
23
23
24
24
24
24
24
24
24
24
24
24
24
24
24
24
24
25
25
27
27
27
27
26
25
25
25
25
25
25
25
25
25
25
25
25
25
25
25
25
25
25
25
25
25
25
25
25
25
25
25
25
26
26
26
27
27
27
27
27
27
27
27
27
27
27
26
26
26
26
26
26
26
26
26
26
26
26
26
26
26
26
26
26
26
25
23
23
23
23
23
23
23
23
24
24
24
24
24
24
24
24
24
24
24
23
23
23
23
22
22
23
23
22
22
22
22
20
20
20
19
19
20
20
19
18
18
18
18
19
19
19
20
19
19
19
19
19
20
21
21
21
20
18
18
18
18
18
18
18
17
17
17
17
17
15
15
15
15
15
15
15
15
14
14
13
13
12
12
12
12
12
12
12
12
12
12
12
12
12
12
12
12
12
12
12
12
12
12
12
12
12
12
12
13
13
13
13
13
13
13
13
13
13
13
14
15
16
16
17
17
17
17
18
19
19
19
21
22
23
23
23
23
23
25
25
26
26
26
26
25
25
25
25
29
29
29
29
29
29
29
29
29
29
29
29
29
30
29
29
29
29
30
30
31
31
31
31
31
32
32
32
32
36
35
35
35
35
40
41
43
43
43
43
43
43
43
47
47
47
47
48
47
47
47
47
47
47
47
47
47
47
47
47
47
47
47
47
47
48
48
48
48
48
48
48
48
48
47
47
47
47
47
47
47
47
47
47
47
47
47
47
46
46
46
46
46
46
46
46
45
44
44
44
43
43
43
43
43
43
43
43
43
43
43
43
43
43
43
43
43
43
42
41
41
43
43
44
44
44
44
43
44
46
50
50
50
50
50
49
49
49
49
49
49
48
47
47
47
47
47
47
47
47
47
46
46
46
46
46
45
45
45
44
44
44
44
44
44
44
44
44
44
44
44
44
44
44
44
44
44
44
42
42
43
43
43
40
40
40
40
40
40
37
37
33
33
33
35
36
35
31
30
29
29
29
29
29
29
29
29
29
29
29
28
26
26
27
27
27
27
26
26
25
26
26
26
26
26
26
26
25
25
25
25
25
26
26
24
23
23
23
23
23
23
23
23
23
23
23
23
23
23
23
23
23
22
22
22
22
22
23
22
22
23
23
23
23
21
21
21
21
21
21
18
18
17
17
17
17
17
17
17
17
17
17
17
17
17
17
17
17
17
17
17
17
17
17
17
17
17
17
17
17
18
20
20
18
19
19
19
19
19
19
18
17
17
17
17
17
17
17
17
17
17
16
16
16
16
16
16
16
15
15
15
15
15
15
16
16
15
15
14
14
13
13
13
12
12
12
13
13
13
14
13
13
13
13
13
13
13
13
14
14
14
14
14
14
14
14
14
14
14
14
14
14
14
14
14
14
14
14
14
14
14
14
14
14
14
14
14
14
14
13
13
14
16
16
19
19
20
20
20
20
20
20
20
20
20
22
21
23
23
22
22
22
22
22
22
22
22
22
22
22
23
23
23
23
21
20
20
20
20
20
20
20
20
20
20
20
19
19
19
19
19
19
19
19
19
19
19
19
18
17
17
17
17
17
17
17
17
18
18
18
18
18
18
18
18
18
18
18
18
18
18
18
18
17
17
17
17
17
17
17
16
17
17
17
17
17
19
19
19
19
20
20
20
20
20
20
20
22
22
23
23
23
23
23
23
23
23
23
23
23
23
23
23
23
23
23
21
21
21
21
20
21
21
21
21
20
20
20
20
20
21
23
25
25
28
29
32
32
32
32
32
32
31
31
31
31
31
30
30
30
30
30
30
30
30
30
31
31
32
32
32
32
32
31
31
31
31
31
31
31
31
31
31
31
31
31
31
31
31
31
31
30
29
29
29
29
29
29
29
29
29
29
29
29
29
28
27
27
27
25
25
25
27
27
27
25
25
25
25
25
25
25
24
24
24
24
24
25
25
25
25
24
24
24
24
24
23
23
23
23
23
23
23
23
23
22
22
22
22
22
22
22
23
23
23
23
23
22
21
20
19
17
17
17
17
17
17
17
17
15
15
14
14
14
14
14
13
13
13
13
13
13
13
13
13
13
13
13
13
13
13
13
12
11
11
11
11
11
11
11
13
13
13
13
13
13
13
13
13
13
13
12
13
13
12
12
12
11
12
12
12
12
12
12
11
11
11
11
11
11
11
11
11
12
11
11
11
11
12
12
12
12
12
11
11
11
11
11
11
11
11
11
11
11
11
11
11
11
12
12
12
11
11
11
11
11
11
12
12
12
12
12
12
12
12
12
12
12
12
12
12
12
12
12
12
12
12
12
12
12
12
12
13
12
12
12
12
12
12
12
12
12
12
12
12
12
12
12
12
11
11
11
11
11
13
14
14
14
14
14
14
14
12
12
12
12
12
12
12
12
12
12
12
11
11
11
11
11
11
12
13
13
13
14
14
14
14
14
14
14
14
14
14
14
14
14
14
14
14
14
14
14
14
14
14
14
14
14
14
13
13
13
14
14
14
13
13
13
13
13
13
13
13
13
13
13
13
13
13
13
13
13
13
13
13
13
13
13
13
13
13
12
13
13
13
13
13
13
13
14
14
14
14
14
13
13
14
13
13
12
13
13
14
14
15
16
15
14
14
14
14
14
14
14
14
15
15
15
16
16
17
17
17
17
17
17
17
17
17
16
16
16
15
15
15
15
15
15
15
14
14
14
14
14
14
14
14
14
15
15
15
15
15
15
15
15
15
15
15
16
17
17
17
17
17
17
17
17
17
17
17
17
17
17
17
17
17
17
17
17
17
17
17
17
17
17
17
17
17
17
17
17
17
17
17
17
18
18
19
19
19
19
19
19
19
19
18
18
18
18
18
18
18
18
18
18
18
18
18
18
18
18
19
19
19
19
17
17
17
17
17
17
17
17
17
17
17
17
16
16
16
16
16
16
14
14
14
14
14
14
14
14
13
13
12
12
12
12
12
12
12
12
12
12
12
12
12
12
12
12
14
14
14
14
14
14
14
17
17
19
20
18
17
17
19
19
21
24
24
26
29
29
30
31
31
31
31
32
32
33
31
31
31
31
30
30
29
29
32
32
32
32
32
33
33
33
33
33
33
33
35
35
35
35
36
37
37
37
37
37
37
37
37
37
37
37
37
37
38
38
38
38
38
38
39
39
40
40
40
40
40
40
40
40
40
40
40
40
40
40
40
40
40
40
40
40
40
39
39
39
39
39
40
40
40
40
40
40
40
40
41
41
41
41
41
41
41
41
41
41
41
41
39
38
38
38
38
37
36
36
36
36
36
36
36
35
35
35
35
35
35
35
35
35
35
35
34
35
35
36
36
36
36
36
36
36
36
35
36
36
35
34
34
34
35
34
34
34
32
32
32
32
32
31
29
29
29
27
27
25
24
24
24
24
24
24
24
24
24
24
25
25
27
28
28
28
28
28
31
31
31
32
32
32
33
33
33
33
34
35
35
35
35
35
34
34
33
32
32
32
32
30
30
30
30
30
30
30
30
30
31
31
31
32
32
34
35
35
35
34
34
34
35
36
35
36
36
35
35
35
35
34
35
35
35
35
35
35
35
36
36
38
40
41
40
40
39
39
39
36
35
35
35
36
36
36
36
36
36
36
36
36
36
37
37
37
37
37
36
36
36
36
36
36
35
35
35
35
35
35
35
35
36
36
36
36
36
36
36
36
36
36
35
36
35
35
35
36
36
35
35
35
35
34
35
35
35
35
35
34
34
34
34
35
37
38
40
40
39
39
39
39
39
38
38
38
39
38
38
38
38
38
38
38
38
38
37
36
36
36
36
36
36
36
35
35
35
35
35
34
34
34
35
35
35
32
32
32
31
31
31
31
30
30
30
31
31
31
29
29
29
29
29
29
29
29
28
28
28
28
28
28
28
28
28
28
28
28
28
26
26
26
28
28
28
29
29
29
29
29
29
29
30
30
30
31
31
30
31
33
34
35
35
35
35
34
34
34
34
34
34
34
34
34
34
34
33
32
32
32
32
32
32
33
33
33
33
33
33
33
33
33
33
33
33
33
32
32
32
31
31
31
30
31
31
31
31
32
34
34
33
32
32
32
32
32
32
32
32
32
32
32
32
32
30
30
29
29
29
29
29
29
29
29
29
27
27
23
23
23
23
23
23
23
23
23
24
25
25
25
25
25
25
25
25
25
25
25
25
25
25
26
25
25
25
25
25
25
26
26
26
26
26
26
26
26
26
26
26
27
27
27
27
27
27
27
27
27
29
29
29
29
29
29
29
29
29
29
29
29
27
26
25
25
25
25
26
26
26
26
26
26
25
25
25
25
25
25
27
27
27
27
26
25
26
25
22
22
22
22
22
22
22
22
23
23
23
23
23
23
23
23
24
24
24
26
26
27
29
29
29
29
29
29
29
29
29
29
29
29
29
28
26
26
26
26
26
26
26
25
24
24
24
25
25
25
25
25
25
25
25
25
25
25
25
25
25
25
25
25
25
26
26
26
26
26
26
24
23
23
23
23
24
25
24
23
23
23
23
23
23
23
23
23
23
23
23
23
23
23
23
23
23
23
23
23
24
24
24
25
25
25
25
25
25
25
25
25
25
25
25
25
25
25
25
25
26
27
27
27
27
27
26
26
26
26
24
24
24
24
24
24
24
24
24
24
24
24
24
23
23
24
24
24
23
23
18
18
18
20
19
19
19
19
19
18
17
17
17
16
16
15
15
15
15
15
15
15
15
15
15
15
15
15
15
15
15
15
15
15
15
15
15
15
15
15
15
15
15
15
14
13
13
13
13
13
13
12
12
12
12
12
12
12
12
12
11
11
11
11
11
11
11
11
11
11
11
11
11
11
11
11
11
11
11
11
11
11
11
11
11
11
11
11
11
11
11
11
10
10
10
10
10
10
10
10
10
10
10
10
8
8
7
6
6
6
6
6
6
6
6
6
6
6
6
5
5
5
5
5
6
6
6
6
6
6
6
6
6
6
6
6
6
6
6
6
7
7
7
7
7
6
6
6
6
6
6
6
6
6
6
6
6
6
6
6
6
6
6
6
6
6
6
6
6
6
5
5
5
5
5
5
5
5
5
4
4
4
4
4
4
4
4
5
5
5
5
5
5
5
5
5
5
5
5
5
5
5
5
5
5
5
5
5
5
5
5
5
5
5
5
5
5
5
5
5
5
5
5
5
5
5
5
5
5
5
5
5
5
5
5
5
5
5
5
5
5
5
5
5
5
6
6
6
5
5
5
5
5
5
5
5
6
5
5
5
5
5
5
5
5
5
5
5
5
5
5
5
5
5
5
5
5
5
5
5
5
6
6
7
7
7
7
7
7
7
7
7
7
7
7
7
7
7
7
7
7
7
7
7
9
11
11
10
10
10
10
10
10
10
10
9
9
9
9
9
9
9
9
9
9
9
9
9
10
10
10
10
10
10
10
10
10
10
10
10
10
10
10
10
10
10
11
11
11
11
11
11
11
11
11
11
11
11
11
11
11
11
11
11
11
11
11
11
11
11
11
11
11
11
11
11
11
11
11
11
11
11
11
11
11
11
11
11
10
10
10
10
10
10
10
10
10
10
10
10
10
10
10
10
10
10
10
10
10
10
10
10
10
10
10
10
10
10
10
10
10
10
9
9
9
9
9
9
9
9
9
9
9
8
8
8
8
8
8
8
8
7
7
7
7
6
6
6
6
6
6
6
6
6
6
6
6
6
6
6
6
6
5
5
5
5
5
5
4
4
4
4
4
4
5
5
5
5
5
5
5
5
5
5
6
6
6
6
6
6
6
6
6
6
6
6
6
6
6
6
6
6
6
6
7
7
7
7
7
7
7
7
7
7
6
6
6
6
6
6
6
7
7
7
7
7
8
8
8
8
10
10
10
10
10
10
10
10
10
10
10
10
10
10
10
10
10
10
10
10
10
10
11
11
11
11
11
11
11
11
11
11
11
11
12
12
12
12
12
12
12
12
12
12
12
12
13
12
12
13
12
12
12
12
12
12
12
13
13
13
14
14
14
14
14
14
14
14
14
14
14
14
14
14
14
14
14
14
14
14
14
14
14
14
14
14
14
15
15
15
15
16
16
16
16
16
16
16
16
16
16
16
16
16
16
16
16
16
16
16
16
16
16
16
16
16
16
16
16
16
16
16
16
16
16
16
16
16
16
17
17
17
17
17
17
17
17
17
17
17
17
17
17
17
17
17
17
17
17
16
17
16
16
16
16
16
16
16
16
16
16
16
16
16
14
14
14
14
14
15
15
15
15
15
15
15
15
15
16
16
17
17
17
17
17
17
17
17
17
17
17
17
17
17
17
17
17
17
18
18
17
17
17
17
17
17
17
15
15
16
16
16
16
16
15
15
15
15
15
15
15
15
15
15
15
15
15
15
15
15
14
14
13
12
12
12
12
12
12
12
12
12
12
11
11
11
11
11
11
11
11
11
11
11
11
11
11
11
11
11
11
11
11
11
11
11
12
12
12
12
12
12
12
12
12
12
12
13
14
14
14
14
13
13
13
12
12
12
11
11
11
12
12
12
12
12
12
12
12
12
12
12
12
12
11
11
11
11
11
11
11
11
11
11
10
10
10
10
10
10
10
10
10
10
10
10
10
10
10
10
10
10
10
10
10
10
10
11
11
11
11
10
10
10
10
10
10
9
9
9
9
8
8
8
8
8
8
8
8
8
8
8
8
8
8
8
8
8
8
8
8
8
8
9
9
9
9
9
9
9
9
9
9
9
9
9
11
11
11
11
11
11
11
11
11
11
11
11
11
11
11
11
11
11
11
11
11
11
11
11
11
11
11
9
9
9
9
9
9
9
9
9
9
11
11
11
11
11
11
11
11
11
11
11
11
12
11
11
11
11
11
11
11
11
11
11
11
11
11
11
11
11
11
11
11
11
11
11
11
11
11
11
10
10
10
10
10
10
10
9
9
9
9
9
9
9
9
9
9
9
9
9
9
9
9
9
9
9
9
9
9
9
9
9
9
9
10
10
10
10
9
9
9
9
9
9
9
9
10
10
10
10
10
10
10
10
10
10
10
10
10
10
11
11
11
11
11
11
11
11
11
11
11
11
11
11
11
11
11
11
10
10
9
8
8
8
8
8
8
8
8
8
8
8
9
9
9
9
9
9
9
9
9
9
9
9
9
9
9
9
9
9
9
9
9
9
10
10
10
10
10
10
10
10
10
10
9
9
9
9
8
8
8
8
8
8
8
8
8
8
9
9
9
9
9
8
8
8
8
8
8
8
8
8
8
7
7
7
7
7
7
7
7
7
7
7
7
7
7
7
7
7
7
5
5
5
5
5
5
5
6
6
6
6
6
7
7
7
8
8
8
6
6
6
6
6
6
6
6
6
6
6
6
6
6
6
6
6
6
6
6
7
7
8
8
8
8
8
8
8
8
8
8
8
8
9
8
8
8
9
8
8
8
8
8
8
8
8
8
9
9
9
9
11
11
11
11
11
11
11
11
11
11
11
11
11
11
11
11
11
11
11
11
11
11
11
11
11
11
10
10
10
11
11
11
11
11
11
11
11
11
11
11
11
12
12
12
12
12
12
12
12
12
12
12
12
12
12
12
12
12
12
12
12
12
12
12
12
12
12
12
12
12
12
12
12
12
12
12
12
12
11
11
11
11
11
11
11
12
12
12
12
11
11
11
11
11
11
11
11
11
11
11
11
11
11
11
11
11
11
11
11
11
11
11
11
11
11
11
11
11
11
11
11
11
11
11
11
11
11
11
11
11
11
11
11
11
11
11
11
12
12
12
11
11
11
11
11
11
11
11
11
11
11
11
11
11
11
11
11
11
11
11
11
11
11
11
11
11
11
11
11
11
11
11
11
11
11
11
11
11
11
11
11
11
11
11
11
11
11
11
11
11
11
11
11
11
11
11
11
13
13
13
13
13
13
13
13
13
12
12
12
11
11
11
11
11
11
11
11
11
11
11
11
11
10
10
10
10
10
10
10
10
10
10
10
11
11
11
11
11
11
11
11
11
11
11
11
11
11
11
11
11
11
10
10
10
10
10
10
10
10
11
11
11
11
12
12
13
13
13
13
13
13
14
14
14
14
14
14
13
13
13
13
13
13
13
13
13
13
13
13
13
14
15
15
15
15
15
15
15
15
15
15
15
15
15
15
15
15
15
15
15
16
16
16
16
16
16
16
16
17
17
17
17
17
17
17
17
17
17
17
17
17
17
16
16
16
16
16
15
15
15
15
15
15
15
15
15
15
15
15
15
15
15
15
14
13
13
13
13
13
13
13
13
13
13
13
13
13
13
13
13
12
12
12
12
12
12
12
12
12
12
12
12
12
12
12
12
13
13
14
14
14
14
14
14
14
14
14
14
14
14
14
14
13
13
12
13
13
13
11
11
11
11
11
10
10
10
9
9
9
9
8
8
8
8
8
8
8
8
8
7
7
7
7
7
7
7
7
7
7
6
6
6
6
6
6
7
7
7
7
6
6
6
6
6
7
7
7
6
6
6
6
8
8
11
11
12
12
11
11
11
11
11
11
11
11
11
11
11
11
11
11
11
12
13
13
13
13
13
13
13
13
14
14
14
16
16
16
16
17
17
17
17
17
17
17
17
17
17
17
17
17
17
17
17
17
17
18
18
19
19
19
19
19
19
19
19
19
19
19
19
19
19
19
19
19
20
20
20
20
20
20
20
20
20
20
20
20
20
20
20
20
20
20
20
20
20
20
20
21
21
22
22
22
22
22
22
22
23
22
21
21
21
21
21
21
21
22
22
22
22
22
22
22
22
22
22
23
22
22
22
22
22
22
22
22
22
22
22
22
22
22
22
22
22
22
22
22
23
23
23
23
23
23
23
22
22
21
21
21
21
21
21
21
21
20
20
19
19
19
19
17
17
17
17
17
17
17
17
16
16
16
16
16
16
16
16
16
15
15
15
15
15
15
15
15
13
13
13
13
13
12
12
12
12
12
12
12
12
12
12
12
12
11
11
11
11
11
11
11
11
11
11
11
11
11
11
11
11
10
10
11
11
11
11
11
11
11
11
11
11
11
11
11
11
11
12
12
12
12
12
12
12
12
12
12
12
12
12
11
11
11
11
11
11
12
12
11
11
14
13
13
13
13
13
13
13
13
13
13
13
13
13
13
13
13
12
12
12
12
12
12
12
11
12
12
12
12
12
13
13
13
14
14
14
14
14
13
13
13
13
13
13
13
13
14
14
14
13
13
12
12
12
12
12
12
13
13
14
13
13
13
13
13
13
13
13
13
13
13
11
11
11
11
11
11
11
11
11
12
12
12
12
12
12
12
12
12
12
12
12
12
12
12
13
13
13
13
13
13
13
13
13
13
13
13
13
13
13
13
13
13
13
13
13
13
13
13
13
13
13
12
12
12
12
13
13
13
13
13
13
12
12
12
12
12
11
11
11
11
11
11
11
11
11
10
10
10
10
10
10
10
10
10
10
10
10
10
10
10
10
10
10
10
10
10
10
10
10
10
10
10
10
10
10
10
10
10
10
10
10
10
10
10
10
10
10
10
10
10
10
10
10
10
10
10
10
10
10
10
10
11
11
11
11
11
11
11
11
11
11
11
11
11
11
10
10
10
10
10
10
10
10
10
10
9
9
9
8
8
7
7
7
7
7
7
7
6
6
6
6
6
6
6
6
5
5
5
5
5
5
5
5
5
5
5
5
5
5
5
5
5
5
5
5
5
5
5
5
5
5
5
5
5
5
5
5
5
5
5
5
5
5
5
5
5
5
5
5
5
5
5
6
6
6
7
7
7
7
7
7
7
7
7
7
7
7
7
7
7
7
7
7
7
7
7
7
7
7
7
7
7
7
7
8
8
8
8
8
8
9
9
9
9
10
10
10
10
10
10
10
10
10
10
10
10
10
10
10
10
10
10
10
11
11
11
11
11
11
11
11
11
11
11
12
12
12
12
13
13
13
13
14
14
13
13
13
13
13
13
13
13
13
14
14
14
13
13
13
13
13
13
13
13
13
13
13
13
13
13
13
13
13
13
13
13
13
13
13
13
12
12
12
12
12
12
11
11
11
11
11
11
11
11
11
11
11
11
11
11
11
11
11
11
11
11
11
11
11
11
11
11
11
11
11
11
11
11
11
12
12
12
12
12
12
12
12
12
12
12
12
12
12
12
12
12
12
12
12
12
12
12
12
12
12
12
12
12
12
12
12
12
12
12
12
12
12
12
12
12
12
12
12
12
12
12
11
11
11
11
11
11
11
11
11
11
11
11
11
11
11
11
11
10
10
9
9
9
9
9
9
9
10
10
10
10
11
11
11
11
11
11
11
10
10
10
10
9
10
11
11
11
11
11
11
11
11
11
11
12
12
12
12
12
12
14
15
15
15
15
15
15
15
15
15
15
15
15
15
15
15
15
15
15
15
15
15
15
15
15
15
15
15
15
15
15
15
15
15
15
15
15
15
15
15
14
12
12
12
12
12
12
12
12
12
14
14
14
14
14
17
17
17
17
17
17
17
18
21
21
22
23
23
23
24
24
24
24
26
26
26
26
26
27
27
27
28
28
28
28
28
29
29
29
29
29
29
29
29
29
30
30
30
32
33
33
33
33
33
33
33
33
33
33
34
34
34
34
34
34
34
34
36
38
40
40
40
41
41
41
41
41
41
41
41
41
42
43
44
46
46
46
47
49
50
50
50
50
50
50
50
50
50
50
50
50
50
50
51
51
51
51
51
50
49
49
49
49
49
50
49
49
49
49
49
49
50
49
51
51
51
51
50
53
52
51
50
50
50
50
52
52
52
52
52
52
52
52
52
52
52
52
52
52
52
52
52
52
52
52
52
52
52
51
51
51
51
51
50
51
51
51
51
49
49
49
49
49
49
48
48
48
48
48
48
47
47
46
46
45
45
45
45
46
46
47
47
46
44
44
43
43
43
44
44
44
44
44
44
44
44
44
43
41
41
41
41
41
41
41
41
41
41
41
40
40
40
40
41
41
41
41
40
40
40
40
40
40
41
41
41
41
41
41
41
41
42
42
43
43
44
43
43
44
47
47
47
47
47
47
47
47
45
47
47
47
45
45
45
44
42
42
42
41
40
40
40
40
40
40
40
39
36
36
36
36
36
36
36
37
38
38
38
39
39
39
41
41
41
41
41
41
41
41
41
42
43
43
43
43
41
41
41
41
41
41
41
41
40
40
40
40
40
40
40
40
40
40
41
41
41
41
38
38
38
38
38
39
39
40
40
41
41
41
41
39
40
40
39
39
39
39
39
39
39
39
39
40
40
41
41
41
41
41
43
42
44
44
44
46
46
45
45
45
45
45
45
47
47
47
47
48
48
47
47
47
47
47
47
47
47
47
48
45
44
44
44
44
43
43
43
44
44
44
44
43
44
44
44
44
44
45
45
45
45
45
45
43
41
41
41
41
41
41
41
41
41
41
41
41
41
41
41
40
41
41
41
41
41
41
41
41
41
41
41
41
41
41
41
40
40
39
40
40
40
41
40
39
41
41
42
44
44
48
51
50
49
49
49
49
49
49
49
49
48
47
47
47
47
48
49
49
50
51
50
50
51
51
52
52
53
53
55
55
58
59
59
58
59
60
60
60
60
60
60
61
61
61
61
61
62
62
62
62
62
62
62
62
61
61
61
62
62
62
62
62
62
62
62
62
62
62
61
61
61
61
61
61
61
61
58
59
59
59
59
59
59
59
59
59
59
59
59
59
59
59
58
58
58
58
58
58
59
57
57
57
55
55
55
54
54
53
53
53
53
53
53
53
53
53
53
53
54
53
52
52
52
52
52
52
51
51
51
51
51
51
51
52
52
53
51
51
51
49
51
51
51
51
51
51
51
51
53
54
54
54
55
57
58
59
59
59
59
60
60
60
60
60
57
57
56
56
56
56
56
53
53
53
53
53
50
50
49
50
52
52
51
50
47
47
45
45
43
41
41
41
42
42
41
41
43
41
44
44
46
46
47
47
47
46
46
44
43
43
44
44
44
46
47
48
48
49
50
51
51
51
51
51
51
51
50
50
50
49
49
49
48
47
47
47
47
47
47
47
47
47
47
47
47
47
47
47
47
47
47
47
47
47
46
46
46
46
46
46
46
46
46
47
43
43
43
43
43
43
41
41
43
42
41
41
41
41
41
43
43
44
46
46
46
42
42
42
42
43
43
42
42
42
42
42
42
42
42
42
42
48
49
49
50
51
51
52
53
53
53
52
52
52
52
52
52
51
50
50
50
50
50
51
51
52
52
52
52
53
53
51
50
50
50
50
50
50
49
49
48
47
47
47
47
47
47
47
41
41
41
41
40
40
40
40
40
39
39
39
40
39
40
40
40
40
38
38
38
39
39
38
38
38
39
40
40
40
40
40
40
40
40
39
39
38
38
38
39
39
39
39
39
39
39
39
38
38
38
36
36
36
36
36
35
35
35
35
35
35
35
35
35
35
35
35
35
35
35
35
34
34
34
33
32
32
32
32
32
32
32
32
32
32
32
32
33
32
32
32
32
31
31
32
32
32
32
32
32
32
32
33
33
33
34
34
34
34
34
35
35
35
35
34
34
35
34
34
34
34
34
35
38
38
40
38
39
35
35
35
35
35
35
35
35
35
35
35
35
34
34
34
33
33
32
32
31
31
31
32
33
33
33
33
32
31
31
31
31
31
31
31
31
31
31
31
31
31
30
30
29
29
29
29
29
29
29
30
30
30
30
31
31
31
31
31
31
34
34
34
34
33
33
33
33
33
34
34
34
34
34
35
35
35
35
35
36
36
36
38
38
38
38
38
38
38
39
39
38
38
37
36
35
35
35
35
35
35
35
35
35
35
35
35
35
35
35
35
33
33
31
32
33
34
32
31
32
32
32
32
40
40
41
41
41
41
40
40
40
40
39
39
39
39
39
39
39
41
41
41
41
41
41
41
41
41
41
42
46
46
46
46
46
46
46
45
45
45
45
45
45
45
42
42
42
43
43
43
44
45
46
47
47
47
47
47
47
47
47
47
47
46
45
45
43
43
43
43
43
43
44
46
46
44
43
43
43
44
44
44
44
44
44
45
45
45
45
45
45
45
45
45
45
45
46
45
45
45
46
47
47
47
47
47
47
48
49
49
49
49
49
49
49
48
48
48
47
47
47
47
47
47
47
47
47
47
46
46
46
46
47
47
47
47
47
45
45
46
47
47
49
49
49
49
48
50
51
50
50
50
50
50
51
51
51
51
50
49
49
49
49
50
49
49
49
48
47
47
47
47
45
45
43
43
43
41
41
42
41
41
41
41
41
41
40
40
40
39
39
37
37
37
37
38
39
41
40
40
40
39
39
39
39
39
39
39
39
39
39
39
39
39
39
39
38
39
41
41
40
41
41
41
41
42
44
44
46
46
46
46
46
47
47
47
47
48
51
49
48
48
48
48
48
48
48
48
49
47
49
50
50
50
49
49
49
49
50
50
50
50
50
49
49
50
50
51
51
52
51
52
53
54
54
56
56
56
59
59
58
58
59
58
57
56
55
63
72
73
80
82
82
88
88
89
91
91
92
90
90
91
91
90
90
90
90
90
90
90
90
92
93
92
93
93
93
90
90
89
89
89
89
89
88
88
88
88
87
87
86
86
87
88
87
87
87
87
87
87
87
87
87
87
88
88
88
87
87
87
87
87
87
87
87
87
87
87
86
86
86
88
88
89
89
88
95
95
95
95
95
94
94
94
94
94
94
94
95
94
93
94
95
95
95
96
95
95
95
95
95
95
95
95
93
92
92
91
91
91
91
90
89
89
89
89
89
89
88
88
88
89
89
89
89
89
86
85
84
85
84
83
83
83
83
83
84
84
85
85
79
78
78
78
78
78
78
76
72
71
71
70
70
70
69
68
68
64
64
67
67
67
68
68
68
67
67
67
66
66
66
65
65
65
65
65
65
65
63
63
60
58
58
58
58
58
58
58
59
59
59
59
59
59
60
61
60
60
59
59
59
59
59
60
60
60
60
59
59
59
54
55
55
55
55
56
55
53
53
53
52
53
53
52
52
51
51
51
51
52
52
52
52
53
54
54
54
56
56
55
55
53
53
53
53
53
53
54
56
56
55
55
55
56
56
59
59
59
59
59
58
58
58
58
58
58
58
58
58
58
58
57
58
58
58
58
58
58
59
59
59
59
58
60
60
60
59
59
59
59
59
57
53
53
53
53
53
53
53
54
53
53
53
53
50
50
50
50
50
50
50
50
50
50
50
49
49
49
49
48
48
48
48
48
48
48
49
49
49
48
48
48
48
48
48
48
48
48
47
47
47
47
47
47
47
46
46
46
47
46
46
46
46
46
45
44
44
44
43
43
42
43
41
41
40
38
37
40
40
41
41
41
39
37
37
37
37
37
37
39
39
38
38
38
37
37
37
37
37
37
37
37
38
38
39
39
37
37
37
37
37
39
39
39
38
38
37
37
37
37
37
37
37
37
37
37
36
36
36
36
36
36
38
38
36
35
35
35
35
35
35
35
35
35
34
34
34
34
34
34
33
33
34
34
34
34
34
34
35
35
35
35
35
35
35
35
35
35
35
35
35
35
35
34
34
34
34
34
34
32
32
32
33
36
37
37
37
37
37
37
37
37
37
37
37
37
37
37
37
38
39
41
41
41
39
39
38
38
38
38
37
35
36
35
35
35
35
34
34
34
34
34
33
33
33
33
33
33
32
32
32
32
31
30
31
32
33
33
33
33
32
32
32
32
32
32
32
32
31
30
29
29
29
30
30
30
29
29
29
29
30
30
30
30
30
30
30
30
30
30
30
30
30
30
33
33
38
39
41
41
41
41
41
41
41
41
41
41
40
40
40
40
40
40
42
46
47
47
47
50
51
52
52
52
52
52
53
53
53
53
53
52
51
52
52
51
53
52
52
52
53
53
53
52
51
51
51
51
51
53
54
58
58
58
61
61
62
62
63
63
63
64
67
67
67
68
68
68
68
69
68
68
68
67
67
67
67
67
67
67
67
67
66
66
66
66
66
66
66
66
67
67
67
67
67
67
66
66
66
66
66
65
65
66
67
67
65
65
65
65
65
64
64
64
65
65
70
71
70
68
66
66
66
66
67
68
71
71
70
70
70
71
73
73
75
75
74
74
74
73
71
66
64
63
63
61
61
61
60
59
61
59
59
58
57
57
58
58
59
59
59
59
58
58
58
58
58
58
58
57
57
57
56
53
54
54
55
55
55
53
53
53
53
53
53
53
53
54
55
56
56
56
56
56
57
54
54
53
54
54
54
54
54
54
54
55
55
55
53
54
51
51
53
54
55
59
62
65
67
71
71
71
74
72
71
72
75
75
83
83
95
95
96
99
99
101
100
101
99
99
101
103
107
107
107
108
109
109
110
112
111
111
110
113
113
118
118
118
118
118
122
121
121
130
130
130
134
135
135
136
137
138
139
139
139
139
139
139
139
139
139
138
136
136
138
139
140
139
138
137
136
136
136
137
137
139
141
142
142
142
142
142
142
142
142
142
146
145
145
145
147
149
149
150
156
154
155
160
160
162
160
160
160
160
160
162
165
166
166
166
166
166
166
166
166
168
168
167
161
161
161
161
161
161
161
162
160
160
160
160
160
159
159
159
159
159
157
156
155
155
155
154
154
154
153
152
148
148
148
148
146
145
145
136
136
135
135
133
134
134
130
127
125
125
124
124
124
123
122
120
119
118
117
117
117
116
116
115
115
116
115
114
113
112
109
109
109
112
112
112
111
111
111
111
111
111
109
109
109
105
105
105
104
104
103
103
101
101
101
100
98
96
96
95
94
94
94
91
91
91
89
89
89
88
88
88
88
91
92
95
95
95
95
95
94
93
93
93
91
91
92
92
93
94
101
100
101
106
95
95
102
104
104
105
106
113
120
124
125
128
128
127
132
130
135
135
135
133
133
132
132
132
132
132
132
143
145
147
148
150
149
149
149
149
151
151
151
153
153
153
151
150
151
152
153
148
146
150
152
153
159
160
160
161
160
160
166
172
174
179
193
213
226
248
249
249
262
267
266
287
288
294
297
296
296
296
295
294
293
293
293
293
292
292
292
292
292
292
293
294
294
294
295
295
295
296
296
295
295
294
295
295
297
296
293
292
294
294
293
296
296
297
297
297
297
297
298
298
302
301
302
302
303
303
303
303
302
300
299
297
297
295
294
291
291
291
292
292
292
292
289
287
285
285
286
284
284
282
282
278
280
280
276
273
262
261
260
261
261
261
261
261
261
261
260
261
263
263
261
261
261
262
262
263
263
263
262
256
250
250
250
249
249
249
249
249
249
246
243
239
240
239
234
232
232
231
232
229
226
225
221
220
218
214
212
213
216
214
204
202
201
201
200
203
203
203
204
204
202
202
201
201
199
192
192
190
189
190
190
193
190
189
188
181
179
179
176
175
169
170
170
170
171
170
169
160
161
160
160
156
154
154
154
154
149
148
148
147
142
142
142
142
142
142
143
139
138
140
138
136
136
136
137
140
140
137
133
133
130
130
131
128
126
124
127
127
127
129
130
129
130
130
129
129
129
128
128
129
124
123
123
120
121
118
119
121
121
118
118
118
119
119
121
122
121
122
122
124
130
129
130
132
136
139
146
160
168
168
166
166
161
161
161
161
160
160
159
155
153
152
152
149
149
149
147
146
148
147
145
145
145
150
153
166
166
166
166
166
165
165
165
164
163
163
162
160
161
160
160
160
160
160
159
159
154
154
154
153
153
154
155
155
159
160
161
162
166
165
165
165
166
166
165
165
165
165
165
165
164
165
164
164
164
164
164
165
165
163
160
159
158
157
159
157
156
156
158
159
159
157
159
159
160
161
161
159
160
159
159
165
166
169
169
169
166
165
165
165
164
164
164
165
166
165
165
166
167
167
167
166
165
161
161
160
160
161
161
162
160
160
166
172
180
188
194
208
209
219
223
226
227
227
228
225
223
225
214
215
217
214
214
214
214
210
211
211
208
208
209
211
210
214
214
214
216
215
226
222
221
218
217
218
218
219
219
217
218
222
220
223
225
226
225
221
225
229
229
230
229
229
230
230
230
230
230
229
230
229
229
226
226
226
226
226
226
226
226
227
226
226
226
226
225
225
225
225
225
223
220
219
219
220
219
219
219
219
219
218
216
216
216
216
216
216
214
210
206
203
197
197
196
196
196
197
196
170
167
161
158
158
164
166
166
166
166
164
163
165
166
165
165
165
163
162
163
162
162
166
164
165
165
166
166
166
166
166
166
166
165
164
163
163
163
163
162
162
162
162
162
162
162
161
160
160
159
158
157
156
156
154
150
149
149
149
149
148
148
145
145
142
136
130
114
113
113
114
116
118
122
130
135
136
136
136
136
136
135
136
136
142
147
144
140
140
130
130
130
130
131
136
140
150
151
152
151
142
142
140
141
140
140
140
142
141
140
140
136
136
137
137
136
136
136
136
134
134
132
132
131
131
130
130
130
130
129
125
125
125
125
124
123
122
123
123
122
121
121
121
121
122
122
122
124
124
124
126
126
126
126
126
126
126
126
127
128
129
134
136
136
136
137
139
139
139
139
138
138
138
139
140
140
140
139
139
140
138
138
137
137
138
137
136
136
136
134
135
135
135
135
133
132
130
130
130
130
130
131
129
128
129
129
129
130
130
130
129
128
127
128
128
129
130
130
130
129
127
126
124
124
124
124
124
124
124
124
122
125
130
133
131
130
131
130
130
130
131
135
136
130
130
124
124
124
124
124
123
123
120
119
120
121
121
122
122
120
120
119
113
113
113
115
113
113
112
112
113
113
112
111
113
113
113
114
113
113
112
110
110
111
111
111
113
113
113
113
113
113
113
113
113
114
113
113
115
116
118
118
118
118
114
108
107
106
106
102
102
102
103
106
111
113
113
113
112
112
112
111
114
111
112
109
105
105
105
107
113
116
119
124
124
124
124
124
124
124
124
124
124
124
122
121
118
118
118
118
117
117
114
114
113
113
110
109
108
108
108
107
107
106
105
104
104
105
105
105
106
106
105
103
103
103
102
101
100
99
103
107
106
107
106
106
105
105
105
104
104
103
102
102
102
105
112
113
120
119
118
115
117
117
116
117
117
116
116
120
120
121
121
123
122
123
122
126
136
148
149
151
151
152
154
154
159
158
158
157
157
154
154
150
148
145
146
142
140
140
140
140
140
140
139
138
140
139
140
140
140
140
141
141
140
138
138
138
139
139
140
141
139
140
142
146
148
148
148
147
147
146
148
146
148
150
156
160
154
153
151
151
151
151
153
152
156
156
156
155
155
154
154
155
154
150
150
150
150
150
150
151
150
150
150
151
151
151
151
151
151
152
152
152
153
153
153
153
153
153
152
150
150
150
150
151
152
152
152
152
152
152
148
148
148
147
147
147
146
146
144
144
144
144
144
146
146
144
143
143
143
148
148
148
149
149
150
150
150
149
149
148
148
147
145
142
142
142
142
142
142
142
141
141
139
137
136
136
136
134
132
129
130
130
125
125
126
125
125
126
127
127
127
128
128
130
126
124
132
135
140
139
135
136
134
128
127
130
130
129
129
130
133
135
135
136
134
131
131
130
130
130
130
130
130
130
130
129
127
127
127
128
128
128
120
120
120
120
118
118
118
115
115
115
116
117
116
117
117
117
117
116
115
109
108
107
105
107
110
110
115
118
118
118
119
119
120
121
123
124
125
125
125
126
127
132
139
140
142
144
144
142
144
141
137
138
137
135
136
136
138
136
134
133
133
134
134
134
134
134
134
134
135
134
134
134
141
140
144
145
146
150
153
157
154
154
153
153
152
153
150
155
157
155
155
157
159
160
160
162
164
164
166
166
166
166
167
166
166
166
165
162
162
165
164
164
164
166
165
163
161
161
161
161
163
161
162
161
163
166
164
165
164
164
167
167
168
169
168
168
169
167
167
168
167
171
172
172
171
171
169
169
169
170
169
169
170
170
169
171
171
171
172
172
172
172
172
170
169
168
168
167
167
167
167
167
167
167
166
166
164
163
161
161
161
161
160
160
160
160
154
151
149
149
149
148
148
147
142
143
142
142
142
142
141
141
146
143
142
138
139
138
138
140
143
145
144
142
143
142
141
141
141
146
149
153
153
153
153
151
151
151
154
154
157
158
165
166
168
168
168
168
166
162
161
161
163
160
162
162
162
163
161
162
159
160
159
153
153
152
152
152
152
152
153
153
152
151
151
151
149
149
149
150
150
149
148
148
148
148
148
148
148
147
146
146
146
145
145
144
144
148
149
151
148
148
148
148
148
148
148
151
149
146
146
146
146
146
146
146
146
146
145
144
144
143
142
142
140
139
141
140
143
145
145
146
145
145
142
142
142
145
148
147
146
145
142
142
144
142
143
143
143
143
142
144
143
143
143
143
142
142
142
141
141
142
142
142
136
136
136
128
127
127
127
126
126
125
124
120
119
118
118
118
118
118
118
118
118
115
114
112
113
110
107
106
106
106
106
107
109
109
110
111
110
110
111
111
111
111
110
110
111
111
111
111
112
112
110
110
111
108
107
110
112
113
115
116
115
115
118
119
118
118
109
108
107
107
107
105
101
97
95
97
95
95
94
94
94
94
94
94
94
95
95
95
95
95
95
95
96
96
95
95
95
95
97
100
100
101
101
101
101
101
101
101
101
100
96
95
95
95
93
93
93
94
94
93
93
93
93
93
93
93
91
90
90
90
89
89
89
89
89
89
91
91
91
91
90
90
90
91
91
91
92
95
95
96
97
99
97
97
98
97
98
97
91
95
96
97
99
100
101
100
100
101
101
101
100
98
98
95
91
90
89
89
92
91
89
90
90
91
95
101
101
101
100
100
100
100
101
105
107
109
109
109
109
111
112
112
112
111
109
110
111
111
111
110
110
109
107
108
108
108
108
108
108
108
108
108
108
109
109
109
107
107
107
105
106
107
107
107
108
110
109
110
111
111
107
107
107
108
112
112
115
115
114
116
116
115
113
120
122
123
123
123
124
124
125
126
130
131
131
131
131
131
130
130
132
132
133
134
132
130
128
127
124
120
120
120
120
122
122
123
123
125
127
128
128
130
128
128
128
128
128
128
127
125
123
123
123
123
123
124
122
120
120
119
119
119
119
120
122
120
119
113
113
113
113
113
114
114
113
113
113
113
113
113
113
113
118
118
113
112
111
111
111
112
112
112
111
109
108
108
108
108
107
107
108
103
106
113
118
119
124
124
124
121
120
118
118
119
118
116
117
116
118
119
120
120
120
123
123
124
124
124
124
126
128
130
131
132
132
136
136
135
135
135
135
134
134
133
132
132
131
130
130
130
130
130
129
128
128
128
128
127
126
124
123
123
123
122
123
123
124
122
121
120
120
121
121
122
123
123
123
123
123
123
123
122
122
118
118
118
118
119
120
119
119
118
118
117
117
116
116
116
116
116
115
113
113
113
113
112
111
109
109
109
109
107
107
107
107
105
104
101
101
100
99
97
97
97
97
98
98
98
98
98
97
98
97
96
96
96
96
96
96
95
95
93
93
93
92
92
92
95
94
93
90
89
89
86
86
85
82
82
79
69
63
54
52
40
38
37
37
37
37
27
25
22
22
23
23
23
23
23
22
22
23
23
25
24
23
23
23
23
25
26
26
26
26
26
26
26
25
25
25
25
25
25
25
25
25
26
26
26
26
26
26
25
25
25
25
25
25
25
25
24
24
23
23
24
26
26
26
27
28
29
29
29
29
29
29
29
29
29
29
29
29
30
30
30
31
31
31
31
31
31
31
31
31
31
31
31
31
31
31
31
32
32
32
32
32
32
32
32
32
32
32
32
32
32
32
32
31
31
31
31
31
31
32
32
32
32
32
32
31
30
30
30
29
29
29
29
29
29
28
28
28
28
28
28
28
28
28
28
28
28
28
28
28
28
28
28
29
29
29
28
28
28
28
29
30
30
30
30
30
30
30
30
30
30
29
29
29
29
29
29
29
28
28
28
28
29
28
28
28
28
28
28
28
28
28
28
27
27
28
29
28
28
28
22
22
22
22
21
20
19
19
22
22
22
21
21
21
21
21
21
21
21
22
22
23
23
23
23
23
23
24
24
24
24
24
24
24
23
23
23
20
19
19
20
21
21
21
23
23
25
27
26
26
26
26
26
26
27
27
27
27
27
27
27
26
26
26
26
26
27
27
27
26
26
26
26
26
26
26
26
26
26
26
26
26
26
26
26
26
26
26
26
26
26
26
26
26
26
26
26
26
26
26
26
26
26
26
26
26
26
26
26
26
27
27
27
27
27
28
29
29
29
29
29
29
29
29
29
27
27
27
27
28
28
28
28
28
28
28
31
31
31
31
32
32
32
32
32
32
32
32
32
32
32
32
32
32
32
32
32
32
31
31
31
31
31
31
30
30
29
29
29
29
29
29
29
29
29
29
29
29
29
29
29
29
29
29
29
28
27
27
27
27
26
26
26
26
26
26
26
26
26
26
26
26
26
26
26
26
26
25
25
25
23
23
23
23
23
23
23
23
23
23
23
24
24
24
24
24
24
24
24
24
25
25
24
24
23
23
23
23
23
22
22
22
22
22
22
22
22
20
20
19
19
19
19
19
19
18
18
18
17
17
17
17
17
17
17
17
17
17
16
16
16
16
16
16
16
16
16
16
13
13
14
14
15
15
14
14
14
14
14
14
14
15
15
15
15
15
15
15
15
15
15
15
15
15
15
14
14
14
14
14
14
14
14
14
14
14
14
14
14
15
15
14
14
15
15
14
14
14
14
14
15
15
15
14
13
13
13
13
14
15
15
15
15
15
15
15
15
15
15
15
16
16
16
14
14
14
14
14
14
14
15
15
15
15
14
14
14
14
14
14
14
14
14
14
14
16
16
17
17
17
17
17
17
17
17
17
17
18
17
17
17
17
17
17
17
17
17
17
17
17
17
17
17
17
17
17
17
17
17
17
17
16
16
16
16
16
16
16
16
16
16
16
16
16
16
17
17
17
17
17
17
17
17
18
18
18
18
18
18
18
18
18
18
18
18
17
17
17
17
17
17
17
17
17
17
17
17
17
17
17
17
17
17
17
17
17
17
17
17
17
17
17
17
17
17
17
17
17
17
17
17
17
16
16
15
15
15
15
15
15
14
14
14
15
15
15
15
15
15
15
15
15
14
14
13
13
13
13
13
13
13
13
13
13
13
13
13
13
13
13
13
14
15
15
15
17
17
17
17
17
17
17
17
17
17
17
17
17
17
17
17
17
17
17
17
17
17
17
17
18
18
17
17
17
18
18
19
21
22
23
23
31
33
35
40
41
42
61
61
71
71
73
77
79
82
82
83
87
91
101
103
106
109
109
113
113
113
113
114
114
114
114
115
116
116
115
115
115
115
115
115
115
115
116
116
115
115
115
114
114
114
114
114
114
114
114
114
114
114
114
115
115
115
116
116
116
118
118
120
125
125
126
125
127
127
127
127
128
130
130
130
130
130
128
128
128
128
128
128
128
128
128
128
129
130
136
136
136
139
141
142
147
147
147
148
148
154
154
160
160
160
164
164
162
162
163
162
164
164
165
165
166
165
164
159
158
159
159
161
161
169
170
173
173
172
172
172
175
175
175
175
176
182
183
191
193
194
194
196
195
205
208
220
214
213
216
217
220
221
221
221
222
220
220
219
220
223
221
215
210
210
210
210
210
216
219
219
220
224
224
226
225
225
228
229
230
231
235
235
235
235
259
267
313
316
320
352
356
366
370
382
382
398
397
403
404
405
401
401
402
403
405
407
404
404
404
404
406
410
410
426
427
425
425
423
425
448
448
449
452
452
452
450
452
456
466
468
464
461
461
463
461
468
468
469
470
473
472
471
474
474
473
474
474
475
475
476
476
476
476
476
488
490
490
497
503
503
503
503
503
502
503
504
502
503
501
498
497
498
499
499
498
498
496
497
492
492
492
495
499
503
505
505
499
498
495
494
501
500
504
503
507
500
503
505
505
504
508
509
511
515
513
505
499
497
486
482
481
475
463
456
448
453
460
458
471
474
477
489
486
486
487
487
484
483
484
484
486
487
482
473
474
475
466
457
445
437
437
437
434
434
433
432
428
430
429
427
424
423
425
426
423
415
407
398
393
396
404
405
404
409
410
413
406
410
412
409
409
409
403
403
401
399
398
400
398
392
390
390
387
387
387
386
387
384
383
380
380
380
384
416
418
417
416
417
414
404
404
405
408
408
408
409
405
401
399
397
397
396
395
391
391
390
389
389
385
379
377
375
374
363
359
359
357
357
356
356
356
354
353
353
346
338
338
335
334
334
334
333
332
329
328
328
325
325
321
319
319
319
317
317
315
315
315
315
315
317
317
317
318
319
317
316
316
316
318
317
316
319
320
320
321
321
319
323
321
324
331
328
331
333
329
324
317
311
308
310
310
309
306
307
305
305
305
301
301
298
290
285
285
285
281
281
280
279
279
277
275
270
270
268
262
264
261
261
259
250
249
239
239
238
237
237
235
232
229
224
224
224
222
219
217
216
211
208
207
205
207
201
200
198
199
197
196
197
198
196
196
183
180
180
178
177
172
168
168
168
169
169
169
164
164
164
161
161
160
160
160
158
153
152
152
150
147
146
144
143
142
138
137
134
132
132
131
130
130
128
128
127
127
118
116
113
112
112
112
109
100
95
95
71
67
61
59
60
59
43
43
35
35
35
35
35
35
34
34
34
32
31
31
31
31
31
31
31
31
31
31
31
32
31
32
32
32
32
32
32
32
32
32
32
32
32
31
31
31
32
33
33
32
31
30
30
29
29
28
29
29
31
33
33
35
36
39
40
36
36
37
37
37
37
40
41
41
42
42
44
44
45
44
41
41
41
43
43
43
42
41
42
42
43
43
43
44
44
44
44
44
45
45
45
45
45
46
46
47
47
47
47
48
48
48
48
48
48
48
48
47
47
48
49
51
52
52
52
52
52
52
52
52
52
53
53
52
53
53
53
54
55
57
57
58
57
57
57
58
58
58
58
57
56
56
55
55
55
55
55
55
55
55
55
55
55
55
55
55
54
54
53
53
53
53
53
53
52
51
49
49
49
49
49
49
48
47
47
47
47
47
47
47
47
47
47
47
47
47
48
48
48
48
48
48
48
48
47
46
45
44
43
43
44
44
44
42
42
41
41
40
40
40
40
40
39
39
38
40
40
40
40
39
39
38
36
35
37
39
38
38
40
40
41
41
41
39
40
40
43
44
44
44
44
44
45
44
45
45
44
43
43
43
43
43
42
41
41
41
40
37
37
40
40
40
40
40
39
39
39
39
39
41
41
40
40
39
40
40
39
39
39
41
41
39
38
38
38
38
39
40
40
40
40
40
40
41
41
41
41
41
41
41
41
41
40
40
40
40
40
40
41
41
41
41
41
41
41
41
41
41
41
41
41
40
40
40
39
39
38
38
38
38
38
38
38
40
39
39
39
39
41
40
41
41
41
41
42
46
48
49
51
51
52
53
53
53
59
60
60
61
63
63
63
63
63
63
64
63
63
62
62
62
60
60
60
60
59
59
59
59
59
59
59
59
60
61
63
64
62
62
62
61
61
61
61
61
61
61
61
61
61
61
59
59
59
59
59
59
59
59
57
57
57
56
56
56
56
56
56
56
56
55
54
54
54
54
54
53
53
53
53
53
53
53
53
53
52
50
50
50
50
49
49
49
49
49
49
49
49
50
49
49
49
50
52
52
53
54
55
55
54
54
54
54
53
52
53
53
51
59
58
57
57
58
58
58
59
59
59
58
57
57
56
57
58
59
60
59
59
61
62
65
67
65
65
65
64
65
65
65
66
66
65
63
63
63
63
63
64
64
62
62
62
62
59
59
59
59
59
59
59
59
59
59
59
59
60
59
59
59
60
60
60
60
60
60
59
59
59
59
59
59
59
59
59
59
59
59
59
59
59
59
59
58
58
58
58
59
59
65
65
64
63
63
63
63
63
63
63
62
62
62
61
61
60
60
61
61
60
60
61
61
62
62
62
61
61
61
62
62
62
62
62
62
62
61
61
61
61
60
59
56
56
56
55
55
55
53
53
53
55
56
57
57
56
56
59
59
55
54
54
53
53
57
56
58
58
57
54
54
53
53
53
53
49
49
49
49
50
51
51
48
48
48
48
48
48
49
49
49
49
51
52
52
52
49
49
49
48
53
53
53
58
56
56
56
56
60
62
61
61
61
61
61
61
61
61
61
61
62
62
62
62
62
62
62
61
62
62
61
62
62
61
61
60
60
60
59
63
63
63
63
65
66
67
67
67
67
67
67
69
68
69
68
67
67
67
67
67
68
69
70
71
71
77
80
82
83
86
86
86
89
89
90
89
89
92
93
92
92
91
91
91
91
91
92
92
93
92
91
92
92
92
92
92
91
91
91
91
91
91
91
91
91
92
92
92
92
92
92
91
91
91
91
91
91
90
90
89
89
88
87
86
86
86
84
84
85
84
85
85
86
87
89
89
91
93
94
93
93
90
89
89
89
89
89
89
88
88
89
89
85
86
86
86
86
86
86
85
82
82
81
81
81
83
83
80
80
80
77
75
76
75
77
77
76
78
77
73
73
73
73
73
73
76
76
76
77
76
74
74
73
73
71
71
71
71
71
70
71
70
71
71
71
69
69
69
69
69
69
69
67
67
65
65
65
65
65
64
64
64
64
64
64
64
64
64
65
65
65
65
65
65
65
65
66
67
67
67
67
67
67
67
67
65
65
63
63
62
62
60
60
59
59
59
59
55
55
55
54
54
54
54
54
56
56
56
56
56
56
56
55
54
54
57
58
58
57
58
56
56
59
61
64
65
66
65
65
65
65
65
65
65
65
65
66
66
67
68
65
65
65
65
62
63
63
63
63
63
62
62
62
62
62
64
64
64
64
64
64
66
68
69
71
71
71
71
71
72
73
74
75
74
73
73
75
75
74
71
70
70
68
67
68
69
71
72
72
72
72
72
73
73
72
72
71
72
72
73
74
74
75
76
76
75
75
73
73
74
73
74
74
72
71
71
71
72
73
72
72
71
71
72
72
72
71
71
70
70
70
70
67
67
66
66
66
66
66
66
66
65
65
64
64
64
63
63
63
66
66
68
68
67
67
69
69
68
67
67
67
67
67
67
67
67
67
66
66
66
66
66
66
65
65
65
64
64
64
65
65
65
65
64
59
59
61
62
62
62
58
57
57
59
60
60
60
60
59
60
60
60
60
60
60
62
66
66
66
67
68
71
72
74
75
77
77
77
75
75
75
77
78
78
78
78
78
78
78
77
77
78
77
77
76
76
75
76
76
76
77
79
79
79
76
74
75
75
75
74
72
71
72
74
71
71
70
67
67
67
68
65
65
69
71
73
73
73
74
74
74
74
76
77
77
77
77
76
76
76
76
76
76
76
76
76
76
76
76
76
76
76
76
75
75
75
75
75
74
73
73
73
73
73
73
73
73
74
74
74
74
74
74
74
72
72
72
72
71
72
72
72
72
72
72
72
72
72
69
68
68
68
68
69
67
68
68
69
69
65
65
65
65
65
65
65
65
66
66
66
66
64
64
64
64
64
63
61
61
60
60
60
60
60
60
60
59
59
59
58
57
57
58
59
58
56
55
56
56
56
57
56
55
53
53
53
53
48
47
49
49
48
50
53
59
60
61
63
65
65
65
64
65
64
65
59
59
61
65
64
65
65
68
68
67
65
65
64
64
63
63
64
63
64
64
66
66
66
67
67
67
67
66
66
65
65
64
64
64
64
65
65
66
67
66
66
66
67
67
69
69
69
69
68
68
69
69
69
69
69
69
69
69
69
68
68
68
69
69
69
69
69
68
68
68
68
68
68
68
69
69
69
69
70
70
70
71
71
71
70
70
70
70
70
70
71
72
72
73
73
73
73
75
75
75
75
75
75
74
74
72
72
72
71
72
72
71
71
71
70
70
70
70
70
70
71
70
69
68
66
67
66
65
65
65
65
65
65
65
65
65
63
63
63
63
62
60
60
61
61
60
60
60
60
60
61
61
61
59
59
59
58
59
59
58
59
59
59
60
59
60
61
59
59
57
57
57
57
58
58
57
56
55
55
58
57
54
52
52
52
53
53
53
53
53
52
52
52
51
51
51
51
52
53
53
53
53
53
53
53
51
51
51
52
50
50
50
51
51
52
52
52
51
48
49
48
48
48
47
47
47
47
47
47
47
48
48
48
50
50
51
51
50
50
48
48
48
49
54
55
55
54
53
53
53
53
53
53
53
53
52
52
52
52
51
52
53
55
56
56
56
57
57
58
58
58
57
57
57
57
57
57
57
57
56
56
56
56
56
56
56
54
55
55
56
56
55
54
54
54
54
54
54
54
53
53
53
53
50
50
50
51
51
51
51
51
51
51
51
50
50
50
50
50
48
48
48
48
48
47
46
46
45
46
45
45
45
45
45
45
46
46
46
46
45
45
45
45
45
45
45
44
44
44
44
43
43
43
45
47
47
47
47
43
43
40
40
40
40
40
40
40
39
39
40
40
40
41
41
40
41
42
44
44
43
43
40
40
40
41
41
42
43
40
40
40
40
41
41
41
41
41
41
41
41
41
41
42
42
41
41
41
40
40
41
40
40
40
40
41
41
42
44
45
44
43
43
43
45
45
44
43
43
43
44
43
43
43
44
44
44
43
43
43
42
42
41
41
41
41
41
41
42
42
42
42
42
42
40
40
40
40
40
40
40
40
40
40
39
39
39
39
39
39
39
39
39
39
38
38
38
38
37
37
37
37
36
36
36
35
35
36
35
35
35
35
35
36
36
37
37
37
35
35
36
36
37
36
36
36
36
36
36
36
36
36
36
36
36
39
39
39
38
39
35
34
34
34
33
33
33
33
32
32
31
31
32
32
32
30
30
30
30
31
30
30
29
29
29
29
29
30
28
28
28
28
28
28
28
27
27
27
27
27
26
27
31
31
35
37
37
37
37
37
36
36
36
36
38
37
37
35
35
35
35
36
36
35
34
34
34
35
35
35
36
37
38
40
40
39
39
39
39
39
39
38
38
38
38
39
38
41
43
43
43
44
44
44
44
46
46
45
45
45
45
45
46
46
46
47
46
48
50
50
49
49
49
50
50
51
53
54
54
54
54
53
53
53
54
60
62
63
63
62
62
62
62
63
63
63
63
63
64
65
71
71
71
71
72
72
72
72
72
73
73
73
72
71
71
72
72
72
72
72
72
71
71
71
71
71
71
71
72
71
71
71
71
70
70
70
70
70
69
68
68
69
70
69
69
70
69
69
67
67
67
67
67
67
67
67
66
67
67
67
67
67
67
67
67
67
67
67
66
66
68
68
72
76
77
77
77
82
82
83
83
86
86
86
85
85
84
84
83
80
80
79
78
76
76
76
76
77
75
76
76
77
77
77
77
77
77
78
78
78
77
77
76
76
76
75
76
75
75
75
75
75
74
74
74
74
74
77
77
77
77
74
74
75
75
74
74
75
73
75
76
76
76
77
77
80
82
82
83
83
83
83
77
75
69
69
69
69
65
65
63
59
59
59
58
57
57
58
58
59
59
59
60
60
60
60
58
58
57
56
56
56
56
56
56
56
55
54
54
54
54
54
54
54
53
53
53
53
53
53
53
51
50
50
50
50
50
49
49
49
48
48
48
48
48
48
48
48
49
49
49
50
50
53
53
53
53
53
52
52
52
52
52
52
53
53
52
52
50
50
50
50
50
50
50
50
48
47
47
47
47
47
47
47
47
47
47
47
47
47
47
48
48
48
47
46
45
45
45
42
42
41
41
41
41
41
41
39
39
38
37
36
36
36
37
36
35
35
37
36
35
35
36
36
36
35
35
35
35
33
32
31
31
31
33
33
33
35
34
34
34
33
33
34
34
34
34
34
34
34
33
32
31
30
31
33
34
34
34
34
34
34
34
34
34
34
34
34
34
34
34
35
35
35
35
35
34
35
35
35
35
35
35
35
35
35
35
35
34
33
33
33
34
34
33
32
32
32
31
32
32
32
32
32
32
31
31
32
32
32
32
32
32
32
32
31
32
32
31
31
31
31
32
32
32
32
32
32
32
32
32
34
34
35
34
33
34
35
35
36
36
37
37
36
37
37
37
37
36
36
36
36
36
36
36
36
36
36
36
37
39
36
37
37
37
37
37
37
38
38
38
38
39
39
37
38
38
40
40
40
40
40
40
40
38
38
38
38
38
38
38
36
35
35
35
35
35
35
35
34
33
33
32
32
33
33
34
35
35
35
35
34
34
34
34
35
35
35
35
35
35
35
35
36
36
37
37
37
37
37
36
35
35
35
35
35
35
35
34
34
34
34
34
34
34
34
35
35
35
35
34
34
34
34
34
34
34
34
34
35
35
35
35
35
36
37
38
38
38
38
38
39
38
38
38
38
40
41
41
39
39
40
40
40
41
41
41
41
41
41
46
47
47
46
46
46
47
46
46
46
46
45
45
44
45
47
47
48
48
48
48
48
47
47
47
47
47
47
47
47
47
47
47
47
45
45
45
44
44
45
45
45
44
44
45
46
47
46
46
46
45
45
45
46
47
47
46
46
46
47
47
47
45
46
45
45
45
45
45
45
45
45
45
44
44
44
44
47
47
49
48
49
49
50
50
52
52
52
52
53
55
55
55
55
55
55
55
55
55
54
55
55
57
57
57
59
59
60
59
57
57
57
57
59
59
59
57
57
57
57
56
56
56
56
55
55
55
56
56
56
56
56
56
56
56
56
56
56
56
56
56
56
56
56
54
53
52
52
52
53
52
51
48
48
48
48
48
48
48
48
47
47
45
44
45
45
46
45
45
45
45
45
45
45
45
41
41
41
40
39
38
38
38
38
37
37
37
36
35
35
35
35
35
35
35
35
35
35
35
35
35
35
35
35
35
35
35
36
37
37
37
37
37
37
36
36
36
36
36
36
35
35
35
35
35
35
35
35
35
35
34
34
34
35
34
34
35
35
34
34
35
37
38
38
41
40
40
40
40
40
38
38
35
35
35
35
35
35
34
35
34
34
34
34
34
32
32
33
33
33
32
32
31
30
30
29
29
29
29
29
28
28
28
26
26
26
26
26
26
26
24
24
24
24
24
24
24
25
24
23
23
23
23
23
23
23
24
24
24
24
24
24
24
24
24
24
23
23
23
23
23
23
23
23
23
23
23
23
23
23
23
24
25
27
27
28
29
29
27
27
27
27
27
28
28
27
27
27
27
27
27
26
26
26
26
25
25
25
25
26
26
26
26
26
25
25
25
25
24
24
24
24
23
23
23
23
23
23
23
22
21
21
20
20
20
20
20
20
20
20
20
20
20
20
20
20
19
19
19
20
21
21
21
21
21
23
23
23
23
23
24
23
23
23
25
25
25
26
26
26
26
26
26
30
33
34
35
35
35
35
35
35
37
38
38
38
38
38
38
38
39
40
41
41
41
41
41
41
41
41
41
41
41
41
41
41
42
43
41
41
41
41
41
41
41
41
41
41
41
41
41
41
41
41
41
41
41
41
41
41
41
41
41
41
41
41
41
43
43
43
43
43
43
43
44
44
44
44
44
44
44
45
45
44
44
44
44
45
45
46
47
47
49
49
49
49
48
48
49
49
49
50
50
49
50
50
50
50
50
50
50
50
50
49
50
49
49
49
49
49
48
47
47
47
47
47
47
47
47
46
46
46
46
46
44
44
43
45
45
46
45
45
44
45
46
47
47
47
49
49
49
49
49
49
47
47
47
47
47
47
47
47
47
46
46
46
45
44
44
43
43
43
45
45
46
45
46
45
46
47
47
46
46
46
44
44
44
44
43
43
43
43
43
42
42
41
41
41
41
41
41
41
41
41
41
41
41
41
41
41
41
41
41
41
41
41
41
41
42
42
42
42
41
41
41
41
51
52
52
52
52
52
53
55
55
56
56
57
54
55
59
59
59
60
61
65
65
75
75
77
77
78
79
79
79
79
79
79
79
78
78
78
78
77
78
78
79
79
79
79
79
79
79
79
79
80
80
80
80
80
79
79
79
79
77
78
78
79
80
79
80
80
79
80
80
80
80
81
81
82
82
83
83
83
85
84
84
86
86
86
86
86
88
88
87
86
86
87
87
87
88
88
88
88
89
89
89
89
89
87
87
87
87
87
87
87
87
86
86
87
87
87
87
87
87
88
89
89
88
88
87
87
85
85
85
84
83
83
83
83
83
80
79
78
78
78
78
77
77
77
76
77
77
77
77
78
78
77
76
75
74
74
75
75
76
74
75
74
74
74
74
75
76
74
74
74
75
73
73
77
76
77
77
77
77
78
81
85
86
86
87
87
87
88
88
85
85
86
84
80
79
77
77
76
76
77
77
79
78
77
77
78
78
78
79
78
77
77
77
77
77
76
76
74
76
79
78
80
79
77
76
76
77
78
78
78
78
78
79
79
79
79
79
77
77
77
77
77
77
78
78
78
77
79
78
78
78
77
77
77
77
77
77
77
77
77
77
77
78
78
78
77
77
78
81
81
80
79
79
78
78
80
82
82
79
78
78
78
79
79
80
80
79
78
78
77
77
77
76
75
72
72
71
77
77
77
76
77
77
76
76
77
79
80
81
80
80
80
80
82
82
83
83
83
83
83
85
84
84
83
83
83
83
81
83
82
83
82
82
81
81
81
80
80
82
82
84
85
87
88
91
94
95
95
94
94
101
104
107
110
114
113
112
112
111
111
111
112
112
112
106
105
105
105
104
104
104
104
104
101
101
101
103
103
103
104
104
104
104
105
105
105
102
102
101
101
101
101
101
101
101
101
101
101
98
98
96
95
95
95
95
95
95
95
94
94
94
92
92
91
91
91
91
91
92
92
92
93
91
93
93
93
93
92
91
92
94
94
95
95
95
95
95
94
95
95
96
98
99
99
99
99
99
96
96
100
100
101
101
103
103
105
105
112
114
118
112
112
110
110
110
110
111
111
110
112
112
111
111
113
112
109
111
111
112
112
110
109
108
107
107
104
105
103
103
102
102
102
103
103
103
103
103
102
101
105
105
101
100
99
97
96
98
99
91
90
89
87
84
89
93
92
91
90
93
92
92
93
93
93
96
95
97
97
98
98
96
96
99
101
101
106
109
108
109
109
109
109
109
109
109
113
115
117
116
115
115
115
115
114
115
116
116
115
117
117
117
116
116
115
114
113
114
112
112
111
110
111
111
111
109
109
107
107
107
107
107
107
107
107
106
106
106
105
105
105
105
105
105
108
108
111
111
110
110
108
107
107
107
109
107
104
103
101
101
101
102
102
102
101
101
102
102
101
101
101
101
100
100
101
102
102
101
101
101
100
100
100
100
100
100
101
101
99
98
98
98
98
99
96
96
96
96
96
96
94
93
93
92
92
92
91
90
89
89
89
89
88
83
82
82
82
82
82
82
82
82
82
82
80
80
80
79
79
79
79
79
79
78
78
78
78
78
78
78
73
73
74
74
74
74
75
75
75
75
69
67
67
67
66
66
66
66
66
65
65
62
54
53
53
53
53
53
53
50
48
48
48
47
47
47
47
47
47
46
47
46
46
43
42
41
39
39
38
37
37
35
35
41
42
41
41
43
37
37
36
36
35
37
37
37
37
38
36
36
36
37
38
38
36
36
36
36
36
35
35
35
35
35
34
34
34
34
34
34
34
34
33
34
35
35
35
35
35
35
35
35
35
35
35
36
36
36
36
36
36
36
36
36
37
42
45
47
48
52
52
52
52
52
52
53
54
54
55
57
58
58
58
57
58
58
58
58
57
59
59
58
58
58
58
57
58
58
58
57
58
58
58
57
57
57
57
58
58
62
64
65
67
67
67
69
69
69
69
69
69
69
69
69
69
68
68
70
70
70
70
70
69
69
69
69
69
69
68
68
68
69
69
70
70
69
69
70
70
71
71
71
70
70
70
70
70
70
70
70
70
70
70
70
70
70
70
70
71
71
71
71
71
71
70
70
70
70
71
70
69
70
70
71
71
71
70
70
70
69
69
69
69
69
69
68
68
68
68
67
66
64
64
64
65
65
65
65
64
64
59
57
57
58
57
56
56
54
54
54
54
54
54
54
53
51
49
49
49
49
49
49
49
47
47
47
47
46
46
46
46
46
47
47
47
46
46
47
46
47
47
47
47
47
47
47
47
47
47
47
47
45
42
42
43
43
43
46
46
46
46
47
47
47
45
45
44
44
45
47
49
49
48
47
47
46
47
46
46
46
46
44
44
43
41
41
41
41
41
40
41
40
39
39
40
40
40
40
40
41
41
41
41
41
41
41
41
40
40
40
40
39
39
39
38
38
38
38
38
39
39
40
40
40
39
39
39
39
39
40
40
40
41
42
42
42
44
44
44
46
46
46
46
46
46
46
46
47
47
46
46
46
47
47
48
46
47
51
52
60
61
61
65
65
77
78
78
79
79
78
78
77
77
77
77
77
77
78
82
82
81
81
81
80
80
79
79
78
78
77
77
77
78
78
76
77
77
77
77
76
76
76
75
75
75
74
74
75
74
74
74
74
74
75
75
75
75
76
76
72
71
71
71
71
71
71
71
71
71
71
71
71
72
73
73
75
76
76
78
79
79
79
79
79
80
81
81
81
82
83
86
89
90
90
89
89
89
89
91
93
93
98
101
101
103
103
105
107
107
108
108
109
109
109
109
108
108
108
108
108
109
109
109
108
108
108
110
110
109
109
108
107
106
106
106
105
104
103
102
101
102
103
102
103
103
103
102
102
102
103
105
107
110
112
112
112
112
114
115
115
114
113
113
113
113
113
113
113
113
114
114
114
113
113
113
113
110
110
110
108
107
107
107
107
107
106
106
105
104
104
104
102
102
102
102
101
101
104
106
105
104
101
101
101
104
103
104
107
104
106
106
107
107
108
110
110
110
112
112
112
113
112
111
111
111
111
111
111
111
111
111
111
111
111
111
111
111
110
110
110
110
110
110
113
112
111
110
110
109
109
109
109
112
113
115
119
118
118
118
118
118
117
117
116
117
119
120
120
119
119
113
114
118
118
123
125
122
117
115
115
115
114
115
117
118
118
118
117
116
116
116
115
113
113
113
112
112
112
110
111
112
110
111
111
118
117
117
117
118
117
119
117
120
121
120
124
123
124
125
120
121
120
118
118
118
118
118
117
117
117
117
116
115
114
114
114
113
114
115
116
116
117
117
116
117
117
117
117
118
118
118
118
118
118
117
118
118
117
118
118
117
118
117
117
117
117
117
117
116
116
114
110
110
110
110
110
110
110
110
109
109
109
109
109
109
109
109
107
110
112
115
115
111
113
112
111
112
107
107
107
107
107
107
107
113
113
115
118
119
122
124
124
124
122
122
124
124
124
124
122
121
119
116
118
119
119
120
121
120
120
123
121
117
117
117
117
117
113
111
111
111
109
108
106
106
105
105
105
103
103
101
101
100
100
99
99
99
99
100
101
100
98
98
97
97
100
100
98
98
97
98
97
97
100
100
101
101
101
101
98
98
96
95
95
95
95
95
95
95
95
95
95
95
94
94
94
93
93
93
93
93
93
94
94
94
94
94
94
94
94
94
94
94
90
90
89
88
88
88
87
87
86
86
86
86
86
86
85
85
86
86
86
85
85
85
85
84
85
86
86
86
85
84
84
83
82
82
82
82
81
82
80
80
79
78
77
77
77
77
72
72
71
73
74
73
74
74
75
74
74
73
72
74
77
77
78
78
77
77
77
79
81
83
83
76
76
71
71
71
71
71
71
74
75
81
83
83
83
83
83
83
85
90
91
93
95
92
91
89
89
89
89
89
89
89
89
89
89
86
86
86
87
84
84
83
83
82
82
83
82
82
82
78
77
77
77
77
76
76
75
76
77
77
77
77
77
77
77
77
77
77
77
77
75
75
75
75
75
75
75
74
75
75
75
75
77
77
76
76
76
75
75
74
74
74
75
75
76
75
75
73
71
71
71
71
71
71
71
71
71
71
71
71
71
71
71
71
70
71
70
70
68
68
67
67
67
67
67
68
68
68
67
67
67
67
66
66
65
65
65
64
65
65
69
72
77
79
79
80
81
77
77
77
77
81
83
85
86
95
100
103
107
103
104
105
107
105
106
108
108
113
114
114
114
115
114
118
124
124
126
125
126
126
131
132
133
135
135
131
131
130
130
130
130
130
132
132
134
133
133
130
130
130
130
130
130
130
131
132
133
134
138
140
140
141
142
142
144
145
145
146
148
149
149
149
149
149
149
151
152
152
151
151
152
153
153
154
155
155
155
154
157
159
159
161
161
161
160
160
160
159
159
159
159
160
160
160
160
160
159
158
157
157
157
156
156
156
155
155
155
155
155
155
154
150
149
148
149
149
149
148
148
149
148
148
148
148
148
147
145
145
146
143
140
140
139
139
139
139
134
133
134
134
133
134
134
136
141
142
141
141
141
141
141
141
140
140
140
139
139
140
140
139
137
137
137
133
131
126
124
124
125
126
119
118
122
119
121
115
118
119
128
129
128
134
132
135
135
136
137
136
140
140
147
148
156
156
154
157
159
161
165
165
165
163
160
160
160
159
159
159
159
160
160
157
157
155
155
155
154
154
153
153
156
151
154
156
156
158
157
155
154
154
154
154
154
154
154
154
154
154
153
153
154
154
152
153
153
153
153
153
153
153
153
153
154
154
151
151
149
151
150
150
150
150
149
149
149
149
149
149
149
148
148
148
148
148
148
147
146
146
147
147
147
145
146
147
147
147
148
148
148
150
151
153
153
152
152
152
153
153
153
153
153
153
154
154
154
153
151
149
148
147
146
146
145
145
145
144
142
141
141
141
141
139
139
141
144
145
148
145
138
130
128
130
133
135
136
134
130
132
133
132
135
136
136
146
145
154
154
154
152
152
151
151
161
164
166
166
163
162
162
163
163
161
160
157
160
163
163
164
163
161
167
169
169
170
173
172
173
174
174
178
177
176
168
166
168
168
168
171
171
171
172
172
172
172
172
170
168
170
171
172
171
172
171
166
170
169
169
168
171
168
168
167
167
167
174
179
179
183
180
181
190
190
190
191
198
200
202
208
208
205
205
203
203
204
204
205
205
205
208
208
210
211
211
211
213
208
208
208
210
213
213
213
214
213
216
219
222
224
221
223
223
222
222
221
220
220
218
218
218
218
218
214
214
214
213
213
209
209
209
208
204
202
200
200
198
197
196
196
196
195
195
195
195
196
196
196
196
196
196
196
195
194
194
190
189
188
187
187
183
182
181
176
175
173
171
171
171
171
169
168
168
163
162
162
162
161
160
160
158
156
154
153
153
153
154
153
153
154
154
154
151
149
149
149
148
147
147
145
142
133
129
128
128
124
119
121
116
113
112
103
101
99
100
97
98
98
99
99
99
100
101
102
101
101
101
101
104
107
106
106
106
104
104
103
103
103
101
101
101
101
101
102
101
97
97
95
96
96
96
97
99
100
97
95
93
93
93
95
100
100
99
99
96
96
96
96
97
97
98
101
101
101
100
100
101
101
102
101
101
102
101
101
101
102
101
101
100
99
98
95
93
95
101
102
101
101
103
105
106
106
104
105
106
105
107
107
107
108
107
107
107
105
104
103
104
101
101
101
101
101
101
101
101
101
101
101
101
101
101
101
101
102
102
101
101
101
101
104
104
104
107
108
108
105
105
105
106
110
110
109
109
109
109
102
102
102
101
100
100
98
98
98
98
98
99
100
99
102
103
105
104
105
105
105
105
104
105
105
104
104
104
104
104
104
104
102
102
102
102
102
102
102
102
101
101
101
101
101
100
100
100
96
95
90
90
90
90
90
90
90
90
90
90
96
98
98
98
99
101
100
101
100
99
101
101
101
101
101
101
100
101
100
100
100
101
101
101
101
101
103
103
104
104
104
104
104
104
104
101
97
94
94
94
94
97
112
117
117
123
123
130
130
137
138
138
141
145
141
142
142
142
142
141
141
142
138
138
137
138
136
137
137
136
136
136
135
136
136
136
135
134
139
137
138
138
137
136
135
135
135
134
134
134
134
134
132
130
130
129
129
129
130
130
130
130
130
130
129
129
129
129
130
130
131
130
130
130
125
124
124
124
123
113
113
111
111
110
111
111
107
109
110
107
109
109
107
107
107
107
107
109
110
109
110
109
116
118
118
117
117
117
116
123
124
125
130
134
134
136
136
136
136
139
138
140
142
141
144
142
146
145
147
146
146
146
145
146
146
147
146
144
142
142
140
140
140
140
139
140
136
134
134
134
133
133
133
134
132
130
128
126
124
124
124
124
124
124
124
123
123
122
121
120
120
120
119
119
119
121
122
120
119
118
118
118
118
116
114
114
114
114
114
114
114
114
113
113
111
110
106
106
106
106
107
107
107
107
107
107
107
106
105
104
104
104
104
103
100
101
101
101
101
100
100
100
100
98
94
94
88
90
93
100
102
98
100
97
103
103
103
105
104
101
101
101
101
101
103
103
102
103
103
101
101
101
100
99
98
101
101
101
101
100
99
97
97
95
95
94
94
93
92
92
85
85
92
93
92
93
90
90
90
91
91
91
91
89
89
90
90
95
102
101
102
103
103
109
113
113
113
113
113
111
112
112
112
112
112
108
109
109
113
112
111
111
111
111
112
113
113
115
116
117
118
120
123
124
124
123
124
123
124
124
125
126
126
126
125
125
125
123
124
124
124
124
125
124
124
123
120
118
118
117
121
121
126
127
130
133
132
132
132
132
132
132
132
132
135
135
137
141
142
142
142
142
142
142
142
142
141
138
141
147
146
146
146
146
146
145
145
146
146
146
145
145
145
145
145
145
148
148
148
149
149
149
148
148
147
147
147
145
144
144
144
144
144
144
143
139
139
137
136
130
130
129
127
125
124
125
125
124
124
122
122
121
121
119
119
117
117
117
117
117
117
117
117
113
113
113
114
113
115
115
113
113
113
112
112
112
112
110
110
110
108
107
107
108
108
108
108
107
107
107
106
106
106
106
106
106
106
105
99
98
98
99
97
97
97
96
96
95
97
97
98
98
98
98
98
98
98
98
98
98
98
98
92
89
89
89
89
89
89
89
89
89
88
88
85
85
83
83
82
81
81
80
79
79
77
76
75
75
75
75
73
73
72
71
65
64
59
57
58
57
63
71
71
73
74
74
74
74
81
84
86
84
83
88
88
88
88
88
88
88
89
88
88
89
90
95
99
100
99
98
98
97
96
96
96
96
95
91
92
92
92
92
91
91
89
89
90
90
89
89
97
97
98
99
97
97
97
97
103
117
124
128
131
131
135
134
135
136
136
137
138
139
144
143
144
148
148
149
150
150
154
154
157
159
171
172
175
175
174
174
174
175
176
177
177
176
176
176
176
176
177
180
182
182
182
179
179
179
179
179
179
178
177
177
176
175
175
175
176
176
176
177
177
178
178
176
177
177
177
175
175
175
174
174
174
174
173
173
173
174
175
175
172
172
173
173
173
173
172
172
172
171
172
170
167
165
165
166
165
167
166
164
163
161
161
160
160
160
159
160
159
159
159
158
158
159
158
158
158
158
158
159
160
160
157
155
155
152
151
151
151
150
149
147
146
146
146
147
147
146
146
144
142
142
142
142
142
142
138
136
130
129
125
124
123
124
124
123
122
121
118
117
118
118
118
119
119
118
119
119
119
118
118
118
118
119
119
119
119
118
118
118
118
117
117
117
115
116
117
117
117
115
114
113
108
108
108
108
108
108
108
101
100
95
94
94
91
91
91
91
91
91
90
90
90
90
90
90
89
88
87
87
86
86
86
86
81
79
76
75
75
76
75
75
75
75
75
74
74
74
74
74
74
73
72
72
70
70
70
70
69
70
69
69
68
65
65
64
64
63
63
63
60
60
60
60
58
58
58
59
57
58
57
57
58
53
53
53
52
52
53
54
59
65
71
78
79
79
78
78
80
80
80
80
80
79
73
72
72
72
72
70
71
71
71
71
71
71
71
70
71
71
71
71
72
72
72
71
71
71
71
68
68
67
69
69
68
68
68
69
70
73
73
73
75
76
73
73
73
73
72
71
71
72
72
73
73
73
73
72
72
72
72
75
76
77
77
77
77
77
77
77
77
77
77
78
79
77
77
77
78
78
78
79
79
79
81
82
82
82
83
83
83
83
83
83
83
83
83
83
83
83
82
82
82
82
82
82
82
82
82
82
82
83
83
83
81
81
80
80
78
78
77
77
77
77
77
77
77
79
82
82
83
83
83
83
83
83
83
83
83
83
83
83
83
83
84
84
83
79
78
78
78
80
83
83
83
83
83
79
78
78
77
77
77
77
73
73
73
73
72
71
71
68
68
69
65
65
66
66
67
66
67
68
71
69
69
68
70
71
71
70
70
70
70
69
68
68
69
70
70
69
68
65
64
64
63
63
63
60
60
59
60
59
59
59
59
59
59
59
59
59
59
59
60
59
58
59
59
58
59
59
59
59
59
60
59
60
59
60
61
61
61
61
61
61
60
59
60
58
57
59
59
59
58
59
59
59
61
61
61
59
59
59
59
59
59
57
57
57
55
55
53
53
53
53
51
51
51
51
51
51
50
50
50
49
49
49
49
49
49
49
48
49
48
49
49
50
51
51
50
50
50
51
52
53
53
54
54
54
54
55
55
55
55
54
54
54
54
52
52
52
53
53
53
53
53
53
53
53
53
53
53
53
53
53
53
53
53
53
53
55
55
55
56
56
56
58
57
56
56
57
55
53
52
52
51
51
53
54
55
55
55
55
54
54
53
55
53
53
54
59
59
59
60
61
62
62
62
62
62
62
63
64
66
67
65
65
65
65
65
65
69
70
71
71
70
70
70
70
69
69
69
69
74
74
75
75
75
76
76
76
76
76
76
76
76
77
79
79
77
77
77
77
79
79
79
80
80
80
80
80
79
85
88
89
88
88
86
86
86
86
86
86
86
83
83
79
79
79
80
79
78
79
82
84
85
84
85
85
85
86
89
89
90
94
93
95
105
105
105
109
109
109
108
108
108
107
107
107
107
107
107
110
110
113
113
113
114
114
114
114
115
115
115
115
116
116
115
116
115
115
115
115
115
116
116
115
115
113
113
114
115
115
127
138
139
140
140
139
138
138
138
139
142
142
142
142
144
146
146
146
146
147
147
146
142
142
142
140
140
139
139
139
139
140
141
141
140
140
141
140
144
149
152
173
173
178
178
178
181
181
180
184
183
183
183
184
192
196
196
197
196
197
197
198
198
198
198
197
194
194
197
205
208
209
209
195
196
196
196
196
199
199
198
196
196
216
237
242
243
242
243
244
243
239
241
247
251
255
255
255
255
255
254
255
252
254
256
255
256
265
263
262
268
262
262
265
267
288
306
309
320
320
321
321
321
326
326
327
326
323
323
321
321
321
321
321
321
319
321
320
320
320
321
322
324
326
325
326
327
326
325
326
325
325
327
327
326
326
324
323
320
321
322
322
323
321
328
332
333
332
332
333
333
333
332
333
336
341
343
340
341
339
336
336
338
339
335
334
330
326
327
326
326
327
327
330
333
335
333
332
327
327
325
325
325
327
327
327
327
328
330
327
325
319
319
322
327
328
326
328
346
347
356
359
368
370
370
372
374
374
371
363
362
360
357
356
346
345
345
343
344
344
344
343
340
339
336
337
334
332
332
335
335
330
330
323
318
319
316
315
315
315
315
310
310
305
304
304
303
303
299
298
297
296
296
294
290
289
289
288
283
279
270
267
266
267
263
260
257
255
249
249
249
253
254
254
253
249
251
249
248
248
243
242
241
239
238
241
243
253
250
247
246
245
245
245
247
247
247
248
247
243
243
243
243
242
240
237
234
228
227
226
221
221
210
208
208
208
205
202
197
196
196
195
194
194
192
192
196
197
196
195
188
186
187
186
185
185
185
189
184
184
182
178
175
175
175
173
173
172
167
165
164
163
161
163
160
160
161
162
168
168
171
167
164
166
166
166
168
166
172
183
201
202
202
203
212
213
217
226
226
226
222
218
218
219
221
230
232
232
230
232
235
234
234
234
233
233
234
234
236
237
238
236
233
232
230
230
230
231
228
228
228
228
228
230
221
221
221
221
221
219
220
215
216
208
208
211
214
215
212
214
214
214
216
226
227
229
229
232
233
235
237
243
245
246
238
239
242
243
245
246
244
243
243
245
246
246
246
247
248
248
248
248
247
247
245
245
243
243
244
247
248
247
249
249
249
247
247
247
246
246
246
245
245
246
245
245
243
243
240
243
243
242
243
243
246
249
246
246
242
235
236
234
235
230
229
226
224
224
224
224
224
223
223
221
220
217
218
218
219
220
219
217
218
217
215
216
216
212
212
214
213
210
205
197
197
197
196
195
194
197
195
195
196
196
191
192
192
191
191
191
190
187
187
185
184
181
181
178
178
180
180
182
179
178
178
176
180
180
171
172
167
169
172
171
167
162
161
161
162
163
167
169
169
166
166
168
163
162
161
161
160
160
162
163
165
165
160
157
157
157
155
156
160
160
162
163
160
159
160
158
157
159
162
160
161
161
157
160
163
162
165
166
168
173
173
173
178
178
170
169
168
171
184
192
196
196
204
202
202
204
203
202
202
202
201
202
202
202
202
202
201
202
203
202
203
203
203
203
203
203
202
202
201
202
202
202
199
199
199
200
200
201
201
202
200
199
200
199
197
197
197
197
197
197
197
197
197
196
195
190
192
191
191
191
190
191
191
190
190
190
190
192
192
192
192
191
191
191
192
192
193
190
193
190
191
190
193
194
192
191
195
195
200
200
202
204
203
201
198
197
193
193
192
193
192
190
188
187
191
192
192
192
194
192
190
187
187
186
186
185
185
185
185
184
183
179
179
178
180
180
180
176
174
174
174
174
173
173
173
173
171
168
168
169
167
168
162
160
156
156
156
156
156
153
150
146
146
136
136
135
134
135
135
140
138
141
142
144
138
138
138
139
139
136
135
132
129
129
129
127
128
127
125
119
118
118
118
118
118
117
118
118
118
117
118
118
118
119
119
118
119
130
135
143
145
154
169
169
169
168
170
167
166
166
165
166
164
164
164
164
163
163
156
153
153
153
153
154
154
154
154
152
151
151
151
150
149
148
147
147
146
146
148
148
148
148
148
148
148
148
147
146
143
142
141
142
142
141
140
138
138
138
138
136
137
137
137
136
136
134
135
135
135
136
136
136
137
137
139
138
138
138
138
138
136
139
145
147
149
151
149
152
151
153
156
156
158
163
162
172
174
172
178
179
181
183
184
184
192
194
195
200
206
204
208
204
204
206
207
207
208
208
207
208
197
197
195
194
194
193
196
197
198
199
198
195
192
192
192
192
192
192
190
188
187
187
184
185
183
183
183
187
187
187
183
178
184
187
188
197
196
198
201
204
204
204
208
208
208
219
220
220
220
223
225
224
232
232
236
237
233
233
233
234
233
234
234
233
232
234
235
234
233
233
228
228
230
228
230
230
232
237
237
238
239
238
238
235
235
239
243
238
237
233
234
234
236
235
234
232
231
226
227
230
238
243
243
242
239
243
241
244
243
244
244
245
245
242
239
237
232
229
221
221
221
219
218
217
217
211
208
206
206
208
207
209
207
212
214
215
215
214
219
218
215
216
216
216
215
206
207
208
208
208
208
212
208
209
209
209
211
212
207
206
206
206
206
206
208
207
207
207
206
201
201
200
201
200
200
200
195
195
195
196
196
196
196
194
190
191
191
192
189
191
193
189
191
202
201
199
196
196
196
194
196
195
196
198
196
195
195
194
195
195
195
193
192
193
190
189
188
188
187
189
189
188
188
188
187
183
181
175
174
166
166
165
165
166
165
162
161
158
156
156
155
154
153
152
149
149
148
148
148
147
144
143
143
144
144
143
143
143
143
143
142
142
141
141
141
141
141
141
139
137
138
138
138
134
130
129
127
125
124
123
122
121
120
120
120
120
119
118
116
116
110
110
107
107
107
103
103
101
100
100
100
101
105
106
106
106
105
107
107
107
105
105
107
101
101
102
102
103
108
104
96
97
95
95
96
95
95
95
93
94
93
93
95
95
97
97
98
98
99
98
95
93
93
92
92
92
89
89
89
89
89
94
107
108
111
111
111
111
111
111
111
110
110
106
105
105
105
104
102
102
101
101
106
107
108
109
107
112
115
123
124
128
129
130
135
136
143
143
142
144
145
145
145
145
145
145
154
155
184
191
196
196
200
200
200
210
210
217
232
236
237
239
241
243
243
243
243
243
243
243
242
242
242
242
243
243
243
243
243
243
243
243
243
243
242
238
236
237
237
237
237
240
242
243
243
243
249
249
255
255
261
262
264
272
272
275
277
276
279
279
285
283
283
282
282
284
284
282
283
283
283
283
278
279
279
278
277
279
279
283
285
286
289
290
293
295
297
309
310
315
327
336
338
345
344
343
342
343
340
340
339
339
337
334
334
328
329
329
328
326
326
326
324
325
325
323
322
323
312
321
315
315
315
308
307
305
319
321
322
326
323
327
331
331
331
331
331
322
316
316
315
315
315
315
315
314
314
312
309
307
316
318
323
326
323
327
333
330
333
335
340
340
339
341
340
342
340
341
336
336
336
339
339
340
339
340
343
343
344
345
346
348
349
352
350
342
343
343
339
338
338
339
338
338
338
336
336
334
334
348
351
350
340
330
330
330
329
325
316
317
308
298
298
297
303
303
303
299
298
297
294
293
291
291
290
285
287
289
288
286
284
280
279
279
280
279
276
273
273
272
269
269
269
272
270
270
272
266
265
264
264
264
264
265
264
264
265
264
262
262
261
255
244
242
241
241
241
245
244
242
240
235
235
235
236
232
236
229
226
226
228
229
226
226
227
221
232
232
234
237
234
235
224
220
219
224
228
238
237
236
232
232
232
232
226
224
224
223
222
222
221
223
223
221
217
214
215
214
205
205
204
203
204
205
207
214
215
217
215
214
214
214
213
213
214
223
227
229
228
220
220
218
214
214
211
211
208
208
203
204
204
204
204
205
203
204
204
207
207
213
272
278
279
278
279
280
282
284
283
285
287
290
287
286
285
284
285
283
282
284
284
293
305
332
343
345
345
347
345
351
350
350
353
351
353
347
345
348
345
344
339
339
339
340
345
359
362
361
363
364
386
386
386
387
386
392
392
394
396
396
389
389
386
386
391
391
392
382
383
382
386
383
385
387
386
385
385
386
386
393
392
390
385
383
380
380
380
380
384
386
399
395
397
392
392
392
392
392
392
392
392
390
388
383
379
380
379
377
369
367
367
367
367
368
368
368
368
367
367
362
360
358
357
356
356
353
349
347
347
345
340
333
333
333
332
332
331
330
331
326
321
312
312
313
313
313
310
311
311
311
315
313
310
315
315
307
306
306
309
307
308
303
300
296
296
295
293
292
296
297
291
291
291
290
286
286
285
289
287
285
277
270
273
273
276
279
279
279
276
276
280
282
277
274
279
285
305
304
303
302
303
305
303
303
304
305
303
303
283
282
281
281
276
273
266
265
265
265
263
262
262
264
263
262
259
249
249
249
249
249
248
247
248
248
247
243
243
239
239
238
237
237
233
232
231
228
227
227
226
225
224
220
220
220
220
219
217
215
214
213
213
212
210
210
209
209
208
210
212
215
214
214
214
214
212
212
212
212
212
210
210
209
208
207
206
206
199
200
200
201
202
199
199
198
196
195
196
195
195
194
193
195
195
194
194
192
188
187
184
183
183
193
199
199
202
203
200
199
202
202
201
196
186
192
190
189
188
188
188
185
187
186
186
186
179
175
175
173
173
172
173
172
171
171
172
170
169
166
166
166
166
166
166
166
164
163
162
162
162
162
162
161
161
161
161
160
159
158
156
154
154
154
154
154
152
152
152
152
153
152
151
150
148
148
147
147
147
147
146
145
145
142
139
138
136
136
137
136
134
129
129
128
129
127
126
126
126
126
124
124
124
124
124
123
123
123
121
119
118
118
118
117
114
113
110
110
110
110
107
107
106
104
102
102
98
98
98
98
95
90
90
89
89
89
90
90
89
90
89
89
89
88
81
79
79
76
72
72
72
71
71
60
59
55
54
53
52
51
47
44
41
40
32
31
29
27
22
22
17
17
17
17
17
16
16
16
15
15
15
15
15
15
15
15
14
14
14
14
14
14
14
14
14
14
14
14
14
14
13
13
13
13
13
13
13
13
13
14
14
14
14
14
13
13
13
13
13
13
13
13
13
13
13
12
11
11
11
10
10
10
9
9
9
9
9
8
8
8
7
7
6
6
6
6
6
6
6
6
6
6
6
6
6
7
7
7
7
7
7
7
7
7
7
7
7
7
7
7
7
7
7
8
8
8
7
7
7
7
7
7
7
6
6
6
6
6
6
6
5
5
5
5
5
7
7
9
9
9
9
10
10
10
10
10
10
10
10
11
11
11
11
11
11
11
11
11
11
11
11
10
10
10
10
11
11
11
11
11
11
11
11
11
11
11
11
11
11
11
11
11
11
11
11
11
11
11
11
11
11
11
13
14
14
14
14
14
14
14
15
15
15
15
16
16
16
16
16
15
15
15
15
15
14
14
14
14
14
14
14
14
14
13
13
14
14
14
15
15
15
15
15
14
14
14
14
14
14
14
14
14
14
14
14
14
13
13
13
13
13
12
12
12
11
11
11
11
11
11
11
11
10
9
9
9
9
9
9
9
9
9
9
9
9
9
9
9
9
9
9
9
9
9
9
9
9
9
9
9
9
9
9
9
10
10
10
10
10
10
10
10
10
10
10
10
9
9
9
8
8
8
8
8
8
8
8
8
8
8
8
8
8
8
8
8
8
8
8
8
8
8
8
7
7
7
7
7
6
6
6
6
6
6
6
6
6
7
7
7
7
5
5
5
5
5
5
5
5
5
5
5
5
5
5
5
5
5
5
5
5
5
5
5
5
5
5
5
5
5
5
5
5
5
5
5
5
5
5
5
5
5
5
5
5
5
5
5
5
6
6
6
6
6
6
6
6
6
6
6
6
6
6
6
7
7
7
8
10
10
11
12
12
13
13
13
13
13
14
14
14
14
14
14
14
14
14
14
14
14
14
14
14
14
14
14
14
12
12
13
14
15
16
17
17
18
18
18
18
18
18
18
18
18
18
18
18
18
18
18
18
18
18
18
18
18
18
18
18
18
18
18
18
18
18
18
18
18
18
18
18
18
18
18
18
18
18
18
18
18
18
18
18
18
18
18
17
17
17
17
17
17
17
17
17
17
17
17
17
17
17
17
17
17
17
17
17
17
17
17
17
17
17
17
17
17
17
17
17
17
17
17
17
17
17
17
16
16
16
16
16
16
16
16
16
16
16
14
14
14
14
14
14
14
14
14
14
14
14
13
13
13
14
14
14
14
14
14
15
13
13
12
13
13
13
13
13
13
13
11
11
11
11
11
11
11
10
10
11
11
11
11
11
11
11
9
9
9
9
9
9
8
8
9
9
9
9
9
9
9
9
9
9
9
9
9
9
9
9
9
9
9
9
9
9
9
9
9
9
8
8
8
9
9
9
9
9
9
9
9
9
9
9
8
8
8
8
8
8
9
9
9
9
9
8
8
8
8
9
9
9
9
9
9
9
9
9
9
9
9
9
9
9
10
10
10
11
11
11
11
11
11
11
11
11
11
11
11
11
11
11
11
11
11
11
11
11
11
11
11
11
11
11
11
11
11
11
11
11
11
11
11
11
11
11
11
11
11
11
11
11
12
12
12
12
12
12
12
12
12
12
12
12
12
12
12
12
12
12
12
12
12
12
12
11
11
11
12
12
11
11
11
11
11
11
11
11
11
11
11
11
11
11
11
11
11
11
11
11
11
11
11
11
11
11
11
11
11
11
11
11
11
11
11
11
11
11
11
12
12
11
11
11
11
11
11
11
11
11
11
11
11
11
10
10
10
10
10
10
10
10
10
10
11
11
11
11
11
11
11
11
11
11
11
11
12
12
12
12
12
12
12
11
11
11
11
11
10
10
10
10
10
10
10
10
10
10
10
10
10
10
10
11
11
11
11
11
11
11
11
11
11
11
11
11
11
11
11
11
9
9
9
9
9
9
9
9
9
9
9
9
10
11
11
11
11
11
11
11
11
11
11
11
11
11
11
10
10
10
10
10
10
10
10
10
10
10
10
10
10
10
10
9
9
9
9
9
7
7
9
9
9
9
9
10
10
10
10
10
10
10
10
10
11
11
11
11
11
11
11
11
11
11
11
11
12
12
12
12
12
12
11
11
12
12
12
12
12
12
12
12
12
12
12
12
12
12
12
12
12
12
12
13
13
13
13
13
13
13
14
14
14
14
14
14
14
15
15
15
15
15
16
16
17
17
17
17
17
16
17
17
17
17
17
17
17
17
17
17
17
17
17
17
17
17
17
17
18
18
18
18
17
17
17
17
17
17
17
17
17
17
17
17
17
17
17
17
17
17
18
18
18
18
18
18
18
18
19
19
19
19
19
19
19
19
19
19
19
19
19
19
20
20
20
20
20
20
20
20
21
21
22
22
22
22
22
22
22
22
22
22
22
22
22
22
22
22
22
22
22
22
22
22
22
22
22
22
22
22
22
22
22
22
22
22
22
22
22
22
22
22
22
22
22
22
22
22
22
22
22
22
22
22
22
22
22
21
21
21
20
20
20
20
19
19
17
15
15
15
14
14
14
14
14
14
14
14
14
14
14
14
14
14
13
13
13
13
13
13
13
13
13
13
12
12
12
11
11
11
11
11
11
11
11
11
11
11
11
8
8
8
8
8
7
8
8
8
9
9
9
9
9
9
9
9
9
9
9
9
9
9
9
9
9
9
9
9
8
8
8
8
7
7
7
7
7
7
7
7
7
7
7
7
6
6
6
6
6
6
6
6
6
6
5
5
5
5
5
5
6
6
6
6
6
5
5
5
5
5
5
5
5
5
5
5
5
5
5
5
5
5
5
5
6
6
6
6
6
6
6
6
6
6
6
6
6
6
6
6
6
6
6
6
6
6
6
6
6
6
6
6
6
6
6
6
6
6
6
6
6
6
6
6
6
6
6
6
6
6
6
6
6
6
6
6
6
6
6
6
6
6
6
6
6
6
6
6
8
8
8
8
8
8
8
8
8
8
8
8
8
8
8
8
7
7
7
7
6
6
6
6
5
5
5
5
5
5
5
5
5
5
5
5
5
5
5
5
5
5
5
5
5
5
5
5
5
5
5
5
5
5
5
5
5
5
5
5
5
5
5
5
5
5
5
5
5
5
5
5
5
5
5
5
5
5
5
5
5
5
5
5
5
5
5
5
5
5
5
5
5
5
5
5
5
5
5
5
5
5
5
5
5
5
5
5
5
5
5
5
5
5
5
5
5
5
6
6
6
6
6
6
6
6
6
6
6
6
5
5
5
5
5
5
5
5
5
5
5
5
5
5
5
5
5
5
5
5
5
5
5
5
5
5
5
5
5
5
5
5
5
5
5
5
5
5
5
5
5
5
5
5
5
5
5
5
5
4
4
4
4
4
4
4
4
4
4
4
4
4
4
4
4
4
4
4
4
4
4
4
4
4
4
4
4
4
4
4
4
4
4
4
4
4
4
4
4
4
4
4
4
3
3
3
3
3
3
3
3
3
4
4
4
4
3
3
3
3
3
3
3
3
3
3
4
4
4
4
4
4
5
5
5
5
5
5
5
5
5
5
5
5
5
5
5
5
5
5
5
5
5
5
5
5
5
5
5
5
5
5
5
5
5
5
5
5
5
5
5
5
5
5
5
5
5
5
5
5
5
5
5
5
5
5
5
5
5
5
5
5
5
5
5
5
5
5
5
5
5
5
5
5
5
5
5
5
5
5
4
4
4
4
4
4
4
4
3
3
3
3
3
3
3
3
3
3
3
3
3
3
3
3
3
3
3
3
3
3
3
3
3
3
3
3
3
3
3
3
3
4
4
5
5
5
5
5
5
5
5
5
5
5
5
5
5
5
5
5
5
5
5
5
5
5
6
5
5
5
5
5
5
5
5
5
5
5
6
6
6
6
5
5
5
5
5
5
5
5
5
5
5
5
5
5
6
6
6
6
6
6
6
6
6
6
6
6
6
6
6
6
6
6
6
6
6
6
6
6
6
6
6
6
6
6
6
6
6
6
6
6
6
7
7
7
8
8
8
8
8
7
7
7
6
6
6
6
6
6
6
6
6
6
6
6
6
6
6
6
6
6
7
7
7
7
7
7
7
7
7
7
7
7
7
7
7
7
7
7
8
8
7
7
7
7
7
7
7
7
7
7
7
7
7
7
7
7
7
7
7
7
7
7
7
7
7
7
7
7
7
7
7
7
7
7
8
8
8
8
9
8
8
8
8
8
8
8
8
8
8
9
9
9
9
8
8
7
7
7
7
7
7
7
7
7
7
7
7
7
7
7
7
7
7
7
7
7
7
7
7
7
7
6
6
6
6
6
6
7
7
7
6
6
6
6
6
6
6
6
6
6
6
6
6
6
6
6
6
6
6
6
6
6
5
5
5
5
5
6
6
6
6
6
6
6
6
6
6
6
6
5
5
5
5
5
5
5
6
6
6
6
6
6
6
6
6
6
6
5
5
5
5
5
5
5
5
5
5
5
5
5
5
5
5
5
5
5
5
5
5
5
5
5
5
5
5
5
5
5
5
5
5
5
5
5
5
5
5
5
5
5
5
5
6
6
6
6
7
7
8
9
10
10
10
10
10
10
10
10
10
10
10
10
10
10
10
10
10
10
10
10
10
9
8
8
8
8
8
8
8
8
8
8
7
7
7
7
7
7
7
7
7
7
8
8
8
8
9
9
9
9
9
9
10
10
10
10
10
10
10
10
10
10
10
10
10
10
10
10
10
10
10
10
10
10
10
10
10
10
10
9
9
9
9
9
9
9
9
9
9
9
9
9
10
10
10
11
11
11
11
12
12
12
12
12
13
14
14
14
14
14
14
14
14
14
14
14
14
14
14
14
14
14
14
15
15
15
15
15
15
15
15
15
15
15
15
16
16
16
16
16
16
16
16
16
16
17
17
17
17
17
17
18
19
19
20
20
19
19
19
19
19
19
19
19
20
20
20
19
19
19
19
19
19
19
19
19
19
19
19
19
19
19
19
19
19
20
22
22
22
22
22
22
21
21
21
21
21
21
21
21
21
21
21
21
21
21
21
21
21
21
20
20
20
20
20
20
20
20
20
20
20
21
21
20
20
20
20
20
20
20
20
20
20
20
19
19
18
18
18
18
18
18
18
18
18
18
18
18
18
18
18
18
18
18
18
18
17
17
17
17
17
17
17
17
17
18
18
18
18
18
18
18
17
17
17
17
17
17
17
17
17
17
17
17
17
16
16
16
16
16
16
12
12
12
12
12
12
12
12
12
12
12
12
12
12
12
11
11
11
11
11
11
11
11
11
11
11
11
11
11
11
11
11
9
9
9
10
10
10
10
10
10
10
11
11
11
11
11
10
10
10
10
10
10
10
10
10
10
10
10
10
10
10
10
10
10
10
10
10
10
10
10
10
9
9
9
9
9
9
9
9
9
9
9
9
9
9
9
9
9
9
9
9
9
9
9
9
9
9
9
9
9
9
9
8
8
8
8
8
8
8
7
7
7
6
6
6
6
6
6
6
6
6
6
6
6
6
6
6
6
6
6
6
6
6
6
6
6
6
6
7
7
7
7
7
7
7
7
7
7
7
7
7
7
7
8
7
7
8
8
8
8
8
8
8
7
7
7
7
7
7
7
7
7
6
6
6
6
6
6
6
6
6
6
6
6
6
6
6
6
6
6
6
6
6
6
6
6
6
6
6
6
6
6
6
6
6
6
7
7
7
7
7
7
7
7
7
7
7
7
7
8
8
7
7
7
6
6
7
7
7
7
7
7
8
8
8
8
8
8
8
8
8
8
8
8
8
8
8
8
8
8
8
8
8
8
8
8
8
8
8
8
8
8
8
8
8
8
8
8
9
9
9
8
8
8
8
8
8
8
8
8
9
9
9
9
9
9
9
9
9
9
9
10
10
10
11
10
10
10
10
10
10
10
10
10
10
10
11
11
11
11
11
11
11
11
11
11
10
10
10
10
10
10
9
9
9
11
11
11
11
12
12
12
12
12
12
12
12
12
12
12
12
12
12
12
12
12
11
11
11
11
11
11
11
11
11
11
11
11
11
11
11
11
11
11
11
11
11
11
11
11
11
11
11
12
13
13
14
14
14
14
14
15
15
15
15
15
15
15
15
15
14
14
15
15
15
15
15
15
15
15
15
15
15
15
15
15
15
15
15
16
16
16
16
16
16
16
16
16
16
16
16
16
16
16
16
16
16
16
16
16
15
15
15
17
16
16
16
16
16
17
17
17
17
17
18
18
18
18
18
18
18
18
18
17
17
17
17
17
17
17
19
19
19
19
18
19
19
19
19
19
19
21
20
21
23
23
23
23
23
23
24
24
24
23
23
24
23
23
23
23
23
23
23
23
23
23
23
24
24
24
24
24
24
24
24
24
24
24
24
24
24
23
23
23
23
23
23
23
23
23
23
23
23
23
23
23
23
23
23
23
23
23
23
23
23
23
23
23
23
23
23
23
23
23
23
23
23
23
23
23
23
23
23
23
24
24
24
24
24
24
24
24
24
24
23
23
23
23
23
23
23
23
23
23
23
23
23
23
23
23
23
23
23
23
23
21
21
20
15
14
14
14
13
13
14
14
13
13
13
13
13
12
12
11
11
11
11
11
12
12
12
12
12
12
12
12
12
12
12
13
13
13
13
14
14
14
15
15
15
15
15
14
14
16
14
14
13
13
13
14
14
13
13
13
14
14
14
14
14
14
14
14
15
16
16
16
16
16
16
16
16
16
16
16
16
16
16
16
16
16
16
16
16
16
16
16
16
16
16
16
16
16
15
15
15
15
15
16
16
16
16
16
16
16
16
16
16
16
15
15
15
15
15
15
15
15
15
15
15
15
15
15
15
15
15
15
15
15
15
16
16
16
16
16
16
16
16
17
17
17
17
17
17
17
17
17
17
17
17
17
17
17
17
17
17
16
16
16
16
16
16
16
16
16
16
16
16
16
16
16
16
16
16
16
16
16
16
16
16
16
15
15
15
15
15
15
16
16
16
16
16
16
14
14
14
14
13
12
11
10
10
10
10
10
10
10
9
8
8
8
8
7
7
7
7
6
6
6
6
6
6
6
6
6
5
5
5
5
5
5
5
5
5
5
5
5
6
6
6
6
6
6
5
5
5
5
5
5
5
5
5
5
5
5
5
5
5
5
5
5
5
5
5
5
5
5
5
5
5
5
5
5
5
5
5
5
5
5
5
5
5
5
5
5
5
5
5
5
5
5
6
6
6
6
6
6
6
6
6
6
6
6
6
6
6
6
6
6
6
6
6
7
6
6
6
6
6
6
6
6
6
5
5
5
5
5
5
5
5
5
5
5
5
5
5
5
5
5
5
5
5
5
5
5
5
5
5
5
5
5
5
5
5
5
5
5
5
5
5
5
5
5
5
5
5
5
5
5
5
4
3
3
3
3
3
3
3
3
3
2
2
2
2
2
2
2
2
2
2
2
2
2
2
2
2
2
2
2
2
2
1
1
1
1
1
1
1
1
1
1
1
1
1
1
1
2
2
2
2
2
2
2
2
2
2
2
3
4
4
4
4
5
5
5
5
5
5
5
5
5
5
5
5
5
5
5
5
5
5
5
5
5
5
5
5
5
5
5
5
5
5
6
6
6
6
6
6
6
6
6
6
6
6
6
6
6
6
6
6
6
6
6
6
6
6
6
6
6
6
6
6
6
6
5
5
5
5
5
5
5
5
5
5
5
5
5
5
5
5
5
5
5
5
5
5
5
5
5
5
5
5
5
5
5
5
5
5
5
5
5
5
5
5
5
5
5
5
5
5
5
5
5
5
5
5
5
5
5
5
5
5
5
5
5
5
5
6
6
6
6
6
6
6
6
6
6
6
6
6
6
6
6
6
6
5
5
6
6
6
6
6
7
7
7
7
7
7
7
7
7
7
8
8
8
8
8
8
8
8
9
9
9
9
8
9
9
9
9
8
7
7
7
7
8
8
9
10
10
10
10
10
10
10
10
10
10
10
11
11
11
11
11
11
11
11
11
11
11
11
11
12
12
12
12
12
12
12
12
12
12
12
12
12
11
12
12
13
13
13
13
13
13
13
13
13
13
13
13
13
13
13
13
13
13
13
13
13
13
13
13
13
13
13
13
13
13
13
13
13
13
13
13
13
13
13
13
13
13
14
13
13
13
13
13
14
14
14
14
15
15
15
15
15
15
15
15
15
15
15
15
15
16
16
16
16
16
16
16
16
15
15
15
15
15
15
15
15
15
15
15
15
15
15
15
15
15
15
15
15
14
14
14
14
14
14
14
14
13
13
13
13
13
13
13
13
13
13
13
13
13
12
12
12
12
12
11
11
11
11
11
11
11
11
11
11
11
11
11
12
12
12
12
12
12
12
12
12
12
11
11
11
11
11
11
11
11
11
11
11
11
11
11
11
14
14
14
15
15
15
15
15
15
15
15
15
13
13
13
13
13
13
14
13
13
13
13
13
13
13
13
13
13
14
14
14
14
14
14
14
14
14
14
14
14
13
13
13
13
13
13
13
13
13
13
13
13
13
13
13
13
14
14
14
14
14
14
14
14
14
14
14
14
14
14
14
14
14
13
13
13
13
13
13
13
13
13
13
13
13
13
13
13
13
12
12
12
12
12
12
12
11
11
11
11
11
11
11
11
11
11
11
11
11
11
11
11
11
10
9
9
9
9
9
9
9
9
8
8
8
7
7
5
5
5
5
5
5
5
5
5
5
5
5
5
5
5
5
5
4
4
4
4
4
4
4
4
4
4
4
4
4
4
5
5
5
4
4
4
4
4
4
4
4
4
4
4
4
4
4
4
4
4
4
4
4
4
4
4
4
4
4
4
3
3
3
3
3
3
3
2
2
2
2
2
2
2
2
2
2
2
2
2
2
2
2
2
2
2
2
2
3
3
3
3
3
3
3
3
3
3
3
3
4
4
4
4
4
4
4
5
5
5
5
5
5
5
5
5
5
4
4
4
4
4
4
4
4
5
5
5
5
5
5
5
5
5
5
5
5
5
5
5
5
5
5
5
5
5
5
5
5
5
5
5
5
5
5
6
6
7
7
7
7
7
7
7
7
7
7
7
7
7
7
7
7
7
7
7
7
7
7
7
7
7
7
7
7
7
7
7
7
7
7
7
7
7
7
7
7
7
7
7
7
7
7
7
7
7
7
7
7
6
6
6
6
6
6
6
6
6
6
6
6
6
6
6
6
6
6
6
6
6
6
6
6
6
6
6
6
6
6
6
6
6
6
6
6
6
6
6
6
6
6
6
6
6
6
6
6
6
6
6
6
6
6
6
6
6
6
5
5
5
5
5
5
5
5
5
5
5
5
5
5
5
5
5
5
5
5
5
5
5
5
5
5
5
5
5
5
5
5
5
5
5
5
5
5
5
5
5
5
5
5
5
5
5
5
5
5
5
5
5
5
5
5
5
5
5
5
5
5
5
4
4
4
4
4
4
4
4
4
4
4
4
4
4
4
4
4
4
4
4
4
4
4
4
4
4
4
4
4
4
4
4
4
4
4
4
4
4
4
4
4
4
4
4
4
4
4
4
4
4
4
4
4
4
4
4
4
4
4
4
4
4
4
4
4
4
4
4
4
4
4
4
4
4
4
4
4
4
5
3
3
3
3
3
3
3
3
3
3
3
3
3
3
3
3
3
3
3
3
3
3
4
4
4
4
4
4
4
4
4
4
4
4
4
4
4
4
4
4
3
3
3
3
3
3
3
4
4
4
4
4
4
4
4
4
4
5
5
5
5
5
5
5
5
5
5
5
5
5
5
5
5
6
6
6
6
6
6
6
6
6
6
6
6
6
6
6
6
6
6
6
6
6
6
5
5
5
5
5
5
5
5
5
5
5
5
5
5
5
6
6
6
6
6
6
6
6
6
6
7
7
7
7
7
7
7
7
7
7
7
7
7
7
7
7
7
7
7
7
7
10
10
10
10
11
11
11
11
11
11
11
11
11
11
11
11
11
11
11
11
11
11
11
11
11
11
11
11
11
11
11
10
10
10
8
8
8
8
8
9
9
10
10
10
10
10
10
10
10
10
10
10
10
10
10
10
10
10
10
10
10
10
10
10
10
10
10
10
10
10
10
10
10
10
10
10
10
10
10
10
9
9
9
9
9
9
9
9
9
9
9
9
9
10
10
10
10
10
10
10
11
11
11
11
11
11
11
11
11
11
10
10
10
10
10
10
10
10
10
10
11
11
11
11
11
11
11
11
10
10
10
10
10
10
11
11
11
11
11
11
11
11
11
11
11
11
11
10
9
9
9
9
9
9
9
9
9
9
9
8
8
8
8
8
7
7
7
7
7
7
7
6
6
6
7
7
7
8
8
8
8
7
7
7
7
7
7
7
7
7
7
7
7
7
7
7
7
7
7
7
7
7
7
7
7
7
7
7
7
7
7
7
7
7
7
7
7
7
7
7
7
7
7
7
7
7
7
7
7
7
7
7
7
7
7
7
7
7
7
7
7
7
5
5
5
5
5
5
5
5
5
5
6
6
6
6
6
6
6
6
6
6
6
5
6
6
6
6
6
5
5
5
5
5
5
5
5
5
5
5
5
5
5
5
5
5
5
5
5
5
5
5
5
5
5
5
5
5
5
5
5
5
5
5
5
5
5
6
6
6
6
6
5
5
5
5
5
5
5
5
5
5
5
5
5
5
5
5
5
5
5
5
5
5
5
5
5
5
5
5
5
5
5
5
5
5
5
5
5
5
5
5
5
5
5
5
5
5
5
6
6
6
6
6
6
5
5
5
5
5
5
5
5
5
5
5
5
5
5
5
5
5
5
5
5
5
5
5
5
5
5
5
5
5
5
5
5
5
5
5
5
5
5
5
5
5
5
5
5
5
5
5
5
5
5
5
5
5
5
5
5
5
5
5
5
5
5
5
5
5
5
5
5
5
5
5
5
5
5
5
5
5
5
5
5
5
5
5
4
4
4
3
3
3
3
3
3
3
3
3
3
3
3
3
3
3
3
3
3
3
3
3
3
3
3
2
2
2
2
2
2
2
2
2
2
3
3
3
3
3
3
3
3
4
5
5
5
5
6
6
6
6
6
6
6
6
6
6
6
6
6
6
6
6
6
6
6
6
6
6
6
6
6
6
6
6
6
6
6
6
6
6
6
6
6
6
6
6
6
6
6
6
6
6
6
6
6
6
6
6
6
6
8
8
8
9
9
9
10
10
10
10
10
10
10
11
10
10
10
10
10
10
10
10
10
10
10
10
10
10
10
10
10
10
10
10
10
10
10
10
10
10
10
10
10
10
10
10
9
8
8
9
9
9
9
9
9
9
8
8
8
8
8
8
8
8
8
7
7
6
6
6
6
6
6
7
7
7
7
7
7
7
7
7
7
7
9
9
9
9
9
9
9
9
9
9
9
9
9
9
9
9
9
9
9
9
9
9
9
9
9
9
9
9
9
9
9
9
9
9
9
9
9
9
9
10
10
10
9
9
9
9
9
9
8
8
8
8
8
8
8
8
8
8
8
8
8
8
8
8
8
8
8
8
8
8
8
8
8
8
8
8
8
8
8
8
8
8
8
8
8
9
9
9
8
8
8
9
9
9
9
9
9
9
9
9
9
9
9
11
11
11
11
11
11
11
11
11
11
11
12
12
12
12
12
12
12
12
12
12
12
11
11
11
11
11
11
11
11
11
11
11
11
11
11
11
11
11
11
11
11
11
11
11
11
11
11
11
11
11
11
11
11
11
11
11
11
11
11
12
13
14
14
14
14
14
14
14
14
13
13
13
13
13
13
13
13
12
12
12
12
12
12
12
14
14
14
14
14
14
13
13
13
13
13
13
13
13
13
13
13
14
14
14
15
16
16
16
16
16
16
16
16
16
16
16
15
15
15
16
16
15
15
15
15
15
15
15
15
15
15
15
15
16
16
16
17
17
17
17
17
17
17
17
17
17
17
17
16
16
17
17
17
17
17
17
17
17
17
17
16
16
16
16
16
17
17
17
17
17
16
16
16
16
16
15
14
14
14
14
15
15
15
15
15
15
15
15
15
15
15
13
13
13
13
13
13
13
13
14
14
14
14
14
14
14
14
14
14
14
14
12
14
14
14
14
14
14
14
14
14
14
14
14
13
13
14
14
14
13
13
13
13
14
14
14
15
15
15
15
15
15
15
15
15
15
16
16
15
15
15
15
15
15
15
15
15
15
15
15
14
12
11
11
11
10
10
10
10
10
10
11
11
11
11
11
11
11
11
11
11
11
11
11
11
11
11
11
11
11
11
11
11
10
10
11
11
11
11
11
11
11
11
11
11
11
11
11
11
11
11
11
12
12
12
12
12
12
12
12
12
12
12
13
13
13
13
13
13
13
13
14
14
14
14
15
15
15
15
15
15
15
15
15
15
15
15
15
15
15
15
15
15
15
15
15
15
15
15
15
15
15
15
15
15
15
15
15
15
14
14
14
15
15
14
15
15
11
10
10
10
11
11
11
11
11
11
11
11
11
11
11
11
11
11
11
11
11
11
11
11
11
11
11
11
11
11
12
12
12
12
13
12
12
12
12
12
13
13
13
13
13
13
13
13
13
13
12
12
12
12
12
12
12
12
13
13
13
13
13
13
14
14
14
14
15
16
16
16
17
17
17
17
17
17
17
17
17
17
17
17
17
17
17
17
17
18
18
18
18
18
18
18
18
18
18
19
19
20
20
19
19
20
20
20
20
20
19
19
18
19
21
21
21
21
21
21
21
20
21
21
21
21
21
21
21
21
21
21
22
22
23
23
23
24
24
24
24
24
24
24
24
24
24
24
24
24
24
24
24
24
24
24
24
24
24
24
24
24
24
24
24
24
24
24
24
24
25
25
25
25
25
25
25
25
25
25
25
25
25
25
25
25
25
25
25
25
25
25
26
26
26
26
25
25
25
25
28
28
26
20
19
19
19
19
19
19
19
19
19
19
19
18
18
18
18
18
18
18
17
17
17
17
17
17
17
17
17
17
17
17
17
17
17
17
17
17
17
17
17
17
17
17
17
17
16
16
16
15
15
15
15
15
15
15
15
15
14
14
14
14
14
14
14
14
14
14
14
14
14
14
13
13
13
13
13
13
13
13
13
13
13
13
13
13
13
13
13
13
13
13
13
13
13
13
13
13
14
14
13
13
13
13
13
13
13
11
11
11
11
12
12
12
12
12
12
12
12
11
11
11
11
11
11
12
13
13
13
13
13
14
13
11
11
11
11
11
11
10
13
14
15
15
14
14
14
14
14
14
15
16
15
15
15
15
15
15
16
16
16
17
17
17
17
17
17
17
17
17
17
16
16
16
16
16
16
16
16
17
17
17
17
17
17
17
17
17
17
17
17
17
17
17
17
17
18
18
18
18
18
18
18
18
18
18
18
18
18
18
18
18
18
19
20
20
21
21
21
21
21
21
21
22
22
23
23
23
24
25
25
26
26
26
26
25
25
25
25
25
25
25
26
26
27
28
28
28
28
28
28
29
29
29
29
29
29
29
29
29
29
29
29
28
28
28
27
27
27
27
27
27
27
27
27
27
25
25
25
25
25
26
26
26
26
26
26
26
26
26
26
27
27
26
26
25
26
26
26
26
26
26
26
27
26
26
26
26
26
26
26
26
26
26
26
26
26
26
26
26
27
26
26
26
26
26
26
25
25
25
25
24
24
24
24
24
23
23
23
23
23
23
23
23
23
23
23
23
23
23
23
23
23
23
23
24
25
25
25
25
25
24
24
24
24
24
23
23
23
23
23
23
23
23
23
23
23
23
24
24
24
24
25
25
25
25
25
25
25
24
24
24
24
24
23
23
23
23
23
24
24
24
24
24
24
23
22
22
22
21
21
20
20
20
20
21
22
23
23
27
27
27
29
29
29
29
29
29
29
29
30
31
30
30
30
30
30
31
31
32
33
33
33
33
33
33
33
34
34
34
34
34
34
34
34
34
34
34
34
34
34
33
33
34
34
34
34
34
34
35
35
35
35
35
35
35
35
35
34
34
35
35
34
34
34
33
33
33
33
33
33
33
33
32
32
32
32
32
32
32
32
33
34
34
33
32
32
32
31
31
31
31
30
30
30
30
30
30
30
30
30
30
29
29
29
29
29
30
30
31
32
33
32
33
34
34
34
32
32
33
30
30
29
29
31
31
33
33
34
34
34
35
35
35
35
34
34
34
34
34
34
34
34
34
34
34
34
33
33
31
34
36
37
37
38
39
40
40
41
41
41
41
41
41
41
41
41
42
43
44
44
44
44
43
42
43
42
42
42
44
44
44
43
43
43
43
43
43
43
41
41
39
39
39
39
39
37
38
38
38
38
38
37
36
37
37
37
37
37
37
37
37
37
37
37
37
37
37
36
37
37
36
36
36
37
36
35
35
35
35
35
35
35
35
35
34
34
35
35
38
38
37
36
36
36
36
36
36
36
35
35
35
36
36
36
39
41
41
41
41
41
40
41
41
41
41
41
41
43
41
41
41
44
44
43
44
44
44
44
44
44
44
44
44
44
44
44
44
44
43
43
42
42
42
42
43
43
43
43
42
42
42
42
42
42
41
41
41
40
40
40
40
40
40
40
38
38
38
37
37
37
37
37
36
36
36
36
37
37
36
36
36
36
36
37
37
37
37
38
38
38
37
36
36
36
36
36
36
36
36
36
36
36
36
35
35
35
35
35
35
34
34
33
33
33
33
33
32
33
31
31
31
32
32
32
31
29
28
28
27
26
26
26
26
24
24
24
24
24
24
24
24
23
23
23
23
25
25
23
23
23
23
23
23
23
23
23
23
23
23
22
20
20
20
20
20
20
23
23
23
22
22
22
22
21
21
21
21
21
20
20
20
20
20
20
20
20
20
20
20
21
22
22
22
22
22
22
22
22
22
21
20
21
21
21
21
20
20
18
18
18
18
18
18
18
19
19
20
20
20
20
20
19
19
19
19
19
20
20
20
20
20
20
20
20
20
20
20
20
20
20
20
19
19
19
19
19
19
19
19
19
19
19
19
20
19
19
19
19
20
20
20
20
19
19
19
19
19
19
19
19
19
19
18
19
19
19
19
19
19
19
18
19
19
19
19
20
20
20
20
20
20
21
22
22
22
22
20
20
20
18
18
18
18
17
17
18
17
17
18
20
20
20
22
21
22
22
23
23
23
23
23
23
23
23
23
23
23
23
23
23
23
23
23
23
23
23
23
23
23
22
22
22
22
21
21
21
21
22
23
23
24
24
24
23
23
24
24
24
24
24
24
24
24
25
26
27
27
27
27
27
27
27
27
27
27
28
29
29
29
29
29
29
29
29
29
29
29
28
28
28
28
28
29
29
29
29
29
29
29
29
29
29
29
29
29
29
29
29
29
29
29
29
29
29
29
30
31
31
31
33
33
35
35
35
35
35
35
35
35
35
35
34
35
34
33
32
32
31
31
32
32
33
33
33
33
33
32
32
33
32
32
32
32
33
33
33
33
33
33
33
33
32
32
32
32
32
32
32
32
32
31
31
31
31
31
31
31
31
31
31
31
31
31
31
30
30
30
30
30
30
30
30
30
30
30
30
29
29
29
30
30
30
29
29
29
29
29
29
29
29
28
28
27
27
27
26
26
26
26
26
25
25
25
25
25
25
24
23
23
24
24
24
24
23
23
23
23
23
23
23
23
25
25
25
25
25
25
25
25
23
23
23
23
23
23
23
23
23
23
23
23
20
20
20
19
19
19
18
18
18
15
14
14
14
14
13
13
13
13
13
15
14
13
13
12
12
12
12
13
13
13
13
13
13
13
13
13
13
15
15
16
16
16
16
16
16
16
16
16
16
15
15
15
15
14
14
14
14
14
14
14
14
14
14
14
15
15
15
13
13
13
13
13
14
15
16
16
16
16
16
17
17
17
17
17
17
17
17
17
17
17
17
17
17
17
17
17
17
17
17
17
17
17
17
18
18
18
18
18
18
18
18
18
18
18
18
18
20
20
20
20
20
20
20
20
20
20
20
20
20
20
20
20
19
19
19
19
19
19
19
20
20
20
20
20
19
19
19
19
19
19
19
18
17
17
17
17
17
18
19
19
19
19
19
17
17
17
17
17
17
17
17
17
17
17
17
17
17
17
17
17
17
17
17
17
17
17
17
17
16
16
16
16
16
17
17
17
17
17
17
18
18
18
18
18
18
18
19
19
22
22
22
21
21
21
21
20
20
20
20
20
21
20
20
20
19
19
19
19
20
21
21
21
21
23
24
24
24
28
28
29
29
29
29
29
29
29
29
29
29
29
29
31
31
32
32
32
32
32
32
32
32
32
31
32
32
32
32
32
32
32
32
33
34
37
37
37
39
39
39
38
38
39
40
40
40
41
43
45
46
46
46
47
46
47
47
47
47
47
46
47
47
47
47
47
47
47
47
47
47
50
49
49
49
49
52
51
51
51
50
50
51
51
51
51
52
52
52
52
52
52
52
52
52
52
52
53
53
53
53
53
53
53
53
53
53
53
53
53
52
52
52
53
52
52
52
52
51
51
51
50
50
51
51
51
53
53
53
53
53
53
53
51
50
50
50
50
50
50
50
50
50
50
48
48
47
48
48
49
49
52
52
53
51
51
51
51
51
51
51
51
50
48
48
48
48
49
50
50
50
49
49
49
49
49
49
49
49
45
45
45
45
43
43
42
42
42
42
43
42
41
41
41
40
40
40
40
40
39
38
37
37
37
37
36
35
35
35
32
32
32
32
32
32
34
34
34
33
33
33
33
33
33
33
33
32
32
33
32
31
31
31
31
32
32
32
32
32
29
29
29
29
29
30
30
30
31
32
33
30
32
30
30
29
29
29
32
32
33
33
33
31
31
29
29
29
29
29
29
30
29
29
29
29
29
29
31
31
31
32
32
32
34
35
35
33
33
36
35
35
36
36
38
38
37
37
37
37
37
37
37
37
37
39
39
39
39
39
39
39
39
39
39
39
38
38
37
37
36
36
35
35
35
36
36
36
38
38
38
38
37
37
37
37
37
37
37
36
36
36
36
36
37
37
38
38
38
38
38
38
38
38
38
38
38
38
38
38
38
38
38
39
39
39
40
40
48
50
55
55
55
55
54
53
53
54
54
54
53
53
53
53
53
53
53
53
53
53
53
53
53
53
53
53
53
53
53
53
53
52
52
52
51
51
51
53
53
53
53
53
53
51
51
52
53
53
51
52
51
50
50
50
49
48
49
47
47
47
53
55
56
56
54
53
53
53
53
52
52
54
54
59
59
59
59
61
62
62
62
63
64
65
65
65
65
65
66
66
66
66
65
65
65
65
62
61
61
61
61
61
61
61
61
60
59
59
59
59
59
59
59
59
59
59
59
59
59
59
59
59
59
59
59
59
59
59
59
59
64
65
66
67
67
67
67
67
67
67
67
67
67
67
68
68
68
68
68
68
71
71
71
71
70
71
71
72
73
81
85
86
86
86
86
86
86
87
86
86
84
84
84
85
85
86
85
85
83
83
83
83
84
84
83
86
85
84
84
84
84
83
84
85
86
86
86
85
86
95
98
104
107
107
107
107
107
107
108
111
111
112
115
118
121
121
122
124
123
122
122
121
124
124
120
119
119
119
120
119
119
121
122
126
127
127
126
126
126
126
126
126
126
124
124
123
124
124
124
124
124
125
132
132
132
131
130
129
129
129
129
129
128
128
127
127
127
127
127
127
127
126
126
124
124
123
122
122
122
122
121
120
120
120
121
122
122
124
124
125
126
126
126
126
126
126
126
131
134
134
134
135
133
133
133
131
130
130
130
131
131
133
135
133
132
131
130
130
130
135
134
133
133
125
124
124
124
124
124
124
124
124
124
124
122
121
120
120
120
118
118
118
118
117
113
113
112
112
111
109
109
109
109
109
109
107
108
108
103
108
118
126
126
125
119
119
120
120
120
124
123
124
127
127
130
131
130
130
130
134
133
132
131
131
131
132
132
131
130
130
128
128
129
129
129
127
127
128
130
132
133
134
141
141
137
136
133
133
133
133
133
133
132
131
131
131
131
131
132
133
133
133
133
133
134
133
132
132
132
131
131
131
131
131
132
131
132
132
133
134
130
130
128
127
126
126
126
125
124
125
125
124
124
124
125
124
124
124
126
126
126
124
124
124
124
123
123
122
122
123
123
122
120
118
117
117
117
118
118
120
120
122
124
124
125
125
126
126
126
127
124
124
134
132
132
132
131
131
131
130
130
130
129
127
125
125
125
124
124
124
124
120
119
119
118
119
119
119
115
114
112
110
109
108
110
110
108
102
101
99
99
98
101
100
101
101
105
105
109
111
110
112
112
110
110
108
108
105
104
104
104
103
103
104
103
103
101
101
101
101
101
99
97
96
95
95
95
95
93
93
93
92
92
92
92
92
92
90
90
90
88
87
87
87
87
87
86
85
84
84
84
84
84
84
84
83
83
83
81
80
79
77
77
77
77
77
77
77
76
74
74
74
74
74
74
74
74
73
73
71
71
70
70
70
70
70
71
71
71
71
71
71
69
69
69
68
68
67
68
65
64
64
64
64
64
64
64
63
63
62
62
61
59
59
53
53
54
53
47
42
39
34
34
29
28
24
21
17
17
17
20
20
18
17
12
12
12
12
12
12
12
12
13
13
13
13
13
13
13
13
13
13
13
13
13
13
13
13
13
13
13
13
13
14
14
14
14
14
14
14
14
14
14
14
13
13
13
13
13
13
13
13
14
16
16
16
16
16
16
16
16
16
16
16
16
16
16
16
16
16
16
16
16
16
16
16
16
16
16
16
16
16
16
16
16
16
16
17
17
17
17
17
17
17
17
17
17
17
17
17
17
17
17
17
17
17
17
17
16
16
17
17
17
16
16
16
17
17
17
18
18
18
18
18
18
18
18
18
18
18
17
17
17
17
17
17
17
17
17
16
16
16
16
16
16
16
16
16
16
16
17
17
17
17
17
17
17
17
14
14
14
13
13
13
12
13
13
13
13
13
13
13
12
12
12
12
12
12
12
12
12
12
13
13
13
13
13
13
13
13
13
14
14
14
14
14
14
14
14
15
15
15
15
15
15
15
15
15
15
15
15
15
15
15
15
15
15
15
15
15
15
15
15
15
16
15
15
15
15
15
15
16
16
16
17
17
17
17
18
17
17
17
17
17
17
17
17
17
17
17
17
17
17
17
17
16
16
16
16
16
17
17
17
17
16
14
14
14
14
14
14
14
14
14
13
12
12
12
12
12
12
12
12
12
12
12
12
12
12
12
12
11
11
11
11
11
12
12
11
11
11
11
11
11
11
12
13
12
13
13
13
13
13
13
13
13
13
13
13
13
13
15
16
16
16
16
16
16
16
15
16
16
16
16
16
14
14
14
14
14
14
14
14
14
14
14
14
14
14
14
14
14
15
15
15
15
14
14
14
13
13
13
13
13
13
13
16
16
16
16
16
16
16
16
16
16
16
16
16
16
16
16
16
16
16
16
16
16
16
16
16
16
16
16
16
16
16
16
16
16
16
16
16
15
15
15
14
14
14
14
14
14
15
15
15
15
15
15
15
15
15
15
15
15
15
15
15
15
15
15
15
15
15
15
15
15
15
15
14
14
15
15
15
15
15
15
15
15
15
15
15
14
14
14
14
14
14
14
16
15
15
14
14
13
11
11
11
11
11
11
11
11
11
11
11
11
11
12
12
12
11
11
11
11
11
11
11
11
11
12
12
11
11
11
12
12
12
12
12
12
12
12
12
12
12
12
12
12
12
12
12
13
13
13
13
13
14
14
14
14
14
14
14
13
13
13
13
13
13
13
13
14
14
14
14
14
14
14
14
14
14
14
14
14
14
14
14
14
14
14
14
14
14
14
14
14
14
14
14
14
14
14
14
14
14
14
14
14
14
14
14
14
14
14
14
14
14
14
14
14
14
14
12
11
11
11
11
11
11
11
11
11
11
11
11
11
11
11
11
11
10
10
10
10
10
10
10
9
9
9
9
9
9
9
9
9
9
9
8
8
8
8
8
8
7
7
7
7
7
7
7
7
6
6
6
6
6
6
5
5
5
5
5
5
5
5
5
5
5
5
5
5
5
5
5
5
5
5
5
5
5
5
5
5
5
5
5
5
5
5
5
5
5
4
4
4
4
4
4
4
4
4
3
3
3
3
3
3
4
4
4
4
4
4
4
4
4
4
4
3
3
3
3
4
4
4
4
4
4
4
4
4
4
4
4
4
4
4
4
4
4
4
4
4
4
4
4
3
3
3
3
3
3
3
3
3
3
3
3
3
3
3
3
3
3
3
3
3
3
3
3
3
3
3
3
3
3
3
3
3
3
3
3
3
3
3
4
4
4
4
4
4
4
4
7
8
9
11
11
12
13
13
13
15
15
16
16
16
16
16
16
16
17
21
22
22
22
22
22
22
22
22
21
21
21
20
20
20
20
20
20
20
20
20
20
20
20
20
20
20
20
21
22
22
22
22
22
22
23
23
23
23
23
23
23
23
23
23
23
23
23
22
22
22
22
22
22
22
22
22
23
23
23
23
23
23
23
23
23
23
23
23
23
23
23
23
23
23
23
23
23
23
23
23
23
23
23
23
23
23
23
23
23
23
23
23
23
23
23
23
23
22
22
21
21
21
21
21
21
21
21
21
21
21
21
18
18
18
17
17
17
17
17
17
18
18
18
18
17
17
17
17
17
17
17
17
17
17
17
17
15
16
14
14
14
14
14
15
15
17
17
18
19
19
19
19
19
19
18
19
19
19
19
17
17
17
17
17
17
17
17
17
17
17
17
17
17
17
17
17
17
17
17
19
19
19
19
19
19
19
19
19
19
19
20
20
20
20
20
21
20
20
20
20
20
20
20
20
20
20
20
20
20
20
20
19
19
19
19
19
19
21
21
21
21
21
21
21
21
21
21
21
21
21
21
21
21
21
21
21
21
21
21
20
20
21
22
22
22
22
22
22
23
23
23
23
21
21
21
21
21
21
21
20
20
20
20
22
23
23
23
23
23
23
23
23
23
23
22
22
22
22
22
22
22
20
20
20
20
20
20
20
20
20
20
20
20
20
21
21
21
21
22
22
22
22
22
22
22
22
22
22
22
22
23
23
22
22
22
23
23
23
23
23
23
23
23
23
23
23
23
23
23
23
23
23
23
22
22
22
22
22
22
22
21
21
20
20
18
18
18
18
18
18
18
18
18
18
19
19
20
21
21
21
21
21
21
21
21
21
21
21
22
22
22
23
23
23
23
23
23
23
23
20
20
20
20
20
20
22
22
22
23
20
19
19
19
19
19
20
20
19
19
19
19
20
20
21
21
21
21
21
21
21
25
25
26
28
29
29
29
29
29
29
29
29
29
29
30
30
29
29
29
29
29
29
29
29
29
29
29
29
29
29
29
29
29
29
29
29
29
29
29
29
30
30
29
29
29
29
29
29
29
29
29
29
29
29
30
30
31
33
33
33
33
33
33
33
33
33
33
34
34
35
35
35
34
35
35
35
35
35
35
35
35
34
34
34
34
35
35
36
37
37
37
37
37
37
37
38
38
38
38
37
37
37
38
38
38
39
39
39
39
41
41
43
48
48
49
49
47
47
47
47
47
47
47
47
47
47
47
47
47
46
47
47
47
47
46
46
46
46
45
44
44
43
43
43
43
42
41
41
41
41
41
41
41
41
41
41
41
41
41
41
41
40
40
40
40
40
40
40
40
40
39
40
40
40
40
39
39
40
39
39
37
37
37
37
37
37
37
37
39
38
38
38
38
38
37
37
37
37
45
44
45
46
46
47
45
46
46
48
49
49
49
51
52
53
65
66
86
91
92
101
106
109
111
116
122
124
130
135
137
137
137
137
137
142
142
143
143
145
145
145
146
147
147
146
146
146
146
147
146
146
146
146
146
146
146
146
146
153
154
169
176
178
177
177
177
177
177
177
177
176
178
178
178
179
179
179
179
179
179
179
179
178
178
178
178
179
179
179
179
179
179
180
185
185
187
188
187
187
187
187
187
187
190
196
197
211
211
216
220
219
220
218
219
220
222
228
233
242
245
244
248
250
250
249
249
249
249
249
249
248
248
248
243
240
238
238
238
239
243
243
243
243
244
243
243
243
252
252
261
261
253
255
255
255
255
255
256
255
255
253
243
244
243
243
243
243
243
242
243
241
240
240
239
236
237
237
238
238
240
239
230
230
229
229
229
229
230
230
229
229
231
234
235
235
233
233
233
230
230
230
232
234
231
232
232
232
231
229
218
216
215
214
213
213
213
212
211
210
210
208
205
204
203
200
198
196
196
196
197
198
199
198
196
195
188
188
189
196
195
193
193
190
190
189
190
188
185
187
178
178
188
185
191
191
188
188
189
197
199
197
202
200
199
199
198
198
195
192
187
186
186
185
185
185
184
185
184
184
184
182
183
182
180
179
180
179
172
172
172
171
171
171
171
170
168
169
168
168
168
169
169
169
166
166
166
166
168
172
171
168
165
165
164
166
162
162
157
155
155
153
149
147
146
145
142
143
144
143
143
141
138
138
137
137
140
139
139
138
136
136
136
136
137
138
138
138
138
139
141
147
145
144
145
143
143
148
148
149
148
144
145
145
145
147
146
146
146
144
143
143
143
143
143
143
145
142
144
144
146
149
146
145
143
143
149
155
155
153
154
160
162
170
170
171
174
188
188
204
211
216
213
212
212
215
216
217
239
282
286
295
299
299
301
301
308
310
311
309
314
316
316
316
316
316
315
315
321
320
321
321
311
309
308
308
308
308
308
308
307
307
307
307
307
307
308
308
307
308
305
302
303
306
309
312
318
339
340
341
342
339
338
339
338
340
342
343
341
341
341
341
340
340
340
340
340
341
341
340
339
338
337
336
336
336
336
337
337
337
336
336
336
337
337
337
337
337
335
334
335
336
337
336
335
335
335
337
337
336
334
327
322
322
328
333
332
333
327
325
329
327
330
334
335
343
351
352
350
347
345
341
345
345
345
345
345
344
342
344
342
337
335
339
346
371
386
389
392
398
397
397
401
400
398
391
355
355
354
357
358
356
360
354
349
346
346
344
341
342
340
339
339
336
336
334
334
342
348
350
347
347
348
344
350
350
350
354
355
355
353
353
353
356
358
358
359
362
362
362
361
356
356
353
347
351
416
488
488
493
498
496
497
498
498
493
492
491
482
483
487
487
486
487
488
487
487
487
487
488
493
496
498
499
497
499
499
502
502
501
493
487
482
482
484
485
480
480
475
460
457
456
453
452
452
452
452
452
451
451
446
438
434
434
434
434
434
434
432
431
430
430
428
427
426
425
424
423
421
412
404
404
404
404
404
404
404
404
404
402
398
398
394
394
394
394
392
391
386
385
382
361
361
358
358
359
358
357
357
358
358
358
357
357
356
351
338
325
323
316
315
314
313
309
309
272
272
273
261
255
249
243
208
206
202
195
175
175
172
172
172
168
153
152
152
148
144
144
143
131
132
131
115
38
38
38
29
23
23
23
23
22
22
22
22
22
22
22
22
20
21
21
21
21
22
22
22
21
21
21
21
21
21
21
21
21
20
20
20
20
20
20
20
20
19
19
19
19
19
19
19
19
19
19
19
19
19
19
18
18
18
18
18
18
18
18
18
17
17
17
17
17
17
17
17
17
17
17
17
17
17
17
17
17
17
16
16
16
16
16
16
16
16
16
15
15
15
15
15
15
15
15
15
15
15
16
16
16
16
15
15
15
15
15
17
17
17
16
16
16
16
17
17
17
17
17
17
17
17
17
17
17
17
18
18
18
18
18
18
18
18
18
18
18
17
17
17
17
16
16
14
12
11
11
11
11
11
11
11
11
11
11
11
11
11
11
11
11
11
11
11
11
11
11
11
11
11
11
11
11
11
11
11
11
11
11
11
11
11
11
11
11
11
11
11
11
11
11
11
12
14
14
14
14
14
14
14
14
14
14
13
13
13
13
13
13
13
13
13
14
14
14
14
14
14
14
15
16
16
17
17
17
17
17
17
17
17
17
17
17
17
17
17
18
18
19
19
19
18
18
18
18
18
18
17
17
17
17
17
18
18
18
19
20
20
20
20
20
20
20
20
20
20
20
21
21
21
22
22
22
22
22
22
22
22
22
23
23
23
23
23
23
23
23
23
23
23
23
23
23
23
23
23
23
23
23
23
23
22
24
24
24
24
24
23
23
23
23
23
23
23
23
23
23
23
23
23
23
23
23
23
23
23
23
23
23
23
23
23
23
23
23
23
23
23
23
23
23
23
23
23
23
24
24
24
24
25
25
25
25
25
25
25
25
25
25
25
25
25
24
24
24
23
23
23
23
23
23
23
23
23
23
23
23
23
23
23
23
23
23
23
23
23
23
23
23
23
23
23
23
23
23
23
23
23
23
23
23
23
23
23
20
20
20
20
21
21
21
21
20
20
20
18
18
18
18
18
17
17
17
17
17
17
17
17
17
17
16
16
16
16
16
16
16
15
15
15
15
15
15
15
13
13
13
13
13
13
13
11
11
11
11
11
11
11
11
11
11
11
11
11
11
11
11
11
11
11
11
8
8
8
7
7
7
7
7
7
7
7
7
7
6
6
6
6
6
6
7
6
6
6
5
5
5
5
5
5
5
5
5
5
5
5
5
5
5
5
5
5
5
5
5
5
5
5
5
5
5
5
5
5
5
5
5
5
5
5
5
4
4
4
4
4
4
3
3
3
3
3
3
3
3
3
3
3
3
3
4
4
4
4
4
4
4
4
4
4
4
4
4
4
4
4
3
3
3
3
3
3
3
3
3
4
4
4
4
4
4
4
4
4
4
4
4
4
4
4
4
3
3
3
4
4
4
4
4
4
4
4
4
4
4
4
4
4
4
4
4
4
4
4
4
4
4
4
4
4
4
4
4
4
4
4
4
4
4
4
4
4
4
4
4
4
4
4
4
4
4
4
4
4
4
4
4
4
4
4
5
5
5
5
5
5
5
5
6
6
6
6
6
6
6
6
6
6
7
7
7
7
7
7
7
7
7
7
7
7
7
7
7
7
7
7
7
7
7
7
7
8
8
8
8
8
8
8
8
8
8
8
8
7
7
6
5
5
5
5
5
5
5
5
5
5
5
5
5
5
5
6
6
6
6
6
6
6
6
6
6
6
6
6
6
6
6
6
6
6
6
6
6
6
6
6
6
6
6
6
6
6
6
6
6
6
6
6
6
6
6
7
7
7
7
7
7
7
7
8
8
8
8
8
8
9
9
9
9
9
9
9
9
9
9
9
9
9
9
9
9
9
9
9
9
9
10
10
10
10
10
10
10
10
10
10
10
10
10
10
10
10
10
10
10
10
10
10
10
10
10
10
11
11
11
11
11
11
11
11
11
11
11
11
11
11
11
11
11
11
11
11
11
11
11
11
11
11
11
11
11
11
11
11
11
11
11
11
11
11
11
11
11
11
11
11
11
11
11
11
11
11
11
11
11
12
12
12
12
12
12
11
11
11
11
12
12
13
13
14
15
15
15
15
15
15
15
14
14
14
14
14
14
14
14
14
14
14
14
14
14
14
14
14
14
14
14
14
14
14
14
13
13
13
13
13
13
13
12
12
12
12
12
12
12
12
12
12
12
12
12
12
12
12
12
12
12
12
12
12
12
12
12
12
12
12
12
12
12
12
12
12
12
12
12
12
11
11
11
11
11
11
11
11
11
11
11
11
11
10
10
10
10
9
8
8
8
8
8
7
7
7
8
8
8
7
7
7
7
7
7
7
6
6
6
6
6
6
6
6
6
6
5
5
5
5
5
4
4
4
4
4
4
4
5
5
5
5
5
5
5
5
5
5
5
4
4
5
5
5
6
6
6
6
6
6
6
6
6
6
6
6
6
6
6
6
6
6
6
8
8
8
8
8
7
7
7
7
7
7
7
7
7
7
6
6
6
6
6
6
6
6
7
7
7
7
7
7
7
7
7
7
7
7
7
7
7
7
7
7
7
7
7
7
7
8
8
8
8
8
8
8
8
8
8
9
9
9
9
9
9
9
9
9
9
9
9
9
9
9
9
9
9
9
9
9
9
9
9
10
10
10
10
10
10
10
10
10
10
10
10
10
11
11
11
11
11
11
11
11
11
10
10
10
10
10
10
10
11
12
13
13
13
12
12
12
12
12
12
12
12
12
12
12
12
12
12
12
12
12
12
12
11
11
11
11
13
13
13
13
13
13
13
13
13
13
13
13
13
13
13
13
13
13
14
14
14
14
14
14
14
14
14
14
14
13
13
13
13
13
13
12
12
11
11
10
10
10
11
11
11
11
11
11
11
11
11
11
11
11
11
11
11
12
11
11
11
11
11
11
11
11
12
12
12
12
12
12
12
12
11
11
11
11
11
11
11
11
11
11
11
10
10
10
10
10
10
10
10
10
10
9
9
9
9
9
9
9
9
9
9
9
9
9
9
9
9
9
9
9
8
8
8
8
8
8
8
8
8
8
8
8
8
8
8
8
8
8
8
8
8
7
7
7
7
7
7
7
7
7
7
6
6
6
6
6
6
6
6
6
6
6
6
6
6
6
5
5
5
5
5
5
5
5
5
5
5
5
5
5
5
5
5
5
5
5
5
5
5
5
5
5
5
5
5
4
4
4
4
4
4
4
4
4
4
4
4
4
4
4
4
4
4
4
5
5
5
5
5
5
5
5
5
5
5
5
5
5
5
5
5
5
5
5
5
5
5
5
5
5
5
5
5
5
5
5
5
5
5
5
5
5
5
5
5
5
5
5
5
5
3
3
3
3
3
3
3
4
4
5
5
5
5
5
5
5
5
5
5
5
5
5
5
5
5
6
6
6
5
5
5
5
5
5
5
5
5
5
6
6
6
6
7
8
8
8
8
8
8
8
8
8
8
8
8
8
8
8
8
9
9
9
9
9
9
9
10
10
10
10
10
10
10
10
10
10
10
10
10
10
10
10
10
10
10
10
10
10
10
10
11
11
11
11
11
11
11
11
11
11
11
11
11
11
11
11
11
11
11
11
11
11
11
12
12
12
12
12
12
12
12
12
12
12
12
12
12
12
12
12
12
12
12
12
12
12
12
12
12
12
12
12
12
12
12
12
12
12
12
12
12
12
12
12
12
12
12
12
12
12
12
12
12
11
11
11
11
11
11
11
11
11
11
11
13
13
13
13
13
13
13
13
13
13
13
13
13
13
13
13
13
15
15
15
15
15
15
15
15
15
15
15
15
15
15
15
15
15
15
14
14
14
14
14
14
14
14
14
14
14
14
14
14
14
14
14
14
14
14
14
14
14
14
14
14
14
14
14
15
15
17
17
17
17
17
17
17
17
17
17
17
17
17
17
17
17
17
17
17
17
17
17
17
17
17
17
17
17
17
17
17
16
14
14
14
14
14
14
14
14
14
14
14
14
13
13
13
13
13
13
13
13
13
13
13
13
13
13
13
13
13
13
13
13
13
13
13
13
13
13
13
13
13
13
13
13
13
13
14
13
13
12
12
12
11
11
11
11
11
11
11
11
11
11
11
11
11
11
11
11
11
9
9
9
9
9
9
8
8
8
8
8
8
8
8
8
8
8
8
8
8
8
8
8
9
9
9
9
9
9
9
9
9
9
9
9
9
9
9
9
9
9
9
9
9
9
10
10
10
10
10
10
10
10
10
10
10
10
10
10
10
10
10
9
9
9
9
9
9
9
9
9
9
9
9
9
9
9
9
9
9
9
9
9
9
9
9
9
9
9
9
10
10
10
10
10
10
10
10
10
10
10
10
10
10
10
10
10
10
10
10
10
10
10
10
10
10
10
10
10
10
10
10
9
9
9
9
9
9
9
9
9
9
9
9
9
9
9
9
9
9
9
9
9
9
9
8
8
8
8
8
8
9
9
9
9
10
10
10
10
9
9
9
9
9
9
9
9
9
10
11
11
11
11
11
11
11
11
11
11
11
12
12
13
14
14
14
14
14
14
14
14
14
14
14
14
15
15
15
15
15
15
15
15
15
15
15
15
15
15
15
15
15
15
15
15
15
15
15
15
15
15
15
15
15
15
14
14
14
14
14
14
14
14
15
15
16
16
15
15
15
15
15
15
15
15
15
15
14
14
14
15
15
15
15
15
15
15
16
16
16
16
16
16
16
15
15
15
15
15
14
14
13
13
13
13
13
13
13
13
13
13
12
12
12
12
12
12
12
12
12
12
12
12
13
13
14
14
14
14
14
14
14
14
14
14
14
14
14
14
15
15
15
14
14
14
14
14
14
15
15
15
15
15
15
15
15
16
17
17
17
17
17
18
18
18
18
18
18
18
18
18
18
18
18
18
18
18
18
18
18
18
18
18
18
18
18
18
18
18
18
18
18
18
18
18
18
18
18
18
18
18
18
18
17
17
17
17
17
17
17
17
17
15
15
15
15
17
17
17
17
17
16
16
16
16
16
16
16
16
16
16
16
16
16
16
16
17
17
17
17
17
17
17
17
16
16
16
16
16
16
16
16
16
16
16
16
16
16
16
16
16
15
16
16
16
16
16
17
17
15
15
15
15
14
14
14
13
11
11
11
11
11
11
11
10
10
10
10
10
10
8
8
8
8
8
8
8
8
8
7
7
7
7
7
7
7
7
7
7
7
7
7
7
7
7
7
7
7
7
7
7
7
7
7
8
8
8
8
8
8
9
9
8
8
8
8
8
8
8
8
8
8
8
8
8
8
9
9
9
9
9
10
10
11
11
11
12
12
13
12
12
13
13
13
13
12
12
12
12
17
17
17
17
17
17
17
17
17
17
17
17
17
17
17
17
17
17
18
22
22
22
23
23
23
22
22
21
21
21
22
23
23
23
23
22
22
22
22
22
22
22
22
22
22
22
22
21
21
21
21
21
21
21
21
21
21
21
21
21
21
21
21
21
21
21
22
21
21
21
21
21
21
21
21
21
21
21
21
21
21
21
21
21
21
21
21
21
20
20
20
20
20
20
20
20
20
20
20
20
20
20
20
20
20
20
20
20
20
20
21
21
21
21
21
21
20
20
20
21
22
21
21
22
22
22
22
21
20
20
20
20
20
19
19
19
19
18
18
18
18
19
20
20
19
19
19
19
19
19
19
21
27
27
29
29
29
29
28
27
27
27
26
24
24
24
24
24
24
22
22
22
22
22
22
22
23
23
23
22
23
23
23
23
23
23
23
23
23
23
23
23
25
25
25
25
25
25
25
27
27
28
28
28
29
29
29
29
29
29
29
27
27
26
27
29
29
29
29
29
29
29
30
30
30
30
30
30
30
30
30
30
30
30
30
30
30
31
31
31
32
32
32
32
32
33
33
33
34
34
34
34
34
34
34
34
34
34
34
34
33
33
33
33
33
33
32
32
31
30
30
30
30
30
31
30
30
30
30
30
31
31
31
31
31
31
29
29
31
31
31
31
31
31
31
32
31
31
31
31
31
31
31
31
31
31
31
30
30
30
30
30
30
30
30
30
30
30
30
29
29
29
28
28
28
28
28
28
27
27
27
27
27
27
27
27
27
27
26
26
26
26
26
26
25
24
23
23
23
22
22
22
21
21
21
20
20
20
20
20
20
20
20
20
20
19
18
17
17
17
17
17
17
17
17
17
17
18
18
18
18
18
18
18
18
18
18
18
18
18
17
17
17
17
17
16
16
16
17
17
17
17
17
17
17
17
17
17
17
17
16
16
16
16
16
16
16
16
16
17
17
17
17
17
15
14
14
14
14
15
15
15
15
14
14
14
14
15
15
15
15
14
13
13
13
13
13
13
14
14
14
14
13
13
13
13
13
13
13
13
13
13
13
13
13
13
13
13
13
13
13
13
13
13
13
13
13
13
13
13
13
13
13
13
13
13
13
13
13
13
13
13
13
12
12
12
12
12
12
12
12
12
13
14
14
14
14
13
14
14
14
14
14
14
14
14
14
14
14
14
14
15
15
14
13
13
13
13
13
13
13
13
13
14
15
16
16
16
16
16
16
16
16
16
16
16
15
15
16
16
15
15
15
15
15
15
15
15
15
15
15
15
15
15
15
15
14
14
14
14
12
12
12
12
12
12
12
13
13
12
12
12
12
12
12
12
12
12
12
11
11
11
11
11
11
11
11
11
11
11
11
11
11
11
11
11
11
11
11
11
11
11
11
11
11
11
10
10
10
10
10
10
10
10
10
10
10
10
10
10
11
11
11
11
11
11
11
9
8
8
8
8
8
8
8
8
8
6
6
6
5
5
5
5
4
4
4
3
2
2
2
4
4
4
4
4
4
4
4
4
4
4
4
4
4
4
4
4
4
4
4
4
4
4
4
3
3
3
3
3
3
3
4
4
4
4
4
4
4
4
4
4
4
4
5
5
5
5
5
5
5
5
5
5
5
5
5
5
5
5
6
6
6
6
6
6
6
6
6
6
5
5
5
5
5
5
5
5
5
5
5
5
5
5
5
5
5
5
5
5
5
5
5
5
5
5
5
5
5
5
5
5
5
5
5
5
5
5
5
5
5
5
5
5
5
5
5
5
5
5
5
5
5
5
5
5
5
5
5
5
5
5
5
5
5
5
5
5
5
5
6
6
6
6
6
6
6
6
6
6
6
6
6
6
7
7
7
7
9
9
9
9
9
9
9
9
9
9
9
9
9
10
10
10
10
10
10
9
8
8
8
8
8
8
8
8
8
8
8
8
9
9
9
9
9
9
9
9
10
9
10
10
10
10
10
10
10
10
10
10
10
10
10
10
10
10
10
10
9
9
9
9
9
9
9
9
9
9
9
9
9
9
9
9
9
9
9
9
9
9
9
9
9
9
10
10
10
10
10
10
10
10
10
10
10
9
9
9
11
11
11
11
11
11
11
11
11
11
11
11
11
11
11
11
11
11
11
11
11
11
11
11
10
10
10
10
10
10
10
10
9
9
9
9
9
9
9
9
9
9
9
9
9
9
9
9
9
9
9
9
9
9
9
9
9
9
9
9
9
10
10
10
10
10
10
10
10
10
10
10
10
10
10
10
10
10
10
10
10
10
10
11
11
11
11
11
11
11
11
11
11
11
11
11
11
11
11
11
11
11
11
11
11
11
11
11
11
11
11
11
11
11
12
12
12
12
11
11
11
11
11
11
11
11
12
12
12
12
12
12
12
12
12
12
12
12
12
11
11
11
11
12
12
13
13
13
14
14
14
14
15
15
15
16
16
16
16
16
16
16
16
16
16
16
15
15
15
15
15
15
16
16
17
17
17
17
17
17
17
17
17
17
17
17
17
17
17
17
17
17
17
17
17
17
17
17
17
17
17
17
17
17
17
17
17
17
17
17
18
18
18
18
18
18
18
18
18
18
18
18
18
17
17
18
18
18
18
18
18
18
18
18
18
18
18
18
18
18
19
19
19
19
19
19
19
19
19
19
18
18
18
18
18
18
17
17
18
18
18
18
18
18
18
18
18
17
17
17
16
15
14
14
14
13
13
13
13
13
13
13
13
13
12
12
12
12
12
12
12
12
12
12
12
12
12
12
12
11
11
11
11
11
11
11
11
11
11
11
11
11
11
11
11
11
11
11
11
10
10
10
10
9
8
8
8
8
8
8
7
7
7
7
7
7
7
7
7
6
6
6
6
6
6
6
6
6
6
6
6
6
6
6
6
6
6
6
6
6
6
5
5
5
5
5
5
5
5
5
5
5
5
5
5
5
5
5
5
5
5
5
4
4
4
4
4
4
4
4
4
4
4
4
4
4
4
3
3
5
5
5
5
5
5
5
5
5
6
6
6
6
6
6
6
6
6
6
6
6
6
6
7
7
8
9
9
9
9
9
9
9
9
9
9
9
9
9
9
9
9
9
9
9
9
9
9
9
9
9
9
9
9
9
9
9
9
10
10
10
10
10
10
10
10
10
10
10
9
9
9
9
9
9
9
9
9
9
9
9
9
9
9
9
9
9
9
9
9
9
10
10
10
10
10
10
10
10
10
10
10
10
10
10
10
10
10
10
9
9
9
9
9
9
9
8
8
8
8
8
8
8
8
8
8
8
8
8
9
9
9
9
9
8
8
9
9
9
8
8
8
8
8
9
9
9
9
9
9
9
10
10
9
9
9
9
10
10
10
10
10
11
11
11
11
11
11
11
11
11
11
11
11
11
11
11
11
11
11
11
11
11
11
11
11
11
11
11
11
11
11
11
11
10
10
10
9
9
9
9
9
9
9
9
9
8
8
7
7
7
7
7
7
7
7
6
6
6
6
6
6
6
6
6
6
6
6
6
6
6
6
6
6
7
7
7
7
6
6
6
6
6
6
6
6
7
7
8
8
8
8
8
8
8
8
8
8
8
8
8
8
8
8
8
8
8
8
8
8
8
8
8
8
8
8
8
8
8
8
8
9
10
10
11
11
11
11
11
11
11
11
11
11
11
11
11
11
11
11
11
11
11
11
11
11
11
11
11
11
11
11
11
11
11
11
11
11
11
11
11
11
10
10
10
10
10
9
10
10
10
10
10
11
11
11
11
11
11
11
11
11
11
12
12
12
12
12
12
12
12
12
12
12
12
12
12
12
12
12
11
11
11
11
11
11
11
11
11
11
11
11
11
10
10
10
10
10
11
11
11
11
11
11
11
11
11
11
11
11
11
11
11
11
11
11
11
11
11
11
11
12
13
13
13
13
13
13
13
13
13
13
13
11
11
11
11
11
11
12
12
12
12
12
13
12
11
11
11
11
11
11
11
12
12
12
12
13
13
13
14
14
16
16
16
16
16
16
16
16
16
16
16
15
15
15
15
15
15
15
15
16
16
16
17
17
17
17
17
17
17
17
17
17
17
17
17
17
17
17
17
17
17
17
17
17
17
17
17
17
17
17
15
15
15
15
15
14
14
14
15
15
15
15
16
17
17
17
17
17
17
17
17
16
15
15
15
15
15
15
15
15
15
15
15
15
15
15
15
15
14
14
13
13
13
13
13
13
13
13
13
13
13
13
12
12
12
12
12
11
11
11
11
13
12
12
12
12
13
13
13
14
14
14
14
14
14
15
14
15
15
13
13
13
13
13
13
13
14
15
15
15
12
12
12
12
12
12
12
12
12
12
12
12
12
12
12
12
12
13
13
13
16
17
17
17
17
17
17
17
17
17
18
18
18
18
18
19
20
20
21
21
21
21
22
22
23
23
23
23
23
25
25
25
25
25
25
25
25
25
25
27
27
27
27
27
27
27
27
27
27
27
27
27
27
27
27
27
27
27
27
27
27
26
26
26
26
26
26
26
26
26
26
27
26
26
27
27
27
27
28
28
28
28
30
30
31
32
31
31
32
34
34
35
35
35
35
35
35
35
35
36
36
36
37
37
37
39
40
40
40
39
39
39
39
40
39
40
41
42
43
43
43
43
43
43
43
42
42
42
44
44
45
44
44
44
44
44
44
44
44
44
44
43
43
43
43
43
44
44
44
44
43
44
44
44
44
44
44
43
43
43
43
43
43
43
42
42
42
42
42
42
42
43
43
43
42
42
43
42
42
42
42
42
42
42
42
41
41
41
40
40
39
39
39
40
40
40
40
39
39
38
38
38
38
38
39
39
41
41
41
41
41
41
41
40
40
41
41
41
40
38
39
39
39
39
40
41
41
41
40
39
39
39
38
38
39
39
40
41
41
41
41
41
41
41
41
41
41
41
41
41
41
41
40
40
40
40
39
39
39
39
39
39
38
38
38
38
38
38
38
38
38
38
37
37
36
36
36
37
36
36
37
36
36
36
36
36
35
35
35
36
36
37
37
37
37
35
35
35
35
37
37
37
37
37
37
37
39
39
39
39
40
40
40
39
39
38
38
38
39
39
39
40
41
41
41
41
40
41
41
41
41
41
41
41
41
41
41
41
40
40
40
41
40
40
40
40
40
40
40
40
40
39
39
39
38
37
37
37
37
37
37
37
37
37
38
38
38
36
35
33
32
35
35
33
34
36
38
38
40
40
39
41
35
35
35
35
36
36
37
36
35
35
37
37
37
38
40
39
39
38
38
39
40
40
39
39
39
39
40
40
40
40
40
40
40
40
40
39
39
38
38
37
37
37
37
37
38
38
38
38
38
38
38
38
37
37
37
37
37
37
37
37
36
36
36
36
36
35
35
35
35
35
35
35
35
35
35
35
35
34
35
35
36
36
36
36
36
37
37
37
37
38
38
38
38
38
38
38
38
38
39
39
39
39
39
39
39
39
39
39
37
38
36
35
35
35
35
35
33
33
33
33
34
34
34
34
34
34
34
34
33
33
34
34
33
33
33
33
33
33
32
33
32
32
31
31
31
31
31
31
31
30
31
29
28
28
27
27
27
28
28
26
26
26
25
25
25
25
25
25
25
24
23
23
23
23
23
22
21
21
21
21
23
23
23
22
22
22
22
22
22
22
22
22
22
22
22
22
22
22
22
22
22
22
22
21
21
21
21
21
21
21
21
21
21
21
21
21
21
21
21
21
21
22
22
22
22
22
22
22
23
23
23
23
23
23
23
23
25
25
25
26
23
23
24
23
23
22
22
22
23
23
23
23
23
23
22
22
22
23
23
23
23
23
23
23
22
22
22
22
22
21
21
21
22
21
21
21
21
21
21
21
21
21
21
21
21
21
22
22
24
23
23
23
23
23
23
23
23
23
24
24
25
25
23
23
23
23
23
23
23
23
23
23
23
23
23
23
24
24
23
23
23
24
24
25
25
25
25
25
25
25
25
26
26
26
26
26
26
26
26
26
26
27
27
27
27
28
28
29
29
29
29
29
30
30
30
30
30
30
30
29
30
30
30
30
30
30
30
30
30
30
30
30
30
30
30
30
30
30
30
30
30
30
32
32
32
32
32
32
32
32
32
32
32
32
32
32
32
31
31
31
29
30
30
32
32
33
32
31
31
32
33
33
33
33
33
33
33
34
33
33
33
32
32
32
32
32
32
33
33
33
32
32
32
32
32
32
31
31
31
32
32
32
33
32
32
32
32
32
33
33
33
33
33
34
34
34
35
35
35
36
35
34
33
33
36
36
37
37
37
37
37
38
38
38
38
37
37
37
36
36
36
35
35
35
35
35
34
35
35
35
36
36
36
35
35
35
36
37
39
40
41
41
41
41
41
41
41
41
41
41
41
43
43
45
45
45
45
45
46
45
45
45
45
47
47
46
46
46
46
46
47
48
48
48
48
47
48
48
48
48
48
48
48
49
49
50
50
50
50
50
50
50
50
50
50
52
52
53
52
52
52
52
52
52
52
52
50
50
49
49
50
50
50
50
50
50
50
51
50
50
50
50
50
50
50
50
50
50
50
50
50
50
50
50
50
50
50
50
50
50
50
50
51
50
51
51
51
51
52
52
53
53
53
53
53
53
53
53
53
53
53
52
53
52
52
52
53
53
53
53
53
53
53
52
52
52
52
53
53
50
50
50
50
50
50
50
48
47
47
47
47
47
44
44
44
45
45
47
47
47
47
47
46
46
45
45
44
42
43
44
42
41
41
41
41
41
41
40
39
39
39
39
39
38
36
36
37
38
39
39
39
39
39
39
39
39
39
38
38
38
36
36
36
36
36
36
36
36
35
35
35
35
35
35
35
35
35
35
35
34
34
35
35
35
35
35
35
35
36
37
38
39
39
38
38
38
40
41
39
40
41
41
42
42
42
42
41
41
40
39
39
39
39
38
37
37
37
36
35
35
35
35
35
35
35
35
35
35
35
35
35
34
34
34
34
33
29
29
29
29
29
29
29
29
29
29
29
29
29
30
32
33
33
31
30
30
31
31
31
31
31
29
29
28
29
29
29
29
29
29
29
29
29
29
29
29
29
29
29
29
29
29
29
29
29
29
29
29
28
28
28
28
28
28
28
28
28
28
28
29
29
29
28
28
28
28
28
28
28
28
27
27
27
26
26
26
26
26
29
27
23
24
24
25
25
25
25
25
26
25
25
25
25
25
26
26
26
25
24
23
23
23
23
23
23
23
23
23
23
23
22
22
22
23
23
24
26
25
26
26
27
27
27
26
26
26
27
27
28
28
28
27
27
28
28
29
29
28
28
29
29
29
29
29
29
29
29
29
29
29
29
29
29
29
29
29
29
31
32
31
32
32
32
32
32
32
32
32
32
31
30
30
30
31
31
31
31
31
31
30
30
30
30
30
30
30
30
30
29
29
29
29
29
29
29
29
29
29
29
29
29
29
29
29
29
29
29
29
28
28
28
28
28
27
27
27
27
27
28
27
29
29
29
27
27
27
26
26
26
25
25
25
25
25
25
25
25
26
26
27
28
28
31
31
31
31
31
31
31
32
32
32
35
35
35
35
36
36
36
37
40
40
41
43
43
44
46
46
46
46
45
44
44
46
46
47
52
53
60
61
63
63
64
63
63
63
65
65
65
65
64
64
64
63
62
61
61
61
60
59
59
60
60
60
60
60
60
60
59
60
60
60
60
61
61
62
63
63
63
63
65
65
65
65
66
66
66
66
67
68
68
68
68
68
69
69
71
71
71
71
71
72
72
72
80
85
87
89
89
89
91
92
92
94
94
94
91
91
92
95
95
97
98
98
97
103
101
98
98
98
96
96
96
96
95
95
95
95
95
95
96
96
96
96
96
95
95
95
95
95
95
96
94
94
94
94
92
92
92
92
91
91
92
90
90
90
89
89
88
89
89
89
89
89
90
91
89
90
90
90
89
89
89
89
89
89
89
89
88
88
86
86
86
86
86
86
85
85
84
83
82
82
82
83
83
82
82
82
83
83
83
81
81
81
82
82
81
81
81
81
82
82
81
82
82
76
75
75
74
73
72
72
71
71
71
71
71
71
72
76
75
76
77
78
77
78
80
80
82
82
77
77
75
75
72
72
71
71
71
71
71
70
69
67
68
70
71
71
73
72
72
71
71
69
73
71
71
71
71
71
71
71
71
71
71
71
71
72
75
75
74
72
72
73
73
72
73
73
73
73
73
73
73
73
73
73
72
72
72
71
71
71
71
71
71
71
71
71
71
71
71
70
71
71
71
72
73
72
71
71
71
71
71
72
73
73
73
74
74
73
74
73
73
73
73
72
72
76
77
77
77
78
77
77
77
77
77
78
78
78
78
79
77
78
79
79
79
81
81
81
80
78
78
78
78
79
79
78
78
78
78
78
78
78
78
77
73
73
72
71
71
71
72
72
71
71
73
73
73
73
73
71
70
70
70
71
71
70
66
66
66
66
65
65
65
65
65
65
65
60
59
59
59
59
59
59
59
63
61
65
64
65
65
64
67
67
67
68
71
71
71
69
70
70
70
70
70
70
70
70
70
68
68
70
70
71
71
71
70
69
69
69
69
70
69
69
67
65
65
64
65
65
65
65
65
65
65
65
65
64
64
63
63
62
63
63
65
66
65
62
64
65
69
71
71
70
70
70
70
70
70
70
70
71
70
68
67
67
66
65
65
66
66
67
68
65
65
65
65
65
65
67
67
67
69
67
67
68
69
67
67
66
67
67
68
67
66
66
66
66
65
65
65
65
65
65
65
65
65
66
67
67
68
68
69
69
69
69
67
66
66
66
66
68
68
68
67
66
66
66
65
66
66
66
66
67
67
67
68
67
68
67
67
68
65
65
64
64
64
64
64
64
60
60
59
59
59
59
62
62
62
62
63
64
64
65
65
64
64
64
64
64
64
64
61
61
68
68
67
67
65
65
65
65
65
65
65
64
59
59
59
59
59
59
59
60
60
60
60
59
59
59
59
58
57
57
56
53
53
56
56
57
58
57
57
56
56
57
58
58
58
59
58
58
59
60
60
62
61
62
62
62
62
62
62
62
62
63
63
63
63
63
63
63
63
63
63
63
63
63
62
62
62
61
61
61
60
60
59
59
61
61
61
61
63
63
64
66
66
66
68
69
69
69
69
67
65
65
65
65
65
65
65
65
64
64
64
63
63
62
63
63
61
61
61
61
61
61
59
59
59
60
61
65
65
65
64
64
64
64
64
64
65
64
64
63
64
63
63
63
63
61
62
63
64
65
63
60
61
61
61
62
61
61
61
60
60
60
62
64
70
71
71
69
71
71
71
71
72
73
73
73
73
72
73
71
71
71
69
69
69
67
67
67
66
65
65
65
65
66
66
66
66
66
66
65
65
65
65
65
65
65
63
63
63
63
70
76
80
80
78
82
82
82
82
82
83
83
83
84
84
84
84
84
83
83
84
84
84
84
84
85
83
83
83
83
83
83
83
81
81
81
81
79
79
79
79
77
78
80
83
87
88
89
87
87
84
84
83
83
83
81
81
83
83
83
87
94
96
97
97
97
97
97
97
97
97
95
95
92
92
92
91
91
90
90
90
90
90
90
90
90
90
89
89
88
88
86
88
88
89
90
90
89
89
90
89
89
89
89
88
88
87
87
87
87
87
87
86
84
84
84
84
83
83
83
82
82
80
80
80
80
80
80
81
81
80
80
79
79
79
79
78
77
77
77
77
77
76
77
77
77
77
78
77
78
78
78
78
78
78
78
77
77
78
80
77
77
77
78
78
77
75
75
76
76
77
77
77
77
75
75
75
74
74
72
73
73
72
72
72
72
71
71
71
71
71
71
71
68
68
67
66
65
65
65
65
65
65
64
64
63
63
63
63
63
63
63
63
63
63
62
62
59
56
54
53
53
47
42
39
38
35
34
31
29
25
25
25
23
23
23
23
23
22
22
22
22
22
21
21
21
21
21
21
21
21
21
21
21
21
21
21
21
21
21
21
21
21
19
19
19
19
18
18
18
18
19
19
19
19
19
19
19
18
17
16
15
14
14
14
13
13
11
11
11
11
11
11
11
11
11
11
11
11
11
11
11
11
11
11
11
12
12
13
12
13
13
13
13
13
11
11
9
9
9
9
9
11
11
10
10
10
10
10
10
10
10
10
10
10
10
10
10
10
10
10
10
10
10
10
10
10
10
10
10
10
9
9
9
9
9
9
9
9
9
9
9
9
9
11
11
11
11
11
11
11
11
11
11
11
11
11
11
11
11
11
11
11
11
11
11
11
11
11
11
11
11
11
11
12
12
12
13
12
12
12
12
11
11
11
11
11
11
11
11
11
11
11
11
11
11
11
11
11
11
11
11
11
11
12
12
12
12
12
12
12
12
12
13
13
13
13
13
13
13
12
12
12
12
12
12
12
12
12
12
12
12
12
12
12
12
12
12
12
12
13
13
13
13
13
14
14
14
14
14
14
13
13
13
12
12
13
13
13
13
13
13
13
13
13
13
13
13
13
13
13
13
13
12
11
11
11
11
11
11
11
11
11
11
11
11
11
11
11
11
11
11
11
11
11
11
11
11
11
11
11
11
11
11
11
11
11
11
11
11
11
11
11
11
11
11
9
9
9
9
9
9
9
9
9
9
8
8
8
8
8
8
8
8
8
8
8
8
8
8
7
7
7
7
7
7
7
7
7
7
7
7
7
7
7
7
7
7
7
7
7
6
6
7
7
7
7
7
7
7
7
7
7
7
7
7
7
7
7
7
7
7
7
7
6
6
6
6
6
6
6
6
6
6
6
6
6
6
6
6
6
6
6
6
6
6
5
5
5
5
5
5
5
5
5
5
5
5
5
5
5
5
5
5
5
5
5
5
5
5
5
5
5
5
5
5
5
5
5
5
5
5
5
5
5
5
5
5
5
5
5
4
4
4
4
4
4
4
4
4
4
4
4
4
4
4
4
4
4
4
4
4
4
5
5
5
5
5
5
5
5
5
5
5
5
5
5
5
5
5
5
5
5
5
5
5
6
6
5
5
5
5
5
5
5
5
5
5
5
5
5
5
5
5
5
5
5
5
5
5
5
5
6
6
6
6
6
6
6
6
6
6
6
6
6
6
6
6
6
6
6
6
6
6
6
7
7
7
7
7
7
7
7
7
7
7
7
7
7
7
7
7
7
7
7
7
7
7
7
7
7
7
7
7
7
7
7
7
7
7
7
7
7
7
7
7
7
7
7
7
7
7
7
7
7
7
7
7
7
7
7
7
7
7
7
8
9
9
9
9
9
8
8
8
8
8
8
8
8
8
8
8
9
9
9
9
9
9
9
8
8
8
8
8
8
8
8
8
9
9
8
8
8
8
8
8
8
7
7
6
6
6
6
6
6
6
5
5
5
5
5
5
5
5
5
5
5
5
5
5
5
5
5
5
5
5
5
5
5
5
5
5
5
5
5
5
5
5
5
5
5
5
5
5
5
5
5
5
5
5
5
5
5
5
5
5
5
5
5
5
5
5
5
5
5
5
5
5
4
4
4
4
4
4
4
4
4
4
4
4
4
4
4
4
4
4
4
3
3
3
3
3
2
2
1
1
2
2
2
2
2
2
2
2
2
2
2
2
3
3
3
3
3
3
3
3
3
3
3
3
3
3
3
3
3
3
3
3
3
3
3
3
3
3
3
3
3
3
3
3
3
3
3
3
3
3
3
4
4
4
4
4
4
4
4
4
5
5
5
5
5
5
5
5
5
5
5
5
5
5
5
5
5
5
5
5
5
5
5
5
5
5
5
5
5
5
5
5
5
5
5
5
5
5
5
5
5
5
5
5
5
5
5
5
5
5
5
5
5
5
5
5
5
5
5
4
4
4
4
4
4
4
4
4
4
4
4
4
4
4
4
4
4
4
4
4
4
4
4
4
4
4
3
3
3
3
3
3
3
3
3
3
4
4
4
4
5
5
5
5
5
5
5
5
5
5
5
5
5
5
5
5
5
5
5
5
5
5
5
5
5
5
5
5
5
4
4
4
4
4
3
3
3
3
3
3
3
3
3
3
3
3
3
4
4
4
4
4
4
4
4
4
4
4
4
4
4
4
4
4
4
4
4
4
4
4
4
4
4
4
4
4
4
4
4
4
5
5
5
5
5
5
5
5
5
5
5
5
5
5
5
5
5
5
5
5
5
5
5
5
5
5
5
5
5
5
5
5
5
5
5
5
5
5
5
5
5
5
5
5
5
6
6
6
6
6
6
6
6
7
7
7
7
8
8
8
9
9
9
9
10
10
10
11
11
12
12
12
12
12
12
12
11
12
13
13
13
13
13
13
13
13
13
13
13
13
13
13
13
13
13
14
14
14
14
14
14
14
14
14
14
14
14
14
14
14
14
14
14
14
14
14
14
14
15
15
14
13
13
13
13
13
13
13
13
13
13
13
13
13
13
13
13
14
14
14
14
14
14
14
14
14
14
14
14
14
14
14
14
14
14
14
14
14
14
14
14
13
13
13
13
13
13
13
13
13
13
13
13
13
13
13
13
13
13
13
13
13
13
13
13
13
13
14
14
14
14
14
14
14
14
14
14
14
14
14
14
14
13
13
13
13
13
12
11
11
11
11
11
11
11
11
11
11
11
11
11
11
11
11
11
11
11
11
11
11
11
11
11
11
11
11
11
10
9
9
9
9
9
8
8
7
7
7
7
7
7
7
7
7
7
7
7
7
7
7
7
7
7
7
7
7
7
7
7
7
7
7
7
7
7
7
7
7
7
7
7
7
7
7
7
7
7
7
7
7
7
7
7
7
7
7
6
6
6
6
6
6
6
6
6
6
6
7
7
7
7
7
7
7
7
7
7
7
7
7
7
7
7
7
7
7
7
7
7
7
7
7
7
7
7
7
7
7
6
5
5
6
6
7
7
7
7
7
7
7
7
7
6
6
6
6
6
6
6
7
7
8
8
7
7
7
7
7
7
8
8
8
8
7
7
7
7
7
7
7
7
7
7
6
6
6
6
6
6
6
6
6
6
6
6
6
6
6
6
6
6
6
6
6
6
6
6
6
6
6
6
6
6
6
5
5
5
5
5
5
5
5
5
5
5
5
5
5
5
5
5
5
5
5
5
5
5
5
5
5
5
5
5
5
5
5
5
5
7
7
7
7
7
7
7
7
7
7
8
9
9
9
9
9
9
9
9
9
9
9
9
9
8
8
8
8
8
8
9
9
9
9
9
9
9
9
9
9
9
9
9
9
9
9
9
9
9
9
9
9
9
9
9
10
11
11
11
10
10
10
10
10
10
10
10
10
10
10
10
10
10
11
11
11
11
11
11
11
11
11
11
11
11
11
11
11
11
12
12
12
11
11
11
11
11
11
11
11
11
11
11
11
11
11
12
12
12
12
12
12
12
12
12
12
12
13
12
12
12
12
11
11
11
11
11
11
11
11
11
11
11
11
11
11
11
11
11
11
11
11
11
11
11
11
11
11
11
11
11
10
10
10
10
10
10
10
10
10
10
10
10
10
10
10
10
10
10
10
10
10
10
9
9
8
8
8
8
8
6
6
6
6
6
6
6
6
6
7
7
7
7
7
7
7
7
7
7
7
7
7
7
7
7
7
7
7
7
7
7
7
7
7
7
7
7
7
7
7
7
7
7
7
7
7
7
7
6
6
6
6
7
7
7
7
7
7
7
7
7
7
7
7
7
7
7
7
7
6
6
6
5
5
5
5
5
5
5
5
5
5
5
5
5
5
5
5
5
5
4
4
4
4
4
4
4
4
4
4
4
4
4
4
4
4
4
3
3
3
3
4
4
4
4
4
5
5
5
5
5
5
5
5
5
5
5
5
5
5
5
5
5
5
5
5
5
5
5
5
5
5
5
5
5
5
5
5
5
5
5
5
5
5
5
5
5
5
5
5
5
5
5
5
5
6
6
6
6
6
6
6
6
6
6
6
6
6
6
6
6
6
6
6
6
6
6
6
6
7
7
7
8
8
8
8
8
8
8
8
8
8
8
8
9
9
9
9
9
9
9
9
9
9
9
9
9
9
9
9
9
9
9
9
9
9
10
10
10
10
10
10
10
10
10
10
10
10
11
11
11
11
10
10
10
10
10
10
10
10
10
11
11
10
10
10
10
10
10
10
10
10
10
10
10
10
10
11
11
11
11
11
11
11
11
11
11
11
11
11
11
11
11
11
11
11
11
11
11
11
11
11
11
11
11
11
11
11
11
11
12
12
12
12
13
13
13
13
13
13
13
13
13
13
13
13
13
13
14
13
13
13
13
13
13
13
13
13
13
13
13
13
13
13
13
13
13
13
13
13
13
13
13
13
13
13
13
13
13
13
13
13
13
15
15
15
15
15
15
15
15
14
14
14
14
14
14
14
14
14
14
14
14
13
13
13
13
13
12
13
13
12
12
12
12
12
11
11
11
11
11
11
11
11
11
11
11
11
11
11
11
11
11
11
11
11
11
11
11
11
11
11
11
11
11
11
11
11
11
11
11
11
11
11
11
11
11
11
11
12
12
12
12
11
11
11
11
11
11
11
11
11
11
11
11
13
14
14
14
14
16
17
16
16
16
16
16
17
17
17
17
17
17
17
18
19
20
20
20
20
20
20
21
21
21
21
21
21
21
21
21
21
21
21
21
22
22
23
23
23
23
23
23
22
22
22
22
22
22
22
22
22
22
22
22
22
21
22
22
22
23
23
22
22
22
22
22
22
23
23
23
23
24
24
25
25
28
28
29
29
29
29
29
29
29
29
29
29
29
29
29
29
29
29
29
29
30
30
30
30
30
30
31
31
30
32
32
33
33
33
34
34
35
36
36
37
38
38
37
37
37
37
36
36
36
36
36
36
36
36
36
36
36
36
36
36
35
35
35
35
35
35
35
35
35
35
35
35
35
35
35
35
35
35
35
35
35
35
35
34
34
34
34
34
34
34
34
34
34
34
34
34
34
34
34
34
34
34
34
34
34
34
34
34
34
34
33
33
33
33
33
33
33
33
33
33
33
33
33
33
33
32
30
30
30
30
30
30
30
30
30
30
29
29
29
29
29
28
29
29
29
29
29
29
29
29
29
29
29
28
29
29
30
30
30
30
30
30
31
31
29
29
29
29
29
29
29
29
29
30
30
30
29
27
29
30
29
29
30
30
30
29
29
29
29
29
29
26
26
26
24
23
23
23
23
22
22
22
22
22
22
22
22
22
20
20
19
19
19
19
19
19
19
19
19
19
19
19
19
19
19
19
19
19
19
19
19
19
19
19
19
18
18
18
18
18
18
18
17
17
17
17
17
17
17
17
18
18
19
19
19
19
20
20
20
20
19
19
19
19
19
20
20
20
20
21
20
20
20
20
20
20
20
21
21
21
21
21
21
21
21
20
20
19
19
19
19
19
17
18
18
18
18
18
18
18
18
18
18
18
19
18
18
18
17
17
17
17
17
17
17
17
17
17
17
17
17
17
17
17
17
17
17
17
17
17
17
17
17
17
17
16
16
16
16
16
16
16
16
16
16
16
16
16
16
16
16
16
17
17
17
17
17
17
17
17
17
17
17
17
17
17
17
17
17
16
16
16
17
17
17
17
17
16
16
16
16
15
15
15
15
15
15
15
15
16
15
15
15
14
14
14
14
14
14
14
15
15
15
15
15
12
12
12
13
13
13
13
13
13
14
14
14
17
18
18
18
18
18
18
18
18
18
18
18
18
18
17
18
18
19
19
19
19
19
19
19
21
22
22
22
22
21
21
21
21
21
21
21
20
20
20
20
19
19
19
19
19
20
20
20
20
20
19
19
19
19
19
19
19
19
20
18
18
18
18
18
18
18
18
18
18
18
18
18
17
17
17
17
17
17
17
17
17
17
17
17
17
17
17
17
17
17
17
17
17
17
17
17
17
17
17
17
17
17
17
17
17
17
17
17
17
17
17
17
17
17
15
15
15
15
15
15
15
15
15
15
15
15
15
15
14
14
14
14
14
14
14
13
13
13
14
14
14
15
17
17
17
17
17
17
17
17
17
17
17
17
17
17
18
18
18
18
18
18
17
17
17
17
17
17
17
17
17
17
17
17
17
17
17
17
17
16
16
16
16
16
16
15
15
15
15
15
15
15
15
15
15
16
16
16
16
16
16
16
16
16
16
15
15
15
13
12
12
12
12
12
12
12
12
12
13
12
12
12
12
12
12
12
12
12
12
12
12
12
12
12
12
12
12
12
12
12
12
12
12
12
12
12
12
12
12
12
12
12
11
11
11
11
11
11
12
12
12
12
11
11
11
11
11
11
11
11
11
11
11
11
11
11
11
11
11
11
11
11
11
11
11
10
10
10
10
10
11
11
11
11
11
11
11
10
10
10
10
10
10
10
10
10
11
11
11
11
9
9
9
9
9
10
9
8
8
8
8
9
9
9
9
9
6
6
6
6
6
6
6
6
6
6
6
6
6
6
6
6
5
5
5
5
5
5
5
5
6
6
6
6
6
6
6
6
6
6
6
6
6
7
7
7
7
7
7
7
7
7
7
7
7
7
7
7
7
7
7
7
7
7
7
7
8
8
8
8
8
8
8
8
8
8
8
9
9
9
10
10
11
11
11
11
11
11
11
11
11
12
12
12
12
12
12
12
12
12
12
12
12
12
12
12
12
12
12
12
12
12
12
12
12
12
12
12
12
12
12
12
13
13
13
13
12
14
14
14
14
15
15
15
15
15
15
15
15
15
15
15
15
15
15
15
15
15
15
15
15
15
16
16
16
15
14
15
18
18
18
18
18
18
18
18
18
17
17
17
17
17
17
17
17
17
17
17
17
17
17
17
17
17
17
17
17
17
17
17
17
17
17
17
17
16
15
15
15
15
15
15
15
14
13
13
13
13
13
13
13
13
13
12
12
12
12
11
11
11
11
11
11
11
11
11
11
13
13
13
14
14
14
14
13
13
14
13
13
13
13
13
13
13
13
13
13
13
13
13
13
13
12
12
12
13
13
13
13
13
12
12
12
12
12
13
13
13
13
13
13
14
14
14
14
14
14
14
14
14
14
14
14
14
14
16
16
16
16
17
17
17
17
17
17
17
17
16
16
16
16
16
16
16
16
15
16
16
16
16
17
19
19
20
20
20
20
20
19
17
17
18
18
19
19
19
19
18
18
18
18
19
19
20
18
18
18
18
18
18
18
18
19
19
20
20
20
20
20
20
20
21
21
21
21
21
21
21
22
22
22
22
22
22
22
22
22
22
22
22
22
23
23
23
23
23
23
23
23
23
23
23
23
23
23
23
23
23
22
22
22
22
22
22
22
22
22
22
22
22
23
23
23
23
23
23
24
24
23
23
23
23
23
23
23
23
23
23
23
23
23
23
23
23
23
23
23
22
22
22
22
22
22
23
23
23
23
23
23
23
23
23
23
24
24
24
24
24
24
24
24
25
25
25
24
24
24
24
24
24
24
24
23
23
23
23
23
23
23
23
23
23
23
23
23
23
22
22
21
20
21
21
21
21
21
21
21
22
22
22
21
20
19
19
20
20
20
20
20
20
20
20
22
22
22
22
22
22
23
23
22
22
22
22
23
23
23
23
23
23
22
22
22
21
21
21
21
21
21
21
21
22
22
23
22
22
23
22
23
23
23
23
23
23
23
23
23
23
23
23
23
23
23
23
23
23
23
22
22
22
21
21
21
21
20
20
20
20
20
20
20
20
21
21
23
23
23
23
23
23
23
23
22
22
22
22
21
19
19
19
19
19
19
19
19
19
19
19
19
19
20
20
20
20
20
20
20
20
20
20
20
20
20
21
21
21
21
21
21
22
22
22
22
22
22
22
22
21
21
20
20
17
17
17
19
19
19
18
18
18
18
18
18
18
18
18
18
18
18
18
18
18
17
17
17
17
17
17
17
17
17
17
17
17
17
18
18
17
17
18
17
17
17
17
17
17
18
18
18
18
17
17
17
17
17
17
17
17
17
17
17
17
18
18
18
19
18
18
18
17
17
17
17
17
17
17
18
18
18
17
17
18
18
18
18
18
18
18
18
18
18
18
18
18
19
19
21
22
23
23
23
23
23
23
23
23
23
23
23
23
23
23
23
23
23
23
23
23
23
23
23
23
23
24
24
24
24
25
26
26
27
27
27
27
27
31
31
35
35
35
35
35
34
35
35
35
35
38
38
41
43
44
44
44
43
43
43
43
43
42
42
42
41
40
40
40
40
40
41
41
41
41
41
41
41
41
41
41
41
41
41
41
43
43
42
42
42
42
42
42
42
41
41
41
41
41
41
40
40
40
40
40
40
40
40
40
40
41
41
41
41
41
41
41
41
41
42
43
44
44
44
43
43
44
44
46
47
47
47
47
47
47
47
47
48
50
50
57
57
57
57
57
57
54
54
55
57
58
58
58
57
57
56
59
59
60
59
60
60
60
60
60
60
60
61
62
62
62
62
62
62
61
61
61
62
62
63
64
64
64
63
64
64
65
66
67
68
65
65
64
65
65
66
67
67
68
66
67
66
66
65
65
65
65
64
64
64
64
64
64
64
65
65
65
67
67
67
68
68
66
64
64
63
63
63
63
63
63
63
62
63
61
61
61
61
61
61
61
61
61
61
61
60
59
59
59
58
59
59
59
58
58
58
58
58
58
59
59
58
58
56
56
56
56
57
59
59
59
59
59
59
59
59
59
59
59
59
60
60
58
55
55
55
55
55
55
56
59
58
59
59
59
59
58
58
58
58
58
57
57
53
53
53
53
53
53
53
53
50
48
48
48
48
49
50
51
51
51
50
50
50
50
50
51
48
48
48
48
48
47
47
47
47
47
46
46
47
47
47
47
47
47
47
47
47
45
44
44
45
46
46
48
47
47
47
47
47
46
46
46
46
46
52
53
56
58
73
75
77
78
78
84
87
88
88
88
89
89
89
89
89
89
89
88
87
88
88
89
88
87
87
88
88
88
88
88
88
89
89
89
89
89
88
88
88
88
88
88
88
88
88
87
87
87
86
85
81
81
80
79
79
78
77
77
76
76
76
76
76
75
75
75
74
74
74
74
74
74
74
74
74
74
73
73
73
73
73
73
73
73
73
73
74
74
74
76
82
83
84
84
84
84
84
84
84
84
84
83
82
80
79
80
84
84
86
87
87
88
87
87
88
89
89
94
95
99
97
97
95
95
96
95
99
101
105
107
107
107
108
108
110
111
110
109
106
106
105
105
106
107
107
107
108
107
107
107
107
105
103
102
108
108
109
109
110
110
109
107
107
107
107
106
106
107
107
108
108
113
110
109
109
109
110
110
110
109
110
110
108
108
107
107
107
106
106
105
105
105
104
104
105
106
107
108
108
108
109
110
110
109
107
107
107
107
107
107
110
110
110
110
109
109
109
110
111
111
111
116
117
128
130
128
128
128
134
134
134
134
133
133
128
128
128
129
129
129
129
129
129
129
129
129
129
129
129
129
129
129
127
127
126
127
127
127
125
125
124
124
124
124
124
126
125
123
120
118
118
114
114
113
112
112
112
112
111
111
111
111
111
111
111
110
109
107
107
107
107
107
106
106
105
102
102
102
102
102
100
100
99
96
97
100
98
98
95
94
94
92
89
89
89
88
88
87
86
86
86
86
85
86
89
88
89
89
89
86
86
86
85
85
84
83
84
84
84
84
85
83
83
83
83
83
83
77
77
77
77
79
77
77
79
79
76
75
74
74
73
73
71
71
71
71
71
71
71
71
69
68
67
67
66
65
65
65
67
66
66
66
66
68
68
67
68
68
67
66
63
63
63
63
63
63
64
62
60
60
60
64
67
71
73
76
76
76
78
77
77
79
80
79
79
82
83
82
83
82
80
80
79
79
81
83
83
86
86
86
87
89
89
89
92
98
98
97
95
95
95
95
95
95
95
95
94
90
98
99
99
97
97
97
98
96
96
95
95
95
95
95
95
95
95
94
94
94
92
92
92
92
94
93
93
93
93
92
95
95
95
95
95
95
95
95
94
90
91
91
91
91
91
91
91
90
90
90
89
89
89
88
88
87
87
86
86
86
85
83
83
83
83
82
82
82
82
81
82
82
82
82
81
79
79
79
79
79
79
81
81
81
81
81
81
81
83
83
83
83
83
80
81
80
80
80
80
80
80
80
80
78
76
76
76
76
76
76
77
75
74
72
71
71
69
69
68
67
66
65
65
65
65
65
66
67
66
63
63
62
62
61
61
62
62
62
63
59
59
59
58
56
55
55
55
54
53
53
53
53
54
54
53
53
53
53
52
52
53
51
50
50
50
51
53
52
53
55
55
54
50
50
49
49
49
49
51
49
47
47
47
47
49
50
53
53
53
53
53
53
53
53
53
53
54
55
56
57
57
56
55
54
54
55
55
55
55
55
55
56
57
56
58
59
63
65
65
65
64
63
63
63
63
65
69
69
69
70
69
69
70
71
71
71
71
71
71
69
69
68
68
68
67
67
68
68
68
68
68
68
68
69
69
69
69
69
69
69
70
73
77
78
77
77
76
73
73
73
72
72
72
72
71
71
71
71
71
71
72
72
73
73
74
75
75
75
73
72
72
72
72
72
72
72
72
72
73
74
75
77
76
77
75
75
75
74
73
73
72
74
74
75
75
75
76
75
75
74
74
74
73
73
73
71
70
70
70
70
71
71
71
71
71
72
73
73
77
78
77
77
78
81
82
82
82
83
83
83
83
84
85
85
89
90
92
92
91
90
90
90
89
89
89
89
89
88
83
84
86
87
87
87
86
86
88
86
86
87
86
86
85
86
87
88
89
89
89
89
90
91
91
88
87
87
87
88
88
89
89
88
88
80
79
79
79
79
79
78
81
81
80
80
80
80
84
86
89
89
91
90
90
90
89
89
89
88
88
88
88
86
86
86
85
84
86
88
87
87
89
89
89
94
98
98
99
103
103
103
103
103
103
103
105
106
111
113
113
110
110
108
109
107
107
107
108
108
108
108
107
107
106
105
106
106
105
105
104
103
101
101
101
101
101
101
100
100
99
99
98
95
95
95
95
95
95
95
98
98
97
98
98
97
96
96
96
95
95
96
96
96
95
96
96
96
98
97
98
99
99
95
95
94
93
97
98
98
99
97
97
96
96
100
99
98
98
98
98
99
100
100
100
100
97
97
99
99
99
101
99
96
96
97
97
97
97
95
92
92
92
93
93
93
92
91
91
91
91
91
91
93
93
92
90
90
89
89
89
89
89
89
88
88
89
89
88
88
86
85
86
86
86
86
89
89
90
91
89
88
88
88
93
93
95
98
96
101
101
102
102
104
104
103
104
104
101
101
101
102
105
106
106
104
103
104
106
107
109
111
113
111
111
110
111
114
114
114
114
115
116
116
118
117
117
116
113
113
113
113
111
111
112
115
115
116
116
115
115
115
116
114
114
113
112
112
111
111
110
107
107
105
105
105
105
105
105
104
103
100
100
100
98
95
97
97
96
96
96
96
96
96
96
98
98
98
98
98
97
96
96
96
97
97
97
96
96
96
96
94
94
93
94
94
93
93
94
94
93
94
94
94
94
93
93
92
92
92
91
91
90
90
89
89
89
89
89
88
88
88
83
83
82
80
79
71
71
69
68
69
71
71
70
70
70
69
71
71
69
69
68
67
67
65
65
59
59
55
54
54
53
52
51
49
47
35
29
23
23
23
23
23
20
20
19
19
19
19
19
19
19
19
19
19
19
19
19
19
19
19
19
20
19
20
20
20
20
19
20
20
20
21
21
21
21
22
22
22
21
21
20
20
20
20
20
20
20
20
20
20
20
20
19
19
19
19
19
19
19
19
18
18
18
18
18
17
19
19
17
17
17
17
17
17
17
17
18
18
18
18
18
19
21
22
22
22
23
23
22
22
22
22
23
23
23
23
23
23
23
23
23
23
23
23
23
23
23
22
22
22
22
21
21
21
21
21
21
21
21
22
22
22
22
22
22
22
22
22
22
22
22
22
22
23
23
23
23
22
22
22
22
21
21
21
21
21
21
23
23
23
23
23
24
24
25
25
26
25
25
25
25
25
26
25
25
25
25
25
25
25
25
27
27
27
28
27
27
27
27
27
27
27
27
26
26
25
25
25
24
24
24
24
23
23
23
23
23
23
23
23
23
23
23
23
23
23
23
23
23
23
23
23
23
23
23
22
22
22
22
22
21
21
21
21
21
21
21
21
21
21
21
22
23
23
23
23
22
22
23
23
24
24
24
23
23
22
22
22
22
22
22
22
22
22
22
22
22
22
18
18
18
18
18
18
18
18
18
18
17
17
17
17
17
17
17
17
17
17
17
17
17
17
17
17
17
17
16
16
16
16
16
16
16
16
16
16
16
16
16
17
17
17
18
20
20
20
20
20
20
20
21
21
22
22
23
23
23
23
23
23
23
23
23
23
24
24
25
26
26
26
25
25
24
24
24
24
25
24
26
26
26
26
26
26
26
26
26
26
26
26
26
26
25
24
24
24
24
24
26
26
27
26
26
26
29
29
29
31
34
34
35
32
32
36
36
36
36
36
36
36
36
36
36
36
38
40
41
41
41
40
40
41
41
41
41
42
42
42
43
43
46
47
47
47
47
47
47
47
48
49
49
49
49
49
49
49
50
50
51
51
51
52
51
51
51
51
51
51
52
52
52
51
52
52
51
50
50
51
51
51
51
51
51
51
51
50
55
55
55
57
57
57
57
57
57
57
57
57
57
58
58
59
59
59
59
59
59
59
59
59
59
59
59
59
59
59
59
59
59
60
60
60
60
60
60
60
60
60
60
60
60
59
59
59
59
59
59
58
58
57
56
55
55
54
54
54
54
54
54
54
54
53
53
53
53
53
54
52
51
51
51
49
49
48
48
48
49
48
48
47
47
47
46
46
47
47
45
44
43
43
43
43
43
43
43
42
41
41
41
41
40
36
35
35
35
35
33
33
33
33
33
33
31
31
31
30
30
29
29
28
28
28
25
25
25
23
23
22
22
22
22
23
23
23
22
21
21
20
19
19
19
22
23
23
23
23
24
24
24
24
24
24
25
24
24
23
23
23
23
23
23
23
23
23
22
21
21
22
22
22
22
22
21
21
21
21
21
21
21
21
20
20
18
18
18
18
18
18
17
17
17
17
17
17
17
17
17
17
17
17
17
17
17
16
16
16
16
16
17
17
17
17
17
17
17
17
17
17
17
17
17
17
17
17
17
17
17
18
18
18
18
18
18
18
18
18
18
18
18
17
17
17
17
18
19
19
19
19
18
18
18
18
18
18
17
17
17
17
15
15
15
15
15
16
15
14
14
14
14
14
14
13
14
14
14
14
14
14
13
13
13
13
13
15
15
15
16
16
16
16
16
16
16
16
15
15
15
15
16
16
16
16
16
17
17
17
17
17
17
17
18
18
18
18
18
18
18
18
18
19
20
21
21
20
20
20
20
19
20
21
20
20
20
20
20
20
20
20
19
19
19
19
20
20
20
19
19
19
19
21
22
22
22
21
20
20
20
20
20
21
23
26
28
29
29
29
29
29
30
31
31
31
34
34
34
34
34
34
35
35
35
35
34
34
34
34
34
34
34
35
35
35
35
35
35
35
35
35
35
35
35
35
35
35
35
36
36
37
37
37
37
37
37
37
37
36
36
36
37
38
39
39
39
39
39
39
39
40
40
40
40
40
40
40
41
41
41
41
41
41
40
40
40
40
40
40
40
40
40
40
40
40
41
41
41
41
41
41
39
39
38
38
38
38
38
38
38
38
38
38
37
37
37
37
35
35
35
34
34
34
34
34
35
34
35
35
35
34
32
32
32
32
32
32
32
32
32
31
31
31
31
31
32
31
31
31
30
30
29
30
30
30
30
30
31
31
31
31
31
30
30
31
31
32
32
32
32
32
32
32
32
32
32
32
32
32
32
32
32
32
32
32
32
32
32
32
32
32
32
32
32
32
32
32
32
32
32
32
32
32
32
32
32
31
31
29
29
29
29
29
28
28
28
28
26
26
25
24
24
26
29
29
27
27
27
27
27
28
28
28
28
29
29
29
29
29
30
30
29
29
29
29
29
30
30
30
34
33
35
35
35
36
35
35
35
35
34
35
34
34
34
34
34
34
33
33
33
33
33
33
33
34
34
34
33
32
31
31
31
34
37
39
38
38
38
38
38
38
38
37
37
37
37
38
38
39
39
39
39
39
39
39
38
38
38
38
38
38
38
38
38
38
38
38
38
38
38
38
38
38
38
38
38
38
38
38
38
38
38
38
37
37
37
37
37
37
37
37
37
37
37
37
37
37
37
37
36
35
35
35
35
35
35
35
35
35
35
35
35
35
35
35
33
32
32
32
31
30
30
30
30
32
31
30
30
30
29
29
28
28
28
29
29
28
28
27
27
28
28
27
27
27
27
26
26
27
27
26
25
25
25
25
25
27
29
29
29
30
30
30
30
30
30
29
29
29
28
28
28
28
24
24
24
24
24
24
24
25
24
23
23
23
23
22
22
22
22
22
23
23
23
23
22
22
22
22
22
22
22
22
21
21
21
21
21
21
21
21
21
21
21
21
21
21
21
22
21
21
21
20
20
20
20
19
20
20
21
21
21
21
20
20
20
20
20
20
18
18
18
18
18
18
18
18
18
18
17
17
17
17
17
17
17
17
17
17
17
17
18
18
19
20
22
23
23
23
23
23
25
25
25
25
26
26
27
27
27
27
27
28
28
29
29
29
27
23
23
23
23
24
24
24
24
24
25
25
26
26
27
27
27
26
26
26
25
25
25
25
25
25
25
25
25
25
25
25
25
25
25
24
23
23
23
23
23
23
23
23
23
23
23
23
23
24
24
24
24
24
24
24
24
24
25
25
26
26
26
27
27
27
27
27
27
27
27
27
28
28
30
30
30
30
30
31
31
32
32
32
32
32
32
32
32
32
30
30
30
34
36
37
37
37
37
37
35
36
36
36
36
36
36
34
34
34
35
35
35
35
35
35
35
35
35
35
35
35
35
35
33
33
33
33
33
33
33
33
33
35
34
33
33
33
34
33
33
33
33
34
34
34
35
35
35
35
35
35
35
35
35
35
35
34
34
35
35
35
35
35
33
33
33
32
31
33
32
32
32
31
32
32
32
32
32
32
32
32
32
31
31
31
31
31
31
31
31
31
31
31
31
31
31
31
30
30
30
30
30
30
31
31
30
30
30
30
31
29
31
29
29
29
29
29
29
29
31
31
31
30
30
30
31
32
32
32
32
31
31
31
34
35
34
34
33
33
35
35
35
35
35
35
35
35
35
35
35
35
35
35
34
34
34
34
35
35
35
35
35
34
34
34
34
33
33
33
33
33
32
32
33
33
33
33
33
35
35
35
35
35
36
35
35
35
35
37
36
36
36
36
36
36
36
36
37
37
37
37
37
37
37
37
37
37
37
37
37
38
38
38
40
39
38
38
38
38
41
41
41
41
42
42
42
42
41
41
41
40
39
39
39
39
39
38
38
38
38
35
35
35
35
35
35
35
34
34
33
33
32
32
32
32
31
30
29
29
29
28
28
28
28
28
29
29
29
29
29
28
28
28
28
28
28
27
26
26
26
26
27
27
27
24
24
24
24
24
26
26
26
26
26
25
25
25
25
24
24
24
23
23
23
23
23
23
23
22
22
22
22
22
22
22
21
21
21
21
21
21
21
21
21
19
19
19
19
18
18
18
18
18
18
18
19
20
20
17
17
17
17
16
16
17
17
17
17
17
17
17
17
17
17
17
17
17
17
17
19
19
19
20
18
18
18
18
19
18
18
18
18
19
19
19
22
23
23
23
23
23
23
23
23
23
24
24
25
25
26
26
26
26
26
27
27
27
27
26
26
27
26
26
27
26
26
26
26
26
25
25
25
25
25
25
25
25
25
25
25
25
25
25
24
24
24
24
24
24
24
24
24
24
24
24
24
24
24
24
24
25
25
25
25
26
27
27
27
29
29
29
29
29
29
29
30
30
30
31
30
29
29
33
34
34
34
34
34
34
34
34
34
34
34
34
34
34
34
34
34
34
34
34
34
34
34
34
34
34
33
33
32
32
32
33
33
33
33
33
33
33
33
33
33
34
34
34
34
34
34
33
34
34
34
31
29
29
29
29
29
29
29
29
29
29
29
28
28
28
28
28
27
27
27
26
26
23
23
23
23
23
23
23
23
23
23
23
22
22
22
22
22
22
22
22
22
22
22
22
22
22
21
21
21
21
20
21
21
21
20
20
20
20
19
19
19
19
19
19
19
19
19
19
19
19
19
19
19
19
19
20
19
19
19
18
18
18
19
19
18
18
18
18
18
17
17
17
17
17
14
14
14
14
14
14
14
14
14
14
14
14
14
14
15
15
14
14
14
15
15
14
14
12
12
12
12
16
16
16
19
19
23
25
25
26
26
26
26
26
27
26
27
27
27
27
27
26
26
26
26
27
27
27
26
26
26
26
26
27
27
27
27
27
27
27
27
27
25
25
25
28
28
28
28
29
31
31
32
33
33
35
35
35
35
35
35
36
36
38
38
38
39
39
39
39
40
41
41
41
41
41
42
42
42
43
43
43
42
43
43
44
44
44
45
47
47
47
47
47
47
47
47
48
48
48
47
47
48
48
48
48
48
48
48
48
48
47
47
47
47
47
47
47
47
47
46
46
46
46
46
46
46
46
46
47
47
46
46
46
46
47
47
47
47
47
46
46
46
46
46
46
46
46
46
46
46
45
45
44
43
43
43
43
42
42
42
42
41
42
42
41
41
41
41
41
41
41
41
41
41
41
40
38
37
37
37
37
37
41
41
42
41
41
41
41
41
41
39
40
38
40
38
36
36
36
35
34
34
34
34
34
35
34
34
34
34
33
33
33
33
33
33
31
31
31
31
31
30
30
30
30
30
29
29
29
29
29
29
29
29
28
28
27
26
26
26
26
25
25
25
25
24
24
24
24
25
25
26
26
26
25
25
25
25
23
23
23
22
21
20
20
21
21
21
21
21
20
20
20
21
21
21
21
21
22
22
22
22
22
22
22
22
22
23
23
23
23
23
23
23
23
23
23
23
23
23
23
23
23
23
23
23
23
23
23
23
23
23
23
23
23
23
23
23
23
23
23
22
22
22
23
23
25
25
25
24
24
25
25
28
29
30
30
31
32
32
32
31
31
31
31
31
31
31
31
31
31
31
31
31
30
27
27
27
24
23
23
23
23
23
24
25
27
27
28
29
29
29
29
30
30
30
30
30
30
31
31
31
31
31
31
31
31
31
31
31
32
34
34
34
34
34
34
34
34
34
34
34
34
34
34
34
34
35
35
35
35
35
35
35
35
36
36
36
36
36
36
38
38
39
40
40
40
40
40
40
41
43
43
43
43
41
43
42
42
42
43
41
41
41
41
41
42
42
42
42
41
41
41
41
41
41
41
42
42
42
42
42
42
41
41
41
41
41
43
43
43
43
42
42
42
41
41
41
41
41
42
43
44
45
45
45
45
43
43
42
43
43
44
44
43
43
43
43
43
43
43
43
43
43
43
43
43
43
43
42
42
41
42
42
42
41
40
38
38
38
38
38
38
38
37
37
37
37
38
41
42
45
45
45
46
46
45
45
46
46
46
46
46
46
46
46
47
47
47
47
47
47
47
47
47
47
47
47
46
46
46
46
45
44
43
42
41
41
42
43
44
44
45
43
41
41
41
41
41
42
42
43
44
47
48
49
48
49
49
49
50
55
55
55
55
56
57
58
61
62
63
66
70
68
69
69
69
71
71
76
76
77
77
77
78
78
80
83
86
88
91
89
91
91
95
95
95
95
95
95
96
97
99
99
99
102
102
103
105
105
104
104
102
102
102
102
102
102
101
101
101
101
100
100
99
98
96
95
95
95
95
95
95
94
94
94
94
94
94
94
94
94
94
94
94
94
94
94
94
92
92
92
92
92
92
94
95
96
96
96
96
96
96
96
96
96
97
97
98
99
99
98
98
101
102
103
103
102
100
100
100
100
99
100
99
101
101
102
106
110
113
111
119
122
124
127
127
127
128
128
134
136
133
139
143
145
143
142
142
141
140
143
146
145
142
142
149
148
145
146
144
152
152
152
151
154
207
214
223
229
232
247
247
246
246
246
246
245
245
245
245
245
244
244
245
245
245
243
243
246
247
247
247
247
246
248
248
248
246
246
246
251
252
252
254
255
257
257
262
263
262
262
263
263
264
265
264
264
264
264
264
264
264
264
265
264
264
264
264
264
264
264
265
264
264
261
261
261
261
261
261
261
261
260
259
260
259
259
259
259
259
259
259
259
259
255
256
256
255
255
255
262
264
264
264
264
261
260
260
265
265
269
272
270
275
279
276
284
282
298
297
303
303
313
316
312
313
314
335
336
339
339
342
347
333
329
328
361
362
366
376
389
388
388
374
373
374
374
371
364
363
362
363
362
359
358
352
350
345
345
343
339
334
333
333
333
332
332
331
329
328
327
325
319
319
321
317
315
312
311
312
308
308
308
308
308
306
306
307
308
308
309
309
308
305
305
306
306
307
308
308
307
305
298
298
295
295
295
296
295
294
293
293
292
291
286
286
281
281
280
279
279
279
279
277
277
278
291
291
291
293
292
295
295
295
295
295
297
295
295
297
302
301
306
315
313
318
320
316
316
316
317
318
317
319
320
337
339
337
346
344
345
335
335
339
341
336
345
344
343
343
335
330
329
329
329
329
329
327
321
320
309
309
311
311
311
311
311
312
313
314
313
309
308
301
301
303
302
303
304
303
298
294
294
294
296
294
288
287
287
291
291
291
286
287
279
288
287
292
294
297
296
294
292
292
290
291
290
290
295
295
286
287
286
286
286
285
282
278
278
278
277
278
277
277
274
271
271
271
272
273
272
277
277
277
277
277
276
276
279
281
282
282
275
275
273
270
271
274
279
281
280
284
290
295
303
300
299
302
295
295
297
299
294
292
289
267
264
266
271
275
295
308
312
307
304
305
315
314
324
330
338
339
336
331
331
331
331
331
331
331
332
333
331
330
323
323
324
324
325
324
329
332
330
330
330
334
332
332
332
329
326
326
325
326
326
326
325
322
322
322
321
321
316
315
315
316
315
319
318
319
317
316
318
318
319
318
316
316
316
312
313
313
314
315
308
307
306
303
303
298
297
297
297
295
297
303
310
316
319
315
315
315
318
318
319
322
331
331
334
336
335
333
332
331
331
335
334
336
334
337
332
336
339
339
339
339
336
334
333
333
327
326
323
321
321
321
326
328
336
340
342
345
350
347
345
338
338
328
327
327
326
326
325
324
311
310
309
309
309
308
303
303
297
296
297
298
297
296
296
291
288
288
285
282
282
282
284
283
284
282
281
276
273
273
272
267
269
264
262
263
264
261
254
251
248
245
244
244
244
244
245
245
246
247
246
247
247
245
239
237
232
232
230
217
218
217
218
214
212
212
212
212
210
210
211
211
211
204
202
202
202
201
201
199
198
196
196
196
196
196
192
191
190
188
186
186
182
174
173
171
171
168
168
168
168
168
167
163
163
162
162
162
157
151
146
145
140
130
124
124
118
118
107
104
93
93
89
89
89
86
83
76
78
79
81
75
72
60
53
47
46
45
44
44
35
24
23
23
22
22
22
22
21
21
21
21
21
21
21
21
21
22
22
22
22
23
23
23
23
23
23
23
23
23
23
23
23
23
23
23
23
23
23
22
22
22
22
23
23
23
23
23
23
23
23
23
23
23
22
21
20
20
20
20
20
20
20
20
20
20
20
20
20
20
21
21
22
22
22
23
23
23
23
23
23
23
23
23
23
23
22
22
22
21
21
21
21
21
21
21
21
20
20
20
20
20
20
20
20
20
19
19
19
19
19
19
19
17
18
17
17
19
19
19
19
21
22
23
23
23
23
23
23
23
23
23
23
23
23
23
23
23
23
23
23
23
23
23
23
23
23
23
23
23
23
24
23
23
23
23
23
23
23
22
23
23
23
23
23
23
23
23
23
23
23
23
23
22
22
21
21
21
21
21
21
21
21
21
20
21
20
19
19
19
19
19
20
20
20
20
20
20
20
20
20
20
20
20
20
20
20
20
20
20
20
19
22
22
23
23
23
22
23
23
23
22
22
22
22
22
22
23
23
25
28
28
28
28
28
28
28
28
28
28
28
28
28
28
28
28
28
28
28
28
28
28
28
28
28
28
27
25
25
25
24
24
24
24
24
25
25
24
24
23
23
23
23
23
23
23
23
23
23
23
24
24
24
24
24
24
24
24
25
25
25
26
27
27
28
27
27
27
27
27
27
27
27
27
28
30
30
30
31
33
32
33
34
34
35
35
43
45
48
50
51
53
53
56
62
66
69
69
69
71
71
71
71
71
71
71
71
71
71
71
72
72
72
72
72
71
71
71
71
71
71
71
71
71
71
71
71
71
71
71
71
71
71
71
71
71
71
72
72
71
71
71
71
71
70
69
69
69
69
69
68
68
69
69
69
69
67
67
67
67
67
67
67
66
66
66
66
66
65
65
65
65
65
65
65
65
65
65
65
65
65
65
65
64
63
63
62
62
62
62
62
62
62
62
62
62
63
62
62
61
61
61
59
59
59
58
58
58
57
56
57
56
56
56
56
56
56
56
56
56
55
55
55
55
55
54
54
54
54
54
53
53
53
53
53
53
53
53
53
53
51
51
51
50
50
49
49
49
49
49
48
48
49
50
52
53
53
41
41
39
29
29
29
29
27
23
23
20
20
20
19
19
19
21
21
21
20
20
20
20
20
20
20
20
17
16
16
15
15
15
16
16
16
16
16
16
16
16
16
16
16
16
15
15
15
15
15
15
15
15
15
15
15
15
15
15
13
12
12
12
12
12
12
12
12
12
12
11
11
11
11
11
11
11
11
11
11
11
11
11
11
11
11
11
11
11
11
11
11
11
11
11
11
11
11
11
11
11
11
11
11
11
10
10
10
11
11
11
11
11
11
11
10
10
10
11
11
11
11
11
11
11
9
9
9
9
9
8
8
8
9
9
9
9
8
8
8
7
7
7
7
7
7
7
7
7
7
7
7
7
7
7
7
7
7
7
7
7
7
7
7
7
7
7
7
7
7
7
7
7
7
7
7
7
7
7
7
7
7
7
7
7
7
7
7
7
7
7
7
7
7
7
7
7
7
7
7
7
7
7
7
7
7
7
7
7
7
7
7
7
6
6
6
6
6
8
8
8
7
8
8
8
8
8
8
8
10
10
10
10
9
9
9
9
9
9
8
8
8
8
8
8
8
8
8
8
8
8
8
8
8
8
8
8
9
9
9
9
9
9
9
9
9
9
9
9
9
10
10
10
10
10
10
10
10
10
10
10
10
10
10
10
10
10
10
10
9
9
9
8
8
8
8
11
11
11
11
12
12
12
12
12
12
12
12
12
12
11
11
11
11
11
11
11
11
11
11
11
11
13
13
13
13
13
13
13
13
13
13
13
13
13
13
13
13
13
13
13
13
13
13
13
13
13
13
13
13
13
13
14
14
14
14
14
14
14
14
14
13
13
13
13
13
13
13
13
13
13
13
13
13
13
13
13
13
13
13
13
13
13
13
13
13
13
13
12
12
12
12
11
11
11
11
11
11
11
11
11
11
11
11
11
11
9
9
10
11
11
11
11
11
11
11
11
11
11
10
10
10
10
10
10
10
10
10
10
10
9
9
9
9
9
9
9
9
9
9
9
9
11
11
11
11
11
11
11
11
11
11
11
11
11
11
11
11
11
11
11
11
11
11
11
11
11
9
9
9
9
9
9
9
9
9
9
9
9
8
8
7
7
7
7
7
7
7
7
7
7
6
6
6
6
6
6
6
6
6
6
6
6
6
6
7
7
7
7
7
7
7
7
7
7
7
7
7
7
7
7
7
6
6
6
5
5
6
6
6
6
6
6
6
6
6
6
6
6
6
6
6
5
5
5
5
5
5
5
5
5
5
5
5
5
5
5
5
5
5
5
5
5
5
5
5
5
5
5
5
5
5
5
6
7
8
8
10
10
10
10
10
10
10
10
10
10
8
8
8
8
9
9
9
9
9
9
9
9
9
9
9
9
9
9
9
9
9
9
9
9
9
9
9
9
9
9
9
9
9
11
11
11
11
11
11
11
10
10
10
10
11
11
11
11
11
11
11
11
11
11
11
11
11
11
11
11
11
12
12
11
11
11
13
13
12
12
12
12
12
12
12
12
12
12
12
12
12
11
11
11
11
11
11
11
11
11
11
11
11
11
11
11
11
11
11
11
11
11
11
11
11
11
11
11
11
11
10
10
10
10
10
10
10
10
10
10
9
9
9
9
9
9
9
9
9
9
9
9
8
8
8
8
8
6
6
7
7
6
6
6
6
6
6
6
6
6
6
6
6
6
6
6
6
6
6
6
6
6
6
6
6
6
6
5
5
5
5
5
5
6
6
6
6
6
6
6
6
6
6
6
6
6
6
6
5
5
5
5
5
5
6
6
6
6
6
6
6
6
6
6
6
6
6
7
7
7
7
7
7
7
7
7
7
7
7
7
7
7
7
7
7
7
7
7
7
7
7
6
6
6
6
6
6
6
6
6
6
6
6
6
6
6
6
6
6
6
6
6
6
6
6
6
6
6
7
7
7
7
7
7
7
7
8
8
8
8
8
8
8
8
8
8
8
8
7
7
7
7
7
8
8
8
8
8
8
8
9
10
9
9
9
9
9
9
9
9
8
8
8
8
8
8
8
8
7
7
7
7
7
7
7
7
7
7
7
7
8
8
7
7
7
7
7
7
7
7
7
8
8
8
9
9
9
9
9
9
9
9
9
10
10
9
9
9
9
9
9
9
9
9
9
10
10
10
10
10
10
10
10
11
11
11
11
11
11
10
10
10
10
9
9
9
10
10
11
12
12
11
11
11
12
12
12
12
14
14
14
14
14
14
14
14
14
14
14
14
14
14
14
14
14
14
14
14
14
14
15
15
15
15
15
15
15
16
17
17
17
17
17
17
17
17
17
17
17
17
17
17
17
17
17
19
19
19
19
19
19
19
19
19
19
19
20
20
20
20
20
20
20
20
20
20
21
21
21
21
21
21
20
20
20
20
20
20
20
22
22
22
24
26
27
29
29
29
29
29
28
28
27
27
27
28
28
28
28
29
29
29
29
31
34
35
35
35
35
35
35
35
35
35
35
35
35
35
35
35
35
35
35
35
35
35
36
36
36
36
37
37
37
37
37
37
38
38
38
38
38
38
39
39
39
39
39
38
38
38
38
38
38
38
37
37
37
37
37
37
37
37
37
37
37
37
37
36
36
36
36
36
36
35
35
35
35
35
35
35
35
32
32
32
32
32
32
32
32
32
31
29
28
28
28
26
25
25
25
25
25
25
25
25
23
23
23
23
23
23
23
23
23
23
23
23
23
23
23
23
23
23
23
23
23
23
23
22
22
22
17
16
16
16
15
15
15
15
15
15
14
14
14
13
12
12
12
12
12
13
11
11
11
11
11
11
11
11
10
10
12
11
11
11
11
11
11
12
12
12
12
12
11
11
11
11
11
11
10
9
9
8
8
9
9
9
9
9
9
9
10
10
10
10
10
10
11
11
11
11
11
11
11
11
11
11
11
11
11
11
11
11
11
11
11
11
11
12
12
12
12
12
13
13
13
13
13
11
12
12
12
12
12
12
11
12
12
13
13
13
13
13
14
14
14
14
15
15
15
15
15
15
15
15
15
15
15
15
15
15
15
16
17
17
17
17
17
17
17
17
17
17
17
17
17
17
17
17
17
17
17
17
17
17
17
17
17
17
17
17
17
17
17
17
17
17
17
17
17
17
17
17
17
16
16
16
16
16
16
16
16
16
16
16
16
16
16
16
16
16
16
16
16
16
16
16
16
15
15
15
15
15
13
13
13
13
13
12
11
11
11
10
10
10
10
10
10
10
9
9
9
9
10
10
10
10
10
10
10
10
10
10
10
10
10
10
10
10
10
10
10
10
9
9
8
8
8
8
8
8
8
8
8
8
7
7
7
9
9
9
9
9
11
11
11
9
9
8
8
9
9
10
10
10
10
10
10
10
10
10
10
10
10
10
10
10
10
10
10
10
10
10
12
12
12
11
11
11
11
11
13
13
13
13
13
13
13
13
13
13
13
13
13
13
13
12
12
12
12
12
12
12
12
12
12
12
13
14
14
15
15
15
15
15
15
15
15
15
15
15
15
15
15
15
16
17
16
16
16
16
16
16
16
16
16
16
16
17
17
17
17
17
17
17
17
17
17
17
17
17
16
16
16
16
16
16
17
17
17
17
17
17
17
17
20
20
20
21
21
21
21
21
21
21
22
22
23
25
26
26
26
26
26
26
26
26
26
27
27
27
26
26
25
25
25
25
25
25
24
24
24
24
24
24
26
26
26
26
26
26
26
26
27
27
27
27
28
28
28
28
29
29
29
28
28
28
28
28
28
28
28
29
29
29
29
29
29
29
29
29
29
29
29
29
29
29
29
28
28
27
27
27
27
27
27
27
27
27
27
26
26
25
25
25
25
25
25
25
25
25
25
25
25
25
25
25
25
25
25
25
25
25
24
24
24
24
24
24
24
24
25
25
25
24
24
24
24
24
24
24
25
25
24
24
24
24
23
23
23
23
23
23
23
23
23
23
23
22
22
22
22
22
22
22
22
22
23
21
21
20
19
19
19
19
20
20
20
18
18
18
18
18
18
18
18
17
17
17
17
17
17
17
17
17
17
17
16
16
16
16
16
15
15
12
12
12
12
12
11
11
11
11
11
11
11
11
11
11
11
11
11
11
11
11
8
10
10
10
10
9
9
9
9
10
10
10
9
8
9
10
11
11
11
12
13
14
16
16
15
14
14
14
14
14
16
16
18
18
18
18
18
18
18
19
19
19
19
19
19
19
20
20
20
20
20
19
19
19
19
19
19
18
18
18
18
18
19
19
19
19
20
20
20
20
20
20
20
20
20
20
20
20
20
20
20
20
20
20
20
20
20
20
20
20
20
20
20
20
20
20
20
20
20
20
19
19
19
19
19
19
19
19
19
18
18
18
18
18
18
18
18
18
18
18
18
18
18
17
17
17
17
17
17
17
17
17
17
16
16
16
15
15
15
15
15
15
15
15
15
15
15
15
15
15
15
15
15
15
14
14
14
14
15
15
15
15
15
15
15
15
15
14
14
14
14
14
14
14
14
14
14
14
13
13
13
13
11
10
11
11
11
11
11
11
11
11
11
11
11
11
11
11
11
11
11
11
11
11
11
11
11
11
11
11
11
11
11
11
11
11
11
11
8
8
8
8
8
8
8
8
8
6
6
6
6
6
6
6
6
6
6
6
6
7
7
7
7
7
7
7
7
7
7
7
7
7
7
7
7
7
7
7
7
7
7
7
7
7
7
7
7
7
7
7
7
8
8
8
8
8
8
9
10
10
9
9
9
9
9
9
8
8
8
9
9
9
10
10
10
10
10
10
10
10
10
10
10
10
10
10
10
10
10
10
10
10
10
10
10
10
10
11
11
11
11
11
11
11
11
11
11
11
11
11
11
11
11
11
11
11
11
11
11
11
10
10
10
10
10
10
10
10
10
9
9
9
9
9
9
9
9
9
9
9
9
9
9
9
9
9
9
9
9
9
9
9
9
9
9
9
9
9
9
9
9
9
8
8
8
8
8
8
8
8
8
8
8
9
6
6
6
6
6
6
6
6
6
6
6
6
6
6
6
7
7
7
7
7
7
7
7
7
7
7
7
7
6
6
6
6
6
6
6
6
6
6
6
6
6
6
6
6
5
5
5
5
5
5
5
6
6
6
6
6
6
6
5
5
5
6
6
6
6
6
6
6
6
6
6
7
7
7
7
7
7
7
7
7
7
7
7
7
7
7
7
7
7
7
7
8
8
8
8
8
8
8
8
8
8
8
8
8
8
8
8
8
8
8
8
9
9
9
9
9
9
8
8
8
8
8
8
8
8
8
8
8
8
8
8
8
8
8
8
8
8
8
8
8
8
8
8
7
8
8
8
8
8
8
8
9
10
10
10
11
11
10
10
10
11
11
11
11
11
11
11
11
11
11
11
11
11
11
11
11
11
11
11
11
11
11
11
11
11
11
11
11
11
11
11
11
11
11
11
11
11
11
12
12
12
12
11
11
11
11
11
11
11
11
11
11
11
11
11
11
11
11
11
11
11
11
10
10
10
10
10
10
10
10
10
10
10
10
10
10
10
10
10
10
10
10
10
10
10
10
10
10
10
10
11
11
11
11
11
11
12
12
12
12
13
13
13
13
13
12
12
12
12
12
12
12
12
12
12
12
12
12
12
12
12
12
12
12
12
12
12
12
12
12
12
12
12
12
12
12
12
12
12
12
12
12
12
12
12
12
13
12
12
12
12
12
12
12
12
12
12
12
12
12
12
12
11
11
11
11
11
11
11
11
11
11
11
11
11
11
11
11
11
11
11
11
11
11
11
11
10
9
9
9
9
9
9
9
9
9
8
8
8
8
8
8
8
8
8
8
8
8
8
8
8
8
8
8
8
8
8
8
8
8
7
7
7
7
7
7
6
6
6
6
6
6
6
6
6
6
6
6
6
6
6
6
6
6
6
6
6
6
6
5
5
5
4
4
4
4
4
4
4
4
4
4
4
5
5
5
5
5
5
5
5
5
5
5
5
5
5
5
5
5
5
5
5
5
5
5
5
5
5
5
5
5
5
5
5
5
5
5
5
5
5
5
5
5
6
6
6
7
7
7
7
7
7
8
8
8
8
8
9
11
11
11
11
11
11
11
11
11
10
10
10
10
10
10
10
10
10
10
10
10
10
11
11
11
11
11
11
11
11
11
11
11
11
11
11
11
11
11
11
11
11
11
11
11
11
12
12
12
11
11
11
11
11
11
11
11
11
12
12
12
12
12
12
12
12
12
12
12
12
12
12
12
11
11
11
11
11
11
11
11
11
11
12
12
12
12
13
14
14
14
14
15
15
15
15
15
15
15
15
16
16
16
16
16
16
16
17
17
17
17
17
17
17
17
17
17
17
17
17
17
17
17
17
17
17
17
17
17
17
17
17
17
17
17
17
17
17
17
17
17
18
18
18
18
18
18
18
17
17
17
17
17
17
18
18
18
18
18
18
19
19
19
20
21
21
20
20
20
20
20
20
20
20
20
20
20
20
20
19
19
19
19
19
19
19
18
18
18
18
18
18
18
18
18
18
17
17
17
17
17
17
17
17
17
17
17
17
18
18
18
18
18
17
17
17
17
17
17
17
17
17
17
17
17
17
16
16
15
14
14
14
14
14
15
14
13
13
13
13
13
13
12
12
12
12
12
12
12
12
12
12
12
13
13
13
13
13
13
13
13
13
13
13
12
13
13
13
13
13
13
13
13
13
13
13
13
13
13
13
13
13
13
13
13
13
13
13
13
13
12
12
12
12
12
12
12
12
12
12
12
12
12
12
12
11
11
11
11
8
8
8
8
8
8
8
8
7
6
6
5
5
5
5
5
5
5
5
5
5
5
5
5
5
5
5
5
5
5
5
5
5
5
5
5
5
5
5
5
5
5
5
5
5
5
5
5
5
5
5
5
5
5
5
5
5
5
5
5
5
5
5
5
5
5
5
5
5
5
5
5
6
6
5
5
5
6
6
6
7
7
7
7
7
7
7
7
7
7
7
6
6
6
6
6
6
6
6
6
5
5
5
5
5
5
5
5
5
5
5
5
5
6
6
6
6
6
6
6
6
6
6
7
7
6
6
6
6
6
6
6
6
6
6
6
6
6
6
6
6
6
6
6
6
6
5
5
5
5
5
6
6
6
6
6
6
6
6
7
7
7
7
7
8
9
9
9
8
8
8
9
9
9
8
8
8
8
8
8
8
8
8
8
8
8
8
8
8
9
10
10
11
13
12
12
12
12
12
12
12
12
12
12
12
12
12
12
12
12
12
12
12
12
12
12
12
12
12
12
12
12
12
12
12
12
12
12
12
12
12
12
12
12
12
12
12
12
12
12
12
12
12
12
13
13
13
13
12
12
13
14
14
15
15
16
16
16
16
16
16
16
16
16
16
15
15
15
15
16
17
17
17
18
19
19
19
19
18
18
18
18
20
20
20
20
20
20
20
21
21
21
22
22
22
22
22
22
21
21
21
21
21
21
21
21
21
21
20
20
19
19
19
20
20
19
19
19
19
18
18
18
18
18
18
18
18
18
18
18
18
18
18
18
18
18
19
19
18
18
18
18
18
18
18
18
18
18
18
18
18
18
18
18
18
18
18
18
18
18
18
18
18
18
18
18
18
18
18
17
17
17
17
17
17
17
17
17
17
17
17
17
17
17
17
17
17
17
17
17
17
17
17
17
16
15
15
15
15
15
15
15
15
15
15
15
15
15
15
14
14
13
13
13
13
13
13
13
13
13
14
15
17
17
16
17
17
17
18
19
19
19
19
19
19
19
17
17
17
17
17
17
17
17
17
17
16
16
16
16
16
16
16
15
15
15
15
15
15
15
16
16
17
17
17
16
17
17
17
17
17
17
17
17
17
16
16
16
16
16
16
16
16
16
16
16
16
16
16
16
16
16
16
16
16
16
16
16
16
17
16
16
16
16
16
16
15
16
16
16
16
16
16
16
16
16
16
17
17
17
17
17
17
17
17
17
17
18
18
17
17
17
17
19
19
19
19
19
19
19
19
19
19
19
18
18
17
17
17
17
17
17
17
17
17
17
17
17
17
17
17
17
17
17
17
17
17
17
17
17
17
17
17
17
17
17
17
17
17
17
16
16
16
16
16
16
16
16
15
15
16
16
13
14
15
15
14
14
14
14
14
13
13
13
13
13
13
13
13
13
13
14
14
13
13
14
14
14
14
14
14
14
13
13
13
13
13
13
15
16
16
16
16
16
16
16
16
16
16
16
17
17
17
17
17
17
17
17
17
17
17
17
17
17
17
17
17
17
17
17
17
17
17
17
17
17
17
17
17
17
17
18
18
18
18
18
18
18
18
18
18
18
18
18
18
17
17
18
18
18
18
18
18
18
18
18
18
18
18
18
18
18
18
18
18
18
18
18
18
18
18
18
18
18
18
18
17
17
17
17
17
17
17
16
16
16
16
16
16
16
14
14
14
14
14
13
13
14
14
14
14
14
14
13
13
13
13
13
13
13
13
13
13
11
11
11
10
11
11
11
11
11
11
11
12
13
12
12
12
12
12
12
12
12
12
12
12
12
12
12
12
12
12
12
12
12
12
12
11
11
11
11
11
11
11
11
11
11
11
11
11
11
11
9
9
9
9
9
9
9
9
9
9
9
9
9
9
9
9
9
9
9
9
9
9
7
7
6
6
6
6
6
6
7
6
6
6
6
6
6
6
7
8
8
8
8
8
8
8
8
8
8
7
7
7
7
7
7
7
7
7
7
7
7
7
7
7
7
6
6
6
6
6
6
6
6
6
6
6
6
6
5
5
5
5
5
6
6
6
6
6
6
7
7
7
7
7
7
7
7
7
7
7
7
7
7
7
7
7
7
7
8
9
8
7
8
10
10
10
11
11
11
11
11
11
11
11
11
11
11
12
12
14
14
14
14
14
14
14
14
14
14
14
14
14
14
14
14
14
14
14
14
14
13
13
12
13
13
14
14
14
14
14
14
14
15
15
15
15
15
15
15
14
14
13
13
13
13
13
13
13
13
13
13
13
14
14
14
14
14
14
14
14
14
15
15
15
15
15
16
16
16
16
16
16
16
16
16
16
16
17
17
17
17
17
16
16
15
15
15
15
16
17
17
17
17
17
17
17
17
17
17
17
17
17
17
17
17
17
17
17
17
17
17
17
17
17
17
17
17
17
17
17
17
17
17
17
17
16
16
16
16
15
15
15
14
14
14
14
14
12
12
12
12
13
13
13
13
11
11
11
11
11
11
12
13
14
14
14
14
14
14
14
14
14
14
14
14
14
14
14
14
14
15
15
15
15
14
14
14
14
14
14
14
14
15
15
15
15
15
14
14
12
12
12
12
12
12
12
12
12
12
12
12
12
12
12
12
12
12
12
12
12
12
12
12
12
13
13
12
12
12
12
12
12
12
12
12
12
12
12
12
12
12
12
11
11
11
11
11
11
11
12
13
11
11
11
11
11
11
12
11
12
11
11
11
11
11
11
11
11
11
11
11
10
10
11
11
11
11
11
11
11
11
11
11
11
11
11
11
11
11
11
11
11
11
11
11
11
11
11
11
11
11
11
11
11
10
10
10
10
10
9
9
9
9
9
9
8
8
9
9
9
9
9
9
9
9
9
9
9
9
10
10
10
10
10
10
10
10
10
10
10
10
10
10
10
10
10
10
10
10
10
10
10
10
11
11
11
11
11
11
10
10
9
9
9
9
10
10
10
10
10
10
10
10
10
10
11
11
11
11
10
11
10
10
10
11
11
11
11
11
11
11
11
11
11
11
11
11
11
11
11
11
11
11
11
11
10
10
10
10
10
10
10
9
9
9
9
9
9
9
9
9
9
9
9
9
9
9
8
7
7
7
8
9
9
9
9
9
9
8
8
8
8
8
8
9
9
10
10
10
10
10
10
10
10
10
10
11
11
11
11
11
11
11
11
13
13
13
13
13
13
14
14
14
14
14
14
14
14
14
14
14
14
14
14
14
14
14
14
14
14
14
14
14
14
14
15
15
15
15
15
15
15
15
15
15
15
15
15
15
15
15
15
15
15
15
15
15
15
15
15
15
15
14
14
14
14
14
14
14
14
14
14
14
14
14
14
15
16
16
16
16
16
16
16
16
16
12
12
12
12
12
12
12
12
11
11
11
11
11
11
11
11
11
11
11
11
11
11
11
11
11
11
11
11
11
11
11
11
11
12
13
13
12
12
12
12
12
12
13
14
13
13
14
14
14
14
13
13
13
14
14
16
16
16
17
17
17
17
17
17
15
15
15
15
15
15
15
15
15
14
14
14
14
13
13
13
13
13
13
13
13
13
13
13
13
13
13
13
13
14
14
14
14
15
15
15
15
15
14
14
14
14
14
14
14
14
14
14
15
15
15
14
14
14
14
14
14
14
14
14
14
14
14
14
12
12
12
13
13
15
15
15
15
16
16
17
17
17
17
17
18
18
18
18
18
18
18
18
18
18
18
18
18
18
18
18
17
17
17
17
17
17
17
17
17
17
17
17
17
17
17
17
17
17
17
17
17
16
17
17
17
17
17
17
17
17
17
17
17
18
18
18
19
19
20
21
21
21
21
20
20
20
20
20
20
20
20
20
20
20
19
19
19
19
19
19
19
19
19
19
19
19
18
18
18
18
18
18
18
18
18
18
18
18
18
18
18
18
18
18
17
17
18
17
17
17
17
17
17
17
17
17
17
17
16
16
16
16
17
17
17
17
17
17
17
17
17
17
17
17
17
17
17
17
17
17
17
17
17
17
17
17
16
16
16
15
15
15
15
14
14
14
14
14
14
13
13
13
13
13
13
13
13
13
13
13
13
13
13
13
13
13
13
13
13
13
13
13
13
13
13
13
13
13
14
14
14
14
15
14
14
14
15
15
16
16
16
16
16
16
16
16
16
16
15
15
15
15
15
15
15
15
15
15
15
15
15
15
15
16
15
15
15
15
15
15
15
15
15
15
15
15
15
15
13
10
10
10
11
11
11
11
11
11
11
11
11
11
11
11
11
11
11
11
11
11
11
11
11
11
11
11
11
11
10
11
11
11
11
11
11
11
11
11
10
10
10
10
10
10
10
10
10
10
10
10
10
10
10
10
9
9
9
9
9
9
9
9
9
9
9
9
9
9
9
9
8
8
8
8
7
7
7
7
7
7
7
7
7
7
7
7
7
7
7
7
8
8
8
8
7
6
6
5
5
5
5
5
5
5
5
5
5
5
5
5
5
5
5
5
5
5
5
5
5
5
5
5
5
5
5
5
5
5
5
5
4
4
4
4
4
4
4
4
4
4
4
5
5
5
5
5
5
5
5
5
5
5
5
5
5
5
5
5
5
5
5
5
5
5
5
5
5
5
5
5
5
5
5
5
6
6
6
6
6
6
6
6
5
5
5
5
5
5
5
5
5
5
6
6
5
5
5
5
5
5
6
6
6
5
5
5
5
5
5
5
5
5
5
5
5
5
5
5
5
5
5
5
5
5
5
5
5
5
5
5
5
5
5
5
5
5
5
5
5
5
6
6
6
6
6
6
6
6
6
6
6
6
6
6
6
6
6
6
6
6
6
6
6
6
6
6
6
7
7
7
8
8
8
8
8
8
8
8
8
11
11
11
12
12
12
14
14
15
16
16
16
15
15
15
15
15
16
16
16
16
16
16
16
16
17
17
17
17
17
17
17
17
17
17
17
17
17
18
18
18
18
18
18
18
19
19
19
19
19
19
19
19
19
19
19
19
21
22
22
22
22
22
23
23
23
24
24
24
24
24
24
24
24
25
25
25
25
25
26
26
26
26
26
25
25
25
25
25
25
25
25
25
26
26
26
26
26
26
26
27
27
27
27
27
27
27
27
27
27
27
27
27
27
26
25
25
25
25
25
25
25
25
25
25
25
25
25
26
26
26
25
25
25
25
25
26
26
26
25
25
25
25
25
25
23
23
23
23
23
23
23
23
23
23
23
23
23
23
23
23
23
23
23
23
23
23
23
23
23
23
23
22
22
20
20
20
20
20
20
20
19
17
17
16
16
15
14
14
13
13
14
14
14
14
14
14
14
14
14
14
14
13
12
12
11
11
11
11
11
11
11
11
11
10
10
10
10
10
10
10
10
10
10
10
10
9
9
9
9
9
8
8
8
8
8
8
8
8
8
8
8
8
8
8
8
8
8
8
8
8
8
8
8
8
7
7
7
7
7
8
8
8
6
6
6
6
6
6
6
6
6
6
6
6
6
7
7
7
7
7
7
6
6
6
6
6
6
6
6
6
6
6
7
7
7
6
6
6
5
5
5
5
5
5
5
5
5
5
5
5
5
5
5
5
5
5
5
5
5
6
6
5
5
6
6
6
6
6
6
6
6
6
6
7
6
6
6
6
6
6
6
6
6
6
6
6
6
7
7
7
7
7
7
7
7
7
7
7
7
7
7
7
7
7
7
7
7
7
7
7
7
7
7
7
7
7
7
7
7
7
7
7
7
7
6
6
6
6
7
7
8
10
10
10
10
10
10
10
10
10
10
10
10
10
10
10
10
10
10
10
10
10
10
10
10
10
10
9
9
9
9
10
10
10
10
10
10
10
10
10
10
10
10
10
10
10
10
10
10
10
10
10
10
10
9
9
9
9
9
9
9
8
8
8
8
8
8
8
8
8
8
8
9
9
9
9
9
9
9
9
9
9
9
9
9
10
10
10
10
10
10
10
10
10
10
10
10
10
10
10
10
8
8
8
8
8
8
8
8
8
8
8
8
8
8
8
8
8
8
8
9
9
9
9
9
9
10
10
10
10
10
10
10
11
11
11
11
11
11
11
11
11
12
12
11
11
11
11
11
11
11
11
10
10
11
11
11
11
11
11
11
11
11
11
11
12
13
13
13
13
13
13
13
13
13
13
13
14
14
14
14
14
14
14
14
14
14
14
14
14
14
14
14
14
14
14
14
15
15
15
15
15
15
16
16
16
15
15
15
15
15
15
14
14
14
14
14
14
13
14
14
14
14
15
15
15
15
15
15
15
15
16
15
16
15
15
15
15
15
15
15
15
15
15
15
15
15
15
15
15
15
15
15
15
15
15
15
15
15
15
15
15
15
15
15
15
16
16
16
16
16
16
16
16
15
15
15
15
15
17
17
16
16
16
16
16
16
16
15
16
16
16
16
16
17
17
17
17
18
18
18
18
19
19
19
19
20
21
21
21
21
21
21
21
21
21
21
21
21
21
21
21
22
22
22
22
22
22
22
22
22
22
22
23
23
23
23
23
23
23
23
23
23
23
23
23
23
23
23
23
23
23
23
23
23
23
22
23
22
23
23
23
23
22
22
23
23
23
23
22
22
21
21
21
21
21
20
20
20
21
21
23
23
23
23
23
23
23
23
23
23
23
23
23
23
23
23
23
23
22
22
22
22
22
22
22
23
23
24
23
23
24
23
24
26
26
26
26
26
26
26
26
26
24
24
23
24
23
23
23
23
23
23
23
23
23
23
23
23
24
24
24
24
24
24
24
24
24
24
24
24
24
24
24
24
24
24
24
24
24
24
24
24
24
24
24
24
24
24
24
24
24
24
24
24
23
23
23
23
23
23
23
23
23
23
23
23
23
23
23
23
23
23
23
23
23
23
23
23
23
23
23
23
23
23
23
23
23
23
23
23
23
23
23
23
23
23
22
20
20
18
18
18
18
17
17
17
17
17
17
17
17
17
17
15
15
15
15
15
15
15
15
15
13
13
13
13
13
13
13
13
13
13
12
12
11
11
11
11
10
10
9
10
10
10
10
10
10
10
10
10
9
9
9
9
9
9
9
10
10
10
10
10
10
10
10
10
10
10
10
10
9
9
9
10
10
9
9
9
9
10
10
10
10
11
11
11
11
11
12
11
11
11
11
11
11
10
10
10
11
11
11
11
12
12
12
12
13
13
13
13
13
13
13
13
13
13
13
13
13
13
13
13
13
13
13
14
14
13
13
13
13
13
13
13
13
13
13
13
13
13
13
13
13
13
14
14
14
14
14
14
14
14
14
14
14
14
14
14
14
15
15
15
15
15
15
15
15
15
15
15
16
16
15
15
15
15
15
16
17
17
17
17
17
17
17
17
17
17
17
17
17
17
17
17
17
17
17
17
17
17
17
17
17
17
17
17
17
17
16
16
16
16
16
16
16
16
15
15
15
15
15
15
15
15
15
15
14
14
14
15
15
15
15
15
15
15
16
17
17
17
17
17
17
16
15
15
15
15
15
15
15
15
14
14
14
14
13
14
14
14
14
14
14
14
14
14
14
14
14
14
14
14
14
14
14
14
14
14
13
13
13
13
13
14
14
14
14
14
13
13
13
13
14
14
13
13
13
13
13
13
13
13
13
13
13
12
13
13
13
13
13
13
12
12
13
13
13
13
13
13
13
14
12
12
12
12
12
12
12
12
12
12
12
12
12
12
12
13
13
13
13
14
14
14
14
14
15
15
14
14
14
14
14
14
14
15
15
15
15
15
15
15
15
15
14
14
14
14
14
14
14
14
14
14
14
14
14
14
14
14
14
14
14
14
14
13
13
13
13
13
14
14
14
14
14
14
14
14
14
14
14
14
14
14
14
14
14
14
14
14
14
14
14
14
14
14
14
14
14
14
14
14
14
14
13
13
13
13
13
13
13
13
13
13
15
15
15
15
15
15
15
15
15
17
17
15
13
13
13
13
13
13
12
12
12
12
12
12
12
12
12
12
12
12
12
12
12
13
13
13
13
13
14
14
14
12
12
13
13
13
13
13
13
13
13
13
13
13
13
13
13
13
13
12
12
12
12
12
12
12
12
12
12
13
11
11
11
11
11
11
11
11
11
11
11
11
11
11
11
11
11
11
11
11
11
11
11
11
11
11
11
11
11
11
11
11
11
11
11
11
11
11
11
11
11
11
11
11
11
11
11
11
12
12
12
12
12
13
13
13
13
13
13
13
12
12
13
13
13
13
13
13
13
16
17
17
17
17
17
17
17
17
17
17
17
17
17
17
18
18
18
17
17
17
17
17
17
17
17
17
17
17
17
17
17
17
17
17
17
17
17
17
17
17
17
17
17
17
17
17
17
17
17
17
17
17
17
17
17
17
17
17
16
16
15
15
15
15
15
15
15
15
15
16
16
16
16
16
16
16
16
16
16
16
16
17
17
17
17
17
17
17
17
17
17
19
19
19
19
19
19
19
19
19
19
19
19
19
19
19
19
19
19
19
19
20
21
21
21
21
21
20
20
20
20
20
19
19
19
19
19
19
19
19
20
20
20
21
21
22
23
23
23
22
22
22
22
22
22
22
22
22
22
22
22
22
22
22
22
20
21
22
22
22
22
22
22
22
23
23
23
23
23
23
23
23
23
23
23
23
23
23
23
23
23
23
23
23
23
23
22
22
22
22
22
22
22
22
22
22
22
22
23
23
23
23
23
23
23
23
23
23
23
23
19
19
19
19
19
19
19
20
20
20
20
20
20
20
20
20
20
20
19
19
19
17
17
17
17
17
17
17
14
14
14
14
14
14
14
13
13
14
14
14
14
14
14
14
14
14
14
14
14
14
14
15
15
15
15
15
15
15
16
16
16
16
16
16
16
16
16
16
15
14
14
14
14
14
14
14
14
14
14
14
14
16
16
16
16
16
16
16
16
16
17
17
15
14
13
13
13
13
13
13
13
13
12
11
11
11
10
10
10
10
10
10
10
10
9
9
9
9
9
9
9
9
11
11
11
11
11
11
11
11
11
10
10
10
10
10
10
10
10
10
10
10
10
10
10
11
11
11
11
12
12
13
13
13
14
14
16
16
16
16
16
17
17
17
17
17
17
17
17
17
18
19
17
17
17
17
17
17
17
17
17
17
17
17
17
17
17
17
17
17
17
17
17
17
17
17
17
17
17
17
17
17
17
17
17
17
17
17
17
17
17
16
16
16
16
16
16
16
16
16
15
16
16
16
16
17
17
17
17
17
17
17
17
17
17
17
16
17
17
17
18
18
18
19
19
19
19
18
18
18
18
18
18
19
19
19
19
19
19
19
19
19
19
19
19
18
18
18
18
19
19
19
19
20
20
20
20
20
20
20
20
20
20
20
20
20
20
20
20
20
20
20
20
20
20
20
20
20
20
20
20
20
20
20
20
20
20
19
19
19
19
19
19
19
19
19
19
19
19
19
19
19
19
19
19
19
19
19
19
19
19
19
19
19
19
19
19
19
19
19
19
19
19
19
19
19
19
19
19
19
19
21
21
20
19
19
20
20
20
20
20
20
20
20
19
19
19
19
19
20
20
20
21
21
21
20
20
19
19
19
19
19
19
18
18
19
18
18
18
19
19
19
19
21
21
20
19
19
19
17
17
17
17
17
17
17
17
15
15
16
16
16
16
16
16
16
16
17
17
17
17
17
17
17
17
17
17
17
17
17
17
17
20
20
20
20
20
20
20
20
20
20
20
20
19
19
19
19
19
19
19
19
19
19
19
19
19
19
19
17
17
17
17
17
17
17
17
18
18
19
19
19
19
20
20
20
20
20
20
20
20
20
20
20
20
20
20
20
20
20
20
20
20
20
20
20
20
20
20
21
22
22
22
22
22
22
22
22
22
22
22
22
22
21
21
21
21
21
21
21
21
21
21
21
20
20
20
20
19
19
19
19
19
19
19
20
21
22
22
23
23
23
23
23
23
23
23
23
23
23
23
23
23
23
23
23
23
23
23
23
23
23
23
23
23
23
23
23
23
23
23
23
23
23
23
23
23
24
24
24
24
23
23
23
23
23
23
23
19
19
19
19
19
19
20
20
20
19
19
19
19
19
19
20
20
20
20
20
20
20
20
20
20
21
20
20
20
20
19
19
19
19
19
19
19
19
19
19
19
19
19
19
19
19
19
19
19
19
19
19
19
19
19
19
19
19
19
19
18
18
17
17
17
17
17
17
17
17
17
18
18
18
18
17
17
17
17
17
17
17
17
17
17
17
17
17
17
16
16
16
16
16
16
16
16
16
16
16
16
16
16
16
16
16
16
16
16
16
16
16
17
17
17
17
17
17
17
17
17
17
17
14
14
14
13
13
13
13
13
13
13
13
13
13
13
13
13
13
13
13
14
14
14
15
15
15
15
15
14
15
14
14
14
14
14
14
14
16
16
17
17
17
17
17
17
17
17
17
18
18
18
18
18
18
18
17
17
17
17
17
17
17
17
15
15
15
14
14
14
14
14
14
14
14
15
15
15
15
15
15
14
14
14
14
14
14
14
14
14
14
14
14
14
14
14
14
14
15
15
16
16
16
16
15
15
15
15
15
14
14
14
14
14
14
14
14
14
14
14
14
14
14
14
14
14
14
14
14
14
14
14
14
15
15
15
14
14
14
14
14
14
14
14
14
14
14
14
14
14
14
14
14
14
14
13
13
13
13
13
13
13
14
14
14
14
14
14
14
11
11
12
14
14
14
14
14
14
14
14
14
13
13
14
16
16
17
17
17
18
19
19
18
18
18
19
19
19
19
19
19
19
20
21
21
21
20
20
21
22
21
21
21
20
20
20
20
20
20
20
20
20
20
20
20
21
21
23
24
24
24
24
24
25
25
25
25
25
25
25
24
24
24
24
24
24
24
24
24
24
23
23
23
23
23
23
23
23
23
23
23
23
23
23
23
23
23
23
23
23
23
23
22
22
23
23
23
23
23
23
23
23
23
23
23
23
23
23
23
24
24
24
24
24
24
24
24
24
24
24
24
24
24
23
23
23
23
23
23
23
23
23
23
23
23
23
23
23
23
23
23
23
24
23
23
23
23
23
23
23
23
23
23
23
23
23
23
23
23
23
22
22
22
22
22
22
22
21
21
20
21
21
20
20
18
19
19
18
20
19
19
18
18
18
18
20
19
19
19
19
19
19
19
20
20
20
20
20
21
21
21
21
21
21
21
21
21
21
21
21
21
22
23
23
23
24
24
26
27
28
30
30
31
31
31
31
31
31
31
31
30
27
26
26
26
26
26
27
28
28
29
29
29
29
29
29
29
29
29
29
28
28
28
28
28
28
28
28
28
29
29
29
29
29
29
29
30
30
32
35
35
35
35
35
35
35
35
35
35
35
35
35
41
41
43
49
55
56
56
56
56
59
59
61
61
62
62
62
62
62
62
62
62
63
63
63
63
63
63
63
64
64
64
65
65
65
65
65
65
65
65
65
65
65
65
65
65
65
67
67
68
68
68
67
66
66
66
69
72
73
74
77
79
79
79
80
81
81
81
80
84
85
86
87
87
87
87
92
92
95
97
98
96
96
95
95
95
96
100
99
99
100
100
101
101
101
101
102
102
101
101
101
101
101
101
101
104
106
106
106
107
109
111
111
111
112
112
113
113
113
113
114
114
115
115
115
115
115
113
116
116
116
117
118
119
122
123
123
126
126
126
127
124
124
125
125
125
124
124
123
123
123
124
123
121
122
122
122
122
124
124
124
124
114
114
116
115
115
116
117
118
118
118
118
118
120
123
127
128
130
130
135
136
136
136
141
141
141
141
141
141
139
140
140
140
141
137
138
136
136
137
138
138
135
130
130
130
130
130
133
133
134
133
132
132
132
130
133
133
133
133
132
132
131
131
132
131
129
127
127
127
125
123
117
116
116
113
113
114
114
116
118
118
118
122
121
122
122
122
122
122
122
121
120
120
118
112
111
111
111
112
112
111
111
112
113
113
112
109
107
107
107
107
107
107
98
96
96
96
96
95
95
96
96
95
95
94
94
94
95
94
94
95
91
90
89
89
89
88
88
88
89
89
89
90
89
89
89
91
94
98
98
97
97
97
97
97
99
100
97
98
98
96
96
95
95
95
94
97
105
106
107
109
130
131
133
133
130
130
129
129
128
128
128
128
127
127
127
127
127
127
127
126
125
125
124
124
124
124
123
122
122
122
122
122
120
118
118
118
118
119
120
120
119
118
115
114
113
112
111
111
111
109
108
108
108
109
108
111
111
113
114
114
116
115
113
113
113
113
111
111
111
110
110
110
113
115
112
116
117
118
117
119
118
118
118
118
118
122
123
124
124
124
122
120
120
120
119
121
133
134
136
135
136
136
136
137
136
136
136
136
136
136
136
136
135
134
135
132
131
128
124
123
124
124
124
125
128
129
131
132
133
133
132
132
129
129
129
129
129
127
126
130
119
119
120
120
121
121
121
122
123
123
123
121
118
117
116
115
115
116
116
116
116
117
117
118
118
118
119
123
123
123
122
124
124
124
123
120
120
119
118
118
118
118
118
118
119
120
121
122
120
119
118
118
118
119
119
119
119
119
121
122
128
129
130
132
130
130
131
131
134
137
147
151
149
147
148
149
150
152
152
153
154
155
151
149
150
150
149
151
151
152
157
157
157
157
154
155
154
154
153
151
145
145
145
146
147
143
145
145
146
145
144
145
147
147
148
148
153
156
155
158
158
157
156
154
154
154
154
154
154
155
154
155
154
154
154
154
153
152
152
152
152
151
151
149
149
148
149
149
149
148
148
148
150
151
148
149
149
152
151
151
153
153
154
154
152
152
150
153
152
153
153
152
156
158
161
165
166
166
165
166
167
170
172
170
170
172
177
176
177
177
174
174
171
170
170
170
169
157
157
155
155
155
156
154
154
155
154
153
153
153
153
154
154
154
156
155
155
154
154
154
153
153
153
152
151
149
149
148
148
142
142
142
142
142
142
140
135
135
133
132
131
131
131
131
130
131
131
130
130
130
128
124
123
122
122
122
122
121
121
121
119
114
113
113
114
113
113
113
112
112
112
113
113
113
113
113
116
117
116
114
114
114
115
114
111
108
110
109
107
107
107
107
107
107
107
107
109
109
116
118
119
128
124
128
126
126
133
132
130
130
122
120
124
121
126
127
135
136
136
136
136
136
138
136
136
135
135
136
136
136
140
141
149
154
154
154
152
152
150
153
154
153
153
153
150
150
151
151
148
148
148
148
146
147
146
146
146
146
145
143
142
142
142
142
140
140
137
137
136
136
136
136
136
136
137
137
137
137
137
137
138
137
137
137
137
138
138
138
139
138
138
137
137
138
138
139
140
137
137
137
136
137
137
137
136
137
137
135
136
133
134
136
136
136
136
136
138
140
140
141
142
142
141
142
142
139
140
141
143
142
143
143
145
147
148
148
153
152
148
147
145
148
153
153
152
152
145
145
144
144
145
147
154
157
158
160
158
156
157
159
159
159
159
158
154
154
145
146
145
142
141
141
143
147
149
148
146
146
146
146
145
145
147
147
149
151
150
150
150
150
148
148
156
154
161
167
173
178
180
193
189
189
194
193
202
202
203
204
203
203
208
208
214
214
214
214
216
216
216
216
214
214
211
209
208
208
208
205
204
204
204
204
205
201
201
201
200
199
201
200
200
199
197
198
197
196
197
196
196
195
199
199
199
198
198
196
196
195
195
194
194
189
189
190
190
190
195
196
193
197
197
193
193
191
192
191
191
191
190
190
189
190
190
190
192
194
194
194
194
193
193
193
192
191
196
199
201
203
203
202
203
203
204
203
203
204
202
199
199
194
191
189
187
185
184
183
183
183
182
182
178
176
175
176
175
177
178
178
178
178
177
172
173
169
167
168
169
170
171
169
169
169
168
168
169
169
167
166
163
161
158
158
155
148
148
148
147
145
143
144
143
142
143
143
143
144
143
142
142
141
141
140
140
141
143
144
142
142
142
140
141
140
141
141
142
142
142
142
140
140
140
139
139
141
142
139
137
132
133
131
130
130
130
131
133
128
126
125
124
124
127
125
128
128
128
126
127
127
127
127
125
125
128
126
124
118
118
118
118
118
118
117
117
117
116
110
109
109
109
107
107
107
107
107
109
109
109
108
105
101
100
97
97
98
100
101
101
99
96
95
95
95
94
94
95
97
97
97
97
97
97
97
97
95
96
96
95
94
94
95
93
100
103
113
118
121
124
124
124
123
125
128
128
132
133
136
138
137
137
138
138
142
142
142
142
142
142
144
147
149
149
149
148
152
154
154
155
156
156
156
156
157
157
157
159
159
158
158
158
158
157
159
160
161
159
160
157
155
155
155
155
155
155
155
155
155
155
155
154
152
151
151
150
149
149
149
149
148
148
148
148
148
148
147
147
146
146
146
146
146
146
145
145
144
143
142
142
142
142
142
142
143
142
142
143
143
142
141
141
141
141
141
141
139
137
136
136
135
135
134
133
130
129
128
128
128
127
126
120
120
121
122
123
122
122
122
122
122
120
119
119
119
118
115
115
115
113
112
112
111
110
107
106
105
105
105
99
96
96
94
84
80
74
57
51
51
23
13
14
14
14
15
15
15
15
15
15
15
15
15
15
15
14
13
13
13
13
13
13
13
13
13
13
13
13
13
13
13
13
13
13
13
13
13
13
13
13
13
13
13
13
13
13
13
13
13
13
13
13
13
13
13
13
13
13
13
13
13
13
14
14
14
14
14
11
11
11
11
11
12
13
13
13
13
13
13
13
13
13
13
13
12
12
12
12
12
12
12
12
12
12
12
11
11
11
11
11
11
11
11
11
11
11
11
11
10
10
10
10
10
10
10
10
10
10
10
10
10
9
8
8
8
8
8
8
8
7
7
7
7
7
7
7
8
8
8
8
7
7
7
7
7
7
7
7
7
7
7
7
7
7
7
7
7
8
7
7
7
7
7
7
7
7
7
7
8
8
8
8
8
8
8
8
8
8
6
6
6
6
6
6
6
6
7
7
7
7
7
7
7
7
7
7
7
7
6
6
6
6
6
5
5
5
5
5
5
5
5
5
5
5
5
5
5
5
3
3
3
3
3
3
5
5
5
5
5
5
5
5
5
5
5
5
5
5
5
5
6
7
8
8
8
8
8
8
8
8
8
8
8
8
8
8
8
8
8
8
8
8
8
8
8
8
9
9
9
9
9
9
9
9
9
9
9
9
9
9
9
9
10
10
10
10
10
10
10
11
11
11
11
10
10
10
10
10
10
10
11
11
11
11
11
11
11
11
11
11
11
11
11
11
11
11
11
11
11
11
11
11
11
11
12
12
13
13
13
13
13
12
12
12
12
12
12
12
12
13
13
14
14
14
13
13
13
13
13
13
13
13
13
13
14
14
14
14
14
14
14
14
14
14
14
15
15
14
14
14
13
12
11
11
11
11
11
11
11
11
11
11
11
11
11
11
11
11
11
11
11
11
11
11
11
11
11
11
11
11
11
11
11
11
11
11
11
11
11
12
12
12
12
12
12
12
12
12
12
12
12
12
12
14
14
15
15
15
15
15
15
16
16
16
16
15
15
14
14
14
13
13
13
13
13
13
13
11
11
11
11
11
11
11
11
11
11
11
11
11
11
11
11
11
11
11
11
10
10
10
10
10
10
10
10
10
10
10
10
10
10
9
9
11
11
11
11
11
11
11
11
11
11
11
11
11
12
12
12
12
12
12
12
12
12
12
12
12
12
12
12
12
12
12
12
12
12
12
12
12
12
12
13
13
13
14
15
15
15
15
15
15
15
15
15
16
15
14
14
14
14
14
14
14
14
14
14
14
13
12
13
13
12
12
12
13
13
13
14
15
15
15
15
15
15
15
14
15
14
13
13
12
12
12
12
12
12
12
12
12
12
12
12
12
12
12
12
12
12
11
11
11
11
11
11
11
11
11
11
10
10
10
10
10
10
10
10
10
11
11
11
11
11
11
11
11
11
11
11
11
11
11
11
11
11
11
11
11
11
11
11
11
10
10
10
9
9
8
8
8
8
9
9
9
9
9
9
9
9
8
8
8
8
8
10
9
9
9
9
9
9
9
9
9
10
10
10
10
10
10
10
10
10
10
10
10
10
11
11
11
11
11
11
11
11
11
11
11
11
12
12
11
11
11
11
11
11
11
11
11
11
11
11
11
11
11
11
11
12
12
13
14
15
15
15
15
15
15
16
16
16
16
16
16
15
14
14
14
13
13
13
13
13
14
16
16
16
16
16
16
16
16
16
16
16
16
16
16
16
16
16
16
16
17
17
17
17
17
17
17
17
17
17
17
17
17
17
17
17
17
17
17
18
19
19
19
19
19
19
19
19
18
17
17
17
17
18
18
17
17
17
17
17
17
17
17
17
17
17
17
17
17
17
17
17
18
18
18
18
17
17
17
17
17
17
17
17
17
17
17
17
17
17
17
17
17
17
17
17
17
17
17
17
16
15
15
15
15
15
15
15
16
16
16
17
17
17
17
17
17
17
17
17
17
17
17
17
17
17
17
17
17
16
16
16
16
16
16
16
16
19
19
19
19
20
19
19
18
18
18
19
19
19
19
19
19
19
18
18
18
19
20
20
19
19
19
19
19
19
19
18
18
18
18
18
18
18
18
18
18
17
17
17
17
17
17
17
17
17
17
17
17
17
17
17
17
17
17
17
17
17
16
16
16
16
15
15
15
15
15
15
15
15
15
15
15
15
15
15
15
15
15
15
15
15
15
15
15
15
15
15
15
15
15
15
15
15
14
14
14
14
14
14
14
14
14
14
14
14
14
14
14
14
14
14
14
14
13
13
14
13
13
13
13
13
13
13
13
13
13
13
13
14
14
14
14
13
12
12
12
12
12
12
12
12
12
12
11
11
10
10
9
10
10
10
10
10
11
11
11
11
10
10
10
10
11
11
11
11
11
11
11
10
10
10
11
11
11
11
11
11
11
11
11
11
11
11
11
11
11
11
11
11
11
11
10
10
10
10
10
10
10
11
11
11
11
11
11
11
11
11
11
11
11
11
11
11
11
11
11
11
11
11
10
10
10
10
10
10
10
13
13
13
13
13
13
13
13
13
13
13
13
13
13
13
13
13
13
13
13
14
14
14
15
15
15
15
15
15
15
15
15
15
15
15
15
15
15
15
15
15
16
16
17
17
16
17
17
17
17
17
17
17
17
17
17
17
17
17
19
20
20
20
20
20
21
21
21
20
20
19
19
19
19
19
19
19
19
19
19
19
20
20
20
20
18
18
18
18
18
18
18
18
18
18
17
17
17
17
17
17
17
17
17
17
17
17
17
17
17
17
17
17
17
17
17
17
17
17
17
17
17
17
17
17
17
17
17
17
17
17
16
16
16
15
15
15
15
14
15
15
15
16
16
16
16
16
16
16
15
14
13
13
13
13
13
13
13
13
13
15
14
12
12
12
13
13
13
13
13
13
13
13
13
13
13
13
13
13
13
15
14
14
14
15
15
15
15
15
15
14
14
14
14
14
14
15
16
16
16
16
16
16
16
16
16
16
16
16
16
16
16
16
17
19
20
23
23
24
24
24
24
24
24
25
25
25
25
25
25
25
25
25
25
25
25
25
25
25
25
25
25
25
25
26
27
27
27
28
28
28
28
28
28
28
27
26
26
26
27
27
27
27
28
28
28
28
29
29
29
29
29
29
29
29
29
29
29
29
29
29
29
29
30
31
31
31
30
30
31
31
31
31
31
31
31
31
31
31
31
31
31
32
33
33
33
33
33
33
33
33
34
34
34
34
34
34
35
35
36
36
36
36
36
36
37
37
35
35
35
35
37
37
38
41
44
42
42
42
42
42
42
42
42
42
42
42
42
42
42
42
41
41
40
40
40
40
40
41
41
41
40
40
39
39
39
39
39
39
39
39
39
39
39
39
39
39
38
38
39
39
39
36
36
36
36
36
36
36
36
36
36
36
35
35
35
35
35
35
35
35
35
35
35
35
34
33
33
33
32
32
32
32
32
32
32
31
31
31
31
31
31
30
30
30
30
29
29
29
29
29
28
28
28
27
27
27
27
26
26
26
26
25
25
25
25
25
24
24
24
24
24
24
24
24
24
24
24
24
23
23
23
22
21
19
19
18
18
18
18
18
18
18
18
18
18
17
12
12
12
12
12
12
12
12
11
11
11
11
10
10
11
11
11
10
10
9
9
9
9
9
11
11
11
11
11
11
11
11
11
11
11
11
11
11
11
11
11
11
11
11
12
12
12
12
12
12
12
11
12
12
12
13
13
13
13
13
13
13
13
13
13
12
12
12
11
11
17
18
18
18
18
18
18
21
22
22
22
23
23
23
23
23
23
23
23
23
23
23
23
23
23
23
23
23
23
23
23
23
23
24
25
25
24
24
25
25
25
25
25
25
25
25
25
25
25
25
27
28
28
28
28
27
27
26
27
28
28
28
28
27
27
28
28
28
28
28
28
28
28
28
28
27
27
27
27
27
27
27
28
28
28
28
28
28
28
28
28
28
28
28
28
28
28
29
29
29
29
29
29
29
29
29
29
30
30
30
30
30
29
29
30
30
30
30
30
30
30
29
28
28
28
28
27
27
27
27
28
28
28
28
28
29
29
29
29
26
27
27
27
27
27
27
28
27
27
27
27
26
25
25
24
24
24
24
25
25
25
25
25
25
25
25
26
27
27
26
24
24
24
26
26
26
27
27
30
30
30
30
30
30
29
29
29
29
29
29
29
29
29
29
30
30
30
30
30
30
30
30
30
30
29
29
26
25
23
23
23
24
24
24
24
24
25
23
23
23
23
23
23
22
22
22
22
22
22
22
23
22
21
21
21
21
21
23
23
24
25
25
25
25
25
25
25
25
25
25
25
25
25
25
25
25
25
25
26
26
26
26
26
26
26
26
27
27
27
27
27
27
27
27
27
28
28
28
27
27
27
27
27
26
26
26
25
25
25
25
25
25
25
25
25
25
25
25
25
25
25
25
25
25
25
25
25
25
25
25
26
26
26
26
26
24
23
23
23
23
23
24
24
26
26
27
27
27
26
27
27
27
27
27
27
28
28
28
28
29
29
29
29
30
30
30
29
29
29
29
29
31
31
31
31
31
31
31
29
29
29
31
32
32
32
32
32
32
32
30
30
30
30
30
30
29
29
29
29
30
30
29
29
29
29
29
29
29
29
29
30
28
27
31
31
38
38
38
38
37
37
38
38
39
39
40
40
41
41
41
41
41
42
43
47
47
47
47
47
48
48
47
47
47
47
47
47
48
48
48
49
49
50
50
51
51
50
50
50
50
50
50
50
50
50
50
50
50
49
49
49
50
50
50
50
50
49
48
48
48
48
48
48
48
48
48
48
49
49
49
49
49
48
48
54
54
56
56
56
56
55
53
53
52
51
52
52
50
50
50
50
49
49
49
50
50
50
50
49
46
46
45
45
45
45
45
44
44
44
44
44
45
44
43
43
43
43
43
43
43
46
46
46
46
45
45
44
44
44
43
43
42
41
41
41
41
40
40
40
39
39
39
39
39
39
39
39
37
37
37
37
37
37
37
37
37
36
35
35
35
35
35
36
38
38
38
38
38
38
38
40
39
39
36
36
34
34
34
35
35
35
35
35
32
32
32
32
33
34
34
34
34
34
34
34
35
35
34
35
35
36
36
36
36
36
35
35
35
35
35
35
35
34
34
34
34
35
35
35
35
34
34
35
35
35
36
37
38
37
37
37
37
37
38
38
38
38
37
38
38
38
38
38
38
38
38
38
38
38
38
38
38
38
37
37
37
37
37
37
37
37
37
37
37
36
36
36
35
35
36
36
36
36
36
36
36
36
36
36
36
36
33
33
33
34
34
34
35
35
35
33
31
30
30
35
42
41
46
47
46
46
46
46
46
46
47
47
47
47
47
47
47
47
47
47
47
47
47
47
47
47
47
48
49
49
49
49
49
49
49
50
50
50
50
50
50
50
49
50
50
50
50
50
50
50
50
50
50
50
50
49
50
50
50
49
48
48
47
47
47
46
46
47
47
47
46
46
46
47
47
46
46
46
46
47
46
47
47
47
49
49
49
49
49
49
49
49
49
49
50
50
50
50
50
50
50
50
50
50
51
50
50
50
51
48
49
49
50
50
50
51
51
51
51
52
51
50
51
51
51
51
51
51
51
50
50
51
49
47
47
47
47
47
46
45
44
44
44
44
44
44
44
44
44
45
45
45
46
47
47
47
47
47
48
48
49
49
49
50
50
51
52
50
49
49
49
48
48
47
47
47
47
47
47
47
50
53
53
54
55
54
54
53
53
53
53
53
53
53
53
53
53
53
52
52
52
52
51
51
51
51
51
51
51
51
51
51
51
51
50
50
50
42
43
43
43
43
43
43
43
43
43
43
43
44
45
45
45
45
46
46
46
46
47
46
44
44
44
44
44
44
44
44
44
44
43
43
43
44
44
44
43
43
43
43
43
43
43
44
44
44
42
42
42
42
42
42
41
41
41
39
39
40
40
43
43
44
43
42
44
43
43
47
47
48
48
45
45
45
45
45
46
46
46
46
46
46
46
46
47
46
46
46
45
45
45
45
45
44
44
44
44
43
42
42
42
42
43
43
42
42
43
44
45
46
47
47
47
47
47
47
46
46
46
46
46
46
45
45
45
45
45
45
44
43
43
39
39
39
39
39
39
39
38
37
37
37
37
36
36
36
36
36
36
36
35
35
35
35
35
35
35
35
35
35
35
34
33
33
33
33
33
33
33
33
33
33
33
32
32
32
32
32
33
31
30
30
30
30
30
29
29
29
29
29
29
29
29
29
29
28
26
26
26
26
25
24
24
24
22
22
22
22
22
22
22
22
22
22
22
21
21
21
21
20
19
19
19
19
18
18
17
17
17
17
17
17
17
17
18
21
21
20
20
19
18
18
17
17
17
14
14
14
13
14
14
15
15
14
14
14
13
13
12
12
12
12
13
13
13
13
14
13
13
13
14
17
18
18
18
17
17
18
18
17
17
17
17
16
16
16
16
15
16
16
16
16
16
16
16
16
16
16
16
16
16
16
16
16
16
16
16
16
16
16
16
16
16
16
16
16
16
16
16
16
16
16
16
16
16
16
16
16
16
15
15
15
15
15
15
16
16
16
16
16
16
16
16
16
16
17
17
17
17
17
17
17
17
17
17
17
17
17
17
17
17
16
16
16
16
16
16
16
16
16
15
15
15
15
15
15
15
15
15
15
15
15
13
12
13
13
13
11
11
11
11
11
11
11
13
13
13
13
13
13
13
13
13
13
12
12
12
12
12
12
12
12
12
12
12
12
12
12
12
12
12
12
12
12
12
13
13
13
12
12
12
12
11
11
11
11
11
11
11
11
11
11
11
11
11
11
11
11
11
11
11
11
11
11
11
11
11
11
11
11
11
11
11
11
11
11
11
11
9
8
8
8
8
8
8
8
7
7
7
7
7
7
7
7
7
8
8
8
8
8
8
9
9
9
10
10
10
11
11
11
11
11
11
11
11
11
11
11
11
11
11
11
10
10
10
10
10
10
10
10
10
10
10
10
10
10
10
10
11
11
11
11
11
11
11
11
11
11
11
11
11
11
11
11
11
11
11
11
11
11
11
11
11
11
11
11
11
11
10
10
10
10
10
10
10
9
9
9
9
9
9
9
9
9
9
8
8
8
8
8
8
8
9
9
8
8
9
10
10
10
10
9
9
10
10
10
10
10
10
10
10
10
10
10
10
10
10
9
9
9
9
9
9
9
9
9
9
9
10
10
10
11
11
10
10
10
10
10
10
10
10
10
10
10
10
10
10
10
10
10
10
10
10
10
10
10
10
10
10
10
10
10
10
10
10
10
11
11
11
11
11
11
11
11
11
11
11
11
11
11
11
11
11
11
11
11
11
10
10
10
10
10
10
10
9
9
8
8
8
8
8
8
8
7
7
7
7
7
7
7
6
6
6
6
6
6
6
6
6
6
6
6
6
6
8
8
8
8
8
8
8
8
8
8
8
8
8
8
8
9
9
10
10
10
10
10
11
11
11
11
13
13
13
13
13
13
13
13
13
13
13
13
13
13
13
13
13
14
14
14
14
14
14
14
14
14
14
14
14
15
15
15
15
14
15
16
16
16
16
15
15
15
16
16
16
16
15
15
15
15
16
16
15
15
15
14
14
15
15
15
15
16
16
16
16
16
16
16
15
15
15
15
15
15
15
17
17
17
17
17
17
17
17
17
17
17
17
17
18
18
18
18
18
19
19
22
22
22
22
23
22
22
22
22
22
22
22
22
22
22
22
22
22
21
21
21
21
21
21
21
21
21
20
21
21
21
21
21
21
20
20
20
21
21
21
21
21
21
21
21
21
21
21
21
21
21
20
20
20
20
20
20
20
20
20
20
20
19
19
19
19
19
19
19
17
16
16
16
16
17
17
17
17
17
17
17
17
17
17
17
17
17
17
17
17
17
17
17
17
17
17
17
17
17
17
17
17
17
17
17
17
17
18
18
18
18
18
18
18
18
18
18
18
17
17
17
17
17
16
15
15
15
15
15
15
15
15
12
12
12
12
12
12
12
12
12
12
12
12
12
12
12
12
12
12
12
12
12
12
12
12
12
12
12
11
11
11
11
11
11
11
11
10
10
10
10
10
10
11
10
10
10
10
10
10
10
11
11
11
11
11
11
11
11
11
11
11
11
11
11
11
11
11
11
11
11
11
11
11
11
11
11
10
9
9
9
9
9
9
9
9
9
8
7
7
7
7
7
7
7
7
7
7
7
7
7
6
7
6
6
6
6
6
6
6
6
6
6
6
5
5
6
6
6
6
6
6
6
6
6
6
6
6
6
6
6
6
6
6
6
7
7
8
8
9
9
9
8
8
8
8
8
7
7
7
7
7
7
7
7
7
7
7
7
6
6
6
6
6
6
6
7
7
7
7
7
7
7
7
7
7
7
7
9
9
9
9
9
9
9
9
9
9
9
9
9
9
9
9
9
9
9
9
9
9
9
9
9
10
10
10
10
10
10
10
11
11
11
11
11
11
11
11
11
11
11
11
11
11
11
11
11
11
11
11
11
11
11
11
11
11
11
11
11
11
11
11
11
11
11
11
11
11
11
11
11
11
11
11
11
11
11
11
11
11
11
11
12
12
12
12
12
13
13
13
13
13
13
13
13
13
13
13
13
13
13
12
12
12
12
12
12
12
12
12
12
12
12
12
12
12
12
12
12
12
12
12
12
12
12
12
12
12
12
12
12
12
12
12
12
12
12
12
11
11
11
11
11
11
11
11
11
11
11
11
11
12
12
12
12
12
12
12
12
12
12
11
11
11
11
12
12
13
13
13
13
13
13
13
15
15
16
15
14
14
14
14
13
13
14
14
14
14
13
13
13
13
13
12
12
12
12
12
12
12
12
11
11
11
11
11
11
11
11
11
11
11
11
11
11
11
11
11
10
10
10
10
10
10
10
10
10
10
11
11
11
11
10
10
10
10
10
10
10
10
10
10
10
10
10
10
10
11
11
11
11
11
11
11
11
11
11
11
11
13
13
13
12
14
14
14
14
14
14
14
14
14
14
14
14
14
14
14
15
16
16
16
16
16
16
16
16
15
15
15
15
14
14
14
13
12
12
12
12
12
12
13
13
13
12
12
13
13
14
14
15
15
15
15
15
15
15
16
17
17
17
17
17
17
17
17
16
16
16
16
15
17
17
18
19
20
21
21
23
23
23
26
26
30
31
31
31
31
32
31
31
31
31
31
31
31
31
32
32
32
32
32
32
32
32
32
32
32
32
31
31
31
31
31
31
31
31
31
31
31
31
31
31
31
31
31
31
31
31
31
31
31
31
31
32
34
34
34
35
35
35
35
35
35
35
35
35
35
35
35
35
34
33
33
34
34
34
34
34
34
34
33
32
32
32
32
34
34
34
34
34
34
34
34
34
34
34
34
34
34
34
34
34
34
34
34
34
34
34
34
34
32
31
31
35
41
42
43
43
42
44
44
44
44
44
44
43
43
43
43
43
46
47
47
58
62
66
69
70
69
67
69
69
69
69
70
72
72
71
72
75
76
87
89
89
94
95
99
100
101
101
111
110
110
109
109
110
111
112
113
113
113
113
113
113
113
112
112
113
112
112
113
114
114
114
117
118
118
117
116
116
117
117
118
134
136
136
136
146
149
150
150
150
150
150
151
151
152
153
153
153
154
154
156
157
156
158
158
158
158
158
158
158
157
159
159
159
159
159
159
159
159
159
159
160
162
167
167
167
167
167
166
166
166
168
170
186
202
202
209
210
210
211
218
218
227
238
239
239
253
249
254
263
261
263
263
262
262
260
263
261
267
267
267
267
267
267
262
261
268
271
279
279
280
286
285
284
285
285
286
286
285
285
283
283
281
281
280
280
280
279
279
275
274
275
275
274
273
273
272
271
271
271
271
273
273
271
270
267
267
267
264
264
261
261
262
259
260
259
259
259
256
256
255
253
254
254
253
253
253
253
252
251
250
245
244
243
243
243
243
243
243
241
241
241
235
232
230
230
229
228
222
221
220
220
220
220
217
217
215
215
214
214
214
214
214
214
212
204
202
202
202
199
196
188
185
182
178
176
172
172
172
169
163
162
160
160
160
158
148
148
145
136
136
132
132
131
130
117
107
98
88
88
84
81
75
59
56
46
36
24
23
17
17
17
17
17
17
17
17
17
17
17
17
17
17
17
17
17
15
15
14
14
14
14
12
12
12
13
12
14
14
12
13
12
12
12
12
12
12
12
12
12
13
13
13
13
13
13
13
13
13
13
12
12
12
12
11
11
11
11
11
11
11
11
11
11
11
11
11
11
11
11
11
11
11
11
11
11
11
11
11
11
12
12
12
12
12
12
12
12
12
12
12
12
12
12
12
12
12
12
12
12
12
12
12
12
12
12
12
11
11
11
11
12
13
13
14
14
14
14
13
13
14
15
15
15
15
15
15
15
15
15
15
14
14
14
15
15
15
15
15
15
14
13
13
13
13
13
14
14
14
14
14
13
13
13
13
13
13
14
13
13
13
12
12
12
12
12
12
12
13
13
14
14
14
14
14
14
13
13
11
11
11
11
11
11
11
11
11
11
11
11
11
11
11
11
11
11
11
11
11
11
12
12
12
12
12
12
12
12
12
12
12
12
13
13
13
13
13
13
13
13
13
15
15
15
15
15
15
15
15
15
15
15
15
15
15
15
15
14
15
15
15
15
15
15
15
14
14
14
14
14
14
14
14
14
14
14
14
14
14
14
14
14
14
14
14
14
14
14
14
14
14
14
13
13
12
11
10
10
10
10
10
10
10
10
9
9
9
9
9
9
9
9
9
9
9
9
9
8
8
8
8
8
8
8
8
8
8
8
8
8
8
8
8
8
8
8
8
8
8
8
8
8
8
8
8
8
8
8
8
8
8
8
8
8
8
8
8
8
7
6
6
6
6
6
6
6
6
6
6
6
6
6
5
5
4
3
3
2
2
2
2
2
2
2
2
2
2
2
2
1
1
1
1
1
1
1
1
1
1
2
2
3
3
3
3
3
3
3
3
3
3
3
3
3
3
3
3
3
3
3
3
3
3
3
3
3
3
3
3
3
3
3
3
4
4
4
4
4
4
4
4
4
4
4
4
4
4
4
4
4
4
4
4
4
4
4
4
4
4
4
4
4
4
4
4
4
4
4
4
4
4
4
4
4
4
4
4
4
4
4
4
4
4
5
5
5
5
5
5
5
5
5
5
4
4
4
4
4
4
4
4
5
5
5
5
5
5
6
7
7
7
7
7
7
7
7
8
8
8
8
8
8
9
9
9
9
9
9
9
8
8
8
8
8
8
8
8
9
9
9
9
9
9
9
9
9
9
9
9
9
9
9
9
9
9
9
9
10
10
10
10
10
11
11
11
11
11
11
11
11
11
11
11
11
11
11
11
11
11
11
10
10
10
10
10
11
11
11
11
11
11
11
11
11
11
11
11
11
11
11
11
11
11
11
11
11
11
11
11
11
11
11
11
11
11
11
11
11
11
11
11
11
11
11
11
11
11
11
11
11
12
12
12
12
13
13
13
13
13
13
13
13
13
13
12
12
12
12
12
12
13
13
13
13
13
13
13
13
13
13
13
13
13
13
13
13
12
12
12
12
12
12
12
12
12
12
12
12
12
12
14
14
13
13
13
13
13
13
12
13
13
13
13
13
13
13
13
13
13
13
11
9
9
9
8
8
8
8
8
8
8
8
8
8
8
8
8
8
8
8
8
8
8
8
8
8
8
8
8
8
8
8
9
9
9
9
10
10
10
10
10
10
10
10
10
10
10
10
10
10
10
10
10
10
10
10
10
10
10
10
10
10
10
10
10
10
9
9
9
9
10
10
10
10
10
10
10
10
10
10
10
10
10
10
10
10
10
10
10
10
10
9
9
8
8
7
7
5
5
5
5
5
5
5
5
5
5
5
5
5
5
5
5
5
5
5
5
5
5
5
5
5
5
5
5
5
5
5
5
5
5
5
5
5
5
5
5
5
5
5
5
5
5
5
5
5
5
5
5
5
5
5
7
7
7
7
7
7
7
7
7
7
7
7
7
7
7
7
7
7
7
7
8
8
8
8
8
8
8
8
8
8
8
8
8
8
8
9
9
9
9
9
9
9
9
9
9
9
9
9
9
9
9
9
9
9
9
8
8
8
9
9
9
9
9
9
9
9
9
10
10
11
11
11
11
11
11
11
11
11
13
13
13
13
13
13
13
13
13
13
13
13
13
14
14
14
14
14
14
14
14
14
14
14
14
14
14
14
14
14
14
14
15
15
15
15
15
15
15
15
16
17
17
17
17
17
17
17
17
16
17
17
17
17
17
17
16
16
16
16
16
16
16
16
16
16
16
16
16
16
16
16
16
16
16
16
16
16
16
16
16
15
15
16
16
17
18
18
18
20
20
20
19
19
19
19
19
19
19
18
18
18
18
17
17
17
17
17
17
17
17
18
18
17
17
17
17
17
17
17
17
17
17
17
17
17
17
17
17
17
17
17
17
17
17
17
17
17
17
17
17
17
17
15
15
16
14
14
14
14
14
14
14
14
14
14
14
14
14
14
14
13
13
13
12
12
12
12
12
12
12
13
13
13
13
13
13
13
13
12
12
11
11
11
11
10
10
10
10
10
10
10
10
10
10
10
10
10
10
11
11
11
11
11
11
11
11
11
11
11
11
11
11
11
11
11
12
12
12
12
12
12
12
12
12
12
13
13
13
13
13
13
13
13
13
13
12
12
12
12
12
12
13
13
13
13
13
13
13
13
13
13
12
12
12
12
12
12
12
13
13
13
13
13
13
13
12
12
12
12
12
12
12
12
11
11
11
10
10
10
10
10
9
9
8
8
8
8
8
8
8
8
8
8
8
8
8
8
8
8
8
8
8
8
8
8
8
8
8
8
8
8
8
8
8
9
9
9
10
10
10
10
10
10
10
10
10
10
10
11
11
11
11
10
10
10
10
10
10
10
10
10
10
10
10
10
10
10
10
10
10
10
10
10
10
9
10
10
10
10
10
10
10
10
11
11
11
11
11
11
11
11
11
11
11
11
11
11
11
11
11
11
11
9
9
9
9
9
9
9
8
8
8
8
8
8
8
8
8
8
8
6
6
6
6
6
6
6
7
7
7
7
7
7
7
7
7
7
7
7
7
7
8
8
8
8
7
7
7
7
7
7
7
7
8
8
8
8
8
8
7
7
7
7
7
7
7
8
8
8
9
9
9
9
9
9
9
10
10
10
11
11
11
10
10
11
10
12
12
12
12
12
13
14
14
14
14
14
14
14
14
15
15
15
15
15
16
16
16
16
16
16
16
16
16
16
16
16
16
17
17
17
17
17
18
19
19
19
19
19
19
19
19
19
19
19
19
19
19
19
19
19
19
19
19
19
19
19
19
19
19
19
19
19
19
19
22
22
22
22
22
22
22
23
23
23
24
24
24
24
23
26
26
26
26
27
27
26
26
26
26
26
26
26
26
26
26
26
26
26
26
25
25
26
25
25
25
24
24
25
25
25
25
25
25
25
25
25
25
25
27
27
27
27
27
27
27
27
27
27
27
26
26
26
26
26
26
24
24
24
24
23
23
23
23
23
23
23
22
22
22
22
23
23
23
23
23
23
23
23
23
23
23
23
23
23
23
23
23
23
23
22
22
22
22
22
21
21
21
20
20
20
20
20
21
20
20
21
21
21
21
22
22
22
22
22
22
22
22
22
22
22
22
22
22
22
19
19
19
19
19
19
19
19
19
18
18
18
18
18
18
18
18
17
17
17
17
17
17
17
17
17
17
17
17
17
17
17
17
17
18
18
18
18
18
17
17
17
17
17
17
17
17
17
17
17
17
17
17
17
17
17
17
17
17
17
17
17
17
17
17
17
17
17
16
16
16
16
16
16
16
16
16
16
16
16
16
16
16
16
16
16
16
16
16
16
15
16
16
16
16
15
15
15
15
15
15
17
17
17
15
15
15
16
15
15
15
14
13
13
13
13
13
12
12
12
12
12
12
12
12
11
11
11
11
11
11
11
11
11
11
11
11
11
11
11
11
11
11
11
11
11
11
11
11
12
12
12
12
12
13
13
13
13
13
14
14
14
14
14
13
13
13
13
12
12
12
12
12
12
12
12
12
12
12
12
12
12
12
11
11
11
11
11
11
11
11
11
11
11
11
10
10
10
10
10
10
10
10
10
9
9
8
8
8
8
8
8
8
9
9
9
9
9
9
9
9
9
9
9
9
9
10
10
10
9
10
10
10
10
10
10
10
10
10
10
10
10
10
10
10
10
10
10
10
10
11
11
11
11
11
11
11
11
11
11
11
11
11
11
11
11
11
11
11
11
11
11
11
11
11
12
11
11
11
11
11
12
12
12
12
12
12
12
13
13
13
13
13
13
14
14
14
14
14
14
14
13
13
13
13
13
13
13
13
13
12
12
12
12
12
12
12
12
11
11
11
11
11
11
12
12
12
12
12
12
12
12
12
15
16
17
17
17
17
17
17
17
18
18
17
17
17
17
17
17
17
17
16
16
16
16
16
16
16
16
16
16
16
16
16
16
16
16
16
16
16
14
14
14
14
14
14
14
14
15
13
13
13
13
13
13
14
14
14
14
14
14
14
14
14
14
14
14
14
14
14
14
14
14
14
14
14
14
14
14
14
14
14
14
14
13
12
13
13
13
13
13
13
13
13
13
13
13
13
13
13
13
13
13
13
13
13
13
13
13
13
13
13
13
13
13
13
14
14
14
14
14
14
14
15
17
17
17
17
17
17
17
17
17
15
15
15
15
15
15
16
17
17
17
17
17
17
17
18
18
17
18
17
16
12
12
12
12
12
13
13
13
13
13
13
13
13
13
14
14
14
14
15
15
15
15
16
16
16
16
16
16
16
16
16
16
16
16
16
16
16
16
16
16
16
16
16
16
17
17
17
17
17
17
17
17
17
17
17
17
17
17
17
17
17
17
17
17
17
17
17
17
17
17
17
17
17
17
17
18
18
18
18
18
18
18
18
18
18
18
18
18
18
18
18
18
18
18
18
18
18
18
18
18
18
18
18
18
18
18
18
18
18
18
18
18
18
18
18
18
18
18
18
18
18
18
18
18
18
18
19
19
19
19
21
21
21
21
21
21
20
20
20
20
20
20
20
20
19
19
19
19
19
19
19
19
19
19
19
19
19
18
17
17
17
17
17
17
17
15
15
15
15
14
14
14
13
13
13
13
13
13
13
13
13
12
12
12
12
12
12
12
13
12
11
11
11
11
11
11
11
11
11
11
11
11
11
12
13
13
13
13
13
13
13
12
12
11
11
11
11
11
11
11
11
11
11
11
11
11
11
11
11
11
11
11
11
11
11
11
11
11
11
11
11
11
11
11
11
11
11
11
11
11
11
11
11
11
11
11
11
11
11
12
12
14
14
14
14
14
14
14
14
15
15
15
15
15
15
15
16
15
15
15
15
15
14
14
14
16
16
16
16
16
16
16
16
16
16
16
16
16
16
16
16
16
16
16
16
16
16
16
16
16
16
16
16
16
16
16
16
16
16
16
16
16
16
16
15
15
15
15
15
15
15
15
15
15
15
14
14
14
13
13
13
13
13
13
13
13
13
14
13
13
13
13
13
13
13
13
13
13
13
13
13
13
13
13
13
13
13
13
13
13
13
13
13
13
13
13
13
13
13
13
14
14
14
14
13
13
13
13
13
13
13
12
12
12
12
12
12
12
12
12
12
12
12
12
11
11
11
11
11
10
10
10
10
11
11
10
10
7
7
7
7
7
8
8
8
8
8
8
8
8
8
8
8
8
8
8
8
8
8
8
8
8
8
8
8
9
9
9
9
9
9
9
9
9
9
9
9
9
9
9
9
9
9
9
9
9
9
9
9
9
9
9
9
9
9
9
9
9
9
9
10
10
10
10
10
10
9
9
9
9
9
8
8
8
8
8
8
7
7
7
7
7
7
7
7
7
7
7
7
7
7
7
7
7
7
6
6
6
6
6
6
6
6
6
6
6
6
6
5
5
5
5
5
5
5
5
5
6
6
6
6
6
6
6
6
6
7
8
8
8
8
8
8
8
9
9
9
9
9
10
10
11
11
11
11
11
11
11
11
11
11
11
11
11
10
10
10
10
10
10
10
10
10
11
11
11
11
11
11
11
11
10
10
10
10
10
10
10
9
9
9
9
11
11
11
11
11
11
11
11
11
11
11
11
11
11
11
11
11
11
11
11
11
11
11
11
11
11
11
11
11
11
11
11
11
11
11
11
11
11
12
12
12
12
12
12
12
12
12
12
12
12
12
12
12
12
12
12
12
12
13
14
14
14
14
14
14
14
14
14
14
14
14
14
14
14
14
14
14
14
14
14
14
14
14
14
14
14
14
14
14
14
14
14
14
14
14
14
14
14
13
13
13
14
14
14
14
14
14
14
14
15
15
15
14
14
14
14
12
12
12
11
11
11
11
11
11
11
11
11
11
11
11
11
11
11
11
11
11
11
11
11
11
11
11
11
11
11
11
11
11
11
11
11
11
11
11
11
11
11
11
11
11
11
11
11
11
11
11
11
11
11
11
11
11
11
11
11
11
11
11
11
11
11
11
11
11
11
11
11
11
11
11
11
11
11
11
11
11
11
11
11
11
11
11
11
11
11
11
11
10
9
9
9
9
9
8
7
7
6
6
6
6
6
6
6
6
6
6
6
6
6
6
6
6
6
7
7
7
7
6
6
6
6
6
6
6
5
5
5
5
5
5
5
5
5
5
5
5
5
5
5
5
5
5
5
5
5
5
5
6
6
6
6
6
6
6
6
6
6
6
6
6
6
6
6
6
6
6
6
7
7
7
9
9
10
10
11
11
11
11
11
11
11
11
11
11
11
11
11
12
12
13
13
13
13
13
14
14
14
14
14
14
13
13
13
13
13
13
13
13
13
13
13
13
13
13
13
13
14
15
14
14
15
15
15
14
15
15
15
15
15
16
16
16
16
16
16
16
16
16
16
16
16
16
17
17
17
17
17
17
17
17
17
17
16
16
16
17
17
17
18
18
18
18
18
18
18
19
20
20
20
20
20
20
20
20
20
19
19
19
19
19
19
19
18
18
18
17
17
17
17
17
17
17
17
18
18
18
19
19
19
20
20
20
20
20
20
20
20
20
20
20
20
20
20
20
20
20
20
20
20
20
20
20
20
20
20
20
20
20
20
20
20
20
19
19
19
19
19
19
19
19
19
20
17
17
17
15
15
15
15
15
15
14
13
14
14
12
12
12
12
13
13
12
12
12
11
11
11
11
11
11
11
11
11
11
11
11
11
11
11
11
11
11
11
11
11
11
11
11
11
11
11
11
11
10
10
10
10
10
10
10
11
11
11
11
11
11
11
11
11
11
11
12
12
12
12
12
12
12
13
13
13
12
12
11
11
11
11
11
11
11
11
11
10
10
10
10
10
10
10
10
10
10
10
10
10
10
10
10
10
10
10
10
10
10
10
10
10
10
10
10
10
10
10
10
10
10
10
10
10
10
10
10
10
10
10
10
10
10
10
10
10
8
8
8
8
8
9
9
9
9
9
9
9
9
9
9
9
9
9
9
9
9
9
9
9
9
9
9
10
10
10
10
10
10
10
10
10
10
10
10
11
11
11
11
11
11
11
11
11
11
11
11
11
10
10
10
10
11
11
11
11
11
11
11
11
11
11
11
11
11
11
11
11
11
11
11
11
11
11
10
10
10
10
10
10
10
10
10
10
9
9
9
9
8
7
7
7
7
8
8
7
7
6
6
6
6
6
6
6
6
6
6
6
6
6
5
5
5
5
5
5
5
5
5
5
5
5
5
5
5
5
5
5
5
5
5
5
5
5
5
5
5
5
5
5
5
5
5
5
5
5
5
5
5
5
5
5
5
5
5
5
5
5
5
5
5
5
5
5
5
5
5
6
7
7
7
6
6
5
5
5
5
5
5
6
6
6
6
6
6
6
6
6
6
6
6
6
6
6
6
6
6
6
6
6
6
6
6
6
6
6
6
6
6
6
6
6
6
6
6
6
6
6
6
6
6
6
6
6
6
6
6
6
6
6
6
6
6
5
5
6
6
6
7
7
7
7
7
7
7
7
7
7
7
7
7
7
7
6
6
6
6
6
6
7
7
7
7
7
7
7
7
7
7
7
7
7
7
7
7
8
8
8
8
8
8
8
8
9
9
10
11
11
11
11
11
11
11
11
11
11
11
11
11
11
11
11
11
11
11
11
11
11
11
11
11
11
11
11
11
11
11
11
11
11
11
11
11
11
11
11
11
11
11
11
11
11
11
11
11
11
11
11
11
11
11
11
11
11
11
11
11
11
10
10
10
10
10
10
10
10
10
10
10
10
10
10
10
10
10
10
10
10
10
10
11
11
11
11
11
11
10
10
10
10
10
10
10
10
10
10
10
10
10
10
10
10
10
10
10
10
10
9
9
9
10
10
10
10
10
10
10
10
10
10
10
10
9
9
10
9
9
9
9
9
10
10
9
9
8
8
8
8
8
8
8
9
8
8
8
9
8
8
8
8
9
11
11
11
11
10
10
10
10
10
10
10
10
10
10
11
11
11
11
11
11
11
11
11
11
11
11
11
11
11
11
11
11
11
11
11
11
11
12
12
12
12
12
12
12
12
12
12
12
12
12
12
12
12
12
12
12
12
12
12
12
13
13
15
15
15
15
15
15
15
15
15
15
15
14
14
15
15
15
15
15
15
15
15
15
15
15
15
15
15
15
15
15
15
15
14
14
14
14
14
14
14
14
14
14
14
14
14
15
15
15
16
16
16
16
16
16
16
16
16
16
16
16
16
16
16
16
16
15
16
15
15
16
16
16
16
16
16
16
16
16
16
16
16
16
16
16
16
16
16
16
16
15
15
15
15
15
15
15
15
15
15
15
15
15
15
15
14
14
14
14
14
14
14
12
12
12
12
12
12
13
13
13
13
13
13
13
13
13
13
13
13
13
14
14
14
14
14
14
13
13
13
13
13
13
13
13
13
13
13
13
13
13
13
13
13
13
12
12
12
12
12
12
12
11
11
11
11
11
11
11
11
11
11
11
11
12
12
12
12
12
12
12
12
12
12
12
13
13
13
13
13
13
13
12
12
12
13
13
13
13
13
13
13
11
11
11
11
11
11
11
11
11
11
11
11
11
11
11
11
11
11
11
11
11
11
11
11
11
10
10
10
10
10
10
10
10
10
10
10
10
10
9
9
9
9
9
9
9
9
9
9
8
8
8
8
7
7
7
7
8
8
8
8
8
8
8
8
8
8
8
7
7
8
8
8
8
8
8
8
8
8
8
8
8
8
7
7
7
7
7
7
7
7
7
7
7
7
7
7
7
8
9
9
9
9
10
10
10
10
9
9
9
9
9
8
9
9
10
10
11
11
11
11
11
11
11
11
11
11
12
12
12
12
12
12
12
12
12
12
12
12
12
12
12
12
12
12
12
13
13
15
14
14
14
15
15
15
15
15
15
15
15
15
15
15
15
15
16
16
16
16
16
16
16
17
17
17
17
17
17
17
17
17
17
17
17
18
18
18
18
18
18
18
18
18
18
18
18
18
18
18
19
22
23
23
23
23
23
23
23
23
23
23
23
23
23
23
23
23
23
23
23
23
23
23
23
23
23
23
23
23
23
23
23
23
23
23
23
23
23
23
23
23
23
23
23
23
23
23
24
24
24
24
24
24
24
24
24
24
23
23
24
24
24
24
24
24
25
25
25
26
26
26
26
26
26
26
26
25
25
26
26
26
26
27
27
27
27
27
26
26
26
26
26
26
25
24
25
25
25
25
25
25
25
24
24
24
24
24
24
23
23
23
23
23
23
23
23
23
23
22
22
22
22
22
22
22
21
21
21
22
22
21
21
20
20
21
21
21
21
21
21
21
21
21
21
21
21
21
21
21
21
21
21
21
21
21
21
21
20
20
20
20
20
19
20
20
20
21
21
22
22
21
21
21
21
21
21
20
20
20
20
20
20
20
20
20
20
20
20
17
17
17
17
17
17
17
17
16
16
16
16
16
16
16
15
15
15
15
15
15
15
15
16
16
16
16
16
16
16
16
16
16
16
16
16
15
15
15
15
15
15
15
14
14
13
13
13
13
13
14
13
13
13
13
13
13
13
12
11
11
11
11
11
10
10
10
10
10
10
10
10
10
10
9
9
9
9
9
9
9
8
8
8
8
8
8
8
8
8
9
9
10
10
10
10
10
10
10
10
10
10
11
11
11
11
11
11
10
10
10
10
10
10
10
10
10
10
10
10
10
10
10
10
10
10
10
10
10
10
10
10
10
10
10
10
10
10
10
10
10
10
11
11
11
11
11
11
11
11
11
10
9
9
9
9
9
9
9
9
9
9
9
9
9
10
10
10
10
10
10
10
10
10
10
10
10
9
9
9
8
8
9
9
10
10
10
10
10
10
10
10
9
9
9
9
8
8
8
8
8
8
8
8
8
9
9
9
9
9
9
9
9
10
10
10
10
10
10
10
10
10
10
10
10
10
10
10
10
10
10
10
10
10
11
11
11
11
11
11
11
11
11
11
11
11
11
11
11
11
11
11
11
11
11
11
11
11
11
11
11
11
11
12
12
12
12
12
12
12
12
12
12
12
12
11
11
11
11
11
11
11
11
11
11
11
11
11
11
11
11
11
11
11
11
11
11
11
11
11
11
11
11
11
11
11
11
11
11
11
11
12
12
12
12
12
12
12
12
12
12
13
13
13
13
13
14
14
14
14
14
14
14
14
14
14
13
13
13
13
13
13
12
12
12
12
12
12
12
12
12
11
11
11
11
11
11
11
11
11
11
11
11
11
11
11
11
11
11
11
11
11
11
11
11
11
11
11
11
11
11
11
11
11
11
11
11
11
11
11
11
11
11
11
11
11
11
11
11
11
11
12
12
12
12
12
12
12
12
11
11
11
11
13
13
13
13
13
13
13
13
13
13
13
13
13
13
13
13
13
13
13
13
13
14
14
14
14
14
14
14
14
14
14
14
14
11
11
12
12
12
12
12
12
12
13
13
13
13
13
13
13
13
12
12
12
12
12
12
12
12
12
12
12
12
12
12
12
12
12
12
12
12
12
12
12
12
12
12
12
12
12
12
12
13
11
11
11
11
11
11
11
11
11
11
11
11
11
11
11
11
11
11
11
11
11
11
11
11
11
11
11
11
11
11
11
11
11
11
11
11
11
11
11
11
11
11
11
11
11
11
11
11
11
11
11
11
11
11
11
11
11
11
11
11
11
11
11
10
10
10
10
10
10
10
10
10
10
10
10
10
10
10
10
10
10
10
10
9
9
9
9
8
7
7
7
6
6
6
6
6
6
7
7
7
7
7
7
7
8
7
7
7
7
7
7
7
7
7
7
7
7
7
7
8
8
9
9
10
10
10
10
10
10
10
10
10
10
10
10
10
10
10
10
10
10
10
10
11
11
11
11
9
9
9
9
9
9
9
9
9
9
9
9
9
9
9
9
10
9
9
9
9
9
9
9
9
9
8
8
8
8
8
8
8
8
8
8
8
8
8
9
9
10
10
10
10
10
10
10
10
10
10
10
10
10
10
10
11
11
12
12
12
12
12
12
12
12
12
13
14
14
14
14
14
13
13
13
13
13
14
14
14
14
14
14
14
14
14
14
16
15
15
15
15
15
15
15
16
16
17
17
17
17
17
17
17
17
17
17
17
17
17
17
17
18
18
18
18
18
18
18
18
18
18
18
19
19
19
19
19
19
20
20
20
20
20
20
21
21
21
21
21
21
21
21
21
21
21
21
21
21
21
21
21
21
21
21
20
20
20
20
20
21
21
21
21
21
21
21
21
21
21
20
20
20
20
20
20
20
20
20
20
20
20
20
20
20
21
21
21
21
21
21
21
21
21
21
21
21
21
21
21
22
23
23
23
23
23
23
22
22
22
22
22
22
22
23
23
23
23
24
24
24
24
25
25
25
25
25
25
25
25
25
25
25
25
25
23
23
23
23
23
23
23
23
23
23
23
22
22
20
20
19
19
19
19
19
19
19
20
19
18
18
18
18
18
18
18
18
19
19
19
19
19
18
18
18
18
18
18
18
18
18
18
18
17
17
17
17
17
17
17
17
16
15
15
15
16
16
17
16
16
16
16
16
16
16
16
16
16
16
16
16
16
15
15
15
15
15
16
16
16
16
16
16
16
16
15
15
15
15
15
15
15
15
15
14
14
14
14
14
14
14
14
14
14
14
14
14
14
14
13
12
12
12
12
11
10
10
9
9
9
9
9
9
9
9
9
9
9
9
9
12
13
13
13
13
14
14
14
14
15
18
18
18
18
18
18
18
18
18
17
17
17
17
17
17
17
17
17
17
17
17
17
17
17
17
17
17
17
17
17
17
17
17
19
19
19
19
19
19
19
19
20
20
20
20
21
21
23
23
22
21
21
20
20
20
21
20
20
21
21
22
23
23
23
23
25
25
25
26
24
24
24
24
24
24
25
25
26
26
26
27
26
26
28
28
29
29
29
29
29
29
29
29
29
29
29
29
29
29
29
29
29
29
29
29
29
29
29
30
30
29
29
30
30
30
30
30
29
29
29
29
29
29
29
29
29
29
29
29
29
29
29
29
29
29
29
29
29
29
29
29
29
29
29
29
29
29
29
29
29
29
29
29
30
30
30
30
30
31
31
31
31
31
31
31
30
30
30
30
30
30
30
31
31
31
31
31
31
31
31
31
31
31
31
31
31
30
30
30
30
29
29
29
29
29
29
29
29
29
29
29
29
29
29
30
30
29
29
28
28
28
28
27
27
26
26
26
26
26
26
26
26
26
23
23
23
23
23
20
20
20
20
19
19
18
18
18
18
18
18
18
18
18
18
17
16
16
16
15
14
15
15
15
14
13
11
11
11
11
10
10
9
9
9
9
10
10
10
10
10
10
9
9
9
9
9
9
9
9
9
9
9
9
9
9
8
8
8
8
7
7
7
8
9
9
10
10
10
11
10
10
11
11
11
11
11
11
11
11
11
11
11
11
11
11
11
11
11
11
11
11
11
11
11
11
11
11
11
11
11
11
11
11
11
11
12
12
12
12
12
12
12
12
12
13
13
12
12
12
12
12
12
12
12
12
12
12
12
12
12
12
12
12
12
12
12
12
12
12
12
12
12
12
13
13
13
13
13
13
13
13
13
13
13
13
13
13
13
13
13
13
13
13
13
13
13
13
13
13
13
13
13
13
13
14
14
14
14
14
14
13
13
13
13
14
14
14
14
14
14
14
14
14
14
14
14
14
14
14
14
14
14
13
12
12
12
12
12
12
12
11
11
11
10
10
10
11
11
11
11
11
11
11
11
11
11
11
11
11
11
11
11
11
11
11
11
11
11
11
11
11
11
11
11
10
10
11
11
11
11
11
11
11
11
11
11
11
11
11
11
11
11
11
11
11
11
11
11
11
11
10
10
10
10
10
10
10
10
10
9
9
8
8
8
8
8
8
8
7
7
7
7
7
7
7
7
7
7
7
6
6
5
5
6
6
6
6
6
6
6
6
6
6
6
6
6
6
6
6
6
6
6
6
6
6
6
6
6
6
6
6
6
6
6
6
6
6
6
6
6
6
6
6
6
6
6
6
6
6
6
6
6
6
7
6
6
6
6
6
6
6
6
6
6
5
5
5
5
5
5
5
5
5
5
5
5
5
5
5
5
5
5
5
5
5
4
4
4
4
4
4
4
4
4
4
4
4
4
4
4
3
3
3
3
3
3
3
3
3
2
2
2
2
2
3
3
3
3
3
3
3
3
3
3
3
3
3
3
3
3
3
3
3
3
3
3
3
3
3
3
3
3
3
4
4
4
4
4
4
3
3
2
2
2
2
2
2
2
2
3
3
3
3
3
3
3
3
3
3
3
3
3
3
3
3
3
3
4
4
4
4
4
4
5
5
5
5
5
5
5
5
5
5
5
5
5
5
5
5
6
6
6
6
6
6
6
6
6
6
6
6
6
6
6
8
8
8
9
9
9
9
9
9
9
10
10
10
10
11
11
11
11
11
12
13
13
13
13
13
13
14
14
14
14
14
14
14
14
14
14
14
14
14
14
14
14
14
14
14
14
14
15
15
15
15
15
15
15
15
15
15
15
15
15
15
15
15
14
14
14
14
14
14
14
14
14
15
15
15
15
15
15
15
15
15
15
15
15
14
14
14
14
13
13
13
13
13
13
13
13
13
13
13
13
13
13
12
12
12
12
12
12
12
12
12
11
11
11
11
11
11
12
12
11
11
11
11
11
11
11
11
11
11
9
9
9
9
9
9
9
9
9
9
9
9
9
9
10
10
10
10
9
9
9
9
8
8
8
8
8
8
8
8
8
8
8
7
7
7
7
7
7
7
7
7
7
7
7
7
7
7
7
7
7
7
7
7
7
8
8
8
8
9
9
9
9
9
9
9
9
9
9
9
9
9
9
9
9
9
9
11
10
10
10
10
11
11
11
11
11
11
11
11
11
11
11
11
11
11
11
11
11
11
11
11
11
11
11
11
11
11
11
11
11
11
11
11
11
11
11
11
11
11
11
11
11
11
11
11
11
11
11
11
11
11
11
11
11
11
11
11
11
11
10
10
10
10
10
10
10
10
10
10
10
10
10
10
10
10
10
10
10
10
10
10
10
10
10
10
10
10
10
10
10
10
10
10
10
10
10
10
10
10
9
9
9
9
9
9
9
9
9
9
9
9
9
9
9
9
9
9
9
9
9
8
8
8
7
7
7
7
7
7
7
6
6
6
6
6
6
6
6
5
5
5
5
5
5
5
5
5
5
5
5
5
5
5
5
5
5
5
5
4
4
4
4
4
4
3
3
3
3
3
3
3
3
3
3
3
3
3
3
3
3
3
3
3
3
3
3
2
2
2
2
2
2
2
2
2
3
3
3
4
4
4
4
4
5
5
5
5
5
5
5
4
4
8
8
8
8
8
8
8
8
8
8
8
8
8
9
9
9
9
9
9
9
9
9
9
9
9
9
9
9
9
9
9
9
9
9
9
9
10
10
10
10
10
10
10
10
10
10
10
11
11
11
11
11
11
11
11
11
11
11
11
11
11
11
11
11
10
11
11
11
11
11
11
11
11
11
11
11
11
11
11
11
11
11
11
11
11
11
12
12
13
13
13
13
13
13
13
13
13
14
14
14
14
14
14
14
14
14
14
14
14
14
14
14
14
15
15
15
15
15
15
15
15
15
15
15
17
17
17
17
17
17
17
17
17
17
17
17
17
17
17
17
17
16
16
16
15
15
15
15
15
15
15
15
15
14
15
15
15
15
15
15
15
15
15
15
16
16
16
16
16
16
16
16
16
16
16
16
16
16
16
16
16
16
15
15
15
15
16
16
16
16
16
16
16
16
16
16
16
15
15
15
15
15
15
14
14
14
15
15
15
15
15
15
15
15
15
15
15
14
14
14
14
14
14
14
14
14
14
14
14
14
14
14
14
14
14
14
14
14
14
15
15
15
15
15
15
15
15
15
16
16
15
15
15
16
16
16
16
16
16
16
16
16
16
16
16
15
15
15
15
15
15
15
15
15
15
15
15
15
15
15
14
14
14
13
13
13
12
12
12
12
12
12
12
12
12
12
12
12
11
11
11
11
11
11
11
11
11
11
11
11
11
11
11
11
11
11
10
10
10
10
10
10
11
11
11
11
11
11
11
11
12
12
14
14
15
15
15
17
17
17
17
17
17
17
17
17
17
17
18
18
18
18
18
18
18
18
18
18
19
19
19
19
19
19
19
19
19
18
19
19
19
17
17
18
18
18
18
19
19
19
19
20
22
22
22
23
23
23
23
22
21
21
21
21
21
21
20
20
20
20
20
20
20
20
19
19
19
19
19
20
20
20
20
20
20
20
20
19
19
19
19
19
19
19
20
20
20
20
20
21
21
21
21
21
20
20
20
20
20
20
20
20
20
20
20
20
20
20
21
21
21
21
21
21
21
21
22
22
22
22
23
23
24
24
24
24
24
24
24
24
24
24
24
24
24
24
24
23
23
23
23
23
23
23
23
23
23
21
21
21
21
21
21
21
17
17
17
17
17
16
14
14
14
14
14
14
14
15
15
14
13
12
12
12
12
11
11
10
10
10
10
10
9
9
9
9
9
10
10
10
10
10
10
10
10
10
10
10
10
10
10
10
10
10
10
10
10
10
11
11
11
11
11
11
11
11
11
11
11
11
11
11
11
11
11
11
11
12
12
12
12
12
12
12
12
12
11
11
11
11
11
11
11
11
11
11
11
11
11
11
11
11
11
10
10
10
10
10
10
9
9
9
9
9
9
9
9
9
9
9
9
9
9
9
8
8
8
8
8
8
8
8
8
9
9
9
9
9
9
9
9
9
9
9
9
8
8
8
8
8
8
8
8
8
7
7
8
8
8
8
8
9
9
9
9
9
9
9
9
9
9
9
9
9
9
9
9
10
10
10
10
10
10
10
10
11
11
11
11
12
12
12
12
12
12
12
12
12
12
12
12
12
12
12
13
13
13
13
12
12
11
11
11
11
12
12
12
12
12
12
12
12
12
12
12
12
11
11
11
11
13
13
13
13
13
13
13
13
13
13
13
13
13
12
12
12
12
12
12
12
12
12
12
12
12
12
12
11
11
11
11
11
11
11
11
11
11
11
11
11
11
11
11
11
11
11
11
11
11
11
11
11
11
11
11
11
11
11
11
11
11
11
11
11
11
11
11
11
11
11
11
11
11
11
11
11
11
11
11
11
11
11
11
12
14
14
14
14
14
14
14
14
14
14
14
14
14
14
14
14
13
13
13
13
13
13
13
13
13
13
14
14
14
14
14
14
14
13
13
13
13
14
14
14
14
14
14
14
14
13
13
13
13
13
13
13
13
13
13
13
13
13
13
13
13
13
13
13
13
13
12
13
13
13
13
13
13
13
13
13
13
13
13
13
13
13
13
13
13
13
13
13
12
12
12
11
11
11
11
11
11
11
11
11
11
11
12
12
12
12
12
12
12
12
12
12
12
12
12
11
11
11
11
11
11
12
12
12
13
13
13
13
13
13
14
14
12
12
12
12
12
13
13
13
13
13
12
12
12
12
12
12
13
14
14
14
14
14
14
14
14
14
14
14
14
14
14
14
14
14
14
13
13
13
13
13
13
13
13
13
13
13
13
13
14
14
14
14
14
14
14
14
14
14
14
13
13
13
13
13
13
13
13
13
13
13
13
13
13
13
13
13
13
13
13
13
13
13
13
13
13
13
13
13
13
13
13
13
13
14
14
14
15
15
15
15
15
15
14
13
13
13
13
13
13
13
14
14
14
14
14
14
13
13
13
13
13
13
13
13
14
14
14
14
14
14
14
14
15
15
16
16
16
16
16
16
17
17
17
17
17
17
17
17
17
17
17
17
17
17
17
17
17
17
17
17
17
17
17
15
14
14
14
14
14
14
14
14
14
14
14
14
14
14
14
14
14
14
14
15
15
15
15
15
15
15
15
15
15
14
13
13
13
13
13
13
13
13
12
12
12
12
12
12
12
11
11
11
11
11
11
11
11
11
11
11
10
10
10
10
10
10
10
10
10
10
11
11
11
11
11
11
11
11
11
11
11
11
11
11
11
12
12
12
12
12
12
12
12
11
11
12
12
12
12
12
12
12
12
12
12
12
12
12
12
12
12
12
12
12
12
12
13
12
12
12
12
12
12
12
12
12
11
10
8
9
9
9
9
9
9
9
9
10
10
9
9
9
9
9
10
10
10
10
10
10
10
10
10
10
10
10
10
10
10
10
10
10
9
9
9
10
10
10
10
10
10
10
11
11
11
11
11
11
11
11
11
10
10
10
10
10
10
11
11
11
11
11
11
11
11
11
11
11
11
11
11
11
11
11
11
11
11
11
11
11
11
11
11
11
11
11
11
11
9
9
9
9
9
9
9
9
9
9
9
9
9
9
9
8
8
8
8
8
8
8
8
8
9
9
9
9
9
9
11
11
11
11
11
11
11
11
11
11
11
11
10
10
10
10
10
10
10
11
11
11
11
11
11
11
11
11
11
10
9
9
9
9
9
9
9
9
9
9
10
10
10
10
10
10
10
10
10
10
10
11
11
11
11
11
11
11
11
11
11
11
11
11
11
10
10
10
10
10
10
10
10
10
10
10
10
11
11
11
11
11
11
11
11
11
11
11
10
10
10
10
10
10
10
10
10
10
10
10
10
10
10
10
10
10
10
10
10
10
10
11
11
11
11
11
11
11
11
11
10
10
10
10
10
10
10
10
10
11
11
11
11
11
11
11
11
11
10
10
10
10
10
10
10
10
10
10
10
10
10
11
11
11
11
11
11
11
11
11
11
11
11
11
11
10
10
10
11
11
11
11
11
11
11
11
11
11
11
11
11
11
11
11
11
12
12
12
12
12
14
17
17
17
17
17
17
17
17
17
17
16
16
16
17
17
17
16
15
15
15
15
15
14
14
14
14
14
14
14
14
14
14
14
14
14
14
14
14
14
14
14
14
14
14
14
14
13
13
13
13
14
15
15
16
16
16
16
16
16
17
17
17
18
18
18
18
17
18
17
18
18
18
18
18
17
17
17
17
17
17
17
18
18
18
18
18
18
18
18
18
18
18
18
18
18
18
18
18
18
18
18
18
18
18
18
18
18
18
18
17
17
17
17
17
18
18
18
19
19
19
19
19
19
19
19
19
19
20
20
20
20
20
20
20
19
19
19
18
18
18
18
18
18
17
17
17
17
17
17
17
19
19
19
19
20
20
20
21
21
21
21
22
22
22
22
22
22
22
22
22
22
22
22
22
22
21
21
21
21
21
22
22
22
22
22
22
22
22
22
21
20
20
20
20
21
21
21
22
22
23
24
24
24
25
24
25
25
25
25
25
25
24
24
24
24
24
23
23
23
23
23
24
24
24
24
24
24
24
25
25
25
25
25
26
26
26
26
26
26
26
26
26
27
27
25
25
25
25
26
26
26
27
27
29
29
29
29
29
28
28
28
28
28
28
29
28
28
27
27
27
27
28
28
28
28
28
28
28
28
28
29
29
29
29
29
29
29
29
29
29
29
29
29
29
29
29
29
29
29
29
29
29
29
29
29
29
29
29
30
30
30
30
31
34
35
35
35
35
35
34
34
35
35
35
38
41
44
44
44
42
42
42
42
42
44
44
44
44
43
43
43
43
42
43
43
43
43
43
41
41
41
41
41
41
41
41
41
41
41
41
41
41
41
41
42
42
42
42
42
42
43
43
43
41
41
41
41
41
42
42
42
42
42
42
42
41
41
42
42
41
42
44
45
45
47
47
47
47
47
47
47
47
47
47
47
48
48
48
48
49
49
49
49
49
49
49
49
50
50
50
50
50
50
51
53
54
53
53
54
54
54
54
53
54
56
59
60
64
71
86
88
92
92
95
94
94
94
94
99
101
102
102
104
101
106
106
106
107
107
107
107
106
106
105
105
105
105
105
104
103
101
100
100
102
103
103
106
107
108
109
111
109
116
116
121
121
121
121
118
118
118
119
119
121
121
121
122
123
124
126
126
129
130
130
130
130
130
130
130
131
130
132
132
132
131
131
131
131
131
131
131
131
131
131
131
132
132
132
130
130
130
130
131
132
133
133
133
133
132
132
134
137
140
142
141
142
141
141
143
144
143
141
140
140
140
140
140
140
140
139
137
137
137
137
137
137
138
137
135
135
133
135
135
135
133
133
130
130
130
130
125
125
124
124
124
124
123
122
122
119
119
118
116
116
116
110
110
112
112
113
114
110
109
109
109
111
111
111
111
111
110
110
109
109
109
109
107
107
107
101
100
99
97
95
94
95
96
96
96
91
87
86
89
89
89
89
89
89
89
89
87
84
83
81
81
90
89
92
89
82
85
84
84
84
84
84
85
87
86
83
83
83
81
78
78
78
81
81
82
83
82
82
81
81
82
82
85
86
83
82
81
80
78
78
78
78
78
78
78
78
78
79
78
78
79
79
79
79
81
80
82
93
94
95
99
101
100
101
106
107
107
109
111
113
113
113
117
121
121
123
124
124
122
123
123
123
124
123
123
123
123
123
124
125
124
124
124
124
124
124
124
124
124
124
124
124
123
122
122
122
129
135
137
138
138
140
138
137
137
136
136
136
136
135
134
135
136
136
137
139
138
136
136
136
136
136
135
137
137
136
134
133
134
134
134
134
135
135
135
132
131
130
131
131
130
129
128
128
127
125
125
123
123
123
123
123
123
123
122
123
123
123
123
124
124
125
125
125
125
125
126
126
126
126
127
127
124
122
122
118
118
119
120
120
118
118
118
118
118
118
115
118
115
115
118
118
115
115
113
114
114
114
114
114
114
114
113
113
113
113
113
112
112
112
112
112
111
111
108
106
106
106
106
106
106
104
103
103
101
99
99
98
97
97
96
95
95
95
95
95
94
93
92
92
92
92
92
89
89
89
85
85
85
84
83
83
83
84
82
81
81
81
81
81
81
85
86
88
87
82
84
86
89
91
90
98
101
103
107
107
106
104
105
106
106
108
112
108
111
109
110
109
110
107
106
106
106
105
104
103
103
101
101
101
100
100
99
99
99
98
95
95
92
91
90
90
89
89
89
89
89
89
87
84
83
83
83
83
82
83
84
84
83
83
83
83
82
82
82
83
85
84
84
84
85
85
85
87
89
89
88
88
88
87
87
87
88
88
87
84
87
88
93
91
91
91
89
89
89
92
93
93
92
92
93
94
95
95
95
95
96
94
94
91
91
89
89
89
97
109
108
108
107
107
107
107
108
108
112
113
113
113
112
112
112
113
113
114
112
112
111
112
113
113
113
113
113
113
112
111
111
111
110
109
109
107
104
104
102
102
102
101
101
101
99
99
98
98
98
98
98
98
98
99
101
101
99
98
97
97
97
97
98
99
105
107
106
110
110
111
112
112
113
114
114
114
110
111
112
112
113
113
113
113
113
113
113
112
112
113
112
112
112
111
111
111
113
113
113
113
112
111
107
107
107
107
106
106
106
107
109
108
110
110
111
110
110
109
112
115
118
120
121
121
127
126
128
130
131
130
129
129
124
124
123
128
130
131
133
134
134
135
133
133
136
136
136
143
142
143
146
146
145
147
142
142
143
145
147
146
145
143
143
143
143
143
144
142
143
142
144
145
147
148
148
149
149
148
148
148
148
149
143
143
142
143
142
142
143
142
144
144
145
145
140
137
137
137
136
136
136
136
136
136
135
134
133
133
133
133
133
133
133
134
136
136
134
133
128
128
128
128
128
127
125
125
125
125
125
124
124
124
122
122
121
117
116
116
117
117
116
120
127
129
136
139
140
140
138
140
140
141
141
140
137
137
137
138
137
137
137
138
137
137
137
138
138
138
131
131
128
125
124
124
123
121
124
129
131
135
138
136
136
135
135
133
132
132
136
136
136
136
135
135
133
131
130
129
129
128
126
125
124
123
120
120
118
118
117
117
117
117
117
115
113
110
111
109
109
110
110
112
111
107
107
108
107
106
101
101
101
102
104
104
106
107
107
109
109
109
110
110
111
111
103
105
105
105
104
104
103
102
102
101
101
101
101
100
100
100
98
98
100
99
99
97
98
95
95
95
96
97
96
95
98
101
101
101
101
101
105
105
102
102
102
101
101
102
102
102
104
105
106
107
105
106
106
110
109
109
109
109
109
108
109
112
114
116
112
109
110
110
110
110
104
103
103
101
101
102
102
103
104
106
95
93
93
95
95
96
98
101
108
108
109
112
111
112
113
112
112
113
113
115
117
116
119
119
119
117
117
118
122
124
125
124
126
130
128
128
128
127
127
128
130
130
130
129
141
142
149
149
149
152
154
154
154
154
154
152
151
147
148
148
154
157
158
158
160
160
160
160
160
160
160
160
160
160
159
158
157
157
157
157
158
161
160
160
160
160
160
160
160
160
160
160
160
160
160
161
161
160
160
159
160
161
161
162
162
160
162
163
164
167
167
167
166
166
167
167
167
166
166
166
163
160
160
159
159
155
154
153
152
150
150
150
150
150
150
150
148
148
148
148
148
148
146
145
145
145
144
143
142
141
142
142
145
145
143
144
152
154
154
152
154
154
144
141
142
142
142
141
137
139
139
138
138
136
136
136
135
135
135
135
131
124
118
114
114
117
120
119
112
112
113
113
114
112
101
102
108
102
102
106
107
111
111
116
116
116
115
115
118
118
118
117
115
136
136
136
137
138
139
139
139
140
140
140
137
136
137
137
136
135
133
132
130
129
129
129
131
130
130
130
131
132
131
130
130
130
131
130
130
130
130
129
129
124
124
124
124
124
124
126
126
128
128
128
128
128
128
127
124
124
125
125
125
125
125
125
124
123
122
121
121
121
121
121
121
122
121
118
119
118
118
118
117
117
118
118
118
119
118
118
118
118
121
120
119
118
120
118
121
121
125
124
123
123
124
125
125
124
124
123
123
123
121
120
119
119
119
119
119
118
122
118
117
118
118
118
118
118
118
118
121
124
125
128
123
121
118
118
118
118
118
118
118
118
118
118
119
119
118
118
118
118
113
111
110
110
111
108
107
108
108
108
108
113
113
114
114
113
112
107
105
104
102
102
102
103
102
101
101
99
100
100
101
101
101
101
98
97
97
97
95
94
95
94
94
94
94
92
90
90
89
89
89
89
89
88
88
88
88
88
87
83
83
83
83
85
86
86
84
84
84
84
84
84
84
84
83
83
83
82
82
82
82
82
82
83
87
86
87
86
86
85
85
85
85
86
89
89
90
91
89
89
87
85
85
83
83
83
83
83
82
82
81
83
82
82
82
82
79
79
79
79
77
77
77
77
77
77
77
77
77
76
69
67
62
62
61
61
62
62
61
60
60
60
59
59
59
58
58
58
56
55
55
55
55
55
55
55
55
56
56
56
56
56
56
55
54
53
52
52
49
49
49
49
49
49
49
49
47
47
46
46
47
47
47
47
47
47
47
47
47
47
46
45
45
45
45
45
45
47
47
47
47
45
44
44
44
44
42
42
42
42
42
36
35
35
35
33
32
31
32
32
29
27
27
27
27
27
27
27
27
23
23
23
23
23
23
23
23
22
22
23
22
23
23
23
23
23
23
23
23
23
23
23
23
23
23
23
23
23
23
23
23
23
25
26
29
29
29
29
29
30
31
31
31
30
31
31
33
33
33
33
33
36
38
39
40
41
41
41
41
41
42
42
42
41
41
41
39
39
40
38
38
37
37
37
37
37
37
37
37
37
37
37
35
35
35
35
35
35
35
36
37
37
36
37
38
36
38
39
40
41
42
43
51
56
58
58
59
59
60
62
76
77
79
81
83
83
100
100
106
118
118
120
122
123
123
124
124
124
124
124
124
124
124
124
124
124
124
123
123
123
123
124
129
130
130
130
130
132
132
133
135
136
137
142
144
144
146
146
146
147
147
147
147
147
147
147
147
147
149
148
150
154
156
156
157
160
161
172
184
193
195
195
195
195
195
198
197
198
198
198
199
200
202
210
220
230
230
233
234
234
232
230
229
228
228
228
227
226
226
225
224
224
224
224
223
225
225
223
221
220
220
220
219
220
220
219
217
217
218
218
219
219
221
223
223
223
224
224
224
225
226
226
226
223
221
218
216
216
217
215
215
214
214
213
211
211
208
208
209
211
214
214
217
218
211
211
211
209
209
210
208
213
214
227
228
234
232
232
232
235
237
244
248
246
246
243
246
248
262
265
273
282
285
284
284
284
284
281
281
279
278
278
276
276
275
275
274
273
272
270
270
268
267
265
264
264
264
261
261
261
257
253
256
255
255
252
253
252
250
254
254
249
246
244
244
238
238
238
238
238
238
237
237
233
233
233
233
232
232
232
231
230
226
226
224
224
220
219
213
214
215
216
215
214
210
212
212
213
211
211
211
209
208
210
210
204
204
204
204
206
208
207
202
200
197
197
197
198
199
199
200
201
202
202
190
190
191
192
186
181
177
177
164
164
162
161
165
166
166
160
154
134
134
132
135
130
128
128
125
124
124
121
115
101
101
99
89
89
93
93
95
95
95
95
94
94
94
96
95
95
95
95
95
95
93
93
93
93
93
94
94
94
95
97
98
99
98
96
96
96
95
95
95
95
95
92
92
91
90
90
89
89
89
89
89
88
86
86
86
86
86
86
87
85
83
82
82
81
81
81
81
81
82
80
77
78
78
77
76
76
75
75
75
75
74
74
74
73
73
73
73
72
71
71
72
72
72
73
70
69
69
69
68
67
67
66
66
65
65
65
65
67
67
67
67
67
66
66
66
66
66
66
66
68
64
65
65
65
65
65
64
67
67
68
68
67
66
66
65
65
63
63
60
60
58
56
56
57
56
56
67
66
66
65
65
65
65
67
70
70
70
68
68
69
67
67
70
79
83
83
84
84
84
84
83
84
86
86
85
85
86
86
86
89
86
85
85
85
85
85
85
85
85
89
92
93
93
93
93
93
93
92
92
91
92
92
91
91
92
92
92
89
89
89
92
93
94
93
94
95
95
95
95
96
97
98
98
96
96
96
96
97
99
101
101
101
101
101
101
101
101
101
101
101
101
102
102
103
102
102
103
103
105
105
107
107
106
107
107
107
107
107
107
107
107
107
107
107
107
107
106
106
106
105
105
104
104
105
107
107
107
108
107
106
105
105
104
103
103
104
104
103
105
105
102
103
103
101
101
97
97
98
99
101
102
103
96
96
96
96
96
96
96
95
95
95
93
92
92
92
92
91
91
90
91
92
90
92
91
92
92
91
91
89
89
89
89
88
86
85
83
82
82
82
81
80
79
79
79
79
79
77
77
73
73
72
72
72
71
72
71
71
71
71
71
71
71
71
72
72
72
72
72
70
69
67
68
68
69
67
66
64
64
64
62
60
60
60
61
61
60
60
60
60
60
60
60
60
60
60
60
60
60
61
62
64
63
59
59
59
59
59
59
59
60
60
59
58
57
56
56
55
54
53
53
53
53
53
52
51
51
52
50
50
50
50
49
49
49
49
50
50
47
47
47
47
48
48
48
48
47
47
45
44
44
44
44
44
44
42
41
38
38
35
34
34
35
34
33
33
33
32
31
30
31
31
32
30
31
34
34
34
34
33
33
33
33
33
34
34
34
37
37
38
38
32
33
34
34
35
35
35
35
33
33
33
33
34
35
34
34
33
33
33
33
33
33
34
33
33
34
34
34
34
34
35
35
38
37
37
38
38
37
37
38
38
39
38
38
38
38
39
39
39
39
39
39
39
38
40
40
40
41
41
41
41
41
41
41
40
40
40
40
40
41
41
41
42
42
43
43
43
43
43
45
45
45
43
43
43
43
43
43
41
41
41
41
41
41
41
41
42
45
47
47
47
47
47
47
47
47
48
49
49
50
50
51
68
70
74
75
75
77
77
76
77
78
79
80
80
80
80
80
82
82
82
82
82
82
81
81
81
82
82
82
82
82
81
81
81
81
81
81
80
79
78
78
78
78
78
78
78
78
78
78
78
78
77
77
77
77
77
75
74
74
74
74
74
73
73
72
72
72
72
72
72
72
73
71
70
69
70
70
72
73
73
73
73
72
72
72
72
72
74
74
74
74
74
74
74
74
76
76
76
76
76
76
82
83
83
81
81
80
80
80
79
79
81
83
86
87
87
89
87
87
89
89
90
90
90
90
90
90
91
92
93
91
89
89
89
89
89
88
88
88
88
85
85
85
85
83
82
82
82
82
81
83
83
83
83
82
82
82
82
80
80
80
80
76
75
74
74
71
71
70
71
71
71
71
71
69
69
69
67
67
67
67
66
65
65
65
66
66
66
66
66
66
66
66
68
69
69
70
70
68
69
67
69
69
70
70
70
71
71
70
70
71
71
71
71
71
70
70
68
68
66
66
67
67
68
66
66
64
62
62
62
62
62
61
61
59
60
62
63
62
62
62
62
62
61
61
61
61
61
60
62
62
64
65
64
65
63
64
63
62
61
60
60
60
60
61
61
63
66
67
65
65
62
61
61
61
60
61
63
63
60
59
59
59
58
58
58
56
56
57
57
58
59
59
59
59
59
59
59
59
58
58
58
58
56
56
57
56
56
56
58
59
59
59
57
57
57
59
65
65
65
65
65
65
65
65
65
65
65
65
63
63
63
63
63
62
65
70
71
73
76
75
74
74
74
74
74
74
73
73
73
70
70
71
71
71
71
70
69
69
69
69
69
73
73
74
73
73
75
75
75
75
75
77
77
77
78
78
77
77
77
77
77
77
77
72
72
70
70
71
71
71
71
71
72
71
72
73
73
73
72
72
72
72
72
72
71
71
71
73
72
72
72
72
72
73
73
73
73
73
74
83
86
85
85
85
85
85
86
86
86
88
90
89
89
92
91
95
96
96
95
95
95
95
100
100
96
97
98
98
97
96
95
97
99
101
107
105
111
114
118
118
123
124
124
124
124
123
122
121
121
120
120
120
120
118
117
116
116
117
118
116
114
115
115
115
117
117
117
114
114
113
113
113
113
115
116
116
117
118
118
117
117
117
117
117
117
117
118
118
118
118
118
118
118
118
118
118
118
118
115
114
113
114
116
117
118
116
118
117
118
118
118
121
124
125
126
125
124
124
124
124
125
125
125
124
127
125
126
126
126
126
126
121
121
113
113
113
112
112
112
112
113
113
111
111
110
110
110
110
110
110
111
110
109
109
108
108
107
108
107
108
108
106
106
107
107
107
107
107
107
107
106
106
106
106
105
103
103
102
102
101
101
100
99
95
94
104
106
112
113
113
113
112
116
122
123
123
123
123
123
123
122
121
121
121
121
120
120
120
120
120
120
120
114
119
119
119
119
118
118
118
118
120
120
122
121
122
124
124
124
124
124
124
124
123
123
123
123
122
119
119
120
120
120
120
120
121
120
120
120
120
120
121
122
121
121
121
120
120
118
118
118
118
118
118
118
118
118
118
118
118
118
118
118
118
117
117
117
116
113
113
113
113
112
110
110
110
109
109
108
107
107
107
108
105
103
101
101
102
102
102
103
102
102
101
101
99
98
97
96
97
96
95
94
92
90
91
92
91
91
93
92
90
90
90
90
90
90
88
87
86
86
85
84
81
81
79
79
77
77
77
78
77
76
75
75
76
71
72
72
71
71
71
71
69
69
69
67
66
66
66
66
68
68
69
67
66
61
61
61
61
61
61
60
59
59
59
58
53
53
53
53
53
53
53
53
52
52
51
51
51
51
51
51
49
49
47
47
47
47
47
45
43
43
43
43
43
41
41
41
40
39
34
34
34
33
33
32
30
29
29
29
28
28
28
28
28
28
28
28
28
28
28
28
27
27
28
29
28
27
26
26
24
24
23
23
22
22
21
21
21
21
21
21
21
21
21
22
22
23
23
22
22
22
22
22
22
24
25
25
29
30
29
29
29
29
29
29
29
30
30
30
32
30
29
29
29
29
29
30
29
29
29
29
30
31
30
30
30
30
31
31
31
31
31
31
31
31
31
31
31
31
31
32
32
32
32
33
33
33
32
32
32
32
32
32
32
32
31
31
32
31
31
31
32
32
32
31
31
31
32
32
32
32
32
32
31
32
32
32
32
32
33
32
32
32
33
34
34
35
36
35
35
35
35
35
38
38
38
38
38
39
40
40
40
40
40
40
40
41
41
41
41
41
41
40
40
40
40
39
39
41
42
42
42
42
43
45
47
48
49
50
50
50
50
51
51
53
53
53
55
55
55
55
55
55
55
55
56
56
56
57
57
57
57
57
57
57
57
57
56
56
57
58
58
58
59
59
59
60
62
62
61
59
59
60
60
60
61
61
61
61
61
61
62
64
65
65
64
66
66
66
66
66
67
65
65
65
65
65
65
65
65
65
65
65
64
64
62
62
62
62
61
61
61
62
63
63
64
63
63
63
63
63
64
64
65
73
74
77
83
91
99
107
106
105
104
104
104
105
104
104
104
104
104
104
104
104
105
105
105
106
106
106
106
106
105
106
104
104
105
105
105
104
103
105
105
104
104
104
105
106
107
107
103
103
102
102
102
102
107
107
108
113
113
113
115
115
115
113
113
112
110
110
110
110
110
111
111
111
111
109
110
110
110
109
108
108
106
105
105
103
103
101
101
101
101
100
100
101
101
100
100
99
99
99
100
100
100
100
100
100
100
100
100
100
100
100
99
99
99
99
97
95
95
95
95
97
97
103
103
109
108
108
115
115
116
123
122
124
123
122
123
122
120
120
120
121
121
121
121
121
121
120
120
118
118
114
114
113
113
113
113
113
113
113
113
113
113
117
116
116
119
118
118
118
117
117
117
117
117
117
117
117
118
118
118
118
117
117
117
114
113
113
113
113
113
112
112
112
112
112
112
112
107
108
107
107
107
107
107
107
107
107
107
106
104
104
101
101
101
101
101
98
98
97
96
96
97
96
95
95
95
95
94
94
93
93
89
89
87
87
87
85
83
82
83
83
81
80
80
78
77
77
77
78
78
78
78
78
77
77
75
73
71
71
71
71
71
71
71
68
68
69
68
68
67
59
54
43
39
35
34
34
26
23
18
14
14
14
16
16
16
17
17
17
17
17
17
18
18
18
18
18
18
17
17
17
17
17
17
17
17
17
17
17
17
17
17
17
17
17
17
17
17
17
17
17
17
17
17
17
17
17
17
17
17
17
17
17
17
17
17
17
17
17
17
17
17
18
18
18
18
18
18
18
18
18
18
18
18
18
18
18
17
16
16
16
16
16
16
15
15
15
15
15
14
14
14
14
13
13
13
13
13
13
13
13
13
13
13
13
13
13
13
13
12
12
11
10
10
10
10
10
9
9
9
9
9
9
9
9
9
9
7
7
7
7
7
8
8
9
9
9
8
8
8
8
8
8
8
8
8
9
10
11
14
14
13
13
13
13
13
13
13
13
13
12
12
12
12
13
13
13
13
14
14
14
13
13
13
13
13
12
12
12
12
13
13
13
13
13
13
13
13
13
13
13
13
13
13
13
13
13
13
13
14
14
14
14
14
14
14
14
13
13
13
13
13
13
13
13
13
13
13
13
13
13
13
13
13
13
13
13
13
13
13
13
13
13
13
13
13
13
13
13
13
11
11
11
11
11
11
11
11
11
11
11
11
11
11
11
11
11
11
11
11
11
11
11
11
11
11
11
11
11
11
11
11
11
11
11
11
11
11
11
11
11
11
11
11
11
11
11
11
11
11
11
11
11
11
10
10
10
10
10
11
11
11
11
11
10
10
10
9
9
8
8
8
8
8
7
7
7
7
7
7
7
7
7
7
7
7
7
7
7
7
7
7
7
7
7
7
6
6
6
6
6
6
6
6
5
5
5
5
5
5
5
5
5
5
5
6
6
6
7
6
6
6
6
6
6
6
6
6
6
6
6
6
7
7
7
7
7
7
7
7
7
7
7
7
8
9
9
9
9
9
9
9
10
10
10
10
10
10
10
10
10
10
10
10
10
10
10
10
10
11
11
11
11
11
11
11
11
11
11
11
11
11
11
11
11
11
11
11
11
11
11
11
11
11
11
11
11
11
11
11
11
11
12
12
12
11
11
11
11
11
11
11
11
11
11
11
11
11
11
11
11
12
12
12
12
12
12
12
12
12
12
12
12
12
12
12
12
12
12
12
12
12
12
12
12
12
12
12
12
12
13
13
13
13
13
13
13
13
13
13
13
13
13
13
13
13
13
13
14
14
14
14
14
14
14
13
13
13
13
13
13
13
13
13
13
13
14
14
14
14
14
14
15
15
15
15
15
15
14
13
13
13
13
13
13
13
13
13
13
13
14
14
15
15
15
15
15
16
16
16
17
17
17
17
17
17
17
17
17
16
16
16
16
16
16
16
16
16
16
16
16
16
16
16
16
16
15
15
15
14
14
14
13
14
14
15
16
16
15
15
16
16
16
16
15
15
15
15
15
15
15
15
15
15
15
15
15
15
15
15
15
15
15
15
15
15
15
15
15
15
15
15
15
15
15
16
16
16
16
16
16
16
16
16
16
16
16
16
16
16
16
16
16
16
15
15
16
17
16
16
16
16
16
16
16
16
16
16
16
16
16
17
17
17
17
17
17
17
17
17
17
17
17
17
17
17
17
15
15
16
15
16
16
17
16
16
16
16
16
16
16
16
16
16
16
16
17
18
18
18
18
19
19
19
19
19
19
19
19
19
19
20
20
20
20
20
20
20
20
19
19
19
19
19
19
19
19
19
19
19
19
19
19
17
17
17
17
17
17
17
17
17
17
17
17
17
17
17
17
17
17
17
17
17
17
17
17
17
17
17
17
17
19
19
19
19
19
19
20
20
19
19
19
19
19
19
18
18
18
18
18
18
18
18
18
18
18
18
17
17
17
17
17
17
17
17
17
17
17
17
17
17
15
15
13
13
13
13
13
13
13
13
13
13
13
13
13
12
12
12
12
12
12
12
12
12
12
12
12
12
12
12
12
12
12
12
11
11
11
11
11
11
11
11
11
11
11
13
13
13
13
13
13
12
12
12
12
12
12
11
11
11
11
11
11
11
11
11
11
11
11
11
11
11
11
11
11
11
11
11
11
11
11
11
11
11
11
11
11
11
11
11
11
11
11
11
11
11
11
11
10
10
10
10
11
11
11
11
11
10
10
10
10
11
11
11
11
11
11
10
11
10
9
8
8
8
8
8
8
8
8
8
8
8
8
8
8
8
8
8
8
9
9
9
9
9
9
9
9
9
9
9
9
10
10
10
10
10
10
10
10
10
10
10
10
10
10
10
10
10
10
10
10
10
10
10
10
10
10
10
10
9
9
9
9
9
10
10
10
10
10
9
9
9
9
9
9
9
9
9
9
9
9
9
9
9
9
9
9
9
9
9
9
9
9
9
9
9
9
9
9
9
9
9
10
10
10
10
10
10
9
9
9
9
9
9
9
8
8
7
7
7
7
7
7
7
8
8
8
8
8
8
8
9
9
8
8
8
8
8
8
8
8
8
8
8
8
8
8
7
7
7
7
8
6
6
6
6
7
7
8
8
8
8
8
8
8
8
8
8
7
7
7
7
7
7
7
7
7
8
8
8
8
8
8
8
8
8
8
8
8
8
8
8
8
8
8
8
8
8
8
8
8
8
8
8
11
11
11
11
11
11
11
11
11
11
11
11
11
11
11
11
11
11
11
11
11
11
11
11
11
11
11
11
11
11
11
11
12
14
16
16
16
16
16
17
17
17
17
17
17
17
17
19
20
20
20
20
20
20
21
21
21
21
21
21
21
21
21
21
21
21
21
21
22
22
22
22
22
22
22
22
22
22
22
23
23
23
24
24
24
24
24
24
24
24
24
25
25
25
25
25
25
25
28
28
28
28
28
28
28
28
28
28
28
28
28
28
28
28
28
28
28
28
28
29
29
29
29
29
29
29
29
29
29
28
28
28
28
28
28
28
28
28
28
28
28
28
28
28
28
29
29
29
29
29
29
29
29
29
29
29
29
30
30
30
30
29
29
29
29
29
29
29
28
28
28
28
28
27
27
27
27
27
27
26
26
26
26
26
26
25
26
24
24
24
24
23
23
23
24
23
23
23
24
24
24
23
24
24
24
24
24
24
25
26
26
26
27
27
29
31
31
32
33
33
32
32
32
32
32
32
33
35
34
34
35
34
34
34
34
34
35
35
35
35
35
34
34
34
34
34
34
34
34
34
35
35
35
35
35
35
35
35
35
35
35
35
35
35
35
35
35
35
35
35
35
35
35
35
35
35
35
35
35
35
35
35
35
35
35
35
35
35
35
35
35
35
35
35
35
35
35
35
35
35
35
35
35
35
35
35
35
35
35
35
35
35
35
35
34
35
35
35
35
33
33
33
33
33
33
33
32
34
33
33
33
33
33
31
32
32
33
33
33
33
33
33
33
33
33
33
33
33
33
33
32
30
30
30
30
29
29
29
28
28
27
28
28
28
27
27
27
27
27
27
27
26
26
26
26
26
26
26
26
25
25
25
25
25
25
25
26
26
24
23
23
23
23
23
21
21
21
21
21
22
22
22
22
21
20
20
20
20
20
20
20
18
18
17
17
17
17
17
17
17
17
17
17
17
16
16
14
14
14
14
14
14
14
14
14
14
14
14
14
14
13
13
13
13
13
13
13
13
13
13
13
13
13
13
13
13
13
13
13
13
13
13
11
11
11
11
11
11
11
11
11
11
11
11
11
11
10
10
10
10
10
10
10
10
11
11
10
10
10
10
10
10
10
9
10
10
10
10
10
10
10
10
10
8
8
7
7
7
7
7
7
7
7
7
6
6
6
6
6
6
6
6
6
6
6
8
11
11
11
11
12
15
15
15
16
17
17
17
18
18
19
19
19
20
20
20
20
19
18
18
18
18
18
18
18
18
17
17
17
17
17
17
17
17
17
17
18
18
18
18
18
19
19
19
19
19
19
19
20
20
20
22
22
22
22
22
22
22
22
22
21
21
21
22
22
22
22
22
22
22
22
22
21
21
21
21
21
21
21
22
22
22
22
22
22
22
22
22
22
22
22
22
22
22
22
22
22
22
22
22
22
22
22
22
22
22
22
22
22
22
21
21
20
20
20
20
20
20
20
20
20
20
20
20
19
19
19
19
18
18
18
18
18
18
18
17
17
17
17
17
16
16
16
16
16
16
14
13
12
12
12
12
12
12
12
12
12
12
12
12
12
12
12
12
13
13
13
13
13
13
13
13
13
13
13
13
13
13
13
15
15
15
15
13
13
13
13
13
13
14
14
14
14
14
14
14
14
14
15
15
14
14
14
14
14
14
14
14
14
14
14
14
14
14
14
14
14
14
14
14
14
14
14
14
14
14
14
13
13
13
13
13
12
12
11
11
11
11
11
11
11
11
11
11
11
11
11
8
8
8
9
9
9
9
9
9
11
11
11
11
12
11
11
11
11
11
11
11
11
11
11
11
11
11
11
12
12
12
12
12
12
12
12
12
12
12
13
13
13
14
14
14
14
14
14
14
14
14
14
14
14
15
16
17
18
18
18
18
18
18
17
17
17
18
19
19
18
18
17
17
17
17
17
17
17
17
18
18
17
17
18
18
18
18
18
18
18
18
17
17
17
17
18
18
18
18
18
18
18
17
18
18
18
18
18
18
18
18
18
18
18
18
19
18
18
18
18
18
18
18
18
18
18
18
20
20
20
20
20
20
20
20
20
20
20
20
19
19
19
18
18
18
18
18
18
17
17
18
18
18
18
18
18
18
18
18
18
18
18
18
18
18
18
18
18
18
18
18
18
18
18
18
17
17
17
16
16
16
16
15
14
13
13
13
13
13
13
13
12
12
12
12
13
13
13
13
13
13
13
13
13
13
13
13
13
13
13
13
12
12
11
11
11
11
11
11
11
11
11
10
10
10
10
10
10
10
11
11
11
11
11
11
11
11
11
11
11
11
11
11
9
9
9
8
8
7
7
7
6
7
7
7
7
7
7
7
7
7
7
7
7
7
7
7
7
7
7
7
7
7
6
6
6
6
6
6
6
6
6
6
6
6
6
7
7
7
7
7
7
7
7
7
7
7
8
8
8
8
8
8
8
8
8
8
8
8
8
8
8
9
9
9
9
9
9
9
9
8
8
7
7
6
6
6
6
7
7
7
7
7
8
8
8
8
8
8
8
8
8
8
8
8
8
8
8
8
9
9
9
9
8
8
8
8
8
9
9
9
9
8
8
8
8
8
8
8
8
8
8
8
8
8
8
8
8
8
9
9
9
9
9
9
9
10
10
10
10
10
10
11
11
11
11
11
11
11
11
11
11
11
11
11
11
11
11
11
11
11
11
11
11
11
11
11
11
11
11
11
11
11
10
10
10
11
11
11
11
11
11
11
11
11
11
11
11
11
11
11
11
11
11
11
11
11
11
11
11
11
11
11
11
11
11
11
11
11
11
11
11
11
11
11
11
11
11
11
11
11
11
11
11
11
11
10
10
9
9
9
9
9
9
9
9
10
10
10
10
10
10
10
10
10
10
10
10
10
10
10
10
10
10
10
10
10
10
10
10
10
10
10
9
9
9
10
10
10
10
10
10
10
9
9
9
9
9
9
9
10
9
9
9
9
9
9
9
9
9
9
10
9
9
9
9
9
6
6
6
6
6
6
6
6
6
6
6
6
6
6
6
6
6
6
6
6
6
6
6
6
6
6
6
6
6
6
6
6
6
6
6
6
6
6
6
6
6
6
6
6
6
6
6
6
6
6
6
6
7
7
7
7
7
7
7
7
7
6
6
6
6
6
6
6
6
6
6
6
6
6
6
5
5
5
5
5
5
5
5
5
5
5
5
5
5
5
5
5
5
5
5
5
5
5
5
5
5
5
5
5
5
5
5
5
5
5
5
5
5
5
5
5
5
5
4
4
4
4
4
4
5
5
5
5
5
5
5
5
5
5
5
5
6
6
6
6
6
6
6
6
7
7
7
7
7
6
6
6
6
6
8
8
8
8
8
8
8
8
8
8
8
8
8
8
8
8
8
8
8
8
8
8
8
9
9
9
9
9
9
9
9
9
9
9
9
9
9
9
9
9
9
9
10
9
9
9
9
9
9
9
9
9
9
9
9
10
10
10
10
10
10
10
10
10
10
10
10
10
10
10
10
10
10
10
10
10
10
10
10
10
10
10
10
10
10
10
10
10
10
10
10
10
10
10
10
10
10
10
10
10
10
10
10
10
10
10
10
10
11
11
11
11
10
9
10
10
10
9
9
9
9
9
9
9
9
9
10
10
10
10
10
10
10
10
10
10
10
10
10
10
10
10
9
9
9
9
9
9
9
9
9
9
9
9
9
9
9
9
9
9
9
9
9
9
8
8
9
9
9
9
9
9
9
9
9
9
9
9
9
9
9
9
9
10
10
10
10
10
10
10
10
10
10
10
10
8
8
8
8
8
8
8
8
7
6
6
6
6
6
6
6
6
6
6
6
6
6
6
7
7
6
6
6
6
6
8
8
8
8
8
7
7
7
7
7
7
7
7
8
8
8
8
7
7
7
7
7
7
7
7
7
7
8
8
8
9
9
9
9
9
9
10
11
11
11
11
11
11
11
11
11
11
11
11
11
11
11
11
11
11
11
11
11
11
11
11
12
12
11
11
11
11
11
11
11
11
11
11
11
11
11
11
11
11
12
12
12
12
12
12
12
12
12
12
12
12
12
13
12
12
12
12
12
12
12
12
12
12
12
12
12
12
12
12
12
12
12
12
12
12
12
12
12
12
12
12
12
12
12
13
13
14
14
14
14
14
15
16
16
16
16
16
16
16
16
16
15
15
15
14
14
14
14
13
13
13
13
13
12
12
11
11
11
11
11
11
11
11
11
11
11
11
11
11
11
11
11
11
11
11
11
10
10
10
10
11
11
11
11
11
11
11
11
11
11
11
11
11
11
11
11
11
11
11
10
9
9
9
9
9
8
8
8
8
8
8
8
8
8
8
8
8
8
8
8
8
8
8
7
7
7
7
7
7
7
7
7
7
7
7
7
7
7
7
7
7
7
7
7
7
7
7
7
7
7
7
7
7
7
7
7
6
6
6
7
7
7
8
8
9
9
8
8
7
7
7
7
6
6
6
6
6
6
6
6
6
6
6
6
6
6
7
7
7
7
7
7
7
7
7
8
8
8
8
8
8
8
8
8
8
8
8
9
9
8
8
8
8
8
8
8
8
8
8
8
8
8
8
8
8
8
8
8
8
8
8
8
8
8
8
8
8
8
8
9
9
9
9
9
9
9
9
9
9
9
9
9
9
10
10
10
10
10
10
9
9
9
9
10
10
10
10
10
10
10
10
10
10
10
10
10
10
10
9
9
9
8
8
8
7
7
7
7
7
7
7
7
7
7
7
7
7
7
7
7
7
7
7
7
7
7
7
7
7
7
7
7
7
7
7
7
7
7
7
7
7
7
7
7
7
7
7
7
7
7
7
7
7
7
7
7
7
7
7
7
7
7
7
7
6
6
6
6
6
6
5
5
5
5
5
5
4
4
4
4
4
4
4
4
3
3
3
3
3
2
2
2
2
2
2
2
2
2
2
2
1
1
1
1
0
0
1
1
1
1
1
1
1
1
1
1
1
1
1
1
2
2
2
2
2
2
2
2
2
2
2
2
2
2
2
2
2
3
3
3
3
3
3
3
3
3
3
3
3
3
3
3
3
3
3
4
5
5
5
5
5
5
5
4
4
4
4
4
4
4
4
4
4
4
5
5
5
5
5
5
5
5
5
5
5
5
5
5
5
6
6
6
6
6
7
7
7
8
8
8
9
9
9
9
9
9
11
11
11
11
11
11
11
11
11
11
11
11
11
11
11
11
11
11
11
11
11
11
11
12
12
12
12
12
12
12
12
12
12
12
12
12
12
12
12
12
12
13
13
13
13
14
15
15
15
15
15
15
15
15
15
15
15
15
15
15
15
15
15
15
15
15
15
15
15
15
15
15
15
15
15
15
15
15
15
15
15
15
15
15
15
15
15
15
15
15
15
16
16
14
14
14
14
14
14
14
14
14
14
14
14
14
14
14
14
14
14
14
14
14
14
14
14
15
15
15
15
15
15
15
15
14
14
14
13
13
13
13
13
13
13
13
14
15
13
13
13
13
13
12
11
11
11
11
11
11
11
11
11
11
11
11
11
11
11
11
10
10
10
10
10
10
10
9
9
8
8
8
8
8
8
8
8
8
8
8
8
9
9
9
9
9
9
9
9
9
9
9
9
9
10
10
10
10
10
10
10
10
10
10
9
9
8
8
8
8
8
8
8
8
8
8
8
8
8
8
8
8
8
8
8
8
8
9
9
9
8
8
8
8
8
7
7
7
7
7
7
7
7
7
7
7
7
8
8
8
9
9
9
9
9
9
7
6
6
6
6
7
7
7
7
7
7
7
6
6
6
6
6
7
7
7
7
7
7
7
7
7
8
9
9
8
8
8
8
8
8
8
8
8
9
10
10
11
11
11
11
11
11
11
11
11
11
11
11
11
11
11
11
11
11
11
11
11
11
11
11
11
11
11
11
11
11
11
11
11
11
11
11
11
11
10
10
10
9
9
9
9
9
9
9
9
9
9
9
9
9
9
9
9
9
9
9
9
9
9
9
9
9
9
9
9
9
9
9
9
9
9
9
9
9
9
9
8
8
9
9
9
9
9
9
9
10
10
10
10
10
11
11
11
10
10
10
10
10
10
10
10
10
10
10
10
10
10
10
10
7
6
6
6
6
6
6
6
6
6
6
6
6
6
6
6
6
6
6
6
6
6
6
6
6
6
6
6
7
7
7
7
7
7
9
9
9
10
10
10
10
11
11
11
11
11
11
11
11
11
11
11
11
11
11
11
11
11
11
11
11
11
11
11
12
12
14
14
14
14
14
14
14
15
15
15
15
15
15
15
15
15
15
15
15
15
15
15
15
15
15
15
15
15
15
15
15
15
15
15
15
15
15
15
15
15
15
15
15
15
15
14
14
14
14
14
14
16
16
16
16
16
16
16
16
16
16
16
16
16
16
16
17
17
17
17
17
17
17
17
17
17
17
17
17
17
17
17
17
17
17
17
17
17
17
17
17
17
17
17
17
17
16
16
16
15
15
15
15
15
15
15
17
17
17
16
16
16
16
16
16
16
16
16
16
16
16
16
16
15
15
15
15
14
14
14
14
14
14
13
13
13
13
13
13
13
13
15
15
15
15
15
15
15
15
13
13
13
13
13
13
12
12
12
12
12
13
14
14
14
14
14
14
13
13
14
14
14
14
14
14
14
14
14
14
14
14
14
14
14
13
13
12
11
11
11
11
11
11
11
11
11
11
11
11
11
11
11
11
10
10
10
10
9
9
9
9
9
9
9
9
9
9
9
9
8
8
8
8
9
9
9
9
9
10
10
10
10
10
10
10
10
10
10
10
10
10
10
10
11
11
11
11
11
11
11
11
11
11
11
11
11
11
11
12
12
12
12
12
12
12
12
12
12
12
12
12
12
13
13
13
13
13
13
13
13
13
13
13
14
14
14
14
14
14
14
14
14
14
14
14
14
12
12
12
12
12
12
11
11
11
11
11
11
11
10
10
10
10
10
10
10
10
10
10
10
10
11
11
11
11
11
11
12
12
12
12
13
13
13
13
13
13
13
13
13
13
13
13
13
13
13
13
13
13
13
13
14
13
13
13
13
12
11
12
12
13
13
13
13
13
13
13
13
14
14
14
14
14
14
14
14
14
14
14
14
14
14
14
14
14
13
13
13
13
13
13
13
13
13
13
13
13
13
13
13
13
13
13
13
13
13
13
12
12
11
11
10
10
10
10
10
9
9
9
9
9
10
10
10
10
10
10
10
10
10
9
9
9
9
9
9
8
8
8
8
7
7
7
7
7
7
7
8
8
8
8
8
8
8
8
8
8
8
8
8
8
8
10
10
10
10
11
10
11
11
11
11
11
11
11
11
11
11
11
11
11
11
11
11
11
11
11
11
11
11
11
11
11
10
10
10
10
9
9
9
9
9
9
9
9
9
9
9
9
9
9
9
9
8
8
8
9
9
9
9
9
10
10
9
9
9
9
9
9
9
9
9
9
9
9
9
9
9
9
9
9
9
9
9
9
9
9
9
9
9
9
9
9
9
9
9
9
10
10
10
10
10
10
10
10
10
10
10
10
10
10
10
10
10
10
10
10
10
10
10
10
10
10
10
10
10
10
10
10
10
10
10
10
10
10
10
10
10
10
10
10
9
9
9
9
9
9
9
8
8
8
8
8
8
8
8
8
8
8
8
8
8
8
8
8
8
7
7
7
7
7
7
7
7
7
7
7
7
7
7
7
7
7
7
7
7
7
7
6
6
6
6
6
5
5
5
5
5
5
5
5
5
5
5
5
5
5
5
5
5
5
4
4
4
4
4
4
4
4
4
4
4
4
4
4
4
4
4
4
4
4
4
4
4
4
4
4
4
4
3
3
4
4
4
4
4
4
4
4
4
3
3
3
3
3
3
2
2
2
2
2
2
2
2
2
2
2
2
2
2
2
2
2
1
1
1
1
1
1
1
1
1
1
1
1
2
3
3
3
3
3
3
3
3
3
3
3
3
3
3
3
3
3
3
3
3
3
3
3
3
3
3
3
3
3
3
3
3
3
3
3
3
3
3
3
4
4
4
4
4
4
4
4
4
4
4
4
5
5
5
5
5
5
5
5
5
5
6
6
6
6
6
6
6
6
6
6
6
6
6
6
6
6
6
6
6
6
6
6
6
6
6
6
6
6
6
6
6
6
6
6
6
6
6
6
6
6
6
6
7
7
7
7
7
7
7
7
7
7
7
7
7
7
7
7
7
7
7
8
8
8
8
8
8
8
8
8
8
8
8
8
8
8
8
8
8
9
9
9
9
9
9
9
9
9
10
10
11
11
11
11
11
11
11
11
11
11
11
11
11
11
11
11
11
11
11
11
11
13
13
13
15
15
15
15
15
15
15
15
14
14
14
14
14
14
14
13
13
13
12
12
13
13
13
13
13
13
13
13
13
13
13
13
12
12
11
11
11
11
11
11
11
11
11
11
11
11
11
11
11
11
11
11
11
11
11
11
11
11
11
11
11
11
11
12
12
12
12
12
13
13
13
13
13
13
13
13
13
13
13
13
13
13
13
12
12
12
12
12
12
11
11
11
12
12
12
13
13
13
13
13
13
13
12
12
13
13
14
14
13
13
13
13
13
13
13
13
13
14
14
14
14
14
13
13
13
13
13
13
13
13
13
13
14
14
14
14
13
13
13
13
13
13
13
13
13
13
14
15
16
16
13
13
12
12
12
12
12
12
12
12
13
13
13
13
14
14
15
15
15
15
15
15
15
15
15
15
15
15
15
15
15
15
15
16
16
16
15
15
15
15
15
15
15
15
15
15
15
15
15
15
15
15
15
15
15
15
15
15
15
15
14
14
14
14
14
14
14
14
14
13
13
13
13
14
14
14
14
14
14
14
13
14
15
15
15
15
15
15
15
15
15
14
14
14
14
14
14
14
14
15
15
15
15
15
14
14
14
14
14
14
14
14
14
14
14
14
14
14
14
14
14
14
14
14
14
14
14
14
14
14
14
14
15
15
15
15
15
16
16
16
16
16
17
17
17
17
17
17
17
17
17
17
17
17
17
17
17
17
17
18
18
19
18
18
18
18
18
18
18
18
17
17
17
17
18
17
17
16
16
16
16
16
16
16
16
17
17
17
17
14
14
14
14
14
14
14
14
14
14
14
14
14
14
14
14
14
14
14
14
14
15
16
16
16
16
16
17
17
17
17
17
17
17
17
17
17
17
17
17
17
17
17
17
17
17
17
17
17
17
17
17
17
17
17
17
17
18
18
18
18
18
18
18
19
19
19
19
19
19
20
20
20
20
20
20
20
20
20
20
20
20
20
20
20
20
20
20
20
20
20
20
20
20
20
20
20
20
20
19
19
19
19
20
20
20
20
20
20
20
20
20
20
20
20
20
20
21
20
20
20
20
19
19
19
19
20
20
20
20
20
20
20
20
20
20
20
20
20
19
19
19
19
19
19
19
20
20
20
18
18
18
18
19
19
19
19
19
18
18
18
18
18
19
19
17
14
13
12
12
12
12
12
12
12
11
11
11
11
11
11
11
11
11
11
11
11
11
11
11
11
11
11
11
10
11
11
11
11
11
11
11
11
11
11
11
10
10
10
10
10
10
10
10
10
10
10
10
10
10
10
11
11
11
11
11
11
11
11
11
10
9
9
9
9
9
9
9
9
9
9
9
9
8
8
8
9
9
9
9
9
9
9
9
9
9
9
8
8
8
8
8
8
8
8
8
8
8
8
8
8
7
7
7
7
7
7
7
6
6
5
5
5
5
5
6
6
6
6
6
9
9
9
9
9
8
8
8
8
8
9
9
9
9
9
9
9
9
9
9
10
11
11
11
11
11
11
11
11
11
12
13
12
12
12
12
12
12
11
11
11
11
11
11
11
11
11
11
11
11
11
11
11
11
11
11
11
11
11
10
10
10
10
10
10
10
10
11
11
11
11
11
11
11
11
11
11
11
11
11
11
12
13
14
13
13
13
13
13
13
13
13
13
13
13
13
17
17
17
17
17
17
17
17
17
17
17
17
17
17
17
18
18
18
18
18
19
19
19
19
19
19
19
19
18
18
18
18
17
17
17
17
17
17
17
17
17
17
18
18
18
18
18
18
18
18
18
18
20
20
19
19
19
19
19
20
20
20
20
21
21
21
21
21
21
21
21
21
21
21
21
21
22
22
22
22
22
22
22
22
23
23
23
23
23
23
23
23
23
23
23
23
23
23
23
23
23
23
23
23
23
23
23
23
23
23
23
22
22
22
22
22
22
22
22
22
22
22
22
21
20
20
20
20
20
20
20
20
20
21
21
21
20
19
19
19
19
19
19
19
19
19
19
18
18
18
19
19
19
18
18
18
18
17
17
17
17
17
17
17
17
17
16
16
16
16
16
16
16
16
16
16
17
17
17
16
15
14
14
14
14
14
14
13
12
12
12
12
12
12
12
12
12
12
12
12
12
12
12
12
12
12
12
13
12
12
12
12
12
12
11
11
11
11
11
11
11
12
12
13
13
13
12
12
10
10
10
10
10
10
10
10
10
10
10
10
10
10
9
9
9
9
9
9
9
8
8
8
9
9
9
9
9
9
9
9
9
10
10
10
10
10
10
10
10
10
10
10
11
11
11
11
11
11
10
10
9
9
9
10
10
11
11
11
11
11
11
11
11
11
11
12
12
12
12
12
12
12
12
12
12
11
11
11
11
11
11
11
11
11
11
11
11
11
11
11
11
11
11
11
11
12
12
13
13
13
14
14
14
15
16
16
16
16
16
16
16
16
16
16
16
16
16
15
15
15
15
15
15
15
15
15
15
15
15
15
15
15
15
15
15
15
16
16
16
16
16
16
16
17
17
17
17
17
17
17
17
16
16
16
16
16
15
15
15
15
15
15
15
16
16
16
15
15
15
15
15
15
15
15
15
15
16
16
16
16
16
16
16
16
16
16
16
16
16
16
16
16
16
16
16
16
17
17
17
17
17
17
14
14
14
14
14
14
13
12
12
12
12
12
12
12
12
12
12
14
14
14
14
14
14
14
14
14
14
14
14
14
15
15
15
15
15
15
15
15
15
15
16
16
16
16
16
16
16
16
13
13
12
12
12
12
12
12
13
13
13
14
14
16
16
16
16
16
16
16
16
16
16
16
16
16
16
16
16
16
15
15
15
15
15
15
15
15
15
15
16
16
16
16
16
16
14
14
14
14
14
14
14
15
15
15
15
15
15
15
15
15
15
15
15
15
15
15
15
15
15
15
15
15
15
15
15
15
16
16
17
16
15
15
15
15
15
15
15
15
15
15
15
15
15
15
15
15
15
15
15
15
15
15
15
15
15
15
15
15
15
16
16
15
15
15
15
15
15
15
15
15
15
15
15
15
16
16
16
15
15
15
15
15
15
15
15
15
15
15
15
15
14
14
14
14
14
14
13
13
13
12
12
11
11
11
11
11
11
11
11
11
11
11
11
11
11
11
11
11
11
12
12
12
12
11
11
11
11
11
11
11
11
11
11
11
11
11
10
10
10
10
10
10
10
10
10
10
9
9
9
9
9
9
9
10
11
11
11
11
11
11
11
11
11
11
11
11
11
11
11
11
11
11
11
11
11
11
11
11
11
11
11
11
11
11
11
12
12
11
10
10
10
10
10
10
10
10
11
11
11
11
11
11
11
11
11
11
11
11
11
11
11
11
11
11
11
11
11
11
11
11
11
11
11
11
11
11
11
11
11
11
11
11
11
11
11
11
11
11
11
11
11
11
11
11
12
12
12
12
12
12
12
12
12
12
12
12
12
12
12
12
12
12
12
11
12
12
12
12
12
12
12
12
11
11
11
11
11
11
11
11
11
11
11
11
11
11
11
11
11
11
11
11
11
11
11
11
11
11
11
11
11
11
11
11
11
11
11
11
11
11
11
11
11
11
11
11
11
11
11
11
11
11
11
11
11
11
11
11
11
11
11
11
12
12
12
12
11
11
11
11
12
12
12
12
12
12
12
12
12
12
12
12
11
12
12
12
12
12
11
11
11
11
11
11
11
12
12
12
12
12
12
12
12
12
12
13
13
13
13
13
13
13
13
13
13
13
13
13
12
12
12
12
12
12
12
12
12
12
12
12
12
11
11
11
11
11
11
11
11
11
11
11
11
11
11
11
11
11
11
11
10
10
10
10
10
10
10
10
10
10
9
9
9
9
8
8
8
7
7
7
7
7
7
7
7
7
7
7
7
7
7
7
7
7
7
7
7
7
7
7
7
7
7
8
8
8
8
8
8
8
9
8
8
8
8
8
9
9
9
9
9
9
9
9
9
9
8
8
8
8
6
6
7
7
7
7
7
7
7
7
7
7
7
7
7
7
8
8
8
8
8
8
9
9
9
10
11
11
11
11
12
11
11
11
11
11
11
10
10
10
10
10
10
10
10
10
10
10
10
10
11
11
11
11
11
11
11
11
11
11
11
11
11
11
11
11
11
11
11
11
11
11
11
11
11
11
11
11
11
12
13
13
13
13
13
13
13
13
13
13
13
13
13
13
13
13
13
13
13
14
14
14
14
14
15
15
15
15
15
15
15
15
15
15
16
16
16
16
16
16
16
16
16
16
16
15
15
15
15
15
16
16
17
17
17
17
17
17
17
17
17
17
17
17
17
17
17
17
17
17
17
17
17
17
17
17
17
17
19
19
18
18
18
18
18
18
18
17
17
17
17
17
17
19
19
18
18
18
18
18
18
18
18
18
18
18
18
18
18
18
18
18
17
17
17
16
16
16
16
16
16
16
16
15
15
15
15
15
15
15
15
15
15
15
15
15
15
15
15
15
15
15
13
13
13
13
13
14
14
13
12
12
12
12
12
12
12
11
11
11
11
11
11
11
11
11
11
10
10
10
10
10
10
10
10
10
10
10
10
10
11
11
11
11
11
11
11
11
11
11
11
11
11
11
11
11
11
11
11
11
11
11
11
11
11
11
11
11
11
11
11
11
11
11
11
11
9
8
8
8
7
7
7
7
7
7
7
7
7
7
5
5
5
6
6
6
6
6
6
7
7
7
7
7
6
5
5
5
5
5
5
5
5
5
5
5
5
5
5
5
5
5
5
5
5
5
5
5
5
5
4
4
4
4
4
4
4
4
4
4
4
5
5
5
5
5
5
5
5
5
5
5
5
5
5
5
5
5
5
5
5
5
5
5
5
5
5
4
4
4
4
3
3
3
3
3
3
3
3
3
3
3
3
3
4
4
4
4
4
4
4
4
4
4
4
4
4
4
4
4
4
4
4
4
4
4
5
5
5
5
5
5
5
5
5
5
5
5
5
5
5
5
5
5
5
5
5
5
5
5
5
5
5
5
5
5
5
5
5
5
5
5
5
7
7
7
8
8
8
8
8
8
8
8
7
7
7
8
8
8
8
8
8
8
8
8
8
7
7
7
7
7
7
7
7
7
7
7
7
7
7
7
6
6
6
6
6
6
6
6
6
6
6
6
6
6
6
6
6
6
6
7
7
7
7
7
7
7
7
7
7
7
7
7
7
6
6
6
6
5
5
5
5
5
5
5
5
5
5
5
5
5
5
5
5
5
5
5
5
5
5
5
5
5
5
5
5
5
5
5
5
5
5
5
5
5
5
5
5
5
5
5
5
5
5
5
5
5
5
5
5
5
5
5
5
5
5
5
5
5
5
5
5
5
5
5
5
5
6
6
6
6
6
6
6
6
6
6
6
6
6
6
6
6
6
6
6
6
6
5
5
5
5
5
5
5
5
5
5
5
5
5
5
5
5
5
5
5
5
5
5
5
5
5
4
4
4
4
4
4
4
3
3
3
3
3
3
3
3
3
3
3
3
3
3
4
4
5
5
5
5
5
5
5
5
5
5
5
7
7
7
9
11
11
11
11
11
11
11
11
11
11
11
11
12
12
12
12
12
12
12
12
12
12
12
12
12
11
11
11
11
11
11
11
11
11
11
11
11
11
11
11
11
11
11
11
11
11
11
11
11
11
11
10
10
10
10
10
10
10
10
10
10
10
10
10
10
10
10
10
10
10
10
10
10
10
10
10
10
10
10
10
10
10
10
10
10
10
10
10
10
10
10
10
10
10
10
10
11
11
11
11
11
11
11
11
11
11
11
11
11
11
11
11
11
11
11
11
11
11
11
11
11
11
11
11
11
11
11
11
11
11
11
11
11
11
11
10
10
10
10
10
10
10
10
10
10
10
10
10
10
10
10
10
9
9
9
9
9
9
9
9
8
8
8
8
8
8
8
8
8
8
8
7
7
7
7
6
6
6
5
5
5
5
6
6
6
6
6
6
6
7
7
7
7
7
7
7
7
8
8
9
9
9
9
9
9
9
9
9
9
9
9
9
9
9
9
9
9
9
9
15
15
16
16
15
15
15
15
15
15
15
15
14
14
14
15
15
15
15
15
16
16
16
16
17
17
17
17
17
17
17
17
17
17
17
17
17
17
17
17
19
19
19
19
19
19
19
18
18
19
20
20
20
20
20
20
20
20
20
20
20
21
21
21
21
21
21
21
21
21
21
21
21
21
21
21
21
21
21
21
21
21
21
21
21
21
21
20
20
20
20
20
20
20
20
20
20
20
20
20
20
20
20
20
20
20
20
20
20
18
18
18
17
17
17
17
17
17
17
17
17
17
17
17
18
19
20
20
20
20
20
18
18
18
17
17
17
18
18
18
18
18
17
17
17
17
17
17
17
17
17
17
17
15
15
15
15
15
15
15
15
15
15
15
15
14
12
14
14
14
14
15
15
15
15
15
14
14
14
14
14
14
14
14
14
14
13
13
12
12
12
12
13
13
13
14
14
14
14
14
14
14
14
14
14
14
14
14
14
14
14
16
16
16
16
16
16
16
15
15
15
15
15
15
15
15
15
15
15
14
14
14
13
12
12
12
12
12
12
12
12
12
11
12
11
11
11
11
11
11
11
11
11
11
11
11
11
11
11
11
11
11
11
11
11
11
11
11
11
11
11
11
11
11
11
11
11
11
11
11
11
11
11
11
11
11
11
11
11
11
11
11
11
11
11
11
12
12
12
12
12
12
12
12
12
12
11
11
11
11
11
11
11
11
11
11
11
11
11
11
10
10
10
10
10
11
11
11
11
11
11
11
11
11
11
11
11
10
10
10
9
9
9
9
9
10
10
11
11
11
12
12
12
12
12
12
12
12
12
12
12
12
12
12
12
13
13
13
13
13
13
13
13
13
13
13
14
14
14
15
15
17
17
17
17
17
17
17
17
17
17
17
17
17
16
16
16
16
16
16
16
16
16
16
16
16
15
15
15
15
15
15
14
14
14
14
16
16
17
17
17
17
17
17
17
17
17
17
17
17
17
17
17
17
17
17
17
17
17
17
17
17
17
17
17
17
17
17
17
17
17
17
16
16
16
17
17
18
18
18
18
17
17
18
18
18
18
18
18
18
17
17
17
18
18
18
18
18
19
18
19
20
20
20
20
20
20
20
20
20
21
21
21
21
21
21
21
21
21
21
21
21
19
19
19
19
18
18
18
18
18
17
17
17
17
19
19
20
20
20
20
19
19
19
17
17
17
17
17
17
17
17
17
17
17
17
17
17
17
17
17
18
18
18
19
19
19
19
19
19
19
19
19
19
19
20
21
22
23
28
27
26
26
26
26
27
27
27
29
29
29
29
29
29
29
29
29
29
29
29
29
29
29
29
29
29
29
29
29
29
28
28
27
27
27
26
25
26
26
26
26
26
26
26
26
26
27
27
28
28
29
29
29
29
29
29
29
29
30
30
30
30
30
30
30
31
32
32
32
32
32
31
31
31
33
33
33
33
33
34
34
35
35
35
35
35
35
35
35
36
36
36
35
35
35
35
35
36
36
36
37
37
38
38
38
38
38
38
38
38
38
38
38
38
38
39
39
39
39
39
38
38
38
40
40
40
40
39
38
38
38
38
38
39
37
37
37
38
38
38
38
38
38
38
38
38
38
38
37
37
37
37
37
36
36
36
36
37
36
36
36
35
35
37
37
38
39
39
39
39
39
39
39
39
38
38
37
37
37
37
37
37
37
35
35
35
35
36
36
36
36
36
35
35
36
37
37
36
37
37
37
37
37
35
35
35
34
34
34
34
34
33
33
33
32
32
32
32
32
32
30
30
30
29
29
29
29
28
28
29
29
29
29
29
29
28
28
28
29
29
30
30
30
30
30
30
30
30
31
30
30
31
33
34
34
34
34
35
35
35
35
35
35
35
35
35
35
35
35
35
35
35
35
35
35
35
35
35
35
35
35
35
35
35
35
34
34
34
34
33
33
32
34
35
34
33
31
31
31
31
31
31
31
31
32
33
33
33
33
33
32
33
33
33
33
33
33
33
33
33
33
33
33
33
33
33
32
32
31
31
32
32
32
32
33
33
34
35
34
33
33
33
33
33
33
33
33
33
33
34
34
34
35
35
35
36
37
38
38
38
38
39
38
38
37
37
37
37
36
36
36
35
36
36
36
36
36
35
35
35
35
37
37
38
38
38
39
41
42
42
42
42
42
42
42
42
41
41
43
45
46
48
49
52
53
53
52
52
52
54
55
55
54
54
53
53
53
53
54
55
54
54
53
53
53
53
53
53
52
52
52
52
52
51
51
50
50
50
49
49
49
48
50
50
50
50
50
50
50
50
50
50
49
49
49
49
49
49
49
49
49
49
49
49
49
50
49
49
49
49
49
50
50
52
52
52
53
53
58
59
60
61
63
63
64
65
65
65
65
65
65
65
66
66
67
71
70
73
74
78
78
78
83
83
83
84
82
80
79
79
79
80
80
79
79
79
78
77
77
78
81
82
83
83
80
80
79
79
79
79
79
75
75
74
74
74
74
74
75
76
77
77
77
77
77
77
77
77
77
77
77
78
78
77
78
79
80
80
80
80
81
81
81
81
81
81
81
82
82
82
82
83
82
81
80
80
80
80
81
81
81
79
79
79
79
79
79
79
79
75
72
72
73
73
73
73
73
73
73
74
75
75
75
72
71
71
71
71
72
73
73
73
73
73
73
73
73
74
72
72
72
72
71
72
72
72
71
68
67
65
63
63
62
61
61
61
60
59
61
60
60
61
61
61
63
63
63
63
60
61
60
62
61
61
61
58
58
58
59
57
58
58
58
57
58
58
57
57
57
58
58
58
58
57
57
57
57
57
57
57
57
57
58
57
57
57
57
58
58
58
58
58
58
56
55
54
54
54
53
53
52
49
48
47
47
47
47
47
46
46
46
48
48
48
48
47
47
46
46
46
44
48
48
50
50
48
48
45
45
45
45
45
45
46
46
47
46
46
46
46
46
46
46
46
47
47
47
47
47
47
47
48
48
47
47
45
45
45
48
48
48
48
49
49
49
49
48
48
48
49
48
47
47
47
47
47
48
48
47
47
48
48
48
48
48
48
48
48
49
50
50
51
51
51
51
51
50
50
51
50
50
53
53
56
56
56
56
56
56
56
55
55
55
55
55
55
55
55
55
55
54
55
54
55
55
55
55
55
55
55
55
54
53
53
53
53
53
52
53
54
55
55
57
57
57
55
54
54
54
54
55
55
54
54
54
54
56
58
59
60
64
64
67
67
67
69
70
70
70
70
71
71
71
71
71
71
71
71
71
71
71
71
70
70
70
70
69
69
68
68
68
69
70
70
70
69
70
70
70
70
70
70
70
70
69
65
61
60
59
59
59
59
59
59
60
59
59
59
59
59
59
58
57
57
58
58
59
59
59
59
59
57
57
56
56
56
56
56
56
56
56
56
56
56
56
56
56
57
57
55
54
54
54
54
54
54
54
53
52
52
52
52
52
52
51
50
50
50
50
50
50
50
50
50
50
50
50
50
50
50
49
47
47
46
46
44
44
43
41
41
41
41
41
41
40
37
36
36
36
35
35
35
34
30
30
30
30
30
30
31
31
33
33
33
31
31
31
31
31
31
29
24
24
24
24
23
23
23
23
23
23
23
23
23
23
23
23
23
23
23
23
23
18
18
18
18
18
17
17
16
16
16
16
16
14
13
13
10
10
10
10
10
10
10
10
10
10
10
10
10
10
10
10
10
10
10
10
10
10
10
10
10
10
10
10
10
10
10
10
10
10
10
10
10
9
9
9
9
9
9
9
9
9
9
9
9
9
9
9
9
9
9
9
9
9
9
9
9
9
8
8
8
8
8
8
8
8
8
8
8
8
8
8
8
8
8
8
8
7
7
7
7
7
7
8
8
8
8
8
8
8
8
8
8
8
8
8
8
8
8
8
7
7
7
7
8
6
6
5
5
5
5
5
5
5
5
5
5
5
5
5
5
5
5
5
5
5
5
5
5
5
5
5
5
5
5
5
5
6
6
6
6
6
6
6
6
6
7
7
7
6
7
7
7
7
7
7
7
7
7
7
7
7
7
7
7
7
7
7
7
7
7
7
7
7
7
7
8
8
7
7
7
7
7
7
7
7
7
7
7
7
7
7
8
8
8
8
8
8
8
8
8
8
8
8
8
8
8
8
8
8
8
8
8
8
8
8
8
8
8
8
8
8
9
9
9
9
9
9
9
9
9
9
9
9
9
9
9
9
9
9
9
9
10
10
10
10
10
10
10
10
10
10
10
10
10
10
10
11
11
11
10
10
10
10
10
10
10
10
10
10
10
10
10
10
10
11
11
11
11
11
11
11
11
11
11
11
11
11
11
11
11
11
11
11
11
11
11
11
11
11
11
11
11
11
11
11
11
11
11
11
11
11
11
11
11
11
11
11
11
11
11
11
11
11
11
11
11
11
11
11
11
11
11
11
11
11
11
11
10
10
10
10
10
10
10
10
10
10
10
10
10
9
9
9
8
8
8
8
8
8
8
8
8
8
8
8
8
8
8
8
8
8
7
7
7
7
7
6
5
5
5
5
5
5
5
5
5
5
5
5
5
5
5
5
5
5
5
5
4
4
4
4
5
5
5
5
5
5
5
5
5
5
5
5
5
5
5
5
5
6
6
6
6
6
6
6
6
6
6
6
6
6
6
6
6
6
6
6
6
6
6
6
6
6
6
6
6
6
6
6
6
6
6
6
6
6
6
6
6
6
6
6
6
6
6
6
6
6
6
6
6
6
6
6
6
6
6
6
6
6
6
7
7
7
6
6
6
6
6
6
6
6
6
6
6
6
5
5
5
5
5
5
6
6
6
6
6
6
6
6
6
6
6
6
6
6
6
6
6
6
6
6
6
6
6
6
6
5
5
5
5
5
5
5
5
5
5
5
5
5
5
5
5
5
5
5
5
5
5
5
5
5
5
5
5
5
5
5
5
5
5
5
5
5
5
5
5
5
5
5
5
5
5
4
4
4
4
4
4
5
5
5
5
5
5
5
5
5
5
5
5
5
5
6
6
7
7
7
7
7
6
6
6
6
6
6
6
6
6
6
6
6
6
6
6
6
6
6
6
7
7
7
7
7
7
7
7
7
6
6
6
6
6
6
6
7
7
7
7
8
8
8
8
8
8
8
8
8
8
8
8
8
8
8
9
9
10
10
10
10
10
10
10
10
10
10
10
10
10
10
10
10
10
10
10
11
11
11
11
11
11
11
11
10
10
10
10
10
11
11
11
11
11
11
11
11
11
11
11
11
11
11
11
11
11
11
11
11
11
11
11
11
11
11
11
11
11
11
11
11
11
11
11
11
11
11
11
11
11
11
11
11
11
11
11
11
11
11
11
11
11
11
11
11
11
11
11
11
12
12
11
11
11
11
11
12
11
11
11
11
11
11
11
12
12
12
12
12
12
12
12
12
12
12
12
12
12
12
12
13
13
14
14
14
14
14
14
14
16
16
16
17
17
17
17
18
18
18
19
19
19
19
19
19
19
19
19
19
21
21
21
21
20
20
20
20
21
21
22
22
22
22
21
21
21
21
22
22
22
23
23
23
25
25
25
25
25
26
26
26
26
27
27
27
28
28
27
27
27
27
27
27
27
26
26
25
25
25
25
25
25
24
24
24
24
24
24
24
24
24
24
24
24
24
26
26
26
26
26
26
26
26
26
26
26
26
26
26
26
26
26
26
26
26
26
26
25
25
25
25
25
25
24
24
24
24
24
23
23
23
23
23
23
23
23
23
23
24
24
24
24
25
25
25
25
25
24
24
24
24
25
25
26
24
23
23
22
22
22
21
21
21
21
21
21
21
21
20
20
20
20
20
20
20
20
21
21
20
20
20
20
20
21
21
21
21
21
21
21
21
20
20
20
20
20
20
20
20
18
18
19
18
18
17
17
17
17
17
17
17
17
17
16
16
17
17
16
16
16
15
15
15
15
14
14
14
14
14
15
15
16
16
16
16
16
16
15
15
16
16
16
16
16
16
16
16
16
16
16
16
16
16
16
16
16
16
17
17
17
17
17
17
17
17
17
17
17
16
16
16
17
17
17
17
17
17
17
17
17
17
17
17
17
17
18
17
17
17
17
17
18
18
18
18
18
18
18
18
18
18
18
18
18
18
18
18
18
18
18
18
17
17
17
17
18
18
21
22
22
22
22
22
22
23
23
23
23
23
25
25
25
25
25
25
25
24
26
26
25
25
25
25
25
25
25
26
26
26
26
26
26
26
26
26
26
26
26
26
26
26
26
26
26
27
27
27
26
26
27
28
28
28
27
27
27
27
26
26
26
25
24
25
25
25
25
25
25
26
26
26
26
26
26
26
26
26
26
26
26
26
26
26
26
26
26
26
26
26
26
25
25
25
25
25
25
25
25
25
25
25
25
25
25
25
26
26
26
26
26
26
25
25
25
25
25
25
25
24
24
24
24
23
23
23
23
23
23
23
23
23
23
23
23
23
23
23
23
23
23
23
23
23
23
25
25
26
26
28
28
28
28
26
26
26
26
26
26
28
28
27
27
27
27
27
26
25
25
25
25
26
26
26
25
25
24
23
23
23
22
22
22
22
22
22
22
22
23
23
22
20
20
20
20
20
20
20
20
18
18
18
18
18
18
18
18
18
19
20
20
20
20
20
19
19
19
19
17
18
17
17
17
17
17
17
16
16
16
15
16
16
16
16
16
16
16
18
19
19
19
19
19
18
19
19
19
19
19
19
19
19
19
19
19
19
19
19
19
19
19
19
19
19
19
18
18
18
18
18
18
18
18
18
17
17
17
17
17
17
17
17
17
17
16
16
15
15
15
15
15
15
15
15
14
14
14
14
13
13
13
15
16
16
16
15
15
15
15
16
16
17
17
17
17
17
17
17
17
17
17
17
17
17
17
19
17
17
17
17
17
17
17
17
17
17
17
17
17
17
17
17
17
17
17
17
17
17
17
17
17
15
14
14
14
14
14
14
14
14
14
14
14
15
15
15
15
15
15
15
15
15
15
15
14
14
14
12
12
12
12
12
12
11
11
11
11
11
11
11
11
11
11
11
11
11
11
11
11
11
12
12
12
12
12
12
12
13
13
14
14
14
14
14
14
14
15
15
15
15
15
15
15
15
15
15
15
15
15
15
16
16
16
16
16
16
16
16
16
16
16
17
17
17
17
17
18
18
19
19
19
19
19
19
19
17
17
16
16
16
16
16
16
16
14
14
14
14
14
14
13
13
13
13
12
12
12
12
12
12
12
12
12
12
12
12
12
13
13
13
13
13
12
12
12
12
12
13
13
13
13
13
13
13
13
13
13
13
13
12
12
12
12
12
11
11
11
11
11
11
11
11
11
11
11
11
11
11
11
11
11
11
11
11
11
11
11
11
11
11
11
11
11
11
11
11
11
11
11
11
11
11
11
11
10
10
10
10
10
10
10
10
10
11
11
11
10
11
11
11
11
10
10
10
11
11
12
12
12
13
13
13
13
13
13
13
13
13
13
13
13
13
11
11
11
11
11
11
11
11
12
12
12
12
12
12
12
12
12
14
14
14
14
14
14
14
13
13
13
13
13
12
13
13
13
13
13
13
13
13
13
13
13
13
14
14
14
14
14
14
14
13
12
12
12
12
12
12
12
12
12
13
14
14
14
14
14
14
14
14
14
14
14
14
15
15
15
15
15
15
15
15
15
15
15
15
15
15
15
15
15
15
15
15
15
15
15
15
15
15
15
15
15
15
15
15
15
15
15
15
15
15
15
15
15
15
15
15
15
15
15
15
15
15
15
15
15
15
15
16
16
16
16
16
16
16
16
16
16
16
16
16
16
16
16
16
16
16
16
16
16
15
15
15
15
14
14
14
14
14
14
15
15
14
14
13
13
13
14
13
14
14
14
14
13
15
15
15
15
15
15
15
15
15
14
14
14
13
13
13
13
13
13
13
13
13
13
12
12
12
12
12
12
12
12
11
13
13
13
13
13
15
15
15
15
15
15
15
15
15
15
15
15
15
15
15
15
15
15
15
15
15
15
15
15
15
15
15
15
15
15
16
15
15
15
15
15
15
15
15
15
15
15
15
15
15
15
15
15
15
15
15
15
15
15
13
13
12
12
12
12
12
11
11
11
11
12
12
12
12
12
12
12
12
12
13
13
13
13
13
14
14
14
13
13
13
12
12
12
12
12
12
12
12
12
12
11
11
11
11
11
11
11
11
11
11
11
11
11
11
11
11
11
10
10
10
10
10
10
11
11
12
12
12
12
12
12
12
12
12
12
12
12
12
12
12
12
13
13
13
13
13
13
13
13
13
13
13
13
13
13
12
12
12
11
11
11
11
11
11
11
11
11
11
11
11
10
10
10
10
10
10
9
9
9
10
10
10
10
10
10
11
11
11
11
11
11
11
11
11
11
12
11
11
11
11
11
11
11
11
11
11
11
11
11
11
11
11
11
11
11
11
11
11
11
11
11
10
10
10
10
10
11
11
11
11
12
12
12
14
15
16
15
15
15
15
15
15
16
16
16
16
16
16
16
16
16
17
17
17
17
17
17
17
18
17
17
17
17
18
19
20
19
19
19
19
19
19
20
20
20
20
22
22
22
22
22
23
23
23
23
23
23
23
26
24
24
24
24
24
25
25
25
26
26
26
26
26
26
26
26
26
26
26
26
26
26
26
26
26
26
26
25
25
25
25
24
25
24
25
25
25
25
25
25
26
25
25
25
25
25
25
25
25
25
25
24
24
24
24
24
24
24
24
24
24
25
25
25
25
25
27
27
27
29
29
29
28
27
27
27
27
27
27
28
26
26
26
27
27
27
27
28
28
28
27
27
27
27
27
27
27
27
27
27
27
26
25
25
25
25
25
25
24
24
23
23
23
23
23
23
23
23
22
21
21
20
20
20
20
19
19
18
18
18
17
17
17
17
17
17
17
17
17
16
16
16
15
15
15
15
15
16
16
16
14
14
14
14
14
14
14
12
12
12
12
12
12
12
12
13
13
13
14
14
14
15
14
13
13
13
13
13
13
13
13
13
13
13
13
13
13
13
11
11
11
11
11
11
11
11
11
11
11
11
11
11
11
11
11
11
11
11
11
11
11
11
11
12
12
11
11
11
11
11
11
11
11
11
11
11
11
11
11
11
11
11
11
11
11
11
11
11
12
12
12
12
12
12
12
11
11
11
11
11
12
13
13
13
13
13
13
13
13
13
13
14
14
14
15
15
15
15
15
15
15
16
16
17
17
17
17
17
17
17
17
17
17
17
17
17
17
17
17
17
17
17
17
17
17
17
17
17
17
17
17
18
19
20
20
20
20
20
20
19
19
19
19
19
19
20
20
20
20
20
20
20
20
19
19
19
19
20
20
20
20
21
21
21
21
21
21
21
21
21
21
21
21
21
20
20
20
20
20
20
21
21
21
22
22
23
23
23
24
24
24
24
24
24
24
24
25
24
25
25
25
27
27
28
28
28
29
29
29
29
29
29
29
29
29
29
29
29
28
28
28
28
28
28
28
28
28
27
28
28
27
27
27
27
27
27
27
27
27
27
27
27
27
27
27
27
27
27
27
27
27
27
27
27
27
27
27
27
27
26
27
27
27
27
27
26
26
26
26
26
25
25
24
24
25
25
25
25
25
25
25
25
25
25
25
25
25
25
23
23
23
23
23
23
23
23
23
23
23
23
23
23
23
24
24
24
24
24
24
24
24
24
24
24
24
24
24
24
24
23
23
23
23
23
23
23
23
23
23
22
22
22
22
22
22
22
23
23
23
23
22
22
22
22
22
22
22
22
22
22
21
22
21
21
21
21
21
21
21
19
19
19
19
19
19
19
19
20
20
20
20
21
20
20
20
20
20
20
20
20
20
20
20
20
20
20
20
20
20
19
18
18
19
19
20
20
23
23
23
23
23
23
23
23
24
24
24
23
23
23
23
23
23
23
23
23
23
23
24
23
22
21
22
21
22
22
22
21
22
22
22
23
23
25
27
29
29
29
29
29
29
29
30
30
30
30
30
30
30
31
32
33
34
34
34
35
35
35
37
37
37
37
37
37
37
37
37
39
38
38
38
38
38
38
38
38
38
39
39
38
38
38
39
41
41
41
41
41
40
40
40
40
41
42
41
41
41
41
41
41
41
41
41
41
41
41
41
41
41
41
41
41
41
41
41
41
41
41
41
41
41
41
42
42
42
42
41
41
41
41
41
41
41
41
41
41
41
41
41
41
41
41
40
40
40
40
40
40
40
41
41
41
41
41
40
41
41
40
41
41
41
41
41
41
41
41
41
41
41
41
40
40
40
43
43
44
45
45
45
44
44
42
43
43
43
43
43
43
43
43
42
41
41
41
41
41
41
41
41
41
41
41
39
40
40
40
40
40
40
40
39
39
39
38
38
36
36
35
36
34
34
34
34
34
34
34
34
33
32
31
31
30
30
30
29
29
29
29
29
29
29
29
29
29
29
29
29
30
30
31
31
31
30
29
29
29
29
29
29
29
29
29
29
28
28
27
27
27
27
27
27
27
27
27
27
26
26
26
26
26
26
26
25
25
25
26
24
25
25
25
25
25
25
25
25
26
26
26
26
26
27
27
27
27
28
28
28
28
27
27
26
26
26
26
26
26
26
26
25
25
25
25
25
25
25
25
25
26
27
27
27
27
27
27
27
27
27
26
26
27
27
27
27
27
24
24
24
24
24
23
23
23
23
23
23
23
24
24
24
24
25
25
25
25
25
24
24
24
24
24
24
24
24
23
22
22
22
22
22
22
22
21
23
22
23
23
23
23
22
23
23
23
23
23
24
24
24
24
24
24
24
24
24
24
24
24
24
24
24
24
24
24
24
24
23
23
24
24
24
23
23
23
23
23
23
23
23
23
23
23
23
23
23
23
23
23
23
23
23
24
24
24
24
24
24
24
24
24
24
24
24
24
24
24
24
24
25
24
24
24
24
24
23
21
21
21
21
21
20
20
20
20
20
20
20
20
20
21
21
21
21
21
19
19
19
19
19
19
18
18
18
18
18
18
18
17
17
17
17
17
17
17
17
17
17
17
17
17
17
17
17
17
17
17
17
17
17
17
17
17
15
15
15
15
14
15
16
16
16
17
17
17
17
17
16
16
16
16
15
14
14
14
14
13
13
12
12
12
12
12
12
12
12
12
12
12
12
12
12
12
12
12
12
12
11
11
11
11
11
11
11
10
10
10
10
11
11
11
11
11
11
11
12
12
12
12
12
11
11
11
11
11
11
11
11
11
11
11
11
11
11
11
11
11
11
11
11
11
11
11
11
11
11
11
11
11
11
11
11
11
11
11
11
11
11
11
11
10
10
10
10
10
10
10
10
10
10
10
11
11
11
11
11
11
11
11
11
10
10
11
11
11
11
11
11
12
12
12
12
12
12
12
12
12
13
15
15
15
15
15
15
15
15
15
16
16
16
16
15
16
17
18
19
19
20
20
20
19
19
19
19
20
20
20
20
20
20
20
18
18
18
19
19
19
19
19
19
20
20
20
18
18
22
23
23
23
23
23
23
23
23
23
23
23
23
23
23
23
23
23
23
23
23
23
23
23
23
23
23
23
22
22
22
22
21
21
21
21
21
21
21
21
21
21
21
21
21
22
22
22
22
23
23
23
25
25
25
25
25
25
25
25
25
26
26
26
26
26
26
26
27
27
27
27
25
25
25
25
25
25
25
25
25
25
25
25
26
25
25
25
25
25
25
25
25
25
25
24
25
24
24
24
23
23
23
23
23
23
23
23
23
22
22
22
22
22
22
22
22
22
22
22
22
22
22
22
22
22
22
21
20
20
20
20
20
20
20
20
22
21
21
21
21
21
22
22
22
22
23
23
23
23
23
23
23
23
23
23
23
23
23
23
23
22
21
20
20
20
20
20
20
20
19
20
20
20
20
20
20
19
19
20
21
21
21
21
21
20
20
21
21
21
21
21
21
23
22
23
23
23
23
23
23
23
23
23
23
23
23
23
23
23
22
21
21
21
21
21
21
20
21
21
22
22
21
21
21
21
21
20
20
20
20
20
20
20
21
21
21
21
22
22
22
23
23
23
23
23
23
22
22
22
22
22
23
23
23
23
23
22
22
22
23
23
23
23
23
23
23
23
23
23
23
23
23
23
23
23
23
23
23
23
22
22
21
21
21
21
21
21
21
21
22
22
23
23
23
26
26
26
26
26
27
27
27
26
25
25
26
26
26
26
26
26
26
26
28
28
28
28
29
29
29
29
29
29
30
30
30
31
32
33
34
33
33
33
33
33
33
33
33
33
32
32
32
32
32
32
32
32
32
32
32
32
32
31
31
31
31
31
29
29
29
27
27
25
25
23
23
23
23
23
23
23
23
23
23
23
23
23
23
23
23
23
23
23
22
21
21
21
22
23
23
23
23
23
23
23
23
23
23
23
28
28
25
25
25
26
26
26
26
25
25
25
25
24
24
24
24
24
24
24
24
24
24
24
24
24
24
25
27
27
27
27
27
27
27
27
27
28
28
28
28
28
28
30
32
31
31
31
31
31
30
30
30
30
30
31
29
27
27
27
26
27
28
28
28
26
26
26
25
25
25
24
24
24
24
24
25
25
25
25
25
25
26
26
26
27
27
27
28
28
28
28
28
28
28
27
27
28
29
29
29
29
29
29
29
29
28
28
27
27
27
27
27
27
27
29
29
29
29
28
27
27
27
27
27
27
27
27
27
27
27
27
27
27
27
27
27
27
27
27
27
26
26
25
25
25
25
26
27
27
26
25
25
25
26
27
27
28
28
28
28
28
28
28
28
28
28
28
28
28
27
27
27
27
27
28
26
26
26
26
26
26
27
29
27
28
29
29
29
29
29
29
29
29
29
29
30
29
29
29
29
30
30
29
29
29
29
29
27
27
26
26
26
27
27
27
27
28
28
29
29
29
29
29
29
29
29
29
29
29
29
27
27
27
27
27
26
26
26
26
26
27
28
28
28
28
26
26
25
27
27
27
27
28
28
28
29
29
29
28
28
28
28
28
28
28
28
28
28
28
28
28
29
29
29
29
29
29
29
29
29
29
29
29
29
29
29
29
31
31
31
31
31
31
31
31
32
32
32
32
31
31
32
32
33
33
33
33
33
33
33
33
33
32
32
30
31
31
30
31
31
31
30
29
29
29
29
27
27
26
26
26
26
26
26
26
26
26
26
25
25
25
25
26
26
27
27
27
27
27
27
27
27
27
27
27
27
26
26
26
26
27
27
26
26
25
25
25
25
25
25
26
25
25
25
25
25
25
26
25
26
23
21
21
21
21
21
21
21
20
20
20
20
20
20
20
20
22
22
21
21
21
21
20
20
20
20
19
19
18
18
18
18
18
18
19
19
19
19
19
19
19
20
20
19
19
19
19
19
19
19
19
19
19
18
18
18
18
18
18
17
16
16
15
15
15
15
14
14
14
15
15
15
15
15
15
15
14
14
14
14
15
15
15
15
15
15
15
15
15
15
15
15
15
15
15
15
15
15
15
15
15
15
15
15
15
15
15
15
15
14
14
14
14
14
14
14
14
14
15
15
15
15
15
15
13
13
13
13
13
13
13
13
13
13
12
12
12
12
12
12
12
12
12
12
12
12
12
12
12
12
12
11
11
11
11
11
11
11
11
11
11
11
11
11
11
11
11
11
11
11
11
11
11
11
11
11
11
11
11
11
11
11
10
10
10
10
10
10
10
10
10
10
10
10
10
10
10
10
9
9
9
9
9
9
10
10
10
10
10
10
10
10
10
10
9
9
9
9
9
9
9
9
9
9
9
9
9
9
7
8
8
8
8
8
8
7
7
7
7
7
7
7
7
7
7
7
7
7
8
8
8
8
8
8
7
7
7
7
8
8
8
9
9
9
9
9
9
9
9
9
9
9
9
9
10
10
10
10
10
10
11
10
10
10
10
10
11
11
10
10
10
10
10
10
10
10
10
9
10
10
10
11
12
12
13
13
13
13
13
12
12
11
11
11
11
11
11
11
11
11
11
11
11
11
11
12
12
12
12
12
12
11
11
11
11
11
11
11
11
11
11
11
11
11
11
11
11
11
11
11
11
11
11
11
11
11
11
11
11
11
11
12
12
12
12
12
12
12
11
11
11
11
11
10
10
10
10
10
10
10
10
10
10
10
10
10
10
10
10
10
10
10
10
10
10
10
11
11
11
11
11
11
11
11
11
11
11
11
11
11
11
11
11
11
11
11
11
11
11
11
11
11
11
11
11
11
11
11
11
11
11
11
11
11
11
11
11
11
11
11
11
11
11
11
11
11
11
11
11
11
11
11
11
11
11
11
11
10
10
10
9
9
9
9
9
9
9
9
11
11
9
8
8
8
8
8
9
10
11
11
11
11
10
10
12
12
12
13
14
14
14
14
13
13
13
13
13
13
13
13
13
13
13
13
13
15
15
15
15
15
16
16
16
16
16
16
16
16
17
16
16
16
17
21
21
21
21
21
21
21
21
21
21
21
21
21
21
21
21
21
21
21
21
21
21
21
21
21
21
21
21
21
21
21
21
21
21
21
21
21
21
21
21
20
20
20
20
20
20
20
20
20
20
20
20
20
20
20
20
23
23
23
23
23
23
23
23
23
23
24
24
24
26
26
25
25
25
25
25
25
25
25
25
27
27
27
27
27
27
27
27
27
29
29
29
29
29
29
29
29
29
29
30
30
31
31
31
32
32
32
33
32
33
33
33
33
33
34
34
34
35
34
35
35
35
35
35
35
35
34
34
34
34
34
34
34
34
34
34
34
34
34
34
34
34
34
34
34
35
35
35
36
36
36
36
36
36
41
41
40
40
40
40
40
40
39
39
39
38
38
39
39
39
39
39
40
40
40
39
39
39
39
38
38
38
38
40
40
41
41
40
40
40
39
40
40
40
40
41
41
41
41
41
41
42
42
42
41
41
41
43
44
44
44
42
43
41
42
42
43
43
40
40
39
39
38
38
36
37
38
38
38
40
40
40
39
41
41
41
41
41
41
41
42
44
44
44
45
44
44
44
46
47
47
47
47
47
47
47
47
45
45
45
46
46
46
46
44
44
44
45
45
45
45
45
45
45
45
45
45
44
45
44
45
45
45
45
45
45
45
45
45
45
45
45
45
45
45
44
43
42
42
42
42
42
42
41
41
41
41
41
41
41
41
41
41
41
41
41
41
41
41
41
41
41
40
40
40
41
41
40
39
39
38
37
35
34
34
34
33
33
33
33
33
33
33
32
32
32
32
32
32
32
32
32
31
32
32
31
30
30
29
29
29
29
29
29
29
29
29
29
29
29
29
29
29
29
29
29
29
29
29
28
28
28
28
28
27
27
28
28
27
27
26
26
26
25
23
22
23
21
21
21
20
20
20
20
20
20
20
20
17
17
17
18
18
18
17
17
17
17
17
17
18
18
19
21
21
21
21
21
22
21
20
20
20
20
20
19
19
19
19
19
19
19
19
19
19
19
19
19
19
19
19
19
19
19
17
17
17
17
17
17
17
17
17
17
17
17
17
17
17
18
18
18
18
18
18
18
18
18
18
19
19
19
19
19
19
19
19
19
19
19
19
18
18
18
19
19
19
19
19
18
18
17
17
17
17
19
19
19
19
19
19
19
20
20
20
20
20
20
20
20
20
19
19
19
19
19
19
19
19
19
19
19
19
19
19
19
19
19
19
20
21
21
21
19
19
19
19
19
18
18
18
17
17
17
18
18
18
18
18
18
21
23
23
24
24
24
23
23
23
23
23
23
23
23
23
23
23
23
23
23
23
23
24
24
24
24
24
24
24
24
24
24
24
24
23
23
23
24
25
25
26
26
26
26
26
25
25
25
25
24
24
24
24
24
24
24
24
24
24
24
24
24
24
24
24
23
24
24
24
24
24
25
26
25
25
25
25
24
23
23
23
22
23
23
23
23
23
23
23
23
23
23
23
24
24
24
23
23
26
26
26
26
25
25
25
25
24
25
25
25
25
26
26
26
26
26
26
26
26
27
25
25
25
27
27
27
27
27
26
26
25
24
24
25
25
25
25
24
23
24
24
24
24
24
24
23
23
23
23
23
23
23
23
23
23
23
23
23
23
23
23
23
23
23
23
23
24
24
24
24
24
24
24
24
24
24
24
24
25
25
25
26
26
25
24
24
24
24
24
24
24
24
24
24
24
24
24
24
24
24
24
24
24
24
24
24
24
23
23
23
23
23
25
25
25
25
26
26
24
22
22
22
22
21
21
21
21
19
19
19
19
19
19
18
18
17
17
17
17
17
17
17
17
17
17
18
18
18
18
18
18
17
18
18
18
18
17
17
17
17
17
17
17
17
17
17
17
17
17
17
17
17
17
17
17
16
16
16
15
15
14
14
14
14
14
15
15
15
15
15
15
15
15
16
16
17
16
16
16
16
16
16
16
17
18
18
18
17
17
17
17
17
18
18
18
18
19
19
19
19
19
18
18
18
18
17
17
17
17
17
17
17
17
17
17
17
17
17
17
17
17
17
17
17
17
17
18
19
18
18
18
19
19
20
21
21
20
20
20
20
20
20
19
20
20
22
22
22
22
22
22
22
23
23
23
23
23
23
25
26
26
27
27
27
27
28
28
28
28
28
27
27
27
27
27
27
27
27
27
27
27
27
27
27
27
27
27
27
27
27
27
27
27
27
27
27
27
27
27
27
27
27
27
27
27
27
27
27
27
27
27
27
28
28
28
26
26
26
26
26
26
25
25
25
25
25
26
26
26
26
26
27
27
27
27
27
27
27
27
27
27
28
28
28
28
28
28
27
26
26
26
26
26
26
26
26
26
26
26
27
27
27
26
26
25
25
25
25
25
25
25
25
25
25
25
25
25
25
25
25
25
24
24
23
23
23
23
23
23
23
23
23
23
23
23
23
23
23
23
23
23
23
23
23
23
23
23
23
23
23
23
24
23
23
23
23
23
23
23
23
22
22
22
23
22
22
22
22
22
22
22
23
23
23
23
23
23
23
22
22
21
21
21
20
20
20
20
20
20
20
19
19
19
19
19
19
19
19
19
19
18
18
18
18
17
17
17
17
17
18
18
18
17
17
17
18
18
18
19
18
18
19
19
18
18
18
18
18
18
18
17
17
17
17
16
16
16
15
15
15
14
14
14
14
15
15
15
15
15
15
13
12
11
11
11
11
11
11
11
11
11
11
11
11
11
11
11
11
12
12
12
13
14
15
15
15
14
14
14
14
14
14
14
14
14
14
14
14
15
15
15
15
15
15
13
13
13
13
13
13
12
12
12
13
13
13
13
13
13
13
14
14
14
14
15
17
17
17
17
17
17
17
17
18
18
18
18
18
18
18
18
18
18
18
18
18
18
18
17
17
17
17
17
17
17
17
17
17
17
17
17
17
17
17
17
17
17
19
19
19
17
17
17
17
17
17
17
16
16
16
16
17
17
17
17
17
18
18
18
18
18
18
18
17
17
17
17
17
17
17
18
18
18
18
18
18
19
19
19
20
20
20
21
21
21
21
21
21
21
21
20
20
20
20
20
20
20
20
20
21
21
21
21
21
21
21
21
20
19
21
21
21
21
21
21
22
21
21
21
21
19
19
19
19
19
19
19
19
18
18
17
17
18
19
19
19
19
19
19
19
19
18
18
18
18
18
18
18
18
18
18
18
18
18
18
18
18
18
19
19
19
19
19
18
18
18
18
18
18
18
18
18
19
20
20
19
19
19
21
21
21
21
21
21
21
22
22
22
22
22
22
22
22
22
22
22
22
22
22
22
22
22
22
22
22
22
22
22
22
22
22
22
22
22
22
22
22
22
22
22
22
23
23
23
23
23
23
23
23
23
23
23
23
23
23
23
23
23
23
23
23
23
23
23
23
23
23
23
23
23
23
23
23
23
23
23
23
23
23
23
23
23
21
23
23
23
25
24
23
23
23
23
24
24
24
24
23
24
26
26
26
26
26
26
26
26
26
26
26
25
24
24
24
24
24
23
23
23
23
23
23
23
23
23
23
23
23
23
23
25
25
26
26
26
26
27
28
27
26
27
28
28
28
28
28
28
28
28
30
30
32
32
32
32
33
32
32
32
32
32
32
32
32
32
32
32
32
32
32
32
32
32
32
32
32
32
32
32
32
33
33
33
33
33
33
33
33
33
33
33
33
33
33
33
33
33
33
33
33
33
33
33
33
33
33
33
33
33
33
33
33
33
33
33
33
33
33
33
33
33
33
32
32
32
32
32
32
32
32
32
32
32
32
31
31
31
31
32
32
32
32
32
32
32
32
32
32
32
31
31
31
31
31
31
31
31
31
31
31
31
31
31
31
31
32
31
31
31
31
31
31
31
29
29
28
28
28
28
28
27
27
27
23
21
21
21
21
21
21
21
20
20
20
20
21
21
21
21
20
19
19
19
18
17
17
17
17
16
15
14
14
14
14
11
11
11
11
11
11
11
11
11
11
11
11
11
11
10
11
11
11
11
11
11
11
11
11
11
11
11
11
11
11
11
10
10
10
10
10
10
10
10
10
10
10
10
10
10
9
9
9
9
9
9
9
9
9
9
9
9
9
9
9
9
9
8
8
7
7
7
7
7
7
7
7
7
8
8
6
5
5
5
5
5
5
6
6
6
7
7
7
7
7
7
7
8
8
8
8
8
8
8
8
8
8
8
8
9
9
9
9
9
9
9
9
9
10
10
10
10
10
10
10
10
10
10
10
10
10
10
10
10
10
10
11
11
11
11
11
12
12
12
12
12
12
12
12
12
12
12
12
12
12
12
12
12
12
12
11
11
11
11
11
11
11
11
11
11
11
11
11
11
11
11
11
11
11
11
11
11
11
11
11
11
11
11
11
11
11
11
11
11
10
10
11
11
13
13
13
13
13
13
13
13
13
13
14
14
14
14
14
14
14
15
14
14
13
13
14
14
14
14
14
14
14
14
14
14
14
14
14
14
14
14
14
14
15
17
17
17
17
17
17
17
17
17
17
17
17
16
16
16
15
15
15
15
15
15
15
15
15
15
15
15
15
15
15
15
15
15
15
15
15
15
15
15
15
15
15
15
14
14
15
15
15
15
15
15
15
15
15
15
15
15
14
13
13
13
13
13
13
13
13
13
13
12
12
12
12
11
11
11
11
11
11
11
11
11
13
13
13
13
12
12
12
12
12
12
13
13
13
13
13
13
13
13
13
13
13
13
13
13
13
13
13
13
12
12
12
12
12
12
12
11
9
9
9
9
9
9
9
9
9
9
8
10
10
10
10
10
10
10
10
10
10
10
10
10
10
10
10
10
10
9
9
9
9
9
9
9
9
9
10
10
10
10
10
10
8
8
8
8
8
8
8
8
9
9
9
8
7
7
7
7
7
7
7
7
7
7
7
7
7
7
7
7
7
7
7
7
7
7
7
7
7
7
7
7
7
7
7
7
7
7
7
6
6
6
6
6
7
7
7
7
7
7
7
7
7
7
7
7
7
7
7
7
7
7
7
7
7
7
7
7
7
7
7
7
7
7
7
7
8
8
8
8
8
8
8
8
8
8
8
8
8
8
9
9
9
9
9
9
9
10
10
10
10
10
10
10
10
10
8
8
8
8
7
7
7
7
7
8
9
9
9
9
11
11
11
10
10
10
10
10
10
10
10
11
11
11
11
11
11
11
11
11
11
11
11
11
12
12
12
12
12
12
12
12
13
13
13
13
13
13
13
13
13
13
13
13
13
13
13
13
13
13
12
12
11
11
11
11
11
11
11
11
11
11
11
11
12
12
13
13
13
13
13
13
13
13
14
14
14
14
14
14
14
14
14
14
14
14
14
14
14
15
16
16
16
16
16
16
16
16
16
16
16
16
16
16
16
16
16
17
17
17
17
17
17
17
18
18
18
18
18
17
17
17
17
17
18
18
18
18
18
18
18
18
18
18
18
18
18
18
18
18
18
18
18
18
18
18
18
18
18
18
18
17
17
17
17
17
17
17
17
17
17
18
18
18
18
18
18
18
18
18
17
17
17
18
18
18
18
18
18
18
18
18
18
18
18
17
18
18
18
18
18
18
18
18
18
18
18
18
17
17
17
17
17
17
17
17
17
17
17
17
17
16
16
16
16
16
15
15
14
14
14
14
13
12
12
12
13
13
14
14
14
14
14
15
15
15
15
15
15
15
15
15
15
15
15
14
13
13
13
13
13
13
13
13
13
13
13
13
13
12
12
12
12
12
12
12
12
12
12
12
12
12
12
12
12
12
12
12
12
12
12
12
12
12
12
12
12
12
12
12
12
12
12
12
11
11
11
11
11
11
11
11
11
11
11
11
11
11
11
11
11
11
11
11
11
11
10
10
10
10
10
10
10
10
10
10
10
10
10
10
9
9
9
8
8
8
8
8
8
7
7
6
6
6
6
6
6
6
5
5
5
5
5
5
5
5
5
5
5
5
5
5
4
4
4
4
4
4
4
4
5
5
5
5
5
6
6
6
6
6
7
7
7
7
7
7
7
7
7
7
8
8
8
8
8
8
8
8
8
8
8
8
8
8
8
8
8
8
8
8
9
10
10
10
10
10
10
11
11
11
11
11
11
11
11
11
11
11
11
11
11
11
11
11
12
12
13
14
15
15
15
15
15
15
15
15
15
15
15
15
14
14
14
14
14
14
14
14
14
14
14
14
15
15
15
14
14
15
15
16
15
17
17
17
17
17
17
17
17
17
17
17
17
17
18
18
18
20
20
20
20
20
20
20
20
20
21
21
22
23
23
23
24
23
23
23
23
23
23
23
23
23
23
23
23
23
23
25
25
25
25
25
25
25
24
24
24
24
24
24
24
24
24
24
24
25
25
25
25
25
25
25
26
26
25
25
25
25
25
25
25
24
24
24
24
24
24
24
24
24
24
24
25
25
25
25
25
25
25
25
25
25
26
26
26
26
27
27
27
27
27
27
27
27
27
27
27
27
27
26
26
26
26
26
26
26
26
26
26
26
26
26
26
26
26
25
24
24
24
24
24
24
24
24
23
23
23
23
23
23
23
24
24
24
24
24
24
24
24
25
25
25
24
24
24
24
24
24
24
24
24
24
24
24
24
24
24
24
24
24
24
24
24
24
24
24
24
24
25
25
25
25
25
25
25
25
25
25
25
25
25
24
24
23
23
23
23
23
23
23
23
22
22
22
22
22
22
22
22
22
22
22
22
22
22
22
22
22
22
22
22
23
23
22
22
22
20
20
20
20
20
21
21
20
20
20
19
19
18
18
18
18
18
18
18
18
18
18
18
18
18
18
18
17
17
17
17
17
17
17
17
17
16
16
16
16
16
17
17
17
17
17
17
17
17
17
17
17
17
17
19
19
18
18
17
17
17
17
17
17
17
17
17
17
17
17
17
17
17
17
17
17
17
15
15
14
14
14
11
11
11
11
11
11
11
11
11
11
11
11
11
11
11
10
10
10
10
10
10
9
9
8
8
8
8
8
8
8
8
6
7
7
7
7
7
7
7
7
7
7
7
7
7
8
8
8
8
8
8
8
7
7
7
7
7
7
7
7
7
7
7
7
7
7
7
6
6
6
6
6
6
6
6
6
6
6
6
6
6
6
6
6
5
5
5
5
5
5
5
4
4
4
4
4
4
4
4
5
5
5
5
5
5
5
5
6
6
6
6
6
6
6
6
6
6
6
6
6
6
6
6
6
6
6
6
5
5
5
5
5
5
5
4
5
5
5
5
5
5
5
5
5
5
5
5
5
5
5
5
5
5
5
5
5
5
5
5
5
5
5
5
5
5
5
5
5
5
5
5
5
5
5
5
5
5
5
5
5
5
5
5
5
5
5
5
5
5
5
5
5
5
5
5
5
5
5
5
6
8
8
8
8
8
8
8
8
8
8
8
9
9
10
10
10
10
9
9
9
9
9
9
9
9
9
9
9
9
9
9
9
9
10
10
10
10
11
11
11
11
11
11
11
11
11
11
11
11
11
11
11
13
13
13
13
13
14
14
15
15
15
15
15
15
15
15
15
15
15
15
15
15
15
15
15
15
15
15
15
16
16
16
16
16
16
16
16
16
16
16
16
16
16
15
15
15
14
14
14
14
14
14
15
15
15
16
16
16
16
15
15
15
15
15
15
15
15
15
15
15
15
15
15
15
15
15
15
15
15
15
15
15
15
15
15
15
15
15
15
15
15
15
15
15
15
15
15
15
15
15
15
15
15
15
15
15
15
15
15
14
14
15
15
16
16
16
16
16
17
17
17
17
17
17
17
17
17
17
17
17
17
17
17
16
16
16
16
16
16
16
16
16
16
15
15
15
15
15
15
15
14
14
13
12
12
12
12
11
11
11
11
11
11
11
11
11
11
11
11
11
11
11
11
11
11
11
11
11
11
11
11
11
11
11
11
11
11
11
11
11
10
10
10
10
10
10
10
10
10
10
10
10
10
7
7
7
7
6
6
6
6
6
6
6
5
5
5
5
5
5
5
5
5
5
5
5
5
5
5
5
5
5
5
5
4
4
4
4
4
5
5
5
5
5
5
4
5
5
5
5
5
5
5
5
5
5
5
5
5
5
5
5
5
5
5
5
5
5
5
5
5
5
5
7
7
7
7
8
8
8
8
8
8
8
8
8
9
9
9
9
9
9
9
9
9
9
9
9
9
9
9
9
9
9
9
9
9
9
9
9
9
9
9
9
9
9
9
9
9
9
9
9
9
9
9
9
9
9
9
9
9
9
9
10
10
10
10
10
10
10
10
10
10
10
10
10
10
10
10
10
10
10
10
10
10
10
10
10
10
10
10
10
10
10
9
9
9
9
9
9
9
9
8
8
8
8
9
9
9
9
9
9
9
9
9
9
9
9
9
9
9
9
9
9
9
9
9
9
9
9
9
9
9
9
9
9
9
9
9
9
9
9
9
9
8
8
8
8
8
8
8
8
7
7
7
7
7
7
7
7
7
7
7
7
7
8
8
8
8
8
8
9
8
8
8
8
8
8
8
8
8
8
8
8
8
8
7
7
7
7
7
7
7
7
7
6
6
6
6
6
6
6
6
6
6
6
5
6
6
7
7
7
8
9
9
10
11
11
11
11
11
11
11
11
11
11
11
11
11
11
11
11
11
11
11
11
11
11
11
11
11
11
11
11
11
11
11
11
11
11
11
11
11
11
10
11
11
11
11
11
11
11
11
11
11
11
11
11
11
11
11
11
11
10
10
10
10
10
10
10
10
10
10
10
10
10
10
10
10
10
10
10
10
10
10
10
10
10
10
10
10
10
10
10
10
10
10
10
10
10
10
10
10
10
10
10
10
10
10
10
10
10
10
10
9
9
8
9
9
9
10
10
10
10
11
11
11
11
11
11
11
11
11
11
11
11
11
11
11
11
11
11
11
11
11
11
11
11
11
11
9
9
9
9
9
9
9
9
9
9
9
9
9
9
9
10
10
10
10
10
10
10
10
10
10
10
10
11
11
11
11
11
11
11
11
11
11
11
11
11
11
11
11
11
11
11
11
11
11
11
11
11
11
11
11
11
12
12
12
12
11
11
11
11
11
13
14
14
14
14
14
14
14
14
14
14
14
14
14
15
17
18
18
19
19
21
21
21
21
22
22
23
22
22
22
22
22
22
23
23
22
22
22
22
22
22
22
22
22
22
23
23
23
23
23
23
23
23
23
23
23
23
23
23
23
23
23
23
23
23
23
23
23
23
23
23
23
23
23
23
23
23
22
22
22
22
22
22
22
22
22
22
22
22
21
20
20
20
20
20
20
20
19
19
19
19
19
18
18
18
18
18
18
19
19
19
19
19
19
19
19
19
19
19
19
19
19
19
19
19
19
19
19
19
19
19
19
19
19
19
19
19
19
19
19
19
19
19
19
19
20
20
20
20
21
20
20
20
20
20
20
21
21
22
21
21
21
19
18
18
19
18
18
19
19
17
21
21
21
21
21
21
21
21
21
20
20
20
20
20
19
19
19
19
20
20
20
20
20
20
20
20
20
19
19
19
19
19
19
19
19
19
19
19
19
19
19
19
19
19
20
19
19
19
18
18
18
18
19
19
19
19
16
16
15
13
13
14
14
14
14
14
14
14
14
14
14
14
14
14
14
14
14
14
14
14
14
14
14
13
13
13
13
13
13
13
13
13
13
13
13
13
13
13
13
13
13
13
13
13
13
12
12
12
12
12
12
12
13
13
13
13
13
13
13
13
13
13
13
13
15
15
15
15
15
14
14
14
14
14
14
14
14
14
14
14
14
14
13
11
11
11
12
12
12
11
11
11
11
11
11
11
11
11
11
11
11
11
11
11
11
11
11
11
11
11
11
11
11
12
14
14
14
14
14
13
13
14
14
14
14
14
14
14
14
15
15
15
15
14
14
15
16
16
16
16
17
17
17
17
17
16
17
17
17
17
17
17
17
17
17
18
18
18
18
17
17
17
17
17
17
17
17
17
17
19
19
19
19
19
19
19
19
19
19
19
19
19
19
19
19
19
19
19
19
19
19
19
19
18
18
18
19
19
19
19
19
19
19
19
19
18
18
17
17
17
18
21
21
21
21
21
21
21
21
21
21
21
21
21
21
21
20
20
20
20
21
21
22
22
22
22
22
21
21
21
23
23
23
23
23
23
23
23
23
23
23
23
23
23
23
23
23
23
23
23
23
23
23
23
23
23
22
22
22
21
19
19
19
19
19
19
17
17
17
17
18
18
18
18
18
18
18
18
18
18
17
17
18
19
19
21
21
21
21
21
21
21
21
21
21
21
21
22
22
22
22
22
22
22
22
21
21
20
20
20
20
19
19
19
19
19
19
19
19
19
19
19
20
20
20
20
21
21
20
21
21
21
21
22
23
23
23
23
23
23
23
22
22
22
22
22
22
22
22
22
22
22
22
22
22
21
21
21
21
21
21
20
20
20
20
21
21
21
21
21
21
22
22
22
22
22
22
22
22
22
22
22
21
21
21
21
22
21
21
21
21
21
21
21
21
21
20
21
20
20
20
20
20
21
21
21
21
20
20
20
20
20
20
20
19
19
19
19
19
19
19
19
19
19
19
19
18
18
18
18
18
17
17
17
17
17
17
16
15
15
15
15
15
15
15
15
15
15
15
15
15
15
15
15
15
15
15
15
15
15
15
15
15
15
15
15
15
15
15
15
15
15
16
16
17
17
17
17
17
18
18
18
18
18
19
19
19
19
19
19
19
20
20
20
20
19
19
19
19
19
19
19
17
17
17
17
17
17
17
17
17
17
17
17
17
17
17
17
17
17
17
17
17
16
16
16
16
15
16
16
16
16
16
16
16
16
16
16
16
16
16
16
16
15
15
15
14
14
14
14
14
14
14
14
13
12
12
12
12
12
12
12
12
12
11
11
11
11
11
11
11
11
11
11
11
11
11
11
11
11
11
11
11
11
11
11
11
11
11
11
11
11
11
11
11
11
11
11
11
11
11
11
12
12
13
13
13
13
13
13
13
13
13
13
13
12
12
12
12
12
12
12
12
12
12
11
11
11
11
11
11
11
11
11
11
11
11
11
11
10
11
11
11
13
13
12
12
12
12
11
11
11
11
11
11
11
11
12
11
11
11
14
14
14
16
17
19
19
18
18
18
18
18
18
17
17
17
17
17
18
18
18
18
18
19
19
20
20
20
20
21
21
21
21
21
21
21
21
21
21
21
21
21
22
22
22
23
23
23
23
23
23
23
23
24
24
24
24
24
24
24
24
24
24
24
24
24
24
24
24
24
23
23
23
23
23
23
23
22
22
22
22
22
22
22
23
23
23
23
23
23
23
23
23
23
23
23
24
23
24
25
28
28
28
28
28
28
28
27
26
26
26
26
26
23
24
24
24
24
24
23
23
23
23
23
23
23
23
23
23
23
23
23
23
23
23
23
23
23
23
23
23
23
23
23
23
23
23
23
23
24
25
25
26
26
25
25
25
25
27
27
27
27
27
27
28
28
29
30
30
30
30
30
29
29
29
29
29
29
29
29
29
29
29
29
29
29
29
29
28
27
27
27
27
27
27
27
27
27
27
27
27
27
26
26
26
26
26
26
26
26
28
29
30
31
31
31
29
29
29
29
29
29
30
29
29
29
29
26
25
25
25
25
25
25
25
25
25
26
25
25
25
26
26
27
27
27
27
27
30
30
31
31
31
33
34
33
32
32
32
32
32
32
32
32
35
35
34
35
35
35
35
35
35
35
34
34
34
34
34
34
35
35
35
35
35
35
35
34
34
34
34
34
35
35
35
35
35
34
34
34
34
34
34
34
34
34
34
34
34
35
33
33
33
33
34
34
34
34
34
34
34
34
34
34
34
33
33
33
33
33
33
29
29
29
29
29
29
31
31
31
31
33
32
33
33
33
33
34
34
34
35
35
34
34
35
34
34
35
34
34
34
34
34
34
34
34
34
35
35
35
35
35
35
35
35
34
33
33
33
33
33
33
33
32
32
31
30
30
30
29
29
29
29
29
29
29
29
29
29
29
29
28
28
28
28
28
28
27
27
27
26
26
26
26
26
26
27
26
27
27
27
26
26
27
27
28
28
29
29
29
27
27
27
27
27
27
27
27
27
27
27
27
26
26
25
25
25
24
24
24
24
24
24
25
25
24
23
23
23
23
23
23
23
23
23
23
23
23
23
23
23
23
23
23
23
24
24
24
24
24
24
24
25
25
25
26
26
26
26
26
26
26
26
27
27
27
27
26
26
25
25
24
23
23
23
23
22
22
22
22
22
23
23
23
23
22
21
21
21
21
21
21
21
21
21
21
21
21
21
21
21
21
21
21
21
21
21
21
21
21
22
22
22
22
22
22
22
22
22
23
23
23
23
23
23
23
23
23
23
23
22
22
22
22
21
22
22
22
22
20
20
20
21
21
21
21
20
20
20
20
20
20
20
20
20
20
20
20
20
20
20
20
20
20
20
20
20
20
20
20
20
20
20
20
19
19
19
19
19
18
17
17
17
18
18
18
18
18
19
19
19
19
19
19
17
17
18
18
19
19
19
18
18
18
18
18
18
17
18
18
18
20
20
20
20
20
20
20
20
20
20
20
20
21
20
20
20
19
19
19
19
19
19
19
18
18
19
19
19
19
19
19
19
19
19
18
18
18
18
18
17
19
18
18
19
20
20
20
21
21
22
22
22
22
22
22
22
22
22
22
22
22
22
22
22
22
22
22
22
22
22
22
22
22
22
22
22
22
22
22
22
22
22
22
22
22
22
23
23
23
23
23
24
24
24
24
24
24
25
26
26
27
27
25
29
29
29
29
29
29
29
29
29
29
30
29
30
31
32
32
32
35
35
36
37
36
36
36
36
36
36
36
36
35
35
36
36
36
36
36
36
36
36
36
36
36
36
36
36
36
36
36
36
35
35
35
35
34
33
32
31
31
31
31
31
31
31
31
31
31
31
31
30
30
30
30
30
30
30
30
30
30
30
30
30
30
30
30
30
30
30
30
30
30
30
30
30
30
30
30
30
30
30
30
31
31
31
31
31
31
31
31
31
31
31
31
29
29
29
29
29
29
29
28
28
28
28
28
28
28
28
28
28
28
28
28
28
28
25
26
26
26
26
27
26
27
27
28
25
25
24
24
26
27
27
25
25
25
24
25
25
26
26
26
27
28
28
27
27
27
27
27
28
28
27
26
26
26
27
27
26
25
23
23
23
23
23
23
23
21
20
19
19
19
19
17
19
20
20
20
19
17
17
17
17
17
17
17
17
17
17
17
18
18
18
18
18
18
18
18
18
18
18
18
18
18
19
20
21
21
20
20
20
21
21
21
21
21
21
21
21
21
21
21
21
22
23
23
23
23
22
22
22
22
22
22
22
23
22
21
21
22
22
22
23
23
23
23
23
23
23
24
24
24
24
23
23
23
23
23
24
25
25
25
25
26
26
26
26
26
26
26
26
26
26
25
24
23
23
23
23
23
23
24
24
24
24
25
25
25
26
26
26
26
26
26
27
27
28
28
29
28
28
28
28
28
28
28
28
28
28
28
28
28
28
29
29
29
29
29
29
29
29
29
29
29
29
29
28
27
26
26
26
26
26
26
25
25
25
25
25
25
24
23
23
23
23
23
23
23
23
23
23
23
23
22
22
22
22
22
22
22
20
19
19
19
18
18
18
19
19
19
19
19
19
19
19
19
19
19
20
20
20
19
18
18
18
19
19
17
16
16
16
17
17
17
16
16
16
16
16
17
17
17
17
17
17
17
17
17
17
17
17
17
16
16
15
16
16
17
17
17
17
17
17
18
18
18
18
17
17
17
17
17
17
17
17
17
17
17
16
16
14
14
14
14
14
14
14
14
14
14
14
14
14
15
16
16
16
16
16
16
16
16
16
16
16
16
16
16
16
16
16
17
17
18
18
18
18
19
19
19
19
18
18
18
18
18
18
18
19
19
19
19
19
19
19
19
19
19
18
18
18
18
19
19
18
18
18
18
18
18
18
18
18
18
18
17
17
17
17
17
17
17
17
17
17
17
17
17
17
17
17
17
17
17
16
16
17
17
17
17
17
17
17
17
17
16
16
16
16
16
17
17
17
17
17
17
17
17
17
17
17
17
17
16
16
16
16
16
16
16
16
16
14
14
12
12
12
12
12
12
11
11
11
11
11
11
11
11
11
11
11
11
11
11
11
11
11
11
11
11
10
10
10
10
10
10
10
10
10
10
9
9
9
9
8
8
8
8
8
8
8
8
8
8
8
7
7
6
6
6
6
6
5
5
6
6
6
6
5
5
5
6
6
6
6
6
6
6
7
6
5
5
5
5
5
5
5
5
5
5
5
5
5
6
6
6
6
6
6
6
6
6
6
6
6
6
6
6
6
6
6
6
7
7
7
7
7
7
7
7
7
7
7
7
7
7
7
7
7
7
7
7
6
6
6
6
6
6
6
6
7
7
6
6
6
7
7
7
7
7
7
7
7
7
7
7
7
7
7
8
8
8
8
8
8
8
8
8
8
8
8
8
8
8
8
9
9
9
9
9
9
11
11
11
11
11
12
12
12
12
12
11
11
11
11
11
11
11
11
11
11
11
11
11
11
11
11
11
12
12
12
12
12
12
12
12
12
12
12
12
12
12
12
12
11
11
11
11
11
11
11
11
11
11
11
11
11
11
11
11
11
11
11
11
11
11
11
11
11
11
11
11
11
11
11
11
11
11
11
11
11
11
11
11
11
11
11
11
11
11
11
11
11
11
11
11
11
11
10
10
10
10
10
10
10
10
11
11
11
11
11
11
11
11
11
11
11
11
11
11
11
11
11
12
12
12
12
12
11
11
11
11
11
11
11
11
11
11
11
11
11
11
11
11
11
11
11
11
11
11
11
11
11
11
11
11
11
11
11
11
11
12
12
12
12
12
12
11
12
12
12
12
12
12
12
13
13
12
12
12
12
13
13
13
13
13
13
12
12
12
12
12
12
12
12
12
12
12
12
12
12
12
11
11
12
12
12
12
12
12
12
12
12
12
13
13
13
12
12
12
12
12
12
12
12
12
12
11
11
11
11
11
11
11
11
11
11
11
11
11
11
11
12
13
13
12
13
14
15
15
15
15
15
15
16
16
16
16
17
17
17
17
17
17
17
17
17
17
17
17
17
17
17
17
17
17
17
18
19
19
19
19
19
19
19
19
19
20
20
20
20
20
20
20
20
20
20
20
20
21
21
21
21
21
21
22
23
23
23
22
22
22
22
22
22
22
22
22
23
23
23
23
23
23
23
23
23
23
23
23
22
21
21
18
18
18
18
17
17
17
17
17
18
18
18
18
18
17
17
17
17
17
17
17
17
17
17
17
17
17
17
17
16
16
16
16
16
17
17
17
17
17
16
16
16
16
16
16
16
16
16
16
16
16
15
16
16
16
16
16
16
16
16
16
16
15
14
13
12
12
14
14
14
13
13
12
12
12
12
12
13
13
14
14
14
14
14
14
14
14
14
14
13
13
13
14
14
15
15
14
14
14
13
13
13
13
13
14
15
15
15
15
15
15
16
15
15
15
15
15
15
15
15
16
17
17
17
17
17
17
17
17
17
17
17
17
17
17
17
17
17
17
18
18
18
18
18
18
18
18
18
18
19
18
18
18
18
19
19
20
20
20
20
20
20
20
20
20
20
20
20
20
20
20
20
20
21
21
21
21
21
21
21
21
21
21
21
21
21
21
21
21
21
21
21
21
21
21
21
21
21
21
20
20
18
18
18
18
18
18
19
20
20
20
20
20
20
20
20
20
20
21
21
22
22
22
22
23
23
23
23
23
23
23
23
23
23
23
23
23
23
22
22
22
22
22
22
22
23
23
23
23
23
23
23
23
23
23
23
23
23
23
23
23
24
24
24
24
24
23
23
23
23
23
23
23
23
23
23
23
23
23
23
23
23
23
23
23
23
23
23
23
23
23
23
23
23
23
23
23
23
23
23
23
23
24
24
24
24
24
24
24
24
24
23
23
23
23
23
23
23
23
23
23
23
23
23
23
23
23
23
23
23
23
23
23
23
23
23
23
22
23
23
23
23
23
23
23
23
23
23
23
23
23
23
23
23
23
23
22
22
21
21
20
20
20
20
20
20
21
21
21
23
23
23
23
24
24
24
24
24
24
24
23
23
23
23
23
23
23
22
22
22
22
22
22
21
21
20
20
19
19
19
19
19
19
19
19
19
19
19
19
19
18
18
17
17
17
17
17
17
17
17
17
17
18
19
20
20
20
20
20
20
23
23
23
23
22
21
21
20
20
19
20
20
20
20
20
20
20
20
20
20
19
19
19
19
20
20
20
21
20
20
20
20
20
20
20
20
20
20
20
20
20
20
20
22
23
22
21
21
21
21
21
21
21
21
21
21
21
22
23
23
23
23
22
21
21
20
20
20
20
20
20
21
21
20
20
20
22
22
23
22
22
22
22
22
22
22
22
22
23
23
23
23
22
22
21
21
21
21
22
22
22
22
22
22
22
22
22
22
22
22
22
21
21
21
21
21
20
21
21
21
21
20
20
20
20
20
20
22
22
22
23
23
22
22
22
21
21
20
20
20
19
19
19
19
19
18
18
18
18
18
18
18
17
17
17
17
17
18
18
18
18
20
21
21
20
21
21
21
22
22
22
22
22
22
23
23
23
23
24
24
24
24
25
25
25
27
27
27
27
26
26
26
28
28
28
28
27
27
27
28
28
28
28
28
28
28
27
27
27
29
29
29
29
29
29
29
28
28
28
28
26
26
26
25
25
25
25
25
24
24
24
23
23
23
23
23
23
23
23
23
23
23
23
23
23
23
23
23
23
23
23
23
22
22
22
23
23
23
23
23
22
22
22
22
22
22
22
21
22
22
23
23
23
23
23
23
22
22
22
23
23
24
24
24
24
24
23
23
23
23
23
23
23
21
21
19
21
21
21
21
21
21
21
21
21
21
21
21
22
22
23
23
23
22
22
23
23
23
23
23
23
23
23
22
21
21
20
20
19
17
17
17
17
17
16
16
16
16
16
16
16
16
16
15
15
15
15
15
15
15
16
16
16
17
17
17
17
17
17
17
17
17
18
18
18
19
19
19
19
19
19
19
20
21
22
22
22
21
21
23
23
24
24
24
23
23
23
23
23
23
23
23
23
23
23
23
23
23
23
23
23
23
23
23
24
24
24
25
25
25
26
26
26
26
27
28
28
28
28
28
28
28
29
29
29
29
29
29
29
29
29
29
29
29
29
29
25
25
25
25
25
25
25
25
26
27
27
27
27
27
26
28
28
28
28
28
29
29
29
29
29
29
29
29
29
29
29
28
28
29
29
29
29
29
29
29
29
29
29
29
29
29
30
30
30
30
30
30
29
29
29
29
29
29
29
29
29
29
29
29
29
29
29
29
29
28
28
28
28
28
28
28
28
28
28
26
26
25
25
25
25
24
24
24
24
24
23
23
23
23
23
23
22
22
22
22
22
22
22
22
22
22
21
21
20
20
20
20
20
20
20
20
20
20
22
23
23
23
24
24
23
23
23
27
30
32
32
32
33
34
32
32
35
35
38
39
40
40
40
41
41
46
50
50
53
55
59
59
61
64
65
65
65
65
65
65
65
65
65
65
65
65
65
65
65
65
67
72
73
77
77
77
77
77
77
77
77
77
78
79
78
77
77
77
77
77
77
77
77
77
77
77
77
77
77
77
77
77
77
78
78
79
79
79
79
79
79
80
78
79
80
80
80
80
80
80
80
80
80
80
80
79
78
78
79
79
79
79
79
78
77
77
78
78
77
77
77
76
77
77
77
77
77
77
77
77
78
80
80
80
81
81
81
81
81
81
81
77
75
73
73
72
71
71
71
71
71
68
67
67
67
67
67
65
65
64
64
64
63
63
62
62
61
61
59
59
59
56
55
55
56
60
59
59
59
59
59
58
60
60
63
62
63
63
63
63
63
63
65
61
59
57
57
57
57
57
58
58
58
58
58
58
58
58
59
56
56
55
55
55
53
53
53
51
53
53
53
53
51
51
51
50
50
50
49
49
49
48
48
48
47
47
44
43
43
43
45
45
45
45
45
45
46
46
45
45
45
45
45
44
44
44
46
47
46
46
47
46
45
45
44
43
43
41
41
42
42
43
44
44
43
42
42
42
42
43
43
43
43
43
43
43
43
42
42
43
40
40
40
39
39
38
38
38
39
38
38
36
36
36
36
36
36
36
36
37
35
35
35
35
35
35
35
31
29
29
29
30
30
30
30
30
30
30
29
29
29
29
29
29
29
29
29
30
29
29
30
30
31
30
30
32
32
32
32
32
31
31
31
32
32
31
31
29
30
30
30
30
30
30
30
29
29
29
29
29
29
29
29
29
29
29
28
27
27
27
28
28
29
29
28
27
28
27
27
29
29
30
32
33
33
32
32
30
30
30
30
31
29
31
33
32
35
35
35
35
37
38
38
38
39
40
40
40
40
40
41
42
42
46
46
46
47
47
47
47
47
47
47
47
47
47
47
47
47
46
46
47
47
47
47
47
47
47
47
47
47
47
47
47
47
47
47
47
47
47
47
47
47
47
47
46
46
47
47
47
47
46
46
46
47
47
47
47
48
48
48
48
48
48
48
49
51
51
51
51
49
52
52
52
52
53
55
55
55
53
53
53
53
53
57
57
58
58
58
59
59
59
59
59
59
58
58
58
58
58
56
56
57
57
57
56
56
56
56
56
57
57
57
57
57
57
57
59
59
59
59
59
59
54
53
53
53
54
55
53
53
53
53
53
53
53
53
53
53
53
53
53
53
53
53
53
53
53
53
53
53
53
52
52
52
52
53
53
53
53
53
53
54
53
53
53
53
53
52
52
53
53
53
52
52
53
53
53
54
54
54
54
54
54
54
54
53
53
53
53
53
49
49
50
51
54
53
57
59
59
59
60
60
59
59
59
59
58
57
57
57
57
57
57
57
57
56
56
56
56
56
56
56
56
56
57
57
57
57
57
57
57
57
57
57
58
59
59
62
61
59
59
58
58
58
60
63
65
67
66
65
65
65
65
65
65
65
65
65
64
64
63
63
63
63
64
62
62
62
62
61
61
61
61
61
61
61
61
61
61
61
61
61
61
61
61
60
60
59
59
59
59
59
59
59
60
60
59
59
59
59
56
56
56
57
57
57
56
56
56
56
54
53
53
53
53
53
53
53
53
53
53
52
51
51
50
48
47
47
47
47
47
46
46
45
45
45
46
47
47
47
47
46
46
46
46
46
46
45
45
45
44
44
44
43
42
43
43
43
43
43
43
41
41
41
41
41
41
41
41
41
42
43
44
47
47
47
47
46
48
48
48
48
48
48
48
48
47
46
47
47
47
47
47
47
47
46
48
52
53
59
59
61
60
59
59
59
59
59
59
61
60
61
61
60
59
59
59
58
57
57
57
57
57
58
58
58
57
56
56
56
56
56
56
56
56
57
57
57
57
57
56
56
56
54
54
54
54
54
55
55
55
55
55
55
56
54
54
54
54
54
54
54
55
55
55
55
55
55
55
57
58
58
58
58
57
57
57
57
56
56
56
56
57
58
58
57
57
59
58
58
59
59
59
59
58
58
58
57
56
55
55
55
56
56
56
56
55
56
56
57
57
56
56
56
55
52
53
55
55
55
54
53
53
53
54
54
53
53
53
53
53
53
53
53
53
53
53
53
53
51
51
50
50
50
50
50
51
51
53
52
51
51
51
51
51
51
51
51
52
52
51
50
51
51
52
50
49
49
50
47
47
47
47
47
47
48
48
48
48
47
49
48
48
49
51
53
49
49
49
49
50
51
51
51
50
49
47
47
47
47
48
49
50
50
50
50
50
50
50
50
50
50
50
50
50
50
53
52
52
52
52
52
52
52
52
52
52
52
52
54
56
60
60
56
56
55
55
54
54
54
52
53
53
52
50
49
49
47
49
49
49
50
50
51
51
53
52
52
53
53
53
53
52
52
52
52
52
52
51
53
57
59
59
60
60
60
60
60
59
58
58
58
58
58
58
58
58
58
59
59
59
59
59
60
60
61
61
61
61
60
59
59
59
59
59
61
63
64
65
65
65
65
65
65
65
66
68
69
69
68
68
67
67
67
67
67
69
71
70
69
68
68
68
69
69
69
69
69
69
69
68
68
69
69
69
68
68
68
69
69
68
66
66
66
66
67
67
67
67
67
66
66
65
65
65
65
65
65
65
65
65
65
65
65
65
65
65
65
66
67
67
67
67
67
67
67
68
68
68
68
69
70
71
71
73
73
73
74
75
77
77
77
77
77
77
77
78
77
78
78
77
77
77
76
78
78
77
76
75
75
76
83
83
84
90
79
80
80
79
77
77
77
77
77
79
77
77
72
76
74
73
73
73
75
75
75
75
75
74
74
71
71
72
72
72
74
74
76
77
78
77
77
77
75
74
73
73
73
75
76
76
76
76
75
73
73
72
71
71
71
71
71
71
71
71
71
71
71
71
68
68
68
69
70
70
70
70
69
69
69
69
69
69
69
67
67
67
67
69
71
71
72
71
71
71
71
71
71
71
71
71
70
70
70
70
69
69
70
71
69
66
66
66
66
66
66
66
65
65
65
65
64
63
63
63
63
63
63
63
63
63
63
63
63
63
63
62
61
59
59
59
59
59
59
59
60
59
59
57
57
57
57
57
57
57
60
60
59
59
59
59
59
59
58
58
58
58
55
53
53
53
53
53
53
53
56
58
57
56
56
55
54
54
54
52
52
52
53
53
52
52
52
52
52
49
48
49
49
49
48
49
49
50
51
53
53
55
56
56
52
52
52
52
52
52
52
52
53
53
50
50
48
48
48
48
48
47
47
47
47
47
47
47
49
49
49
50
51
50
50
46
45
45
47
47
46
46
47
47
50
59
59
59
57
57
57
59
60
60
60
60
60
60
60
60
60
60
60
60
60
60
60
60
59
59
59
59
59
59
59
59
59
59
59
59
60
60
60
60
60
61
61
62
62
65
68
68
68
68
70
70
70
71
70
68
68
68
69
69
71
71
72
75
77
74
74
74
73
73
73
73
73
73
73
72
72
73
73
73
75
75
75
75
77
76
77
78
78
78
78
78
77
77
77
77
79
78
78
77
77
77
77
74
73
73
73
72
72
71
71
71
71
71
71
71
69
69
69
69
69
68
68
66
66
65
65
65
65
65
65
65
63
63
63
63
63
63
62
63
63
63
63
63
62
62
62
62
62
61
61
58
58
58
58
58
58
58
58
57
57
57
57
57
54
53
53
53
54
55
55
54
53
53
52
53
53
53
53
53
53
53
53
50
52
52
52
52
52
52
51
51
50
49
48
46
46
46
46
47
47
47
47
47
47
47
48
48
47
46
45
45
45
45
45
45
44
44
45
44
44
46
44
44
44
44
43
43
43
43
45
45
45
46
45
45
42
41
42
42
44
43
44
47
47
47
47
47
47
47
48
49
45
44
50
51
56
56
56
57
56
56
54
54
54
53
53
55
55
58
59
59
59
59
59
59
59
59
60
62
62
61
63
63
63
64
64
64
64
64
64
64
64
64
62
63
63
61
61
61
61
63
64
64
65
65
65
65
66
67
68
68
68
69
69
69
69
69
68
68
68
68
70
71
71
71
72
72
72
76
76
76
77
75
74
75
75
76
76
76
74
74
74
76
75
75
75
75
76
75
75
75
74
75
75
76
77
77
77
76
76
76
76
76
77
77
76
78
78
78
79
79
81
81
81
81
81
81
81
81
81
80
80
80
80
80
81
83
83
83
83
83
82
82
81
82
81
81
81
79
79
79
77
77
77
77
76
76
76
76
76
76
75
77
77
80
80
87
88
86
85
85
85
85
85
83
83
79
78
77
77
77
77
77
77
77
77
77
75
75
75
74
74
74
74
73
71
68
67
65
65
65
65
65
65
65
63
63
62
61
61
62
62
61
61
61
61
59
59
59
59
59
59
59
59
59
59
59
60
59
59
59
59
58
57
57
57
57
56
56
56
56
55
54
54
53
53
53
51
51
51
50
50
50
51
50
50
50
50
49
50
50
49
48
48
47
47
47
47
47
46
47
47
49
49
49
49
49
49
51
50
50
49
48
48
48
49
54
54
54
50
50
49
53
57
71
71
71
71
69
69
71
70
71
71
71
71
71
71
75
77
78
77
78
80
81
79
83
83
83
83
83
84
84
84
84
84
84
84
84
84
83
83
83
83
83
83
83
83
83
83
83
83
83
83
83
83
81
81
81
81
81
81
81
79
79
81
81
81
79
78
77
77
77
77
77
74
73
73
73
73
77
77
77
77
77
77
77
77
77
77
79
79
79
79
79
79
79
79
80
80
81
83
83
82
83
83
83
82
82
82
82
82
82
82
82
82
82
82
82
82
83
83
81
81
81
81
81
80
80
80
80
80
78
78
77
77
77
78
77
77
76
76
76
76
76
75
75
74
73
73
73
73
73
72
72
72
71
71
68
68
68
66
65
61
61
61
61
61
61
62
60
59
58
58
58
60
60
60
60
59
59
59
59
59
60
60
57
56
56
55
57
57
59
59
59
58
58
58
57
54
54
54
54
54
56
57
67
68
65
65
65
65
65
64
64
64
67
61
61
61
61
61
63
64
59
59
59
59
59
59
62
63
61
59
59
59
58
58
59
59
59
59
59
60
60
60
60
60
59
59
58
57
56
57
57
57
57
57
58
62
62
64
65
65
65
65
67
69
69
69
68
68
68
69
69
69
70
71
70
70
71
71
71
71
73
73
73
73
73
72
72
72
72
72
72
72
71
72
73
74
75
75
75
74
76
77
77
77
77
77
81
80
80
81
81
77
78
80
81
83
83
83
83
83
82
82
83
83
83
83
83
83
83
83
83
82
80
81
81
81
82
82
82
82
81
81
81
81
78
80
81
80
80
80
81
81
83
83
83
83
81
81
81
81
82
81
80
76
77
77
77
77
81
80
80
79
82
82
82
80
82
82
82
83
84
82
81
81
80
80
80
80
77
78
78
78
78
78
77
77
77
77
77
77
77
76
76
76
77
77
77
77
76
76
76
76
76
76
76
76
77
77
77
79
79
79
78
71
71
68
68
66
66
66
65
62
62
60
60
60
59
59
59
59
59
59
59
59
58
59
58
58
58
55
54
54
53
53
54
53
55
54
57
53
53
53
53
51
51
51
51
51
51
52
52
52
52
52
52
56
56
57
56
59
59
59
60
61
61
63
66
67
67
66
66
66
66
66
67
67
67
67
67
67
67
67
68
68
69
71
71
71
72
72
71
69
70
74
74
77
78
79
83
82
84
84
85
86
86
86
87
86
90
95
95
94
94
93
93
95
95
95
94
93
90
90
91
91
90
92
92
91
91
91
90
90
90
89
89
89
89
89
89
89
89
89
90
91
92
92
90
90
90
89
89
89
89
90
92
93
95
94
94
94
95
95
95
95
93
93
92
93
93
93
93
93
93
93
96
97
97
97
97
97
96
97
98
96
96
96
95
92
92
95
95
96
96
95
95
95
95
95
95
95
95
94
93
93
93
94
94
94
92
89
89
89
89
89
89
89
87
87
87
87
86
86
84
84
83
84
85
83
82
81
81
80
81
81
81
79
79
79
79
79
80
80
78
80
80
81
81
80
78
78
78
79
83
83
83
83
83
80
80
79
74
69
70
67
67
66
66
65
65
65
65
65
65
63
62
58
58
59
58
58
57
55
54
54
53
53
51
51
51
51
50
51
52
55
55
53
53
53
53
53
53
64
66
75
74
71
75
75
77
77
77
77
79
79
81
80
80
80
80
81
81
81
80
80
80
78
78
78
75
75
75
75
74
74
74
74
74
74
75
74
77
77
77
78
77
76
76
76
76
76
76
76
78
78
80
81
81
81
82
82
82
82
82
83
83
83
83
87
88
88
88
88
88
88
88
90
92
92
92
93
93
93
93
93
93
93
92
93
93
93
93
91
92
92
92
90
90
90
90
90
91
92
92
90
89
89
89
89
90
90
90
89
89
88
88
87
85
84
83
79
79
77
77
75
75
75
75
75
73
73
72
72
72
72
72
73
70
70
70
70
69
69
69
69
69
67
65
65
66
66
66
66
65
65
63
63
62
59
59
58
58
58
58
58
58
58
58
58
58
58
58
58
58
58
58
58
58
58
58
53
53
53
53
53
55
56
55
55
55
54
55
53
52
48
48
47
47
49
48
48
49
50
50
50
50
50
52
52
52
52
52
52
52
52
53
53
53
53
54
54
55
55
55
54
53
53
52
52
52
52
42
42
41
41
41
42
43
47
50
50
50
49
49
49
47
48
48
48
48
47
48
47
47
47
49
49
48
47
47
47
47
47
47
47
47
47
47
47
46
46
46
46
42
42
42
42
42
42
42
42
42
42
42
42
42
42
42
42
41
41
39
39
38
38
38
35
35
35
35
35
35
35
35
35
35
35
35
35
35
35
35
35
35
35
35
35
35
35
35
34
34
33
33
32
32
32
32
29
27
27
27
27
27
27
27
27
27
26
23
23
23
23
21
21
20
20
19
18
17
17
17
17
17
17
17
17
17
17
17
16
16
15
14
15
14
14
14
16
16
18
18
18
18
18
20
20
20
20
20
20
20
20
20
20
20
20
20
20
20
20
20
20
19
19
18
18
18
18
18
18
18
18
18
18
19
21
22
23
23
23
23
23
23
23
23
23
23
23
23
23
23
23
23
25
27
28
28
28
31
32
33
37
37
42
43
46
46
47
47
47
47
47
47
47
47
47
47
47
47
46
47
47
47
47
48
48
49
47
47
48
48
48
48
50
52
54
57
58
59
59
59
59
59
60
60
60
60
62
63
63
63
64
64
64
66
68
69
69
71
70
72
73
74
83
83
83
83
84
84
86
90
91
92
93
93
98
98
99
100
100
100
98
98
98
98
100
100
100
101
102
102
101
101
101
101
101
103
103
103
103
102
102
102
103
103
103
102
101
101
101
101
101
101
100
99
99
99
99
98
101
101
101
101
101
101
103
103
103
105
106
107
106
104
104
104
103
101
101
101
101
101
101
99
99
99
99
98
98
98
99
98
96
95
96
95
96
96
96
96
98
99
99
98
96
96
95
95
95
96
96
95
95
94
94
94
94
94
94
94
94
94
93
93
93
92
90
90
90
90
90
90
89
90
90
90
90
89
87
87
89
89
89
89
88
85
85
85
84
84
85
85
85
84
81
83
82
82
81
81
81
79
79
77
77
77
76
76
76
76
75
74
74
73
72
72
72
72
72
72
73
73
73
72
72
72
70
70
70
70
70
70
71
71
70
70
69
71
69
69
69
69
71
71
77
78
78
79
77
77
77
75
75
76
77
77
78
79
75
74
77
76
75
76
77
81
81
79
76
76
79
79
81
81
83
82
86
87
86
85
83
84
83
83
83
82
82
83
81
83
83
82
83
86
86
85
85
86
86
83
82
82
84
88
90
89
89
88
88
88
88
89
89
89
89
89
89
89
89
89
89
89
89
89
89
89
89
88
87
86
86
87
87
87
90
90
91
91
91
91
93
91
93
93
93
95
95
107
109
115
115
116
116
116
117
117
118
118
118
118
118
119
119
119
119
119
120
121
123
123
123
122
122
122
122
122
122
121
121
121
120
120
121
121
121
121
121
120
120
118
124
125
125
123
122
120
120
120
120
120
120
119
119
119
119
119
119
118
118
118
117
116
116
116
116
116
115
115
115
114
114
115
116
117
117
117
117
117
118
119
119
117
115
115
115
115
115
115
114
112
112
110
110
110
110
109
109
108
108
108
108
101
101
101
103
103
105
104
104
103
108
111
111
111
110
107
107
107
107
107
107
107
107
107
106
106
106
106
105
105
105
104
104
102
101
97
97
98
97
99
100
100
100
99
99
98
97
97
97
97
95
95
95
95
95
93
91
91
89
89
80
80
80
80
81
83
85
86
84
82
82
82
82
81
81
80
80
80
78
80
80
89
101
102
116
119
124
124
128
129
130
130
130
130
130
130
130
123
127
127
126
129
129
142
142
145
148
146
147
150
149
150
150
150
159
160
162
163
160
163
161
163
162
163
162
162
169
171
171
172
174
178
178
178
179
179
180
180
182
181
181
181
181
182
184
184
184
184
184
182
182
182
182
182
182
182
182
182
182
181
181
181
181
181
181
181
181
181
181
181
182
182
178
176
175
175
175
175
176
177
177
177
177
178
176
176
176
176
176
177
176
174
174
174
174
177
177
177
177
177
177
177
177
178
178
178
178
178
178
178
178
175
175
174
174
172
172
172
170
171
170
169
169
169
168
168
168
167
167
167
166
165
165
164
161
161
161
161
161
161
161
160
160
158
157
156
155
150
146
146
145
145
147
147
148
148
147
147
146
145
145
146
143
144
144
142
142
142
138
138
138
138
137
136
136
136
134
134
133
133
132
132
128
127
126
118
117
115
115
108
107
107
107
113
114
113
117
118
111
110
108
105
100
102
98
97
97
97
97
96
96
96
96
94
94
93
93
93
93
93
93
90
90
89
85
85
84
84
84
83
83
83
83
83
83
82
82
81
81
80
80
80
80
80
79
79
78
78
78
78
78
78
78
77
77
77
76
76
76
76
75
75
75
74
74
74
74
73
73
73
73
72
72
72
72
72
72
71
68
68
66
65
65
65
64
63
63
63
62
62
62
62
63
63
64
64
65
63
63
64
63
64
63
65
65
65
71
73
74
74
75
74
71
71
70
71
69
75
77
77
78
77
77
77
77
77
80
80
79
77
77
77
77
77
77
75
75
75
76
76
76
76
75
76
77
77
77
77
77
77
77
77
77
76
74
71
71
71
71
71
71
71
70
70
69
69
67
67
66
64
64
63
62
61
61
61
62
61
62
62
62
62
57
57
58
58
58
59
59
59
59
59
59
59
59
58
59
59
59
59
59
59
59
59
59
59
59
59
59
60
60
60
60
59
59
59
59
59
59
59
58
56
56
56
56
58
58
58
59
59
59
59
60
59
58
58
58
57
57
57
57
57
59
59
63
63
63
61
61
61
61
61
64
64
64
66
65
66
67
68
68
68
67
68
70
71
71
71
70
71
71
71
71
72
72
68
68
68
68
68
68
68
68
69
69
69
67
67
65
65
65
65
64
65
67
69
69
69
69
69
68
68
67
66
68
68
69
70
71
72
73
73
73
70
69
71
72
72
74
75
76
77
75
75
75
75
74
75
75
75
75
76
77
77
78
78
77
77
76
76
77
75
75
75
76
75
76
76
77
79
79
80
78
79
79
79
79
79
79
78
78
78
77
77
77
74
74
74
74
74
72
72
72
71
71
71
71
72
72
71
71
71
69
70
70
70
71
70
71
69
69
69
68
69
68
69
69
69
69
65
65
64
65
65
65
65
63
63
63
64
64
64
63
63
60
60
60
60
60
60
60
62
62
62
62
62
62
62
62
61
61
59
59
59
59
58
59
59
57
55
55
54
54
54
54
54
55
55
55
55
53
54
53
54
54
54
54
53
53
52
52
52
51
51
51
51
51
51
51
51
50
50
49
49
49
49
49
49
48
48
49
49
47
47
47
48
49
49
50
49
48
48
48
49
48
48
48
48
50
49
50
49
48
47
47
47
47
47
48
47
48
49
48
48
48
49
48
48
48
48
47
47
47
46
46
45
43
44
44
43
43
42
41
38
38
37
37
37
35
35
35
36
36
36
36
36
36
36
36
37
38
38
38
39
41
41
43
43
43
43
44
44
44
45
45
45
45
45
45
45
45
45
45
45
46
46
46
46
46
46
47
47
47
47
47
47
47
46
46
46
46
45
45
45
45
47
47
53
55
55
55
54
54
54
54
54
54
53
53
53
53
53
53
53
53
53
53
55
55
55
54
54
54
54
54
54
54
54
54
54
54
53
53
53
53
53
53
53
53
53
53
53
53
53
53
53
53
53
53
53
53
53
53
53
53
53
53
53
53
53
54
58
59
59
59
58
58
58
59
59
59
59
59
59
59
59
59
59
59
59
58
58
58
58
58
57
56
56
57
57
57
58
57
58
58
57
57
57
58
58
57
57
52
52
49
49
49
49
48
51
51
51
51
51
49
49
49
49
49
48
48
48
49
49
48
48
47
45
45
46
45
47
48
49
50
50
49
49
49
49
49
47
47
47
47
47
47
47
48
47
47
46
46
46
46
46
46
47
48
48
48
49
49
49
49
49
49
49
49
49
49
49
49
49
49
50
48
49
49
49
49
49
48
48
48
48
48
47
47
46
47
47
47
47
47
47
47
47
47
47
47
47
47
47
47
47
47
47
47
47
50
51
51
51
51
51
52
52
53
53
54
54
56
54
54
54
53
53
50
50
55
55
55
55
54
55
54
56
57
57
57
57
57
57
57
59
58
58
57
58
58
58
58
58
57
57
56
56
56
56
56
55
55
55
55
55
56
56
56
56
56
56
56
58
57
57
57
55
54
55
56
58
59
59
58
58
58
58
57
57
56
52
51
51
51
52
53
53
50
49
53
52
52
52
53
53
57
57
57
57
57
57
57
58
58
57
57
57
59
63
65
61
63
63
65
65
65
65
65
65
65
65
65
65
65
65
65
65
65
65
64
64
64
64
64
64
64
64
63
61
62
60
60
60
60
60
59
59
55
55
55
54
53
53
51
51
50
48
48
47
47
47
47
47
49
49
49
49
49
47
47
46
46
46
45
46
47
50
52
52
52
52
52
51
52
52
52
53
53
54
54
53
53
54
55
55
55
55
54
55
55
54
53
53
53
53
53
54
54
55
53
53
53
53
53
54
54
55
54
54
54
54
54
54
53
52
51
51
51
52
52
52
53
53
53
53
52
52
52
52
52
52
49
47
47
48
48
49
49
49
51
51
51
51
50
50
49
49
49
48
48
47
47
47
47
47
46
45
45
45
44
44
43
43
43
42
42
42
42
41
41
41
43
44
44
45
45
50
50
53
53
53
53
50
50
50
51
51
52
52
51
52
55
56
55
55
55
55
56
56
56
56
56
54
54
53
53
53
54
54
53
53
53
53
53
53
53
52
52
51
51
51
51
52
53
53
53
53
53
53
53
54
54
54
55
56
56
56
58
57
58
58
58
57
57
57
57
57
57
57
57
58
58
56
56
56
58
58
58
58
58
58
58
58
58
58
59
59
59
59
59
58
58
56
56
56
57
57
58
59
59
60
59
59
59
59
59
59
59
59
59
59
59
57
56
56
56
56
55
55
55
54
54
53
52
51
49
48
48
47
47
47
46
46
46
46
46
46
46
46
46
42
42
42
42
42
42
41
41
40
40
39
39
37
37
36
36
36
36
36
38
39
39
39
39
41
41
40
39
39
39
39
39
38
38
38
37
37
36
34
34
34
34
34
34
34
34
35
35
35
35
35
35
35
35
34
34
33
33
32
32
32
31
31
31
29
29
29
30
30
30
30
30
29
29
30
31
31
31
34
33
35
35
39
39
39
40
39
39
39
39
39
39
39
39
39
39
38
38
38
38
36
36
36
36
35
35
35
35
35
35
35
35
35
33
33
33
33
33
34
34
35
35
35
34
34
34
35
34
34
35
36
36
36
36
38
37
37
37
41
42
45
46
47
47
49
49
50
50
51
52
52
52
52
52
52
52
51
51
51
49
49
49
49
49
49
49
47
47
47
47
47
48
48
48
48
48
48
47
47
49
50
50
50
50
50
51
51
51
51
51
51
51
51
52
53
52
52
52
52
53
53
53
53
54
54
54
54
54
54
54
53
53
53
53
53
54
55
55
55
55
57
57
57
57
56
55
55
55
55
56
56
57
57
57
56
56
55
55
55
55
55
55
55
54
54
54
54
54
54
54
54
54
54
54
54
53
53
53
53
54
54
54
54
53
53
53
53
54
54
54
53
53
55
55
55
58
58
57
57
57
57
55
54
54
54
53
53
53
53
53
53
53
53
52
52
52
52
52
52
51
51
51
51
51
50
50
49
49
49
47
47
47
47
47
47
47
47
48
47
47
47
47
47
47
47
48
48
47
46
46
45
46
46
46
49
49
50
52
52
52
56
56
56
56
54
53
53
53
53
53
53
52
52
51
50
50
51
51
51
51
49
49
48
48
48
48
48
47
47
47
47
47
47
47
47
47
47
47
49
48
47
48
47
47
47
47
47
47
45
44
43
43
43
43
43
43
42
41
42
43
43
43
43
43
43
42
43
44
44
43
43
43
43
42
42
42
42
42
43
43
41
41
42
42
42
44
45
45
45
45
45
45
45
45
45
45
45
47
47
47
47
47
47
47
47
47
47
48
48
48
47
47
47
47
47
47
47
47
45
42
42
43
42
42
42
42
41
40
39
39
40
40
39
39
39
38
38
37
37
38
38
38
38
38
38
38
38
39
38
38
38
37
37
37
37
38
38
38
39
39
39
38
38
38
38
38
37
37
37
40
41
41
41
41
41
41
43
43
44
44
45
44
43
42
42
41
41
41
42
42
42
42
44
65
65
67
66
66
67
67
69
69
70
70
71
75
75
75
75
72
72
72
71
71
71
71
71
71
71
71
72
71
71
71
71
71
71
71
71
72
72
72
71
71
71
71
71
70
70
71
71
71
71
71
71
71
71
72
72
72
72
71
71
71
71
71
71
71
71
71
71
71
69
69
68
69
69
69
70
69
70
70
70
69
69
70
70
71
71
71
71
71
71
71
71
71
71
71
71
71
71
70
71
71
71
71
71
72
72
72
72
72
73
71
71
70
70
66
65
64
64
63
62
63
63
60
59
59
59
59
59
59
59
59
59
55
55
55
55
55
53
53
53
53
53
53
53
53
53
53
53
49
48
45
45
45
45
45
42
42
37
31
30
29
26
22
22
22
22
20
20
20
20
20
20
20
20
20
19
19
19
19
19
19
19
20
20
20
20
20
20
20
20
19
19
20
19
17
17
18
17
17
17
17
17
17
17
17
17
17
17
17
17
17
17
18
18
18
18
17
17
17
17
17
17
17
17
17
17
17
17
17
17
17
17
17
16
16
16
16
16
16
15
15
15
16
16
16
16
16
15
15
15
15
14
13
13
13
13
13
13
14
14
14
14
14
16
15
16
16
16
17
17
17
17
17
16
16
16
16
16
16
15
16
16
16
16
16
16
16
16
16
15
15
15
15
15
15
16
17
18
18
18
18
18
18
18
18
18
19
19
19
19
19
19
19
19
19
19
19
19
20
20
20
20
20
20
20
19
19
19
18
18
18
18
18
18
18
18
18
18
18
18
18
18
18
18
18
18
18
18
18
18
18
18
18
18
18
17
17
17
17
17
17
17
17
17
18
17
17
17
17
17
17
17
17
17
17
17
17
17
17
17
17
17
17
17
17
17
17
17
17
17
17
17
17
17
17
17
17
17
17
17
17
17
17
17
17
17
17
17
17
17
17
17
17
16
16
17
17
17
17
17
17
17
17
17
17
17
17
17
17
17
17
17
17
17
17
17
17
17
17
17
17
17
17
17
17
17
17
17
16
16
16
16
16
16
16
16
16
15
15
15
15
14
14
14
14
15
16
16
15
15
14
14
14
14
14
14
14
14
14
15
15
15
16
16
17
17
16
16
16
15
14
14
14
14
14
14
14
14
14
14
14
14
14
14
14
13
13
13
13
13
13
13
13
13
13
13
13
13
13
13
13
14
14
14
14
14
14
14
13
13
13
14
14
14
14
14
14
15
15
16
16
17
17
17
17
17
17
17
17
17
17
17
17
17
17
17
17
17
17
17
15
15
14
14
14
14
14
15
14
12
12
12
13
13
13
13
13
14
14
14
14
14
14
14
14
14
14
15
15
15
15
15
15
15
15
15
15
15
15
14
14
14
14
14
14
14
15
15
15
15
15
15
15
16
15
15
15
17
17
17
16
16
16
16
16
16
15
15
15
15
17
17
17
17
17
17
17
17
17
17
17
17
17
17
17
17
16
17
17
17
17
17
17
17
17
16
16
16
16
16
16
16
16
15
16
17
17
17
17
17
17
17
17
17
17
17
17
17
17
17
17
17
17
17
17
17
17
16
16
16
16
16
16
16
16
16
16
16
16
16
16
16
16
16
16
16
16
16
16
16
16
16
16
16
16
16
16
16
16
16
16
16
16
16
16
16
15
15
16
16
16
16
16
16
16
16
16
16
16
16
16
17
17
17
17
17
17
17
17
17
17
17
17
17
17
17
17
17
17
17
17
16
16
17
17
17
17
16
16
15
15
16
16
16
16
16
16
16
16
16
16
16
16
16
16
16
16
16
16
15
15
15
15
15
14
14
14
14
14
14
14
14
14
14
14
15
16
16
17
17
17
17
17
17
17
17
16
16
16
16
16
16
16
17
17
17
17
16
16
15
15
15
15
15
15
15
14
14
13
13
13
13
13
13
13
13
13
13
13
13
13
13
13
13
13
13
13
13
13
13
13
13
12
12
12
11
11
11
11
11
11
11
11
11
11
11
11
11
11
11
11
11
11
11
11
11
11
11
11
10
10
10
10
10
10
10
10
10
9
9
10
10
10
11
11
13
13
13
13
13
13
13
13
13
13
13
13
13
12
11
11
11
11
11
11
11
11
11
11
11
11
11
11
11
11
11
11
11
11
11
10
10
10
10
10
10
10
11
11
11
11
9
9
9
9
9
9
9
10
11
11
11
10
10
10
9
9
9
9
9
9
9
8
8
8
8
8
8
8
8
8
8
8
8
9
9
9
9
9
9
9
9
9
9
9
9
9
9
9
9
9
9
9
9
9
9
9
9
9
9
9
9
9
9
9
9
9
9
9
11
11
11
11
11
11
11
11
11
11
11
11
11
11
11
11
11
11
11
11
11
11
11
11
11
11
11
11
11
11
11
11
11
11
11
12
13
13
13
14
14
14
14
14
14
14
14
14
14
14
14
14
14
14
13
13
14
14
14
13
13
13
13
13
13
13
13
13
13
13
13
11
11
11
11
11
11
11
11
11
12
12
12
12
13
13
13
13
13
13
13
13
11
11
11
11
11
11
11
11
11
10
10
11
11
11
11
11
11
11
10
10
10
11
11
11
11
11
11
11
11
11
11
11
12
12
12
12
12
12
12
12
12
12
11
11
11
11
11
11
12
12
12
13
13
13
13
13
13
13
13
13
13
13
13
14
14
14
14
14
14
14
14
14
14
14
14
14
14
14
15
15
15
16
16
16
16
16
16
16
16
16
16
16
16
16
16
16
16
16
16
16
16
16
16
16
16
16
16
16
16
16
16
16
16
16
16
16
16
15
15
16
16
16
16
16
16
16
16
16
16
16
16
16
16
17
16
16
15
15
15
15
15
15
15
15
15
15
13
13
13
13
13
13
14
14
14
14
14
14
14
14
14
14
13
11
11
11
11
11
11
11
11
11
11
11
11
11
11
11
11
11
11
11
11
11
11
11
11
11
11
11
11
11
11
10
10
9
9
9
9
8
8
8
8
8
8
9
9
9
9
9
9
9
9
9
8
8
8
8
7
6
6
6
6
6
6
6
7
7
7
7
7
7
7
7
8
8
8
8
8
8
8
8
8
8
8
8
8
8
8
8
8
8
8
8
8
8
8
8
8
8
8
7
7
7
7
7
7
7
7
7
7
7
9
9
9
9
9
9
9
9
9
8
8
8
8
8
8
8
8
8
7
7
7
7
7
7
7
8
8
8
8
8
8
8
8
8
8
8
8
8
8
8
8
10
11
11
11
11
12
12
13
14
14
14
14
15
15
15
15
16
16
16
17
17
17
17
17
17
17
17
17
18
19
19
19
18
18
18
18
18
18
18
18
17
17
17
17
17
17
17
17
17
16
17
17
16
16
17
17
17
17
17
17
17
17
17
17
17
17
17
17
17
17
17
17
17
17
17
18
18
18
18
18
18
18
18
18
18
18
18
18
18
18
18
18
18
18
18
18
18
18
18
19
19
19
19
19
17
17
17
17
17
17
17
17
18
18
17
17
17
17
17
17
17
17
17
17
17
17
17
17
17
18
19
20
19
19
19
19
18
17
18
18
18
18
19
19
19
19
19
20
20
20
20
21
21
21
21
20
20
20
17
16
16
16
17
17
17
17
17
17
17
17
16
16
16
15
15
16
15
15
15
15
15
16
16
16
16
16
16
16
16
16
16
16
16
17
17
17
17
17
17
17
16
16
16
16
16
16
16
16
16
16
16
16
16
16
17
17
17
17
17
17
17
17
17
17
17
17
17
17
17
17
17
17
17
16
17
17
17
17
17
17
17
17
17
17
17
16
15
13
13
13
13
13
13
13
13
14
14
14
15
15
15
15
15
15
15
15
15
15
15
15
14
14
14
14
14
14
14
14
14
14
14
14
14
14
14
14
14
14
14
14
14
14
14
14
14
14
14
14
15
15
15
15
15
15
15
15
15
14
14
14
14
14
15
15
15
14
14
14
14
14
14
14
14
14
14
12
13
13
13
14
14
14
14
14
14
14
14
14
13
13
13
14
14
14
15
14
13
13
13
13
13
13
13
13
14
15
16
16
16
16
16
16
16
16
16
17
17
17
17
17
17
17
17
17
17
17
17
17
17
17
17
17
17
17
17
17
17
17
16
15
15
15
15
15
15
13
13
13
13
12
12
12
12
12
12
12
12
12
13
13
13
12
12
12
12
12
12
13
13
13
13
13
13
13
13
15
15
15
15
15
15
15
15
15
15
14
13
14
14
15
15
15
15
15
15
14
14
14
14
14
14
14
14
14
14
14
14
14
14
14
14
14
14
14
14
14
14
14
14
14
14
15
15
15
16
16
17
17
17
17
16
16
16
16
16
17
17
18
18
18
18
18
18
18
18
18
18
18
18
18
18
18
17
17
17
17
18
18
19
19
19
20
20
20
20
20
20
20
21
21
21
21
21
19
19
19
19
19
20
21
22
22
22
22
22
22
22
22
22
22
22
21
21
21
21
21
21
21
21
21
21
21
20
19
19
19
19
19
19
19
19
19
19
19
19
19
19
19
19
19
19
19
19
20
20
19
19
19
18
17
17
17
17
17
17
17
17
17
16
16
17
15
15
15
15
15
15
15
15
15
15
14
14
14
14
14
14
14
14
14
14
14
14
13
13
13
13
14
14
14
14
14
14
14
15
15
15
15
15
15
15
15
16
16
16
16
16
17
17
17
17
17
17
15
15
15
15
15
15
15
15
16
16
15
15
15
15
15
15
15
15
15
15
15
15
15
15
15
15
15
15
15
14
14
14
14
14
14
14
14
14
14
14
14
14
14
14
14
14
14
14
18
18
18
18
18
17
17
17
17
17
17
16
16
16
16
16
16
16
16
16
16
16
16
16
16
16
16
16
16
15
15
15
15
15
14
14
14
13
13
13
13
13
13
13
13
13
13
13
13
13
13
13
13
14
14
14
15
15
15
15
14
13
13
12
12
13
13
15
15
15
17
17
17
17
17
17
17
17
17
17
17
17
18
18
18
18
17
17
17
17
17
17
17
17
17
19
19
19
19
19
19
18
18
18
18
18
18
18
18
18
17
17
17
17
17
17
17
16
15
13
13
13
13
13
13
12
12
11
11
11
11
11
11
11
11
11
11
11
11
11
11
11
11
11
11
11
11
11
11
11
11
11
11
11
11
11
11
12
12
12
12
12
12
12
12
12
12
12
12
12
12
12
12
12
12
12
12
12
12
12
12
12
12
12
12
13
12
12
12
12
12
12
12
12
12
12
11
11
11
11
11
11
11
11
11
11
11
11
11
11
10
11
11
11
11
11
11
11
11
11
11
11
11
11
11
11
11
11
11
11
11
11
11
11
11
11
11
11
11
11
11
12
12
12
12
13
13
13
14
14
14
14
14
14
15
15
16
16
16
16
16
16
16
16
16
16
16
16
16
16
16
16
16
16
16
16
16
16
16
16
16
16
16
17
17
16
16
16
16
17
17
17
17
17
17
17
17
17
18
19
19
19
20
20
20
21
21
21
21
21
21
21
21
21
20
20
20
20
20
20
20
20
20
20
20
20
20
20
20
19
19
19
20
19
19
19
19
19
19
18
18
18
18
18
18
18
18
18
18
18
18
18
17
17
17
17
17
17
17
18
17
17
17
17
17
17
17
18
18
18
18
18
18
18
18
18
18
18
18
19
19
19
19
20
19
19
19
19
18
18
18
18
18
18
18
18
18
18
18
18
18
18
18
18
18
18
18
18
17
17
17
17
17
17
17
17
17
17
17
17
17
17
17
17
17
16
16
16
17
17
17
17
15
14
15
13
14
14
12
12
12
12
12
13
13
13
13
13
13
13
12
12
14
14
14
13
13
13
15
15
15
15
15
15
15
16
16
16
16
16
16
16
16
16
16
15
15
15
15
15
15
15
15
15
15
15
15
15
16
16
16
16
15
15
16
16
16
17
17
17
17
17
17
17
17
17
17
17
17
17
17
17
17
17
17
17
17
17
17
17
17
17
17
17
17
17
17
17
17
17
17
17
17
17
17
17
17
16
16
16
16
16
16
16
16
17
17
17
17
17
16
17
17
17
17
17
17
17
17
17
17
17
17
16
16
16
17
17
17
17
17
17
17
17
17
17
17
17
17
17
17
17
17
18
18
18
18
18
18
18
18
18
18
18
18
18
18
19
19
19
19
19
19
18
18
19
19
19
19
20
20
20
20
20
20
20
20
19
19
20
20
20
20
20
20
20
20
20
20
20
20
20
20
20
19
19
19
18
18
18
18
18
18
18
18
18
18
17
17
17
15
15
15
15
15
15
15
16
16
16
16
15
15
15
15
15
16
15
16
16
16
16
16
16
16
16
16
16
16
16
16
15
15
15
15
15
15
16
15
15
15
15
15
15
15
15
15
15
15
15
15
15
15
16
16
15
15
15
15
16
16
16
16
16
16
16
17
17
17
17
17
17
17
17
17
17
17
16
17
17
17
17
17
17
17
17
17
17
16
16
16
16
16
16
16
16
16
16
16
16
16
16
16
16
16
16
16
16
16
17
17
17
17
17
17
17
17
17
17
17
17
17
17
17
17
17
17
16
16
16
16
15
15
15
17
16
16
17
17
17
17
17
17
17
17
17
17
17
17
17
17
17
17
17
17
17
17
17
17
17
17
17
17
17
17
18
18
18
18
17
17
17
17
17
17
17
17
18
18
19
19
20
19
20
20
20
20
21
20
21
22
23
23
23
23
23
23
23
23
23
23
23
23
23
23
23
23
23
23
23
23
24
24
23
23
23
23
23
24
25
25
25
25
24
24
23
23
23
23
23
23
23
23
23
23
23
23
23
22
22
22
22
22
22
22
22
22
22
22
22
22
22
22
21
21
21
21
21
21
21
21
21
21
21
21
21
21
21
21
21
21
21
21
21
21
21
21
21
21
21
21
21
22
22
22
22
22
22
22
22
22
22
22
22
22
22
22
22
22
21
21
21
21
21
21
21
20
18
18
18
18
18
18
17
17
17
17
17
17
17
17
17
17
17
17
17
17
16
16
16
16
16
16
16
16
16
16
16
16
16
16
16
16
16
16
16
16
15
15
14
13
13
13
12
13
13
12
11
11
11
12
12
12
12
12
12
11
10
10
10
10
9
9
9
8
7
8
8
6
6
6
6
6
6
6
6
6
5
5
5
5
5
5
5
5
5
5
5
5
5
5
5
5
5
5
5
5
5
5
6
5
5
5
5
5
5
5
5
5
5
5
5
5
5
5
5
5
5
5
5
5
5
5
5
5
5
5
5
5
5
6
6
6
6
6
6
6
6
6
7
7
7
7
6
6
6
6
7
7
9
9
9
9
11
11
11
13
13
13
13
13
13
14
15
17
17
17
17
17
17
17
17
17
18
18
18
18
18
18
17
17
17
17
17
17
17
17
19
20
21
20
20
20
20
20
20
20
20
20
20
20
20
20
23
23
23
23
23
23
23
23
23
23
23
23
23
23
23
23
23
23
23
23
23
23
23
23
23
23
23
23
23
23
23
23
23
23
23
23
23
23
23
23
23
23
23
23
23
23
24
24
25
25
25
25
25
25
25
25
25
25
25
25
25
25
25
25
25
25
25
25
25
25
25
25
25
25
25
25
24
24
24
24
24
24
24
24
24
24
24
24
24
25
25
25
25
25
25
25
23
23
22
22
22
23
23
23
23
23
23
23
24
24
24
24
24
23
23
23
23
23
23
23
23
23
23
22
22
22
23
23
23
23
22
22
22
22
22
22
22
22
22
21
21
21
21
21
20
20
20
20
20
21
21
20
20
20
20
20
20
20
19
19
19
19
21
21
21
21
21
21
21
21
21
21
21
21
21
21
23
23
23
22
21
21
21
21
20
20
19
19
19
20
20
20
21
21
22
22
20
19
19
19
19
18
19
19
20
20
20
20
20
20
20
20
20
20
19
19
19
19
19
18
18
18
18
17
18
17
17
17
18
18
18
18
18
18
18
18
18
18
18
18
18
18
18
18
17
17
17
17
17
17
17
17
17
21
21
21
21
21
21
21
21
21
20
20
20
19
19
19
19
19
19
20
21
21
21
21
21
21
21
22
22
22
22
22
22
23
23
24
24
24
24
24
24
24
25
25
25
25
25
25
25
25
25
25
25
25
25
25
25
25
26
26
28
26
26
26
26
26
27
27
27
27
26
26
26
26
26
26
26
26
26
26
26
26
27
27
27
27
27
27
28
28
28
28
29
29
29
29
29
29
29
29
29
29
29
29
29
29
29
29
29
29
28
28
27
27
27
27
27
27
27
27
27
27
27
26
26
26
26
26
26
26
27
28
28
29
29
29
28
28
28
28
29
29
29
29
29
29
29
29
29
29
29
29
26
26
26
26
26
26
26
26
26
26
26
27
28
28
27
27
27
27
27
26
26
26
26
26
26
25
26
26
26
26
26
26
24
23
23
23
23
23
24
24
24
24
24
24
24
25
24
24
24
23
23
23
23
23
23
24
23
23
23
22
21
22
22
22
22
22
21
21
21
21
20
19
19
19
19
19
18
17
17
17
17
17
17
17
17
17
17
17
17
17
17
17
17
16
16
16
16
16
16
15
15
15
15
15
14
14
15
15
15
15
15
15
15
15
15
15
15
16
14
13
13
13
13
13
13
13
13
13
13
13
14
14
14
14
14
14
14
14
14
12
12
12
12
12
12
12
12
12
12
12
12
12
11
11
12
11
13
13
13
13
13
13
13
13
12
12
12
12
12
12
12
12
13
13
13
13
13
13
13
13
13
13
13
13
12
12
12
11
11
11
11
11
11
10
10
11
11
11
11
11
11
11
11
11
11
11
11
10
10
10
10
10
10
10
11
11
11
11
11
11
11
12
12
12
12
13
13
13
12
13
13
14
14
14
13
13
13
14
14
14
15
15
15
15
15
17
17
17
17
17
17
17
17
17
17
17
17
17
17
17
17
17
17
17
17
17
17
17
17
17
17
17
17
17
17
17
17
17
17
17
17
17
17
17
17
17
17
18
21
21
20
21
21
21
21
21
22
23
23
23
23
23
23
23
23
22
22
22
22
22
22
23
23
23
23
23
23
23
23
23
23
23
23
22
21
21
22
22
22
22
22
22
22
22
22
22
22
20
21
21
21
21
21
21
21
21
20
20
20
20
20
20
20
19
18
18
18
18
18
19
19
19
19
19
19
19
19
19
19
19
19
19
19
19
19
19
19
18
18
18
18
18
18
18
18
18
18
18
18
18
18
17
17
17
17
17
17
17
17
17
17
17
17
17
17
17
17
17
17
17
17
17
17
17
17
17
19
19
19
19
19
19
19
19
19
19
19
18
18
18
18
18
19
19
19
19
19
19
19
19
19
19
19
17
17
17
17
17
17
17
17
17
17
17
17
17
17
17
17
17
17
17
17
17
17
16
16
16
16
16
16
16
16
16
16
16
16
16
16
16
16
15
15
15
15
15
16
17
17
17
16
16
16
16
16
16
16
16
16
15
15
15
17
17
17
17
17
17
17
17
17
18
18
20
21
21
21
21
21
21
21
21
22
22
22
22
22
21
21
21
21
21
21
22
22
22
22
22
22
22
22
22
22
22
20
20
21
21
21
21
21
21
21
21
21
21
21
21
21
21
21
21
21
21
21
21
21
21
22
21
21
23
23
23
23
23
23
24
24
24
24
24
23
23
23
23
23
23
23
23
23
23
23
23
23
23
23
23
23
23
24
24
25
25
25
25
25
25
25
25
25
25
24
24
24
24
24
24
24
24
23
23
23
23
23
23
23
23
23
23
23
23
23
23
23
23
23
23
23
23
23
23
23
23
23
23
23
23
23
23
23
23
23
23
23
23
23
23
23
23
23
23
23
23
23
23
22
22
22
22
22
22
23
23
23
23
23
23
23
23
23
23
23
23
23
23
24
23
23
23
23
23
23
23
23
23
23
23
23
23
23
23
23
23
23
23
24
23
23
23
23
23
23
23
23
23
23
23
23
23
23
23
23
23
23
22
22
22
23
24
25
25
24
23
23
24
24
24
24
24
24
24
24
24
24
24
24
24
24
24
24
24
24
24
24
24
24
24
24
24
24
24
24
24
24
24
24
23
23
23
23
23
23
23
23
23
22
23
23
23
23
23
23
23
23
23
23
23
23
23
24
24
23
23
23
23
23
23
24
24
24
24
25
25
25
25
25
25
26
26
26
27
28
28
28
28
28
28
28
26
26
26
26
26
25
24
24
24
24
24
24
24
24
24
24
25
24
23
25
25
25
25
25
25
25
27
27
28
29
29
29
29
29
29
29
29
29
29
30
29
29
29
29
29
29
29
29
29
29
30
30
30
30
30
31
32
32
32
32
32
31
31
31
32
33
34
34
34
34
34
34
34
34
34
33
33
33
34
35
35
35
35
35
34
34
34
34
35
34
34
33
32
32
32
32
32
32
31
31
31
31
31
31
31
31
31
31
30
30
29
29
30
30
30
30
30
30
31
31
31
32
32
32
31
31
31
31
30
30
30
30
30
30
30
30
30
31
31
31
31
31
31
34
34
34
34
34
34
34
34
34
34
34
34
34
34
34
34
34
34
34
33
33
33
33
34
34
34
34
34
34
34
34
34
34
34
34
34
35
35
35
35
35
35
35
35
32
31
31
32
31
31
31
31
31
30
30
30
30
31
31
31
31
31
31
31
30
31
32
32
32
32
32
32
32
32
32
32
32
32
32
32
32
32
31
31
30
30
30
30
30
30
30
30
30
29
29
28
28
28
28
28
28
28
28
28
28
28
28
28
28
27
26
26
25
26
26
25
25
24
24
24
24
25
25
25
24
24
23
23
23
23
23
23
23
23
24
24
24
24
24
24
24
24
24
24
24
24
24
24
24
24
24
24
24
23
23
23
23
23
24
23
24
23
23
23
23
23
23
24
24
25
24
25
25
25
25
25
24
24
23
23
23
23
23
23
22
22
21
21
21
21
21
21
21
21
21
21
21
21
21
19
19
19
19
17
17
17
17
17
17
17
17
17
17
17
17
17
18
18
18
18
18
17
17
17
17
17
17
17
17
17
17
17
17
18
17
17
17
17
17
17
15
16
16
16
16
16
16
16
15
15
15
15
16
17
17
16
16
16
16
16
16
16
16
16
15
15
15
15
14
14
16
17
17
17
17
17
17
17
17
15
16
16
17
16
16
16
16
16
17
17
17
17
16
16
17
17
17
17
17
17
17
18
18
19
18
18
19
19
19
20
21
21
21
21
21
22
23
23
23
23
23
23
23
23
23
23
24
25
25
25
25
25
25
26
26
26
26
26
26
26
26
26
25
25
25
25
25
24
24
24
24
24
23
23
23
23
23
23
24
24
24
24
24
24
24
23
23
23
22
22
23
23
23
23
23
23
23
23
23
23
25
25
25
25
25
25
25
26
26
26
25
25
27
29
29
29
29
29
29
29
29
29
29
29
29
29
29
29
30
30
30
30
30
30
30
30
30
30
30
30
30
30
31
31
31
31
31
31
31
31
31
32
32
32
32
31
31
31
31
31
31
31
31
31
31
31
32
32
32
32
32
32
32
32
32
32
32
32
32
33
33
33
31
31
30
29
29
29
29
29
29
29
29
29
29
29
29
29
29
29
29
28
27
27
28
29
29
30
30
30
30
30
30
31
31
31
31
31
31
31
32
32
31
32
31
29
29
29
30
30
30
30
30
30
30
30
31
31
32
34
34
33
32
31
31
31
31
30
31
32
32
32
32
32
31
31
31
30
30
30
29
29
29
29
29
29
29
29
28
28
28
29
28
28
28
28
27
27
27
27
27
27
27
27
27
27
28
28
28
29
29
29
29
28
28
27
27
26
26
26
27
27
27
28
27
27
27
27
28
28
28
29
29
31
31
30
30
30
30
30
31
31
31
31
30
30
30
30
29
29
29
29
29
29
29
30
30
30
30
30
31
30
30
29
29
29
29
29
29
29
29
29
29
30
29
29
29
29
29
29
28
26
26
26
26
25
25
25
24
24
24
24
24
24
25
25
25
25
25
25
25
25
25
26
26
27
28
28
29
29
29
29
29
29
29
29
29
28
28
28
29
29
29
29
29
29
29
29
29
29
29
29
29
32
31
30
29
29
29
29
29
29
29
29
29
29
29
29
29
29
29
29
29
29
29
29
29
29
29
29
29
29
28
28
28
28
27
26
25
25
25
25
24
24
24
24
24
24
24
24
24
24
23
24
24
23
23
23
23
22
23
23
23
23
24
26
26
28
28
28
28
29
29
29
29
29
29
29
29
29
29
29
28
28
28
28
28
28
28
28
28
28
28
28
28
28
27
27
27
27
27
27
27
27
26
26
26
26
26
25
25
25
27
27
27
27
26
26
26
26
26
26
25
25
25
25
26
26
25
26
26
26
26
26
27
27
27
27
27
27
27
27
27
27
27
27
27
27
27
27
27
28
28
28
28
28
27
27
27
27
26
26
26
26
26
26
26
25
25
25
25
25
23
25
25
25
25
25
25
24
24
24
24
23
23
23
23
23
23
23
22
22
22
22
22
22
22
22
22
22
22
22
22
22
22
22
23
23
23
23
23
23
21
21
21
20
20
20
20
20
20
20
18
18
17
16
16
15
15
15
15
16
15
16
17
17
17
17
17
17
17
17
19
19
20
20
20
19
19
19
18
18
18
18
18
18
18
18
19
19
19
19
19
19
20
20
20
20
20
20
19
18
18
17
17
17
17
17
17
17
17
17
16
16
16
16
15
15
15
15
15
15
14
14
14
14
14
14
14
14
14
13
13
13
13
13
13
13
13
13
13
13
13
13
13
13
13
13
13
12
13
13
13
13
13
13
14
14
14
14
14
14
15
15
15
15
15
15
15
16
16
16
16
16
16
16
16
16
16
16
16
16
17
17
17
17
16
16
16
16
16
17
17
17
16
13
13
13
13
13
13
13
16
16
16
16
15
15
15
15
15
15
16
15
15
14
14
14
14
14
14
14
14
14
14
14
14
14
14
14
14
14
15
14
15
15
15
15
15
15
15
15
15
15
16
16
16
16
16
17
17
17
17
17
17
17
17
17
17
17
17
17
17
17
17
16
16
16
16
16
16
16
17
17
17
17
17
17
17
17
17
17
17
17
17
17
17
17
17
17
17
17
17
17
17
17
17
17
17
17
17
17
17
17
17
17
17
17
17
17
17
17
17
17
16
16
16
16
16
16
16
15
15
15
15
15
15
15
15
15
15
15
15
15
15
15
15
14
14
14
14
14
14
14
14
13
13
14
13
13
13
13
13
13
13
13
13
14
14
14
14
14
13
14
14
14
14
14
14
14
14
14
14
13
13
13
13
13
13
13
13
13
13
13
14
14
14
14
13
13
13
13
13
13
13
13
13
14
14
14
14
14
14
14
14
15
15
14
14
14
14
14
13
13
12
12
12
12
13
13
13
13
13
13
13
13
13
13
13
13
14
14
14
14
14
14
14
14
14
13
14
15
16
16
16
16
16
17
17
17
16
16
16
16
16
16
16
15
16
16
16
16
16
16
15
15
15
15
15
15
16
16
16
16
16
16
16
16
16
16
16
16
16
16
17
17
17
16
16
16
16
16
16
16
16
16
16
16
16
16
16
17
17
17
17
17
17
17
17
17
17
17
17
17
17
17
17
18
18
17
17
17
17
18
18
18
18
18
18
18
18
18
18
18
18
19
19
19
19
19
19
19
18
18
18
18
18
18
18
19
19
20
20
20
20
20
19
19
19
19
19
19
18
17
17
17
17
17
18
18
18
17
17
17
17
17
15
15
16
17
17
17
17
17
17
17
17
17
17
17
17
17
17
17
17
17
17
17
17
17
17
17
17
17
17
17
17
17
17
17
18
18
18
18
18
18
18
17
17
18
18
19
19
19
19
19
19
19
18
18
17
17
17
17
17
17
17
17
17
17
17
17
17
17
18
18
18
17
17
17
17
17
17
17
17
17
18
18
18
17
16
16
16
16
16
16
17
17
17
17
17
16
16
16
16
17
16
16
16
16
16
16
15
15
15
15
15
15
15
15
15
15
15
15
15
16
16
17
17
17
17
17
17
17
17
17
17
16
16
16
16
16
16
16
16
17
17
17
17
17
18
18
19
19
19
19
19
19
19
19
19
19
19
19
20
20
20
20
20
20
20
20
20
20
20
19
19
19
19
20
19
19
19
18
17
17
18
18
18
18
18
18
18
18
18
18
18
18
18
18
18
18
18
18
18
18
17
17
17
17
17
17
17
17
17
17
17
17
17
17
17
17
17
17
17
17
17
17
17
17
17
17
17
17
17
17
16
16
16
16
16
16
16
16
16
16
16
16
16
16
16
16
16
16
16
16
16
16
16
16
16
16
16
16
16
16
16
16
16
16
16
16
16
16
16
16
16
16
16
16
16
16
16
15
15
15
16
15
16
16
16
16
16
16
16
16
16
16
16
16
16
15
15
15
15
14
13
13
14
13
13
13
13
14
14
14
14
15
13
13
12
12
12
14
14
14
13
14
14
15
15
15
14
14
14
14
14
15
15
15
16
16
15
15
15
14
14
14
13
13
13
14
14
14
14
14
14
14
14
14
14
14
14
14
14
14
14
14
14
14
15
15
14
14
15
15
15
15
15
15
15
15
15
15
15
15
16
17
17
17
17
17
17
17
17
17
17
17
17
17
16
16
16
16
16
16
16
16
16
16
15
16
16
15
15
15
15
15
15
15
15
15
15
15
15
15
15
17
17
17
16
16
16
16
15
15
15
15
15
15
15
16
17
17
17
17
17
17
17
17
17
17
17
17
17
17
17
17
17
17
17
17
17
17
17
17
17
17
17
17
17
17
17
17
17
17
17
18
18
18
17
17
17
17
16
16
16
16
15
14
14
14
14
15
15
15
13
13
13
14
14
14
15
15
15
14
14
14
15
15
15
15
15
16
16
16
16
16
16
17
17
17
17
17
17
17
17
17
17
17
17
17
17
17
17
17
17
17
17
17
17
17
17
17
17
17
17
17
17
18
18
18
18
18
18
18
18
19
19
19
19
19
20
20
20
19
19
19
18
18
18
18
18
18
18
18
18
17
17
17
17
16
16
15
15
15
15
15
15
15
15
15
15
16
16
16
16
16
17
17
17
17
17
17
17
17
17
17
17
17
17
17
17
17
17
17
17
17
17
17
17
17
17
17
17
17
17
17
17
17
17
17
17
17
17
17
17
17
17
17
17
17
18
18
18
18
18
18
18
18
18
18
17
17
17
17
17
17
17
17
17
17
17
17
18
19
19
18
18
18
17
17
17
17
17
17
17
17
17
17
17
15
15
15
15
15
15
14
14
14
14
14
14
14
14
14
14
14
14
14
14
14
14
14
14
14
14
14
14
14
14
14
14
14
13
13
13
13
13
13
12
11
11
11
11
11
11
11
11
11
11
11
11
11
11
11
11
11
11
11
11
11
11
11
11
11
11
11
11
11
10
10
10
10
10
10
10
10
10
11
11
11
11
11
11
11
11
11
11
11
11
11
11
11
11
10
10
10
10
9
10
10
10
10
11
11
11
10
10
10
10
10
10
10
10
10
10
10
10
10
10
9
9
8
8
8
9
9
9
10
10
10
10
10
10
10
10
11
11
11
11
11
11
11
11
11
12
13
13
13
13
13
13
12
12
12
12
12
12
12
12
12
12
12
12
12
11
11
11
11
11
11
11
11
12
13
14
14
14
14
14
14
14
14
14
14
13
13
13
13
13
13
13
13
13
13
13
13
13
13
13
13
13
13
13
13
13
14
14
14
14
14
14
14
14
14
14
15
15
15
15
15
15
16
16
16
16
16
16
16
16
17
17
17
17
17
17
17
17
17
17
17
17
17
17
17
15
14
12
12
12
12
12
12
12
12
12
12
12
11
11
11
11
11
11
11
11
11
11
11
11
11
11
11
11
11
11
11
11
12
12
12
12
12
12
12
12
12
11
11
11
11
11
11
11
11
11
11
11
12
12
12
12
12
12
12
12
12
12
12
12
12
12
12
12
12
12
12
12
12
12
12
12
12
12
12
12
12
12
12
12
12
12
13
13
12
12
12
12
12
12
12
12
12
13
13
13
13
13
14
14
14
14
14
14
14
14
14
14
14
15
15
15
15
15
15
15
15
15
15
15
15
15
15
16
16
16
16
16
16
15
15
17
20
21
21
21
22
22
23
23
23
23
23
23
23
23
23
23
23
23
23
23
23
23
23
23
23
23
23
23
23
22
22
22
22
22
21
21
21
21
21
21
21
21
21
21
22
22
22
22
22
22
22
22
22
22
22
21
20
20
20
20
20
20
20
20
20
20
20
20
20
19
19
19
19
19
19
20
20
20
20
20
20
21
21
21
21
21
21
21
21
21
21
21
21
21
22
22
23
23
23
23
23
23
23
23
23
22
22
22
23
24
24
23
23
23
23
23
23
23
23
23
23
23
23
23
23
23
23
23
23
22
22
22
22
22
22
22
22
22
23
23
23
22
22
22
22
21
20
21
20
21
21
21
21
21
21
22
22
23
21
21
21
21
21
21
21
20
17
17
17
17
17
17
17
17
17
17
17
17
17
17
17
17
17
17
16
16
16
16
16
16
16
16
17
17
17
17
17
16
15
16
17
17
17
17
17
17
17
17
17
17
17
17
17
17
17
17
17
17
17
17
17
17
17
17
17
16
15
15
15
15
15
15
15
14
15
15
16
16
16
16
15
15
15
15
15
15
15
14
14
14
14
14
14
14
14
16
17
17
17
17
16
17
17
17
17
17
17
17
17
17
17
17
17
17
17
17
17
17
17
17
17
17
17
17
17
17
17
19
19
18
19
19
19
19
19
19
19
20
19
20
20
19
19
19
19
19
19
19
18
18
18
18
18
17
17
17
17
17
17
17
17
17
17
17
17
17
18
19
19
20
20
20
20
20
20
20
19
19
19
19
19
19
19
19
19
19
19
19
19
19
19
19
19
20
20
20
20
20
20
20
20
20
20
20
22
21
21
20
19
20
20
20
20
20
20
19
19
19
20
20
20
19
18
17
17
17
17
17
17
17
17
17
17
18
18
18
18
19
19
19
19
19
19
19
19
19
19
20
20
20
20
22
22
22
22
20
20
22
22
22
22
22
22
22
22
22
22
22
22
22
21
21
21
21
21
21
20
20
20
20
20
21
21
21
21
21
21
21
21
21
22
23
23
23
23
23
23
23
23
23
23
23
23
23
23
23
23
23
23
23
23
23
23
23
23
23
23
23
23
22
22
22
22
22
22
22
22
22
22
22
22
22
21
21
21
21
21
21
21
21
21
19
19
19
19
18
17
17
17
17
16
16
15
15
15
15
15
15
15
15
15
15
15
15
15
15
15
15
14
14
14
14
14
13
13
13
13
13
12
12
12
12
12
11
11
11
11
11
11
11
12
12
12
12
12
11
11
11
11
11
11
11
10
10
9
9
10
10
10
10
9
10
11
11
10
10
10
11
11
11
11
11
11
11
11
11
11
10
10
10
10
10
9
9
9
9
9
9
9
9
9
10
10
10
10
9
9
8
8
8
8
8
8
8
8
8
8
8
8
9
9
9
9
9
8
8
9
9
8
8
8
8
8
8
8
11
11
11
12
12
12
12
12
12
12
12
12
12
12
12
12
12
12
12
13
13
13
13
13
13
13
13
13
13
13
13
13
13
12
12
12
12
12
12
12
12
12
12
12
12
12
12
12
12
12
12
12
12
12
12
12
12
12
12
12
12
12
12
12
12
12
12
12
11
11
11
11
12
12
12
12
13
13
14
14
15
16
15
15
15
15
15
14
14
14
14
14
14
14
14
14
15
15
15
15
15
15
15
15
16
16
16
17
17
17
17
17
17
16
16
16
16
16
16
15
15
15
15
13
13
13
13
13
13
13
13
13
13
13
13
13
13
13
13
13
14
14
14
14
14
14
14
14
14
14
14
14
14
14
14
13
13
11
11
11
11
11
12
12
12
12
12
12
11
11
11
11
11
11
12
12
12
12
12
12
12
12
12
12
12
12
12
12
12
11
11
11
12
12
12
12
12
12
12
12
12
12
12
12
12
12
12
12
11
11
11
11
11
11
11
11
10
10
10
10
10
11
11
11
11
10
10
10
10
9
9
9
9
9
9
9
9
9
9
8
8
8
8
8
8
8
8
8
9
10
9
9
9
9
9
8
8
8
8
8
8
8
7
7
7
7
7
7
8
9
9
9
9
8
8
9
9
9
9
9
9
9
9
9
9
9
8
8
8
8
8
8
8
8
8
7
6
6
6
6
5
5
5
5
5
5
5
5
5
5
5
5
6
6
6
6
6
6
6
6
6
6
6
6
6
6
6
6
6
6
6
6
6
7
7
7
7
8
8
8
8
8
8
8
8
8
8
8
8
8
8
8
8
8
8
8
8
8
8
8
9
9
9
9
9
9
9
9
9
9
9
9
9
9
10
10
10
10
10
10
9
10
11
11
11
11
11
11
11
11
11
11
11
10
10
10
10
10
10
11
11
11
11
11
11
11
11
11
11
11
11
11
11
11
11
11
11
11
11
11
11
11
11
11
12
12
12
12
11
11
11
11
11
11
11
11
11
11
11
11
11
11
11
11
11
12
12
12
12
12
12
12
12
12
12
12
12
12
12
12
12
12
11
11
11
11
11
11
11
11
11
11
11
11
11
11
11
10
10
10
10
10
9
9
8
8
8
8
8
8
8
8
8
8
8
8
8
8
6
6
6
6
6
6
6
6
6
6
6
6
6
6
5
5
5
5
5
5
5
5
5
5
5
5
5
5
5
5
5
5
5
5
5
5
5
5
5
5
5
5
5
5
5
5
5
5
5
5
5
5
5
5
5
5
5
5
5
5
6
6
5
5
5
7
9
8
8
8
8
8
8
8
8
8
8
8
8
7
7
7
7
7
7
7
7
7
7
7
8
8
8
8
8
8
8
8
8
8
8
8
8
8
8
8
8
8
8
9
9
9
9
9
9
9
9
9
9
9
10
10
10
10
10
10
10
10
10
10
10
10
10
10
10
10
10
10
10
11
10
10
10
10
10
10
11
11
11
11
11
11
11
11
11
10
10
10
10
10
10
10
10
10
10
10
10
10
10
10
10
10
10
10
10
10
10
10
10
9
9
9
9
10
10
10
10
8
8
8
8
8
8
7
7
7
6
6
6
6
6
6
6
6
6
6
5
5
6
6
6
6
6
6
6
6
6
6
6
6
6
6
6
6
6
6
6
6
6
6
6
6
6
6
6
6
6
6
6
6
6
6
6
6
6
6
6
5
5
5
5
5
5
5
5
5
5
5
5
5
5
5
5
5
5
5
5
5
5
5
5
5
5
5
5
5
5
5
5
5
5
5
5
5
5
5
5
7
7
7
7
7
7
7
7
7
7
7
7
7
7
7
7
7
7
7
7
8
8
7
7
7
7
7
7
7
7
7
7
7
7
7
7
7
7
7
7
7
7
7
7
7
7
7
7
7
7
7
7
7
7
7
7
7
7
7
7
7
7
8
8
8
8
8
8
8
8
8
8
8
8
8
9
10
11
11
11
11
11
11
12
12
13
14
14
15
16
17
17
17
17
17
17
17
17
17
17
16
16
16
16
16
16
16
16
16
16
16
16
16
15
14
13
13
13
13
13
14
14
14
14
14
14
15
15
15
15
15
15
15
15
15
15
15
15
15
15
15
15
15
15
15
15
15
15
15
15
15
15
15
15
15
15
14
14
14
14
14
14
13
13
13
13
13
14
14
14
13
13
13
13
13
13
13
13
13
13
13
12
12
12
12
12
12
12
12
12
11
11
11
11
11
11
11
11
11
11
11
11
11
11
11
11
11
11
11
11
11
11
11
11
11
11
11
11
10
10
8
8
8
8
8
8
8
7
7
7
7
7
7
7
7
7
6
6
6
6
6
6
6
6
6
6
6
7
7
7
7
7
7
7
7
7
7
7
7
7
7
7
7
7
7
7
7
7
7
7
7
7
7
7
7
7
7
8
8
8
7
7
9
9
9
9
9
9
9
10
11
11
11
11
11
11
11
11
11
11
11
11
11
11
11
11
11
11
11
11
11
11
11
11
11
11
11
11
11
11
11
11
11
11
11
11
11
11
11
11
10
10
10
10
10
10
10
9
10
10
10
10
10
10
10
10
10
10
10
10
9
9
9
9
9
9
9
9
9
9
9
9
9
9
9
9
9
9
9
9
9
9
9
9
9
9
9
9
9
9
9
9
9
9
9
9
9
9
8
8
8
8
8
8
8
9
9
9
9
8
8
8
8
8
8
8
8
8
9
9
9
9
9
8
8
8
7
7
7
7
7
7
7
7
7
7
7
7
7
7
8
8
8
8
8
8
8
8
8
8
8
8
8
8
8
8
8
8
8
8
8
7
7
7
7
7
7
8
8
8
8
8
8
8
9
9
9
9
9
9
9
8
8
8
8
8
8
8
8
8
8
8
8
8
8
8
8
8
8
8
8
8
7
7
7
7
7
7
7
7
7
7
7
7
7
7
7
7
7
7
7
7
7
7
7
7
7
7
7
7
7
7
7
7
6
6
6
6
6
7
7
7
7
7
6
6
7
6
6
6
6
6
6
6
6
6
6
5
5
5
6
6
6
6
6
6
6
6
6
6
6
6
6
7
7
7
7
7
7
7
7
7
7
7
8
8
8
8
8
7
7
7
7
7
7
7
7
7
7
7
8
8
8
8
9
9
9
9
9
9
9
9
9
9
10
10
10
10
10
10
10
10
10
11
11
11
11
11
11
11
11
11
11
11
12
12
12
12
12
12
12
13
13
13
13
13
13
13
13
13
13
13
13
13
13
13
13
13
13
13
13
13
13
13
13
13
13
13
13
13
13
13
13
13
13
13
13
13
13
13
13
13
13
14
14
14
14
14
14
14
14
14
14
14
13
13
13
13
13
13
13
13
13
13
13
13
13
13
13
13
13
13
13
13
13
13
13
13
13
13
13
13
13
13
13
13
13
13
13
13
12
12
12
11
11
11
11
11
10
10
10
10
10
9
9
9
9
10
10
10
10
10
8
7
7
7
6
6
6
6
5
5
5
5
5
5
5
5
5
4
4
4
4
4
4
4
4
4
4
4
4
4
4
4
4
4
4
4
4
4
4
4
4
4
4
4
4
4
4
4
5
5
5
5
5
5
5
5
5
5
5
5
5
5
4
4
4
4
4
4
4
4
4
4
4
4
4
4
4
4
4
4
4
4
4
4
4
4
4
4
4
4
4
4
4
4
4
4
4
3
3
3
3
3
3
5
5
5
5
5
5
5
5
5
5
5
5
5
5
5
5
5
5
5
5
5
5
5
5
5
5
5
5
5
5
5
5
5
5
5
5
5
5
5
5
5
5
5
5
5
5
5
5
5
5
5
5
5
6
6
6
6
6
6
6
6
6
6
6
6
6
6
6
7
7
7
7
7
7
7
7
7
7
7
7
7
7
7
7
8
8
8
8
8
9
9
9
9
9
10
10
10
10
10
9
9
9
9
9
9
9
9
9
9
10
10
10
10
10
10
10
10
10
10
10
10
10
10
10
10
10
10
11
11
11
11
11
11
11
11
11
11
11
11
11
11
11
11
11
11
11
11
11
11
11
11
11
11
11
11
11
12
11
11
11
11
11
11
11
11
11
11
11
11
11
11
11
11
10
10
10
10
10
10
10
10
10
10
10
10
10
9
9
10
10
10
10
10
10
10
11
11
11
11
11
11
11
11
11
11
11
11
11
10
10
10
10
10
10
10
10
9
9
9
9
9
9
9
9
9
9
9
9
9
7
7
7
7
7
7
7
7
7
7
7
7
7
8
8
8
8
8
8
7
7
7
7
8
8
8
9
9
9
9
9
9
9
11
11
11
11
12
12
12
13
13
13
13
12
12
12
12
12
12
12
12
12
12
12
12
11
11
11
11
11
11
11
11
11
11
11
11
11
11
11
11
11
11
11
11
11
11
11
11
11
11
11
11
12
12
12
12
12
12
12
12
12
12
12
12
12
12
12
12
12
12
12
12
12
12
12
12
12
12
12
12
12
12
12
12
12
12
12
13
13
13
12
12
11
11
11
11
11
11
11
11
11
11
11
11
11
11
11
11
11
11
11
11
11
11
11
11
11
11
11
10
10
10
10
10
10
10
10
10
10
10
10
10
10
10
10
10
10
10
10
10
10
10
10
10
10
10
10
10
10
10
10
10
10
10
10
11
11
11
11
11
11
11
11
11
11
11
11
11
11
11
9
9
9
9
9
9
9
9
9
9
9
9
9
9
9
9
9
9
8
8
8
8
8
8
8
8
8
8
8
8
8
8
8
8
8
8
8
8
8
8
8
8
8
8
8
7
7
7
7
6
6
6
6
6
6
6
6
6
6
5
5
5
5
5
5
5
5
5
5
5
5
5
4
4
4
4
4
4
4
5
4
4
4
4
4
4
4
4
4
4
4
4
4
4
4
4
4
4
4
4
4
4
4
4
4
4
4
4
4
4
4
4
4
4
4
4
4
4
4
4
4
5
5
5
5
5
5
5
4
4
4
4
4
4
4
4
4
4
4
4
4
4
4
4
4
5
5
5
5
5
5
5
5
5
5
5
5
5
5
5
4
5
5
5
5
5
5
4
4
4
4
4
4
4
4
4
4
4
5
5
5
5
5
5
5
5
5
5
5
5
5
5
5
5
5
5
5
5
5
5
5
5
5
5
5
6
7
7
7
7
7
7
7
7
7
7
7
7
7
7
7
7
7
7
7
7
7
6
6
6
6
7
8
8
8
8
8
8
8
8
8
8
12
13
13
13
13
14
14
14
14
14
14
14
14
14
14
15
15
15
15
15
15
15
15
15
15
15
15
15
15
15
15
15
15
15
15
15
15
15
15
15
15
15
15
15
15
15
15
15
15
15
15
14
14
13
13
13
13
13
13
13
13
13
13
13
13
13
13
13
13
13
13
13
13
13
13
13
13
13
13
13
13
14
14
14
14
14
14
14
14
15
15
15
15
15
14
14
14
14
14
14
14
14
14
14
14
15
16
15
15
15
15
15
15
15
15
15
16
16
15
15
16
16
17
17
16
16
16
16
16
16
16
16
16
16
17
17
17
17
17
17
17
17
17
17
17
17
17
17
17
17
17
15
15
15
15
15
15
15
15
15
15
15
15
15
15
12
12
12
12
12
12
12
12
12
12
12
12
12
12
12
12
12
13
13
13
13
13
13
13
13
12
12
12
12
12
12
12
12
12
12
12
12
12
12
12
12
12
12
12
12
12
11
11
11
11
11
11
11
11
11
11
11
11
10
10
10
10
10
10
10
10
10
10
10
10
10
10
10
10
10
10
10
9
9
9
9
9
9
9
9
7
7
7
7
7
7
7
7
7
5
5
5
5
5
5
5
5
5
5
5
5
5
5
5
5
5
5
5
5
6
6
6
6
6
6
7
7
7
8
8
8
8
8
8
8
8
8
8
8
8
8
8
8
7
7
7
7
7
7
7
7
7
6
6
6
6
7
7
7
8
8
8
8
8
8
8
8
8
8
7
7
7
7
7
7
7
7
8
5
5
5
5
5
5
5
5
5
5
5
5
5
5
5
5
5
5
5
5
5
5
5
5
5
5
5
5
5
5
5
5
5
5
5
5
5
5
5
5
5
5
6
6
6
6
6
6
6
6
5
5
5
5
5
5
5
5
5
5
5
5
5
5
5
5
5
5
5
6
6
6
6
6
6
6
6
6
6
6
8
8
8
8
8
8
8
8
8
8
8
7
7
7
7
7
7
7
7
7
7
7
7
7
7
7
7
7
7
7
7
7
7
6
6
6
6
6
6
6
6
6
6
6
6
6
6
6
5
5
5
5
5
5
5
5
5
5
5
5
5
7
7
7
7
7
7
7
7
7
7
7
6
6
5
5
5
5
5
5
5
5
6
6
6
7
7
7
7
8
8
8
8
8
8
8
8
8
8
8
8
7
7
7
7
7
7
7
7
7
7
7
7
7
7
8
8
9
9
9
9
9
9
9
9
9
9
9
9
9
9
9
9
9
9
9
9
9
9
9
8
8
8
8
8
8
8
8
8
8
8
8
8
8
8
8
8
8
8
8
8
8
8
8
8
8
8
8
8
8
8
8
8
8
8
6
6
6
6
6
6
6
6
6
6
6
6
6
6
6
6
6
6
5
5
5
5
5
5
5
5
5
5
5
5
5
5
5
5
5
5
5
5
5
5
5
5
5
5
5
5
5
5
5
5
5
5
5
5
5
5
5
5
6
6
6
6
6
6
6
7
7
7
7
7
7
7
7
7
7
7
7
7
7
7
7
7
7
7
7
7
7
7
7
8
8
9
9
9
9
9
9
9
9
9
9
8
6
6
6
5
5
5
5
5
5
5
5
5
5
5
5
5
5
5
5
5
5
5
5
5
5
5
5
5
5
5
5
5
5
5
5
5
5
5
5
5
6
6
6
6
5
5
5
5
5
5
5
5
5
5
5
5
5
5
5
5
5
5
5
5
5
5
5
5
5
6
6
6
6
6
6
6
6
6
6
6
6
6
6
6
6
6
6
6
6
6
6
7
7
7
7
7
7
7
7
7
7
7
7
7
7
7
7
7
7
7
7
7
7
7
8
8
8
8
8
8
8
9
9
9
9
9
9
9
9
9
8
8
8
8
8
8
9
9
9
9
9
9
10
10
10
10
10
10
10
10
9
9
9
9
9
9
9
9
9
9
9
9
9
9
9
9
9
9
9
9
9
10
10
10
10
9
9
9
9
9
9
9
9
9
9
9
9
9
9
9
9
9
9
9
9
9
9
9
9
9
9
9
9
9
8
8
8
8
8
8
8
8
8
8
8
8
8
8
8
8
8
8
8
8
8
8
8
8
8
8
8
8
8
8
8
8
8
9
9
9
9
9
9
9
9
9
10
10
10
10
9
9
9
9
9
9
8
9
9
9
9
9
9
9
9
9
11
11
11
11
11
11
11
10
10
9
9
9
9
9
9
9
9
9
9
9
9
9
8
9
9
9
9
9
9
9
9
9
9
9
8
7
7
7
7
7
7
7
7
7
7
7
7
7
7
7
7
7
7
7
8
8
7
7
7
7
7
7
7
7
7
7
8
8
8
8
8
9
9
9
9
9
9
9
9
9
9
9
9
9
9
9
9
9
9
10
10
10
10
11
11
11
11
11
11
10
10
10
10
10
10
11
11
11
11
11
11
11
11
11
11
11
12
12
12
12
12
12
12
13
15
15
16
16
16
16
16
16
17
17
17
17
18
18
18
19
19
19
19
19
20
20
20
20
20
20
20
20
20
20
20
20
20
20
22
22
22
23
23
23
23
23
23
23
23
23
23
23
23
23
23
23
23
23
23
23
23
23
23
23
23
24
24
24
24
23
23
23
23
23
23
23
23
23
23
23
23
23
23
23
23
23
23
23
24
24
24
24
24
24
24
23
23
23
23
23
23
23
23
23
24
24
24
24
23
23
23
23
23
23
23
23
23
23
23
23
23
23
23
23
23
23
23
23
23
23
23
23
23
23
23
23
23
23
23
23
23
24
24
24
24
24
23
23
23
23
23
23
23
23
23
23
23
23
22
21
21
21
21
21
21
20
20
20
20
20
20
19
19
19
19
19
19
19
19
19
19
17
17
18
18
19
19
19
20
20
20
19
19
19
19
19
19
19
18
18
18
17
17
17
17
17
17
17
17
17
17
16
16
16
15
15
15
14
15
15
15
16
16
16
16
17
17
17
17
17
18
18
17
17
17
17
17
18
18
19
19
18
18
18
18
20
20
22
22
21
21
21
21
20
20
20
20
20
20
22
22
22
22
23
23
23
23
23
23
23
23
23
23
23
23
23
23
22
22
22
22
22
23
23
23
23
23
23
23
23
23
23
23
23
23
23
23
23
23
23
23
23
23
23
23
23
23
23
24
24
25
25
25
25
25
25
25
25
25
25
24
24
24
24
25
26
26
25
26
26
26
26
26
26
26
26
26
26
26
27
26
26
26
26
26
26
26
26
26
26
25
25
24
24
24
24
24
24
24
24
24
24
24
24
24
24
24
24
24
24
24
24
23
23
23
23
22
22
22
22
21
20
20
20
20
20
20
20
20
20
20
20
19
19
19
18
18
17
17
17
16
16
16
16
15
13
12
12
12
12
12
13
13
13
13
13
12
12
13
13
13
13
13
13
13
13
13
13
13
13
13
13
14
14
14
14
14
14
14
14
14
14
14
13
13
12
12
12
13
14
14
14
14
14
14
14
14
13
13
11
11
11
11
11
10
10
10
10
10
11
11
11
11
11
11
11
11
11
11
11
11
11
11
11
11
11
11
11
11
11
11
11
11
11
10
10
10
10
10
10
10
11
11
12
17
16
17
16
16
16
16
16
16
16
16
16
16
16
16
16
14
14
14
17
17
17
17
17
17
17
17
17
17
17
17
17
18
19
20
19
19
19
19
19
19
19
19
19
20
21
21
22
22
22
22
22
22
22
22
22
22
22
22
22
22
22
22
22
22
22
22
23
23
23
23
24
24
24
25
25
26
26
26
25
25
25
25
25
25
25
25
24
24
25
25
25
25
25
25
25
25
25
25
25
23
23
23
23
23
23
23
23
23
23
23
22
22
22
22
22
23
23
23
23
23
23
23
23
23
24
24
24
24
24
24
24
24
24
24
24
23
23
23
23
23
23
23
21
21
21
21
21
21
21
21
21
21
22
22
22
22
22
21
21
20
19
19
19
19
19
19
19
19
19
19
18
18
18
18
18
18
18
18
18
19
19
20
20
21
21
20
20
20
20
20
20
19
19
18
18
18
19
19
18
18
18
17
17
17
17
18
18
18
18
18
18
17
17
17
17
17
18
18
18
17
17
17
17
17
17
17
16
16
16
16
16
16
16
16
13
13
13
13
13
13
13
15
15
14
14
14
14
14
14
13
13
13
13
13
12
12
12
12
12
12
12
12
12
12
12
12
12
12
12
13
13
14
15
15
15
15
15
15
15
15
15
14
13
13
13
13
13
13
13
13
13
14
14
14
14
14
13
13
13
13
15
15
16
16
17
18
19
19
19
19
19
19
19
19
19
20
20
20
20
20
21
21
21
20
21
21
21
21
21
21
21
21
22
23
23
23
23
23
23
23
23
23
23
23
23
23
23
23
22
23
22
22
22
22
22
22
22
22
22
21
21
21
21
24
24
24
23
23
23
23
23
23
23
23
23
22
21
21
22
22
23
23
23
23
25
25
25
25
26
26
26
26
27
27
27
27
27
27
28
28
28
27
27
27
27
27
27
27
27
27
28
28
28
28
28
28
28
28
28
28
29
29
29
29
29
29
29
31
31
31
32
32
32
32
32
32
31
31
30
30
30
30
29
28
28
28
28
28
28
27
28
28
28
28
28
28
28
29
29
28
28
28
28
28
28
28
27
27
27
27
26
25
24
22
22
22
22
22
22
22
23
23
23
23
23
23
23
23
23
23
23
23
22
23
22
21
20
18
18
18
17
17
17
17
17
17
16
16
16
15
15
15
15
15
15
15
15
16
16
16
16
16
16
16
16
16
16
16
16
16
16
16
16
16
16
16
17
17
18
18
18
19
19
20
21
21
21
22
22
22
22
22
22
22
22
23
23
23
23
23
23
23
23
23
23
23
23
23
24
24
24
23
23
24
24
26
29
30
32
33
33
34
34
34
34
34
34
35
35
35
35
35
47
49
49
48
47
53
53
53
53
53
53
53
53
53
53
53
53
54
54
54
54
54
54
55
55
55
55
56
56
56
56
56
56
56
56
56
55
55
56
56
57
56
57
59
59
59
59
59
59
59
59
59
59
59
59
60
62
64
64
64
63
63
63
64
64
65
70
71
71
71
71
70
70
70
69
70
71
70
69
69
70
70
70
71
71
71
71
71
71
71
71
71
71
71
71
71
71
71
71
70
71
71
74
74
74
75
74
74
74
74
74
73
73
74
74
74
74
74
74
74
75
75
75
74
72
72
72
72
74
78
79
77
80
81
80
80
80
83
83
83
80
79
79
78
77
75
75
75
75
75
75
75
74
73
73
72
71
71
71
70
70
71
71
71
72
72
72
72
71
71
71
71
71
71
71
71
68
68
68
67
67
69
70
67
68
68
68
68
68
68
68
68
69
69
68
68
68
68
68
68
69
68
67
67
67
67
68
68
68
68
66
66
65
65
65
65
65
66
67
67
67
68
68
71
72
72
71
71
71
71
68
67
68
68
68
69
74
76
77
76
76
76
76
76
76
76
76
76
76
76
76
76
75
76
76
77
76
76
76
76
76
76
76
76
75
75
76
75
75
75
75
75
75
76
76
75
74
73
73
73
76
76
77
76
77
75
76
75
76
76
76
75
75
76
76
74
74
74
74
75
76
75
75
75
74
74
74
72
72
72
72
72
71
71
71
71
71
72
73
73
73
72
72
71
71
71
71
71
69
70
69
71
69
68
68
68
68
68
67
65
65
65
65
64
63
59
59
59
59
58
57
58
58
58
58
58
58
58
58
58
58
58
57
56
54
55
55
55
47
45
45
46
47
47
47
47
48
48
48
48
48
53
54
55
55
55
55
56
58
59
59
59
59
59
59
59
59
59
58
55
54
53
52
51
51
53
53
54
53
55
55
55
56
55
54
54
53
53
53
53
53
53
53
53
53
54
54
54
54
54
54
54
54
54
53
53
54
54
56
59
59
59
60
60
63
65
65
65
65
63
64
64
64
64
64
64
65
65
67
67
65
67
68
68
70
69
69
71
71
72
74
84
87
87
86
83
83
83
83
83
83
83
83
83
83
84
87
87
88
89
90
91
91
89
89
89
89
89
89
89
89
88
87
87
87
86
86
86
85
84
84
84
83
83
83
83
83
83
83
82
82
83
82
83
83
83
83
83
83
83
81
81
81
81
81
81
80
78
78
77
77
76
76
76
77
77
77
77
77
77
77
77
77
78
79
81
80
81
78
78
77
77
77
77
77
77
77
77
77
76
75
75
75
74
73
73
73
72
72
72
72
70
69
68
67
67
68
68
65
65
65
65
65
65
65
64
62
62
64
62
63
60
60
59
59
60
58
58
58
58
59
61
62
62
62
60
60
56
56
56
56
56
54
54
52
51
50
50
50
50
50
50
49
49
49
49
49
49
48
48
48
48
48
48
48
48
48
48
48
48
45
44
46
43
43
44
47
47
47
47
44
44
44
45
45
45
45
44
44
44
45
45
44
38
38
38
38
38
38
38
38
37
38
39
39
39
39
40
40
41
41
42
42
43
43
43
43
43
43
43
43
43
43
43
41
43
43
43
43
43
45
45
45
45
45
47
47
47
46
45
45
44
44
44
44
45
45
45
46
46
47
47
47
47
47
47
47
47
46
46
46
45
45
45
45
45
45
44
44
43
42
42
41
41
41
41
41
41
40
40
40
40
40
40
41
41
41
41
41
41
41
41
41
41
41
41
41
41
39
38
38
38
37
37
37
35
34
34
34
34
34
34
34
34
34
34
34
35
35
35
35
35
35
34
34
34
34
35
34
34
34
34
31
31
30
30
30
33
35
35
37
41
41
41
41
38
38
38
38
38
38
39
40
40
39
39
38
38
39
39
40
41
41
41
41
41
41
41
41
41
41
41
41
41
41
40
41
44
45
45
45
44
44
44
44
44
44
44
44
42
44
44
46
47
47
49
46
45
45
45
46
46
46
46
46
44
46
45
45
45
45
45
50
51
55
59
64
64
64
65
65
65
66
65
71
71
73
74
74
75
83
84
84
86
89
88
87
87
87
91
91
95
96
96
96
96
96
95
95
97
98
99
99
96
96
96
101
101
101
101
101
101
101
100
100
100
100
100
98
98
97
98
97
97
97
97
97
96
96
96
96
97
97
99
99
99
98
98
98
99
98
98
98
99
99
99
98
101
101
99
99
99
99
99
100
104
104
105
106
103
103
102
103
102
102
102
101
101
101
100
101
101
101
101
101
101
101
101
101
101
101
97
97
98
99
98
96
96
96
96
97
96
95
93
93
91
89
89
88
87
88
84
84
82
82
82
82
83
82
82
81
81
80
79
76
75
75
74
74
75
73
73
74
74
72
71
71
71
72
73
79
86
99
95
96
96
96
97
97
98
97
99
100
97
99
99
98
96
97
96
96
95
95
96
98
99
100
102
103
104
102
103
103
105
105
104
105
103
103
103
103
103
103
103
102
100
101
100
100
100
100
101
101
101
101
101
101
101
102
102
102
101
102
102
102
102
103
102
102
102
102
102
102
102
103
104
104
104
104
103
104
104
104
104
104
105
104
104
104
104
104
104
104
104
105
107
105
106
106
113
115
119
124
125
125
124
124
124
124
124
124
124
124
124
124
124
124
120
118
118
118
117
115
114
114
111
111
110
110
110
110
109
107
107
107
106
107
107
107
107
107
109
108
109
108
108
108
107
107
107
107
107
104
102
99
100
101
101
102
102
102
101
101
101
101
101
99
98
97
97
95
93
92
92
92
102
105
107
106
107
111
110
111
113
114
113
113
114
116
126
129
128
125
124
124
124
122
122
122
122
121
121
121
121
123
124
123
123
122
122
122
121
121
121
124
124
123
120
121
121
118
118
119
120
120
119
118
118
118
118
118
118
117
117
117
117
117
117
117
117
116
114
114
113
109
110
110
110
107
107
109
109
113
113
115
126
127
127
126
126
128
126
127
127
127
124
124
121
121
121
121
121
118
119
119
118
119
122
123
123
125
125
124
121
117
116
116
116
117
113
113
113
113
113
113
112
112
112
112
107
106
106
104
104
104
104
104
104
105
105
105
105
106
107
107
107
107
102
102
101
101
101
101
101
96
95
95
95
95
95
98
98
98
97
95
94
94
94
94
93
93
91
89
89
89
89
91
92
90
91
93
91
91
91
98
100
101
102
102
102
102
102
102
102
101
101
101
101
98
101
101
101
101
102
103
103
103
102
103
102
101
101
101
101
101
101
101
101
101
101
101
98
99
96
96
104
104
104
105
105
104
104
105
102
102
102
101
101
102
102
101
101
99
99
99
101
101
109
110
107
109
110
111
112
114
116
118
118
114
114
114
115
115
116
116
116
116
114
116
118
118
118
117
117
117
117
117
118
118
117
117
116
115
118
118
117
116
113
114
114
114
113
115
113
113
113
113
112
115
114
114
114
114
113
113
113
113
113
113
113
109
113
112
111
110
109
112
112
113
113
110
112
111
113
114
120
129
129
133
135
135
137
136
136
136
136
136
136
136
136
135
136
132
132
132
132
134
135
136
136
136
135
135
135
136
139
140
139
136
136
136
136
136
136
136
136
133
133
133
133
133
133
133
132
133
131
130
130
128
128
128
129
129
129
129
124
124
124
124
120
119
118
118
118
117
117
117
117
116
115
113
112
112
113
113
116
115
115
113
113
113
113
113
114
115
115
116
120
120
123
124
121
118
118
118
118
117
117
117
120
120
119
119
119
120
119
116
113
113
110
111
105
104
104
103
102
102
101
100
100
100
99
99
99
100
101
101
101
101
93
93
92
91
90
91
91
91
91
91
91
91
91
91
89
87
86
88
87
84
85
85
85
86
85
83
80
80
78
78
77
77
77
77
77
77
76
76
76
74
75
73
73
73
71
71
71
70
69
67
69
71
71
71
72
72
73
73
72
71
69
63
65
65
66
65
65
65
65
66
67
69
70
69
68
68
66
66
65
65
65
62
61
61
61
60
59
60
60
60
59
59
58
54
54
55
56
56
55
55
54
54
53
52
51
49
49
48
48
49
48
47
47
47
47
47
47
47
47
47
47
47
47
46
46
45
45
48
48
50
50
50
50
50
50
50
50
51
51
51
47
47
47
47
47
47
49
52
54
55
55
55
58
59
59
60
60
60
60
61
62
62
62
62
61
61
61
61
62
65
65
67
67
71
71
71
70
69
71
71
71
71
69
68
68
70
72
72
71
71
71
71
76
79
78
79
77
78
77
77
77
77
77
77
77
81
81
80
81
82
82
89
89
91
91
93
93
94
94
92
92
92
92
92
93
107
107
108
108
109
113
113
115
115
115
115
114
113
113
111
111
111
111
113
115
116
113
113
113
113
113
114
114
115
115
114
113
113
116
116
124
124
124
124
125
124
124
126
128
126
136
137
139
142
142
143
144
144
144
142
144
145
146
146
146
146
146
146
146
145
146
145
143
141
139
139
139
140
140
140
139
137
135
136
136
136
136
136
131
132
135
136
139
136
136
134
134
138
138
142
144
144
154
154
152
152
151
151
151
151
152
153
156
154
168
172
181
188
187
189
189
190
190
190
190
197
217
221
220
220
219
215
215
216
216
219
226
229
222
223
221
221
223
223
224
225
226
226
226
226
226
228
228
228
226
226
226
226
226
226
226
226
226
226
226
227
226
226
226
226
226
227
228
231
228
231
228
227
226
224
223
224
224
226
226
228
231
228
226
226
227
227
230
232
232
232
232
231
231
228
227
225
224
222
219
217
216
214
214
213
213
213
213
214
214
213
213
212
211
211
211
213
209
209
206
207
207
207
207
209
209
209
208
203
203
202
202
202
201
198
195
184
184
185
185
185
184
187
189
191
192
184
186
184
184
179
175
173
169
163
160
157
157
156
155
152
151
149
150
150
151
151
148
139
135
140
134
134
136
136
135
119
113
113
111
111
113
113
114
114
115
113
113
113
112
111
111
111
110
110
112
113
111
111
109
112
112
111
108
107
107
107
105
104
103
103
104
103
103
103
102
99
99
99
100
97
96
96
96
97
97
98
98
98
96
96
97
97
96
99
99
98
99
99
98
98
99
99
99
97
95
95
94
94
94
93
93
93
93
93
94
94
95
95
94
94
94
92
92
91
90
89
90
89
89
89
89
88
89
89
88
85
85
84
84
85
86
86
86
87
87
85
84
83
83
81
81
78
76
76
74
72
71
71
71
71
71
70
70
69
69
68
67
67
66
66
66
66
65
65
65
65
65
65
65
65
65
65
65
64
64
64
64
64
61
60
59
59
59
59
59
59
59
59
59
56
56
57
57
57
57
59
59
59
59
57
56
54
54
53
53
54
53
53
53
53
53
47
47
47
47
47
46
45
45
45
45
44
44
44
43
43
43
43
43
43
43
41
39
40
40
41
40
39
39
39
39
40
39
39
40
40
40
40
40
40
41
41
40
37
36
35
35
35
35
35
35
35
35
38
38
38
37
37
37
36
36
36
36
36
36
36
36
36
37
39
40
40
38
37
37
37
37
36
36
36
35
35
34
34
35
35
35
35
35
36
35
35
36
35
35
35
35
35
35
35
35
35
35
35
35
35
35
35
35
35
33
33
33
32
32
33
33
33
33
33
32
32
32
32
32
32
32
31
31
30
30
30
30
30
30
30
29
30
30
29
29
29
30
31
31
31
31
31
31
31
31
31
31
31
31
32
31
31
31
32
31
31
31
31
31
30
30
30
30
30
30
30
30
30
30
28
28
28
28
29
29
29
27
27
27
24
24
23
23
23
23
23
23
23
23
23
23
22
22
22
22
22
22
22
22
22
22
21
20
20
20
20
20
21
21
21
21
21
21
20
21
21
22
22
22
22
22
23
24
24
24
24
24
24
24
28
29
29
30
29
28
28
29
33
33
33
33
33
32
32
32
32
33
33
33
34
36
36
36
35
35
36
36
36
37
36
35
35
35
35
38
38
38
38
38
38
39
39
39
39
41
41
41
41
41
42
42
43
41
41
41
40
41
41
40
41
41
42
43
44
44
44
44
44
45
46
47
47
47
47
47
48
48
49
49
49
49
52
56
56
56
56
55
55
56
56
56
57
57
57
58
58
58
59
59
59
59
59
59
59
59
59
59
59
59
59
58
58
58
58
58
58
58
58
58
58
58
58
57
57
56
55
55
55
54
54
53
53
54
54
54
52
52
52
52
52
52
52
52
52
52
52
52
52
52
52
52
52
49
49
48
48
49
49
49
48
48
49
49
49
49
49
50
50
50
50
51
51
51
51
48
48
48
48
47
47
47
47
47
47
47
47
47
49
49
50
49
47
47
47
47
47
47
47
46
46
46
46
47
47
47
47
47
45
44
44
44
44
44
45
45
42
41
41
41
41
41
39
39
39
38
38
39
36
36
36
37
37
35
35
35
35
35
35
35
35
35
35
35
35
33
33
32
32
32
32
29
29
29
29
29
29
29
29
30
33
33
33
32
32
32
31
31
31
31
32
32
33
35
35
35
35
35
38
38
37
39
39
39
39
39
39
38
38
38
38
39
39
39
40
40
40
39
39
37
37
36
35
35
36
37
38
40
40
40
39
40
40
40
40
41
40
39
39
38
38
40
39
41
41
42
42
42
42
42
43
43
43
42
42
42
42
42
44
44
44
42
41
41
41
41
41
41
41
41
41
41
41
41
41
41
41
41
41
41
41
41
41
40
40
40
40
40
40
40
40
40
41
41
41
42
42
42
42
42
42
42
44
45
47
49
49
51
51
52
52
52
52
54
59
57
57
59
59
59
65
65
65
67
68
67
71
70
69
70
71
73
72
74
78
78
80
80
82
82
82
85
85
86
86
87
87
86
86
86
85
85
85
85
84
84
84
84
83
83
85
85
85
85
84
84
84
84
83
81
81
81
81
81
81
81
81
81
80
77
77
77
77
77
77
77
77
77
75
73
72
72
72
73
72
72
71
69
69
75
77
77
77
77
77
77
76
76
76
75
75
74
74
74
74
74
74
74
74
74
74
74
74
74
74
74
75
75
75
75
75
79
82
82
83
84
95
95
100
100
100
100
99
94
94
94
94
93
93
93
95
95
95
95
95
93
93
90
89
89
89
89
89
89
90
89
88
87
87
87
87
88
87
87
87
87
87
87
87
87
87
85
83
81
80
80
80
81
82
84
84
83
83
83
83
83
83
83
83
83
83
78
76
74
74
75
74
73
72
72
71
70
70
70
70
68
67
67
66
66
67
67
65
65
65
61
61
61
61
61
59
59
59
59
61
62
63
63
63
63
63
64
64
64
64
65
65
65
65
65
65
65
65
64
61
61
61
62
62
61
63
62
62
60
59
54
47
47
47
48
48
48
47
47
47
45
47
47
47
47
47
47
47
47
47
47
47
47
47
48
49
49
49
49
47
46
46
47
47
47
47
46
46
46
46
44
44
44
44
44
45
45
46
46
46
46
45
45
45
44
44
44
43
43
43
43
42
42
43
42
42
42
42
42
42
41
42
42
42
42
42
42
42
42
42
42
42
42
42
42
41
41
41
41
39
39
39
41
41
41
41
41
41
40
40
40
40
40
40
41
41
41
41
40
41
40
40
40
41
40
40
41
41
41
44
44
46
46
46
45
43
43
41
41
47
47
47
46
46
46
47
47
48
46
46
46
46
46
46
46
47
47
46
45
45
45
45
45
42
42
42
40
40
40
40
40
40
40
40
41
41
41
41
41
40
40
40
40
40
40
41
41
41
41
41
41
41
41
44
44
44
44
47
47
47
47
47
47
47
47
46
46
47
48
48
47
47
47
49
49
49
49
49
47
47
47
47
48
48
51
53
53
53
53
52
52
52
51
50
51
53
53
54
54
54
53
53
53
53
53
53
53
53
53
53
54
55
55
55
54
54
54
54
54
54
55
55
54
53
53
53
53
53
53
53
53
54
55
54
54
53
53
53
54
54
54
54
54
52
52
52
52
52
52
52
52
48
48
48
49
49
48
48
48
48
48
48
48
49
49
47
47
47
47
47
47
47
48
48
48
49
48
47
47
47
47
48
48
48
46
46
46
46
45
45
45
45
47
47
47
48
49
48
49
49
50
50
52
51
51
51
51
51
51
51
51
52
58
59
59
58
59
59
59
59
59
59
59
61
61
60
61
61
61
62
62
62
62
62
62
62
63
63
63
63
62
62
63
63
63
63
64
64
64
64
65
65
64
62
61
61
61
61
61
61
61
61
61
61
63
62
62
64
65
65
65
65
63
63
61
61
61
61
61
61
61
61
62
62
62
62
63
63
63
63
64
64
65
65
65
65
65
65
65
65
65
65
65
65
64
63
63
63
63
64
64
64
64
64
65
65
65
64
64
64
64
63
63
62
62
62
62
61
61
61
61
61
61
61
61
60
60
59
59
59
59
58
58
58
58
57
57
57
58
58
57
57
55
55
55
55
55
54
53
52
53
54
54
54
54
54
54
54
53
52
52
52
52
53
54
55
56
56
55
55
56
55
56
55
56
56
56
58
58
58
58
58
58
57
53
53
53
53
53
56
57
59
60
62
67
71
72
74
74
77
77
76
77
77
77
77
76
76
75
75
75
75
75
74
72
71
71
71
71
72
74
74
74
73
72
72
72
82
84
85
84
85
85
93
94
95
99
101
101
99
97
97
98
101
101
101
105
105
106
106
107
107
107
109
109
109
107
108
110
110
110
110
110
117
118
117
117
117
117
118
118
119
123
124
124
124
124
124
124
124
124
124
126
126
126
129
128
128
128
128
128
128
128
128
128
129
129
131
131
130
130
130
130
130
130
130
131
132
132
132
132
131
131
133
133
131
131
131
135
135
136
136
136
135
134
135
135
134
133
134
134
132
132
131
131
131
132
132
132
131
130
130
131
132
131
131
126
125
124
124
130
137
139
139
137
135
135
136
137
137
138
138
138
141
145
146
143
143
143
143
144
144
141
140
140
137
137
137
137
138
137
137
137
137
137
139
139
139
138
137
136
135
134
134
133
132
131
131
129
129
129
130
128
125
124
123
122
122
122
120
119
119
118
118
116
117
114
114
114
114
113
115
118
119
119
119
118
115
118
117
116
118
119
118
118
113
111
113
113
112
112
112
112
111
112
112
116
116
117
117
116
116
116
116
116
116
116
116
115
115
115
115
113
113
113
113
110
110
108
108
108
108
108
108
107
109
113
118
118
122
121
120
122
121
118
118
118
118
118
119
122
120
121
119
120
122
122
126
125
125
125
124
123
123
123
123
124
124
124
124
124
124
124
124
124
123
123
123
123
123
123
122
122
118
118
118
118
118
118
119
120
118
119
120
120
119
118
118
115
115
114
113
108
108
108
108
108
108
108
107
106
101
101
95
96
92
91
92
92
94
96
101
101
100
100
99
98
97
96
96
96
95
95
93
97
95
96
96
96
97
97
96
96
97
98
95
92
95
104
104
104
103
103
104
104
103
103
105
106
107
105
104
104
104
103
102
102
102
102
102
103
102
101
98
98
98
100
100
100
100
101
101
101
101
101
101
101
100
100
101
101
102
103
105
106
106
106
106
105
105
102
102
101
100
99
97
99
99
97
97
96
95
95
95
95
95
95
95
94
93
93
90
91
93
94
95
95
95
94
95
95
95
95
95
95
93
93
93
93
91
91
89
89
89
89
90
91
89
89
89
89
90
90
91
90
90
90
90
90
89
88
86
86
86
87
87
87
86
86
86
85
85
85
85
85
95
94
94
95
95
95
96
97
96
95
94
97
98
98
98
97
97
97
97
97
96
97
98
95
95
94
94
95
95
97
97
98
98
91
89
91
89
89
91
90
89
89
89
89
89
89
88
87
87
88
88
88
88
87
87
86
86
86
86
85
84
84
83
83
83
78
76
76
76
76
76
76
76
76
76
77
77
77
77
77
77
77
77
76
76
76
76
76
74
75
75
75
75
75
75
75
75
75
74
74
74
74
73
75
76
76
73
73
75
75
76
76
75
76
73
72
71
70
70
69
69
67
67
68
67
67
67
64
66
66
66
66
66
67
65
65
65
65
65
65
65
65
64
61
61
61
61
60
60
60
60
60
61
60
59
59
64
64
64
64
65
67
67
69
70
69
71
71
71
71
71
71
67
67
68
67
68
67
68
68
68
68
66
65
65
65
65
65
65
66
66
66
66
67
67
67
67
68
67
72
77
87
88
89
89
88
93
93
94
94
94
96
96
95
94
99
99
100
101
98
97
99
99
100
99
99
102
103
104
105
106
105
103
103
105
105
115
117
123
129
130
142
142
142
142
148
152
152
152
152
149
149
151
151
151
154
154
157
159
155
154
154
154
154
154
154
154
153
152
152
150
150
150
150
150
150
150
150
150
150
150
150
150
150
152
152
152
151
151
151
151
151
151
151
153
151
150
149
148
148
148
148
148
145
146
149
149
162
164
165
171
172
178
183
184
184
184
184
184
184
184
181
181
177
178
182
184
184
184
184
184
186
186
186
186
185
184
184
185
185
185
185
190
196
196
197
196
190
192
198
199
199
201
206
202
203
203
203
203
200
200
193
192
193
193
191
190
188
190
190
192
189
189
186
186
186
185
184
180
180
179
178
178
178
175
174
173
169
167
168
166
166
166
166
165
165
166
165
165
165
159
158
158
159
160
160
160
160
160
159
159
156
158
159
160
159
157
157
156
156
154
153
151
156
153
153
158
160
161
161
161
160
157
157
151
151
151
150
151
149
149
147
146
146
146
146
144
144
144
143
144
144
142
141
140
140
142
141
139
138
139
139
139
140
139
142
142
142
142
141
138
138
136
135
135
135
135
133
133
132
131
113
113
113
113
114
114
113
114
114
116
115
114
111
111
111
111
110
110
110
111
105
103
99
99
100
98
96
96
96
98
102
107
105
105
104
104
104
104
104
101
103
104
104
103
103
104
103
107
107
111
111
107
105
105
105
105
104
104
104
104
103
103
103
103
104
104
103
103
103
103
103
103
103
103
103
103
103
102
102
102
101
101
101
100
100
99
97
98
98
100
98
96
97
97
98
98
98
98
98
99
96
96
96
95
95
93
93
93
93
93
93
93
93
92
90
89
90
89
99
100
101
101
100
98
97
96
95
95
97
97
95
95
96
102
103
113
114
116
124
123
124
124
124
124
125
124
131
133
136
138
143
143
151
152
152
152
152
155
154
154
154
154
154
147
146
146
147
147
147
146
146
146
147
146
144
144
143
142
142
142
142
142
142
140
140
139
137
137
136
136
136
134
132
131
131
130
130
128
128
126
126
126
126
125
125
125
124
124
124
124
124
124
124
124
124
123
123
123
123
123
124
124
123
118
118
117
116
116
116
116
116
113
112
111
111
111
111
109
109
108
110
109
108
109
108
111
111
112
113
113
113
113
114
114
114
114
113
113
113
113
113
114
115
115
117
114
113
112
110
110
110
111
111
111
111
111
113
111
111
111
110
110
110
110
113
113
113
113
113
110
110
110
107
106
107
107
107
106
104
104
104
104
103
95
95
95
95
95
95
95
89
89
89
88
88
88
88
82
80
78
78
77
77
76
75
73
72
71
70
67
67
67
67
67
67
67
67
67
67
67
67
67
67
67
66
65
65
65
65
65
65
66
66
66
66
66
66
66
66
66
66
65
65
65
65
64
63
63
59
59
58
57
57
57
57
55
55
54
53
50
50
49
48
48
47
47
47
47
47
47
47
47
47
47
47
47
46
46
46
44
43
36
36
36
36
36
35
35
35
34
34
34
34
34
34
33
31
31
31
30
29
29
28
28
29
29
29
29
28
28
27
27
27
26
26
25
25
25
25
25
25
25
25
25
24
24
20
20
20
19
19
19
18
18
18
18
18
17
17
17
19
18
18
18
19
17
17
17
17
17
17
18
17
17
17
17
17
17
18
18
18
18
18
19
21
22
22
22
22
23
23
23
23
23
23
22
24
25
25
24
24
24
24
24
24
24
24
24
24
24
25
26
28
29
30
33
33
33
33
34
33
34
35
35
35
35
34
34
35
37
37
36
36
38
41
41
47
47
47
48
48
48
48
48
48
48
48
50
49
49
49
49
49
49
50
51
52
52
52
52
52
52
52
52
52
52
51
51
53
53
52
52
53
53
53
53
53
53
53
53
53
53
53
53
53
53
54
54
54
54
54
54
54
54
55
55
55
55
55
55
55
54
54
53
54
54
54
54
54
53
53
53
53
53
52
53
53
57
59
64
65
65
64
64
66
66
66
66
66
66
66
66
66
67
69
68
66
66
67
67
68
69
70
72
73
72
74
75
75
75
75
75
75
75
75
76
76
76
77
76
77
77
77
77
76
76
76
76
75
75
74
71
71
72
72
72
73
73
72
72
71
70
70
70
70
69
69
69
67
67
65
66
67
68
68
68
69
70
70
70
73
70
70
71
72
73
73
73
77
77
78
78
78
79
80
80
80
82
82
82
81
80
80
80
80
79
79
79
79
79
79
79
79
79
80
80
80
80
81
81
81
81
81
81
81
83
83
83
83
83
83
83
83
82
82
83
80
80
80
80
80
80
80
80
82
82
82
83
84
85
85
86
94
106
106
109
113
113
113
113
113
112
112
110
106
106
107
107
110
108
107
108
107
107
107
110
109
107
113
112
106
106
106
106
111
112
112
116
116
118
118
118
118
118
118
113
113
114
112
112
110
113
114
119
119
119
117
117
118
118
119
120
120
120
120
120
120
120
120
120
120
120
120
120
120
120
120
120
120
120
119
119
118
118
115
114
113
112
111
111
108
107
108
108
108
108
108
107
107
107
107
107
107
107
107
107
108
108
109
108
108
108
108
108
108
109
108
109
110
106
106
105
105
105
105
105
103
101
98
97
95
95
95
95
95
95
95
93
94
94
91
93
92
92
91
90
90
90
89
89
89
90
90
90
90
89
89
88
88
88
88
90
89
88
85
84
81
81
83
81
81
80
79
71
72
71
71
71
71
68
68
65
65
65
65
63
63
63
64
65
65
65
64
60
59
58
58
58
58
58
59
59
58
58
59
59
59
59
55
53
53
50
50
49
49
48
48
47
47
47
46
45
46
46
44
44
44
44
43
42
42
42
42
42
42
42
41
41
41
39
40
40
39
40
41
41
41
40
39
39
39
40
40
41
41
41
41
41
41
41
41
41
38
38
38
37
37
38
38
38
38
34
34
35
32
32
32
32
33
33
34
34
35
35
34
34
35
35
35
34
33
33
33
33
33
32
32
32
29
29
29
29
29
29
29
29
29
29
29
29
29
29
29
29
27
28
28
29
29
29
28
28
28
29
29
27
27
26
26
26
27
27
27
27
26
26
27
27
27
27
28
28
28
29
29
29
29
29
29
29
29
29
29
29
29
29
29
29
29
29
29
29
28
28
27
26
26
25
25
25
25
25
25
25
25
25
25
25
26
26
26
26
26
26
26
26
26
26
26
25
25
25
25
25
25
25
24
24
24
24
23
23
23
25
26
26
27
27
27
27
27
27
28
28
29
30
35
35
35
35
35
35
36
36
36
36
36
36
35
35
35
36
36
35
35
35
36
35
35
35
35
36
35
35
35
35
35
35
34
35
35
35
35
35
35
35
35
33
33
34
33
33
33
33
33
32
32
33
34
34
34
33
33
33
33
34
34
34
34
33
33
33
33
33
33
32
32
32
32
32
32
32
31
31
31
31
31
31
31
31
32
32
35
35
35
35
35
35
35
35
36
36
38
36
36
36
36
36
36
36
36
36
40
42
42
44
44
44
44
44
45
44
44
44
43
41
41
39
41
41
41
41
41
41
41
41
41
41
41
41
41
41
41
41
40
40
40
40
39
39
39
39
40
41
41
41
39
39
39
39
39
39
39
39
38
38
37
38
38
38
38
38
37
37
37
37
37
38
38
38
38
37
37
37
37
37
39
39
39
38
38
38
38
38
38
37
37
37
37
39
38
37
36
36
36
35
35
35
36
36
37
36
36
36
36
36
37
37
37
37
37
37
37
38
37
37
36
36
36
35
35
37
37
34
34
33
33
33
32
32
32
32
31
31
31
31
31
31
31
31
32
32
32
32
32
33
32
32
32
33
33
34
34
34
34
34
32
32
32
32
32
32
31
31
31
31
31
31
31
31
31
31
31
31
31
31
31
32
32
32
33
33
33
33
33
33
33
33
32
32
32
32
32
32
32
32
32
32
32
32
31
31
31
29
29
29
28
27
27
27
23
23
23
23
23
23
23
23
23
23
23
23
23
23
23
23
23
23
23
23
24
24
23
23
23
23
23
23
23
23
23
23
18
18
18
18
17
17
17
17
18
19
19
19
19
19
17
17
17
17
17
17
17
16
17
17
17
17
16
17
17
17
17
17
17
17
17
17
17
17
17
17
17
17
17
17
17
17
17
17
18
18
17
17
17
17
17
17
17
17
17
17
17
17
17
17
17
17
17
18
17
16
16
16
17
17
17
17
17
17
17
17
17
16
16
14
14
14
14
14
16
16
16
17
17
17
17
17
17
17
17
17
17
17
17
17
17
17
17
17
18
18
18
18
18
18
17
17
17
17
17
17
17
17
17
17
17
16
16
16
16
16
16
16
16
16
16
16
16
16
16
16
16
16
15
15
15
15
15
15
15
15
15
15
16
16
16
16
16
16
16
17
17
17
17
17
16
16
16
17
17
17
17
17
17
17
18
18
18
19
19
19
19
17
17
17
17
17
19
19
19
18
18
18
17
17
17
17
17
17
17
17
17
17
17
15
15
16
16
16
16
15
15
14
14
14
14
14
14
14
13
13
13
13
13
13
13
13
13
13
13
13
13
13
13
13
13
13
13
13
13
13
13
13
13
13
13
13
13
13
13
14
14
14
14
14
15
14
13
13
13
13
13
12
12
12
12
12
12
12
12
12
12
12
12
12
12
12
12
12
12
12
12
12
12
12
12
12
12
12
12
12
12
12
12
12
12
12
12
13
13
13
13
13
13
13
13
13
13
13
13
13
13
13
13
13
12
12
13
13
13
12
12
12
12
12
12
12
12
12
12
12
12
12
12
12
12
13
13
13
13
13
12
12
12
12
12
12
12
12
12
12
12
12
12
12
12
12
12
12
12
12
12
12
12
12
12
11
11
11
11
11
11
11
11
11
11
11
12
12
12
12
13
13
13
13
13
13
13
13
13
13
13
13
15
13
13
13
13
13
13
13
13
13
13
13
13
13
13
14
14
14
14
14
14
14
14
14
13
13
12
12
11
11
11
11
11
11
11
11
11
12
12
12
11
11
11
11
11
11
11
11
11
11
11
11
11
11
11
11
11
11
11
11
11
11
11
11
11
11
11
11
11
11
11
11
11
11
11
11
11
11
11
11
11
11
11
11
11
11
11
11
11
11
10
10
10
9
9
9
9
9
9
9
9
9
9
9
9
9
9
8
8
8
8
8
8
8
8
8
8
8
8
8
8
8
8
8
8
8
8
7
7
7
7
7
7
8
8
8
7
7
7
7
5
5
5
5
5
5
5
5
5
5
5
5
5
5
5
5
5
5
5
4
4
4
4
4
4
4
4
4
4
4
3
3
3
3
4
4
4
4
4
4
4
4
4
4
3
3
3
3
3
3
3
3
3
3
3
3
3
3
3
3
2
2
2
2
2
2
2
2
2
2
2
2
2
3
3
3
3
3
2
2
2
2
2
2
2
2
2
3
3
3
3
3
3
3
5
5
5
5
5
5
5
5
5
5
5
5
5
5
5
5
5
5
5
5
5
5
5
5
6
6
6
6
6
6
6
6
6
6
6
5
5
5
6
6
6
6
6
6
6
7
7
7
7
7
7
7
7
7
7
7
7
7
7
7
7
7
7
7
7
7
7
7
7
7
7
7
7
7
7
7
7
7
7
7
8
8
8
8
8
8
8
8
8
8
8
8
8
8
8
8
8
8
8
8
8
8
8
8
8
8
8
9
9
9
9
9
9
9
9
9
9
9
9
10
10
10
10
10
10
10
10
10
10
10
10
10
10
10
10
10
10
10
10
10
10
10
10
9
9
9
9
9
8
8
8
8
7
7
7
7
7
7
7
7
7
7
7
7
7
7
7
7
7
8
8
8
8
8
8
8
8
8
8
7
7
7
7
7
7
7
7
7
8
8
8
8
8
8
8
8
8
8
8
8
8
8
8
8
8
8
8
8
9
9
9
9
9
9
9
9
8
8
8
8
8
8
8
8
8
8
8
8
7
7
7
6
6
6
5
5
5
5
5
5
5
5
5
5
5
5
5
5
6
6
6
6
6
6
6
6
6
6
6
6
6
6
6
6
6
6
6
7
7
7
7
7
7
7
8
8
8
8
8
8
8
8
8
8
8
8
8
8
8
8
8
8
8
8
8
8
8
8
8
8
9
9
9
9
9
9
9
10
10
10
10
10
10
10
10
10
10
10
10
9
9
9
9
9
9
10
10
10
10
11
11
11
11
11
11
11
11
11
11
11
11
11
11
11
11
11
11
11
11
11
11
11
11
11
11
11
11
11
11
11
11
11
11
11
11
11
12
12
12
11
11
10
10
10
10
10
10
10
10
10
10
10
10
10
10
10
9
10
10
10
10
10
10
10
10
9
9
9
9
9
9
9
9
9
9
9
9
9
9
9
9
9
9
9
8
8
8
8
8
8
8
9
9
10
10
10
10
10
9
9
9
9
9
9
9
9
10
10
10
11
11
10
10
10
10
9
10
10
10
10
10
10
10
10
10
9
8
8
8
8
8
8
8
8
8
8
8
7
7
8
8
8
8
8
8
8
8
9
9
9
9
9
9
9
9
9
9
8
7
7
7
7
7
7
7
7
7
7
7
7
7
7
7
7
9
9
9
9
9
9
10
10
10
10
10
10
10
10
10
10
10
10
10
10
10
10
10
10
10
10
10
10
10
10
10
10
10
10
10
10
10
10
10
10
10
10
10
10
10
11
11
11
11
11
11
11
11
11
11
11
11
11
11
11
11
11
11
11
11
11
11
10
10
10
10
10
10
10
10
10
9
9
9
9
9
9
9
10
10
10
10
10
10
10
10
10
10
10
10
9
9
9
9
9
9
9
9
9
9
9
9
9
9
9
9
9
9
9
8
8
8
8
8
8
8
8
8
8
8
8
8
8
8
8
8
8
8
8
8
8
8
8
8
8
7
7
6
6
6
6
6
7
7
7
7
6
5
5
6
6
6
7
7
7
7
7
7
7
7
7
7
7
7
7
7
7
8
8
8
8
8
8
8
8
8
8
9
7
8
8
8
8
8
8
9
9
9
9
9
9
9
9
9
9
9
9
10
10
11
11
11
11
10
10
10
10
10
10
11
11
11
11
11
11
11
11
11
11
11
11
11
11
12
12
12
12
12
12
12
12
12
12
12
12
12
12
12
12
12
12
12
13
13
13
13
13
13
13
13
13
13
13
13
13
13
13
13
13
13
13
13
13
13
13
13
13
13
13
13
13
13
13
13
13
13
13
13
13
13
13
13
13
13
12
12
12
12
12
12
12
12
12
12
12
14
14
14
14
14
14
14
14
14
14
14
14
14
14
14
14
14
14
14
14
14
14
14
14
14
14
12
12
12
12
12
11
11
11
11
11
11
11
11
11
11
11
11
11
11
11
12
12
12
13
13
11
11
12
11
11
11
11
11
11
11
11
11
11
11
11
11
11
11
10
10
11
11
11
11
11
11
11
11
11
11
11
11
11
11
11
12
12
12
12
12
12
12
11
11
11
11
11
11
11
11
11
11
11
11
11
11
11
11
11
11
11
11
11
11
11
11
11
11
11
11
11
11
11
11
11
11
11
11
12
12
13
13
13
13
12
12
12
12
12
11
11
11
11
11
11
11
11
11
11
11
11
11
11
11
11
11
11
11
11
11
11
11
11
11
11
11
11
11
11
11
11
11
11
11
11
11
11
11
11
11
11
11
11
11
10
10
10
10
10
10
10
11
11
11
11
11
11
11
11
11
11
11
11
11
11
11
11
11
11
11
11
11
11
11
11
11
11
11
11
11
11
11
11
10
9
9
9
9
9
9
9
9
9
9
9
9
8
8
8
8
8
8
8
8
9
9
9
9
9
9
9
10
10
10
10
10
10
11
11
11
11
12
11
11
11
11
12
12
13
13
13
13
13
13
13
13
12
11
11
11
11
12
12
12
12
12
12
12
12
12
12
11
11
11
11
11
11
11
11
11
11
11
12
12
12
12
12
13
13
13
12
12
12
12
12
14
16
16
17
17
17
17
17
16
16
16
16
16
16
15
15
15
16
16
16
16
16
16
16
16
16
16
16
16
16
16
16
16
16
16
16
16
16
16
16
17
17
17
17
17
17
18
18
18
18
18
18
18
18
17
17
17
17
17
17
17
17
17
17
17
17
17
17
17
17
17
15
15
15
15
15
15
15
15
15
15
14
14
14
14
14
14
14
14
14
14
14
14
14
14
14
14
14
14
14
14
14
14
14
14
14
14
14
14
14
14
12
12
12
12
12
12
11
12
12
12
12
12
12
12
12
12
12
12
12
12
12
12
12
12
12
12
12
12
12
12
12
12
11
11
11
11
11
11
11
11
11
10
9
9
9
9
9
9
9
9
9
9
9
9
9
9
9
9
9
9
9
9
9
9
9
8
8
8
8
8
8
8
8
8
7
7
7
7
7
7
8
8
7
6
5
5
5
5
5
5
5
5
5
5
4
4
4
4
4
4
4
4
4
3
3
3
3
3
3
3
3
5
5
4
4
4
5
5
5
5
5
5
5
5
5
5
5
5
5
5
5
5
5
6
6
6
6
6
6
6
6
6
6
6
6
6
6
6
6
6
6
6
6
6
7
8
8
8
8
8
8
9
10
10
10
10
10
10
10
10
10
10
10
10
11
11
11
11
12
12
13
13
13
13
13
13
13
14
14
14
14
13
13
13
13
13
13
13
13
13
13
13
14
14
14
14
14
14
14
14
14
13
13
13
13
13
13
13
13
13
13
13
13
13
13
13
13
13
13
13
13
13
13
13
13
14
14
14
14
15
15
15
16
16
16
16
16
16
16
16
16
16
16
16
17
17
17
17
17
18
18
18
18
18
19
19
20
20
20
20
20
20
20
21
20
20
20
20
20
21
21
21
21
21
21
21
21
21
21
20
20
19
19
20
20
20
20
20
20
20
21
21
21
21
21
21
21
20
20
19
19
18
18
17
17
17
17
17
17
17
17
17
17
17
17
17
17
17
17
17
17
17
16
16
16
16
16
16
16
16
16
15
15
15
15
15
15
16
16
16
16
16
16
16
16
17
17
17
17
17
17
17
17
17
17
17
17
17
17
17
17
17
17
17
17
18
18
18
17
17
17
17
17
17
17
17
17
17
17
17
17
17
17
17
17
17
17
17
16
16
16
16
16
16
16
16
16
16
16
16
16
16
16
16
16
16
16
16
16
16
16
15
15
16
16
15
15
15
15
15
14
14
14
14
14
14
13
13
13
13
13
13
13
13
13
12
12
12
12
12
12
12
12
12
12
12
12
12
12
12
12
12
11
11
11
11
11
11
11
11
11
13
13
12
11
11
11
11
11
11
11
11
11
11
11
11
11
11
11
11
11
11
11
10
10
11
11
12
12
12
14
16
16
16
16
16
15
15
15
15
15
13
13
13
13
13
13
13
13
12
12
12
12
12
12
13
13
13
13
13
13
13
13
13
13
13
13
13
13
13
14
15
15
15
15
14
14
14
14
14
14
14
14
14
14
15
15
15
15
15
16
16
16
16
16
16
16
17
17
17
17
17
17
17
17
17
17
17
17
17
17
17
17
17
17
17
17
17
18
18
18
18
18
20
20
20
20
20
20
22
22
22
22
22
22
22
22
22
20
20
20
20
20
20
22
22
22
22
22
22
22
24
23
23
23
23
23
23
23
23
23
24
25
24
25
25
25
25
25
25
25
25
25
26
26
24
24
24
24
24
24
24
24
24
24
24
24
24
24
24
24
24
24
24
24
23
23
23
23
23
23
23
23
23
23
23
23
23
23
23
23
23
23
23
23
23
23
23
23
23
23
23
23
23
23
23
23
23
23
23
23
22
22
22
22
22
22
22
22
22
21
21
21
21
21
21
21
21
21
21
21
21
21
21
22
25
25
25
25
25
26
26
26
25
25
25
25
25
24
23
23
23
23
23
24
24
24
25
25
24
24
24
23
23
24
24
24
27
27
27
27
25
25
27
28
28
28
29
30
30
30
29
29
29
29
29
29
30
29
29
30
30
30
31
32
31
31
31
31
31
31
31
32
32
32
33
33
33
33
33
33
33
33
33
33
33
34
34
34
33
33
33
33
34
34
34
35
35
35
33
33
33
33
33
35
35
35
41
41
41
41
41
41
41
41
42
42
42
41
41
41
41
39
39
39
39
39
39
39
39
39
38
37
36
36
36
36
36
35
35
35
35
35
35
35
35
35
35
35
35
35
35
35
35
35
35
35
35
35
35
34
34
34
34
35
35
35
35
33
33
34
34
36
36
36
37
37
41
41
41
41
42
42
42
43
42
42
42
42
41
41
40
38
38
38
38
37
37
36
36
35
35
35
35
35
35
35
35
35
35
35
35
34
35
35
39
38
37
37
36
36
36
36
36
36
36
39
39
39
39
39
38
38
38
38
38
38
38
38
39
39
39
39
39
39
39
39
40
40
40
39
39
39
39
39
39
39
39
39
39
39
38
38
38
37
36
36
36
36
36
36
37
37
37
38
38
38
38
38
37
36
36
36
36
36
36
35
35
35
35
35
35
35
35
34
34
35
35
35
35
35
35
35
35
35
35
34
34
34
34
34
34
34
34
34
34
34
34
34
34
34
34
34
34
34
33
32
31
31
31
32
32
31
31
31
31
31
31
31
31
31
31
31
31
31
31
31
31
31
29
29
30
30
31
30
30
30
30
29
30
29
31
30
30
30
31
33
35
35
35
35
35
35
35
35
34
33
31
32
32
30
30
29
29
29
29
29
28
27
27
26
26
24
24
24
23
23
23
22
22
22
22
22
22
22
21
21
20
20
21
21
21
22
22
22
20
20
20
20
20
20
20
20
21
21
21
21
23
24
24
24
24
24
24
24
24
24
24
24
24
24
24
25
26
26
26
29
29
29
29
29
29
29
29
29
30
29
29
29
29
29
29
29
29
29
29
28
29
29
29
28
27
27
27
28
28
28
28
28
28
26
26
26
26
26
26
26
26
27
28
28
28
28
28
27
27
26
26
26
26
26
25
24
24
24
24
24
24
24
24
24
24
24
24
24
24
24
24
25
24
24
24
26
25
24
24
24
24
23
23
23
24
24
24
24
24
25
25
25
23
23
23
23
23
23
23
23
23
24
24
24
24
24
24
24
24
24
24
24
23
23
23
23
23
23
23
24
24
24
24
24
24
23
23
23
23
24
24
23
24
25
25
25
25
24
24
25
25
25
26
24
23
23
23
23
23
23
23
25
24
24
24
24
24
24
24
24
24
23
22
23
23
23
23
23
23
25
25
25
25
25
25
25
25
25
25
25
24
24
25
25
25
25
25
25
25
25
25
24
24
24
24
25
26
28
26
26
26
26
26
26
25
25
24
24
24
24
24
24
24
24
23
23
23
24
24
26
26
26
27
27
26
26
26
26
26
26
27
27
27
26
26
26
26
27
27
28
27
27
28
28
28
28
28
28
28
28
28
28
29
29
29
29
29
29
29
29
30
30
31
31
32
32
32
31
31
31
31
31
31
31
31
32
32
32
32
31
31
31
32
33
35
36
37
37
36
36
35
35
35
35
35
35
35
36
36
36
36
36
36
36
36
36
35
35
34
35
35
35
35
34
34
34
34
34
34
33
33
33
33
33
34
34
33
33
33
33
33
31
32
31
31
31
31
32
32
32
32
32
32
32
32
31
31
31
32
32
33
33
33
33
33
32
32
32
32
32
32
32
32
32
32
32
31
31
30
29
29
29
29
29
29
29
27
27
26
26
26
26
26
26
26
26
26
26
26
26
26
26
26
26
26
26
25
25
25
25
24
24
24
24
24
24
24
24
24
24
24
23
23
23
23
23
23
23
22
22
20
20
20
20
20
20
20
20
20
20
20
19
19
19
18
18
17
17
17
17
17
17
16
17
17
18
18
18
18
18
17
17
17
17
17
17
17
18
19
19
21
22
22
22
21
18
18
18
18
19
19
20
20
20
19
19
19
19
19
19
19
19
19
19
20
20
20
20
20
22
23
23
23
23
23
23
23
23
23
23
23
23
24
23
24
24
24
24
24
24
24
24
24
24
27
28
29
29
29
29
29
29
29
31
31
31
31
31
31
31
31
32
33
33
33
35
35
36
37
37
37
35
36
36
35
35
35
35
35
35
35
35
36
35
35
36
36
36
37
36
36
36
36
36
37
38
38
38
38
36
36
36
37
37
37
38
37
37
37
37
37
37
37
37
37
37
37
39
41
41
41
41
41
43
43
43
44
44
44
44
44
44
45
45
45
45
45
45
45
46
46
45
45
46
45
46
46
46
47
47
48
48
48
48
48
48
48
48
48
48
47
47
47
47
47
47
46
46
46
46
45
45
45
44
44
44
44
43
43
43
44
45
45
45
44
43
43
43
43
43
44
43
43
43
44
45
45
45
43
42
42
41
41
41
41
40
40
39
39
39
39
38
38
37
36
36
36
36
35
35
35
35
34
35
34
33
33
33
33
33
32
32
33
33
33
33
33
33
32
33
34
30
30
29
29
29
29
29
29
29
29
29
28
28
28
26
25
25
24
25
25
25
25
25
27
27
26
26
27
26
26
26
26
26
26
27
27
27
27
27
27
27
26
26
26
27
27
27
27
27
27
27
27
27
27
27
27
27
27
26
26
26
26
26
25
25
25
25
26
26
26
26
25
25
25
24
24
25
25
25
25
24
23
23
23
23
23
22
22
23
23
23
26
28
28
28
28
28
27
27
27
27
27
27
27
29
29
29
29
27
27
25
24
24
23
23
23
23
24
24
24
24
23
23
23
24
25
25
25
26
26
26
24
23
23
23
23
23
23
23
23
23
22
22
21
21
21
20
20
20
19
19
19
19
19
20
20
20
20
20
20
20
19
19
19
19
19
19
18
18
18
18
18
18
18
19
19
18
18
17
18
21
22
22
23
23
22
22
23
23
23
23
24
24
25
25
25
26
29
29
29
29
29
29
27
27
27
27
27
27
25
25
25
25
25
25
25
27
27
28
28
29
29
29
29
29
29
29
29
29
29
29
29
29
29
30
30
30
32
32
32
32
32
32
32
31
31
32
33
34
34
32
32
32
32
32
32
31
31
33
33
34
34
34
34
34
34
34
34
35
34
37
40
41
41
41
42
44
44
44
45
45
45
45
47
57
58
58
58
59
59
59
59
59
59
59
59
59
59
59
61
61
60
61
61
61
60
60
60
60
60
60
60
59
59
59
59
60
59
60
61
61
59
59
60
61
60
60
60
60
60
60
60
61
62
62
62
64
64
64
65
65
65
65
65
65
65
65
65
63
63
63
64
65
66
66
69
68
67
68
68
68
69
67
67
67
71
71
68
68
70
70
70
70
71
76
79
79
80
80
82
82
83
82
82
82
79
79
83
83
90
89
89
91
91
91
91
91
91
91
92
90
89
90
91
91
91
91
91
91
91
91
91
91
90
89
89
89
89
88
89
91
91
92
91
89
87
87
87
88
89
90
91
91
91
89
89
89
89
89
89
89
89
88
88
88
88
88
89
89
88
88
89
89
89
89
89
89
88
90
89
89
91
91
92
92
89
89
89
88
89
89
89
89
87
87
88
89
89
92
93
94
94
91
91
90
90
90
90
90
88
90
90
92
92
94
94
92
92
92
91
91
86
87
87
86
86
86
86
85
86
86
83
83
86
90
91
96
107
106
104
106
105
109
116
118
119
119
123
122
122
122
122
120
120
119
118
118
118
119
119
119
119
123
123
124
122
122
122
119
120
121
121
120
120
119
119
119
120
122
127
129
131
130
130
128
129
129
129
128
127
118
118
116
116
116
116
116
116
116
115
115
115
116
116
116
114
122
121
123
124
125
125
125
125
128
128
129
129
130
130
130
131
132
131
131
131
133
132
134
142
142
145
151
152
160
160
162
162
161
161
161
160
160
164
164
162
162
163
166
166
166
165
164
164
166
172
171
171
173
174
176
175
177
174
172
172
171
171
171
170
171
170
166
163
161
158
156
156
154
154
154
152
152
153
153
152
151
151
151
152
152
152
151
150
149
149
149
149
149
149
149
149
149
149
147
145
144
145
143
142
142
141
139
139
139
135
135
132
131
131
131
130
130
129
128
128
128
128
130
130
130
134
135
137
138
138
138
136
136
135
132
133
130
130
130
131
129
129
130
132
146
157
156
154
154
153
153
153
154
154
154
154
154
155
155
154
154
143
142
139
139
142
142
141
141
143
142
136
129
126
126
126
132
140
144
148
148
148
148
148
148
148
148
148
149
151
151
151
154
154
155
155
152
151
151
145
145
145
144
143
142
142
142
142
142
142
142
142
142
136
136
135
135
135
130
130
128
127
127
126
126
126
126
126
126
124
124
124
124
124
124
124
123
121
121
121
120
118
117
117
117
117
115
115
115
115
114
114
113
112
112
112
112
112
112
111
110
110
110
110
108
108
107
107
107
106
103
102
100
99
95
94
90
90
90
90
91
91
91
91
91
91
91
91
91
91
91
92
92
94
94
93
90
90
90
90
89
89
89
88
85
69
57
57
57
53
44
40
34
16
15
15
15
15
16
15
15
15
16
17
17
17
16
16
16
16
16
16
16
17
17
17
17
17
17
17
17
17
17
17
17
17
17
17
17
17
17
17
17
17
17
18
18
18
18
18
19
20
20
20
20
20
24
24
26
26
27
27
28
28
29
29
29
31
32
32
32
30
30
30
31
31
31
31
30
30
30
30
30
32
32
32
32
33
33
33
35
35
35
35
35
35
35
35
35
35
35
38
40
40
41
41
41
41
41
41
41
41
41
41
40
40
39
39
39
39
39
39
39
39
39
39
39
39
39
40
40
41
41
41
41
41
41
40
40
41
41
41
41
41
41
41
41
41
41
41
41
41
41
41
41
41
41
41
41
41
41
41
40
40
40
40
39
39
39
39
39
39
39
39
39
39
38
38
38
38
38
38
35
35
35
36
36
36
36
36
36
35
35
35
35
35
35
35
35
35
35
35
34
34
34
34
34
33
34
34
34
34
35
35
35
35
35
35
35
35
35
35
34
34
34
34
34
34
34
34
34
32
30
28
28
28
28
28
28
28
23
23
23
23
21
23
22
22
22
22
22
20
20
20
20
20
20
20
20
20
20
19
19
18
18
18
18
17
17
17
17
17
17
17
17
17
17
17
17
18
18
18
18
18
18
18
18
18
18
18
19
19
19
19
19
19
19
19
19
19
19
19
19
19
19
19
19
18
18
17
17
17
17
17
17
17
17
17
16
16
16
16
16
16
16
16
16
16
16
14
14
14
14
14
14
14
14
14
14
14
14
14
14
14
14
14
14
14
14
12
12
12
12
13
14
14
15
14
14
14
14
14
13
15
15
15
15
15
15
13
12
13
15
15
15
15
15
15
16
16
16
17
16
16
18
18
21
21
21
22
23
23
23
23
23
23
23
23
24
24
26
27
28
28
29
29
29
29
29
29
29
29
29
29
29
32
33
34
35
38
42
47
47
47
47
47
47
47
47
47
47
47
48
48
48
48
48
48
48
48
48
48
48
48
48
48
49
49
49
49
49
49
50
50
50
50
50
52
52
52
52
52
51
51
52
52
52
53
53
57
59
59
62
62
62
62
62
64
64
64
64
65
65
64
64
64
64
64
64
64
64
64
64
64
64
65
65
64
64
64
63
63
63
63
63
63
63
63
63
62
62
62
62
63
63
63
63
63
63
62
62
62
62
62
61
61
60
61
59
59
59
59
59
58
58
57
57
57
57
59
59
59
59
59
59
58
58
58
58
58
56
56
56
56
56
55
54
54
53
53
53
53
53
53
53
53
53
53
53
53
53
53
53
53
52
52
51
51
51
51
51
51
51
49
49
47
47
47
47
47
45
43
43
43
43
43
45
45
44
43
42
41
41
41
41
41
41
41
41
41
41
39
39
39
40
40
40
40
39
40
40
39
35
35
35
34
34
34
33
33
33
33
33
33
33
33
33
33
33
31
31
31
30
30
30
29
29
30
30
30
30
31
30
31
30
30
30
30
30
29
29
26
26
26
26
26
26
28
28
28
28
28
28
28
28
28
28
29
29
31
31
30
30
30
30
29
29
29
29
29
29
29
29
29
29
28
28
28
28
28
28
28
27
27
27
29
29
29
29
29
29
29
29
29
29
29
30
31
31
31
31
32
32
32
32
31
29
29
29
29
30
30
30
29
29
29
29
30
30
31
31
32
32
32
32
31
31
31
31
34
34
34
33
33
33
33
33
33
33
33
33
33
32
32
32
34
34
35
35
35
35
35
32
32
33
33
33
33
33
33
33
33
33
33
35
35
35
36
36
36
38
37
39
39
38
39
39
39
40
40
39
38
36
36
36
36
36
37
37
37
37
37
37
37
36
36
36
36
36
36
36
36
36
36
36
36
36
37
37
39
39
39
39
39
39
39
39
39
38
38
38
37
36
36
37
37
36
36
36
36
36
36
35
35
35
35
36
36
36
35
35
35
35
35
35
35
35
35
35
35
35
35
36
36
36
36
35
35
35
35
35
35
35
35
35
35
35
36
36
36
36
39
38
38
38
39
39
37
37
37
37
38
38
37
37
37
37
35
35
35
35
35
34
34
34
34
34
34
34
34
34
34
34
34
34
34
35
35
35
35
35
35
35
34
34
33
33
33
33
33
30
30
28
28
28
28
28
28
28
28
28
28
28
26
26
26
26
26
26
27
26
25
24
24
23
23
23
23
23
24
24
23
23
23
23
23
23
23
23
23
23
23
23
22
22
21
21
22
23
23
23
23
23
23
24
24
23
23
23
23
24
24
25
25
25
25
25
25
25
26
26
25
26
26
25
25
25
25
25
25
25
26
26
26
26
26
26
26
26
26
26
25
25
25
24
24
24
24
23
23
23
23
23
23
23
23
23
23
23
24
24
24
24
24
24
24
24
24
24
24
23
23
23
23
23
23
22
22
22
22
22
21
21
21
20
20
20
20
20
20
20
20
20
20
20
20
20
20
20
20
20
21
22
22
23
23
24
24
24
24
23
23
23
23
22
22
22
22
21
21
21
21
21
21
22
22
22
22
22
22
22
22
22
22
22
21
21
21
21
21
21
21
21
21
21
20
20
20
20
21
21
21
21
21
21
22
23
23
23
23
23
23
23
23
23
24
23
23
23
23
23
23
23
23
23
23
23
22
22
22
22
21
21
21
21
21
24
24
24
23
23
23
23
23
23
23
23
22
22
22
22
22
23
23
23
23
24
25
25
25
25
25
25
25
24
24
24
24
24
25
25
25
25
26
26
26
27
27
26
27
29
29
29
29
29
29
29
30
30
30
30
30
30
30
30
30
29
29
29
29
29
30
30
30
30
30
30
31
31
31
32
32
32
33
33
33
33
33
33
33
33
33
32
32
29
29
29
30
30
30
29
29
29
29
29
29
29
29
30
31
31
33
33
34
35
35
35
35
35
35
35
35
35
35
35
33
33
33
34
34
34
34
33
33
32
32
32
33
33
35
35
35
35
35
35
35
35
35
35
34
34
34
34
34
32
32
33
33
33
34
32
32
32
32
32
31
31
31
31
31
31
31
31
31
31
31
31
31
30
30
30
30
29
29
29
29
29
29
29
29
29
29
29
29
29
28
28
28
28
27
28
28
28
28
28
28
28
28
27
27
26
26
26
26
26
25
24
24
24
25
25
25
25
25
24
23
23
23
23
23
24
24
24
24
24
24
24
23
24
24
21
19
17
17
17
17
17
16
17
17
15
14
14
14
14
14
14
12
12
12
12
12
12
12
12
12
12
12
12
11
11
11
11
11
13
13
13
13
13
13
13
13
13
13
13
13
13
13
13
13
13
13
13
13
13
13
13
14
14
14
14
14
14
14
14
14
14
14
14
14
14
15
15
16
16
16
16
16
15
15
15
20
22
24
24
24
25
30
33
33
38
38
38
38
38
38
38
38
38
37
37
37
37
38
38
37
37
37
37
37
37
37
36
36
36
36
36
36
36
36
36
36
36
36
36
36
36
36
36
36
36
36
36
36
36
36
36
35
35
35
33
33
33
32
32
32
32
32
32
32
32
32
32
32
32
32
32
32
32
32
32
32
32
32
32
32
32
32
32
31
30
30
30
30
30
30
30
30
31
31
31
32
32
31
31
31
31
31
31
32
32
32
31
32
33
34
35
35
35
35
35
35
35
35
35
35
35
34
34
34
34
34
34
34
34
34
35
35
35
35
32
32
32
32
33
33
32
32
32
30
30
29
29
29
29
29
24
24
24
24
24
25
25
26
26
26
24
24
24
24
26
26
26
26
26
26
26
26
26
25
25
25
25
25
25
25
25
25
25
26
27
27
27
28
28
28
27
27
27
27
27
27
28
28
28
28
28
28
28
28
28
27
28
27
27
28
28
29
29
29
29
29
29
29
31
31
32
32
32
31
32
31
31
31
30
30
30
29
29
29
29
29
29
29
29
29
29
29
29
29
29
29
29
29
29
29
29
29
29
29
29
29
29
29
29
29
29
29
29
29
29
29
29
29
29
26
26
26
26
26
26
26
26
23
23
23
23
23
23
23
23
23
23
23
23
23
23
21
20
20
20
20
20
20
20
20
20
20
20
20
20
20
20
20
20
20
20
20
20
20
20
17
17
17
17
17
17
17
17
16
16
16
16
16
16
16
15
15
15
15
15
15
15
15
15
15
15
15
15
15
15
13
13
13
13
13
12
11
11
9
9
9
9
9
9
9
9
9
9
9
10
9
9
9
9
9
8
7
7
7
7
7
7
7
7
7
7
7
7
6
6
6
6
6
6
6
6
6
6
5
5
5
5
5
5
5
5
5
5
5
5
5
5
5
6
6
6
6
6
6
6
6
6
7
7
6
6
6
6
6
6
6
6
6
6
6
6
6
6
6
5
5
5
5
5
5
5
5
5
5
5
5
5
5
5
5
5
5
5
5
5
5
5
5
5
5
5
5
5
5
5
5
5
5
5
5
5
5
5
5
5
5
5
5
5
5
5
5
5
5
5
5
5
6
6
6
6
6
6
6
6
6
6
6
6
6
6
6
6
6
6
6
6
6
6
6
6
6
6
5
5
5
5
5
5
5
5
5
5
5
5
5
8
8
8
8
6
6
7
7
7
7
9
9
9
9
9
9
9
9
9
9
9
9
10
10
10
10
10
11
11
11
11
11
11
11
11
11
11
11
11
11
11
11
11
11
11
11
11
11
11
11
11
11
11
11
11
11
11
11
11
12
12
12
12
11
11
11
11
11
11
11
11
11
11
11
11
11
11
11
11
11
13
13
17
18
18
18
19
19
19
19
19
19
19
19
19
19
19
19
19
19
19
19
19
19
19
19
19
20
20
20
20
20
20
20
20
20
20
20
20
20
21
19
20
20
19
19
19
19
19
19
20
19
19
19
19
19
19
19
19
19
19
19
17
17
17
17
17
19
19
19
20
20
20
20
20
20
20
20
20
20
20
20
20
19
18
18
18
18
18
18
17
18
18
18
18
18
18
18
19
19
19
20
20
20
21
22
22
22
23
23
23
23
23
23
23
23
23
23
23
23
23
23
23
23
23
23
23
25
27
27
27
26
26
26
26
26
28
28
28
28
28
28
28
28
28
29
29
29
29
29
29
29
29
29
29
29
29
30
32
33
33
33
33
33
33
33
33
33
32
32
32
31
30
30
30
29
29
29
29
29
30
30
30
30
30
30
32
33
33
33
33
34
34
35
35
35
35
35
35
36
36
36
37
37
37
37
37
37
37
37
38
38
38
38
38
38
36
36
36
36
36
36
36
36
35
32
32
32
32
32
31
33
33
33
33
33
33
33
33
35
39
39
39
40
41
41
41
40
38
38
38
38
38
38
38
37
37
38
38
38
38
38
35
35
33
33
33
33
33
34
34
34
34
34
34
34
34
34
34
34
34
33
33
33
33
33
33
33
33
32
32
32
32
32
31
31
31
31
31
30
29
29
29
29
29
29
29
29
29
28
29
29
29
28
28
28
28
28
28
27
27
27
27
27
26
26
26
26
26
26
26
26
26
25
25
23
23
23
23
23
23
23
23
23
23
23
22
22
22
23
24
24
23
23
23
23
25
24
26
23
23
24
25
25
25
25
25
26
23
22
22
22
22
22
23
24
24
24
24
24
24
24
24
25
25
25
25
25
25
25
24
23
24
24
24
24
24
24
24
24
24
24
23
23
23
22
22
22
22
22
22
22
22
22
22
22
22
23
23
23
23
24
25
26
26
26
26
26
26
26
26
26
26
26
27
26
26
26
26
26
26
26
26
26
26
26
24
24
23
23
23
23
23
23
23
23
23
23
24
24
24
24
24
24
24
24
23
23
23
23
23
23
23
23
23
23
23
23
23
23
23
23
23
23
22
22
21
19
19
19
19
19
19
19
17
17
17
17
17
17
17
17
17
17
17
17
17
17
17
17
17
17
17
17
17
17
17
17
15
15
15
15
14
14
14
14
14
15
15
15
14
14
14
16
17
17
15
13
13
15
16
16
16
16
15
15
15
15
15
15
14
14
14
15
14
14
13
13
13
13
13
12
13
13
13
13
13
13
13
13
13
13
13
13
13
13
13
14
14
13
13
13
13
13
13
13
14
14
14
14
14
14
14
14
14
14
14
14
14
14
16
17
17
17
17
17
17
17
17
17
17
17
17
17
17
17
17
17
17
17
16
16
16
16
16
16
16
16
18
21
21
21
20
20
20
20
20
20
20
20
20
20
20
20
21
21
21
21
21
22
22
22
22
22
22
22
22
22
22
22
22
20
18
18
18
18
18
18
18
18
18
18
18
18
17
17
17
18
18
18
18
18
18
18
18
17
17
17
17
17
17
16
16
15
15
15
15
15
15
15
15
13
13
13
13
13
13
13
13
13
13
13
12
12
12
12
12
12
12
11
11
11
11
11
11
11
11
11
11
11
11
11
11
11
11
11
11
11
11
11
11
10
10
10
11
11
11
11
11
11
11
11
11
11
11
11
11
11
11
11
11
11
11
11
11
11
11
10
11
11
11
10
10
10
10
10
10
10
10
10
9
9
7
7
7
8
7
7
7
7
7
7
7
7
7
7
7
7
7
7
7
6
6
6
6
6
6
6
6
6
6
7
7
7
7
7
7
8
8
7
7
7
8
8
8
8
8
8
8
8
8
8
8
8
8
8
8
8
8
8
8
8
8
8
8
8
8
9
9
9
9
9
10
10
10
10
10
10
10
10
10
10
10
10
10
10
11
11
11
11
12
12
12
12
12
12
12
12
12
12
12
12
12
12
12
12
12
12
12
12
12
12
12
12
12
12
12
12
12
12
12
12
12
12
12
12
12
12
12
13
13
13
13
13
13
13
13
13
13
13
13
13
13
13
13
13
12
12
12
12
11
12
12
12
12
11
11
11
11
11
11
11
11
11
11
11
11
11
11
11
11
11
11
12
12
12
12
12
12
12
12
12
12
12
12
12
12
12
12
12
12
12
12
12
12
12
11
11
11
11
11
11
11
11
13
13
13
12
12
13
13
13
13
13
12
12
11
11
11
11
11
11
11
11
11
11
11
11
11
11
11
10
10
10
10
10
10
9
8
8
8
10
10
10
10
10
10
10
11
11
11
12
12
12
12
13
13
13
13
13
13
13
13
13
13
13
13
13
13
14
14
14
14
14
14
14
14
14
14
14
14
14
14
14
15
15
15
15
15
15
15
14
14
14
14
14
13
13
13
13
13
13
13
13
12
12
12
12
12
12
12
13
13
13
14
14
14
14
14
14
14
14
14
14
14
13
13
13
13
13
13
13
13
12
12
12
12
12
12
12
12
11
11
11
12
12
12
12
12
12
12
12
12
13
13
12
12
12
14
14
14
14
14
14
14
14
14
14
14
12
12
13
13
13
13
13
13
11
12
12
12
12
12
12
12
12
11
11
11
11
11
11
11
11
11
11
11
11
11
14
14
15
15
15
15
15
15
15
15
15
15
16
16
16
16
16
16
16
16
16
16
17
17
16
16
16
16
16
16
16
16
16
16
16
16
16
16
16
16
16
16
16
16
16
16
16
16
17
17
17
17
17
17
17
17
17
17
17
17
17
17
17
17
17
17
17
17
17
17
16
16
16
16
16
16
17
17
17
16
17
17
17
17
17
17
16
16
16
16
16
16
16
17
17
17
17
17
16
16
16
16
16
16
16
16
16
16
16
15
15
15
15
15
14
14
14
14
14
14
14
13
14
15
15
14
14
14
16
16
16
17
16
16
16
16
17
17
17
17
17
17
16
14
14
14
14
14
15
16
16
16
16
16
16
16
16
16
16
15
15
15
15
16
16
16
16
15
15
16
16
15
15
15
16
16
17
16
16
16
16
15
15
15
15
15
15
15
14
14
14
14
14
14
14
14
14
14
14
14
14
14
14
14
14
14
14
14
14
14
14
14
14
14
14
14
14
14
14
14
14
14
14
13
13
15
15
15
15
15
15
15
16
16
15
15
15
16
16
16
17
17
17
17
17
17
17
20
20
20
20
20
20
20
20
20
20
20
20
21
21
21
21
21
21
21
22
22
22
22
22
22
22
20
20
20
20
18
18
18
18
18
18
18
18
18
18
18
17
17
17
17
17
17
18
18
18
18
18
18
18
18
18
18
21
21
21
21
21
21
20
20
21
22
22
22
22
22
23
23
22
21
21
21
21
21
21
21
21
20
20
21
21
21
22
22
22
23
23
23
23
23
23
23
23
23
23
23
23
25
26
26
27
27
27
26
26
27
27
33
33
33
34
33
33
33
33
34
34
35
35
35
35
35
36
36
36
36
36
37
37
37
38
43
43
44
44
43
45
45
46
46
46
46
45
42
42
43
43
43
43
43
43
43
43
43
43
43
42
42
42
42
42
42
42
42
42
42
42
42
42
42
42
42
42
42
42
42
42
43
43
43
43
43
43
43
43
43
42
42
42
42
42
43
43
45
46
46
47
49
49
49
49
49
47
47
47
47
47
47
47
47
47
49
49
48
48
48
48
48
48
48
47
47
47
47
47
47
47
47
47
47
47
47
47
47
47
47
47
47
47
45
46
47
47
47
46
45
41
41
41
41
41
41
41
41
41
41
38
38
38
38
38
39
38
37
37
37
38
37
38
38
39
38
38
40
40
41
48
53
57
60
61
62
61
61
61
61
61
61
63
63
63
63
63
63
63
63
63
64
64
62
62
62
61
61
60
60
60
60
60
59
59
59
59
58
55
55
55
57
57
57
53
49
49
49
49
49
50
50
51
50
51
50
50
51
51
51
50
50
51
51
52
52
52
52
52
52
52
52
52
52
52
52
52
50
50
50
50
51
51
51
52
53
54
55
55
53
53
53
52
52
52
53
55
54
53
53
53
53
53
53
53
53
53
52
52
53
53
53
52
52
52
52
52
53
53
53
53
53
53
53
53
53
53
53
53
53
53
53
51
51
51
50
50
50
50
50
50
50
50
50
49
48
47
46
46
45
45
45
46
47
47
47
47
47
47
46
46
45
45
44
44
44
44
44
43
43
42
41
41
41
40
40
40
39
38
38
37
37
37
36
36
36
36
36
36
36
36
37
37
37
38
38
36
37
37
38
38
38
38
37
35
36
35
35
35
34
35
35
35
35
34
34
31
31
31
31
31
30
29
29
29
29
28
28
26
26
26
26
26
26
26
26
26
25
25
25
26
26
26
26
26
25
25
26
26
26
26
26
26
26
26
27
27
27
27
27
28
28
28
28
27
27
27
27
26
25
25
25
25
25
25
25
25
25
27
27
27
26
27
28
28
28
28
28
28
28
28
28
28
28
28
28
28
27
27
27
27
27
27
27
25
25
25
25
25
25
26
26
26
27
26
26
25
24
23
23
23
23
23
23
23
23
23
23
23
23
23
23
23
23
23
22
22
23
22
22
21
20
20
21
21
23
23
23
23
23
23
23
23
23
23
23
23
23
22
23
23
23
23
27
28
28
28
28
28
28
28
28
28
28
28
28
28
28
28
28
28
28
28
28
28
28
28
28
28
28
28
28
28
27
27
27
27
27
27
27
26
26
26
25
25
23
23
23
23
23
23
25
23
23
23
23
23
24
25
25
26
28
28
28
27
27
27
27
27
27
27
27
27
27
27
27
27
27
27
27
27
27
27
27
27
27
26
26
26
26
26
26
26
24
24
24
24
24
24
23
23
23
23
23
23
22
21
21
20
20
19
17
17
17
17
17
17
16
16
16
16
16
16
16
16
16
16
16
16
17
17
17
17
16
16
16
16
16
16
16
16
16
16
16
16
16
16
15
15
15
15
15
15
15
15
15
15
15
15
15
15
15
15
15
15
15
15
14
14
14
14
14
13
13
13
14
14
14
14
13
13
12
12
12
12
12
12
12
12
12
12
12
12
12
12
12
11
11
11
11
11
11
11
11
11
11
11
11
11
10
10
11
11
11
11
11
11
11
11
11
11
11
10
10
10
10
10
10
11
11
12
12
12
12
12
10
10
10
10
10
9
9
9
9
10
10
10
10
11
11
11
10
10
10
10
10
11
11
11
11
11
11
11
11
11
11
11
11
11
11
11
11
11
11
12
12
12
12
11
11
11
11
11
11
11
11
11
11
11
11
11
11
11
11
11
11
11
11
11
11
11
11
11
11
12
12
12
13
13
13
13
13
13
13
14
14
15
15
16
16
16
16
16
16
16
16
16
16
16
16
16
16
16
16
15
15
15
15
15
15
15
15
15
15
15
15
15
15
15
15
15
15
15
15
15
15
15
15
12
13
13
12
12
12
12
12
12
12
12
12
12
12
13
13
13
13
13
13
13
13
13
13
13
13
13
13
13
13
13
13
13
13
13
13
12
12
11
11
11
11
11
11
11
11
11
11
12
11
11
11
11
11
10
10
10
10
10
10
9
9
9
9
9
9
9
9
9
9
9
9
9
9
9
9
10
10
10
10
10
10
10
10
10
10
10
11
11
11
11
11
10
10
10
10
10
10
10
10
11
11
11
11
11
11
11
11
11
11
11
11
10
10
10
10
10
10
10
10
10
10
10
10
10
8
8
8
8
8
8
8
8
8
7
7
7
7
7
7
7
7
6
5
5
5
5
5
5
5
5
5
5
5
5
5
5
5
6
7
7
7
8
8
8
8
8
8
8
8
8
8
8
8
9
9
9
9
9
9
9
9
9
8
8
8
8
8
9
9
9
9
9
9
9
9
9
9
9
9
9
9
9
9
9
9
9
9
9
9
10
10
10
9
9
9
9
9
9
9
9
9
9
9
9
9
9
9
9
9
9
9
9
8
8
8
8
8
8
8
8
8
8
8
8
8
8
8
8
9
9
9
9
10
12
11
11
11
11
11
11
11
11
11
11
11
11
11
11
12
12
12
12
12
12
12
12
12
11
11
11
11
11
12
12
12
12
12
12
12
15
16
16
17
17
17
17
17
17
17
17
17
17
17
17
18
18
18
18
18
18
18
18
18
19
18
19
19
19
19
19
19
19
19
19
19
19
19
19
19
19
19
19
19
19
19
19
18
18
18
18
18
18
19
19
19
19
19
19
19
19
19
19
19
19
19
19
19
19
19
19
18
18
18
18
18
18
18
18
18
18
18
17
17
17
17
17
17
17
17
17
17
17
17
17
18
18
18
18
18
18
18
18
18
18
18
18
18
18
17
17
17
17
17
17
17
17
17
17
17
17
17
17
18
18
20
20
20
20
19
19
19
19
19
19
19
19
20
20
19
19
18
17
17
17
17
17
20
20
20
20
20
20
20
20
20
20
20
19
18
18
18
19
20
20
18
18
18
18
18
18
18
19
19
19
20
20
20
20
21
22
22
21
21
21
21
21
21
21
21
21
21
21
21
21
22
22
22
22
21
21
21
22
22
22
22
21
21
21
21
21
21
21
21
21
21
21
21
21
22
22
22
22
22
22
22
22
22
22
22
23
23
23
23
23
23
23
23
23
23
23
23
23
23
23
23
23
23
23
23
23
23
23
23
23
23
23
23
23
23
24
24
24
23
23
23
23
23
23
23
23
23
23
23
23
23
23
23
24
24
24
24
24
24
24
24
24
23
23
23
23
23
23
23
23
23
23
23
23
23
24
24
24
23
23
23
23
23
23
23
23
23
23
23
23
23
23
25
25
25
25
25
25
24
23
23
23
23
24
23
23
23
23
23
23
24
24
24
24
24
24
24
24
26
26
26
26
26
26
26
26
26
27
27
27
26
26
26
26
27
27
28
28
27
28
28
28
28
29
29
29
29
29
29
32
34
34
35
35
36
36
36
36
36
36
35
36
37
37
37
36
34
34
34
34
34
34
34
34
36
36
36
36
36
36
36
35
36
36
36
36
36
36
36
37
36
36
37
38
38
39
39
38
37
36
36
36
37
37
37
37
38
38
38
38
37
37
36
36
37
37
38
38
35
35
33
33
32
33
33
32
32
32
32
32
32
32
32
32
32
31
31
31
31
31
31
31
31
31
31
31
32
32
32
32
32
32
31
31
31
31
31
31
31
31
31
31
32
33
32
32
31
31
31
31
32
32
29
29
29
29
29
29
29
29
29
28
28
28
27
25
27
27
28
28
28
28
27
27
27
27
26
26
26
26
26
24
24
24
24
23
23
22
20
20
20
21
21
21
20
19
20
20
21
21
20
19
19
20
19
19
19
19
19
19
19
19
19
19
19
19
19
19
19
19
20
18
18
18
18
18
18
18
18
18
18
18
18
18
18
20
20
20
20
21
21
21
21
21
21
21
21
21
21
21
22
22
22
22
22
22
22
21
21
22
22
21
21
21
21
21
20
18
18
18
17
17
17
17
17
17
17
18
18
18
18
17
17
17
17
17
17
17
17
17
17
17
17
17
17
20
19
19
19
19
18
18
18
18
18
18
18
18
18
18
18
18
18
19
20
20
20
20
20
20
20
20
20
20
20
20
21
21
21
21
21
21
21
21
21
21
21
21
21
21
20
20
20
20
20
20
19
19
19
19
19
19
19
19
19
17
17
17
17
17
17
17
17
17
17
18
18
18
18
18
18
18
18
17
17
18
18
18
17
17
17
17
17
17
17
17
17
17
17
17
17
17
17
17
17
17
17
17
17
17
17
17
17
17
17
17
17
16
16
16
16
16
16
16
16
16
16
16
16
16
16
16
15
15
15
14
14
14
14
14
12
12
13
13
12
12
12
12
12
12
12
12
12
12
12
12
11
11
11
11
11
11
10
10
10
10
10
9
9
9
9
9
9
9
6
5
5
5
5
5
5
5
5
5
5
5
5
5
5
5
5
5
5
5
5
5
5
5
5
5
5
5
5
5
5
5
5
5
5
5
5
5
5
5
5
5
5
5
5
5
5
5
5
5
5
5
5
5
5
5
5
5
5
5
5
5
5
5
5
5
5
5
5
5
5
5
5
5
5
5
5
5
5
5
5
5
6
6
6
6
7
8
8
7
7
7
7
7
7
7
7
9
10
10
10
10
10
10
10
10
10
10
10
9
9
9
9
9
8
9
9
9
9
9
9
9
9
9
10
10
10
10
10
10
10
10
10
10
10
10
10
10
10
10
10
10
10
10
10
10
10
10
10
10
10
10
10
10
10
10
9
9
9
9
9
9
9
8
8
8
8
8
8
8
8
8
8
8
8
8
8
8
8
8
8
8
8
8
8
8
8
8
9
9
9
9
9
9
9
9
9
9
9
9
9
9
9
9
7
7
7
7
7
7
7
7
7
7
7
7
7
7
8
7
7
7
7
7
7
7
8
8
8
8
7
6
6
5
5
6
6
5
5
5
5
5
5
5
7
7
7
9
9
9
9
9
9
9
9
9
9
9
10
10
10
9
9
9
9
10
11
11
11
11
11
11
11
11
11
11
11
11
11
11
11
11
11
11
11
11
11
11
11
11
11
11
11
11
11
11
11
11
10
10
10
10
10
10
10
11
11
11
11
11
11
12
12
12
12
12
12
12
12
12
14
15
16
16
16
16
16
16
16
17
17
17
17
17
17
17
17
17
17
17
16
16
16
16
16
16
16
16
16
16
16
16
16
16
16
16
16
16
16
16
16
16
16
16
16
16
17
17
17
17
17
17
17
15
15
15
15
15
16
16
17
17
17
16
17
17
17
17
18
18
18
18
19
19
19
19
19
19
18
18
18
18
18
18
18
19
19
19
19
19
19
20
20
20
20
20
20
22
22
22
22
22
22
23
23
23
23
23
23
23
23
23
23
23
25
25
25
25
25
25
25
25
27
27
27
27
27
27
27
27
27
27
25
24
24
24
24
24
24
24
26
26
26
26
26
26
26
27
27
27
27
27
27
27
27
27
29
29
29
29
29
29
29
28
27
27
27
27
27
27
28
27
25
25
25
25
24
24
25
25
25
25
25
25
25
25
25
25
25
25
25
27
27
27
29
29
27
27
27
27
27
26
26
25
25
25
24
24
24
24
24
24
24
24
24
24
23
23
23
23
23
23
24
24
24
24
24
24
24
24
24
23
23
23
23
23
23
23
23
23
23
23
22
22
22
23
23
23
23
23
23
23
23
23
23
23
23
23
23
23
23
23
23
24
24
24
24
24
24
24
24
23
23
22
22
23
23
23
22
22
22
22
22
22
22
22
22
22
22
22
22
22
22
22
22
22
22
22
22
22
22
22
22
22
23
22
21
21
19
19
18
17
15
15
15
15
15
15
14
13
13
13
13
13
13
12
12
12
12
12
12
12
12
12
11
11
11
11
11
11
11
11
11
11
11
12
12
12
12
11
11
11
11
13
13
13
13
13
13
14
14
14
14
13
12
12
12
12
12
12
12
12
12
12
12
12
12
12
12
13
13
13
13
13
13
13
13
13
13
13
13
13
13
13
13
13
13
13
13
13
12
13
14
14
14
14
14
14
14
14
14
15
15
15
15
15
15
15
15
14
14
14
14
15
15
15
15
15
15
15
15
14
14
14
14
14
15
15
14
14
14
14
14
14
14
15
15
15
15
15
15
15
15
16
16
16
16
16
16
16
16
17
17
17
16
17
17
17
17
17
17
17
17
17
17
17
17
16
16
15
15
15
15
15
15
13
13
13
13
14
14
14
15
15
15
14
14
13
13
13
13
13
13
13
13
14
17
17
17
17
17
17
17
17
17
[truncated: 18,780,244 more chars]
