# Supplementary material for: Transcriptome profiling of Variovorax paradoxus EPS under different growth conditions reveals regulatory and structural novelty in biofilm formation
Source: Access Microbiol. 2020 Apr 3;2(6):acmi000121. doi: 10.1099/acmi.0.000121 (PMC7494200; doi:10.1099/acmi.0.000121)
Supplement: Supplementary material 2 [file acmi-2-121-s002.zip › Supplemental Data S2/genomeBrowserFiles-bfvlog/TrimmomaticLog2-2_TrimmomaticLog2-1_NC_014931_v1_m15_l33_fr.plus.wig]

track name=TrimmomaticLog2-2_PLUS color=0,0,255 graphType=bar viewLimits=0:186
fixedStep chrom=gi|319790694|ref|NC_014931.1| start=1 step=1
0
0
0
0
0
0
0
0
0
0
0
0
0
0
0
2
2
2
2
2
2
5
5
10
20
55
56
60
60
61
64
65
76
100
116
120
126
127
127
140
160
164
165
165
166
166
167
177
184
184
191
195
197
199
200
202
207
211
212
212
212
214
222
227
228
228
230
234
234
235
246
250
252
253
256
257
258
259
259
259
259
259
262
262
264
264
264
264
267
270
270
272
273
274
275
275
275
276
276
276
276
276
276
276
276
276
277
278
278
278
278
278
278
279
279
279
279
279
280
280
280
280
281
282
285
286
286
286
287
288
288
288
288
287
287
288
287
287
288
289
290
290
290
293
293
293
294
294
297
297
297
297
297
296
296
293
292
292
292
293
292
293
293
293
293
292
292
292
292
290
284
260
253
250
250
249
242
240
237
234
235
235
236
220
157
148
147
132
127
122
122
114
116
120
107
105
106
106
106
106
107
110
110
113
112
113
115
111
112
112
114
116
117
117
119
119
120
120
120
120
122
122
122
122
125
125
125
125
125
125
126
127
129
129
131
134
134
137
139
140
142
142
143
143
143
143
143
143
144
148
147
149
149
148
149
149
149
149
149
149
150
152
154
156
155
130
128
125
124
124
121
125
129
129
130
129
130
128
127
127
126
126
125
125
130
134
135
135
135
132
128
128
128
130
135
135
136
136
138
139
138
140
140
140
140
140
140
140
142
143
148
149
150
152
153
154
155
155
155
157
158
159
159
160
162
162
163
163
163
163
163
163
165
166
170
171
172
172
172
172
172
172
172
172
172
175
175
175
176
174
173
171
172
170
171
172
172
172
170
171
171
171
172
170
172
172
173
173
165
160
154
153
152
152
154
158
160
158
157
153
152
152
152
152
151
153
154
152
149
142
128
127
129
129
128
127
127
129
132
132
135
135
136
135
135
136
136
137
137
137
140
142
142
142
142
144
144
144
145
144
147
151
155
155
155
157
157
156
162
164
167
167
167
167
170
170
170
170
173
174
173
172
172
170
170
173
177
176
177
177
177
178
177
175
173
164
158
144
144
140
140
140
142
142
142
142
142
142
144
142
142
142
144
147
149
150
154
153
150
150
140
140
140
142
141
141
143
144
145
147
147
147
147
149
149
148
150
150
152
152
152
152
152
152
152
153
153
152
153
154
155
155
157
157
157
157
157
157
157
155
155
155
154
154
152
151
151
151
152
152
153
153
153
154
154
155
154
154
154
154
154
155
159
159
159
159
159
158
157
159
160
160
157
156
155
153
152
150
133
130
130
119
115
109
103
87
85
85
85
85
85
85
85
85
85
87
86
85
84
84
83
84
85
85
85
87
89
90
90
90
90
91
93
94
93
93
92
92
94
91
91
92
92
91
91
91
91
91
90
90
90
90
91
89
88
88
88
88
88
88
88
88
88
88
89
90
90
90
89
89
88
88
89
90
90
90
90
90
90
92
92
90
91
91
92
92
91
91
91
92
92
92
92
92
92
86
86
87
87
86
85
79
78
75
75
75
74
72
72
67
60
57
59
62
67
67
67
68
69
69
69
72
72
75
75
77
77
77
77
76
76
76
76
77
77
78
79
79
81
82
82
77
77
77
77
79
78
77
79
75
65
64
65
66
64
68
71
71
72
75
76
77
77
77
77
82
82
82
82
82
83
87
90
90
95
95
95
96
96
96
96
96
105
117
117
118
121
122
120
120
120
120
120
120
120
120
120
127
130
130
130
130
132
132
140
142
142
141
140
139
139
140
142
142
144
145
145
145
145
146
146
147
146
146
146
145
143
142
142
142
142
143
143
145
145
145
145
146
145
145
145
145
145
145
148
149
149
149
149
149
149
149
150
150
150
150
150
150
150
150
150
150
150
150
150
150
150
151
151
152
152
153
153
154
154
154
154
155
154
151
151
152
152
152
152
152
152
152
152
152
152
152
152
152
152
153
155
155
155
155
155
155
155
155
155
158
156
156
155
155
152
152
151
150
148
147
141
120
117
113
107
102
85
75
73
72
70
68
67
65
62
62
56
55
45
43
44
45
45
47
47
43
45
44
44
43
42
41
41
40
41
40
40
40
40
40
40
39
38
38
39
39
38
38
38
39
39
40
40
40
42
41
42
43
46
46
45
46
47
47
47
47
47
47
49
49
50
51
51
51
51
51
51
51
51
51
52
52
52
53
54
55
55
55
55
55
58
58
60
60
59
59
59
59
59
59
59
59
60
60
60
59
59
60
60
60
60
57
57
58
57
58
58
57
56
56
58
60
60
61
61
61
61
61
63
63
66
66
66
65
65
65
65
67
67
69
70
70
70
70
70
70
70
71
71
73
75
75
77
77
77
78
78
78
79
78
77
77
77
75
76
75
76
76
75
75
75
77
77
78
79
78
79
77
76
76
76
77
78
78
78
80
81
82
84
84
84
85
89
90
91
91
91
91
91
91
91
91
92
93
93
93
93
94
99
99
100
100
100
100
100
100
101
101
102
100
100
94
95
95
97
97
111
114
115
114
110
106
105
105
105
104
105
106
104
106
108
110
112
115
115
117
116
117
122
122
125
125
127
127
128
128
129
129
129
132
132
132
132
134
136
137
140
140
140
140
140
140
141
141
142
142
142
142
142
142
142
142
143
143
143
143
145
145
145
145
145
145
145
145
145
146
146
145
145
146
147
152
152
152
151
151
150
151
153
155
155
157
157
157
157
157
157
157
157
157
157
155
156
155
156
155
154
152
152
151
148
154
155
155
156
156
160
166
172
183
183
184
180
180
182
182
190
194
197
197
200
200
200
201
201
202
202
205
205
205
207
209
209
209
209
209
202
204
202
203
203
200
195
196
200
198
197
197
194
190
189
190
187
187
185
177
176
169
165
162
160
161
162
163
164
167
167
171
172
172
172
174
174
175
175
180
182
181
181
181
181
181
181
184
185
185
185
185
185
185
185
185
187
187
189
190
192
192
188
188
189
188
185
186
183
182
180
180
180
180
178
180
177
174
175
177
177
176
180
178
175
170
171
171
176
178
179
179
179
179
179
185
187
195
195
195
194
195
195
195
195
195
195
196
197
197
197
199
198
198
200
201
202
202
197
197
182
179
181
175
176
171
165
166
160
157
156
155
155
155
155
154
153
152
156
157
157
156
156
156
157
156
159
162
162
162
161
162
170
170
174
175
176
176
176
176
176
177
177
178
179
180
180
177
176
177
178
178
178
178
179
180
180
180
180
179
179
178
178
179
179
180
175
178
177
177
178
176
176
177
177
176
175
177
178
179
180
184
183
182
182
179
177
176
171
171
171
171
170
173
172
174
174
175
175
174
175
175
177
177
177
179
180
180
180
179
178
168
165
165
165
165
165
164
172
172
172
173
173
172
172
169
166
164
133
131
129
129
130
132
131
130
130
130
130
132
134
134
135
135
134
134
134
134
136
138
138
137
140
139
139
139
140
140
140
140
141
140
140
140
140
140
142
145
144
144
152
147
150
150
150
152
165
174
178
180
183
195
197
211
237
245
276
304
316
320
327
332
337
334
337
350
387
387
411
415
416
423
425
422
420
410
424
437
446
450
446
445
450
454
455
456
460
462
460
505
508
510
550
573
575
574
583
586
588
589
600
600
605
610
610
611
613
615
615
618
633
640
655
660
665
666
672
672
725
732
739
765
768
770
770
805
816
816
824
829
833
835
855
860
863
864
880
882
887
893
901
911
930
944
948
962
967
967
968
968
969
969
973
976
983
1016
1017
1029
1030
1028
1028
1028
1029
1033
1036
1044
1048
1051
1051
1051
1053
1056
1060
1063
1065
1065
1065
1065
1070
1070
1070
1070
1071
1067
1065
1068
1067
1066
1068
1082
1082
1082
1083
1084
1085
1085
1087
1086
1086
1087
1081
1081
1081
1087
1089
1093
1084
1081
1071
1066
1058
1058
1062
1063
1052
1052
1028
1028
1028
1031
1031
1020
1013
1010
1001
1003
1003
986
945
926
910
909
910
916
918
918
910
910
903
902
903
903
907
908
913
916
918
917
916
920
923
927
926
926
927
940
936
935
930
928
929
926
925
925
918
906
818
653
620
579
574
563
490
485
480
481
483
482
484
479
467
460
465
466
462
461
461
460
462
462
460
458
455
458
455
437
437
424
415
414
417
418
421
420
405
389
386
387
385
385
392
398
401
405
406
405
391
372
367
343
340
324
327
323
307
311
317
319
320
320
315
310
306
320
318
320
320
320
321
322
328
329
330
335
333
334
332
332
334
342
342
342
347
350
354
355
355
356
357
359
362
362
363
362
362
362
364
368
373
375
377
377
377
377
379
407
422
425
426
427
427
427
427
427
429
431
432
427
425
427
427
427
431
432
444
446
445
444
443
445
447
445
450
448
457
461
455
459
462
461
466
467
468
468
470
483
486
486
480
478
478
479
479
488
488
488
497
499
500
501
503
507
509
505
485
477
472
473
475
476
477
476
472
457
432
430
430
429
426
427
427
427
430
430
433
436
436
435
437
437
440
442
442
443
444
446
457
458
457
464
465
465
463
463
463
465
467
468
472
474
480
485
487
490
490
490
490
498
500
500
500
500
504
504
504
504
504
505
508
508
510
513
518
518
518
516
518
520
520
522
523
525
526
524
523
518
523
522
519
513
512
516
520
508
461
369
320
313
311
312
315
317
319
322
320
322
320
317
310
310
306
305
305
307
307
314
314
315
319
321
322
322
327
329
333
333
333
332
332
332
334
344
355
359
352
349
348
350
352
352
352
356
334
337
332
333
333
334
334
338
337
337
337
351
352
356
357
357
355
360
360
361
362
362
365
371
374
377
379
378
374
377
370
367
366
365
365
365
377
374
382
381
381
380
377
377
377
392
397
401
417
419
418
430
433
433
442
442
441
442
442
440
449
450
462
463
467
470
477
490
492
493
493
492
492
497
500
505
504
504
503
512
515
517
519
523
513
506
501
475
475
488
490
490
517
519
519
518
521
528
530
550
555
556
556
555
557
562
565
571
574
574
585
583
593
595
598
601
602
606
606
625
639
642
641
646
670
674
691
697
696
698
698
711
720
722
723
723
727
738
757
759
759
765
765
766
768
770
771
771
773
775
794
795
809
818
814
810
805
806
811
813
812
808
809
813
801
793
793
793
800
805
808
817
820
832
833
836
837
838
841
846
845
845
843
845
846
850
863
876
878
889
899
901
919
920
920
921
920
921
921
922
940
945
948
950
951
953
953
959
960
960
971
1006
1033
1032
1038
1048
1051
1050
1051
1053
1086
1098
1115
1100
1070
1075
1068
1071
1076
1079
1081
1082
1089
1103
1104
1103
1085
1079
1075
1073
1074
1074
1148
1154
1153
1147
1123
1074
1075
1070
1031
1001
1024
1017
1020
1025
999
997
1003
948
953
939
939
909
908
901
935
943
953
950
952
952
949
948
945
940
948
957
980
983
983
985
983
983
982
984
985
984
987
986
988
987
986
988
980
985
984
985
985
986
987
985
988
986
980
979
968
969
963
951
948
946
945
945
950
948
947
948
915
915
925
925
933
924
925
904
894
901
899
899
913
915
918
918
918
922
923
924
925
925
928
933
950
956
988
989
988
988
990
993
995
1007
1014
1010
1014
993
973
973
971
958
933
917
925
935
938
941
941
941
941
941
940
940
942
943
943
942
940
951
948
931
930
931
893
895
909
907
907
908
906
905
908
911
911
920
935
944
946
960
953
954
958
953
873
820
773
730
631
615
608
602
603
615
614
613
615
615
613
612
610
609
613
613
615
615
609
610
610
620
622
628
635
637
669
670
677
688
696
695
705
713
723
731
735
736
737
740
743
754
757
760
786
797
795
800
807
825
835
835
830
834
837
837
830
831
840
843
850
852
860
860
858
880
887
884
885
903
902
885
862
848
846
846
857
858
858
855
863
863
867
870
881
886
888
888
892
893
900
900
906
907
911
918
923
924
925
925
926
930
935
935
935
935
936
935
937
938
943
959
960
959
960
958
966
966
968
973
983
984
985
989
995
1003
1004
1006
1008
1011
1011
1010
1010
1014
1016
1014
1014
1003
1000
1001
966
964
958
953
950
946
934
931
878
863
813
810
830
847
873
861
857
873
880
883
883
886
886
887
888
888
888
895
900
899
902
904
904
906
905
908
913
919
925
923
923
930
931
935
934
933
933
929
921
920
919
920
908
875
875
845
848
816
798
789
716
688
623
618
599
600
601
603
600
601
593
582
579
581
585
588
587
588
589
588
587
591
590
590
593
598
606
608
609
608
603
602
602
603
603
603
613
614
615
615
616
617
617
617
617
619
620
620
620
622
622
622
623
623
623
623
623
623
623
624
627
626
625
626
625
625
628
628
632
632
633
631
630
632
630
629
629
585
580
508
508
490
482
487
472
415
398
392
392
392
392
392
394
402
403
403
406
408
408
408
408
408
408
408
408
409
409
412
412
412
412
412
410
410
410
410
407
423
410
397
396
391
392
392
397
397
397
397
402
401
400
402
400
401
400
395
394
414
439
441
433
435
436
440
444
412
413
411
375
363
361
360
326
317
313
302
308
307
319
311
290
239
230
226
232
235
235
240
238
226
216
218
216
212
212
212
211
218
218
220
225
225
227
226
226
225
225
225
225
227
230
230
230
231
231
232
234
234
236
237
238
237
243
244
245
245
243
243
245
245
246
246
246
246
248
249
252
254
255
255
255
254
255
256
257
262
262
267
273
273
273
275
281
285
285
288
288
288
292
295
297
297
299
299
299
300
302
302
311
311
311
310
310
311
312
312
310
303
303
302
302
303
314
315
315
317
317
317
327
329
329
330
330
330
330
332
334
340
342
344
349
350
339
340
332
327
325
316
312
308
315
315
317
317
316
315
315
322
324
325
323
320
307
305
302
302
305
305
309
312
311
299
300
286
286
291
287
302
299
299
298
294
292
292
292
292
289
289
287
287
287
290
291
294
294
294
296
295
296
296
296
295
295
301
302
305
310
312
315
312
312
322
322
328
332
330
330
335
336
336
341
342
343
345
347
347
349
351
359
360
359
358
357
355
355
356
355
357
352
350
350
350
351
357
365
367
367
366
360
360
361
362
362
362
365
365
367
367
367
365
362
362
355
356
356
353
355
350
345
335
337
339
338
320
320
293
287
287
284
284
285
284
280
287
287
290
290
292
290
289
289
290
296
297
292
294
292
292
292
292
295
296
293
289
279
276
272
272
272
272
273
278
282
282
280
279
277
277
277
278
277
277
277
277
277
277
277
279
284
284
284
285
281
279
279
277
277
274
275
270
269
267
262
258
251
249
248
247
247
248
249
246
245
245
246
245
243
243
244
243
242
243
241
240
240
242
242
249
250
252
251
248
245
242
241
245
242
242
238
235
235
235
233
233
232
232
235
235
234
232
230
219
220
217
219
217
218
221
220
220
220
220
217
217
200
192
192
190
182
173
162
162
159
157
155
157
156
155
155
151
148
149
149
150
150
147
141
137
137
126
125
126
127
127
130
132
132
135
135
135
136
135
136
136
135
136
136
136
137
136
138
138
138
141
145
145
146
146
146
146
146
148
148
148
147
145
145
145
145
147
148
147
147
148
149
151
148
147
149
150
151
152
152
153
153
154
154
156
156
160
164
169
171
170
175
179
182
182
181
181
180
185
187
186
185
185
177
177
176
177
178
179
157
145
144
147
145
147
147
147
145
145
145
145
145
146
141
139
140
139
139
140
141
142
142
143
144
147
150
151
152
152
152
153
153
153
154
154
154
153
153
157
157
158
160
160
160
160
160
162
162
162
163
162
163
163
165
165
165
167
168
168
168
167
167
167
167
167
168
168
169
167
166
157
157
159
159
159
160
160
159
160
160
160
160
160
160
162
161
161
160
161
160
160
165
165
165
165
166
166
167
165
166
165
165
161
161
159
167
168
168
167
167
167
167
168
167
166
165
165
165
165
165
165
162
160
154
148
142
132
129
126
140
140
141
138
135
135
133
134
134
133
130
129
130
135
134
135
135
134
132
132
131
132
132
131
131
131
131
131
131
132
132
129
127
132
135
137
138
136
134
135
137
140
140
142
142
140
142
142
144
144
142
142
138
137
135
135
139
139
140
140
139
140
141
142
142
142
142
142
142
142
143
143
143
142
140
140
143
141
142
142
142
143
142
139
137
137
137
140
139
141
142
142
142
143
143
143
144
147
148
148
149
150
150
151
151
152
152
154
155
155
155
155
155
156
156
158
158
159
159
158
159
160
165
166
166
164
164
165
165
165
167
167
167
167
165
163
162
162
160
165
165
168
169
172
170
170
170
170
172
176
176
176
173
172
171
171
171
171
177
178
180
180
181
181
182
182
182
182
182
178
179
177
178
172
168
165
159
153
138
134
137
140
140
142
145
145
145
146
147
147
149
150
149
150
156
166
166
166
168
169
168
169
171
170
170
170
170
171
171
172
172
172
172
173
175
176
179
185
185
185
185
185
185
190
196
197
197
197
197
196
197
197
200
197
201
203
205
206
210
210
210
211
211
212
212
212
212
212
213
217
217
219
217
217
215
230
230
230
230
230
230
230
233
235
234
234
234
234
233
234
233
234
234
239
240
241
242
240
240
240
240
241
241
242
242
250
247
249
249
247
247
250
250
250
245
243
237
234
235
235
237
243
244
245
245
246
247
247
248
247
248
250
250
250
250
250
248
249
249
244
245
243
240
238
237
236
233
230
231
227
222
222
221
210
202
199
189
187
187
191
192
199
199
208
208
214
215
215
214
214
210
215
211
211
212
207
210
211
215
215
220
216
217
218
218
217
215
216
225
227
231
231
234
234
234
236
235
235
235
235
235
238
238
242
243
243
242
241
241
240
240
240
240
240
242
237
238
239
235
235
236
235
236
237
238
237
236
237
217
220
220
221
221
218
220
220
209
208
215
215
217
219
220
220
220
220
220
220
222
227
227
227
227
227
228
228
231
231
233
235
236
236
237
237
240
242
245
245
243
241
232
233
227
225
225
221
222
222
227
228
225
225
224
224
225
226
226
227
227
227
227
227
227
230
235
235
235
235
235
237
238
239
239
240
242
242
243
243
243
243
243
243
244
245
250
250
252
252
251
250
252
250
250
250
250
253
252
252
254
255
254
246
219
200
187
185
180
174
170
165
163
163
163
162
147
137
137
135
135
135
139
140
140
140
140
140
140
140
141
146
149
149
149
148
148
148
147
147
148
148
148
147
146
145
144
144
144
145
145
148
149
150
152
152
153
153
153
154
156
158
158
158
158
155
155
152
152
151
150
149
148
147
147
146
146
146
147
147
145
140
132
132
133
133
132
133
133
132
132
132
132
132
132
132
130
130
128
126
127
125
131
128
127
128
130
125
127
124
125
123
117
117
117
119
119
118
118
118
120
118
107
104
102
102
103
102
102
105
111
111
110
110
108
108
110
110
107
107
107
107
107
109
109
109
110
108
112
113
113
111
110
110
112
112
112
110
110
110
109
113
112
111
111
111
110
110
112
113
112
110
109
108
108
107
110
110
110
118
121
122
122
119
120
120
120
120
120
121
121
125
126
126
126
126
128
129
130
130
130
130
131
131
132
132
132
132
133
137
137
137
137
140
140
140
145
147
147
147
147
150
150
155
156
158
161
161
161
160
155
155
155
160
160
160
161
158
156
155
165
166
167
171
172
173
173
175
182
182
183
182
182
182
182
182
183
185
185
185
185
185
188
188
190
190
192
192
192
194
196
197
197
197
197
196
201
207
206
205
205
205
210
209
210
210
211
211
210
211
212
212
214
217
220
220
220
222
222
222
222
222
222
222
222
222
222
222
221
222
222
223
223
223
223
225
227
230
229
228
227
224
226
227
228
228
227
229
224
223
223
223
223
227
229
231
232
232
232
232
232
232
232
232
232
234
234
234
235
234
233
233
233
233
238
237
239
239
236
235
235
234
232
237
237
233
233
230
230
230
232
229
222
218
190
156
147
150
157
157
156
157
155
154
156
155
151
151
152
153
150
150
152
152
153
153
149
150
152
162
167
168
168
170
170
170
170
170
171
166
171
167
167
169
169
169
167
167
167
170
167
170
169
163
162
160
160
161
162
164
162
173
174
176
177
177
177
177
180
183
187
190
193
195
196
196
196
197
200
200
200
202
202
204
204
204
203
203
203
205
205
205
205
205
205
204
204
205
206
205
207
207
210
212
215
219
221
225
224
224
225
225
225
225
225
225
225
226
225
225
225
224
224
222
225
225
225
226
227
227
227
226
225
225
225
225
225
225
228
229
229
228
227
227
227
227
227
226
223
222
219
219
220
218
222
211
210
205
204
196
197
197
197
194
194
197
196
202
204
205
205
204
204
204
204
207
202
202
201
200
199
199
201
201
202
200
187
180
172
173
172
171
168
167
167
163
163
163
164
167
164
164
164
167
167
167
167
167
165
167
167
169
168
168
167
166
165
165
172
175
180
180
181
184
185
185
185
186
187
189
190
191
194
194
200
200
200
200
199
198
198
197
196
197
199
201
201
201
204
204
204
207
209
208
203
197
187
183
182
194
194
196
193
196
197
197
197
200
207
209
210
210
214
217
219
220
220
220
222
224
224
227
230
239
242
240
241
249
254
255
256
262
257
260
260
262
261
260
261
260
263
266
267
266
267
265
265
265
265
261
257
253
241
235
237
239
240
240
240
239
245
246
245
245
245
246
245
244
245
245
245
245
245
251
251
254
255
255
255
255
257
257
257
260
259
262
262
264
264
264
264
264
264
265
265
271
272
274
274
274
273
275
280
281
280
282
281
282
280
282
282
282
281
279
295
300
304
304
305
312
317
317
322
324
322
322
319
317
327
328
327
325
325
325
325
330
334
333
333
331
321
319
310
320
330
336
338
347
347
340
317
304
282
280
285
290
303
304
310
310
312
312
313
314
315
316
317
317
317
319
326
330
330
332
339
352
356
364
364
362
370
367
385
417
420
423
425
424
424
427
432
446
448
453
458
459
459
460
469
480
481
485
488
489
490
492
492
492
493
495
495
500
501
509
511
519
525
526
526
527
530
530
531
535
536
539
540
543
545
548
550
550
551
551
559
563
565
566
567
569
569
566
566
566
567
568
568
568
573
573
575
575
575
575
575
575
574
574
573
573
567
554
528
528
528
530
533
531
532
532
530
530
528
528
530
534
535
535
533
533
538
540
542
542
542
542
543
544
542
542
541
542
543
545
544
546
548
549
549
549
550
550
554
554
553
555
554
555
556
556
562
563
564
565
564
564
572
568
568
568
568
568
520
521
517
515
515
460
457
425
418
364
350
350
351
351
352
357
352
341
334
332
336
335
337
337
336
338
335
339
342
345
345
340
345
340
340
340
340
338
338
334
327
324
322
317
287
277
271
275
275
272
267
246
240
242
215
206
197
190
175
175
175
177
178
179
180
180
181
181
181
181
185
185
185
185
183
183
183
183
183
183
183
184
184
190
192
195
196
187
187
187
187
187
187
187
187
187
182
182
177
178
186
185
185
185
187
186
186
186
186
191
195
199
201
201
201
202
202
202
202
202
202
204
205
205
202
202
202
202
205
203
200
191
190
183
183
182
182
185
190
195
192
192
196
196
195
195
195
195
199
199
210
210
217
226
231
235
237
237
235
232
232
234
234
238
255
257
257
257
257
255
250
250
241
240
255
256
267
268
275
276
276
277
266
267
269
272
272
272
271
270
270
272
275
282
282
282
282
282
285
285
287
287
289
291
299
300
301
301
302
304
305
302
303
309
311
312
313
318
324
325
328
332
334
335
334
333
333
333
334
337
341
345
347
347
349
352
354
355
355
357
358
358
360
353
353
355
355
355
356
357
355
354
349
344
343
345
345
350
350
350
352
355
356
357
357
361
363
363
362
362
362
363
363
364
367
369
369
367
367
370
367
370
369
370
370
372
374
378
377
378
369
366
368
370
370
372
372
373
374
373
374
375
375
375
377
378
378
378
380
380
381
382
382
382
381
381
377
375
378
379
385
385
384
385
383
390
389
388
388
388
330
331
327
321
294
276
240
227
228
232
231
232
244
246
248
252
257
257
257
261
258
257
258
258
257
257
255
254
253
262
250
251
253
243
241
231
231
231
230
229
227
224
225
224
215
212
212
210
212
215
216
220
221
221
220
220
220
218
218
218
219
219
220
220
220
225
222
217
219
218
218
218
218
218
218
218
219
220
225
225
225
225
225
225
230
230
230
230
230
230
230
230
230
230
231
230
230
231
231
231
230
230
230
230
229
229
229
229
229
228
228
228
228
228
228
228
228
228
228
229
228
229
229
229
229
230
232
232
231
230
230
230
230
230
231
231
231
230
226
212
210
201
187
176
171
170
165
143
137
127
125
125
126
127
125
124
120
114
110
108
113
108
107
106
106
106
106
110
110
110
110
108
108
108
108
108
108
108
107
108
109
110
110
110
110
110
110
110
110
110
110
111
111
111
111
111
111
110
105
91
62
39
38
38
38
38
38
38
38
38
38
38
37
37
37
37
39
39
39
39
39
40
40
40
40
40
40
40
40
40
40
40
40
40
40
40
40
40
40
40
40
40
40
40
40
40
40
40
40
40
40
40
40
40
41
41
41
41
41
41
41
41
41
41
41
40
40
42
42
42
42
42
42
42
41
41
41
41
42
42
42
44
44
44
43
43
43
42
42
42
42
42
42
42
42
42
42
42
42
42
42
42
42
42
42
42
42
41
41
41
40
40
40
40
37
27
27
25
25
25
22
17
15
12
12
14
14
14
14
14
14
14
14
15
14
14
14
15
15
15
15
14
14
14
14
14
14
15
15
15
16
16
16
15
15
15
15
15
15
15
15
15
15
15
15
17
17
17
17
17
17
18
18
17
17
17
17
17
17
17
17
17
17
17
17
17
17
18
18
18
18
18
18
18
18
18
18
18
18
18
18
18
18
18
18
18
18
18
18
18
19
19
19
19
19
20
20
20
20
20
20
20
20
20
20
20
20
20
20
20
20
20
20
21
21
21
21
21
21
21
21
21
21
21
21
21
21
21
21
21
21
21
21
20
20
20
20
20
22
22
19
19
17
18
18
17
17
15
15
15
15
15
14
15
14
14
15
15
15
15
15
15
15
15
15
14
14
12
12
12
12
12
12
13
13
12
12
12
12
12
12
12
12
12
12
12
12
12
12
12
12
12
12
12
12
12
12
12
13
13
13
13
13
13
13
13
13
13
13
13
13
13
13
15
15
15
15
15
15
14
14
13
13
13
13
13
13
13
13
12
12
12
13
13
13
14
14
14
14
14
14
14
14
14
14
15
15
15
15
15
15
15
15
15
15
15
15
15
15
12
11
10
9
9
9
9
9
9
9
9
10
10
10
10
10
10
10
10
10
10
11
11
11
11
12
12
12
13
14
14
15
15
15
15
15
15
15
15
15
15
15
15
16
16
17
17
17
17
17
17
17
17
17
17
17
17
17
17
17
17
17
17
15
17
17
17
17
17
17
17
17
17
17
17
19
18
18
18
18
18
18
18
18
18
18
18
18
18
18
18
20
20
20
20
20
20
20
20
20
20
21
21
22
22
22
22
22
22
22
22
22
22
22
22
22
22
22
22
22
22
22
22
22
22
23
23
23
23
23
23
23
23
24
23
23
23
23
23
23
22
22
22
22
21
21
21
21
21
21
22
22
22
22
22
21
21
20
20
20
20
21
21
19
19
19
19
18
18
18
18
18
18
18
18
17
17
17
17
17
15
15
12
12
12
12
12
12
12
12
12
13
13
13
13
13
13
13
13
13
13
13
13
13
13
13
13
13
13
13
13
13
13
13
13
13
14
14
14
15
15
15
15
15
15
15
15
15
13
13
13
12
12
12
12
12
12
12
12
12
12
12
12
12
12
12
12
12
12
12
12
10
9
9
9
9
9
9
9
9
9
8
7
7
7
7
7
6
6
6
6
6
6
6
6
5
5
5
5
5
5
5
5
5
5
5
5
5
5
5
5
5
5
5
5
5
5
5
5
4
4
4
4
4
4
4
4
4
4
4
4
4
4
4
4
4
4
4
4
4
4
4
4
4
4
4
4
3
3
3
3
3
3
3
3
3
3
3
2
2
2
2
2
2
2
2
2
2
2
2
2
2
2
2
2
2
2
2
2
2
2
2
2
2
2
2
2
2
2
2
2
2
2
2
2
2
2
2
2
2
2
2
2
2
2
2
2
2
2
2
2
2
2
2
2
2
2
2
2
2
2
2
2
2
2
2
2
2
2
2
2
2
2
2
2
2
2
1
1
1
1
1
1
1
1
1
1
1
1
1
1
1
1
1
1
1
1
0
0
0
0
0
0
0
0
0
0
0
0
0
0
0
0
0
0
0
0
0
0
0
0
0
0
0
0
0
0
0
0
0
0
0
0
0
0
0
0
0
0
0
0
0
0
0
0
0
0
0
0
0
0
0
0
0
0
0
0
0
0
0
0
0
0
0
0
0
0
0
0
0
0
0
0
0
0
0
0
0
0
0
0
0
0
0
0
0
0
0
0
0
0
0
0
0
0
0
0
0
0
0
0
0
0
0
0
0
0
0
0
0
0
0
0
0
0
0
0
0
0
0
0
0
0
0
0
0
0
0
0
0
0
0
0
0
0
0
0
0
0
0
0
0
0
0
0
0
0
1
1
1
1
1
1
1
1
1
1
1
1
1
1
1
1
1
1
1
1
1
1
1
1
1
1
1
1
1
1
1
1
1
1
1
1
1
1
1
1
1
1
1
1
1
1
1
1
1
1
1
1
1
1
1
1
1
1
1
1
1
1
1
1
1
1
1
1
0
0
0
0
0
0
0
0
0
0
0
0
0
0
0
0
0
0
0
0
0
0
0
0
0
0
0
0
0
0
0
0
0
0
0
0
0
0
0
0
0
0
0
0
0
0
0
0
0
0
0
0
0
0
0
0
0
0
0
0
0
0
0
0
0
0
0
0
0
0
0
0
0
0
0
0
0
0
0
0
0
0
0
0
0
0
0
0
0
0
0
0
0
0
0
0
0
0
0
0
0
0
0
0
0
0
0
0
0
0
0
0
0
0
0
0
0
0
0
0
0
0
0
0
0
0
0
0
0
0
0
0
0
0
0
0
0
0
0
0
0
0
0
0
0
0
0
0
0
0
0
0
0
0
0
0
0
0
0
0
0
0
0
0
0
0
0
0
0
0
0
0
0
0
0
0
0
0
0
0
0
0
0
0
0
0
0
0
0
0
0
0
0
0
0
0
0
0
0
0
0
0
0
0
0
0
0
0
0
0
0
0
0
0
0
0
0
0
0
0
0
0
0
0
0
0
0
0
0
0
0
0
0
0
0
0
0
0
0
0
0
0
0
0
0
0
0
0
0
0
0
0
0
0
0
0
0
0
0
0
0
0
0
0
0
0
0
0
0
0
0
0
0
0
0
0
0
0
0
0
0
0
0
0
0
0
1
1
1
1
1
1
1
1
1
1
1
1
1
1
1
1
1
1
1
1
1
1
1
1
1
1
1
1
1
1
1
1
1
1
1
1
1
1
1
1
1
1
1
1
1
1
1
1
1
1
1
1
1
1
1
1
1
1
1
1
1
1
1
1
1
1
1
1
1
1
1
1
1
1
1
1
1
1
1
1
1
1
1
1
1
1
1
1
1
1
1
1
1
1
1
1
1
1
1
1
1
1
1
1
1
1
1
0
0
0
0
0
0
0
0
0
0
0
0
0
0
0
0
0
0
0
0
0
0
0
0
0
0
0
0
0
0
0
0
0
0
0
0
0
0
0
0
0
0
0
0
0
0
0
0
0
0
0
0
0
0
0
0
0
0
0
0
0
0
0
0
0
0
0
0
0
0
0
0
0
0
0
0
0
0
0
0
0
0
0
0
0
0
0
0
0
0
0
0
0
0
0
0
0
0
0
0
0
0
0
0
0
0
0
0
0
0
0
0
0
0
0
0
0
0
0
0
0
0
0
0
0
0
0
0
0
0
0
0
0
0
0
0
0
0
0
0
0
0
0
0
0
0
0
0
0
0
0
0
0
0
0
0
0
0
0
0
0
0
0
0
0
0
0
0
0
0
0
0
0
0
0
0
0
0
0
0
0
0
0
0
0
0
0
0
0
0
0
0
0
0
0
0
0
0
0
0
0
0
0
0
0
0
0
0
0
0
0
0
0
0
0
0
0
0
0
0
0
0
0
0
0
0
0
0
0
0
0
0
0
0
0
0
0
0
0
0
0
0
0
0
0
0
0
0
0
0
0
0
0
0
0
0
0
0
0
0
0
0
0
0
0
0
0
0
0
0
0
0
0
0
0
0
0
0
0
0
0
0
0
0
0
0
0
0
0
0
0
0
0
0
0
0
0
0
0
0
0
0
0
0
0
0
0
0
0
0
0
0
0
0
0
0
0
0
0
0
0
0
0
0
0
0
0
0
0
0
0
0
0
0
0
0
0
0
0
0
0
0
0
0
0
0
0
0
0
0
0
0
0
0
0
0
0
0
0
0
0
0
0
0
0
0
0
0
0
0
0
0
0
0
0
0
0
0
0
0
0
0
0
0
0
0
0
0
0
0
0
0
0
0
0
0
0
0
0
0
0
0
0
0
0
0
0
0
0
0
0
0
0
0
0
0
0
0
0
0
0
0
0
0
0
0
0
0
0
0
0
0
0
0
0
0
0
0
0
0
0
0
0
0
0
0
2
2
2
2
2
2
2
6
6
9
17
17
17
20
20
20
23
25
25
27
27
29
30
30
30
30
31
31
31
31
31
31
32
33
34
34
34
34
34
36
37
37
37
39
39
39
40
40
40
40
41
41
42
42
45
45
45
45
45
46
46
46
46
46
46
46
47
47
47
47
47
47
48
48
48
48
50
52
52
52
52
52
52
52
52
54
54
55
55
55
55
55
55
55
56
56
57
57
57
57
57
57
57
57
57
58
60
60
60
63
64
64
64
64
64
64
65
65
64
64
64
63
65
65
65
65
65
65
65
65
65
65
66
67
67
67
67
69
69
69
69
69
69
70
70
70
70
70
70
69
68
67
67
67
64
64
64
64
65
66
67
64
63
64
62
61
60
60
60
60
60
60
60
60
60
59
62
62
62
61
61
60
61
62
62
62
62
61
61
61
62
63
63
63
63
63
63
63
63
63
64
64
62
62
62
62
61
60
60
60
60
60
60
59
59
58
58
58
59
59
59
59
59
59
58
58
58
58
58
57
57
57
57
56
55
55
55
55
55
55
54
54
55
55
55
55
55
54
53
53
53
52
52
52
52
52
51
51
51
51
51
52
52
52
52
51
47
47
48
48
48
48
47
46
46
45
43
43
43
42
42
43
42
42
42
42
42
42
42
42
42
42
42
42
42
42
43
43
43
40
38
37
37
37
36
35
34
34
34
31
32
32
32
30
25
25
25
26
27
26
26
26
26
26
27
27
27
27
27
29
29
29
29
30
30
32
32
30
30
27
24
24
25
25
25
25
25
25
26
27
27
27
27
28
29
29
31
31
31
31
31
31
31
31
31
31
32
32
32
32
32
32
32
32
32
33
33
35
36
37
36
38
37
37
37
37
37
38
38
38
39
39
40
40
40
40
40
40
40
41
41
41
42
42
42
42
42
45
46
46
46
45
45
45
45
45
45
45
45
45
45
45
45
45
45
45
45
45
46
46
46
46
47
47
47
47
47
47
47
47
47
47
47
48
48
49
48
48
49
49
50
50
50
50
50
49
49
49
49
49
49
48
48
48
47
47
47
46
47
47
50
50
50
50
50
49
49
49
49
49
49
49
49
49
49
49
47
47
47
47
47
47
47
47
47
47
47
46
47
47
47
47
47
47
49
49
50
50
50
47
47
47
47
47
47
47
47
47
49
49
49
48
48
48
48
46
46
46
46
46
41
35
31
26
25
26
27
27
27
26
26
26
26
27
26
27
27
27
27
27
27
27
27
28
28
27
27
27
27
27
27
27
28
28
28
28
28
28
28
28
28
28
28
28
28
28
29
29
29
29
30
30
30
30
30
30
31
31
31
31
31
31
31
32
32
32
32
32
32
32
32
32
31
31
31
32
32
32
32
32
32
32
32
32
32
32
32
32
32
32
32
31
31
31
31
31
30
27
26
26
26
26
26
26
26
26
26
26
26
26
26
26
26
26
26
26
26
26
31
31
31
30
30
31
32
35
35
36
37
45
45
47
49
55
57
59
60
60
61
63
62
65
70
70
70
66
69
71
72
72
72
72
72
72
72
72
72
75
75
74
74
72
72
72
70
67
67
66
67
67
67
67
67
67
67
67
67
67
67
67
67
67
65
65
64
64
65
67
68
68
68
69
69
71
72
72
74
74
74
74
74
74
75
76
76
76
77
77
79
79
79
79
80
80
80
79
81
80
81
81
81
81
81
82
83
83
84
84
85
85
85
85
85
85
85
86
86
87
87
87
87
87
87
87
87
86
84
85
82
83
85
88
88
87
87
88
88
88
87
87
88
88
88
94
94
95
95
95
94
94
94
94
94
95
94
94
94
94
94
91
91
91
89
89
88
88
88
87
87
87
86
86
86
85
85
84
84
84
84
85
82
82
77
73
72
65
61
60
60
60
60
61
62
61
62
63
64
64
66
66
67
67
68
70
70
67
66
65
62
62
62
62
62
61
61
62
62
62
62
62
62
62
63
62
62
64
65
66
64
66
67
66
66
62
62
62
57
57
60
62
62
62
62
61
62
62
64
64
64
64
64
64
65
65
65
67
66
66
66
67
67
72
74
75
75
73
73
73
74
74
74
75
74
72
72
73
76
79
80
82
82
83
83
83
83
83
83
83
83
84
85
85
86
83
78
77
78
78
78
78
78
78
78
79
79
80
80
80
79
78
77
78
82
84
84
83
83
83
83
83
83
83
83
82
82
81
82
82
82
82
82
82
85
85
85
85
85
85
85
85
85
85
85
85
85
85
85
85
85
85
85
85
85
85
85
85
85
85
85
85
86
86
86
86
85
85
85
85
85
85
85
86
86
85
85
85
85
85
85
85
85
85
85
87
87
87
86
86
85
85
85
85
86
88
88
88
88
87
87
87
87
87
86
85
85
84
84
84
83
83
83
83
85
85
84
82
82
79
76
75
73
69
67
62
59
57
58
59
59
60
60
54
52
52
52
53
52
51
51
50
55
53
53
55
57
57
58
60
59
61
63
70
70
70
72
72
73
73
73
74
75
75
75
74
73
73
72
73
72
72
72
73
73
73
74
75
75
75
75
75
75
75
75
75
75
78
78
78
78
80
80
81
81
81
80
80
79
79
79
79
79
79
80
80
80
80
81
81
81
81
81
80
80
81
81
80
78
77
77
77
77
77
77
77
77
77
77
77
77
78
78
80
80
80
80
80
80
79
79
79
80
80
80
80
81
82
82
82
82
82
82
82
82
82
82
82
82
82
82
82
82
82
82
80
80
80
80
80
81
82
82
82
82
81
81
82
82
82
75
76
60
57
57
59
59
57
57
54
53
52
45
41
39
39
40
39
38
40
40
39
39
40
38
38
38
38
38
39
40
40
41
41
41
41
41
41
41
41
41
41
41
41
41
41
41
42
43
43
43
43
43
44
44
44
45
45
45
45
45
45
45
45
46
47
47
46
45
46
45
45
45
45
47
48
48
48
48
54
54
54
54
54
54
55
55
56
56
55
55
51
50
50
52
54
54
55
55
55
55
55
55
55
54
54
54
54
54
53
52
52
52
53
53
55
55
57
62
62
60
59
59
59
59
60
65
66
67
67
65
65
65
65
65
65
65
65
67
67
67
67
67
67
67
68
68
68
69
69
69
69
69
69
71
71
70
70
70
70
70
70
70
70
70
71
72
72
72
72
72
72
72
72
72
75
75
75
75
75
75
75
75
75
75
72
72
72
71
71
71
71
71
71
70
71
71
71
70
67
67
67
67
67
67
67
66
66
66
65
65
65
65
65
65
65
65
65
65
65
64
62
60
60
60
60
60
59
58
57
52
52
51
49
49
42
42
42
42
42
42
42
41
41
42
42
42
42
42
42
42
42
42
42
42
42
42
42
42
42
42
42
42
42
42
42
42
42
42
42
42
42
42
42
41
41
41
42
41
41
41
41
41
41
37
35
20
20
20
20
18
18
18
18
18
17
17
17
17
17
17
15
9
8
8
7
6
6
6
6
6
6
6
6
6
5
5
5
6
6
6
6
6
6
6
6
6
6
6
6
6
6
6
6
6
6
6
6
6
6
6
6
6
6
6
6
6
6
6
6
5
5
5
5
5
5
5
5
5
5
5
5
5
5
5
5
5
5
5
5
5
5
5
5
5
5
5
5
5
5
5
5
5
5
5
5
5
5
5
5
5
6
6
6
6
6
6
6
6
6
5
6
6
6
6
6
5
5
5
5
5
5
5
5
5
5
5
5
5
5
5
5
5
5
5
5
5
5
5
5
5
6
6
6
6
6
6
6
6
6
6
5
5
5
5
5
5
5
5
5
5
5
5
5
5
5
5
5
5
5
5
5
5
5
5
5
6
6
6
6
6
6
6
6
6
6
6
6
6
5
6
6
6
6
6
6
6
6
6
6
6
6
6
6
6
6
6
6
7
7
7
7
7
7
7
7
7
7
7
7
7
7
7
7
7
7
7
7
8
8
8
7
7
7
7
7
7
7
7
7
7
7
7
7
7
7
7
7
7
7
7
6
6
6
6
6
6
6
6
6
6
6
6
6
6
6
6
6
6
6
6
6
6
6
6
6
6
6
6
6
6
6
7
7
7
7
7
7
7
7
7
7
7
7
7
7
7
7
7
7
7
7
7
7
7
7
7
7
7
7
7
7
7
7
7
7
7
7
9
9
9
9
9
9
9
10
10
10
10
10
10
10
10
10
10
11
10
10
10
10
10
10
10
10
10
9
9
9
9
9
9
9
9
9
8
8
10
10
10
10
10
10
10
10
10
10
9
10
10
10
9
9
9
9
9
9
9
9
9
9
8
8
8
8
8
8
8
8
8
8
8
8
8
8
8
8
8
8
8
8
8
8
8
8
8
8
8
8
8
8
8
8
8
8
8
8
8
8
8
8
8
8
9
9
9
9
8
8
8
9
9
9
9
9
9
9
9
9
9
9
9
9
9
9
9
9
9
9
9
9
9
9
9
9
9
10
10
10
10
10
10
10
10
10
10
9
9
8
8
8
7
7
7
7
7
7
7
7
7
7
7
7
7
7
7
7
7
7
7
7
7
7
7
7
7
7
7
7
7
7
7
7
7
7
7
7
7
7
7
7
7
7
7
7
7
7
7
7
7
7
7
7
7
7
7
6
6
6
6
6
6
6
6
6
6
6
6
6
6
6
6
6
6
6
5
4
2
2
2
2
2
2
2
2
2
2
2
2
2
2
2
2
2
2
2
2
2
2
2
2
2
2
2
2
2
2
2
2
2
2
2
2
2
1
1
1
1
1
1
1
1
1
1
1
1
1
1
1
1
1
1
1
1
0
0
0
0
0
0
0
0
0
0
0
0
0
0
0
0
0
0
0
0
0
0
0
0
0
0
0
0
0
0
0
0
0
0
0
0
0
0
0
0
0
0
0
0
0
0
0
0
0
0
0
0
0
0
0
0
0
0
0
0
0
0
0
0
0
0
0
0
0
0
0
0
0
0
0
0
0
0
0
0
0
0
0
0
0
0
1
1
1
1
1
1
1
1
1
1
1
1
1
1
1
1
1
1
1
1
1
1
1
1
1
1
1
1
1
1
1
1
1
1
1
2
2
2
2
2
2
2
2
2
2
2
2
2
2
2
2
2
2
2
2
2
2
2
2
2
2
2
2
2
2
2
2
2
2
2
2
2
2
2
2
2
2
2
2
2
2
2
2
2
2
2
2
2
2
2
2
2
2
2
2
2
2
2
2
2
2
2
2
2
3
3
3
3
3
3
3
3
3
3
3
3
3
3
3
3
3
3
3
3
3
3
3
3
3
3
3
3
3
3
3
3
3
3
3
3
3
3
3
3
3
3
3
3
3
3
3
3
3
3
3
3
3
2
2
2
2
2
2
2
2
2
2
2
2
2
2
2
2
2
2
1
1
0
0
0
0
0
0
0
0
0
0
0
0
0
0
0
0
0
0
0
0
0
0
0
0
0
0
0
0
0
0
0
0
0
0
0
0
0
0
0
0
0
0
0
0
0
0
0
0
0
0
0
0
0
0
0
0
0
0
0
0
0
0
0
0
0
0
0
0
0
0
0
0
0
0
0
0
0
0
0
0
0
0
0
0
0
0
0
0
0
0
0
0
0
0
0
0
0
0
0
0
0
0
0
0
0
0
0
0
0
0
0
0
0
0
0
0
0
0
0
0
0
0
0
0
0
0
0
0
0
0
0
0
0
0
0
0
0
0
0
0
0
0
0
0
0
0
0
0
0
0
0
0
0
0
0
0
0
0
0
0
0
0
0
0
0
0
0
0
0
0
0
0
0
0
0
0
0
0
0
0
0
0
0
0
0
0
0
0
0
0
0
0
0
0
0
0
0
0
0
0
0
0
0
0
0
0
0
0
0
0
0
0
0
0
0
0
0
0
0
0
0
0
0
0
0
0
0
0
0
0
0
0
0
0
0
0
0
0
0
0
0
0
0
0
0
0
0
0
0
0
0
0
0
0
0
0
0
0
0
0
0
0
0
0
0
0
0
0
0
0
0
0
0
0
0
0
0
0
0
0
0
0
0
0
0
0
0
0
0
0
0
0
0
0
0
0
0
0
0
0
0
0
0
0
0
0
0
0
0
0
0
0
0
0
0
0
0
0
0
0
0
0
0
0
0
0
0
0
0
0
0
0
0
0
0
0
0
0
0
0
0
0
0
0
0
0
0
0
0
0
0
0
0
0
0
0
0
0
0
0
0
0
0
0
0
0
0
0
0
0
0
0
0
0
0
0
0
0
0
0
0
0
0
0
0
0
0
0
0
0
0
0
0
0
0
0
0
0
0
0
0
0
0
0
0
0
0
0
0
0
0
0
0
0
0
0
0
0
0
0
0
0
0
0
0
0
0
0
0
0
0
0
0
0
0
0
0
0
0
0
0
0
0
0
0
0
0
0
0
0
0
0
0
0
0
0
0
0
0
0
0
0
0
0
0
0
0
0
0
0
0
0
0
0
0
0
0
0
0
0
0
0
0
0
0
0
0
0
0
0
0
0
0
0
0
0
0
0
0
0
0
0
0
0
0
0
0
0
0
0
0
0
0
0
0
0
0
0
0
0
0
0
0
0
0
0
0
0
0
0
0
0
0
0
0
0
0
0
0
0
0
0
0
0
0
0
0
0
0
0
0
0
0
0
0
0
0
0
0
0
0
0
0
0
0
0
0
0
0
0
0
0
0
0
0
0
0
0
0
0
0
0
0
0
0
0
0
0
0
0
0
0
0
0
0
0
0
0
0
0
0
0
0
0
0
0
0
0
0
0
0
0
0
0
0
0
0
0
0
0
0
0
0
0
0
0
0
0
0
0
0
0
0
0
0
0
0
0
0
0
0
0
0
0
0
0
0
0
0
0
0
0
0
0
0
0
0
0
0
0
0
0
0
0
0
0
0
0
0
0
0
0
0
0
0
0
0
0
0
0
0
0
0
0
0
0
0
0
0
0
0
0
0
0
0
0
0
0
0
0
0
0
0
0
0
0
0
0
0
0
0
0
0
0
0
0
0
0
0
0
0
0
0
0
0
0
0
0
0
0
0
0
0
0
0
0
0
0
0
0
0
0
0
0
0
0
0
0
0
0
0
0
0
0
0
0
0
0
0
0
0
0
0
0
0
0
0
0
0
0
0
0
0
0
0
0
0
0
0
0
0
0
0
0
0
0
0
0
0
0
0
0
0
0
0
0
0
0
0
0
0
0
0
0
0
0
0
1
1
1
1
1
1
1
1
1
1
1
1
1
2
2
2
2
3
3
3
3
3
3
3
4
4
4
4
4
4
4
5
5
5
5
5
5
5
5
5
5
5
5
5
5
5
5
5
6
6
6
7
7
7
7
7
7
7
7
7
7
7
7
7
7
7
7
10
11
15
17
20
20
24
27
28
28
28
28
28
28
29
29
29
30
30
32
32
32
33
34
34
34
34
34
34
34
34
34
34
34
34
34
34
34
34
34
34
34
34
34
34
34
34
35
35
35
35
35
35
35
35
35
35
36
37
37
37
37
37
38
39
39
40
40
40
40
40
40
40
40
40
40
40
40
40
40
40
40
40
40
40
40
40
42
42
42
42
42
42
42
42
42
42
42
42
43
43
43
43
43
43
43
45
43
43
44
43
43
43
37
37
37
37
37
35
32
30
30
30
30
30
30
30
30
30
29
29
29
29
30
28
27
27
27
27
27
27
28
28
29
29
29
29
29
29
30
30
30
30
30
30
30
30
30
30
30
30
30
32
32
32
30
30
29
29
29
29
29
29
27
27
28
28
27
27
27
27
27
26
26
26
26
26
26
25
25
26
26
26
26
25
25
25
25
27
27
27
27
27
27
27
27
27
27
27
27
27
27
27
27
27
27
27
27
27
27
27
27
28
29
30
30
28
28
30
30
30
31
31
32
32
32
32
32
32
32
30
30
30
28
28
28
28
28
28
27
30
29
29
29
29
30
29
29
29
29
30
30
30
30
30
31
31
32
32
30
30
30
30
32
32
32
32
32
32
32
35
35
35
36
36
37
40
40
39
39
39
40
40
40
42
42
45
43
42
40
40
40
40
40
40
40
43
43
44
44
44
44
44
46
46
47
47
49
48
48
47
47
49
49
50
50
49
51
51
51
51
52
52
52
52
52
51
51
52
53
53
53
53
53
53
53
54
55
55
55
55
55
55
55
55
55
55
55
55
55
55
55
55
55
55
55
55
55
55
55
56
56
56
56
57
57
57
57
57
57
57
57
57
57
57
58
59
59
59
59
59
59
59
59
59
57
57
56
56
56
56
56
56
55
55
55
55
55
55
55
53
57
55
55
55
53
53
53
52
52
49
49
49
52
51
51
51
52
54
54
54
54
55
55
53
52
52
52
50
48
48
48
48
48
48
50
48
48
48
48
48
42
42
42
40
35
35
36
36
36
36
36
36
36
36
37
37
37
37
35
34
35
34
34
35
35
35
35
36
36
37
40
40
38
39
39
39
42
42
42
42
41
40
41
41
42
42
42
42
42
42
42
42
42
43
44
44
44
44
44
45
45
45
45
45
45
45
45
46
47
47
47
47
47
47
48
48
48
48
48
47
47
47
47
40
39
37
35
35
35
36
36
36
35
35
36
36
35
35
35
35
35
34
34
34
34
34
34
34
34
34
35
35
36
36
36
37
37
37
37
37
37
37
37
37
37
37
36
36
36
36
35
35
35
35
35
35
36
36
36
36
36
36
36
36
36
36
36
36
36
36
37
37
37
37
37
37
37
37
37
39
40
39
39
38
39
39
38
37
37
36
37
36
34
34
30
30
30
30
29
29
28
26
27
26
26
25
25
24
25
25
25
25
25
25
25
25
24
24
25
25
25
25
25
25
25
26
26
26
25
26
27
27
27
27
27
27
27
27
28
28
30
30
30
30
30
30
30
30
30
31
31
31
31
31
31
31
31
31
31
31
31
31
31
31
30
31
31
32
32
31
31
31
31
31
32
31
32
31
31
30
30
31
31
31
31
31
32
32
32
33
33
33
34
34
35
36
36
37
37
37
37
37
37
37
37
37
38
38
38
38
38
38
38
40
40
40
40
40
40
39
39
40
40
40
40
39
40
40
40
40
40
40
40
40
40
40
40
38
39
40
39
39
40
37
37
37
37
37
37
37
37
37
36
36
36
36
37
37
37
36
37
36
36
36
36
36
35
35
35
35
35
36
35
34
34
34
34
34
34
34
34
34
33
33
33
33
33
33
32
33
33
33
33
33
32
31
27
27
28
28
28
28
28
28
28
28
27
27
27
27
27
27
26
27
27
26
26
26
26
26
25
25
25
25
25
25
25
25
25
25
25
25
25
25
25
25
26
26
27
27
27
27
26
26
26
26
26
25
25
25
25
25
25
26
27
27
27
27
27
27
27
27
27
27
26
25
25
25
25
25
25
27
27
27
26
25
24
23
24
24
22
22
22
21
21
20
20
20
20
20
20
20
20
18
18
17
17
17
16
16
16
16
16
16
16
16
16
16
16
16
15
15
15
15
15
15
15
15
15
15
15
14
14
14
14
15
14
13
13
13
13
13
13
13
12
12
12
12
13
13
13
13
13
13
13
13
13
13
13
13
13
13
13
13
13
13
13
13
13
13
14
14
14
14
13
13
13
14
14
14
14
14
15
15
15
15
15
14
14
14
14
14
14
15
15
15
15
15
15
15
15
16
16
16
15
15
15
15
15
15
15
15
15
15
15
13
13
13
13
13
13
13
13
13
13
13
12
12
10
10
10
10
11
10
11
11
11
11
11
11
11
11
10
10
10
10
10
10
10
10
10
10
10
10
10
10
10
10
10
10
10
10
10
10
10
10
10
10
10
10
10
10
10
10
10
10
10
10
10
10
10
10
10
10
10
10
10
10
10
10
10
10
10
11
11
11
11
11
11
10
10
10
10
10
11
11
11
11
11
11
11
11
9
9
9
9
9
9
8
7
7
7
8
9
9
9
9
9
9
9
9
9
9
9
8
8
8
8
7
7
7
7
7
7
7
7
7
7
7
7
7
7
7
8
8
8
8
8
8
8
8
8
8
8
8
8
8
8
8
8
8
8
8
8
8
8
8
8
8
8
9
9
9
9
9
9
9
9
8
7
7
7
7
7
7
7
7
7
7
7
7
7
7
7
7
7
7
8
8
8
8
8
7
7
7
7
7
7
7
7
7
7
7
7
7
7
7
5
5
5
6
6
6
6
6
6
6
6
6
6
6
6
6
6
6
6
6
6
6
6
6
6
6
6
6
6
6
6
6
6
6
6
6
6
6
6
6
6
6
6
6
6
6
6
6
7
7
6
6
6
6
6
6
5
5
5
5
5
5
5
6
6
6
6
6
7
7
7
7
7
7
7
7
7
7
6
7
7
7
7
7
7
7
7
7
7
6
6
6
6
6
7
7
7
7
7
8
8
8
8
8
8
8
9
9
9
9
10
10
10
10
10
10
10
10
10
10
10
10
10
10
10
10
12
12
15
15
15
15
15
15
15
15
15
15
15
15
15
16
16
16
16
16
16
16
17
17
17
17
17
17
18
18
18
18
20
20
20
20
21
21
21
21
21
21
21
21
21
21
21
21
21
21
21
21
21
21
21
21
22
22
22
22
21
21
21
21
21
21
21
21
21
21
21
21
21
21
21
21
21
21
21
22
22
22
22
22
22
22
22
22
22
22
22
22
22
22
22
22
22
22
22
22
22
22
22
22
22
22
22
22
22
22
22
22
22
22
22
22
22
22
22
22
22
22
22
22
22
22
22
22
22
22
22
22
22
22
22
22
22
22
22
22
22
22
22
21
18
17
17
12
12
12
12
12
14
12
12
11
11
11
11
11
12
11
10
10
10
10
10
10
10
10
10
11
11
11
11
11
11
11
11
11
11
11
11
11
11
11
11
11
11
11
11
11
11
11
11
11
11
11
11
12
12
12
12
12
12
12
12
12
12
12
12
12
12
12
12
13
12
13
13
12
12
12
12
12
12
12
12
12
12
10
10
10
10
10
10
10
10
10
10
10
10
10
10
10
10
10
10
10
10
10
10
10
10
10
10
10
10
10
10
10
10
10
10
10
10
10
10
10
10
10
10
10
10
10
9
9
9
9
9
9
9
8
7
6
6
6
6
6
6
6
6
6
6
6
7
7
7
7
7
7
7
8
8
8
8
8
8
8
8
8
8
8
8
8
8
8
8
8
8
8
8
8
8
8
8
8
8
8
8
8
8
8
8
8
8
8
8
8
8
8
8
8
8
8
8
8
8
8
8
8
8
8
8
8
7
6
6
6
6
6
5
5
5
5
4
4
4
4
4
4
4
4
4
4
4
4
4
4
4
4
4
4
4
4
4
4
4
4
4
4
4
4
4
4
4
4
4
4
4
4
3
3
2
2
2
2
2
2
2
2
2
2
2
2
2
2
2
2
2
2
2
2
2
2
2
2
2
2
2
2
2
2
2
2
2
2
2
2
2
2
2
2
2
2
1
1
1
1
1
1
1
1
1
1
1
1
1
1
1
1
1
1
1
1
1
1
1
1
1
1
1
1
1
1
1
1
1
1
1
1
1
1
1
1
1
1
1
1
1
1
1
1
1
1
1
1
1
1
1
1
1
1
1
1
1
1
1
1
0
0
0
0
0
0
0
0
0
0
0
0
0
0
0
0
0
0
0
0
0
0
0
0
0
0
0
0
0
0
0
0
0
0
0
0
0
0
0
0
0
0
0
0
0
0
0
0
0
0
0
0
0
0
0
0
0
0
0
0
0
0
0
0
0
0
0
0
0
0
0
0
0
0
0
0
0
0
0
0
0
0
0
0
0
0
0
0
0
0
0
0
0
0
0
0
0
0
0
0
0
0
0
0
0
0
0
0
0
0
0
0
0
1
1
1
1
1
1
1
2
2
2
2
2
2
2
2
2
2
2
2
2
2
2
2
2
2
2
2
2
2
2
2
2
2
2
2
2
2
2
2
2
2
2
2
2
2
2
2
2
2
2
2
2
2
2
2
2
2
2
2
2
2
2
2
2
2
2
2
2
2
2
2
2
2
2
2
2
2
2
2
2
2
2
2
2
2
2
2
2
2
2
2
2
2
2
2
2
2
2
2
2
2
2
2
2
2
2
2
1
1
1
1
1
1
1
1
1
1
1
1
1
1
0
0
0
0
0
0
0
0
0
0
0
0
0
0
0
0
0
0
0
0
0
0
0
0
0
0
0
0
0
0
0
0
0
0
0
0
0
0
0
0
0
0
0
0
0
0
0
0
0
0
0
0
0
0
0
0
0
0
0
0
0
0
0
0
0
0
0
0
0
0
0
0
0
0
0
0
0
0
0
0
0
0
0
0
0
0
0
0
0
0
0
0
0
0
0
0
0
0
0
0
0
0
0
0
0
0
0
0
0
0
0
0
0
0
0
0
0
0
0
0
0
0
0
0
0
0
0
0
0
0
0
0
0
0
0
0
0
0
0
0
0
0
0
0
0
0
0
0
0
0
0
0
0
0
0
0
0
0
0
0
0
0
0
0
0
0
0
0
0
0
0
0
0
0
0
0
0
0
0
0
0
0
0
0
0
0
0
0
0
0
0
0
0
0
0
0
0
0
0
0
0
0
0
0
0
0
0
0
0
0
0
0
0
0
0
0
0
0
0
0
0
0
0
0
0
0
0
0
0
0
0
0
0
0
0
0
0
0
0
0
0
0
0
0
0
0
0
0
0
0
0
0
0
0
0
0
0
0
0
0
0
0
0
0
0
0
0
0
0
0
0
0
0
0
0
0
0
0
0
0
0
0
0
0
0
0
0
0
0
0
0
0
0
0
0
0
0
0
0
0
0
0
0
0
0
0
0
0
0
0
0
0
1
1
1
1
1
1
1
1
1
1
1
1
1
1
1
1
1
1
1
1
1
1
1
1
1
0
0
0
0
0
0
0
0
0
0
0
0
0
0
0
0
0
0
0
0
0
0
0
0
1
1
1
1
1
1
1
1
1
1
1
1
1
1
1
1
1
1
1
1
1
1
1
1
1
1
1
1
1
1
1
1
1
1
1
1
1
1
1
1
1
1
1
1
1
1
1
1
1
1
1
1
1
1
1
1
1
1
1
1
1
1
1
1
1
1
1
1
1
1
1
1
1
1
1
1
1
1
1
1
1
1
1
1
1
1
1
1
1
1
1
1
1
1
1
1
1
1
1
1
1
1
1
1
1
1
1
1
1
1
1
1
1
1
1
1
0
0
0
0
0
0
0
0
0
0
0
0
0
0
0
0
0
0
0
0
0
0
0
0
0
0
0
0
0
0
0
0
0
0
0
0
0
0
0
0
0
0
0
0
0
0
0
0
0
0
0
0
0
0
0
0
0
0
0
0
0
0
0
0
0
0
0
0
0
0
0
0
0
0
0
0
0
0
0
0
0
0
0
0
0
0
0
0
0
0
0
0
0
0
0
0
0
0
0
0
0
0
0
0
0
0
0
0
0
0
0
0
0
0
0
0
0
0
0
0
0
0
0
0
0
0
0
0
0
0
0
0
0
0
0
0
0
0
0
0
0
0
0
0
0
0
0
0
0
0
0
0
0
0
0
0
0
0
0
0
0
0
0
0
0
0
0
0
0
0
0
0
0
0
0
0
0
0
0
0
1
1
1
1
1
1
1
1
1
1
1
1
1
1
1
1
1
1
1
1
1
1
1
1
1
1
1
1
1
1
1
1
1
1
1
1
1
1
1
1
0
0
0
0
0
0
0
0
0
0
0
0
0
0
0
0
0
0
0
0
0
0
0
0
0
0
0
0
0
0
0
0
0
0
0
0
0
0
0
0
0
0
0
0
0
0
0
0
0
0
0
0
0
0
0
0
0
0
0
0
0
0
0
0
0
0
0
1
1
1
1
1
1
1
1
1
1
1
1
1
1
1
1
1
1
1
1
1
1
1
1
1
1
1
1
1
1
1
1
1
1
1
1
1
0
0
0
0
0
0
0
0
0
0
0
0
0
0
0
0
0
0
0
0
0
0
0
0
0
0
0
0
0
0
0
0
0
0
0
0
0
0
0
0
0
0
0
0
0
0
0
0
0
0
0
0
0
0
0
0
0
0
0
0
0
0
0
0
0
0
0
0
0
0
0
0
0
0
0
0
0
0
0
0
0
0
0
0
0
0
0
0
0
0
0
0
0
0
0
0
0
0
0
0
0
0
0
0
0
0
0
0
0
0
0
0
0
0
0
0
0
0
0
0
0
0
0
0
0
0
0
0
0
0
0
0
0
0
0
0
0
0
0
0
0
0
0
0
0
0
0
0
0
0
0
0
0
0
0
0
0
0
0
0
0
0
0
0
0
0
0
0
0
0
0
0
0
0
0
0
0
0
0
0
0
0
0
0
0
0
0
0
0
0
0
0
0
0
0
0
0
0
0
0
0
0
0
0
0
0
0
0
0
0
0
0
0
0
0
0
0
0
0
0
0
0
0
0
0
0
0
0
0
0
0
0
0
0
0
0
0
0
0
0
0
0
0
0
0
0
0
0
0
0
0
0
0
0
0
0
0
0
0
0
0
0
0
0
0
0
0
0
0
0
0
0
0
1
1
1
1
1
1
1
0
0
0
0
0
0
0
0
0
0
0
0
0
0
0
0
0
0
0
0
0
0
0
0
0
0
0
0
1
1
1
1
1
1
1
1
1
1
1
1
1
1
1
1
1
1
1
1
1
1
1
1
1
1
1
1
1
1
1
1
1
1
1
1
1
1
1
1
1
1
1
1
1
1
1
1
1
1
1
1
1
1
1
1
1
1
1
1
1
1
1
1
1
1
1
1
1
1
1
1
1
1
1
1
1
1
1
1
1
1
1
1
1
1
1
1
1
1
1
1
1
1
1
1
1
1
1
1
1
1
1
1
1
1
1
1
1
1
1
1
1
1
1
1
1
1
1
1
1
1
1
0
0
0
0
0
0
0
0
0
0
0
0
0
0
0
0
0
0
0
0
0
0
0
0
0
0
0
0
0
0
0
0
0
0
0
0
0
0
0
0
0
0
0
0
0
0
0
0
0
0
0
0
0
0
0
0
0
0
0
0
0
0
0
0
0
0
0
0
0
0
0
2
2
2
2
2
2
2
2
2
2
2
2
2
2
2
2
2
2
2
2
2
2
2
2
2
2
2
2
2
2
2
2
2
2
2
2
2
2
2
2
2
2
2
2
2
2
2
2
2
2
2
2
2
2
2
2
2
2
2
2
2
2
2
2
2
2
2
2
2
2
2
2
2
2
2
2
2
2
2
2
2
2
2
2
2
2
2
2
2
2
2
2
2
2
2
2
2
2
2
2
2
2
2
2
2
2
2
2
2
2
2
2
2
2
2
2
2
2
2
2
2
2
2
2
2
2
2
2
2
2
2
2
2
1
1
1
0
0
0
0
0
0
0
0
0
0
0
0
0
0
0
0
0
0
0
0
0
0
0
0
0
0
0
0
0
0
0
0
0
0
0
0
0
0
0
0
0
0
0
0
0
0
0
0
0
0
0
0
0
0
0
0
0
0
0
0
0
0
0
0
0
0
0
0
0
0
0
0
0
0
0
0
0
1
1
1
1
1
1
1
1
1
1
1
1
1
1
1
1
1
1
1
1
1
1
1
1
1
1
1
1
1
1
1
0
0
0
0
0
0
0
0
0
0
0
0
0
0
0
0
0
0
0
0
0
1
1
1
1
1
1
1
1
2
2
2
2
2
2
2
3
3
3
3
3
3
3
3
3
3
3
3
3
3
3
3
3
3
3
3
3
3
3
3
3
3
3
3
3
3
3
3
3
3
3
3
3
3
3
4
4
4
4
4
4
4
4
4
4
4
4
4
4
4
4
4
4
4
4
4
4
4
4
4
4
4
4
4
4
4
4
4
5
5
5
5
5
5
5
5
5
5
5
5
5
5
5
5
5
5
5
5
5
5
5
5
5
5
5
5
5
5
5
5
5
5
5
5
5
5
5
5
5
5
5
5
5
5
5
5
5
4
4
4
4
4
4
5
5
5
5
5
9
9
9
9
10
10
11
12
12
12
12
12
12
12
12
12
12
12
12
12
12
12
12
12
12
12
15
15
15
15
15
16
17
17
18
18
18
18
18
19
20
20
21
21
21
21
22
22
23
22
23
23
23
23
24
25
25
25
27
27
27
27
27
27
27
26
26
25
25
25
25
25
25
25
26
26
27
28
28
28
28
28
28
28
28
28
29
30
30
30
30
30
30
30
31
31
31
31
31
31
31
31
31
31
31
31
32
32
32
32
32
32
32
32
32
32
32
33
33
33
34
34
34
34
34
34
34
34
34
34
34
34
34
34
34
34
34
33
34
34
34
34
34
34
34
34
34
34
34
34
32
32
31
31
32
32
32
32
32
32
32
32
32
32
32
33
32
34
34
34
34
34
34
35
35
35
35
35
35
36
36
36
37
37
37
37
38
38
38
38
38
38
38
38
38
38
38
38
38
38
38
38
38
38
38
38
38
38
38
38
38
38
38
38
38
38
38
37
37
37
37
36
35
35
35
32
33
33
28
27
26
26
26
26
27
27
27
27
26
26
25
25
25
25
24
24
24
24
24
24
24
24
24
24
24
25
25
25
25
25
25
25
25
25
25
24
24
24
24
24
24
24
24
24
24
24
24
24
24
24
24
23
23
23
22
22
22
21
18
17
17
16
16
16
16
15
15
15
14
14
14
14
14
15
15
15
15
15
15
15
15
15
15
15
17
17
17
17
17
17
17
17
17
17
17
17
17
17
17
17
17
17
17
17
17
17
17
17
17
16
16
16
15
13
12
12
12
11
11
11
11
11
11
11
11
11
11
11
11
11
11
10
10
10
10
10
10
10
10
11
11
11
11
11
10
10
10
10
11
11
11
11
11
11
11
11
11
11
11
11
11
11
11
11
10
10
10
10
10
10
10
10
10
10
10
10
10
10
10
10
10
10
10
10
10
10
10
9
9
9
9
9
9
9
9
9
9
9
9
9
9
9
9
9
9
9
9
9
8
8
8
8
8
8
8
8
8
8
8
8
8
8
8
8
8
8
8
7
7
7
7
7
7
7
7
7
6
6
6
6
5
5
5
5
5
5
5
5
5
5
5
5
5
5
5
5
5
5
5
5
5
5
5
5
5
5
5
5
5
5
4
3
3
3
3
3
3
3
3
3
2
1
1
1
1
1
1
1
1
1
1
1
0
0
0
0
0
0
0
0
0
0
0
0
0
0
0
0
0
0
0
0
0
0
0
0
0
0
0
0
0
0
0
0
0
0
0
0
0
0
0
0
0
0
0
0
1
1
1
1
1
1
1
1
1
1
1
1
1
1
1
1
1
0
0
0
0
0
0
0
0
0
0
0
0
0
0
0
0
0
0
0
0
0
0
0
0
0
0
0
0
0
0
0
0
0
0
0
0
0
0
0
0
0
0
0
0
0
0
0
0
0
0
0
0
1
1
1
1
1
1
1
1
1
1
1
1
1
1
1
1
1
1
1
1
1
1
1
1
1
1
1
1
1
1
1
1
1
1
1
1
1
1
1
1
1
1
1
1
1
1
1
1
1
1
1
1
1
1
1
1
1
1
1
1
1
1
1
1
1
1
1
1
1
1
1
1
1
1
1
1
1
1
1
1
1
1
1
1
1
1
1
1
1
1
1
1
1
1
1
1
1
1
1
1
1
1
1
1
1
1
1
1
1
1
1
1
1
0
0
0
0
0
0
0
0
0
0
0
0
0
0
0
0
0
0
0
0
0
0
0
0
0
0
0
0
0
0
0
0
0
0
0
0
0
0
0
0
0
0
0
0
0
0
0
0
0
0
0
0
0
0
0
0
0
0
0
0
0
0
0
0
0
0
0
0
0
0
1
1
1
1
1
1
1
1
1
1
1
1
1
1
1
1
1
1
1
1
1
1
1
1
1
1
1
1
1
1
1
1
1
1
1
1
1
1
1
1
2
2
2
2
2
2
2
2
2
2
2
2
2
2
2
2
2
2
2
2
2
2
2
2
2
2
2
2
2
2
2
2
2
2
2
2
2
2
2
2
2
1
1
1
1
1
1
1
1
1
1
1
1
1
1
1
1
1
1
1
1
1
1
1
1
1
1
1
1
1
1
1
1
1
1
1
1
1
1
1
1
2
2
2
2
2
2
2
2
2
2
2
2
2
2
2
2
2
2
2
2
2
2
2
2
2
2
2
2
2
2
2
2
2
2
2
2
2
2
2
2
2
2
2
2
2
2
2
2
2
2
2
2
2
2
2
2
2
2
2
2
2
2
2
2
2
2
2
2
2
2
2
2
2
2
2
2
2
2
3
3
3
3
3
3
3
3
3
3
3
3
3
3
3
3
3
3
3
3
3
3
3
3
3
3
3
3
3
3
3
3
3
3
3
3
3
3
3
3
3
3
3
3
3
3
3
3
3
3
3
3
3
3
3
3
3
3
3
3
3
3
3
3
3
3
4
4
4
4
4
4
3
3
3
3
3
3
3
3
3
3
3
3
3
3
3
3
3
2
2
2
2
2
2
2
2
2
2
2
2
2
2
2
2
2
2
2
2
2
2
2
2
2
2
2
2
2
2
2
2
2
2
2
2
2
2
2
2
2
2
1
1
1
0
0
0
0
0
0
0
0
0
0
0
0
0
0
0
0
0
0
0
0
0
0
0
0
0
0
0
0
0
0
0
0
0
0
0
0
0
0
0
0
0
0
0
0
0
0
0
0
0
1
1
1
1
1
1
1
1
1
1
1
1
1
1
1
1
1
1
1
1
1
1
1
1
1
1
1
1
1
1
1
1
1
1
1
1
1
1
1
1
1
1
1
1
1
1
1
1
0
0
0
0
0
0
0
0
0
0
0
0
0
0
0
0
0
0
0
0
0
0
0
0
0
0
0
0
0
0
0
0
0
0
0
0
0
0
0
0
0
0
0
0
0
0
0
0
0
0
0
0
0
0
0
0
0
0
0
0
0
0
0
0
0
0
0
0
0
0
0
0
0
0
0
0
0
0
0
0
0
0
0
0
0
0
0
0
0
0
0
0
0
0
0
0
0
0
0
0
0
0
0
0
0
0
0
0
0
0
0
0
0
0
0
0
0
0
0
0
0
0
0
0
0
0
0
0
0
0
0
0
0
0
0
0
0
0
0
0
0
0
0
0
0
0
0
0
0
0
0
0
0
0
0
0
0
0
0
0
0
0
0
0
0
0
0
0
0
0
0
0
0
0
0
0
0
0
0
0
0
0
0
0
0
0
0
0
0
0
0
0
0
0
0
0
0
0
0
0
0
0
0
0
0
0
0
0
0
0
0
0
0
0
0
0
0
0
0
0
0
0
0
0
0
0
0
0
0
0
0
0
0
0
0
0
0
0
0
0
0
0
0
0
0
0
0
0
0
0
0
0
0
0
0
0
0
0
0
0
0
0
0
0
0
0
0
0
0
0
0
0
0
0
0
0
0
0
0
0
0
0
0
0
0
0
0
0
0
0
0
0
0
0
0
0
0
0
0
0
0
0
0
0
0
0
0
0
0
0
0
0
0
0
0
0
0
0
0
0
0
0
0
0
0
0
0
0
0
0
0
0
0
0
0
0
0
0
0
0
0
0
0
0
0
0
0
0
0
0
0
0
0
0
0
0
0
0
0
0
0
0
0
0
0
0
0
0
0
0
0
0
0
0
0
0
0
0
0
0
0
0
0
0
0
0
0
0
0
0
0
0
0
0
0
0
0
0
0
0
0
0
0
0
0
0
0
0
0
0
0
0
0
0
0
0
0
0
0
0
0
0
0
0
0
0
0
0
0
0
0
0
0
0
0
0
0
0
0
0
0
0
0
0
0
0
0
0
0
0
0
0
0
0
0
0
0
0
0
0
0
0
0
0
0
0
0
0
0
0
0
0
0
0
0
0
0
0
0
0
0
0
0
0
0
0
0
0
0
0
0
0
0
0
0
0
0
0
0
0
0
0
0
0
0
0
0
0
0
0
0
0
0
0
0
0
0
0
0
0
0
0
0
0
0
0
0
0
0
0
0
0
0
0
0
0
0
0
0
0
0
0
0
0
0
0
0
0
0
0
0
0
0
0
0
0
0
0
0
0
0
0
0
0
0
0
0
0
0
0
0
0
0
0
0
0
0
0
0
0
0
0
0
0
0
0
0
0
0
0
0
0
0
0
0
0
0
0
0
0
0
0
0
0
0
0
0
0
0
0
0
0
0
0
0
0
0
0
0
0
0
0
0
0
0
0
0
0
0
0
0
0
0
0
0
0
0
0
0
0
0
0
0
0
0
0
0
0
0
0
0
0
0
0
0
0
0
0
0
0
0
0
0
0
0
0
0
0
0
0
0
0
0
0
0
0
0
0
0
0
0
0
0
0
0
0
0
0
0
0
0
0
0
0
0
0
0
0
0
0
0
0
0
0
0
0
0
0
0
0
0
0
0
0
0
0
0
0
0
0
0
0
0
0
0
0
0
0
0
0
0
0
0
0
0
0
0
0
0
0
0
0
0
0
0
0
0
0
0
0
0
0
0
0
0
0
0
0
0
0
0
0
0
0
0
0
0
0
0
0
0
0
0
0
0
0
0
0
0
0
0
0
0
0
0
0
0
0
0
0
0
0
0
0
0
0
0
0
0
0
0
0
0
0
0
0
0
0
0
0
0
0
0
0
0
0
0
0
0
0
0
0
0
0
0
0
0
0
0
0
0
0
0
0
0
0
0
0
0
0
0
0
0
0
0
0
0
0
0
0
0
0
0
0
0
0
0
0
0
0
0
0
0
0
0
0
0
0
0
0
0
0
0
0
0
0
0
0
0
0
0
0
0
0
0
0
0
0
0
0
0
0
0
0
0
0
0
0
0
0
0
0
0
0
0
0
0
0
0
0
0
0
0
0
0
0
0
0
0
0
0
0
0
0
0
0
0
0
0
0
0
0
0
0
0
0
0
0
0
0
0
0
0
0
0
0
0
0
0
0
0
0
0
0
0
0
0
0
0
0
0
0
0
0
0
0
0
0
0
0
0
0
0
0
0
0
0
0
0
0
0
0
0
0
0
0
0
0
0
0
0
0
0
0
0
0
0
0
0
0
0
0
0
0
0
0
0
0
0
0
0
0
0
0
0
0
0
0
0
0
0
0
0
0
0
0
0
0
0
0
0
0
0
0
0
0
0
0
0
0
0
0
0
0
0
0
0
0
0
0
0
0
0
0
0
0
0
0
0
0
0
0
0
0
0
0
0
0
0
0
0
0
0
0
0
0
0
0
0
0
0
0
0
0
0
0
0
0
0
0
0
0
0
0
0
0
0
0
0
0
0
0
0
0
0
0
0
0
0
0
0
0
0
0
0
0
0
0
0
0
0
0
0
0
0
0
0
0
0
0
0
0
0
0
0
0
0
0
0
0
0
0
0
0
0
0
0
0
0
0
0
0
0
0
0
0
0
0
0
0
0
0
0
0
0
0
0
0
0
0
0
0
0
0
0
0
0
0
0
0
0
0
0
0
0
0
0
0
0
0
0
0
0
0
0
0
0
0
0
0
0
0
0
0
0
0
0
0
0
0
0
0
0
0
0
0
0
0
0
0
0
0
0
0
0
0
0
0
0
0
0
0
0
0
0
0
0
0
0
0
0
0
0
0
0
0
0
0
0
0
0
0
0
0
0
0
0
0
0
0
0
0
0
0
0
0
0
0
0
0
0
0
0
0
0
0
0
0
0
0
0
0
0
0
0
0
0
0
0
0
0
0
0
0
0
0
0
0
0
0
0
0
0
0
0
0
0
0
0
0
0
0
0
0
0
0
0
0
0
0
0
0
0
0
0
0
0
0
0
0
0
0
0
0
0
0
0
0
0
0
0
0
0
0
0
0
0
0
0
0
0
0
0
0
0
0
0
0
0
0
0
0
0
0
0
0
0
0
0
0
0
0
0
0
0
0
0
0
0
0
0
0
0
0
0
0
0
0
0
0
0
0
0
0
0
0
0
0
0
0
0
0
0
0
0
0
0
0
0
0
0
0
0
0
0
0
0
0
0
0
0
0
0
0
0
0
0
0
0
0
0
0
0
0
0
0
0
0
0
0
0
0
0
0
0
0
0
0
0
0
0
0
0
0
0
0
0
0
0
0
0
0
0
0
0
0
0
0
0
0
0
0
0
0
0
0
0
0
0
0
0
0
0
0
0
0
0
0
0
0
0
0
0
0
0
0
0
0
0
0
0
0
0
0
0
0
0
0
0
0
0
0
0
0
0
0
0
0
0
0
0
0
0
0
0
0
0
0
0
0
0
0
0
0
0
0
0
0
0
0
0
0
0
0
0
0
0
0
0
0
0
0
0
0
0
0
0
0
0
0
0
0
0
0
0
0
0
0
0
0
0
0
0
0
0
0
0
0
0
0
0
0
0
0
0
0
0
0
0
0
0
0
0
0
0
0
0
0
0
0
0
0
0
0
0
0
0
0
0
0
0
0
0
0
0
0
0
0
0
0
0
0
0
0
0
0
0
0
0
0
0
0
0
0
0
0
0
0
0
0
0
0
0
0
0
0
0
0
0
1
1
1
1
1
1
1
1
1
1
1
1
1
1
1
1
1
1
1
1
1
1
1
1
1
1
1
1
1
1
1
1
1
1
1
1
1
1
1
1
1
1
1
1
1
1
1
1
1
1
1
1
1
1
1
1
1
1
1
1
1
1
1
1
1
1
1
1
1
1
1
1
1
1
1
1
1
1
1
1
1
1
1
1
1
1
1
1
1
1
1
1
1
1
1
1
0
0
0
0
0
0
0
0
0
0
0
0
0
0
0
0
0
0
0
0
0
0
0
0
0
0
0
0
0
0
0
0
0
0
0
0
0
0
0
0
0
0
0
0
0
0
0
0
0
0
0
0
0
0
0
0
0
0
0
0
0
0
0
0
0
0
0
0
0
0
0
0
0
0
0
0
0
0
0
0
0
0
0
0
0
0
0
0
0
0
0
0
0
0
0
0
0
0
0
0
0
0
0
0
0
0
0
0
0
0
0
0
0
0
0
0
0
0
0
0
0
0
0
0
0
0
0
0
0
0
0
0
0
0
0
0
0
0
0
0
0
0
0
0
0
0
0
0
0
0
0
0
0
0
0
0
0
0
0
0
1
1
1
2
2
2
2
2
2
2
2
2
2
2
2
2
2
2
2
2
2
2
2
2
2
2
2
2
2
2
2
2
2
2
2
3
3
3
3
3
3
3
3
3
3
3
3
3
3
3
3
3
3
3
3
3
3
3
3
3
3
3
3
3
3
3
3
3
3
3
4
4
4
4
4
4
4
4
4
4
4
4
4
4
4
4
4
4
4
4
4
4
4
4
4
4
4
4
4
4
4
4
4
4
4
4
4
4
4
4
4
4
4
4
4
4
4
4
4
4
4
4
4
4
4
4
4
4
4
4
4
4
4
4
4
4
4
4
4
4
4
4
4
4
4
4
4
4
4
4
4
4
4
4
4
4
4
4
4
4
4
4
4
4
4
4
3
3
3
3
3
3
3
3
3
3
3
3
3
3
3
3
3
3
3
3
3
2
2
2
2
3
3
3
3
3
3
4
4
4
4
4
4
4
4
4
4
4
4
4
4
4
4
2
2
2
2
2
2
2
2
2
2
2
2
2
2
2
2
2
2
2
2
2
2
2
2
2
2
2
2
2
2
2
2
2
2
2
2
2
2
2
2
2
2
2
2
2
2
2
2
2
2
2
1
1
1
1
1
1
1
1
1
1
1
1
1
1
1
1
1
1
1
1
1
1
1
1
1
1
1
1
1
1
1
2
2
2
2
2
2
2
2
2
2
2
2
2
2
2
2
2
2
2
2
2
2
2
2
2
2
2
2
2
2
2
2
2
2
2
2
2
2
2
2
2
2
2
2
2
2
2
2
2
2
2
2
2
2
2
2
2
2
2
2
2
2
2
2
2
2
2
2
2
2
2
1
1
1
2
2
2
2
2
2
2
2
2
2
2
2
2
2
2
2
2
2
2
2
2
2
2
2
2
2
2
2
2
2
2
2
2
2
2
2
2
2
2
2
2
2
2
2
2
2
2
2
2
2
2
2
2
2
2
2
2
2
2
2
2
2
2
2
2
2
2
2
2
2
2
2
2
2
2
2
2
2
2
2
2
2
2
2
2
2
2
2
2
2
2
2
2
2
2
2
2
2
2
2
2
2
2
2
2
2
2
2
2
2
2
2
2
2
2
2
2
2
2
2
3
4
4
4
4
4
4
4
4
4
4
4
4
4
4
4
4
4
4
4
4
4
4
4
5
5
5
5
5
5
5
5
5
5
5
5
5
5
4
4
4
3
3
3
3
2
2
2
3
3
3
3
3
3
3
3
3
3
3
3
3
3
3
3
3
3
3
3
3
3
3
3
3
3
3
3
3
3
3
3
3
3
3
3
3
3
3
3
3
3
3
3
3
3
3
3
4
4
4
4
4
4
4
4
4
4
4
4
4
4
4
4
4
4
3
3
3
3
3
3
3
3
3
3
3
3
3
3
3
3
3
3
3
3
3
3
3
2
2
2
2
2
2
2
2
2
2
2
2
2
2
2
2
2
2
2
2
2
2
2
2
2
2
2
2
2
2
2
2
2
2
2
2
2
2
2
2
2
2
2
2
2
2
2
2
2
2
2
2
2
2
2
2
2
2
2
2
2
1
1
1
1
1
1
1
1
1
1
1
1
1
1
1
1
1
1
1
1
1
1
1
1
1
1
1
1
1
1
1
1
1
1
1
1
1
1
1
1
1
1
1
1
1
1
1
1
1
1
1
1
1
1
1
1
1
1
1
1
1
1
1
1
1
1
1
1
1
1
1
1
1
1
1
1
1
1
1
1
1
1
1
1
1
1
1
1
1
1
1
1
1
1
1
1
1
0
0
0
0
0
0
0
0
0
0
0
0
0
0
0
0
0
0
0
0
0
0
0
0
0
0
0
0
0
0
0
0
0
0
0
0
0
0
0
0
0
0
0
0
0
0
0
0
0
0
0
0
0
0
0
0
0
0
0
0
0
0
0
0
0
0
0
0
0
0
0
0
0
0
0
0
0
0
0
0
0
0
0
0
0
0
0
0
0
0
0
0
0
0
0
0
0
0
0
0
0
0
0
0
0
0
0
0
0
0
0
0
0
0
0
0
0
0
0
0
0
0
0
0
0
0
0
0
0
0
0
0
0
0
0
0
0
0
0
0
0
0
0
0
0
0
0
0
0
0
0
0
0
0
0
0
0
0
0
0
0
0
0
0
0
0
0
0
0
0
0
0
0
0
0
0
0
0
0
0
0
0
0
0
0
0
0
0
0
0
0
0
0
0
0
0
0
0
0
0
0
0
0
0
0
0
0
1
1
1
1
1
1
1
1
1
1
1
1
1
1
1
1
1
1
1
1
1
1
1
1
1
1
1
1
1
1
1
1
1
1
1
1
1
1
1
1
1
1
1
1
1
1
1
1
1
1
1
1
1
1
1
1
0
0
0
0
0
0
0
0
0
0
0
0
0
0
0
0
0
0
0
0
0
0
0
0
0
0
0
0
0
0
0
0
0
0
0
3
3
3
4
4
4
4
4
4
4
4
5
5
5
5
5
5
5
6
6
6
6
7
7
7
7
7
7
7
7
7
7
7
7
7
7
7
8
8
8
10
10
10
10
10
10
10
10
10
10
10
10
10
10
10
11
11
11
11
11
11
11
11
11
11
11
11
11
11
11
11
11
11
11
11
11
11
11
11
11
11
11
11
11
11
11
11
11
11
11
10
10
10
10
10
10
10
10
10
10
10
10
10
10
10
10
10
10
10
11
11
11
11
11
11
11
11
11
11
12
12
12
12
12
12
12
12
12
12
12
12
12
10
10
10
10
10
10
8
8
8
8
8
8
8
7
7
7
7
7
7
7
7
7
7
7
7
7
7
7
7
7
8
8
8
8
8
8
9
10
10
10
9
9
9
9
10
9
10
9
9
8
8
8
8
8
8
8
8
8
8
8
8
8
8
8
8
8
8
8
8
8
8
8
8
8
8
8
8
7
7
7
7
7
7
7
7
7
7
7
8
8
8
8
8
7
7
7
7
7
7
7
7
7
7
7
7
7
7
7
7
7
7
7
7
7
7
7
7
7
7
7
7
7
7
7
7
7
7
7
7
7
7
7
7
7
7
7
7
7
7
7
7
7
6
6
6
6
6
6
6
6
5
4
4
3
3
3
3
3
3
3
3
3
3
3
3
3
3
3
3
3
3
3
3
3
3
3
3
3
3
3
3
3
3
3
3
3
3
3
3
3
3
3
3
3
3
3
3
3
3
3
3
3
3
3
3
3
3
3
2
2
2
2
2
2
2
2
2
2
2
2
2
2
2
2
2
2
2
2
2
2
2
2
2
2
1
1
1
1
1
1
1
1
1
1
1
1
1
1
0
0
0
0
0
0
0
0
0
0
0
0
0
0
0
0
0
0
0
0
0
0
0
0
0
0
0
0
0
0
0
0
0
0
0
0
0
0
0
0
0
0
0
0
0
0
0
0
0
0
0
0
0
0
0
0
0
0
0
0
0
0
0
0
0
0
0
0
0
0
0
0
0
0
0
0
0
0
0
0
0
0
0
0
0
0
0
0
0
0
0
0
0
0
0
0
0
0
0
0
0
0
0
0
0
0
0
0
0
0
0
0
0
0
0
0
0
0
0
0
0
0
0
0
0
0
0
0
0
0
0
0
0
0
0
0
0
0
0
0
0
0
0
0
0
0
0
0
0
0
0
0
0
0
0
0
0
0
0
0
0
0
0
0
0
0
0
0
0
0
0
0
0
0
0
0
0
0
0
0
0
0
0
0
0
0
0
0
0
0
0
0
0
0
0
0
0
0
0
0
0
0
0
0
0
0
0
0
0
0
0
0
0
0
0
0
0
0
0
0
0
0
0
0
0
0
0
0
0
0
0
0
0
0
0
0
0
0
0
0
0
0
0
0
0
0
0
0
0
0
0
0
0
0
0
0
0
0
0
0
0
0
0
0
0
0
0
0
0
0
0
0
0
0
0
0
0
0
0
0
0
0
0
0
0
0
0
0
0
0
0
0
0
0
0
0
0
0
0
0
0
0
0
0
0
0
0
0
0
0
0
0
0
0
0
0
0
0
0
0
0
0
0
0
0
0
0
0
0
0
0
0
0
0
0
0
0
0
0
0
0
0
0
0
0
0
0
0
0
0
0
0
0
0
0
0
0
0
0
0
0
0
0
0
0
0
0
0
0
0
0
0
0
0
0
0
0
0
0
0
0
0
0
0
0
0
0
0
0
0
0
0
0
0
0
0
0
0
0
0
0
0
0
0
0
0
0
0
0
0
0
0
0
0
0
0
0
0
0
0
0
0
0
0
0
0
0
0
0
0
0
0
0
0
0
0
0
0
0
0
1
1
1
1
1
1
1
1
1
1
1
1
1
1
1
1
1
1
1
1
1
1
1
1
1
1
1
1
1
1
1
1
1
1
1
1
1
1
1
1
1
1
1
1
1
1
1
1
1
1
1
1
1
2
2
2
2
2
2
2
2
2
2
2
2
2
2
2
2
2
2
2
2
2
2
2
2
2
2
2
2
2
2
2
1
1
1
1
1
1
1
1
1
1
1
1
1
1
1
1
1
1
1
1
1
1
1
1
1
1
1
1
1
1
1
1
0
0
0
0
0
0
0
0
0
0
0
0
0
0
0
0
0
0
0
0
0
0
0
0
0
0
0
0
0
0
0
0
0
0
0
0
0
0
0
0
0
0
0
0
0
0
0
0
0
0
0
0
0
0
0
0
0
0
0
0
0
0
0
0
0
0
0
0
0
0
0
0
0
0
0
0
0
0
0
0
0
0
0
0
0
0
0
0
0
0
0
0
0
0
0
0
0
0
0
0
0
0
0
0
0
0
0
0
0
0
0
0
0
0
0
0
0
0
0
0
0
0
0
0
0
0
0
0
0
0
0
0
0
0
0
0
0
0
0
0
0
0
0
0
0
0
0
0
0
0
0
0
0
0
0
0
0
0
0
0
0
0
0
0
0
0
0
0
0
0
0
0
0
0
0
0
0
0
0
0
0
0
0
0
0
0
0
0
0
0
0
0
0
0
0
0
0
0
0
0
0
0
0
0
0
0
0
0
0
0
0
0
0
0
0
0
0
0
0
0
0
0
0
0
0
0
0
0
0
0
0
0
0
0
0
0
0
0
0
0
0
0
0
0
0
0
0
0
0
0
0
0
0
0
0
0
0
0
0
0
0
0
0
0
0
0
0
0
0
0
0
0
0
0
0
0
0
0
0
0
0
0
0
0
0
0
0
0
0
0
0
0
0
0
0
0
0
0
0
0
0
0
0
0
0
0
0
0
0
0
0
0
0
0
0
0
0
0
0
0
0
0
0
0
0
0
0
0
0
0
0
0
0
0
0
0
0
0
0
0
0
0
0
0
0
0
0
0
0
0
0
0
0
0
0
0
0
0
0
0
0
0
0
0
0
0
0
0
0
0
0
0
0
0
0
0
0
0
0
0
0
0
0
0
0
0
0
0
0
0
0
0
0
0
0
0
0
0
0
0
0
0
0
0
0
0
0
0
0
0
0
0
0
0
0
0
0
0
0
0
0
0
0
0
0
0
0
0
0
0
0
0
0
0
0
0
0
0
0
0
0
0
0
0
0
0
0
0
0
0
0
0
0
0
0
0
0
0
0
0
0
0
0
0
0
0
0
0
0
0
0
0
0
0
0
0
0
0
0
0
0
0
0
0
0
0
0
0
0
0
0
0
0
0
0
0
0
0
0
0
0
0
0
0
0
0
0
0
0
0
0
0
0
0
0
0
0
0
0
0
0
0
0
0
0
0
0
0
0
0
0
0
0
0
0
0
0
0
0
0
0
0
0
0
0
0
0
0
0
0
0
0
0
0
0
0
0
0
0
0
0
0
0
0
0
0
0
0
0
0
0
0
0
0
0
0
0
0
0
0
0
0
0
0
0
0
0
0
0
0
0
0
0
0
0
0
0
0
0
0
0
0
0
0
0
0
0
0
0
0
0
0
0
0
0
0
0
0
0
0
0
0
0
0
0
0
0
0
0
0
0
0
0
0
0
0
0
0
0
0
0
0
0
0
0
0
0
0
0
0
0
0
0
0
0
0
0
0
0
0
0
0
0
0
0
0
0
0
0
0
0
0
0
0
0
0
0
0
0
0
0
0
0
0
0
0
0
0
0
0
0
0
0
0
0
0
0
0
0
0
0
0
0
0
0
0
0
0
0
0
0
0
0
0
0
0
0
0
0
0
0
0
0
0
0
0
0
0
0
0
0
0
0
0
0
0
0
0
0
0
0
0
0
0
0
0
0
0
0
0
0
0
0
0
0
0
0
0
0
0
0
0
0
0
0
0
0
0
0
0
0
0
0
0
0
0
0
0
0
0
0
0
0
0
0
0
0
0
0
0
0
0
0
0
0
0
0
0
0
0
0
0
0
0
0
0
0
0
0
0
0
0
0
0
0
0
0
0
0
0
0
0
0
0
0
0
0
0
0
0
0
0
0
0
0
0
0
0
0
0
0
0
0
0
0
0
0
0
0
0
0
0
0
0
0
0
0
0
0
0
0
0
0
0
0
0
0
0
0
0
0
0
0
0
0
0
0
0
0
0
0
0
0
0
0
0
0
0
0
0
0
0
0
0
0
0
0
0
0
0
0
0
0
0
0
0
0
0
0
0
0
0
0
0
0
0
0
0
0
0
0
0
0
0
0
0
0
0
0
0
0
0
0
0
0
0
0
0
0
0
0
0
0
0
0
0
0
0
0
0
0
0
0
0
0
0
0
0
0
0
0
0
0
0
0
0
0
0
0
0
0
0
0
0
0
0
0
0
0
0
0
0
0
0
0
0
0
0
0
0
0
0
0
0
0
0
0
0
0
0
0
0
0
0
0
0
0
0
0
0
0
0
0
0
0
0
0
0
0
0
0
0
0
0
0
0
0
0
0
0
0
0
0
0
0
0
0
0
0
0
0
0
0
0
0
0
0
0
0
0
0
0
0
0
0
0
0
0
0
0
0
0
0
0
0
0
0
0
0
0
0
0
0
0
0
0
0
0
0
0
0
0
0
0
0
0
0
0
0
0
0
0
0
0
0
0
0
0
0
0
0
0
0
0
0
0
0
0
0
0
0
0
0
0
0
0
0
0
0
0
0
0
0
0
0
0
0
0
0
0
0
0
0
0
0
0
0
0
0
0
0
0
0
0
0
0
0
0
0
0
0
0
0
0
0
0
0
0
0
0
0
0
0
0
0
0
0
0
0
0
0
0
0
0
0
0
0
0
0
0
0
0
0
0
0
0
0
0
0
0
0
0
0
0
0
0
0
0
0
0
0
0
0
0
0
0
0
0
0
0
0
0
0
0
0
0
0
0
0
0
0
0
0
0
0
0
0
0
0
0
0
0
0
0
0
0
0
0
0
0
0
0
0
0
0
0
0
0
0
0
0
0
0
0
0
0
0
0
0
0
0
0
0
0
0
0
0
0
0
0
0
0
0
0
0
0
0
0
0
0
0
0
0
0
0
0
0
0
0
0
0
0
0
0
0
0
0
0
0
0
0
0
0
0
0
0
0
0
0
0
0
0
0
0
0
0
0
0
0
0
0
0
0
0
0
0
0
0
0
0
0
0
0
0
0
0
0
0
0
0
0
0
0
0
0
0
0
0
0
0
0
0
0
0
0
0
0
0
0
0
0
0
0
0
0
0
0
0
0
0
0
0
0
0
0
0
0
0
0
0
0
0
0
0
0
0
0
0
0
0
0
0
0
0
0
0
0
0
0
0
0
0
0
0
0
0
0
0
0
0
0
0
0
0
0
0
0
0
0
0
0
0
0
0
0
0
0
0
0
0
0
0
0
0
0
0
0
0
0
0
0
0
0
0
0
0
0
0
0
0
0
0
0
0
0
0
0
0
0
0
0
0
0
0
0
0
0
0
0
0
0
0
0
0
0
0
0
0
0
0
0
0
0
0
0
0
0
0
0
0
0
0
0
0
0
0
0
0
0
0
0
0
0
0
0
0
0
0
0
0
0
0
0
0
0
0
0
0
0
0
0
0
0
0
0
0
0
0
0
0
0
0
0
0
0
0
0
0
0
0
0
0
0
0
0
0
0
0
0
0
0
0
0
0
0
0
0
0
0
0
0
0
0
0
0
0
0
0
0
0
0
0
0
0
0
0
0
0
0
0
0
0
0
0
0
0
0
0
0
0
0
0
0
0
0
0
0
0
0
0
0
0
0
0
0
0
0
0
0
0
0
0
0
0
0
0
0
0
0
0
0
0
0
0
0
0
0
0
0
0
0
0
0
0
0
0
0
0
0
0
0
0
0
0
0
0
0
0
0
0
0
0
0
0
0
0
0
0
0
0
0
0
0
0
0
0
0
0
0
0
0
0
0
0
0
0
0
0
0
0
0
0
0
0
0
0
0
0
0
0
0
0
0
0
0
0
0
0
0
0
0
0
0
0
0
0
0
0
0
0
0
0
0
0
0
0
0
0
0
0
0
0
0
0
0
0
0
0
0
0
0
0
0
0
0
0
0
0
0
0
0
0
0
0
0
0
0
0
0
0
0
0
0
0
0
0
0
0
0
0
0
0
0
0
0
0
0
0
0
0
0
0
0
0
0
0
0
0
0
0
0
0
0
0
0
0
0
0
0
0
0
0
0
0
0
0
0
0
0
0
0
0
0
0
0
0
0
0
0
0
0
0
0
0
0
0
0
0
0
0
0
0
0
0
0
0
0
0
0
0
0
0
0
0
0
0
0
0
0
0
0
0
0
0
0
0
0
0
0
0
0
0
0
0
0
0
0
0
0
0
0
0
0
0
0
0
0
0
0
0
0
0
0
0
0
0
0
0
0
0
0
0
0
0
0
0
0
0
0
0
0
0
0
0
0
0
0
0
0
0
0
0
0
0
0
0
0
0
0
0
0
0
0
0
0
0
0
0
0
0
0
0
0
0
0
0
0
0
0
0
0
0
0
0
0
0
0
0
0
0
0
0
0
0
0
0
0
0
0
0
0
0
0
0
0
0
0
0
0
0
0
0
0
0
0
0
0
0
0
0
0
0
0
0
0
0
0
0
0
0
0
0
0
0
0
0
0
0
0
0
0
0
0
0
0
0
0
0
0
0
0
0
0
0
0
0
0
0
0
0
0
0
0
0
0
0
0
0
0
0
0
0
0
0
0
0
0
0
0
0
0
0
0
0
0
0
0
0
0
0
0
0
0
0
0
0
0
0
0
0
0
0
0
0
0
0
0
0
0
0
0
0
0
0
0
0
0
0
0
0
0
0
0
0
0
0
0
0
0
0
0
0
0
0
0
0
0
0
0
0
0
0
0
0
0
0
0
0
0
0
0
0
0
0
0
0
0
0
0
0
0
0
0
0
0
0
0
0
0
0
0
0
0
0
0
0
0
0
0
0
0
0
0
0
0
0
0
0
0
0
0
0
0
0
0
0
0
0
0
0
0
0
0
0
0
0
0
0
0
0
0
0
0
0
0
0
0
0
0
0
0
0
0
0
0
0
0
0
0
0
0
0
0
0
0
0
0
0
0
0
0
0
0
0
0
0
0
0
0
0
0
0
0
0
0
0
0
0
0
0
0
0
0
0
0
0
0
0
0
0
0
0
0
0
0
0
0
0
0
0
0
0
0
0
0
0
0
0
0
0
0
0
0
0
0
0
0
0
0
0
0
0
0
0
0
0
0
0
0
0
0
0
0
0
0
0
0
0
0
0
0
0
0
0
0
0
0
0
0
0
0
0
0
0
0
0
0
0
0
0
0
0
0
0
0
0
0
0
0
0
0
0
0
0
0
0
0
0
0
0
0
0
0
0
0
0
0
0
0
0
0
0
0
0
0
0
0
0
0
0
0
0
0
0
0
0
0
0
0
0
0
0
0
0
0
0
0
0
0
0
0
0
0
0
0
0
0
0
0
0
0
0
0
0
0
0
0
0
0
0
0
0
0
0
0
0
0
0
0
0
0
0
0
0
0
0
0
0
0
0
0
0
0
0
0
0
0
0
0
0
0
0
0
0
0
0
0
0
0
0
0
0
0
0
0
0
0
0
0
0
0
0
0
0
0
0
0
0
0
0
0
0
0
0
0
0
0
0
0
0
0
0
0
0
0
0
0
0
0
0
0
0
0
0
0
0
0
0
0
0
0
0
0
0
0
0
0
0
0
0
0
0
0
0
0
0
0
0
0
0
0
0
0
0
0
0
0
0
0
0
0
0
0
0
0
0
0
0
0
0
0
0
0
0
0
0
0
0
0
0
0
0
0
0
0
0
0
0
0
0
0
0
0
0
0
0
0
0
0
0
0
0
0
0
0
0
0
0
0
0
0
0
0
0
0
0
0
0
0
0
0
0
0
0
0
0
0
0
0
0
0
0
0
0
0
0
0
0
0
0
0
0
0
0
0
0
0
0
0
0
0
0
0
0
0
0
0
0
0
0
0
0
0
0
0
0
0
0
0
0
0
0
0
0
0
0
0
0
0
0
0
0
0
0
0
0
0
0
0
0
0
0
0
0
0
0
0
0
0
0
0
0
0
0
0
0
0
0
0
0
0
0
0
0
1
1
1
1
1
1
1
1
1
1
1
1
1
1
1
1
1
1
1
1
1
1
1
1
1
1
1
1
1
1
1
1
1
1
1
1
1
1
1
1
1
1
1
1
1
1
1
1
1
1
1
1
1
1
1
1
1
1
1
1
1
1
1
1
1
1
1
1
1
1
1
1
1
1
1
1
1
1
1
1
1
1
1
1
1
1
1
1
1
1
1
1
1
1
1
1
1
1
1
1
1
1
1
1
1
1
1
1
1
1
1
1
1
1
1
1
1
1
1
1
1
0
0
0
0
0
0
0
0
0
0
0
0
0
0
0
0
0
0
0
0
0
0
0
0
0
0
0
0
0
0
0
0
0
0
0
0
0
0
0
0
0
0
0
0
0
0
0
0
0
0
0
0
0
0
0
0
0
0
0
0
0
0
0
0
0
0
0
0
0
0
0
0
0
0
0
0
0
0
0
0
0
0
0
0
0
0
0
0
0
0
0
0
0
0
0
0
0
0
0
0
0
0
0
0
0
0
0
0
0
0
0
0
0
0
0
0
0
0
0
0
0
0
0
0
0
0
0
0
0
0
0
0
0
0
0
0
0
0
0
0
0
0
0
0
0
0
0
0
0
0
0
0
0
0
0
0
0
0
0
0
0
0
0
0
0
0
0
0
0
0
0
0
0
0
0
0
0
0
0
0
0
0
0
0
0
0
0
0
0
0
0
0
0
0
0
0
0
0
0
0
0
0
0
0
0
0
0
0
0
0
0
0
0
0
0
0
0
0
0
0
0
0
0
0
0
0
0
0
0
0
0
0
0
0
0
0
0
0
0
0
0
0
0
0
0
0
1
1
1
1
1
1
1
1
1
1
1
1
1
1
1
1
1
1
1
1
1
1
1
1
1
1
1
1
1
1
1
1
1
1
1
1
1
1
1
1
1
1
1
1
1
1
1
1
1
1
1
1
1
1
1
1
1
1
1
1
1
1
1
1
1
1
1
1
1
1
1
1
2
2
2
2
2
2
2
2
2
2
2
2
2
2
2
2
2
2
2
2
2
2
2
2
2
2
2
2
2
2
2
2
2
2
2
2
2
2
2
2
2
2
2
2
2
2
2
2
2
2
2
2
2
2
1
1
1
1
1
1
1
1
1
1
1
1
1
1
1
1
1
2
2
1
1
1
1
1
1
1
1
1
1
1
1
1
1
1
1
1
1
1
1
1
1
1
1
1
1
1
1
1
1
1
1
1
1
1
2
2
2
2
2
2
2
2
2
2
2
2
2
2
2
2
2
2
2
2
2
2
2
2
2
2
2
2
2
2
2
2
2
3
3
3
3
3
3
3
3
3
3
3
3
3
3
3
3
3
3
3
3
3
3
3
3
3
3
3
3
3
3
3
3
3
3
3
3
3
3
3
3
3
3
3
3
3
3
3
3
3
3
3
3
3
3
3
3
3
3
3
3
3
3
3
3
3
3
3
3
3
3
3
3
3
3
3
3
3
3
3
3
3
3
3
3
3
3
3
3
3
3
3
3
3
3
3
3
3
3
3
3
3
3
3
3
3
3
3
2
2
2
2
2
2
2
2
2
2
2
2
2
2
2
2
2
2
2
2
2
2
2
1
1
1
1
1
1
1
1
1
1
1
1
1
1
1
1
1
1
0
0
0
0
0
0
0
0
0
0
0
0
0
0
0
0
0
0
0
0
0
0
0
0
0
0
0
0
0
0
0
0
0
0
0
0
0
0
0
0
0
0
0
0
0
0
0
0
0
0
0
0
0
0
0
0
0
0
0
0
0
0
0
0
0
0
0
0
0
0
0
0
0
0
0
0
0
0
0
0
0
0
0
0
0
0
0
0
0
0
0
0
0
0
0
0
0
0
0
0
0
0
0
0
0
0
0
0
0
0
0
0
0
0
0
0
0
0
0
0
0
0
0
0
0
0
0
0
0
0
0
0
0
0
0
0
0
0
0
0
0
0
0
0
0
0
0
0
0
0
0
0
0
0
0
0
0
0
0
0
0
0
0
0
0
0
0
0
0
0
0
0
0
0
0
0
0
0
0
0
0
0
0
0
0
0
0
0
0
0
0
0
0
0
0
0
0
0
0
0
0
0
0
0
0
0
0
0
0
0
0
0
0
0
0
0
0
0
0
0
0
0
0
0
0
0
0
0
0
0
0
0
0
0
0
0
0
0
0
0
0
0
0
0
0
0
0
0
0
0
0
0
0
0
0
0
0
0
0
0
0
0
0
0
0
0
0
0
0
0
0
0
0
0
0
0
0
0
0
0
0
0
0
0
0
0
0
0
0
0
0
0
0
0
0
0
0
0
0
0
0
0
0
0
0
0
0
0
0
0
0
0
0
0
0
0
0
0
0
0
0
0
0
0
0
0
0
0
0
0
0
0
0
0
0
0
0
0
0
0
0
0
0
0
0
0
0
0
0
0
0
0
0
0
1
1
1
1
1
1
1
1
1
1
1
1
1
1
1
1
1
1
1
1
1
1
1
1
1
1
1
1
1
1
1
1
1
1
1
1
1
1
1
1
1
1
1
1
1
1
1
1
1
1
1
1
1
1
1
1
1
1
1
1
1
1
1
1
1
1
1
1
1
1
1
1
1
1
1
1
1
1
1
1
1
1
1
1
1
1
1
1
1
1
1
1
1
1
1
1
1
1
1
1
1
1
1
1
1
1
1
0
0
0
0
0
0
0
0
0
0
0
0
0
0
0
0
0
0
0
0
0
0
0
0
0
0
0
0
0
0
0
0
0
0
0
0
0
0
0
0
0
0
0
0
0
0
0
0
0
0
0
0
0
0
0
0
0
0
0
0
0
0
0
0
0
0
0
0
0
0
0
0
0
0
0
0
0
0
0
0
0
0
0
0
0
0
0
0
0
0
0
0
0
0
0
0
0
0
0
0
0
0
0
0
0
0
0
0
0
0
0
0
0
0
0
0
0
0
0
0
0
0
0
0
0
0
0
0
0
0
0
0
0
0
0
0
0
0
0
0
0
0
0
0
0
0
0
0
0
0
0
0
0
0
0
0
0
0
0
0
0
0
0
0
0
0
0
0
0
0
0
0
0
0
0
0
0
0
0
0
0
0
0
0
0
0
0
0
0
0
0
0
0
0
0
0
0
0
0
0
0
0
0
0
0
0
0
0
0
0
0
0
0
0
0
0
0
0
0
0
0
0
0
0
0
0
0
0
0
0
0
0
0
0
1
1
1
1
1
1
1
1
1
1
1
1
1
1
1
1
1
1
1
1
1
1
1
1
1
1
1
1
1
1
1
1
1
1
1
1
1
1
1
1
1
1
1
1
1
1
1
1
1
1
1
1
1
1
1
1
1
1
1
1
1
1
1
1
1
1
1
1
1
1
1
1
1
1
1
1
1
1
1
1
1
1
1
1
1
1
1
1
1
1
1
1
1
1
1
1
1
1
1
1
2
2
2
2
2
2
2
2
2
2
2
2
2
2
2
2
2
2
2
2
2
2
2
2
2
2
2
2
2
2
2
2
2
2
2
2
2
2
2
2
2
2
2
2
2
2
2
2
2
2
2
2
2
2
2
2
2
2
2
2
2
2
2
2
2
2
2
2
2
2
2
2
2
2
2
2
2
2
2
2
2
2
2
2
2
2
2
2
2
2
2
2
1
1
1
1
1
1
1
1
1
1
1
1
1
1
1
1
1
1
1
1
1
1
1
1
0
0
0
0
0
0
0
0
0
0
0
0
0
0
0
0
0
0
0
0
0
0
0
0
0
0
0
0
0
0
0
0
0
0
0
0
0
0
0
0
0
0
0
0
0
0
0
0
0
0
0
0
0
0
0
0
0
0
0
0
0
0
0
0
0
0
0
0
0
0
0
0
0
0
0
0
0
0
0
0
0
0
0
0
0
0
0
0
0
0
0
0
0
0
0
0
0
0
0
0
0
0
0
0
0
0
0
0
0
0
0
0
0
0
0
0
0
0
0
0
0
0
0
0
0
0
0
0
0
0
0
0
0
0
0
0
0
0
0
0
0
0
0
0
0
0
0
0
0
0
0
0
0
0
0
0
0
0
0
0
0
0
0
0
0
0
0
0
0
0
0
0
0
0
0
0
0
0
0
0
0
0
0
0
0
0
0
0
0
0
0
0
0
0
0
0
0
0
0
0
0
0
0
0
0
0
0
0
0
0
0
0
0
0
0
0
0
0
0
0
0
0
0
0
0
0
0
0
0
0
0
0
0
0
0
0
0
0
0
0
0
0
0
0
0
0
0
0
0
0
0
0
0
0
0
0
0
0
0
0
0
0
0
0
1
1
1
1
1
1
1
1
1
1
1
1
1
1
1
1
1
1
1
1
1
1
1
1
1
1
1
1
1
1
1
1
1
1
1
1
1
1
1
1
1
1
1
1
1
1
1
1
1
1
1
1
1
0
0
0
0
0
0
0
0
0
0
0
0
0
0
0
0
0
0
0
0
0
0
0
0
0
0
0
0
0
0
0
0
0
0
0
0
0
1
1
1
1
1
0
0
0
0
0
0
0
0
0
0
0
0
0
0
0
0
0
0
0
0
0
0
0
0
0
0
0
0
0
0
0
0
1
1
1
1
1
1
1
1
1
1
1
1
1
1
1
1
1
1
1
1
1
1
1
1
1
1
1
1
1
1
1
1
1
1
1
1
1
1
1
1
1
1
1
1
1
1
1
1
1
1
1
1
1
1
1
1
1
1
1
1
1
1
1
1
1
1
1
1
1
1
1
1
1
1
1
1
1
1
1
1
1
1
1
1
1
1
1
1
1
1
1
1
1
1
1
1
1
1
1
1
1
1
1
1
1
1
1
1
1
1
1
1
1
1
1
1
1
1
1
1
1
1
1
1
1
1
1
1
1
1
1
1
1
1
1
1
1
1
1
1
1
1
1
1
1
1
1
1
1
1
1
1
1
1
1
1
1
1
2
2
2
2
2
2
2
2
2
2
2
2
2
2
2
2
2
2
2
2
2
2
2
2
2
2
2
2
2
2
2
2
2
2
2
2
2
2
2
2
2
2
2
1
1
1
0
0
0
0
0
0
0
0
0
0
0
0
0
0
0
0
0
0
0
0
0
0
0
0
0
0
0
0
0
0
0
0
0
0
0
0
0
0
0
0
0
0
0
0
0
0
0
0
0
0
0
0
0
0
0
0
0
0
0
0
0
0
0
0
0
0
0
0
0
0
0
0
0
0
0
0
0
0
0
0
0
0
0
0
0
0
0
0
0
0
0
0
0
0
0
0
0
0
0
0
0
0
0
0
0
0
0
0
0
0
0
0
0
0
0
0
0
0
0
0
0
0
0
0
0
0
0
0
0
0
0
0
0
0
0
1
1
1
1
1
1
1
1
1
1
1
1
1
1
1
1
1
1
1
1
1
1
1
1
1
1
1
1
1
1
1
1
1
1
1
1
1
1
1
1
1
1
1
1
1
1
1
1
1
1
1
1
1
1
1
1
1
1
1
1
1
1
1
1
1
1
1
1
1
1
1
1
1
1
1
1
1
1
1
1
1
1
1
1
1
1
1
1
1
1
1
1
1
1
1
1
1
1
1
1
1
1
1
1
1
1
1
1
1
1
1
1
1
1
1
1
1
1
1
1
1
1
1
1
1
1
1
1
1
1
1
1
1
1
1
1
1
1
1
1
1
1
1
1
1
1
1
1
1
1
1
1
1
1
1
1
1
1
0
0
0
0
0
0
0
0
0
0
0
0
0
0
0
0
0
0
0
0
0
0
0
0
0
0
0
0
0
0
1
1
1
1
1
1
1
1
1
1
1
1
1
1
1
1
1
1
1
1
1
1
1
1
1
1
1
1
1
1
1
1
1
1
1
1
1
1
1
1
1
1
1
1
1
1
1
1
1
1
1
1
1
1
1
1
1
1
1
1
1
1
1
1
1
1
1
1
1
1
1
1
1
1
1
1
1
1
1
1
1
1
1
1
1
1
1
1
1
1
1
1
1
1
1
1
1
1
1
1
1
1
1
1
1
1
1
1
1
1
0
0
0
0
0
0
0
0
0
0
0
0
0
0
0
0
0
0
0
0
0
0
0
0
0
0
0
0
0
0
0
0
0
0
0
0
0
0
0
0
0
0
0
0
0
0
0
0
0
0
0
0
0
0
0
0
0
0
0
0
0
0
0
0
0
0
0
0
0
0
0
0
0
0
0
0
0
0
0
0
0
0
0
0
0
0
0
0
0
0
0
0
0
0
0
0
0
0
0
0
0
0
0
0
0
0
0
0
0
0
0
0
0
0
0
0
0
0
0
0
0
0
0
0
0
0
0
0
0
0
0
0
0
0
0
0
0
0
0
0
0
0
0
0
0
0
0
0
0
0
0
0
0
0
0
0
0
0
0
0
0
0
0
0
0
0
0
0
0
0
0
0
0
0
0
0
0
0
0
0
0
0
0
0
0
0
0
0
0
0
0
0
0
0
0
0
0
0
0
0
0
0
0
0
0
0
0
0
0
0
0
0
0
0
0
0
0
0
0
0
0
0
0
0
0
0
0
0
0
0
0
0
0
0
0
0
0
0
0
0
0
0
0
0
0
0
0
0
0
0
0
0
0
0
0
0
0
0
0
0
0
0
0
0
0
0
0
0
0
0
0
0
0
0
0
0
0
0
0
0
0
0
0
0
0
0
0
0
0
0
0
0
0
0
0
0
0
0
0
0
0
0
0
0
0
0
0
0
0
0
0
0
0
0
0
0
0
0
0
0
0
0
0
0
0
0
0
0
0
0
0
0
0
0
0
0
0
0
0
0
0
0
0
0
0
0
0
0
0
1
5
5
5
5
5
5
5
5
6
6
7
7
7
7
7
7
7
7
8
9
9
9
9
9
9
9
9
9
9
9
9
9
9
9
9
9
9
9
9
9
9
9
9
9
9
9
9
9
9
9
9
9
9
9
9
9
9
9
9
9
9
9
9
9
9
9
9
9
9
9
9
9
9
9
9
9
9
9
9
9
9
9
9
9
9
9
9
9
9
9
9
9
9
9
9
9
9
9
9
9
9
9
9
9
9
9
9
9
9
9
9
9
10
10
10
10
10
10
10
10
10
10
10
10
9
9
9
9
9
9
9
9
8
8
7
7
7
7
7
7
7
7
7
7
7
7
7
7
6
6
6
6
6
6
6
5
5
5
5
5
5
5
5
5
5
5
3
3
3
3
3
3
3
3
3
4
4
4
4
4
4
4
4
5
5
5
5
5
5
5
5
4
4
4
5
5
5
4
4
4
5
5
5
5
5
5
5
5
5
5
5
5
5
5
5
5
5
5
5
5
5
5
5
5
5
5
5
5
5
5
5
5
6
6
6
6
6
6
7
7
7
7
7
7
7
7
7
7
7
7
7
7
7
7
7
7
7
7
7
7
7
7
7
7
7
7
7
7
7
7
7
7
7
7
7
7
7
8
8
8
8
8
8
8
9
9
10
11
11
11
11
11
11
11
11
11
11
11
11
11
12
12
12
12
12
12
12
12
12
12
12
12
11
11
10
10
10
10
10
10
10
10
10
10
10
10
10
10
10
10
10
10
10
10
10
10
10
10
10
10
10
10
10
10
10
10
10
10
10
10
10
10
10
10
10
10
10
10
10
10
10
10
10
10
10
10
10
10
10
10
10
10
10
10
10
10
10
10
9
8
8
8
8
8
8
8
9
9
9
9
9
9
9
9
7
7
5
5
5
5
5
5
5
5
5
5
5
5
5
5
5
5
5
5
5
5
5
5
5
5
5
5
5
5
5
5
5
5
5
5
5
5
5
5
5
5
5
5
5
5
5
5
5
5
5
5
5
5
5
5
4
4
4
4
4
4
5
5
5
5
5
5
5
5
5
5
5
5
5
5
5
5
5
5
5
5
5
5
5
5
5
5
5
5
5
5
5
5
5
5
5
5
5
5
5
5
5
5
5
5
5
5
5
5
5
5
5
5
5
5
5
4
4
4
4
4
4
4
4
4
4
4
4
4
4
4
4
4
4
4
4
4
4
4
4
4
4
4
4
4
4
4
4
4
4
5
5
5
5
5
5
5
5
6
6
6
6
6
6
6
6
6
6
6
7
7
7
7
7
7
7
7
7
6
6
6
5
5
5
5
5
6
7
7
7
7
7
7
7
7
7
7
7
7
7
7
7
7
7
7
7
7
7
7
7
7
7
7
7
7
7
7
7
7
7
7
7
7
7
7
7
7
7
7
7
8
8
8
8
8
8
8
8
8
8
8
8
8
9
9
9
9
9
9
9
9
9
9
9
9
9
9
9
9
9
9
9
9
9
9
9
7
7
7
7
7
7
7
7
7
7
7
7
7
7
7
7
7
7
7
7
7
7
7
7
7
7
7
7
7
7
7
7
7
7
7
7
7
7
7
7
7
7
7
7
7
7
7
7
6
5
5
5
5
5
5
5
5
5
5
5
5
5
5
5
5
5
5
6
6
7
7
7
7
7
7
7
7
6
6
5
5
5
4
4
4
4
4
3
3
3
3
3
3
3
3
3
4
4
4
4
4
4
4
4
4
4
4
5
5
5
5
5
5
5
5
5
5
5
5
6
6
6
6
6
6
6
6
6
6
6
6
6
6
6
6
7
7
7
7
7
7
7
7
7
7
7
7
7
7
7
7
7
7
7
7
7
7
7
7
7
7
7
7
7
7
7
7
7
7
7
7
7
7
7
7
7
7
7
7
7
7
7
7
7
7
7
7
7
7
7
7
7
7
7
8
8
8
8
8
8
8
8
8
8
8
8
8
8
8
8
8
8
8
8
8
8
8
8
8
8
8
8
8
8
8
8
8
8
8
8
7
7
7
7
7
7
7
7
7
7
7
7
7
7
7
7
7
7
7
7
7
7
7
7
7
7
7
7
7
7
7
7
7
7
7
7
7
7
7
7
7
7
7
7
7
7
7
7
7
7
6
6
6
6
6
5
5
5
5
5
2
2
2
2
2
2
2
2
1
1
1
1
1
1
1
1
1
1
1
1
2
2
2
2
2
2
1
1
1
1
1
1
1
1
1
1
1
1
1
1
1
1
1
1
1
1
1
1
1
1
1
1
1
1
1
1
1
1
1
1
1
1
1
1
1
1
1
1
1
1
1
1
1
1
1
1
1
1
1
1
1
1
1
1
1
1
1
1
1
1
1
1
1
1
1
1
1
1
1
1
1
1
1
1
1
1
1
1
1
1
1
1
1
1
1
1
1
1
1
1
1
1
1
1
1
1
1
1
1
1
1
2
2
2
2
2
2
2
2
2
2
1
1
1
1
1
1
1
1
1
1
1
1
1
1
1
1
1
2
2
2
2
2
2
2
2
2
2
2
2
1
1
1
1
1
1
1
1
1
1
2
2
2
2
2
2
2
2
2
2
2
2
2
2
2
2
2
2
2
2
2
2
2
2
2
2
2
2
2
2
2
2
2
2
2
2
2
2
2
2
2
2
2
2
2
2
2
2
2
2
2
2
2
2
2
2
2
2
2
2
2
2
2
2
2
2
2
2
2
2
2
2
2
2
2
2
2
2
2
2
2
2
2
2
2
2
2
2
2
2
2
2
2
2
2
2
2
2
2
2
2
2
2
2
2
2
2
2
2
2
2
2
2
2
2
2
2
2
2
2
2
2
2
2
2
2
2
2
2
2
2
2
2
2
2
2
2
2
2
2
2
2
2
2
2
2
2
2
2
2
2
2
2
1
1
1
1
1
1
1
1
1
1
1
1
1
1
1
1
1
1
1
1
1
1
1
1
1
1
1
1
1
1
1
1
1
1
1
1
1
1
1
1
1
1
1
1
2
2
2
1
1
1
1
1
1
1
1
1
1
1
1
1
1
1
1
1
1
1
1
1
1
1
1
1
1
1
1
1
1
1
1
1
1
1
1
1
1
1
1
1
1
1
1
1
1
1
1
1
1
1
1
1
1
1
1
1
1
1
1
1
1
1
1
1
1
1
1
1
1
1
1
1
2
2
2
2
2
2
2
2
2
2
2
2
2
2
2
2
2
2
2
2
2
2
2
2
2
2
2
2
2
2
2
2
2
2
2
2
2
2
2
2
2
2
2
2
2
2
2
2
2
2
2
2
2
2
2
2
2
2
2
2
2
2
2
2
2
2
1
1
1
1
1
1
1
1
1
1
1
1
1
1
1
1
2
2
2
2
2
2
2
2
2
2
2
2
2
2
2
2
2
2
2
2
2
2
2
2
2
2
2
2
2
2
2
2
2
2
2
2
2
2
2
2
2
2
2
2
2
2
2
2
2
2
2
2
2
1
1
1
1
1
1
1
1
1
1
1
1
1
1
1
1
1
1
1
1
1
1
1
1
1
1
1
1
1
1
1
1
1
1
1
1
1
1
1
1
1
1
1
1
1
1
1
1
1
1
1
1
1
1
1
1
1
1
1
1
1
1
1
1
1
1
1
1
1
1
1
1
1
1
1
1
1
1
1
1
1
1
1
1
1
1
1
1
1
1
1
1
1
1
1
1
1
1
2
2
2
2
2
2
2
2
2
2
2
2
2
2
2
2
2
2
1
1
1
1
1
1
1
1
1
1
1
1
1
1
1
1
1
1
1
1
1
1
1
1
1
1
1
1
1
1
2
2
2
2
2
2
2
2
2
2
2
2
2
3
3
3
3
3
3
3
3
3
3
3
3
3
3
3
3
3
3
3
3
3
3
3
3
3
3
3
3
3
3
3
3
3
3
3
3
3
2
2
2
2
2
2
2
2
2
2
2
3
3
3
3
3
4
4
4
4
4
4
4
4
4
4
4
4
4
4
4
4
4
4
4
4
4
4
4
4
4
4
4
4
4
4
4
4
4
4
4
4
4
4
4
4
4
4
4
4
4
4
4
4
4
4
4
4
4
4
4
4
4
4
4
4
4
4
4
5
5
5
5
5
5
5
5
5
5
5
5
5
5
5
5
5
5
5
5
5
5
5
5
5
5
5
5
5
5
5
5
5
5
5
5
5
5
5
5
5
5
6
6
6
6
5
5
5
5
5
5
5
5
5
5
5
5
5
5
5
5
5
5
5
4
5
5
5
5
5
5
5
5
5
5
5
5
5
5
5
5
5
6
6
6
6
6
6
6
6
6
6
6
6
7
7
7
7
7
7
7
7
7
7
7
7
7
7
7
7
7
7
7
7
7
7
7
7
7
7
7
7
7
7
7
7
7
7
7
7
7
7
7
7
7
7
7
7
7
7
7
7
7
7
7
7
7
7
7
7
7
7
7
7
7
7
7
7
7
7
7
7
7
7
7
7
7
7
7
7
7
7
7
7
7
7
7
7
7
7
7
7
7
7
7
7
7
7
7
7
7
7
7
8
8
8
8
8
8
8
8
8
8
9
8
8
7
7
7
7
7
7
7
7
7
7
7
7
7
7
7
7
7
7
7
7
7
7
6
5
5
5
4
5
5
5
5
5
5
5
5
5
5
5
5
5
5
5
5
5
5
5
5
5
5
5
5
5
5
5
5
5
5
5
5
5
5
5
5
5
5
5
5
5
5
5
5
5
5
5
5
5
5
5
5
5
5
5
5
5
5
5
5
5
5
5
5
5
5
5
5
5
5
5
5
5
5
5
5
5
5
5
5
5
5
5
5
5
5
5
4
3
2
2
2
2
1
1
1
1
1
1
1
1
1
1
1
1
1
1
1
1
1
1
1
1
1
1
1
1
1
1
1
1
1
1
1
1
1
1
1
1
1
1
1
1
1
1
1
1
1
1
1
0
0
0
0
0
0
0
0
0
0
0
0
0
0
0
0
0
0
0
0
0
0
0
0
0
0
0
1
1
1
1
1
1
1
1
1
1
1
1
1
1
1
1
1
1
1
2
2
2
2
2
2
2
2
2
2
2
2
2
2
2
2
2
2
2
2
2
2
2
2
2
2
2
2
2
2
2
2
2
2
2
2
2
2
2
2
2
2
2
2
2
2
2
2
2
2
2
2
2
2
2
2
2
2
2
2
2
2
2
2
2
2
2
2
2
2
2
2
2
2
2
2
2
2
2
2
2
2
2
2
2
2
2
2
2
2
2
2
2
2
2
2
2
2
2
2
2
2
2
2
2
2
2
2
2
2
2
1
1
1
1
2
2
2
2
2
2
2
2
2
2
2
2
2
2
2
2
2
2
2
2
2
2
2
2
2
2
2
1
1
1
1
1
1
1
1
1
1
1
1
2
2
2
2
2
2
2
2
2
2
2
2
2
2
2
2
2
2
2
2
2
2
2
2
2
2
2
2
2
2
2
2
2
2
2
2
2
2
2
2
2
2
2
2
2
2
2
2
2
2
2
2
2
2
2
2
2
2
2
2
2
2
2
2
2
2
2
2
2
2
2
2
2
2
2
2
2
2
2
2
2
2
2
2
2
2
2
2
2
2
2
2
2
2
2
2
2
2
2
2
3
3
3
3
3
3
3
3
3
3
2
2
2
2
2
2
2
4
4
4
4
4
4
4
5
7
10
15
15
16
16
17
17
17
17
20
23
23
23
24
26
27
28
30
30
32
32
32
34
34
34
34
35
35
35
35
35
35
35
38
39
39
39
39
39
39
39
40
40
40
40
40
41
41
41
41
41
41
42
42
43
43
43
44
44
44
44
44
44
44
44
44
44
44
44
45
45
45
45
45
45
45
45
45
45
45
45
45
45
45
45
45
45
45
45
45
45
45
45
45
45
45
45
45
45
45
45
46
46
46
46
45
45
45
45
45
46
46
46
46
46
46
46
46
45
46
46
46
46
46
46
46
46
46
46
46
45
42
42
37
37
39
37
36
36
34
35
35
35
35
35
35
35
35
35
29
27
22
20
20
19
19
19
19
19
19
19
20
20
20
20
20
20
19
19
19
19
19
19
19
18
18
18
18
18
18
19
19
19
19
19
19
19
19
19
19
19
19
19
19
19
19
19
19
19
19
19
19
19
19
18
18
18
18
18
17
17
18
17
17
17
17
17
17
17
17
17
17
17
17
18
17
17
17
17
17
17
17
17
17
17
18
18
18
18
18
18
18
18
17
15
13
15
15
15
14
15
15
15
15
15
15
15
15
15
15
17
17
17
19
19
19
19
19
19
20
20
21
20
20
20
20
20
19
19
19
20
20
20
20
20
20
20
23
23
24
25
25
25
27
27
27
27
27
27
27
27
27
28
28
28
28
28
27
29
29
29
29
30
30
30
30
30
30
31
31
31
31
31
30
29
29
29
29
29
28
29
29
29
29
29
29
30
30
30
30
30
30
30
30
30
30
30
30
30
30
30
30
30
30
30
30
30
30
30
31
31
31
31
31
32
32
32
32
32
32
32
32
32
32
32
32
32
32
32
32
32
32
32
32
32
32
32
32
32
32
32
32
32
32
32
32
32
32
32
32
32
32
32
33
33
33
33
33
33
33
33
33
33
33
33
33
33
33
33
33
32
32
32
31
31
31
30
28
26
25
22
21
21
20
20
20
20
21
20
16
16
16
15
15
15
16
17
17
16
15
15
15
15
15
15
15
15
15
15
14
14
14
15
15
15
15
15
14
14
14
14
14
14
14
14
14
14
13
13
13
13
13
13
13
13
13
13
13
13
13
12
12
12
12
12
12
12
12
12
12
13
14
14
14
14
14
15
16
16
17
17
17
17
17
17
17
18
18
18
18
18
18
18
18
17
17
17
17
17
17
17
17
17
17
17
17
17
17
17
17
17
17
17
17
18
18
18
18
18
18
20
20
20
20
20
19
19
19
19
19
19
20
20
20
20
20
19
20
20
20
20
20
20
20
20
20
20
20
20
20
20
20
20
20
21
21
21
22
22
23
23
23
22
20
19
19
19
19
19
19
19
19
19
19
19
19
19
19
19
19
19
19
19
19
20
20
20
20
18
19
19
19
19
19
19
19
19
18
18
18
18
18
18
18
18
18
18
18
18
18
18
18
18
18
18
18
18
18
18
18
18
18
18
18
18
18
18
17
17
17
17
17
17
17
18
18
18
18
18
18
18
18
18
18
18
19
19
19
19
19
20
20
20
17
17
17
17
17
16
15
15
14
13
13
13
13
13
12
12
12
12
13
13
14
12
12
11
12
12
12
12
12
12
12
12
12
12
12
12
10
10
11
11
11
10
10
10
10
11
11
12
12
12
12
12
12
12
12
12
12
12
12
12
12
12
12
12
12
12
12
12
12
12
12
12
12
12
12
12
12
12
12
12
12
12
12
12
12
12
12
12
12
12
12
12
12
12
12
12
12
12
12
12
12
12
12
12
12
12
12
12
12
12
12
12
12
12
12
12
12
12
12
12
12
12
12
12
12
12
12
12
12
12
12
12
12
12
12
12
12
12
12
12
12
12
12
12
12
12
11
12
12
12
12
7
7
7
7
8
7
7
7
7
7
7
7
7
7
7
7
7
7
7
7
7
7
7
7
7
7
7
7
7
7
7
7
7
7
7
7
7
7
7
7
7
7
7
7
7
7
7
7
7
7
7
7
7
7
7
7
7
7
7
7
7
8
8
8
9
10
10
10
10
11
11
10
10
10
10
11
11
11
12
12
12
12
12
12
13
13
14
14
14
13
13
13
12
12
12
12
12
13
13
13
13
13
13
13
13
13
13
13
13
13
14
14
13
13
13
13
13
13
13
13
13
13
13
13
13
13
13
13
13
13
13
14
15
15
15
15
15
15
15
15
15
15
16
16
17
17
17
17
17
17
17
17
17
17
17
17
17
17
17
17
17
17
18
18
19
19
19
19
19
19
19
19
19
19
19
19
19
19
18
18
18
18
18
17
17
17
18
19
18
18
18
18
18
18
18
18
17
20
20
20
20
20
20
20
20
20
22
23
23
23
24
24
23
22
22
22
22
22
22
22
23
23
22
22
24
23
23
23
23
23
23
23
24
24
25
24
24
24
24
24
25
25
25
25
25
25
25
25
25
25
26
25
25
25
25
25
25
25
25
25
25
26
26
26
25
23
23
23
23
23
23
23
24
24
24
24
24
24
24
25
25
25
25
25
25
25
25
25
25
25
24
24
24
24
24
24
23
23
23
23
23
23
23
23
24
24
24
24
24
25
25
25
25
25
25
25
25
25
25
25
26
26
25
25
25
25
25
25
24
24
22
23
23
22
22
21
21
21
15
15
15
14
14
14
14
14
14
15
15
16
16
16
16
16
16
16
16
16
16
16
16
16
15
15
15
15
16
16
17
17
17
17
17
17
17
17
17
17
17
17
17
17
17
17
17
17
17
17
17
17
17
17
17
17
17
17
17
17
17
17
17
17
17
17
17
17
16
16
15
15
15
15
15
15
15
15
15
15
15
15
15
15
15
12
12
12
12
13
11
12
12
12
12
12
12
11
11
11
11
12
11
11
11
11
9
9
10
11
12
12
10
11
11
11
11
12
12
12
12
12
12
12
12
12
12
12
12
12
13
13
14
14
14
14
12
12
12
12
12
12
12
12
12
13
12
12
12
12
12
12
12
12
12
12
12
12
12
12
12
12
12
12
12
12
12
13
12
12
12
12
14
14
14
13
12
12
12
12
12
12
13
15
15
15
15
16
16
17
17
17
17
17
17
17
18
18
18
19
19
19
19
20
20
20
20
20
20
20
20
20
20
20
21
21
21
21
21
21
21
21
21
21
21
21
21
21
22
22
22
22
22
22
22
22
22
22
22
23
22
22
22
22
22
22
22
22
22
22
22
22
22
22
22
22
22
22
22
22
22
22
22
22
22
22
22
22
22
22
22
21
21
21
21
22
22
22
22
22
22
22
22
22
22
22
22
22
22
22
22
22
22
22
22
22
22
22
22
22
22
22
22
22
22
22
22
22
22
24
24
24
24
24
24
24
24
24
24
23
24
22
22
22
21
21
18
17
17
17
17
16
17
17
17
17
17
16
16
15
15
15
15
14
12
12
12
12
12
12
12
12
12
12
12
12
12
12
13
13
13
13
13
13
13
14
14
14
14
14
14
14
13
13
13
12
12
12
12
12
12
12
12
12
12
12
12
12
12
12
12
11
11
11
11
11
11
11
11
11
11
11
11
11
11
11
11
11
11
11
11
11
11
11
11
11
11
11
11
11
11
11
11
11
11
11
11
11
11
11
11
11
11
11
11
11
11
12
12
12
12
11
11
11
11
11
11
11
11
11
11
11
11
11
11
11
11
11
11
11
11
11
11
11
11
11
11
11
11
11
11
11
11
11
11
11
11
11
11
11
11
11
11
10
9
9
9
8
8
8
8
8
8
8
8
8
8
8
7
5
4
4
4
3
2
2
2
2
3
3
3
3
4
4
4
4
4
4
4
4
4
4
4
4
4
4
4
4
4
4
4
4
4
4
5
5
5
5
5
5
5
5
5
5
5
5
5
5
5
5
5
5
5
5
5
5
5
5
5
5
5
5
5
5
6
7
7
7
7
7
7
5
5
5
5
5
5
5
5
5
5
5
5
5
5
5
5
6
6
6
6
6
6
6
6
6
6
6
6
6
6
6
6
6
6
6
6
6
6
6
6
6
6
6
6
7
7
7
7
7
7
7
7
7
7
7
7
7
7
7
7
7
7
7
7
7
7
7
7
7
7
7
7
7
7
7
7
7
7
7
7
7
7
7
7
8
8
8
8
8
8
8
7
7
7
7
8
8
8
8
8
8
10
10
10
10
10
10
10
10
11
11
11
11
10
10
10
10
10
10
10
10
10
10
10
10
10
10
10
10
10
10
10
10
10
11
11
11
11
11
11
12
12
12
12
10
10
10
10
10
11
11
10
10
10
12
12
12
12
12
12
12
12
12
12
12
12
12
12
12
12
12
12
12
12
12
12
12
12
12
12
13
13
13
13
13
13
13
13
13
13
13
14
15
14
14
14
14
14
14
14
14
14
12
12
12
13
15
15
15
16
17
17
17
18
18
20
20
20
20
20
20
20
20
20
20
20
20
20
20
20
20
22
22
22
22
22
23
23
22
22
22
22
22
22
22
22
22
22
22
22
22
22
22
22
22
22
22
22
22
23
23
22
22
22
22
22
22
22
22
22
22
22
22
22
22
22
22
22
22
22
22
22
22
22
22
22
22
22
23
23
23
23
23
23
23
23
23
23
23
23
23
24
24
24
24
24
24
24
25
25
25
25
24
24
24
24
24
24
24
24
24
24
24
24
24
24
24
24
24
24
24
24
24
24
24
24
24
24
24
24
24
24
24
24
24
24
25
25
25
25
25
24
24
22
22
22
19
18
15
14
12
12
12
12
12
12
10
10
10
9
9
9
9
8
8
8
8
8
8
9
9
10
10
10
10
10
10
10
10
9
8
8
8
8
9
9
9
9
10
11
11
12
12
12
13
13
13
13
13
13
13
13
13
13
13
13
13
14
14
14
14
14
14
14
14
14
15
14
13
13
13
13
13
13
13
13
13
13
13
13
13
13
13
13
13
13
13
13
13
13
13
13
13
13
13
13
13
13
13
13
13
13
13
13
13
13
13
13
13
13
13
13
13
13
13
13
13
13
13
13
13
13
14
14
14
14
14
14
14
14
14
14
14
14
14
15
15
15
15
15
15
15
15
15
15
15
15
15
15
15
15
15
15
15
15
14
14
14
14
14
14
14
14
14
14
14
14
14
14
14
13
12
11
11
11
11
11
9
7
6
6
6
7
7
6
6
5
5
5
5
5
5
5
6
6
6
5
5
5
5
5
5
5
5
5
5
5
5
5
5
5
5
5
5
5
5
5
5
5
4
4
4
4
4
4
4
4
4
4
4
4
4
4
4
4
4
4
4
4
4
3
3
3
3
3
3
3
3
3
3
3
3
3
3
3
3
4
4
4
4
4
4
4
4
4
4
5
5
5
5
5
5
5
5
5
5
5
5
5
5
5
5
5
5
5
5
5
5
5
5
5
5
5
5
5
5
5
5
5
5
5
5
5
5
5
5
5
5
5
5
5
5
5
5
5
5
5
6
6
6
6
6
6
6
6
6
6
6
6
6
6
6
6
6
6
6
6
6
6
6
6
6
6
6
7
7
7
7
7
7
7
7
7
7
7
7
7
7
7
8
8
8
8
8
8
8
8
8
8
8
9
9
9
9
9
9
9
9
10
10
10
10
11
11
11
12
12
11
11
11
11
11
11
12
12
12
12
12
12
13
13
13
13
15
15
15
15
15
15
15
15
15
14
14
14
14
14
14
14
14
14
14
14
14
14
14
14
14
14
14
14
14
14
14
14
14
14
14
14
15
15
15
15
15
15
15
15
14
14
14
14
14
14
14
14
14
14
14
14
14
13
13
12
12
12
12
12
12
12
12
12
12
12
12
12
12
12
12
12
12
12
12
12
12
12
12
12
12
12
12
12
12
12
12
12
12
12
12
12
12
12
12
12
12
12
12
12
11
11
10
10
10
10
10
10
10
10
10
10
10
10
10
10
10
10
9
9
9
9
9
9
7
7
7
6
5
5
5
4
4
5
5
5
5
5
5
5
5
5
5
5
4
4
4
4
4
4
4
4
4
3
3
3
3
3
3
3
3
3
2
2
1
1
1
1
1
1
1
1
1
1
1
1
1
0
0
0
0
0
0
0
0
0
0
0
0
0
0
0
0
0
0
0
0
0
0
0
0
0
1
1
1
1
1
1
1
1
2
3
3
6
6
6
7
16
17
20
22
22
22
25
27
27
27
27
28
30
32
32
32
32
33
33
33
33
33
33
33
34
34
35
35
35
35
35
35
35
37
37
37
39
40
40
40
40
40
40
40
41
41
41
41
41
41
41
41
41
41
41
42
42
42
42
42
42
42
42
42
42
42
42
42
43
43
43
43
43
43
44
44
44
45
45
45
45
45
45
45
45
45
45
45
45
45
45
45
45
45
45
45
45
45
45
45
45
45
47
47
47
47
47
47
47
47
47
48
48
48
48
48
48
50
50
50
50
50
50
50
52
52
53
53
52
52
52
53
53
53
53
53
53
53
53
54
54
55
55
55
55
55
55
56
55
56
55
56
55
53
53
53
53
53
54
55
55
55
55
55
55
55
55
55
55
55
57
57
57
57
57
57
57
56
56
52
52
52
44
44
44
44
44
43
42
42
42
45
46
45
45
44
45
46
45
45
45
45
47
47
47
48
48
48
48
48
49
49
50
52
52
52
51
52
47
47
47
47
47
45
45
45
47
46
46
46
47
47
48
49
49
51
51
51
52
52
52
52
52
52
52
52
52
52
52
52
52
50
50
52
52
52
52
52
52
52
53
52
52
52
52
52
52
52
52
52
53
53
53
53
53
53
53
53
53
53
53
53
53
53
53
53
53
52
52
52
52
52
52
52
52
52
52
52
52
52
52
52
52
52
52
52
53
53
54
54
54
54
54
55
55
55
55
54
54
54
54
54
52
52
47
45
42
42
41
39
37
37
37
37
38
38
38
39
39
39
39
38
38
36
36
34
29
29
29
29
28
28
29
30
30
30
30
30
30
30
30
31
32
32
32
32
32
32
32
32
32
32
32
32
31
31
31
31
31
31
31
29
27
26
24
23
23
24
25
25
25
25
25
25
25
26
26
26
26
26
26
26
26
27
27
27
28
28
28
28
28
28
30
30
30
30
30
30
30
29
29
29
30
30
30
30
31
30
32
32
30
31
31
32
32
33
35
39
39
40
40
42
42
42
42
42
41
40
40
41
42
44
44
44
44
45
46
47
47
47
47
45
46
46
46
46
46
47
47
47
47
47
47
48
48
47
48
48
48
48
48
48
48
49
47
47
45
45
45
45
45
45
45
45
45
45
45
45
46
46
46
46
46
46
46
47
47
47
47
47
47
49
49
49
51
51
52
52
52
52
52
52
52
52
52
52
52
52
52
52
52
52
52
52
52
52
52
52
52
52
52
53
53
53
53
53
54
54
54
55
55
55
55
56
56
55
55
55
55
57
57
57
57
57
57
57
57
57
57
58
58
57
57
56
55
53
52
49
45
38
37
30
30
30
30
32
32
32
31
31
30
30
30
29
29
29
30
30
30
30
30
30
30
30
30
30
30
30
30
30
30
30
30
30
30
30
30
30
30
30
30
30
30
31
31
31
31
32
32
32
30
30
30
30
30
30
30
30
30
30
30
30
30
30
30
30
30
30
30
30
30
30
30
29
29
29
29
30
30
30
30
30
30
30
30
30
30
30
30
30
30
30
30
30
30
30
28
28
28
28
28
27
27
27
27
27
27
26
26
26
26
26
26
26
26
25
25
25
25
25
25
25
25
25
24
24
24
24
23
23
23
22
20
20
20
20
18
17
16
17
16
16
15
13
10
10
10
10
9
7
7
7
7
7
7
7
7
7
7
7
7
7
7
7
7
7
7
7
7
7
7
7
7
7
7
7
7
7
7
7
7
7
7
7
7
7
7
7
7
7
7
7
7
7
7
7
7
7
7
7
7
7
7
5
4
4
4
4
4
4
4
4
4
4
4
4
4
4
4
4
4
3
3
3
3
3
3
3
3
3
3
3
3
3
3
3
3
3
3
3
3
3
3
3
3
3
3
3
3
3
3
3
3
3
3
3
3
3
3
3
3
3
3
3
3
3
3
3
3
3
3
3
3
3
3
3
3
3
3
3
3
3
3
3
3
3
3
2
2
2
2
2
2
2
2
2
2
2
2
2
2
2
2
2
2
2
2
2
2
2
2
2
2
2
2
2
2
2
2
2
2
2
2
2
2
2
2
2
2
2
2
2
2
2
2
2
2
2
2
2
2
2
2
2
2
2
2
2
2
2
2
2
1
1
1
1
1
1
1
1
1
1
1
1
0
0
0
0
0
0
0
0
0
0
0
0
0
0
0
0
0
0
0
0
0
0
0
0
0
0
0
0
0
0
0
0
0
0
0
0
0
0
0
0
0
0
0
0
0
0
0
0
0
0
0
0
0
0
0
0
0
0
0
0
0
0
0
0
0
0
0
0
0
0
0
0
0
0
0
0
0
0
0
0
0
0
0
0
0
0
0
0
0
0
0
0
0
0
0
0
0
0
0
0
0
0
0
0
0
0
0
0
0
0
0
0
0
0
0
0
0
0
0
0
0
0
0
0
0
0
0
0
0
0
0
0
0
0
0
0
0
0
0
0
0
0
0
0
0
0
0
0
0
0
0
0
0
0
0
0
0
0
0
0
0
0
0
0
1
1
1
1
1
1
1
1
1
1
1
0
0
0
0
0
0
0
0
0
0
0
0
0
0
0
0
0
0
0
0
0
0
0
0
0
0
0
0
0
0
0
0
0
0
0
0
0
0
0
0
0
0
0
0
0
0
0
0
0
0
0
0
0
0
0
0
0
0
0
0
0
0
0
0
0
0
0
0
0
0
0
0
0
0
0
0
0
0
0
0
0
0
0
0
0
0
0
0
0
0
0
0
0
0
0
0
0
0
0
0
0
0
0
0
0
0
0
0
0
0
0
0
0
0
0
0
0
0
0
0
0
0
0
0
0
0
0
0
0
0
0
0
0
0
0
0
0
0
0
0
0
0
0
0
0
0
0
0
0
0
0
0
0
0
0
0
0
0
0
0
0
0
0
0
0
0
0
0
0
0
0
0
0
1
1
1
1
1
1
2
2
2
2
2
2
2
2
2
2
2
2
2
2
2
2
2
2
2
2
2
2
2
2
2
2
2
2
2
2
2
2
2
2
3
3
3
3
3
3
3
3
3
3
3
3
3
3
3
3
3
3
3
3
3
3
3
3
3
3
3
3
3
3
3
3
3
3
3
3
3
3
3
3
3
3
3
3
3
3
3
3
3
3
3
3
3
3
3
3
3
3
3
3
3
3
3
3
3
3
3
3
3
3
3
3
3
3
3
3
3
3
3
3
3
3
3
3
3
3
3
3
3
3
3
3
3
3
3
3
3
3
3
3
3
3
3
3
3
3
3
3
3
3
3
3
3
2
2
2
2
2
2
2
2
2
2
2
1
0
0
0
0
0
0
0
0
0
0
0
0
0
0
0
0
0
0
0
0
0
0
0
0
0
0
0
0
0
0
0
0
0
0
0
0
0
0
0
0
0
0
0
0
0
0
0
0
0
0
0
0
0
0
0
0
0
0
0
0
0
0
0
0
0
0
0
0
0
0
0
0
0
0
0
0
0
0
0
0
0
0
0
0
0
0
0
0
0
0
0
0
0
0
0
0
0
0
0
0
0
0
0
0
0
0
0
0
0
0
0
0
0
0
0
0
0
0
0
0
0
0
0
0
0
0
0
0
0
0
0
0
0
0
0
0
0
0
0
1
1
1
1
1
1
1
1
1
1
1
1
1
1
1
1
1
1
1
1
1
1
1
1
1
1
1
1
1
1
1
1
1
1
2
2
2
2
2
2
2
2
2
2
2
2
2
2
2
2
2
2
2
2
2
2
2
2
2
2
2
2
2
2
2
2
2
2
2
2
2
2
2
2
2
2
2
2
2
2
2
2
2
2
2
2
2
2
2
2
2
2
2
2
2
2
2
2
2
2
2
2
2
2
2
2
2
2
2
2
2
2
2
2
2
2
2
2
2
2
2
2
2
2
2
2
2
2
2
2
2
2
2
2
2
2
1
1
1
1
1
1
1
1
1
1
1
1
1
1
1
1
1
1
1
1
1
1
1
1
1
1
1
1
1
1
1
1
1
1
1
1
1
1
1
0
0
0
0
0
0
0
0
0
0
0
0
0
0
0
0
0
0
0
0
0
0
0
0
0
0
0
0
0
0
0
0
0
0
0
0
0
0
0
0
0
0
0
0
0
0
0
0
0
0
0
0
0
0
0
0
0
0
0
0
0
0
0
0
0
0
0
0
0
0
0
0
0
0
0
0
0
0
0
0
0
0
0
0
0
0
0
0
0
0
0
0
0
0
0
0
0
0
0
0
0
0
0
0
0
0
0
0
0
0
0
0
0
0
0
0
0
0
0
0
0
0
0
0
0
0
0
0
0
0
0
0
0
0
0
0
0
0
0
0
0
0
0
0
0
0
0
0
0
0
0
0
0
0
0
0
0
0
0
0
0
0
0
0
0
0
0
0
0
0
0
0
0
0
0
0
0
0
0
0
0
0
0
0
0
0
0
0
0
0
0
0
0
0
0
0
0
0
0
0
0
0
0
0
0
0
0
0
0
0
0
0
0
0
0
0
0
0
0
0
0
0
0
0
0
0
0
0
0
0
0
0
0
0
0
0
0
0
0
0
0
0
0
0
0
0
0
0
0
0
0
0
0
0
0
0
0
0
0
0
0
0
0
0
0
0
0
0
0
0
0
0
0
0
0
0
0
0
0
0
0
0
0
0
0
0
0
0
0
0
0
0
0
0
0
0
0
0
0
0
0
0
0
0
0
0
0
0
0
0
0
0
0
0
0
0
0
0
0
0
0
0
0
0
0
0
0
0
0
0
0
0
0
0
0
0
0
0
0
0
0
0
0
0
0
0
0
0
0
0
0
0
0
0
0
0
0
0
0
0
0
0
0
0
0
0
0
0
0
0
0
0
0
0
0
0
0
0
0
0
0
0
0
0
0
0
0
0
0
0
0
0
0
0
0
0
0
0
0
0
0
0
0
0
0
0
0
0
0
0
0
0
0
0
0
0
0
0
0
0
0
0
0
0
0
0
0
0
0
0
0
0
0
0
0
0
0
0
0
0
0
0
0
0
0
0
0
0
0
0
0
0
0
0
0
0
0
0
0
0
0
0
0
0
0
0
0
0
0
0
0
0
0
0
0
0
0
0
0
0
0
0
0
0
0
0
0
0
0
0
0
0
0
0
0
0
0
0
0
0
0
0
0
0
0
0
0
0
0
0
0
0
0
0
0
0
0
0
0
0
0
0
0
0
0
0
0
0
0
0
0
0
0
0
0
0
0
0
0
0
0
0
0
0
0
0
0
0
0
0
0
0
0
0
0
0
0
0
0
0
0
0
0
0
0
0
0
0
0
0
0
0
0
0
0
0
0
0
0
0
0
0
0
0
0
0
0
0
0
0
0
0
0
0
0
0
0
0
0
0
0
0
0
0
0
0
0
0
0
0
0
0
0
0
0
0
0
0
0
0
0
0
0
0
0
0
0
0
0
0
0
0
0
0
0
0
0
0
0
0
0
0
0
0
0
0
0
0
0
0
0
0
0
0
0
0
0
0
0
0
0
0
0
0
0
0
0
0
0
0
0
0
0
0
0
0
0
0
0
0
0
0
0
0
0
0
0
0
0
0
0
0
0
0
0
0
0
0
0
0
0
0
0
0
0
0
0
0
0
0
0
0
0
0
0
0
0
0
0
0
0
0
0
0
0
0
0
0
0
0
0
0
0
0
0
0
0
0
0
0
0
0
0
0
0
0
0
0
0
0
0
0
0
0
0
0
0
0
0
0
0
0
0
0
0
0
0
0
0
0
0
0
0
0
0
0
0
0
0
0
0
0
0
0
0
0
0
0
0
0
0
0
0
0
0
0
0
0
0
0
0
0
0
0
0
0
0
0
0
0
0
0
0
0
0
0
0
0
0
0
0
0
0
0
0
0
0
0
0
0
0
0
0
0
0
0
0
0
0
0
0
0
0
0
0
0
0
0
0
0
0
0
0
0
0
0
0
0
0
0
0
0
0
0
0
0
0
0
0
0
0
0
0
0
0
0
0
0
0
0
0
0
0
0
0
0
0
0
0
0
0
0
0
0
0
0
0
0
0
0
0
0
0
0
0
0
0
0
0
0
0
0
0
0
0
0
0
0
0
0
0
0
0
0
0
0
0
0
0
0
0
0
0
0
0
0
0
0
0
0
0
0
0
0
0
0
0
0
0
0
0
0
0
0
0
0
0
0
0
0
0
0
0
0
0
0
0
0
0
0
0
0
0
0
0
0
0
0
0
0
0
0
0
0
0
0
0
0
0
0
0
0
0
0
0
0
0
0
0
0
0
0
0
0
0
0
0
0
0
0
0
0
0
0
0
0
0
0
0
0
0
0
0
0
0
0
0
0
0
0
0
0
0
0
0
0
0
0
0
0
0
0
0
0
0
0
0
0
0
0
0
0
0
0
0
0
0
0
0
0
0
0
0
0
0
0
0
0
0
0
0
0
0
0
0
0
0
0
0
0
0
0
0
0
0
0
0
0
0
0
0
0
0
0
0
0
0
0
0
0
0
0
0
0
0
0
0
0
0
0
0
0
0
0
0
0
0
0
0
0
0
0
0
0
0
0
0
0
0
0
0
0
0
0
0
0
0
0
0
0
0
0
0
0
0
0
0
0
0
0
0
0
0
0
0
0
0
0
0
0
0
0
0
0
0
0
0
0
0
0
0
1
1
1
1
1
1
1
1
1
1
1
1
1
1
1
1
1
1
1
1
1
1
1
1
1
1
1
1
1
1
1
1
1
1
1
1
2
2
2
2
2
2
2
2
2
2
2
2
2
2
2
2
2
2
4
4
6
7
8
10
10
10
11
11
11
10
12
12
12
12
12
12
12
13
13
13
13
13
13
13
14
14
14
15
16
16
16
17
17
17
17
17
17
17
17
17
17
17
17
17
17
17
17
18
18
18
18
18
19
19
19
19
19
19
19
19
19
19
19
19
19
19
19
19
19
19
19
19
19
19
19
19
19
20
20
20
20
20
20
20
20
20
20
20
20
20
20
20
20
20
20
20
20
20
20
20
20
20
20
20
20
19
19
19
19
19
19
19
19
19
19
19
19
18
18
18
18
18
18
19
20
20
20
20
20
20
19
19
19
19
19
19
19
19
18
18
18
18
18
17
17
17
17
18
19
19
19
19
19
19
20
18
19
17
17
12
12
11
10
10
10
10
10
10
10
10
10
10
10
10
10
11
11
11
11
12
12
12
12
12
12
12
12
13
13
13
15
16
17
18
19
19
19
19
19
19
20
20
20
20
20
20
20
20
20
20
20
20
20
20
20
20
20
20
20
20
20
20
22
23
23
23
23
23
23
23
25
25
25
25
25
25
27
27
28
28
28
29
29
29
29
29
29
30
31
31
31
31
31
32
33
33
33
34
34
34
34
34
35
35
35
36
36
36
36
36
36
36
36
40
40
40
40
39
39
40
40
40
40
40
40
37
40
40
39
39
39
39
39
39
42
41
44
44
45
45
45
45
46
47
47
46
46
44
44
43
43
43
43
43
43
43
43
45
45
45
45
45
45
45
45
45
45
44
44
44
44
44
44
44
44
44
44
44
44
44
44
44
45
45
45
46
46
46
46
45
45
45
43
42
42
42
42
42
42
42
42
42
42
42
40
41
41
41
40
40
40
41
41
41
41
42
42
45
45
45
45
45
45
45
45
45
45
45
45
45
46
46
46
46
46
47
47
49
50
51
56
57
57
57
57
58
58
60
60
58
60
60
57
57
57
54
55
50
50
52
52
53
64
63
64
62
62
63
64
65
66
67
70
67
66
65
67
67
72
75
75
75
75
76
77
78
79
79
79
80
80
80
80
81
81
82
82
82
82
82
82
82
82
82
82
82
82
82
82
83
84
84
85
85
85
86
86
85
85
85
85
85
85
86
85
85
86
84
83
82
82
82
82
82
82
82
82
82
83
83
83
83
83
83
83
84
85
85
86
85
85
85
85
85
85
85
85
85
85
85
84
84
85
85
86
86
85
85
86
86
86
85
85
86
86
86
86
86
86
85
86
86
87
87
87
87
87
87
87
87
87
87
82
79
80
77
80
79
72
72
70
70
67
65
62
57
52
50
47
47
47
47
47
48
48
48
48
48
48
48
49
50
51
51
51
51
51
52
52
52
52
52
53
53
52
51
51
51
51
50
51
51
52
52
50
51
50
50
51
54
55
56
56
56
56
55
52
52
51
52
50
50
50
49
48
48
49
49
51
52
53
45
43
43
45
43
44
45
45
45
45
45
45
46
46
46
46
48
49
52
52
51
51
51
51
51
52
52
52
52
53
54
55
54
54
52
54
55
55
55
55
55
55
56
56
56
57
57
57
57
57
57
57
58
58
57
57
56
55
55
55
55
56
56
55
55
55
55
55
56
57
57
57
60
60
62
62
62
62
62
62
62
62
62
62
62
63
64
64
65
69
69
70
70
70
70
70
70
70
70
70
70
70
70
70
70
74
74
75
75
75
75
75
75
75
75
75
76
78
78
78
78
78
78
78
78
78
78
70
70
67
67
68
66
65
64
63
60
62
62
61
62
62
62
62
62
62
62
61
61
61
62
62
62
62
62
62
62
62
64
64
64
63
63
63
63
65
65
65
65
65
64
65
64
60
55
55
55
56
58
58
59
59
59
59
60
60
60
60
60
60
60
60
60
61
61
62
62
63
63
65
65
65
65
65
66
66
67
67
67
67
66
66
67
67
69
69
69
70
70
70
70
70
69
69
69
69
69
69
69
70
70
70
70
70
68
67
65
62
61
61
60
52
55
52
52
50
50
50
49
48
48
49
50
50
50
50
50
50
49
50
50
47
45
42
42
43
44
45
45
45
45
45
45
45
45
45
45
45
47
47
47
47
49
49
49
50
51
52
52
52
52
52
52
52
51
51
51
51
50
50
50
50
50
50
50
50
50
50
50
50
50
50
50
49
48
48
49
50
50
52
52
52
52
52
52
52
52
52
53
53
54
54
53
53
53
54
55
55
54
51
49
49
45
45
45
44
42
43
43
42
42
42
42
42
42
42
44
44
44
44
44
44
44
44
45
45
45
46
45
44
42
42
43
43
43
47
49
50
50
50
50
50
50
50
50
47
46
46
43
40
40
40
38
38
38
38
40
40
40
41
41
41
41
41
40
40
40
40
40
42
42
42
45
45
45
45
42
42
42
42
42
42
42
42
43
45
45
45
45
46
46
47
47
47
47
47
47
48
48
50
50
50
52
52
52
52
52
54
54
54
54
54
54
54
53
52
54
54
55
57
58
58
58
58
57
57
58
58
59
61
62
62
60
61
61
65
65
65
65
65
65
65
65
67
67
67
67
68
69
69
68
70
70
70
70
71
71
71
72
72
72
74
73
74
75
75
75
76
77
77
78
82
82
83
82
82
82
82
82
82
84
83
83
83
83
83
84
84
83
83
83
82
82
82
82
82
82
82
82
80
81
81
81
81
82
82
82
82
82
82
82
82
82
82
82
81
81
81
80
80
78
78
78
78
78
78
78
78
77
77
77
77
77
77
76
76
75
75
75
75
75
74
75
75
75
75
75
75
75
75
75
75
75
75
75
75
75
77
77
77
77
77
77
77
77
77
77
77
77
77
77
77
77
77
77
76
75
75
73
72
72
72
72
72
72
72
71
67
65
63
64
52
34
27
22
20
20
21
20
19
20
20
22
22
22
22
24
25
25
25
25
25
25
25
27
27
27
27
27
25
25
24
24
22
22
22
22
24
24
24
23
24
23
23
25
22
22
22
22
22
22
22
22
25
27
28
28
28
28
28
28
29
30
30
30
30
30
30
30
30
30
31
31
31
32
32
33
33
33
33
33
33
33
33
35
35
36
36
36
37
38
37
37
37
37
37
37
37
37
37
37
37
37
37
37
37
37
37
37
37
37
37
37
37
37
37
37
38
39
39
40
40
40
40
40
40
40
40
40
38
38
38
38
38
38
38
37
37
36
37
37
38
38
38
38
38
38
38
38
38
38
38
39
39
39
39
38
38
38
38
38
37
37
37
37
37
36
36
36
36
36
36
36
36
36
36
36
35
35
35
35
35
35
35
35
35
35
35
35
35
35
35
35
35
35
35
35
35
35
35
35
35
35
35
35
35
35
35
34
33
32
30
26
22
20
17
12
10
10
10
10
10
10
10
10
10
10
10
10
10
10
10
10
10
10
11
12
10
10
10
10
9
9
9
9
7
7
7
7
7
7
7
6
7
7
6
6
6
6
6
6
6
5
5
5
5
5
5
5
5
5
5
5
5
5
5
5
5
5
5
5
5
5
5
5
5
5
4
4
3
3
3
3
3
3
3
3
3
3
3
3
3
3
3
3
3
3
3
3
3
3
3
3
3
3
3
3
5
5
5
5
5
5
5
5
5
5
5
5
5
5
5
5
5
5
5
5
5
5
5
5
5
5
5
5
5
5
5
5
5
5
5
5
5
5
5
5
5
5
5
5
5
5
5
5
5
4
4
4
4
4
4
4
4
4
4
4
4
4
4
4
4
4
4
4
4
4
4
4
4
4
4
4
4
4
4
4
4
4
4
4
4
4
4
4
4
4
4
4
4
5
5
5
5
5
5
5
5
5
5
4
3
3
3
3
3
3
3
3
3
3
3
3
3
3
2
2
2
2
2
2
2
2
2
2
2
2
2
2
2
2
2
2
2
2
2
2
2
2
2
2
2
2
2
2
2
2
2
2
2
2
2
2
2
2
2
2
2
2
2
2
2
2
2
2
2
2
2
2
2
2
2
2
0
0
0
0
0
0
0
0
0
0
0
0
0
0
0
0
0
0
0
0
0
0
0
0
0
0
0
0
0
0
0
0
0
0
0
0
0
0
0
0
0
0
0
0
0
0
0
0
0
0
0
0
0
0
0
0
0
0
0
0
0
0
0
0
0
0
0
0
0
0
0
0
0
0
0
0
0
0
0
0
0
0
0
0
0
0
0
0
0
0
0
0
0
0
0
0
0
0
0
0
0
0
0
0
0
0
0
0
0
0
0
0
0
0
0
0
0
0
0
0
0
0
0
0
0
0
0
0
0
0
0
0
0
0
0
0
0
0
0
0
0
0
0
0
0
0
0
0
0
0
0
0
0
0
0
0
0
0
0
0
0
0
0
0
0
0
0
0
0
0
0
0
0
0
0
0
0
0
0
0
0
0
0
0
0
0
0
0
0
0
0
0
0
0
0
0
0
0
0
0
0
0
0
0
0
0
0
0
0
0
0
0
0
0
0
0
0
0
0
0
0
0
0
0
0
0
0
0
0
0
0
0
0
0
0
0
0
0
0
0
0
0
0
0
0
0
0
0
0
0
0
0
1
1
1
1
1
1
1
1
0
0
0
0
0
0
0
1
1
1
1
2
2
2
2
2
2
2
2
2
2
2
2
2
2
2
2
2
2
2
2
2
2
2
2
2
2
2
2
2
2
2
2
2
2
2
2
3
3
3
3
3
3
3
3
3
3
3
3
3
3
3
3
3
3
3
3
3
3
4
4
4
4
4
4
4
4
4
4
4
4
4
5
5
5
5
5
5
5
5
5
5
5
5
5
5
5
6
6
7
10
10
10
11
11
11
11
12
12
12
12
12
12
12
12
12
12
12
12
14
15
17
17
17
17
17
17
17
17
17
18
19
20
20
20
21
21
21
21
21
21
21
21
21
21
21
21
21
22
22
22
22
22
22
22
24
24
25
25
25
25
25
25
25
25
25
25
25
25
25
25
25
25
25
25
25
25
25
25
25
25
25
25
25
25
25
25
25
25
25
26
26
26
26
26
26
26
26
26
26
26
26
25
25
25
25
25
25
25
22
22
22
22
22
21
21
21
22
22
22
22
22
24
24
24
24
24
24
24
24
24
24
24
24
24
24
24
25
25
25
25
25
25
25
25
25
25
25
25
25
25
25
25
25
25
25
25
25
25
25
26
26
26
26
26
26
26
26
25
25
23
23
23
23
23
20
21
20
19
19
19
19
20
20
19
19
17
17
17
16
16
15
15
15
15
15
15
15
15
16
17
17
17
17
17
17
17
17
17
17
17
17
17
17
17
17
17
17
17
17
17
17
18
19
19
19
19
18
17
17
17
17
17
17
18
17
17
17
17
17
17
17
17
17
17
17
17
17
17
17
17
17
17
17
17
17
17
17
17
17
17
17
17
17
17
17
17
17
17
17
17
17
17
17
17
17
17
17
17
17
17
17
17
17
17
17
17
17
16
16
16
16
17
17
18
18
18
18
18
18
18
18
18
18
18
18
18
18
17
17
17
18
18
18
18
18
18
18
18
18
18
18
15
15
15
15
15
15
15
15
15
15
15
15
15
15
15
15
15
15
15
15
15
14
14
14
14
14
14
14
14
14
14
14
14
13
13
13
12
12
12
12
12
12
12
12
12
12
12
12
13
13
12
12
12
12
12
12
12
12
12
12
12
12
12
12
12
12
12
12
12
12
12
12
12
12
12
12
12
12
12
12
12
12
12
12
12
12
12
12
12
12
12
12
12
12
12
12
12
12
12
12
12
12
11
11
11
11
11
11
11
11
12
12
12
12
12
12
12
12
12
12
12
12
12
12
12
12
12
12
12
12
12
12
12
12
11
11
11
10
10
9
8
8
9
9
9
8
7
7
7
7
7
7
7
7
5
5
5
5
5
5
5
5
5
5
5
5
5
5
5
5
5
5
5
5
5
5
5
5
5
5
5
5
5
5
5
5
5
5
5
5
5
5
5
5
5
5
5
5
5
5
5
5
5
5
5
5
5
5
5
5
5
5
5
5
5
5
5
5
5
5
5
5
5
5
5
5
5
5
5
5
5
5
5
5
5
5
5
5
4
4
4
4
4
4
4
4
4
4
4
4
4
4
4
4
4
4
3
3
4
4
4
4
5
5
5
5
5
5
5
5
4
4
4
4
4
4
4
4
4
4
4
4
5
5
5
5
5
5
5
5
5
5
5
5
5
5
5
5
5
5
5
5
5
5
5
4
4
4
4
4
4
5
5
5
5
5
5
5
5
5
5
5
5
5
5
5
5
5
5
7
7
7
7
7
7
7
7
7
7
7
7
7
7
7
7
7
7
7
7
7
7
7
7
7
7
7
7
7
7
7
8
8
8
8
8
8
8
8
8
8
9
8
8
8
8
7
8
8
8
8
8
9
9
9
9
9
9
9
9
10
10
10
10
10
10
10
10
10
10
10
10
10
10
10
10
10
10
10
11
11
11
11
11
11
11
11
11
11
11
11
11
11
11
11
11
11
11
11
11
11
11
11
11
11
11
11
11
12
12
12
12
12
12
12
12
12
11
11
11
11
11
11
11
11
11
11
11
11
11
11
12
12
13
13
13
13
13
13
13
13
13
13
13
13
13
13
13
14
14
14
14
14
14
14
14
14
14
14
14
14
14
14
14
15
15
14
14
14
15
15
15
15
15
15
16
16
16
16
16
16
15
15
15
15
15
15
14
14
14
15
15
15
15
15
15
15
15
15
15
16
16
17
15
15
15
15
15
15
15
15
15
15
15
15
15
15
15
15
15
15
15
14
14
14
13
13
14
15
15
15
15
15
15
15
15
15
15
15
15
15
15
15
15
15
15
15
15
15
15
15
15
15
15
16
16
16
16
16
16
16
16
16
16
15
15
15
15
15
15
15
15
15
15
14
14
14
14
14
14
14
14
14
14
14
13
13
13
13
13
13
13
13
13
13
14
14
14
14
14
14
14
14
14
13
13
15
14
14
14
14
14
14
13
13
13
14
14
14
14
14
14
14
14
15
15
15
15
15
15
16
16
16
16
16
16
16
16
16
16
16
16
16
16
16
16
16
16
16
16
16
16
16
16
16
16
16
16
16
16
16
16
16
16
16
16
16
16
16
16
17
17
17
17
17
17
17
17
17
15
15
12
12
12
11
10
10
10
9
8
7
7
7
7
7
7
7
7
7
7
7
7
7
7
7
7
7
7
7
7
7
7
7
7
7
7
8
8
8
8
8
8
8
7
7
7
7
7
7
7
7
7
7
7
8
8
8
8
8
8
8
8
9
9
9
10
10
11
11
12
12
12
13
13
13
13
13
13
13
15
14
14
15
15
15
15
15
15
15
15
15
15
15
15
15
15
15
15
15
15
15
15
15
15
15
14
13
12
12
12
12
12
12
12
12
12
12
12
12
12
12
12
12
12
12
12
12
12
12
12
12
12
12
12
12
12
12
13
13
13
13
13
14
14
14
14
14
14
15
15
14
12
12
12
12
12
12
12
12
12
12
12
12
12
12
12
12
12
12
12
12
12
12
12
12
12
12
12
12
12
13
13
13
13
13
13
13
13
13
13
13
13
12
12
12
12
12
12
12
12
12
12
11
11
11
11
11
11
10
10
10
10
10
10
10
11
11
10
10
10
10
10
10
10
10
10
10
11
11
11
11
11
11
11
11
11
11
11
12
12
12
12
12
12
12
12
12
12
12
12
12
12
12
12
12
11
11
11
11
11
11
11
10
10
10
10
10
10
10
10
10
9
10
11
11
11
11
11
11
11
11
11
11
11
11
11
11
11
11
11
11
11
11
10
10
10
10
10
10
10
10
10
10
9
9
9
9
9
9
9
10
10
10
10
10
10
10
10
10
10
10
10
10
10
10
10
10
10
10
10
11
11
12
12
12
12
12
12
12
12
13
13
13
12
12
12
12
12
12
12
11
11
11
11
11
11
11
11
11
11
11
11
12
12
14
14
14
14
14
14
15
15
15
15
15
15
15
15
15
15
15
15
15
15
15
15
15
15
14
12
12
12
11
11
11
11
11
11
11
11
11
11
11
11
11
11
11
11
11
11
11
11
11
11
11
11
11
11
11
11
11
11
11
11
11
11
11
11
11
11
11
11
11
11
11
11
11
11
11
11
11
11
11
11
11
11
11
11
11
11
11
11
11
11
11
11
11
11
10
10
10
10
10
10
10
11
12
11
11
11
11
11
11
11
11
11
11
11
12
12
12
11
11
11
11
11
11
11
11
11
11
11
12
12
12
12
12
11
10
10
8
10
10
10
10
10
10
10
10
10
10
11
11
11
11
11
10
10
10
10
10
10
10
10
10
10
10
10
10
10
11
11
11
11
12
12
12
12
12
12
12
12
13
13
13
13
13
13
13
13
14
14
14
13
13
13
14
15
15
15
15
14
15
15
15
15
15
15
15
15
15
15
15
15
17
17
17
18
18
18
18
18
18
18
18
18
18
19
19
19
19
19
19
19
19
19
19
19
19
19
19
19
19
20
20
20
20
20
20
20
20
20
20
21
21
21
21
21
21
21
21
21
21
21
21
21
21
22
22
22
22
22
22
22
22
22
22
22
22
22
22
22
22
22
22
22
22
22
22
22
22
22
22
22
22
22
22
22
22
22
22
22
21
20
20
20
20
20
20
20
18
17
17
17
17
17
17
17
17
17
17
17
17
17
17
17
17
17
17
17
17
17
17
17
17
17
17
16
16
16
16
16
17
17
17
17
17
17
17
17
17
17
17
17
17
17
17
17
17
17
17
17
16
16
16
16
16
16
16
16
16
17
17
17
14
10
10
7
7
7
7
7
7
7
7
7
7
7
7
6
6
6
6
6
6
6
6
7
7
7
7
7
7
7
7
7
7
7
7
7
7
7
7
7
7
7
7
7
7
7
7
7
7
7
7
7
7
7
7
7
5
5
5
5
5
5
5
5
5
5
5
5
5
5
5
5
5
5
5
5
5
5
5
5
5
4
4
4
4
4
4
4
5
5
5
5
5
5
5
5
5
6
6
6
6
6
6
6
6
6
6
5
5
5
5
5
5
5
5
5
5
5
5
5
5
5
5
5
5
6
6
7
7
7
7
7
7
7
7
7
7
7
7
7
8
8
8
8
8
8
8
8
8
8
8
8
8
8
9
9
9
9
9
9
9
9
9
9
9
9
9
9
9
9
9
9
9
9
9
9
9
9
10
10
10
10
10
10
10
10
10
10
10
10
10
11
11
11
11
11
11
11
11
11
11
12
12
12
12
12
12
12
12
12
12
12
12
12
12
12
12
12
12
12
12
12
12
12
12
12
12
12
12
12
12
12
12
13
13
13
13
13
13
13
13
13
12
12
14
14
15
15
15
15
15
15
15
15
15
15
15
15
15
15
15
15
15
15
15
15
15
15
15
15
15
15
15
15
15
15
16
16
16
17
17
17
17
17
17
17
17
17
17
17
17
18
19
19
19
18
18
18
17
17
17
17
17
17
17
17
17
19
19
19
19
19
19
19
19
19
19
19
19
17
17
15
15
15
15
15
15
15
17
17
17
17
17
17
17
17
17
17
17
17
17
17
17
17
17
17
17
17
17
17
18
18
19
18
18
18
18
18
18
18
18
18
18
18
18
18
17
17
17
18
18
18
18
18
18
18
18
18
18
18
18
18
18
18
18
18
18
18
18
18
18
18
18
18
18
18
18
19
19
19
19
18
18
18
18
18
18
19
19
19
19
19
19
19
19
19
19
19
19
19
19
19
19
19
19
19
19
19
19
19
19
19
18
18
18
18
18
18
18
18
17
17
17
17
17
17
17
17
18
18
18
17
17
17
17
17
17
17
17
17
15
15
15
15
15
15
15
12
12
10
10
8
7
8
8
8
8
8
8
8
8
8
9
9
9
9
9
10
10
10
10
10
10
9
9
10
10
10
9
9
9
7
7
7
7
7
7
7
7
7
7
7
7
7
7
7
7
7
7
7
7
7
7
7
7
7
7
7
7
7
7
7
7
7
7
7
7
7
7
7
7
7
7
7
7
7
7
7
7
7
7
7
7
7
7
7
7
7
7
7
7
7
7
7
7
7
7
7
7
7
7
7
7
7
7
7
7
7
7
7
7
7
7
7
7
7
7
7
8
8
9
9
9
9
9
9
9
9
9
9
9
9
9
9
9
8
8
8
5
6
6
6
6
6
6
6
6
6
6
6
6
6
6
6
6
6
7
7
7
7
7
7
7
7
6
6
5
5
5
5
5
5
5
5
5
5
5
5
5
5
5
5
5
5
5
5
5
5
5
5
5
5
5
5
5
5
5
5
5
5
5
5
5
5
5
5
5
5
5
5
5
5
5
5
5
5
5
5
5
5
5
5
5
5
5
5
5
5
5
5
5
5
5
5
5
5
5
5
5
5
5
5
5
5
5
5
5
5
5
5
5
5
5
5
5
5
5
6
6
6
6
6
6
6
6
6
6
5
5
5
5
5
5
5
5
5
5
5
5
5
5
5
5
5
6
6
6
6
6
6
6
6
6
6
6
5
5
5
5
5
5
5
5
5
5
5
5
5
5
5
5
5
5
5
5
5
5
5
5
5
5
5
5
5
5
5
5
5
5
5
5
5
5
5
5
5
5
5
5
5
5
5
5
5
5
5
5
5
5
5
5
5
5
5
5
5
5
5
5
5
5
5
5
5
5
5
5
5
5
5
5
4
4
4
4
4
4
4
4
4
4
4
4
4
4
4
4
4
4
3
3
3
2
2
2
2
2
2
2
1
1
1
1
1
1
1
0
0
0
0
0
0
0
0
0
0
0
0
0
0
0
0
0
0
0
0
0
0
0
0
0
0
0
0
0
0
0
0
0
0
0
0
0
0
0
0
0
0
0
0
0
0
0
0
0
0
0
0
0
0
0
0
0
0
0
0
0
0
0
0
0
0
0
0
0
0
0
0
0
0
0
0
0
0
0
0
0
0
0
0
0
0
0
0
0
0
0
0
0
0
0
0
0
0
0
0
0
0
0
0
0
0
0
0
0
0
0
0
0
0
0
0
0
0
0
0
0
0
0
0
0
0
0
0
0
0
0
0
0
0
0
0
0
0
0
0
0
0
0
0
0
0
0
0
0
0
0
0
0
0
0
0
0
0
0
0
0
0
0
0
0
0
0
1
1
1
1
1
1
1
1
1
1
1
1
1
1
1
1
1
1
1
1
1
1
1
1
1
1
1
1
1
1
1
1
1
1
1
1
1
1
1
1
1
1
1
1
1
1
1
1
1
1
1
1
1
1
1
0
0
0
0
0
0
0
0
0
0
0
0
0
0
0
0
0
0
0
0
0
0
0
0
0
0
0
0
0
0
0
0
0
0
0
0
0
0
0
0
0
0
0
0
0
0
0
0
0
0
0
0
0
0
0
0
0
0
0
0
0
0
0
0
0
0
0
0
0
0
0
0
0
0
0
0
0
0
0
0
0
0
0
0
0
0
0
0
0
0
0
0
0
0
0
0
0
0
0
0
0
0
0
0
0
0
0
0
0
0
0
0
0
0
0
0
0
0
0
0
0
0
0
0
0
0
0
0
0
0
0
0
0
0
0
0
0
0
0
0
0
0
0
0
0
0
0
0
0
0
0
0
0
0
0
0
0
0
0
0
0
0
0
0
0
0
0
0
0
0
0
0
0
0
0
0
0
0
0
0
0
0
0
0
0
0
0
0
0
0
0
0
0
0
0
0
0
0
0
0
0
0
0
0
0
0
0
0
0
0
0
0
0
0
0
0
0
0
0
0
0
0
0
0
0
0
0
0
0
0
0
0
0
0
0
0
0
0
0
0
0
0
0
0
0
0
0
0
0
0
0
0
0
0
0
0
0
0
0
0
0
0
0
0
0
0
0
0
0
0
0
0
0
0
0
0
0
0
0
0
0
0
0
0
0
0
0
0
0
0
0
0
0
0
0
0
0
0
0
0
0
0
0
0
0
0
0
0
0
0
0
0
0
0
0
0
0
0
0
0
0
0
0
0
0
0
0
0
0
0
0
0
0
0
0
0
0
0
0
0
0
0
0
0
0
0
0
0
0
0
0
0
0
0
0
0
0
0
0
0
0
0
0
0
0
0
0
0
0
0
0
0
0
0
0
0
0
0
0
0
0
0
0
0
0
0
0
0
0
0
0
0
0
0
0
0
0
0
0
0
0
0
0
0
0
0
0
0
0
0
0
0
0
0
0
0
0
0
0
0
0
0
0
0
0
0
0
0
0
0
0
0
0
0
0
0
0
0
0
0
0
0
0
0
0
0
0
0
0
0
0
0
0
0
0
0
0
0
0
0
0
0
0
0
0
0
0
0
0
0
0
0
0
0
0
0
0
0
0
0
0
0
0
0
0
0
0
0
0
0
0
0
0
0
0
0
0
0
0
0
0
0
0
0
0
0
0
0
0
0
0
0
0
0
0
0
0
0
0
0
0
0
0
0
0
0
0
0
0
0
0
0
0
0
0
0
0
0
0
0
0
0
0
0
0
0
0
0
0
0
0
0
0
0
0
0
0
0
0
0
0
0
0
0
0
0
0
0
0
0
0
0
0
0
0
0
0
0
0
0
0
0
0
0
0
0
0
0
0
0
0
0
0
0
0
0
0
0
0
0
0
0
0
0
0
0
0
0
0
0
0
0
0
0
0
0
0
0
0
0
0
0
0
0
0
0
0
0
0
0
0
0
0
0
0
0
0
0
0
0
0
0
0
0
0
0
0
0
0
0
0
0
0
0
0
0
0
0
0
0
0
0
0
0
0
0
0
0
0
0
0
0
0
0
0
0
0
0
0
0
0
0
0
0
0
0
0
0
0
0
0
0
0
0
0
0
0
0
0
0
1
1
1
1
1
1
1
1
1
1
1
1
1
1
1
1
1
1
1
1
1
1
1
1
1
1
1
1
1
1
1
1
1
1
1
1
1
1
1
1
1
1
1
1
1
1
1
1
1
1
1
1
1
1
1
1
1
1
1
2
2
2
2
2
2
2
1
1
1
1
1
1
1
1
1
1
1
1
1
1
1
1
1
1
1
1
1
1
1
1
1
1
1
1
1
1
1
1
1
1
1
1
1
1
1
1
1
1
1
1
1
1
1
1
1
1
1
1
1
1
1
1
1
1
1
1
1
1
1
1
1
1
1
1
1
1
1
2
2
2
2
2
2
2
2
2
2
2
2
2
2
2
2
2
2
2
2
2
2
2
2
1
1
1
1
1
1
1
1
1
1
1
1
1
1
1
1
1
1
1
1
1
1
1
1
1
1
1
1
1
1
1
1
1
1
1
1
1
1
1
1
1
1
1
1
1
1
1
1
1
1
1
1
1
1
1
1
1
1
1
1
1
1
1
1
1
1
1
1
1
1
1
1
1
1
1
1
1
1
1
1
1
1
1
1
1
1
1
1
1
1
1
1
1
1
1
0
0
0
0
0
0
0
0
0
0
0
0
0
0
0
0
0
0
0
0
0
0
0
0
0
0
0
0
0
0
0
0
0
0
0
0
0
0
0
0
0
0
0
0
0
0
0
0
0
0
0
0
0
0
0
0
0
0
0
0
0
0
0
0
0
0
0
0
0
0
0
0
0
0
0
0
0
0
0
0
0
0
0
0
0
0
0
0
0
0
0
0
0
0
0
0
0
0
0
0
0
0
0
0
0
0
0
0
0
0
0
0
0
0
0
0
0
0
0
0
0
0
0
0
0
0
0
0
0
0
0
0
0
0
0
0
0
0
0
0
0
0
0
0
0
0
0
0
0
0
0
0
0
0
0
0
0
0
0
0
0
0
0
0
1
1
1
1
1
1
1
1
1
1
1
1
1
1
1
1
1
1
1
1
1
1
1
1
1
1
1
1
1
1
1
1
1
1
1
1
1
1
1
1
1
1
1
1
1
1
1
1
1
1
1
1
1
1
1
1
1
1
1
1
0
0
0
0
0
0
0
0
0
0
0
0
0
0
0
0
0
0
0
0
0
0
0
0
0
0
0
0
0
0
0
0
0
0
0
0
0
0
0
0
0
0
0
0
0
0
0
0
0
0
0
0
0
0
0
0
0
0
0
0
0
0
0
0
0
0
0
0
0
0
0
0
0
0
0
0
0
0
0
0
0
0
0
0
0
0
0
0
0
0
0
0
0
0
0
0
0
0
0
0
0
0
0
0
0
0
0
0
0
0
0
0
0
0
0
0
0
0
0
0
0
0
0
0
0
0
0
0
0
0
0
0
0
0
0
0
0
0
0
0
0
0
0
0
0
0
0
0
0
0
0
0
0
0
0
0
0
0
0
0
0
0
0
0
0
0
0
0
0
0
0
0
0
0
0
0
0
0
0
0
0
0
0
0
0
0
0
0
0
0
0
0
0
0
0
0
0
0
0
0
0
0
0
0
0
0
0
0
0
0
0
0
0
0
0
0
0
0
0
0
0
0
0
0
0
0
0
0
0
0
0
0
0
0
0
0
0
0
0
0
0
0
0
0
0
0
0
0
0
0
0
0
0
0
0
0
0
0
0
0
0
0
0
0
0
0
0
0
0
0
0
0
0
0
0
0
0
0
0
0
0
0
0
0
0
0
0
0
0
0
0
0
0
0
0
0
0
0
0
0
0
0
0
0
0
0
0
0
0
0
0
0
0
0
0
0
0
0
0
0
0
0
0
0
0
0
0
0
0
0
0
0
0
0
0
0
0
0
0
0
0
0
0
0
0
0
0
0
0
0
0
0
0
0
0
0
0
0
0
0
0
0
0
0
0
0
0
0
0
0
0
0
0
0
0
0
0
0
0
0
0
0
0
0
0
0
0
0
0
0
0
0
0
0
0
0
0
0
0
0
0
0
0
0
0
0
0
0
0
0
0
0
0
0
0
0
0
0
0
0
0
0
0
0
0
0
0
0
0
0
0
0
0
0
0
0
0
0
0
0
0
0
0
0
0
0
0
0
0
0
0
0
0
0
0
0
0
0
0
0
0
0
0
0
0
0
0
0
0
0
0
0
0
0
0
0
0
0
0
0
0
0
0
0
0
0
0
0
0
0
0
0
0
0
0
0
0
0
0
0
0
0
0
0
0
0
0
0
0
0
0
0
0
0
0
0
0
0
0
0
0
0
0
0
0
0
0
0
0
0
0
0
0
0
0
0
0
0
0
0
0
0
0
0
0
0
0
0
0
0
0
0
0
0
0
0
0
0
0
0
0
0
0
0
0
0
0
0
0
0
0
0
0
0
0
0
0
0
0
0
0
0
0
0
0
0
0
0
0
0
0
0
0
0
0
0
0
0
0
0
0
0
0
0
0
0
0
0
0
0
0
0
0
0
0
0
0
0
0
0
0
0
0
0
0
0
0
0
0
0
0
0
0
0
0
0
0
0
0
0
0
0
0
0
0
0
0
0
0
0
0
0
0
0
0
0
0
0
0
0
0
0
0
0
0
0
0
0
0
0
0
0
0
0
1
1
1
1
1
1
1
1
1
1
1
1
1
1
1
1
1
1
1
1
1
1
1
1
1
1
1
1
1
1
1
1
1
1
1
1
1
1
1
1
1
1
1
1
1
1
1
1
1
1
1
1
1
1
1
1
1
1
1
1
1
1
1
1
1
1
1
1
1
1
1
1
1
1
1
1
1
1
1
1
1
1
1
1
1
1
1
1
1
1
1
1
1
1
1
1
1
1
1
1
1
1
1
0
0
0
0
0
0
0
0
0
0
0
0
0
0
0
0
0
0
0
0
0
0
0
0
0
0
0
0
0
0
0
0
0
0
0
0
0
0
0
0
0
0
0
0
0
0
0
0
0
0
0
0
0
0
0
0
0
0
0
0
0
0
0
0
0
0
0
0
0
0
0
0
0
0
0
0
0
0
0
0
0
0
0
0
0
0
0
0
0
0
0
0
0
0
0
0
0
0
0
0
0
0
0
0
0
0
0
0
0
0
0
0
0
0
0
0
0
0
0
0
0
0
0
0
0
0
0
0
0
0
0
0
0
0
0
0
0
0
0
0
0
0
0
0
0
0
0
0
0
0
0
0
0
0
0
0
0
0
0
0
0
0
0
0
0
0
0
0
0
0
0
0
0
0
0
0
0
0
0
0
0
0
0
0
0
0
0
0
0
0
0
0
0
0
0
0
0
0
0
0
0
0
0
0
0
0
0
0
0
0
0
0
0
0
0
0
0
0
0
0
0
0
0
0
0
0
0
0
0
0
0
0
0
0
0
0
0
0
0
0
0
0
0
0
0
0
0
0
0
0
0
0
0
0
0
0
0
0
0
0
0
0
0
0
0
0
0
0
0
0
0
0
0
0
0
0
0
0
0
0
0
0
0
0
0
0
0
0
0
0
0
0
0
0
0
0
0
0
0
0
0
0
0
0
0
0
0
0
0
0
0
0
0
0
0
0
0
0
0
0
0
0
0
0
0
0
0
0
0
0
0
0
0
0
0
0
0
0
0
0
0
0
0
0
0
0
0
0
0
0
0
0
0
0
0
0
0
0
0
0
0
0
0
0
0
0
0
0
0
0
0
0
0
0
0
0
0
0
0
0
0
0
0
0
0
0
0
0
0
0
0
0
0
0
0
0
0
0
0
0
0
0
0
0
0
0
0
0
0
0
0
0
0
0
0
0
0
0
0
0
0
0
0
0
0
0
0
0
0
0
0
0
0
0
0
0
0
0
0
0
0
0
0
0
0
0
0
0
0
0
0
0
0
0
0
0
0
0
0
0
0
0
0
0
0
0
0
0
0
0
0
0
0
0
0
0
0
0
0
0
0
0
0
0
0
0
0
0
0
0
0
0
0
0
0
0
0
0
0
0
0
0
0
0
0
0
0
0
0
0
0
0
0
0
0
0
0
0
0
0
0
0
0
0
0
0
0
0
0
0
0
0
0
0
0
0
0
0
0
0
0
0
0
0
0
0
0
0
0
0
0
0
0
0
0
0
0
0
0
0
0
0
0
0
0
0
0
0
0
0
0
0
0
0
0
0
0
0
0
0
0
0
0
0
0
0
0
0
0
0
0
0
0
0
0
0
0
0
0
0
0
0
0
0
0
0
0
0
0
0
0
0
0
0
0
0
0
0
0
0
0
0
0
0
0
0
0
0
0
0
0
0
0
0
0
0
0
0
0
0
0
0
0
0
0
0
0
0
0
0
0
0
0
0
0
0
0
0
0
0
0
0
0
0
0
0
0
0
0
0
0
0
0
0
0
0
0
0
0
0
0
0
0
0
0
0
0
0
0
0
0
0
0
0
0
0
0
0
0
0
1
1
1
1
1
1
1
1
1
1
1
1
1
1
1
1
1
1
1
1
1
1
1
1
1
1
1
1
1
1
1
1
1
1
1
1
1
1
1
1
1
1
1
1
1
1
1
1
1
1
1
1
1
1
1
1
1
1
1
1
1
1
1
1
1
1
1
1
1
1
1
1
1
1
1
1
1
1
1
1
1
1
1
1
1
1
1
1
1
1
1
1
1
1
1
1
1
1
1
1
1
1
1
1
1
1
1
1
1
1
1
1
1
1
1
1
1
1
0
0
0
0
0
0
0
0
0
0
0
0
0
0
0
0
0
0
0
0
0
0
0
0
0
0
0
0
0
0
0
0
0
0
0
0
0
0
0
0
0
0
0
0
0
0
0
0
0
0
0
0
0
0
0
0
0
0
0
0
0
0
0
0
0
0
0
0
0
0
0
0
0
0
0
0
0
0
0
0
0
0
0
0
0
0
0
0
0
0
0
0
0
0
0
0
0
0
0
0
0
0
0
0
0
0
0
0
0
0
0
0
0
0
0
0
0
0
0
0
0
0
0
0
0
0
0
0
0
0
0
0
0
0
0
0
0
0
0
0
0
0
0
0
0
0
0
0
0
0
0
0
0
0
0
0
0
0
0
0
0
0
0
0
0
0
0
0
0
0
0
0
0
0
0
0
0
0
0
0
0
0
0
0
0
0
0
0
0
0
0
0
0
0
0
0
0
0
0
0
0
0
0
0
0
0
0
0
0
0
0
0
0
0
0
0
0
0
0
0
0
0
0
0
0
0
0
0
0
0
0
0
0
0
0
1
1
1
1
1
1
1
1
1
1
1
1
1
1
1
1
1
1
1
1
1
1
1
1
1
1
1
1
1
1
1
1
1
1
1
1
1
1
1
1
1
1
1
1
1
1
1
1
1
1
1
1
1
1
1
1
1
1
1
1
1
1
1
1
1
1
1
1
1
1
1
1
1
1
1
1
1
1
1
1
1
1
1
1
1
1
1
1
1
1
1
1
1
1
1
1
1
1
1
1
1
1
1
1
1
1
1
1
1
1
1
1
1
1
2
2
2
2
2
2
2
2
2
2
2
2
2
2
2
2
2
2
2
2
2
2
2
2
2
2
2
2
2
2
2
2
2
2
2
2
2
2
2
2
2
2
2
2
2
2
2
2
2
2
2
2
2
2
2
2
2
2
2
2
2
2
2
2
2
2
2
2
2
2
2
2
2
2
2
2
2
2
2
2
2
2
2
2
2
2
2
2
2
2
2
2
2
2
2
2
2
2
2
2
2
2
2
2
2
2
2
2
2
2
2
2
2
2
2
2
2
2
2
2
2
2
2
2
2
2
2
2
2
2
2
2
2
2
1
1
1
1
1
1
1
1
1
1
1
1
1
1
1
1
1
1
1
1
1
1
1
1
1
1
1
1
1
1
1
1
1
1
1
1
1
1
1
1
1
1
1
0
0
0
0
0
0
0
0
0
0
0
0
0
0
0
0
0
0
0
0
0
0
0
0
0
0
0
0
0
0
0
0
0
0
0
0
1
2
2
2
2
2
2
2
2
2
2
2
2
2
2
2
2
2
2
2
2
2
2
2
2
2
2
2
2
2
2
2
2
2
2
2
2
2
2
2
2
2
2
2
2
2
2
2
2
2
2
2
2
2
2
2
2
2
2
2
2
2
2
2
2
2
2
2
2
2
2
2
2
2
2
2
2
2
2
2
2
2
2
2
2
2
2
2
2
2
2
2
2
2
2
2
2
2
2
2
2
2
2
2
2
2
2
2
2
2
2
2
2
2
2
2
2
2
2
2
2
2
2
2
2
2
2
2
2
2
2
2
2
2
2
2
2
2
2
2
2
2
2
2
2
2
2
2
2
2
2
2
2
2
2
2
2
2
2
2
2
2
2
2
2
2
1
1
1
1
1
1
1
1
1
1
1
1
1
1
1
1
1
1
1
1
1
1
1
0
0
0
0
0
0
0
0
0
0
0
0
0
0
0
0
0
0
0
0
0
0
0
0
0
0
0
0
0
0
0
0
0
0
0
0
0
0
0
0
0
0
0
0
0
0
0
0
0
0
0
0
0
0
0
0
0
0
0
0
0
0
0
0
0
0
0
0
0
0
0
0
0
0
0
0
0
0
0
0
0
0
0
0
0
0
0
0
2
2
2
2
2
2
2
2
2
5
5
5
5
5
6
6
6
6
6
7
7
7
7
7
8
8
9
9
9
9
10
10
10
10
10
10
10
10
10
10
11
12
12
12
12
12
12
12
12
12
12
12
12
12
12
12
14
14
14
14
14
14
15
15
15
15
15
15
15
15
15
15
15
15
15
15
15
16
16
17
17
17
17
17
17
17
18
18
18
18
18
18
18
18
18
18
18
18
18
18
18
18
18
18
18
18
18
19
19
19
19
20
20
20
20
20
20
20
20
20
20
20
21
21
21
21
21
21
21
21
21
22
22
23
23
28
30
39
42
45
50
67
70
72
75
77
79
80
80
79
80
81
84
85
86
86
88
87
92
93
93
94
96
98
99
99
101
106
107
107
109
109
110
110
110
110
111
113
112
112
111
111
111
111
111
112
110
110
107
107
106
109
109
108
107
107
110
110
110
109
110
132
135
135
135
133
133
133
133
133
134
138
139
137
137
137
137
140
140
140
140
140
141
142
142
143
145
147
147
147
147
147
147
147
147
149
154
154
154
153
152
152
154
154
154
155
157
157
157
157
158
159
159
158
158
158
158
159
159
159
160
160
160
160
159
160
160
160
158
152
151
137
135
127
128
128
127
127
122
119
120
120
120
120
119
119
119
119
122
122
122
123
125
125
125
125
127
127
128
128
129
129
129
130
132
132
132
133
133
133
133
133
133
133
136
137
137
137
140
137
138
138
138
138
138
139
140
139
139
139
139
142
142
142
145
146
146
146
146
150
150
150
152
152
152
151
153
153
153
152
150
146
143
135
132
132
130
129
127
122
122
122
124
120
107
103
100
100
98
102
105
107
106
106
105
105
103
102
102
103
103
103
104
104
105
107
107
107
107
107
107
107
107
108
109
111
113
112
112
112
112
112
112
112
112
115
115
115
115
115
115
115
117
117
117
117
117
117
117
117
120
120
120
121
122
122
124
124
124
124
125
125
124
124
121
120
120
120
120
120
119
120
120
120
122
122
122
122
122
121
121
122
122
123
123
124
124
124
124
124
125
125
125
125
125
125
125
125
125
125
125
126
126
127
131
133
133
133
133
133
132
132
131
131
132
132
132
135
136
139
139
138
137
135
137
137
137
137
137
139
137
139
139
139
140
140
140
140
141
140
138
137
124
124
124
120
121
121
118
117
117
114
107
102
95
94
94
93
87
87
87
87
87
87
86
86
88
88
91
92
92
87
86
85
84
86
86
87
87
88
90
90
90
91
91
91
91
91
91
92
94
94
94
95
95
95
94
94
94
93
93
93
96
97
98
98
99
99
103
105
105
105
105
105
105
105
105
103
105
107
106
103
102
101
89
89
86
86
86
86
87
87
87
87
88
89
89
88
90
91
89
87
86
84
84
84
84
84
85
85
87
87
87
87
87
87
87
87
86
86
85
85
84
84
82
83
83
82
81
80
80
80
80
80
80
79
77
77
77
77
77
77
79
79
79
78
78
79
79
79
79
79
80
80
80
80
80
80
80
80
80
80
80
80
80
80
80
80
80
80
80
80
80
80
80
80
80
79
79
78
77
77
77
77
77
77
75
71
70
64
63
64
62
62
61
61
59
59
59
57
57
57
56
54
52
50
51
47
47
42
40
41
42
42
42
42
42
43
45
45
45
45
45
45
45
45
44
45
45
43
42
42
42
42
42
42
40
40
41
39
39
39
37
36
36
36
37
37
37
37
37
37
37
38
38
37
37
37
37
37
37
38
38
39
39
39
39
39
40
40
39
40
40
42
42
42
42
42
41
37
35
35
32
33
33
32
30
30
30
30
30
30
33
33
32
32
32
32
32
32
32
32
32
32
35
35
39
40
40
42
42
42
42
42
42
41
41
41
42
42
42
45
45
45
46
47
48
51
51
52
52
52
51
51
54
55
56
56
56
58
58
58
58
58
59
59
59
60
60
61
62
60
63
63
64
64
63
63
63
64
64
64
67
67
70
70
70
70
72
72
72
72
72
72
71
71
72
72
75
75
77
77
77
77
77
78
78
79
80
80
81
81
81
81
81
80
81
78
78
78
77
77
77
77
77
78
78
78
78
78
79
79
79
79
79
79
79
79
79
79
79
79
79
78
78
77
77
78
80
80
80
80
80
79
79
79
79
79
79
79
79
79
79
79
79
79
79
79
79
78
78
78
78
79
79
79
79
79
79
79
79
79
78
78
77
77
77
77
77
77
77
77
77
77
77
77
77
77
77
77
77
79
79
79
80
78
77
77
77
77
77
77
77
77
77
76
75
72
71
66
66
66
66
66
66
66
67
67
65
42
41
41
32
32
31
18
18
18
18
18
18
18
18
17
18
18
18
17
15
15
15
15
15
15
15
15
15
15
15
15
15
15
15
16
16
16
16
16
16
16
16
16
16
16
16
16
16
16
16
16
16
16
16
16
16
16
16
17
17
17
18
17
17
17
17
18
18
18
18
18
18
18
17
17
17
17
17
17
17
17
17
17
17
17
17
17
16
17
17
17
17
17
17
17
18
18
18
18
18
18
20
20
20
20
20
21
21
22
22
22
22
22
22
22
22
22
22
23
23
23
23
23
22
22
22
22
22
22
22
22
22
22
22
21
21
21
21
21
21
21
21
21
21
21
21
21
21
21
21
21
21
21
21
21
21
21
21
21
21
21
21
20
20
20
21
21
21
21
21
21
21
22
22
22
22
22
22
21
20
20
20
20
20
20
20
20
20
20
20
20
20
20
19
19
19
19
19
19
19
19
19
19
19
19
19
19
19
19
19
19
19
19
19
19
19
19
19
19
19
19
18
18
18
18
18
18
18
18
18
17
17
17
15
12
12
11
11
10
9
9
7
7
7
7
7
7
7
4
4
4
4
4
4
6
6
6
6
6
6
7
7
7
7
7
7
7
7
7
7
7
7
8
8
8
8
8
8
8
8
8
8
8
8
8
8
8
8
8
8
8
8
8
9
9
9
9
9
9
9
9
9
9
9
9
9
9
9
9
9
9
9
9
9
9
9
9
10
10
10
10
10
10
10
10
10
10
9
9
9
9
9
9
9
9
9
9
9
9
9
10
10
10
8
8
8
7
7
9
9
9
9
9
9
9
9
9
9
9
9
10
10
10
10
10
10
10
10
10
10
10
10
10
10
10
10
10
10
10
10
10
10
9
7
7
7
7
7
7
7
7
7
7
7
7
8
8
8
8
8
8
8
8
8
8
8
8
8
8
8
8
8
8
8
8
8
8
8
8
8
8
8
8
8
7
7
7
7
7
7
7
6
6
6
6
6
6
6
6
6
6
6
6
6
7
7
7
7
7
7
7
7
7
7
7
7
7
7
7
7
7
7
7
7
7
7
7
7
7
7
7
7
7
8
8
8
8
8
8
8
8
7
7
7
6
6
6
6
6
6
6
6
6
6
6
6
6
6
6
6
6
7
7
7
7
7
7
7
7
7
7
7
7
7
8
8
8
8
8
8
8
8
8
8
8
8
8
8
9
9
9
9
9
9
9
9
10
10
10
10
10
10
10
10
10
10
10
10
10
10
10
10
11
11
11
11
11
11
11
11
11
12
12
12
12
12
12
12
12
12
12
12
12
13
13
14
14
14
14
14
13
13
12
12
12
13
12
12
12
12
12
12
12
12
12
12
12
12
12
13
13
13
13
13
13
13
13
13
13
14
14
15
15
15
15
15
15
15
15
15
15
15
16
16
16
16
16
16
16
16
16
16
16
17
17
17
18
19
19
19
19
19
19
19
19
19
19
19
19
19
19
19
19
19
19
19
19
19
19
19
19
19
20
20
19
19
19
20
20
20
20
20
20
20
20
20
20
20
20
20
20
20
20
20
20
20
20
20
20
20
20
20
20
20
20
20
19
19
19
19
20
20
20
20
20
21
21
21
21
21
21
21
21
21
21
21
21
21
21
21
21
21
21
22
22
22
22
22
22
22
22
22
21
21
21
20
20
20
20
20
22
22
22
22
22
22
22
22
22
22
24
24
24
24
23
22
19
19
16
14
12
12
12
12
12
12
12
12
12
12
13
13
13
13
14
14
14
14
14
14
14
15
14
14
14
14
14
14
15
16
16
16
16
16
16
16
16
16
16
15
15
15
16
15
15
15
15
15
15
15
15
15
15
15
15
15
15
15
15
15
15
16
16
17
17
17
17
17
17
17
17
17
17
17
18
18
18
18
19
19
19
20
20
20
20
20
20
22
22
21
21
21
21
21
21
21
21
23
23
23
23
24
24
24
24
24
24
24
24
24
24
25
25
25
26
27
27
27
28
30
30
30
30
30
30
30
30
30
30
30
30
30
30
30
29
29
31
34
34
35
34
34
34
34
35
35
35
35
35
36
36
37
37
37
36
36
36
37
37
37
38
38
37
37
37
38
40
40
40
40
40
40
40
40
40
40
41
41
41
40
40
40
40
40
40
40
41
41
41
41
41
41
41
41
41
40
40
40
40
38
38
38
37
37
37
37
37
38
37
37
37
37
37
37
37
37
37
37
36
36
36
36
36
36
35
35
35
35
35
35
35
34
34
34
35
35
35
35
35
35
35
35
35
35
35
34
34
34
34
34
34
34
34
35
35
35
34
34
33
33
33
33
33
34
34
34
34
34
34
35
35
35
35
35
35
35
35
34
34
34
34
27
27
20
19
16
15
13
14
14
14
13
12
12
12
12
12
12
12
12
12
12
12
12
8
8
8
8
8
8
8
8
8
8
7
7
7
7
7
7
7
7
7
7
7
7
7
7
7
7
7
7
7
7
7
7
7
8
8
8
8
8
8
8
8
9
9
9
9
9
9
9
9
9
9
9
9
9
9
9
9
9
9
9
9
9
10
10
10
10
10
10
10
10
10
10
10
9
9
9
9
9
9
10
10
10
10
10
10
10
10
10
10
11
11
11
11
11
11
11
11
12
12
12
12
12
12
12
12
12
12
12
12
12
12
12
12
12
12
12
12
12
12
12
12
12
12
12
12
12
12
12
12
12
12
12
11
11
10
10
10
10
10
10
10
10
10
10
10
10
10
10
10
10
10
10
10
10
10
10
10
10
10
10
10
10
10
10
10
10
10
10
10
10
10
10
10
10
10
10
10
10
10
10
10
11
11
12
12
12
12
12
12
12
12
12
12
12
12
11
11
11
11
11
10
10
10
10
10
10
10
10
10
11
11
11
11
11
11
11
11
11
10
10
10
10
10
9
9
9
7
5
5
5
5
7
7
8
8
8
8
8
8
8
8
8
8
8
8
8
8
8
8
8
8
8
8
8
8
8
8
8
8
8
8
8
8
8
8
8
8
8
8
8
8
8
8
9
9
9
9
9
9
9
9
9
9
9
9
9
9
9
9
10
10
10
10
10
10
10
10
10
10
10
10
10
10
10
10
10
10
10
10
10
10
10
10
10
10
10
10
10
10
10
10
10
9
9
8
8
8
8
8
8
8
8
8
8
8
7
7
7
7
7
7
7
7
7
7
7
7
7
7
5
5
5
5
5
5
5
5
5
5
5
5
5
5
5
5
5
5
5
5
5
5
5
5
5
5
5
5
5
5
5
5
5
5
5
5
5
5
5
4
4
4
4
4
4
4
4
3
3
3
3
3
3
3
3
3
3
3
3
3
3
3
3
3
3
3
3
3
3
3
3
3
3
3
3
3
3
3
3
3
3
3
3
3
3
3
3
3
3
3
3
3
3
3
3
3
3
3
3
3
3
3
3
3
3
3
3
2
2
2
2
2
2
2
2
2
2
2
2
1
1
1
1
1
0
0
0
0
0
0
0
0
0
0
0
0
0
0
0
0
0
0
0
0
0
0
0
0
0
0
0
0
0
0
0
0
0
0
0
0
0
0
0
0
0
0
0
0
0
0
0
0
0
0
0
0
0
0
0
0
0
0
0
0
0
0
0
0
0
0
0
0
0
0
0
0
0
0
0
0
0
0
0
0
0
0
0
0
0
0
0
0
0
0
0
0
0
0
0
0
0
0
0
0
0
0
0
0
0
0
0
0
0
0
0
0
0
0
0
0
0
0
0
0
0
0
0
0
0
0
0
0
0
0
0
0
0
0
0
0
0
0
0
0
0
0
0
0
0
0
0
0
0
0
0
0
0
0
0
0
0
0
0
0
0
0
0
0
0
0
0
0
0
0
0
0
0
0
0
0
0
0
0
0
0
0
0
0
0
0
0
0
0
0
0
0
0
1
1
1
1
1
1
1
1
1
1
1
1
1
1
1
1
1
1
1
1
1
1
1
1
1
1
1
1
1
1
1
1
1
1
1
1
1
1
1
1
1
1
1
1
1
1
1
1
1
1
1
1
1
1
1
2
2
2
2
2
2
2
2
2
2
2
2
2
2
2
2
2
2
2
2
2
2
2
2
2
2
2
2
2
2
2
2
2
2
2
2
2
2
2
2
2
2
2
2
2
2
2
2
2
2
2
2
2
2
2
2
2
2
2
2
2
2
2
2
2
2
2
2
2
2
2
2
2
2
2
2
2
2
2
2
2
2
2
2
2
2
2
2
2
2
2
2
2
2
2
2
2
2
2
2
2
2
2
2
2
2
2
1
1
1
1
1
1
1
1
1
1
1
1
1
1
1
1
1
1
1
1
1
1
1
1
1
1
1
1
1
1
1
1
1
1
1
1
1
1
1
1
1
1
1
1
1
1
1
1
1
1
1
1
1
1
1
1
1
1
1
1
1
0
0
0
0
0
0
0
0
0
0
0
0
0
0
0
0
0
0
0
0
0
0
0
0
0
0
0
0
0
0
0
0
0
0
0
0
0
0
0
0
0
0
0
0
0
0
0
0
0
0
0
0
0
0
0
0
0
0
0
0
0
0
0
0
0
0
0
0
0
0
0
0
0
0
0
0
0
0
0
0
0
0
0
0
0
0
0
0
0
0
0
0
0
0
0
0
1
1
1
1
1
1
1
1
1
1
1
1
1
1
1
1
1
1
1
1
1
1
1
1
1
1
1
1
1
1
1
1
1
1
1
1
1
1
1
1
1
1
1
1
1
1
1
1
1
1
1
1
1
1
1
1
1
1
1
1
1
1
1
1
1
1
1
1
1
1
1
1
1
1
1
1
1
1
1
1
1
1
1
1
1
1
1
1
1
1
1
1
1
1
1
1
1
1
1
1
1
1
1
1
1
1
1
1
1
1
1
1
1
1
1
1
1
1
1
1
1
1
1
1
1
1
1
1
1
1
1
1
1
1
1
1
1
1
1
1
1
2
2
2
2
2
2
2
2
2
2
2
2
2
2
2
2
2
2
2
2
2
2
2
2
2
2
2
2
2
2
2
2
2
2
2
2
2
2
2
2
2
2
2
2
2
2
2
2
2
2
2
2
2
2
2
2
2
2
2
2
2
2
2
2
2
2
2
2
2
2
2
2
2
2
1
1
1
1
1
1
1
1
1
1
1
1
1
1
1
2
2
2
2
2
2
2
2
2
2
2
2
2
1
1
1
1
1
1
1
1
1
1
2
2
2
2
2
2
2
2
2
2
2
2
2
2
2
2
2
2
2
2
2
2
2
2
2
2
2
2
2
2
2
2
2
3
4
4
4
4
4
4
4
4
4
4
4
4
4
4
4
4
4
4
4
4
4
4
4
4
4
4
4
4
4
4
4
3
3
3
3
3
3
3
3
3
3
3
3
3
3
3
3
3
3
3
3
3
3
3
3
3
3
3
3
3
3
3
3
3
3
3
3
3
3
3
3
3
3
3
3
3
3
3
3
3
3
3
3
3
3
3
3
3
3
3
3
3
3
3
3
3
3
3
3
3
3
3
3
3
3
3
3
3
3
2
2
2
0
0
0
0
0
0
0
0
0
0
0
0
0
0
0
0
0
0
1
1
1
1
1
1
1
1
1
1
1
1
1
1
2
2
1
1
1
1
1
1
1
1
1
1
1
1
1
1
2
2
2
2
2
2
2
2
2
2
2
2
2
2
2
2
2
2
2
2
2
2
2
2
2
2
2
2
2
2
2
2
2
2
2
2
2
2
2
2
2
2
2
2
2
2
2
2
2
2
2
2
2
2
2
2
2
2
2
2
2
2
2
2
2
2
2
2
2
2
2
2
2
2
2
2
2
2
2
2
2
2
2
2
2
2
2
2
2
2
2
1
1
1
1
1
1
1
1
1
1
1
1
1
1
1
1
1
1
1
1
1
1
1
1
1
1
1
1
1
1
1
1
2
2
2
2
2
2
2
2
2
2
1
1
1
1
1
1
1
1
1
1
1
1
1
1
1
1
1
1
1
1
1
1
1
1
1
1
1
1
1
1
1
1
1
1
1
1
1
1
1
1
1
1
1
1
1
1
1
1
1
1
1
1
1
1
1
1
1
1
1
1
1
1
1
1
1
1
1
1
1
1
1
1
1
1
1
1
1
1
1
1
1
1
1
1
1
1
1
1
1
1
1
1
1
1
1
1
1
1
1
1
1
1
1
1
0
0
0
0
0
0
0
0
0
0
0
0
0
0
0
0
0
0
0
0
0
0
0
0
0
0
0
0
0
0
0
0
0
0
0
0
0
0
0
0
0
0
0
0
0
0
0
0
0
0
0
0
0
0
0
0
0
0
0
0
0
0
0
0
0
0
0
0
0
0
0
0
0
0
0
1
1
1
1
1
1
2
2
2
2
2
2
2
2
2
2
2
2
3
3
3
3
3
3
3
3
3
3
3
3
3
3
3
3
3
3
3
3
3
3
3
3
3
3
3
3
3
3
3
3
3
3
3
3
3
3
3
3
3
3
3
4
5
5
5
5
5
5
5
5
5
5
5
5
5
5
5
5
6
6
6
6
6
6
6
6
6
6
6
7
7
7
7
7
7
7
7
7
7
7
7
8
8
8
8
8
8
8
8
8
8
8
8
8
8
8
8
9
9
9
9
9
9
9
9
9
9
9
9
9
9
9
9
9
9
9
9
9
9
9
9
9
9
9
9
9
9
9
8
8
8
8
8
8
8
8
8
8
8
8
8
8
8
8
8
8
8
8
8
8
8
8
8
8
8
8
8
8
8
8
8
8
8
8
8
8
8
8
8
8
8
8
8
8
8
8
8
8
8
8
8
8
7
7
7
5
5
5
5
5
5
5
5
5
5
5
5
5
5
5
5
5
5
5
5
5
5
5
5
5
5
5
5
5
5
5
3
3
3
0
0
0
0
0
0
0
0
0
0
0
0
0
0
0
0
0
0
0
0
0
0
0
0
0
0
0
0
0
0
0
0
0
0
0
0
0
0
0
0
0
0
0
0
0
1
1
1
0
0
0
0
0
0
0
0
0
0
0
0
0
0
0
0
0
0
0
0
0
0
0
0
0
0
0
0
0
0
0
0
0
0
0
0
0
0
0
0
0
0
0
0
0
0
0
0
0
0
0
0
0
0
0
0
0
0
0
0
0
0
0
0
0
0
0
0
0
0
0
0
0
0
0
0
0
0
0
0
0
0
0
0
0
0
0
0
0
0
0
0
0
0
0
0
0
0
0
0
0
0
0
0
0
0
0
0
0
0
0
0
0
0
0
0
0
0
0
0
0
0
0
0
0
0
0
0
0
0
0
0
0
0
0
0
0
0
0
0
0
0
0
0
0
0
0
0
0
0
0
0
0
0
0
0
0
0
0
0
0
0
0
0
0
0
0
0
0
0
0
0
0
0
0
0
0
0
0
0
0
0
0
0
0
0
0
0
0
0
0
0
0
0
0
0
0
0
0
0
0
0
0
0
0
0
0
0
0
0
0
0
0
0
0
0
0
0
0
0
0
0
0
0
0
0
0
0
0
0
0
0
0
0
0
0
0
0
0
0
0
0
0
0
0
0
0
0
0
0
0
0
0
0
0
0
0
0
0
0
0
0
0
0
0
0
0
0
0
0
0
0
0
0
0
0
0
0
0
0
0
0
0
0
0
1
1
1
1
1
1
1
1
1
1
1
1
1
1
1
1
1
1
1
1
1
1
1
1
1
1
1
1
2
2
2
2
2
2
2
2
2
2
2
2
2
2
2
2
2
2
2
2
2
2
2
2
1
1
1
1
1
1
1
1
1
1
1
1
1
1
1
1
1
1
1
1
1
1
1
1
1
1
1
1
1
1
1
1
1
1
1
1
1
1
1
1
1
1
1
1
1
1
1
1
1
1
1
1
1
1
1
1
1
1
1
1
1
1
1
1
1
1
1
1
1
1
1
1
1
2
2
2
2
2
2
2
2
2
2
2
2
2
2
2
2
2
2
2
2
2
2
2
2
1
2
2
2
2
2
2
2
2
2
2
2
2
2
2
2
2
2
2
2
2
2
2
2
2
2
2
2
2
2
2
2
2
2
2
2
2
2
2
2
2
2
2
2
2
2
2
1
1
1
1
1
1
1
1
1
1
1
1
1
1
1
1
1
1
1
1
1
1
1
1
1
1
1
1
1
1
1
1
1
1
1
1
1
1
1
1
1
1
1
1
1
1
1
1
1
1
1
1
1
1
1
1
0
0
0
0
0
0
0
0
0
0
0
0
0
0
0
0
0
0
0
0
0
0
0
0
0
0
0
0
0
0
0
0
0
0
0
0
0
0
0
0
0
0
0
0
0
0
0
0
0
0
0
0
0
0
0
0
0
0
0
0
0
0
0
0
0
0
0
0
0
0
0
0
0
0
0
0
0
0
0
0
0
0
0
0
0
0
0
0
0
0
0
0
0
0
0
0
0
0
0
0
0
0
0
0
0
0
0
0
0
0
0
0
0
0
0
0
0
0
0
0
0
0
0
0
0
0
0
0
0
0
0
0
0
0
0
0
0
0
0
0
0
0
0
0
0
0
0
0
0
0
0
0
0
0
0
0
0
0
0
0
0
0
0
0
0
0
0
0
0
0
0
0
0
0
0
0
0
0
0
0
0
0
0
0
0
0
0
0
0
0
0
0
0
0
0
0
0
0
0
0
0
0
0
0
0
0
0
0
0
0
0
0
0
0
0
0
0
0
0
0
0
0
0
0
0
0
0
0
0
0
0
0
0
0
0
0
0
0
0
0
0
0
0
0
0
0
0
0
0
0
0
0
0
0
0
0
0
0
0
0
0
0
0
0
0
0
0
0
0
0
0
0
0
0
0
0
0
0
0
0
0
0
0
0
0
0
0
0
0
0
0
0
0
0
0
0
0
0
0
0
0
0
0
0
0
0
0
0
0
0
0
0
0
0
0
0
0
0
0
0
0
0
0
0
0
0
0
0
0
0
0
0
0
0
0
0
0
0
0
0
0
0
0
0
0
0
0
0
0
0
0
0
0
0
0
0
0
0
0
0
0
0
0
0
0
0
0
0
0
0
0
0
0
0
0
0
0
0
0
0
0
0
0
0
0
0
0
0
0
0
0
0
0
0
0
0
0
0
0
0
0
0
0
0
0
0
0
0
0
0
0
0
0
0
0
0
0
0
0
0
0
0
0
0
0
0
0
0
0
0
0
0
0
0
0
0
0
0
0
0
0
0
0
0
0
0
0
0
0
0
0
0
0
0
0
0
0
0
0
0
0
0
0
0
0
0
0
0
0
0
0
0
0
0
0
0
0
0
0
0
0
0
0
0
0
0
0
0
1
1
1
1
1
1
1
1
1
1
1
1
1
1
1
1
1
1
1
1
1
1
1
1
1
1
1
1
1
1
1
1
1
1
1
1
1
1
1
1
1
1
1
1
1
1
1
1
1
1
1
1
1
1
1
1
1
1
1
1
1
0
0
0
0
0
0
0
0
0
0
0
0
0
0
0
0
0
0
0
0
0
0
0
0
0
0
0
0
0
0
0
0
0
0
0
0
0
0
0
0
0
0
0
0
0
0
0
0
0
0
0
0
0
0
0
0
0
0
0
0
0
0
0
0
0
0
0
0
0
0
0
0
0
0
0
0
0
0
0
0
0
0
0
0
0
0
0
0
0
0
0
0
0
0
0
0
0
0
0
0
0
0
0
0
0
0
0
0
0
0
0
0
0
0
0
0
0
0
0
0
0
0
0
0
0
0
0
0
0
0
0
0
0
0
0
0
0
0
0
0
0
0
0
0
0
0
0
0
0
0
0
0
0
0
0
0
0
0
0
0
0
0
0
0
0
0
0
0
0
0
0
0
0
0
0
0
0
0
0
0
0
0
0
0
0
0
0
0
0
0
0
0
0
0
0
0
0
0
0
0
0
0
0
0
0
0
0
0
0
0
0
0
0
0
0
0
0
0
0
0
0
0
0
0
0
0
0
0
0
0
0
0
0
0
0
0
0
0
0
0
0
0
0
0
0
0
0
0
0
0
0
0
0
0
0
0
0
0
0
0
0
0
0
0
0
0
0
0
0
0
0
0
0
0
0
0
0
0
0
0
0
0
0
0
0
0
0
0
0
0
0
0
0
0
0
0
0
0
0
0
0
0
0
0
0
0
0
0
0
0
0
0
0
0
0
0
0
0
0
0
0
0
0
0
0
0
0
0
0
0
0
0
0
0
0
0
0
0
1
1
1
1
1
1
2
2
2
2
2
2
2
2
2
2
2
2
2
2
2
2
2
2
2
2
2
2
2
2
2
2
2
2
2
2
2
2
2
2
2
2
2
2
2
2
2
2
2
2
2
2
2
2
2
2
2
2
2
2
2
2
2
2
2
2
2
2
2
2
2
2
2
2
2
2
2
2
2
2
2
2
2
2
2
2
2
2
2
2
2
2
2
2
2
2
2
2
2
2
2
2
2
2
2
2
2
2
2
2
2
2
2
2
2
2
2
2
2
2
2
2
2
2
2
2
2
2
2
2
2
2
2
2
2
2
2
2
2
2
2
2
2
2
2
2
2
2
2
2
2
2
2
2
2
2
1
1
1
1
1
1
1
1
1
1
1
1
1
1
1
1
1
1
1
1
1
1
1
1
1
1
1
1
1
1
1
1
1
1
1
1
1
1
1
1
1
1
1
1
1
1
1
1
1
1
1
1
1
1
1
1
1
0
0
0
0
0
0
0
0
0
0
0
0
0
0
0
0
0
0
0
0
0
0
0
0
0
0
0
0
0
0
0
0
0
0
0
0
0
0
0
0
0
0
0
0
0
0
0
0
0
0
0
0
0
0
0
0
0
0
0
0
0
0
0
0
0
0
0
0
0
0
0
0
0
0
0
0
0
0
0
0
0
0
0
0
0
0
0
0
0
0
0
0
0
0
0
0
0
0
0
0
0
0
0
0
0
0
0
0
0
0
0
0
0
0
0
0
0
0
0
0
0
0
0
0
0
0
0
0
0
0
0
0
0
0
0
0
0
0
0
0
0
0
0
0
0
0
0
0
0
0
0
0
0
0
0
0
0
0
0
0
0
0
0
0
0
0
0
0
0
0
0
0
0
0
0
0
0
0
0
0
0
0
0
0
0
0
0
0
0
0
0
0
0
0
0
0
0
0
0
0
0
0
0
0
0
0
0
0
0
0
0
0
0
0
0
0
0
0
0
0
0
0
0
0
0
0
0
0
0
0
0
0
0
0
0
0
0
0
0
0
0
0
0
0
0
0
0
0
0
0
0
0
0
0
0
0
0
0
0
0
0
0
0
0
0
0
0
0
0
0
0
0
0
0
0
0
0
0
0
0
0
0
0
0
0
0
0
0
0
0
0
0
0
0
0
0
0
0
0
0
0
0
0
0
0
0
0
0
0
0
0
0
0
0
0
0
0
0
0
0
0
0
0
0
0
0
0
0
0
0
0
0
0
0
0
0
0
0
0
0
0
0
0
0
0
0
0
0
0
0
0
0
0
0
0
0
0
0
0
0
0
0
0
0
0
0
0
0
0
0
0
0
0
0
0
0
0
0
0
0
0
0
0
0
0
0
0
0
0
0
0
0
0
0
0
0
0
0
0
0
0
0
0
0
0
0
0
0
0
0
0
0
0
0
0
0
0
0
0
0
0
0
0
0
0
0
0
0
0
0
0
0
0
0
0
0
0
0
0
0
0
0
0
0
0
0
0
0
0
0
0
0
0
0
0
0
0
0
0
0
0
0
0
0
0
0
0
0
0
0
0
0
0
0
0
0
0
0
0
0
0
0
0
0
0
0
0
0
0
0
0
0
0
0
0
0
0
0
0
0
0
0
0
0
0
0
0
0
0
0
0
0
0
0
0
0
0
0
0
0
0
0
0
0
0
0
0
0
0
0
0
0
0
0
0
0
0
0
0
0
0
0
0
0
0
0
0
0
0
0
0
0
0
0
0
0
0
0
0
0
0
0
0
0
0
0
0
0
0
0
0
0
0
0
0
0
0
0
0
0
0
0
0
0
0
0
0
0
0
0
0
0
0
0
0
0
0
0
0
0
0
0
0
0
0
0
0
0
0
0
0
0
0
0
0
0
0
0
0
0
0
0
0
0
0
0
0
0
0
0
0
0
0
0
0
0
0
0
0
0
0
0
0
0
0
0
0
0
0
0
0
0
0
0
0
0
0
0
0
0
0
0
0
0
0
0
0
0
0
0
0
0
0
0
0
0
0
0
0
0
0
0
0
0
0
0
0
0
0
0
0
0
0
0
0
0
0
0
0
0
0
0
0
0
0
0
0
0
0
0
0
0
0
0
0
0
0
0
0
0
0
0
0
0
0
0
0
0
0
0
0
0
0
0
0
0
0
0
0
0
0
0
0
0
0
0
0
0
0
0
0
0
0
0
0
0
0
0
0
0
0
0
0
0
0
0
0
0
0
0
0
0
0
0
0
0
0
0
0
0
0
0
0
0
0
0
0
0
0
0
0
0
0
0
0
0
0
0
0
0
0
0
0
0
0
0
0
0
0
0
0
0
0
0
0
0
0
0
0
0
0
0
0
0
0
0
0
0
0
0
0
0
0
0
0
0
0
0
0
0
0
0
0
0
0
0
0
0
0
0
0
0
0
0
0
0
0
0
0
0
0
0
0
0
0
0
0
0
0
0
0
0
0
0
0
0
0
0
0
0
0
0
0
0
0
0
0
0
0
0
0
0
0
0
0
0
0
0
0
0
0
0
0
0
0
0
0
0
0
0
0
0
0
0
0
0
0
0
0
0
0
0
0
0
0
0
0
0
0
0
0
0
0
0
0
0
0
0
0
0
0
0
0
0
0
0
0
0
0
0
0
0
0
0
0
0
0
0
0
0
0
0
0
0
0
0
0
0
0
0
0
0
0
0
0
0
0
0
0
0
0
0
0
0
0
0
0
0
0
0
0
0
0
0
0
0
0
0
0
0
0
0
0
0
0
0
0
0
0
0
0
0
0
0
0
0
0
0
0
0
0
0
0
0
0
0
0
0
0
0
0
0
0
0
0
0
0
0
0
0
0
0
0
0
0
0
0
0
0
0
0
0
0
0
0
0
0
0
0
0
0
0
0
0
0
0
0
0
0
0
0
0
0
0
0
0
0
0
0
0
0
0
0
0
0
0
0
0
0
0
0
0
0
0
0
0
0
0
0
0
0
0
0
0
0
0
0
0
0
0
0
0
0
0
0
0
0
0
0
0
0
0
0
0
0
0
0
0
0
0
0
0
0
0
0
0
0
0
0
0
0
0
0
0
0
0
0
0
0
0
0
0
0
0
0
0
0
0
0
0
0
0
0
0
0
0
0
0
0
0
0
0
0
0
0
0
0
0
0
0
0
0
0
0
0
0
0
0
0
0
0
0
0
0
0
0
0
0
0
0
0
0
0
0
0
0
0
0
0
0
0
0
0
0
0
0
0
0
0
0
0
0
0
0
0
0
0
0
0
0
0
0
0
0
0
0
0
0
0
0
0
0
0
0
0
0
0
0
0
0
0
0
0
0
0
0
0
0
0
0
0
0
0
0
0
0
0
0
0
0
0
0
0
0
0
0
0
0
0
0
0
0
0
0
0
0
0
0
0
0
0
0
0
0
0
0
0
0
0
0
0
0
0
0
0
0
0
0
0
0
0
0
0
0
0
0
0
0
0
0
0
0
0
0
0
0
0
0
0
0
0
0
0
0
0
0
0
0
0
0
0
0
0
0
0
0
0
0
0
0
0
0
0
0
0
0
0
0
0
0
0
0
0
0
0
0
0
0
0
0
0
0
0
0
0
0
0
0
0
0
0
0
0
0
0
0
0
0
0
0
0
0
0
0
0
0
0
0
0
0
0
0
0
0
0
0
0
0
0
0
0
0
0
0
0
0
0
0
0
0
0
0
0
0
0
0
0
0
0
0
0
0
0
0
0
0
0
0
0
0
0
0
0
0
0
0
0
0
0
0
0
0
0
0
0
0
0
0
0
0
0
0
0
0
0
0
0
0
0
0
0
0
0
0
0
0
0
0
0
0
0
0
0
0
0
0
0
0
0
0
0
0
0
0
0
0
0
0
0
0
0
0
0
0
0
0
0
0
0
0
0
0
0
0
0
0
0
0
0
0
0
0
0
0
0
0
0
0
0
0
0
0
0
0
0
0
0
0
0
0
0
0
0
0
0
0
0
0
0
0
0
0
0
0
0
0
0
0
0
0
0
0
0
0
0
0
0
0
0
0
0
0
0
0
0
0
0
0
0
0
0
0
0
0
0
0
0
0
0
0
0
0
0
0
0
0
0
0
0
0
0
0
0
0
0
0
0
0
0
0
0
0
0
0
0
0
0
0
0
0
0
0
0
0
0
0
0
0
0
0
0
0
0
0
0
0
0
0
0
0
0
0
0
0
0
0
0
0
0
0
0
0
0
0
0
0
0
0
0
0
0
0
0
0
0
0
0
0
0
0
0
0
0
0
0
0
0
0
0
0
0
0
0
0
0
0
0
0
0
0
0
0
0
0
0
0
0
0
0
0
0
0
0
0
0
0
0
0
0
0
0
0
0
0
0
0
0
0
0
0
0
0
0
0
0
0
0
0
0
0
0
0
0
0
0
0
0
0
0
0
0
0
0
0
0
0
0
0
0
0
0
0
0
0
0
0
0
0
0
0
0
0
0
0
0
0
0
0
0
0
0
0
0
0
0
0
0
0
0
0
0
0
0
0
0
0
0
0
0
0
0
0
0
0
0
0
0
0
0
0
0
0
0
0
0
0
0
0
0
0
0
0
0
0
0
0
0
0
0
0
0
0
0
0
0
0
0
0
0
0
0
0
0
0
0
0
0
0
0
0
0
0
0
0
0
0
0
0
0
0
0
0
0
0
0
0
0
0
0
0
0
0
0
0
0
0
0
0
0
0
0
0
0
0
0
0
0
0
0
0
0
0
0
0
0
0
0
0
0
0
0
0
0
0
0
0
0
0
0
0
0
0
0
0
0
0
0
0
0
0
0
0
0
0
0
0
0
0
0
0
0
0
0
0
0
0
0
0
0
0
0
0
0
0
0
0
0
0
0
0
0
0
0
0
0
0
0
0
0
0
0
0
0
0
0
0
0
0
0
0
0
0
0
0
0
0
0
0
0
0
0
0
0
0
0
0
0
0
0
0
0
0
0
0
0
0
0
0
0
0
0
0
0
0
0
0
1
1
1
1
1
1
1
1
1
1
1
1
1
1
1
1
1
1
1
1
1
1
1
1
1
1
1
1
1
1
1
1
1
1
1
1
1
1
1
1
1
1
1
1
1
1
1
1
1
1
1
1
1
1
1
1
1
1
1
1
1
1
1
1
1
1
1
1
1
1
1
1
1
1
1
1
1
1
1
1
1
1
1
1
1
1
1
1
1
1
1
1
1
1
1
1
1
1
1
1
1
1
1
1
1
1
1
1
1
1
0
0
0
0
0
0
0
0
0
0
0
0
0
0
0
0
0
0
0
0
0
0
0
0
0
0
0
0
0
0
0
0
0
0
0
0
0
0
0
0
0
0
0
0
0
0
0
0
0
0
0
0
0
0
0
0
0
0
0
0
0
0
0
0
0
0
0
0
0
0
0
0
0
0
0
0
0
0
0
0
0
0
0
0
0
0
0
0
0
0
0
0
0
0
0
0
0
0
0
0
0
0
0
0
0
0
0
0
0
0
0
0
0
0
0
0
0
0
0
0
0
0
0
0
0
0
0
0
0
0
0
0
0
0
0
0
0
0
0
0
0
0
0
0
0
0
0
0
0
0
0
0
0
0
0
0
0
0
0
0
0
0
0
0
0
0
0
0
0
0
0
0
0
0
0
0
0
0
0
0
0
0
0
0
0
0
0
0
0
0
0
0
0
0
0
0
0
0
0
0
0
0
0
0
0
0
0
0
0
0
0
0
0
0
0
0
0
0
0
0
0
0
0
0
0
0
0
0
0
0
0
0
0
0
0
0
0
0
0
0
0
0
0
0
0
0
0
0
0
0
0
0
0
0
0
0
0
0
0
0
0
0
0
0
0
0
0
0
0
0
0
0
0
0
0
0
0
0
0
0
0
0
0
0
0
0
0
0
0
0
0
0
0
0
0
0
0
0
0
0
0
0
0
0
0
0
0
0
0
0
0
0
0
0
0
0
0
0
0
0
0
0
0
0
0
0
0
0
0
0
0
0
0
0
0
0
0
0
0
0
0
0
0
0
0
0
0
0
0
0
0
0
0
0
0
0
0
0
0
0
0
0
0
0
0
0
0
0
0
0
0
0
0
0
0
0
0
0
0
0
0
0
0
0
0
0
0
0
0
0
0
0
0
0
0
0
0
0
0
0
0
0
0
0
0
0
0
0
0
0
0
0
0
0
0
0
0
0
0
0
0
0
0
0
0
0
0
0
0
0
0
0
0
0
0
0
0
0
0
0
0
0
0
0
0
0
0
0
0
0
0
0
0
0
0
0
0
0
0
0
0
0
0
0
0
0
0
0
0
0
0
0
0
0
0
0
0
0
0
0
0
0
0
0
0
0
0
0
0
0
0
0
0
0
0
0
0
0
0
0
0
0
0
0
0
0
0
0
0
0
0
0
0
0
0
0
0
0
0
0
0
0
0
0
0
0
0
0
0
0
0
0
0
0
0
0
0
0
0
0
0
0
0
0
0
0
0
0
0
0
0
0
0
0
0
0
0
0
0
0
0
0
0
0
0
0
0
0
0
0
0
0
0
0
0
0
0
0
0
0
0
0
0
0
0
0
0
0
0
0
0
0
0
0
0
0
0
0
0
0
0
0
0
0
0
0
0
0
0
0
0
0
0
0
0
0
0
0
0
0
0
0
0
0
0
0
0
0
0
0
0
0
0
0
0
0
0
0
0
0
0
0
0
0
0
0
0
0
0
0
0
0
0
0
0
0
0
0
0
0
0
0
0
0
0
0
0
0
0
0
0
0
0
0
0
0
0
0
0
0
0
0
0
0
0
0
0
0
0
0
1
3
7
8
9
25
26
29
30
32
32
32
32
32
32
32
32
32
32
32
33
34
34
35
37
37
37
37
37
38
39
39
50
50
51
52
53
54
55
55
57
57
57
58
60
60
60
60
60
60
60
60
61
65
66
66
67
67
67
68
68
68
68
70
70
70
70
70
70
71
71
71
72
72
73
73
73
73
75
75
75
75
75
75
77
77
77
77
77
77
77
77
78
78
79
79
79
79
79
79
79
79
79
80
80
80
81
81
82
82
82
82
82
82
82
82
82
82
82
82
80
80
80
80
80
81
83
83
83
83
82
82
82
82
82
82
83
85
85
85
85
85
85
84
84
83
85
85
85
85
85
85
85
85
84
84
84
83
81
82
81
80
80
80
80
77
76
75
73
71
62
62
62
61
59
55
55
55
56
54
50
50
50
48
47
47
47
47
46
48
47
47
49
49
49
49
49
49
49
49
49
49
49
49
48
48
48
49
47
47
47
47
47
48
48
48
48
47
47
47
47
47
47
47
47
47
47
47
47
47
47
48
48
48
49
49
49
49
48
49
50
52
50
50
48
45
45
45
45
44
44
44
44
44
44
44
44
44
45
45
45
45
45
44
43
44
43
44
43
43
42
42
42
42
42
42
42
42
44
44
44
43
42
42
42
42
43
44
44
44
43
43
43
43
43
43
43
43
43
43
43
43
43
43
43
43
42
42
42
42
42
42
42
43
42
41
41
40
40
40
40
36
35
34
34
34
35
35
35
35
34
34
34
34
34
34
35
35
34
32
30
29
25
24
24
24
25
25
25
25
24
23
23
23
23
23
22
21
21
21
21
21
21
21
22
22
22
21
22
22
22
22
22
22
28
31
37
37
37
74
85
90
92
96
97
97
97
100
102
102
106
107
107
111
110
110
110
120
124
124
125
126
129
130
130
131
131
132
132
132
137
142
143
144
142
141
141
143
146
147
148
150
151
153
154
154
156
155
154
154
155
158
158
158
173
173
177
179
178
179
178
179
179
187
192
192
202
202
203
207
209
214
215
215
217
220
222
222
222
222
222
222
222
226
226
230
230
230
234
238
240
240
243
244
244
245
246
247
251
253
259
266
270
271
274
275
276
277
277
310
313
318
318
318
323
325
322
322
323
323
323
323
322
322
324
328
337
334
337
342
350
350
350
351
367
367
367
368
372
380
377
381
382
388
407
402
406
410
415
426
427
444
447
450
462
465
467
472
476
478
481
486
487
501
513
535
537
543
551
553
553
553
553
566
575
576
580
582
579
598
609
620
630
634
634
638
648
693
702
713
715
727
740
746
762
783
795
790
778
778
788
788
804
806
819
821
825
853
889
893
901
915
920
920
925
944
945
944
950
1006
1015
1063
1068
1066
1077
1095
1096
1101
1118
1121
1128
1128
1134
1137
1164
1181
1226
1236
1238
1245
1245
1246
1255
1268
1281
1286
1309
1309
1309
1310
1310
1314
1320
1329
1331
1331
1332
1336
1341
1348
1346
1345
1345
1351
1346
1348
1351
1366
1372
1375
1375
1376
1377
1380
1386
1391
1393
1393
1393
1394
1394
1398
1401
1401
1403
1402
1399
1399
1401
1401
1402
1403
1403
1403
1411
1410
1408
1403
1403
1411
1381
1381
1372
1338
1337
1337
1296
1295
1290
1293
1288
1291
1292
1291
1288
1286
1286
1287
1292
1303
1304
1303
1300
1295
1294
1295
1291
1291
1293
1293
1300
1286
1286
1286
1287
1288
1288
1292
1288
1288
1293
1284
1283
1288
1275
1275
1269
1263
1253
1253
1260
1262
1261
1266
1276
1285
1296
1294
1150
1135
1124
931
915
911
852
778
713
680
583
575
557
535
553
552
566
553
547
502
495
484
482
489
490
482
480
445
417
402
382
365
355
363
364
368
368
367
369
367
367
367
367
367
367
365
365
364
365
369
368
369
370
367
366
362
354
353
350
333
320
308
306
306
307
307
308
310
310
310
307
307
307
307
307
308
308
311
310
309
309
300
298
296
297
298
298
297
297
297
297
298
300
302
303
303
305
307
307
307
308
309
312
320
320
321
322
321
321
321
327
328
329
328
325
324
323
322
324
317
319
319
317
316
313
247
228
224
225
225
225
225
220
218
212
212
211
201
193
198
195
195
194
194
190
190
191
192
192
192
194
196
196
197
197
197
198
198
198
199
196
195
194
193
192
190
188
189
188
189
193
194
194
193
194
194
194
195
200
201
200
193
192
191
191
191
191
189
188
182
180
180
180
180
180
182
181
181
180
180
179
179
180
176
173
168
155
147
145
147
147
151
149
149
150
150
150
150
152
156
155
155
145
140
140
137
137
135
137
142
139
134
130
130
128
129
130
130
130
130
132
132
132
128
128
128
129
128
128
129
127
127
126
126
127
125
126
127
127
126
125
125
125
117
115
108
108
110
110
111
112
114
114
114
114
114
115
116
116
116
117
117
118
117
118
119
121
122
124
124
124
124
124
125
125
125
126
125
122
122
121
122
122
124
125
125
128
129
129
129
130
131
131
132
133
133
133
134
132
134
136
137
136
132
130
129
121
122
123
125
123
125
125
125
130
130
130
130
130
129
130
130
130
130
132
132
133
133
134
137
138
139
140
140
139
138
135
134
135
136
136
137
136
133
133
133
134
134
134
134
134
136
136
136
137
137
138
140
140
137
137
140
140
140
142
145
145
144
143
141
142
140
140
140
141
142
142
143
143
144
142
141
140
139
140
140
139
140
141
148
148
149
149
150
150
150
151
151
150
153
153
154
154
155
155
155
155
157
162
162
149
149
147
148
147
148
147
150
150
148
150
150
150
152
153
153
154
154
155
160
160
162
160
159
157
156
159
159
157
160
157
159
155
157
157
155
155
142
142
144
144
142
141
139
139
138
139
139
138
137
137
137
137
137
138
138
138
138
141
142
142
142
145
145
145
146
148
151
151
152
152
152
152
154
154
156
156
156
157
157
157
157
155
152
147
147
147
147
147
148
148
145
138
128
127
130
128
129
127
130
116
112
112
112
115
115
117
117
117
117
116
117
116
115
112
111
111
111
112
116
116
116
117
116
117
117
117
117
117
119
120
117
118
117
117
120
120
124
124
124
125
126
126
127
127
130
135
137
137
136
137
137
140
141
142
142
145
148
148
148
154
154
152
152
150
146
147
140
138
137
137
137
135
135
135
135
136
136
137
137
137
137
137
137
137
140
144
146
146
146
147
147
148
152
152
154
154
154
150
151
151
152
150
150
147
147
149
150
150
150
150
150
149
150
149
147
147
147
149
150
150
151
150
152
151
151
151
151
151
151
149
149
147
147
147
136
136
136
135
131
128
128
128
128
127
125
126
126
126
126
126
126
126
129
130
137
139
140
140
140
140
143
144
147
149
150
150
150
150
150
152
153
153
160
164
167
169
167
175
180
182
182
180
186
188
192
195
194
195
194
185
187
187
192
195
195
202
202
200
201
201
201
202
206
207
207
215
214
215
216
217
217
218
224
225
226
227
227
227
228
230
232
232
233
237
237
238
241
245
245
256
250
249
244
242
225
227
227
225
231
236
244
242
245
245
245
246
246
247
250
253
257
262
265
266
267
268
270
273
276
277
277
279
280
290
290
290
290
290
291
294
295
295
295
295
295
296
297
298
302
302
303
304
305
305
307
312
313
314
320
321
322
323
323
324
324
326
327
327
331
330
330
331
331
329
330
330
330
330
330
330
331
332
331
331
331
332
332
341
346
346
347
347
347
348
348
350
348
348
346
345
345
351
355
355
355
352
353
356
352
352
352
352
351
347
347
349
349
345
335
325
317
315
316
285
282
282
262
260
253
235
230
229
212
215
211
210
215
214
212
211
210
211
211
212
212
212
212
212
210
209
209
210
210
209
208
202
203
201
201
205
207
208
210
210
210
210
210
212
211
211
208
197
193
172
170
170
152
153
147
144
142
138
135
131
131
130
130
130
132
135
134
135
136
135
135
134
133
133
133
133
133
133
134
135
137
137
137
135
133
132
132
132
132
133
132
132
130
130
128
115
101
92
88
83
83
83
82
84
84
83
77
76
75
75
74
74
74
74
74
73
73
72
72
72
72
72
72
72
71
71
72
72
73
73
73
73
73
74
74
74
74
73
73
73
73
75
75
75
75
75
75
75
77
77
86
108
155
160
169
174
183
186
187
190
187
191
191
193
193
192
192
194
195
197
200
204
205
205
205
212
214
215
215
221
224
224
231
232
232
235
237
243
245
246
240
220
220
219
219
219
222
232
230
228
231
226
229
230
230
232
232
231
231
231
232
232
232
232
236
236
236
237
237
237
238
238
238
240
240
241
242
245
246
246
249
250
252
255
266
270
271
271
272
272
275
277
277
279
279
281
281
282
283
284
284
284
284
286
288
288
288
288
288
289
289
290
290
291
292
292
292
292
292
292
293
292
292
290
290
290
291
291
290
293
290
290
289
277
274
252
237
225
198
198
198
197
198
198
199
197
197
197
196
196
197
200
200
197
197
176
176
175
175
174
174
173
171
171
172
172
172
172
172
173
173
173
175
174
171
170
170
170
170
168
172
173
173
172
172
172
172
172
172
172
172
172
168
168
167
167
170
170
170
169
162
158
155
120
117
110
109
98
97
98
98
98
100
100
101
100
100
100
100
99
100
100
100
101
102
102
102
102
105
105
105
105
105
108
107
107
107
107
107
108
108
108
108
108
111
113
115
116
116
116
116
116
117
118
115
115
113
116
116
115
115
115
117
119
121
120
120
120
117
117
117
117
119
119
120
120
120
120
120
120
120
116
114
113
114
114
113
113
113
113
113
113
113
112
113
105
105
105
104
105
99
97
97
97
97
97
95
94
93
93
93
94
94
94
93
93
93
92
92
92
94
94
94
94
94
93
93
93
94
94
94
94
94
94
94
96
97
96
97
97
97
97
97
97
97
97
97
97
97
97
97
100
101
100
100
99
100
100
100
100
102
102
102
102
102
102
103
103
101
101
103
102
100
99
87
85
83
74
73
69
66
60
59
57
57
57
57
57
58
58
57
54
54
54
55
55
55
55
55
55
55
55
55
56
56
56
56
56
55
57
58
58
59
59
60
60
61
62
62
62
63
65
65
65
65
63
62
62
60
60
60
60
59
59
59
60
60
60
60
60
60
60
60
60
60
61
61
61
60
60
60
60
60
61
61
62
62
62
62
62
62
62
62
62
62
63
64
65
65
66
66
66
66
67
67
67
67
66
66
66
66
65
65
65
65
66
66
67
67
67
67
68
68
68
69
69
69
69
70
70
69
68
67
66
69
70
70
71
71
71
70
69
70
69
70
70
70
70
72
73
72
70
71
71
71
73
75
76
76
76
76
77
77
77
77
77
80
81
82
80
80
79
77
76
77
77
72
71
66
63
62
62
60
57
61
70
70
73
74
75
75
75
75
75
75
75
76
77
80
80
80
80
80
81
81
82
82
83
85
85
85
85
85
86
86
86
86
85
87
87
86
86
86
86
86
86
87
91
93
94
94
94
94
95
95
95
97
98
96
96
96
96
95
93
93
92
92
92
95
95
95
95
95
96
96
96
97
97
98
98
100
102
102
102
103
103
104
106
106
107
109
109
110
110
110
110
112
112
112
112
113
113
113
115
115
115
115
116
116
116
117
117
117
118
122
124
123
124
123
123
123
123
123
123
122
122
122
122
122
122
120
115
117
123
119
118
119
108
108
108
109
110
114
114
113
112
112
115
115
117
117
118
118
120
120
120
120
120
120
120
120
119
118
118
118
118
117
117
117
117
117
117
115
116
116
118
122
122
122
122
122
123
123
123
123
123
123
123
122
122
122
122
123
124
125
125
125
125
127
128
129
130
130
130
133
133
133
134
134
134
134
135
135
136
137
136
129
127
127
127
128
128
128
130
130
130
130
132
132
132
132
132
132
132
130
130
132
130
129
124
122
123
123
123
123
123
128
126
127
127
122
120
106
100
97
94
95
92
100
92
88
88
87
87
87
90
92
92
92
94
93
91
92
92
92
92
96
95
95
95
97
97
97
100
99
99
98
99
99
99
101
102
102
102
102
103
103
103
103
103
104
103
102
100
99
99
99
99
99
103
103
103
104
105
106
107
108
107
107
107
111
111
112
113
114
120
120
120
121
121
121
121
122
124
124
125
125
125
125
125
126
126
128
129
127
131
127
128
132
131
132
131
129
129
129
131
131
132
129
125
124
122
122
122
122
122
125
124
122
123
123
127
129
130
130
132
133
135
134
133
132
132
132
133
136
137
137
142
143
144
144
145
145
145
144
143
143
143
143
142
144
143
141
142
137
136
139
132
131
127
131
125
121
123
122
123
124
125
125
125
125
124
123
124
123
123
124
125
126
126
125
125
125
128
128
128
130
130
135
135
137
137
135
135
126
123
123
121
119
110
110
110
109
110
109
112
115
115
115
115
115
115
115
115
115
115
114
115
114
115
115
115
117
117
117
118
118
118
118
118
120
120
122
122
122
122
122
122
122
122
122
122
122
122
122
126
127
128
128
129
129
131
130
130
128
126
112
109
107
107
107
108
108
108
109
105
99
99
96
94
94
93
92
91
91
91
94
97
97
97
97
97
97
96
96
96
95
100
100
100
100
100
101
105
105
105
105
105
103
103
101
100
98
100
100
95
95
94
94
95
94
95
95
95
96
88
87
82
82
82
79
79
81
84
84
83
83
80
80
80
82
85
83
83
83
83
83
83
83
83
84
84
83
84
82
83
82
83
83
83
84
84
84
84
85
85
85
85
85
85
85
85
85
85
85
87
87
87
87
84
81
80
80
80
80
79
80
85
84
82
81
72
72
75
75
75
76
76
76
77
78
78
78
78
78
78
78
80
76
77
77
77
80
80
82
82
82
82
82
82
82
84
85
85
85
85
85
85
85
87
87
87
87
91
94
95
95
93
92
93
93
93
93
94
94
95
95
96
97
97
97
97
97
97
100
97
98
100
101
105
104
104
103
103
104
103
103
103
105
105
109
109
108
108
106
107
107
107
105
102
104
102
101
102
102
100
100
99
99
99
99
99
99
100
100
99
99
98
100
100
100
102
102
102
105
105
105
105
105
106
106
106
106
107
107
107
107
107
107
105
105
105
105
105
107
107
109
109
109
109
110
110
110
109
105
95
94
90
89
89
89
96
96
96
97
99
102
102
102
102
102
102
102
101
101
100
100
100
100
101
101
103
103
103
103
103
103
106
107
107
107
107
107
107
107
107
107
107
107
107
109
109
110
110
107
106
105
103
103
100
100
104
103
100
99
97
90
89
87
87
87
88
91
89
89
88
88
90
92
92
92
92
92
93
87
86
86
85
80
80
80
80
80
80
80
80
78
78
78
79
77
76
75
75
77
76
85
85
85
85
85
85
85
87
88
89
90
90
90
89
89
90
90
90
90
92
92
93
93
93
94
94
95
95
93
93
93
93
93
93
97
97
97
97
95
98
98
98
98
98
99
99
99
99
99
100
100
100
100
101
102
102
102
102
103
104
104
104
104
104
105
105
105
105
105
106
106
106
106
107
107
106
106
107
108
108
107
107
107
107
107
106
109
110
109
105
101
101
101
102
102
102
103
103
101
100
100
100
101
102
102
102
102
101
102
102
102
104
104
105
105
103
103
103
103
104
106
106
106
105
107
107
107
107
109
109
109
110
107
107
107
107
107
107
106
107
101
100
99
95
93
90
87
87
87
87
85
72
72
73
73
73
70
70
67
66
70
71
71
72
72
73
74
74
74
74
74
74
75
77
77
77
76
77
77
77
79
79
79
80
77
80
81
79
75
74
68
65
57
57
57
57
57
57
57
57
58
60
60
59
59
59
60
60
60
60
61
64
64
64
64
64
63
63
64
65
65
65
67
69
69
69
69
69
69
69
70
70
70
70
71
71
71
71
71
72
72
70
67
65
65
66
63
64
63
62
60
59
60
60
60
60
60
60
61
62
63
65
65
65
65
63
63
64
64
64
64
65
65
65
65
65
65
63
64
65
65
65
68
68
65
65
62
62
62
65
65
67
68
69
69
70
65
59
59
59
56
54
52
52
52
54
54
53
53
54
55
55
55
55
55
57
60
61
60
60
59
58
58
59
59
59
59
59
59
59
65
65
65
65
65
65
65
65
65
63
63
63
63
63
64
64
65
65
67
68
68
68
68
69
70
70
70
72
72
72
72
72
72
72
72
73
73
73
72
72
74
73
73
75
75
76
75
76
76
77
80
80
80
82
83
86
86
87
87
87
87
87
88
90
90
92
90
90
89
89
88
90
92
92
92
92
92
90
90
89
88
87
87
87
86
86
86
85
85
83
85
87
85
84
84
85
84
85
85
85
85
84
84
84
84
84
85
85
85
85
85
85
86
86
84
83
83
83
83
83
83
83
83
82
82
82
82
84
84
83
85
86
86
86
85
83
82
82
82
80
80
80
81
81
81
81
81
81
81
81
81
80
79
78
79
78
78
80
80
80
80
80
80
80
80
80
77
77
77
77
77
80
80
80
80
82
84
87
89
90
90
93
93
95
95
95
95
95
95
95
95
95
95
95
93
94
92
92
91
82
82
76
71
71
71
70
70
70
70
70
67
66
65
63
62
60
59
57
54
55
55
56
56
56
56
56
56
56
56
56
56
56
56
55
55
55
55
57
57
59
59
58
58
57
55
54
54
54
55
55
54
54
54
54
54
54
53
53
53
53
52
52
52
52
52
52
52
52
52
52
52
52
52
52
52
53
53
53
52
52
51
51
52
52
52
52
55
55
55
55
55
55
55
56
56
56
56
55
52
49
48
44
42
41
42
41
41
41
41
42
42
42
41
42
42
43
43
43
43
43
44
44
44
44
44
44
43
43
44
43
43
43
43
43
43
42
43
43
42
42
42
42
42
42
42
42
41
39
37
37
38
38
37
37
36
35
35
35
35
35
35
35
35
35
36
35
35
36
36
36
35
36
36
36
36
36
36
36
36
37
37
37
37
37
37
37
37
35
37
37
37
39
38
39
40
37
37
37
35
34
34
33
33
33
34
34
34
34
34
34
34
33
33
33
32
32
32
32
32
32
32
32
32
32
32
35
37
37
37
37
38
39
39
39
39
39
39
39
40
40
40
40
40
40
40
40
40
41
41
40
37
32
32
30
29
30
30
30
30
29
30
30
30
30
30
30
30
30
30
30
30
30
30
30
30
30
29
29
30
30
30
30
30
30
32
31
32
32
32
32
32
32
33
34
34
33
32
32
32
33
33
33
33
33
33
33
35
35
35
35
35
35
35
35
35
36
35
36
36
35
34
33
33
31
31
31
31
31
31
31
32
32
32
32
32
32
32
32
34
34
34
34
35
35
35
35
35
35
35
35
35
33
33
33
36
35
35
35
35
35
35
37
37
37
37
37
37
37
37
37
37
37
37
38
38
38
38
38
38
39
39
39
39
40
40
40
40
40
40
40
41
41
41
41
42
42
42
42
42
42
42
42
42
42
42
42
42
42
42
42
42
40
38
37
37
37
37
37
37
37
36
36
36
36
35
35
32
29
26
26
26
26
25
25
25
25
26
26
26
26
25
25
25
25
25
25
25
25
25
25
25
25
25
25
25
25
25
25
24
25
25
25
26
25
25
25
25
25
25
25
24
25
25
25
25
25
25
25
25
25
25
25
25
23
23
23
23
22
20
18
18
18
18
18
18
16
16
16
17
17
18
18
18
18
18
17
18
19
19
19
19
20
20
20
20
21
21
20
20
20
20
18
17
17
17
17
17
17
17
18
18
17
17
19
19
20
20
20
20
20
20
20
21
21
21
21
23
23
23
23
22
22
22
22
22
22
22
24
25
25
25
25
25
25
28
28
28
28
29
29
30
30
30
30
30
30
30
30
30
29
29
29
29
29
30
31
32
32
32
32
32
32
32
33
33
34
33
34
34
34
34
34
34
35
35
36
38
39
39
39
39
39
39
40
40
42
42
42
42
42
42
42
42
43
43
43
44
44
43
43
45
45
44
44
45
45
45
44
44
44
45
44
43
43
43
44
44
44
44
44
44
44
44
44
45
45
45
45
45
45
45
45
45
45
45
45
45
44
43
43
43
43
43
43
43
43
43
43
43
43
44
43
43
43
43
43
43
43
44
43
43
40
39
38
37
36
36
36
35
35
36
36
36
36
36
36
36
36
36
36
36
36
36
36
36
36
36
36
35
35
35
35
34
34
31
30
30
30
30
29
29
28
28
25
25
25
25
25
25
25
24
24
24
24
24
23
23
23
23
23
23
23
23
21
20
12
12
10
10
10
10
10
10
10
10
10
10
10
10
11
11
15
15
15
20
20
20
20
20
19
20
20
21
21
21
21
22
22
23
24
24
24
26
26
27
27
27
27
27
27
27
27
27
27
27
27
25
26
26
26
26
27
27
30
29
28
29
29
29
30
30
31
31
31
31
32
32
32
32
32
32
33
35
35
35
36
37
39
40
40
40
40
40
40
40
40
40
40
40
40
40
40
40
42
45
46
46
47
49
50
51
51
52
52
52
53
54
55
55
59
58
58
58
58
58
58
58
58
58
60
60
61
61
61
61
62
62
62
63
63
63
63
64
65
65
65
65
63
63
64
65
65
65
65
66
65
64
64
64
64
65
65
65
67
67
67
69
72
72
72
75
75
74
78
79
80
82
81
81
81
81
82
82
86
90
90
91
92
94
95
95
96
97
97
97
98
102
107
107
110
110
110
110
110
110
110
110
110
110
110
110
110
112
113
113
114
118
119
124
124
122
119
115
115
115
117
116
117
119
120
120
120
120
120
120
121
121
122
122
122
122
125
125
125
125
124
125
125
127
127
127
129
130
130
130
130
131
131
132
132
133
133
137
138
132
132
128
127
125
124
124
125
125
130
132
131
130
130
130
131
130
127
127
128
130
130
130
130
130
131
131
132
132
133
133
133
133
133
134
134
134
135
135
137
137
137
140
141
142
142
142
143
144
145
147
147
147
145
145
145
144
137
136
135
133
132
132
132
133
133
133
133
134
135
134
134
132
131
130
130
130
130
127
127
123
125
123
116
116
112
112
113
113
115
117
112
107
106
105
101
97
98
99
101
102
102
102
102
102
102
102
102
97
98
98
98
99
99
101
99
100
100
99
99
99
100
100
101
103
103
103
104
105
107
108
108
106
105
103
102
102
101
100
97
98
97
94
94
94
97
97
97
98
98
102
102
102
102
102
102
102
102
102
105
105
107
107
106
105
105
105
105
105
105
105
105
104
96
96
96
96
97
98
98
105
104
105
105
107
110
110
109
108
105
114
116
116
117
117
117
117
117
117
120
125
125
126
126
126
126
126
127
126
127
127
127
127
131
132
133
136
135
135
135
136
137
137
137
137
138
139
140
145
145
150
150
152
152
152
154
157
156
156
160
160
162
162
162
161
168
168
169
169
170
170
167
163
162
160
160
159
162
159
163
160
159
157
162
185
185
200
202
203
203
198
198
198
199
199
197
199
199
203
206
210
209
208
208
208
208
210
210
210
211
210
211
211
218
225
228
228
227
227
227
227
227
227
230
235
235
235
235
236
236
241
258
259
264
264
261
258
257
263
263
266
268
268
264
262
251
253
255
257
257
263
263
264
264
265
265
266
267
267
266
267
268
270
272
275
278
284
284
284
285
287
287
287
286
287
286
287
288
288
288
287
288
288
288
288
288
291
292
292
292
292
292
292
293
293
297
297
297
294
292
292
295
295
295
295
299
297
285
285
285
284
285
281
280
280
277
277
279
279
280
280
278
276
275
275
270
270
270
270
254
253
254
250
250
242
220
216
217
215
215
215
215
215
215
215
214
214
214
214
214
215
214
211
202
201
201
200
200
200
200
200
200
200
200
200
200
197
198
198
198
199
198
197
197
195
194
192
176
176
159
157
156
125
106
97
76
75
75
68
68
66
65
65
65
66
67
67
69
68
70
67
59
57
55
56
55
53
53
53
52
52
52
52
50
50
49
47
46
47
46
45
39
39
39
39
40
40
40
40
39
39
39
40
40
40
40
40
40
42
42
42
41
41
40
40
39
39
38
37
34
35
34
35
35
35
34
35
35
35
35
35
37
39
39
40
40
39
38
38
38
39
39
39
39
41
41
41
41
41
41
41
45
45
45
45
45
45
46
47
48
48
48
47
47
50
50
50
50
50
50
50
52
52
52
53
52
52
52
52
52
52
54
55
55
55
55
55
55
55
55
55
55
55
55
55
55
55
55
55
55
55
55
55
55
55
55
55
55
55
55
55
55
54
53
54
54
56
56
55
55
55
55
55
55
55
55
56
56
57
57
57
57
57
56
56
56
57
57
58
58
56
55
55
55
55
57
58
57
58
57
57
57
57
57
57
57
57
57
58
58
58
59
59
59
59
59
59
58
58
58
57
58
59
58
60
60
60
60
66
67
67
67
66
66
65
65
65
66
66
66
62
60
58
55
55
47
47
47
47
48
47
47
48
48
48
48
48
50
50
52
51
50
51
52
52
52
52
52
53
53
52
52
52
52
53
55
56
56
57
58
59
59
65
65
66
67
66
66
66
66
66
67
67
67
68
69
67
67
70
71
71
75
75
75
75
77
79
78
79
80
80
80
84
85
87
87
87
90
92
94
97
97
97
97
97
97
98
98
100
100
100
100
100
101
101
115
116
116
117
120
120
120
122
126
126
127
126
126
126
135
137
137
137
138
137
140
139
139
140
140
145
143
145
145
146
146
147
147
147
148
149
149
149
149
149
148
147
147
147
148
150
150
150
150
151
150
150
150
150
150
150
151
152
152
152
152
152
152
152
152
152
152
152
152
152
151
152
152
152
152
152
152
153
154
155
155
155
154
154
154
154
155
156
156
156
156
157
153
153
153
153
152
152
152
151
151
151
151
151
152
154
155
155
155
155
155
157
157
157
156
155
155
155
152
152
151
150
150
151
151
151
151
155
153
152
153
152
153
153
152
154
154
150
144
135
134
124
105
103
102
102
102
101
94
92
92
87
82
79
71
70
70
67
62
59
57
57
57
56
56
57
57
48
45
41
37
37
37
37
37
37
37
37
37
37
37
37
37
37
37
37
37
37
37
37
37
37
37
37
37
37
37
38
38
38
39
40
40
40
40
40
40
40
41
41
41
41
41
41
41
41
41
41
41
41
41
42
42
42
42
42
43
44
44
44
44
44
43
44
42
42
40
38
35
35
35
36
36
37
36
35
35
35
35
35
35
35
35
35
35
35
35
35
35
33
34
35
35
35
35
35
35
35
35
36
37
37
33
28
27
27
28
29
29
30
30
32
31
31
31
31
31
32
33
33
33
33
32
37
37
37
37
37
37
39
40
40
40
41
42
42
42
42
42
42
42
42
42
42
43
44
44
44
44
44
44
47
47
47
49
49
49
48
48
49
50
51
51
51
53
53
52
52
55
55
62
62
62
62
66
66
67
67
69
69
72
72
71
71
71
72
72
72
72
76
77
77
77
77
77
77
77
77
77
78
78
79
80
81
81
81
82
82
95
101
105
112
112
112
113
113
114
115
116
117
117
115
115
115
115
122
122
123
126
127
129
128
129
129
129
131
134
135
135
135
135
135
136
136
136
136
138
140
140
140
141
143
144
148
148
148
150
150
150
150
150
150
152
155
155
156
154
157
158
160
160
161
162
163
163
165
165
165
165
165
165
165
165
166
166
166
166
165
165
165
165
167
168
170
170
170
169
169
169
169
169
169
170
170
171
170
171
172
172
172
172
173
173
173
172
172
171
172
172
174
175
175
175
173
173
173
175
174
175
175
174
174
174
165
164
157
155
149
142
142
136
135
134
131
131
130
130
130
130
130
130
131
130
124
117
117
116
117
116
116
114
116
115
113
112
110
110
109
108
108
107
109
110
110
110
110
111
108
108
107
109
110
110
110
109
109
109
112
112
112
113
113
112
112
112
111
110
108
107
108
108
108
109
109
110
111
107
107
105
105
105
105
105
103
96
74
53
52
52
52
52
52
52
52
52
51
51
51
51
51
51
52
52
52
52
52
53
53
54
55
55
55
55
55
56
57
57
56
54
54
53
55
57
56
55
53
52
52
52
52
52
52
52
53
53
53
53
53
53
53
54
54
54
54
55
57
57
57
57
57
57
57
57
57
57
57
57
57
57
58
59
59
60
60
60
60
60
60
60
60
60
60
60
56
55
55
56
55
55
54
55
55
51
51
50
50
50
50
50
50
49
49
48
50
49
47
47
48
48
49
50
50
50
50
50
52
52
52
52
52
52
52
52
56
56
56
56
55
55
55
55
55
55
55
56
57
57
57
56
56
55
55
55
55
55
53
52
52
53
55
54
54
57
58
58
59
63
63
63
62
62
62
62
65
65
65
65
65
65
65
66
67
67
67
65
63
62
61
62
61
62
62
62
62
62
62
62
62
62
62
62
62
62
62
65
65
65
65
64
63
63
63
63
63
63
65
65
65
65
67
67
70
70
70
70
70
70
70
70
71
72
72
72
70
67
67
67
67
67
67
67
62
59
56
55
54
54
54
54
54
54
55
55
57
55
55
56
56
57
57
61
62
62
62
62
62
62
62
62
63
66
66
67
67
67
67
67
67
67
67
68
69
69
69
70
70
70
75
75
75
75
74
75
75
75
76
76
78
78
76
75
64
64
65
66
67
67
68
69
70
70
71
71
68
67
67
67
69
70
84
91
90
94
94
95
95
97
97
98
100
101
104
104
104
104
104
103
104
106
107
107
107
108
110
110
110
110
111
111
111
112
112
117
117
117
119
120
120
120
120
120
120
125
127
133
137
137
139
139
139
140
151
157
160
162
158
153
151
143
145
144
144
144
144
145
151
155
155
154
154
154
151
155
155
156
159
160
160
162
162
163
164
174
174
174
175
176
176
176
176
176
181
182
183
185
185
186
187
187
193
194
195
195
195
195
198
200
207
207
208
220
221
222
222
222
223
223
224
226
226
227
227
227
227
227
227
227
227
229
229
231
231
232
232
232
232
228
225
227
228
230
230
229
229
230
228
230
230
229
226
225
224
224
225
225
226
226
226
226
227
229
229
230
230
230
230
230
230
230
230
230
231
231
231
231
231
231
232
232
232
232
232
232
232
232
235
235
235
235
236
233
232
226
217
217
217
212
212
212
212
215
215
215
215
215
215
211
216
215
215
214
210
209
210
209
209
207
208
205
205
205
190
181
175
154
162
164
166
160
157
155
157
137
135
130
123
117
95
95
95
96
96
97
97
99
99
100
99
100
99
99
100
102
102
102
102
102
102
101
100
100
100
100
100
100
100
100
100
99
98
98
100
99
99
101
102
102
103
103
102
102
101
100
101
102
101
102
100
100
100
100
100
98
97
97
97
102
104
104
103
102
102
102
102
107
108
107
105
102
102
103
103
104
104
104
104
101
102
101
101
101
102
102
101
100
102
103
101
101
101
101
100
99
97
97
99
98
102
102
100
101
95
94
98
98
98
97
97
97
98
98
100
99
99
99
95
94
90
90
90
90
90
90
90
90
90
92
95
93
93
93
95
95
95
95
95
95
95
98
100
100
100
100
100
100
100
97
97
102
104
104
101
100
99
98
99
99
99
102
99
97
96
97
96
97
96
97
95
95
95
95
95
97
97
97
99
99
99
99
99
100
102
103
103
106
107
107
108
108
110
110
110
111
111
112
112
112
113
113
114
112
112
112
111
110
110
110
110
110
110
110
113
110
108
107
105
105
105
104
105
105
105
105
103
103
102
102
101
101
101
101
102
102
102
102
102
102
105
105
105
106
105
105
105
105
106
106
106
106
106
106
106
107
107
110
110
112
113
113
114
115
115
115
113
110
102
102
100
102
107
107
107
106
105
105
105
105
105
102
101
98
94
86
85
74
72
68
67
68
70
70
70
70
70
70
70
70
70
70
69
69
70
70
72
72
72
72
73
75
75
75
77
77
77
77
77
77
77
77
77
77
77
77
77
76
76
75
75
75
75
75
76
76
76
76
75
75
76
76
77
76
79
79
79
77
80
81
82
82
82
86
86
86
87
84
85
88
89
87
88
90
90
89
90
89
90
94
102
102
102
102
102
102
102
104
104
120
121
121
122
121
121
121
124
124
129
130
127
127
126
125
125
127
127
126
127
131
131
132
137
135
135
135
134
142
147
148
151
151
150
151
148
150
151
153
152
151
152
152
153
153
151
152
154
157
154
154
155
155
156
157
157
159
159
159
159
159
160
160
162
161
161
159
159
159
159
159
159
159
160
160
160
160
160
160
160
160
160
160
160
160
162
162
163
163
165
167
167
167
167
167
167
167
167
167
167
167
167
171
170
170
171
173
175
177
177
177
177
178
179
180
182
183
184
184
184
185
185
185
185
185
185
185
185
185
184
184
183
183
182
182
182
182
181
181
182
182
183
183
183
183
183
184
183
182
182
178
179
179
180
180
181
181
179
175
173
176
175
171
126
122
107
105
104
97
102
104
103
100
97
95
95
96
97
96
96
98
100
100
100
100
100
100
101
101
101
103
104
104
102
102
98
100
102
102
105
104
102
104
100
95
95
95
94
90
90
90
90
90
91
91
91
91
92
92
93
93
93
92
92
92
92
92
92
92
92
92
91
89
89
88
89
89
89
89
90
89
87
87
90
91
92
92
92
92
92
92
92
94
94
92
90
90
90
90
89
87
89
90
91
91
91
90
90
89
89
89
90
86
80
72
72
75
75
76
77
77
77
77
78
78
79
79
79
79
80
80
80
82
82
82
82
82
83
83
83
83
84
82
85
83
81
79
80
80
80
82
82
82
82
82
82
81
80
80
80
80
79
79
78
77
77
77
78
79
80
80
81
81
84
85
85
87
88
87
87
87
87
87
87
85
85
83
87
91
90
90
88
88
87
88
88
88
88
89
90
90
91
92
93
93
93
93
93
93
93
93
93
93
94
95
95
95
95
93
93
94
94
95
97
100
102
101
101
101
101
101
101
102
100
102
102
101
101
100
105
107
100
100
100
100
100
99
98
93
92
90
90
92
94
95
97
97
97
97
96
97
94
94
93
93
94
94
94
94
94
94
94
97
97
99
99
99
99
99
99
99
99
99
99
102
103
102
102
102
102
102
102
102
102
102
105
105
106
107
105
107
105
106
106
106
112
115
118
118
117
117
117
117
117
120
122
123
123
124
124
124
124
124
124
124
125
125
127
128
130
131
130
130
130
130
130
132
132
135
135
135
137
140
140
140
140
142
142
142
141
145
144
144
146
145
145
145
152
152
153
151
152
144
137
137
136
135
137
137
129
129
125
117
117
119
121
121
121
127
125
125
125
126
127
132
132
135
136
136
137
137
139
139
140
137
136
136
136
138
142
142
144
147
147
148
148
152
152
153
154
153
154
154
154
154
154
154
155
155
157
157
158
159
160
160
160
160
161
161
161
161
160
160
159
159
159
159
159
159
160
163
163
163
160
156
150
137
139
136
137
137
137
137
140
140
140
140
140
140
140
140
140
140
142
142
147
147
147
157
163
167
171
170
170
170
170
171
176
177
186
187
189
190
190
190
192
192
193
194
194
200
200
200
200
203
205
200
208
206
201
201
202
202
202
203
203
205
205
205
204
203
202
202
180
175
173
168
168
168
167
167
167
160
158
152
152
152
153
151
145
142
132
130
130
132
138
139
142
142
142
145
145
145
146
146
148
145
142
142
142
142
141
141
142
142
142
142
142
142
142
142
141
141
141
143
147
152
151
152
152
152
152
152
153
154
154
153
150
150
150
150
151
150
150
149
147
147
146
142
137
135
134
137
138
140
140
141
141
139
138
132
128
127
127
130
130
125
125
125
125
126
126
124
123
123
123
125
125
125
125
127
128
130
130
131
132
132
132
131
132
132
132
132
132
133
133
130
129
129
127
127
128
127
125
121
118
119
117
117
117
117
117
117
119
118
117
117
117
116
116
116
116
116
116
115
115
115
115
115
115
115
115
115
115
117
119
120
120
120
119
117
117
117
116
117
117
120
120
120
119
120
120
125
125
126
127
125
124
124
126
127
125
124
118
115
113
110
110
108
105
104
102
105
107
107
107
103
101
101
102
102
101
101
101
100
100
100
102
101
101
101
100
100
100
102
103
107
108
107
106
100
100
100
105
110
115
120
120
117
115
115
113
112
114
115
116
110
112
114
125
129
134
134
134
134
134
135
135
138
138
141
141
142
145
145
145
147
149
150
150
151
155
157
157
170
171
171
172
174
185
185
188
188
188
190
193
195
204
207
207
207
207
208
208
210
210
210
212
212
212
212
212
213
213
224
229
232
233
235
235
237
237
237
241
245
246
244
242
242
243
245
247
247
248
250
252
253
253
254
255
257
257
263
266
270
270
270
270
270
270
271
272
274
273
271
270
271
272
272
275
275
273
271
272
272
273
273
274
277
282
278
281
280
280
280
282
283
297
302
302
302
302
305
305
305
310
312
320
320
322
322
323
325
326
330
330
335
337
332
332
331
335
342
343
365
365
367
370
372
381
388
390
392
394
397
398
400
400
401
402
402
401
396
400
402
406
402
399
391
379
379
372
369
362
347
365
365
359
339
333
325
324
325
327
328
333
335
334
342
342
342
337
335
332
336
335
335
335
336
335
335
335
335
337
337
342
341
340
339
338
338
338
348
350
352
354
354
354
357
355
363
364
365
365
365
366
366
366
366
367
365
365
366
366
366
367
367
368
368
367
372
378
388
394
404
405
415
415
416
417
422
424
430
433
438
440
442
442
450
450
455
455
458
458
457
457
457
457
459
460
465
475
477
475
470
466
462
462
460
462
466
468
468
466
465
447
446
438
439
439
442
438
425
425
427
420
417
417
424
425
425
427
427
426
427
425
426
422
422
416
416
400
402
399
396
397
397
401
400
394
392
367
359
357
353
357
349
342
342
342
340
337
336
333
332
332
332
332
332
332
332
334
336
337
338
340
340
340
340
342
343
342
342
341
347
347
347
347
348
349
347
346
344
344
346
348
342
340
340
310
307
279
277
247
233
196
195
196
197
197
199
195
193
194
192
192
192
195
195
196
197
196
197
198
199
200
208
210
212
211
211
208
210
210
208
208
210
210
210
207
208
208
207
207
207
207
206
206
206
206
210
210
210
211
210
210
207
207
205
197
197
196
193
195
193
192
192
191
185
180
180
181
180
172
170
157
154
152
151
152
150
151
164
165
162
162
162
162
163
166
168
169
175
175
175
173
182
182
180
180
180
179
181
185
203
205
217
217
215
222
223
222
225
225
225
226
226
227
228
228
226
231
234
234
234
235
238
238
239
253
255
255
256
255
265
266
270
270
270
272
272
272
272
272
272
273
271
273
273
272
270
270
271
272
272
272
272
272
269
266
265
265
264
262
261
262
260
256
255
255
254
254
254
254
253
251
251
250
249
248
247
245
245
245
245
245
245
245
246
246
246
246
246
245
245
245
245
245
245
245
245
245
245
245
245
244
244
244
243
242
242
240
239
238
238
237
238
238
231
224
217
212
212
208
207
207
207
207
202
202
201
201
200
199
197
195
195
195
194
194
193
193
192
192
191
191
190
190
190
190
188
187
187
185
185
185
185
184
183
182
180
180
180
180
180
180
179
162
152
142
137
96
75
65
30
28
22
21
20
20
20
20
20
20
20
20
19
18
18
18
18
18
18
18
18
18
18
18
19
17
17
16
14
13
10
7
6
5
5
5
5
6
6
6
6
6
6
6
6
6
6
6
6
6
6
6
6
6
6
6
6
6
6
6
6
6
6
6
6
6
6
6
6
7
5
5
5
5
5
5
5
5
5
5
5
5
5
6
6
5
5
5
5
5
5
5
5
5
5
5
5
5
5
5
5
5
5
5
5
5
5
5
5
5
5
5
5
5
5
5
5
5
5
5
5
4
4
4
4
4
4
4
4
5
5
5
4
4
4
4
5
5
5
5
5
5
5
5
5
5
5
5
5
5
5
5
5
5
5
5
5
5
5
5
5
5
5
7
7
7
7
7
7
7
7
7
7
7
7
7
7
7
7
7
7
7
7
7
7
7
7
7
7
7
7
7
7
7
7
7
7
7
6
7
6
6
6
6
6
6
5
5
5
5
5
5
5
5
5
5
5
5
5
5
5
5
5
6
6
6
6
6
6
6
7
7
7
7
7
7
7
7
7
7
7
7
7
7
7
7
7
7
7
7
7
7
7
7
7
7
7
8
8
8
8
8
8
8
8
8
8
8
8
7
8
8
8
8
8
8
8
8
8
8
8
8
10
10
10
10
10
10
10
10
10
10
9
9
9
9
9
9
9
9
9
9
9
9
8
8
8
8
8
7
8
8
8
8
8
9
9
9
9
9
9
10
10
10
10
10
10
10
10
10
10
10
10
10
10
10
10
10
10
10
11
11
11
11
11
11
11
11
11
11
11
11
11
11
10
10
10
10
10
10
10
9
9
7
7
7
7
7
8
8
8
8
8
8
8
8
8
8
8
8
8
8
8
8
8
8
8
8
8
8
8
8
8
8
8
8
9
9
9
9
9
9
8
8
7
7
7
7
7
7
7
7
7
7
7
7
7
7
6
6
6
6
6
6
6
6
6
6
7
7
7
7
7
7
7
7
7
7
7
7
7
7
7
7
7
7
7
7
7
7
7
7
7
7
7
7
7
7
7
7
7
7
7
7
7
5
5
5
5
5
5
5
5
4
4
4
4
3
3
3
3
3
3
3
3
3
3
3
3
3
3
3
3
3
3
3
3
3
3
2
2
2
2
2
2
2
2
2
2
2
2
2
2
2
2
2
2
2
2
2
2
2
2
2
2
2
2
2
2
2
2
2
2
2
2
2
2
2
2
2
2
2
2
2
2
2
2
2
2
2
2
2
2
2
2
2
2
2
2
2
2
2
2
2
2
2
2
2
2
2
2
2
2
2
2
2
1
1
0
0
0
0
0
0
0
0
0
0
0
0
0
0
0
0
0
0
0
0
0
0
0
0
0
0
0
0
0
0
0
0
0
0
0
0
0
0
0
0
0
0
0
0
0
0
0
0
0
0
0
0
0
0
0
0
0
0
0
0
0
0
0
0
0
0
0
0
0
0
0
0
0
0
0
0
0
0
0
0
0
0
0
0
0
0
0
0
0
0
0
0
0
0
0
0
0
0
0
0
0
0
0
0
0
0
0
0
0
0
0
0
0
0
0
0
0
0
0
0
0
0
0
0
0
0
0
0
0
0
0
0
0
0
0
0
0
0
0
0
0
0
0
0
0
0
0
0
0
0
0
0
0
0
0
0
0
0
0
0
0
0
0
0
0
0
0
0
0
0
0
0
0
0
0
0
0
0
0
0
0
0
0
0
0
0
0
0
0
0
0
0
0
0
0
0
0
0
0
0
0
0
0
0
0
0
0
0
0
0
0
0
0
0
0
0
0
0
0
0
0
0
0
0
0
0
0
0
0
0
0
0
0
0
0
0
0
0
0
0
0
0
0
0
0
0
0
0
0
0
0
0
0
0
0
0
0
0
0
0
0
0
0
0
0
0
0
0
0
0
0
0
0
0
0
0
0
0
0
0
0
0
0
0
0
0
0
0
0
0
0
0
0
0
0
0
0
0
0
0
0
0
0
0
0
0
0
0
0
0
0
0
0
0
0
0
0
0
0
0
0
0
0
0
0
0
0
0
0
0
0
0
0
0
0
0
0
0
0
0
0
0
0
0
0
0
0
0
0
0
0
0
0
0
0
0
0
0
0
0
0
0
0
0
0
0
0
0
0
0
0
0
0
0
0
0
0
0
0
0
0
0
0
0
0
0
0
0
0
0
0
0
0
0
0
0
0
0
0
0
0
0
0
0
0
0
0
0
0
0
0
0
0
0
0
0
0
0
0
0
0
0
0
0
0
0
0
0
0
0
0
0
0
0
0
0
0
0
0
0
0
0
0
0
0
0
0
0
0
0
0
0
0
0
0
0
0
0
0
0
0
0
0
0
0
0
0
0
0
0
0
0
0
0
0
0
0
0
0
0
0
0
0
0
0
0
0
0
0
0
0
0
0
0
0
0
0
0
0
0
0
0
0
0
0
0
0
0
0
0
0
0
0
0
0
0
0
0
0
0
0
0
0
0
0
0
0
0
0
0
0
0
0
0
0
0
0
0
0
0
0
0
0
0
0
0
0
0
0
0
0
0
0
0
0
0
0
0
0
0
0
0
0
0
0
0
0
0
0
0
0
0
0
0
0
0
0
0
0
0
0
0
0
0
0
0
0
0
0
0
0
0
0
0
0
0
0
0
0
0
0
0
0
0
0
0
1
1
1
1
1
1
1
1
1
1
1
1
1
1
1
1
1
1
1
1
1
1
1
1
1
1
1
1
1
1
1
1
1
1
1
1
1
1
1
1
1
1
1
1
1
1
1
1
1
1
1
1
1
1
1
1
1
1
1
1
1
1
1
1
1
1
1
1
1
1
1
1
1
1
1
1
1
1
1
1
1
1
1
1
1
1
1
1
1
1
1
1
1
1
1
1
1
1
1
1
1
1
1
1
1
1
1
1
1
1
1
1
1
1
1
1
1
1
1
1
1
1
1
1
1
1
1
1
0
0
0
0
0
0
0
0
0
0
0
0
0
0
0
0
0
0
0
0
0
0
0
0
0
0
0
0
0
0
0
0
0
0
0
0
0
0
0
0
0
0
0
0
0
0
0
0
0
0
1
1
0
0
0
0
0
0
1
1
1
1
1
1
1
1
1
1
1
1
1
1
1
1
1
1
1
1
1
1
1
1
1
1
1
1
1
1
1
1
1
1
1
1
1
1
1
1
1
1
1
1
1
1
1
1
1
1
2
2
2
2
2
2
2
2
2
2
2
2
2
2
2
2
2
2
2
2
2
2
2
2
2
2
2
2
2
2
2
2
2
2
2
2
2
2
2
2
2
2
2
2
2
2
2
2
2
2
2
2
2
2
2
2
2
2
2
2
1
1
1
1
1
1
1
1
1
1
1
1
1
1
1
1
1
1
1
1
1
1
1
1
1
1
1
1
1
1
1
1
0
0
0
0
0
0
0
0
0
0
0
0
0
0
0
0
0
0
0
0
0
0
0
0
0
0
0
0
0
1
1
1
1
1
1
1
1
1
1
1
1
1
1
1
0
0
0
0
0
0
0
0
0
0
0
0
0
0
0
0
0
0
0
0
0
0
0
0
0
0
2
3
5
5
5
5
5
7
15
20
22
22
22
23
24
30
30
35
39
42
43
46
46
47
49
50
59
62
62
64
64
64
64
64
64
64
64
65
67
68
70
70
70
70
70
71
71
71
72
72
72
72
72
72
72
72
72
72
72
74
77
77
77
77
77
77
77
77
77
79
80
84
87
87
90
91
92
92
92
92
92
92
92
92
93
94
94
95
96
96
96
96
97
97
99
100
100
100
100
100
101
102
102
102
102
102
102
102
102
102
102
102
102
102
104
104
104
105
105
105
106
105
107
107
108
109
110
110
110
110
112
112
112
110
110
110
109
109
109
111
110
107
105
105
105
105
105
105
105
101
100
98
98
97
97
97
97
98
97
93
90
89
87
87
90
90
89
87
84
82
82
82
82
82
81
80
82
81
80
80
80
81
81
81
80
81
80
80
80
80
81
81
81
82
82
82
83
82
80
81
82
82
82
82
82
82
84
83
83
83
84
82
82
82
82
82
82
78
72
67
65
66
66
65
65
66
70
72
72
73
72
72
73
72
75
74
74
72
74
72
71
66
65
65
62
64
65
65
66
66
66
66
66
66
66
66
69
70
72
73
73
73
73
74
74
74
74
74
75
75
74
72
72
77
77
80
80
80
81
84
85
86
86
91
90
94
95
95
95
95
95
96
96
98
100
103
105
106
106
106
106
106
107
107
107
107
110
110
112
112
112
113
115
116
116
117
116
116
117
120
120
120
120
120
120
125
127
127
127
127
127
127
129
130
131
134
135
135
135
135
135
133
133
133
133
132
135
135
136
133
135
141
145
144
143
143
143
146
146
146
146
147
147
147
147
146
146
150
151
151
152
152
152
151
151
152
154
155
156
157
157
160
160
160
160
160
160
161
161
160
160
163
165
164
162
162
162
162
161
162
165
165
166
166
165
165
166
162
163
161
161
160
157
154
153
152
152
150
148
147
148
152
152
150
150
143
140
137
139
140
138
148
147
147
148
148
148
155
157
158
162
163
163
163
167
167
170
170
170
170
170
172
172
172
172
172
172
172
172
172
174
175
175
175
176
176
175
175
175
177
178
175
174
175
173
173
173
175
175
175
173
173
173
173
172
172
172
172
172
170
168
169
168
167
171
173
170
165
165
165
166
166
167
168
168
165
158
157
157
157
157
157
158
156
155
155
155
156
156
156
156
155
155
157
154
155
153
152
152
152
152
152
152
151
150
149
149
149
149
149
148
147
142
144
142
142
142
141
140
140
137
137
137
137
139
137
137
137
137
137
134
132
132
119
118
114
114
119
119
119
118
116
115
114
115
116
115
115
110
107
106
97
97
96
88
88
88
87
85
79
75
68
68
68
69
67
67
67
68
65
65
64
62
62
62
62
62
62
63
62
62
62
60
60
60
60
60
62
65
65
65
65
65
65
65
66
66
65
67
67
68
69
72
72
71
70
69
70
69
69
68
68
68
69
68
69
69
69
69
69
69
70
70
70
72
72
72
73
73
73
75
75
75
75
75
75
75
76
76
75
75
75
76
77
77
77
77
77
75
78
78
78
78
78
82
85
85
86
87
87
87
87
89
90
90
92
92
92
92
93
93
94
95
97
97
97
97
97
98
100
99
97
93
90
91
92
97
98
97
95
93
93
93
94
94
94
93
92
92
92
92
92
91
91
90
90
90
91
89
89
91
91
94
94
94
93
92
92
92
92
92
91
91
85
83
83
83
83
83
83
84
83
83
83
83
83
83
83
82
82
82
83
80
80
75
75
74
74
75
75
75
75
75
75
75
75
75
75
75
75
75
75
75
75
75
75
75
74
74
73
73
72
70
70
70
70
71
70
70
74
74
74
73
73
74
73
72
72
70
70
70
68
68
68
69
69
69
69
68
68
68
68
68
70
71
71
71
72
72
72
71
70
71
71
70
68
69
68
70
70
57
59
58
50
50
49
47
46
50
52
54
55
54
54
54
54
54
57
57
57
58
59
59
59
59
59
59
59
59
57
57
57
57
57
57
57
57
57
57
57
57
57
57
57
57
57
56
56
56
56
56
56
56
56
56
58
58
60
60
61
61
61
62
62
62
62
62
62
62
62
62
62
62
62
65
66
70
70
70
71
71
71
71
72
72
72
72
73
78
78
78
78
77
78
80
79
83
85
84
87
85
85
85
81
80
79
79
82
82
87
90
89
90
98
97
97
97
130
144
145
153
161
164
170
172
179
180
183
177
187
189
195
197
197
200
202
207
216
223
228
229
233
232
232
234
234
235
236
237
236
239
240
246
246
248
249
249
249
249
250
255
255
256
256
256
256
257
257
262
262
263
264
265
265
264
265
270
272
277
280
291
292
292
292
292
292
292
293
294
297
298
300
302
303
311
314
314
314
314
316
321
322
322
322
325
326
328
328
328
329
329
332
337
341
346
346
347
348
349
349
352
352
353
354
355
355
355
355
359
367
371
372
374
374
374
374
374
379
380
380
384
382
383
392
390
387
402
410
409
409
410
406
407
412
407
405
403
401
363
363
358
352
347
348
345
349
352
355
355
355
353
354
355
358
355
322
308
294
280
277
274
266
265
263
263
264
264
265
267
267
267
269
269
269
269
270
270
268
270
270
270
270
269
269
268
268
269
269
270
271
272
272
272
272
272
272
273
273
273
273
273
273
276
275
276
275
275
274
273
273
274
274
275
274
274
275
274
274
274
274
275
275
276
275
271
270
240
238
230
226
228
220
217
207
193
167
135
125
122
119
115
112
111
111
107
107
108
107
107
107
107
105
106
107
110
110
111
112
112
112
112
112
112
113
115
114
114
115
115
111
110
111
107
107
110
107
106
106
106
107
107
107
107
107
106
102
100
101
101
95
95
93
94
94
94
92
90
90
87
87
87
86
86
87
87
87
85
84
82
82
82
82
82
81
81
79
78
77
77
77
77
76
75
74
75
75
74
75
75
74
74
74
74
74
74
74
73
73
73
73
73
72
72
71
72
72
70
74
73
75
74
72
71
70
70
72
72
72
72
71
71
70
71
71
70
70
70
68
68
67
67
67
67
65
66
65
65
65
63
65
63
64
65
68
68
67
67
67
69
68
68
68
68
68
70
70
70
70
71
72
72
72
71
71
71
71
71
70
70
69
62
58
53
55
55
55
54
53
53
55
55
55
57
57
57
57
57
57
58
58
57
57
57
57
57
57
56
57
57
56
56
56
57
57
56
56
56
56
56
56
55
55
54
55
55
55
55
55
55
55
55
54
54
54
54
54
54
54
54
54
54
54
54
52
52
52
52
52
52
52
52
52
52
51
51
51
51
51
51
51
51
51
51
51
51
51
51
51
50
50
50
50
50
50
49
49
49
49
49
49
48
47
47
47
41
35
27
27
27
25
27
24
22
21
21
21
22
22
22
22
22
22
22
22
21
21
20
20
20
20
20
20
20
20
20
20
20
20
20
20
20
20
20
20
20
20
20
20
20
20
19
19
18
17
17
17
17
17
15
15
12
12
12
12
12
12
12
12
12
12
12
12
12
13
13
14
14
14
14
14
15
15
15
15
15
15
15
15
15
15
15
15
15
16
17
17
20
20
20
20
20
20
20
20
20
20
20
20
20
20
20
20
20
21
22
22
22
22
25
25
25
25
25
25
25
26
26
26
26
26
25
25
25
25
26
25
25
27
27
27
27
26
27
27
27
28
27
25
25
26
25
25
25
25
25
25
26
26
26
26
26
27
27
27
27
27
27
28
28
28
29
30
30
30
30
31
31
31
32
31
32
32
32
32
32
32
32
32
32
32
32
32
32
32
32
32
32
32
32
32
32
32
32
32
32
32
32
32
32
34
34
34
34
34
35
35
35
35
35
35
36
37
37
36
36
36
36
36
36
36
36
36
36
36
37
37
37
37
37
37
37
37
37
37
37
37
38
38
38
38
37
37
37
36
36
36
36
36
35
35
35
35
35
35
34
33
32
32
32
32
29
29
29
29
29
29
29
29
29
29
28
27
27
22
22
21
21
21
21
21
21
21
21
20
20
20
20
20
20
20
20
20
20
20
20
20
20
17
16
16
16
16
16
17
17
17
17
17
17
17
16
16
15
14
13
13
8
8
8
8
8
8
8
7
7
7
7
7
7
7
7
7
7
7
6
6
6
6
6
6
6
6
6
6
6
6
6
6
6
6
6
6
6
6
6
6
6
6
6
5
5
5
5
5
5
5
5
5
5
5
3
3
3
2
2
2
2
2
2
2
2
2
2
2
2
2
2
2
2
2
2
2
2
2
2
2
2
2
2
1
1
1
1
1
1
1
1
1
1
1
1
1
1
1
1
1
1
1
1
1
1
1
1
1
1
1
1
1
1
1
1
1
1
1
1
1
2
2
1
1
1
1
1
1
1
1
1
1
1
1
1
1
1
1
1
1
1
1
1
1
1
1
1
1
1
1
1
1
1
1
1
1
1
1
1
1
1
1
1
1
1
1
1
1
1
1
1
1
1
1
1
1
1
1
1
1
1
1
1
1
1
1
1
1
1
1
1
1
1
1
1
1
1
1
1
1
1
1
1
1
0
0
0
0
0
0
0
0
0
0
0
0
0
0
0
0
0
0
0
0
0
0
0
0
0
0
0
0
0
0
0
0
0
0
0
0
0
0
0
0
0
0
0
0
0
0
0
0
0
0
0
0
0
0
0
0
0
0
0
0
0
0
0
0
0
0
0
0
0
0
0
0
0
0
0
0
0
0
0
0
0
0
0
0
0
0
0
0
0
0
0
0
0
0
0
0
0
0
0
0
0
0
0
0
0
0
0
0
0
0
0
0
0
0
0
0
0
0
0
0
0
0
0
0
0
0
0
0
0
0
0
0
0
0
0
0
0
0
0
0
0
0
0
0
0
0
0
0
0
0
0
0
0
0
0
0
0
0
0
0
0
0
0
0
0
0
0
0
0
0
0
0
0
0
0
0
0
0
0
0
0
0
0
0
0
0
0
0
0
0
0
0
0
0
0
0
0
0
0
0
0
0
0
0
0
0
0
0
0
0
0
0
0
0
0
0
0
0
0
0
0
0
0
0
0
0
0
0
0
0
0
0
0
0
0
0
0
0
0
0
0
0
0
0
1
1
1
1
1
1
1
1
1
1
1
1
1
1
1
1
1
1
1
1
1
1
1
1
1
1
1
1
1
1
1
1
1
1
1
1
1
1
1
1
1
1
1
1
1
1
0
0
0
0
0
0
0
0
0
0
0
0
0
0
0
0
0
0
0
0
0
0
0
0
0
0
0
0
0
0
0
0
0
0
0
0
0
0
0
0
0
0
0
0
0
0
0
0
0
0
0
0
0
0
0
0
0
0
0
0
0
0
0
0
0
0
0
0
0
0
0
0
0
0
0
0
0
0
0
0
0
0
0
0
0
0
0
0
0
0
0
0
0
0
0
0
0
0
0
0
0
0
0
0
0
0
0
0
0
0
0
0
0
0
0
0
0
0
0
0
0
0
0
0
0
0
0
0
0
0
0
0
0
0
0
0
0
0
0
0
0
0
0
0
0
0
0
0
0
0
0
0
0
0
0
0
0
0
0
0
0
0
0
0
0
0
0
0
0
0
0
0
0
0
0
0
0
0
0
0
0
0
0
0
0
0
0
0
0
0
0
0
0
0
0
0
0
0
0
0
0
0
0
0
0
0
0
0
0
0
0
0
0
0
0
0
0
0
0
0
0
0
0
0
0
0
0
0
0
0
0
0
0
0
0
0
0
0
0
0
0
0
0
0
0
0
0
0
0
0
0
0
0
0
0
0
0
0
0
0
0
0
0
0
0
0
0
0
0
0
0
0
0
0
0
0
0
0
0
0
0
0
0
0
0
0
0
0
0
0
0
0
0
0
0
0
0
0
0
0
0
0
0
0
0
0
0
0
0
0
0
0
0
0
0
0
0
0
0
0
0
0
0
0
0
0
0
0
0
0
0
0
0
0
0
0
0
0
0
0
0
0
0
0
0
0
0
0
0
0
0
0
0
0
0
0
0
0
0
0
0
0
0
0
0
0
0
0
0
0
0
0
0
0
0
0
0
0
0
0
0
0
0
0
0
0
0
0
0
0
0
0
0
0
0
0
0
0
0
0
0
0
0
0
0
0
0
0
0
0
0
0
0
0
0
0
0
0
0
0
0
0
0
0
0
0
0
0
0
0
0
0
0
0
0
0
0
0
0
0
0
0
0
0
0
0
0
0
0
0
0
0
0
0
0
0
0
0
0
0
0
0
0
0
0
0
0
0
0
0
0
0
0
0
0
0
0
0
0
0
0
0
0
0
0
0
0
0
0
0
0
0
0
0
0
0
0
0
0
0
0
0
0
0
0
0
0
0
0
0
0
0
0
0
0
0
0
0
0
0
0
0
0
0
0
0
0
0
0
0
0
0
0
0
0
0
0
0
0
0
0
0
0
0
0
0
0
0
0
0
0
0
0
0
0
0
0
0
0
0
0
0
0
0
0
1
1
1
1
1
2
2
2
3
3
4
4
5
5
5
5
5
6
7
7
7
7
7
8
9
9
9
9
9
9
9
9
9
9
10
15
15
15
15
15
15
15
17
17
17
17
17
18
18
20
20
20
20
20
20
22
22
22
22
22
22
23
23
23
23
23
23
23
23
24
24
24
25
25
25
25
25
25
26
26
27
27
28
28
28
28
28
28
28
29
29
30
34
35
35
35
35
35
35
35
35
35
36
36
36
36
36
36
36
36
36
37
37
39
39
39
39
39
40
40
40
40
40
40
40
40
41
41
41
41
41
41
41
41
42
41
41
41
41
41
42
42
42
43
43
43
43
43
43
44
44
44
44
43
43
43
44
44
43
42
42
42
42
42
42
42
42
43
43
44
44
44
44
44
44
44
45
45
45
45
45
45
45
45
45
47
47
46
47
43
43
43
43
43
43
43
43
43
42
42
43
44
45
45
45
45
45
45
45
45
45
45
45
45
45
45
45
45
45
45
45
46
46
45
43
42
42
42
42
42
43
43
42
42
42
42
42
42
42
42
42
39
38
35
35
35
35
34
34
35
36
36
35
35
35
36
36
36
35
35
34
34
35
35
35
31
27
27
27
27
29
30
30
29
29
29
29
29
29
29
29
29
29
29
29
29
29
30
30
30
30
30
30
30
30
30
30
30
30
30
30
30
30
30
31
31
31
32
32
32
32
32
32
32
32
32
32
32
32
31
31
31
32
29
29
29
28
28
28
28
28
28
28
28
28
28
27
27
27
27
27
27
27
27
27
28
28
28
28
28
28
28
28
28
28
28
28
28
28
28
28
28
29
29
30
30
30
30
30
30
30
30
30
30
30
30
30
30
30
30
31
32
32
32
32
32
32
32
32
32
32
32
32
32
32
32
31
30
30
30
30
30
30
30
30
30
27
27
22
22
21
21
20
21
19
19
19
17
17
17
16
16
16
16
16
16
16
16
16
16
16
16
16
16
16
16
16
16
17
17
17
17
17
18
18
18
18
18
18
18
18
18
18
18
19
19
20
20
20
20
20
21
21
21
21
22
22
22
22
22
22
22
22
22
22
22
24
26
27
27
27
27
27
27
27
27
27
27
27
27
27
27
27
27
27
27
27
27
27
27
27
27
28
28
28
28
27
26
26
26
26
27
27
28
28
27
30
30
30
32
32
32
32
32
32
33
35
35
35
35
35
35
35
35
37
37
39
40
40
40
39
40
40
40
41
40
41
41
41
40
40
37
38
37
37
37
39
39
39
40
40
40
40
40
40
40
40
40
40
41
41
42
42
42
42
42
42
42
42
43
43
43
44
45
48
49
49
49
49
49
49
49
49
49
49
49
50
50
50
51
51
51
52
52
52
52
52
54
54
54
54
54
54
54
54
54
54
54
54
54
54
55
55
55
55
55
55
55
55
55
55
57
58
57
57
57
56
56
56
56
56
57
57
57
57
56
57
57
57
58
57
57
57
57
57
57
57
57
57
57
57
57
57
57
57
57
57
56
56
56
56
57
57
56
56
56
55
55
55
55
55
55
55
55
55
55
55
55
55
55
55
55
54
54
52
52
52
51
49
49
49
49
50
46
46
45
45
36
33
27
22
22
20
20
21
21
21
21
21
21
20
20
20
20
20
20
20
20
20
20
20
22
22
22
24
25
27
31
34
37
37
43
52
58
59
65
69
72
73
84
84
85
85
85
87
87
88
92
93
93
96
102
102
102
102
100
97
97
97
95
95
97
99
99
102
102
101
104
106
106
106
110
110
112
112
113
113
115
116
117
119
119
119
124
125
125
125
125
125
125
125
126
126
126
128
130
130
130
132
133
133
134
135
135
137
140
146
146
146
149
149
149
149
149
150
151
152
152
152
153
153
154
155
157
157
157
157
157
157
157
159
159
159
159
159
160
160
160
162
162
162
162
163
165
165
167
167
166
168
168
168
169
170
170
170
170
170
171
169
168
168
167
165
165
165
165
167
167
166
166
166
166
166
165
163
162
163
164
165
163
162
162
157
154
153
145
142
137
137
135
135
127
125
125
125
125
126
130
131
131
131
131
132
132
132
135
135
134
134
134
133
135
135
135
135
135
135
135
135
140
140
139
137
138
140
143
142
142
140
140
140
140
141
141
145
147
145
145
143
140
138
140
142
141
140
132
126
125
120
120
122
122
122
120
119
117
117
117
117
117
115
115
112
105
104
106
103
103
105
105
105
105
104
105
105
105
103
100
100
100
102
102
102
102
102
102
102
102
102
102
102
102
101
101
101
100
100
100
100
99
98
98
98
98
98
98
98
96
95
95
94
94
94
94
94
95
95
96
96
96
95
95
95
95
99
99
98
98
98
98
98
97
97
97
97
97
97
97
97
97
97
97
97
97
97
96
96
96
96
95
95
95
95
95
95
96
96
96
96
95
94
93
90
90
90
88
88
88
88
87
86
85
85
84
82
83
84
76
69
67
64
54
53
50
49
45
43
40
37
35
32
30
29
28
28
27
26
26
26
26
26
26
26
26
26
26
27
27
27
27
27
27
27
26
26
26
25
25
25
25
25
25
25
25
25
25
25
25
25
25
25
25
25
25
25
25
25
25
25
23
23
23
23
23
23
23
22
22
22
22
22
22
22
22
22
22
22
22
22
23
23
23
22
22
21
21
21
21
21
21
21
20
18
18
18
17
17
17
17
17
17
17
17
17
17
17
17
12
11
11
11
11
11
11
11
11
11
11
10
10
9
7
5
4
3
2
2
2
2
2
2
2
2
2
2
2
2
1
1
1
1
1
1
1
1
1
1
1
1
1
1
1
1
1
1
1
1
1
1
1
1
1
1
1
1
1
1
1
1
1
1
1
1
1
1
1
1
1
1
1
1
1
1
1
1
1
1
1
1
1
1
2
2
2
2
2
2
2
2
2
2
2
2
2
2
2
2
2
2
2
1
1
1
1
1
1
1
1
1
1
1
1
1
1
1
1
1
1
1
1
1
1
1
1
1
1
1
1
1
1
1
1
1
1
1
1
1
1
1
1
1
1
1
1
1
1
1
1
1
1
0
0
0
0
0
0
0
0
0
0
0
0
0
0
0
0
0
0
0
0
0
0
0
0
0
0
0
0
0
0
0
0
0
0
0
0
0
0
0
0
0
0
0
0
0
0
0
0
0
0
0
0
0
0
0
0
0
0
0
0
0
0
0
0
0
0
0
0
0
0
0
0
0
0
0
0
0
0
0
0
0
0
0
0
0
0
0
0
0
0
0
0
0
0
0
0
0
0
0
0
0
0
0
0
0
0
0
0
0
0
0
0
0
0
0
0
0
0
0
0
0
0
0
0
0
0
0
0
0
0
0
0
0
0
0
0
0
0
0
0
0
0
0
0
0
0
0
0
0
0
0
0
0
0
0
0
0
0
0
0
0
0
0
0
0
0
0
0
0
0
0
0
0
0
0
0
0
0
0
0
0
0
0
0
0
0
0
0
0
0
0
0
0
0
0
0
0
0
0
0
0
0
0
0
0
0
0
0
0
0
0
0
0
0
0
0
0
0
0
0
0
0
0
0
0
0
0
0
0
0
0
0
0
0
0
0
0
0
0
0
0
0
0
0
0
0
0
0
0
0
0
0
0
0
0
0
0
0
0
0
0
0
0
0
0
0
0
0
0
0
0
0
0
0
0
0
0
0
0
0
0
0
0
0
0
0
0
0
0
0
0
0
0
0
0
0
0
0
0
0
0
0
0
0
0
0
0
0
0
0
0
0
0
0
0
0
0
0
0
0
0
0
0
0
0
0
0
0
0
0
0
0
0
0
0
0
0
0
0
0
0
0
0
1
1
2
2
2
3
4
4
5
5
5
5
5
6
6
6
7
7
7
7
7
7
7
10
10
10
10
10
10
10
10
10
10
10
10
10
10
10
10
10
10
10
10
10
10
11
11
12
13
13
13
13
13
13
13
13
14
15
15
15
15
15
15
15
15
15
15
15
17
17
17
17
19
19
22
22
22
23
23
24
24
25
25
25
25
25
25
25
25
25
27
27
27
27
27
27
27
27
27
28
28
28
28
28
28
29
29
29
29
29
29
29
29
29
29
29
29
29
29
29
29
29
29
29
29
30
30
30
30
30
30
30
30
30
30
30
30
30
30
30
30
30
30
31
31
31
31
31
31
31
31
31
31
31
31
31
31
31
31
31
31
31
31
31
31
31
31
31
31
32
32
32
32
32
32
32
32
31
31
31
31
31
31
31
31
31
31
31
31
31
31
31
31
31
30
30
31
32
32
32
31
31
32
31
28
27
24
22
22
22
19
18
18
16
16
12
13
12
12
11
10
10
10
10
10
10
10
10
10
10
10
10
10
10
10
10
10
10
10
10
10
10
10
10
10
10
10
10
10
10
10
10
10
10
10
10
10
10
9
9
9
9
9
10
10
10
10
10
10
10
10
10
10
10
10
10
10
10
10
10
10
10
10
9
8
8
8
7
7
7
8
8
8
8
8
8
8
8
8
8
8
8
8
8
8
8
8
8
8
8
8
8
8
8
8
8
8
8
8
8
8
8
8
8
7
7
8
8
8
8
8
8
8
8
8
8
8
8
8
8
8
8
8
8
8
8
8
8
7
7
7
7
7
7
7
7
7
7
7
7
7
7
7
7
7
7
7
7
7
7
5
5
5
5
5
5
5
4
3
3
3
3
3
3
3
3
3
3
3
3
3
3
3
3
3
3
3
3
2
2
2
2
2
2
2
2
2
2
2
2
2
2
2
2
2
2
2
2
2
2
2
2
1
1
1
1
1
1
1
1
0
0
0
0
0
0
0
0
0
0
0
0
0
0
0
0
0
0
0
0
0
0
0
0
0
0
0
0
0
0
0
0
0
0
0
0
0
0
0
0
0
0
0
0
0
0
0
0
0
0
0
0
0
0
0
0
0
0
0
0
0
0
0
0
0
0
0
0
0
0
0
0
0
0
0
0
0
0
0
0
0
0
0
0
0
0
0
0
0
0
0
0
0
0
0
0
0
0
0
0
0
0
0
0
0
0
0
0
0
0
0
0
0
0
0
0
0
1
1
1
1
1
1
1
1
1
1
1
1
1
1
2
2
2
2
2
2
2
2
2
2
2
2
2
2
2
2
2
2
2
2
2
2
2
2
2
2
2
2
2
2
2
2
2
2
2
2
1
1
1
1
1
1
1
1
1
1
1
1
1
1
1
1
1
1
1
1
1
1
1
1
1
1
1
1
1
1
1
1
1
1
1
1
1
1
1
1
1
1
1
1
1
1
1
1
1
1
1
1
1
1
1
1
1
1
1
1
1
1
1
1
1
1
1
1
1
1
1
0
0
0
0
0
0
0
0
0
0
0
0
0
0
0
0
0
0
0
0
0
0
0
0
0
0
0
0
0
0
0
0
0
0
0
0
0
0
0
0
0
0
0
0
0
0
0
0
0
0
0
0
0
0
0
0
0
0
0
0
0
0
0
0
0
0
0
0
2
2
2
2
2
2
2
2
2
2
2
2
2
2
2
2
2
2
2
2
2
2
2
2
2
2
2
2
2
2
2
2
2
2
2
2
2
2
2
2
2
2
2
2
2
2
2
2
2
2
2
2
2
2
2
2
2
2
2
2
2
2
2
2
2
2
2
2
2
2
2
2
2
2
2
2
2
2
2
2
2
2
2
2
2
2
2
2
2
2
2
2
2
2
2
2
2
2
2
2
2
2
2
2
2
2
2
2
2
2
2
2
2
2
1
1
0
0
0
0
0
0
0
0
0
0
0
0
0
0
0
0
0
0
0
0
0
0
0
0
0
0
0
0
0
0
0
0
0
0
0
0
0
0
0
0
0
0
0
0
0
0
0
0
0
0
0
0
0
0
0
0
0
0
0
0
0
0
0
0
0
0
0
0
0
0
0
0
0
0
0
0
0
0
0
0
0
0
0
0
0
0
0
0
0
0
0
0
0
0
0
0
0
0
0
0
0
0
0
0
0
0
0
0
0
0
0
0
0
0
0
0
0
0
0
0
0
0
0
0
0
0
0
0
0
0
0
0
0
0
0
0
0
0
0
0
0
0
0
0
0
0
0
0
0
0
0
0
0
0
0
0
0
0
0
0
0
0
0
0
0
0
0
0
0
0
0
0
0
0
0
0
0
0
0
0
0
0
0
0
0
0
0
0
0
0
0
0
0
0
0
0
0
0
0
0
0
0
0
0
0
0
0
0
0
0
0
0
0
0
0
0
0
0
0
0
0
0
0
0
0
0
0
0
0
0
0
0
0
0
0
0
0
0
0
0
0
0
0
0
0
0
0
0
0
0
0
0
0
0
0
0
0
19
23
23
24
27
41
45
45
47
47
47
47
47
47
48
49
49
49
50
50
50
50
50
52
52
52
53
53
55
57
57
57
58
58
60
60
61
61
61
61
62
62
62
62
62
62
63
63
63
64
64
64
64
65
65
65
65
65
65
65
65
65
65
67
67
67
67
67
67
67
69
69
69
69
69
69
70
71
71
72
72
74
74
74
74
74
74
74
74
74
74
74
76
76
76
76
76
76
76
77
77
77
76
76
78
79
79
79
79
79
79
79
80
80
80
79
76
78
78
78
80
81
83
83
84
85
85
85
85
85
85
85
85
85
85
86
86
86
89
89
89
90
91
92
94
94
94
94
94
92
94
94
93
90
89
89
86
85
85
85
83
82
85
79
77
77
76
75
75
77
77
76
75
75
75
73
72
72
72
72
73
73
74
74
74
75
77
77
77
78
78
78
78
78
77
78
78
78
77
77
77
77
78
78
78
78
79
79
80
80
77
77
78
77
74
75
75
75
77
78
78
78
78
79
79
77
76
75
75
74
74
75
76
77
77
77
77
79
80
80
80
80
80
80
80
80
81
82
83
84
84
84
84
84
84
84
84
85
84
84
84
85
83
83
82
81
80
80
80
81
82
82
81
73
72
66
65
67
67
70
67
67
65
64
64
64
64
64
63
63
62
65
65
66
66
65
60
60
61
62
62
60
58
60
59
60
59
59
59
59
59
59
60
60
61
62
62
62
62
62
62
62
63
63
64
64
64
64
65
65
65
66
67
67
67
63
62
62
62
63
62
62
60
60
60
60
60
60
60
60
60
60
60
60
60
61
61
61
62
62
62
62
62
62
62
62
62
62
62
61
60
60
57
57
56
56
56
56
57
52
54
53
52
52
52
52
54
55
55
55
55
55
55
55
55
55
55
55
55
55
54
53
53
51
51
51
51
51
50
50
47
48
47
47
47
47
47
47
47
47
47
47
47
47
47
47
47
48
48
49
48
48
48
48
48
48
47
47
47
47
45
45
44
44
43
42
40
41
42
42
42
37
36
33
33
33
32
30
27
26
26
27
27
27
27
27
27
27
29
29
29
29
29
29
29
29
29
29
29
28
25
25
25
25
25
25
26
26
25
25
26
26
26
26
26
25
25
25
25
25
25
25
25
25
25
25
24
24
23
23
23
23
23
23
23
23
23
23
23
23
23
23
23
23
22
22
22
22
20
20
19
19
19
19
19
18
17
16
16
15
15
15
15
15
15
15
14
14
14
14
14
14
14
15
15
15
14
14
13
13
13
13
12
13
10
10
10
9
9
9
9
9
9
9
7
7
7
7
8
8
8
8
8
9
9
8
8
8
9
10
10
10
10
10
10
10
10
11
11
11
12
12
12
11
11
11
12
12
12
12
12
12
12
13
14
14
14
14
14
14
14
15
15
15
15
17
17
17
17
17
17
17
19
19
19
19
19
19
19
20
20
20
20
21
22
22
22
22
22
22
22
24
32
32
33
33
32
35
36
42
42
43
45
45
45
45
50
50
52
53
53
53
53
55
56
57
60
60
60
62
62
62
62
62
62
62
62
62
65
65
65
65
65
67
67
69
69
70
71
72
72
72
73
73
74
74
75
76
76
79
79
80
80
80
80
80
80
80
80
80
80
82
82
82
82
82
82
81
81
81
81
81
81
81
81
81
81
81
81
81
81
81
81
81
81
81
81
80
79
79
79
79
79
79
79
79
79
80
80
80
80
80
80
80
80
80
80
80
80
80
80
80
80
80
80
80
80
80
80
80
80
80
81
81
81
81
81
82
82
82
82
82
82
82
82
83
83
84
84
82
80
80
80
81
78
78
77
73
69
64
54
52
47
46
45
36
32
23
18
17
17
17
17
17
17
17
17
16
16
16
17
19
20
20
20
19
19
19
17
18
20
20
20
20
20
20
20
20
20
20
21
21
21
21
21
21
20
21
22
22
22
22
22
22
22
22
22
22
22
22
22
22
22
22
22
22
22
22
22
22
22
22
22
22
22
22
22
22
22
22
22
22
22
22
22
22
22
22
22
22
23
24
24
24
24
24
24
24
24
25
25
24
24
23
23
22
22
22
22
22
22
22
22
22
22
22
22
22
22
22
22
22
22
22
22
22
22
22
22
22
22
22
22
22
22
22
22
22
22
22
22
22
22
22
22
22
22
22
22
22
23
22
22
22
22
22
22
22
22
22
21
22
22
22
22
21
20
21
22
22
20
20
18
19
19
18
17
16
15
15
15
15
15
15
14
14
14
14
14
14
14
14
14
14
14
14
14
14
14
14
13
13
13
13
13
13
12
11
11
11
11
12
12
12
12
12
12
12
11
10
11
11
11
11
11
12
12
12
11
11
11
12
12
12
12
12
12
12
12
12
12
12
12
13
13
13
14
14
14
14
14
14
14
14
14
14
14
14
14
14
14
14
14
14
14
14
15
15
15
15
15
15
15
15
15
15
15
15
15
15
15
15
15
15
15
15
15
15
15
15
15
15
15
15
15
15
14
13
13
13
12
12
12
12
12
12
12
12
12
12
12
12
12
12
12
12
12
12
12
11
11
11
11
11
11
11
11
11
11
11
11
11
11
11
11
11
11
11
11
11
11
11
11
11
11
10
10
10
10
10
10
10
10
10
10
10
10
10
10
10
10
10
10
10
10
10
10
10
10
10
10
10
10
10
10
9
8
8
8
8
7
7
7
5
5
5
5
5
5
5
5
5
5
5
5
5
4
4
4
4
4
4
4
4
3
3
3
3
4
4
4
4
4
4
4
4
4
4
4
4
4
4
4
4
4
4
4
4
3
3
3
3
3
3
2
2
2
2
2
2
2
2
2
2
2
2
2
2
2
2
2
2
3
3
3
3
3
3
2
2
2
2
2
2
2
2
2
2
2
2
2
2
2
3
3
3
3
3
3
3
3
3
3
3
3
3
3
3
3
3
3
3
3
3
3
3
4
5
5
5
5
5
5
5
5
5
5
5
5
5
6
6
6
6
5
5
5
5
5
5
5
6
6
6
7
7
7
7
8
8
8
8
8
8
8
8
8
8
8
8
8
8
8
8
8
8
8
8
8
8
8
8
8
8
8
8
8
9
9
9
9
9
9
9
9
9
10
10
10
10
10
10
10
10
10
10
10
10
10
10
10
9
9
9
9
10
10
10
10
10
10
10
10
10
10
10
10
11
11
11
11
11
11
11
10
10
10
10
10
10
10
10
10
10
10
10
10
10
10
10
11
11
11
11
11
11
11
11
11
11
11
11
12
12
12
13
13
13
13
13
13
13
13
13
13
14
15
16
16
16
16
16
16
16
16
16
17
17
17
17
17
17
16
16
16
16
16
16
16
15
15
14
14
14
14
14
15
15
15
13
14
14
14
15
16
16
16
16
16
16
16
16
16
17
16
16
16
16
16
16
16
16
16
16
16
16
16
16
16
17
17
17
17
17
17
18
18
18
18
18
18
19
19
19
19
19
19
17
17
17
17
17
17
17
17
16
16
16
16
16
16
16
16
16
17
17
17
17
17
17
17
17
17
17
17
17
17
17
16
16
16
16
16
16
16
16
16
17
17
17
17
17
17
17
17
17
17
17
17
17
17
17
17
17
17
17
17
16
15
15
12
13
13
14
14
15
15
15
15
15
15
15
15
15
15
15
15
15
15
17
17
17
17
17
17
17
17
17
20
20
20
20
20
20
21
21
21
21
21
21
21
21
22
22
22
22
22
22
23
23
24
24
24
25
25
25
25
25
25
26
26
26
26
27
27
27
27
27
27
27
27
27
27
29
29
29
29
30
30
30
30
30
30
30
30
30
30
31
31
31
30
30
30
30
31
31
31
31
31
31
31
31
31
31
31
31
31
31
31
31
31
33
33
32
32
32
32
32
33
34
34
34
34
34
34
34
34
34
34
35
35
35
35
35
35
35
35
35
35
35
35
35
35
35
35
35
36
50
55
55
58
60
62
62
65
65
74
74
76
77
78
78
80
80
87
87
87
89
90
89
89
90
88
87
88
83
82
82
82
84
84
85
87
87
87
88
88
88
88
89
89
90
90
90
90
90
91
92
92
92
91
91
91
91
92
92
92
91
89
88
88
84
84
85
85
83
82
82
82
82
82
82
82
82
80
80
81
82
82
82
82
82
82
83
83
84
85
85
85
85
85
85
85
84
84
84
84
85
85
85
85
85
85
85
84
83
84
83
82
82
81
82
82
85
85
85
85
85
85
85
85
86
86
86
86
86
85
85
82
81
80
77
60
58
57
54
53
52
51
50
50
50
45
43
42
39
39
38
37
36
36
36
35
35
32
30
30
29
28
28
28
28
28
29
29
29
29
29
29
29
29
29
29
30
30
30
28
29
29
29
29
29
30
30
30
30
30
30
30
30
30
30
30
30
30
30
30
30
30
31
31
31
32
32
32
32
32
32
32
33
33
33
33
33
33
33
34
34
34
34
34
35
34
34
35
35
35
34
34
33
34
34
33
33
34
34
34
33
33
31
31
30
30
31
31
32
31
31
31
32
32
33
32
32
32
31
31
31
31
31
31
31
31
31
31
30
30
30
31
30
30
28
26
26
26
26
26
26
25
22
22
22
22
22
22
22
22
22
22
22
23
25
25
26
26
28
28
29
30
30
30
31
31
32
32
32
32
30
30
30
30
30
30
30
30
30
30
31
30
29
27
27
27
28
28
28
28
28
28
28
28
28
28
28
28
28
28
28
28
27
30
31
31
32
32
32
32
32
32
32
32
32
32
32
32
32
32
32
32
32
32
32
32
32
32
33
33
33
34
34
34
34
33
33
33
32
32
32
32
32
32
32
32
33
33
33
33
33
34
33
33
33
33
33
33
33
34
34
34
34
34
34
34
34
35
35
31
30
30
30
29
29
29
30
31
31
31
30
30
31
31
31
31
31
31
31
31
31
31
31
31
31
31
31
31
31
32
32
32
32
32
33
33
34
34
34
34
34
32
32
33
33
33
32
33
32
32
32
32
32
32
34
35
34
33
34
30
30
30
30
29
28
28
27
27
27
27
26
25
25
25
25
26
23
23
23
23
22
22
23
22
22
22
22
22
22
22
22
22
22
22
22
22
22
22
23
23
25
26
26
26
27
27
27
27
27
27
28
29
29
29
29
30
30
30
29
29
29
29
29
29
29
30
30
29
27
27
27
26
27
27
27
30
30
31
31
31
31
31
31
32
32
32
32
32
33
33
34
37
39
39
40
40
40
40
40
40
40
40
40
41
41
41
41
41
42
42
42
40
41
40
41
42
42
42
42
44
45
45
46
46
46
46
47
47
47
47
47
47
47
47
47
47
47
48
48
46
47
47
48
48
49
50
55
55
55
55
55
55
55
55
55
55
55
55
55
55
55
53
53
53
53
54
54
54
55
55
55
56
56
57
57
57
57
58
58
60
60
60
60
60
60
60
60
60
60
61
61
61
61
62
64
65
65
65
66
66
66
67
67
67
67
67
67
67
67
67
67
67
67
67
68
69
72
70
69
69
65
65
66
67
67
67
67
65
65
65
64
63
62
62
62
62
62
63
64
64
64
64
65
64
64
63
63
62
63
65
62
62
62
57
57
57
50
47
46
46
45
45
43
43
42
42
42
42
42
42
40
40
40
40
40
40
40
40
40
40
40
40
40
40
40
40
40
40
40
40
40
40
40
40
40
40
41
41
41
41
41
41
41
41
41
41
41
41
42
42
42
43
43
43
43
43
42
42
42
42
41
41
40
38
38
36
36
35
34
29
28
28
28
28
26
25
25
26
26
27
27
26
26
26
26
25
25
25
25
25
25
25
25
25
25
22
22
22
22
22
22
22
21
20
20
20
20
20
20
20
20
20
20
20
20
19
19
19
19
19
18
18
17
17
17
17
17
17
17
17
17
15
12
12
12
12
12
12
13
13
14
14
14
14
15
15
15
15
16
17
17
17
17
17
17
17
17
17
17
17
17
17
17
17
17
17
17
17
19
19
19
19
19
19
19
19
19
20
21
21
22
22
22
22
22
22
22
22
22
22
22
22
22
22
23
22
22
23
22
22
22
22
22
22
22
23
23
23
23
23
23
23
23
23
22
22
22
22
22
22
22
22
22
22
22
22
22
22
22
22
22
23
24
24
23
23
22
22
22
22
22
22
22
22
22
22
22
22
22
22
22
23
23
23
23
23
23
23
22
25
23
23
23
22
22
22
22
22
22
22
22
22
22
22
22
22
22
21
21
21
21
23
22
22
24
24
25
25
26
26
26
25
26
27
27
27
27
27
27
27
25
25
25
25
25
25
25
25
26
26
26
27
27
27
27
27
27
26
27
27
27
27
27
27
27
27
28
28
28
28
27
27
27
27
25
25
25
25
25
25
26
26
26
26
26
26
26
26
26
26
26
26
26
26
27
28
28
28
28
29
29
30
30
30
30
29
29
29
29
29
29
29
30
30
30
32
32
32
32
32
32
32
32
32
32
32
32
32
32
32
33
33
34
34
33
33
33
33
33
34
34
34
34
35
35
35
36
36
36
36
36
35
35
35
35
35
36
36
37
37
36
35
35
35
37
37
37
37
37
37
38
38
39
39
38
35
35
35
35
35
35
35
35
35
36
36
36
36
35
36
36
37
39
39
39
39
40
42
43
44
44
45
46
46
45
45
45
45
45
45
45
45
45
46
45
45
45
45
42
41
41
41
41
42
42
42
42
41
41
40
40
40
40
40
40
41
41
40
40
40
40
39
38
38
39
39
40
40
39
40
40
39
38
39
40
40
42
42
42
44
43
43
43
44
46
47
48
48
48
48
48
48
50
50
50
51
51
51
51
52
52
52
54
54
54
54
54
55
55
55
55
55
55
55
56
56
56
56
56
56
56
56
56
56
57
57
57
57
55
55
54
56
55
53
54
55
55
55
55
54
55
55
55
56
57
57
60
60
60
60
60
61
61
61
62
62
63
65
65
65
65
65
65
65
66
66
66
66
65
65
64
64
64
63
62
60
60
60
60
60
60
60
60
60
60
59
59
59
58
58
59
59
59
59
59
58
58
58
58
58
58
58
58
58
58
59
59
59
59
59
58
57
58
58
58
59
60
61
61
61
61
61
61
61
61
61
61
61
61
61
61
61
61
61
61
61
61
61
60
59
59
58
57
55
54
51
51
50
50
50
49
49
50
50
50
50
50
50
50
50
48
48
49
43
42
39
37
37
30
30
30
30
30
29
28
28
27
27
28
28
27
26
25
25
25
26
26
26
25
25
26
25
24
25
25
24
24
24
23
23
19
19
19
19
19
19
19
19
19
20
20
20
19
19
19
19
19
19
19
19
19
19
19
19
19
20
20
20
19
20
20
19
17
17
17
17
17
17
17
17
17
17
17
17
17
17
17
17
17
17
17
17
17
18
18
18
18
18
18
18
19
19
19
19
20
20
20
20
20
20
20
20
20
20
20
20
20
20
20
20
20
20
20
20
20
20
20
20
20
20
20
20
19
19
19
18
18
18
20
20
20
20
17
17
17
17
18
18
18
17
16
14
14
14
14
14
14
13
13
13
13
13
13
13
13
13
13
13
13
14
14
14
14
14
12
12
12
12
13
13
13
13
13
14
14
14
14
14
14
14
14
15
15
15
14
14
14
14
14
14
14
14
14
14
14
15
15
15
15
16
16
16
16
16
16
16
16
17
17
17
17
17
17
17
17
17
16
17
17
17
17
17
17
17
17
19
19
20
18
18
18
18
18
18
18
18
18
18
18
18
20
22
22
22
22
21
20
20
20
21
21
21
22
20
20
20
20
20
20
20
20
20
20
20
20
20
20
20
20
22
22
22
22
22
22
22
22
22
22
22
22
22
22
22
22
22
22
22
22
22
22
22
22
22
22
21
21
21
21
21
21
21
21
21
21
21
21
21
21
22
22
22
22
22
22
22
21
20
20
20
20
20
20
20
20
19
19
18
18
18
18
18
18
18
18
18
18
18
18
19
19
19
19
19
19
19
17
17
17
18
19
19
19
20
20
20
20
20
20
20
20
20
20
20
20
20
20
20
20
20
20
20
20
21
21
20
20
19
17
17
14
14
12
12
10
10
10
10
10
10
10
10
10
10
10
10
10
10
10
10
10
10
10
10
10
10
10
10
10
10
10
10
10
10
10
10
10
10
10
10
10
10
10
10
10
10
9
9
8
8
7
6
5
5
5
5
5
5
5
5
5
5
5
5
5
5
5
5
5
5
5
5
5
5
5
5
5
5
5
5
5
5
5
5
5
5
5
5
5
5
5
5
5
6
6
6
6
6
6
6
6
6
6
6
6
6
5
5
5
5
5
5
5
5
5
5
5
5
5
5
5
5
5
5
5
5
5
5
5
5
5
5
5
5
5
5
5
5
5
5
5
5
5
5
5
5
5
5
5
5
5
5
5
5
5
5
5
5
5
5
5
5
5
5
5
6
6
6
6
6
7
7
7
7
7
7
7
7
7
7
7
7
7
7
7
7
7
7
7
7
7
7
7
7
7
7
7
7
7
7
7
7
7
7
7
8
8
8
7
7
7
7
7
7
7
7
7
7
7
7
7
7
7
7
7
7
7
7
7
7
7
7
7
7
7
7
7
7
7
7
7
7
7
7
7
7
7
7
7
7
7
7
7
7
7
7
7
7
7
7
7
7
6
6
6
6
6
6
6
6
6
6
6
6
6
6
6
6
6
6
6
6
6
6
6
6
6
6
6
7
7
7
6
6
6
6
6
6
6
6
6
6
6
6
6
6
7
7
7
7
7
7
7
6
6
6
6
6
6
5
6
5
5
5
5
5
5
5
5
5
4
4
5
5
5
7
7
7
7
7
7
7
8
8
8
7
7
7
7
7
7
7
7
7
7
7
7
7
8
9
9
9
9
9
9
9
9
9
9
10
10
10
10
10
10
10
11
12
12
12
12
12
12
12
12
12
12
12
12
12
12
12
12
12
12
12
12
12
13
13
13
13
13
13
13
13
13
13
13
15
15
15
15
15
15
15
16
16
16
16
16
16
16
17
17
17
17
17
17
16
16
16
16
16
16
16
16
16
16
16
16
16
16
16
15
15
16
18
18
21
21
21
21
21
22
22
22
22
22
24
24
25
25
25
25
25
25
25
24
23
24
24
25
25
25
25
25
25
25
25
27
27
30
30
30
30
30
30
30
30
31
31
32
32
32
32
32
32
32
32
32
32
32
32
32
32
32
32
32
35
35
35
35
35
35
35
36
37
37
37
37
37
37
37
37
37
37
37
37
37
40
40
40
40
39
39
39
39
39
39
40
40
40
40
40
40
41
41
41
41
41
41
42
42
43
43
43
43
43
43
43
43
44
44
45
45
45
45
45
45
45
45
45
47
47
47
47
47
47
47
47
47
47
47
47
47
47
47
47
47
47
47
47
47
47
47
47
47
47
47
47
49
49
49
49
50
50
50
50
50
51
52
52
52
52
52
51
50
48
48
48
48
49
49
48
44
44
42
37
38
39
36
35
35
35
34
34
34
33
33
33
30
31
31
31
32
32
32
32
33
33
33
33
32
30
30
30
30
30
30
30
30
30
30
30
30
30
30
30
30
30
30
30
30
29
28
27
27
28
28
28
27
25
24
24
24
25
25
25
23
22
22
22
22
22
22
22
22
22
22
22
23
23
22
22
24
24
25
25
25
25
25
26
26
27
27
27
27
28
28
28
28
28
28
30
31
31
31
31
31
31
31
30
30
29
28
28
27
27
27
27
27
27
27
27
27
27
26
26
27
27
27
27
27
27
27
27
27
27
27
27
27
27
27
27
27
27
27
28
28
28
28
28
28
28
28
28
28
28
28
28
28
28
28
28
27
26
26
25
25
25
25
25
25
25
25
25
24
24
25
25
25
25
25
25
25
25
25
25
25
25
25
25
25
25
25
25
25
25
25
25
25
25
25
25
25
25
25
25
25
25
25
25
25
25
27
28
30
30
30
30
30
30
30
30
30
30
30
30
31
31
32
32
32
32
32
32
31
31
31
31
32
32
32
33
34
35
35
34
35
35
33
32
33
31
31
30
30
30
30
30
30
30
29
30
30
30
30
30
31
30
30
31
31
31
31
31
31
31
31
31
31
31
32
32
32
32
32
32
32
32
32
32
32
32
32
32
32
32
32
32
33
34
34
34
34
34
34
34
34
34
34
34
34
34
34
34
35
35
35
35
35
35
37
37
37
37
37
37
38
38
38
38
38
38
38
38
38
38
38
40
40
40
41
41
41
41
41
41
41
41
41
41
41
41
41
41
41
41
41
41
41
41
41
41
41
40
41
41
41
41
41
41
41
41
41
40
40
40
40
40
40
39
39
37
38
37
35
35
32
32
32
30
30
30
30
30
29
27
28
28
28
27
27
29
29
30
30
30
30
30
30
30
30
28
30
30
30
30
29
29
29
29
29
29
28
28
28
28
29
30
28
28
28
29
29
29
29
29
30
30
30
30
30
30
30
31
31
36
36
35
35
35
36
36
36
37
37
37
37
39
39
39
40
40
40
41
41
40
40
40
40
40
40
40
40
40
40
40
40
40
38
37
37
37
37
37
37
37
37
37
37
38
39
39
39
39
39
39
39
38
38
38
39
39
39
39
39
39
39
39
40
40
40
40
40
40
40
40
40
40
40
40
40
40
40
40
40
40
40
40
40
40
40
41
41
41
41
41
41
41
41
41
41
41
41
40
40
39
40
40
40
40
40
40
40
40
40
40
40
40
40
40
40
40
40
38
35
34
33
33
33
33
32
32
31
30
30
27
27
27
25
25
24
22
18
15
15
17
17
16
16
15
15
15
15
15
15
15
15
15
15
15
15
15
15
15
15
15
16
16
16
16
16
16
17
17
17
17
17
17
17
17
17
17
17
17
17
16
16
16
16
16
16
16
16
16
16
16
16
16
17
17
17
17
15
15
15
15
15
15
15
15
15
15
15
15
15
15
14
14
14
14
14
14
14
15
15
15
15
15
15
15
16
16
16
16
16
16
16
16
16
16
16
16
16
16
16
16
16
16
16
16
16
16
16
16
15
15
15
15
15
15
15
15
15
15
15
15
15
15
15
15
15
15
15
13
13
13
11
11
8
9
9
9
9
7
7
7
7
7
7
7
7
7
7
7
7
7
7
7
7
7
7
7
7
7
7
7
7
7
7
7
7
7
7
7
8
8
8
9
9
10
10
10
10
10
10
10
10
10
10
10
10
10
10
10
10
10
10
10
10
10
10
10
10
10
10
10
10
10
10
10
10
10
10
10
10
10
10
9
9
8
8
8
7
7
7
7
7
7
7
7
7
7
7
7
7
7
7
7
7
7
7
7
7
7
7
7
7
7
7
7
7
7
7
8
8
8
9
9
9
9
8
8
8
8
8
8
8
8
8
8
8
9
9
9
9
9
9
9
9
10
10
9
9
7
7
7
7
7
6
6
6
5
5
5
5
5
5
5
5
5
5
5
5
5
5
4
4
4
4
4
4
4
4
4
4
4
4
4
4
4
4
4
4
4
4
4
4
4
4
4
4
4
4
4
4
4
4
4
4
4
4
4
4
4
4
3
3
3
3
3
3
3
3
3
3
3
3
3
3
3
3
3
3
3
3
3
3
3
3
3
3
3
3
3
3
3
3
3
3
3
3
3
3
3
3
3
3
3
3
3
3
3
3
3
3
3
3
3
2
2
2
2
1
1
1
1
1
1
1
1
1
0
0
0
0
0
0
0
0
0
0
0
0
0
0
0
0
0
0
0
0
0
0
0
0
0
0
0
0
0
0
0
0
0
0
0
0
0
0
0
0
0
0
0
0
0
0
0
0
0
0
0
0
0
0
0
0
0
0
0
0
0
0
0
0
0
0
0
0
0
0
0
0
0
0
0
0
0
0
0
0
0
0
0
0
0
0
0
0
0
0
0
0
0
0
0
0
0
0
0
0
0
0
0
0
0
0
0
0
0
0
0
0
0
0
0
0
0
0
0
0
0
0
0
0
0
0
0
0
0
0
0
0
1
1
1
1
1
1
1
1
1
1
1
1
1
1
1
1
1
1
1
1
1
1
1
1
1
1
1
1
1
1
1
1
2
2
2
2
2
2
2
2
2
2
2
2
2
2
3
3
3
3
3
3
4
4
4
4
4
4
3
3
3
3
3
3
3
3
3
3
4
4
4
5
5
5
5
5
5
5
5
5
5
5
5
5
5
5
5
5
5
5
5
5
5
4
4
4
4
4
4
4
4
4
4
4
4
4
4
4
4
4
4
4
4
4
4
4
4
4
4
4
4
4
4
4
4
4
4
4
4
4
4
4
4
4
4
4
4
4
4
4
4
4
4
4
4
4
4
4
4
4
4
4
4
4
4
4
4
4
3
3
3
3
3
3
3
3
3
3
3
2
2
2
2
2
2
2
2
2
2
2
2
2
2
2
2
2
2
2
2
2
2
2
2
2
2
2
1
1
0
0
0
0
0
0
0
0
0
0
0
0
0
0
0
0
0
0
0
0
0
0
0
0
0
0
0
0
0
0
0
0
0
0
0
0
0
0
0
0
0
0
0
0
0
0
0
0
0
0
0
0
0
0
0
0
0
0
0
0
0
0
0
0
0
0
0
0
0
0
0
0
0
0
0
0
0
0
0
0
0
0
0
0
0
0
0
0
0
0
0
0
0
0
0
0
0
0
0
0
0
0
0
0
0
0
0
0
0
0
0
0
0
0
0
0
0
0
0
0
0
0
0
0
0
0
0
0
0
0
0
0
0
0
0
0
0
0
0
0
0
0
0
0
0
0
0
0
0
0
0
0
0
0
0
0
0
0
0
0
0
0
0
0
0
0
0
0
0
0
0
0
0
0
0
0
0
0
0
0
0
0
0
0
0
0
0
0
0
0
0
0
0
0
0
0
0
0
0
0
0
0
0
0
0
0
0
0
0
0
0
0
0
0
0
0
0
0
0
0
0
0
0
0
0
0
0
0
0
0
0
0
0
0
0
0
0
0
0
0
0
0
0
0
0
0
0
0
0
0
0
0
0
0
0
0
0
0
0
0
0
0
0
0
0
0
0
0
0
0
1
1
1
1
1
2
4
5
5
5
5
6
6
6
7
7
7
7
7
7
7
7
7
7
7
7
7
8
8
8
8
8
8
8
7
7
8
8
8
8
8
8
8
8
8
8
8
8
8
8
8
9
9
9
9
9
9
9
10
10
10
10
10
10
10
10
10
10
10
10
10
10
10
10
10
10
10
10
10
10
10
11
11
11
11
11
11
11
11
11
11
11
11
11
11
11
11
11
11
12
12
12
12
12
12
13
13
13
13
13
13
13
13
13
13
13
13
13
13
13
12
12
12
12
12
12
12
11
11
11
11
11
11
11
10
10
10
10
10
10
9
9
9
9
9
9
9
9
9
9
9
9
8
8
8
8
8
8
8
8
8
8
8
8
8
8
8
8
8
8
8
8
8
8
8
8
8
8
8
8
8
9
9
9
9
9
9
9
9
9
9
9
9
9
9
9
7
7
7
7
7
7
7
7
8
8
8
8
8
8
8
8
8
8
8
8
8
8
8
8
9
8
8
8
7
7
7
7
7
7
5
5
5
5
5
5
5
4
4
4
5
5
5
5
5
5
5
5
5
5
5
5
5
5
5
5
5
5
5
5
5
5
5
5
5
5
5
5
5
5
5
5
5
5
5
5
5
5
5
5
5
5
5
5
5
5
5
5
5
5
5
5
5
5
5
5
5
5
5
5
5
5
5
5
5
5
5
5
5
5
5
5
5
5
5
5
5
5
5
5
5
5
5
5
5
5
5
5
5
5
5
5
5
5
5
5
5
5
5
5
5
4
3
3
3
3
3
3
2
2
2
2
2
2
2
2
2
2
2
2
3
3
3
3
3
3
3
3
3
3
3
3
3
4
4
4
4
4
4
5
5
5
5
5
5
5
5
5
5
5
5
4
4
4
4
4
4
4
4
4
4
4
4
3
2
2
2
2
2
2
2
2
2
2
2
2
2
2
2
2
2
3
3
3
3
3
3
3
3
3
3
3
3
3
3
3
3
3
3
3
3
3
3
3
3
3
3
3
3
3
3
3
3
3
3
3
3
3
3
3
2
2
2
2
2
2
2
2
2
2
2
2
2
2
2
2
2
2
2
2
2
2
2
2
2
2
2
2
2
2
2
2
2
2
3
3
3
3
3
3
3
3
3
3
3
3
3
3
3
3
2
2
2
2
2
2
3
3
3
3
3
3
3
3
3
3
3
2
3
3
3
3
3
3
4
4
4
4
4
4
4
4
4
4
4
4
4
4
4
4
4
4
4
4
4
4
4
4
4
4
4
4
4
4
4
4
4
4
4
4
4
4
4
4
4
5
5
5
5
5
5
5
5
5
5
5
5
5
5
5
5
5
5
5
5
5
5
5
5
5
5
5
5
5
5
5
6
6
6
6
6
6
6
6
6
6
6
6
6
6
6
6
6
6
5
5
5
5
5
5
5
5
5
5
5
4
4
4
4
5
5
5
5
5
5
5
5
5
5
5
5
5
5
5
5
5
5
5
5
5
5
6
6
6
6
6
6
6
7
7
7
7
7
7
7
7
7
7
7
7
7
7
7
7
7
7
7
7
7
7
7
7
8
8
8
8
8
8
8
8
8
8
8
8
8
8
8
8
8
7
7
7
7
7
7
8
9
9
9
9
9
11
11
11
11
11
11
11
11
11
12
12
12
12
12
12
12
12
12
12
12
12
12
12
12
12
12
12
12
12
13
13
12
12
12
12
13
12
12
12
12
12
12
12
12
12
12
12
12
12
12
12
12
12
12
12
12
12
12
12
11
11
11
11
11
11
11
11
11
11
11
11
11
11
11
11
11
11
11
12
12
12
12
12
12
11
11
11
11
11
11
11
11
11
11
11
11
11
11
11
11
11
11
11
11
11
11
11
11
11
11
11
11
11
11
11
11
11
11
11
11
11
11
11
11
11
10
10
10
8
8
8
8
8
8
7
7
7
7
7
6
6
6
6
6
6
6
6
6
6
6
6
6
5
5
5
5
5
5
5
3
3
2
2
2
2
2
2
2
2
2
2
2
2
2
2
3
3
2
2
2
2
2
2
2
2
2
2
2
2
2
2
2
2
2
2
2
2
2
2
2
2
2
2
2
2
2
2
2
2
2
2
2
2
2
2
2
2
2
2
2
2
2
2
2
2
2
2
3
3
3
3
3
3
3
3
3
4
4
5
5
5
5
5
5
5
5
5
5
5
7
7
7
7
7
7
7
7
7
7
7
7
7
7
7
7
7
7
7
7
7
7
7
7
7
7
7
7
7
7
7
7
7
7
7
7
7
7
7
7
7
7
7
7
7
7
7
7
7
7
7
7
7
7
7
7
7
7
7
7
7
7
7
7
7
7
7
7
7
7
7
7
7
7
7
7
7
7
7
7
7
7
7
7
7
7
7
7
7
7
7
7
7
7
7
7
7
7
7
7
7
7
7
7
7
7
7
6
6
6
6
6
6
6
6
6
6
6
6
6
6
6
6
6
6
6
6
6
6
6
6
7
7
7
6
5
5
5
5
5
5
5
5
5
5
6
6
6
6
6
6
6
6
6
6
6
6
6
6
6
6
6
6
6
6
6
6
6
6
6
6
6
6
6
6
6
5
5
5
4
4
5
5
5
5
5
4
3
3
3
3
3
3
3
3
3
3
3
3
3
3
3
3
3
3
3
3
3
3
3
4
4
4
4
4
4
4
4
4
4
4
4
4
4
4
4
4
4
4
4
4
4
4
4
4
4
4
4
4
4
4
4
4
4
4
4
4
4
4
4
4
4
4
4
4
4
4
4
4
4
4
4
4
4
4
4
4
4
4
4
4
4
4
4
4
4
4
4
4
4
4
4
4
4
4
4
4
4
4
4
2
2
3
3
2
2
2
2
2
2
2
2
2
2
2
2
2
2
2
2
2
2
2
2
2
2
2
1
1
1
1
1
1
1
1
1
1
1
1
1
1
1
1
1
1
1
1
1
1
1
1
1
1
1
1
1
1
2
2
2
2
1
1
1
1
1
1
1
1
1
1
1
1
1
1
1
1
1
2
2
2
2
2
2
2
2
2
2
2
2
2
2
2
2
2
2
2
2
2
2
2
2
2
2
2
2
2
2
2
2
2
2
2
2
2
2
2
2
2
2
2
2
2
2
2
2
2
2
2
2
2
2
2
2
2
2
2
2
2
2
2
2
2
2
2
2
2
2
2
2
2
2
2
2
2
2
2
2
2
2
2
2
2
2
2
2
2
2
2
2
2
2
2
2
2
2
2
2
2
2
2
2
2
2
2
2
2
2
2
2
2
2
2
2
2
2
2
2
2
2
2
2
2
2
2
2
2
2
2
2
2
2
2
2
2
2
2
2
2
2
2
2
2
2
2
2
2
1
0
0
0
0
0
0
0
0
0
0
0
0
0
0
0
0
0
0
0
0
0
0
0
0
0
0
0
0
0
0
0
0
0
0
0
0
0
0
0
0
0
0
0
0
0
0
0
0
0
0
0
0
0
0
0
0
0
0
0
0
0
0
0
0
0
0
0
0
0
0
0
0
0
0
0
0
0
0
0
0
0
0
0
0
0
0
0
0
0
0
0
0
0
0
0
0
0
0
0
0
0
0
0
0
0
0
0
0
0
0
0
0
0
0
0
0
0
0
0
0
0
0
0
0
0
0
0
0
0
0
0
0
0
0
0
0
0
0
0
0
0
0
1
1
1
1
1
1
1
1
1
1
1
1
1
1
1
1
1
1
1
1
1
1
1
1
1
1
1
1
1
1
1
1
1
1
1
1
1
1
1
1
1
1
1
1
1
1
1
2
2
2
2
2
2
2
2
2
2
2
2
2
2
2
2
2
2
2
2
2
2
2
2
2
2
2
2
2
2
2
2
2
2
2
2
2
2
2
2
2
2
2
2
2
1
1
1
1
1
1
1
1
1
1
1
1
1
1
1
1
1
1
1
1
1
1
1
1
1
1
1
1
1
1
1
1
1
1
1
1
1
1
1
1
1
1
0
0
0
0
0
0
0
0
0
0
0
1
1
1
1
2
2
2
2
2
2
2
2
2
2
2
2
2
2
2
2
2
2
2
2
2
2
2
2
2
2
2
2
2
2
2
2
2
2
2
2
1
1
1
1
1
1
2
2
2
2
2
2
2
2
2
2
2
2
2
2
2
2
2
2
2
2
2
2
2
2
2
2
2
2
2
2
2
2
2
2
2
2
2
2
2
2
2
2
2
2
2
2
2
2
2
2
2
2
2
2
2
2
2
2
2
2
2
2
2
2
2
2
2
2
2
2
2
2
2
2
2
2
2
2
2
2
2
2
2
2
2
2
2
2
2
2
2
2
2
2
2
2
2
2
2
1
1
2
2
2
2
2
1
1
1
1
1
1
1
1
1
1
1
1
1
1
1
1
1
1
1
1
1
1
1
1
1
1
1
1
1
1
1
1
1
1
1
1
1
1
1
1
1
1
1
1
1
1
1
1
1
1
1
1
1
1
1
0
0
0
0
0
0
0
0
0
0
0
0
0
0
0
0
0
0
0
0
0
0
0
0
0
0
0
0
0
0
0
0
0
0
0
0
0
0
0
0
0
0
0
0
0
0
0
0
0
0
0
0
0
0
0
0
0
0
0
0
0
0
0
0
0
0
0
0
0
0
0
0
0
0
0
0
0
0
0
0
0
0
0
0
0
0
0
0
0
0
0
0
0
0
0
0
0
0
0
0
0
0
0
0
0
0
0
0
0
0
0
0
0
0
0
0
0
0
0
0
0
0
0
0
0
0
0
0
0
0
0
0
0
0
0
0
0
0
0
0
0
0
0
0
0
0
0
0
0
0
0
0
0
0
0
0
0
0
1
1
1
1
1
1
1
1
1
1
1
1
1
1
1
1
1
1
1
1
1
1
1
1
1
1
1
1
1
1
1
1
1
1
1
1
1
1
1
1
1
1
1
1
1
1
1
1
1
1
1
1
1
1
1
1
1
1
1
1
1
1
1
1
1
1
1
1
1
1
1
1
1
1
1
1
1
1
1
1
1
1
1
1
1
1
1
1
1
1
1
1
1
1
1
1
1
1
1
1
1
1
1
1
1
1
1
1
1
1
1
1
1
1
1
1
1
1
1
1
1
1
1
0
0
0
0
0
0
0
0
0
0
0
0
0
0
0
0
0
0
0
0
0
0
0
0
0
0
0
0
0
0
0
0
0
0
0
0
0
0
0
0
0
0
0
0
0
0
0
0
0
0
0
0
0
0
0
0
0
0
0
0
0
0
0
0
0
0
0
0
0
0
0
0
0
0
0
0
0
0
0
0
0
0
0
0
0
0
0
0
0
0
0
0
0
0
0
0
0
0
0
0
0
0
0
0
0
0
0
0
0
0
0
0
0
0
0
0
0
0
0
0
0
0
0
0
0
0
0
0
0
0
0
0
0
0
0
0
0
0
0
0
0
0
0
0
0
0
0
0
0
0
0
0
0
0
0
0
0
0
0
0
0
0
0
0
0
0
0
0
0
0
0
0
0
0
0
0
0
0
0
0
0
0
0
0
0
0
0
0
0
0
0
0
0
0
0
0
0
0
0
0
0
0
0
0
0
0
0
0
0
0
0
0
0
0
0
0
0
0
0
0
0
0
0
0
0
0
0
0
0
1
1
1
1
1
1
1
1
1
1
1
1
1
1
1
1
1
1
1
1
1
1
1
1
1
1
1
1
1
1
1
1
1
1
1
1
1
1
1
1
1
1
1
1
1
1
1
1
1
1
1
1
1
2
2
2
2
2
2
2
2
2
2
2
2
2
2
2
2
2
2
2
2
2
2
2
2
2
2
2
2
2
2
2
2
2
2
2
2
2
1
1
1
1
1
1
1
1
1
1
1
1
1
1
1
1
1
1
1
1
1
1
1
1
1
2
2
2
2
2
2
2
2
2
2
2
2
2
2
2
2
2
2
2
2
2
2
2
2
2
2
2
2
2
2
2
2
2
2
2
2
2
2
2
2
2
2
2
2
2
2
2
2
2
2
2
2
2
2
2
2
2
2
2
2
2
2
2
2
2
2
2
2
2
2
2
2
2
2
3
3
3
3
3
3
3
3
3
3
3
3
2
2
2
2
2
2
2
2
2
2
2
2
2
2
2
2
2
2
2
2
2
2
2
2
2
2
2
2
2
2
2
2
2
2
2
2
2
2
2
2
2
2
2
2
2
2
2
2
2
2
2
2
2
2
2
2
2
2
2
2
2
2
2
2
2
2
2
2
2
2
2
2
2
2
2
2
2
2
3
3
3
3
3
3
3
3
3
3
3
3
3
4
4
4
4
4
4
4
4
3
3
3
3
3
3
3
3
2
2
2
2
2
2
2
2
2
2
2
2
2
2
2
2
2
2
2
2
2
2
2
2
2
2
2
2
2
2
2
2
2
2
2
2
2
2
2
2
3
3
3
3
3
3
3
3
3
3
3
3
3
3
3
3
3
3
3
3
3
3
5
5
5
5
5
5
5
5
5
5
5
5
5
5
5
5
5
5
5
5
5
5
5
5
5
5
5
5
5
5
5
5
5
5
5
5
5
5
5
5
5
5
5
5
5
5
5
5
5
5
4
4
4
4
4
4
4
4
4
4
4
4
4
4
4
4
4
4
4
4
4
4
4
4
4
4
4
4
5
5
5
5
5
5
5
5
5
4
4
4
4
4
4
4
4
4
5
5
5
5
5
5
5
5
5
5
5
5
5
5
5
5
5
5
5
5
5
5
5
5
5
5
5
5
5
5
5
5
5
5
5
5
5
5
5
5
5
5
5
5
5
5
5
5
5
5
5
5
5
5
5
5
5
4
4
4
4
3
3
2
3
3
2
2
2
2
2
2
2
2
2
2
2
2
2
2
2
2
2
2
2
2
2
2
2
2
2
2
2
2
2
2
2
2
2
2
2
2
2
2
2
2
2
2
2
2
2
2
2
2
2
2
2
2
2
2
2
2
2
2
2
2
2
2
2
2
2
2
2
2
2
2
2
2
2
2
2
2
2
2
2
2
2
2
2
2
2
2
2
2
2
2
2
2
2
2
2
2
2
2
2
2
2
1
0
0
0
0
0
0
0
0
0
0
0
0
0
0
0
0
0
0
0
0
0
0
0
0
0
0
0
0
0
0
0
0
0
0
0
0
0
0
0
0
0
0
0
0
0
0
0
0
0
0
0
0
0
0
0
0
0
0
0
0
0
0
0
0
0
0
0
0
0
0
0
0
0
0
0
0
0
0
0
0
0
0
0
0
0
0
0
0
0
0
0
0
0
0
0
0
0
0
0
0
0
0
0
0
0
0
0
0
0
0
0
0
0
0
0
0
0
0
0
0
0
0
0
0
0
0
0
0
0
0
0
0
0
0
0
0
0
0
0
0
0
0
0
0
0
0
0
0
0
0
0
0
0
0
0
0
0
0
0
0
0
0
0
0
0
0
0
0
0
0
1
1
1
1
1
1
1
1
1
1
1
1
1
1
1
1
1
1
1
1
1
1
1
1
1
1
1
1
1
1
1
1
1
1
1
1
1
1
1
1
1
1
1
1
1
1
1
1
1
1
1
1
1
1
1
1
1
1
1
1
1
1
1
1
1
1
1
1
1
1
1
1
1
1
1
1
1
1
1
1
1
1
1
1
1
1
1
1
1
1
1
1
1
1
1
1
1
1
1
1
1
1
1
1
1
1
1
1
1
1
1
1
1
1
1
1
1
1
1
1
1
1
1
1
1
1
1
1
1
0
0
0
0
0
0
0
0
0
0
0
0
0
0
0
0
0
0
0
0
0
0
0
0
0
0
0
0
0
0
0
0
0
0
0
0
0
0
0
0
0
0
0
0
0
0
0
0
0
0
0
0
0
0
0
0
0
0
0
0
0
0
0
0
0
0
0
0
0
0
0
0
0
0
0
0
0
0
0
0
0
0
0
0
0
0
0
0
0
0
0
0
0
0
0
0
0
0
0
0
0
0
0
0
0
0
0
0
0
0
0
0
0
0
0
0
0
0
0
0
0
0
0
0
0
0
0
0
0
0
0
0
0
0
0
0
0
0
0
0
0
0
0
0
0
0
0
0
0
0
0
0
0
0
0
0
0
0
0
0
0
0
0
0
0
0
0
0
0
0
0
0
0
0
0
0
0
0
0
0
0
0
0
0
0
0
0
0
0
0
0
0
0
0
0
0
0
0
0
0
0
0
0
0
0
0
0
0
0
0
0
0
0
0
0
0
0
0
0
0
0
0
0
0
0
0
0
0
0
0
0
0
0
0
0
0
0
0
0
0
0
0
0
0
0
0
0
0
0
0
0
0
0
0
0
0
0
0
0
0
0
0
0
0
0
0
0
0
0
0
0
0
0
0
0
0
0
0
0
0
0
0
0
0
0
0
0
0
0
0
0
0
0
0
0
0
0
0
0
0
0
0
0
0
0
0
0
0
0
0
0
0
0
0
0
0
0
0
1
1
1
1
1
1
2
2
2
2
2
2
2
2
2
2
2
2
2
2
2
2
2
2
2
2
2
2
2
2
2
2
2
2
2
2
2
2
2
2
2
2
2
2
2
2
2
2
2
2
2
2
2
2
2
2
2
2
2
2
2
2
2
2
2
2
2
2
2
2
2
2
2
2
2
2
2
2
2
3
3
3
3
3
3
3
3
3
3
3
3
3
3
3
3
3
3
3
3
3
3
3
3
3
4
4
4
4
4
4
4
4
4
4
4
4
4
4
4
4
4
4
4
4
4
4
5
5
5
5
5
5
5
5
5
5
5
5
5
5
5
5
5
5
5
5
5
5
5
5
5
5
5
4
4
4
4
4
4
4
4
4
4
4
4
4
4
4
4
2
2
2
2
2
2
2
2
2
2
2
2
2
2
2
2
2
2
2
2
2
2
2
2
2
2
2
2
2
2
2
2
2
2
2
2
2
2
2
2
2
2
2
1
1
1
1
1
1
1
1
1
1
1
1
1
1
1
1
1
1
1
1
1
1
1
1
1
1
1
1
1
1
1
1
1
1
1
1
1
1
1
1
0
0
0
0
0
0
0
0
0
0
0
0
0
0
0
0
0
0
0
0
0
0
0
0
0
0
0
0
0
0
0
0
0
0
0
0
0
0
0
0
0
0
0
0
0
0
0
0
0
0
0
0
0
0
0
0
0
0
0
0
0
0
0
0
0
0
0
0
0
0
0
0
0
0
0
0
0
0
0
0
0
0
0
0
0
0
0
0
0
0
0
0
0
0
0
0
0
0
0
0
0
0
0
0
0
0
0
0
0
0
0
0
0
0
0
0
0
0
0
0
0
0
0
0
0
0
0
0
0
0
0
0
0
0
0
0
0
0
0
0
0
0
0
0
0
0
0
0
0
0
0
0
0
0
0
0
0
0
0
0
0
0
0
0
0
0
0
0
0
0
0
0
0
0
0
0
0
0
0
0
0
0
0
0
0
0
0
0
0
0
0
0
0
0
0
0
0
0
0
0
0
0
0
0
0
0
0
0
0
0
0
0
0
0
0
0
0
0
0
0
0
0
0
0
0
0
0
0
0
0
0
0
0
0
0
1
2
2
2
2
2
3
3
3
3
3
3
3
3
3
3
3
3
3
3
3
3
3
3
3
3
3
3
3
3
3
3
3
3
3
3
3
3
4
4
4
4
4
4
4
4
4
4
4
4
4
4
4
4
4
4
4
4
4
4
4
4
4
5
5
5
5
5
5
5
5
5
5
5
5
5
5
5
5
5
5
5
5
5
5
5
5
5
5
5
5
5
5
5
5
5
5
5
5
5
5
5
5
5
5
5
5
5
5
5
5
5
5
5
5
5
5
5
5
5
5
5
5
4
4
4
4
4
4
4
4
4
4
4
2
2
2
2
2
2
2
2
2
2
2
2
2
2
2
2
2
2
2
2
2
2
2
2
2
2
2
2
2
2
2
2
2
2
2
2
2
2
2
2
2
2
2
2
2
2
2
2
2
2
2
2
2
2
2
2
2
2
2
2
2
2
2
2
2
2
2
2
2
2
2
1
1
1
1
0
0
0
0
0
0
0
0
0
0
0
0
0
0
0
0
0
0
0
0
0
0
0
0
0
0
0
0
0
0
0
0
0
0
0
0
0
0
0
0
0
0
0
0
0
0
0
2
2
2
2
2
2
2
2
2
2
2
2
2
2
2
2
2
2
2
2
2
2
2
2
2
2
2
2
2
2
2
2
2
2
2
2
2
2
2
2
2
2
2
2
2
2
2
2
2
2
2
2
2
2
2
2
2
2
2
2
2
2
2
2
2
2
2
2
2
2
2
2
2
2
2
2
2
2
2
2
2
2
2
2
2
2
2
2
2
2
2
2
2
2
2
2
2
2
2
2
2
2
2
2
2
2
2
2
2
2
2
3
3
3
3
3
3
3
3
3
3
3
3
3
3
3
3
3
3
3
2
2
2
1
1
1
0
0
0
0
0
0
0
0
0
0
0
0
0
0
0
0
0
0
0
0
0
0
0
0
0
0
0
0
0
0
0
0
0
0
0
0
0
0
0
0
0
0
0
0
0
0
0
0
0
0
0
0
0
0
0
0
0
0
0
0
0
0
0
0
0
0
0
0
0
0
0
0
0
0
0
0
0
0
0
0
0
0
0
0
0
0
0
0
0
0
0
0
0
0
0
0
0
0
0
0
0
0
0
0
0
0
0
0
0
0
0
0
0
0
0
0
0
0
0
0
0
0
0
0
0
0
0
0
0
0
0
0
0
0
0
0
0
0
0
0
0
0
0
0
0
0
0
0
0
0
0
0
0
0
0
0
0
0
0
0
0
0
0
0
0
0
0
0
0
0
0
0
0
0
0
0
0
0
0
0
0
0
0
0
0
0
0
0
0
0
0
0
0
0
0
0
0
0
0
0
0
0
0
0
0
0
0
0
0
0
0
0
0
0
0
0
0
0
0
0
0
0
0
0
0
0
0
0
0
0
0
0
0
0
0
0
0
0
0
0
0
0
0
0
0
0
0
0
0
0
0
0
0
0
0
0
0
0
0
0
0
0
0
0
0
0
0
0
0
0
0
0
0
0
0
0
0
0
0
0
0
0
0
0
0
0
0
0
0
0
0
0
0
0
0
0
0
0
0
0
0
0
0
0
0
0
0
0
0
0
0
0
0
0
0
0
0
0
0
0
0
0
0
0
0
0
0
0
0
0
0
0
0
0
0
0
0
0
0
0
0
0
0
0
0
0
0
0
0
0
0
0
0
0
0
0
0
0
0
0
0
0
0
0
0
0
0
0
0
0
0
0
0
0
0
0
0
0
0
0
0
0
1
1
1
1
1
1
1
1
1
1
1
1
1
1
1
1
1
1
1
1
1
1
1
1
1
1
1
1
1
1
1
1
1
1
1
1
1
1
1
1
1
1
1
1
1
1
1
1
1
1
1
1
1
1
1
1
1
1
1
1
1
1
1
2
2
2
2
2
2
2
2
2
2
2
2
2
2
2
2
2
2
2
2
2
2
2
3
3
3
3
3
3
3
3
3
3
3
3
3
3
3
3
3
3
3
3
3
3
3
3
3
3
3
3
3
3
3
3
3
3
3
3
3
3
3
3
3
3
3
3
3
2
2
2
2
2
2
2
2
2
2
2
2
2
2
2
2
2
3
3
3
3
3
3
3
3
3
3
4
4
4
4
4
4
4
4
4
4
4
4
4
4
4
4
4
4
4
4
4
4
4
4
5
5
5
5
5
5
5
5
5
5
5
5
5
5
5
5
5
5
5
5
5
5
5
5
5
5
5
5
5
5
5
5
5
5
5
5
5
5
5
5
4
4
4
4
4
3
3
2
2
2
2
2
2
2
2
2
2
2
2
2
2
2
2
2
2
2
2
2
2
2
2
2
2
2
2
2
2
2
2
2
2
2
2
2
2
2
2
2
2
2
2
1
1
1
1
1
1
1
1
1
1
1
1
1
1
1
1
1
1
1
1
1
1
1
1
1
1
1
1
1
1
1
1
1
1
1
1
1
1
1
1
1
1
1
1
1
1
1
1
0
0
0
0
0
0
0
0
0
0
0
0
0
0
0
0
0
0
0
0
0
0
0
0
0
0
0
0
0
0
0
0
0
0
0
0
0
0
0
0
0
0
0
0
0
0
0
0
0
0
0
0
0
0
0
0
0
0
0
0
0
0
0
0
0
0
0
0
0
0
0
0
0
0
0
0
0
0
0
0
0
0
0
0
0
0
0
0
0
0
0
0
0
0
0
0
0
0
0
0
0
0
0
0
0
0
0
0
0
0
0
0
0
0
0
0
0
0
0
0
0
0
0
0
0
0
0
0
0
0
0
0
0
0
0
0
0
0
0
0
0
0
0
0
0
0
0
0
0
0
0
0
0
0
0
0
0
0
0
0
0
0
0
0
0
0
0
0
0
0
0
0
0
0
0
0
0
0
0
0
0
0
0
0
0
0
0
0
0
0
0
0
0
0
0
0
0
0
0
0
0
0
0
0
0
0
0
0
0
0
0
0
0
0
0
0
0
0
0
0
0
0
0
0
0
0
0
0
0
0
0
0
0
0
0
0
0
0
0
0
0
0
0
0
0
0
0
0
0
0
1
1
1
1
1
1
1
1
1
1
1
1
1
1
1
1
1
1
1
1
1
1
1
1
1
1
1
1
1
1
1
1
1
1
1
1
1
1
1
1
1
1
1
1
1
1
1
1
1
1
1
2
3
6
6
6
7
7
9
9
9
10
10
10
10
10
10
10
10
11
11
12
12
12
12
12
12
12
12
12
12
13
14
14
14
14
14
15
17
17
17
17
17
17
17
17
17
17
20
20
20
20
20
20
20
20
20
20
20
20
20
20
22
22
22
22
22
22
22
22
22
22
23
23
23
23
23
23
24
25
25
25
25
25
25
24
25
25
25
25
25
25
27
27
28
30
30
30
31
32
32
32
32
33
33
33
34
35
35
37
37
37
37
36
36
36
36
36
37
38
38
38
38
38
38
38
37
37
37
37
37
37
37
37
37
37
37
37
37
37
37
37
37
37
37
37
37
37
38
38
38
38
38
38
39
39
39
39
39
39
40
40
40
40
40
40
40
40
40
40
40
41
42
42
42
42
42
42
42
42
42
42
42
42
42
42
42
42
43
43
42
43
42
42
42
42
42
42
42
41
39
39
39
38
38
37
35
35
36
35
35
36
34
33
34
35
35
36
36
36
31
30
30
30
30
30
30
30
29
29
29
29
28
28
28
28
28
29
28
27
27
27
27
27
27
27
27
27
27
27
27
28
28
28
28
27
27
27
27
27
27
27
27
27
27
27
27
27
27
27
27
27
27
27
27
27
27
27
27
27
27
27
27
27
27
27
28
28
28
28
28
28
29
28
28
29
28
29
29
28
27
26
26
26
26
27
27
27
26
25
25
25
24
25
25
25
25
25
25
26
26
27
25
27
27
27
27
27
28
28
28
28
28
28
28
28
29
29
30
29
29
29
29
29
29
27
28
27
25
25
25
25
25
25
25
25
25
25
25
25
25
25
25
25
25
25
25
25
25
25
25
25
25
25
25
25
25
25
25
25
25
25
26
26
26
26
26
26
26
26
26
26
26
26
26
26
25
25
25
25
25
25
25
25
25
26
26
26
26
26
26
26
26
26
26
26
26
26
26
26
26
26
26
26
26
25
25
25
25
25
25
25
25
25
25
25
24
24
24
24
24
24
23
23
23
23
23
23
23
23
23
23
23
23
23
23
23
23
22
22
22
21
20
20
20
19
18
18
18
18
19
19
19
19
19
17
17
17
17
17
17
15
12
11
11
11
11
11
11
11
11
11
11
11
11
11
11
11
11
11
11
11
11
11
11
11
7
7
7
7
7
7
6
6
5
5
5
5
5
5
5
5
5
5
5
5
5
5
5
5
5
5
5
5
5
5
5
5
5
5
5
5
5
5
5
5
5
5
5
5
5
5
5
5
5
5
5
5
5
5
5
6
6
6
6
6
6
6
6
6
6
6
6
6
6
6
6
6
6
6
6
6
6
6
6
6
6
6
6
6
7
7
7
6
6
6
7
7
7
7
6
6
7
7
7
6
6
6
6
6
6
5
5
5
5
5
6
6
6
5
5
5
5
5
5
5
6
6
6
6
7
7
7
7
6
6
6
6
6
6
6
6
6
6
6
8
8
8
8
8
8
8
8
8
8
8
8
8
8
9
9
9
9
9
9
9
9
10
10
10
10
10
10
10
10
11
11
11
11
11
11
11
11
11
12
12
12
12
12
12
12
12
12
12
12
12
12
12
12
12
12
12
12
12
12
12
12
12
14
15
15
15
15
15
15
15
15
15
15
14
15
15
14
14
14
14
14
14
15
15
15
15
15
15
15
15
15
16
16
16
16
16
16
16
16
15
15
15
15
15
15
15
15
15
15
15
15
15
15
15
15
15
15
15
15
15
15
15
15
15
15
16
16
16
16
16
16
17
17
17
18
18
18
18
18
18
18
18
18
18
18
18
18
18
19
19
19
19
19
19
19
19
19
19
19
19
19
19
19
19
19
19
19
19
19
19
18
19
19
19
19
19
19
19
19
19
19
20
20
19
19
19
17
17
17
17
18
19
19
18
17
18
18
18
18
17
17
16
17
17
22
24
24
24
24
25
25
25
25
25
25
27
27
27
27
30
31
31
31
31
31
31
31
31
31
31
31
31
31
31
31
31
31
32
32
32
32
32
32
32
35
36
37
38
38
39
40
40
40
40
40
40
40
40
40
40
41
41
42
42
42
42
42
42
42
42
42
42
42
42
43
43
43
43
43
43
43
43
43
43
43
43
43
43
43
43
43
43
43
42
42
42
42
42
42
42
42
43
43
43
43
43
43
43
43
40
40
40
40
40
40
40
40
40
40
39
39
39
39
39
37
37
36
35
34
34
34
35
35
35
35
35
35
35
34
34
32
32
32
32
32
32
32
32
31
31
32
30
30
27
27
25
25
26
25
24
24
17
15
15
15
15
15
14
15
15
15
15
13
13
15
15
16
16
17
17
17
17
17
17
17
17
17
17
17
17
17
17
17
16
16
16
16
16
16
16
16
16
16
16
15
13
13
13
13
13
13
13
13
13
13
13
13
15
15
15
15
15
15
15
15
15
15
15
16
16
16
16
16
17
17
17
17
17
18
18
18
18
17
17
17
17
17
19
20
20
20
20
20
20
20
20
19
19
19
19
19
19
19
19
19
19
19
19
19
19
19
20
20
20
20
20
20
20
20
20
21
21
21
21
21
21
21
21
21
21
21
21
22
22
23
23
23
23
23
23
24
24
23
23
23
23
22
22
22
25
25
25
25
25
25
25
25
25
25
25
25
25
26
26
27
27
27
27
27
27
27
27
27
27
26
26
26
26
26
27
27
27
27
27
27
27
27
27
27
27
28
29
29
27
27
27
28
28
28
29
29
29
29
29
27
27
27
27
27
28
29
27
27
27
27
27
26
26
26
26
26
26
26
26
25
25
25
25
25
25
25
25
25
25
25
25
25
25
26
26
26
26
26
27
27
27
27
27
27
28
28
28
30
29
29
30
30
30
30
32
35
37
37
37
37
37
37
38
37
40
44
46
46
48
42
43
44
44
44
44
45
45
44
44
42
42
42
44
45
45
45
47
47
47
47
47
48
48
48
48
48
48
50
50
50
50
50
50
50
50
50
50
50
51
49
49
49
49
49
49
49
49
49
49
49
49
49
49
50
50
50
50
50
50
50
50
50
50
50
50
51
51
51
50
50
50
50
50
50
50
50
50
50
50
50
50
50
50
50
50
50
50
50
50
50
50
50
50
50
50
51
51
51
51
51
51
51
52
52
52
50
50
49
49
49
48
48
48
48
47
47
47
47
47
45
44
43
42
42
40
40
38
37
37
37
37
37
37
36
36
34
35
35
35
35
35
35
35
35
35
35
35
35
35
35
35
35
35
35
35
35
35
35
35
35
34
33
33
33
33
32
32
32
32
32
32
32
29
27
25
25
26
22
22
11
10
8
8
8
8
8
8
6
4
4
4
4
4
4
4
4
4
4
4
4
4
4
4
4
4
4
4
4
4
4
4
4
4
4
4
4
4
4
4
4
4
4
4
4
4
4
4
4
4
4
4
4
4
4
4
4
4
4
4
4
4
4
4
4
4
4
4
4
4
4
4
4
4
4
4
4
4
4
4
4
4
4
4
4
4
4
4
4
4
4
4
4
4
4
4
4
4
4
4
3
3
3
3
4
4
2
2
2
2
2
2
2
2
2
2
2
2
2
2
2
2
2
2
2
2
2
2
2
2
2
2
2
2
2
2
2
2
2
2
2
2
2
2
2
2
2
2
2
2
2
2
2
2
2
2
2
2
2
2
2
2
2
2
2
2
3
3
3
3
3
3
3
3
3
3
3
3
4
4
4
4
4
4
4
4
4
4
4
4
4
4
4
4
4
4
4
4
4
4
4
4
4
4
4
4
4
4
4
4
4
4
4
4
3
3
2
2
2
2
2
2
2
2
2
2
2
2
2
2
2
2
2
2
2
2
2
2
2
2
2
2
2
2
2
2
2
2
2
2
2
2
2
2
2
2
2
2
2
2
2
2
2
2
2
2
2
2
2
2
1
1
1
1
1
1
1
1
1
1
1
1
1
1
1
1
1
0
0
0
0
0
0
0
0
0
0
0
0
0
0
0
0
0
0
0
0
0
0
0
0
0
0
0
0
0
0
0
0
0
0
0
0
0
0
0
0
0
0
0
0
0
0
0
0
0
0
0
0
0
0
0
0
0
0
0
0
0
0
0
0
0
0
0
0
0
0
0
0
0
0
0
0
0
0
0
0
0
0
0
0
0
0
0
0
0
0
0
0
0
0
0
0
0
0
0
0
0
0
0
0
0
0
0
0
0
0
0
0
0
0
0
0
0
0
0
0
0
0
0
0
0
0
0
0
0
0
0
0
0
0
0
0
0
0
0
0
0
0
0
0
0
0
0
0
0
0
0
0
0
0
0
0
0
0
0
0
0
0
0
0
0
0
0
0
0
0
0
0
0
0
0
0
0
0
0
0
0
0
0
0
0
0
0
0
0
0
0
0
0
0
0
0
0
0
0
0
0
0
0
0
0
0
0
0
0
0
0
0
0
0
0
0
0
0
0
0
0
0
0
0
0
0
0
0
0
0
0
0
0
0
0
0
0
0
0
0
0
0
0
0
0
0
0
0
0
0
0
1
1
1
1
1
1
1
1
2
2
2
2
2
2
2
2
2
2
2
2
2
2
2
2
2
2
2
2
2
2
2
2
2
2
2
2
2
1
1
1
1
1
1
1
1
1
1
1
1
1
1
1
1
1
1
1
1
1
1
1
1
1
1
1
1
1
1
1
1
1
1
1
1
1
1
1
1
1
1
1
1
1
1
1
1
1
1
1
1
1
1
1
1
1
1
1
1
1
1
1
1
1
1
1
1
1
1
1
1
1
1
1
1
1
1
1
1
1
1
1
1
1
1
1
1
1
1
1
1
1
1
1
1
0
0
0
0
0
0
0
0
0
0
0
0
0
0
0
0
0
0
0
0
0
1
1
1
1
1
1
1
1
1
1
1
1
1
1
0
0
0
0
0
0
0
0
0
0
0
0
0
0
0
0
0
0
0
0
0
0
0
0
0
1
1
1
1
1
1
1
1
1
1
1
1
1
1
1
1
1
1
1
1
1
1
1
1
1
1
1
1
1
1
1
1
1
1
1
1
1
1
1
1
1
1
1
1
1
1
1
1
1
1
1
1
1
1
1
1
1
1
1
1
1
1
1
1
1
1
1
1
1
1
1
1
1
1
1
1
1
1
1
1
1
1
0
0
0
0
0
0
0
0
0
0
0
0
0
0
1
1
1
1
1
1
1
1
1
1
1
1
1
1
1
1
1
1
1
1
1
1
1
1
1
1
1
1
1
1
1
1
1
1
1
1
1
1
1
1
1
1
1
1
1
1
1
1
1
1
1
1
2
2
2
2
2
2
2
2
2
2
2
2
2
2
2
2
2
1
1
1
1
1
1
1
1
1
1
1
1
1
1
1
1
1
1
1
1
1
1
1
1
1
1
1
1
1
1
1
1
1
1
1
1
1
1
1
1
1
1
1
1
2
2
2
2
2
2
2
2
2
2
2
2
2
2
2
2
2
2
2
2
2
2
2
2
2
2
2
2
2
2
2
2
2
2
2
2
2
2
2
2
2
2
2
2
2
2
1
1
1
1
1
1
1
1
1
1
1
1
2
2
2
2
2
2
2
2
2
2
2
2
2
3
3
3
3
3
3
4
4
4
4
4
4
4
4
4
5
5
5
5
5
5
5
5
5
5
5
5
5
5
5
5
5
5
5
5
5
5
5
5
5
5
5
5
5
5
5
6
6
6
6
6
6
6
6
6
6
5
5
5
5
5
5
5
5
5
5
5
5
5
5
5
5
5
5
5
5
5
5
6
6
6
6
6
6
6
6
6
7
7
7
7
7
7
7
7
7
7
7
7
7
7
7
7
7
7
7
7
7
7
7
7
7
7
7
7
7
7
7
7
7
8
8
8
8
8
8
8
8
8
8
8
8
8
8
8
8
8
8
8
8
8
8
8
8
8
8
8
8
8
8
8
8
8
8
8
8
8
8
8
8
8
8
7
7
7
7
7
7
6
6
6
6
6
6
6
6
6
6
6
6
6
5
5
5
5
5
5
5
5
5
5
5
5
5
5
5
5
4
3
2
2
2
2
2
2
2
2
2
2
2
2
2
2
2
2
2
2
2
2
2
2
2
3
3
3
3
3
3
3
3
3
3
3
3
3
3
3
5
3
3
3
2
2
2
2
2
2
2
2
3
3
3
3
3
3
3
3
3
3
3
3
3
3
3
3
4
4
4
4
4
4
4
4
3
3
3
3
3
3
3
3
3
3
3
3
3
3
3
3
3
3
3
3
3
3
3
3
3
3
3
3
3
3
3
3
3
3
3
3
3
3
3
3
3
3
3
3
3
3
3
3
3
3
3
3
3
3
3
3
3
3
3
3
3
3
3
3
2
2
2
2
2
2
2
2
2
2
2
2
2
2
2
2
2
2
2
2
2
2
2
2
2
2
2
2
2
2
2
2
2
2
2
2
2
2
2
2
2
2
2
2
2
2
2
2
2
2
2
2
2
2
2
2
2
2
2
2
2
2
2
2
2
2
2
2
2
2
2
2
2
2
2
2
2
2
2
2
2
2
2
2
2
2
2
2
2
2
2
1
1
1
1
1
1
0
0
0
0
0
0
0
0
0
0
0
0
0
0
0
0
0
0
0
0
0
1
1
1
1
1
1
1
1
1
1
1
2
2
2
2
2
2
2
2
2
2
2
2
2
2
2
2
2
2
2
2
2
2
2
2
2
2
2
2
2
2
2
2
2
2
2
2
2
2
2
2
2
2
2
2
2
2
2
2
2
2
2
2
2
2
1
1
1
1
1
1
1
1
1
1
1
1
1
1
1
1
1
1
1
1
1
1
1
1
1
1
1
1
1
1
1
1
1
1
1
1
1
1
1
1
1
1
1
1
1
1
1
1
0
0
0
0
0
0
0
0
0
0
0
0
0
0
0
0
0
0
0
0
0
0
0
0
0
0
0
0
0
0
0
0
0
0
0
0
0
0
0
0
0
1
1
1
1
1
1
1
1
1
1
1
1
1
1
1
1
1
1
1
1
1
1
1
1
1
1
1
1
1
2
2
2
2
2
2
2
2
2
2
2
2
2
2
2
2
2
2
2
2
2
2
2
2
2
2
2
2
2
2
2
2
2
2
2
2
2
2
2
2
2
2
2
2
2
2
2
2
2
2
2
2
2
2
2
2
2
2
2
2
2
2
2
2
2
2
2
2
2
2
2
2
2
2
2
2
2
2
2
2
2
2
2
2
2
2
2
2
2
2
2
2
2
2
2
2
2
2
2
2
2
2
2
2
2
2
2
2
2
2
2
2
2
2
2
2
2
2
2
2
2
1
1
1
1
0
0
0
0
0
0
0
0
0
0
0
0
0
0
0
0
0
0
0
0
0
0
0
0
0
0
0
0
0
0
0
0
0
0
0
0
0
0
0
0
0
0
0
0
0
0
0
0
0
0
0
0
0
0
0
0
0
0
0
0
0
0
0
0
0
0
0
0
0
0
0
0
0
0
0
0
0
0
0
0
0
0
0
0
0
0
0
0
0
0
0
0
0
0
0
0
0
0
0
1
1
1
1
1
1
1
1
1
1
1
1
1
1
1
1
1
1
1
1
1
2
2
2
2
2
2
2
2
2
2
2
2
2
2
2
2
2
2
2
2
2
2
2
1
1
1
1
1
1
1
1
1
1
1
1
1
1
1
1
1
1
1
1
1
1
1
1
1
1
1
1
1
1
1
1
1
1
1
1
1
1
1
1
1
1
1
1
1
1
1
1
1
1
1
1
1
1
1
1
1
1
1
1
1
1
1
1
1
1
1
1
1
0
1
1
1
1
1
1
1
1
1
2
2
2
2
2
2
2
1
1
1
1
1
1
1
1
1
1
1
1
1
1
1
1
1
1
1
1
1
2
2
2
2
2
2
2
2
2
2
2
2
2
2
2
2
2
2
2
2
2
2
2
2
2
2
2
2
3
3
3
3
3
3
3
3
3
3
3
3
3
3
3
3
3
3
3
3
3
3
3
3
3
3
3
3
3
3
3
3
3
3
3
3
3
3
3
3
3
3
3
3
3
3
3
3
3
3
3
3
3
3
3
3
3
3
3
3
3
3
3
3
3
3
3
3
3
3
3
3
3
3
3
3
3
3
3
3
3
3
3
3
3
3
3
3
3
3
3
3
3
3
3
3
3
3
3
3
3
3
3
3
2
2
2
2
2
2
2
2
2
2
2
2
2
2
2
2
2
2
1
0
0
0
0
0
0
0
0
0
0
0
0
0
0
0
0
0
0
0
0
0
0
0
0
0
0
0
0
0
0
0
0
0
0
0
0
0
0
0
0
0
0
0
0
0
0
0
0
0
0
0
0
0
0
0
0
0
0
0
0
0
0
0
0
0
0
0
0
0
0
0
0
0
0
0
0
0
0
0
0
0
0
0
0
0
0
0
0
0
0
0
0
0
0
0
0
0
0
0
0
0
0
0
0
0
0
0
0
0
0
0
0
0
0
0
0
0
0
0
0
0
0
0
0
0
0
0
0
0
0
0
0
0
0
0
0
0
0
0
0
0
0
0
0
0
0
0
0
0
0
0
0
0
0
0
0
0
0
0
0
0
0
0
0
0
0
0
0
0
0
0
0
0
0
0
0
0
0
0
0
0
0
0
0
0
0
0
0
0
0
0
0
0
0
0
0
0
0
0
0
0
0
0
0
0
0
0
0
0
0
0
0
0
0
0
0
0
0
0
0
0
0
0
0
0
0
0
0
0
0
0
0
0
0
0
0
0
0
0
0
0
0
0
0
0
0
0
0
0
0
0
0
0
0
0
0
0
0
0
0
0
0
0
0
0
0
0
0
0
0
0
0
0
0
0
0
0
0
0
0
0
0
0
0
0
0
0
0
0
0
0
0
0
0
0
0
0
0
0
0
0
0
0
0
0
0
0
0
0
1
1
1
1
1
1
1
1
1
1
1
1
1
1
1
1
1
1
1
1
1
1
1
1
1
1
1
1
1
1
1
1
1
1
1
1
1
1
1
1
1
1
1
1
1
1
1
1
1
1
1
1
1
1
1
1
1
1
1
1
1
1
1
1
1
1
1
1
1
1
1
1
1
1
1
1
1
1
1
1
1
1
1
1
1
1
1
1
1
1
1
1
1
1
1
1
1
1
1
1
1
1
1
1
1
1
1
1
1
0
0
0
0
0
0
0
0
0
0
0
0
0
0
0
0
0
0
0
0
0
0
0
0
0
0
0
0
0
0
0
0
0
0
0
0
0
0
0
0
0
0
0
0
0
0
0
0
0
0
0
0
0
0
0
0
0
0
0
0
0
0
0
0
0
0
0
0
0
0
0
0
0
0
0
0
0
0
0
0
0
0
0
0
0
0
0
0
0
0
0
0
0
0
0
0
0
0
0
0
0
0
0
0
0
0
0
0
0
0
0
0
0
0
0
0
0
0
0
0
0
0
0
0
0
0
0
0
0
0
0
0
0
0
0
0
0
0
0
0
0
0
0
0
0
0
0
0
0
0
0
0
0
0
0
0
0
0
0
0
0
0
0
0
0
0
0
0
0
0
0
0
0
0
0
0
0
0
0
0
0
0
0
0
0
0
0
0
0
0
0
0
0
0
0
0
0
0
0
0
0
0
0
0
0
0
0
0
0
0
0
0
0
0
0
0
0
0
0
0
0
0
0
0
0
0
0
0
0
0
0
0
0
0
0
0
0
0
0
0
0
0
0
0
0
0
0
0
0
0
0
0
0
0
0
0
0
0
0
0
0
0
0
0
0
0
0
0
0
0
0
0
0
0
0
0
0
0
0
0
0
0
0
0
0
0
0
0
0
2
2
3
3
3
4
5
5
5
5
5
6
6
6
6
6
6
5
5
5
5
5
5
5
5
5
5
5
5
5
5
5
5
5
5
5
5
5
5
5
5
5
5
5
5
5
5
5
5
5
5
5
5
5
5
5
5
5
5
5
5
5
5
5
5
5
5
5
5
5
5
5
5
5
5
5
5
5
5
5
5
5
5
5
5
5
5
5
5
5
5
5
5
5
5
5
5
5
5
5
5
5
5
5
5
5
5
5
5
5
5
5
5
5
5
5
5
5
5
5
5
5
5
3
3
3
3
3
3
3
3
3
3
3
3
3
3
3
3
3
4
4
4
4
4
4
4
4
4
4
3
2
2
2
2
2
2
2
2
2
2
2
3
3
3
3
3
3
3
3
3
2
2
2
2
2
2
2
2
2
2
2
2
2
2
2
2
2
2
2
2
2
2
2
2
2
2
2
2
2
2
2
2
2
2
2
2
2
2
2
2
2
2
2
2
2
2
2
2
2
2
2
2
2
2
2
2
2
2
2
2
2
2
2
2
2
2
2
2
2
2
2
2
2
2
2
2
2
2
2
2
2
2
2
2
2
2
2
2
2
1
1
1
1
1
1
1
0
0
0
0
0
0
0
0
0
0
0
0
0
0
0
0
0
0
0
0
0
0
0
0
0
0
0
0
0
0
0
0
0
0
0
0
0
0
0
0
0
0
0
0
0
0
0
0
0
0
0
0
0
0
0
0
0
0
0
0
0
0
0
0
0
0
0
0
0
0
0
0
0
0
0
0
0
0
0
0
0
0
0
0
0
0
0
0
0
0
0
0
0
0
0
0
0
0
0
0
0
0
0
0
0
0
0
0
0
0
0
0
0
0
0
0
0
0
0
0
0
0
0
0
0
0
0
0
0
0
0
0
0
0
0
0
0
0
0
0
0
0
0
0
0
0
0
0
0
0
0
0
0
0
0
0
0
0
0
0
0
0
0
0
0
0
0
0
0
0
0
0
0
0
0
0
0
0
0
0
0
0
0
0
0
0
0
0
0
0
0
0
0
0
0
0
0
0
0
0
0
0
0
0
0
0
0
0
0
0
0
0
0
0
0
0
0
0
0
0
0
0
0
0
0
0
0
0
0
0
0
0
0
0
0
0
0
0
0
0
0
0
0
0
0
0
0
0
0
0
0
0
0
0
0
0
0
0
0
0
0
0
0
0
0
0
0
0
0
0
0
0
0
0
0
0
0
0
0
0
0
0
0
0
0
0
0
0
0
0
0
0
0
0
0
0
0
0
0
0
0
0
0
0
0
0
0
0
0
0
0
0
0
0
0
0
0
0
0
0
0
0
0
0
0
0
0
0
0
0
0
0
0
0
0
0
0
0
0
0
0
0
0
0
0
0
0
0
0
0
0
0
0
0
0
0
0
0
0
0
0
0
0
0
0
0
0
0
0
0
0
0
0
0
0
0
0
0
0
0
0
0
0
0
0
0
0
0
0
0
0
0
0
0
0
0
0
0
0
0
0
0
0
0
0
0
0
0
0
0
0
0
0
0
0
0
0
0
0
0
0
0
0
0
0
0
0
0
0
0
0
0
0
0
0
0
0
0
0
0
0
0
0
0
0
0
0
0
0
0
0
0
0
0
0
0
0
0
0
0
0
0
0
0
0
0
0
0
0
0
0
0
0
0
0
0
0
0
0
0
0
0
0
0
0
0
0
0
0
0
0
0
0
0
0
0
0
0
0
0
0
0
0
0
0
0
0
0
0
0
0
0
0
0
0
0
0
0
0
0
0
0
0
0
0
0
0
0
0
0
0
0
0
0
0
0
0
0
0
0
0
0
0
0
0
0
0
0
0
0
0
0
0
0
0
0
0
0
0
0
0
0
0
0
0
0
0
0
0
0
0
0
0
0
0
0
0
0
0
0
0
0
0
0
0
0
0
0
0
0
0
0
0
0
0
0
0
0
0
0
0
0
0
0
0
0
0
0
0
0
0
0
0
0
0
0
0
0
0
0
0
0
0
0
0
0
0
0
0
0
0
0
0
0
0
0
0
0
0
0
0
0
0
0
0
0
0
0
0
0
0
0
0
0
0
0
0
0
0
0
0
0
0
0
0
0
0
0
0
0
0
0
0
0
0
0
0
0
0
0
0
0
0
0
0
0
0
0
0
0
0
0
0
0
0
0
0
0
0
0
0
0
0
0
0
0
0
0
0
0
0
0
0
0
0
0
0
0
0
0
0
0
0
0
0
0
0
0
0
0
0
0
0
0
0
0
0
0
0
0
0
0
0
0
0
0
0
0
0
0
0
0
0
0
0
0
0
0
0
0
0
0
0
0
0
0
0
0
0
0
0
0
0
0
0
0
0
0
0
0
0
0
0
0
0
0
0
0
0
0
0
0
0
0
0
0
0
0
0
0
0
0
0
0
0
0
0
0
0
0
0
0
0
0
0
0
0
0
0
0
0
0
0
0
0
0
0
0
0
0
0
0
0
0
0
0
0
0
0
0
0
0
0
0
0
0
0
0
0
0
0
0
0
0
0
0
0
0
0
0
0
0
0
0
0
0
0
0
0
0
0
0
0
0
0
0
0
0
0
0
0
0
0
0
0
0
0
0
0
0
0
0
0
0
0
0
0
0
0
0
0
0
0
0
0
0
0
0
0
0
0
0
0
0
0
0
0
0
0
0
0
0
0
0
0
0
0
0
0
0
0
0
0
0
0
0
0
0
0
0
0
0
0
0
0
0
0
0
0
0
0
0
0
0
0
0
0
0
0
0
0
0
0
0
0
0
0
0
0
0
0
0
0
0
0
0
0
0
0
0
0
0
0
0
0
0
0
0
0
0
0
0
0
0
0
0
0
0
0
0
0
0
0
0
0
0
0
0
0
0
0
0
0
0
0
0
0
0
0
0
0
0
0
0
0
0
0
0
0
0
0
0
0
0
0
0
0
0
0
0
0
0
0
0
0
0
0
0
0
0
0
0
0
0
0
0
0
0
0
0
0
0
0
0
0
0
0
0
0
0
0
0
0
0
0
0
0
0
0
0
0
0
0
0
0
0
0
0
0
0
0
0
0
0
0
0
0
0
0
0
0
0
0
0
0
0
0
0
0
0
0
0
0
0
0
0
0
0
0
0
0
0
0
0
0
0
0
0
0
0
0
0
0
0
0
0
0
0
0
0
0
0
0
0
0
0
0
0
0
0
0
0
0
0
0
0
0
0
0
0
0
0
0
0
0
0
0
0
0
0
0
0
0
0
0
0
0
0
0
0
0
0
0
0
0
0
0
0
0
0
0
0
0
0
0
0
0
0
0
0
0
0
0
0
0
0
0
0
0
0
0
0
0
0
0
0
0
0
0
0
0
0
0
0
0
0
0
0
0
0
0
0
0
0
0
0
0
0
0
0
0
0
0
0
0
0
0
0
0
0
0
0
0
0
0
0
0
0
0
0
0
0
0
0
0
0
0
0
0
0
0
0
0
0
0
0
0
0
0
0
0
0
0
0
0
0
0
0
0
0
0
0
0
0
0
0
0
0
0
0
0
0
0
0
0
0
0
0
0
0
0
0
0
0
0
0
0
0
0
0
0
0
0
0
0
0
0
0
0
0
0
0
0
0
0
0
0
0
0
0
0
0
0
0
0
0
0
0
0
0
0
0
0
0
0
0
0
0
0
0
0
0
0
0
0
0
0
0
0
0
0
0
0
0
0
0
0
0
0
0
0
0
0
0
0
0
0
0
0
0
0
0
0
0
0
0
0
0
0
0
0
0
0
0
0
0
0
0
0
0
0
0
0
0
0
0
0
0
0
0
0
0
0
0
0
0
0
0
0
0
0
0
0
0
0
0
0
0
0
0
0
0
0
0
0
0
0
0
0
0
0
0
0
0
0
0
0
0
0
0
0
0
0
0
0
0
0
0
0
0
0
0
0
0
0
0
0
0
0
0
0
0
0
0
0
0
0
0
0
0
0
0
0
0
0
0
0
0
0
0
0
0
0
0
0
0
0
0
0
0
0
0
0
0
0
0
0
0
0
0
0
0
0
0
0
0
0
0
0
0
0
0
0
0
0
0
0
0
0
0
0
0
0
0
0
0
0
0
0
0
0
0
0
0
0
0
0
0
0
0
0
0
0
0
0
0
0
0
0
0
0
0
0
0
0
0
0
0
0
0
0
0
0
0
0
0
0
0
0
0
0
0
0
0
0
0
0
0
0
0
0
0
0
0
0
0
0
0
0
0
0
0
0
0
0
0
0
0
0
0
0
0
0
0
0
0
0
0
0
0
0
0
0
0
0
0
0
0
0
0
0
0
0
0
0
0
0
0
0
0
0
0
0
0
0
0
0
0
0
0
0
0
0
0
0
0
0
0
0
0
0
0
0
0
0
0
0
0
0
0
0
0
0
0
0
0
0
0
0
0
0
0
0
0
0
0
0
0
0
0
0
0
0
0
0
0
0
0
0
0
0
0
0
0
0
0
0
0
0
0
0
0
0
0
0
0
0
0
0
0
0
0
0
0
0
0
0
0
0
0
0
0
0
0
0
0
0
0
0
0
0
0
0
0
0
0
0
0
0
0
0
0
0
0
0
0
0
0
0
0
0
0
0
0
0
0
0
0
0
0
0
0
0
0
0
0
0
0
0
0
0
0
0
0
0
0
0
0
0
0
0
0
0
0
0
0
0
0
0
0
0
0
0
0
0
0
0
0
0
0
0
0
0
0
0
0
0
0
0
0
0
0
0
0
0
0
0
0
0
0
0
0
0
0
0
0
0
0
0
0
0
0
0
0
0
0
0
0
0
0
0
0
0
0
0
0
0
0
0
0
0
0
0
0
0
0
0
0
0
0
0
0
0
0
0
0
0
0
0
0
0
0
0
0
0
0
0
0
0
0
0
0
0
0
0
0
0
0
0
0
0
0
0
0
0
0
0
0
0
0
0
0
0
0
0
0
0
0
0
0
0
0
0
0
0
0
0
0
0
0
0
0
0
0
0
0
0
0
0
0
0
0
0
0
0
0
0
0
0
0
0
0
0
0
0
0
0
0
0
0
0
0
0
0
0
0
0
0
0
0
0
0
0
0
0
0
0
0
0
0
0
0
0
0
0
0
0
0
0
0
0
0
0
0
0
0
0
0
0
0
0
0
0
0
0
0
0
0
0
0
0
0
0
0
0
0
0
0
0
0
0
0
0
0
0
0
0
0
0
0
0
0
0
0
0
0
0
0
0
0
0
0
0
0
0
0
0
0
0
0
0
0
0
0
0
0
0
0
0
0
0
0
0
0
0
0
0
0
0
0
0
0
0
0
0
0
0
0
0
0
0
0
0
0
0
0
0
0
0
0
0
0
0
0
0
0
0
0
0
0
0
0
0
0
0
0
0
0
0
0
0
0
0
0
0
0
0
0
0
0
0
0
0
0
0
0
0
0
0
0
0
0
0
0
0
0
0
0
0
0
0
0
0
0
0
0
0
1
1
1
1
2
2
2
2
2
2
2
2
2
2
2
2
2
2
2
2
2
2
2
2
2
2
2
2
2
2
2
2
2
2
2
2
2
2
2
2
2
2
2
2
2
2
2
2
1
1
2
2
2
2
4
4
5
5
5
5
5
5
7
7
7
7
7
7
7
7
7
7
7
7
7
7
8
8
8
8
8
8
8
8
8
8
8
8
8
8
9
9
9
9
9
9
9
9
9
9
10
10
10
10
10
10
10
10
10
10
10
10
10
10
10
10
10
10
11
11
11
11
11
11
11
11
11
11
11
11
11
11
11
11
11
11
11
11
11
11
11
12
12
12
12
12
12
12
12
12
12
12
12
12
12
12
12
12
12
12
12
12
12
12
12
12
11
11
10
11
11
11
11
11
11
11
11
11
11
13
13
12
12
13
13
13
13
13
13
13
13
13
14
14
14
14
14
14
15
15
15
15
15
15
14
14
14
14
14
14
14
14
14
13
13
12
12
12
12
12
12
13
13
15
15
15
15
15
15
15
15
15
15
15
15
15
15
15
15
15
15
15
15
15
15
15
15
15
15
15
15
15
14
14
15
15
15
15
15
15
15
15
15
15
15
15
16
16
15
15
15
15
15
15
15
15
15
17
17
17
17
17
17
18
18
18
17
17
17
17
17
17
18
18
18
18
18
18
18
18
18
18
18
18
18
18
18
18
18
18
18
18
18
18
18
18
18
18
17
17
17
17
17
17
17
17
17
17
17
17
15
15
15
15
15
15
14
13
13
12
11
11
11
11
11
11
10
9
9
9
9
9
9
9
9
9
9
9
9
9
9
9
9
9
9
9
9
9
9
9
9
9
9
8
8
8
8
8
8
8
8
8
8
8
8
8
8
8
8
8
8
8
8
8
8
8
8
8
7
7
7
7
7
7
8
7
7
8
8
8
8
8
7
7
7
6
6
6
6
5
5
5
5
5
5
5
5
4
4
4
4
4
4
4
4
4
3
3
3
3
3
3
3
3
3
3
3
3
3
4
4
4
4
4
4
4
4
4
4
4
4
4
4
4
4
4
4
5
5
5
7
7
7
7
7
7
7
7
7
7
8
8
8
8
8
8
8
8
8
8
8
8
8
8
8
8
8
8
8
8
8
8
8
8
8
7
7
7
7
7
7
7
7
7
7
7
7
7
7
7
7
7
7
7
7
7
7
7
7
7
7
7
7
7
7
7
7
7
7
7
7
7
7
7
7
7
7
7
7
7
7
7
7
7
7
7
7
7
7
7
7
7
7
7
7
7
7
7
6
6
6
6
6
6
7
7
7
7
8
7
7
7
7
7
7
7
8
8
8
8
8
8
8
8
8
8
9
9
9
9
9
9
9
10
10
10
10
10
10
10
10
10
10
10
10
10
10
10
10
10
10
10
10
10
10
10
10
10
10
10
10
10
10
10
12
12
12
12
12
11
11
11
11
11
11
11
11
12
12
12
12
12
12
12
12
13
13
13
13
13
13
13
13
13
12
12
12
13
13
13
13
13
13
14
13
13
13
15
15
15
15
15
15
15
15
15
15
15
15
15
15
15
15
15
15
15
15
15
15
15
15
15
15
15
15
15
15
15
15
15
15
16
16
17
17
17
17
17
17
17
17
17
17
17
17
17
17
17
17
17
17
17
17
17
18
18
18
18
18
18
18
19
19
19
19
19
19
19
19
19
19
19
19
19
19
19
19
19
18
17
17
17
17
17
17
17
17
17
16
16
17
15
15
15
15
15
15
15
15
15
15
15
15
15
15
15
15
14
12
12
12
12
12
12
12
10
10
10
10
10
10
10
10
10
10
10
10
10
10
10
10
10
10
10
10
10
10
10
10
11
11
11
11
11
11
11
11
11
11
11
11
11
11
11
11
11
11
10
10
10
10
10
10
10
10
9
9
9
9
9
9
10
10
7
6
6
6
6
6
6
6
6
6
6
6
6
6
6
7
7
9
9
10
10
10
11
11
10
11
12
12
12
12
12
13
13
13
13
13
13
13
13
14
14
14
14
14
14
14
14
13
13
13
12
12
12
12
12
12
12
12
12
12
12
12
12
12
12
12
12
12
12
12
12
12
12
12
12
12
12
12
13
13
13
13
13
13
13
15
15
15
15
15
15
16
16
16
16
16
16
16
16
17
17
17
17
19
19
19
19
19
19
19
19
19
18
18
18
18
18
18
18
18
18
18
18
18
18
18
18
18
18
18
18
18
19
19
19
19
19
19
19
20
20
19
19
19
19
19
19
19
19
19
19
20
20
20
20
20
20
20
20
20
19
19
19
19
21
21
21
22
22
22
22
22
22
22
22
22
22
22
22
22
22
22
22
20
20
20
20
20
20
20
20
20
20
20
20
20
20
20
20
20
20
20
20
20
20
20
20
21
21
21
21
21
21
21
21
21
21
21
21
21
21
20
21
21
22
22
22
22
22
22
22
22
22
22
22
22
22
22
22
22
22
22
22
22
22
22
22
22
22
22
22
22
22
20
20
20
19
20
17
17
17
17
17
17
17
17
15
15
12
12
12
12
12
12
12
12
12
12
11
11
11
11
10
10
10
10
9
9
9
9
9
7
7
7
7
7
7
7
7
7
7
7
7
7
7
7
7
7
7
7
7
7
7
7
7
7
7
7
7
7
7
7
7
7
7
7
7
7
7
7
7
7
7
7
7
7
7
7
7
7
9
9
9
9
8
6
6
6
6
6
6
6
6
6
6
5
5
5
5
5
5
5
5
5
6
6
6
6
6
6
6
6
6
6
6
6
6
6
6
6
6
6
6
6
6
7
7
7
7
7
7
7
7
7
7
7
7
7
8
8
8
8
8
8
8
8
8
8
8
8
8
8
8
8
8
8
8
8
8
8
8
8
7
7
7
7
7
7
7
7
7
7
7
7
6
6
7
7
7
7
7
7
7
7
7
7
7
7
7
7
7
7
7
7
7
7
7
7
7
7
7
7
6
6
6
5
5
5
5
5
5
5
5
5
5
5
5
6
6
6
6
6
6
6
6
6
6
6
6
6
6
6
7
7
7
7
7
7
7
7
7
7
7
7
7
7
7
7
7
7
7
7
7
7
7
7
7
7
7
7
7
7
7
7
7
7
7
7
7
7
7
7
7
6
6
6
6
6
6
6
6
6
6
6
6
6
6
6
6
6
6
6
6
6
6
6
6
6
6
6
6
6
6
6
6
6
6
6
6
6
6
6
6
6
6
6
6
6
6
6
6
6
5
5
3
3
3
2
2
2
2
2
2
2
2
2
2
2
2
2
2
2
2
2
2
2
2
2
2
2
2
2
2
2
2
2
2
2
2
2
2
2
2
2
2
2
2
2
2
2
2
1
1
1
1
1
1
1
1
1
1
1
1
1
1
1
1
1
1
1
1
1
1
1
1
1
1
1
1
1
1
1
0
0
0
0
0
0
0
0
0
0
0
0
0
0
0
0
1
1
1
1
1
1
1
1
1
1
1
1
1
1
1
1
1
1
1
1
1
1
1
1
1
1
1
1
1
1
1
1
1
1
1
1
1
1
1
1
1
1
1
1
1
1
1
1
1
1
1
1
1
1
1
1
1
2
2
2
2
2
2
2
2
2
2
2
2
2
2
2
2
2
2
2
2
2
2
2
2
2
2
2
2
2
2
2
2
2
2
2
2
3
3
3
3
3
3
3
3
3
4
4
4
4
4
4
4
4
4
4
4
4
4
5
5
5
5
5
5
5
5
5
5
5
5
5
5
5
5
5
5
5
5
5
5
5
5
5
5
5
5
5
5
5
5
5
5
4
4
4
4
4
4
4
4
4
4
4
4
4
4
4
4
4
4
4
4
4
4
4
4
4
4
4
4
4
4
4
4
4
4
4
4
4
4
3
3
3
3
3
3
3
2
2
2
2
2
2
2
2
2
2
2
2
2
2
2
2
2
2
2
2
2
2
2
2
2
2
2
2
2
2
2
2
2
2
2
2
2
2
2
2
2
2
2
2
2
2
2
2
2
2
2
2
2
2
2
2
2
2
2
2
2
2
2
2
2
2
2
2
2
2
2
2
2
2
2
2
2
2
2
2
2
2
2
2
2
2
2
2
2
2
2
2
2
2
2
2
2
2
2
2
2
2
2
2
1
0
0
0
0
0
0
0
0
0
0
0
0
0
0
0
0
0
0
0
0
0
0
0
0
0
0
0
0
0
0
0
0
0
0
0
0
0
0
0
0
0
0
0
0
0
0
0
0
0
0
0
0
0
0
0
0
0
0
0
0
0
0
0
0
0
0
0
0
0
0
0
0
0
0
0
0
0
0
0
0
0
0
0
0
0
0
0
0
0
0
0
0
0
0
0
0
0
0
0
0
0
0
0
0
0
0
0
0
0
0
0
0
0
0
0
0
0
0
0
0
0
0
0
0
0
0
0
0
0
0
0
0
0
0
0
0
0
0
0
0
0
0
0
0
0
0
0
0
0
0
0
0
0
0
0
0
0
0
0
0
0
0
0
0
0
0
0
0
0
0
0
0
0
0
0
0
0
0
0
0
0
0
0
0
0
0
0
0
0
0
0
0
0
0
0
0
0
0
0
0
0
0
0
0
0
0
0
0
0
0
0
0
0
0
0
0
0
0
0
0
0
0
0
0
0
0
0
0
0
0
0
0
0
0
0
0
0
0
0
0
0
0
0
0
0
0
0
0
0
0
0
0
0
0
0
0
0
0
0
0
0
0
0
0
0
0
0
0
0
0
0
0
0
0
0
0
0
0
0
0
0
0
0
0
0
0
0
0
0
0
0
0
0
0
0
0
0
0
0
0
0
0
0
0
0
0
0
0
0
0
0
0
0
0
0
0
0
0
0
0
0
0
0
0
0
0
0
0
0
0
0
0
0
0
0
0
0
0
0
0
0
0
0
0
0
0
0
0
0
0
0
0
0
0
0
0
0
0
0
0
0
0
0
0
0
0
0
0
0
0
0
0
0
0
0
0
0
0
0
0
0
0
0
0
0
0
0
0
0
0
0
0
0
0
0
0
0
0
0
0
0
0
0
0
0
0
0
0
0
0
0
0
0
0
0
0
0
0
0
0
0
0
0
0
0
0
0
0
0
0
0
0
0
0
0
0
0
0
0
1
1
2
3
3
3
3
3
3
3
3
5
5
5
5
5
5
5
5
5
5
7
7
7
7
7
7
7
8
9
9
9
9
9
9
9
9
9
9
9
9
9
9
9
9
9
9
10
10
10
10
10
10
10
10
10
11
12
12
12
13
13
13
15
17
17
18
20
20
25
25
25
25
26
27
27
27
27
28
30
32
32
32
32
32
32
32
32
32
32
32
32
32
32
32
32
32
32
32
32
32
32
33
33
33
33
33
33
33
34
34
34
34
34
34
34
34
34
34
34
34
34
34
34
34
35
35
35
35
35
35
35
35
35
35
35
35
36
36
36
36
36
37
37
37
37
37
37
36
36
36
36
35
35
35
38
39
39
39
37
37
37
37
37
37
38
37
37
37
37
37
37
37
37
37
37
37
37
36
36
36
36
36
36
35
35
35
32
31
30
31
31
31
31
31
32
32
32
32
32
32
32
32
28
28
28
28
28
30
30
30
30
28
21
20
20
19
19
19
20
19
19
20
21
22
22
23
22
22
22
22
22
23
23
24
25
25
25
25
25
25
25
25
25
25
25
25
25
24
24
24
24
24
24
24
26
27
27
27
27
27
27
27
27
28
28
28
28
29
29
29
30
30
30
30
30
30
30
30
30
29
29
29
28
27
27
27
28
29
29
29
28
28
28
28
28
28
28
28
29
29
29
29
29
29
29
29
28
28
28
28
28
29
27
27
27
27
27
26
26
25
25
25
25
24
24
24
24
24
24
24
23
23
23
23
23
23
23
23
23
23
23
23
23
23
23
23
23
23
23
24
24
24
24
24
24
24
23
23
23
23
23
23
23
22
22
23
23
22
22
22
23
23
23
23
23
23
22
21
21
21
21
20
17
15
15
12
12
12
12
12
12
12
12
12
12
12
12
12
12
12
12
12
12
12
12
12
12
12
13
13
13
13
13
13
13
13
13
14
14
14
14
14
14
14
14
15
15
15
15
15
15
15
15
15
15
14
14
13
12
12
11
11
10
10
10
10
10
10
10
10
10
10
10
10
10
10
11
11
11
11
11
11
11
10
10
10
10
10
10
10
10
10
11
11
11
11
11
12
12
12
12
12
12
12
12
12
12
12
12
12
13
13
13
13
13
13
13
13
13
13
14
14
14
14
14
13
13
13
14
14
14
14
14
14
14
14
14
14
15
15
15
15
15
15
15
15
15
15
15
15
15
15
15
15
15
15
15
15
15
15
15
15
15
15
15
15
15
15
15
15
15
15
15
15
15
15
15
15
15
15
15
15
15
15
15
15
15
15
15
15
15
15
15
16
16
16
16
16
16
16
16
16
16
16
16
16
17
17
17
17
17
17
17
17
18
18
18
18
21
20
20
20
20
20
21
20
20
20
20
20
20
20
20
19
19
19
19
20
20
19
19
19
19
20
20
20
20
20
20
20
20
19
20
20
19
19
18
15
15
15
15
15
15
15
16
16
16
16
16
16
16
16
16
16
16
17
17
17
17
17
17
17
17
17
17
17
17
17
17
17
17
17
18
18
18
18
18
18
18
18
18
18
18
19
19
19
20
20
20
20
20
20
20
20
20
20
22
22
22
22
21
21
21
21
21
21
21
21
21
21
21
21
20
20
20
20
21
21
21
21
21
21
21
21
21
21
22
22
22
23
23
23
23
23
23
23
23
23
23
23
23
22
22
22
22
22
22
22
22
22
22
22
22
22
21
21
21
21
21
21
21
21
21
21
20
19
18
18
18
18
18
18
18
18
18
19
19
19
19
18
16
16
16
16
15
15
16
16
16
16
16
16
17
16
15
15
15
15
15
14
14
14
14
14
15
15
15
15
15
15
15
15
15
15
15
15
15
15
15
15
15
15
15
15
15
15
15
15
15
15
15
15
15
15
15
15
15
15
15
15
16
16
16
16
16
16
17
17
17
17
17
17
17
17
18
18
18
18
18
18
18
18
18
18
18
18
18
18
18
18
18
18
18
17
17
17
17
17
17
17
17
17
17
17
18
19
19
19
19
19
19
17
17
16
16
15
15
15
15
15
15
13
13
12
12
12
12
12
12
12
12
12
12
12
12
12
12
12
12
12
12
12
12
12
12
12
12
12
12
12
12
12
12
12
12
12
12
11
11
11
11
11
10
10
10
10
10
10
10
10
10
10
10
10
10
10
8
7
7
7
7
5
5
5
5
5
5
5
5
5
5
5
5
5
5
5
5
5
5
5
5
5
5
5
4
4
4
4
4
4
4
4
3
3
2
2
2
2
2
2
2
2
2
2
2
2
2
2
2
2
2
2
2
2
2
2
2
2
2
2
2
2
2
2
2
2
2
2
2
2
2
2
2
2
2
2
2
2
2
2
2
2
2
2
2
2
2
2
2
2
1
1
1
1
1
1
1
1
1
1
1
1
1
1
1
1
1
1
1
1
1
1
1
1
1
1
1
1
1
1
1
1
1
1
1
2
2
2
2
2
2
2
2
2
2
2
2
2
2
2
2
2
2
2
2
2
2
2
2
2
2
2
2
2
2
2
2
2
2
2
2
2
2
2
2
2
2
2
2
2
2
2
2
2
2
2
2
2
2
2
2
2
2
2
2
2
2
2
1
1
1
1
2
2
2
2
2
2
2
2
2
2
2
2
2
2
2
2
2
2
2
2
2
2
2
2
2
2
2
2
2
2
2
2
2
2
2
2
2
2
2
2
2
2
2
2
2
2
2
2
2
2
2
2
2
2
2
2
2
2
2
2
2
2
2
2
2
2
2
2
2
2
2
2
2
2
2
2
2
2
2
2
2
2
2
2
2
2
2
2
2
2
2
2
2
2
2
2
2
2
2
2
2
2
2
2
1
1
0
0
0
0
0
0
0
0
0
0
0
0
0
0
0
0
0
0
0
0
0
0
0
0
0
0
0
0
0
0
0
0
0
0
0
0
0
0
0
0
0
0
0
0
0
0
0
0
0
0
0
0
0
1
1
1
1
1
1
2
2
2
2
2
2
2
2
2
2
2
2
2
2
2
2
2
1
1
1
1
1
1
1
1
1
1
1
1
1
1
2
2
2
2
2
2
2
2
2
2
2
2
2
2
2
2
2
2
2
2
2
2
2
2
2
2
2
2
2
2
2
2
2
2
2
2
2
2
2
2
2
2
2
2
2
2
2
2
2
2
2
2
2
2
2
2
2
2
2
2
2
2
2
2
2
2
2
2
2
2
2
2
2
2
2
2
2
2
2
2
2
2
2
2
2
2
2
2
2
2
4
4
4
4
4
4
4
4
4
4
4
4
4
4
4
4
4
4
4
4
4
4
4
4
4
4
4
4
4
4
4
4
4
4
4
4
4
4
4
4
4
4
4
4
4
4
4
4
4
4
4
4
4
4
4
4
3
3
3
3
3
3
3
3
3
3
3
3
3
3
3
3
3
3
3
3
3
3
3
3
3
3
3
3
3
3
3
3
3
3
3
2
2
2
2
2
2
2
2
2
2
2
2
2
2
2
2
2
2
2
2
2
2
2
1
1
1
1
1
1
1
1
1
1
1
0
0
0
0
0
0
0
0
0
0
0
0
0
0
0
0
0
0
0
0
0
0
0
0
0
0
0
0
0
0
0
0
0
0
0
0
0
0
0
0
0
0
0
0
0
0
0
0
0
0
0
0
0
0
0
0
0
0
0
0
0
0
0
0
0
0
0
0
0
0
0
0
0
0
0
0
0
0
0
0
0
0
0
0
0
0
0
0
0
0
0
0
0
0
0
0
0
0
0
0
0
0
0
0
0
0
0
0
0
0
0
0
0
0
0
0
0
0
0
0
0
0
0
0
0
0
0
0
0
0
0
0
0
0
0
0
0
0
0
0
0
0
0
0
0
0
0
0
0
0
0
0
0
0
0
0
0
0
0
0
0
0
0
0
0
0
0
0
0
0
0
0
0
0
0
0
0
0
0
0
0
0
0
0
0
0
0
0
0
0
0
0
0
0
0
0
0
0
0
0
0
0
0
0
0
0
0
0
0
0
0
0
0
0
0
0
0
0
0
0
0
0
0
0
0
0
0
0
0
0
0
0
0
0
0
0
0
0
0
0
0
0
0
0
0
0
0
0
0
0
0
0
0
0
0
0
0
0
0
0
0
0
0
0
0
0
0
0
0
0
0
0
0
0
0
0
0
0
0
0
0
0
0
0
0
0
0
0
0
0
0
0
0
0
0
0
0
0
0
0
0
0
0
0
0
0
0
0
0
0
0
0
0
0
0
0
0
0
0
0
0
0
0
0
0
0
0
0
0
0
0
0
0
0
0
0
0
0
0
0
0
0
0
0
0
0
0
0
0
0
0
0
0
0
0
0
0
0
0
0
0
0
0
0
0
0
0
0
0
0
0
0
0
0
0
0
0
0
0
0
0
0
0
0
0
0
0
0
0
0
0
0
0
0
0
0
0
0
0
0
0
0
0
0
0
0
0
0
0
0
0
0
0
0
0
0
0
0
0
0
0
0
0
0
0
0
0
0
0
0
0
0
0
1
1
1
1
1
1
1
1
1
1
1
1
1
1
1
1
1
1
1
1
1
1
1
1
1
1
1
1
1
1
1
1
1
1
1
1
1
1
1
1
1
1
1
1
1
1
1
1
1
1
1
1
1
1
1
1
1
1
1
1
1
1
1
1
1
1
1
1
1
1
1
1
1
1
1
1
1
1
1
1
1
1
1
1
1
1
1
1
1
1
1
1
1
1
1
1
1
1
1
1
2
2
2
2
2
2
2
2
2
2
2
2
2
2
2
2
2
2
2
2
2
2
2
2
2
2
2
2
4
4
4
4
4
4
4
4
4
3
4
4
4
5
5
5
5
5
5
5
5
5
5
5
5
5
5
5
5
5
5
5
5
5
5
5
5
5
5
5
5
5
6
6
6
6
6
5
5
5
5
5
5
5
5
6
6
6
6
6
6
6
6
6
6
6
6
6
6
6
6
6
6
6
6
6
6
6
6
6
6
5
5
5
5
5
5
5
5
5
5
5
5
5
5
5
5
5
5
5
5
6
6
6
6
6
7
7
7
7
7
7
7
7
7
7
7
7
7
7
7
7
7
7
7
7
5
5
5
5
5
5
5
5
5
5
5
5
5
5
5
5
5
5
5
5
5
5
5
5
5
5
5
5
5
5
5
5
5
5
5
5
5
5
5
5
5
5
5
5
5
5
5
5
5
5
5
5
4
4
4
4
4
4
2
2
2
2
2
2
2
2
2
2
2
2
2
2
2
2
2
2
2
2
2
2
2
2
2
2
2
2
2
2
2
2
2
2
2
2
2
2
2
2
2
2
2
2
2
2
2
2
2
1
1
1
1
1
1
1
0
0
0
0
0
0
0
0
0
0
0
0
0
0
0
0
0
0
0
0
0
0
0
0
0
0
0
0
0
0
0
0
0
0
0
0
0
0
0
0
0
0
0
0
0
0
0
0
0
0
0
0
0
0
0
0
0
0
0
0
0
0
0
0
0
0
0
0
0
0
0
0
0
0
0
0
0
0
0
0
0
1
1
1
1
1
1
1
1
1
1
1
1
1
1
1
1
1
2
2
2
2
2
2
2
2
2
2
2
2
2
2
2
2
2
2
2
2
2
2
2
2
2
2
2
2
2
2
2
2
2
2
2
2
2
2
2
2
2
2
2
2
2
2
2
2
2
2
2
2
2
2
2
2
2
2
2
2
2
2
2
2
2
2
1
1
1
1
1
1
1
1
1
1
1
1
1
1
1
1
1
1
1
1
1
1
1
1
1
0
0
0
0
0
0
0
0
0
0
0
0
0
0
0
0
0
0
0
0
0
0
0
0
0
0
0
0
0
0
0
0
0
0
0
0
0
0
0
0
0
0
0
0
0
0
0
0
0
0
0
0
0
0
0
0
0
0
0
0
0
0
0
0
0
0
0
0
0
0
0
0
0
0
0
0
0
0
0
0
0
0
0
0
0
0
0
0
0
0
0
0
0
0
0
0
0
0
0
0
0
0
0
0
0
0
0
0
0
0
0
0
0
0
0
0
0
0
0
0
0
0
0
0
0
0
0
0
0
0
0
0
0
0
0
0
0
0
0
0
0
0
0
0
0
0
0
0
0
0
0
0
0
0
0
0
0
0
0
0
0
0
0
0
0
0
0
0
0
0
0
0
0
0
0
0
0
0
0
0
0
0
0
0
0
0
0
0
0
0
0
0
0
0
0
0
0
0
0
0
0
0
0
0
0
0
0
0
0
0
0
0
0
0
0
0
0
0
0
0
0
0
0
0
0
0
0
0
0
0
0
0
0
0
0
0
0
0
0
0
0
0
0
0
0
0
0
0
0
0
0
0
0
0
0
0
0
0
0
0
0
0
0
0
0
0
0
0
0
0
0
0
0
0
0
0
0
0
0
0
0
0
0
0
0
0
0
0
0
0
0
0
0
0
0
0
0
0
0
0
0
0
0
0
0
0
0
0
0
0
0
0
0
0
0
0
0
0
0
0
0
0
0
0
0
0
0
0
0
0
0
0
0
0
0
0
0
0
0
0
0
0
0
0
0
0
0
0
0
0
0
0
0
0
0
0
0
0
0
0
0
0
0
0
0
0
0
0
0
0
0
0
0
0
0
0
0
0
0
0
0
0
0
0
0
0
0
0
0
0
0
0
0
0
0
0
0
0
0
0
0
0
0
0
0
0
0
0
0
0
0
0
0
0
0
0
0
0
0
0
0
0
0
0
0
0
0
0
0
0
0
0
0
0
0
0
0
0
0
0
0
0
0
0
0
0
0
0
0
0
0
0
0
0
0
0
0
0
0
0
0
0
0
0
0
0
0
0
0
0
0
0
0
0
0
0
0
0
0
0
0
0
0
0
0
0
0
0
0
0
0
0
0
0
0
0
0
0
0
0
0
0
0
0
0
0
0
0
0
0
0
0
0
0
0
0
0
0
0
0
0
0
0
0
0
0
0
0
0
0
0
0
0
0
0
0
0
0
0
0
0
0
0
0
0
0
0
0
0
0
0
0
0
0
0
0
0
0
0
0
0
0
0
0
0
0
0
0
0
0
0
0
0
0
0
0
0
0
0
0
0
0
0
0
0
0
0
0
0
0
0
0
0
0
0
0
0
0
0
0
0
0
0
0
0
0
0
0
0
0
0
0
0
0
0
0
0
0
0
0
0
0
0
0
0
0
0
0
0
0
0
0
0
0
0
0
0
0
0
0
0
0
0
0
0
0
0
0
0
0
0
0
0
0
0
0
0
0
0
0
0
0
0
0
0
0
0
0
0
0
0
0
0
0
0
0
0
0
0
0
0
0
0
0
0
0
0
0
0
0
0
0
0
0
0
0
0
0
0
0
0
0
0
0
0
0
0
0
0
0
0
0
0
0
0
0
0
0
0
0
0
0
0
0
0
0
0
0
0
0
0
0
0
0
0
0
0
0
0
0
0
0
0
0
0
0
0
0
0
0
0
0
0
0
0
0
0
0
0
0
0
0
0
0
0
0
0
0
0
0
0
0
0
0
0
0
0
0
0
0
0
0
0
0
0
0
0
0
0
0
0
0
0
0
0
0
0
0
0
0
0
0
0
0
0
0
0
0
0
0
0
0
0
0
0
0
0
0
0
0
0
0
0
0
0
0
0
0
0
0
0
0
0
0
0
0
0
0
0
0
0
0
0
0
0
0
0
0
0
0
0
0
0
0
0
0
0
0
0
0
0
0
0
0
0
0
0
0
0
0
0
0
0
0
0
0
0
0
0
0
0
0
0
0
0
0
0
0
0
0
0
0
0
0
0
0
0
0
0
0
0
0
0
0
0
0
0
0
0
0
0
0
0
0
0
0
0
0
0
0
0
0
0
0
0
0
0
0
0
0
0
0
0
0
0
0
0
0
0
0
0
0
0
0
0
0
0
0
0
0
0
0
0
0
0
0
0
0
0
0
0
0
0
0
0
0
0
0
0
0
0
0
0
0
0
0
0
0
0
0
0
0
0
0
0
0
0
0
0
0
0
0
0
0
0
0
0
0
0
0
0
0
0
0
0
0
0
0
0
0
0
0
0
0
0
0
0
0
0
0
0
0
0
0
0
0
0
0
0
0
0
0
0
0
0
0
0
0
0
0
0
0
0
0
0
0
0
0
0
0
0
0
0
0
0
0
0
0
0
0
0
0
0
0
0
0
0
0
0
0
1
1
1
1
1
1
1
1
1
1
1
1
1
1
1
1
1
1
1
1
1
1
1
1
2
2
2
2
2
2
2
2
2
2
2
2
2
2
2
2
2
2
2
2
2
2
2
2
2
2
2
2
2
2
2
2
2
2
2
2
2
2
2
2
2
2
2
2
2
2
2
2
2
2
2
2
2
2
2
2
2
2
2
2
2
2
2
2
2
2
2
1
1
1
1
1
1
1
1
1
1
1
1
1
1
1
1
1
1
1
1
1
1
1
1
1
1
1
1
1
1
1
1
1
1
1
1
1
2
2
2
2
2
2
2
2
2
2
2
2
2
2
2
2
2
2
2
2
2
2
2
2
2
2
2
2
2
2
2
2
2
2
2
2
2
2
2
2
2
2
2
2
2
2
2
2
2
2
2
2
2
2
2
2
2
2
2
2
2
2
2
2
2
2
2
2
2
2
2
2
2
2
2
2
2
2
2
2
2
2
2
2
2
2
2
2
2
2
2
2
2
2
2
2
2
2
2
2
2
2
2
2
2
2
2
2
2
2
2
2
2
2
2
2
2
2
2
2
2
2
2
2
2
2
1
1
1
1
1
1
1
1
1
1
1
1
1
1
1
1
1
1
1
1
1
1
1
0
0
0
0
0
1
1
1
0
0
0
0
0
0
0
0
0
0
0
0
0
0
0
0
0
1
1
1
1
1
1
1
2
2
2
2
2
2
2
2
2
2
2
2
2
2
2
2
2
2
2
2
2
2
2
2
2
2
2
2
2
2
2
2
2
2
2
2
2
2
2
2
2
2
2
2
2
2
2
2
2
2
2
2
2
2
2
2
2
2
2
2
2
2
2
2
2
2
2
2
2
2
2
2
2
2
2
2
2
2
2
2
3
3
3
3
3
3
3
3
3
3
3
3
3
3
3
3
3
3
3
3
3
3
3
3
3
3
3
3
3
3
3
2
2
2
2
2
2
2
2
2
2
2
2
2
2
2
2
2
2
2
2
2
2
2
2
2
2
2
2
2
2
2
2
2
2
2
2
1
1
1
1
1
1
1
1
1
1
1
1
1
1
1
1
1
1
1
1
0
0
0
0
0
0
0
0
0
0
0
0
0
0
0
0
0
0
0
0
0
0
1
1
1
1
1
1
1
1
1
1
1
1
1
1
1
1
1
1
1
1
1
1
1
1
1
1
1
1
1
1
1
1
1
1
1
1
1
1
1
1
1
1
1
1
1
1
1
1
1
1
1
1
1
1
1
1
1
1
1
1
1
1
1
1
1
1
1
1
1
1
1
1
1
1
1
1
1
1
1
1
1
1
1
2
2
2
2
2
2
2
2
2
2
2
2
1
1
1
1
1
1
1
1
1
1
1
1
1
1
1
1
1
1
1
1
1
1
1
1
1
1
1
1
1
1
1
1
1
1
1
1
1
1
1
1
1
1
1
1
1
1
1
1
1
1
1
1
1
1
1
1
1
1
1
1
1
1
1
1
1
1
1
1
1
1
1
1
1
1
1
1
1
1
1
1
1
1
1
1
1
1
1
1
1
1
1
1
1
1
1
1
1
1
1
1
1
1
1
1
1
1
1
1
1
1
1
1
1
1
1
1
1
0
0
0
0
0
0
0
0
0
0
0
0
0
0
0
0
0
0
0
0
0
0
0
0
0
0
0
0
0
0
0
0
0
0
0
0
0
0
0
0
0
0
0
0
0
0
0
0
0
0
0
0
0
0
0
0
0
0
0
0
0
0
0
0
0
0
0
0
0
0
0
0
0
0
0
0
0
0
0
0
0
0
0
0
0
0
0
0
0
0
0
0
0
0
0
0
0
0
0
0
0
0
0
0
0
0
0
0
0
0
0
0
0
0
0
0
0
0
0
0
0
0
0
0
0
0
0
0
0
0
0
0
0
0
0
0
0
0
0
0
0
0
0
0
0
0
0
0
0
0
0
0
0
0
0
0
0
0
0
0
0
0
0
0
0
0
0
0
0
0
0
0
0
0
0
0
0
0
0
0
0
0
0
0
0
0
0
0
0
0
0
0
0
0
0
0
0
0
0
0
0
0
0
0
0
0
0
0
0
0
0
0
0
0
0
0
0
0
0
0
0
0
0
0
0
0
0
0
0
0
0
0
0
0
0
0
0
0
0
0
0
0
0
0
0
0
0
0
0
0
0
0
0
0
0
0
0
0
0
0
0
0
0
0
0
0
0
0
0
0
0
0
0
0
0
0
0
0
0
0
0
0
0
0
0
0
0
0
0
0
0
0
0
0
0
0
0
0
0
0
0
0
0
0
0
0
0
0
0
0
0
0
0
0
0
0
0
0
0
0
0
0
0
0
0
0
0
0
0
0
0
0
0
0
0
0
0
0
0
0
0
0
0
0
0
0
0
0
0
0
0
0
0
0
0
0
0
0
0
0
0
0
0
0
0
0
0
0
0
0
0
0
0
0
0
0
0
0
0
0
0
0
0
0
0
0
0
0
0
0
0
0
0
0
0
0
0
0
0
0
0
0
0
0
0
0
0
0
0
0
0
0
0
0
0
0
0
0
0
0
0
0
0
0
0
0
0
0
0
0
0
0
0
0
0
0
0
0
0
0
0
0
0
0
0
0
0
0
0
0
0
0
0
0
0
0
0
0
0
0
0
0
0
0
0
0
0
0
0
0
0
0
0
0
0
0
0
0
0
0
0
0
0
0
0
0
0
0
0
0
0
0
0
0
0
0
0
0
0
0
0
0
0
0
0
0
0
0
0
0
0
0
0
0
0
0
0
0
0
0
0
0
0
0
0
0
0
0
0
0
0
0
0
0
0
0
0
0
0
0
0
0
0
0
0
0
0
0
0
0
0
0
0
0
0
0
0
0
0
0
0
0
0
0
0
0
0
0
0
0
0
0
0
0
0
0
0
0
0
0
0
0
0
0
0
0
0
0
0
0
0
0
0
0
0
0
0
0
0
0
0
0
0
0
0
0
0
0
0
0
0
0
0
0
0
0
0
0
0
0
0
0
0
0
0
0
0
0
0
0
0
0
0
0
0
0
0
0
0
0
0
0
0
0
0
0
0
0
0
0
0
0
0
0
0
0
0
0
0
0
0
0
0
0
0
0
0
0
0
0
0
0
0
0
0
0
0
0
0
0
0
0
0
0
0
0
0
0
0
0
0
0
0
0
0
0
0
0
0
0
0
0
0
0
0
0
0
0
0
0
0
0
0
0
0
0
0
0
0
0
0
0
0
0
0
0
0
0
0
0
0
0
0
0
0
0
0
0
0
0
0
0
0
0
0
0
0
0
0
0
0
0
0
0
0
0
0
0
0
0
0
0
0
0
0
0
0
0
0
0
0
0
0
0
0
0
0
0
0
0
0
0
0
0
0
0
0
0
0
0
0
0
0
0
0
0
0
0
0
0
0
0
0
0
0
0
0
0
0
0
0
0
0
0
0
0
0
0
0
0
0
0
0
0
0
0
0
0
0
0
0
0
0
0
0
0
0
0
0
0
0
0
0
0
0
0
0
0
0
0
0
0
0
0
0
0
0
0
0
0
0
0
0
0
0
0
0
0
0
0
0
0
0
0
0
0
0
0
0
0
0
0
0
0
0
0
0
0
0
0
0
0
0
0
0
0
0
0
0
0
0
0
0
0
0
0
0
0
0
0
0
0
0
0
0
0
0
0
0
0
0
0
0
0
0
0
0
0
0
0
0
0
0
0
0
0
0
0
0
0
0
0
0
0
0
0
0
0
0
0
0
0
0
0
0
0
0
0
0
0
0
0
0
0
0
0
0
0
0
0
0
0
0
0
0
0
0
0
0
0
0
0
0
0
0
1
1
1
1
1
1
1
1
1
1
1
1
1
1
1
1
1
1
1
1
1
1
1
1
1
1
1
1
1
1
1
1
1
1
1
1
2
2
2
2
2
2
2
2
2
2
2
2
2
2
2
2
2
2
2
2
2
2
2
2
2
2
2
2
2
2
2
2
2
2
2
2
2
2
2
2
2
2
2
2
2
2
2
2
2
2
2
2
2
2
2
2
2
2
2
2
2
2
2
2
2
2
2
2
2
2
2
2
2
2
2
2
2
2
2
2
2
2
2
2
2
2
1
1
1
1
1
1
1
1
1
1
0
0
0
0
0
0
0
0
1
1
1
1
1
1
1
1
1
1
1
1
1
1
1
1
1
1
1
1
1
1
1
1
1
1
1
1
1
1
1
1
1
1
1
1
1
1
1
1
1
1
1
1
1
1
2
2
1
1
1
1
1
1
1
1
1
1
1
1
1
1
1
1
1
1
1
1
1
1
1
1
1
1
1
1
1
1
1
1
1
1
1
1
1
1
1
1
1
1
1
1
1
1
1
1
1
1
1
1
1
1
1
1
1
1
1
1
1
1
1
1
1
1
1
1
1
1
1
1
1
1
1
1
1
1
1
1
1
1
1
1
1
1
1
1
1
1
1
1
1
1
1
1
1
1
1
1
1
1
1
1
1
1
1
1
1
1
1
1
1
1
1
1
1
1
1
1
1
1
1
1
1
1
0
0
0
0
0
0
0
0
0
0
0
0
0
0
0
0
0
0
0
0
0
0
0
0
0
0
0
0
0
0
0
0
0
0
0
0
0
0
0
0
0
0
0
0
0
0
0
0
0
0
0
0
0
0
0
0
0
0
0
0
0
0
0
0
0
0
0
0
0
0
0
0
0
0
0
0
0
0
0
0
0
0
0
0
0
0
0
0
0
0
0
0
0
0
0
0
0
0
0
0
0
0
0
0
0
0
0
0
0
0
0
0
0
0
0
0
0
0
0
0
0
0
0
0
1
1
1
1
1
1
1
1
1
1
1
1
1
1
1
1
1
1
1
1
1
1
1
1
1
1
1
1
1
1
1
1
1
1
1
1
1
1
1
1
1
0
0
0
0
0
0
0
0
0
0
0
0
0
0
0
0
0
0
0
0
0
0
0
0
0
0
0
0
0
0
0
0
0
0
0
0
0
0
0
0
0
0
0
0
0
0
0
0
0
0
0
0
0
0
0
0
0
0
0
0
0
0
0
0
0
0
0
0
0
0
0
0
0
0
0
0
0
0
0
0
0
0
0
0
0
0
0
0
0
0
0
0
0
0
0
0
0
0
0
0
0
0
0
0
0
0
0
0
0
0
0
0
0
0
0
0
0
0
0
0
0
0
0
1
1
1
1
1
1
1
0
0
0
0
0
0
0
0
0
0
0
0
0
0
0
0
0
0
0
0
0
0
0
0
0
0
0
0
0
0
0
0
0
0
0
0
0
0
0
0
0
0
0
0
0
0
0
0
0
0
0
0
0
0
0
2
3
5
5
6
6
15
15
17
17
17
17
17
17
17
18
19
19
19
19
20
21
21
21
21
21
21
21
21
21
21
21
21
21
21
22
22
22
22
22
23
24
26
26
26
26
26
26
26
26
26
26
26
27
27
27
27
28
29
29
29
29
29
29
29
29
29
29
30
30
30
30
30
29
30
30
30
30
30
30
30
30
31
31
31
32
32
32
32
32
32
32
32
32
32
32
32
32
32
32
32
32
32
32
32
32
32
32
32
32
32
32
32
32
32
32
32
32
32
32
32
32
32
32
30
29
26
24
24
24
24
25
25
25
25
24
24
24
23
21
21
21
21
21
21
21
21
21
21
20
20
20
20
20
20
20
19
19
18
18
18
18
18
18
18
18
18
18
18
17
17
17
16
16
15
15
15
15
15
15
15
15
15
15
15
15
15
15
15
15
15
15
15
15
15
15
15
15
15
14
14
14
14
14
14
14
14
14
14
13
13
13
13
13
14
13
13
13
13
13
12
12
12
12
12
12
12
12
12
12
12
12
12
12
12
12
12
12
12
12
12
12
12
12
12
12
12
12
12
12
12
12
12
12
12
12
12
12
12
12
12
12
12
12
14
14
14
14
14
14
14
14
14
13
13
12
11
12
12
10
10
10
10
10
10
10
10
10
10
10
10
10
10
10
10
10
10
10
10
10
10
10
10
9
8
8
8
8
9
8
8
9
9
10
10
10
10
10
10
10
10
10
11
11
11
11
12
12
12
12
12
13
14
15
15
15
17
17
17
17
17
17
17
17
17
19
19
19
19
20
20
20
20
20
20
21
21
21
21
20
20
21
21
22
22
22
22
22
22
22
22
22
22
22
22
22
22
22
22
22
22
22
22
23
23
23
23
23
23
23
23
22
22
22
23
23
22
22
22
22
22
22
22
22
22
21
21
20
20
20
20
20
20
20
21
21
21
22
22
22
22
22
22
22
22
22
22
22
22
22
22
22
22
22
22
22
22
22
22
22
22
22
22
22
22
22
22
22
22
22
22
22
22
22
22
22
22
22
22
22
22
22
22
22
22
22
22
22
22
23
23
22
20
18
18
18
18
17
17
17
17
17
17
17
17
17
17
17
17
16
15
15
15
14
14
13
13
13
13
14
15
15
16
16
15
15
16
16
16
16
16
16
17
17
17
17
17
17
16
16
15
14
14
15
15
12
12
12
12
12
12
12
12
12
12
12
12
12
12
12
12
12
12
12
12
13
14
14
15
15
15
15
15
15
15
15
14
14
14
13
12
14
14
14
14
14
14
14
14
14
15
15
15
15
15
15
15
15
15
15
15
15
15
15
15
15
14
14
14
15
15
15
15
15
15
15
15
15
15
15
15
15
15
15
15
15
15
15
15
15
15
15
15
14
14
14
14
14
14
14
14
14
14
14
14
14
14
14
14
14
14
14
14
14
14
14
14
14
14
14
14
14
14
14
14
14
14
13
13
13
13
13
13
12
12
12
12
12
12
12
12
11
10
10
10
10
10
10
10
10
10
10
10
10
10
10
10
10
10
10
10
10
9
9
9
9
9
9
9
9
9
9
9
10
10
10
10
10
10
10
10
10
10
10
10
10
10
10
10
10
10
10
10
10
10
10
10
10
10
10
10
10
10
10
9
9
8
8
8
8
8
8
8
8
8
7
6
6
6
6
6
6
6
6
6
7
7
7
7
7
7
7
7
7
7
7
7
7
7
7
7
7
7
7
8
8
8
10
10
10
10
10
10
10
10
10
10
10
11
11
11
11
11
11
11
11
11
11
11
11
11
11
11
11
11
11
11
11
11
11
11
11
12
12
12
12
12
12
12
12
12
12
12
12
12
12
12
12
12
12
12
12
12
12
12
12
12
13
13
13
13
13
13
13
13
13
13
13
13
13
13
13
13
13
13
13
13
13
13
13
13
13
13
13
13
13
13
14
14
14
13
13
13
13
12
12
12
12
12
12
11
11
11
7
8
8
8
7
7
7
7
7
7
7
7
7
7
8
8
9
9
9
9
9
9
10
10
10
10
10
10
10
10
10
10
10
10
10
10
10
10
10
10
10
10
10
10
10
10
10
10
10
10
10
8
7
7
7
7
7
7
7
7
7
7
7
7
7
7
8
8
8
8
8
8
8
8
8
8
8
8
8
8
9
9
9
9
9
9
9
9
10
10
10
10
10
10
10
10
10
10
10
10
10
10
10
10
10
10
10
10
10
11
11
10
9
9
9
9
9
9
9
9
9
9
9
9
9
9
9
9
9
9
9
9
9
8
8
8
8
8
8
8
8
8
8
8
8
8
8
8
8
7
8
8
8
8
7
7
7
7
7
6
6
6
5
5
5
5
5
5
5
5
5
5
5
5
5
5
5
5
5
5
5
5
5
5
5
5
5
5
5
5
5
5
5
5
5
4
4
4
4
4
3
3
2
2
2
2
2
2
2
2
2
2
2
2
2
2
2
2
2
2
2
2
2
2
2
2
2
2
2
2
2
2
2
2
2
2
2
2
2
2
2
2
3
3
3
3
3
3
3
3
3
3
3
3
3
3
3
3
2
2
2
2
2
2
2
2
2
2
2
2
2
2
2
2
2
2
2
2
2
2
2
2
2
2
2
2
2
2
2
2
2
2
2
2
2
2
2
2
2
2
2
2
2
2
2
2
2
2
2
2
2
2
2
2
2
2
2
2
2
2
2
2
2
2
2
2
2
2
2
2
2
2
2
2
2
2
2
2
2
2
2
2
2
2
2
2
2
2
2
2
2
2
2
2
2
2
2
2
2
2
2
2
2
2
2
2
2
2
2
2
2
2
2
2
2
2
2
2
2
2
2
2
1
1
1
1
1
1
1
1
1
0
0
0
0
0
0
0
0
0
0
0
0
0
0
0
0
0
0
0
0
0
0
0
0
0
0
0
0
0
0
0
0
0
0
0
0
0
0
0
0
0
0
0
0
0
0
0
0
0
0
0
0
0
0
0
0
0
0
0
0
0
0
0
0
0
0
0
0
0
0
0
0
0
0
0
0
0
0
0
0
0
0
0
0
0
0
0
0
0
0
0
0
0
0
0
0
0
0
0
0
0
0
0
0
0
0
0
0
0
0
0
0
0
0
0
0
0
0
0
0
0
0
0
0
0
0
0
0
0
0
0
0
0
0
0
0
0
0
0
0
0
0
0
0
0
0
0
0
0
0
0
0
0
0
0
0
0
0
0
0
0
0
0
0
0
0
0
0
0
0
0
0
0
0
0
0
0
0
0
0
0
0
1
1
1
1
1
1
1
1
1
1
1
1
1
1
1
1
1
1
1
1
1
1
1
1
1
1
1
1
1
1
1
1
1
1
1
1
1
1
1
1
1
1
1
1
1
1
1
1
1
1
1
1
1
1
1
1
1
1
1
1
1
1
1
1
1
1
1
1
1
1
1
1
1
1
1
1
1
1
1
1
1
1
1
1
1
1
1
1
1
1
1
1
1
1
1
1
1
0
0
0
0
0
0
0
0
0
0
0
0
0
0
0
0
0
0
0
0
0
0
0
0
0
0
0
0
0
0
0
0
0
0
0
0
0
0
0
0
0
0
0
0
0
0
0
0
0
0
0
0
0
0
0
0
0
0
0
0
0
0
0
0
0
0
0
0
0
0
1
1
1
1
1
1
1
1
1
1
1
1
1
2
2
2
2
2
2
2
2
2
2
2
2
2
2
2
2
2
2
2
2
2
3
3
3
3
3
3
3
3
3
3
3
3
3
3
3
3
3
3
3
3
3
3
3
3
3
3
3
3
3
3
3
3
3
3
3
3
3
3
3
3
3
3
3
3
3
3
3
3
3
3
3
3
3
3
3
3
3
3
3
3
3
3
3
3
3
3
3
3
3
3
3
3
3
3
3
3
3
3
3
3
3
3
3
3
3
3
3
3
3
4
4
4
4
4
4
4
5
5
5
5
5
5
5
5
5
5
5
5
5
5
5
5
5
5
5
5
5
5
5
4
4
4
4
4
4
4
4
4
4
4
4
4
4
4
4
4
4
4
4
4
4
4
4
4
4
4
4
4
3
3
3
3
4
4
4
4
4
4
4
4
4
4
4
4
4
4
4
4
4
4
4
4
4
5
5
5
5
5
5
5
5
5
5
5
5
5
5
5
5
5
5
5
5
5
5
5
5
5
5
5
5
5
5
5
5
5
5
5
5
5
5
5
5
5
5
5
5
5
4
4
4
3
2
2
2
2
2
2
2
2
2
2
2
2
2
2
2
2
2
2
2
2
2
2
2
2
2
2
2
2
2
2
2
2
2
2
2
2
2
2
3
3
3
3
10
11
11
12
12
14
14
14
15
17
17
19
19
19
19
19
21
21
20
22
22
22
22
23
23
25
28
28
28
28
28
28
29
30
30
30
30
30
30
30
30
29
29
29
29
29
29
29
30
30
30
31
31
31
31
31
31
31
31
31
31
31
31
31
30
30
30
31
31
31
32
32
32
32
32
32
32
32
33
33
33
33
33
33
33
33
33
33
33
33
33
33
33
34
35
35
35
35
35
36
36
36
36
36
36
36
36
36
36
36
36
36
36
36
36
36
36
36
36
36
36
36
37
37
37
37
37
37
37
37
37
37
37
37
37
37
37
37
37
37
37
38
37
37
37
38
39
39
40
40
40
42
42
42
42
35
36
32
32
33
33
33
33
32
32
32
34
34
34
35
35
36
36
36
36
37
37
36
35
34
34
33
32
32
35
35
36
36
36
36
36
37
37
37
39
40
40
40
40
40
40
40
40
40
40
40
40
40
42
42
43
44
44
45
45
46
46
47
48
48
48
49
50
50
52
52
52
52
52
52
52
52
53
53
53
53
53
53
53
55
55
56
56
57
57
57
57
58
58
58
58
58
58
58
58
60
60
60
60
60
60
60
60
60
60
60
60
62
62
62
62
62
62
62
63
63
63
63
63
62
62
61
61
62
63
65
65
65
66
66
66
65
65
65
65
66
67
67
67
67
67
66
66
66
68
69
69
69
69
69
69
69
69
69
69
69
69
69
69
69
69
69
70
70
70
70
70
70
70
70
70
70
70
70
68
67
65
55
55
53
53
52
52
52
52
51
51
51
51
51
52
52
51
51
50
50
50
50
50
50
51
52
52
52
52
52
52
52
52
52
52
52
52
51
51
51
51
51
50
50
50
50
50
50
50
48
47
45
42
42
42
42
42
42
42
42
42
42
42
42
44
44
44
42
42
42
42
42
41
41
39
38
38
38
38
36
33
27
25
25
25
25
25
25
26
26
25
25
25
25
25
25
25
25
25
25
25
25
25
25
25
25
24
24
24
24
24
25
25
25
25
26
26
26
26
26
27
27
27
27
27
27
27
28
28
29
28
27
27
27
26
26
25
24
24
23
22
22
22
22
22
22
22
22
21
21
21
21
21
21
21
21
22
21
21
21
20
20
20
20
20
20
21
21
21
21
21
22
22
22
21
21
20
20
20
20
20
20
20
20
20
20
20
20
20
22
22
22
22
22
20
20
20
19
19
19
19
19
19
19
17
17
17
17
17
17
18
18
18
17
17
17
17
17
17
18
18
18
18
19
17
17
17
17
16
17
17
17
17
17
17
17
17
17
17
17
17
17
17
17
17
18
17
17
17
17
17
18
18
18
18
19
19
19
19
19
19
19
18
18
18
17
17
17
18
20
20
20
20
20
20
18
18
18
17
17
17
17
17
17
17
17
17
17
17
16
16
16
16
16
16
16
16
16
16
16
16
16
16
16
16
16
16
16
16
16
17
17
17
17
18
19
19
19
20
20
20
20
20
20
21
22
22
22
22
22
22
22
22
22
22
22
22
22
22
22
22
22
22
22
22
22
22
22
22
22
22
22
22
22
22
22
22
22
22
22
22
21
22
21
20
20
20
20
20
20
20
20
20
20
20
20
20
20
20
20
20
20
20
20
20
20
20
20
20
20
20
20
20
20
20
20
20
20
20
20
20
20
20
20
20
20
20
20
20
20
20
20
18
17
16
16
14
14
14
13
13
12
12
12
12
12
12
12
12
12
12
13
14
14
14
13
13
12
11
11
11
12
12
12
12
13
13
12
11
11
11
11
11
10
11
11
11
11
11
11
11
11
12
12
12
12
12
12
13
15
16
17
17
17
17
17
18
19
19
19
19
19
20
20
21
21
21
21
22
22
22
22
22
23
23
23
23
23
23
22
22
22
22
22
23
23
23
23
23
23
23
23
23
23
25
25
25
25
23
24
23
23
23
23
23
23
23
23
23
24
24
25
25
25
25
25
25
25
25
25
25
25
25
25
25
25
25
25
25
25
25
25
25
25
25
25
25
25
25
25
25
25
25
25
25
25
25
25
26
26
26
26
26
26
26
26
26
26
26
26
26
26
26
26
26
26
26
26
26
26
27
27
26
26
26
25
26
26
26
26
26
26
26
26
26
26
26
26
26
27
27
27
27
27
27
27
25
23
19
19
18
17
17
17
15
14
14
14
15
15
15
15
16
16
15
14
13
12
12
12
12
12
12
12
12
12
12
12
12
12
12
12
12
12
12
12
12
12
12
12
12
12
13
13
13
13
13
13
13
13
13
13
13
13
13
13
13
13
14
14
14
14
14
14
14
14
15
15
15
15
15
15
15
15
15
15
15
15
15
15
15
15
15
15
15
15
15
15
15
15
15
15
15
15
14
14
14
13
13
12
12
12
12
12
12
12
12
12
12
12
12
12
12
12
12
12
12
12
12
12
12
12
12
12
12
12
12
12
12
12
12
12
10
10
10
7
7
7
7
7
7
7
7
7
7
7
5
5
4
4
4
4
4
4
4
4
4
4
4
4
4
4
4
4
4
4
4
4
4
4
4
4
4
4
4
4
5
5
5
5
5
5
5
5
5
5
5
5
5
5
5
5
5
5
5
5
5
5
5
5
5
5
5
5
5
5
5
5
5
5
5
5
3
3
3
3
3
3
3
2
2
2
2
2
2
2
2
2
2
2
2
2
2
2
2
2
2
2
2
2
2
2
2
2
2
2
2
2
2
2
2
2
2
2
2
2
2
2
2
2
2
2
2
2
2
2
2
2
2
2
2
2
2
2
2
2
2
2
2
2
2
2
2
2
2
2
2
2
2
2
2
2
2
2
2
2
2
2
2
2
2
2
2
2
2
2
2
2
2
2
2
2
2
2
2
2
2
2
2
1
1
0
0
0
0
0
0
0
0
0
0
0
0
0
0
0
0
0
0
0
0
0
0
0
0
0
0
0
0
0
0
0
0
0
0
0
0
0
0
0
0
0
0
0
0
0
0
0
0
0
0
0
0
0
0
0
0
0
0
0
0
0
0
0
0
0
0
0
0
0
0
0
0
0
0
0
0
0
0
0
1
1
1
1
1
1
1
1
1
1
1
1
1
1
1
1
1
1
1
1
1
1
1
1
1
1
1
1
1
1
1
1
1
1
1
1
1
1
1
1
1
1
1
1
1
1
1
1
1
1
1
1
2
2
2
2
2
2
2
2
2
2
2
2
2
2
2
2
2
2
2
2
2
2
2
2
2
2
2
2
2
2
2
2
2
2
2
2
2
2
2
2
2
2
2
2
2
2
2
2
2
2
2
2
2
2
2
2
2
2
2
2
2
2
2
2
2
2
2
2
2
2
2
2
2
2
2
2
2
2
2
2
2
2
2
2
2
2
2
2
2
2
2
2
2
2
2
2
2
2
2
2
2
2
2
2
2
2
2
2
2
2
2
2
2
2
2
2
2
2
2
2
2
2
1
1
1
1
1
1
1
1
1
1
1
1
1
1
1
1
1
1
1
1
1
1
1
1
1
1
1
1
1
1
1
1
1
1
1
1
1
1
1
1
1
1
1
0
0
0
0
0
0
0
0
0
0
0
0
0
0
0
0
0
0
0
0
0
0
0
0
0
0
0
0
0
0
0
0
0
0
0
0
0
0
0
0
0
0
0
0
0
0
0
0
0
0
0
0
0
0
0
0
0
0
0
0
0
0
0
0
0
0
0
0
0
0
0
0
0
0
0
0
0
0
0
0
0
0
0
0
0
0
0
0
0
0
0
0
0
0
0
0
0
1
1
2
2
2
2
2
2
2
2
2
2
2
2
2
2
2
2
2
2
2
2
2
2
2
2
2
2
2
2
2
2
2
2
2
2
2
2
2
2
2
2
2
2
2
2
2
2
2
2
2
2
2
2
2
2
2
2
2
2
2
2
2
2
2
2
2
2
2
2
2
2
2
2
2
2
2
2
2
2
2
2
2
2
2
2
2
2
2
2
2
2
2
2
2
2
2
2
2
2
2
2
2
2
2
2
2
2
2
2
2
2
2
2
2
2
2
2
2
2
2
2
2
2
2
2
2
2
1
0
0
0
0
0
0
0
0
0
0
0
0
0
0
0
0
0
0
0
0
0
0
0
0
0
0
0
0
0
0
0
0
0
0
0
0
0
0
0
0
0
0
0
0
0
0
0
0
0
0
0
0
0
0
0
0
0
0
0
0
0
0
0
0
0
0
0
0
0
0
0
0
0
0
0
0
0
0
0
0
0
0
0
0
0
0
0
0
0
0
0
0
0
0
0
0
0
0
0
0
0
0
0
0
0
0
0
0
0
0
0
0
0
0
0
0
0
0
0
0
0
0
0
0
0
0
0
0
0
0
0
0
0
0
0
0
0
0
0
1
1
1
1
1
1
1
2
2
2
2
2
2
2
2
2
2
2
2
2
2
2
2
2
2
2
2
2
2
2
2
2
2
2
2
2
2
2
2
2
2
2
2
2
2
2
2
2
2
2
2
2
2
2
2
2
2
2
2
2
2
2
2
2
2
2
2
2
2
2
2
2
2
2
2
2
2
2
2
2
2
2
2
2
2
2
2
2
2
2
2
2
2
2
2
2
2
2
2
2
2
2
2
2
1
1
1
1
1
1
1
1
1
1
1
1
1
1
1
1
1
1
1
1
1
1
1
1
1
1
1
1
1
1
1
1
1
1
0
0
0
0
0
0
0
0
0
0
0
0
0
0
0
0
0
0
0
0
0
0
0
0
0
0
0
0
0
0
0
0
0
0
0
0
0
0
0
0
0
0
0
0
0
0
0
0
0
0
0
0
0
0
0
0
0
0
0
0
0
0
0
0
0
0
0
0
0
0
0
0
0
0
0
0
0
0
0
0
0
0
0
0
0
0
0
0
0
0
0
0
0
0
0
0
0
0
0
0
0
0
0
0
0
0
0
0
0
0
0
0
0
0
0
0
0
0
0
0
0
0
0
0
0
0
0
0
0
0
0
0
0
0
0
0
0
0
0
0
0
0
0
0
0
0
0
0
0
0
0
0
0
0
0
0
0
0
0
0
0
0
0
0
0
0
0
0
0
0
0
0
0
0
0
0
0
0
1
1
1
1
1
1
1
1
1
1
1
1
1
1
1
1
1
1
1
1
1
1
1
1
1
1
1
1
1
1
1
1
1
1
1
1
1
1
1
1
1
1
1
1
1
1
1
1
1
1
1
1
1
1
1
1
1
1
1
1
1
1
1
1
1
1
1
1
1
1
1
1
1
1
1
1
1
2
2
2
2
2
2
2
2
2
2
2
2
2
2
2
2
2
2
2
2
2
2
2
2
2
2
2
2
2
2
2
2
2
2
2
2
2
2
2
2
2
2
2
2
2
2
2
2
2
2
1
1
1
1
1
1
1
1
1
1
1
1
1
1
2
2
2
2
2
2
2
2
2
2
2
2
2
2
2
2
2
2
2
2
2
2
2
2
2
2
2
2
2
2
2
2
2
2
2
2
2
2
2
2
2
2
2
2
2
2
2
1
1
1
1
1
1
1
1
1
1
1
1
1
1
1
1
1
1
1
1
1
1
1
1
1
1
1
1
1
1
1
1
1
1
1
1
1
1
1
1
1
1
1
1
1
1
1
1
1
1
1
1
1
1
1
1
1
1
1
1
1
1
1
1
1
1
1
1
1
1
1
1
1
1
1
1
1
1
1
1
1
0
0
0
0
0
0
0
0
0
0
0
0
0
0
0
0
0
0
0
0
0
1
1
1
1
1
1
1
1
1
1
1
1
1
1
1
1
1
1
1
1
1
1
1
1
1
1
1
0
0
0
0
0
0
0
0
0
0
0
0
0
0
0
0
0
0
0
0
0
0
0
0
0
0
0
0
0
0
0
0
0
0
0
0
0
0
0
0
0
0
0
0
0
0
0
0
0
0
0
0
0
0
0
0
0
0
0
0
0
0
0
0
0
0
0
0
0
0
0
0
0
0
0
0
0
0
0
0
0
0
0
0
0
0
0
0
0
0
0
0
0
0
0
0
0
0
0
0
0
0
0
0
0
0
0
0
0
0
0
0
0
0
0
0
0
0
0
0
0
0
0
0
0
0
0
0
0
0
0
0
0
0
0
0
0
0
0
0
0
0
0
0
0
0
0
0
0
0
0
0
0
0
0
0
0
0
0
0
0
0
0
0
0
0
0
0
0
0
0
0
0
0
0
0
0
0
0
0
0
0
0
0
0
0
0
0
0
0
0
0
0
0
0
0
0
0
0
0
0
0
0
0
0
0
0
0
0
0
0
0
0
0
0
0
0
0
0
0
0
0
0
0
0
0
0
0
0
0
0
0
0
0
0
0
0
0
0
0
0
0
0
0
0
0
0
0
0
0
0
0
0
0
0
0
0
0
0
0
0
0
0
0
0
0
0
0
0
0
0
0
0
0
0
0
0
0
0
0
0
0
0
0
0
0
0
0
0
0
0
0
0
0
0
0
0
0
0
0
0
0
0
0
0
0
0
0
0
0
0
0
0
0
0
0
0
0
0
0
0
0
0
0
0
0
0
0
0
0
0
0
0
0
0
0
0
0
0
0
0
0
0
0
0
0
0
0
0
0
0
0
0
0
0
0
0
0
0
0
0
0
0
0
0
0
0
0
0
0
0
0
0
0
0
0
0
0
0
0
0
0
0
0
0
0
0
0
0
0
0
0
0
0
0
0
0
0
0
0
0
0
0
0
0
0
0
0
0
0
0
0
0
0
0
0
0
0
0
0
0
0
0
0
0
0
0
0
0
0
0
0
0
0
0
0
0
0
0
0
0
0
0
0
0
0
0
0
0
0
0
0
0
0
0
0
0
0
0
0
0
0
0
0
0
0
0
0
0
0
0
0
0
0
0
0
0
0
0
0
0
0
0
0
0
0
0
0
0
0
0
0
0
0
0
0
0
0
0
0
0
0
0
0
0
0
0
0
0
0
0
0
0
0
0
0
0
0
0
0
0
0
0
0
0
0
0
0
0
0
0
0
0
0
0
0
0
0
0
0
0
0
0
0
0
0
0
0
0
0
0
0
0
0
0
0
0
0
0
0
0
0
0
0
0
0
0
0
0
0
0
0
0
0
0
0
0
0
0
0
0
0
0
0
0
0
0
0
0
0
0
0
0
0
0
0
0
0
0
0
0
0
0
0
0
0
0
0
0
0
0
0
0
0
0
0
0
0
0
0
0
0
0
0
0
0
0
0
0
0
0
0
0
0
0
0
0
0
0
0
0
0
0
0
0
0
0
0
0
0
0
0
0
0
0
0
0
0
0
0
0
0
0
0
0
0
0
0
0
0
0
0
0
0
0
0
0
0
0
0
0
0
0
0
0
0
0
0
0
0
0
0
0
0
0
0
0
0
0
0
0
0
0
0
0
0
0
0
0
0
0
0
0
0
0
0
0
0
0
0
0
0
0
0
0
0
0
0
0
0
0
0
0
0
0
0
0
0
0
0
0
0
0
0
0
0
0
0
0
0
0
0
0
0
0
0
0
0
0
0
0
0
0
0
0
0
0
0
0
0
0
0
0
0
0
0
0
0
0
0
0
0
0
0
0
0
0
0
0
0
0
0
0
0
0
0
0
0
0
0
0
0
0
0
0
0
0
0
0
0
0
0
0
0
0
0
0
0
0
0
0
0
0
0
0
0
0
0
0
0
0
0
0
0
0
0
0
0
0
0
0
0
0
0
0
0
0
0
0
0
0
0
0
0
0
0
0
0
0
0
0
0
0
0
0
0
0
0
0
0
0
0
0
0
0
0
0
0
0
0
0
0
0
0
0
0
0
0
0
0
0
0
0
0
0
0
0
0
0
0
0
0
0
0
0
0
0
0
0
0
0
0
0
0
0
0
0
0
0
0
0
0
0
0
0
0
0
0
0
0
0
0
0
0
0
0
0
0
0
0
0
0
0
0
0
0
0
0
0
0
0
0
0
0
0
1
1
1
2
2
2
2
2
2
2
2
2
2
2
2
2
2
2
2
2
2
2
2
2
2
2
2
2
2
2
2
2
2
2
2
2
2
2
2
2
2
2
2
2
2
2
2
2
2
2
2
2
2
2
2
2
2
2
3
3
3
3
3
3
3
3
3
3
3
3
3
3
3
3
3
3
3
3
3
3
3
3
3
3
3
3
3
3
3
3
3
3
3
3
3
3
3
3
3
3
3
3
3
3
3
3
3
3
3
3
3
3
3
3
3
3
3
3
3
3
3
3
3
2
2
2
2
2
2
2
2
2
2
2
2
2
2
2
2
2
2
2
2
2
2
2
2
2
2
2
2
2
2
2
2
2
2
2
2
2
2
2
2
2
2
2
2
2
2
2
2
2
2
2
2
2
2
2
2
2
2
2
2
2
2
2
2
2
2
2
2
2
2
2
2
2
2
0
0
0
0
0
0
0
0
0
0
0
0
0
0
0
0
0
0
0
0
0
0
0
0
0
0
0
0
0
0
0
0
0
0
0
0
0
0
0
0
0
0
0
0
0
0
0
0
0
0
0
0
0
0
0
0
0
0
0
0
0
0
0
0
0
0
0
0
0
0
0
0
0
0
0
0
0
0
0
0
0
0
0
0
0
0
0
0
0
0
0
0
0
0
0
0
0
0
0
0
0
0
0
0
0
0
0
0
0
0
0
0
0
0
0
0
0
0
0
0
0
0
0
0
0
0
0
0
0
0
0
0
0
0
0
0
0
0
0
0
0
0
0
0
0
0
0
0
0
0
0
0
0
0
0
0
0
0
0
0
0
0
0
0
0
0
0
0
0
0
0
0
0
0
0
0
0
0
0
0
0
0
0
0
0
0
0
0
0
0
0
0
0
0
0
0
0
0
0
0
0
0
0
0
0
0
0
0
0
0
0
0
0
0
0
0
0
0
0
0
0
0
0
0
0
0
0
0
0
0
0
0
0
0
0
0
0
0
0
0
0
0
0
0
0
0
0
0
0
0
0
0
0
0
0
0
0
0
0
0
0
0
0
0
0
0
0
0
0
0
0
0
0
0
0
0
0
0
0
0
0
0
0
0
0
0
0
0
0
0
0
0
0
0
0
0
0
0
0
0
0
0
0
0
0
0
0
0
0
0
0
0
0
1
2
2
2
2
2
2
2
2
2
2
2
2
2
2
2
2
2
2
2
2
2
2
2
2
2
2
2
2
2
2
2
2
2
2
2
2
2
2
2
2
2
2
2
2
2
2
2
2
2
2
2
2
2
2
2
2
2
2
2
2
2
2
2
2
2
2
2
2
2
2
2
2
2
2
2
2
2
2
2
2
2
2
2
2
2
2
2
2
2
2
2
2
2
2
2
2
2
2
2
2
2
2
2
2
2
2
2
2
2
2
2
2
2
2
2
2
2
2
2
2
2
2
2
2
2
2
2
2
2
2
2
2
2
2
2
2
2
2
2
2
2
2
2
2
2
2
2
2
2
2
2
2
2
2
2
2
2
2
2
2
2
2
2
2
2
2
2
2
2
2
2
2
2
2
2
2
2
2
2
2
2
2
2
2
2
2
2
2
2
2
2
1
1
1
1
1
1
1
1
1
1
1
1
1
1
1
1
1
1
1
1
1
1
1
1
1
1
1
1
1
0
0
0
0
0
0
0
0
0
0
0
0
0
0
0
0
0
0
0
0
0
0
0
1
1
1
1
1
1
1
1
1
1
1
1
1
1
1
1
1
1
1
1
1
1
1
1
1
1
1
1
1
1
1
1
1
1
1
1
1
1
1
1
1
1
1
1
1
0
0
0
0
0
0
0
0
0
0
0
0
0
0
0
0
0
0
0
0
0
0
0
0
0
0
0
0
0
0
0
0
0
0
0
0
0
0
0
0
0
0
0
0
0
0
0
0
0
1
1
1
1
1
1
1
1
1
1
1
1
1
1
1
1
1
1
1
1
1
1
1
1
1
1
1
1
1
1
1
1
1
1
1
1
1
1
1
1
1
1
1
1
1
1
1
1
1
1
1
1
1
1
1
1
1
1
1
1
1
1
1
1
1
1
1
1
1
1
1
1
1
1
1
1
1
1
1
1
1
1
1
1
1
1
1
1
1
1
1
1
1
1
1
1
1
1
1
1
1
1
1
1
2
2
2
2
2
2
2
2
2
2
2
2
2
2
2
2
2
2
2
2
2
2
2
2
2
2
2
2
2
1
1
1
0
0
0
0
0
0
0
0
0
0
0
0
0
0
0
0
0
0
0
0
0
0
0
0
0
0
0
0
0
0
0
0
0
0
0
0
0
0
0
0
0
0
0
0
0
0
0
0
0
0
0
0
0
0
0
0
0
0
0
0
0
0
0
0
1
1
1
1
2
2
2
2
2
2
2
2
2
2
2
2
2
2
2
2
2
2
2
2
2
2
2
2
2
2
2
2
2
2
2
2
2
2
2
2
2
2
2
2
2
2
2
2
2
2
2
2
2
2
2
2
2
2
2
2
2
2
2
2
2
2
2
2
2
2
2
2
2
2
2
2
2
2
2
2
2
2
2
2
2
2
2
2
2
2
2
2
2
2
2
2
2
2
2
2
2
2
2
2
2
2
2
2
2
2
2
2
2
2
2
2
2
2
2
2
2
2
2
2
2
2
2
2
2
2
2
2
2
2
2
2
2
2
2
2
2
2
2
2
2
2
2
2
2
2
2
2
2
2
2
2
2
2
2
2
2
2
2
2
2
2
2
2
2
2
2
2
2
2
2
2
2
2
2
2
2
2
2
2
2
2
2
2
2
2
2
2
2
2
2
2
2
2
2
2
2
2
2
2
1
1
1
1
1
1
1
1
1
1
1
1
1
1
1
1
1
1
1
1
1
1
1
1
1
1
1
1
1
1
1
1
1
1
1
1
1
1
1
1
1
1
1
1
1
1
1
1
1
1
1
1
1
1
1
1
1
1
1
1
1
1
1
0
0
0
0
0
0
0
0
0
0
0
0
0
0
0
0
0
0
0
0
0
0
0
0
0
0
0
0
0
0
0
0
0
0
0
0
0
0
0
0
0
0
0
0
0
0
0
0
0
0
0
0
0
0
0
0
0
0
0
0
0
0
0
0
0
0
0
0
0
0
0
0
0
0
0
0
0
0
0
0
0
0
0
0
0
0
0
0
0
0
0
0
0
0
0
0
0
0
0
0
0
0
0
0
0
0
0
0
0
0
0
0
0
0
0
0
0
0
0
0
0
0
0
0
0
0
0
0
0
0
0
0
0
0
0
0
0
0
0
0
0
0
0
0
0
0
0
0
0
0
0
0
0
0
0
0
0
0
0
0
0
0
0
0
0
0
0
0
0
0
0
0
0
0
0
0
0
0
0
0
0
0
0
0
0
0
0
0
0
0
0
0
0
0
0
0
0
0
0
0
0
0
0
0
0
0
0
0
0
0
0
0
0
0
0
0
0
0
0
0
0
0
0
0
0
0
0
0
0
0
0
0
0
0
0
0
0
0
0
0
0
0
0
0
0
0
0
0
0
0
0
0
0
0
0
0
0
0
0
0
0
0
0
0
0
0
0
0
0
0
0
0
0
0
0
0
0
0
0
0
0
0
0
0
0
0
0
0
0
0
0
0
0
0
0
0
0
0
0
0
0
0
0
0
0
0
0
0
0
0
0
0
0
0
0
0
0
0
0
0
0
0
0
0
0
0
0
0
0
0
0
0
0
0
0
0
0
0
0
0
0
0
0
0
0
0
0
0
0
0
0
0
0
0
0
0
0
0
0
0
0
0
0
0
0
0
0
0
0
0
0
0
0
0
0
0
0
0
0
0
0
0
0
0
0
0
0
0
0
0
0
0
0
0
0
0
0
0
0
0
0
0
0
0
0
0
0
0
0
0
0
0
0
0
0
0
0
0
0
0
0
0
0
0
0
0
0
0
0
0
0
0
0
0
0
0
0
0
0
0
0
0
0
0
0
0
0
0
0
0
0
0
0
0
0
0
0
0
0
0
0
0
0
0
0
0
0
0
0
0
0
0
0
0
0
0
0
0
0
0
0
0
0
0
0
0
0
0
0
0
0
0
0
0
0
0
0
0
0
0
0
0
0
0
0
0
0
0
0
0
0
0
0
0
0
0
0
0
0
0
0
0
0
0
0
0
0
0
0
0
0
0
0
0
0
0
0
0
0
0
0
0
0
0
0
0
0
0
0
0
0
0
0
0
0
0
0
0
0
0
0
0
0
0
0
0
0
0
0
0
0
0
0
0
0
0
0
0
0
0
0
0
0
0
0
0
0
0
0
0
0
0
0
0
0
0
0
0
0
0
0
0
0
0
0
0
0
0
0
0
0
0
0
0
0
0
0
0
0
0
0
0
0
0
0
0
0
0
0
0
0
0
0
0
0
0
0
0
0
0
0
0
0
0
0
0
0
0
0
0
0
0
0
0
0
0
0
0
0
0
0
0
0
0
0
0
0
0
0
0
0
0
0
0
0
0
0
0
0
0
0
0
0
0
0
0
0
0
0
0
0
0
0
0
0
0
0
0
0
0
0
0
0
0
0
0
0
0
0
0
0
0
0
0
0
0
0
0
0
0
0
0
0
0
0
0
0
0
0
0
0
0
0
0
0
0
0
0
0
0
0
0
0
0
0
0
0
0
0
0
0
0
0
0
0
0
0
0
0
0
0
0
0
0
0
0
0
0
0
0
0
0
0
0
0
0
0
0
0
0
0
0
0
0
0
0
0
0
0
0
0
0
0
0
0
0
0
0
0
0
0
0
0
0
0
0
0
0
0
0
0
0
0
0
0
0
0
0
0
0
0
0
0
0
0
0
0
0
0
0
0
0
0
0
0
0
0
0
0
0
0
0
0
0
0
0
0
0
0
0
0
0
0
0
0
0
0
0
0
0
0
0
0
0
0
0
0
0
0
0
0
0
0
0
0
0
0
0
0
0
0
0
0
0
0
0
0
0
0
0
0
0
0
0
0
0
0
0
0
0
0
0
0
0
0
0
0
0
0
0
0
0
0
0
0
0
0
0
0
0
0
0
0
0
0
0
0
0
0
0
0
0
0
0
0
0
0
0
0
0
0
0
0
0
0
0
0
0
0
0
0
0
0
0
0
0
0
0
0
0
0
0
0
0
0
0
0
0
0
0
0
0
0
0
0
0
0
0
0
0
0
0
0
0
0
0
0
0
0
0
0
0
0
0
0
0
0
0
0
0
0
0
0
0
0
0
0
0
0
0
0
0
0
0
0
0
0
0
0
0
0
0
0
0
0
0
0
0
0
0
0
0
0
0
0
0
0
0
0
0
0
0
0
0
0
0
0
0
0
0
0
0
0
0
0
0
0
0
0
0
0
0
0
0
0
0
0
0
0
0
0
0
0
0
0
0
0
0
0
0
0
0
0
0
0
0
0
0
0
0
0
0
0
0
0
0
0
0
0
0
0
0
0
0
0
0
0
0
0
0
0
0
0
0
0
0
0
0
0
0
0
0
0
0
0
0
0
0
0
0
0
0
0
0
0
0
0
0
0
0
0
0
0
0
0
0
0
0
0
0
0
0
0
0
0
0
0
0
0
0
0
0
0
0
0
0
0
0
0
0
0
0
0
0
0
0
0
0
0
0
0
0
0
0
0
0
0
0
0
0
0
0
0
0
0
0
0
0
0
0
0
0
0
0
0
0
0
0
0
0
0
0
0
0
0
0
0
0
0
0
0
0
0
0
0
0
0
0
0
0
0
0
0
0
0
0
0
0
0
0
0
0
0
0
0
0
0
0
0
0
0
0
0
0
0
0
0
0
0
0
0
0
0
0
0
0
0
0
0
0
0
0
0
0
0
0
0
0
0
0
0
0
0
0
0
0
0
0
0
0
0
0
0
0
0
0
0
0
0
0
0
0
0
0
0
0
0
0
0
0
0
0
0
0
0
0
0
0
0
0
0
0
0
0
0
0
0
0
0
0
0
0
0
0
0
0
0
0
0
0
0
0
0
0
0
0
0
0
0
0
0
0
0
0
0
0
0
0
0
0
0
0
0
0
0
0
0
0
0
0
0
0
0
0
0
0
0
0
0
0
0
0
0
0
0
0
0
0
0
0
0
0
0
0
0
0
0
0
0
0
0
0
0
0
0
0
0
0
0
0
0
0
0
3
3
3
3
3
3
3
3
3
3
3
3
3
3
3
3
3
3
3
3
3
3
4
4
4
4
4
4
4
4
4
4
4
4
4
4
4
4
4
4
4
4
4
4
4
4
4
4
4
4
4
4
4
4
4
4
4
4
4
4
4
4
4
4
4
4
4
4
4
4
4
4
4
4
4
4
4
4
4
4
4
4
4
4
4
4
4
4
4
4
4
4
4
4
4
4
4
4
4
4
4
4
4
4
4
4
4
4
4
3
3
2
2
2
2
2
2
2
2
2
2
2
2
2
2
2
2
2
2
2
2
2
2
2
2
2
2
2
2
2
2
2
2
2
2
2
2
2
2
2
2
2
2
3
3
3
3
3
3
3
3
3
3
4
4
4
4
4
4
4
4
4
4
4
4
4
4
4
4
4
4
4
4
4
4
4
5
5
5
5
5
5
5
5
5
5
5
5
4
4
4
4
4
4
4
4
4
4
4
4
4
3
3
3
3
3
2
2
2
2
2
2
2
2
2
2
2
2
2
2
2
2
2
2
2
2
2
2
2
2
2
2
2
2
2
2
2
2
2
2
2
2
2
2
2
2
2
2
2
2
2
2
2
2
2
2
2
2
2
2
2
2
2
2
2
2
2
2
2
2
2
2
2
2
2
2
2
2
2
2
2
2
2
2
2
2
2
2
2
2
2
2
2
2
2
2
2
2
2
2
2
2
2
2
2
2
2
2
2
2
2
2
2
2
2
2
2
2
2
2
2
2
2
2
2
2
2
2
2
2
2
2
2
2
2
2
2
2
2
2
2
2
2
2
2
2
2
2
2
2
2
2
2
2
2
2
2
2
2
2
1
1
1
1
1
1
1
1
1
1
0
0
0
0
0
0
0
0
0
0
0
0
0
0
0
0
0
0
0
0
0
0
0
0
0
0
0
0
0
0
0
0
0
0
0
0
0
0
0
0
0
0
0
0
0
0
0
0
0
0
0
0
0
0
0
0
0
0
0
0
0
0
0
0
0
0
0
0
0
0
0
0
0
0
0
0
0
0
0
0
0
0
0
0
0
0
0
0
0
0
0
0
0
0
0
0
0
0
0
0
0
0
0
0
0
0
0
0
0
0
0
0
0
0
0
0
0
0
0
0
0
0
0
0
0
0
0
0
0
0
0
0
0
0
0
0
0
0
0
0
0
0
0
0
0
0
0
0
0
0
0
0
0
0
0
0
0
0
0
0
0
0
0
0
0
0
0
0
0
0
0
0
0
0
0
0
0
0
0
0
0
0
0
0
0
0
0
0
0
0
0
0
0
0
0
0
0
0
0
0
0
0
0
0
0
0
0
0
0
0
0
0
0
0
0
0
0
0
0
0
0
0
0
0
0
0
0
0
0
0
0
0
0
0
0
0
0
0
0
0
0
0
0
0
0
0
0
0
0
0
0
0
0
0
0
0
0
0
0
0
0
0
0
0
0
0
0
0
0
0
0
0
0
0
0
0
0
0
0
0
0
0
0
0
0
0
0
0
0
0
0
0
0
0
0
0
0
0
0
0
0
0
0
0
0
0
0
0
0
0
0
0
0
0
0
0
0
0
0
0
0
0
0
0
0
0
0
0
0
0
0
0
0
0
0
0
0
0
0
0
0
0
0
0
0
0
0
0
0
0
0
0
0
0
0
0
0
0
0
0
0
0
0
0
0
0
0
0
0
0
0
0
0
0
0
0
0
0
0
0
0
0
0
0
0
0
0
0
0
0
0
0
0
0
0
0
0
0
0
0
0
0
0
0
0
0
0
0
0
0
0
0
0
0
0
0
0
0
0
0
0
0
0
0
0
0
0
0
0
0
0
0
0
0
0
0
0
0
0
0
0
0
0
0
0
0
0
0
0
0
0
0
0
0
0
0
0
0
0
0
0
0
0
0
0
0
0
0
0
0
0
0
0
0
0
0
0
0
0
0
0
0
0
0
0
0
0
0
0
0
0
0
0
0
0
0
0
0
0
0
0
0
0
0
0
0
0
0
0
0
0
0
0
0
0
0
0
0
0
0
0
0
0
0
0
0
0
0
0
0
0
0
0
0
0
0
0
0
0
0
0
0
0
0
0
0
0
0
0
0
0
0
0
0
0
0
0
0
0
0
0
0
0
0
0
0
0
0
0
0
0
0
0
0
0
0
0
0
0
0
0
0
0
0
0
0
0
0
0
0
0
0
0
0
0
0
0
0
0
0
0
0
0
0
0
0
0
0
0
0
0
0
0
0
0
0
0
0
0
0
0
0
0
0
0
0
0
0
0
0
0
0
0
0
0
0
0
0
0
0
0
0
0
0
0
0
0
0
0
0
0
0
0
0
0
0
0
0
0
0
0
0
0
0
0
0
0
0
0
0
0
0
0
0
0
0
0
0
0
0
0
0
0
0
0
0
0
0
0
0
0
0
0
0
0
0
0
0
0
0
0
0
0
0
0
0
0
0
0
0
0
0
0
0
0
0
0
0
0
0
0
0
0
0
0
0
0
0
0
0
0
0
0
0
0
0
0
0
0
0
0
0
0
0
0
0
0
0
0
0
0
0
0
0
0
0
0
0
0
0
0
0
0
0
0
0
0
0
0
0
0
0
0
0
0
0
0
0
0
0
0
0
0
0
0
0
0
0
0
0
0
0
0
0
0
0
0
0
0
0
0
0
0
0
0
0
0
0
0
0
0
0
0
0
0
0
0
0
0
0
0
0
0
0
0
0
0
0
0
0
0
0
0
0
0
0
0
0
0
0
0
0
0
0
0
0
0
0
0
0
0
0
0
0
0
0
0
0
0
0
0
0
0
0
0
0
0
0
0
0
0
0
0
0
0
0
0
0
0
0
0
0
0
0
0
0
0
0
0
0
0
0
0
0
0
0
0
0
0
0
0
0
0
0
0
0
0
0
0
0
0
0
0
0
0
0
0
0
0
1
1
1
1
1
1
1
1
1
1
1
1
1
1
1
1
1
2
2
2
2
2
2
2
2
2
2
2
2
2
2
2
2
2
2
2
2
2
2
2
2
2
2
2
2
2
2
2
2
2
2
2
2
2
2
2
2
2
2
2
2
2
2
2
2
2
2
2
2
2
2
2
2
2
2
2
2
2
2
2
2
2
2
2
2
2
2
2
2
2
2
2
2
2
2
2
2
2
2
2
2
2
2
2
2
2
2
2
2
2
2
2
2
2
2
2
2
2
2
2
2
2
2
2
2
2
2
2
2
2
2
2
2
2
2
2
2
2
2
2
2
2
2
2
2
2
2
2
2
2
2
2
2
2
2
2
2
1
2
2
2
2
2
2
2
2
2
2
2
2
2
2
2
2
2
2
2
2
2
2
2
2
2
2
2
2
2
2
2
2
2
2
2
2
2
2
2
2
2
2
2
2
2
2
2
2
2
2
2
2
2
2
2
2
2
2
2
2
2
2
2
2
2
2
2
2
2
2
2
2
2
2
2
2
2
2
2
2
2
2
2
2
2
2
2
2
2
2
2
2
2
2
2
2
2
2
2
2
2
2
2
2
2
2
2
2
2
1
1
1
1
1
1
1
1
1
1
0
0
0
0
0
0
0
0
0
0
0
0
0
0
0
0
0
0
0
0
0
0
0
0
0
0
0
0
0
0
0
0
0
0
0
0
0
0
0
0
0
0
0
0
0
0
0
0
0
0
0
0
0
0
0
0
0
0
0
0
0
0
0
0
0
0
0
0
0
0
0
0
0
0
0
0
0
0
0
0
0
0
0
0
0
0
0
0
0
0
0
0
0
0
0
0
0
0
0
0
0
0
0
0
0
0
0
0
0
0
0
0
0
0
0
0
0
0
0
0
0
0
0
0
0
0
0
0
0
0
0
0
0
0
0
0
0
0
0
0
0
0
0
0
0
0
0
0
0
0
0
0
0
0
0
0
0
0
0
0
0
0
0
0
0
0
0
0
0
0
0
0
0
0
0
0
0
0
0
0
0
0
0
0
0
0
0
0
0
0
0
0
0
0
0
0
0
0
0
0
0
0
0
0
0
0
0
0
0
0
0
0
0
0
0
0
0
0
0
0
0
0
0
0
0
0
0
0
0
0
0
0
0
0
0
0
0
0
0
0
0
0
0
0
0
0
0
0
0
1
1
1
1
1
1
1
1
1
1
1
1
1
1
1
1
1
1
1
1
1
1
1
1
1
1
1
1
1
1
1
1
1
1
1
1
1
1
1
1
1
1
1
1
1
1
1
1
1
1
1
1
1
1
1
1
1
0
0
0
0
0
1
1
1
1
1
1
1
1
1
1
1
1
1
1
1
1
1
1
1
1
2
2
2
2
2
2
2
2
2
2
2
2
2
2
2
2
2
2
2
2
2
2
2
2
2
2
2
2
2
2
2
2
2
2
2
2
2
2
2
2
2
2
2
2
2
2
2
2
2
2
2
2
2
2
2
2
2
2
2
2
2
2
2
2
2
2
2
2
2
2
2
2
2
2
2
2
2
2
2
2
2
2
2
2
2
2
2
2
2
2
2
2
2
2
2
2
2
2
2
2
2
2
2
2
2
2
2
2
2
2
2
2
2
2
2
2
2
2
2
2
2
2
2
2
2
2
2
2
2
2
2
2
2
2
2
2
2
2
2
2
2
2
2
2
2
2
2
2
2
2
2
2
2
2
2
2
2
2
2
1
1
1
1
1
1
1
1
1
1
1
1
1
1
1
0
0
0
0
0
0
0
0
0
0
0
0
0
0
0
0
0
0
0
0
0
0
0
0
0
0
0
0
0
0
0
0
0
0
0
0
0
0
0
0
0
0
0
0
0
0
0
0
0
0
0
0
0
0
0
0
0
0
0
0
0
0
0
0
0
0
0
0
0
0
0
0
0
0
0
0
0
0
0
0
0
0
0
0
0
0
0
0
0
0
0
0
0
0
0
0
0
0
0
0
0
0
0
0
0
0
0
0
0
0
0
0
0
0
0
0
0
0
0
0
0
0
0
0
0
0
0
0
0
0
0
1
1
1
1
2
2
2
2
2
2
2
2
2
2
2
2
2
2
2
2
2
2
2
2
2
2
2
2
2
2
2
2
2
2
2
2
2
2
2
2
2
2
2
2
2
2
2
2
2
2
2
2
2
2
2
2
2
2
2
2
2
2
2
2
2
2
2
2
2
2
2
2
2
2
2
2
2
2
2
2
2
2
2
2
2
2
2
2
2
2
2
2
2
2
2
2
2
2
2
2
2
2
2
2
2
2
2
2
2
2
2
2
2
2
2
2
2
2
2
2
2
2
2
2
2
2
2
2
2
2
2
2
2
2
2
2
2
2
2
2
2
2
2
2
2
2
2
2
2
2
2
2
2
2
2
2
2
2
2
2
2
2
2
2
2
2
2
2
2
2
2
2
2
2
2
2
2
2
2
2
2
2
2
2
2
2
2
2
2
2
2
2
2
2
2
2
2
2
2
2
2
2
2
2
2
2
2
2
2
2
2
2
2
2
1
1
1
1
1
1
1
1
1
1
1
1
1
1
1
1
2
2
2
2
2
2
2
2
2
2
2
2
2
2
2
2
2
2
2
2
2
2
2
2
2
2
2
2
2
2
2
1
1
1
1
1
1
1
1
1
1
1
1
1
1
1
1
1
1
0
0
0
0
0
0
0
0
0
0
0
0
0
0
0
0
0
0
0
0
0
0
0
0
0
0
0
0
0
0
0
0
0
0
0
0
0
0
0
0
0
0
0
0
0
0
0
0
0
0
0
0
0
0
0
0
0
0
0
0
0
0
0
0
0
0
0
0
0
0
0
0
0
0
0
0
0
0
0
0
0
0
0
0
0
0
0
0
0
0
0
0
0
0
0
0
0
0
0
0
0
0
0
0
0
0
0
0
0
0
0
0
0
0
0
0
0
0
0
0
0
0
0
0
0
0
0
0
0
0
0
0
0
0
0
0
0
0
0
0
0
0
0
0
0
0
0
0
0
0
0
0
0
0
0
0
0
0
0
0
0
0
0
0
0
0
0
0
0
0
0
0
0
0
0
0
0
0
0
0
0
0
0
0
0
0
0
0
0
0
0
0
0
0
0
0
0
0
0
0
0
0
0
0
0
0
0
0
0
0
0
0
0
0
0
0
0
0
0
0
0
0
0
0
0
0
0
0
0
0
0
0
0
0
0
0
0
0
0
0
0
0
0
0
0
0
0
0
0
0
0
0
0
0
0
0
0
0
0
0
0
0
0
0
0
0
0
0
0
0
0
0
0
0
0
0
0
0
0
0
0
0
0
0
0
0
0
0
0
0
0
0
0
0
0
0
0
0
0
0
0
0
0
0
0
0
0
0
0
0
0
0
0
0
0
0
0
0
0
0
0
0
0
0
0
0
0
0
0
0
0
0
0
0
0
0
0
0
0
0
0
0
0
0
0
0
0
0
0
0
0
0
0
0
0
0
0
0
0
0
0
0
0
0
0
0
0
0
0
0
0
0
0
0
0
0
0
0
0
0
0
0
0
0
0
0
0
0
0
0
0
0
0
0
0
0
0
0
0
0
0
0
0
0
0
0
0
0
0
0
0
0
0
0
0
0
0
0
0
0
0
0
0
0
0
0
0
0
0
0
0
0
0
0
0
0
0
0
0
0
0
0
0
0
0
0
0
0
0
0
0
0
0
0
0
0
0
0
0
0
0
0
0
0
0
0
0
0
0
0
0
0
0
0
0
0
0
0
0
0
0
0
0
0
0
0
0
0
0
0
0
0
0
0
0
0
0
0
0
0
0
0
0
0
0
0
0
0
0
0
0
0
0
0
0
0
0
0
0
0
0
0
0
0
0
0
0
0
0
0
0
0
0
0
0
0
0
0
0
0
0
0
0
0
0
0
0
0
0
0
0
0
0
0
0
0
0
0
0
0
0
0
0
0
0
0
0
0
0
0
0
0
0
0
0
0
0
0
0
0
0
0
0
0
0
0
0
0
0
0
0
0
0
0
0
0
0
0
0
0
0
0
0
0
0
0
0
0
0
0
0
0
0
0
0
0
0
0
0
0
0
0
0
0
0
0
0
0
0
0
0
1
1
0
0
0
0
0
0
0
0
0
0
0
0
0
0
0
0
0
0
0
0
0
0
0
0
0
0
0
0
0
0
0
0
0
0
0
0
0
0
0
0
0
0
0
0
0
0
0
0
0
0
0
0
0
0
0
0
0
0
0
0
0
0
0
0
0
0
0
0
0
0
0
0
0
0
0
0
0
0
0
0
0
0
0
0
0
0
0
0
0
0
0
0
0
0
0
0
0
0
0
0
0
0
0
0
0
0
0
0
0
0
0
0
0
0
0
0
0
0
0
0
0
0
0
0
0
0
0
0
0
0
0
0
0
0
0
0
0
0
0
0
0
0
0
0
0
0
0
0
0
0
0
0
0
0
0
0
0
0
0
0
0
0
0
0
0
0
0
0
0
0
0
0
0
0
0
0
0
0
0
0
0
0
0
0
0
0
0
0
0
0
0
0
0
0
0
0
0
0
0
0
0
0
0
0
0
0
0
0
0
0
0
0
0
0
0
0
0
0
0
0
0
0
0
0
0
0
0
0
0
0
0
0
0
0
0
0
0
0
0
0
0
0
0
0
0
0
0
0
0
0
0
0
0
1
1
1
1
1
1
1
1
1
1
1
1
1
1
1
1
2
2
2
2
2
2
2
3
3
3
3
3
3
3
3
3
3
3
3
3
3
3
3
3
3
3
3
3
3
3
3
3
3
3
3
3
3
3
3
3
3
3
3
3
3
3
3
3
3
3
3
3
3
3
3
3
3
3
3
3
3
3
3
3
3
3
3
3
3
3
4
4
4
4
4
4
4
4
4
4
4
4
4
4
4
4
4
4
4
4
4
4
4
4
4
4
4
4
4
4
4
4
4
4
4
4
4
4
4
5
5
5
5
5
5
4
4
4
4
4
3
3
3
3
3
3
3
3
3
3
3
3
3
4
4
3
2
2
2
2
2
3
3
3
3
3
3
3
3
3
3
4
4
4
4
4
4
4
4
3
3
3
3
3
3
3
3
3
3
3
3
3
3
3
3
3
3
3
3
3
3
3
3
3
3
3
3
3
3
3
3
3
3
3
3
3
3
3
3
3
3
3
3
3
3
3
3
3
3
3
3
3
3
3
3
3
3
3
3
3
3
3
3
3
3
3
3
3
3
3
3
3
4
4
4
4
4
4
4
4
4
4
4
4
4
4
4
4
4
4
4
4
4
4
4
4
4
4
4
4
4
3
3
3
3
3
3
3
3
3
3
3
3
3
3
3
3
3
3
3
2
2
2
2
2
2
2
2
2
2
2
2
2
2
2
2
2
2
2
2
2
2
2
2
2
2
2
2
2
2
2
2
2
2
2
2
2
2
2
2
2
2
2
2
2
2
2
2
2
2
2
2
2
2
2
2
2
2
2
2
2
2
2
2
2
2
2
2
2
2
2
2
2
2
2
2
2
2
2
2
2
2
2
2
2
2
2
2
2
2
2
2
2
2
2
2
2
2
2
2
2
2
1
1
1
1
1
1
1
1
1
1
1
1
1
1
1
1
1
1
1
1
1
1
1
1
1
1
1
1
1
1
1
1
1
1
1
1
1
1
1
1
1
1
1
1
1
1
1
1
1
1
1
1
1
1
1
1
1
1
1
1
1
1
1
1
1
1
1
1
1
1
1
1
1
1
1
1
1
1
1
1
1
1
1
1
1
1
1
1
2
2
2
2
2
2
2
2
2
2
2
2
2
3
3
3
3
3
3
3
3
3
3
3
4
4
4
4
4
4
4
4
4
4
4
4
4
4
4
4
4
4
4
4
4
4
4
4
4
4
4
4
5
5
5
5
5
5
5
5
5
5
5
5
5
5
5
5
5
5
5
5
5
5
5
5
5
5
5
5
5
5
5
5
5
5
5
5
5
5
5
5
5
6
6
6
6
6
6
6
6
6
6
6
6
6
6
6
6
7
7
7
7
7
7
7
7
7
7
7
7
7
7
7
7
6
5
5
5
5
5
5
5
5
5
5
5
5
5
5
5
5
5
4
4
4
4
4
4
4
3
3
3
3
3
3
3
3
3
3
3
3
3
3
3
3
3
3
3
3
3
3
3
4
4
4
4
4
4
4
4
4
4
4
4
4
4
4
4
4
4
4
4
4
4
4
4
4
4
4
4
4
4
4
4
4
4
4
4
4
4
4
4
4
4
4
4
4
4
5
4
4
4
4
4
4
3
2
2
2
2
2
2
2
2
2
2
2
2
2
2
2
2
2
2
2
2
2
2
2
2
2
2
2
2
2
2
2
2
2
2
2
3
3
3
3
3
3
3
3
3
3
3
3
3
3
3
3
3
3
3
3
3
3
2
2
2
2
2
2
2
2
3
3
5
7
7
9
12
12
12
12
12
12
12
13
13
13
13
13
13
15
15
15
15
17
17
17
17
17
17
17
17
17
19
20
20
20
22
22
22
22
22
22
23
25
27
27
27
28
29
29
29
29
30
30
30
30
30
30
30
31
31
31
32
32
32
32
32
32
32
32
34
34
35
35
35
35
35
35
35
35
37
37
37
37
37
37
38
38
39
39
39
39
40
40
40
40
40
40
40
40
40
40
40
40
39
39
39
40
40
40
41
42
45
45
46
46
45
46
46
46
47
47
47
47
47
47
47
47
47
47
47
47
47
47
47
47
47
47
47
47
47
47
47
47
47
47
48
48
49
49
49
49
49
49
49
49
49
49
49
49
48
49
49
48
45
44
45
45
42
40
40
40
40
40
39
38
38
39
37
37
35
35
35
35
35
35
35
35
35
33
32
32
32
32
35
37
37
37
37
37
37
39
37
35
35
36
32
33
33
35
35
35
35
37
37
37
37
37
37
37
37
37
40
43
42
42
44
46
47
47
50
51
51
53
54
57
57
57
57
58
58
58
58
56
52
52
53
53
53
55
57
57
57
57
57
57
57
57
59
62
62
63
63
63
65
65
65
65
65
65
68
70
70
70
70
70
70
70
70
70
70
68
68
68
68
68
70
70
69
69
71
71
72
72
72
72
72
72
72
72
72
72
72
72
72
72
72
72
72
72
73
73
73
74
75
76
76
76
76
75
75
75
75
75
75
77
77
77
77
77
77
76
76
77
77
77
77
77
77
76
76
76
76
77
77
78
78
78
78
80
80
80
81
82
83
83
84
85
86
86
86
86
86
87
87
87
87
87
87
87
86
84
85
85
83
80
80
75
71
70
70
73
74
73
70
70
70
69
72
75
75
75
75
72
72
72
72
73
75
72
70
70
70
70
69
68
67
66
66
66
65
65
65
65
65
62
62
62
64
64
64
64
64
63
63
63
63
65
65
65
66
67
67
67
67
66
66
66
65
65
66
65
66
66
66
67
67
67
67
68
68
68
68
68
68
68
68
68
67
67
67
67
68
68
68
68
69
70
70
70
70
72
72
72
72
72
70
69
65
65
65
65
64
59
55
54
50
50
50
49
49
49
48
47
43
45
45
41
40
40
41
40
40
41
42
42
42
42
42
42
42
44
45
44
44
42
42
42
42
43
43
43
45
45
45
45
44
45
45
46
47
46
45
45
44
43
43
46
45
46
47
47
46
46
47
47
47
47
47
47
47
47
47
47
47
47
47
47
48
48
49
50
50
50
50
50
50
51
51
51
51
51
51
51
52
52
53
53
52
52
52
52
52
52
52
53
53
56
56
56
56
56
56
56
56
56
56
59
58
58
59
59
60
60
60
60
60
60
57
60
61
63
63
63
62
62
61
61
62
62
63
63
65
65
65
65
65
64
61
60
58
58
56
56
59
60
60
60
61
60
60
60
60
60
61
60
60
60
61
61
69
69
69
70
69
68
68
68
68
69
69
70
70
70
71
74
77
77
77
79
81
80
80
80
79
78
77
79
82
81
84
84
82
83
83
82
83
85
85
85
85
85
85
86
86
86
86
86
87
87
87
90
90
90
92
92
93
97
97
97
95
95
96
96
99
100
100
100
99
99
99
101
101
102
102
102
102
102
102
102
102
106
106
107
109
109
109
109
109
111
112
112
112
112
114
113
113
113
115
118
119
114
110
110
114
113
113
113
113
113
112
111
111
111
112
114
115
115
115
115
116
116
115
112
112
112
112
112
109
107
103
100
100
101
101
102
102
102
102
102
102
102
102
102
102
102
102
102
102
102
102
102
102
103
103
103
103
102
102
102
102
102
102
102
100
100
98
97
97
96
96
92
90
89
86
85
77
77
77
78
78
78
78
78
79
80
80
80
80
80
80
80
80
80
80
80
80
80
80
80
81
81
81
81
81
82
82
81
82
82
80
80
77
79
80
78
75
66
65
65
65
65
65
65
65
65
64
60
57
56
56
51
51
51
50
49
47
47
42
42
42
40
39
40
40
40
40
37
37
36
35
35
35
35
35
35
35
35
35
35
35
35
35
35
36
36
36
36
36
36
36
36
36
35
35
35
35
35
35
35
34
33
33
33
33
33
33
33
33
33
34
34
35
35
35
35
35
36
35
35
35
35
35
35
35
35
33
33
32
32
32
32
32
32
32
32
32
32
32
32
32
32
32
32
32
32
32
32
32
32
32
31
30
30
30
31
27
27
27
27
27
26
25
25
25
24
23
22
22
22
22
22
22
22
22
22
20
20
20
20
20
20
20
20
20
20
20
19
19
19
19
20
20
20
20
20
20
20
20
20
20
20
20
20
20
20
20
20
22
22
22
22
22
22
22
23
23
23
27
27
27
27
27
27
27
27
26
25
27
26
26
26
25
25
24
23
23
25
25
24
23
25
25
25
25
25
24
24
25
26
26
26
26
25
25
25
25
25
25
25
26
26
26
26
26
26
26
26
26
26
26
27
27
27
27
27
27
27
27
27
27
27
27
27
27
27
27
27
27
27
28
28
28
29
28
28
28
29
29
29
29
29
29
29
29
29
29
28
29
29
29
29
27
27
27
27
27
27
27
27
27
27
26
26
25
25
25
25
25
25
25
25
25
25
25
24
24
25
25
24
22
22
22
22
22
22
22
22
22
21
21
22
22
22
22
22
22
22
22
23
24
23
23
24
24
24
22
22
22
22
22
22
22
22
22
21
20
20
20
20
20
20
20
19
19
18
17
17
17
17
17
17
17
17
17
17
17
17
17
17
17
17
16
15
15
14
14
14
14
14
15
14
14
12
12
12
12
12
12
12
12
12
12
12
12
12
12
12
13
12
12
11
10
10
9
9
9
9
9
10
10
10
10
10
10
10
10
10
10
10
10
10
10
10
10
10
10
10
10
10
9
9
9
9
9
9
9
9
9
9
8
8
8
8
8
8
8
8
8
8
8
8
7
7
7
7
7
7
7
7
7
7
7
7
7
7
7
6
6
5
5
5
5
5
5
5
5
5
5
5
5
5
5
5
5
5
5
5
5
5
5
5
5
5
5
5
5
5
5
4
4
4
4
4
3
3
3
3
3
3
3
3
3
3
3
3
3
3
3
3
2
2
2
2
2
2
2
2
2
1
0
0
0
0
0
0
0
0
0
0
0
0
0
0
0
0
0
0
0
0
0
0
0
0
0
0
0
0
0
0
0
0
0
0
0
0
0
0
0
0
0
0
0
0
0
0
0
0
0
0
0
0
0
0
0
0
0
0
0
0
0
0
0
0
0
0
0
0
0
0
0
0
0
0
0
0
0
0
0
0
0
0
0
0
0
0
0
0
0
0
0
1
1
1
1
1
1
1
1
1
1
1
1
1
1
1
1
1
1
1
1
1
1
1
1
1
1
1
1
1
1
1
1
1
1
1
1
1
1
1
1
1
1
1
1
1
1
1
1
1
1
1
1
1
1
1
1
1
1
1
1
1
1
1
1
1
1
1
1
1
1
1
1
1
1
1
1
1
1
1
1
1
1
1
1
1
1
1
1
1
1
1
1
1
1
1
1
1
1
1
1
1
1
1
1
1
1
1
1
1
1
1
0
0
0
0
0
0
0
0
0
0
0
0
0
0
0
0
0
0
0
0
0
0
0
0
0
0
0
0
0
0
0
0
0
0
0
0
0
0
0
0
0
0
0
0
0
0
0
0
0
0
0
0
0
0
0
0
0
0
0
0
0
0
0
0
0
0
0
0
0
0
0
0
0
0
0
0
0
0
0
0
0
0
0
0
0
0
0
0
0
0
0
0
0
0
0
0
0
0
0
0
0
0
0
0
0
0
0
0
0
0
0
0
0
0
0
0
0
0
0
0
0
0
0
0
0
0
0
0
0
0
0
0
0
0
0
0
0
0
0
0
0
0
0
0
0
0
0
0
0
0
0
0
0
0
0
0
0
0
0
0
0
0
0
0
0
0
0
0
0
0
0
0
0
0
0
0
0
0
0
0
0
0
0
0
0
0
0
0
0
0
0
0
0
0
0
0
0
0
0
0
0
0
0
0
0
0
0
0
0
0
0
0
0
0
0
0
0
0
0
0
0
0
0
0
0
0
0
0
0
0
0
0
0
0
0
0
0
0
0
0
0
0
0
0
0
0
0
0
0
0
0
0
0
0
0
0
0
0
0
0
0
0
0
0
0
0
0
0
0
0
0
0
0
0
0
0
0
0
0
0
0
0
0
0
0
0
0
0
0
0
0
0
0
0
0
0
0
0
0
0
0
0
0
0
0
0
0
0
0
0
0
0
0
0
0
0
0
0
0
0
0
0
0
0
0
0
0
0
0
0
0
0
0
0
0
0
0
0
0
0
0
0
0
0
0
0
0
0
0
0
0
0
0
0
0
0
0
0
0
0
0
0
0
0
0
0
0
0
0
0
0
1
1
1
1
1
1
1
1
1
1
1
1
1
1
1
1
1
1
1
1
1
1
1
1
1
1
1
1
1
1
1
1
1
2
2
2
2
2
2
2
2
2
2
2
2
2
2
2
2
2
2
2
2
2
2
2
2
2
2
2
2
2
2
2
2
2
2
2
2
2
2
2
2
2
2
2
2
2
2
2
2
2
2
2
3
3
3
3
3
3
3
3
3
3
3
3
3
3
3
3
3
3
3
4
4
4
4
4
4
4
4
4
4
4
4
4
4
4
4
4
4
4
4
4
4
4
4
4
4
4
4
4
4
4
4
4
3
3
3
3
3
3
3
3
3
3
3
3
3
3
3
3
3
3
3
3
3
3
3
3
3
3
3
3
3
3
3
3
3
2
2
2
2
2
2
2
2
2
2
2
2
2
2
2
2
2
2
2
2
2
2
2
2
2
2
2
2
2
2
2
2
2
2
2
2
2
2
1
1
1
1
1
1
1
1
1
1
1
1
1
1
1
1
1
1
1
1
1
1
1
1
1
1
1
1
1
1
1
1
1
1
1
1
1
1
1
1
1
1
1
0
0
0
0
0
0
0
0
0
0
0
0
0
0
0
0
0
0
0
0
0
0
0
0
0
0
0
0
0
0
0
0
0
0
0
0
0
0
0
0
0
0
0
0
0
0
0
0
0
0
0
0
0
0
0
0
0
0
0
0
0
0
0
0
0
0
0
0
0
0
0
0
0
0
0
0
0
0
0
0
0
0
0
0
0
0
0
0
0
0
0
0
0
0
0
0
0
0
0
0
0
0
0
0
0
0
0
0
0
0
0
0
0
0
0
0
0
0
0
0
0
0
0
0
0
0
0
0
0
0
0
0
0
0
0
0
0
0
0
0
0
0
0
0
1
1
1
1
1
1
1
1
1
1
1
1
1
1
1
1
1
1
1
1
1
1
1
1
1
1
1
1
1
1
1
1
1
1
1
1
1
1
1
1
1
1
1
1
1
1
1
1
1
1
1
1
1
1
1
1
1
1
1
1
1
1
1
1
1
1
1
1
1
1
1
1
1
1
1
1
1
1
1
1
1
1
1
1
1
1
1
1
1
1
1
1
1
1
1
1
1
1
1
1
1
1
1
1
1
1
1
1
1
1
1
1
1
1
1
1
1
1
1
1
1
1
1
1
1
1
1
1
1
0
0
0
0
0
0
0
0
0
0
0
0
0
0
0
0
0
0
0
0
0
0
0
0
0
0
0
0
0
0
0
0
0
0
0
0
0
0
0
0
0
0
0
0
0
0
0
0
0
0
0
0
0
0
0
0
0
0
0
0
0
0
0
0
0
0
0
0
0
0
0
0
0
0
0
0
0
0
0
0
0
0
0
0
0
0
0
0
0
0
0
0
0
0
0
0
0
0
0
0
0
0
1
1
1
2
2
2
2
2
2
2
2
2
2
2
2
2
2
2
2
2
2
2
2
2
2
2
2
2
2
2
2
4
4
4
4
4
4
4
4
4
4
4
4
4
4
4
4
4
4
4
4
4
4
4
4
4
4
4
4
4
4
4
4
4
4
4
4
4
4
4
4
4
4
4
4
4
5
5
5
5
5
5
5
5
5
5
5
5
5
5
5
5
5
5
5
5
5
5
5
5
5
5
5
5
6
6
6
6
6
6
6
6
6
6
6
6
6
6
6
6
6
6
6
6
6
6
6
6
6
5
5
5
5
5
5
5
5
5
5
5
5
5
5
5
5
5
5
5
5
5
5
5
5
5
5
5
5
5
5
5
5
5
5
5
5
5
5
5
5
4
3
3
3
3
3
3
3
3
3
3
3
3
3
3
3
3
3
3
3
3
3
3
3
3
3
3
3
3
3
3
3
3
3
3
3
3
3
3
3
3
3
3
3
3
3
3
3
2
2
2
2
2
2
2
2
2
2
2
2
2
2
2
2
2
2
2
2
2
2
2
2
2
2
2
2
2
2
2
2
2
2
2
2
2
2
2
2
2
2
2
2
2
2
2
2
2
2
2
2
2
2
2
2
2
2
2
2
2
2
2
2
2
2
2
2
2
2
2
2
2
2
2
2
2
2
2
2
2
2
2
2
2
2
2
2
2
2
2
1
1
1
1
1
1
1
1
1
0
0
0
0
0
0
0
0
0
0
0
0
0
0
0
0
0
0
0
0
0
0
0
0
0
0
0
0
0
0
0
0
0
0
0
0
0
0
0
0
0
0
0
0
0
0
0
0
0
0
0
0
0
0
0
0
0
0
0
0
0
0
0
0
0
0
0
0
0
0
0
0
0
0
0
0
0
0
0
0
0
0
0
0
0
0
0
0
0
0
0
0
0
0
0
0
0
0
0
0
0
0
0
0
0
0
0
0
0
0
0
0
0
0
0
0
0
0
0
0
0
0
0
0
0
0
0
0
0
0
0
0
0
0
0
0
0
0
0
0
0
0
0
0
0
0
0
0
0
0
0
0
0
0
0
0
0
0
0
0
0
0
0
0
0
0
0
0
0
0
0
0
0
0
0
0
0
0
0
0
0
0
0
0
0
0
0
0
0
0
0
0
0
0
0
0
0
0
0
0
0
0
0
0
0
0
0
0
0
0
0
0
0
0
0
0
0
0
0
0
0
0
0
0
0
0
0
0
0
0
0
0
0
0
0
0
0
0
0
0
0
0
0
0
0
0
0
0
0
0
0
0
0
0
0
0
0
0
0
0
0
0
0
0
0
0
0
0
0
0
0
0
0
0
0
0
0
0
0
0
0
0
0
0
0
0
0
0
0
0
0
0
0
0
0
0
0
0
0
0
0
0
0
0
0
0
0
0
0
0
0
0
0
0
0
0
0
0
0
0
0
0
0
0
0
0
0
0
0
0
0
0
0
0
0
0
0
0
0
0
0
0
0
0
0
0
0
0
0
0
0
0
0
0
0
0
0
0
0
0
0
0
0
0
0
0
0
0
0
0
0
0
0
0
0
0
0
0
0
0
0
0
0
0
0
0
0
0
0
0
0
0
0
0
0
0
0
0
0
0
0
0
0
0
0
0
0
0
0
0
0
0
0
0
0
0
0
0
0
0
0
0
0
0
0
0
0
0
0
0
0
0
0
0
0
0
0
0
0
0
0
0
0
0
0
0
0
0
0
0
0
0
0
0
0
0
0
0
0
0
0
0
0
0
0
0
0
0
0
0
0
0
0
0
0
0
0
0
0
0
0
0
0
0
0
0
0
0
0
0
0
0
0
0
0
0
0
0
0
0
0
0
0
0
0
0
0
0
0
0
0
0
0
0
0
0
0
0
0
0
0
0
0
0
0
0
0
0
0
0
0
0
0
0
0
0
0
0
0
0
0
0
0
0
0
0
0
0
0
0
0
0
0
0
0
0
0
0
0
0
0
0
0
0
0
0
0
0
0
0
0
0
0
0
0
0
0
0
0
0
0
0
0
1
1
1
1
1
1
1
1
1
1
1
1
1
1
1
1
1
1
1
1
1
1
1
1
1
1
1
1
1
1
1
1
1
1
1
1
1
1
1
1
1
1
1
1
1
1
1
1
1
1
1
1
1
1
1
1
1
1
1
1
1
1
1
1
1
1
1
1
1
1
1
1
1
1
1
1
1
1
1
1
1
1
1
1
1
1
1
1
1
1
1
1
1
1
1
1
1
1
1
1
1
1
1
1
1
1
1
1
1
1
1
0
0
0
0
0
0
0
0
0
0
0
0
0
0
0
0
0
0
0
0
0
0
0
0
0
0
0
0
0
0
0
0
0
0
0
0
0
0
0
0
0
0
0
0
0
0
0
0
0
0
0
0
0
0
0
0
0
0
0
0
0
0
0
0
0
0
0
0
0
0
0
0
0
0
0
0
0
0
0
0
0
0
0
0
0
0
0
0
0
0
0
0
0
0
0
0
0
0
0
0
0
0
0
0
0
0
0
0
0
0
0
0
0
0
0
0
0
0
0
0
0
0
0
0
0
0
0
0
0
0
0
0
0
0
0
0
0
0
0
0
0
0
0
0
0
0
0
0
0
0
0
0
0
0
0
0
0
0
0
0
0
0
0
0
0
0
0
0
0
0
0
0
0
0
0
0
0
0
0
0
0
0
0
0
0
0
0
0
0
0
0
0
0
0
0
0
0
0
0
0
0
0
0
0
0
0
0
0
0
0
0
0
0
0
0
0
0
0
0
0
0
0
0
0
0
0
0
0
0
0
0
0
0
0
0
0
0
0
0
0
0
0
0
0
0
0
0
0
0
0
0
0
0
0
0
0
0
0
0
0
0
0
0
0
0
0
0
0
0
0
0
0
0
0
0
0
0
0
0
0
0
0
0
0
0
0
0
0
0
0
0
0
0
0
0
0
0
0
0
0
0
0
0
0
0
0
0
0
0
0
0
0
0
0
0
0
0
0
0
0
0
0
0
0
0
0
0
0
0
0
0
0
0
0
0
0
0
0
0
0
0
0
0
0
0
0
0
0
0
0
0
0
0
0
0
0
0
0
0
0
0
0
0
0
0
0
0
0
0
0
0
0
0
0
0
0
0
0
0
0
0
0
0
0
0
0
0
0
0
0
0
0
0
0
0
0
0
0
0
0
0
0
0
0
0
0
0
0
0
0
0
0
0
0
0
0
0
0
0
0
0
0
0
0
0
0
0
0
0
0
0
0
0
0
0
0
0
0
0
0
0
0
0
0
0
0
0
0
0
0
0
0
0
0
0
0
0
0
0
0
0
0
0
0
0
0
0
0
0
0
0
0
0
0
0
0
0
0
0
0
0
0
0
0
0
0
0
0
0
0
0
0
0
0
0
0
0
0
0
0
0
0
0
0
0
0
0
0
0
0
0
0
0
0
0
0
0
0
0
0
0
0
0
0
0
0
0
0
0
0
0
0
0
0
0
0
0
0
0
0
0
0
0
0
0
0
0
0
0
0
0
0
0
1
1
1
1
1
1
1
1
1
1
1
1
1
1
1
1
1
1
1
1
1
1
1
1
2
2
2
2
2
2
2
2
2
2
2
2
2
2
2
2
2
2
2
2
2
2
2
2
2
2
2
2
2
2
2
2
2
2
2
2
2
2
2
2
2
2
2
2
2
2
2
2
2
2
2
2
2
2
2
2
2
2
2
2
2
2
2
2
2
2
2
2
2
2
2
2
2
2
2
2
2
2
2
2
2
2
2
2
2
2
2
2
2
2
2
2
2
1
1
1
1
2
2
2
2
2
2
2
2
2
2
2
2
2
2
2
2
2
2
2
2
2
2
2
2
2
2
2
2
2
2
2
2
2
2
2
2
2
2
2
2
2
2
2
2
2
2
2
2
2
2
2
2
2
2
2
2
2
2
2
2
2
2
2
2
2
2
2
2
2
2
2
2
2
2
2
2
2
2
2
2
2
2
2
2
2
2
2
2
2
2
2
2
2
2
2
2
2
2
2
2
2
2
2
2
2
2
1
1
1
1
1
1
1
1
1
1
1
1
1
1
1
1
1
1
1
1
1
1
1
1
1
1
1
1
1
1
1
1
1
1
1
0
0
0
0
0
0
0
0
0
0
0
0
0
0
0
0
0
0
0
0
0
0
0
0
0
0
0
0
0
0
0
0
0
0
0
0
0
0
0
0
0
0
0
0
0
0
0
0
0
0
0
0
0
0
0
0
0
0
0
0
0
0
0
0
0
0
0
0
0
0
0
0
0
0
0
0
0
0
0
0
0
0
0
0
0
0
0
0
0
0
0
0
0
0
0
0
0
0
0
0
0
0
0
0
0
1
1
1
1
1
1
1
1
1
1
1
1
1
1
1
1
1
1
1
1
1
1
1
1
1
1
1
1
1
1
1
1
1
1
2
2
2
2
2
2
2
2
2
2
2
2
2
2
2
2
2
2
2
2
2
2
2
2
2
2
2
2
2
2
2
2
2
2
2
2
2
2
2
2
2
2
2
2
2
2
2
2
2
2
2
2
2
2
2
2
2
2
2
2
2
2
2
2
2
2
2
2
2
2
2
2
2
2
2
2
2
2
2
2
2
2
2
2
2
2
2
2
2
2
2
2
2
2
2
2
2
2
2
2
2
2
2
2
2
2
2
2
2
2
2
2
2
2
2
2
2
2
2
2
2
2
2
2
2
2
2
2
2
2
2
2
2
2
2
2
2
2
2
2
2
2
2
2
2
2
2
2
2
2
2
3
3
3
3
3
3
3
3
3
3
3
3
3
3
3
3
3
3
2
2
2
2
2
2
2
2
2
2
2
2
2
2
2
2
2
2
2
2
2
2
2
2
2
2
2
2
2
2
2
2
2
2
2
2
2
2
2
2
2
2
2
2
2
2
2
2
2
2
2
2
2
2
2
2
2
2
2
2
2
2
2
2
2
2
2
2
2
2
2
2
2
2
2
2
2
2
2
2
2
2
2
2
2
2
2
2
2
2
2
2
1
1
1
1
1
1
1
1
1
1
1
1
1
1
1
1
1
1
1
1
1
1
1
1
1
1
1
1
1
1
1
1
1
1
1
1
1
1
1
1
1
1
1
1
1
1
1
1
1
1
1
1
1
1
1
0
0
0
0
0
0
0
0
0
0
0
0
0
0
0
0
0
0
0
0
0
0
0
0
0
0
0
0
0
1
1
1
1
1
1
1
1
1
1
1
1
1
1
1
1
1
1
1
1
1
1
1
0
0
0
0
0
0
0
0
0
0
0
0
0
0
0
0
0
0
0
0
0
0
0
0
0
0
0
0
0
0
0
0
0
0
0
0
0
0
0
0
0
0
0
0
0
0
0
0
0
0
0
0
0
0
0
0
0
0
0
0
0
0
0
0
0
0
0
0
0
0
0
0
0
0
0
0
0
0
0
0
0
0
0
0
0
0
0
0
0
0
0
0
0
0
0
0
0
0
0
0
0
0
0
0
0
0
0
0
0
0
0
0
0
0
0
0
0
0
0
0
0
0
0
0
0
0
0
0
0
0
0
0
0
0
0
0
0
0
0
0
0
0
0
0
0
0
0
0
0
0
0
0
0
0
0
0
0
0
0
0
0
0
0
0
0
0
0
0
0
0
0
0
0
0
0
0
0
0
0
0
0
0
0
0
0
0
0
0
0
0
0
0
0
0
0
0
0
0
0
0
0
0
0
0
0
0
0
0
0
0
0
0
0
0
0
0
0
0
0
0
0
0
0
0
0
0
0
0
0
0
0
0
0
0
0
0
0
0
0
0
0
0
0
0
0
0
0
0
0
0
0
0
0
0
0
0
0
0
0
0
0
0
0
0
0
0
0
0
0
0
0
0
0
0
0
0
0
0
0
0
0
0
0
0
0
0
0
0
0
0
0
0
0
0
0
0
0
0
0
0
0
0
0
0
0
0
0
0
0
0
0
0
0
0
0
0
0
0
0
0
0
0
0
0
0
0
0
0
0
0
0
0
0
0
0
0
0
0
0
0
0
0
0
0
0
0
0
0
0
0
0
0
0
0
0
0
0
0
0
0
0
0
0
0
0
0
0
0
0
0
0
0
0
0
0
0
0
0
0
0
0
0
0
0
0
0
0
0
0
0
0
0
0
0
0
0
0
0
0
0
0
0
0
0
0
0
0
0
0
0
0
0
0
0
1
1
1
1
1
1
1
1
1
1
1
1
1
2
2
2
2
2
2
2
2
2
2
2
2
2
2
2
2
2
2
2
2
2
2
2
2
2
2
2
2
2
2
2
2
2
2
2
3
3
2
3
3
3
3
4
4
4
5
5
5
5
5
5
5
5
6
6
6
6
6
6
6
7
7
7
7
7
7
7
7
7
7
7
7
7
7
7
7
7
7
7
7
7
7
7
7
7
7
7
7
7
7
7
7
7
7
7
7
7
7
7
7
7
7
7
7
7
7
8
10
13
13
13
13
13
14
14
14
14
14
14
14
14
14
14
15
15
15
15
15
15
15
15
15
15
15
15
15
15
15
16
16
16
16
17
17
17
17
17
17
17
17
17
17
17
17
17
17
17
17
17
17
17
17
17
17
17
16
17
17
16
17
16
17
17
16
16
16
16
16
16
16
17
17
17
17
17
17
17
17
17
17
17
17
17
17
19
19
19
19
19
20
20
20
20
20
20
18
18
18
17
17
17
16
16
15
14
14
13
13
13
14
14
14
14
14
14
14
14
14
14
14
14
14
15
15
15
15
15
15
15
15
15
15
15
15
15
15
17
17
17
17
17
17
17
17
17
17
17
17
17
17
17
18
18
18
18
18
20
19
18
18
18
18
18
18
19
19
19
19
19
19
19
19
20
20
20
20
19
19
19
19
19
20
20
20
20
20
20
20
20
20
20
20
20
20
20
19
19
19
17
17
17
18
19
19
19
19
19
19
19
19
19
20
20
20
20
20
20
20
19
19
19
19
19
18
18
18
18
18
18
18
18
18
18
18
18
18
18
18
18
19
19
19
20
20
20
22
20
21
20
20
20
19
18
18
18
18
18
18
18
18
18
18
18
18
18
18
18
18
18
18
18
19
20
20
20
20
20
20
20
20
20
20
20
20
21
21
21
21
21
21
21
21
21
21
22
22
22
22
22
22
22
22
22
22
22
21
21
20
20
20
20
20
19
19
19
19
19
19
19
19
19
18
18
18
18
18
18
18
18
18
18
18
18
18
18
17
17
17
16
15
15
15
15
15
15
14
14
14
15
15
15
15
15
15
15
15
15
14
14
14
14
14
14
14
14
14
14
14
14
14
14
14
14
14
14
14
14
14
14
14
14
14
14
14
14
14
14
14
14
14
14
13
13
13
13
13
13
13
13
13
13
13
13
13
13
13
13
13
13
12
12
11
10
6
6
6
6
6
6
6
6
7
7
7
7
7
7
7
7
7
7
7
7
7
7
7
7
7
7
7
8
8
8
8
8
8
8
7
7
7
7
7
7
7
7
7
7
8
8
7
7
7
7
7
7
7
8
8
8
8
8
8
8
9
9
9
9
10
10
10
10
10
10
10
10
10
10
10
10
10
10
11
11
11
11
11
11
12
12
12
12
12
12
12
12
12
12
12
12
12
12
12
12
13
14
14
14
14
14
14
14
14
14
14
14
14
13
13
13
13
13
13
13
13
15
15
15
15
15
15
15
15
15
15
15
16
16
16
16
16
16
16
16
16
16
16
16
16
15
15
15
15
15
15
15
15
15
15
15
15
15
15
15
15
15
15
15
15
15
15
15
15
15
15
15
15
15
15
15
15
15
15
15
15
15
15
15
15
15
14
13
13
13
14
14
14
14
14
14
13
12
12
12
12
12
12
12
12
12
12
12
12
12
12
12
12
12
12
12
12
12
12
12
11
11
11
11
11
10
10
10
10
10
8
7
7
7
7
7
7
7
7
7
7
6
3
2
2
2
2
2
2
2
2
2
2
2
2
2
2
2
2
2
2
2
2
2
2
2
2
2
2
2
2
2
3
3
3
3
3
3
3
3
3
3
3
4
4
4
4
4
4
4
4
4
4
4
4
4
4
4
4
4
4
4
4
4
4
5
5
5
5
5
5
5
5
5
5
5
5
5
5
5
5
4
4
4
4
3
3
3
3
3
3
5
5
5
5
6
6
6
6
6
7
7
7
7
7
7
7
7
7
7
7
7
7
7
7
7
7
7
7
7
7
8
8
8
8
8
8
8
8
8
8
8
8
8
8
8
8
8
8
8
8
8
8
8
8
8
8
8
8
8
8
8
8
8
9
9
9
9
9
9
9
9
9
9
9
9
9
9
9
9
9
9
9
9
9
9
9
9
9
9
9
9
9
9
9
9
9
9
8
8
8
8
8
8
8
8
9
9
9
9
9
9
9
9
9
9
9
9
9
10
10
10
10
10
12
12
12
12
11
11
11
12
12
12
12
13
15
15
14
14
14
14
14
14
16
16
16
17
17
17
17
17
15
15
15
15
15
15
15
15
15
17
17
17
18
18
18
19
19
19
19
19
19
19
19
20
20
20
20
20
20
20
20
20
20
20
20
20
20
20
20
20
20
20
20
20
20
20
20
20
20
20
20
20
20
20
20
20
20
20
20
20
20
21
21
21
21
21
21
21
21
21
20
20
20
20
20
20
20
20
20
20
20
20
20
20
20
20
20
20
20
20
20
20
20
20
20
20
20
20
20
20
20
20
21
21
20
20
20
20
20
20
20
20
20
20
20
20
20
20
20
20
19
19
20
20
19
17
14
12
12
12
12
12
12
11
10
10
10
10
10
10
8
8
8
7
7
7
7
7
7
7
7
7
7
7
7
7
7
7
7
7
7
7
7
7
7
7
7
7
6
6
5
5
5
5
5
5
5
5
5
5
5
5
5
5
5
5
5
6
6
6
6
6
6
6
6
6
6
6
6
6
6
6
6
6
6
6
6
6
6
6
6
6
6
6
6
6
5
5
5
5
5
4
4
2
2
2
2
2
2
2
2
2
2
2
2
2
2
2
2
2
2
2
2
2
2
2
2
2
2
2
2
2
2
2
2
2
2
2
2
2
2
2
2
2
2
2
2
2
2
2
2
2
2
2
2
2
2
2
2
2
2
2
2
2
2
2
2
2
2
2
2
2
2
2
2
2
2
2
2
2
2
2
3
3
3
3
3
3
3
3
3
3
3
3
3
3
3
3
3
3
3
3
3
3
3
3
3
3
3
3
3
3
3
3
3
4
4
4
4
4
4
4
4
4
4
4
5
5
5
5
5
5
5
5
5
5
5
5
5
5
5
5
5
5
5
5
4
4
4
4
3
3
3
3
3
3
3
3
3
3
3
3
3
3
3
3
3
3
3
3
3
3
3
3
4
4
4
4
4
4
4
4
4
4
4
4
4
4
4
4
5
5
5
5
5
5
5
5
5
5
5
5
5
5
5
5
5
5
5
5
5
5
5
5
5
5
6
6
6
6
6
7
7
7
7
7
7
7
7
7
7
7
7
7
8
8
9
8
8
8
7
7
7
7
7
7
7
7
7
7
7
7
7
7
7
7
7
7
7
7
7
7
7
7
7
7
8
8
8
8
8
8
9
9
9
9
9
9
9
9
9
9
9
9
9
9
9
9
9
9
9
9
9
9
9
9
9
9
9
9
9
10
10
10
10
10
10
10
10
10
10
10
10
10
10
10
10
10
10
10
10
10
10
10
10
10
10
10
10
10
10
10
10
10
10
10
10
10
10
10
10
10
10
10
10
10
10
10
10
10
10
10
10
10
10
10
10
10
10
10
10
10
10
10
10
10
10
10
10
10
10
10
10
10
10
9
9
8
8
8
7
7
7
7
7
7
7
7
7
7
7
7
7
6
6
5
5
5
5
5
5
5
6
6
6
6
6
6
7
7
7
8
7
8
8
8
8
8
9
9
9
9
10
10
10
10
10
10
10
10
12
12
12
12
12
12
12
12
14
14
14
14
14
14
14
14
14
15
15
15
15
15
15
15
15
15
15
15
15
15
15
15
15
15
15
15
15
15
15
15
16
16
17
17
16
16
16
16
16
18
18
18
18
18
20
21
23
23
24
24
24
25
25
25
25
25
25
25
25
25
25
25
25
25
25
25
27
30
30
30
30
30
30
33
34
35
35
35
35
37
37
37
37
37
37
37
37
37
37
36
36
36
37
36
36
35
35
35
35
35
35
35
35
35
35
35
35
35
36
37
37
37
37
37
37
37
37
37
37
37
39
40
40
40
40
40
40
42
42
42
42
42
43
43
42
42
43
43
43
43
43
44
45
45
45
45
45
46
46
47
47
47
47
47
47
47
47
47
47
47
47
47
47
47
46
46
46
46
45
45
45
45
45
45
45
45
45
45
45
46
46
45
45
45
45
45
45
44
42
42
41
41
41
41
42
42
41
40
37
37
37
37
37
37
37
37
37
36
36
36
37
35
35
34
33
33
32
34
35
35
35
34
33
33
33
33
35
35
35
35
34
33
32
32
32
32
30
29
25
24
23
22
21
20
21
21
21
21
21
20
20
20
20
20
20
20
20
20
19
19
19
19
20
19
19
19
18
18
17
17
17
17
17
17
17
17
17
17
17
17
17
17
17
17
17
17
17
17
17
17
17
17
17
17
17
17
17
18
18
18
17
17
17
17
17
17
17
17
17
17
17
17
17
17
17
17
16
16
16
16
17
17
17
17
17
17
17
17
17
17
16
16
16
16
16
16
16
16
16
16
16
15
15
15
15
15
15
15
15
15
15
15
15
15
15
15
15
15
15
15
16
16
16
16
15
15
15
15
15
15
15
15
15
15
15
15
17
17
17
17
17
17
17
17
17
17
17
17
17
17
17
17
17
17
17
17
19
19
20
20
20
20
20
20
20
20
20
20
19
20
20
20
20
20
20
20
20
20
20
21
21
20
20
20
20
20
20
20
20
20
20
18
18
18
18
17
17
19
20
20
20
20
21
22
22
22
22
22
22
22
22
22
22
21
17
18
17
17
18
18
18
18
18
18
18
20
20
20
20
20
20
20
20
20
21
22
22
22
22
22
22
22
22
21
21
20
20
20
21
21
22
23
24
24
24
24
24
24
24
24
24
24
24
24
25
25
25
25
25
25
25
25
25
25
25
25
25
25
25
25
25
25
25
25
25
25
25
25
25
25
25
25
25
25
24
24
24
24
24
24
24
24
24
24
24
24
22
22
22
22
22
22
22
22
21
21
21
21
22
22
22
22
21
21
21
21
19
19
20
20
20
20
19
16
16
16
16
16
15
15
15
15
15
16
16
16
16
15
18
18
18
18
17
17
17
17
17
17
16
17
17
17
17
17
15
14
14
14
14
15
15
15
15
15
15
15
15
15
15
15
15
16
16
16
17
17
17
17
17
17
17
18
18
18
17
18
19
18
19
19
19
20
21
21
22
22
23
23
23
23
23
23
23
23
23
23
24
25
25
25
25
25
25
27
27
27
27
27
26
26
26
27
27
27
27
27
27
27
28
28
27
27
30
30
30
30
30
30
30
30
30
30
30
30
31
32
32
32
32
32
32
32
32
32
32
32
32
32
32
32
32
31
31
31
31
31
31
31
31
31
32
32
32
32
32
32
32
33
34
34
34
34
34
34
34
34
35
35
35
36
36
36
36
36
36
37
37
37
37
37
37
37
37
37
37
37
37
37
35
34
34
34
34
35
35
36
36
35
35
36
34
34
34
33
32
32
31
31
31
32
31
31
30
30
28
28
28
28
28
28
28
28
28
28
28
27
27
27
27
27
27
26
25
25
25
25
25
25
25
25
25
25
25
25
25
25
25
25
25
25
25
25
25
22
22
23
23
23
23
24
24
24
22
22
22
22
22
22
21
21
21
20
17
13
12
12
12
12
12
12
15
15
15
17
16
16
16
16
16
16
16
16
16
16
16
17
17
17
17
17
18
18
18
18
18
18
18
19
19
19
19
19
20
20
20
20
20
20
20
21
21
21
21
21
21
21
21
21
21
21
21
21
21
21
21
21
21
21
21
22
22
22
22
22
22
22
22
22
22
22
22
22
22
22
22
22
22
22
22
22
22
22
23
23
22
22
24
24
25
25
24
23
23
24
25
25
25
25
25
25
25
25
25
25
25
25
25
25
25
25
25
25
25
25
25
25
25
25
25
25
25
25
25
25
25
25
27
27
28
29
29
30
30
30
30
29
29
30
30
30
30
30
30
30
30
30
30
30
30
30
30
30
30
29
29
29
29
29
29
29
28
28
28
28
27
26
26
25
26
26
26
26
26
26
26
26
26
26
26
26
26
27
27
26
26
26
26
26
27
28
28
28
28
28
28
29
29
29
29
29
29
29
28
27
27
27
27
26
26
25
25
27
27
27
28
28
28
30
30
29
29
29
29
30
30
30
29
29
29
28
28
28
28
27
27
25
25
25
25
26
27
27
26
26
26
25
27
27
27
27
27
28
28
26
27
27
27
27
27
27
27
27
27
27
28
28
28
28
29
29
29
29
29
29
29
29
29
29
29
30
30
29
29
29
28
27
27
27
28
28
28
28
28
28
28
29
29
29
29
30
30
30
27
27
27
27
27
27
27
27
27
27
27
27
27
27
27
27
27
27
27
27
27
27
27
27
27
27
27
27
27
28
28
29
29
29
29
29
29
29
29
29
29
27
27
28
27
27
27
27
27
26
26
25
25
22
22
21
21
20
20
20
20
19
19
19
19
19
19
20
20
20
20
20
20
20
20
21
21
21
21
22
22
22
21
21
21
21
22
22
22
22
22
22
22
22
22
23
23
22
22
22
21
21
21
21
21
21
21
21
21
21
21
21
21
21
21
21
21
21
20
20
20
20
20
20
21
21
21
21
21
21
21
21
21
21
21
20
20
20
20
20
20
20
20
20
19
19
18
17
17
16
16
16
16
16
16
16
16
15
15
12
13
13
13
13
13
13
12
12
12
12
12
12
12
12
12
12
12
12
12
12
12
12
12
12
12
12
12
12
12
12
12
12
12
12
11
11
11
11
11
11
11
11
11
11
11
11
11
11
11
11
11
11
12
12
12
12
11
10
10
10
10
10
5
5
5
5
5
5
5
5
5
5
5
5
5
5
5
5
5
6
6
6
6
6
6
6
6
6
6
6
6
6
6
5
5
5
5
5
5
5
5
6
6
6
6
6
7
7
7
7
7
7
8
8
8
8
8
8
8
8
8
8
8
9
9
9
9
9
8
8
8
7
7
7
7
7
7
7
7
7
7
7
7
7
7
7
7
7
7
7
9
9
9
9
9
9
9
9
9
8
8
8
8
8
8
8
8
8
8
8
8
8
8
8
8
8
8
8
8
8
8
8
8
8
8
8
8
8
8
10
10
10
10
10
10
10
10
10
10
10
10
10
10
10
10
10
10
10
10
10
10
10
10
10
10
10
10
10
10
10
10
11
11
10
11
11
11
11
11
13
14
14
15
16
19
19
26
27
30
32
31
31
31
32
33
33
34
35
35
35
35
35
35
35
36
37
37
37
38
39
40
40
40
40
40
40
40
40
40
40
40
40
40
41
42
42
42
42
42
45
45
45
45
45
46
46
46
46
46
46
46
48
53
53
55
55
56
56
56
56
59
59
59
59
59
59
59
59
59
59
60
60
60
60
60
60
60
60
67
67
69
69
69
69
69
70
70
72
73
73
73
73
74
77
78
79
80
81
83
83
83
83
83
84
84
87
88
88
89
90
97
99
100
100
100
100
100
103
105
105
105
105
107
107
107
107
107
102
102
102
102
102
102
102
102
102
101
101
101
100
100
100
100
100
102
102
102
102
102
102
102
102
102
102
102
102
102
102
102
103
103
105
105
105
105
106
107
108
109
109
110
110
111
111
111
111
111
111
111
111
111
111
111
111
111
111
111
111
111
111
111
112
112
112
112
112
112
112
112
112
112
112
112
111
110
110
110
100
98
97
97
97
97
94
94
94
94
94
92
92
92
92
92
92
92
93
93
92
92
92
92
92
92
92
92
92
94
96
96
97
94
88
82
81
79
77
77
77
78
78
78
80
78
77
77
72
76
77
76
76
75
69
69
69
70
71
71
71
71
74
75
75
74
73
69
67
67
66
66
66
66
67
66
66
67
67
65
65
67
66
66
65
67
67
67
66
65
65
63
57
56
53
54
56
56
57
55
56
53
52
52
52
52
53
53
55
55
55
53
54
55
55
55
55
55
55
55
55
55
55
54
54
55
55
55
55
55
56
56
57
57
58
59
60
60
62
62
65
65
65
65
66
67
67
67
67
67
67
67
67
67
67
68
68
68
68
68
68
69
69
69
69
69
69
70
70
70
70
70
70
70
68
68
68
68
69
69
69
69
68
68
68
67
67
65
65
65
64
64
64
60
60
55
55
55
55
56
57
57
57
55
53
54
55
55
56
56
56
57
57
57
57
57
57
57
57
59
59
60
60
60
59
58
58
59
59
60
61
61
61
63
65
64
64
65
63
63
63
61
61
60
58
58
58
58
58
58
58
59
58
56
55
59
59
59
60
60
60
60
62
62
61
58
56
54
51
50
52
55
55
54
55
55
54
52
53
53
50
50
49
49
50
52
52
52
52
52
52
55
55
55
55
57
56
57
57
57
60
60
60
60
60
65
67
67
67
67
67
67
67
67
69
70
70
72
72
72
72
72
72
72
74
75
77
77
77
77
76
76
77
78
79
79
79
79
78
78
77
77
77
77
77
77
79
79
79
79
75
74
73
72
72
72
72
72
73
74
74
74
74
74
74
73
73
73
73
72
72
73
73
73
73
72
72
73
73
73
76
77
77
77
78
78
78
78
78
77
77
77
77
77
77
77
77
77
77
77
77
77
77
77
77
77
77
77
77
77
77
77
75
76
74
74
74
74
74
74
74
74
74
74
74
74
74
74
74
74
75
75
75
75
75
75
73
73
73
73
74
74
74
70
65
61
57
55
55
54
52
52
51
46
44
43
43
42
42
42
38
37
37
32
30
29
29
29
29
29
30
30
29
28
27
27
27
27
27
27
27
25
25
22
22
22
22
22
22
22
22
22
23
22
22
22
22
22
22
22
22
22
22
22
23
23
24
23
22
16
16
16
16
16
15
15
15
15
16
16
16
18
18
18
18
18
19
18
18
19
20
20
21
22
22
21
20
20
20
19
19
20
20
20
20
20
20
20
20
20
20
20
20
20
20
20
20
20
20
20
21
21
22
22
22
23
24
24
24
24
24
24
24
24
24
24
24
25
25
25
25
25
25
25
25
25
25
25
25
25
26
26
26
27
27
27
27
27
27
27
27
27
27
27
27
26
26
26
26
26
26
26
27
26
26
26
26
26
27
28
30
30
30
31
32
32
32
31
31
31
31
30
30
30
29
28
28
28
28
28
28
28
28
28
28
28
28
28
28
28
28
28
29
29
29
29
30
30
31
31
31
31
31
31
31
31
31
32
32
32
32
32
32
32
32
32
32
32
32
32
32
33
33
31
30
29
27
27
27
28
27
27
27
27
26
26
25
25
25
25
26
26
26
27
26
26
26
27
27
27
27
27
27
27
28
28
29
30
30
30
30
30
32
32
32
33
33
33
33
32
32
32
33
33
34
36
35
34
34
35
35
34
34
35
35
35
36
36
36
36
36
36
36
37
37
37
37
37
38
38
38
40
40
40
40
39
39
39
39
38
39
39
39
37
37
33
34
34
37
37
37
37
37
37
37
37
37
37
38
38
38
38
39
42
42
42
43
44
43
44
44
44
44
43
43
43
43
43
44
45
46
47
47
47
47
47
48
48
48
48
48
49
49
49
50
50
50
50
50
50
50
50
50
51
51
51
51
51
50
50
50
50
50
50
50
51
52
52
53
53
55
55
55
55
55
55
55
55
55
56
56
56
56
56
56
56
57
57
58
57
56
56
56
56
57
56
55
57
58
58
59
59
58
58
62
62
65
65
65
66
66
66
66
66
67
67
67
65
65
65
65
64
63
65
65
66
65
63
62
62
63
62
62
65
63
63
63
63
64
65
65
65
65
65
67
67
67
68
68
68
68
68
66
66
66
65
62
59
59
59
59
59
58
58
58
59
59
59
60
57
56
55
55
55
55
55
55
55
55
55
55
56
56
56
56
56
56
56
56
56
56
56
55
55
54
54
54
52
52
52
52
52
52
52
52
52
52
52
52
52
52
52
52
52
52
52
52
52
52
52
52
52
52
52
52
52
53
53
53
53
54
54
54
54
53
55
55
54
54
52
52
51
49
50
50
49
47
47
47
46
46
46
45
44
43
43
35
35
32
31
31
31
31
31
25
23
24
24
23
22
20
20
20
20
21
21
20
20
20
20
20
20
20
20
19
19
18
17
17
17
17
17
17
17
17
17
17
17
17
15
15
15
15
15
15
15
16
16
16
16
16
15
15
15
15
15
15
16
17
17
17
17
17
17
17
17
17
17
16
17
16
16
16
16
16
17
17
17
17
18
18
18
17
17
17
17
17
17
18
18
18
18
18
18
18
19
19
19
18
17
17
17
17
17
18
18
18
17
17
17
17
17
17
17
17
17
17
17
17
17
17
17
17
17
17
17
18
18
18
18
18
19
19
19
20
20
20
20
20
20
20
20
20
20
20
20
19
19
20
20
20
20
20
21
21
21
20
20
20
20
20
20
20
20
20
20
20
20
21
21
21
22
22
22
23
23
23
23
25
26
26
26
27
27
26
26
26
26
26
27
27
27
27
26
25
24
22
22
23
23
23
23
23
22
22
22
22
22
22
24
25
25
25
25
25
25
25
25
25
25
26
25
25
25
26
26
26
26
26
27
27
27
27
27
27
27
27
27
27
27
27
27
27
27
27
27
27
27
27
27
28
29
29
29
29
30
30
31
32
32
32
32
32
32
33
33
33
33
34
35
35
34
34
33
35
35
35
35
35
33
32
31
31
31
32
32
32
31
32
32
32
31
32
33
33
34
34
34
34
35
35
35
35
35
35
35
35
35
35
35
35
35
35
36
36
36
36
36
36
37
37
37
37
37
35
35
35
35
35
35
35
35
35
35
35
35
35
35
35
35
35
35
36
36
36
36
36
36
36
37
37
38
40
40
40
40
40
40
40
40
40
40
40
40
40
40
40
40
40
34
33
29
28
28
27
26
25
25
25
25
25
25
25
25
26
25
25
25
25
25
25
26
26
25
25
25
25
25
25
25
25
25
25
25
25
25
25
25
25
25
25
25
25
25
25
25
26
26
26
26
26
25
25
25
25
25
25
25
25
25
25
25
25
25
25
25
25
25
25
25
25
25
25
25
25
25
25
25
25
25
25
25
25
22
22
22
22
22
22
22
22
22
22
22
22
22
22
22
22
22
22
22
22
22
22
22
22
22
22
22
22
22
23
23
24
24
25
25
25
25
25
25
25
25
24
24
24
24
25
25
25
25
25
23
21
22
22
22
22
22
21
21
21
21
20
20
20
20
20
20
19
20
18
15
15
12
12
11
11
11
11
10
10
9
9
9
9
8
8
8
8
8
8
8
8
8
8
8
8
8
8
8
8
8
8
8
8
8
8
8
8
8
8
8
8
8
8
8
7
7
7
7
7
7
7
7
7
7
8
8
8
8
8
9
9
9
9
9
9
9
9
9
9
9
9
9
9
8
8
8
10
11
12
12
12
12
12
12
12
12
12
12
12
12
12
12
12
11
11
11
12
12
12
12
12
12
12
12
12
12
12
12
12
12
12
12
12
12
12
12
12
12
12
11
11
11
11
10
10
10
10
10
10
10
10
10
10
10
9
9
9
9
9
9
10
10
10
10
10
10
10
10
10
10
10
10
10
10
10
10
10
10
10
10
10
10
10
10
10
10
10
10
10
10
10
10
10
10
10
10
10
10
10
10
10
10
10
10
10
10
10
10
10
10
10
10
10
10
10
10
10
10
10
10
10
10
10
10
10
10
10
10
10
10
10
10
8
7
7
7
7
7
7
7
7
7
7
5
5
3
3
3
2
2
2
2
2
2
2
2
2
2
2
2
2
2
2
2
2
2
2
2
2
2
2
2
2
2
2
2
2
2
2
2
2
2
2
2
2
2
2
2
2
2
2
2
2
2
2
2
2
2
2
2
2
2
2
2
2
2
2
2
2
2
2
2
2
2
2
2
2
2
2
3
4
5
7
7
7
7
8
8
8
8
9
9
9
10
10
10
10
10
10
10
11
12
12
14
14
14
14
14
14
14
14
15
15
15
15
15
15
15
16
16
16
15
15
15
15
16
17
17
18
18
19
19
19
19
19
19
19
19
19
19
19
20
20
20
20
20
20
20
21
21
22
22
22
22
22
22
22
22
22
22
23
23
23
24
24
24
25
25
25
26
26
26
26
26
25
25
25
24
23
23
23
23
23
23
23
23
23
23
23
23
23
23
23
23
23
23
23
25
25
25
24
24
24
24
25
25
25
27
27
27
27
27
27
29
29
30
30
30
30
30
30
30
30
30
30
30
30
30
30
30
31
31
32
32
32
32
33
32
32
32
32
31
30
30
31
31
31
31
32
32
32
32
32
32
31
31
31
31
31
31
31
31
32
32
32
32
32
32
32
32
32
32
32
32
33
32
32
32
32
33
33
33
33
36
36
37
37
37
37
37
37
37
37
37
35
35
35
36
35
36
35
36
37
38
38
39
39
39
39
39
39
42
42
43
43
43
43
43
43
43
43
43
43
43
43
43
43
43
43
43
43
43
43
43
43
42
42
42
43
42
45
45
45
44
45
45
45
45
45
47
47
47
47
47
47
46
44
43
42
42
42
42
42
42
42
42
42
42
42
43
43
43
44
44
45
45
45
45
46
46
47
47
49
49
49
49
49
49
49
49
49
49
50
50
50
50
50
50
50
50
50
50
50
50
50
50
50
50
51
50
50
50
50
50
49
49
49
49
49
49
49
49
49
49
49
49
49
49
49
50
50
50
50
50
49
49
50
50
49
50
50
49
49
50
50
50
50
50
50
50
49
49
49
48
48
48
48
48
48
48
48
47
45
45
44
41
40
40
40
40
40
40
40
40
40
40
39
39
39
39
38
38
38
38
40
40
40
40
40
40
40
41
41
42
43
43
43
42
42
40
40
37
35
35
30
29
27
18
18
18
16
15
15
15
15
15
15
15
15
17
17
17
15
15
15
15
15
15
18
20
21
21
22
22
22
22
22
22
22
22
22
22
22
22
22
23
28
29
35
38
38
38
39
39
39
39
41
42
42
44
44
44
44
44
45
45
45
45
45
45
45
45
45
46
46
47
47
48
48
49
49
49
49
49
49
49
49
48
48
48
48
50
50
51
51
51
51
51
51
52
52
52
52
52
52
51
51
51
51
51
51
51
51
52
52
52
52
54
54
54
55
55
55
55
55
55
55
55
55
55
55
55
55
55
55
55
55
55
55
55
55
55
55
55
55
55
55
55
55
55
55
55
55
56
56
56
56
56
56
56
56
56
56
56
56
56
56
56
56
57
57
57
56
55
55
55
55
55
55
55
55
55
55
55
55
55
55
56
56
56
56
56
56
57
57
57
57
56
54
54
52
52
52
51
47
45
43
45
44
44
45
45
45
45
45
46
46
46
46
45
43
43
43
43
44
45
43
42
42
42
32
32
32
30
31
25
25
21
21
22
22
22
22
22
22
25
22
22
22
22
22
23
23
23
25
25
25
25
25
25
25
25
25
24
22
22
22
22
22
22
22
22
22
22
22
23
23
23
24
24
24
24
24
24
25
25
25
25
25
26
26
26
26
26
26
27
28
28
28
28
28
28
28
28
30
30
29
30
30
30
30
30
30
30
30
30
29
29
29
29
29
29
29
29
29
29
29
30
32
32
33
33
35
35
35
35
35
35
35
35
35
35
35
36
37
37
37
37
37
37
37
37
37
37
37
37
37
39
39
37
37
37
37
37
37
38
38
37
37
37
37
38
40
40
40
40
43
43
45
45
45
45
45
45
45
46
50
50
51
51
51
50
51
51
51
51
50
50
50
49
51
51
51
51
52
53
53
53
53
53
53
53
53
53
53
53
53
53
53
54
54
52
52
52
52
52
54
54
51
45
45
44
44
45
45
47
47
47
47
47
47
47
47
47
47
46
46
45
45
45
45
45
45
46
47
47
47
47
47
47
47
47
48
49
49
49
50
50
50
50
50
50
50
50
49
47
46
46
45
45
45
45
45
47
47
47
47
47
47
46
46
47
48
49
49
49
49
49
50
50
50
50
50
50
49
50
50
50
50
50
50
50
50
50
49
48
47
47
45
47
49
50
50
50
50
50
50
50
50
50
50
50
51
51
52
51
52
52
50
47
47
47
44
44
44
42
40
40
40
40
39
38
38
38
38
37
37
35
35
36
35
35
35
35
35
35
32
32
32
32
33
33
33
32
32
32
32
32
32
32
31
30
30
31
31
32
32
32
32
33
35
36
35
35
35
37
37
37
38
38
38
38
39
40
40
40
40
40
40
39
40
40
41
42
42
43
45
45
44
45
45
45
45
45
45
45
44
44
43
44
47
45
44
43
44
44
45
45
44
44
44
44
45
45
45
45
45
45
45
45
45
45
45
46
47
47
47
47
47
47
47
47
47
46
47
47
47
45
46
45
45
45
45
45
45
45
45
45
45
45
45
45
46
46
45
45
47
51
51
51
50
50
50
50
50
50
50
50
52
52
53
53
53
53
53
53
52
52
52
53
54
54
54
54
54
54
54
54
54
54
54
54
54
54
54
54
54
54
55
55
55
55
55
55
55
55
55
56
56
56
56
56
56
56
56
55
55
56
56
55
55
56
56
55
55
55
55
55
53
52
52
52
52
52
50
50
50
49
49
49
49
50
50
50
49
49
49
49
49
50
50
51
51
50
50
51
52
52
47
46
47
47
47
47
48
48
50
46
49
50
49
50
42
42
43
45
44
44
44
45
45
45
47
47
47
47
46
46
46
46
46
47
49
49
49
50
50
50
50
50
50
50
50
50
50
50
51
51
50
50
50
50
50
52
52
52
52
50
52
52
52
52
52
52
52
52
50
50
50
50
50
50
50
50
50
50
50
50
50
50
50
50
50
50
50
50
50
50
50
50
50
50
50
50
51
52
52
52
52
51
50
50
50
50
50
49
49
49
49
49
49
49
49
49
49
49
49
48
48
48
48
48
48
48
48
48
48
48
48
48
48
48
48
48
47
45
44
38
37
36
35
35
34
33
33
32
32
32
32
32
32
32
31
31
31
31
31
31
32
32
32
32
32
32
32
33
33
33
33
32
32
32
32
32
32
31
29
27
27
27
22
17
17
17
17
17
17
17
17
17
17
17
14
14
14
14
14
12
12
12
12
12
12
12
9
7
5
5
6
6
7
22
23
25
29
30
30
30
30
30
30
30
30
30
30
32
32
32
32
32
32
32
32
32
32
32
32
32
32
32
32
33
33
33
33
33
34
34
35
35
35
35
35
35
35
35
36
36
37
37
37
40
40
40
40
40
40
40
40
40
40
40
41
41
41
41
41
41
42
42
42
42
42
42
42
42
42
42
42
42
42
43
42
42
40
40
40
39
39
39
39
39
39
39
39
39
39
39
39
41
41
41
41
41
41
41
41
41
40
40
40
40
40
41
41
40
40
40
40
39
39
40
40
40
40
40
40
40
40
40
40
40
40
42
42
42
41
41
41
41
41
42
42
42
42
42
42
42
42
42
42
42
40
40
40
40
40
40
40
37
36
35
35
35
33
33
33
32
32
32
32
32
30
25
22
22
22
22
22
21
21
20
20
18
18
18
18
18
18
18
17
15
15
15
15
16
16
16
16
16
16
16
16
16
16
16
16
16
16
16
16
16
16
16
16
15
15
15
15
15
15
15
15
15
15
15
14
12
11
11
10
10
10
10
10
10
10
10
10
10
10
10
10
10
9
9
9
8
8
8
8
7
7
7
7
7
7
7
7
7
7
7
7
7
7
7
6
6
6
6
6
6
6
6
6
5
5
5
5
5
5
5
5
5
5
5
5
5
5
5
5
5
5
5
5
5
5
5
5
5
5
5
5
5
5
5
5
5
5
5
5
5
5
5
5
4
2
2
2
2
2
2
2
2
2
2
1
1
1
1
1
1
1
1
1
1
1
1
1
1
1
1
1
1
1
1
1
1
1
1
1
1
1
1
0
0
0
0
0
0
0
0
0
0
0
0
0
0
0
0
0
0
0
0
0
0
0
0
0
0
0
0
0
0
0
0
0
0
0
0
0
0
0
0
0
0
0
0
0
0
0
0
0
0
0
0
0
0
0
0
0
0
0
0
0
0
0
0
0
0
0
0
0
0
0
0
0
0
0
0
0
0
0
0
0
0
0
0
0
0
0
0
0
0
0
0
0
0
0
0
0
0
0
0
0
0
0
0
0
0
0
0
0
0
0
0
0
0
0
0
0
0
0
0
0
0
0
0
0
0
0
0
0
0
0
0
0
0
0
0
0
0
0
0
0
0
0
0
0
0
0
0
0
0
0
0
0
0
0
0
0
0
0
0
0
0
0
0
0
0
0
0
0
0
0
0
0
0
0
0
0
0
0
0
0
0
0
0
0
0
0
0
0
0
0
0
0
0
0
0
0
0
0
0
0
0
0
0
0
0
0
0
0
0
0
0
0
0
0
0
0
0
0
0
0
0
0
0
0
0
0
0
0
0
0
0
0
0
0
0
0
0
0
0
0
0
0
0
0
0
0
0
0
0
0
0
0
0
0
0
0
0
0
0
0
0
0
0
0
0
0
0
0
0
0
0
0
0
0
0
0
0
0
0
0
0
0
0
0
0
0
0
0
0
0
0
0
0
0
0
0
0
0
0
0
0
0
0
0
0
0
0
0
0
0
0
0
0
0
0
0
0
0
0
0
0
0
0
0
0
0
0
0
0
0
0
0
0
0
0
0
0
0
0
0
0
0
0
0
0
0
0
0
0
0
0
0
0
0
0
0
0
0
0
0
0
0
0
0
0
0
0
0
0
0
0
0
0
0
0
0
0
0
0
0
0
0
0
0
0
0
0
0
0
0
0
0
0
0
0
0
0
0
0
0
0
0
0
0
0
0
0
0
0
0
0
0
0
0
0
0
0
0
0
0
0
0
0
0
0
0
0
0
0
0
0
0
0
0
0
0
0
0
1
1
1
1
1
0
0
0
0
0
0
0
0
0
0
0
0
0
0
0
0
0
0
0
0
0
0
0
0
0
0
0
0
0
0
0
0
0
0
0
0
0
0
0
0
0
0
0
0
0
0
0
0
0
0
0
0
0
0
0
0
0
0
0
0
0
0
0
0
0
0
0
0
0
0
0
0
0
0
0
0
0
0
0
0
0
0
0
0
0
0
0
0
0
0
0
0
0
0
0
0
0
0
0
0
0
0
0
0
0
0
0
0
0
0
0
0
0
0
0
0
0
0
0
0
0
0
0
0
0
0
0
0
0
0
0
0
0
0
0
0
0
0
0
0
0
0
0
0
0
0
0
0
0
0
0
0
0
0
0
0
0
0
0
0
0
0
0
0
0
0
0
0
0
0
0
0
0
0
0
0
0
0
0
0
0
0
0
0
0
0
0
0
0
0
0
0
0
0
0
0
0
0
0
0
0
0
0
0
0
0
0
0
0
0
0
0
0
0
0
0
0
0
0
0
0
0
0
0
0
0
0
0
0
0
0
0
0
0
0
0
0
0
0
0
0
0
0
0
0
0
0
0
0
0
0
0
0
0
0
0
0
0
0
0
0
0
0
0
0
0
0
0
0
0
0
0
0
0
0
0
0
0
0
0
0
0
0
0
0
0
1
1
1
1
1
1
1
1
1
1
1
1
1
1
1
1
1
1
1
1
1
1
1
1
1
1
1
1
1
1
1
1
1
1
1
1
1
1
1
1
1
1
1
1
1
1
1
1
1
1
1
1
1
1
1
1
1
1
1
1
1
1
1
1
1
1
1
1
1
1
1
1
1
1
1
1
1
1
1
1
1
1
1
1
1
1
1
1
1
1
1
1
1
1
1
1
1
1
1
0
0
0
0
0
0
0
0
0
0
0
0
0
0
0
0
0
0
0
0
0
0
0
1
2
2
2
2
1
1
1
1
1
1
1
1
1
1
1
1
1
1
1
1
1
1
1
1
1
1
1
1
1
1
1
1
1
1
1
1
1
1
1
1
1
1
1
1
1
1
1
1
1
1
1
1
1
1
1
1
1
1
1
1
1
1
1
1
1
1
1
1
1
1
1
1
1
1
1
1
1
1
1
1
1
1
1
1
1
1
1
1
1
1
1
1
1
1
1
1
1
1
1
1
1
1
1
1
1
1
1
1
1
1
1
1
1
1
1
1
1
1
1
1
1
1
1
1
1
1
1
1
1
1
1
1
1
1
1
1
1
1
1
1
1
1
1
1
0
0
0
0
0
0
0
0
0
0
0
0
0
0
0
0
0
0
0
0
0
0
0
0
0
0
0
0
0
0
0
0
0
0
0
0
0
0
0
0
0
0
0
0
0
0
0
0
0
0
0
0
0
0
0
0
0
0
0
0
0
0
0
0
0
0
0
0
0
0
0
0
0
0
0
0
0
0
0
0
0
0
0
0
0
0
0
0
0
0
0
0
0
0
0
0
0
0
0
0
0
0
0
0
0
0
0
0
0
0
0
0
0
0
0
0
0
0
0
0
0
0
0
0
0
0
0
0
0
0
0
0
0
0
0
0
0
0
0
0
0
0
0
0
0
0
0
0
0
0
0
0
0
0
0
0
0
0
0
0
0
0
0
0
0
0
0
0
0
0
0
0
0
0
0
0
0
0
0
0
0
0
0
0
0
0
0
0
0
0
0
0
0
0
0
0
0
0
0
0
0
0
0
0
0
0
0
0
0
0
0
0
0
0
0
0
0
0
0
0
0
0
0
0
0
0
0
0
0
0
0
0
0
0
0
0
0
0
0
0
0
0
0
0
0
0
0
0
0
0
0
0
0
0
0
0
0
0
0
0
0
0
0
0
0
0
0
0
0
0
0
0
0
0
0
0
0
0
0
0
0
0
0
0
0
0
0
0
0
0
0
0
0
0
0
0
0
0
0
0
0
0
0
0
0
0
0
0
0
0
0
0
0
0
0
0
0
0
0
0
0
0
0
0
0
0
0
0
0
0
0
0
0
0
0
0
0
0
0
0
0
0
0
0
0
0
0
0
0
0
0
0
0
0
0
0
0
0
0
0
0
0
0
0
0
0
0
0
0
0
0
0
0
0
0
0
0
0
0
0
0
0
0
0
0
0
0
0
0
0
0
0
0
0
0
0
0
0
0
0
0
0
0
0
0
0
0
0
0
0
0
0
0
0
0
0
0
0
0
0
0
0
0
0
0
0
0
0
0
0
0
0
0
0
0
0
0
0
0
0
0
0
0
0
0
0
0
0
0
0
0
0
0
0
0
0
0
0
0
0
0
0
0
0
0
0
0
0
0
0
0
0
0
0
0
0
0
0
0
0
0
0
0
0
0
0
0
0
0
0
0
0
0
0
0
0
0
0
0
0
0
0
0
0
0
0
0
0
0
0
0
0
0
0
0
1
1
1
1
1
1
1
1
1
2
2
2
2
2
2
2
2
2
2
2
2
2
2
2
2
2
2
2
2
2
2
2
2
2
2
2
2
2
2
2
2
2
2
2
2
2
2
2
2
2
2
2
2
2
2
2
2
2
2
2
2
2
2
2
2
2
2
2
2
2
2
2
2
2
2
2
2
2
2
2
2
2
2
2
2
2
2
2
2
2
2
2
2
2
2
2
2
2
2
2
1
1
1
1
1
1
1
1
0
0
0
0
0
0
0
0
0
0
0
0
0
0
0
0
0
0
0
0
0
0
0
0
0
0
0
0
0
0
0
0
0
0
0
0
0
0
0
0
0
0
0
0
0
0
0
0
0
0
0
0
0
0
0
0
0
0
0
0
0
0
0
0
0
0
0
0
0
0
0
0
0
0
0
0
0
0
0
0
0
0
0
0
0
0
0
0
0
0
0
0
0
0
0
0
0
0
0
0
0
0
0
0
0
0
0
0
0
0
0
0
0
0
0
0
0
0
0
0
0
0
0
0
0
0
0
0
0
0
0
0
0
0
0
0
0
0
0
0
0
0
0
0
0
0
0
0
0
0
0
0
0
0
0
0
0
0
0
0
0
0
0
0
0
0
0
0
0
0
0
0
0
0
0
0
0
0
0
0
0
0
0
0
0
0
0
0
0
0
0
0
0
0
0
0
0
0
0
0
0
0
0
0
0
0
0
0
0
0
0
0
0
0
0
0
0
0
0
0
0
0
0
0
0
0
0
0
0
0
0
0
0
0
0
0
0
0
0
0
0
0
0
0
0
0
0
0
0
0
0
0
0
0
0
0
0
0
0
0
0
0
0
0
0
0
0
0
0
0
0
0
0
0
0
0
0
0
0
0
0
0
0
0
0
0
0
0
0
0
0
0
0
0
0
0
0
0
0
0
0
0
0
0
0
0
0
0
0
0
0
0
0
0
0
0
0
0
0
0
0
0
0
0
0
0
0
0
0
0
0
0
0
0
0
0
0
0
0
0
0
0
0
0
0
0
0
0
0
0
0
0
0
0
0
0
0
0
0
0
0
0
0
0
0
0
0
0
0
0
0
0
0
0
0
0
0
0
0
0
0
0
0
0
0
0
0
0
0
0
0
0
0
0
0
0
0
0
0
0
0
0
0
0
0
0
0
0
0
0
0
0
0
0
0
0
0
0
0
0
0
0
0
0
0
0
0
0
0
0
0
0
0
0
0
0
0
0
0
0
0
0
0
0
0
0
0
0
0
0
0
0
0
0
0
0
0
0
0
0
0
0
0
0
0
0
0
0
0
0
0
0
0
0
0
0
0
0
0
0
0
0
0
0
0
0
0
0
0
0
0
0
0
0
0
0
0
0
0
0
0
0
0
0
0
0
0
0
0
0
0
0
0
0
0
0
0
1
1
1
1
1
1
1
1
1
1
1
1
1
1
1
1
1
1
1
0
0
0
0
0
0
0
0
0
0
0
0
0
0
0
0
0
0
0
0
0
0
0
0
0
0
0
0
0
0
0
0
0
0
0
0
0
0
0
0
0
0
0
0
0
0
0
0
0
0
0
0
0
0
0
0
0
0
0
0
0
0
0
0
0
0
0
0
0
0
0
0
0
0
0
0
0
0
0
0
0
0
0
0
0
0
0
0
0
0
0
0
0
0
0
0
1
1
1
1
1
1
1
1
1
1
1
1
1
1
1
1
1
1
1
1
1
1
1
1
1
2
2
2
2
2
2
2
2
2
2
2
2
2
2
2
2
1
1
1
1
1
1
1
1
1
1
1
1
1
1
1
1
1
1
1
1
1
1
1
1
1
1
1
1
1
1
1
1
1
1
1
1
1
1
1
1
1
1
1
1
1
1
1
1
1
1
1
1
1
1
1
1
1
1
1
1
1
1
1
1
1
1
1
1
1
1
1
1
1
1
1
1
1
1
1
1
1
1
1
1
1
1
1
1
1
1
1
1
1
1
1
1
1
1
1
1
1
1
1
1
1
2
2
2
2
2
2
2
2
2
2
2
2
2
2
2
2
2
2
2
2
2
2
2
2
2
2
2
2
2
2
2
2
2
2
2
2
2
2
2
2
2
2
2
2
2
2
2
2
2
2
2
2
2
2
2
2
2
2
2
2
2
2
2
2
2
2
2
2
2
2
2
2
2
2
2
2
2
2
2
2
2
2
2
2
2
2
1
1
1
1
1
1
1
1
1
1
1
1
1
1
1
1
1
1
1
1
1
1
1
1
1
1
1
1
1
1
1
1
1
1
1
1
1
1
1
1
1
1
1
2
2
2
2
2
2
2
2
2
2
2
2
2
2
2
2
2
2
2
2
2
2
2
2
2
2
2
2
2
2
2
2
2
2
2
2
2
2
2
2
2
2
2
2
2
2
2
2
2
2
2
2
2
2
2
2
2
2
2
2
2
2
2
2
2
2
2
2
2
2
2
2
2
2
2
2
2
2
2
2
2
2
2
2
2
2
2
2
2
2
2
2
2
2
2
2
2
2
2
2
2
2
2
2
2
2
2
2
2
2
2
2
2
2
2
2
2
2
2
2
2
2
2
2
2
2
2
2
2
2
2
2
2
2
2
2
1
1
1
1
1
1
1
1
1
1
1
1
1
1
1
1
1
1
1
1
1
1
1
1
1
1
1
1
1
1
1
1
1
1
1
1
1
1
1
1
1
1
1
1
1
1
1
1
1
1
0
0
0
0
0
0
0
0
0
0
0
0
0
0
0
0
0
0
0
0
0
0
0
0
0
0
0
0
0
0
0
0
0
0
0
0
0
0
0
0
0
0
0
0
0
0
0
0
0
0
0
0
0
0
0
0
0
0
0
0
0
0
0
0
0
0
0
0
0
0
0
0
0
0
0
0
0
0
0
0
0
0
0
0
0
0
0
0
0
0
0
0
0
0
0
0
0
0
0
0
0
0
0
0
0
0
0
0
0
0
0
0
0
0
0
0
0
0
0
0
0
0
0
0
0
0
0
0
0
0
0
0
0
0
0
0
0
0
0
0
0
0
0
0
0
0
0
0
0
0
0
0
0
0
0
0
0
0
0
0
0
0
0
0
0
0
0
0
0
0
0
0
0
0
0
0
0
0
0
0
0
0
0
0
0
0
0
0
0
0
0
0
0
0
0
0
0
0
0
0
0
0
0
0
0
0
0
0
0
0
0
0
0
0
0
0
0
0
0
0
0
0
1
1
1
5
5
5
5
5
5
5
5
5
5
5
5
5
5
5
5
5
5
5
5
5
5
5
5
5
5
5
5
5
5
5
5
5
5
5
5
5
5
5
5
5
5
5
5
5
5
5
5
5
5
5
5
5
5
5
5
5
5
5
5
5
5
5
5
5
5
5
5
6
6
6
6
6
6
6
6
6
6
6
6
6
6
6
6
6
6
6
6
6
6
6
6
6
6
6
6
6
6
6
6
6
6
6
6
6
5
5
5
5
5
5
5
5
5
5
5
5
5
5
5
5
5
5
5
5
5
5
5
5
5
5
5
5
5
5
5
5
5
5
5
5
5
5
5
5
5
5
5
5
5
5
5
5
5
5
5
5
5
5
5
5
5
5
5
5
5
5
5
5
5
5
5
5
5
4
4
4
4
4
4
4
4
4
3
3
2
0
0
0
0
0
0
0
0
0
0
0
0
0
0
0
0
0
0
0
0
0
0
0
0
0
0
0
0
0
0
0
0
0
0
0
0
0
0
0
0
0
0
0
0
0
0
0
0
0
0
0
0
0
0
0
0
0
0
0
0
0
0
0
0
0
0
0
0
0
0
0
0
0
0
0
0
0
0
0
0
0
0
0
0
0
0
0
0
0
0
0
0
0
0
0
0
0
0
0
0
0
0
0
0
0
0
0
0
0
0
0
0
0
0
0
0
0
0
0
0
0
0
0
0
0
0
0
0
0
0
0
0
0
0
0
0
0
0
0
0
0
0
0
0
0
0
0
0
0
0
0
0
0
0
0
0
0
0
0
0
0
0
0
0
0
0
0
0
0
0
0
0
0
0
0
0
0
0
0
0
0
0
0
0
0
0
0
0
0
0
0
0
0
0
0
0
0
0
0
0
0
0
0
0
0
0
0
0
0
0
0
0
0
0
0
0
0
0
0
0
0
0
0
0
0
0
0
0
0
0
0
0
0
0
0
0
0
0
0
0
0
0
0
0
0
0
0
0
0
0
0
0
0
0
0
0
0
0
0
0
0
0
0
0
0
0
0
0
0
0
0
0
0
0
0
0
0
0
0
0
0
0
0
0
0
0
0
0
0
0
0
0
0
0
0
0
0
0
0
0
0
0
0
0
0
0
0
0
0
0
0
0
0
0
0
0
0
0
0
0
0
0
0
0
0
0
0
0
0
0
0
0
0
0
0
0
0
0
0
0
0
0
0
0
0
0
0
0
0
0
0
0
0
0
0
0
0
0
0
0
0
0
0
0
0
0
0
0
0
0
0
0
0
0
0
0
0
0
0
0
0
0
0
0
0
0
0
0
0
0
0
0
0
0
0
0
0
0
0
0
0
0
0
0
0
0
0
0
0
0
0
0
0
0
0
0
0
0
0
0
0
0
0
0
0
0
0
0
0
0
0
0
0
0
0
0
0
0
0
0
0
0
0
0
0
0
0
0
0
0
0
0
0
0
0
0
0
0
0
0
0
0
0
0
0
0
0
0
0
0
0
0
0
0
0
0
0
0
0
0
0
0
0
0
0
0
0
0
0
0
0
0
0
0
0
0
0
0
0
0
0
0
0
0
0
0
0
0
0
0
0
0
0
0
0
0
0
0
0
0
0
0
0
0
0
0
0
0
0
0
0
0
0
0
0
0
0
0
0
0
0
0
0
0
0
0
0
0
0
0
0
0
0
0
0
0
0
0
0
0
0
0
0
0
0
0
0
0
0
0
0
0
0
0
0
0
0
0
0
0
0
0
0
0
0
0
0
0
0
0
0
0
0
0
0
0
0
0
0
0
0
0
0
0
0
0
0
0
0
0
0
0
0
0
0
0
0
0
0
0
0
0
0
0
0
0
0
0
0
0
0
0
0
0
0
0
0
0
0
0
0
0
0
0
0
0
0
0
0
0
0
0
0
0
0
0
0
0
0
0
0
0
0
0
0
0
0
0
0
0
0
0
0
0
0
0
0
0
0
0
0
0
0
0
0
0
0
0
0
0
0
0
0
0
0
0
0
0
0
0
0
0
0
0
0
0
0
0
0
0
0
0
0
0
0
0
0
0
0
0
0
0
0
0
0
0
0
0
0
0
0
0
0
0
0
0
0
0
0
0
0
0
0
0
0
0
0
0
0
0
0
0
0
0
0
0
0
0
0
0
0
0
0
0
0
0
0
0
0
0
0
0
0
0
0
0
0
0
0
0
0
0
0
0
0
0
0
0
0
0
0
0
0
0
0
0
0
0
0
0
0
0
0
0
0
0
0
0
0
0
0
0
0
0
0
0
0
0
0
0
0
0
0
0
0
0
0
0
0
0
0
0
0
0
0
0
0
0
0
0
0
0
0
0
0
0
0
0
0
0
0
0
0
0
0
0
0
0
0
0
0
0
0
0
0
0
0
0
0
0
0
0
0
0
0
0
0
0
0
0
0
0
0
0
0
0
0
0
0
0
0
0
0
0
0
0
0
0
0
0
0
0
0
0
0
0
0
0
0
0
0
0
0
0
0
0
0
0
0
0
0
0
0
0
0
0
0
0
0
0
0
0
0
0
0
0
0
0
0
0
0
0
0
0
0
0
0
0
0
0
0
0
0
0
0
0
0
0
0
0
0
0
0
0
0
0
0
0
0
0
0
0
0
0
0
0
0
0
0
0
0
0
0
0
0
0
0
0
0
0
0
0
0
0
0
0
0
0
0
0
0
0
0
0
0
0
0
0
0
0
0
0
0
0
0
0
0
0
0
0
0
0
0
0
0
0
0
0
0
0
0
0
0
0
0
0
0
0
0
0
0
0
0
0
0
0
0
0
0
0
0
0
0
0
0
0
0
0
0
0
0
0
0
0
0
0
0
0
0
0
0
0
0
0
0
0
0
0
0
0
0
0
0
0
0
0
0
0
0
0
0
0
0
0
0
0
0
0
0
0
0
0
0
0
0
0
0
0
0
0
0
0
0
0
0
0
0
0
0
0
0
0
0
0
0
0
0
0
0
0
0
0
0
0
0
0
0
0
0
0
0
0
0
0
0
0
0
0
0
0
0
0
0
0
0
0
0
0
0
0
0
0
0
0
0
0
0
0
0
0
0
0
0
0
0
0
0
0
0
0
0
0
0
0
0
0
0
0
0
0
0
0
0
0
0
0
0
0
0
0
0
0
0
0
0
0
0
0
0
0
0
0
0
0
0
0
0
0
0
0
0
0
0
0
0
0
0
0
0
0
0
0
0
0
0
0
0
0
0
0
0
0
0
0
0
0
0
0
0
0
0
0
0
0
0
0
0
0
0
0
0
0
0
0
0
0
0
0
0
0
0
0
0
0
0
0
0
0
0
0
0
0
0
0
0
0
0
0
0
0
0
0
0
0
0
0
0
0
0
0
0
0
0
0
0
0
0
0
0
0
0
0
0
0
0
0
0
0
0
0
0
0
0
0
0
0
0
0
0
0
0
0
0
0
0
0
0
0
0
0
0
0
0
0
0
0
0
0
0
0
0
0
0
0
0
0
0
0
0
0
0
0
0
0
0
0
0
0
0
0
0
0
0
0
0
0
0
0
0
0
0
0
0
0
0
0
0
0
0
0
0
0
0
0
0
0
0
0
0
0
0
0
0
0
0
0
0
0
0
0
0
0
0
0
0
0
0
0
0
0
0
0
0
0
0
0
0
0
0
0
0
0
0
0
0
0
0
0
0
0
0
0
0
0
0
0
0
0
0
0
0
0
0
0
0
0
0
0
0
0
0
0
0
0
0
0
0
0
0
0
0
0
0
0
0
0
0
0
0
0
0
0
0
0
0
0
0
0
0
0
0
0
0
0
0
0
0
0
0
0
0
0
0
0
0
0
0
0
0
0
0
0
0
0
0
0
0
0
0
0
0
0
0
0
0
0
0
0
0
0
0
0
0
0
0
0
0
0
0
0
0
0
0
0
0
0
0
0
0
0
0
0
0
0
0
0
0
0
0
0
0
0
0
0
0
0
0
0
0
0
0
0
0
0
0
0
0
0
0
0
0
0
0
0
0
0
0
0
0
0
0
0
0
0
0
0
0
0
0
0
0
0
0
0
0
0
0
0
0
0
0
0
0
0
0
0
0
0
0
0
0
0
0
0
0
0
0
0
0
0
0
0
0
0
0
0
0
0
0
0
0
0
0
0
0
0
0
0
0
0
0
0
0
0
0
0
0
0
0
0
0
0
0
0
0
0
0
0
0
0
0
0
0
0
0
0
0
0
0
0
0
0
0
0
0
0
0
0
0
0
0
0
0
0
0
0
0
0
0
0
0
0
0
0
0
0
0
0
0
0
0
0
0
0
0
0
0
0
0
0
0
0
0
0
0
0
0
0
0
0
0
0
0
0
0
0
0
0
0
0
0
0
0
0
0
0
0
0
0
0
0
0
0
0
0
0
0
0
0
0
0
0
0
0
0
0
0
0
0
0
0
0
0
0
0
0
0
0
0
0
0
0
0
0
0
0
0
0
0
0
0
0
0
0
0
0
0
0
0
0
0
0
0
0
0
0
0
0
0
0
0
0
0
0
0
0
0
0
0
0
0
0
0
0
0
0
0
0
0
0
0
0
0
0
0
0
0
0
0
0
0
0
0
0
0
0
0
0
0
0
0
0
0
0
0
0
0
0
0
0
0
0
0
0
0
0
0
0
0
0
0
0
0
0
0
0
0
0
0
0
0
0
0
0
0
0
0
0
0
0
0
0
0
0
0
0
0
0
0
0
0
0
0
0
0
0
0
0
0
0
0
0
0
0
0
0
0
0
0
0
0
0
0
0
0
0
0
0
0
0
0
0
0
0
0
0
0
0
0
0
0
0
0
0
0
0
0
0
0
0
0
0
0
0
0
0
0
0
0
0
0
0
0
0
0
0
0
0
0
0
0
0
0
0
0
0
0
0
0
0
0
0
0
0
0
0
0
0
0
0
0
0
0
0
0
0
0
0
0
0
0
0
0
0
0
0
0
0
0
0
0
0
0
0
0
0
0
0
0
0
0
0
0
0
0
0
0
0
0
0
0
0
0
0
0
0
0
0
0
0
0
0
0
0
0
0
0
0
0
0
0
0
0
0
0
0
0
0
0
0
0
0
0
0
0
0
0
0
0
0
0
0
0
0
0
0
0
0
0
0
0
0
0
0
0
0
0
0
0
0
0
0
0
0
0
0
0
0
0
0
0
0
0
0
0
0
0
0
0
0
0
0
0
0
0
0
0
0
0
0
0
0
0
0
0
0
0
0
0
0
0
0
0
0
0
0
0
0
0
0
0
0
0
0
0
0
0
0
0
0
0
0
0
0
0
0
0
0
0
0
0
0
0
0
0
0
0
0
0
0
0
0
0
0
0
0
0
0
0
0
0
0
0
0
0
0
0
0
0
0
0
0
0
0
0
0
0
0
0
0
0
0
0
0
0
0
0
0
0
0
0
0
0
0
0
0
0
0
0
0
0
0
0
0
0
0
0
0
0
0
0
0
0
0
0
0
0
0
0
0
0
0
0
0
0
0
0
0
0
0
0
0
0
0
0
0
0
0
0
0
0
0
0
0
0
0
0
0
0
0
0
0
0
0
0
0
0
0
0
0
0
0
0
0
0
0
0
0
0
0
0
0
0
0
0
0
0
0
0
0
0
0
0
0
0
0
0
0
0
0
0
0
0
0
0
0
0
0
0
0
0
0
0
0
0
0
0
0
0
0
0
0
0
0
0
0
0
0
0
0
0
0
0
0
0
0
0
0
0
0
0
0
0
0
0
0
0
0
0
0
0
0
0
0
0
0
0
0
0
0
0
0
0
0
0
0
0
0
0
0
0
0
0
0
0
0
0
0
0
0
0
0
0
0
0
0
0
0
0
0
0
0
0
0
0
0
0
0
0
0
0
0
0
0
0
0
0
0
0
0
0
0
0
0
0
0
0
0
0
0
0
0
0
0
0
0
0
0
0
0
0
0
0
0
0
0
0
0
0
0
0
0
0
0
0
0
0
0
0
0
0
0
0
0
0
0
0
0
0
0
0
0
0
0
0
0
0
0
0
0
0
0
0
0
0
0
0
0
0
0
0
0
0
0
0
0
0
0
0
0
0
0
0
0
0
0
0
0
0
0
0
0
0
0
0
0
0
0
0
0
0
0
0
0
0
0
0
0
0
0
0
0
0
0
0
0
0
0
0
0
0
0
0
0
0
0
0
0
0
0
0
0
0
0
0
0
0
0
0
0
0
0
0
0
0
0
0
0
0
0
0
0
0
0
0
0
0
0
0
0
0
0
0
0
0
0
0
0
0
0
0
0
0
0
0
0
0
0
0
0
0
0
0
0
0
0
0
0
0
0
0
0
0
0
0
0
0
0
0
0
0
0
0
0
0
0
0
0
0
0
0
0
0
0
0
0
0
0
0
0
0
0
0
0
0
0
0
0
0
0
0
0
0
0
0
0
0
0
0
0
0
0
0
0
0
0
0
0
0
0
0
0
0
0
0
0
0
0
0
0
0
0
0
0
0
0
0
0
0
0
0
0
0
0
0
0
0
0
0
0
0
0
0
0
0
0
0
0
0
0
0
0
0
0
0
0
0
0
0
0
0
0
0
0
0
0
0
0
0
0
0
0
0
0
0
0
0
0
0
0
0
0
0
0
0
0
0
0
0
0
0
0
0
0
0
0
0
0
0
0
0
0
0
0
0
0
0
0
0
0
0
0
0
0
0
0
0
0
0
0
0
0
0
0
0
0
0
0
0
0
0
0
0
0
0
0
0
0
0
0
0
0
0
0
0
0
0
0
0
0
0
0
0
0
0
0
0
0
0
0
0
0
0
0
0
0
0
0
0
0
0
0
0
0
0
0
0
0
0
0
0
0
0
0
0
0
0
0
0
0
0
0
0
0
0
0
0
0
0
0
0
0
0
0
0
0
0
0
0
0
0
0
0
0
0
0
0
0
0
0
0
0
0
0
0
0
0
0
0
0
0
0
0
0
0
0
0
0
0
0
0
0
0
0
0
0
0
0
0
0
0
0
0
0
0
0
0
0
0
0
0
0
0
0
0
0
0
0
0
0
0
0
0
0
0
0
0
0
0
0
0
0
0
0
0
0
0
0
0
0
0
0
0
0
0
0
0
0
0
0
0
0
0
0
0
0
0
0
0
0
0
0
0
0
0
0
0
0
0
0
0
0
0
0
0
0
0
0
0
0
0
0
0
0
0
0
0
0
0
0
0
0
0
0
0
0
0
0
0
0
0
0
0
0
0
0
0
0
0
0
0
0
0
0
0
0
0
0
0
0
0
0
0
0
0
0
0
0
0
0
0
0
0
0
0
0
0
0
0
0
0
0
0
0
0
2
4
4
11
12
12
15
22
25
25
25
27
29
29
30
30
35
36
36
36
36
37
38
39
39
40
40
44
44
44
44
45
45
47
48
48
48
48
48
48
48
48
48
48
48
48
48
48
48
49
49
49
49
49
50
50
50
50
50
50
50
50
50
50
50
50
50
50
50
50
50
50
50
50
50
50
50
50
50
50
50
50
50
50
50
50
50
50
50
50
50
50
50
50
50
50
50
50
50
50
50
50
50
50
50
51
51
50
50
50
50
50
50
50
50
50
50
50
50
50
50
50
50
50
49
49
50
50
50
50
50
52
52
52
54
54
54
54
54
54
54
55
55
55
56
55
55
55
55
55
57
57
55
55
55
55
55
52
36
34
33
32
32
32
30
30
30
29
29
31
32
34
34
33
33
33
33
33
33
35
37
37
37
37
37
36
36
37
37
37
37
37
37
37
37
38
39
39
40
39
40
40
40
40
40
40
40
40
40
40
40
40
40
40
40
40
40
40
40
41
45
45
45
45
45
46
46
47
47
47
47
47
47
47
47
47
47
47
47
47
47
47
47
47
47
49
50
50
50
50
50
50
50
50
52
53
54
54
54
55
55
55
55
55
55
57
58
58
58
58
61
61
61
61
61
61
61
61
61
62
62
62
62
62
62
62
62
62
62
62
62
62
63
63
64
67
65
65
64
64
65
65
66
65
64
63
63
62
64
64
64
64
64
63
62
62
62
63
63
63
63
62
62
62
62
62
62
62
63
63
63
63
62
62
60
59
59
55
55
54
54
54
54
54
52
52
50
48
49
48
49
50
48
48
49
49
49
48
48
48
47
47
47
47
47
47
46
46
46
46
46
46
46
46
46
46
46
46
46
47
47
47
47
47
47
47
47
47
47
47
47
47
47
47
48
48
48
48
48
49
49
49
49
49
50
50
50
50
50
50
50
50
50
50
47
47
47
47
47
47
47
46
38
37
35
25
24
24
24
23
23
24
25
22
21
18
18
18
18
18
18
18
18
18
18
18
19
19
19
19
20
20
19
19
19
19
19
19
19
19
19
19
19
18
18
18
18
18
18
18
18
18
17
17
17
17
17
17
19
19
19
19
19
19
19
19
19
21
21
21
21
21
22
20
20
20
19
19
19
19
20
20
20
20
20
22
22
22
22
22
22
20
20
19
20
20
20
21
22
22
22
22
23
24
24
24
24
24
24
27
27
27
26
26
27
27
28
28
28
28
27
27
27
27
27
27
28
28
29
29
29
29
29
30
30
30
30
31
31
31
31
32
33
33
33
33
35
35
35
35
35
35
35
35
37
39
40
41
44
45
46
46
46
50
50
51
52
53
53
53
53
52
52
52
52
52
53
53
54
54
54
54
55
55
55
55
55
56
57
57
60
60
60
60
60
60
60
60
60
60
61
62
63
63
63
63
63
63
63
64
65
67
67
67
67
67
67
67
69
69
72
72
71
72
72
73
72
71
72
70
70
70
70
71
72
73
73
73
73
73
75
75
76
76
77
77
78
78
78
78
78
79
79
78
78
78
81
77
78
80
81
82
82
82
82
82
82
82
80
80
80
80
80
80
80
80
80
80
80
79
79
78
79
79
76
76
76
75
71
67
65
65
65
63
63
64
61
61
60
60
59
59
60
60
60
60
60
60
60
60
60
60
60
60
60
60
60
60
60
60
60
60
60
60
60
60
60
59
59
60
60
59
59
59
60
60
60
60
60
60
61
61
61
61
62
62
57
57
53
51
52
51
51
51
52
52
52
52
52
52
52
52
52
52
52
52
52
52
52
52
52
52
52
52
52
52
51
51
52
52
55
55
56
55
59
60
58
58
58
58
59
58
58
55
54
53
48
42
39
38
37
37
37
39
40
40
40
41
41
42
42
42
42
42
42
44
45
45
45
44
45
45
45
45
45
45
45
42
41
41
41
42
42
42
42
42
42
42
42
42
43
43
43
43
44
44
44
44
44
44
45
45
47
46
47
47
47
47
47
47
47
47
48
48
48
48
49
49
49
49
48
48
48
49
50
50
49
47
46
47
47
45
45
45
45
46
46
46
47
47
47
47
46
43
46
48
48
46
46
46
46
47
47
47
47
47
47
47
47
47
47
48
48
48
48
48
48
47
48
48
48
48
46
45
45
45
45
45
45
45
47
47
50
50
50
50
50
50
52
52
52
52
52
53
53
53
53
55
55
56
55
53
53
53
54
56
56
57
57
57
57
57
57
57
57
57
57
57
57
56
56
55
56
57
57
57
56
55
54
55
55
56
55
49
49
48
47
47
45
43
42
42
42
45
45
45
45
45
45
45
45
45
45
47
47
48
49
49
49
49
49
49
50
50
49
49
49
49
49
49
49
50
50
50
50
50
50
50
50
50
50
50
50
50
50
52
52
52
52
52
52
52
52
52
50
50
50
50
51
52
52
52
52
52
53
53
53
54
55
55
56
56
57
57
57
57
57
57
57
57
57
57
57
58
57
59
60
60
60
60
60
59
59
59
60
59
60
59
59
55
54
51
51
50
50
51
51
51
51
51
50
50
50
47
45
45
42
40
40
40
40
40
39
41
43
43
43
42
42
43
44
44
44
44
45
45
45
45
44
44
43
43
43
43
44
44
44
44
44
44
44
44
44
44
44
44
44
44
44
43
43
43
43
43
43
43
40
39
37
37
37
37
37
36
36
35
35
35
35
33
33
33
33
33
33
33
35
35
35
35
35
35
35
35
35
35
35
35
35
34
32
31
31
31
31
31
32
33
33
33
33
33
33
33
33
33
33
33
33
34
34
34
34
34
34
34
34
34
34
34
35
35
35
35
35
35
35
35
35
35
35
35
35
35
35
36
35
35
36
35
35
37
36
35
34
34
32
31
31
32
32
32
30
27
26
26
21
20
20
23
24
24
24
24
25
25
25
25
25
25
25
25
25
26
26
27
27
27
27
28
29
29
29
29
29
29
29
30
30
30
30
30
30
30
30
30
30
30
30
30
30
31
31
31
31
31
31
31
31
31
31
31
31
31
31
31
32
32
32
32
32
32
32
32
32
32
32
32
32
32
32
32
32
35
35
35
35
35
35
35
35
35
35
35
35
35
35
37
37
37
37
37
37
37
37
38
38
38
38
39
39
40
40
39
35
35
35
35
35
34
32
31
32
32
32
32
32
33
32
32
33
35
35
33
33
33
33
33
32
32
32
32
32
32
33
33
39
39
39
40
40
40
40
41
42
42
45
45
46
46
47
48
48
48
48
48
48
48
52
53
53
58
58
59
62
63
65
66
68
74
74
76
76
76
77
78
79
80
81
84
84
84
82
82
83
83
88
87
87
90
90
93
93
92
93
95
98
98
99
98
98
97
97
98
98
98
99
99
99
99
100
100
100
100
100
100
101
101
101
101
102
102
102
102
102
102
102
102
102
102
102
102
103
103
102
102
102
102
102
103
103
104
105
105
104
104
104
105
105
105
105
105
105
105
105
105
105
105
106
106
106
106
106
106
106
106
106
107
107
105
105
105
105
105
105
105
105
107
107
107
107
107
107
107
107
107
107
107
107
107
107
107
108
108
107
107
107
104
105
103
103
103
100
100
99
97
96
83
83
82
81
80
80
80
80
78
75
73
72
70
62
58
56
58
58
58
59
59
58
58
59
59
59
59
57
57
52
52
51
51
51
50
49
49
47
47
45
42
42
43
42
43
42
43
42
42
42
39
39
38
38
38
39
39
36
37
37
37
35
36
37
40
38
37
37
37
36
35
35
35
35
35
35
35
35
35
35
35
35
35
35
35
35
37
37
37
40
40
40
40
42
42
44
44
45
45
45
43
43
43
43
43
47
49
49
49
50
50
52
52
64
64
65
67
67
67
67
67
67
68
69
70
70
68
67
67
67
67
67
67
67
68
68
68
68
68
70
70
70
70
69
70
71
71
71
71
71
71
71
72
72
73
73
73
73
74
74
74
75
75
75
75
75
75
74
74
73
73
74
74
74
74
75
74
75
75
74
75
75
75
75
75
75
75
75
77
79
79
79
79
79
80
80
80
80
80
81
83
83
83
83
83
83
83
83
84
85
86
87
87
87
89
88
89
89
90
91
92
92
93
93
96
96
97
98
98
98
98
98
97
97
97
97
97
97
97
96
95
94
96
99
102
105
104
101
100
100
97
100
100
105
107
105
95
81
79
81
82
81
81
81
81
80
80
79
78
77
78
78
78
78
78
81
80
81
81
82
82
82
82
85
88
88
89
88
88
88
92
92
94
94
94
96
97
97
98
98
99
100
100
100
100
100
101
100
99
100
101
102
103
105
106
107
107
110
111
111
111
111
111
112
112
115
117
120
123
123
123
123
124
131
131
130
128
128
128
128
130
130
129
129
130
132
132
132
132
132
132
130
132
132
132
130
123
122
122
122
125
126
128
130
130
130
130
131
131
131
131
131
135
135
138
139
139
140
140
141
141
141
141
144
145
145
145
145
145
147
147
149
149
149
149
149
149
149
150
150
150
149
149
149
149
149
149
148
148
145
142
142
140
135
132
132
132
132
132
132
130
127
127
122
121
120
119
119
119
126
128
123
123
124
124
124
125
125
125
126
127
127
126
126
126
126
126
125
119
118
114
111
112
112
113
114
113
113
113
113
113
113
114
114
114
114
114
114
114
114
114
114
115
115
115
115
115
115
116
116
116
115
115
115
115
114
107
105
80
80
72
70
66
66
65
51
47
47
50
51
50
51
51
50
50
48
48
47
46
46
47
47
47
46
47
47
47
46
46
46
46
46
46
46
46
46
46
47
47
47
47
47
47
48
48
48
48
52
52
52
52
52
53
54
54
54
53
54
55
55
54
52
47
46
43
42
40
40
40
40
40
40
40
41
41
41
41
41
41
40
40
41
41
41
37
35
33
31
31
30
30
30
30
31
32
32
32
32
32
32
32
32
33
33
33
38
39
39
39
39
39
39
40
40
40
40
42
42
42
42
42
42
42
43
43
43
44
45
45
46
46
48
48
48
49
49
49
49
49
49
51
52
52
52
52
53
54
54
55
55
57
58
62
63
64
65
65
65
65
65
65
65
65
67
68
69
67
67
68
68
68
70
70
71
72
71
70
70
71
68
69
69
70
72
74
75
75
75
76
76
77
79
79
80
80
80
78
80
80
80
80
80
80
80
81
81
81
81
82
82
83
83
84
84
85
85
85
87
87
87
87
87
87
88
92
92
92
94
94
94
94
96
97
99
98
98
98
99
101
101
101
101
100
100
100
100
101
101
101
101
101
101
101
101
101
101
101
101
101
101
101
102
102
102
101
100
100
101
101
102
102
107
108
108
108
110
110
111
111
111
111
111
113
114
113
114
108
102
102
98
101
102
102
101
100
100
101
102
103
107
107
107
91
92
93
92
92
92
95
95
95
95
94
94
94
92
92
94
96
96
96
96
97
97
99
99
100
102
102
102
100
95
92
92
95
95
95
95
96
96
97
97
97
97
98
99
99
99
98
99
99
99
99
101
102
102
101
95
92
92
90
91
91
92
94
95
95
95
95
95
95
97
97
97
98
98
97
97
97
97
97
97
97
97
97
97
97
97
97
97
98
98
98
98
98
97
97
97
98
98
98
98
98
98
98
98
98
97
97
97
97
97
97
97
97
99
98
98
97
95
95
93
93
92
92
92
92
93
93
92
93
93
92
92
88
87
85
85
85
83
83
83
83
82
82
82
82
82
82
82
82
81
81
80
82
82
82
82
82
82
81
79
79
79
75
73
66
63
65
65
65
65
65
64
64
64
63
62
55
45
40
40
40
38
38
38
38
38
38
38
38
38
38
38
38
38
38
38
38
38
38
38
37
37
37
37
37
35
32
32
32
28
27
27
27
25
25
25
25
25
25
25
25
25
25
24
24
23
23
22
22
22
22
22
22
22
22
22
22
23
23
23
24
25
25
25
25
25
25
25
25
25
25
25
25
25
25
25
25
25
25
25
25
23
22
22
22
23
23
23
23
23
23
23
23
23
23
23
23
22
23
23
23
23
23
23
23
24
24
24
24
24
24
24
23
21
21
21
21
17
17
17
15
15
14
15
15
14
13
12
12
11
11
11
11
11
11
10
10
10
10
10
10
10
10
10
10
10
11
11
11
12
12
12
12
12
12
12
12
12
12
12
13
13
13
15
15
17
17
17
17
17
17
17
17
17
18
18
19
18
19
19
18
18
18
18
18
17
17
17
17
18
18
18
18
18
18
17
17
17
17
17
17
18
18
19
19
19
19
19
19
19
19
19
20
20
20
20
20
20
20
20
20
20
20
20
20
20
21
21
21
21
21
21
21
21
21
21
21
21
21
22
22
22
23
23
23
23
24
24
24
24
24
24
25
25
25
24
24
24
24
24
24
24
24
24
24
24
24
24
24
24
23
23
23
23
23
23
23
23
22
22
22
22
22
21
21
20
20
19
19
19
19
19
19
19
19
18
17
17
17
17
16
16
15
15
15
14
14
15
15
15
15
15
15
15
15
15
15
15
14
14
15
14
14
13
13
13
13
12
12
12
12
12
12
12
12
12
12
12
12
12
12
12
11
11
11
11
11
11
11
11
11
11
11
11
11
11
11
11
11
11
11
11
11
11
11
11
11
11
11
11
11
11
11
11
11
11
11
11
7
6
6
6
5
5
3
3
3
2
2
2
2
2
2
2
2
2
2
2
2
2
2
2
2
2
2
2
2
2
2
2
2
2
2
2
2
2
2
2
2
2
2
2
2
2
2
2
2
2
2
2
2
2
2
2
2
2
2
2
2
2
2
2
2
2
2
2
1
1
1
1
1
1
1
1
1
1
1
1
1
1
1
1
1
1
1
1
1
1
1
1
1
1
1
1
1
1
1
1
1
1
1
1
1
1
1
1
1
1
1
1
1
1
1
1
1
1
1
1
1
1
1
1
1
1
1
1
1
1
1
1
1
1
1
1
1
1
1
1
0
0
0
0
0
0
0
0
0
0
0
0
0
0
0
0
0
0
0
0
0
0
0
0
0
0
0
0
0
1
1
1
1
0
0
0
0
0
0
0
0
0
0
0
0
0
0
0
0
0
0
0
0
0
0
0
0
0
0
0
0
0
0
0
0
0
0
0
0
0
0
0
0
0
0
0
0
0
0
0
0
0
0
0
0
0
0
1
1
1
1
1
1
1
1
1
2
2
2
2
2
2
2
2
2
2
2
2
2
2
2
2
2
2
2
2
2
2
2
2
2
2
2
2
2
2
2
2
2
2
2
2
2
2
2
2
2
2
2
2
2
2
2
2
2
2
2
2
2
2
2
2
2
2
2
2
2
2
2
2
2
2
2
2
2
2
2
2
2
2
2
2
2
2
2
2
2
2
2
2
2
2
2
2
2
2
2
2
2
2
2
2
2
2
2
2
2
2
2
2
2
2
2
2
2
2
2
2
2
2
2
2
2
1
1
1
1
1
1
1
1
1
1
1
2
1
1
1
1
1
1
1
1
1
1
1
1
1
1
1
1
1
1
1
1
1
1
1
1
1
1
1
1
1
1
1
1
1
1
1
1
1
1
1
1
1
1
1
1
1
1
1
1
1
1
1
1
1
1
1
1
1
1
1
1
1
1
1
1
1
1
1
1
1
0
0
0
0
0
0
0
0
0
0
0
0
0
0
0
0
0
0
0
0
0
0
0
0
0
0
0
0
0
0
0
0
0
0
0
0
0
0
0
0
0
0
0
0
0
0
0
0
0
0
0
0
0
0
0
0
0
1
1
1
1
1
1
1
1
1
1
1
1
1
1
1
1
1
1
1
1
1
1
1
1
1
1
1
1
1
1
1
1
1
1
1
1
1
1
1
1
1
1
1
1
1
1
1
1
1
1
2
2
2
2
2
2
2
2
2
2
2
2
2
2
2
2
2
2
2
2
2
2
2
2
2
2
2
2
2
2
2
2
2
2
2
2
2
2
1
1
1
1
1
1
1
1
1
1
1
1
1
1
1
1
1
1
1
1
1
1
1
1
1
1
1
1
1
1
1
1
1
1
1
1
1
1
1
1
1
1
1
1
1
1
1
1
1
1
1
1
1
1
1
1
1
1
1
1
1
1
1
1
1
1
1
1
1
1
1
1
1
1
1
1
1
1
1
1
1
1
1
1
1
1
1
1
1
1
1
1
1
1
1
1
1
1
1
1
1
1
1
1
1
1
1
1
1
1
1
1
1
1
1
1
1
1
0
0
0
0
0
0
0
0
0
0
0
0
0
0
0
0
0
0
0
0
0
0
0
0
0
0
0
0
0
0
0
0
0
0
0
0
0
0
0
0
0
0
0
0
0
0
0
0
0
0
0
0
0
0
0
0
0
0
0
0
0
0
0
0
0
0
0
0
0
0
0
0
0
0
0
0
0
0
0
0
0
0
0
0
0
0
0
0
0
0
0
0
0
0
0
0
0
0
0
0
0
0
0
0
0
0
0
0
0
0
0
0
0
0
0
0
0
0
0
0
0
0
0
0
0
0
0
0
0
0
0
0
0
0
0
0
0
0
0
0
0
0
0
0
0
0
0
0
0
0
0
0
0
0
0
0
0
0
0
0
0
0
0
0
0
0
0
0
0
0
0
0
0
0
0
0
0
0
0
0
0
0
0
0
0
0
0
0
0
0
0
0
0
0
0
0
0
0
0
0
0
0
0
0
0
0
0
0
0
0
0
0
0
0
0
0
0
0
0
0
0
0
0
0
0
0
0
0
0
0
0
0
0
0
0
0
0
0
0
0
0
0
0
0
0
0
0
0
0
0
0
0
0
0
1
1
1
1
1
1
1
1
1
1
1
1
1
1
1
1
1
1
1
1
1
1
1
1
1
1
1
1
1
1
1
1
1
1
2
2
2
2
2
2
2
2
2
2
2
2
2
2
2
2
2
2
2
2
2
2
2
2
2
2
2
2
2
2
2
2
2
2
2
2
2
2
2
2
2
2
2
2
2
2
2
2
2
2
2
2
2
2
2
2
2
2
2
2
2
2
2
2
2
3
3
3
4
4
4
4
4
4
4
4
5
5
5
5
5
5
5
5
5
5
5
5
5
5
5
5
5
5
5
5
5
5
5
5
5
5
5
5
5
5
5
5
5
5
5
5
5
5
5
5
5
5
5
5
5
5
5
5
5
5
5
5
5
4
4
4
4
4
4
4
4
4
4
4
3
3
3
3
3
3
3
3
3
3
3
3
3
3
3
3
3
3
3
3
3
3
3
3
3
3
3
3
3
3
4
4
4
4
4
4
4
4
4
4
4
4
4
4
4
4
4
4
4
4
4
4
4
4
4
4
4
4
3
3
3
3
3
3
3
3
3
3
3
3
3
2
2
2
2
2
2
2
2
3
3
3
3
3
3
3
3
3
3
3
3
4
4
4
4
4
4
4
4
4
4
4
4
4
2
2
2
2
2
2
2
2
2
2
2
3
3
3
3
3
3
3
3
3
3
3
3
4
4
4
4
4
4
4
4
4
4
4
3
3
3
3
3
3
4
4
4
4
4
4
4
4
4
4
4
4
4
4
4
4
4
4
4
4
4
4
4
4
4
4
4
4
4
4
4
4
4
4
4
4
4
4
4
4
4
4
4
4
4
4
4
4
4
5
5
5
5
5
5
5
5
5
5
5
5
5
5
5
5
5
5
5
5
5
5
5
5
5
5
5
5
5
5
5
5
5
5
5
5
5
5
5
5
5
5
5
5
5
5
5
5
5
5
5
5
5
5
4
4
2
2
2
2
2
2
2
2
2
2
2
2
2
2
2
2
2
2
2
2
2
2
2
2
2
2
2
2
2
2
2
2
2
2
2
2
2
2
2
2
2
2
2
2
2
2
2
2
2
1
1
1
1
1
1
1
1
1
1
1
0
0
0
0
0
0
0
0
0
0
0
0
0
0
0
0
0
0
0
0
0
0
0
0
0
0
0
0
0
0
0
0
0
0
0
0
0
0
0
0
0
0
0
0
0
0
0
0
0
0
0
0
0
0
0
0
0
0
0
0
0
0
0
0
0
0
0
0
0
0
0
0
0
0
0
0
0
0
0
0
0
0
0
0
0
0
0
0
0
0
0
0
0
0
0
0
0
0
0
0
0
0
0
0
0
0
0
0
0
0
0
0
0
0
0
0
0
0
0
0
0
0
0
0
0
0
0
0
0
0
0
0
0
0
0
0
0
0
0
0
0
0
0
0
0
0
0
0
0
0
0
0
0
0
0
0
0
0
0
0
0
0
0
0
0
0
0
0
0
0
0
0
0
0
0
0
0
0
0
0
0
0
0
0
0
0
0
0
0
0
0
0
0
0
0
0
0
0
0
0
0
0
0
0
0
0
0
0
0
0
0
0
0
0
0
0
0
0
0
0
0
0
0
0
0
0
0
0
0
0
0
0
0
0
0
0
0
0
0
0
0
0
0
0
0
0
0
0
0
0
0
0
0
0
0
0
0
0
0
0
0
0
0
0
0
0
0
0
0
0
0
0
0
0
0
0
0
0
0
0
0
0
0
0
0
0
0
0
0
0
0
0
0
0
0
0
0
0
0
0
0
0
0
0
0
0
0
0
0
0
0
0
0
0
0
0
0
0
0
0
0
0
0
0
0
0
0
0
0
0
0
0
0
0
0
0
0
0
0
0
0
0
0
0
0
0
0
0
0
0
0
0
0
0
0
0
0
0
0
0
0
0
0
0
0
0
0
0
0
0
0
0
0
0
0
1
1
1
1
1
1
1
1
1
1
1
1
1
1
1
1
1
1
1
1
1
0
0
0
0
0
0
1
1
1
1
1
1
1
1
1
1
1
1
1
1
1
1
1
1
1
1
1
1
1
1
1
1
1
1
1
1
1
1
1
1
1
1
1
1
1
1
1
1
1
1
1
1
1
1
1
1
1
1
1
1
1
1
1
1
1
1
1
1
1
1
1
1
2
2
2
2
2
2
2
2
2
2
2
2
2
2
2
2
2
2
2
2
2
2
2
3
3
3
3
3
3
3
3
3
3
3
3
4
4
4
4
4
4
5
5
5
5
6
6
6
6
6
6
6
6
6
6
6
6
6
6
6
6
7
7
7
7
7
7
7
7
7
7
7
7
7
7
7
7
7
7
7
7
7
7
7
7
7
7
7
7
7
7
7
7
7
7
7
7
7
7
7
7
7
7
7
7
7
7
6
6
6
6
6
6
6
6
6
6
6
6
6
6
6
6
6
6
6
6
6
6
6
6
5
5
5
5
5
5
5
5
5
5
5
5
5
5
5
5
5
5
5
5
5
5
5
5
5
5
5
5
5
5
5
6
6
6
5
4
3
3
3
2
2
2
2
3
3
3
3
2
2
3
3
3
3
3
3
3
3
3
3
4
4
4
4
4
4
4
4
4
4
4
4
4
4
4
4
4
4
4
4
4
4
4
4
4
4
4
4
4
4
4
4
4
4
4
4
4
4
4
4
4
4
4
4
4
4
4
4
4
4
4
4
4
4
4
4
4
4
4
4
4
4
4
4
4
4
4
4
4
4
4
4
3
3
3
3
3
3
3
3
3
3
3
3
4
4
4
4
4
4
4
4
4
4
4
4
4
4
4
4
4
4
4
4
4
4
4
4
4
4
4
4
4
4
4
4
4
4
4
4
4
4
4
4
4
4
4
4
4
4
4
4
4
4
4
4
4
4
4
4
4
4
4
4
4
4
4
4
4
4
4
4
4
5
5
5
5
5
5
5
5
5
5
5
5
5
5
5
5
5
5
5
5
5
5
4
4
4
4
3
2
2
2
2
2
2
2
2
2
2
2
2
2
2
2
2
2
2
2
2
2
2
2
2
2
2
4
4
4
5
5
5
5
5
5
5
5
4
4
4
4
4
4
3
3
3
3
3
3
3
3
3
3
3
3
3
3
3
3
3
3
3
3
3
3
3
3
3
3
3
3
3
3
3
3
3
3
3
3
3
3
3
3
3
3
3
3
3
3
3
3
3
3
3
2
2
2
2
2
2
2
2
2
2
2
2
2
2
2
2
2
2
2
2
2
2
2
2
2
2
2
2
2
2
2
2
2
2
2
2
2
2
2
2
2
2
2
2
2
2
2
2
2
2
2
2
2
2
2
2
2
2
2
2
2
2
2
2
2
2
2
2
2
2
2
2
2
1
1
1
1
1
1
1
1
1
1
1
1
1
1
1
1
1
1
1
1
1
1
1
1
1
1
1
0
0
0
0
0
0
0
0
0
0
0
0
0
0
0
0
0
0
0
0
0
0
0
0
0
0
0
0
0
0
0
0
0
0
0
0
0
0
0
0
0
0
0
0
0
0
0
0
0
0
0
0
0
0
0
0
0
0
0
0
0
0
0
0
0
0
0
0
0
0
0
0
0
0
0
0
0
0
0
0
0
0
0
0
0
0
0
0
0
0
10
18
19
22
24
24
24
24
28
30
32
32
33
33
33
34
34
35
37
37
38
38
39
40
40
40
40
41
42
42
42
42
42
42
42
42
44
45
45
45
45
45
45
45
45
45
45
45
45
45
45
47
47
48
50
50
51
52
52
52
52
54
55
60
62
62
62
63
63
63
63
67
67
67
68
68
68
68
68
68
69
69
70
70
71
71
71
71
71
78
80
80
80
80
80
80
81
81
81
82
90
90
90
90
90
90
90
90
90
90
90
90
90
91
91
93
93
93
93
94
94
94
94
94
94
97
97
97
97
97
97
97
97
97
97
97
97
97
97
97
97
97
97
97
97
97
97
97
97
97
97
97
97
97
97
98
94
86
86
86
85
85
85
85
85
85
85
85
86
86
86
86
85
87
87
87
89
90
90
90
89
87
87
85
85
84
85
84
84
83
82
82
81
81
81
81
82
83
84
83
82
81
81
81
81
81
81
81
82
82
82
82
82
83
83
83
83
83
82
81
60
42
38
38
37
37
37
37
37
40
44
44
44
44
44
45
42
44
44
43
43
43
43
43
43
43
43
43
44
45
45
43
43
42
42
43
43
43
43
43
44
47
47
47
47
42
42
42
42
42
42
42
43
43
43
43
44
44
44
44
44
44
45
45
45
45
45
45
47
47
47
46
46
46
47
47
47
47
47
47
47
47
47
46
46
46
45
45
45
45
45
45
45
45
45
44
44
43
42
42
42
37
36
32
32
32
33
33
33
34
35
37
38
38
38
39
39
39
39
39
39
39
39
40
39
39
39
39
39
39
39
39
39
39
39
40
40
40
40
40
40
40
40
40
40
40
41
41
41
41
42
42
42
42
42
42
40
40
40
38
38
37
40
39
39
40
39
40
40
40
40
40
41
43
45
45
45
45
45
45
45
45
45
45
46
46
46
46
46
47
48
48
48
48
49
49
49
50
50
46
46
37
36
36
37
37
35
35
34
34
34
34
35
35
35
35
35
35
35
35
35
37
37
37
37
38
38
39
39
40
40
39
37
35
35
35
35
35
35
35
35
35
35
36
36
37
38
38
39
39
39
39
40
40
44
44
44
44
48
50
50
50
52
52
52
52
52
52
52
55
55
55
55
55
55
55
56
59
59
60
60
59
61
61
61
61
61
62
62
62
63
62
63
64
64
64
66
67
67
67
67
67
67
65
65
65
65
64
64
64
64
64
65
67
65
65
62
62
63
62
66
67
67
67
67
68
68
68
68
68
68
68
68
68
68
68
68
68
71
71
71
72
74
74
74
74
75
75
75
77
77
77
77
77
77
78
78
78
78
81
81
81
81
80
80
80
82
82
80
80
80
80
80
80
81
81
81
81
80
80
80
80
81
80
80
80
80
80
80
81
82
82
82
80
80
80
80
80
80
81
78
77
73
70
70
70
70
70
70
70
70
70
70
70
70
70
72
72
72
72
72
69
70
67
67
64
55
52
47
49
51
51
51
51
51
51
51
51
51
51
51
51
51
51
52
51
50
50
51
53
55
55
55
55
55
58
58
58
58
59
59
59
60
60
60
60
60
61
61
61
61
61
61
61
61
60
60
59
59
59
60
61
61
61
61
61
61
61
60
60
61
60
60
60
60
60
60
60
58
56
55
55
45
42
41
40
42
42
43
43
43
43
42
42
43
43
43
43
43
44
44
44
45
45
45
45
45
45
45
45
45
45
45
45
45
45
46
48
48
48
48
48
48
48
48
47
47
47
47
47
48
48
47
47
47
50
51
51
51
50
48
48
48
48
48
47
47
45
45
45
45
45
45
44
44
44
44
45
45
45
44
44
44
44
44
44
44
43
43
42
42
42
42
42
43
43
30
29
27
24
23
22
22
22
22
22
23
23
23
23
23
23
23
23
23
24
24
24
24
25
25
27
29
29
30
30
30
30
30
30
30
31
31
31
31
31
31
30
30
30
30
30
31
31
31
31
32
32
32
32
37
37
37
37
37
37
37
37
40
40
40
41
41
41
40
38
38
38
38
38
38
39
40
40
40
40
41
42
40
40
40
41
41
42
42
42
42
42
42
44
44
44
44
44
45
45
45
45
45
46
45
45
45
45
44
44
44
44
45
45
45
45
45
45
46
46
46
46
46
47
49
49
49
50
50
52
53
54
54
54
55
55
55
55
55
56
56
56
56
56
55
55
55
55
55
55
55
55
55
55
55
55
55
55
61
61
62
62
62
60
61
61
61
60
60
60
60
60
62
62
62
62
63
63
65
65
65
65
65
64
63
63
63
63
63
63
63
63
63
63
63
63
63
62
62
62
62
61
61
61
61
61
61
59
59
57
57
55
55
57
53
54
54
54
53
53
53
53
53
53
52
52
53
53
53
53
53
53
53
53
53
53
52
52
52
54
55
55
55
55
54
51
52
52
52
52
51
50
50
50
50
50
50
55
55
55
55
55
55
55
55
55
57
57
57
57
57
56
56
56
54
52
48
39
27
27
25
25
31
31
31
32
32
32
32
32
31
31
31
29
29
29
29
28
29
30
30
31
32
32
32
32
33
33
33
33
33
33
34
34
35
35
35
35
35
35
35
35
35
35
35
35
35
35
35
37
39
38
38
38
40
41
41
45
45
45
45
45
45
45
50
51
52
53
53
52
52
55
54
54
54
54
54
54
54
55
57
59
59
59
60
60
60
60
60
60
60
60
60
60
60
60
60
60
60
60
60
60
60
61
61
62
62
62
62
64
64
64
63
63
63
63
65
65
65
65
65
65
65
65
65
65
65
65
65
65
65
65
65
65
65
65
65
65
65
65
65
65
65
65
65
65
65
65
65
65
65
65
66
65
65
65
65
65
65
65
65
65
63
65
65
65
66
66
65
65
65
64
64
60
57
56
55
53
53
52
52
52
53
55
55
56
56
56
56
56
56
56
56
56
56
55
52
52
52
50
47
45
46
43
42
40
37
32
25
26
27
25
25
26
26
26
26
26
26
26
26
26
26
26
26
28
27
27
27
27
29
30
30
30
30
30
30
31
33
33
35
35
36
36
36
36
38
40
41
42
42
41
41
41
41
41
45
45
46
46
53
55
55
54
54
55
55
55
55
55
55
55
60
60
60
60
60
61
62
62
62
62
63
63
63
63
67
68
68
69
69
71
70
71
72
72
72
72
72
73
73
78
79
79
85
85
85
85
85
85
85
87
87
87
87
87
88
88
88
88
88
88
88
88
88
89
89
89
89
90
90
90
91
92
92
92
95
95
95
98
99
99
100
100
103
103
103
104
104
104
104
104
104
104
104
104
105
105
105
105
107
106
106
106
105
102
101
100
99
100
99
97
98
98
98
99
99
99
99
99
98
98
99
99
100
100
100
100
100
100
100
100
100
100
100
100
100
100
99
98
98
98
98
99
99
99
98
97
97
96
95
95
92
93
97
96
92
91
86
79
68
68
68
67
67
66
66
66
66
68
69
69
69
69
68
68
67
67
66
66
64
64
65
64
63
63
62
62
62
56
55
53
45
45
40
42
42
42
40
40
40
41
41
41
41
41
41
41
41
40
41
40
41
41
41
41
39
39
38
38
39
36
35
35
36
41
40
40
38
38
38
38
38
38
38
38
38
37
38
39
39
39
40
40
40
40
40
42
42
42
43
42
43
43
43
43
45
45
45
45
45
46
47
47
47
47
47
47
47
47
47
49
49
49
49
49
49
49
50
51
51
51
51
53
53
55
54
55
55
56
55
60
60
67
69
68
68
68
69
69
68
68
68
68
70
68
68
70
70
69
71
72
72
72
74
74
74
75
75
78
80
80
82
80
80
81
82
82
82
82
82
82
82
82
81
81
81
81
80
81
83
83
83
83
85
85
85
85
85
85
85
77
77
77
77
79
79
79
79
79
80
80
80
80
82
85
85
85
85
85
85
86
86
88
87
87
88
88
90
90
90
90
89
89
88
88
88
94
106
107
107
107
107
107
107
109
110
111
110
110
110
110
110
110
110
110
110
110
110
110
110
110
111
110
113
112
116
117
114
114
110
111
111
111
115
117
117
116
112
106
102
96
95
97
97
98
99
99
101
102
102
105
105
105
106
107
107
107
107
107
107
106
106
106
106
106
107
106
106
107
107
107
108
110
110
110
110
110
110
110
110
110
109
107
107
107
107
107
107
107
107
110
110
110
110
110
110
110
107
107
105
105
105
105
107
107
107
107
107
106
106
102
95
95
94
95
92
91
91
91
91
92
94
94
94
94
93
93
94
94
94
92
92
93
92
90
90
90
85
84
84
86
87
86
86
86
83
82
82
81
81
82
82
82
82
83
79
77
75
75
70
70
70
66
66
67
65
65
64
62
62
63
63
62
64
64
63
62
62
61
61
62
65
62
60
60
59
61
59
59
53
51
53
52
52
52
52
50
49
49
47
47
47
47
50
52
54
55
55
57
57
58
58
58
59
59
59
59
59
59
60
60
60
59
59
59
59
60
62
62
62
62
62
62
64
65
66
66
66
66
66
66
69
69
70
70
70
70
70
71
72
72
75
75
75
75
75
77
77
79
79
79
79
80
80
80
80
79
79
79
79
79
79
80
82
82
83
83
83
85
85
85
85
90
90
91
92
92
92
92
92
91
90
89
89
89
89
89
90
90
90
91
91
92
92
92
92
92
92
92
92
92
93
92
92
92
92
92
92
92
92
92
91
89
88
88
88
88
89
85
84
82
71
71
71
71
71
69
69
70
70
70
70
70
70
70
70
70
70
70
70
71
70
70
70
70
67
67
67
67
66
70
70
70
69
68
67
67
68
68
70
70
70
69
69
67
67
67
67
67
67
73
74
74
74
73
73
73
73
73
70
67
64
59
58
58
57
57
58
57
57
57
57
55
55
57
56
53
54
51
52
52
53
54
54
54
54
52
52
52
52
52
52
52
52
52
52
52
52
52
52
50
50
50
49
49
49
50
50
50
50
50
49
49
49
49
50
51
52
53
53
53
55
55
55
56
56
56
56
56
56
56
56
56
56
57
57
56
56
55
55
55
57
57
57
58
59
61
61
61
61
60
60
60
60
60
62
60
60
61
61
61
61
61
63
63
63
63
63
63
63
63
64
64
64
64
64
64
65
67
67
67
67
67
67
67
67
67
63
59
57
54
54
54
57
56
53
52
51
51
52
52
52
51
51
51
50
50
50
50
50
50
49
48
47
47
47
47
48
48
49
48
48
49
49
49
49
49
49
49
49
49
49
49
49
49
49
49
47
47
47
47
47
47
47
47
47
46
44
45
43
44
44
44
44
44
44
44
44
44
44
44
44
44
44
45
45
43
46
47
47
47
47
47
47
47
47
47
47
47
47
47
47
47
48
48
48
47
47
47
47
47
47
47
47
47
47
47
49
48
48
48
46
46
45
40
39
36
35
30
27
27
27
23
22
22
22
22
22
22
22
21
21
21
20
20
20
20
20
21
21
21
21
21
19
19
18
19
20
20
20
20
20
21
22
22
22
22
22
22
22
22
22
22
22
23
23
25
25
25
25
25
25
25
25
25
25
25
25
25
27
27
27
27
27
27
27
27
27
27
27
27
27
27
27
27
27
27
27
27
27
27
27
27
28
28
28
29
29
28
29
29
29
29
29
29
29
29
29
29
29
29
29
29
29
29
28
28
28
28
28
28
28
29
29
29
29
29
29
29
29
29
29
29
27
26
26
26
26
25
25
24
24
23
23
23
23
23
22
22
22
22
22
22
22
22
21
21
21
21
21
21
21
21
21
21
21
21
21
20
20
20
20
19
19
19
19
19
17
17
13
13
13
13
13
12
12
11
11
11
11
11
11
11
11
9
7
7
6
6
6
6
6
6
6
6
6
6
6
6
6
5
5
5
5
5
5
5
5
5
5
5
5
5
5
5
5
5
5
5
5
5
5
5
5
5
5
2
2
1
1
1
1
1
1
1
1
1
1
1
1
1
1
1
1
1
1
1
1
1
1
1
1
1
1
1
1
1
1
1
1
1
1
1
1
1
1
1
1
1
1
1
1
1
1
1
1
1
1
1
1
1
0
0
0
0
0
0
0
0
0
0
0
0
0
0
0
0
0
0
0
0
0
0
0
0
0
0
0
0
0
0
0
0
0
0
0
0
0
0
0
0
0
0
0
0
0
0
0
0
0
0
0
0
0
0
0
0
0
0
0
0
0
0
0
0
0
0
0
0
0
0
0
0
0
0
0
0
0
0
0
0
0
0
0
0
0
0
0
0
0
0
0
0
0
0
0
0
0
0
0
0
0
0
0
0
0
0
0
0
0
0
0
0
0
0
0
0
0
0
0
0
0
0
0
0
0
0
0
0
0
0
0
0
0
0
0
0
0
0
0
0
0
0
0
0
0
0
0
0
0
0
0
0
0
0
0
0
0
0
0
0
0
0
0
0
0
0
0
0
0
0
0
0
0
0
0
0
0
0
0
0
0
0
0
0
0
0
0
0
0
0
0
0
0
0
0
0
0
0
0
0
0
0
0
0
0
0
0
0
0
0
0
0
0
0
0
0
0
0
0
0
0
0
0
0
0
0
0
0
0
0
1
1
1
1
1
1
1
1
1
1
1
1
1
1
1
1
1
1
1
1
1
1
1
1
1
1
1
1
1
2
2
2
2
2
2
2
2
2
2
2
2
2
2
2
2
2
2
2
2
2
2
2
2
2
2
2
2
2
2
2
2
2
2
2
2
2
2
2
2
2
2
2
2
2
2
2
2
2
2
2
2
2
2
2
2
2
2
2
2
2
2
2
2
2
2
2
2
2
2
2
2
2
2
2
2
3
3
3
3
3
3
3
3
3
3
3
3
3
3
3
3
3
3
3
3
3
3
3
3
3
3
3
3
3
3
3
3
3
3
3
3
3
3
3
3
3
3
3
3
3
3
3
3
3
3
2
2
2
2
2
2
2
2
2
2
2
2
2
2
2
2
2
2
2
1
1
1
1
0
0
0
0
0
0
0
0
0
0
0
0
0
0
0
0
0
0
0
0
0
0
0
0
0
0
0
0
0
0
0
0
0
0
0
0
0
0
0
0
0
0
0
0
0
0
0
0
0
0
0
0
0
0
0
0
0
0
0
0
0
0
0
0
0
0
0
0
0
0
0
0
0
0
0
0
0
0
0
0
0
0
0
0
0
0
0
0
0
0
0
0
0
0
0
0
0
0
0
0
0
0
0
0
0
0
0
0
0
0
0
0
0
0
0
0
0
0
0
0
0
0
0
0
0
0
0
0
0
0
0
0
0
0
0
0
0
0
0
0
0
0
0
0
0
0
0
0
0
0
0
0
0
0
0
0
0
0
0
0
0
0
0
0
0
0
0
0
0
0
0
0
0
0
0
0
0
0
0
0
0
0
0
0
0
0
0
0
0
0
0
0
0
0
0
0
0
0
0
0
0
0
0
0
0
0
0
0
0
0
0
0
0
0
0
0
0
0
0
0
0
0
0
0
0
0
0
0
0
0
0
0
0
0
0
0
0
0
0
0
0
0
0
0
0
0
0
0
0
0
0
0
0
0
0
0
0
0
0
0
0
0
0
0
0
0
0
0
0
0
0
0
0
0
0
0
0
0
0
0
0
0
0
0
0
0
0
0
0
0
0
0
0
0
0
0
0
0
0
0
0
0
0
0
0
0
0
0
0
0
0
0
0
0
0
0
0
0
0
0
0
0
0
0
1
1
1
1
1
1
1
1
1
1
1
1
1
1
1
1
1
1
1
1
1
1
1
1
1
1
1
1
1
1
1
1
1
1
1
1
1
1
1
1
1
1
1
1
1
1
1
1
1
1
1
1
1
1
1
1
1
1
1
1
1
1
1
1
1
1
1
1
1
1
1
1
1
1
1
1
1
1
1
1
1
1
1
1
1
1
1
1
1
1
1
1
1
1
1
1
1
1
1
1
1
1
1
1
1
1
1
1
1
1
1
1
0
0
0
0
0
0
0
0
0
0
0
0
0
0
0
0
0
0
0
0
0
0
0
0
0
0
0
0
0
0
0
0
0
0
0
0
0
0
0
0
0
0
0
0
0
0
0
0
0
0
0
0
0
0
0
0
0
0
0
0
0
0
0
0
0
0
0
0
0
0
0
0
0
0
0
0
0
0
0
0
0
0
0
0
0
0
0
0
0
0
0
0
0
0
0
0
0
0
0
0
0
0
0
0
0
0
0
0
0
0
0
0
0
0
0
0
0
0
0
0
0
0
0
0
0
0
0
0
0
0
0
0
0
0
0
0
0
0
0
0
0
0
0
0
0
0
0
0
0
0
0
0
0
0
0
0
0
0
0
0
0
0
0
0
0
0
0
0
0
0
0
0
0
0
0
0
0
0
0
0
0
0
0
0
0
0
0
0
0
0
0
0
0
0
0
0
1
1
1
1
1
1
1
1
1
1
1
1
1
1
1
1
1
0
0
0
0
0
0
0
0
0
0
0
0
0
0
0
0
0
0
0
0
0
0
0
0
0
0
0
0
0
0
0
0
0
0
0
0
0
0
0
0
0
0
0
0
0
0
0
0
0
0
0
0
0
0
0
0
0
0
0
0
0
0
0
0
0
0
0
0
0
0
0
0
0
0
0
0
0
0
0
0
0
0
0
0
0
0
0
0
0
0
0
0
0
0
0
0
0
0
0
0
0
0
0
0
0
0
0
0
0
0
0
0
0
0
0
0
0
0
0
0
0
0
0
0
0
0
0
0
0
0
0
0
0
0
0
0
0
0
0
0
0
0
0
0
0
0
0
0
0
0
0
0
0
0
0
0
0
0
0
0
0
0
0
0
0
0
0
0
0
0
0
0
0
0
0
0
0
0
0
0
0
0
0
0
0
0
0
0
0
0
0
0
0
0
0
0
0
0
0
0
0
0
0
0
0
0
0
0
0
0
0
0
0
0
0
0
0
0
0
0
0
0
0
0
0
0
0
0
0
0
0
0
0
0
0
0
0
0
0
0
0
0
0
0
0
0
0
0
0
0
0
0
0
0
0
0
0
0
0
0
0
0
0
0
0
0
0
0
0
0
0
0
0
0
0
0
0
0
0
0
0
0
0
0
0
0
0
0
0
0
0
0
0
0
0
0
0
0
0
0
0
0
0
0
0
0
0
0
0
0
0
0
0
0
0
0
0
0
0
0
0
0
0
0
0
0
0
0
0
0
0
0
0
0
0
0
0
0
0
0
0
0
0
0
0
0
0
0
0
0
0
0
0
0
0
0
0
0
0
0
0
0
0
0
0
0
0
0
0
0
0
0
0
0
0
0
0
0
0
0
0
0
0
0
0
0
0
0
0
0
0
0
0
0
0
0
0
0
0
0
0
0
0
0
0
0
0
0
0
0
0
0
0
0
0
0
0
0
0
0
0
0
0
0
0
0
0
0
0
0
0
0
0
0
0
0
0
0
0
0
0
0
0
0
0
0
0
0
0
0
0
0
0
0
0
0
0
0
0
0
0
0
0
0
0
0
0
0
0
0
0
0
0
0
0
0
0
0
0
0
0
0
0
0
0
0
0
0
0
0
0
0
0
0
0
0
0
0
0
0
0
0
0
0
0
0
0
0
0
0
0
0
0
0
0
0
0
0
0
0
0
0
0
0
0
0
0
0
0
0
0
0
0
0
0
0
0
0
0
0
0
0
0
0
0
0
0
0
0
0
0
0
0
0
0
0
0
0
0
0
0
0
0
0
0
0
0
0
0
0
0
0
0
0
0
0
0
0
0
0
0
0
0
0
0
0
0
0
0
0
0
0
0
0
0
0
0
0
0
0
0
0
0
0
0
0
0
0
0
0
0
0
0
0
0
0
0
0
1
1
1
1
1
1
1
1
1
1
1
1
1
1
1
1
1
1
1
1
1
1
1
1
1
1
1
1
1
1
1
1
1
1
1
1
1
1
1
1
2
2
2
2
2
2
2
2
2
2
2
2
2
2
2
2
4
4
4
4
4
4
4
17
17
248
281
291
299
306
309
309
315
319
337
337
343
345
347
350
368
401
454
479
528
589
620
694
765
790
1029
1038
1055
1077
1092
1301
1376
1388
1421
1448
1466
1505
1511
1518
1526
1636
1854
1859
1864
1864
1866
1866
1867
1869
1871
1872
1883
1898
1916
1969
1974
1976
2039
2043
2050
2051
2056
2097
2139
2199
2231
2233
2272
2313
2325
2369
2372
2415
2418
2419
2422
2442
2447
2448
2452
2459
2459
2461
2467
2477
2478
2489
2541
2562
2565
2602
2640
2649
2659
2680
2687
2692
2705
2778
2783
2786
2792
2793
2795
2797
2800
2829
2835
2836
2838
2837
2866
2878
2885
2896
2899
2904
2905
2905
2905
2907
2921
2927
2928
2929
2932
2932
2935
2948
2950
2952
2950
2947
2940
2943
2950
2951
2957
2955
2950
2947
2947
2948
2951
2951
2952
2955
2954
2958
2966
2961
2956
2940
2939
2939
2938
2943
2947
2945
2946
2942
2940
2942
2940
2940
2939
2937
2925
2890
2832
2811
2785
2785
2784
2762
2762
2751
2752
2760
2761
2727
2691
2655
2623
1923
1911
1884
1822
1750
1543
1479
1447
1454
1454
1454
1454
1468
1469
1460
1456
1443
1440
1436
1434
1434
1433
1436
1427
1403
1398
1398
1397
1398
1398
1398
1398
1398
1396
1391
1389
1397
1396
1389
1383
1368
1334
1244
1227
1167
1151
1163
1138
1124
1111
1103
1093
1081
1048
993
787
753
580
576
570
567
573
583
583
580
560
535
497
476
465
462
472
482
495
491
492
492
500
504
503
503
503
513
519
525
525
527
527
527
528
528
534
538
540
550
554
558
558
559
558
558
562
564
564
560
558
547
516
504
492
491
502
502
520
520
518
518
521
520
530
539
538
538
538
540
541
543
547
553
560
564
556
556
557
557
588
620
644
650
661
664
660
662
666
667
671
671
690
695
700
705
723
736
743
743
736
737
757
759
761
771
773
775
777
780
781
783
783
783
783
784
785
841
886
890
914
914
913
912
915
926
930
934
943
943
943
944
946
952
954
954
953
953
958
968
972
973
976
978
995
1003
1007
1004
1001
985
986
988
978
988
990
982
980
979
983
984
987
988
984
974
967
950
943
943
943
945
945
938
941
942
944
938
932
933
933
945
944
940
941
940
940
942
948
948
948
948
954
960
966
968
967
968
970
970
969
970
970
977
978
976
970
970
972
987
973
973
972
968
970
936
935
935
918
914
895
893
894
903
904
905
893
893
888
878
863
858
828
822
824
816
756
705
640
624
621
623
623
626
628
628
625
622
620
615
612
606
589
585
552
533
517
521
524
519
520
520
520
509
513
515
522
521
525
523
526
529
530
532
531
546
547
548
578
582
593
591
589
586
580
580
576
560
568
568
572
563
554
553
553
553
567
570
575
592
588
587
578
599
615
623
611
608
582
594
585
591
590
585
573
552
530
526
543
549
580
600
610
600
603
606
608
616
622
625
631
636
636
642
652
658
664
665
670
678
701
705
720
750
759
782
783
793
795
816
815
825
840
876
881
885
880
880
880
890
894
895
902
908
895
905
919
937
938
953
955
963
972
963
988
990
990
990
992
1015
1021
1028
1028
1014
1019
1021
1023
1025
1026
1027
1034
1051
1052
1063
1067
1068
1068
1068
1072
1073
1073
1076
1073
1073
1086
1091
1093
1096
1097
1125
1131
1130
1132
1131
1134
1135
1143
1146
1150
1150
1150
1153
1166
1173
1174
1173
1171
1170
1171
1173
1177
1179
1184
1182
1179
1178
1169
1168
1173
1176
1176
1175
1178
1177
1173
1175
1173
1179
1188
1191
1198
1201
1198
1194
1190
1194
1186
1185
1185
1188
1189
1184
1177
1181
1171
1169
1148
1108
1107
1107
1112
1118
1123
1129
1132
1132
1148
1151
1157
1166
1171
1194
1211
1210
1221
1221
1236
1238
1241
1250
1251
1253
1253
1256
1248
1248
1254
1288
1323
1334
1348
1356
1387
1397
1405
1322
1309
1281
1142
1134
1125
1128
1141
1153
1118
946
891
880
870
870
884
903
921
913
919
923
980
979
998
1000
1008
1018
1068
1089
1089
1090
1119
1129
1131
1130
1131
1135
1163
1162
1159
1183
1190
1201
1176
1183
1183
1184
1186
1189
1223
1226
1229
1222
1194
1197
1193
1186
1187
1207
1218
1252
1259
1260
1261
1261
1288
1291
1312
1316
1326
1332
1346
1347
1359
1366
1377
1377
1381
1386
1386
1408
1413
1426
1432
1444
1448
1445
1461
1466
1481
1491
1490
1492
1497
1501
1507
1512
1526
1529
1531
1531
1528
1527
1513
1518
1534
1549
1550
1553
1531
1524
1526
1521
1487
1466
1470
1470
1466
1479
1483
1486
1524
1540
1557
1563
1568
1569
1571
1581
1599
1614
1629
1640
1681
1692
1695
1703
1713
1719
1719
1726
1728
1736
1736
1742
1744
1739
1739
1767
1769
1819
1823
1834
1836
1829
1829
1763
1716
1648
1635
1633
1633
1620
1636
1638
1661
1646
1643
1645
1645
1647
1649
1652
1653
1656
1660
1647
1629
1651
1659
1672
1671
1677
1676
1681
1665
1659
1649
1644
1624
1673
1681
1694
1688
1664
1651
1654
1628
1629
1621
1614
1588
1577
1579
1581
1618
1631
1632
1633
1633
1635
1634
1629
1631
1632
1644
1651
1663
1665
1672
1689
1691
1692
1702
1691
1690
1692
1691
1698
1709
1709
1711
1708
1706
1701
1699
1678
1669
1671
1658
1642
1639
1640
1641
1644
1651
1632
1627
1640
1616
1590
1576
1529
1370
1347
1294
1279
1201
1196
1202
1203
1202
1202
1203
1213
1216
1220
1221
1219
1219
1220
1221
1218
1219
1238
1254
1253
1284
1283
1279
1278
1276
1276
1276
1276
1280
1276
1275
1263
1246
1211
1172
1151
1141
1144
1143
1155
1159
1162
1168
1166
1136
1136
1123
1122
1123
1137
1133
1172
1186
1183
1184
1169
1153
1153
1134
1133
1146
1167
1176
1145
1138
1096
1058
1037
1032
1036
1044
1057
1063
1067
1067
1067
1063
1044
1041
1037
1036
1036
1037
1045
1052
1061
1083
1097
1108
1101
1111
1113
1153
1181
1184
1199
1200
1175
1167
1174
1176
1198
1223
1237
1173
1179
1138
1131
1133
1133
1136
1161
1180
1186
1187
1181
1176
1181
1183
1188
1218
1255
1277
1266
1261
1256
1252
1253
1260
1273
1273
1278
1279
1279
1279
1281
1301
1304
1304
1313
1308
1308
1310
1311
1314
1322
1323
1323
1323
1322
1327
1324
1325
1326
1333
1336
1343
1341
1335
1335
1335
1323
1321
1316
1313
1306
1305
1318
1315
1308
1304
1304
1297
1297
1298
1304
1299
1299
1291
1271
1267
1260
1255
1256
1256
1256
1256
1270
1270
1271
1273
1274
1273
1276
1277
1290
1299
1305
1307
1304
1304
1315
1318
1346
1357
1363
1358
1346
1338
1336
1343
1353
1353
1353
1353
1346
1341
1341
1341
1354
1358
1356
1353
1333
1333
1331
1316
1314
1314
1326
1310
1248
1234
1242
1173
1113
1133
1063
1038
1024
1013
960
958
966
984
973
968
950
888
867
855
851
805
738
732
748
760
787
765
766
777
782
796
782
781
780
777
778
791
794
795
796
803
803
840
860
865
878
882
886
887
893
899
899
898
910
913
934
943
947
950
948
953
966
967
1000
1014
1018
1020
1023
1023
1023
1027
1034
1038
1038
1062
1060
1064
1063
1067
1057
1086
1083
1083
1066
1058
1030
1019
1018
1021
1021
1061
1070
1071
1069
1069
1069
1070
1073
1076
1078
1081
1083
1088
1103
1107
1118
1125
1133
1140
1141
1141
1142
1140
1146
1157
1158
1156
1158
1156
1152
1160
1160
1163
1162
1157
1156
1156
1155
1157
1156
1156
1153
1151
1147
1147
1148
1151
1152
1166
1163
1159
1163
1139
1127
1126
1058
1063
1061
1051
1029
961
928
918
920
922
925
925
923
921
921
928
935
945
946
990
999
998
998
999
1000
1000
1012
1014
1015
1016
1017
1014
1014
1025
1029
1032
1030
1024
1026
1026
1026
1050
1053
1066
1068
1031
1001
1006
975
970
961
943
921
905
864
839
838
833
820
775
767
773
755
750
751
755
757
755
755
761
758
754
747
707
683
678
678
653
649
648
655
655
653
647
623
609
606
606
603
605
605
600
585
573
572
572
570
568
568
568
570
575
575
576
577
578
578
579
578
578
579
584
589
585
586
585
586
589
591
592
592
591
592
588
591
595
595
594
591
587
598
600
598
597
598
598
598
598
598
598
597
598
599
599
598
600
603
608
608
609
610
610
608
610
608
617
625
633
628
625
624
622
618
617
617
623
624
624
626
627
633
638
645
656
655
655
660
655
655
658
655
646
635
558
553
533
533
501
403
354
317
309
316
317
325
335
343
352
356
358
360
360
365
370
372
377
380
385
385
387
387
389
389
390
397
409
417
429
432
425
432
431
440
440
441
460
462
469
470
472
477
482
484
485
484
483
485
492
516
518
518
520
517
521
520
520
520
520
521
521
521
525
530
531
531
533
536
535
535
535
535
534
535
534
537
546
548
543
543
543
543
545
543
546
545
548
550
553
553
553
553
549
535
536
535
533
534
543
547
548
557
559
558
558
557
554
558
560
559
554
553
553
558
558
556
557
550
548
548
536
543
544
545
545
543
543
543
541
544
540
534
528
525
513
512
513
513
515
523
523
534
532
506
481
473
473
475
477
480
481
493
487
485
485
485
488
490
487
487
480
470
464
462
460
461
468
506
502
487
487
463
462
462
462
462
462
460
460
459
458
457
457
458
459
460
459
462
462
462
467
468
467
467
467
471
472
472
472
472
473
474
475
474
475
477
476
477
510
511
512
508
507
504
515
503
502
497
485
470
467
469
468
468
467
465
479
476
485
470
447
447
438
437
437
445
493
517
524
523
519
520
510
508
508
535
550
550
545
543
543
543
543
546
547
550
559
557
555
558
566
567
574
576
579
583
585
588
591
600
626
628
634
635
637
638
638
645
648
650
652
653
657
661
661
660
658
658
667
675
678
679
680
680
676
675
678
683
683
697
698
698
701
698
696
698
698
708
705
705
705
706
710
710
710
712
712
713
713
714
715
715
718
715
715
718
725
733
734
727
726
726
726
725
725
730
732
725
711
708
708
708
709
710
713
713
715
716
716
718
719
722
725
727
729
730
730
730
732
730
723
717
701
675
678
680
677
667
630
588
577
588
584
581
568
565
569
570
573
560
562
567
565
550
550
533
542
536
527
522
514
509
513
501
508
501
502
487
467
441
447
449
442
444
433
434
435
453
460
467
471
469
463
460
460
460
459
464
466
465
474
462
465
466
466
466
467
476
458
422
418
382
393
392
397
420
418
450
448
475
478
477
490
490
492
502
508
528
538
550
551
553
553
558
559
560
565
565
600
606
620
636
635
640
645
644
649
660
670
673
677
673
667
669
672
672
679
690
700
701
708
713
722
721
721
723
726
733
738
739
739
743
745
750
752
753
754
753
753
757
757
758
759
768
778
778
778
778
778
778
778
776
776
786
787
795
798
800
804
803
803
805
815
825
827
830
828
820
818
818
818
820
823
823
808
803
787
789
792
793
788
790
790
788
785
784
784
783
788
791
791
791
790
788
788
788
788
788
788
790
788
786
785
784
784
784
790
790
790
790
790
790
790
790
790
790
790
790
787
787
787
790
789
787
787
785
782
783
779
776
769
767
768
745
745
739
700
696
688
647
648
651
620
534
503
480
472
470
465
462
445
411
377
327
325
317
317
317
316
311
309
307
311
310
309
306
305
306
307
309
309
303
304
303
292
292
290
290
290
277
277
271
271
270
270
271
272
273
279
279
278
277
276
272
267
262
259
247
238
227
220
207
215
200
173
172
167
166
167
167
169
169
167
163
163
163
163
164
162
162
167
168
167
167
165
162
162
164
164
164
162
161
160
160
160
160
160
160
163
162
162
160
160
160
157
158
160
161
163
164
165
165
165
165
166
166
167
167
171
170
167
165
164
164
164
162
165
165
163
163
163
163
165
165
166
165
167
167
163
162
170
175
176
177
177
177
177
180
179
180
171
167
159
147
147
147
148
149
147
149
147
147
147
146
152
152
160
163
162
172
172
176
181
182
182
180
179
178
180
180
184
182
182
181
181
183
183
185
184
182
186
187
187
186
186
186
185
183
184
185
185
187
187
188
190
190
190
190
190
190
190
192
190
190
190
190
189
191
190
189
189
190
190
190
190
191
191
192
192
192
190
190
190
192
192
193
195
195
195
195
195
188
188
188
188
190
190
190
191
191
191
192
192
192
194
194
195
196
196
196
196
195
193
195
195
195
195
189
185
182
180
181
177
175
175
174
174
174
179
179
177
177
179
179
179
179
180
180
180
180
180
180
180
180
181
180
180
181
181
182
182
181
181
182
182
182
185
185
187
192
196
193
194
202
202
198
201
196
190
189
175
171
161
162
160
152
153
157
165
166
175
177
178
179
175
175
175
172
172
169
170
167
163
152
132
130
129
133
129
131
135
138
137
139
145
145
153
155
155
156
157
157
158
159
159
160
160
160
160
163
165
165
165
165
165
166
166
167
167
168
168
169
168
168
169
168
168
169
170
170
171
171
172
172
172
172
175
182
182
181
180
177
177
178
179
183
186
189
189
190
190
191
192
192
194
193
194
195
195
194
197
197
200
202
200
199
198
199
199
199
201
200
200
200
203
204
203
205
204
201
201
200
202
202
205
205
205
205
202
203
204
205
205
200
197
193
188
187
182
184
182
182
184
185
185
186
184
183
176
173
170
180
180
180
180
180
179
176
177
177
177
180
180
180
180
179
179
179
178
178
180
180
182
182
184
182
183
183
187
191
190
185
187
180
181
180
180
180
180
180
180
177
178
179
182
185
173
173
167
167
165
165
165
167
172
173
172
171
175
176
176
175
175
175
175
178
175
173
175
172
169
166
167
165
165
166
167
168
171
173
175
175
178
177
176
176
175
176
177
181
182
182
183
184
185
184
185
184
180
182
188
191
192
195
194
189
189
177
177
179
180
182
182
183
185
185
185
187
192
194
195
195
195
195
198
201
200
201
201
201
202
202
202
202
202
202
202
202
202
202
201
203
202
201
200
198
194
194
194
195
196
196
196
194
193
192
192
192
192
192
192
193
193
193
194
194
194
195
195
194
193
194
193
192
192
192
192
192
192
192
192
192
192
192
192
193
193
193
193
192
192
192
192
192
191
189
188
187
187
187
186
186
185
182
182
182
182
177
173
149
126
125
124
121
122
121
121
120
119
119
119
119
119
119
119
117
117
117
117
117
112
112
110
110
110
110
110
107
107
107
107
102
100
62
60
52
52
51
50
47
47
45
42
43
42
42
42
42
42
42
42
41
41
41
40
40
40
40
40
39
39
38
37
35
33
33
32
30
30
30
30
30
30
30
30
30
30
30
30
30
30
30
30
30
30
30
30
30
30
30
30
30
30
27
26
26
26
26
26
26
26
26
26
26
25
25
25
22
19
19
19
17
17
17
15
14
13
12
12
11
11
10
10
10
10
10
10
10
10
10
10
10
10
10
10
10
10
10
10
10
9
9
9
9
9
9
9
9
9
9
9
9
9
9
9
9
8
8
8
8
8
8
8
7
7
7
2
1
0
0
0
0
0
0
0
0
0
0
0
0
0
0
0
0
0
0
0
0
0
0
0
0
0
0
0
0
0
0
0
0
0
0
0
0
0
0
0
0
0
0
0
0
0
0
0
0
0
0
0
0
0
0
0
0
0
0
0
0
0
0
0
0
0
0
0
0
0
0
0
0
0
0
0
0
0
0
0
0
0
0
0
0
1
1
1
1
1
1
1
1
1
1
1
1
1
1
1
1
1
1
1
1
1
1
1
1
1
1
1
0
0
0
0
0
0
0
0
0
0
0
0
0
0
0
0
0
0
0
0
0
0
0
0
0
0
0
0
0
0
0
0
0
0
0
0
0
0
0
0
0
0
0
0
1
1
1
1
1
1
1
1
1
1
1
1
1
1
1
1
1
1
1
1
1
1
1
1
1
1
1
1
1
1
1
1
1
1
1
1
1
1
1
1
1
1
1
1
1
1
1
1
1
1
1
1
1
1
1
1
1
1
1
1
1
1
1
2
2
2
2
2
2
2
2
2
2
2
2
2
2
2
2
2
2
2
2
2
2
2
2
1
1
1
1
1
1
1
1
1
1
2
2
2
2
2
2
2
2
2
2
2
2
2
2
2
2
2
2
2
2
2
2
2
2
2
2
2
2
2
2
2
2
2
2
2
2
2
2
2
2
2
2
2
2
2
2
2
2
2
2
2
2
2
2
2
2
2
2
2
2
2
2
2
2
2
2
2
2
2
2
2
2
2
2
2
2
2
2
2
2
2
2
2
2
2
2
2
2
2
2
2
2
2
2
2
2
2
2
2
2
2
2
2
2
2
2
2
2
2
2
2
2
2
2
2
2
2
2
2
2
2
2
2
2
2
2
2
2
2
2
2
2
2
2
2
2
2
2
2
2
2
2
2
2
2
2
2
2
2
1
1
2
2
2
2
2
2
2
2
2
2
2
2
2
2
2
2
2
2
2
2
2
2
2
2
2
2
2
2
2
2
2
2
2
2
2
2
2
1
1
1
1
1
1
1
1
1
1
1
2
2
2
2
2
2
2
2
2
2
2
2
2
2
2
2
2
2
2
2
2
2
2
2
2
2
2
1
1
1
1
1
1
1
1
1
1
1
1
1
1
1
1
1
1
1
1
1
1
1
1
1
1
1
1
1
1
1
1
1
1
1
1
1
1
1
1
1
1
1
1
1
1
1
1
2
2
2
2
2
2
2
2
2
2
2
2
2
2
2
2
2
2
2
2
2
2
2
2
2
2
2
2
2
3
3
3
3
3
3
3
3
3
3
3
3
3
3
3
3
3
3
3
3
3
3
3
3
3
3
3
3
3
5
5
5
5
5
5
5
5
5
5
6
7
7
8
8
15
15
15
20
20
20
20
20
20
20
20
20
21
21
21
21
21
21
21
21
21
21
21
23
23
23
25
25
25
25
25
26
26
26
26
26
26
27
27
27
27
27
27
27
27
27
27
28
28
28
28
28
28
28
28
28
28
28
28
28
28
30
30
30
30
30
30
30
30
30
30
30
30
30
30
30
30
30
30
30
30
30
30
31
31
31
32
32
32
32
32
32
32
32
32
32
32
32
32
32
32
32
32
32
33
32
32
32
32
32
32
32
33
33
33
33
33
33
32
32
32
32
32
32
32
32
32
32
32
32
32
32
32
31
30
30
30
30
30
30
28
27
27
27
27
27
27
27
27
25
25
24
23
23
23
23
23
24
24
23
23
23
23
23
23
23
23
22
22
22
22
22
22
22
22
22
22
22
22
21
18
18
17
16
15
15
14
14
14
14
14
14
14
14
14
13
12
12
12
12
12
12
12
12
12
11
11
11
11
11
11
11
11
11
11
11
10
10
10
10
10
10
10
10
9
9
9
7
7
7
7
7
7
7
7
7
7
7
7
7
7
7
7
7
7
7
7
7
7
7
7
7
7
7
7
7
7
7
7
7
7
7
7
7
7
7
7
7
7
7
7
7
7
7
6
6
6
6
6
6
6
6
7
7
6
6
6
5
5
5
5
5
4
4
4
4
3
3
3
3
3
3
3
3
3
3
3
3
3
3
3
3
3
3
3
3
2
2
2
2
2
2
2
2
2
2
1
1
1
1
1
1
1
1
1
1
1
1
1
1
1
1
1
1
1
1
1
1
1
1
1
1
1
1
1
1
1
1
1
1
1
1
1
1
1
1
1
1
1
1
1
1
1
1
2
2
2
2
2
2
2
2
2
2
2
2
2
2
2
2
2
2
2
2
2
2
2
2
2
2
2
2
2
1
1
1
1
1
1
1
1
1
1
1
1
1
1
1
1
1
1
1
1
1
2
2
2
2
2
2
2
2
2
2
2
2
2
2
2
2
2
2
2
2
2
2
2
2
2
2
2
2
2
2
2
2
2
2
2
2
2
2
2
2
2
2
2
2
2
2
2
2
2
2
1
1
1
1
1
1
1
1
1
1
1
1
1
1
1
1
1
0
1
1
2
2
2
2
2
2
2
2
2
2
2
2
2
2
2
2
2
2
2
2
2
2
2
2
2
2
2
2
2
2
2
2
2
2
2
2
2
2
2
2
2
2
2
2
2
2
2
2
2
2
2
2
2
2
2
2
2
2
2
2
2
2
2
2
2
2
2
2
2
2
2
2
2
2
2
2
2
2
2
2
2
2
2
2
2
2
2
2
2
2
2
2
2
2
2
2
2
2
2
2
2
2
2
2
2
2
2
2
2
2
2
2
2
2
2
2
2
2
2
2
2
2
2
2
2
2
2
2
2
2
2
2
2
2
2
2
2
2
2
2
2
2
2
2
1
0
0
0
0
0
0
0
0
0
0
0
0
0
0
0
0
0
0
0
0
0
0
0
0
0
0
0
0
0
0
0
0
0
0
0
0
0
0
0
0
0
0
0
0
0
0
0
0
0
0
0
0
0
0
0
0
0
0
0
0
0
0
0
0
0
0
0
0
0
0
0
0
0
0
0
0
0
0
0
0
0
0
0
0
0
0
0
0
0
0
0
0
0
0
0
0
0
0
0
0
0
0
0
0
0
0
0
0
0
0
0
0
0
0
0
0
0
0
0
0
0
0
0
0
0
0
0
0
0
0
0
0
0
0
0
0
0
0
0
0
0
0
0
0
0
0
0
0
0
0
0
0
0
0
0
0
0
0
0
0
0
0
0
0
0
0
0
0
0
0
0
0
0
0
0
0
0
0
0
0
0
0
0
0
0
0
0
0
0
0
0
0
0
0
0
0
0
0
0
0
0
0
0
0
0
0
0
0
0
0
0
0
0
0
0
0
0
0
0
0
0
0
0
0
0
0
0
0
0
0
0
0
0
0
0
0
0
0
0
0
0
0
0
0
0
0
0
0
0
0
0
0
0
0
0
0
0
0
0
0
1
1
1
1
1
1
1
1
1
1
1
2
2
2
2
2
2
2
2
2
2
2
2
2
2
2
2
2
2
1
1
1
2
2
2
2
2
2
2
2
2
2
2
2
2
2
2
2
2
2
2
2
2
2
2
2
2
2
2
2
2
2
2
2
2
2
2
2
2
2
2
2
2
2
2
2
2
2
2
2
2
2
2
2
2
2
2
2
2
2
2
2
2
2
2
2
2
2
2
2
2
2
2
2
2
2
2
2
3
3
3
3
3
3
3
3
3
3
3
3
3
3
3
3
3
3
3
3
3
3
4
4
4
4
4
4
4
4
5
5
5
5
5
5
5
5
5
5
5
5
5
5
5
5
5
5
5
5
5
5
5
5
5
5
5
5
5
5
5
5
5
5
5
5
5
5
5
5
5
5
5
5
5
5
5
4
4
4
4
4
4
4
3
3
4
4
4
4
4
4
4
4
4
4
4
4
4
4
4
4
4
4
4
5
5
5
5
5
5
5
5
5
5
5
5
5
5
5
5
5
5
5
5
5
5
5
5
5
5
5
5
5
5
5
5
5
5
5
5
5
5
5
5
5
5
5
5
5
5
5
5
5
5
5
5
5
8
11
16
15
15
16
17
17
18
18
18
19
19
20
20
20
20
22
24
24
25
26
27
27
30
30
30
30
30
31
32
32
32
32
32
34
35
35
35
36
36
36
36
36
38
39
38
38
38
37
38
38
39
39
40
40
40
40
40
40
40
40
40
42
42
42
43
43
43
43
43
43
43
43
43
43
43
45
45
45
45
45
45
45
45
45
45
46
47
47
47
47
47
47
47
48
48
49
49
48
48
48
49
50
52
52
52
53
53
53
54
53
52
54
52
52
52
52
52
52
53
53
52
54
53
53
53
54
54
55
55
57
58
58
62
64
64
65
65
65
65
65
65
66
67
67
67
67
67
65
65
65
66
67
72
72
72
72
71
69
69
69
69
70
70
70
70
70
70
71
71
71
71
71
71
72
72
72
72
72
72
72
72
72
72
73
74
74
74
73
73
73
75
73
73
73
74
73
72
72
72
72
74
74
74
74
74
74
72
72
72
72
73
73
75
75
75
75
76
76
76
76
76
76
76
76
76
77
77
77
77
77
77
77
77
77
77
77
77
77
77
80
80
79
79
77
75
75
74
74
74
74
74
74
74
73
72
73
73
72
72
72
72
75
76
76
76
76
76
76
75
76
76
76
76
76
69
67
67
67
67
62
60
60
60
60
60
60
60
60
62
62
59
59
55
57
55
51
47
46
44
43
43
43
43
43
43
43
43
43
43
43
43
43
43
43
43
43
43
43
42
42
42
42
42
42
42
42
42
42
42
42
42
42
42
42
42
42
42
42
41
41
41
42
42
42
42
41
41
41
41
41
41
41
42
42
42
42
42
42
42
42
43
43
44
43
41
41
37
38
36
33
32
30
30
29
30
30
30
35
36
35
35
35
37
38
38
37
36
35
35
35
35
35
35
32
32
32
34
35
35
36
37
37
37
37
37
38
38
38
39
39
39
39
39
40
40
40
40
41
42
42
42
42
42
42
42
42
42
42
42
42
42
42
42
42
42
42
42
42
42
42
42
42
42
42
42
42
43
42
42
42
43
44
45
47
48
48
48
48
49
50
50
50
50
50
50
50
50
50
52
52
52
52
52
52
52
52
55
60
62
62
63
63
63
66
66
66
66
66
66
67
66
66
66
66
66
66
66
67
70
73
76
77
78
78
78
80
80
81
80
77
77
68
65
65
62
61
60
60
60
60
63
64
62
63
62
62
63
63
63
64
64
64
66
67
67
67
67
67
67
67
68
69
69
69
69
69
70
70
70
72
76
77
79
79
79
79
79
79
80
80
80
80
80
80
80
80
80
80
79
78
77
77
75
75
75
77
77
77
78
78
78
78
78
78
78
77
77
77
77
77
77
77
77
77
78
78
78
79
79
78
78
78
78
78
78
78
78
78
78
78
78
78
77
77
75
75
75
75
77
77
77
77
77
78
78
77
77
75
75
72
72
70
70
70
70
71
72
72
72
72
72
72
72
72
72
72
72
73
73
74
75
77
78
79
79
78
78
78
79
79
79
78
76
72
69
68
67
67
67
60
54
51
51
45
42
42
43
43
42
41
35
34
32
32
32
32
32
33
33
32
32
32
33
33
33
32
32
33
32
31
31
31
31
31
30
30
30
31
32
32
32
32
32
32
32
32
32
32
33
33
33
33
33
33
33
33
33
33
34
33
33
34
34
34
34
34
34
34
33
33
33
33
33
33
33
33
34
34
35
35
34
34
35
35
35
35
35
35
35
35
35
35
35
36
36
36
35
34
34
34
34
34
35
35
34
34
32
32
32
32
32
32
32
32
30
28
27
27
27
27
27
27
27
25
25
25
25
24
23
24
24
24
24
24
24
24
24
24
24
24
24
24
24
24
24
24
24
24
23
23
23
26
26
26
26
25
25
25
25
25
24
24
24
25
24
24
24
24
24
24
24
24
24
24
24
25
25
24
25
25
25
25
27
27
29
29
29
30
30
30
31
31
32
32
34
35
35
36
37
40
40
39
37
37
37
37
37
37
37
45
45
45
45
45
45
45
46
48
48
48
48
48
48
49
50
50
52
52
52
51
51
51
51
51
51
52
52
54
54
54
52
52
52
52
52
52
53
53
53
53
54
54
54
54
54
54
54
54
54
54
55
55
55
56
56
57
57
57
57
57
57
57
57
57
57
57
57
57
58
58
58
58
58
58
60
60
60
60
60
60
60
60
60
60
60
60
60
60
60
60
60
60
60
60
60
60
60
60
60
60
60
61
61
61
62
62
62
62
62
62
62
62
62
62
62
62
62
62
62
62
61
62
62
62
62
62
63
63
62
62
62
61
62
61
61
59
59
59
58
58
58
57
55
51
51
46
45
44
43
45
42
42
37
37
37
37
37
38
39
41
42
42
44
44
44
44
44
45
45
45
46
47
47
47
47
47
47
47
47
47
47
47
47
47
47
47
47
47
47
47
47
47
47
47
47
47
46
46
47
47
45
44
40
40
40
40
39
39
38
38
38
37
37
37
37
37
37
37
37
37
37
37
37
37
37
37
37
37
37
37
37
37
37
37
38
38
38
38
38
38
38
39
39
40
40
40
40
39
40
42
42
42
42
41
41
41
40
40
40
39
39
39
39
39
40
40
40
40
41
41
41
41
41
41
43
45
45
45
45
45
45
45
45
45
47
47
47
47
46
47
45
46
47
47
47
47
47
47
47
47
48
48
49
50
50
50
50
50
50
50
50
50
50
51
51
50
50
50
50
50
50
50
50
51
50
47
44
44
46
44
44
45
44
47
47
47
47
47
47
47
47
47
47
47
47
47
47
47
47
48
48
47
47
47
46
44
45
46
47
50
50
50
49
47
47
47
47
47
47
47
47
47
47
47
47
47
47
47
47
47
48
49
49
48
48
48
49
49
49
49
50
49
50
50
50
50
50
50
50
50
50
50
50
50
50
50
50
50
49
49
49
49
48
48
48
47
47
47
47
47
47
50
50
51
50
50
50
50
50
50
51
52
50
50
49
47
47
49
49
48
48
48
48
48
48
47
48
49
49
46
45
45
45
45
43
42
42
42
44
44
44
45
44
43
45
45
44
43
42
41
40
40
40
40
40
41
41
40
39
40
40
40
40
40
40
40
40
40
36
36
36
35
35
35
35
35
35
35
34
33
33
33
33
33
33
33
35
35
35
36
35
33
34
34
34
34
34
34
34
34
34
34
34
34
34
34
34
34
34
34
34
34
34
34
34
34
34
34
34
34
34
34
34
34
34
34
34
34
34
34
34
33
32
32
32
32
32
32
32
32
32
32
32
32
32
32
32
32
32
32
32
32
31
31
31
31
31
31
31
30
30
30
31
32
32
32
31
31
31
31
31
31
31
31
31
31
31
31
31
31
31
31
31
31
30
30
30
30
31
31
31
31
31
31
31
32
33
33
33
33
33
33
33
31
31
31
30
30
21
20
19
18
18
17
17
16
16
16
16
16
15
14
12
11
11
12
12
12
12
12
12
12
12
12
12
12
12
12
12
12
12
12
12
12
12
12
12
12
12
12
12
12
12
12
12
13
12
11
10
9
9
9
9
9
9
9
9
9
9
9
9
9
9
9
9
9
9
9
9
9
9
9
9
9
9
9
9
9
9
9
9
9
9
9
9
9
9
9
9
9
8
7
7
7
7
7
7
7
7
7
7
7
7
7
7
7
7
7
7
7
7
7
7
7
7
7
7
7
7
7
7
7
7
7
8
8
8
8
8
8
8
7
7
7
7
7
7
7
7
7
5
5
5
4
4
4
4
4
4
3
3
3
3
3
3
3
3
3
3
3
3
3
3
3
3
3
3
3
3
3
3
3
3
3
3
3
3
3
3
2
2
2
2
2
2
2
2
2
2
2
2
3
3
3
3
3
3
3
3
3
3
3
3
3
3
3
3
3
2
2
2
2
2
2
2
2
2
2
2
2
2
2
2
2
2
2
2
2
2
2
2
2
2
2
2
2
2
2
2
2
2
2
2
2
2
2
2
2
2
2
2
2
2
2
2
2
2
2
2
2
2
2
2
2
2
2
2
2
2
2
2
1
1
1
1
1
1
1
1
1
1
1
1
1
1
1
0
0
0
0
0
0
0
0
0
0
0
0
0
0
0
0
0
0
0
0
0
0
0
0
0
0
0
0
0
0
0
0
0
0
0
0
0
0
0
0
0
0
0
0
0
0
0
0
0
0
0
0
0
0
0
0
0
0
0
0
0
0
0
0
0
0
0
0
0
0
0
0
0
0
0
0
0
0
0
0
0
0
0
0
0
0
0
0
0
0
0
0
0
0
0
0
0
0
0
0
0
0
0
0
0
0
0
0
0
0
0
0
0
0
0
0
0
0
0
0
0
0
0
0
0
0
0
0
0
0
0
0
0
0
0
0
0
0
0
0
0
0
0
0
0
0
0
0
0
0
0
0
0
0
0
0
0
0
0
0
0
0
0
0
0
0
0
0
0
0
0
0
0
0
0
0
0
0
0
0
0
0
0
0
0
0
0
0
0
0
0
0
0
0
0
0
0
0
0
0
0
0
0
0
0
0
0
0
0
0
0
0
0
0
0
0
0
0
0
0
0
0
0
0
0
0
0
0
0
0
0
0
0
0
0
0
0
0
0
0
0
0
0
0
0
0
0
0
0
0
0
0
0
0
0
1
1
1
1
1
1
1
1
1
1
1
1
1
1
1
1
1
1
1
1
1
1
1
1
1
1
1
1
1
1
1
1
1
1
1
1
1
1
1
1
1
1
1
1
1
1
1
1
1
1
1
1
1
1
1
1
1
1
1
1
1
1
1
1
1
1
1
1
1
1
1
1
1
1
1
1
1
1
1
1
1
1
1
1
1
1
1
1
1
1
1
1
1
1
1
1
1
1
1
1
1
1
1
1
1
1
1
1
1
1
1
1
1
1
1
1
1
1
1
1
1
1
1
1
1
1
1
1
1
1
1
1
1
1
1
1
1
1
1
1
1
0
0
0
0
0
0
0
0
0
0
0
0
1
1
1
1
1
1
1
1
1
1
1
1
1
1
1
1
1
0
0
0
0
0
0
0
0
0
0
0
0
0
0
0
0
0
0
0
0
0
0
0
0
0
0
0
0
0
0
0
0
0
0
0
0
0
0
0
0
0
0
0
0
0
0
0
0
0
0
0
0
0
0
0
0
0
0
0
0
0
0
0
0
0
0
0
0
0
0
0
0
0
0
0
0
0
0
0
0
0
0
0
0
0
0
0
0
0
0
0
0
0
0
0
0
0
0
0
0
0
0
0
0
0
0
0
0
0
0
0
0
0
0
0
0
0
0
0
0
0
0
0
0
0
0
0
0
0
0
0
0
0
0
0
0
0
0
0
0
0
0
0
0
0
0
0
0
0
0
0
0
0
0
0
0
0
0
0
0
0
0
0
0
0
0
0
0
0
0
0
0
0
0
0
0
0
0
0
0
0
0
0
0
0
0
0
0
0
0
0
0
0
0
0
0
0
0
0
0
0
0
0
0
0
0
0
0
0
0
0
0
0
0
0
0
0
0
0
0
0
0
0
0
0
0
0
0
0
0
0
0
0
0
0
0
0
0
0
0
0
0
0
0
0
0
0
0
0
0
0
0
0
0
0
0
0
0
0
0
0
0
0
0
0
0
0
0
0
0
0
0
0
0
0
0
0
0
0
0
0
0
0
0
0
0
0
0
0
0
0
0
0
0
0
0
0
0
0
0
0
0
0
0
0
0
0
0
0
0
0
0
0
0
0
0
0
0
0
0
0
0
0
0
0
0
0
0
0
0
0
0
0
0
0
0
0
0
0
0
0
0
0
0
0
0
0
0
0
0
0
0
0
0
0
0
0
0
0
0
0
0
0
0
0
0
0
0
0
0
0
0
0
0
0
0
0
0
0
0
0
0
0
0
0
0
0
0
0
0
0
0
0
0
0
0
0
0
0
0
0
0
0
0
0
0
0
0
0
0
0
0
0
0
0
0
0
0
0
0
0
0
0
0
0
0
0
0
0
0
0
0
0
0
0
0
0
0
0
0
0
0
0
0
0
0
0
0
0
0
0
0
0
0
0
0
0
0
0
0
0
0
0
0
0
0
0
0
0
0
0
0
0
0
0
0
0
0
0
0
0
0
0
0
0
0
0
0
0
0
0
0
0
0
0
0
0
0
0
0
0
0
0
0
0
0
0
0
0
0
0
0
0
0
0
0
0
0
0
0
0
0
0
0
0
0
0
1
1
1
1
1
1
1
1
1
1
1
1
1
1
1
1
1
1
1
1
1
1
1
1
1
1
1
1
1
1
1
1
1
1
1
1
1
1
1
1
1
1
1
1
1
1
1
1
1
1
1
1
1
1
1
1
1
1
1
1
1
1
1
1
1
1
1
1
1
1
1
1
1
1
1
1
1
1
1
1
1
1
1
1
1
2
2
2
2
2
2
2
2
2
2
2
2
2
2
2
2
2
2
2
2
2
2
2
2
2
2
2
2
2
2
2
2
2
2
2
2
2
2
2
2
2
2
2
2
2
2
2
2
2
2
2
2
2
2
2
1
1
1
1
1
0
0
0
0
0
0
0
0
0
0
0
0
0
0
0
0
0
0
0
0
0
0
0
0
0
0
0
0
0
0
0
0
0
0
0
0
0
0
0
0
0
0
0
0
0
0
0
0
0
0
0
0
0
0
0
0
0
0
0
0
0
0
0
0
0
0
0
0
0
0
0
0
0
0
0
0
0
0
0
0
0
0
0
0
0
0
0
0
0
0
0
0
0
0
0
0
0
0
0
0
0
0
0
0
0
0
0
0
0
0
0
0
0
0
0
0
0
0
0
0
0
0
0
0
0
0
0
0
0
0
0
0
0
0
0
0
0
0
0
0
0
0
0
0
0
0
0
0
0
0
0
0
0
0
0
0
0
0
0
0
0
0
0
0
0
0
0
0
0
0
0
0
0
0
0
0
0
0
0
0
0
0
0
0
0
0
0
0
0
0
0
0
0
0
0
0
0
0
0
0
0
0
0
0
0
0
0
0
0
0
0
0
0
0
0
0
0
0
0
0
0
0
0
0
0
0
0
0
0
0
0
0
0
0
0
0
0
0
0
0
0
0
0
0
0
0
0
0
0
0
0
0
0
0
0
0
0
0
0
0
0
0
0
0
0
0
0
0
0
0
0
0
0
0
0
0
0
0
0
0
0
0
0
0
0
0
0
0
0
0
0
0
0
0
0
0
0
0
0
0
0
0
0
0
0
0
0
0
0
0
0
0
0
0
0
0
0
0
0
0
0
0
0
0
0
0
0
0
0
0
0
0
0
0
0
0
0
0
0
0
0
0
0
0
0
0
0
0
0
0
0
0
0
0
0
0
0
0
0
0
0
0
0
0
0
0
0
0
0
0
0
0
0
0
0
0
0
0
0
0
0
0
0
0
0
0
0
0
0
0
0
0
0
0
0
0
0
0
0
0
0
0
0
0
0
0
0
0
0
0
0
0
0
0
0
0
0
0
0
0
0
0
0
0
0
0
0
0
0
0
0
0
0
0
0
0
0
0
0
0
0
0
0
0
0
0
0
0
0
0
0
0
0
0
0
0
0
0
0
0
0
0
0
0
0
0
0
0
0
0
0
0
0
0
0
0
0
0
0
0
0
0
0
0
0
0
0
0
0
0
0
0
0
0
0
0
0
0
0
0
0
0
0
0
0
0
0
0
0
0
0
0
0
0
0
0
0
0
0
0
0
0
0
0
0
0
0
0
0
0
0
0
0
0
0
0
0
0
0
0
0
0
0
0
0
0
0
0
0
0
0
0
0
0
0
0
0
0
0
0
0
0
0
0
0
0
0
0
0
0
0
0
0
0
0
2
3
3
4
4
4
5
8
8
8
8
9
9
9
9
9
9
9
9
9
9
9
9
9
9
9
10
10
10
10
10
10
10
10
10
12
12
12
12
12
12
12
12
13
13
13
13
13
13
13
13
13
13
13
13
13
14
14
14
14
14
14
14
14
14
14
14
14
14
16
16
16
16
16
16
16
16
17
17
17
17
17
17
17
17
17
17
17
17
17
17
17
17
17
20
20
20
21
21
21
21
21
21
21
21
21
21
21
21
21
20
20
20
20
20
19
17
17
17
17
17
17
17
17
17
17
18
18
18
18
17
17
17
17
18
19
19
19
19
18
18
18
18
18
18
18
18
18
20
20
20
20
20
20
20
20
20
20
20
20
21
21
22
22
22
22
22
22
22
22
22
22
22
22
22
22
22
22
22
22
22
22
22
22
23
23
23
24
24
24
24
24
24
24
25
25
25
25
25
25
25
25
25
25
25
25
25
25
25
25
25
26
26
26
27
27
27
27
27
27
27
27
27
27
26
26
26
25
25
25
25
25
25
26
26
26
25
25
25
25
26
26
26
26
26
26
26
24
24
22
22
22
22
22
23
22
22
22
21
21
21
20
20
22
21
22
24
24
24
23
23
23
23
23
23
23
22
24
23
23
23
23
24
25
25
25
25
25
25
22
22
22
22
22
22
24
25
25
25
25
25
25
25
25
25
25
25
25
25
25
25
25
25
25
25
25
25
25
25
25
25
25
26
26
25
25
24
24
23
23
23
23
23
24
24
25
25
26
26
26
26
27
27
27
27
28
27
27
27
27
27
27
27
27
27
27
27
27
27
27
27
27
27
27
27
27
27
28
28
28
28
28
28
28
28
28
28
28
29
30
30
30
30
30
30
30
30
30
30
31
32
32
32
32
32
32
32
32
32
32
33
33
33
33
33
35
35
35
35
35
35
35
35
35
34
34
34
34
33
34
34
34
33
33
33
33
33
33
35
35
35
35
35
35
35
35
35
35
35
36
36
36
36
37
37
37
38
38
39
39
39
39
39
39
39
39
39
39
37
35
28
27
27
26
27
27
27
27
25
25
25
25
25
25
25
24
24
23
23
23
23
23
23
23
22
22
22
22
22
22
22
22
23
23
24
25
25
25
24
24
25
25
25
25
25
25
25
24
25
25
25
25
25
25
25
25
25
25
25
25
25
25
25
25
25
25
25
25
25
25
25
25
25
25
25
25
25
25
25
25
25
25
25
25
25
25
25
25
25
25
25
25
25
25
25
25
25
25
25
25
25
23
23
24
24
24
23
23
23
22
22
22
22
22
22
22
22
23
23
23
23
25
25
25
25
25
25
24
24
23
22
22
22
22
22
22
22
22
22
22
22
22
22
22
21
21
21
20
20
20
19
18
17
17
17
17
18
17
17
16
15
14
14
14
14
14
14
12
10
10
10
9
9
9
9
9
9
9
9
9
9
9
9
9
9
9
9
9
9
9
9
9
9
9
9
9
10
10
11
12
12
12
12
12
12
12
12
12
12
12
12
12
12
12
12
12
12
12
12
12
12
12
12
12
12
12
12
12
12
12
12
12
12
12
12
12
13
14
13
13
13
13
13
13
14
15
15
15
15
15
15
15
15
15
15
15
15
16
16
16
16
16
16
16
17
17
17
17
17
17
17
17
17
17
17
17
17
17
17
17
17
17
17
17
17
17
16
15
15
15
15
15
15
15
15
16
16
16
15
15
15
15
15
15
15
15
15
15
15
15
15
15
15
15
15
15
15
15
15
15
15
15
14
15
15
15
15
15
15
15
15
15
15
15
15
15
15
15
15
15
15
15
15
15
15
15
15
15
15
14
14
13
13
13
13
13
12
12
12
12
12
11
11
11
12
12
12
11
11
11
11
11
12
12
12
12
12
12
12
12
12
12
12
12
12
12
12
12
12
12
12
12
12
12
12
12
12
12
12
12
12
12
12
12
12
12
12
12
12
12
12
12
12
12
12
12
12
12
12
12
12
12
12
12
12
12
12
12
11
11
11
11
11
11
11
11
11
11
11
11
11
12
12
12
12
12
12
12
12
12
12
12
12
12
13
12
13
13
13
13
13
13
13
13
13
11
10
10
10
10
10
10
10
10
10
10
9
9
9
8
7
7
7
7
7
7
7
7
7
7
6
6
5
5
5
5
6
6
6
7
7
7
7
7
7
7
7
7
7
7
7
7
7
7
7
7
7
7
7
7
7
7
7
7
7
7
7
7
7
7
7
7
7
7
7
7
7
7
7
7
7
7
7
7
7
7
7
7
7
7
7
7
7
7
7
6
6
7
7
7
7
7
7
7
7
7
7
7
7
7
7
7
7
7
7
7
7
7
7
7
7
7
7
7
7
7
7
7
7
5
5
5
5
5
5
5
5
5
5
5
5
5
5
5
5
5
5
5
5
5
4
3
3
3
3
3
3
3
3
4
4
4
4
4
4
5
5
5
5
6
6
6
6
6
6
6
6
6
6
6
6
6
6
6
6
6
6
6
6
6
6
6
5
5
5
5
5
5
5
5
6
6
6
6
6
6
6
6
6
6
6
6
6
6
6
6
6
6
6
6
6
6
6
6
6
6
6
6
6
6
6
6
6
6
6
6
6
6
6
6
6
6
6
6
6
6
5
5
5
5
5
5
5
5
5
5
5
5
5
5
5
5
5
5
5
5
5
5
5
5
5
5
5
5
5
5
5
5
5
5
5
5
5
5
5
5
5
5
5
5
5
5
5
5
5
5
5
5
5
5
5
5
5
5
5
5
5
5
5
5
5
5
5
5
5
5
5
5
5
5
5
5
5
5
5
5
5
5
5
5
4
4
4
4
4
3
3
3
3
3
2
2
2
2
2
1
1
2
2
2
2
2
2
2
2
2
2
2
2
2
2
2
2
2
2
2
2
2
2
2
2
2
2
2
2
2
2
2
2
2
2
2
2
2
2
2
2
2
2
2
2
2
2
2
2
2
2
2
2
2
2
2
2
2
2
2
2
2
2
2
2
2
2
2
2
2
2
2
2
2
2
2
2
2
2
2
2
2
2
2
2
2
2
2
2
2
2
2
2
2
2
2
2
2
2
2
1
1
1
1
1
1
1
1
1
1
1
1
1
1
1
1
1
1
1
1
1
1
1
1
1
1
1
0
0
0
0
0
0
0
0
0
0
0
0
0
0
0
0
0
0
0
0
0
0
0
0
0
0
0
0
0
0
0
0
0
0
0
0
0
0
0
0
0
0
0
0
0
0
0
0
0
0
0
0
0
0
0
0
0
0
0
0
0
0
0
0
0
0
0
0
0
0
0
0
0
0
0
0
0
0
0
0
0
0
0
0
0
0
0
0
0
0
0
0
0
0
0
0
0
0
0
0
0
0
0
0
0
0
0
0
0
0
0
0
0
0
0
0
0
0
0
0
0
0
0
0
0
0
0
0
0
0
0
0
0
0
0
0
0
0
0
0
0
0
0
0
0
0
0
0
0
0
0
0
0
0
0
0
0
0
0
0
0
0
0
0
0
0
0
0
0
0
0
0
0
0
0
0
0
0
0
0
0
0
0
0
0
0
0
0
0
0
0
0
0
0
0
0
0
0
0
0
0
0
0
0
0
0
0
0
0
0
0
0
0
0
0
0
0
0
0
0
0
0
0
0
0
0
0
0
0
0
0
0
0
0
0
0
0
0
0
0
0
0
0
0
0
0
0
0
0
0
0
0
0
0
0
0
0
0
0
0
0
0
0
0
0
0
0
0
0
0
0
0
0
0
0
0
0
0
0
0
0
0
0
0
0
0
0
0
0
0
0
0
0
0
0
0
0
0
0
1
1
1
1
1
1
1
1
1
1
1
1
1
1
2
2
2
2
2
2
2
2
2
2
2
2
2
2
2
2
2
2
2
2
2
2
2
2
2
2
2
2
2
2
2
2
2
2
2
2
2
2
2
2
2
2
2
2
2
2
2
2
3
3
3
3
3
3
3
3
3
5
6
7
7
7
7
7
7
7
7
9
9
10
10
11
10
10
10
10
10
11
11
11
11
11
11
11
12
12
12
12
12
14
14
14
14
14
14
14
14
14
15
15
15
15
15
15
15
15
15
15
15
15
15
16
16
16
16
16
16
16
16
16
16
16
16
16
16
16
16
16
16
16
16
16
16
16
16
16
16
16
16
15
15
15
15
15
15
15
15
15
15
15
15
15
15
15
15
15
15
15
15
15
15
15
15
15
15
15
15
15
15
15
15
15
15
15
15
15
15
15
15
15
14
13
14
13
13
13
12
12
12
12
11
11
10
10
10
9
9
9
9
9
9
9
9
9
8
8
8
8
8
8
8
8
7
7
7
7
6
6
6
6
5
4
4
4
4
4
4
4
4
4
4
4
4
4
4
4
3
3
3
3
3
3
3
3
3
3
3
3
3
4
4
4
4
4
5
5
5
5
5
5
5
5
5
5
5
5
5
5
4
5
5
5
5
5
5
5
5
5
4
4
4
4
4
4
4
3
3
3
3
3
3
3
3
3
3
3
3
3
3
3
3
3
3
3
3
3
3
4
4
4
4
4
4
4
4
4
4
4
4
4
4
4
4
4
4
4
4
4
4
4
4
4
4
4
4
4
4
4
4
4
4
4
4
4
4
4
4
4
4
4
4
4
4
4
4
4
4
4
4
4
4
4
4
4
4
4
4
4
4
4
3
3
3
3
3
2
2
2
2
2
2
2
2
2
2
2
2
2
2
2
2
2
2
2
2
2
2
2
2
2
2
2
2
2
2
2
2
2
2
2
2
2
2
2
2
2
2
2
2
2
2
2
2
2
2
2
2
2
2
2
2
2
2
2
2
2
2
2
2
2
2
2
2
2
2
2
2
2
2
2
2
2
2
2
2
2
2
2
2
2
2
2
2
2
2
2
2
2
2
2
1
1
1
1
1
1
1
1
1
1
1
1
1
1
1
1
1
1
1
1
1
1
1
1
0
0
0
0
0
0
0
0
0
0
0
0
0
0
0
0
0
0
0
0
0
0
0
0
0
0
0
0
0
0
0
0
0
0
0
0
0
0
0
0
0
0
0
0
0
0
0
0
0
0
0
0
0
0
0
0
0
0
0
0
0
0
0
0
0
0
0
0
0
0
0
0
0
0
0
0
0
0
0
0
0
0
0
0
0
0
0
0
0
0
0
0
0
0
0
0
0
0
0
0
0
0
0
0
0
0
0
0
0
0
0
0
0
0
0
0
0
0
0
0
0
0
0
0
0
0
0
0
0
0
0
0
0
0
0
0
0
0
0
0
0
0
0
0
0
0
0
0
0
0
0
0
0
0
0
0
0
0
0
0
0
0
0
0
0
0
0
0
0
0
0
0
0
0
0
0
0
0
0
0
0
0
0
0
0
0
0
0
0
0
0
0
0
0
0
0
0
0
0
0
0
0
0
0
0
0
0
0
0
0
0
0
0
0
0
0
0
0
0
0
0
0
0
0
0
0
0
0
0
0
0
0
0
0
0
0
0
0
0
0
0
0
0
0
0
0
0
0
0
0
0
0
0
0
0
0
0
0
0
0
0
0
0
0
0
0
0
0
0
0
0
0
0
0
0
0
0
0
0
0
0
0
0
0
0
0
0
0
0
0
0
0
0
0
0
0
0
0
0
0
0
0
0
0
0
0
0
0
0
0
0
0
0
0
0
0
0
0
0
0
0
0
0
0
0
0
0
0
0
0
0
0
0
0
0
0
0
0
0
0
0
0
0
0
0
0
0
0
0
0
0
0
0
0
0
0
0
0
0
0
0
0
0
0
0
0
0
0
0
0
0
0
0
0
0
0
0
0
0
0
0
0
0
0
0
0
0
0
0
0
0
0
0
0
0
0
0
0
0
0
0
0
0
0
0
0
0
0
0
0
0
0
0
0
0
0
0
0
0
0
0
0
0
0
0
0
0
0
0
0
0
0
0
0
0
0
0
0
0
0
0
0
0
0
0
0
0
0
0
0
0
0
0
0
0
0
0
0
0
0
0
0
0
0
0
0
0
0
0
0
0
0
0
0
0
0
0
0
0
0
0
0
0
0
0
0
0
0
0
0
0
0
0
0
0
0
0
0
0
0
0
0
0
0
0
0
0
0
0
0
0
0
0
0
0
0
0
0
0
0
0
0
0
0
0
0
0
0
0
0
0
0
0
0
0
0
0
0
0
0
0
0
0
0
0
0
0
0
0
0
0
0
0
0
0
0
0
0
0
0
0
0
0
0
0
0
0
0
0
0
0
0
0
0
0
0
0
0
0
0
0
0
0
0
0
0
0
0
0
0
0
0
0
0
0
0
0
0
0
0
0
0
0
0
0
0
0
0
0
0
0
0
0
0
0
0
0
0
0
0
0
0
0
0
0
0
0
0
0
0
0
0
0
0
0
0
0
0
0
0
0
0
0
0
0
0
0
0
0
0
0
0
0
0
0
0
0
0
0
0
0
0
0
0
0
0
0
0
0
0
0
0
0
0
0
0
0
0
0
0
0
0
0
0
0
0
0
0
0
0
0
0
0
0
0
0
0
0
0
0
0
0
0
0
0
0
0
0
0
0
0
0
0
0
0
0
0
0
0
0
0
0
0
0
0
0
0
0
0
0
0
0
0
0
0
0
0
0
0
0
0
0
0
0
0
0
0
0
0
0
0
0
0
0
0
0
0
0
0
0
0
0
0
0
0
0
0
0
0
0
0
0
0
0
0
0
0
0
0
0
0
0
0
0
0
0
0
0
0
0
0
0
0
0
0
0
0
0
0
0
0
0
0
0
0
0
0
0
0
0
0
0
0
0
0
0
0
0
0
0
0
0
0
0
0
0
0
0
0
0
0
0
0
0
0
0
0
0
0
0
0
0
0
0
0
0
0
0
0
0
0
0
0
0
0
0
0
0
0
0
0
0
0
0
0
0
0
0
0
0
0
0
0
0
0
0
0
0
0
0
0
0
0
0
0
0
0
0
0
0
0
0
0
0
0
0
0
0
0
0
0
0
0
0
0
0
0
0
0
0
0
0
0
0
0
0
0
0
0
0
0
0
0
0
0
0
0
0
0
0
0
0
0
0
0
0
0
0
0
0
0
0
0
0
0
0
0
0
0
0
0
0
0
0
0
0
0
0
0
0
0
0
0
0
0
0
0
0
0
0
0
0
0
0
0
0
0
0
0
0
0
0
0
0
0
0
0
0
0
0
0
0
0
0
0
0
0
0
0
0
0
0
0
0
0
0
0
0
0
0
0
0
0
0
0
0
0
0
0
0
0
0
0
0
0
0
0
0
0
0
0
0
0
0
0
0
0
0
0
0
0
0
0
0
0
0
0
0
0
0
0
0
0
0
0
0
0
0
0
0
0
0
0
0
0
0
0
0
0
0
0
0
0
0
0
0
0
0
0
0
0
0
0
0
0
0
0
0
0
0
0
0
0
0
0
0
0
0
0
0
0
0
0
0
0
0
0
0
0
0
0
0
0
0
0
0
0
0
0
0
0
0
0
0
0
0
0
0
0
0
0
0
0
0
0
0
0
0
0
0
0
0
0
0
0
0
0
0
0
0
0
0
0
0
0
0
0
0
0
0
0
0
0
0
0
0
0
0
0
0
0
0
0
0
0
0
0
0
0
0
0
0
0
0
0
0
0
0
0
0
0
0
0
0
0
0
0
0
0
0
0
0
0
0
0
0
0
0
0
0
0
0
0
0
0
0
0
0
0
0
0
0
0
0
0
0
0
0
0
0
0
0
0
0
0
0
0
0
0
0
0
0
0
0
0
0
0
0
0
0
0
0
0
0
0
0
0
0
0
0
0
0
0
0
0
0
0
0
0
0
0
0
0
0
0
0
0
0
0
0
0
0
0
0
0
0
0
0
0
0
0
0
0
0
0
0
0
0
0
0
0
0
0
0
0
0
0
0
0
0
0
0
0
0
0
0
0
0
0
0
0
0
0
0
0
0
0
0
0
0
0
0
0
0
0
0
0
0
0
0
0
0
0
0
0
0
0
0
0
0
0
0
0
0
0
0
0
0
0
0
0
0
0
0
0
0
0
0
0
0
0
0
0
0
0
0
0
0
0
0
0
0
0
0
0
0
0
0
0
0
0
0
0
0
0
0
0
0
0
0
0
0
0
0
0
0
0
0
0
0
0
0
0
0
0
0
0
0
0
0
0
0
0
0
0
0
0
0
0
0
0
0
0
0
0
0
0
0
0
0
0
0
0
0
0
0
0
0
0
0
0
0
0
0
0
0
0
0
0
0
0
0
0
0
0
0
0
0
0
0
0
0
0
0
0
0
0
0
0
0
0
0
0
0
0
0
1
1
1
1
1
1
1
1
1
1
1
1
1
1
1
1
1
1
1
1
1
2
2
2
2
2
2
2
2
2
2
2
2
2
2
2
2
2
2
2
2
2
2
2
2
2
2
2
2
2
2
2
2
3
3
3
3
3
3
3
3
3
3
3
3
3
3
3
3
3
3
3
3
3
3
3
3
3
3
3
3
3
3
3
3
3
3
3
3
3
3
3
3
3
3
3
3
3
3
2
2
2
2
2
2
2
2
2
2
2
2
2
2
2
2
2
2
2
2
2
2
2
2
2
2
2
2
2
2
2
2
3
3
4
4
4
4
4
4
4
4
4
4
4
4
4
4
4
4
4
4
4
4
4
4
5
5
5
5
5
5
5
5
5
5
5
5
5
5
5
5
5
5
5
5
5
5
5
5
7
7
7
7
7
7
6
6
5
5
6
6
6
7
7
7
7
7
7
7
7
7
7
7
7
7
7
7
7
7
7
7
7
7
7
7
7
7
7
7
7
7
7
7
7
8
8
8
8
8
8
7
7
7
7
8
8
8
8
8
8
8
8
8
8
8
8
8
8
8
8
8
8
9
9
9
9
9
9
9
9
9
9
9
9
10
10
10
10
10
10
10
10
10
10
11
11
11
11
11
11
11
11
11
11
11
11
11
10
10
10
10
11
11
11
10
10
10
10
10
10
10
10
10
10
10
10
10
10
10
10
10
10
10
10
10
10
10
10
10
10
10
10
10
10
10
10
10
10
10
10
10
10
10
9
9
9
9
8
7
7
7
7
7
7
7
7
7
7
7
7
7
7
7
7
7
7
7
7
7
7
7
7
7
8
8
8
8
8
9
9
9
9
9
9
8
8
8
8
8
7
8
7
7
8
8
8
10
10
10
10
10
10
10
10
10
10
10
10
9
9
9
9
9
9
9
8
8
8
8
8
8
8
8
9
9
9
9
9
9
9
9
9
9
9
9
9
9
10
10
10
10
9
9
9
9
9
9
9
9
9
9
8
8
7
7
7
7
7
7
7
7
7
7
7
7
7
7
7
7
7
9
9
9
9
9
9
9
9
9
9
9
9
10
10
10
10
10
10
10
10
10
10
10
10
10
10
10
10
10
10
10
10
10
10
10
10
10
10
10
10
10
10
10
10
10
10
10
10
11
11
11
11
11
11
11
11
11
11
11
11
11
11
11
11
11
11
11
11
11
11
11
11
11
12
13
15
15
15
15
14
13
13
13
13
13
13
13
13
14
14
14
15
15
15
15
15
15
15
15
16
16
16
16
16
16
17
17
16
14
14
13
13
13
15
15
15
14
14
14
14
14
14
14
14
14
14
14
14
14
14
14
15
15
15
15
16
16
16
16
16
16
16
16
16
16
16
16
16
16
17
17
17
17
17
17
17
17
17
17
17
17
17
17
17
17
17
17
17
17
17
17
17
17
17
17
17
17
17
17
17
17
18
18
18
18
18
18
18
18
18
18
18
18
18
18
18
17
17
18
18
18
17
17
17
17
17
17
17
17
17
17
17
17
17
17
17
17
17
17
17
17
17
17
17
17
17
17
17
17
17
17
17
17
17
17
17
17
17
17
15
10
10
8
8
8
8
8
8
7
6
6
6
6
6
6
6
5
5
5
5
5
5
5
5
5
5
5
6
6
6
6
6
6
6
6
6
6
7
7
7
7
7
7
7
7
6
6
6
6
6
5
5
5
5
5
5
5
5
5
5
5
5
5
5
5
5
5
5
5
5
5
5
5
5
5
5
5
5
5
5
5
5
5
5
5
5
5
5
5
5
5
5
5
5
5
5
5
5
5
5
5
5
5
5
5
5
5
5
5
5
5
5
5
5
5
5
5
5
5
5
5
5
5
5
5
5
5
5
5
5
5
5
5
5
5
5
5
5
5
4
4
4
4
4
4
4
4
4
4
4
4
4
4
5
4
4
4
4
4
2
2
2
2
2
2
2
2
2
2
2
0
0
0
0
0
0
0
0
0
0
0
0
0
0
0
0
0
0
0
0
0
0
0
0
0
0
0
0
0
0
0
0
0
0
0
0
0
0
0
0
0
0
0
0
0
0
0
1
1
1
1
1
2
2
2
2
2
2
2
2
2
2
2
2
3
3
3
3
3
3
3
3
3
3
3
3
3
3
3
3
3
3
3
3
4
4
5
6
6
6
6
6
6
6
6
6
6
6
7
7
7
7
7
7
7
7
7
7
7
7
7
7
7
7
7
7
7
7
7
7
7
7
7
7
7
7
7
7
7
7
7
7
7
7
7
7
7
7
7
7
7
8
8
8
8
10
10
10
10
10
10
10
10
10
10
10
10
10
10
10
10
10
10
10
10
10
10
10
10
10
10
10
10
10
10
10
10
10
10
10
10
10
10
10
10
10
10
10
10
10
10
10
10
10
10
10
10
10
10
10
10
10
10
10
10
10
10
10
9
9
9
9
9
9
9
9
9
9
9
9
8
9
7
7
7
7
7
7
7
7
7
7
7
7
7
6
7
6
6
6
6
6
6
6
6
6
6
6
7
7
7
7
7
7
7
7
6
6
6
6
5
5
5
5
5
5
5
5
5
5
5
5
5
5
5
5
5
5
5
5
5
5
5
4
4
5
5
5
5
5
5
5
5
5
5
4
5
5
5
5
5
5
5
5
5
5
5
5
5
5
5
5
5
5
5
5
5
5
5
5
5
5
5
5
5
5
5
5
5
5
5
5
5
5
5
5
5
5
5
5
5
5
5
5
5
5
5
5
5
5
5
5
4
3
3
3
3
3
3
3
3
3
3
3
2
2
2
2
2
2
2
2
2
2
2
2
2
2
2
2
2
2
2
2
2
2
2
2
2
2
2
2
2
2
2
2
2
2
2
2
2
2
2
2
2
1
1
1
1
1
0
0
0
0
0
0
0
0
0
0
0
0
0
0
0
0
0
0
0
0
0
0
0
0
0
0
0
0
0
0
0
0
0
0
0
0
0
0
0
0
0
0
0
0
0
0
0
0
0
0
0
0
0
0
0
0
0
0
0
0
0
0
0
0
0
0
0
0
0
0
0
0
0
0
0
0
0
0
0
0
0
0
0
0
0
0
0
0
0
0
0
0
0
0
0
0
0
0
0
0
0
0
0
0
0
0
0
0
0
0
0
0
0
0
0
0
0
0
0
0
0
0
0
0
0
0
0
0
0
0
0
0
0
0
0
0
0
0
0
0
0
0
0
0
0
0
0
0
0
0
0
0
0
0
0
0
0
0
0
0
0
0
0
0
1
1
1
1
1
1
1
1
1
1
1
1
1
1
1
1
1
1
1
1
1
1
1
1
1
1
1
1
1
1
1
1
2
2
2
2
2
2
2
2
2
2
2
2
2
2
2
2
2
2
2
2
2
2
2
2
2
2
2
2
2
2
2
2
2
2
2
2
2
2
2
2
2
2
2
2
2
2
2
2
2
2
2
2
2
2
2
2
2
2
2
2
2
2
2
2
2
2
2
2
2
2
2
2
2
2
2
2
2
2
2
2
2
2
2
2
2
2
2
2
2
2
2
2
2
2
2
2
2
2
2
2
2
2
2
2
2
2
2
2
2
2
2
2
2
2
2
2
2
2
2
2
1
1
1
1
2
2
2
2
2
2
2
2
2
2
2
2
2
2
2
2
2
2
2
2
2
2
2
2
2
2
2
2
2
2
2
2
2
2
2
2
2
2
2
2
2
2
2
2
2
2
2
2
2
2
2
2
2
2
2
2
2
2
2
2
2
2
2
2
2
2
2
2
2
2
2
2
2
2
2
2
2
2
2
2
2
2
2
2
2
2
2
2
2
2
2
2
2
2
2
2
2
2
2
2
2
2
2
2
2
2
2
2
2
2
2
2
2
2
2
2
2
2
2
2
2
2
2
2
2
2
2
2
2
2
2
2
2
2
2
2
2
2
2
2
2
2
2
2
2
2
2
2
2
2
2
2
2
2
1
0
0
0
0
0
0
0
0
0
0
0
0
0
0
0
0
0
0
0
0
0
0
0
0
0
0
0
0
0
0
0
0
0
0
0
0
0
0
0
0
0
0
0
0
0
0
0
0
0
0
0
0
0
0
0
0
0
0
0
0
0
0
0
0
0
0
0
0
0
0
0
0
0
0
0
0
0
0
0
0
0
0
0
0
0
0
0
0
0
0
0
0
0
0
0
0
0
0
0
0
0
0
0
0
0
0
0
0
0
0
0
0
0
0
0
0
0
0
0
0
0
0
0
0
0
0
0
0
0
0
0
0
0
0
0
0
0
0
0
0
0
0
0
0
0
0
0
0
0
0
0
0
0
0
0
0
0
0
0
0
0
0
0
0
0
0
0
0
0
0
0
0
0
0
0
0
0
0
0
0
0
0
0
0
0
0
0
0
0
0
0
0
0
0
0
0
0
0
0
0
0
0
0
0
0
0
0
0
0
0
0
0
0
0
0
0
0
0
0
0
0
0
0
0
0
0
0
0
0
0
0
0
0
0
0
0
0
0
0
0
0
0
0
0
0
0
0
0
0
0
0
0
0
0
0
0
0
0
0
0
0
0
0
0
0
0
0
0
0
0
0
0
0
0
0
0
0
0
0
0
0
0
0
0
0
0
0
0
0
0
0
0
0
0
0
0
0
0
0
0
0
0
0
0
0
0
0
0
0
0
0
0
0
0
0
0
0
0
0
0
0
0
0
0
0
0
0
0
0
0
0
0
0
0
0
0
0
0
0
0
0
0
0
0
0
0
0
0
0
0
0
0
0
0
0
0
0
0
0
0
0
0
0
0
0
1
1
1
1
1
1
1
1
1
1
1
1
1
1
1
1
1
1
1
1
1
1
1
1
1
1
1
1
1
1
1
1
1
1
1
1
1
1
1
1
1
1
1
1
1
1
1
1
1
1
1
1
1
1
1
1
1
1
1
1
1
1
1
1
1
1
1
1
1
1
1
2
2
2
2
2
2
2
2
2
2
2
2
2
2
2
2
2
2
2
2
2
2
2
2
2
2
2
2
2
2
2
2
2
1
1
1
1
1
1
1
1
1
1
1
1
1
1
1
1
1
1
1
1
1
1
1
1
1
1
1
1
1
1
1
1
1
1
1
1
1
1
1
1
1
1
1
1
1
1
1
1
1
1
1
1
1
1
1
1
1
1
1
1
1
1
1
1
1
1
1
1
1
1
1
1
1
1
1
1
1
1
1
1
1
1
1
1
1
1
1
1
1
1
1
1
1
1
1
1
0
0
0
0
0
0
0
0
0
0
0
0
0
0
0
0
0
0
0
0
0
0
0
0
0
0
0
0
0
0
0
0
0
0
0
0
0
0
0
0
0
0
0
0
0
0
0
0
0
0
0
0
0
0
0
0
0
0
0
0
0
0
0
0
0
0
0
0
0
0
0
0
0
0
0
0
2
2
2
4
4
4
5
5
5
5
5
5
5
5
5
5
5
5
5
5
7
7
7
7
7
8
9
9
9
9
9
9
9
9
9
9
9
9
9
9
9
9
10
10
10
10
10
10
11
11
11
11
11
12
12
12
12
12
12
12
12
12
12
12
12
12
12
12
13
13
13
13
14
14
14
14
14
14
14
14
14
14
14
14
14
14
14
14
14
14
14
14
14
14
14
14
14
14
14
14
14
14
14
14
14
14
14
14
14
14
14
14
14
14
15
15
15
15
15
15
15
15
15
16
16
16
16
16
16
16
16
16
16
17
17
17
17
17
17
17
17
17
17
16
16
15
15
15
14
14
14
14
14
15
14
14
13
12
11
10
9
9
9
9
9
9
9
9
9
9
9
9
9
9
9
9
9
9
9
9
9
9
9
9
9
9
10
10
10
10
10
10
10
10
10
10
10
10
10
10
10
10
10
10
10
10
10
10
10
10
10
10
10
9
8
8
8
8
8
7
7
6
5
5
5
5
5
5
5
5
4
4
4
4
4
4
4
4
4
4
4
4
4
4
4
4
3
3
3
3
3
3
3
3
3
3
3
3
3
3
3
3
3
3
3
3
3
3
3
3
3
3
3
3
3
3
3
3
2
2
1
1
1
1
1
1
1
1
1
1
1
1
1
1
1
1
1
1
1
1
1
2
2
2
2
2
2
2
2
2
2
2
2
2
2
2
2
2
2
2
2
2
2
2
2
2
2
2
2
2
2
2
2
2
2
2
2
2
2
2
2
2
2
2
2
2
2
2
2
2
2
2
2
2
2
2
2
2
2
2
2
2
2
2
2
2
2
2
2
2
2
2
2
2
2
2
2
2
2
2
2
2
2
2
2
2
2
2
2
2
2
2
2
2
1
1
1
1
1
1
1
1
1
1
1
1
1
1
1
1
1
1
1
1
1
1
1
1
1
1
1
1
1
1
1
1
1
1
1
1
1
1
1
1
1
1
1
1
1
1
1
2
2
2
2
2
2
2
2
2
2
2
2
2
2
2
2
2
2
2
2
2
2
2
2
2
2
2
2
2
2
2
2
2
2
2
2
2
2
2
2
1
1
1
1
1
1
1
1
1
1
0
0
0
0
0
0
0
0
0
0
0
0
0
0
0
0
0
0
0
0
0
0
0
0
0
0
0
0
0
0
0
0
0
0
0
0
0
0
0
0
0
0
0
0
0
0
0
0
0
0
0
0
0
0
0
0
0
0
0
0
0
0
0
0
0
0
0
0
0
0
0
0
0
0
0
0
0
0
0
0
0
0
0
0
0
0
0
0
0
0
0
0
0
0
0
0
0
0
0
0
0
0
0
0
0
0
0
0
0
0
0
0
0
0
0
0
0
0
0
0
0
0
0
0
0
0
0
0
0
0
0
0
0
0
0
0
0
0
0
0
0
0
0
0
0
0
0
0
1
1
1
1
1
1
1
1
1
2
2
2
2
2
2
2
2
2
2
2
2
2
2
2
2
2
2
2
2
2
2
2
2
2
2
2
3
3
3
3
3
3
3
3
3
3
3
3
4
4
5
5
5
5
5
5
5
5
5
5
5
5
5
6
6
6
6
6
6
6
7
7
7
7
7
7
7
7
7
7
7
7
7
7
7
7
7
7
7
7
7
7
7
7
7
7
7
7
7
7
7
7
7
7
7
7
7
7
7
7
7
7
7
7
7
7
7
8
8
8
8
8
8
8
8
8
8
8
8
8
8
8
8
8
8
8
8
8
8
8
11
12
13
13
13
14
14
14
14
14
14
14
14
15
15
15
15
15
15
15
16
16
16
16
16
17
17
17
17
17
17
17
17
18
19
20
20
20
20
20
20
20
21
22
23
24
24
24
24
24
24
24
24
24
25
22
22
22
22
22
23
25
25
25
24
24
25
25
26
27
27
27
27
27
27
27
28
27
27
27
27
28
28
28
28
28
28
28
28
28
28
28
29
28
28
28
28
28
28
30
30
30
30
30
30
30
30
30
30
30
30
31
31
31
31
32
32
32
31
31
31
32
32
32
32
32
32
32
32
32
32
32
32
32
32
32
35
35
35
35
35
37
37
37
37
37
37
37
37
37
37
37
37
37
38
39
40
40
40
40
40
40
40
40
40
40
40
40
40
40
40
40
34
34
34
34
33
33
30
30
30
30
30
30
30
31
31
31
32
32
33
33
33
32
32
32
32
32
32
32
32
32
32
32
32
32
32
34
34
34
34
34
34
34
34
34
34
33
33
32
32
32
33
33
33
35
35
36
36
36
36
36
36
36
36
36
36
36
36
36
36
36
36
36
36
36
36
36
36
36
36
36
36
36
36
36
37
38
38
39
38
38
38
38
38
38
38
38
38
37
35
35
35
34
34
34
34
32
32
32
32
32
32
32
32
33
32
32
32
32
32
32
32
32
32
32
32
32
33
33
33
33
33
33
33
33
33
33
33
34
34
34
35
35
35
35
35
35
35
35
36
36
36
37
37
37
37
37
37
37
37
35
35
35
34
34
35
34
34
33
33
31
30
30
29
28
26
24
23
23
23
21
21
21
21
21
21
21
22
21
22
22
22
22
22
22
22
22
22
22
22
22
22
22
22
25
25
25
25
25
25
25
25
25
25
25
25
25
25
25
25
25
25
25
25
24
24
25
24
23
22
21
20
21
20
20
20
20
19
19
18
18
17
17
17
17
17
17
17
17
17
17
17
17
18
19
19
19
19
19
19
19
19
19
19
19
20
20
20
20
20
22
22
22
21
21
21
21
21
21
22
22
22
22
22
22
22
22
22
22
22
22
20
20
20
20
20
20
20
20
20
20
20
20
20
20
20
20
20
20
20
20
20
20
20
21
21
21
21
21
21
21
21
21
22
22
22
22
22
22
22
22
22
22
22
23
23
22
21
21
21
22
22
22
22
22
22
20
20
23
23
24
24
24
24
25
25
25
25
25
25
25
25
25
25
25
25
25
25
25
25
25
25
25
27
27
27
27
27
27
27
28
28
28
30
30
30
30
29
29
29
29
28
28
29
28
31
29
29
29
30
30
30
32
32
33
35
35
35
35
35
35
35
35
37
37
37
37
37
37
37
37
38
38
38
37
37
36
36
36
36
35
35
35
35
35
37
37
38
38
38
38
38
38
38
38
38
39
39
39
39
39
39
39
40
40
40
41
42
42
42
42
42
42
42
42
42
42
42
42
42
43
45
45
46
46
47
51
52
53
53
53
53
53
54
55
55
55
56
57
58
58
58
61
61
62
62
62
64
65
65
65
65
65
66
66
67
67
67
68
67
69
69
69
70
70
70
70
70
70
70
72
73
74
74
74
74
74
74
74
76
77
77
77
77
70
70
69
69
69
70
68
65
61
59
57
52
52
52
52
53
53
53
53
53
54
54
54
53
52
52
52
52
52
52
52
52
53
53
53
53
53
53
53
54
55
55
55
55
55
53
53
53
53
53
53
53
54
54
54
55
55
55
55
55
55
57
57
57
57
57
57
57
57
58
60
60
60
61
61
62
62
62
61
61
60
60
60
60
60
59
59
57
57
55
55
56
56
56
56
57
58
59
60
60
60
60
57
56
52
50
48
44
39
36
34
32
30
30
30
30
30
30
30
30
30
30
30
32
32
32
32
33
32
32
32
32
32
32
33
33
33
33
35
35
35
35
37
37
38
40
42
42
44
44
45
45
46
46
46
46
46
48
50
50
50
51
52
52
52
52
52
52
52
53
53
53
53
53
53
54
55
55
55
55
55
55
55
55
55
55
55
55
55
55
55
55
55
55
55
55
55
55
55
55
55
55
55
52
51
42
42
42
41
44
45
45
45
46
46
46
46
46
46
46
47
52
52
52
53
53
53
53
53
53
53
53
54
54
54
54
54
54
54
54
55
55
55
55
55
55
57
57
59
60
60
60
60
60
60
60
60
60
60
60
60
60
60
60
60
60
60
60
60
60
60
60
60
60
60
61
61
60
60
54
52
52
51
51
50
50
50
50
50
50
50
50
49
50
37
38
37
37
37
34
34
34
34
35
37
37
37
37
37
37
37
37
37
37
37
37
37
37
37
37
37
37
37
37
37
37
37
37
36
36
36
35
35
36
36
35
35
33
32
32
32
32
32
32
35
35
35
35
32
31
31
29
27
27
27
26
25
22
22
22
22
21
20
19
19
19
19
20
20
20
20
20
20
20
20
20
20
20
20
20
20
20
20
20
20
20
20
20
20
20
20
20
20
20
20
22
22
22
22
22
22
22
22
22
22
22
22
22
22
22
22
22
22
22
22
22
22
22
22
22
22
22
22
22
22
22
22
22
22
22
22
21
21
21
21
21
21
21
21
22
22
20
17
17
17
17
17
17
17
17
17
17
12
12
12
12
12
12
12
12
12
12
12
12
12
11
11
11
11
12
12
12
12
12
12
12
12
12
12
12
12
11
11
10
10
10
10
10
10
10
10
10
10
10
10
10
10
10
10
10
10
10
10
10
10
10
10
10
10
10
10
10
10
10
10
10
10
10
10
10
10
10
10
10
10
10
10
10
10
10
10
10
10
11
11
12
12
12
11
11
11
11
11
11
11
11
11
11
11
11
11
11
11
11
11
11
11
11
11
11
11
11
11
11
11
12
12
12
12
12
12
10
11
10
10
10
11
11
11
11
11
11
11
11
11
10
10
10
10
12
12
12
13
13
13
13
12
12
12
12
12
12
12
14
14
14
15
15
15
15
15
15
15
15
15
15
15
15
15
15
15
15
15
14
14
14
14
14
14
15
14
14
14
15
15
15
15
15
15
15
15
15
15
15
15
14
14
14
14
14
14
14
14
15
15
15
15
16
16
16
17
17
17
17
17
17
17
17
17
17
17
17
17
17
17
17
17
17
17
17
17
17
17
17
17
17
17
17
17
17
17
17
17
17
17
19
19
19
19
19
19
19
19
19
19
19
19
19
19
19
19
19
19
19
19
19
19
19
19
19
19
19
19
19
19
19
18
18
17
17
19
19
20
20
20
20
20
20
20
19
19
19
19
19
19
19
19
19
19
20
19
19
18
18
18
18
18
18
18
18
18
18
18
18
18
18
18
18
18
18
18
18
18
18
18
18
18
18
18
18
18
18
18
17
17
17
16
16
15
15
15
15
15
15
15
15
15
13
13
13
13
13
13
13
13
13
13
13
13
13
13
13
13
13
13
13
13
13
13
13
14
14
14
14
12
12
12
10
10
10
10
10
10
10
11
11
11
11
11
11
11
12
12
12
12
12
12
12
12
12
13
13
13
13
13
13
13
13
14
14
14
14
14
14
14
14
14
14
15
15
15
15
15
15
15
15
15
15
15
15
15
15
15
15
15
15
15
15
15
15
15
16
16
16
16
16
16
16
17
17
17
16
15
15
15
15
15
15
15
15
15
15
15
14
14
14
14
14
14
14
13
14
14
14
13
13
13
13
13
13
13
13
13
13
13
13
13
13
13
12
12
12
12
12
12
11
11
11
11
11
11
11
11
12
12
12
11
11
11
11
11
11
11
11
11
11
11
11
11
12
12
12
12
12
12
12
14
14
14
15
17
17
17
17
17
17
17
17
17
19
19
19
19
19
19
19
19
19
18
20
20
20
20
20
20
19
20
20
20
20
20
20
20
20
19
19
19
18
18
18
20
20
20
22
22
22
22
22
22
22
22
22
22
22
22
22
22
22
22
23
22
22
22
22
21
21
21
23
23
23
23
22
22
22
22
22
22
22
22
22
22
22
22
24
24
25
25
25
25
25
25
25
26
27
27
27
27
27
27
27
28
28
28
28
27
27
27
27
27
27
27
27
27
27
27
29
29
30
30
30
30
30
30
30
30
30
30
29
29
29
29
32
32
32
32
32
32
32
32
32
31
31
28
29
29
29
29
29
30
29
29
29
30
30
30
32
32
32
32
35
35
36
36
36
35
35
35
37
37
37
37
37
37
37
37
37
37
37
37
37
37
37
37
37
35
35
35
35
35
34
34
33
33
32
32
32
32
32
33
33
33
33
33
33
35
35
35
35
35
34
34
35
35
35
35
35
35
35
35
35
35
35
35
35
35
35
35
34
33
31
30
28
28
28
28
30
30
30
30
30
30
29
28
28
28
28
28
28
28
28
28
28
28
28
29
29
29
29
29
29
30
29
29
29
29
28
27
27
27
27
28
28
29
28
28
28
28
28
29
29
29
28
28
27
27
27
27
27
26
25
25
25
25
26
26
26
26
26
26
26
26
26
26
26
25
25
25
23
24
22
22
21
21
21
21
20
20
19
18
18
17
17
18
17
17
15
15
15
17
17
18
18
19
19
19
19
19
19
19
19
19
19
19
19
19
16
16
16
16
16
17
17
17
17
18
20
20
21
21
21
21
21
22
22
22
22
22
21
21
21
21
20
20
20
20
20
20
20
20
20
20
20
20
20
20
20
20
20
20
21
21
21
21
21
21
22
22
22
22
22
22
22
22
22
22
22
22
22
21
21
21
21
21
21
21
20
20
20
20
20
20
20
20
20
20
20
20
20
20
20
20
20
20
20
20
20
20
20
21
20
20
20
20
20
20
20
20
20
20
20
20
19
19
19
19
19
19
19
19
19
19
19
19
19
19
20
20
20
20
20
20
20
20
20
20
18
18
18
18
17
17
17
17
19
19
19
19
19
20
20
20
20
20
20
20
20
20
20
20
19
19
19
18
18
19
19
19
19
20
20
20
18
17
17
17
21
21
21
21
21
20
20
20
20
20
19
18
17
15
15
15
15
16
16
16
16
16
16
16
16
15
15
15
15
15
15
15
15
15
15
17
17
17
17
17
17
17
17
17
17
17
19
19
20
20
20
20
20
20
24
25
26
27
26
28
28
28
28
28
28
28
28
28
28
28
30
30
30
30
30
30
32
32
35
35
35
35
35
35
35
35
35
35
35
36
35
35
35
35
36
36
36
36
36
36
37
37
37
37
37
37
37
37
37
37
37
37
35
35
34
34
34
34
33
32
32
31
31
31
31
31
31
31
31
31
31
31
31
31
32
33
33
33
33
33
33
33
33
33
33
34
34
35
35
35
35
35
35
35
35
36
36
36
36
36
36
36
36
36
36
36
36
36
36
36
37
37
37
37
37
37
37
37
37
37
37
37
37
37
37
37
37
37
35
33
27
26
25
25
24
23
23
22
21
21
21
21
21
21
21
20
20
20
20
20
20
20
20
20
21
20
20
20
20
20
20
20
20
21
21
21
21
21
21
21
21
21
21
20
20
20
20
20
20
20
20
20
20
20
20
20
20
20
20
20
20
20
20
19
17
17
17
17
16
16
14
13
13
10
9
8
8
8
8
8
8
8
7
7
7
6
6
6
6
6
7
7
7
7
7
5
5
5
5
5
5
5
5
5
5
5
5
5
5
5
5
5
5
5
5
5
5
5
5
5
5
5
5
5
5
5
5
5
5
5
5
5
5
5
5
5
5
5
5
5
5
5
5
5
5
5
5
5
5
5
5
5
4
4
3
3
3
3
3
3
2
2
2
2
2
2
3
3
3
3
3
3
3
3
3
3
3
3
5
5
5
5
5
5
5
5
5
4
4
3
3
3
3
3
3
3
3
3
3
3
3
3
3
3
3
3
3
3
3
3
3
3
3
3
3
3
3
3
3
3
3
3
3
3
3
3
3
3
3
3
3
3
3
3
3
3
3
3
4
4
4
4
4
5
5
5
5
5
5
5
5
5
5
5
5
5
5
5
5
5
4
4
4
4
4
4
4
4
4
4
4
4
4
4
4
4
4
4
4
4
4
4
4
5
5
5
5
5
5
5
5
5
5
5
5
5
5
6
7
7
7
7
7
7
5
5
5
5
5
6
7
8
8
8
8
8
8
8
8
8
8
9
8
7
7
7
7
7
7
8
9
9
9
9
9
10
10
10
10
10
10
10
10
10
10
10
10
10
10
10
10
10
10
10
10
10
10
10
10
10
10
10
10
10
10
10
10
10
10
10
10
10
10
10
10
10
10
10
10
10
10
10
10
10
10
10
10
10
10
10
10
10
10
10
10
10
10
10
10
10
10
10
10
10
10
10
10
10
10
10
10
10
10
10
10
10
10
10
10
10
10
10
10
8
8
8
7
7
7
7
7
7
7
7
7
7
7
7
7
7
7
7
7
7
5
5
5
5
5
5
5
5
5
5
5
5
5
5
5
5
5
5
5
5
5
5
5
4
4
4
5
5
5
3
4
4
4
4
4
4
4
5
5
5
5
5
5
5
5
5
5
5
5
5
5
5
5
5
5
5
5
4
4
4
4
4
4
4
4
4
4
4
4
4
4
4
4
4
4
4
4
4
4
3
3
3
3
3
3
3
3
3
3
3
3
3
3
4
4
4
4
4
4
4
4
4
4
4
4
4
4
4
4
4
4
4
4
4
4
4
4
4
4
4
4
3
3
3
3
3
3
3
3
3
3
3
3
3
3
3
3
3
3
3
3
3
3
3
3
3
3
3
3
3
3
3
3
3
3
3
3
3
3
3
3
3
3
3
3
3
3
3
3
3
3
3
3
3
3
3
3
3
2
2
2
2
2
2
2
2
2
2
2
2
2
2
2
2
2
2
2
2
2
2
2
2
2
2
2
2
2
2
2
2
2
2
2
2
2
2
2
2
2
2
2
2
2
2
2
2
1
1
1
0
0
0
0
0
0
0
0
0
0
0
0
0
0
0
0
0
0
0
0
0
0
0
0
0
0
0
0
0
0
0
0
0
0
0
0
0
0
0
0
0
0
0
0
0
0
0
0
0
0
0
0
0
0
0
0
0
0
0
0
0
0
0
0
0
0
0
0
0
0
0
0
0
0
0
0
0
0
0
0
0
0
0
0
0
0
0
0
0
0
0
0
0
0
0
0
0
0
0
0
0
0
0
0
0
0
0
0
0
0
0
0
0
0
0
0
0
0
0
0
0
0
0
0
0
0
0
0
0
0
0
0
0
0
0
0
0
0
0
0
0
0
0
0
0
0
0
0
0
0
0
0
0
0
0
0
0
0
0
0
0
0
0
0
0
1
1
1
1
1
1
1
1
1
1
1
1
1
1
1
1
1
1
1
1
1
1
1
1
1
1
1
1
1
1
1
1
1
1
2
2
2
2
2
2
3
3
3
3
3
3
3
3
3
3
3
3
3
3
3
3
3
3
3
3
3
3
3
3
3
3
3
3
3
3
3
3
3
3
3
3
3
4
4
4
4
4
4
4
4
4
4
4
4
4
4
4
4
5
5
5
5
5
5
5
5
5
5
5
5
5
5
5
5
5
5
5
5
5
5
5
5
5
5
5
5
5
5
5
5
5
5
5
5
5
5
5
5
5
5
5
5
5
5
5
5
5
5
5
5
5
5
5
5
5
5
5
5
5
5
5
5
5
4
4
4
4
4
4
4
4
4
5
5
5
5
5
5
5
5
5
5
5
5
5
5
5
5
5
5
5
5
5
5
5
5
5
5
5
5
5
4
4
4
4
4
4
4
4
4
4
4
4
4
4
4
4
4
4
4
4
4
4
4
4
3
3
3
3
2
2
2
2
1
1
1
1
1
1
1
1
1
1
1
0
0
0
0
0
0
0
0
0
0
0
0
0
0
0
0
0
0
0
0
0
0
0
0
0
0
0
0
0
0
0
1
1
1
1
0
0
0
0
0
0
0
0
0
0
0
0
0
0
0
0
0
0
0
0
0
0
0
0
0
0
0
0
0
0
0
0
0
0
0
0
0
0
0
0
0
0
0
0
0
0
0
0
0
0
0
0
0
0
0
0
0
0
0
0
0
0
0
0
0
0
0
0
0
0
0
0
0
0
0
0
0
0
0
0
0
0
0
0
0
0
0
0
0
0
0
0
0
0
0
0
0
0
0
0
0
0
0
0
0
0
0
0
0
0
0
0
0
0
0
0
0
0
0
0
0
0
0
0
0
0
0
0
0
0
0
0
0
0
0
0
0
0
0
0
0
0
0
0
0
0
0
0
0
0
0
0
0
0
0
0
0
0
0
0
0
0
0
0
0
0
0
0
0
0
0
0
0
0
0
0
0
0
0
0
0
0
0
0
0
0
0
0
0
0
0
0
0
0
0
0
0
0
0
0
0
0
0
0
0
0
0
0
0
0
0
0
0
0
0
0
0
0
0
0
0
0
0
0
0
0
0
0
0
0
0
0
0
0
0
0
0
0
0
0
0
0
0
0
0
0
0
0
0
0
0
0
0
0
0
0
0
0
0
0
0
0
0
0
0
0
0
0
0
0
0
0
0
0
0
0
0
0
0
0
0
0
0
0
0
0
0
0
0
0
0
0
0
0
0
0
0
0
0
0
0
0
0
0
0
0
0
0
0
0
0
0
0
0
0
0
0
0
0
0
0
0
0
0
0
0
0
0
0
0
0
0
0
0
0
0
0
0
0
0
0
0
0
0
0
0
0
0
0
0
0
0
0
0
0
0
0
0
0
0
0
0
0
0
0
0
0
0
0
0
0
0
0
0
0
0
0
0
0
0
0
0
0
0
0
0
0
0
0
0
0
0
0
0
0
0
0
0
0
0
0
0
0
0
0
0
0
0
0
0
0
0
0
0
0
0
0
0
0
0
0
0
0
0
0
0
0
0
0
0
0
0
0
0
0
0
0
0
0
0
0
0
0
0
0
0
0
0
0
0
0
0
0
0
0
0
0
0
0
0
0
0
0
0
0
0
0
0
0
0
0
0
0
0
0
0
0
0
0
0
0
0
0
0
0
0
0
0
0
0
0
0
0
0
0
0
0
0
0
0
0
0
0
0
0
0
0
0
0
0
0
0
0
0
0
0
0
0
0
0
0
0
0
0
0
0
0
0
0
0
0
0
0
0
0
0
0
0
0
0
0
0
0
0
0
0
0
0
0
0
0
0
0
0
0
0
0
0
0
0
0
0
0
0
0
0
0
0
0
0
0
0
0
0
0
0
0
0
0
0
0
0
0
0
0
0
0
0
0
0
0
0
0
0
0
0
0
0
0
0
0
0
0
0
0
0
0
0
0
0
0
0
0
0
0
0
0
0
0
0
0
0
0
0
0
0
0
0
0
0
0
0
0
0
0
0
0
0
0
0
0
0
0
0
0
0
0
0
0
0
0
0
0
0
0
0
0
0
0
0
0
0
0
0
0
0
0
0
0
0
0
0
0
0
0
0
0
0
0
0
0
0
0
0
0
0
0
0
0
0
0
0
0
0
0
0
0
0
0
0
0
0
0
0
0
0
0
0
0
0
0
0
0
0
0
0
0
0
0
0
0
0
0
0
0
0
0
0
0
0
0
0
0
0
0
0
0
0
0
0
0
0
0
0
0
0
0
0
0
0
0
0
0
0
0
0
0
0
0
0
0
0
0
0
0
0
0
0
0
0
0
0
0
0
0
0
0
0
0
0
0
0
0
0
0
0
0
0
0
0
0
0
0
0
0
0
0
0
0
0
0
0
0
0
0
0
0
0
0
0
0
0
0
0
0
0
0
0
0
0
0
0
0
0
0
0
0
0
0
0
0
0
0
0
0
0
0
0
0
0
0
0
0
0
0
0
0
0
0
0
0
0
0
0
0
0
0
0
0
0
0
0
0
0
0
0
0
0
0
0
0
0
0
0
0
0
0
0
0
0
0
0
0
0
0
0
0
0
0
0
0
0
0
0
0
0
0
0
0
0
0
0
0
0
0
0
0
0
0
0
7
7
7
8
8
8
10
10
11
12
12
12
13
14
14
14
14
14
14
14
14
14
15
15
15
15
15
15
15
15
15
15
15
15
15
15
15
15
15
15
15
15
16
17
17
19
19
19
19
19
19
20
20
20
20
21
21
21
21
21
21
21
21
21
22
22
22
22
22
22
22
22
22
22
22
22
23
23
23
23
23
23
23
25
25
25
25
25
25
25
25
25
25
25
25
25
25
25
25
24
24
24
24
24
24
24
24
24
24
25
25
25
24
24
25
26
26
26
27
27
27
27
27
27
28
28
27
27
27
27
27
23
22
22
22
22
22
22
22
22
22
21
20
20
22
22
22
22
22
22
22
22
22
22
22
22
22
22
22
22
22
22
22
22
22
22
22
22
22
22
23
23
23
23
23
23
23
24
24
24
25
26
26
26
26
26
26
26
26
26
26
26
26
26
26
26
26
26
26
26
26
26
26
26
26
26
26
26
26
26
26
26
25
25
25
25
25
25
25
25
25
25
25
25
25
25
25
25
25
25
25
25
25
25
25
25
25
24
24
24
24
24
24
24
24
24
22
22
22
22
22
22
22
22
22
22
22
22
22
22
22
22
22
22
22
22
21
20
19
19
18
18
17
17
17
17
17
17
17
17
17
17
17
17
17
17
17
17
15
15
15
15
15
15
15
15
15
14
15
13
13
12
12
12
12
12
12
12
10
10
10
10
10
9
9
6
6
6
7
7
7
7
7
8
8
8
8
9
10
11
11
11
11
11
11
10
10
10
11
11
11
11
11
11
11
10
10
10
10
10
10
10
10
10
11
11
11
11
11
11
11
11
11
11
11
11
11
11
12
12
12
12
13
13
13
13
13
13
13
13
13
13
13
13
13
15
15
15
15
15
15
15
15
15
15
15
15
15
15
15
15
16
16
16
16
16
16
16
16
16
16
16
16
16
16
16
16
16
16
16
16
16
16
16
16
16
16
16
16
16
16
17
17
17
17
17
17
17
17
17
17
17
17
17
17
17
17
17
16
16
16
15
15
15
15
15
15
15
15
15
15
15
15
15
15
15
15
15
15
15
15
15
15
15
15
15
15
15
15
15
15
15
15
15
15
15
16
16
16
16
17
17
16
16
16
15
15
15
14
14
13
13
13
13
13
12
12
12
12
12
12
12
12
11
10
10
10
10
11
11
11
11
11
11
12
12
12
12
12
12
12
12
12
12
12
10
9
8
8
8
8
8
8
8
7
7
7
7
7
7
7
7
7
7
7
7
7
7
7
8
8
8
8
9
9
9
9
9
9
9
9
9
9
9
9
9
9
9
9
9
10
10
10
10
10
10
10
10
10
10
10
10
10
10
10
10
10
10
10
10
10
10
10
10
10
10
10
10
10
10
10
10
10
12
12
12
12
12
12
13
13
13
13
13
13
13
13
13
13
13
13
13
13
13
13
13
14
14
15
15
15
15
14
15
15
14
13
13
13
13
14
17
17
17
17
17
17
17
17
17
17
17
17
17
17
17
17
17
17
17
17
17
17
17
17
17
17
18
18
18
18
18
19
19
19
19
19
19
19
20
20
20
20
20
20
20
20
20
20
20
20
20
20
20
20
20
20
20
21
21
21
21
21
21
22
22
22
22
22
22
22
22
22
22
22
22
22
22
22
22
22
22
22
22
22
22
22
22
22
22
22
22
23
24
23
23
23
23
23
23
23
22
22
22
20
20
20
17
17
16
13
12
12
13
15
16
16
16
16
16
16
15
15
15
15
15
15
15
15
17
16
16
16
16
16
16
16
17
17
17
17
17
17
17
17
18
18
20
20
20
20
20
20
20
20
20
20
20
20
21
21
21
21
20
20
20
20
21
21
21
20
21
21
21
21
20
20
20
20
20
20
21
21
22
22
21
21
22
21
21
22
22
22
22
22
22
23
23
24
24
24
24
24
24
24
24
24
24
24
24
24
25
25
25
25
25
25
25
26
26
26
26
26
26
26
26
26
26
27
26
26
27
27
27
27
27
27
28
29
29
29
28
28
28
28
28
28
28
28
28
28
28
28
27
27
27
27
27
27
27
28
29
29
29
29
29
30
30
30
30
30
30
30
30
30
30
30
29
29
27
27
27
27
27
27
27
27
27
29
29
28
28
27
27
27
25
25
25
25
25
23
22
21
21
20
20
20
20
20
20
20
21
21
22
22
22
22
22
22
22
23
22
22
22
23
23
23
23
23
22
22
22
24
24
24
24
24
25
24
25
25
25
25
25
25
25
25
24
23
22
22
22
22
21
22
22
21
21
21
22
22
24
24
25
25
25
22
22
20
20
20
20
20
21
21
21
22
23
23
23
24
24
24
24
24
24
24
25
25
25
25
25
25
25
27
27
27
27
27
27
27
27
27
27
27
27
28
28
28
29
29
28
28
28
28
29
29
29
29
29
30
30
30
30
30
30
30
30
30
30
30
30
30
30
30
30
30
30
30
30
30
30
30
30
30
30
30
30
30
30
29
29
27
27
27
27
28
29
29
29
29
29
29
29
29
29
29
29
29
29
29
28
28
28
28
28
28
28
28
28
28
29
29
29
29
30
30
29
29
29
30
29
25
25
25
25
25
25
25
25
25
25
25
25
25
25
25
25
25
26
26
26
26
26
26
29
29
30
30
30
27
26
25
25
25
25
25
25
24
23
22
22
22
22
22
22
22
22
22
24
23
23
23
22
21
20
20
20
20
20
19
20
20
20
20
20
20
20
20
20
20
19
19
19
19
19
19
19
19
19
19
19
19
19
19
18
18
18
18
19
19
19
20
20
20
20
20
20
20
20
20
20
20
20
20
20
20
20
20
20
20
20
20
20
20
21
21
21
21
21
21
21
21
22
22
22
22
22
21
21
19
17
17
19
19
19
19
19
19
19
20
20
20
20
20
20
20
20
20
20
20
20
20
19
19
19
19
19
19
19
19
19
19
19
19
20
20
20
20
20
20
20
20
20
20
20
18
16
16
16
18
18
18
18
18
18
18
17
17
17
17
17
16
16
16
16
16
15
15
14
14
14
14
13
13
13
13
14
14
13
13
13
13
13
13
13
12
12
12
12
12
12
12
12
12
12
12
12
12
12
12
12
12
12
12
13
13
13
14
14
14
14
14
14
14
14
14
15
15
15
15
15
15
15
15
15
15
15
15
15
15
15
15
15
15
15
16
16
17
17
17
17
17
17
17
17
16
16
16
15
15
15
14
14
14
14
12
12
13
15
15
15
15
15
15
15
15
15
15
16
16
16
17
17
17
18
18
18
17
17
17
17
17
18
18
18
18
18
18
20
20
20
20
20
20
20
20
20
19
19
19
19
19
21
21
21
20
20
20
20
21
21
20
20
20
20
20
20
20
20
20
20
20
20
20
20
20
20
21
21
21
21
21
21
21
21
21
21
22
22
22
22
22
22
22
22
22
22
22
22
22
22
22
22
22
22
22
22
22
22
22
22
22
22
22
22
22
22
22
22
22
22
22
21
20
20
20
20
20
20
20
20
20
20
20
20
20
20
20
20
20
20
20
20
20
20
20
19
19
19
19
19
18
17
17
17
17
17
17
17
17
18
18
17
17
17
17
17
17
17
17
17
17
17
17
17
17
18
18
18
17
17
17
18
18
18
17
15
15
14
14
14
13
13
13
13
13
14
14
14
14
14
14
14
14
14
14
13
12
12
11
12
12
12
12
11
12
12
12
12
12
12
12
12
11
11
12
12
12
12
11
10
8
8
7
7
7
7
7
7
7
7
7
7
7
7
7
7
7
7
7
7
7
7
7
7
7
7
7
7
8
8
8
8
8
8
8
9
9
9
10
10
10
10
10
10
10
10
10
10
10
10
10
10
10
10
10
10
10
10
10
10
10
10
10
10
10
10
10
10
10
10
10
10
10
10
10
10
9
7
7
7
7
8
7
7
7
7
7
7
7
7
7
7
6
7
7
7
7
7
7
7
8
8
9
9
9
9
9
9
10
10
10
10
10
10
10
10
10
10
11
11
12
12
12
12
12
12
12
12
12
12
12
12
12
12
12
11
11
11
11
11
11
11
11
11
11
11
11
11
11
11
11
11
11
11
11
11
11
11
11
10
10
10
10
10
10
11
11
11
11
11
11
11
11
12
12
12
12
12
12
12
12
12
12
12
12
12
12
12
12
12
13
14
14
14
15
15
15
15
15
15
15
16
17
17
17
17
17
17
17
17
17
17
17
17
19
19
20
18
17
17
17
17
17
17
17
17
17
18
19
19
19
20
20
22
22
22
22
22
22
22
23
22
22
22
22
22
25
24
24
24
25
25
25
26
27
27
30
29
27
27
27
27
27
27
28
29
29
29
29
29
30
31
32
32
32
32
32
32
32
33
33
33
33
33
33
34
34
34
35
35
35
34
35
35
35
35
35
35
35
35
35
35
35
35
37
37
37
38
38
38
38
38
38
38
38
38
38
38
38
38
38
38
39
39
39
39
39
39
40
40
40
40
40
40
40
40
40
40
41
41
41
41
41
41
41
41
42
42
42
42
42
42
42
41
41
41
41
40
40
40
40
40
39
39
37
37
37
36
35
35
34
34
34
33
33
30
31
30
30
30
30
30
30
30
29
28
28
27
27
27
26
26
25
25
26
24
22
22
20
22
22
22
22
22
22
22
22
22
22
22
22
22
22
22
21
20
18
18
18
18
18
17
17
17
17
17
17
17
17
17
17
17
17
17
17
17
17
17
17
17
17
17
17
17
17
17
17
15
15
15
15
15
15
15
15
14
14
13
13
12
12
12
12
12
12
12
12
10
10
10
7
7
6
6
6
6
6
6
6
6
6
6
6
6
6
6
5
5
5
5
5
5
5
6
6
6
6
6
6
6
6
6
6
6
6
6
6
6
6
6
6
6
5
4
4
4
4
4
5
5
5
5
5
5
5
5
5
5
6
7
7
8
8
8
8
8
8
8
8
7
7
7
7
6
6
6
6
6
6
6
6
6
6
6
6
6
6
6
6
6
6
6
6
6
6
6
6
6
6
6
6
6
6
6
6
6
6
6
6
6
5
5
5
5
5
5
5
5
5
5
5
5
5
5
5
5
5
5
5
5
5
5
5
5
5
5
5
5
5
5
5
5
5
5
5
5
5
5
5
5
5
5
5
5
5
5
5
5
5
5
5
5
5
5
5
5
5
5
5
5
5
5
5
5
5
5
5
5
5
5
5
5
5
5
5
5
5
5
5
5
5
5
5
5
5
5
5
5
5
5
5
5
5
5
5
5
5
5
5
5
5
5
5
5
5
5
5
5
5
5
5
5
5
5
5
5
4
3
3
2
2
2
2
2
2
2
2
2
2
2
2
2
2
2
2
2
2
2
2
2
2
2
2
2
2
2
2
2
2
2
2
2
2
2
1
1
1
1
1
1
1
1
1
1
1
1
1
1
1
1
1
1
1
1
1
1
1
1
1
1
1
2
2
2
2
2
2
2
2
2
2
2
2
2
2
2
2
2
2
2
2
2
2
2
2
2
2
2
2
2
2
2
2
2
2
2
2
2
2
2
2
2
2
2
2
2
2
2
2
2
2
2
2
2
2
2
2
2
2
2
2
2
2
2
2
2
2
2
2
2
2
2
2
2
2
2
2
2
2
2
2
2
2
2
2
3
3
2
2
2
2
2
2
2
2
2
2
2
2
2
2
2
2
2
2
2
2
2
2
2
2
2
2
2
2
2
2
2
2
2
2
2
2
2
2
2
2
2
2
2
2
2
2
2
2
2
2
2
2
2
1
1
1
1
1
1
1
1
1
1
1
1
1
1
1
1
1
1
1
1
1
1
1
1
1
1
1
1
1
1
1
1
1
1
0
0
0
0
0
0
0
0
0
0
0
0
0
0
0
0
0
0
0
0
0
0
0
0
0
0
0
0
0
0
0
0
0
0
0
0
0
0
0
0
0
0
0
0
0
0
0
0
0
0
0
0
0
0
0
0
0
0
0
0
0
0
0
0
0
0
0
0
0
0
0
0
0
0
0
0
0
0
0
0
0
0
0
0
0
0
0
0
0
0
0
0
0
0
0
0
0
0
0
0
0
0
0
0
0
0
0
0
0
0
0
0
0
0
0
0
0
0
0
0
0
0
0
0
0
0
0
0
0
0
0
0
0
0
0
0
0
0
0
0
0
0
0
0
0
0
0
0
0
0
0
0
0
0
0
0
0
0
0
0
0
0
0
0
0
0
0
0
0
0
0
0
0
0
0
0
0
0
0
0
0
0
0
0
0
0
0
0
0
0
0
0
0
0
1
1
1
1
1
1
1
1
1
1
1
1
1
1
1
1
1
1
1
1
1
1
1
1
1
1
1
1
1
1
0
0
0
0
0
0
0
0
0
0
0
0
0
0
0
1
1
1
1
1
1
1
1
1
1
1
1
1
1
1
1
1
1
1
1
1
1
1
2
2
2
2
2
2
2
2
2
2
2
2
2
2
2
2
2
2
2
2
2
2
2
2
2
2
2
2
2
2
2
2
2
2
2
2
2
2
2
2
2
2
2
2
2
2
2
2
2
2
2
2
2
2
2
2
2
2
2
2
2
2
2
2
2
2
2
2
2
2
2
2
2
2
2
2
2
2
2
2
2
2
2
2
2
2
2
2
2
2
2
2
2
2
2
2
2
2
3
3
3
3
3
3
3
3
3
3
3
3
3
3
3
3
3
3
3
3
3
3
3
3
3
3
3
3
3
3
3
3
3
3
3
3
3
3
3
3
3
3
3
3
3
3
3
3
2
2
2
2
2
2
2
2
2
2
2
2
2
2
2
2
2
2
2
2
2
2
2
2
2
2
2
2
2
2
2
2
2
2
2
2
2
2
2
2
2
2
2
2
2
2
2
2
2
2
2
2
3
3
3
3
3
3
3
3
3
2
2
1
1
1
1
1
1
1
1
1
1
1
1
1
1
1
1
1
1
1
1
1
1
1
1
1
1
1
1
1
1
1
1
1
1
1
1
1
1
1
1
1
1
1
1
1
1
1
1
1
1
1
1
1
1
1
1
1
1
1
1
1
1
1
1
1
1
1
1
1
1
1
1
1
1
1
1
1
1
1
1
1
1
1
1
1
1
1
1
1
1
1
1
1
1
1
1
1
1
1
1
1
1
1
1
1
1
1
1
1
1
1
1
1
1
1
1
1
0
0
0
0
0
0
0
0
0
0
0
0
0
0
0
0
0
0
0
0
0
0
0
0
0
0
0
0
0
0
0
0
0
0
0
0
0
0
0
0
0
0
0
0
0
0
0
0
0
0
0
0
0
0
0
0
0
0
0
0
0
0
0
0
0
0
0
0
0
0
0
0
0
0
0
0
0
0
0
0
0
0
0
0
0
0
0
0
0
0
0
0
0
0
0
0
0
0
0
0
0
0
0
0
0
0
0
0
0
0
0
0
0
0
0
0
0
0
0
0
0
0
0
0
0
0
0
0
0
0
0
0
0
0
0
0
3
8
10
11
11
11
11
12
31
32
32
33
35
35
35
35
36
37
39
40
40
41
41
42
42
45
45
45
46
46
47
49
49
49
49
51
51
51
53
55
55
55
55
55
55
55
55
55
56
56
57
57
57
57
57
59
60
60
60
60
61
62
62
62
62
62
62
62
64
65
65
65
65
65
65
65
66
66
66
67
67
67
67
67
68
68
68
68
68
68
68
68
68
68
68
68
68
68
68
69
69
69
69
68
68
67
67
67
67
67
67
67
67
67
68
68
68
68
68
67
67
67
67
70
70
70
70
70
70
69
69
69
69
68
66
66
66
68
68
69
70
70
70
69
69
69
69
69
69
69
69
69
69
71
71
72
72
72
74
72
71
70
70
70
68
68
68
67
67
62
60
52
42
42
39
40
40
40
40
40
41
40
40
40
40
40
42
42
42
42
42
42
42
42
42
42
42
42
42
43
43
43
43
43
46
46
46
46
46
46
45
45
46
46
46
46
46
46
46
46
45
45
45
45
45
45
49
49
49
49
50
50
50
50
50
50
50
50
48
48
48
48
50
50
52
52
52
52
52
52
52
52
52
53
55
55
55
55
53
53
52
51
51
51
51
52
52
52
52
52
53
54
55
55
55
54
54
52
52
51
51
50
48
49
47
47
49
47
45
48
48
47
47
47
49
49
47
47
45
45
45
45
45
45
46
47
47
47
47
48
49
50
50
50
50
50
50
51
51
52
52
52
52
52
52
52
52
52
53
54
56
57
57
57
58
58
58
60
60
60
60
61
61
61
61
62
62
62
62
62
64
65
66
66
67
67
67
67
67
67
67
69
71
72
72
79
79
82
82
82
82
81
82
83
83
82
81
80
78
79
78
77
77
77
77
77
77
77
77
77
77
78
79
79
80
80
82
83
83
83
84
84
84
84
84
85
85
85
85
85
85
85
85
85
85
85
84
84
87
87
87
90
90
90
90
90
90
92
95
95
95
95
95
97
97
97
97
97
97
97
97
97
97
97
97
97
97
97
98
98
100
100
100
100
100
100
100
100
100
100
100
100
101
101
101
101
101
101
101
101
101
102
101
101
101
99
99
98
94
92
86
80
77
75
75
74
73
72
72
70
70
70
71
70
70
70
70
69
69
69
69
70
70
69
66
66
66
66
65
67
67
67
63
62
62
63
62
60
57
56
57
56
55
53
52
52
52
50
50
50
50
50
50
50
50
50
51
51
51
52
55
55
55
52
52
52
52
52
52
52
53
54
54
54
55
55
55
55
55
55
55
55
55
57
57
56
55
53
52
50
48
48
46
46
46
46
45
47
47
47
47
41
39
39
39
39
39
39
39
39
39
39
39
39
39
39
39
37
37
37
37
37
37
37
37
37
37
38
38
39
39
39
39
39
38
38
38
37
37
37
36
36
36
34
33
33
33
33
33
35
35
35
35
35
35
35
35
35
35
36
35
35
34
35
35
34
34
33
33
33
33
33
33
34
35
35
35
35
35
35
35
36
36
37
39
40
39
40
37
37
37
37
37
37
37
37
38
40
39
39
37
36
36
36
36
37
37
37
38
38
38
38
38
41
41
41
41
41
41
41
41
41
40
38
37
34
32
32
32
35
36
36
37
39
37
36
36
36
37
37
37
38
38
37
37
37
37
37
37
37
37
37
37
37
37
37
37
37
37
37
37
37
37
37
36
37
37
37
37
37
37
37
37
37
37
37
37
37
37
37
37
37
37
38
38
39
39
39
39
40
40
40
40
41
41
41
41
42
42
43
42
42
42
41
42
42
41
42
42
42
42
42
43
43
43
43
43
44
44
44
44
43
43
42
38
38
38
39
38
38
37
37
37
37
40
40
40
40
40
40
41
41
41
41
41
42
42
42
42
42
43
43
43
43
43
44
44
44
45
45
45
46
46
46
46
46
46
45
45
45
44
44
43
42
42
42
42
43
43
44
45
44
45
45
42
42
40
39
39
39
39
40
41
41
40
40
39
39
39
42
42
41
45
46
46
46
47
47
47
47
47
47
47
47
47
47
47
47
47
47
47
49
50
50
50
48
49
49
48
48
51
52
52
52
52
53
53
53
53
53
55
55
56
56
56
56
55
55
55
56
56
56
57
57
59
57
58
57
53
52
50
50
50
50
50
49
49
49
49
49
49
48
48
47
45
45
44
44
44
44
45
45
45
45
45
45
45
45
45
45
45
45
45
45
45
45
45
45
45
45
45
45
45
45
45
44
43
43
43
43
43
43
43
43
43
43
43
43
43
43
43
43
42
43
43
43
42
42
42
42
42
42
42
42
42
42
42
42
42
42
39
38
38
39
38
38
39
39
39
37
37
37
37
37
37
36
36
36
36
36
36
36
35
35
35
35
34
34
33
30
29
20
19
19
19
18
18
19
19
19
19
18
18
17
17
18
18
19
20
20
20
20
20
20
21
21
21
21
21
20
20
19
19
19
16
16
15
15
13
13
13
14
14
13
13
13
13
14
13
14
14
14
13
14
14
14
12
12
12
12
12
12
12
12
12
12
12
12
12
12
12
14
15
15
15
15
15
15
15
15
15
15
15
15
15
15
15
15
15
15
16
16
17
17
17
17
17
17
17
17
17
18
20
21
21
21
21
21
21
21
22
22
23
23
23
23
23
24
25
25
25
25
25
26
29
29
29
29
28
28
29
29
31
31
32
32
31
30
30
31
32
32
32
32
35
35
35
35
35
35
35
35
35
35
35
35
35
35
35
36
36
36
36
37
37
39
40
40
40
40
40
40
43
43
43
43
43
44
43
43
45
45
45
45
45
45
47
47
47
47
47
46
46
48
48
48
55
55
55
55
57
57
57
58
58
58
59
62
62
62
62
62
62
62
72
73
73
74
72
72
72
72
71
72
75
75
75
75
75
75
75
75
75
75
75
75
75
75
77
77
77
77
76
76
76
76
77
77
77
77
77
77
77
77
77
77
77
77
77
76
76
76
76
75
75
75
76
76
76
76
76
76
77
77
77
76
77
77
77
77
76
75
75
75
75
74
70
67
66
66
67
67
66
66
66
66
67
67
67
67
67
67
67
67
67
67
66
66
66
66
66
66
66
67
67
67
67
67
67
67
65
65
65
63
63
63
62
62
62
62
52
52
52
52
50
47
47
47
47
47
42
41
40
35
32
27
27
30
30
31
31
32
32
32
31
32
32
32
31
31
31
31
32
32
33
33
33
33
33
33
33
35
34
34
34
34
31
31
31
31
30
30
30
30
30
30
30
30
29
28
27
27
27
27
27
27
27
27
27
27
27
27
28
28
28
27
27
27
26
27
27
27
27
27
26
26
26
27
27
27
27
28
29
30
34
35
33
35
34
33
33
34
35
35
35
36
36
36
36
36
36
36
37
37
37
37
37
38
38
39
40
42
42
42
42
42
42
42
44
45
45
45
45
45
45
45
45
45
46
45
45
45
47
47
47
47
47
47
48
47
49
49
49
45
45
47
47
48
47
47
47
47
46
44
44
44
45
45
45
45
45
46
46
46
46
46
46
47
47
47
47
51
51
51
51
51
51
52
52
52
52
52
53
53
53
53
53
53
53
54
54
55
55
54
51
50
46
47
47
47
47
47
47
47
47
47
47
47
47
47
47
47
47
47
47
47
47
47
47
47
47
49
50
50
50
50
50
50
52
55
59
60
63
63
63
64
65
68
69
69
70
73
79
80
82
82
84
84
84
88
90
92
97
97
97
96
101
130
132
147
147
147
147
145
146
150
153
154
158
161
161
159
159
160
160
162
162
162
164
160
162
167
176
182
182
184
182
183
183
183
183
185
185
185
187
187
187
186
187
188
187
187
187
186
187
185
190
190
194
194
196
195
195
196
197
199
201
201
205
205
205
206
206
208
210
210
211
211
213
213
214
215
215
215
215
216
217
218
222
224
224
224
225
225
225
225
225
223
219
218
217
217
217
217
218
217
217
217
217
217
218
218
218
218
219
220
222
224
224
223
220
211
205
205
205
206
207
207
203
202
202
203
203
202
202
202
202
203
205
205
206
205
205
205
205
205
205
202
205
205
204
203
204
204
198
198
197
199
199
200
203
203
196
195
176
174
173
167
165
155
154
150
142
142
132
132
131
130
130
128
128
128
127
127
130
130
130
131
130
130
130
128
122
113
112
110
111
112
112
111
112
112
112
112
112
110
110
105
105
105
109
109
109
110
110
113
114
114
114
114
114
114
114
114
114
114
114
115
115
115
115
115
116
116
117
117
117
118
120
119
121
120
121
121
122
122
121
121
132
132
134
134
134
134
133
132
130
125
125
122
122
122
122
122
121
121
122
121
120
121
121
122
123
123
123
122
122
122
128
129
127
126
124
123
123
124
127
125
125
130
130
130
130
130
130
132
127
120
119
119
107
104
104
103
103
109
109
109
111
111
114
115
116
117
116
116
117
117
119
121
122
122
122
122
122
122
123
124
127
130
130
132
131
132
134
135
135
136
136
138
141
140
142
142
142
142
142
142
142
144
144
150
147
147
146
146
146
144
141
140
135
134
135
136
134
133
130
129
129
128
129
128
129
129
131
131
127
127
125
125
124
124
128
128
130
130
130
131
130
130
130
130
129
128
132
132
132
134
134
132
132
131
132
132
132
133
132
135
137
137
137
137
137
138
139
140
140
140
140
140
140
140
140
142
142
142
142
142
142
142
142
142
142
145
145
144
145
143
143
143
143
143
143
144
145
145
145
145
145
146
146
142
140
140
140
139
140
139
137
137
127
127
125
118
116
112
114
115
116
116
117
117
126
127
127
128
128
128
128
129
128
129
129
129
127
130
130
130
130
130
130
128
128
128
127
125
125
114
114
115
115
104
99
97
97
100
102
101
101
100
100
100
101
101
102
101
101
100
100
100
99
99
103
107
107
108
108
108
108
109
109
110
111
113
114
115
115
118
118
119
119
119
119
121
121
121
122
122
121
121
121
121
121
121
122
121
121
121
121
121
120
120
119
119
120
120
119
119
112
102
100
100
99
102
102
100
98
98
99
98
98
98
98
99
99
99
99
99
100
100
100
100
102
102
102
102
102
102
100
100
100
100
100
100
100
101
100
98
97
94
83
80
77
77
78
78
78
78
78
79
79
80
80
80
80
80
82
82
82
82
82
81
81
78
78
77
76
75
76
75
75
75
75
78
79
79
77
77
77
77
77
77
78
78
78
77
77
77
77
75
75
75
75
75
73
73
73
74
73
72
72
74
73
73
73
72
72
72
71
64
62
60
60
61
61
61
61
61
61
61
61
60
60
60
58
58
57
57
57
57
55
53
52
55
53
55
52
53
53
54
53
54
55
55
55
55
56
57
60
60
60
60
60
60
60
61
62
62
62
61
59
55
54
55
55
55
57
57
59
59
59
60
61
62
65
65
66
65
65
65
65
65
65
65
65
65
65
66
66
66
67
67
67
67
67
65
65
64
64
64
64
63
63
63
64
64
64
64
65
65
63
62
62
62
63
64
65
65
65
64
63
62
62
62
61
61
61
62
61
61
61
61
61
61
62
62
62
62
63
63
64
65
65
65
65
65
65
65
65
65
65
66
66
66
66
66
66
66
66
66
65
65
67
67
67
67
68
68
68
68
68
68
70
70
70
69
68
68
68
66
65
65
65
65
67
70
70
71
71
72
72
72
73
73
73
74
75
75
75
75
75
75
75
[truncated: 16,227,747 more chars]
