# Supplementary material for: Transcriptome profiling of Variovorax paradoxus EPS under different growth conditions reveals regulatory and structural novelty in biofilm formation
Source: Access Microbiol. 2020 Apr 3;2(6):acmi000121. doi: 10.1099/acmi.0.000121 (PMC7494200; doi:10.1099/acmi.0.000121)
Supplement: Supplementary material 2 [file acmi-2-121-s002.zip › Supplemental Data S2/genomeBrowserFiles-bfvlog/TrimmomaticBf2-2_TrimmomaticBf2-1_NC_014931_v1_m15_l33_fr.minus.wig]

track name=TrimmomaticBf2-2_MINUS color=255,0,0 graphType=bar viewLimits=0:186
fixedStep chrom=gi|319790694|ref|NC_014931.1| start=1 step=1
0
0
0
0
0
0
0
0
0
0
0
0
0
0
0
0
0
0
0
0
0
0
0
0
0
0
0
0
0
0
0
0
0
0
0
0
0
0
0
0
0
0
0
0
0
0
0
0
0
0
0
0
0
0
0
1
1
1
1
1
1
1
1
1
1
1
1
1
1
1
1
1
1
1
1
1
1
1
1
1
1
1
1
1
1
1
1
1
1
2
2
2
2
2
2
2
2
2
2
2
2
2
2
2
2
2
2
2
2
2
2
2
3
3
3
3
3
3
3
3
3
3
3
3
3
3
3
3
3
3
3
3
3
3
3
3
3
3
3
3
3
3
3
3
3
3
3
3
3
3
3
3
3
3
3
3
3
3
3
3
3
3
3
2
3
3
3
3
3
3
3
3
3
3
3
3
3
3
3
3
3
3
3
3
2
2
2
2
4
4
4
4
4
4
4
4
4
4
4
4
4
5
5
5
5
5
5
5
5
5
5
5
5
5
5
5
5
5
5
5
5
5
5
5
5
5
5
5
5
5
5
5
5
5
4
4
4
4
4
4
4
4
4
4
4
4
4
4
4
4
4
4
4
4
4
4
4
4
4
4
4
4
4
4
4
4
4
4
4
4
4
4
4
4
4
4
4
4
4
4
4
4
4
4
4
4
4
4
4
4
4
3
3
4
5
5
5
5
5
5
5
5
5
5
5
5
5
5
5
5
5
5
5
5
5
5
5
5
5
5
5
5
5
7
7
7
7
7
7
7
7
7
7
7
7
7
8
8
8
8
8
8
8
8
8
8
8
8
8
8
8
8
8
8
8
8
8
8
8
8
8
8
8
8
8
8
8
8
8
8
8
8
8
8
8
9
10
10
10
7
7
7
7
7
7
7
7
7
7
7
7
7
7
7
7
7
7
7
7
7
7
7
7
7
7
7
7
7
7
7
7
8
8
8
8
8
8
8
9
10
10
11
11
11
11
11
11
11
11
11
11
11
11
11
11
11
11
11
11
11
11
11
11
11
11
11
11
11
11
11
11
11
11
11
12
12
13
13
13
13
13
13
13
13
13
12
12
11
11
11
11
11
11
11
11
11
11
11
11
11
11
11
11
11
11
11
11
11
11
11
10
10
10
10
10
10
10
9
9
9
9
9
9
9
9
9
8
8
8
8
8
8
8
8
8
8
8
8
10
10
10
9
9
9
9
9
9
9
9
9
9
9
9
9
14
16
17
18
18
18
18
18
18
18
18
18
18
20
20
20
20
20
20
20
20
20
20
20
20
20
22
24
24
24
25
24
24
24
24
24
24
23
23
23
23
23
23
22
22
22
22
22
22
22
22
22
22
22
22
22
22
22
22
22
22
22
22
22
22
22
22
22
22
22
22
22
22
22
22
22
22
22
22
22
22
22
22
21
21
21
21
21
21
21
21
21
21
21
21
21
21
21
21
21
21
21
21
19
19
19
20
20
20
20
19
19
19
19
19
19
19
19
19
18
19
19
19
19
19
19
19
19
19
19
19
19
19
19
19
19
19
19
19
19
19
19
19
19
19
19
19
19
19
20
17
17
17
17
16
16
16
16
16
16
16
16
16
16
16
15
14
14
14
14
14
14
14
14
14
13
13
13
13
12
12
12
12
12
12
12
12
12
12
12
12
12
11
11
11
11
11
11
11
11
11
11
11
9
10
10
10
10
10
10
10
10
10
11
10
10
10
10
11
11
9
9
8
8
8
8
8
8
8
8
8
8
8
8
8
8
8
8
8
8
8
8
7
7
7
7
7
7
7
7
7
7
6
6
6
5
5
5
5
5
5
4
4
4
4
4
4
4
4
4
4
4
4
4
4
4
4
4
4
4
4
4
4
4
4
4
4
4
4
4
4
4
4
4
4
4
4
4
4
4
4
4
4
4
4
4
4
4
4
4
4
4
4
4
4
4
4
4
4
4
4
4
3
3
3
2
2
2
2
2
1
1
1
1
1
1
1
1
1
1
1
1
1
1
1
1
1
1
1
1
1
1
1
1
1
0
0
0
0
0
0
0
0
0
0
0
0
0
0
0
0
0
0
0
0
1
1
1
1
3
3
3
3
3
3
3
3
3
3
3
3
3
3
3
3
2
2
2
2
2
2
2
3
3
3
3
3
3
3
3
3
3
3
3
3
4
4
4
4
4
4
4
4
4
4
4
4
4
4
4
4
4
4
4
4
4
4
5
5
5
5
5
6
6
6
6
6
6
6
6
6
6
6
6
6
6
7
7
7
8
9
9
9
9
9
9
9
9
9
9
9
9
9
10
10
10
10
10
10
10
10
10
10
10
10
10
10
10
10
10
11
11
11
12
12
12
11
11
11
11
11
11
11
11
11
11
11
11
11
11
11
11
11
11
11
11
11
11
11
11
11
11
11
11
11
11
11
11
11
11
11
10
9
9
9
9
9
9
9
9
9
9
9
9
9
9
9
9
9
9
9
9
9
9
9
9
9
9
9
9
9
9
8
8
8
8
9
9
9
9
9
9
9
9
9
9
9
9
9
9
9
9
9
8
8
8
8
8
8
8
8
8
8
8
8
8
8
8
8
8
8
8
8
8
8
8
8
8
7
7
7
7
7
7
7
7
7
6
6
6
6
6
6
6
5
5
5
5
5
6
5
5
4
4
4
2
2
2
2
2
2
2
2
2
2
2
2
2
2
2
2
2
2
2
2
2
2
2
2
2
2
2
2
2
2
2
2
2
2
2
2
2
2
2
2
2
2
2
2
5
5
5
5
5
5
5
5
5
5
5
5
5
5
5
5
5
5
5
5
5
5
5
8
9
9
9
9
9
9
9
9
9
9
9
9
9
9
9
9
9
9
9
9
9
9
9
8
8
8
8
8
8
8
8
8
8
8
8
8
8
8
8
8
8
8
8
9
9
9
9
9
9
9
9
9
9
9
9
9
9
9
9
9
9
9
9
9
10
10
10
10
10
10
10
10
10
10
10
10
9
9
9
9
9
9
9
9
9
9
9
9
9
9
9
9
9
9
9
9
9
9
9
9
9
9
9
9
9
9
9
8
7
7
7
7
7
7
7
8
8
9
11
12
12
12
12
12
12
12
12
12
12
12
12
11
11
11
11
11
11
11
11
11
12
12
13
13
13
13
13
14
13
13
14
14
14
14
14
14
14
14
14
15
15
15
15
15
15
15
15
15
15
15
15
15
15
15
15
15
15
15
15
15
15
15
15
15
15
15
15
15
15
15
15
15
15
15
15
15
14
13
13
13
13
13
13
13
13
13
13
13
13
13
13
13
13
13
13
13
13
13
13
13
13
13
13
13
12
12
12
12
12
12
12
12
12
12
12
12
12
12
12
12
12
12
12
12
12
12
12
12
12
12
12
12
12
12
12
12
12
12
12
12
12
12
12
12
12
9
8
8
8
8
8
8
8
8
8
7
5
5
4
3
3
3
1
1
1
1
0
0
0
0
0
0
0
0
0
0
0
0
0
0
0
0
0
0
0
0
0
0
0
0
0
0
0
0
0
0
0
0
0
0
0
0
0
0
0
0
0
0
0
0
0
0
0
0
0
0
0
0
0
0
0
0
0
0
0
0
0
0
0
0
0
0
0
0
0
0
0
0
0
0
0
0
0
0
0
0
0
0
0
0
0
0
0
0
1
1
1
1
1
1
1
1
1
1
1
1
1
1
1
1
1
1
1
1
1
1
1
1
1
1
1
1
1
1
1
1
1
1
1
1
1
1
1
1
1
1
1
1
1
1
1
1
1
1
1
1
1
1
1
1
1
1
1
1
1
1
1
1
1
1
1
1
1
1
1
1
1
1
1
1
1
1
1
1
1
1
1
1
1
1
1
1
1
1
1
1
1
1
1
1
1
1
1
1
1
1
1
1
1
1
1
1
1
0
0
0
0
0
0
0
0
0
0
0
0
0
0
0
0
0
0
0
0
0
0
0
0
0
0
0
0
0
0
0
0
0
0
0
0
0
0
0
0
0
0
0
0
0
0
0
0
0
0
0
0
0
0
0
0
0
0
0
0
0
0
0
0
0
0
0
0
0
0
0
0
0
0
0
0
0
0
0
0
0
0
0
0
0
0
0
0
0
0
0
0
0
0
0
0
0
0
0
0
0
0
0
0
0
0
0
0
0
0
0
0
0
0
0
0
0
0
0
0
0
0
0
0
0
0
0
0
0
0
0
0
0
0
0
0
0
0
0
0
0
0
0
0
0
0
0
0
0
0
0
0
0
0
0
0
0
0
0
0
0
0
0
0
0
0
0
0
0
0
0
0
0
0
0
0
0
0
0
0
0
0
0
0
0
0
0
0
0
0
0
0
0
0
0
0
0
0
0
0
0
0
0
0
0
0
0
0
0
0
0
0
0
0
0
0
0
0
0
0
0
0
0
0
0
0
0
0
0
0
0
0
0
0
0
0
0
0
0
0
0
0
0
0
0
0
0
0
0
0
0
0
0
0
0
0
0
0
0
0
0
0
0
0
0
0
0
0
0
0
0
0
0
0
0
0
0
0
0
0
0
0
1
1
1
1
1
1
1
2
2
2
2
2
2
2
2
2
2
2
2
2
2
2
2
2
2
2
2
2
2
2
2
2
2
2
2
2
2
2
2
2
2
2
2
2
2
2
2
2
2
2
2
2
2
2
2
2
2
2
2
2
2
2
2
3
3
3
3
4
4
4
4
4
4
4
4
4
4
4
4
4
4
4
4
4
4
4
4
4
4
4
4
4
4
4
4
4
4
4
4
4
4
4
4
4
4
4
4
4
4
4
4
4
4
4
4
4
4
4
4
3
2
2
2
2
2
2
2
2
2
2
2
2
2
2
2
2
2
2
2
2
2
2
2
2
2
2
2
2
2
2
2
2
2
2
2
2
2
2
2
2
2
2
2
2
2
2
2
2
2
2
2
2
2
2
2
2
2
2
2
2
2
2
2
2
2
2
2
2
2
2
2
2
2
2
2
2
2
2
2
2
2
2
2
2
2
2
2
2
2
2
2
2
2
2
2
2
2
2
2
2
2
2
2
2
2
2
2
2
2
2
2
3
3
3
3
3
2
2
2
2
2
2
2
2
2
2
2
2
2
2
2
2
2
2
2
2
2
2
2
2
2
2
2
2
2
2
2
2
2
2
2
2
2
2
2
2
2
2
2
2
2
2
2
2
2
2
2
2
2
2
2
2
2
2
2
2
2
2
1
1
1
1
1
1
1
1
1
1
1
1
1
1
1
1
1
1
1
1
1
1
1
1
3
3
3
3
3
3
3
3
3
3
3
3
3
3
3
3
3
3
3
3
3
3
3
3
3
3
3
3
3
3
3
3
3
3
3
2
2
2
2
2
2
2
2
2
2
2
3
3
3
3
3
3
3
3
3
3
3
3
3
3
3
4
4
4
4
4
4
4
4
4
4
4
4
4
4
4
4
4
4
5
5
5
5
5
5
5
5
5
5
5
5
5
5
5
5
5
5
5
5
5
5
5
5
5
5
5
5
5
5
5
5
5
5
5
5
5
5
5
5
5
5
5
5
5
5
5
5
5
5
5
5
5
5
5
5
5
5
5
4
4
4
4
3
3
3
3
3
3
3
3
3
3
3
3
3
3
3
3
3
3
3
3
3
3
3
3
3
3
3
3
3
3
3
3
3
3
3
3
3
2
2
2
2
2
2
2
2
2
2
2
2
2
2
2
2
2
2
2
2
2
2
2
2
2
2
2
2
2
2
2
2
2
2
2
2
2
2
2
1
1
1
1
1
1
1
1
1
1
1
1
1
1
1
1
1
1
1
1
1
1
1
1
1
1
1
1
1
1
1
1
1
1
1
1
1
1
1
1
1
0
0
0
0
0
0
0
0
0
0
0
0
0
1
1
2
2
2
2
2
2
2
2
2
2
2
2
2
2
2
2
3
4
6
6
6
6
6
6
6
6
6
6
6
6
6
6
6
6
6
5
5
5
5
7
7
7
7
7
7
8
8
9
10
10
10
10
10
10
10
10
10
10
10
10
10
10
10
10
10
10
10
10
10
10
10
10
10
11
11
11
11
11
11
11
11
11
11
11
11
11
11
11
11
11
11
11
11
11
11
11
11
11
11
11
11
11
11
11
11
11
11
11
11
11
12
12
12
12
12
12
12
12
12
12
12
12
12
12
12
12
12
12
11
11
11
12
12
12
12
12
12
12
12
12
12
12
13
13
13
13
13
13
13
12
12
11
11
11
11
13
13
13
13
13
13
13
13
13
12
12
11
11
11
10
9
9
7
7
7
7
7
7
7
7
7
7
7
7
7
7
7
7
7
7
6
6
6
6
6
6
6
6
6
6
6
6
6
6
6
6
6
6
6
6
6
6
6
6
6
6
6
6
6
6
6
6
6
6
6
6
6
5
5
5
5
5
5
5
5
5
5
5
5
5
5
5
5
5
4
4
4
4
4
4
4
4
4
4
4
4
4
4
4
4
4
4
4
4
4
4
4
4
4
4
4
4
4
4
4
5
5
5
5
5
5
5
5
5
5
5
5
5
5
5
5
3
3
3
3
3
3
2
2
2
2
2
2
2
2
3
3
3
3
3
3
2
2
2
1
1
1
1
1
1
1
1
1
1
1
1
1
1
1
1
1
1
1
2
2
2
2
2
2
2
2
2
2
2
2
2
2
2
2
2
2
2
2
2
2
2
2
2
2
2
2
2
2
2
2
2
2
2
2
2
2
2
2
2
2
2
2
2
2
2
2
2
2
2
2
2
2
2
2
2
2
2
2
2
2
2
2
2
2
2
2
2
2
2
2
2
2
2
2
2
2
2
2
2
2
2
2
2
2
2
2
2
2
2
2
2
2
2
2
2
2
2
2
2
2
2
2
2
2
2
2
2
2
1
1
1
1
1
1
1
1
1
1
1
1
1
1
1
1
1
1
1
1
1
1
1
1
1
1
1
1
1
0
0
0
0
0
0
0
0
0
0
0
0
0
0
0
0
0
0
0
0
0
0
0
0
0
0
0
0
0
0
0
0
0
0
0
0
0
0
0
0
0
0
0
0
0
0
0
0
0
0
0
0
1
1
1
2
2
2
2
2
3
3
3
3
3
3
3
3
3
3
3
3
4
4
4
4
4
4
4
4
4
4
4
4
4
4
4
4
4
4
4
4
4
4
5
5
5
5
6
6
6
6
6
6
6
6
6
6
6
6
6
6
6
6
6
6
6
6
6
6
6
6
6
6
6
6
6
7
7
7
8
8
8
8
8
8
8
8
8
8
8
8
8
8
8
8
8
9
9
9
9
9
9
9
9
9
9
9
9
9
9
9
9
9
9
9
9
9
9
9
9
9
8
9
9
9
9
9
9
9
10
11
11
11
11
11
11
11
11
11
11
12
12
11
12
12
13
13
13
13
13
13
13
13
13
13
13
13
13
13
13
13
13
13
13
13
12
12
12
12
12
12
12
12
12
12
12
12
12
12
12
12
12
12
12
12
12
11
11
11
11
11
11
11
10
10
10
10
10
10
10
10
10
10
10
10
10
10
10
9
9
9
9
9
9
9
9
9
9
9
9
9
9
9
9
9
9
9
9
8
8
8
8
8
8
8
8
8
8
8
8
8
8
8
8
8
8
8
8
8
8
6
6
6
6
6
6
6
6
6
6
6
6
6
6
3
3
3
3
3
3
3
3
3
3
3
3
3
3
3
3
3
3
3
3
3
3
2
2
2
2
2
2
2
1
1
1
1
1
1
1
1
1
1
1
1
1
1
1
1
1
1
1
1
1
1
0
0
0
0
0
0
0
0
0
0
0
0
0
0
0
0
0
0
0
0
0
0
0
0
0
0
0
0
0
0
0
0
0
0
0
0
0
0
0
0
0
0
0
0
0
0
0
0
0
0
0
0
0
0
0
0
0
0
0
0
0
0
0
0
0
0
0
0
0
0
0
0
0
0
0
0
0
0
0
0
0
0
0
0
0
0
0
0
0
0
0
0
0
0
0
0
0
0
0
0
0
0
0
0
0
0
0
0
0
0
0
0
0
0
0
0
0
0
0
0
0
0
0
0
0
0
0
0
0
0
0
0
0
0
0
0
0
0
0
0
0
0
0
0
0
0
0
0
0
0
0
0
0
0
0
0
0
0
0
0
0
0
0
0
1
1
1
1
1
1
1
1
1
1
1
1
1
1
1
1
1
1
1
1
1
1
1
1
1
1
1
1
1
1
1
1
1
1
1
1
1
1
1
1
1
1
1
1
1
1
1
1
1
1
1
1
1
1
1
1
1
1
1
1
1
1
1
1
1
1
1
2
2
2
2
2
2
2
2
2
2
2
2
2
2
2
2
2
2
2
2
2
2
2
2
2
2
2
2
2
2
2
2
2
2
2
2
2
2
2
2
2
2
2
2
2
2
2
2
2
2
2
2
2
2
2
2
2
2
2
2
2
2
2
1
1
1
1
1
1
1
1
1
1
1
1
1
1
1
1
1
1
1
1
1
1
1
1
1
1
1
1
1
1
1
1
1
2
2
2
2
1
1
1
1
1
1
1
1
1
1
1
1
1
1
1
1
1
1
1
1
1
1
1
1
1
1
1
2
2
2
2
2
2
2
2
2
2
2
2
2
2
2
2
2
2
2
2
2
2
2
2
2
2
2
2
2
2
2
2
2
2
2
2
2
2
2
2
2
2
2
2
2
2
2
2
2
2
2
2
2
2
1
1
1
1
1
1
1
1
1
1
1
1
1
1
1
1
1
1
1
1
1
1
1
1
1
1
1
1
1
1
1
1
1
1
1
1
1
1
2
2
2
2
2
2
2
2
2
2
2
2
2
2
2
3
3
3
3
3
3
3
3
3
3
3
3
3
3
3
3
3
3
3
3
3
3
3
3
3
3
3
3
3
3
3
3
3
3
3
3
3
3
3
3
3
3
3
3
3
3
4
4
4
4
4
4
4
4
4
4
4
3
3
3
3
3
2
3
3
3
3
3
3
3
3
3
3
3
3
3
3
3
3
3
3
3
3
3
3
3
3
3
3
4
4
4
4
4
4
4
4
4
4
5
5
5
6
6
6
6
6
6
7
7
7
7
7
7
7
7
7
7
7
7
7
7
7
7
7
7
7
7
7
7
7
7
7
7
7
7
8
9
9
9
9
9
9
9
9
9
9
9
9
9
9
9
9
9
9
9
9
9
8
8
8
8
8
8
8
8
8
8
8
8
8
7
7
7
7
7
7
7
7
7
10
10
10
10
10
10
10
10
10
10
10
10
10
10
10
10
10
10
10
10
10
8
8
8
8
8
8
8
8
8
8
8
8
8
8
8
8
8
8
8
8
8
8
8
8
8
8
8
8
8
8
8
8
8
8
8
8
8
8
8
8
8
8
8
8
9
9
9
9
10
10
10
10
11
11
11
11
11
11
11
11
11
9
9
9
9
8
8
8
8
8
8
8
8
8
8
8
8
8
7
7
7
7
7
7
8
8
8
8
7
7
7
7
7
7
7
7
7
7
7
7
7
7
7
6
6
6
6
6
6
6
6
6
6
7
7
7
7
7
7
7
7
7
7
7
7
7
7
7
8
8
8
8
8
8
8
8
8
8
8
8
9
9
9
9
9
9
9
9
9
9
9
9
9
9
9
9
9
9
9
9
9
9
8
7
7
7
7
6
6
6
6
6
6
6
6
6
6
7
7
7
7
7
7
7
7
7
7
7
7
7
7
7
7
7
7
7
7
7
7
7
7
7
7
7
7
7
7
6
6
6
6
6
6
7
6
6
6
6
6
6
6
7
7
7
7
7
7
8
11
15
16
16
17
17
17
18
18
18
18
18
18
18
18
18
17
17
17
16
16
16
16
16
16
16
16
16
16
16
16
16
16
16
16
16
16
16
16
16
16
16
16
16
16
16
16
16
16
16
16
16
16
16
16
16
16
16
16
16
16
16
16
16
17
17
16
16
16
16
16
16
16
15
15
15
15
15
15
15
15
15
15
15
15
15
15
15
15
15
15
15
15
15
15
15
15
15
15
15
15
15
15
15
15
15
15
15
15
15
15
15
14
14
14
14
14
14
14
14
14
14
13
13
13
13
12
11
10
10
10
2
1
1
1
1
1
1
1
1
1
1
1
1
1
1
1
1
1
1
1
1
1
1
1
1
1
0
0
0
0
0
0
0
0
0
0
0
0
0
0
0
0
0
0
0
0
0
0
0
0
0
0
0
0
0
0
0
0
0
0
0
0
0
0
0
0
0
0
0
0
0
0
0
0
0
0
0
0
0
0
0
0
0
0
0
0
0
0
0
0
0
0
0
0
0
0
0
0
0
0
0
0
0
0
0
0
0
0
0
0
0
0
0
0
0
0
0
0
0
0
0
0
0
0
0
0
0
0
0
0
0
0
0
0
0
0
0
0
0
0
0
0
0
0
0
0
0
0
0
0
0
0
0
0
0
0
0
0
0
0
0
0
0
0
0
0
0
0
0
0
0
0
0
0
0
0
0
1
1
1
1
1
1
1
1
1
1
1
1
1
1
1
1
1
1
1
1
1
1
1
1
1
1
1
1
1
1
1
1
1
1
1
1
1
1
1
1
1
1
1
1
1
1
1
1
1
1
1
1
1
1
1
1
1
1
1
1
1
1
1
1
1
1
1
1
1
1
1
1
1
1
1
1
1
1
1
1
1
1
1
1
1
1
1
1
1
1
1
1
1
1
1
1
1
1
1
1
1
1
1
1
1
1
1
1
1
1
1
1
1
1
1
1
1
1
1
1
1
1
1
1
2
2
3
3
3
2
2
2
2
2
2
2
2
2
2
2
2
2
2
2
2
2
2
2
2
2
2
2
2
1
1
1
1
1
1
1
1
1
1
1
1
1
1
1
1
1
1
1
1
1
1
1
1
1
1
1
1
1
1
1
1
1
1
1
1
1
1
1
1
1
1
1
1
1
1
1
1
1
1
1
1
1
1
1
1
1
1
1
1
1
1
1
1
1
1
1
1
1
1
1
1
1
1
1
1
1
1
1
1
1
2
2
2
2
2
2
2
2
2
2
2
2
2
2
2
2
2
2
2
2
2
2
2
2
2
2
2
2
2
2
2
2
2
2
2
2
2
2
2
2
2
2
2
2
2
2
2
2
2
2
2
2
2
2
2
2
2
2
2
2
2
2
2
2
2
2
2
2
2
2
2
2
2
2
2
2
2
1
1
1
1
1
1
1
1
1
1
1
1
1
1
1
1
1
1
1
1
1
1
1
1
1
1
1
1
1
1
1
1
1
1
1
1
1
1
2
2
2
2
2
2
2
2
2
2
2
2
2
2
2
2
2
2
2
2
2
2
2
2
2
2
2
2
2
2
2
2
2
2
2
2
2
2
2
2
2
3
3
3
3
4
4
4
4
4
4
5
6
6
6
6
6
6
6
6
6
6
6
6
6
6
6
6
6
6
6
6
6
6
6
6
6
6
6
6
6
6
6
6
6
6
6
6
6
7
7
7
6
6
6
6
7
7
7
7
7
7
7
7
7
7
7
7
7
7
7
7
7
7
7
7
7
7
7
7
7
7
7
7
7
7
7
7
7
7
7
7
7
7
7
7
7
7
7
7
7
7
7
7
7
7
7
7
7
7
7
7
7
7
7
7
7
6
6
6
6
6
6
6
6
6
6
6
5
5
5
5
5
5
5
5
4
4
4
4
4
4
4
4
4
4
4
4
4
4
4
4
4
4
4
4
4
4
4
4
4
4
4
4
4
4
4
4
4
4
4
4
4
4
4
4
4
4
4
4
4
4
4
4
4
4
4
4
4
3
2
2
2
2
1
1
1
1
1
1
1
1
1
3
3
3
3
3
3
3
3
3
3
3
3
3
3
3
3
3
3
3
3
3
3
3
3
3
4
4
4
4
4
4
4
4
4
4
4
4
4
4
4
4
4
4
4
4
4
4
4
4
4
4
4
4
4
4
4
4
4
4
4
4
3
3
3
3
3
3
3
3
3
3
3
3
3
3
3
3
3
3
3
3
3
3
3
3
3
3
3
3
3
3
2
2
2
2
2
3
3
3
3
3
3
3
3
3
3
3
3
3
3
3
3
3
3
3
4
8
8
9
9
9
9
9
9
9
9
9
9
10
10
10
10
10
10
10
10
14
15
17
17
17
17
17
17
17
17
17
17
17
17
18
18
19
19
19
19
19
19
19
19
18
18
18
18
20
22
22
22
24
24
25
25
25
25
25
25
25
25
25
25
25
25
25
25
25
25
25
25
25
25
25
25
25
25
25
24
24
24
24
24
24
24
24
24
24
24
24
24
24
24
24
24
24
24
24
24
24
24
24
24
24
24
23
23
23
23
23
23
23
23
23
22
22
22
22
22
22
22
22
22
22
22
22
22
22
22
22
22
22
22
22
22
22
22
20
19
19
19
19
18
18
18
18
18
18
18
23
23
23
24
24
24
23
23
23
24
24
21
21
21
21
21
21
21
21
21
20
20
20
20
20
20
20
20
18
18
18
18
17
17
17
17
17
17
17
17
17
17
17
16
16
16
16
16
16
17
17
17
17
17
17
17
17
17
17
17
17
18
20
21
21
24
24
24
25
26
26
26
26
26
26
26
26
26
26
26
26
25
25
25
26
26
26
26
26
26
26
26
26
26
26
26
26
26
26
26
26
26
26
26
25
25
25
25
25
25
25
25
23
23
23
23
23
23
23
23
22
22
22
22
22
22
22
22
22
22
24
24
23
23
21
21
21
21
21
21
20
21
21
21
22
22
22
22
22
22
23
23
22
22
22
23
22
22
22
22
22
22
22
22
22
21
20
19
19
19
19
19
20
20
20
20
20
20
20
20
20
19
19
19
19
19
19
19
19
21
21
21
21
21
21
21
21
21
21
21
21
21
21
21
21
21
21
21
21
21
21
21
21
20
20
20
20
20
20
20
19
19
19
19
19
19
19
19
19
19
19
19
19
19
19
19
19
19
19
19
19
18
18
18
18
18
18
19
19
19
19
22
22
22
23
24
24
23
22
22
22
22
22
22
23
24
25
24
24
24
24
23
23
23
23
25
25
30
30
30
30
30
32
32
32
34
34
34
34
34
34
34
34
34
33
33
33
33
33
33
33
33
32
32
32
32
31
30
30
29
29
29
29
29
29
29
29
29
27
26
25
25
25
25
25
26
26
26
26
26
26
26
26
26
26
26
26
26
26
26
26
26
26
26
26
26
26
26
26
25
25
26
26
26
26
26
27
30
31
30
31
31
33
34
35
36
36
36
36
36
36
36
35
35
35
35
35
35
35
35
35
35
35
35
35
35
34
34
34
34
33
33
33
33
33
33
33
32
31
31
30
28
33
34
38
38
41
42
42
42
42
43
43
43
43
43
43
43
43
43
43
43
43
43
43
43
43
43
43
43
43
43
43
43
43
42
42
42
42
42
42
42
42
41
41
41
41
41
41
39
39
39
37
37
37
37
37
37
37
37
37
37
37
37
37
37
37
37
37
35
37
37
39
39
39
38
38
39
39
39
37
37
38
36
36
36
36
36
36
36
36
36
36
36
36
35
35
35
34
34
34
34
34
34
33
30
29
28
28
28
29
29
29
28
28
27
27
26
26
26
25
25
25
25
24
24
24
24
24
22
22
22
22
22
21
21
20
20
20
20
20
20
20
20
20
20
20
20
20
20
20
20
20
14
14
14
14
14
14
15
17
17
17
18
18
18
18
18
18
18
18
18
18
18
18
18
18
18
18
18
18
18
17
17
17
17
17
17
17
17
17
17
17
17
17
17
16
16
16
16
16
16
15
15
13
13
13
13
13
13
13
13
13
13
13
13
13
13
13
12
12
12
12
12
11
11
11
11
11
12
12
13
14
14
14
14
14
14
13
13
13
12
12
12
11
11
11
11
10
10
10
10
10
10
10
10
10
10
10
10
10
10
10
10
10
10
10
10
11
11
11
11
11
11
11
11
10
10
10
10
10
10
11
10
10
10
10
9
9
9
9
8
8
8
8
9
9
9
9
9
10
10
10
10
10
10
10
10
10
10
11
11
11
11
11
11
11
11
13
12
12
10
10
10
10
10
10
10
10
10
10
11
12
13
13
13
13
13
15
15
15
15
15
15
15
15
15
15
15
16
16
16
16
16
16
16
16
16
16
16
16
19
20
20
20
20
20
20
20
20
20
20
20
20
20
20
21
21
21
21
23
23
23
23
23
23
23
22
23
23
23
23
24
24
24
26
26
26
29
30
33
34
34
34
38
39
39
39
39
39
39
38
38
39
39
39
39
39
40
40
40
40
40
40
40
41
38
38
38
38
38
38
38
38
38
38
38
38
38
38
38
38
38
38
37
37
37
37
37
37
37
37
38
38
38
38
38
38
38
38
38
38
38
38
38
38
38
38
38
38
38
38
38
38
39
37
38
38
39
39
39
39
39
39
38
38
37
37
37
37
37
37
35
34
34
34
34
34
34
35
35
35
36
38
38
38
39
39
38
38
38
38
38
38
38
37
36
36
36
36
36
36
35
34
33
33
33
33
33
32
32
33
33
33
33
33
33
33
32
32
31
31
31
31
31
31
31
31
31
32
32
32
32
32
30
30
30
30
30
34
34
34
33
33
36
37
43
51
55
59
60
60
63
64
69
70
70
70
70
70
70
70
70
70
70
68
68
69
69
70
69
69
68
68
68
69
70
71
71
70
70
70
70
70
71
71
71
71
71
72
72
71
71
71
71
71
71
71
71
71
71
71
70
70
70
70
70
69
69
68
68
68
69
69
68
68
70
69
69
69
69
69
69
69
67
67
68
68
68
68
68
68
68
68
68
67
67
67
67
67
68
69
68
68
68
66
66
66
66
67
67
68
67
67
67
66
65
65
65
63
63
63
63
62
62
62
62
60
61
61
62
62
62
62
62
61
60
60
57
55
55
55
55
55
55
56
56
54
52
51
50
49
49
50
51
50
50
50
50
50
48
48
47
46
45
43
43
43
43
42
41
41
41
41
41
41
41
41
41
41
41
43
46
46
46
46
46
46
48
51
51
52
52
50
51
51
51
50
50
48
48
48
48
48
48
48
47
47
47
46
45
44
44
44
44
44
44
44
44
44
43
43
43
43
42
42
42
40
40
39
39
39
38
38
37
38
38
38
38
40
40
40
40
40
40
39
39
39
38
41
42
45
47
46
44
49
50
52
55
55
55
54
50
49
49
49
48
48
48
48
48
48
48
48
47
47
47
47
46
46
46
46
46
46
46
46
46
46
46
46
46
46
46
45
45
45
45
45
44
44
44
44
43
43
43
43
41
42
41
42
42
44
44
43
45
46
46
46
46
46
46
46
47
47
48
48
48
48
48
48
48
48
48
48
48
48
48
48
48
47
47
47
45
45
45
45
45
45
44
44
44
44
44
44
41
41
40
40
39
39
39
39
39
38
37
38
34
34
34
32
29
28
28
28
29
29
29
29
29
29
26
26
26
27
28
28
29
27
27
27
28
33
33
33
34
34
33
33
32
32
31
32
32
31
31
32
32
32
32
32
32
32
32
32
32
33
34
39
39
40
42
43
43
43
43
43
43
42
42
41
41
41
41
41
41
41
40
40
40
40
39
39
39
40
41
41
41
41
41
41
41
41
41
41
40
40
40
40
40
40
40
39
38
39
39
39
39
45
46
47
47
47
48
48
48
48
48
48
48
48
48
48
48
48
47
46
46
46
46
46
46
46
46
46
46
46
46
46
46
46
46
46
45
45
45
45
45
44
44
44
44
44
44
44
44
44
44
44
44
44
46
46
45
45
45
45
45
45
45
47
47
47
46
46
47
45
45
43
43
43
43
42
42
42
42
41
41
41
42
42
42
42
42
42
42
41
41
41
41
41
41
40
36
36
36
36
36
34
34
34
29
28
27
27
27
27
27
27
27
27
27
27
27
27
27
24
18
18
18
12
12
11
10
10
10
10
10
10
10
10
9
9
9
9
9
8
8
8
9
9
9
9
9
9
9
9
9
9
9
9
9
9
9
9
9
9
9
9
9
9
8
8
8
8
8
8
8
8
8
8
8
8
8
8
8
8
8
8
8
8
8
9
9
9
9
9
9
9
9
9
9
9
9
8
5
5
4
4
4
4
4
4
4
4
4
4
4
4
4
4
4
4
4
4
5
5
5
5
5
5
5
5
5
5
5
5
5
5
5
5
5
4
4
4
4
4
4
4
4
4
4
4
5
5
5
5
5
5
5
5
5
5
5
6
6
6
6
6
6
6
6
8
8
7
8
8
7
7
7
7
7
7
7
7
7
7
7
7
7
7
7
7
7
7
7
7
7
7
7
7
7
7
7
7
6
6
6
6
6
6
6
6
6
6
6
6
6
6
6
6
6
6
6
6
6
6
6
6
6
6
6
6
6
5
5
5
5
5
5
5
5
5
5
5
5
5
5
5
5
5
5
5
5
5
5
5
5
5
5
5
5
5
5
5
5
5
5
5
5
5
5
5
5
5
5
5
5
5
5
4
4
4
4
4
4
4
4
4
4
4
4
4
4
4
3
3
3
3
3
3
3
3
3
3
3
3
3
3
2
2
2
2
2
2
2
2
2
2
2
2
2
2
2
2
2
2
2
1
1
1
1
1
1
1
1
1
1
1
1
0
0
0
0
0
0
0
0
0
0
0
0
0
0
0
0
0
0
0
0
0
0
0
0
0
0
0
1
1
1
1
1
1
1
1
1
1
2
2
2
2
2
2
2
2
2
2
2
2
2
2
2
2
2
2
2
2
2
2
2
2
2
2
2
2
2
2
2
2
2
2
2
2
2
2
2
2
2
2
2
2
2
2
2
2
2
2
2
2
2
2
2
2
2
2
2
2
2
2
2
2
2
2
2
2
2
2
2
2
2
2
2
2
2
2
2
2
2
2
2
2
2
2
2
2
2
2
2
2
2
2
2
2
2
2
2
2
2
2
2
2
2
2
2
2
2
2
2
2
2
2
2
2
2
2
2
2
2
2
2
2
2
2
2
2
2
2
2
2
2
2
2
2
2
2
1
1
1
1
1
1
1
1
1
1
1
1
1
1
1
1
1
1
1
1
1
1
1
1
1
0
0
0
0
0
0
0
0
0
0
0
0
0
0
0
0
0
0
0
0
0
0
0
0
0
0
0
0
0
0
0
0
0
0
0
0
0
0
0
0
0
0
0
0
0
0
0
0
0
0
0
0
0
0
0
0
0
0
0
0
0
0
0
0
0
0
0
0
0
0
0
0
0
0
1
1
0
0
0
0
0
0
0
0
0
0
0
0
0
0
0
0
0
0
0
0
0
0
0
0
0
0
0
0
0
0
0
0
0
0
0
0
0
0
0
0
0
0
0
0
0
0
0
0
0
0
0
0
0
0
0
1
1
1
1
1
1
1
1
1
1
1
1
1
1
1
1
1
1
1
1
1
1
1
1
1
1
1
1
1
1
1
1
1
1
1
1
1
1
1
1
1
1
2
2
2
2
2
2
2
2
2
2
2
2
2
2
2
2
2
2
2
2
2
2
2
2
2
2
2
2
2
2
2
2
2
2
2
2
2
2
2
2
2
1
1
1
1
1
1
1
1
1
1
1
1
1
1
1
1
1
1
1
1
1
1
1
1
1
1
1
1
1
1
1
1
1
1
1
1
1
1
1
1
1
1
1
1
1
1
1
1
1
1
1
1
1
1
1
1
1
1
1
1
1
1
1
1
1
1
1
1
1
1
1
1
1
1
1
1
1
2
2
2
2
2
2
2
2
2
2
2
2
2
2
2
2
2
2
2
2
2
2
2
2
2
2
2
2
2
2
2
2
2
2
2
2
1
1
1
1
2
2
2
2
2
2
2
2
2
2
2
2
2
2
2
2
2
2
2
2
2
2
2
2
2
2
2
2
2
2
2
2
2
2
2
2
2
1
1
1
1
1
1
1
1
1
1
1
1
1
1
1
1
1
1
1
1
1
1
1
1
1
1
1
1
1
1
1
1
1
1
1
1
1
1
1
1
1
1
1
1
1
1
1
1
1
1
1
1
1
1
1
1
1
1
1
1
1
1
1
1
1
1
1
0
0
0
0
0
0
0
0
0
0
0
0
0
0
0
0
0
0
0
0
0
0
0
0
0
0
0
0
0
0
0
0
0
0
0
0
0
0
0
0
0
0
0
0
0
0
0
0
0
0
0
0
0
0
0
0
0
0
0
0
0
0
0
0
0
0
1
1
1
1
1
2
2
2
2
2
2
2
2
2
2
2
2
2
2
2
2
2
2
2
2
2
1
1
1
1
1
1
1
1
1
1
1
1
1
1
1
1
1
1
1
1
1
1
1
1
1
1
1
1
1
1
1
1
1
1
1
1
1
1
1
1
1
1
1
1
1
1
1
1
1
1
1
1
1
1
1
1
1
1
1
1
1
1
1
1
1
2
2
2
2
2
2
2
2
2
2
2
2
2
2
2
2
2
2
2
2
2
2
2
2
2
2
2
2
2
2
2
2
2
2
2
2
2
2
2
2
2
2
2
2
2
2
2
2
2
2
2
2
2
2
2
2
2
2
2
2
2
2
2
2
2
2
2
2
2
2
2
2
2
1
1
1
1
1
1
1
1
1
1
1
1
1
1
1
1
1
1
1
1
1
1
1
1
1
1
0
0
0
0
0
0
0
0
0
0
0
0
0
0
0
0
0
0
0
0
0
0
0
0
0
0
0
0
0
0
0
0
0
0
0
0
0
0
0
0
0
0
0
0
0
0
0
0
0
0
0
0
0
0
0
0
0
0
0
0
0
0
0
0
0
0
0
0
0
0
0
0
0
0
0
0
0
0
0
1
1
1
1
1
1
1
1
1
1
1
1
1
1
1
1
1
1
1
1
1
1
1
1
1
1
1
1
1
1
1
1
1
1
1
1
1
1
1
1
1
1
1
1
1
1
1
1
1
1
1
1
1
1
1
1
1
1
1
1
1
1
1
1
1
1
1
1
1
1
1
1
1
1
1
1
1
1
1
1
1
1
1
1
1
1
1
1
1
1
1
1
1
1
1
1
1
1
1
1
1
1
1
1
1
1
1
1
1
1
1
1
1
1
1
1
1
1
1
1
1
1
1
1
1
1
1
1
1
1
1
1
1
1
1
1
1
1
1
1
1
1
1
1
1
1
1
1
1
1
1
1
1
1
1
1
1
1
1
1
1
1
1
1
1
1
1
1
1
1
1
1
1
1
1
1
1
1
1
1
1
0
0
0
0
0
0
0
0
0
0
0
0
0
0
0
0
0
0
0
0
0
0
0
0
0
0
0
0
0
0
0
0
0
0
0
0
0
0
0
0
0
0
0
0
0
0
0
0
0
0
0
0
0
0
0
0
0
0
0
0
0
0
0
0
0
0
0
0
0
0
0
0
0
0
0
0
0
0
0
0
0
0
0
0
0
0
0
0
0
0
0
0
0
0
0
0
0
0
0
0
0
0
0
0
0
0
0
0
0
0
0
0
0
0
0
0
0
0
0
0
0
0
0
0
0
0
0
0
0
0
0
0
0
0
0
0
0
0
0
0
0
0
0
0
0
0
1
1
1
1
1
1
2
2
2
2
2
2
2
2
2
2
2
2
2
2
2
2
2
2
2
2
2
2
2
2
2
3
3
3
3
3
3
3
3
3
3
3
3
3
3
3
3
3
3
3
3
3
3
3
3
3
3
3
3
3
3
3
3
3
3
3
3
3
3
3
3
3
3
3
4
4
4
4
4
4
4
4
4
4
4
4
4
4
4
4
4
4
4
4
4
4
4
4
4
4
4
4
4
4
4
4
4
4
4
4
4
4
4
4
4
4
4
4
4
4
4
3
3
3
3
3
3
3
3
3
2
2
2
2
2
2
2
2
2
2
2
2
2
2
2
2
2
2
2
2
2
2
2
2
2
2
2
2
2
2
2
2
2
2
2
2
2
2
2
2
2
2
2
2
2
2
2
2
2
2
2
2
2
2
2
2
1
1
1
1
1
1
1
1
1
1
1
1
1
1
1
1
1
1
1
1
1
1
1
1
1
1
1
1
1
1
1
1
1
1
1
1
1
1
1
1
1
1
1
1
1
0
0
0
0
0
1
2
2
3
4
4
4
4
4
4
4
4
3
3
3
3
3
3
3
3
3
3
3
3
3
3
3
3
3
3
3
3
3
3
3
3
3
3
3
4
4
4
4
4
4
4
4
4
4
4
4
4
4
4
4
4
4
4
4
4
4
4
4
4
4
4
4
4
4
4
4
4
4
4
4
4
4
4
4
4
4
4
4
4
4
4
4
4
4
4
4
4
4
4
4
4
4
4
4
4
4
4
4
4
4
4
4
4
4
4
4
4
4
4
4
4
4
4
4
4
4
4
4
4
4
4
4
4
4
4
4
4
4
4
4
4
4
4
4
4
4
4
4
4
4
4
4
4
4
4
4
4
4
4
4
4
3
3
3
3
3
1
1
1
1
1
1
1
1
1
1
1
1
1
1
1
1
2
2
2
3
3
3
3
3
3
3
3
3
3
3
3
3
3
3
3
3
3
3
3
3
3
3
3
3
3
3
3
3
3
3
3
3
3
3
3
3
3
3
3
3
3
3
3
3
3
3
3
3
3
3
3
4
4
4
4
4
3
3
3
3
3
3
3
3
3
3
3
3
3
3
3
4
4
4
4
4
4
3
3
3
3
3
3
3
3
3
3
3
3
3
3
3
3
3
3
3
3
3
3
3
3
3
3
3
3
3
3
3
3
3
3
3
3
3
3
3
3
3
3
3
3
3
3
3
3
3
3
3
3
3
3
3
4
4
4
4
4
4
4
4
4
4
4
4
4
4
4
4
4
4
4
4
4
3
3
3
3
5
5
5
5
6
6
6
6
6
6
6
6
6
6
7
7
7
7
7
7
7
7
7
7
7
7
7
7
7
7
7
7
7
7
7
7
7
7
7
7
7
7
7
7
7
7
7
7
7
7
7
7
7
7
7
7
7
7
7
7
7
7
7
7
6
6
6
6
6
6
6
6
6
6
6
6
6
6
6
6
6
6
6
6
6
6
6
6
6
6
6
6
6
6
6
6
6
6
6
6
6
6
6
6
6
6
6
6
6
6
6
6
6
6
6
6
6
6
6
6
6
6
6
6
6
6
6
6
6
6
6
6
6
6
6
6
6
6
6
5
5
5
5
5
5
5
5
5
5
6
6
6
6
6
6
6
6
6
6
6
6
6
7
6
6
6
6
7
8
8
8
8
8
8
8
7
7
7
7
7
7
7
7
6
7
7
7
7
8
8
8
8
8
8
8
8
7
7
7
7
7
7
7
7
7
7
7
7
7
7
7
7
7
7
7
7
7
7
7
7
7
8
8
8
8
8
8
8
8
8
8
7
7
7
7
7
7
7
7
7
7
7
7
7
7
7
7
7
7
7
7
7
7
7
7
7
7
7
7
7
7
7
7
7
7
7
7
7
7
7
7
7
8
8
8
9
9
9
9
8
8
8
9
9
9
9
9
9
9
9
9
9
9
9
9
9
9
9
9
9
9
8
8
8
8
8
8
8
8
8
8
8
8
8
8
8
8
8
8
8
8
8
8
8
8
8
8
7
7
7
7
7
7
7
7
7
7
7
7
7
7
7
7
7
6
6
7
7
7
7
7
7
7
6
6
6
6
6
5
5
5
5
4
5
5
6
6
6
6
5
5
5
5
5
5
5
5
5
5
5
5
5
5
5
5
5
5
5
5
5
5
5
5
5
5
5
5
5
5
5
5
5
5
5
5
5
5
5
5
5
5
5
5
5
5
5
5
5
5
5
5
5
5
5
5
5
5
5
5
6
6
6
6
6
6
6
6
8
8
8
8
8
8
8
8
8
8
8
8
8
11
11
11
11
11
12
12
12
12
12
12
12
12
12
12
12
12
12
12
12
12
12
12
12
13
13
13
14
14
14
14
16
17
23
23
25
25
25
25
25
26
26
26
26
26
26
26
27
27
27
26
25
25
25
25
25
25
25
25
25
25
25
25
24
24
24
24
24
24
24
24
24
24
24
24
24
24
24
24
24
24
24
24
24
24
24
23
23
23
23
23
23
23
23
23
25
27
28
28
28
29
30
30
30
30
31
31
31
31
31
32
32
33
33
32
31
31
30
30
32
32
32
32
32
31
31
31
32
32
32
32
35
41
41
42
43
43
43
43
43
43
43
43
43
43
43
42
42
42
43
46
46
46
46
46
47
47
47
47
47
46
46
46
46
46
46
46
48
48
48
50
53
56
56
58
58
58
58
56
56
55
55
55
55
55
55
55
54
54
54
54
54
54
54
54
52
52
51
51
51
49
49
49
49
49
49
51
51
51
51
50
50
50
50
50
51
51
51
51
50
50
51
51
51
51
51
50
48
47
47
47
48
48
48
48
48
48
48
48
48
48
48
48
48
47
47
47
47
47
47
47
47
47
47
46
46
46
45
45
45
45
45
45
42
42
42
42
42
42
42
42
42
43
44
44
41
40
40
40
40
40
40
40
39
39
39
39
39
39
39
39
39
39
37
37
36
36
36
35
35
35
35
35
35
35
35
35
36
39
38
38
38
38
38
38
38
38
39
38
38
38
38
38
43
45
45
42
43
45
44
44
44
44
44
42
41
41
40
40
40
40
41
45
44
44
44
44
46
45
45
45
45
46
45
45
45
45
45
45
44
43
43
43
43
43
43
43
43
43
43
43
43
43
43
48
48
52
52
52
51
51
51
53
57
64
64
64
64
62
63
65
66
65
66
66
65
65
64
63
63
63
63
63
63
63
63
63
63
62
62
62
62
62
62
62
63
66
67
68
68
67
66
68
66
66
66
66
67
67
67
67
67
67
65
65
65
65
65
65
65
65
65
65
65
66
66
67
66
65
64
64
64
64
66
66
68
68
68
67
67
67
67
67
66
66
66
66
66
67
67
65
65
66
64
64
64
64
65
65
66
66
66
67
67
65
66
66
66
66
66
66
65
65
65
65
63
60
60
60
60
60
60
59
58
56
56
56
56
56
56
56
51
51
51
51
52
51
53
54
55
55
54
54
53
54
54
54
54
53
53
52
53
53
56
56
57
56
56
58
58
63
66
69
68
67
65
65
65
65
65
65
65
65
64
63
63
62
62
62
62
63
61
61
59
61
61
61
59
59
64
64
66
67
65
65
65
65
67
68
68
67
67
67
68
70
71
71
73
73
72
71
71
71
71
72
70
70
71
70
69
69
69
69
69
69
69
69
69
69
69
68
68
68
68
68
68
68
67
62
63
63
67
68
66
66
67
67
67
67
67
67
67
67
67
67
67
67
67
67
67
68
67
64
65
67
68
69
69
68
69
70
70
69
69
70
70
69
69
68
68
69
69
69
70
70
69
68
68
68
68
67
67
67
68
69
69
68
72
70
70
70
70
73
77
77
77
75
76
75
81
83
84
84
84
86
92
95
102
102
102
103
105
105
105
105
105
104
105
105
106
106
104
104
101
101
101
101
101
98
99
98
99
99
100
99
99
94
92
91
90
91
88
88
88
88
88
88
88
91
91
91
92
92
93
93
92
92
91
91
89
89
89
89
89
90
90
90
88
88
88
88
88
87
87
87
87
87
87
87
86
86
86
86
86
86
86
84
84
81
80
80
80
80
80
80
80
79
79
79
79
79
79
79
78
77
79
79
79
79
79
79
79
79
78
78
77
70
70
70
69
69
69
67
67
71
69
69
69
68
68
68
70
68
67
67
67
64
64
64
63
63
63
63
63
63
63
63
63
63
63
62
59
60
61
61
61
62
62
61
60
60
56
56
56
54
52
52
52
50
48
46
46
46
46
46
46
46
46
45
45
45
45
45
45
45
45
45
45
43
43
43
45
45
42
42
42
42
44
44
42
36
36
37
37
36
36
37
39
39
39
37
37
37
37
37
36
36
36
36
38
38
38
38
37
37
37
39
39
39
39
39
39
39
39
39
39
38
38
38
38
38
38
38
38
39
39
40
40
40
40
39
39
38
38
38
38
34
34
34
34
34
34
35
35
35
35
35
35
35
35
34
34
34
34
34
34
34
34
34
34
34
34
35
35
35
35
35
36
35
35
35
36
36
36
36
36
36
36
37
37
37
37
36
37
37
37
39
39
39
39
40
41
41
41
41
41
41
41
40
41
41
41
41
44
44
46
46
46
46
44
45
46
46
46
46
45
45
45
45
44
44
45
44
44
44
44
43
43
43
43
43
43
44
43
43
42
42
42
42
42
41
41
41
39
39
38
38
38
37
38
37
37
37
37
37
37
37
38
38
38
38
38
38
37
37
37
37
37
37
37
37
37
38
37
37
36
35
35
34
34
34
34
34
34
33
33
34
35
35
35
35
36
38
37
38
39
39
39
39
39
39
39
39
39
37
37
37
37
37
37
37
37
37
37
37
37
37
40
41
43
41
41
43
44
46
48
44
41
41
39
39
39
46
47
49
49
49
50
51
50
50
50
50
50
50
50
50
50
50
50
49
49
50
50
50
50
50
50
51
52
53
53
52
52
52
53
52
52
51
51
52
52
52
52
52
52
54
59
58
58
61
64
69
69
69
69
69
69
69
69
69
69
69
71
69
67
66
66
66
66
67
69
71
71
72
70
70
70
70
70
71
71
71
71
72
72
73
73
73
74
74
75
75
75
75
75
74
75
75
75
76
76
76
76
76
76
76
76
76
78
78
80
80
79
79
79
78
78
77
77
78
78
78
78
78
78
77
76
77
76
76
76
77
77
77
77
74
77
78
80
80
86
88
88
88
88
87
91
91
91
91
91
89
90
90
88
89
90
90
88
88
88
88
87
87
86
86
86
85
84
83
84
82
81
80
79
79
79
80
81
81
81
81
80
79
78
79
79
79
81
80
79
85
90
91
93
102
108
108
109
108
108
111
110
110
110
110
111
111
110
109
109
108
107
107
107
107
107
107
107
107
108
109
109
108
108
109
111
111
111
111
111
113
114
116
116
116
120
122
119
119
119
119
119
119
118
118
117
117
118
119
116
118
118
118
116
116
114
114
114
114
114
113
114
113
117
123
126
126
129
129
132
132
133
133
137
137
139
146
147
149
149
157
155
155
154
154
179
208
209
224
228
230
240
241
245
247
248
248
244
245
245
241
239
237
237
237
237
239
239
239
242
244
243
243
243
243
243
243
239
238
237
239
240
234
234
233
233
231
230
229
228
231
231
223
220
218
218
218
216
215
214
214
214
214
213
211
211
211
211
211
210
211
210
210
210
210
211
210
210
211
214
215
219
221
222
231
231
234
227
228
229
229
229
229
229
230
230
231
231
231
231
230
230
228
228
227
224
224
224
225
225
224
221
219
215
215
213
213
212
212
211
209
209
209
211
212
210
209
207
203
203
203
202
201
201
195
193
189
189
189
185
183
180
180
181
184
184
184
182
183
179
179
179
179
178
176
174
165
164
164
163
163
161
159
157
155
150
148
146
146
147
148
145
142
138
139
138
135
135
135
134
134
134
134
134
135
130
128
128
127
124
124
124
124
124
123
123
122
122
120
117
115
115
115
112
111
111
109
109
109
111
111
111
110
110
109
105
105
105
80
80
80
79
80
79
79
70
67
66
63
63
62
62
62
62
62
63
63
63
60
60
60
60
61
61
60
58
58
58
58
57
56
56
56
54
56
56
57
56
52
52
52
52
52
52
52
52
52
52
52
51
51
52
53
53
53
51
52
52
51
52
52
53
53
53
53
53
54
54
54
54
53
53
53
55
54
54
54
53
53
53
51
51
51
51
49
49
49
53
52
52
49
49
49
49
49
49
50
50
47
47
47
47
47
47
47
47
47
48
47
47
46
46
46
46
46
46
46
46
45
45
45
45
46
46
45
45
41
41
40
40
40
40
41
41
41
41
41
41
41
41
41
41
41
41
43
44
44
44
43
43
43
42
42
42
42
46
50
59
58
58
58
58
59
59
59
59
61
61
64
62
64
64
64
64
65
65
65
65
65
67
69
69
68
68
65
65
64
64
64
65
64
63
62
62
62
61
61
61
61
61
61
61
60
60
60
58
58
57
56
56
56
56
55
53
53
53
53
54
54
55
55
55
54
54
55
55
55
55
55
55
55
53
53
53
52
52
51
51
51
51
51
51
49
49
49
49
49
49
49
50
49
49
49
49
49
49
51
50
54
54
55
62
65
65
65
65
65
65
65
65
64
64
64
64
65
65
65
65
65
65
67
67
67
67
67
67
67
67
66
64
64
65
65
64
64
61
61
61
60
60
60
59
59
59
59
55
52
51
51
50
51
51
53
53
54
54
56
56
57
57
56
56
57
56
56
56
56
56
56
55
55
53
54
55
55
56
55
55
55
55
55
55
55
55
61
63
63
63
63
63
63
64
66
66
77
77
79
80
80
81
79
80
80
81
82
83
83
83
83
84
88
88
97
98
99
99
101
105
106
107
108
108
107
108
112
113
114
118
121
120
119
119
118
118
118
117
117
117
116
116
116
116
115
115
113
113
116
121
122
129
131
137
154
154
154
150
156
157
157
159
164
164
164
168
168
167
167
167
165
165
165
164
164
164
164
163
163
162
162
162
162
161
161
161
161
162
162
161
160
160
160
160
160
162
162
163
163
164
165
165
166
172
176
178
167
165
165
162
162
163
163
163
169
173
182
182
182
181
178
178
178
179
179
179
181
184
188
189
186
187
192
196
196
196
196
196
195
195
194
188
187
185
182
181
179
179
175
174
173
172
171
171
170
170
170
170
170
170
170
170
169
169
169
169
169
165
165
164
164
163
159
154
152
152
152
152
149
147
147
146
146
146
146
146
145
145
145
146
145
144
144
144
139
137
136
135
137
137
136
133
134
135
135
136
136
137
135
134
128
132
133
133
132
132
134
138
146
155
153
154
159
157
154
155
157
160
174
175
188
192
201
205
202
202
200
198
195
193
195
196
209
212
212
213
213
213
213
213
209
207
207
209
209
228
232
232
231
232
245
247
247
262
261
266
270
271
271
275
281
277
275
274
274
274
274
274
275
275
274
273
270
269
272
272
273
273
273
272
271
269
268
267
268
270
271
272
271
273
273
272
274
274
275
273
274
274
274
275
275
277
276
276
283
277
284
293
290
291
293
293
295
295
296
300
303
303
304
304
303
302
302
301
301
302
301
298
292
290
290
290
290
290
290
290
290
290
290
290
291
289
289
289
289
287
285
281
281
281
281
279
279
279
270
269
265
264
264
261
259
254
254
250
250
246
246
244
244
242
238
237
236
236
236
235
235
232
232
232
229
229
225
225
224
220
220
221
223
224
223
217
216
211
202
202
202
206
204
200
203
196
195
195
195
196
192
192
192
189
189
189
189
189
188
188
183
179
179
179
179
177
177
177
175
172
172
172
172
170
168
164
163
161
160
160
159
161
161
161
158
155
154
151
147
144
147
152
149
148
146
143
145
147
158
162
169
178
166
171
179
187
188
191
192
194
226
231
238
240
242
239
243
241
243
245
246
246
244
244
244
244
244
242
244
254
254
258
258
259
256
256
256
256
257
258
261
261
259
259
260
258
261
263
264
259
256
266
269
270
274
275
277
284
285
285
296
306
313
328
363
404
428
490
496
503
551
555
569
626
627
633
644
644
644
645
646
645
645
649
649
649
650
646
647
647
647
647
646
648
645
643
643
641
645
648
648
649
649
648
647
647
649
649
654
654
658
664
663
664
664
665
665
661
660
660
662
663
664
665
666
666
666
666
664
662
662
661
661
659
658
657
659
654
653
652
650
651
649
649
646
646
640
638
637
628
627
623
621
616
617
614
608
595
574
568
563
563
564
564
564
563
562
561
561
563
562
562
561
560
560
561
561
561
560
560
559
553
544
543
543
540
540
538
534
534
534
536
532
519
519
513
499
496
493
494
490
491
476
473
456
454
447
435
431
432
430
427
398
392
388
384
384
387
387
388
388
387
384
378
378
375
368
362
361
357
358
357
356
363
359
361
364
358
358
358
358
357
347
347
346
346
347
347
343
325
325
315
311
304
301
299
305
299
299
291
291
286
283
283
281
280
280
283
277
271
260
260
254
250
247
243
244
245
243
233
225
224
217
217
218
199
197
196
196
196
196
196
195
195
196
195
193
185
184
181
181
181
178
177
179
175
171
165
164
168
165
161
163
161
156
156
155
155
155
155
154
155
170
176
176
178
179
194
205
221
237
236
235
235
225
225
227
227
227
228
226
222
220
220
220
221
221
223
220
223
226
232
233
234
234
237
241
257
257
257
258
257
256
256
255
256
253
253
252
252
253
253
252
251
251
251
250
249
248
248
249
245
246
247
249
249
252
250
249
250
251
254
252
252
252
253
252
252
251
251
252
252
248
248
248
248
247
246
246
246
246
246
244
240
239
237
237
237
237
237
236
236
235
235
236
236
239
239
241
241
241
239
239
253
253
252
253
251
247
247
247
247
249
249
249
245
244
244
244
244
245
244
244
243
242
234
234
233
233
234
232
230
231
237
259
274
302
312
321
357
363
383
395
408
409
407
405
402
403
407
400
401
404
399
397
397
396
395
393
389
378
377
377
377
374
374
372
371
374
378
387
382
380
375
372
376
377
378
379
380
378
377
368
371
372
372
370
368
372
379
379
379
376
375
375
375
375
375
376
376
378
377
376
374
371
370
370
370
370
370
370
370
368
367
366
366
366
365
364
361
360
361
357
357
353
353
349
349
349
349
351
350
350
348
348
346
346
349
346
345
342
335
328
328
328
325
325
323
317
293
278
269
263
263
269
275
277
277
276
271
272
269
269
269
269
267
265
263
263
261
263
267
251
251
254
256
257
254
253
253
253
254
254
252
252
252
250
250
250
248
248
247
247
247
247
247
246
245
245
244
242
240
237
236
224
220
220
220
220
217
212
211
209
204
196
189
167
166
164
165
168
174
177
185
196
199
195
193
193
190
190
191
189
201
217
216
206
205
189
189
188
188
197
211
215
236
237
238
236
230
229
229
232
232
233
233
233
231
230
226
224
225
224
224
221
220
220
220
217
217
217
217
215
217
216
216
216
215
215
207
207
206
205
203
203
201
203
203
203
205
205
205
205
206
206
206
206
206
206
209
210
210
210
210
212
212
212
212
214
215
224
226
226
227
228
234
232
233
233
233
234
232
231
231
232
232
233
233
233
233
233
233
233
233
233
233
233
233
234
235
235
236
236
236
236
230
230
230
230
230
230
231
230
231
231
231
231
231
230
229
227
223
222
223
226
225
223
222
222
220
219
221
218
217
216
214
213
212
212
206
202
209
205
195
193
193
193
192
193
194
199
199
184
183
175
175
172
167
167
166
166
164
163
163
163
168
168
167
166
165
165
152
152
152
152
149
149
144
144
144
142
138
137
139
138
139
137
136
138
136
135
136
141
141
141
139
132
132
133
133
132
132
132
132
131
131
131
131
131
131
130
130
130
127
113
110
109
109
104
104
105
107
111
116
119
119
117
114
114
113
113
113
113
113
112
106
106
106
109
120
121
121
121
122
122
122
122
122
122
122
121
121
121
120
118
115
115
115
115
115
115
110
110
110
110
109
108
108
109
109
108
108
107
107
107
107
109
109
109
110
109
108
110
110
110
111
108
103
103
104
108
107
109
107
107
106
106
106
105
104
101
100
99
101
104
110
116
118
119
120
116
115
114
114
115
120
117
117
127
130
131
133
133
131
129
129
134
140
157
171
172
174
176
184
183
185
185
184
183
183
179
179
179
181
179
179
178
176
176
175
175
175
176
175
175
174
173
173
173
173
173
174
174
174
167
167
167
167
168
167
167
169
176
177
185
189
190
190
190
190
190
193
193
194
195
199
201
200
199
199
199
199
197
198
198
202
202
205
204
204
204
204
204
204
204
204
204
204
204
204
204
205
205
205
205
205
205
205
205
205
205
205
205
205
205
205
205
205
205
205
204
204
204
204
204
203
202
201
200
200
199
198
198
198
198
198
198
198
196
195
193
193
193
194
194
193
188
188
188
188
189
189
189
189
186
181
176
175
174
174
174
174
168
163
159
158
155
153
152
151
151
150
149
145
145
145
143
141
138
141
135
136
136
131
131
125
124
125
124
123
123
121
121
121
121
116
116
119
126
129
127
123
123
121
116
117
117
117
118
120
122
128
131
133
133
127
126
126
127
126
124
126
126
126
126
125
124
123
123
123
123
123
122
113
112
109
108
106
106
105
102
102
101
104
104
104
104
101
101
101
99
99
92
92
93
90
91
94
94
102
104
106
107
109
114
113
119
125
127
127
127
127
129
129
132
140
140
140
140
140
143
151
150
149
151
151
150
151
152
157
155
153
153
153
153
155
156
157
157
156
156
157
159
160
161
174
176
179
181
183
188
190
198
196
196
196
197
198
202
200
200
200
200
200
203
202
202
202
205
205
205
206
206
203
203
201
202
202
202
198
187
187
188
189
189
190
190
188
188
188
188
188
188
188
188
190
191
193
195
194
194
195
197
199
200
201
206
206
206
206
206
205
205
205
206
206
206
199
200
198
196
196
197
196
194
194
194
193
193
194
194
194
193
193
192
192
189
187
186
185
183
182
182
181
181
181
180
179
178
177
177
173
172
172
172
167
167
165
165
160
157
153
152
151
150
150
145
144
144
144
144
144
143
142
142
144
138
137
131
130
126
125
127
135
134
137
134
137
139
135
134
131
129
139
141
142
142
142
141
142
148
151
153
158
157
160
163
166
165
165
165
164
165
162
164
164
159
163
166
167
169
169
170
169
168
167
166
166
165
164
164
164
164
164
163
162
161
161
161
161
160
160
160
160
160
160
160
160
160
160
165
165
165
165
164
164
164
162
162
162
163
163
161
161
162
162
162
162
162
162
163
163
160
160
160
160
160
160
159
159
160
160
160
160
159
160
158
154
152
152
152
153
152
154
153
151
151
151
153
153
158
165
163
164
162
159
159
160
161
162
162
163
164
163
164
164
163
162
162
158
159
158
158
158
157
156
155
151
151
149
142
137
137
137
137
136
136
138
136
136
136
132
130
130
130
130
131
129
129
124
121
120
119
112
112
112
112
111
112
119
122
123
127
125
126
129
131
131
131
133
131
131
131
131
129
130
126
124
125
125
123
123
127
132
132
135
137
134
133
134
135
135
135
130
128
128
128
128
126
123
122
120
120
118
123
122
122
122
122
121
121
121
123
125
124
124
125
125
124
122
122
122
122
122
121
122
122
122
122
122
122
121
122
122
122
120
119
115
115
115
114
111
109
111
111
111
113
113
113
113
113
114
114
114
114
113
113
113
112
112
111
111
110
110
109
108
108
106
106
105
104
104
105
105
107
108
112
110
110
109
109
108
106
109
112
108
114
117
120
119
119
119
117
118
118
117
116
117
113
113
109
106
105
105
106
108
109
111
109
106
109
132
148
148
148
145
145
145
145
141
142
142
142
140
141
144
146
147
147
146
146
146
146
146
146
146
146
144
144
142
142
142
142
142
141
141
141
141
141
141
141
141
140
139
136
134
134
134
142
143
144
147
152
153
155
156
157
154
154
154
155
156
157
157
157
157
157
154
154
154
158
165
170
168
167
171
171
172
176
179
180
180
180
179
179
179
178
181
181
181
180
177
176
174
174
173
172
171
170
170
174
175
177
178
184
186
187
189
190
188
188
188
188
188
187
186
183
183
182
180
180
180
176
176
175
173
172
165
165
166
166
167
166
166
161
161
161
160
160
162
162
163
164
155
155
155
155
155
155
157
156
151
151
150
150
150
149
151
152
152
151
148
146
146
147
145
144
148
142
147
152
157
157
161
161
161
162
161
159
161
162
160
161
160
161
165
167
167
168
168
168
168
169
169
167
167
167
167
168
170
173
175
171
167
165
165
165
165
162
162
161
162
161
159
158
158
157
157
154
154
149
148
148
148
146
144
141
142
142
142
142
141
140
140
134
134
134
134
134
140
143
143
143
143
142
141
141
142
142
143
134
134
134
134
134
134
133
133
133
131
132
130
130
130
130
130
130
128
126
125
125
125
126
124
123
123
121
121
120
120
120
120
120
119
118
115
113
113
113
113
113
113
112
112
112
112
112
112
111
109
108
108
107
104
103
103
103
103
102
102
101
101
101
101
101
99
99
92
91
90
90
88
87
82
81
77
70
67
59
56
40
40
36
38
39
38
35
30
26
27
29
28
28
28
29
29
33
40
40
43
43
42
42
42
43
45
45
47
45
45
45
45
45
44
44
44
45
45
45
45
45
45
45
45
45
45
44
43
42
42
42
42
42
42
42
42
42
42
42
42
42
42
42
42
42
43
43
43
43
42
42
42
42
42
42
42
42
41
41
41
41
41
41
41
43
43
43
43
43
43
44
44
44
44
45
45
45
45
45
45
45
45
45
45
45
46
46
46
46
46
46
45
45
46
46
49
49
49
49
50
50
50
50
50
47
46
46
46
46
46
46
46
46
46
46
45
43
43
43
43
43
43
43
43
43
43
43
43
43
44
44
44
44
45
45
45
45
46
46
46
46
45
44
43
42
42
42
42
41
41
41
40
39
39
39
39
39
38
38
38
38
37
38
34
35
35
35
36
36
36
36
36
35
34
34
34
36
36
35
36
28
28
28
29
28
28
28
28
28
28
28
27
27
27
27
26
24
24
24
24
24
24
24
24
24
24
24
24
23
23
23
23
22
19
19
19
19
19
18
18
18
18
18
18
19
19
22
22
19
19
19
19
19
19
19
18
18
17
17
17
16
16
16
16
16
16
16
16
16
16
16
15
15
15
15
15
15
15
15
15
17
17
17
17
17
17
17
17
17
17
17
17
17
17
17
17
17
17
17
17
17
17
17
17
16
16
16
14
14
14
14
14
14
14
14
15
16
17
18
18
18
19
19
19
19
17
17
17
17
17
18
18
17
17
17
17
19
21
22
22
22
22
22
22
24
24
24
24
24
24
23
23
22
22
22
22
22
22
22
22
22
22
23
23
23
23
23
23
23
23
23
23
23
23
23
23
23
23
23
23
23
23
23
23
23
23
23
23
23
23
23
23
23
23
23
23
23
23
23
23
22
22
22
21
21
21
22
22
23
23
23
23
23
23
23
23
23
23
23
23
23
23
23
23
23
21
21
21
21
21
21
21
21
21
20
20
19
19
19
19
19
18
17
17
17
17
17
17
17
16
15
15
15
15
15
15
15
14
13
13
13
13
13
13
13
13
13
13
13
13
13
13
13
13
13
13
13
13
13
13
13
13
13
13
14
14
14
14
14
14
14
14
14
14
14
14
14
14
14
14
14
14
14
13
13
13
13
13
12
12
12
12
12
11
11
10
10
10
10
10
10
9
9
9
9
8
8
8
8
8
8
8
8
8
8
8
8
8
8
8
8
6
6
6
6
6
5
5
5
5
5
5
5
5
5
5
5
5
5
5
9
9
9
9
8
8
8
7
7
7
7
8
8
8
8
8
8
7
7
7
7
8
8
8
8
8
9
9
9
9
9
9
9
9
9
9
9
9
9
9
9
9
9
9
9
9
9
9
10
10
10
10
10
10
10
10
10
11
11
11
11
11
11
11
11
11
10
10
10
10
10
10
10
10
10
10
10
10
10
10
10
10
10
10
10
10
10
10
10
10
10
10
10
10
10
10
10
10
10
10
10
10
10
10
10
10
10
10
10
10
10
10
10
10
8
8
7
7
7
7
7
9
9
9
8
8
8
7
7
7
7
7
6
6
6
6
6
6
6
6
6
6
6
6
6
6
6
6
6
6
6
6
6
6
7
7
7
7
7
7
7
8
9
11
12
12
12
12
12
12
12
12
12
12
12
12
12
12
12
12
12
12
12
12
11
11
11
11
11
11
11
12
12
12
12
12
15
18
18
24
24
37
43
43
52
52
52
80
82
92
93
98
105
107
113
113
113
117
119
132
134
133
135
135
137
137
137
138
139
139
139
139
139
140
140
139
139
139
139
139
139
139
142
142
142
145
145
145
145
145
145
145
146
146
147
146
146
145
145
145
145
145
144
144
144
144
145
145
145
152
152
152
152
152
152
152
152
152
153
154
154
154
154
154
154
154
154
155
155
155
156
156
156
160
162
168
169
169
169
170
170
172
172
172
172
173
183
186
197
198
198
206
207
206
211
209
210
211
211
211
210
210
210
206
202
202
203
203
204
204
207
212
214
217
216
217
217
217
219
220
221
222
223
223
229
234
231
238
251
239
254
263
278
279
279
281
281
284
285
282
284
285
287
287
287
289
290
291
286
281
281
281
279
279
283
285
285
285
286
283
282
277
278
278
278
279
284
286
287
294
300
324
351
448
470
479
589
597
624
659
681
691
731
735
750
754
755
750
751
752
752
752
752
751
753
755
758
758
770
771
795
799
799
801
799
803
842
841
841
848
854
857
855
860
871
876
876
872
867
866
867
865
867
868
874
880
883
882
879
880
880
880
881
880
879
881
881
881
880
882
883
903
906
907
910
913
912
911
910
908
908
908
906
906
908
907
905
907
907
907
912
910
912
899
895
893
893
892
897
903
908
912
914
913
913
914
913
913
913
923
922
940
928
934
946
947
945
947
945
946
945
935
912
903
901
884
885
886
879
840
824
805
809
815
812
824
824
822
826
819
818
817
819
817
815
816
815
815
816
812
793
791
790
771
765
744
718
718
718
716
712
713
710
704
705
705
697
679
677
677
673
673
655
645
616
614
614
622
627
622
624
617
621
607
602
608
603
605
607
588
586
585
582
575
574
571
565
565
564
559
556
557
557
558
556
555
544
544
542
546
579
583
605
602
599
590
575
578
579
579
577
576
581
589
587
586
581
576
575
573
566
566
567
566
563
555
539
532
532
528
524
516
514
514
514
513
513
510
508
504
497
492
482
481
480
476
476
475
470
469
464
461
460
453
453
448
446
446
446
446
445
445
441
441
441
440
440
440
438
435
435
432
429
428
430
431
438
438
451
450
451
450
450
453
458
457
459
495
496
500
512
511
504
488
483
483
484
483
485
482
485
483
483
484
477
478
470
466
459
459
456
441
440
439
439
439
434
430
422
422
422
418
420
416
415
401
393
394
391
391
391
389
390
389
384
375
373
373
373
371
369
367
367
362
359
359
352
353
342
339
340
338
338
335
336
336
329
330
315
311
311
313
310
305
299
298
302
302
302
301
297
297
298
295
295
288
288
288
286
283
277
277
276
271
269
265
265
265
259
256
257
254
254
253
250
249
248
247
244
243
232
230
226
226
226
226
221
211
204
202
167
159
146
136
135
127
87
82
70
68
67
67
67
68
68
67
67
66
66
66
66
66
66
66
66
66
66
66
65
67
69
70
69
67
67
68
68
70
73
72
72
73
73
70
70
70
70
70
69
70
68
68
68
68
65
63
63
63
65
69
67
69
71
72
71
70
70
70
73
74
74
75
75
75
78
77
78
78
81
81
72
74
74
76
76
76
77
76
76
76
75
75
75
75
75
75
75
74
74
73
71
71
71
71
71
72
72
72
71
71
71
71
71
71
73
73
72
72
72
73
73
73
75
75
73
73
73
73
74
74
75
77
81
78
79
79
83
86
88
88
88
90
91
90
90
92
91
92
92
92
92
94
94
94
94
94
94
94
96
96
96
93
93
93
94
93
93
93
93
93
91
91
91
93
93
92
92
92
92
92
92
91
91
90
90
90
90
89
89
87
84
83
83
82
82
83
83
82
82
81
81
81
79
79
79
79
77
77
77
77
77
77
76
76
76
75
75
75
75
76
76
77
77
76
70
69
69
69
68
68
68
68
66
59
59
59
59
60
66
67
67
68
64
63
77
77
89
90
90
91
92
92
93
93
93
93
92
91
89
88
88
87
86
85
85
84
82
79
79
79
79
79
79
78
77
77
77
77
75
76
76
75
76
76
74
71
70
70
70
71
70
69
69
69
69
69
69
69
69
69
67
68
69
69
69
69
69
69
69
69
69
69
69
69
69
69
69
69
69
70
69
69
70
70
70
70
70
70
70
69
69
67
67
70
70
70
68
68
68
68
68
68
68
68
68
68
68
66
66
65
64
64
64
64
65
66
69
69
70
70
70
71
71
73
75
75
75
75
76
76
76
76
76
76
77
77
77
77
77
77
76
76
76
78
78
78
78
78
77
77
77
77
77
78
81
81
81
80
79
79
80
80
80
80
80
80
80
80
80
81
79
76
73
73
73
72
70
70
69
68
67
67
67
67
67
66
66
66
66
64
64
64
63
63
64
62
61
55
54
54
54
53
53
52
51
47
46
46
46
46
46
46
47
47
47
47
47
47
47
48
49
49
48
48
49
49
50
49
47
47
50
49
47
47
49
52
58
71
71
72
72
72
70
69
69
68
68
68
67
68
68
69
72
73
74
74
75
83
84
85
86
85
89
89
90
96
96
96
96
95
95
91
91
91
91
91
91
91
89
89
88
88
88
87
87
87
86
86
86
85
85
85
84
84
84
83
83
83
83
83
84
84
82
82
82
81
81
82
82
81
81
81
81
81
81
83
83
85
85
85
86
85
85
85
86
87
88
91
91
90
90
90
89
90
90
90
90
91
91
91
91
93
92
92
93
93
92
92
90
90
90
89
85
85
84
84
83
83
83
83
83
83
82
81
81
81
81
78
76
70
68
63
61
61
61
61
60
60
59
59
59
60
59
59
62
63
61
62
62
63
65
74
74
74
74
74
70
70
70
70
70
69
64
66
66
65
64
64
64
63
63
63
62
63
65
65
65
63
63
64
66
67
66
65
65
65
65
70
71
83
93
93
98
98
98
106
107
107
105
106
104
105
105
105
104
103
103
103
102
102
102
101
101
101
102
102
102
102
102
102
102
101
97
97
97
92
92
93
93
94
100
102
102
101
102
102
102
102
103
103
104
104
104
105
105
105
106
106
107
107
108
109
124
141
142
144
144
144
143
145
147
152
149
151
151
153
153
152
152
151
151
152
153
153
153
153
152
154
153
153
153
154
154
151
151
151
151
151
151
151
150
150
150
150
150
150
150
150
149
149
149
149
149
150
150
149
147
146
146
146
144
142
142
136
136
137
137
138
135
136
138
138
138
138
139
139
137
137
132
131
131
131
131
130
130
128
128
127
126
126
125
121
122
122
121
121
119
118
117
114
114
114
114
114
112
112
113
112
111
111
110
114
115
116
118
117
114
114
112
113
113
112
114
113
115
113
112
114
115
113
113
110
110
108
109
111
111
111
111
110
109
106
102
102
102
102
101
101
100
98
98
98
97
97
97
94
87
86
86
86
86
86
86
83
83
83
83
83
83
83
83
83
83
83
83
83
83
83
84
84
84
85
80
80
79
79
79
79
78
78
78
78
78
80
75
75
75
75
75
75
75
75
75
75
75
75
75
75
75
74
71
71
71
71
69
69
68
65
65
67
70
71
73
76
74
80
78
78
78
78
79
78
79
79
79
78
78
75
74
74
74
72
72
72
72
72
72
72
72
72
72
72
75
76
77
77
77
78
80
82
85
85
85
83
94
95
93
102
106
107
105
103
103
104
104
104
103
103
103
104
105
106
106
107
108
106
107
107
107
107
107
104
101
101
101
101
101
102
102
102
102
101
101
101
101
101
101
100
99
98
98
99
101
102
105
105
105
105
105
105
104
104
103
101
101
99
99
99
99
99
99
99
99
99
99
99
99
99
99
99
98
98
98
97
97
97
97
97
97
96
95
95
96
96
91
91
91
91
91
89
89
89
87
87
85
85
85
84
83
82
82
82
82
82
82
82
83
83
83
81
73
71
70
69
69
70
70
67
67
67
67
69
70
71
71
70
69
69
66
66
66
66
66
67
66
66
64
64
64
64
65
64
64
63
63
63
63
63
64
64
64
65
64
63
63
61
61
61
61
61
60
57
56
56
52
52
52
51
51
49
48
45
43
42
41
41
40
37
37
37
43
41
38
33
34
34
34
32
32
32
33
35
35
36
36
38
38
38
38
41
45
45
45
45
45
45
45
45
45
45
45
45
45
45
45
45
45
45
45
45
45
44
43
43
43
43
43
43
43
43
43
43
43
43
43
43
43
43
42
41
41
41
41
41
41
41
42
41
41
42
42
42
42
42
42
41
41
41
41
41
42
42
42
42
42
42
42
43
42
42
42
42
41
41
41
41
41
41
41
41
41
42
42
42
41
40
40
40
40
40
40
39
39
39
39
39
36
35
35
36
36
37
37
37
37
37
39
39
39
39
39
38
38
38
37
36
36
37
37
40
42
49
51
52
51
48
49
50
51
51
51
55
58
58
58
59
58
59
58
61
61
61
61
61
63
62
61
61
61
59
59
59
59
58
58
58
58
58
58
58
58
57
57
57
56
56
56
56
56
56
56
56
56
57
57
58
61
61
61
61
61
61
61
61
62
63
63
63
64
64
65
63
63
63
65
65
65
65
65
65
65
65
65
66
66
66
66
66
66
66
66
66
65
65
65
65
64
64
65
65
65
65
66
66
67
69
69
70
70
74
74
76
76
76
76
76
76
76
76
76
76
76
76
76
76
75
75
75
74
75
75
75
75
74
72
72
72
71
70
69
66
67
67
67
67
67
67
67
67
68
68
68
68
68
68
68
68
66
66
66
66
66
66
66
64
61
60
58
58
59
59
58
58
57
57
61
60
60
60
60
59
56
54
54
54
54
54
53
54
54
55
56
56
55
54
53
53
53
53
53
52
52
50
50
50
47
47
47
47
48
49
47
47
47
47
47
47
47
47
47
45
44
44
44
45
45
45
46
46
46
46
46
45
45
45
45
44
43
42
42
42
42
40
40
41
39
40
42
42
42
42
42
42
43
46
47
47
45
45
43
43
42
42
42
42
42
42
41
41
41
41
41
41
41
40
40
40
40
40
40
41
40
40
40
40
40
40
40
40
40
40
40
38
37
37
37
38
38
38
38
38
38
37
37
35
35
35
35
35
34
34
34
34
34
34
33
33
33
33
32
32
32
32
32
32
32
32
32
32
32
31
31
31
31
31
31
31
31
32
32
33
31
31
32
32
32
33
33
33
33
33
32
32
32
32
32
32
32
32
32
32
32
32
31
30
31
31
30
29
29
28
27
26
26
26
26
27
29
29
28
29
30
29
29
29
29
33
35
37
46
47
47
47
45
45
45
46
47
47
47
46
46
46
46
46
46
46
46
46
46
46
47
47
48
48
48
46
46
46
46
46
46
46
46
46
46
45
45
50
50
50
50
49
49
50
50
50
49
50
50
48
48
48
48
48
49
50
50
51
51
51
51
50
50
50
50
50
50
50
50
50
50
50
50
50
50
50
50
50
50
49
47
47
47
46
45
45
43
43
43
43
43
43
41
41
40
40
40
40
40
40
40
40
40
40
39
39
39
39
39
39
39
39
38
38
38
36
36
37
35
35
35
35
35
34
34
33
31
31
30
30
29
28
29
27
28
28
29
29
29
30
29
29
29
29
29
30
31
31
31
30
30
29
28
28
28
28
27
28
30
31
30
30
30
30
30
30
30
30
29
29
29
29
29
29
29
29
30
30
30
30
29
28
29
32
33
34
35
35
35
35
33
33
33
34
34
34
33
33
33
33
33
33
34
34
32
31
30
31
31
31
31
31
33
33
32
32
32
32
32
32
32
32
32
32
32
32
32
33
34
34
34
34
34
34
34
34
33
32
32
31
31
31
32
32
32
31
32
33
33
33
33
33
33
32
35
35
35
42
43
44
44
44
44
44
44
45
45
45
45
45
45
45
45
45
47
47
47
48
52
60
63
65
65
65
66
66
67
68
68
69
69
69
69
69
69
69
69
69
69
69
69
68
68
68
68
67
66
66
65
63
63
62
61
61
61
61
62
62
62
62
62
62
63
63
63
63
63
63
63
63
63
63
63
63
63
63
63
63
63
63
63
63
63
63
63
63
63
63
63
63
63
64
66
66
66
66
66
70
70
70
72
74
74
74
74
74
72
72
70
69
69
69
69
69
69
69
69
69
68
68
68
68
66
66
66
66
66
67
67
67
65
65
64
65
65
64
64
64
64
62
62
62
61
61
61
61
61
63
63
62
62
59
59
58
58
58
57
59
59
59
62
63
64
66
65
65
66
66
66
66
65
64
60
58
53
52
52
50
45
45
40
40
39
39
39
40
43
42
42
44
43
43
42
38
38
38
37
37
37
37
37
36
36
36
36
36
35
35
35
35
34
34
34
34
34
34
34
34
34
34
34
34
33
33
33
33
33
33
33
33
33
33
33
33
33
32
31
31
31
31
31
30
30
29
29
29
31
31
31
31
31
31
31
34
34
34
33
32
32
32
32
32
32
32
32
32
32
32
32
32
32
32
32
32
32
32
32
32
32
32
32
32
32
31
30
30
30
28
28
29
28
28
28
28
28
28
28
26
26
26
26
26
26
25
25
25
24
27
30
29
30
30
30
30
29
29
30
30
30
31
31
33
31
31
35
35
35
37
36
36
36
36
35
35
35
35
35
35
35
35
35
35
31
32
32
32
31
31
31
31
31
31
31
31
31
31
31
30
30
31
30
30
30
29
29
29
29
29
29
28
28
28
28
28
28
28
28
28
28
28
28
27
27
27
27
28
28
27
26
26
26
26
26
26
26
26
26
26
26
26
26
25
25
25
25
25
25
26
27
27
27
27
27
27
27
27
27
27
27
25
25
25
25
25
25
24
24
25
25
27
27
27
27
27
27
27
28
28
28
28
30
30
30
30
29
29
29
29
28
29
29
28
29
29
29
29
30
30
30
30
30
30
29
28
27
27
27
27
27
27
27
27
27
27
26
26
25
25
25
23
23
22
22
22
22
22
22
22
22
20
20
20
20
20
20
21
21
21
21
21
21
22
22
23
23
23
23
23
24
24
24
24
24
24
24
24
24
24
24
24
23
22
21
21
21
20
19
19
18
18
18
17
17
16
17
17
18
19
19
20
20
20
20
20
20
20
20
20
20
20
20
20
20
20
20
20
20
21
21
21
21
21
21
21
21
24
28
31
31
31
30
30
30
30
30
30
29
28
28
28
38
38
38
38
38
38
38
38
38
38
38
36
35
34
34
34
34
34
35
35
35
35
35
35
35
35
35
35
35
35
35
35
36
36
36
34
34
33
32
32
32
32
32
32
32
32
34
33
33
33
32
32
32
32
32
32
32
31
31
31
31
31
31
31
31
32
32
32
32
32
32
32
33
33
33
33
32
33
34
34
35
36
36
36
36
38
38
38
38
38
38
38
38
38
38
38
38
38
38
41
42
42
43
43
44
44
44
45
46
44
44
44
44
44
44
44
44
44
44
44
44
44
44
43
41
40
38
38
39
38
38
38
38
38
38
38
38
38
38
38
38
38
38
38
38
37
35
35
35
35
35
36
36
36
36
36
36
36
36
36
35
34
31
31
31
31
31
28
28
28
28
28
28
28
28
27
27
27
27
27
27
27
27
27
27
27
27
27
27
27
26
25
25
25
25
25
25
25
25
25
24
24
22
21
21
21
21
21
21
20
20
19
18
17
17
17
17
17
17
17
17
16
17
17
17
17
17
17
17
17
17
17
17
17
17
17
19
21
20
20
20
19
20
20
21
20
19
19
19
19
19
19
19
20
20
18
18
18
18
18
17
17
17
17
17
16
16
16
16
16
16
16
16
16
16
16
16
16
16
16
15
15
15
15
15
15
15
15
15
15
15
15
15
15
15
15
15
15
14
12
12
12
12
12
12
12
12
12
12
12
12
12
12
11
10
10
9
9
9
9
9
9
9
9
9
9
9
9
9
9
9
9
9
9
9
9
9
9
9
9
9
10
10
10
10
10
10
10
10
10
10
10
10
10
10
10
10
10
10
10
10
10
10
10
10
10
10
10
10
10
10
9
8
8
8
8
8
8
8
8
8
8
7
7
7
7
7
7
7
7
7
7
7
7
7
7
6
6
6
6
7
7
7
6
6
7
7
7
7
7
7
7
7
10
10
10
10
11
11
11
11
11
11
16
21
23
23
22
22
22
22
22
22
22
22
22
22
22
22
23
23
23
26
26
26
26
26
26
26
25
25
26
26
26
26
26
26
28
28
27
27
26
27
27
27
27
28
28
28
28
28
28
28
28
28
30
30
30
30
30
30
30
30
31
31
31
31
32
35
35
35
35
35
35
35
35
35
35
35
35
35
35
36
36
36
36
36
38
38
39
39
39
39
40
40
41
41
41
42
41
42
42
41
41
41
40
39
39
39
39
39
39
39
39
40
40
40
40
40
40
40
40
40
40
40
40
40
40
40
40
40
40
40
39
37
37
35
35
36
36
35
34
34
34
33
33
36
36
38
40
40
40
40
40
39
39
39
39
39
39
38
37
37
36
36
35
34
33
33
33
33
33
32
32
32
32
32
32
32
32
32
31
31
31
31
30
30
30
29
29
28
28
28
28
27
27
26
26
26
26
26
26
26
26
26
25
25
25
25
25
25
25
25
25
24
24
24
24
25
26
26
26
26
25
24
25
26
25
26
26
25
25
25
26
26
25
23
25
26
27
28
28
25
25
27
29
30
35
35
37
41
42
42
42
42
42
42
43
43
43
43
43
43
43
43
43
43
43
43
42
42
42
42
43
43
43
42
42
42
42
42
42
42
42
42
42
42
42
42
42
42
42
41
41
41
41
41
41
42
42
42
41
41
41
41
40
40
44
44
44
44
44
44
44
43
43
43
43
43
42
42
42
42
42
43
44
44
44
44
43
43
43
43
43
43
43
43
43
43
43
43
43
43
43
43
44
44
44
44
44
44
44
44
44
44
44
42
41
40
40
40
40
39
38
38
38
38
38
38
37
36
36
36
36
36
36
35
35
35
34
33
33
33
33
34
35
33
32
32
32
32
32
32
32
32
31
30
28
29
28
28
29
29
29
30
32
32
33
33
32
36
37
37
40
41
41
41
41
40
39
39
37
37
37
38
38
39
39
39
39
39
39
39
39
39
39
39
39
39
40
40
41
41
40
40
45
44
45
44
44
45
45
45
45
45
45
43
43
43
43
43
43
43
43
43
43
44
44
44
44
44
44
44
44
44
45
45
45
45
45
45
45
45
45
45
45
47
46
47
47
47
47
48
48
48
48
48
49
50
50
50
50
52
52
53
53
53
53
53
54
54
54
54
55
55
58
58
58
54
56
55
58
57
58
58
58
57
58
58
59
59
60
66
66
67
67
67
67
67
67
66
66
66
66
66
66
66
66
65
65
63
63
63
60
60
60
60
60
60
60
59
59
59
58
58
58
61
61
62
62
63
63
63
64
64
64
71
74
83
83
84
86
85
84
84
85
85
85
85
84
83
82
82
82
82
82
81
81
79
78
78
78
77
76
76
76
76
76
76
76
76
76
76
76
76
76
75
75
74
73
73
73
73
73
73
73
73
73
73
73
73
73
73
73
73
72
72
72
72
72
73
72
71
71
71
71
71
71
72
71
72
71
71
71
71
71
71
72
73
72
71
69
69
69
71
74
74
74
74
74
74
74
74
72
72
72
72
72
71
68
68
68
68
70
71
72
70
70
69
69
70
70
70
70
70
70
70
69
69
68
67
65
68
68
69
69
68
68
68
68
68
66
67
65
65
65
65
65
65
65
66
65
66
66
66
65
65
61
62
62
59
58
63
62
54
54
54
55
52
54
59
56
55
52
54
53
53
54
54
54
55
54
54
54
54
54
54
54
56
56
57
61
61
61
61
61
61
61
62
62
62
65
65
63
64
64
63
63
63
63
63
63
63
63
63
60
60
60
60
60
60
60
60
59
59
59
58
58
58
58
57
56
55
55
55
55
55
55
55
55
56
56
56
56
56
56
55
55
54
55
56
60
59
59
59
60
60
60
62
63
61
59
59
59
59
59
59
58
58
58
58
58
58
58
58
58
59
59
59
59
59
58
58
58
58
58
57
57
56
56
55
55
55
55
55
55
55
55
54
54
54
55
57
55
54
52
52
52
52
52
52
52
51
50
49
49
49
49
49
48
48
48
47
45
45
45
45
44
44
41
41
41
41
41
41
41
40
39
39
39
39
39
39
39
38
37
36
36
36
36
36
36
35
35
35
34
34
34
34
34
34
34
33
32
32
32
31
28
29
29
29
29
29
29
27
25
25
25
25
25
25
24
24
24
23
22
22
21
22
22
21
21
21
21
21
20
23
24
26
27
26
26
26
24
23
22
22
22
23
22
22
23
23
21
21
21
21
22
22
22
20
20
20
21
21
21
21
21
19
19
19
19
19
19
19
19
19
19
19
19
19
19
19
19
19
19
19
20
20
20
21
22
22
24
25
25
25
25
26
26
27
29
32
32
33
33
34
35
35
34
33
36
36
36
36
36
36
35
35
36
36
36
35
35
35
35
35
35
35
34
34
34
35
35
35
36
36
36
35
35
35
35
36
36
38
38
39
39
41
41
42
42
42
41
41
41
41
41
40
40
41
41
41
41
41
41
41
41
41
41
40
40
40
40
40
40
41
41
41
41
41
41
41
41
41
42
42
42
42
42
42
42
41
41
41
41
41
41
41
41
41
41
41
41
41
41
41
40
39
39
39
39
39
39
38
39
38
38
38
38
38
37
37
37
37
37
37
37
37
36
35
35
35
35
35
35
35
35
35
35
35
35
35
32
32
32
32
32
32
31
31
30
30
30
30
30
30
30
30
30
30
29
29
29
28
28
28
28
29
29
28
28
27
27
27
27
27
27
28
28
26
27
27
27
27
27
27
28
28
28
29
29
29
29
28
28
26
24
24
24
24
23
23
23
22
21
21
22
22
22
22
21
21
21
21
21
20
20
19
19
18
18
18
18
18
17
16
16
16
16
16
16
16
16
15
15
15
15
15
14
14
13
13
13
13
13
13
13
14
14
13
13
13
13
13
13
13
13
13
13
12
12
12
12
13
13
14
14
14
14
14
14
14
14
14
15
15
16
17
17
18
18
19
20
20
20
21
21
21
21
21
21
21
21
20
20
20
19
19
19
19
21
23
23
34
36
39
42
42
54
55
55
55
56
56
56
56
56
56
56
57
57
57
58
58
57
57
57
57
57
56
56
55
55
56
56
56
56
55
55
55
55
55
55
55
55
55
55
55
55
55
55
55
55
55
55
55
55
55
56
56
56
55
55
55
55
55
55
55
55
55
54
54
54
54
54
54
54
54
54
56
56
56
55
55
55
54
54
55
55
55
54
54
55
55
56
58
58
58
57
57
56
56
56
56
55
62
64
65
71
71
74
80
80
80
80
82
82
82
82
80
80
80
80
80
80
79
79
77
77
77
77
77
77
75
73
73
73
72
72
72
72
72
70
70
68
68
68
69
69
69
69
69
70
73
72
72
73
74
75
75
76
76
76
76
76
75
74
73
73
72
72
72
72
72
72
72
72
72
72
72
71
69
69
68
66
66
66
66
65
65
65
65
65
65
65
65
63
63
63
63
63
63
63
60
59
59
58
58
58
59
60
60
60
59
59
61
61
61
60
60
60
60
59
59
59
59
60
59
59
59
60
60
60
60
60
60
57
57
56
56
56
56
55
55
55
55
55
54
53
51
50
50
49
49
48
48
49
49
49
50
50
50
45
45
44
43
43
43
43
46
47
47
47
46
43
43
45
44
49
54
52
50
49
49
49
49
50
49
49
49
49
49
45
45
45
45
44
45
45
45
46
46
46
48
47
45
45
45
54
54
55
58
57
56
56
56
60
63
63
70
71
75
75
76
76
76
77
77
77
77
77
77
77
77
77
77
77
77
77
77
77
77
76
76
76
76
76
76
76
76
76
76
76
76
76
76
76
75
75
75
75
75
75
76
76
77
77
77
77
77
77
77
77
77
75
74
72
72
72
72
72
72
72
72
72
72
72
71
71
71
71
71
72
72
73
74
70
70
70
69
69
69
70
70
71
70
70
71
75
75
74
75
74
75
76
77
77
76
75
77
76
76
76
74
71
69
69
72
71
72
73
73
69
70
69
69
67
67
66
65
65
64
64
64
64
64
64
62
62
61
60
60
56
55
55
55
55
53
51
51
51
51
50
50
50
48
48
48
46
46
45
44
43
43
43
43
43
44
43
43
43
43
42
41
40
40
40
39
39
39
39
39
39
39
39
39
39
39
39
39
39
39
38
38
38
38
38
38
38
38
38
38
38
38
38
38
38
38
38
37
37
37
37
37
37
37
37
37
37
36
36
36
36
36
36
36
36
36
36
36
35
34
33
32
32
32
31
31
30
30
30
30
30
30
30
30
30
30
30
30
29
29
28
25
25
25
27
27
29
29
29
29
25
25
24
25
26
27
27
27
27
27
27
27
28
30
31
31
27
27
27
27
27
27
27
27
29
30
34
34
34
34
34
34
34
36
39
39
39
40
40
40
38
38
38
38
37
37
37
37
37
37
36
36
37
38
37
37
37
37
37
37
37
37
37
37
37
37
37
37
36
36
36
36
36
36
36
36
36
36
36
36
36
35
35
35
35
35
35
35
35
35
35
35
34
34
34
34
34
34
34
34
34
34
33
33
32
31
31
31
30
31
31
30
31
31
31
31
31
31
31
31
31
31
31
31
31
31
31
31
30
30
30
30
30
30
30
30
30
30
30
32
32
32
32
32
32
32
32
33
33
32
32
31
29
26
26
26
26
26
26
27
27
27
26
26
27
27
29
30
40
41
45
48
49
56
55
56
57
60
60
60
62
62
66
67
67
67
71
72
74
77
76
77
79
79
79
82
83
83
88
89
88
88
88
88
88
88
88
90
91
93
93
92
90
90
91
91
91
91
92
92
92
93
92
92
92
94
94
94
94
94
95
95
97
96
96
97
97
97
97
97
97
97
96
97
97
97
98
98
99
99
99
99
99
102
102
102
103
103
103
102
102
102
102
102
102
101
101
101
100
99
99
99
99
99
98
98
98
98
98
98
98
98
98
98
98
98
96
96
96
97
97
97
96
96
96
94
94
94
94
95
96
96
93
93
92
90
88
88
88
88
88
88
88
88
87
87
86
85
85
86
86
86
86
85
85
85
85
85
85
85
82
81
81
81
81
80
80
79
77
77
72
71
71
70
69
65
65
64
63
63
61
60
61
65
65
63
66
65
64
64
65
65
65
69
71
75
75
84
82
77
77
77
78
77
77
77
74
72
72
71
71
72
72
72
71
70
69
69
69
69
70
71
70
69
71
70
69
68
69
68
68
68
67
67
67
67
67
67
67
67
66
66
66
67
67
67
64
63
62
62
62
62
62
62
62
62
62
62
62
58
59
58
58
58
58
58
58
57
57
57
57
57
57
57
57
57
57
57
57
57
56
56
56
56
56
56
56
55
55
55
55
55
55
54
55
57
57
55
55
55
53
53
52
52
52
52
52
52
52
52
52
52
51
51
49
49
49
49
48
48
48
48
46
45
44
43
43
43
43
43
43
43
42
38
37
37
38
39
39
38
34
33
33
33
33
36
35
36
38
38
41
41
41
41
41
41
41
44
45
45
45
43
43
43
44
45
43
43
43
43
48
49
50
50
50
51
49
50
50
52
52
53
52
52
54
54
55
54
55
57
57
57
58
59
59
59
60
60
60
60
59
59
60
62
67
69
69
70
70
75
75
78
77
77
76
76
77
77
78
80
82
82
82
80
79
81
83
85
85
91
95
95
97
97
95
95
95
95
95
96
97
97
96
96
96
97
97
100
100
100
100
100
100
100
103
103
103
103
102
102
101
102
104
104
105
105
105
105
104
104
105
105
106
106
106
105
105
105
104
103
103
103
103
102
101
101
101
100
100
100
100
98
98
98
98
98
97
97
97
97
97
96
96
96
96
96
95
95
95
94
94
92
92
92
91
91
89
88
88
88
88
87
87
86
84
84
83
81
78
78
77
77
77
77
76
76
75
75
75
75
73
73
73
73
73
72
72
71
71
71
69
69
66
64
62
61
61
61
57
58
58
57
57
56
53
53
51
51
51
51
52
51
52
51
51
51
50
50
49
49
49
49
49
48
48
47
44
43
43
44
44
44
44
43
43
43
43
45
45
45
41
43
43
44
44
42
42
42
41
41
41
41
40
41
41
42
44
41
42
42
42
42
42
43
43
43
43
44
44
43
43
43
42
42
42
42
42
42
43
43
42
41
41
41
41
40
42
48
48
47
47
47
47
47
47
46
46
46
46
46
46
46
47
45
45
45
45
45
45
45
44
44
44
44
44
44
44
44
44
44
44
44
44
44
44
44
44
44
44
43
43
43
46
46
46
45
46
47
44
45
45
46
46
47
47
47
47
47
43
43
42
40
40
40
40
40
40
41
41
41
41
41
43
44
44
46
46
46
46
46
45
45
45
45
45
45
45
45
45
45
45
45
45
45
45
45
44
44
43
43
43
43
43
43
41
41
41
41
39
39
39
39
39
39
39
39
39
39
39
38
38
37
37
39
39
39
40
40
40
40
38
38
38
38
37
37
37
37
36
36
34
34
34
34
34
33
33
33
33
33
33
32
32
31
29
29
29
29
29
29
30
30
30
32
32
34
34
38
39
39
43
43
44
44
44
44
44
44
44
44
42
42
42
42
42
42
42
42
42
42
41
41
41
41
41
41
42
42
42
42
41
39
39
39
39
39
38
37
37
37
35
35
35
34
34
33
33
33
33
32
32
32
32
32
32
32
32
32
32
32
32
32
30
30
30
30
30
23
23
22
22
22
22
20
18
18
18
18
18
18
18
18
18
18
18
19
19
19
19
19
20
20
20
20
20
20
20
20
20
20
20
27
30
33
33
33
33
33
32
32
31
31
32
32
32
32
32
32
31
31
31
32
32
32
32
32
32
32
31
31
31
31
31
31
30
28
28
28
27
27
27
27
27
27
27
27
27
27
27
27
27
27
27
28
28
28
27
26
26
26
26
25
25
26
25
25
25
25
25
25
25
25
25
25
25
25
25
25
25
25
24
24
24
24
23
22
22
22
22
22
22
22
22
22
22
22
22
22
22
22
22
22
22
22
22
22
21
21
21
21
21
21
21
21
20
20
20
21
22
22
22
22
26
26
26
26
26
24
24
24
25
25
25
25
25
25
25
24
25
25
25
25
25
24
24
24
24
24
24
23
23
22
22
22
21
21
21
21
20
20
22
23
23
23
22
22
22
22
22
22
22
22
22
22
24
25
23
23
24
24
24
25
25
25
25
24
24
23
23
23
22
22
22
22
22
22
22
21
21
21
21
21
21
21
21
21
21
20
20
21
22
22
22
22
22
21
21
21
21
23
23
23
23
23
23
23
23
23
23
23
23
23
23
22
22
22
22
22
23
24
24
24
24
24
23
23
23
23
23
22
23
22
22
22
22
22
22
22
22
22
22
22
22
22
22
22
23
23
23
23
23
23
23
23
23
23
23
23
22
22
22
21
21
21
21
21
21
21
20
20
20
20
20
20
20
20
20
20
20
20
20
20
19
17
17
17
17
17
17
17
17
16
16
14
14
13
13
12
12
12
12
12
12
12
12
12
12
12
12
12
12
12
12
12
12
11
12
12
11
11
11
11
11
11
11
10
10
10
10
10
10
11
11
11
11
11
11
11
11
11
11
10
10
9
9
9
9
8
8
8
8
8
8
8
8
8
8
8
8
8
7
7
7
7
7
7
7
7
7
7
7
7
7
7
7
7
7
7
7
7
7
7
7
7
7
7
7
7
7
7
7
7
7
7
7
7
7
7
6
6
6
6
6
6
3
3
3
3
6
8
8
9
9
9
9
9
9
10
9
9
9
10
9
10
11
11
11
11
11
11
11
11
11
12
12
12
12
12
12
12
12
12
12
12
12
12
12
12
12
12
13
13
13
13
13
13
13
13
14
14
14
14
14
14
14
16
17
18
21
21
22
22
22
22
22
24
24
24
24
24
29
29
31
34
35
36
36
36
37
37
37
37
37
38
38
38
38
38
39
40
40
40
40
40
41
41
41
41
41
41
41
41
41
41
41
41
41
41
41
41
41
41
41
41
41
41
41
41
41
41
41
41
41
41
41
41
41
41
40
40
39
39
39
39
39
39
39
39
39
39
39
39
39
39
39
39
39
39
39
39
39
38
38
35
35
34
34
34
34
33
33
33
32
32
32
31
30
30
30
30
30
30
30
30
30
30
30
30
30
30
30
30
30
30
30
29
28
28
28
28
28
28
27
27
27
27
27
27
28
28
28
28
28
28
28
28
27
26
25
25
22
22
20
20
21
20
19
19
19
19
19
19
19
19
19
19
19
19
19
19
19
18
18
18
18
18
18
17
17
17
17
17
17
17
16
16
16
16
16
17
17
18
17
17
17
17
17
17
17
17
17
15
15
15
14
14
14
14
14
14
14
14
14
14
14
14
14
14
14
13
13
13
13
13
13
13
13
13
13
13
13
13
13
13
13
13
13
13
13
13
13
12
12
12
11
11
11
11
11
11
11
11
11
11
11
10
10
10
9
8
8
8
8
8
8
8
8
8
8
8
7
7
7
7
7
7
7
7
7
7
9
12
12
12
12
12
12
13
13
13
13
13
13
13
13
13
13
13
13
13
13
13
13
13
13
13
13
13
12
12
12
11
11
11
11
11
11
11
11
11
11
11
11
11
11
11
11
11
11
11
11
11
11
11
11
11
10
10
10
10
10
10
11
11
11
11
11
11
11
11
11
11
11
11
11
11
11
11
11
11
11
11
11
11
11
11
11
11
11
11
11
11
11
11
10
10
10
10
10
10
10
10
10
10
10
10
10
10
10
10
10
10
10
10
10
10
10
10
10
10
10
10
10
10
10
10
10
10
10
10
10
10
10
10
10
10
10
10
10
10
10
10
10
10
10
10
10
10
10
10
10
10
10
10
10
10
10
10
9
9
9
9
10
10
10
11
11
10
10
10
10
10
10
10
10
10
10
10
10
10
9
9
9
10
9
9
8
8
8
9
9
9
10
10
10
10
10
10
10
10
10
9
9
9
9
9
9
9
9
9
9
9
9
9
9
9
9
9
9
9
9
9
9
9
9
9
9
9
9
9
9
9
9
8
6
6
6
6
6
6
6
6
6
6
6
6
6
6
6
6
6
6
6
6
6
6
6
6
6
6
7
7
7
8
8
8
8
8
8
8
8
8
7
7
7
7
7
7
7
6
6
6
6
6
5
5
5
5
5
5
6
6
7
7
7
7
7
7
7
6
6
6
6
6
6
6
6
6
6
6
6
6
6
7
7
8
8
8
8
8
8
8
8
8
8
8
8
8
8
8
8
8
8
8
8
8
8
8
8
8
8
8
8
8
8
8
8
7
7
7
7
7
7
8
8
8
7
7
7
7
7
7
7
7
7
7
8
8
8
8
8
8
8
8
8
10
10
10
10
10
10
10
10
10
10
10
10
10
10
10
10
10
10
10
10
10
10
10
10
10
10
11
11
11
11
11
11
11
11
12
12
12
12
12
12
12
12
12
12
12
12
12
12
12
12
12
12
11
11
11
11
11
11
11
11
11
11
11
11
11
13
15
17
17
17
17
17
17
17
17
17
17
17
16
16
15
15
15
15
15
16
16
16
16
16
16
14
14
14
14
17
17
18
19
19
19
20
20
22
26
25
26
26
26
26
26
26
26
26
26
26
26
26
26
26
26
26
26
26
26
26
26
26
26
26
26
26
26
26
25
25
25
25
25
25
24
24
24
24
24
24
24
25
24
25
25
25
25
25
25
25
25
25
25
25
25
25
25
25
25
25
25
25
25
25
25
25
25
25
25
25
25
26
26
25
25
25
25
25
25
27
28
28
31
31
31
31
31
31
31
31
31
32
32
32
31
35
37
37
37
37
37
37
37
37
37
37
37
36
36
36
37
37
38
37
34
34
34
34
32
34
34
34
33
33
44
52
55
54
53
53
53
56
53
53
54
55
55
55
55
55
55
55
55
55
55
57
57
57
58
58
58
58
57
58
60
61
65
70
70
74
75
76
78
78
78
78
78
78
78
78
79
80
81
81
81
81
82
81
81
81
81
81
81
81
81
81
81
81
81
81
81
81
81
84
85
85
85
85
85
84
84
84
84
84
84
85
85
86
86
86
86
86
86
86
86
86
89
89
89
90
90
89
89
89
89
88
88
88
87
87
87
87
87
87
88
88
88
88
88
84
84
84
85
85
85
85
85
85
87
87
87
90
91
91
94
96
96
91
88
94
96
107
107
110
112
112
113
111
111
112
111
110
111
111
111
111
110
106
105
105
105
105
105
105
105
105
105
104
103
103
103
103
103
100
97
95
95
95
94
94
94
92
92
92
90
90
90
90
90
87
88
88
88
88
88
87
87
87
87
86
86
84
82
79
79
78
78
78
77
77
77
77
79
79
79
78
78
80
80
78
78
77
76
73
72
71
72
71
71
70
70
69
69
69
69
69
69
69
70
70
69
69
70
71
71
71
71
68
67
67
67
67
67
65
65
64
64
63
62
60
60
59
59
58
58
58
58
58
58
58
58
57
57
56
56
56
56
55
55
53
52
52
50
49
49
49
49
49
49
49
47
47
46
46
46
44
45
44
45
45
44
39
37
37
37
36
36
36
36
36
40
45
47
48
48
48
49
49
50
49
49
49
48
48
48
49
56
57
57
57
58
60
61
61
61
61
61
61
61
61
61
61
61
59
59
59
59
59
58
56
56
56
56
56
56
55
55
55
55
55
56
56
56
57
56
56
57
57
56
56
57
57
57
57
60
61
64
64
64
61
61
61
62
62
62
62
62
63
63
63
63
63
64
64
64
64
65
65
64
64
64
64
64
64
64
64
63
63
63
63
64
64
64
64
64
62
61
60
60
59
60
61
61
61
60
60
60
60
60
59
59
59
59
60
60
60
61
60
60
58
56
56
55
56
55
55
54
50
50
50
50
50
50
50
49
49
49
50
50
50
50
50
49
49
49
48
49
49
49
50
50
49
48
47
45
45
45
44
43
43
44
44
44
45
45
44
44
44
44
44
44
44
44
45
45
45
45
45
45
45
45
45
45
45
45
44
43
43
44
42
43
42
42
42
42
42
40
40
40
40
41
41
41
41
41
41
41
40
40
39
39
39
39
39
39
39
39
38
38
38
40
41
41
41
41
40
41
41
41
39
38
38
37
38
38
37
36
36
37
37
35
35
36
37
38
40
45
47
48
48
49
49
51
56
57
58
59
62
62
63
63
65
64
64
64
63
63
63
63
63
63
63
63
63
63
63
63
63
63
63
63
63
62
61
61
61
61
60
60
60
60
60
60
60
60
59
58
58
57
57
57
57
58
58
58
58
58
58
58
58
57
57
57
57
57
57
57
57
56
56
57
57
57
57
58
57
57
57
57
57
57
57
58
59
57
56
56
57
57
58
58
58
59
62
62
62
63
64
66
65
64
65
65
65
65
64
63
62
62
63
62
62
62
61
60
60
61
61
61
61
61
60
60
60
60
59
57
57
53
54
54
54
54
54
52
52
51
51
52
52
52
51
50
50
50
49
49
49
48
44
44
44
43
44
44
43
43
43
44
44
44
44
45
45
46
45
46
46
47
45
45
45
46
46
45
45
45
44
44
44
42
41
41
41
39
38
38
38
38
38
38
38
38
38
38
39
39
39
39
39
38
39
43
43
46
42
47
58
58
58
58
58
58
58
58
58
58
58
58
58
58
58
57
58
57
57
57
56
56
56
56
56
55
55
55
55
55
55
55
55
55
54
54
54
54
54
54
54
54
53
53
50
50
50
50
50
50
50
50
49
49
49
49
49
49
49
48
48
48
47
47
47
47
47
46
46
46
46
46
46
46
45
45
45
45
45
44
46
46
46
46
46
46
45
44
48
48
49
55
56
60
60
60
61
62
62
63
62
62
65
67
67
67
74
75
75
72
72
72
72
73
73
73
73
73
68
68
67
67
67
67
67
66
65
65
65
64
63
64
64
64
64
64
64
65
64
63
62
62
61
61
61
61
61
60
59
59
59
59
60
61
60
61
61
63
63
61
67
67
67
70
67
68
68
68
68
68
72
72
73
74
72
72
72
72
71
71
70
70
70
70
70
69
69
69
69
69
69
69
70
71
71
71
71
71
70
70
69
68
68
68
69
68
68
67
67
64
64
63
63
63
63
63
63
64
66
66
67
67
66
66
66
66
67
67
67
67
65
65
63
61
60
59
57
57
57
55
52
52
52
52
52
52
52
52
52
52
51
51
51
50
50
50
51
52
52
52
52
52
52
49
49
50
49
50
50
52
52
53
53
53
52
54
52
52
52
52
52
52
52
51
51
50
50
49
49
49
49
49
49
49
49
49
49
49
48
48
48
48
48
48
48
48
43
43
43
44
43
43
43
41
39
39
38
38
38
37
37
37
37
36
36
36
36
36
36
36
36
36
35
35
34
34
34
34
34
34
34
34
34
34
33
32
31
31
31
31
31
31
31
31
30
30
29
29
29
29
29
29
29
29
28
28
28
28
28
28
27
26
26
24
24
24
24
24
24
24
24
24
24
24
24
25
25
24
24
24
24
24
24
24
24
24
24
23
23
23
23
23
23
22
22
20
19
19
18
18
17
17
17
16
16
15
15
15
15
16
18
18
18
18
18
18
18
18
19
19
19
18
18
22
23
26
27
27
25
26
26
25
24
24
24
24
24
23
23
23
24
24
24
25
25
26
26
27
28
28
28
28
28
28
26
26
26
26
26
26
30
30
30
30
30
30
30
30
30
30
30
29
29
29
30
30
31
31
31
31
30
31
31
31
31
32
33
36
36
37
37
37
39
39
39
39
39
39
39
39
39
39
39
39
40
41
47
55
56
55
57
57
57
63
64
71
77
77
78
78
78
78
79
79
79
78
78
78
78
78
78
78
78
78
78
77
77
77
77
77
77
77
77
75
75
75
75
76
78
78
78
77
77
76
77
77
77
75
77
77
78
79
79
80
80
80
79
79
81
80
80
80
80
80
80
78
78
78
78
76
78
78
78
77
77
78
79
81
82
84
84
84
87
88
90
95
95
97
97
96
96
96
96
96
96
96
96
96
96
95
95
95
94
92
92
92
92
90
90
90
89
89
91
93
93
94
86
87
84
83
83
81
81
81
88
87
88
89
87
88
89
88
88
88
88
88
88
88
87
87
87
87
88
88
88
88
87
84
88
88
91
91
90
91
93
93
93
93
93
94
94
94
94
94
93
94
90
90
90
92
92
92
95
94
93
93
96
95
95
97
97
97
98
92
92
92
91
89
89
89
89
89
89
89
90
91
91
92
93
95
94
92
92
93
93
91
86
87
84
81
81
80
80
82
82
80
80
80
80
80
80
80
80
80
81
81
82
80
80
79
77
77
77
76
76
75
75
75
75
75
75
75
74
74
74
74
74
74
74
74
74
74
74
74
74
74
74
74
74
72
71
71
71
71
71
72
71
70
70
66
66
66
66
65
65
60
60
59
59
59
59
59
59
57
59
59
59
61
62
61
59
60
58
59
64
69
69
69
69
69
69
69
69
68
68
67
67
67
67
67
67
64
62
62
63
63
63
63
62
61
61
63
65
68
68
68
67
67
67
67
67
67
67
67
66
67
67
63
63
63
60
60
58
57
57
56
56
56
56
56
56
56
56
56
54
54
55
61
77
77
77
78
78
78
79
79
80
80
80
80
80
80
80
80
80
77
77
78
80
82
85
92
98
100
100
100
101
104
104
104
104
104
106
104
105
105
105
104
103
104
104
105
107
110
111
111
112
113
130
131
131
131
132
142
142
143
144
142
139
139
139
139
139
139
140
136
137
137
137
136
136
137
138
138
138
138
137
138
138
135
135
133
133
133
133
133
133
133
135
133
133
132
132
132
132
132
132
132
132
132
132
130
129
129
128
128
128
126
125
125
125
126
128
128
128
128
128
127
127
127
127
126
126
126
126
126
126
125
124
122
122
121
120
120
119
119
119
118
114
111
111
111
108
108
107
107
107
107
108
107
106
106
104
103
103
103
103
102
101
101
102
99
100
100
100
100
97
97
94
94
94
94
94
94
96
97
97
96
94
89
89
86
86
85
85
85
84
84
84
84
79
80
81
82
89
90
90
88
89
90
90
90
90
90
90
89
84
85
86
86
86
84
83
82
82
82
82
82
82
82
82
82
82
79
79
79
79
79
78
78
75
75
75
73
73
70
70
70
70
70
69
68
67
65
65
65
65
63
62
60
60
60
60
58
56
55
54
53
53
52
51
51
50
50
50
51
51
51
50
48
47
47
46
46
46
46
46
46
46
46
46
45
45
45
45
45
45
46
47
47
47
47
44
44
44
44
44
44
45
46
46
43
44
43
41
41
41
41
41
43
43
40
41
40
40
42
42
41
41
40
37
41
41
41
41
41
41
40
40
39
39
39
37
37
37
37
37
37
36
36
35
35
35
34
34
34
34
34
34
35
35
35
35
35
35
35
34
34
34
34
34
34
34
34
34
32
32
32
32
32
32
32
32
32
32
32
32
32
32
32
32
30
30
30
30
30
30
28
28
28
28
28
28
28
28
28
26
26
26
26
26
24
24
24
24
24
24
24
24
24
24
23
23
23
23
23
23
23
23
23
23
23
22
21
21
20
20
20
20
20
20
20
18
18
18
18
18
18
18
18
18
18
19
19
19
19
18
18
17
17
17
17
17
16
16
16
16
16
15
14
14
13
12
12
11
11
10
9
8
7
3
3
3
3
0
0
0
0
0
0
0
0
0
0
0
0
0
0
0
0
0
0
0
0
0
0
0
0
0
0
0
0
0
0
0
0
0
0
0
0
0
0
0
0
0
0
0
0
0
0
0
0
0
0
0
0
0
0
0
0
0
0
0
0
0
0
0
0
0
0
0
0
0
0
0
0
0
0
0
0
0
0
0
0
0
0
0
0
0
0
0
0
0
0
0
0
0
0
0
0
0
0
0
0
0
0
0
0
0
0
0
0
0
0
0
0
0
0
0
0
0
0
0
0
0
0
0
0
0
0
0
0
0
0
0
0
0
0
0
0
0
0
0
0
0
1
2
2
2
2
2
2
2
2
2
2
2
2
2
2
2
2
2
2
2
2
2
2
1
1
1
1
1
1
1
1
1
1
1
1
1
1
1
1
2
2
2
2
3
3
3
3
3
3
3
3
3
3
3
3
3
3
3
3
3
3
3
3
3
3
3
3
3
3
3
3
3
3
3
3
3
3
3
3
3
3
3
3
3
3
3
3
3
3
3
3
3
3
3
3
3
3
3
3
3
3
3
3
3
3
3
3
3
3
3
3
3
3
3
3
3
3
3
3
3
3
3
3
3
3
3
3
2
2
2
2
2
2
1
1
1
1
1
1
1
1
1
1
1
1
1
1
1
1
1
1
1
1
1
1
1
1
1
1
1
1
1
1
1
1
1
1
1
1
1
1
1
1
1
1
1
1
1
1
1
1
1
1
1
1
1
1
1
1
1
1
1
1
1
1
1
1
1
1
1
1
1
1
1
0
0
0
0
0
0
0
0
0
0
0
0
0
0
0
0
0
0
0
0
0
0
0
0
0
0
0
0
0
0
0
0
0
0
0
0
0
0
0
0
0
0
0
0
0
0
0
0
0
0
0
0
0
0
0
0
0
1
2
2
2
2
2
2
2
2
2
2
2
2
2
2
2
2
2
2
2
2
2
2
2
2
2
2
2
2
2
2
2
2
2
2
2
2
2
2
2
2
2
2
2
2
2
2
2
2
2
2
2
2
2
2
2
2
2
2
2
2
2
2
2
2
2
2
2
2
2
2
2
2
2
2
2
2
2
2
2
2
2
2
2
2
2
2
2
2
2
2
2
2
2
2
2
2
2
2
2
2
2
2
2
2
2
2
2
2
2
2
2
2
2
2
2
2
2
2
2
2
2
2
2
2
2
1
1
1
1
1
1
1
1
1
1
0
0
0
0
0
0
0
0
0
0
0
0
0
0
0
0
0
0
0
0
0
0
0
0
0
0
0
0
0
0
0
0
0
0
0
0
0
0
0
0
0
0
0
0
0
0
0
0
0
0
0
0
0
0
0
0
0
0
0
0
0
0
0
0
0
0
0
0
0
0
0
0
0
0
0
0
0
0
0
0
0
0
0
0
0
0
0
0
0
0
0
0
0
0
0
0
0
0
0
0
0
0
0
0
0
0
0
0
0
0
0
0
0
0
0
0
0
0
0
0
0
0
0
0
0
0
0
0
0
0
0
0
0
0
0
0
0
0
0
0
0
0
0
0
0
0
0
0
0
0
0
0
0
0
0
0
0
0
0
0
0
0
0
0
0
0
0
0
0
0
0
0
0
0
0
0
0
0
0
0
0
0
0
0
0
0
0
0
0
0
0
0
0
0
0
0
0
0
0
0
0
0
0
0
0
0
0
0
0
0
0
0
0
0
0
0
0
0
0
0
0
0
0
0
0
0
0
0
0
0
0
0
0
0
0
0
0
0
0
0
0
0
0
0
0
0
0
0
0
0
0
0
0
0
0
0
0
0
0
0
0
0
0
0
0
0
0
0
0
0
0
0
0
0
0
0
0
0
0
0
0
0
0
0
0
0
0
0
0
0
0
0
0
0
0
0
0
0
0
0
0
0
0
0
0
0
0
0
0
0
0
0
0
0
0
0
0
0
0
0
0
0
0
0
0
0
0
0
0
0
0
0
0
0
0
0
0
0
0
0
0
0
0
0
0
0
0
0
0
0
0
0
0
0
0
0
0
0
0
1
1
1
1
1
1
1
1
1
1
1
1
1
1
1
1
1
1
1
1
1
2
2
2
2
2
2
2
2
2
2
2
2
2
2
2
2
2
2
2
2
2
2
2
2
2
2
2
2
2
2
2
2
2
2
2
2
2
2
2
2
2
2
2
2
2
2
2
2
2
2
2
2
2
2
2
2
2
2
2
2
2
2
2
2
2
2
2
2
2
2
2
2
2
2
2
2
2
2
2
2
2
2
2
2
2
2
2
2
2
2
2
2
2
2
2
2
2
2
2
2
2
2
1
1
1
1
1
1
1
1
1
1
1
1
1
1
1
1
1
1
1
1
1
1
1
1
1
1
1
1
1
1
1
1
1
1
1
1
1
1
1
1
1
1
1
1
1
1
1
1
1
1
1
1
1
1
1
0
0
0
0
0
0
0
0
0
0
0
0
0
0
0
0
0
0
0
0
0
0
0
0
0
0
0
0
0
0
0
0
0
0
0
0
0
0
0
0
0
0
0
0
0
0
0
0
0
0
0
0
0
0
0
0
0
0
0
0
0
0
0
0
0
0
0
0
0
0
0
0
0
0
0
0
0
0
0
0
0
0
0
0
0
0
0
0
0
0
0
0
0
0
0
0
0
0
0
0
0
0
0
0
0
0
0
0
0
0
0
0
0
0
0
0
0
0
0
0
0
0
0
0
0
0
0
0
0
0
0
0
0
0
0
0
0
0
0
0
0
0
0
0
0
0
0
0
0
0
0
0
0
0
0
0
0
0
0
0
0
0
0
0
0
0
0
0
0
0
0
0
0
0
0
0
0
0
0
0
0
0
0
0
0
0
0
0
0
0
0
0
0
0
0
0
0
0
0
0
0
0
0
0
0
0
0
0
0
0
0
0
0
0
0
0
0
0
0
0
0
0
0
0
0
0
0
0
0
0
0
0
0
0
0
0
0
0
0
0
0
0
0
0
0
1
2
2
2
2
3
3
3
3
3
3
3
3
3
3
3
3
3
3
3
3
3
3
3
3
3
3
3
3
3
3
3
3
3
3
3
3
3
3
3
3
3
3
3
3
3
3
3
3
3
3
3
3
3
3
3
3
3
3
3
3
3
3
3
3
3
3
3
3
3
3
3
3
3
3
3
3
3
3
3
3
3
3
3
3
3
3
3
3
3
3
3
3
3
3
3
3
3
3
3
3
3
3
3
3
3
3
3
3
3
3
3
3
3
3
3
3
3
3
3
3
3
3
3
3
3
2
2
2
2
2
2
2
1
1
1
1
2
1
1
1
1
1
1
2
2
2
2
2
2
2
2
2
2
2
2
2
2
2
2
2
2
2
2
2
2
2
2
2
2
2
2
2
2
2
2
2
2
2
2
2
2
2
2
1
1
1
1
1
1
1
1
1
1
1
1
1
1
1
1
1
1
1
1
1
1
1
1
1
1
1
1
1
1
1
1
1
1
1
1
1
1
1
1
1
1
1
1
1
1
1
1
1
1
1
1
1
1
1
2
2
2
2
2
2
2
2
2
2
2
2
2
2
2
2
2
2
2
2
2
2
2
2
2
2
2
2
2
2
2
2
2
2
2
2
2
2
2
2
2
2
2
2
2
2
2
2
2
2
2
2
2
2
2
2
2
2
2
2
2
2
2
2
2
2
2
2
2
2
2
2
2
2
2
2
2
2
2
2
2
2
2
2
2
2
2
2
2
2
2
2
2
2
2
2
2
2
2
2
2
2
2
2
2
2
2
2
2
2
2
2
1
1
1
1
1
1
2
2
2
2
2
2
2
2
2
2
2
2
2
2
2
2
2
2
2
2
2
2
2
2
2
2
2
2
3
3
3
3
3
3
3
3
3
3
3
3
3
3
3
3
3
3
3
3
3
3
3
3
3
3
3
3
3
3
3
3
3
3
3
3
3
3
3
3
3
3
3
3
3
3
3
3
3
3
3
3
3
3
3
2
2
2
2
2
2
2
2
1
1
1
1
0
0
0
0
0
0
0
0
0
0
0
0
0
0
0
0
0
0
0
0
0
0
0
0
0
0
0
0
0
0
0
0
0
0
0
0
0
0
0
0
0
0
0
0
0
0
0
0
1
1
1
1
1
1
1
1
1
1
1
1
1
1
1
1
1
1
1
1
1
1
1
1
1
1
1
1
1
1
1
1
1
1
1
1
1
1
1
1
1
1
1
1
1
1
1
1
1
1
1
1
1
1
1
1
1
1
1
1
1
1
1
1
1
1
1
1
1
1
1
1
1
1
1
1
1
1
1
1
1
1
1
1
1
1
1
1
1
1
1
1
1
1
1
1
1
1
1
1
1
1
1
1
1
1
1
1
1
1
1
1
1
1
1
1
1
1
1
1
1
1
1
0
0
0
0
0
0
0
0
0
0
0
0
0
0
0
0
0
0
0
0
0
0
0
0
0
0
0
0
0
0
0
0
0
0
0
0
0
0
0
0
0
0
0
0
0
0
0
0
0
0
0
0
0
0
0
0
0
0
0
0
0
0
0
0
0
0
0
0
0
0
0
0
0
0
0
0
0
0
0
0
0
0
0
0
0
0
0
0
0
0
0
0
0
0
0
0
0
0
0
0
0
0
0
0
0
0
0
0
0
0
0
0
0
0
0
0
0
0
0
0
0
0
0
0
0
0
0
0
0
0
0
0
0
0
0
0
0
0
0
0
0
0
0
0
0
0
0
0
0
0
0
0
0
0
0
0
0
0
0
0
0
0
0
0
0
0
0
0
0
0
0
0
0
0
0
0
0
0
0
0
0
0
0
0
0
0
0
0
0
0
0
0
0
0
0
0
0
0
0
0
0
0
0
0
0
0
0
0
0
0
0
0
0
0
0
0
0
0
0
0
0
0
0
0
0
0
0
0
0
0
0
0
0
0
0
0
0
0
0
0
0
0
0
0
0
0
0
0
0
0
0
0
0
0
0
0
0
0
0
0
0
0
0
0
0
0
0
0
0
0
0
0
0
0
0
0
0
0
0
0
0
0
0
0
0
0
0
0
0
0
0
0
0
0
0
0
0
0
0
0
0
0
0
0
0
0
0
0
0
0
0
0
0
0
0
0
0
0
0
0
0
0
0
0
0
0
0
0
0
0
0
0
0
0
0
0
0
0
0
0
0
0
0
0
0
0
0
0
0
0
1
1
2
2
2
2
2
2
2
2
2
2
2
2
2
2
2
2
2
2
2
2
2
2
2
2
2
2
2
2
3
3
3
3
3
3
3
3
3
3
3
3
3
3
3
3
3
3
3
3
3
3
3
3
3
3
3
3
3
3
3
3
3
3
3
3
3
3
3
3
3
3
3
3
3
3
3
3
3
3
3
3
3
3
3
3
3
3
3
3
3
3
3
3
3
3
3
3
3
3
3
3
3
3
3
3
3
3
3
3
3
3
3
3
3
3
3
3
3
3
3
3
3
3
3
3
3
3
3
3
3
3
3
3
3
3
3
3
3
3
3
3
3
3
3
3
3
3
3
3
3
3
2
2
2
2
2
2
2
2
2
2
2
2
2
2
2
1
1
1
1
1
1
1
1
1
1
1
1
1
1
1
1
1
1
1
1
1
1
1
1
1
1
1
1
1
1
1
1
1
1
1
1
1
1
1
1
1
1
1
1
1
1
1
1
1
1
1
1
1
1
1
1
1
1
1
1
0
0
0
0
0
0
0
0
0
0
0
0
0
0
0
0
0
0
0
0
0
0
0
0
0
0
0
0
0
0
0
0
0
0
0
0
0
0
0
0
0
0
0
0
0
0
0
0
0
0
0
0
0
0
0
0
0
0
0
0
0
0
0
0
0
0
0
0
0
0
0
0
0
0
0
0
0
0
0
0
0
0
0
0
0
0
0
0
0
0
0
0
1
1
1
1
1
1
1
1
1
1
1
2
2
2
2
2
2
2
3
4
4
4
4
4
4
4
4
4
4
4
4
4
4
4
4
4
4
4
4
4
4
4
4
4
4
4
4
4
4
4
4
4
4
4
4
4
4
4
4
4
4
4
5
5
5
5
5
5
5
5
5
5
5
5
5
5
5
5
5
5
5
5
5
5
5
5
5
5
5
5
5
5
5
5
5
5
5
5
5
5
5
5
5
5
5
5
5
5
5
5
5
5
5
5
5
5
5
5
5
5
5
5
5
5
5
4
4
4
4
3
3
3
3
3
3
3
3
3
3
3
3
3
3
3
3
3
3
3
3
3
3
3
3
3
3
3
2
2
2
2
2
2
2
2
2
2
2
2
2
2
2
2
2
2
2
2
2
2
2
2
2
3
3
3
3
3
3
3
3
3
3
3
3
3
3
3
3
3
3
3
3
3
3
3
3
3
3
3
3
2
2
2
2
2
2
2
2
2
2
2
2
2
2
2
2
2
2
2
1
1
1
1
1
1
0
0
0
0
0
0
0
0
0
0
0
0
0
0
0
0
0
0
0
0
0
0
0
0
0
0
0
0
0
0
0
0
1
1
1
1
1
1
1
1
1
1
1
1
1
1
1
1
1
1
1
1
1
1
1
1
1
1
1
1
1
1
1
1
1
1
1
1
1
1
1
1
1
1
1
1
1
1
1
1
1
1
1
1
1
1
1
1
1
1
1
0
0
0
0
0
0
0
0
0
0
0
0
0
0
0
0
0
0
0
0
0
0
0
0
0
0
0
0
0
0
0
0
0
1
1
1
1
1
1
1
1
1
1
1
1
1
1
1
1
1
1
1
1
1
1
1
1
1
1
1
1
1
1
1
1
1
1
1
1
1
1
1
1
1
1
1
1
1
1
1
1
1
1
1
1
1
1
1
1
1
1
1
1
1
1
1
1
1
1
1
1
1
1
1
1
1
1
1
1
1
1
1
1
1
1
1
1
1
1
1
1
1
0
0
0
0
0
0
0
0
0
0
0
0
0
0
0
0
0
0
0
0
0
0
0
0
0
0
0
0
0
0
0
0
0
0
0
0
0
0
0
0
0
0
0
0
0
0
0
0
0
0
0
0
0
0
0
0
0
0
0
0
0
0
0
0
0
0
0
0
0
0
0
0
0
0
0
0
0
0
0
0
0
0
0
0
0
0
0
0
0
0
0
0
0
0
0
0
0
0
0
0
0
0
0
0
0
0
0
0
0
0
0
0
0
0
0
0
0
0
0
0
0
0
0
0
0
0
0
0
0
0
0
0
0
0
0
0
0
0
0
0
0
0
0
0
0
0
0
0
0
0
0
0
0
0
0
0
0
0
0
0
0
0
0
0
0
0
0
0
0
0
0
0
0
0
0
0
0
0
0
0
0
0
0
0
0
0
0
0
0
0
0
0
0
0
0
0
0
0
0
0
0
0
0
0
0
0
0
0
0
0
0
0
0
0
0
0
0
0
0
0
0
0
0
0
0
0
0
0
0
0
0
0
0
0
0
0
0
0
0
0
0
0
0
0
0
0
0
0
0
0
0
0
0
0
0
0
0
0
1
1
1
1
1
1
1
1
1
1
1
1
1
1
1
1
1
1
1
1
1
1
1
1
1
1
1
1
1
1
1
1
1
1
1
1
1
1
1
1
1
1
1
1
0
0
0
0
0
0
0
0
0
0
0
0
0
0
0
0
0
0
0
0
0
0
0
0
0
0
0
0
0
0
0
0
0
0
0
0
0
0
0
0
0
0
0
0
0
0
0
0
0
0
0
0
0
0
0
0
0
0
0
0
0
0
0
0
0
0
0
0
0
0
0
0
0
0
0
0
0
0
0
0
0
0
0
0
0
0
0
0
0
0
0
0
0
0
0
0
0
0
0
0
0
0
0
0
0
0
0
0
0
0
0
0
0
0
0
0
0
0
0
0
0
0
0
0
0
0
0
0
0
0
0
0
0
0
0
0
0
0
0
0
0
0
0
0
0
0
0
0
0
0
0
0
0
0
0
0
0
0
0
0
0
0
0
0
0
0
0
0
0
0
0
0
0
0
0
0
0
0
0
0
0
0
0
0
0
0
0
0
0
0
0
0
0
0
0
0
0
0
0
0
0
0
0
0
0
0
0
0
0
0
0
0
0
0
0
0
0
0
0
0
0
0
0
0
0
0
0
0
0
0
0
0
0
0
0
0
0
0
0
0
0
0
0
0
0
0
0
0
0
0
0
0
0
0
0
0
0
0
0
0
0
0
0
0
0
0
0
0
0
0
0
0
0
0
0
0
0
0
0
0
0
0
0
0
0
0
0
0
0
0
0
0
0
0
0
0
0
0
0
0
0
0
0
0
0
0
0
0
0
0
0
0
0
0
0
0
0
0
0
0
0
0
0
0
0
0
0
0
0
0
0
0
0
0
0
0
0
0
0
0
0
0
0
0
0
0
0
0
0
0
0
0
0
0
0
0
0
0
0
0
0
0
0
0
0
0
0
0
0
0
0
0
0
0
0
0
0
0
0
0
0
0
0
0
0
0
0
0
0
0
0
0
0
0
0
0
0
0
0
0
0
0
0
0
0
0
0
0
0
0
0
0
0
0
0
0
0
0
0
0
0
0
0
0
0
0
0
0
0
0
0
0
0
0
0
0
0
0
0
0
0
0
0
0
0
0
0
0
0
0
0
0
0
0
0
0
0
0
0
0
0
0
0
0
0
0
0
0
0
0
0
0
0
0
0
0
0
0
0
0
0
0
0
0
0
0
0
0
0
0
0
0
0
0
0
0
0
0
0
0
0
0
0
0
0
0
0
0
0
0
0
0
0
0
0
0
0
0
0
0
0
0
0
0
0
0
0
0
0
0
0
0
0
0
0
0
0
0
0
0
0
0
0
0
0
0
0
0
0
0
0
0
0
0
0
0
0
0
0
0
0
0
0
0
0
0
0
0
0
0
0
0
0
0
0
0
0
0
0
0
0
0
0
0
0
0
0
0
0
0
0
0
0
0
0
0
0
0
0
0
0
0
0
0
0
0
0
0
0
0
0
0
0
0
0
0
0
0
0
0
0
0
0
0
0
0
0
0
0
0
0
0
0
0
0
0
0
0
0
0
0
0
0
0
0
0
0
0
0
0
0
0
0
0
0
0
0
0
0
0
0
0
0
0
0
0
0
0
0
0
0
0
0
0
0
0
0
0
0
0
0
0
0
0
0
0
0
0
0
0
0
0
0
0
0
0
0
0
0
0
0
0
0
0
0
0
0
0
0
0
0
0
0
0
0
0
0
0
0
0
0
0
0
0
0
0
0
0
0
0
0
0
0
0
0
0
0
0
0
0
0
0
0
0
0
0
0
0
0
0
0
0
0
0
0
0
0
0
0
0
0
0
0
0
0
0
0
0
0
0
0
0
0
0
0
0
0
0
0
0
0
0
0
0
0
0
0
0
0
0
0
0
0
0
0
0
0
0
0
0
0
0
0
0
0
0
0
0
0
0
0
0
0
0
0
0
0
0
0
0
0
0
0
0
0
0
0
0
0
0
0
0
0
0
0
0
0
0
0
0
0
0
0
0
0
0
0
0
0
0
0
0
0
0
0
0
0
0
0
0
0
0
0
0
0
0
0
0
0
0
0
0
0
0
0
0
0
0
0
0
0
0
0
0
0
0
0
0
0
0
0
0
0
0
0
0
0
0
0
0
0
0
0
0
0
0
0
0
0
0
0
0
0
0
0
0
0
0
0
0
0
0
0
0
0
0
0
0
0
0
0
0
0
0
0
0
0
0
0
0
0
0
0
0
0
0
0
0
0
0
0
0
0
0
0
0
0
0
0
0
0
0
0
0
0
0
0
0
0
0
0
0
0
0
0
0
0
0
0
0
0
0
0
0
0
0
0
0
0
0
0
0
0
0
0
0
0
0
0
0
0
0
0
0
0
0
0
0
0
0
0
0
0
0
0
0
0
0
0
0
0
0
0
0
0
0
0
0
0
0
0
0
0
0
0
0
0
0
0
0
0
0
0
0
0
0
0
0
0
0
0
0
0
0
0
0
0
0
0
0
0
0
0
0
0
0
0
0
0
0
0
0
0
0
0
0
0
0
0
0
0
0
0
0
0
0
0
0
0
0
0
0
0
0
0
0
0
0
0
0
0
0
0
0
0
0
0
0
0
0
0
0
0
0
0
0
0
0
0
0
0
0
0
0
0
0
0
0
0
0
0
0
0
0
0
0
0
0
0
0
0
0
0
0
0
0
0
0
0
0
0
0
0
0
0
0
0
0
0
0
0
0
0
0
0
0
0
0
0
0
0
0
0
0
0
0
0
0
0
0
0
0
0
0
0
0
0
0
0
0
0
0
0
0
0
0
0
0
0
0
0
0
0
0
0
0
0
0
0
0
0
0
0
0
0
0
0
0
0
0
0
0
0
0
0
0
0
0
0
0
0
0
0
0
0
0
0
0
0
0
0
0
0
0
0
0
0
0
0
0
0
0
0
0
0
0
0
0
0
0
0
0
0
0
0
0
0
0
0
0
0
0
0
0
0
0
0
0
0
0
0
0
0
0
0
0
0
0
0
0
0
0
0
0
0
0
0
0
0
0
0
0
0
0
0
0
0
0
0
0
0
0
0
0
0
0
0
0
0
0
0
0
0
0
0
0
0
0
0
0
0
0
0
0
0
0
0
0
0
0
0
0
0
0
0
0
0
0
0
0
0
0
0
0
0
0
0
0
0
0
0
0
0
0
0
0
0
0
0
0
0
0
0
1
2
2
2
2
2
2
2
3
3
3
3
3
3
3
3
3
3
3
3
3
3
3
3
3
3
3
3
3
3
3
2
2
2
2
2
2
2
2
2
2
2
2
2
2
2
2
2
2
2
2
2
2
2
2
2
2
2
2
2
2
2
2
2
2
2
2
2
2
2
2
2
2
2
2
2
2
2
2
2
2
2
2
2
2
2
2
2
2
2
2
2
2
2
2
2
2
2
3
3
3
3
3
3
3
3
3
3
3
3
3
3
3
3
3
3
3
3
3
3
3
3
3
3
3
3
3
3
3
3
3
3
3
3
3
3
3
3
3
2
2
2
2
1
1
1
1
1
1
1
1
1
1
1
1
1
1
1
1
1
1
1
1
1
1
1
0
0
0
0
0
0
0
0
0
0
0
0
0
0
0
0
0
0
0
0
0
0
0
0
0
0
0
0
0
0
0
0
0
0
0
0
0
0
0
0
0
0
0
0
0
0
0
0
0
0
1
1
1
1
1
1
1
1
1
1
1
1
1
1
1
1
1
1
1
1
1
1
1
1
1
1
1
1
1
1
1
1
1
1
1
1
1
1
1
1
1
1
1
1
1
1
1
1
1
1
1
1
3
3
3
3
3
3
3
3
3
3
3
3
3
3
3
3
3
3
3
3
3
3
3
3
3
3
3
3
3
3
3
3
3
3
3
3
3
3
3
3
3
3
3
3
3
3
3
3
3
3
3
3
3
3
3
3
3
3
3
3
3
3
3
3
3
3
3
3
3
3
3
3
3
3
3
3
3
3
3
3
3
3
3
3
3
3
3
3
2
2
2
2
2
2
2
2
2
2
2
2
1
1
1
1
1
1
1
1
1
1
1
1
1
1
1
1
1
1
1
1
1
1
1
1
1
1
1
1
1
1
1
2
2
2
3
3
3
3
3
3
3
3
3
3
3
3
3
3
3
3
3
3
3
3
3
2
2
2
2
2
2
2
2
2
2
2
2
2
2
2
2
2
2
2
2
2
2
1
1
1
1
1
1
1
1
1
1
1
1
1
1
1
1
1
1
1
1
1
1
1
1
1
1
1
1
1
1
1
1
1
1
1
1
1
1
1
1
2
2
2
2
2
3
3
3
3
3
3
3
3
3
3
3
3
3
3
3
3
3
3
3
3
3
3
3
3
3
3
3
3
3
3
3
3
3
3
3
3
3
3
3
3
3
3
3
3
3
3
3
3
3
3
3
3
3
3
3
3
3
3
3
2
2
2
2
2
2
2
2
2
3
3
3
3
3
3
3
3
3
3
3
4
4
4
4
4
4
4
4
4
4
4
4
4
3
3
3
3
3
3
4
4
4
4
4
4
4
4
4
4
4
4
4
5
5
5
5
5
5
5
5
5
5
5
4
4
4
4
4
4
4
4
5
5
5
5
5
5
5
5
5
5
5
5
4
4
4
4
4
4
4
4
4
4
4
4
4
4
4
4
4
4
4
4
4
4
4
4
4
4
4
5
7
7
7
7
7
7
7
8
8
8
8
8
8
8
8
8
8
8
8
8
8
9
9
9
9
9
9
9
9
9
9
9
9
9
9
9
9
9
9
8
8
8
8
8
8
8
8
8
8
8
8
8
8
8
8
8
8
8
8
8
8
8
8
8
8
8
8
8
8
8
8
8
8
9
9
8
8
8
8
8
8
8
8
8
8
8
8
8
8
8
8
8
8
8
8
8
8
8
8
8
8
8
8
8
8
8
8
8
7
7
7
7
7
7
7
9
8
8
8
8
8
8
8
8
8
8
8
8
8
6
6
5
5
5
5
5
5
5
5
5
5
5
5
5
5
5
5
5
5
5
5
5
5
5
5
5
5
5
4
4
4
4
4
4
4
4
4
4
5
5
5
5
5
5
5
5
5
5
5
5
5
5
5
5
5
5
5
5
5
5
5
5
5
5
6
6
6
6
6
6
6
6
6
6
6
6
6
5
5
5
5
6
6
6
6
6
6
6
6
6
7
7
7
7
7
7
7
7
7
7
7
7
7
7
7
7
7
7
7
7
7
7
7
6
5
5
5
5
5
5
5
5
5
5
5
5
5
5
5
5
6
6
6
6
6
7
7
7
7
7
7
7
7
7
7
7
7
7
7
7
7
7
7
7
7
7
7
7
7
7
7
7
7
7
7
6
5
5
5
5
5
5
5
5
5
5
5
5
5
5
5
5
5
5
5
5
6
6
7
7
7
7
7
7
7
7
7
7
7
7
7
7
7
7
7
7
7
7
7
7
6
6
6
6
6
6
6
6
6
6
6
6
7
7
7
7
7
7
7
7
8
8
8
8
8
8
7
7
7
6
7
7
7
7
7
7
7
7
7
7
7
7
7
7
7
7
7
7
7
7
7
7
7
7
7
7
7
7
7
7
7
7
7
7
7
7
7
7
7
6
6
6
6
6
6
6
6
6
6
6
6
6
6
7
7
7
8
8
7
7
7
7
7
7
7
7
7
7
7
7
7
7
8
8
8
8
8
8
8
7
7
8
8
8
8
8
8
8
8
8
8
8
8
8
8
8
8
8
8
8
7
7
7
7
7
7
7
7
7
7
8
8
8
8
8
8
8
8
8
9
9
9
9
9
8
8
8
8
8
9
9
9
8
8
8
8
8
8
9
9
9
9
9
9
9
9
9
9
9
11
11
11
11
11
11
11
11
11
12
12
12
12
12
12
12
12
13
13
13
12
12
13
13
13
13
13
13
13
13
13
13
13
13
14
14
14
15
15
15
15
15
15
15
15
16
15
16
16
16
16
16
17
17
17
17
17
17
17
17
17
16
16
16
16
16
16
16
16
17
17
17
16
16
17
18
18
18
18
18
18
18
18
18
18
17
17
16
16
16
16
16
16
16
16
16
16
16
16
16
16
16
16
16
16
16
16
16
16
16
16
17
17
17
17
17
17
17
16
16
16
16
16
16
16
16
17
17
17
17
17
17
17
17
17
17
17
17
17
17
17
17
16
16
16
16
15
15
15
15
15
15
15
15
15
15
15
15
14
14
14
14
14
14
14
14
14
14
14
14
14
13
13
13
13
13
13
12
12
12
12
12
12
12
12
12
12
12
12
11
11
11
11
13
13
12
12
12
12
11
11
11
11
11
11
11
11
11
11
11
11
11
11
11
11
11
9
9
10
10
10
10
10
10
10
10
9
9
9
9
8
9
9
9
9
9
9
9
12
12
17
18
19
24
25
25
25
25
25
25
25
25
25
25
25
25
25
26
26
26
26
27
27
27
27
27
27
27
26
26
26
26
26
26
26
26
26
26
26
26
26
26
26
26
26
26
25
25
25
25
25
25
25
25
25
25
25
25
25
25
25
25
25
25
25
26
25
25
25
25
25
25
25
25
25
25
25
26
26
25
26
26
26
26
26
26
26
26
26
26
26
26
26
26
26
26
26
26
26
26
26
26
26
26
26
26
27
27
28
28
28
28
28
26
26
26
27
27
27
27
26
25
25
24
24
27
27
28
28
29
29
29
28
28
28
28
28
28
28
29
29
28
26
27
27
27
27
27
26
25
25
31
33
32
32
32
32
33
34
34
32
32
32
33
33
33
32
32
29
30
30
30
30
31
31
30
33
33
33
34
36
36
37
37
37
38
38
38
38
38
38
38
37
37
39
39
39
39
40
39
39
39
39
39
39
40
40
40
40
40
40
40
40
40
40
40
40
40
40
40
40
40
40
40
40
40
40
41
41
40
41
41
41
42
42
42
42
41
42
46
47
47
47
47
47
48
48
48
48
48
48
47
47
47
46
46
46
46
46
44
43
43
43
43
45
45
45
47
47
47
46
46
47
50
51
51
51
51
51
51
51
50
50
50
50
50
51
51
51
51
51
50
50
49
49
49
49
50
50
50
50
50
49
49
49
48
48
48
47
46
46
45
45
45
45
45
44
44
44
44
43
43
43
43
43
43
43
43
43
43
43
44
44
44
44
44
45
45
45
45
45
44
44
44
44
44
44
43
43
42
42
42
43
43
43
42
42
42
41
40
40
39
39
37
37
37
37
37
37
38
37
37
37
37
35
35
34
34
33
32
32
32
32
33
33
33
33
33
33
33
33
33
32
28
28
29
30
34
34
35
31
31
32
33
33
34
34
34
32
30
30
30
27
26
26
26
26
25
26
26
26
26
26
26
26
26
25
25
25
25
24
23
23
23
23
23
23
23
23
22
22
22
22
22
22
22
22
22
22
22
22
22
22
22
22
22
22
21
21
21
21
21
21
21
21
21
21
21
21
21
21
21
21
21
21
21
21
21
21
21
21
21
21
21
20
20
20
20
20
20
20
20
20
19
18
18
18
18
18
17
17
17
17
17
17
17
17
18
18
18
18
17
17
17
17
17
17
16
16
16
16
16
16
16
15
15
16
16
16
16
16
15
14
14
14
14
13
13
11
12
12
12
13
13
14
14
14
14
14
14
14
13
13
13
13
13
13
15
14
14
15
18
18
20
20
20
19
19
20
20
20
19
19
19
19
19
19
19
19
19
19
19
19
19
19
19
19
19
19
19
19
19
19
19
19
19
19
19
19
19
20
20
20
20
20
20
20
20
20
20
21
21
21
22
21
22
22
22
23
23
23
23
22
22
21
21
21
22
22
22
22
22
22
22
22
22
22
22
22
22
22
22
22
22
22
22
22
22
22
22
22
22
22
21
21
21
21
20
20
20
20
20
20
21
21
21
21
21
21
21
21
27
31
35
35
34
34
34
34
34
34
34
34
34
35
33
33
33
33
32
32
32
32
32
31
31
31
31
31
31
31
31
31
31
31
31
31
31
31
31
31
29
29
26
26
26
26
26
26
26
25
25
25
25
26
26
26
26
26
26
26
26
26
26
26
26
26
26
26
26
25
25
25
25
25
25
25
25
24
24
24
24
24
24
23
23
23
23
23
23
23
23
23
23
23
23
23
23
23
23
23
23
23
23
24
24
24
24
23
24
23
24
24
24
25
25
24
24
24
24
24
24
24
25
25
25
24
24
24
24
24
22
21
21
21
20
20
20
21
21
21
21
18
17
17
17
17
17
17
16
16
16
16
16
16
16
16
14
14
14
14
14
15
15
15
15
15
14
15
16
16
16
16
14
14
14
14
14
14
14
14
15
15
15
14
14
14
14
15
15
16
16
16
16
16
16
16
16
16
16
16
16
16
16
16
16
16
16
16
16
15
15
14
14
14
16
16
16
16
16
16
16
16
16
16
16
17
17
17
17
17
17
17
17
17
17
17
17
17
17
17
17
17
17
17
17
17
17
16
16
16
16
16
16
16
16
16
16
16
16
17
17
17
17
17
17
17
17
16
16
14
14
14
13
12
12
12
12
12
12
12
12
13
13
14
14
14
14
14
14
14
15
15
15
13
13
13
13
14
14
15
15
15
16
17
18
18
18
18
18
18
18
19
19
19
19
19
19
19
17
17
17
17
17
17
17
17
17
17
17
17
17
17
17
17
17
17
17
17
17
18
18
18
18
19
20
19
19
19
21
21
21
21
21
21
21
20
20
20
20
20
20
20
20
20
20
20
20
19
19
19
19
19
19
19
19
21
24
27
27
32
32
32
32
32
33
34
37
37
37
37
37
37
37
40
40
40
40
40
40
40
40
40
40
41
41
41
41
41
41
41
41
41
41
41
41
42
43
43
43
43
43
43
43
43
44
45
45
44
44
43
44
45
45
45
45
45
45
46
46
46
46
47
47
47
47
47
47
47
47
47
46
46
47
47
47
46
47
46
46
46
46
46
47
47
47
47
49
50
50
50
50
50
50
50
50
50
51
52
52
52
52
52
53
53
52
52
52
51
51
50
50
50
50
50
50
50
51
51
49
48
48
48
48
48
48
48
48
48
47
47
47
46
46
46
46
47
47
46
46
46
46
46
45
44
41
41
41
41
41
41
42
42
42
42
42
42
42
42
42
42
42
42
41
40
40
40
40
41
42
42
41
39
38
38
38
38
38
38
38
38
38
38
38
34
34
34
34
34
34
33
33
33
33
32
32
31
31
31
31
31
31
31
31
31
31
28
27
26
26
23
23
23
23
23
24
24
24
24
24
24
24
24
24
24
24
24
24
24
24
24
24
22
22
22
22
22
22
22
22
22
23
23
23
23
22
22
22
22
23
23
22
22
21
22
23
23
22
23
23
23
24
23
23
23
24
24
24
24
24
24
24
23
23
24
24
24
24
24
24
24
24
25
25
26
27
27
27
27
27
27
27
27
27
28
28
28
28
28
28
28
34
34
34
34
33
33
33
33
33
33
33
33
33
33
33
33
32
31
31
31
31
31
31
32
32
33
33
33
33
32
32
32
32
32
32
32
32
30
30
30
29
29
29
29
29
29
29
29
29
29
29
29
29
29
30
30
31
31
32
32
32
33
34
34
34
37
37
46
48
60
60
60
60
57
57
57
58
58
58
58
57
57
56
56
56
56
56
56
55
55
54
54
54
54
54
54
54
54
54
54
54
54
54
54
55
55
55
54
54
54
54
54
51
51
52
53
55
55
54
54
54
54
54
54
54
55
54
56
59
60
62
61
60
58
58
58
58
57
56
56
56
56
56
56
56
59
59
61
61
62
62
62
63
62
63
63
60
60
60
60
60
60
60
60
60
60
60
58
57
57
57
57
57
57
57
56
56
56
56
56
56
56
56
56
56
56
56
55
55
55
54
54
54
54
54
55
56
56
56
57
59
59
59
59
59
59
59
59
59
59
59
59
59
56
55
56
55
55
55
57
57
56
57
55
55
55
55
56
62
63
63
63
61
61
62
62
62
63
63
61
61
61
61
59
59
59
59
58
58
59
59
59
59
58
58
59
58
56
56
55
56
58
58
59
60
60
59
59
69
75
78
81
80
81
85
86
88
88
94
94
95
98
105
105
105
103
105
104
104
105
104
105
105
104
103
103
103
103
104
104
105
108
109
110
110
110
110
110
110
110
109
109
107
108
109
109
109
110
110
111
111
111
111
111
111
110
110
109
107
107
107
106
105
105
105
105
105
105
105
105
103
103
102
102
102
102
102
102
102
101
98
96
96
97
96
96
96
96
95
95
95
96
96
98
98
98
98
98
99
99
100
100
100
100
100
99
99
100
99
98
98
98
97
97
97
97
97
97
96
96
95
96
95
95
95
95
94
94
94
92
92
92
92
88
88
87
87
87
85
85
85
84
84
83
78
77
77
77
77
75
75
75
75
75
75
75
76
74
83
88
90
91
92
90
90
90
88
88
89
89
91
92
85
86
85
87
88
87
89
88
86
86
85
83
83
81
78
78
79
74
74
73
73
73
73
73
73
75
77
77
76
81
81
81
81
79
79
79
79
79
79
79
79
77
76
76
76
76
77
77
77
75
74
76
75
74
75
76
75
75
75
75
75
76
76
75
76
76
75
77
76
76
76
76
76
76
76
76
74
75
73
73
72
73
73
73
73
78
78
78
77
79
79
78
80
80
80
80
79
78
78
77
76
76
76
76
77
77
77
76
80
83
83
83
84
84
84
84
84
82
82
85
84
84
84
84
84
84
84
84
87
87
87
87
87
87
87
87
87
87
80
80
80
80
80
80
80
78
78
78
77
78
78
79
79
79
76
75
74
74
74
74
73
72
72
73
74
76
79
79
80
79
79
77
77
77
75
75
73
72
75
75
75
75
75
74
74
74
74
73
73
73
72
72
70
70
69
69
69
69
69
70
70
70
71
71
71
71
70
69
69
69
68
68
68
68
67
66
66
65
65
65
65
65
65
65
65
64
62
62
61
62
61
60
59
58
58
58
57
57
54
54
54
54
54
54
54
54
54
54
54
54
53
53
53
53
53
54
54
53
52
51
53
53
55
55
54
54
54
52
51
51
52
52
52
52
52
52
52
52
52
52
52
51
51
51
51
44
37
32
29
29
26
24
20
20
18
18
19
21
20
19
17
15
15
15
15
15
14
14
14
14
14
14
14
14
14
14
14
14
14
14
14
14
14
14
14
14
14
14
14
14
14
14
14
14
14
14
14
14
14
14
14
14
14
14
14
13
13
13
13
14
14
16
16
16
16
16
16
16
16
16
16
16
16
16
16
16
16
16
17
17
17
17
17
17
17
17
17
17
17
17
17
17
17
17
17
17
17
17
18
18
18
18
18
18
16
16
16
16
15
15
15
15
15
15
13
12
12
9
9
9
9
11
11
11
12
13
13
13
13
14
14
14
14
14
14
14
14
13
13
13
13
14
14
14
14
15
15
15
13
13
13
13
13
13
13
13
13
12
12
12
12
12
11
11
11
11
11
11
11
11
11
11
11
11
10
10
9
9
9
9
9
9
9
9
9
9
9
9
9
9
9
9
9
9
9
9
9
9
9
9
9
9
9
9
9
9
9
8
8
8
8
8
8
8
8
8
8
8
8
8
8
8
8
8
8
8
8
8
8
8
8
8
8
8
8
8
8
8
8
8
8
9
9
9
9
9
9
9
9
9
9
9
8
9
9
9
9
9
9
9
9
9
9
9
8
8
7
7
7
7
7
5
5
5
5
5
4
4
4
3
3
3
3
3
3
3
3
3
3
3
3
3
3
3
3
3
3
3
3
2
2
2
2
2
2
2
2
2
2
1
1
1
1
1
1
1
1
1
1
1
1
1
1
1
1
1
1
1
1
1
1
1
1
1
1
1
1
1
1
1
1
1
1
1
1
1
1
2
2
2
2
2
2
2
2
2
2
2
2
2
2
2
2
2
2
2
2
2
2
2
2
2
2
2
2
2
2
2
2
2
2
2
2
2
2
2
2
2
2
2
2
2
2
2
2
2
2
2
2
2
2
2
2
2
2
2
2
2
2
2
2
2
2
2
2
2
2
2
2
2
2
2
2
2
2
2
2
2
1
1
1
1
1
1
1
1
1
1
1
1
1
1
1
1
1
1
1
1
1
1
1
1
1
1
1
1
1
1
1
1
1
1
1
1
1
1
1
1
1
1
1
1
2
2
2
2
3
2
2
2
2
2
2
2
2
2
2
2
2
2
2
2
2
2
2
2
2
2
2
2
2
2
2
2
2
2
2
2
2
2
2
2
2
2
2
2
2
3
3
3
3
3
3
3
3
3
3
3
3
3
3
3
3
3
3
3
3
3
3
3
3
3
3
3
3
3
3
3
3
2
2
2
2
2
2
2
2
2
2
2
2
2
2
2
2
2
2
2
2
2
2
2
2
2
2
2
2
2
2
2
2
2
2
2
2
2
2
2
1
1
1
1
1
0
0
0
0
0
0
0
0
0
0
0
0
0
0
0
0
0
0
0
0
0
0
0
0
0
0
0
0
0
0
0
0
0
0
0
0
0
0
0
0
0
0
0
0
0
0
0
0
0
0
1
0
0
0
0
0
0
0
0
0
0
0
0
0
0
0
0
0
0
0
0
0
0
0
0
0
0
0
0
0
0
0
0
0
0
0
0
0
0
0
0
0
0
0
0
0
0
0
0
0
0
0
0
0
0
0
0
0
0
0
1
1
1
1
1
1
1
1
1
1
1
1
1
1
1
1
1
1
1
1
1
1
1
1
1
1
1
1
1
1
1
1
1
1
1
1
1
1
1
1
1
1
1
1
1
1
1
1
1
1
1
1
1
1
1
1
1
1
1
1
1
1
1
1
1
2
2
2
2
2
2
2
3
3
3
3
3
3
3
3
4
4
4
4
4
5
5
5
5
5
5
5
5
5
5
5
5
5
5
5
5
5
5
5
5
5
5
5
5
5
5
5
5
5
5
5
5
5
5
5
5
5
5
5
5
5
5
5
5
6
7
8
8
8
10
10
10
10
10
10
10
10
10
10
10
10
10
10
10
10
10
10
10
10
10
10
10
10
10
10
10
10
10
10
10
10
10
10
10
10
10
10
10
10
10
10
10
10
10
10
10
10
9
9
9
9
9
9
9
9
9
9
9
9
9
9
9
9
9
9
9
9
10
10
10
10
10
10
10
10
10
10
10
10
10
10
10
10
10
10
10
10
10
10
10
11
10
10
10
10
10
10
10
10
10
9
9
9
9
9
9
10
10
10
10
10
10
10
8
8
8
8
8
8
8
8
8
8
8
8
8
8
8
8
8
8
8
8
8
8
7
7
7
7
7
7
7
7
7
7
7
7
7
7
7
7
7
7
7
7
7
7
7
8
8
8
8
8
7
7
7
7
7
7
7
6
6
6
6
6
6
6
6
6
6
6
6
6
6
6
5
5
5
5
5
5
5
5
5
5
5
5
5
5
5
5
5
5
5
5
5
5
5
5
5
5
5
5
5
5
5
5
5
6
6
5
5
5
5
5
5
5
5
5
5
5
5
5
5
5
5
5
5
5
5
5
5
5
5
4
4
4
4
4
4
4
4
3
3
3
3
3
3
3
3
2
2
2
2
2
2
2
2
2
2
2
2
2
2
2
2
2
2
2
2
2
2
2
2
2
2
2
2
2
2
2
2
2
2
2
2
2
2
2
2
3
3
3
3
3
3
3
3
3
3
3
3
3
3
3
3
3
3
3
3
3
3
3
3
3
3
3
3
3
3
3
3
3
3
3
2
2
1
1
1
2
2
2
2
2
2
2
1
1
2
2
2
2
2
2
2
2
2
2
2
3
3
3
3
3
3
3
6
7
7
7
8
8
12
14
15
19
25
26
27
27
27
27
27
27
27
27
27
27
27
27
27
27
27
27
27
27
27
27
27
27
27
27
27
27
27
27
27
27
27
27
27
27
27
27
27
27
27
28
28
28
28
29
29
29
29
29
29
29
29
30
30
32
35
35
35
35
35
35
35
35
36
36
36
39
39
39
39
39
40
40
41
41
41
41
41
41
41
44
44
47
47
47
48
48
48
48
48
48
48
48
48
48
48
48
49
49
49
51
51
51
51
52
52
55
59
59
59
60
59
59
59
58
58
58
57
57
56
56
56
56
56
56
56
56
55
55
55
55
55
55
55
55
55
54
54
54
54
53
52
48
47
47
47
47
47
47
47
46
46
46
46
46
46
45
45
45
45
45
44
44
44
44
44
44
44
44
43
41
41
41
41
41
41
41
41
41
40
40
40
40
40
40
40
40
40
39
39
39
39
39
42
42
46
47
47
47
47
47
48
51
52
47
47
46
51
54
75
75
94
96
94
94
102
105
112
121
126
129
142
149
150
150
151
154
155
168
173
179
179
179
185
183
184
186
185
185
185
185
185
185
185
185
185
183
183
183
183
183
183
187
189
210
213
215
215
214
215
217
217
218
218
218
218
218
218
218
218
218
218
218
216
218
218
218
218
219
220
221
221
221
220
221
222
226
233
234
235
235
235
235
235
237
238
238
242
245
245
256
256
267
273
274
275
276
283
284
288
291
292
294
295
298
300
301
301
301
301
301
301
301
300
299
299
299
297
290
286
286
286
285
287
284
284
283
283
284
284
283
292
292
297
293
285
286
286
287
288
288
288
288
288
285
268
269
268
268
267
267
264
260
260
260
260
259
255
251
252
252
252
252
249
247
237
236
235
236
236
235
235
231
229
229
228
228
229
228
222
219
220
212
212
214
213
211
210
210
209
209
208
206
196
196
187
187
187
187
185
184
179
179
179
179
176
178
176
173
172
171
171
172
172
173
173
173
167
167
159
158
156
160
154
149
149
150
154
156
156
155
154
157
141
142
151
151
157
156
154
153
155
159
160
161
165
163
163
164
164
161
158
155
149
148
148
148
148
148
147
147
145
145
145
144
145
146
148
147
147
145
137
137
138
138
138
137
137
134
133
133
132
133
134
134
134
132
134
134
135
135
133
138
139
139
136
137
134
133
130
130
129
127
126
126
126
127
128
128
128
128
128
128
125
124
122
121
121
121
122
121
120
116
116
115
115
115
116
116
116
116
115
115
116
116
116
115
116
116
116
126
127
128
126
123
123
123
123
124
124
123
123
122
122
120
120
120
120
120
120
120
120
121
124
131
133
134
132
135
144
144
146
143
145
148
141
143
141
143
148
159
159
172
181
189
187
187
187
190
191
193
211
244
246
246
243
243
244
244
249
253
252
254
255
257
259
259
258
259
259
261
262
263
263
264
260
260
258
258
258
258
258
258
259
259
259
259
259
258
258
258
258
258
255
255
255
259
261
267
278
303
304
305
308
307
306
309
310
314
314
314
314
313
311
309
309
308
308
308
308
308
308
309
309
309
308
308
308
307
306
306
307
306
305
304
303
303
302
302
299
299
294
294
294
295
295
294
294
292
293
292
293
290
289
284
277
277
277
279
280
278
273
280
277
275
277
278
279
289
291
293
292
291
291
283
283
284
280
281
281
281
279
278
277
268
268
272
285
302
308
310
310
312
313
313
313
312
313
308
288
288
286
286
286
286
285
279
275
274
275
272
269
269
269
266
268
267
265
256
255
257
260
263
265
265
264
259
266
266
268
276
275
276
276
275
274
272
272
272
268
270
269
268
256
244
242
236
232
233
291
359
358
363
375
373
372
373
376
374
374
374
370
370
370
370
367
368
366
361
361
361
359
359
360
361
364
365
365
368
368
371
371
368
361
357
357
357
358
358
356
356
351
338
337
336
336
334
334
334
334
334
333
332
327
323
321
320
319
317
316
316
316
315
315
315
313
311
311
311
311
311
306
298
296
296
296
296
296
296
296
296
294
293
291
291
289
289
289
289
288
286
278
273
273
262
262
262
262
262
262
262
257
257
257
257
257
257
256
252
240
230
230
224
224
224
223
222
220
202
201
200
191
186
180
177
149
149
148
141
125
125
125
122
122
114
104
103
102
92
89
89
86
72
72
70
63
15
15
15
8
5
5
5
5
4
4
4
4
4
4
4
4
4
4
4
3
3
3
3
3
3
3
3
3
3
3
3
3
3
2
2
2
2
2
2
2
2
2
2
2
2
2
2
2
2
2
2
2
2
2
2
2
2
2
2
2
2
2
2
2
2
2
2
2
2
2
2
2
2
2
2
2
2
2
2
2
2
2
2
2
2
2
2
2
2
2
2
2
2
2
2
2
2
2
2
2
2
2
2
1
1
1
1
1
0
0
0
0
0
0
0
0
0
0
0
0
0
0
0
0
0
0
0
0
0
0
0
0
0
0
0
0
0
0
0
0
0
0
0
0
0
0
0
0
0
0
0
0
0
0
0
0
0
0
0
0
0
0
0
0
0
0
0
0
0
0
0
0
0
0
0
0
0
0
0
0
0
0
0
0
0
0
0
0
0
0
0
0
0
0
0
0
0
0
0
0
0
0
0
0
0
0
0
0
0
0
0
0
0
0
0
0
0
0
0
0
0
0
0
0
0
0
0
0
0
0
0
0
0
0
0
0
0
0
0
0
0
0
0
0
0
0
0
0
0
0
0
0
0
0
0
0
0
0
0
0
0
0
0
0
0
0
0
0
0
0
0
0
0
0
0
0
0
0
0
0
0
0
0
0
0
0
0
0
0
0
0
0
0
0
0
0
0
0
0
0
0
0
0
0
0
0
0
0
0
0
0
0
0
0
0
0
0
0
0
0
0
0
0
0
0
0
0
0
0
0
0
0
0
0
0
0
0
0
0
0
0
0
0
0
0
0
0
0
0
0
0
0
0
0
0
0
0
0
0
0
0
0
0
0
0
0
0
0
0
0
0
0
0
0
0
0
0
0
0
0
0
0
0
0
0
0
0
0
0
0
0
0
0
0
0
0
0
0
0
0
0
0
0
0
0
0
0
0
0
0
0
0
0
0
0
0
0
0
0
0
0
0
0
0
0
0
0
0
0
0
0
0
0
0
0
0
0
0
0
0
0
0
0
0
0
0
0
0
0
0
0
0
0
0
0
0
0
0
0
0
0
0
0
0
0
0
0
0
0
0
0
0
0
0
0
0
0
0
0
0
0
0
0
0
0
0
0
0
0
0
0
0
0
0
0
0
0
0
0
0
0
0
0
0
0
0
0
0
0
0
0
0
0
0
0
0
0
0
0
0
0
0
0
0
0
0
0
0
0
0
0
0
0
0
0
0
0
0
0
0
0
0
0
0
0
0
0
0
0
0
0
0
0
0
0
0
0
0
0
0
0
0
0
0
0
0
0
0
0
0
0
0
0
0
0
0
0
0
0
0
0
0
0
0
0
0
0
0
0
0
0
0
0
0
0
0
0
0
0
0
0
0
0
0
0
0
0
0
0
0
0
0
0
0
0
0
0
0
0
0
0
0
0
0
0
0
0
0
0
0
0
0
0
0
0
0
0
0
0
0
0
0
0
0
0
0
0
0
0
0
0
0
0
0
0
0
0
0
0
0
0
0
0
0
0
0
0
0
0
0
0
0
0
0
0
0
0
0
0
0
0
0
0
0
0
0
0
0
0
0
0
0
0
0
0
0
0
0
0
0
0
0
0
0
0
0
0
0
0
0
0
0
0
0
0
0
0
0
0
0
0
0
0
0
0
0
0
0
0
0
0
0
0
0
0
0
0
0
0
0
0
0
0
0
0
0
0
0
0
0
0
0
0
0
0
0
0
0
0
0
0
0
0
0
0
0
0
0
0
0
0
0
0
0
0
0
0
0
0
0
0
0
0
0
0
0
0
0
0
0
0
0
0
0
0
0
0
0
0
0
0
0
0
0
0
0
0
0
0
0
0
0
0
0
0
0
0
0
0
0
0
0
0
0
0
0
0
0
0
0
0
0
0
0
0
0
0
0
0
0
0
0
0
0
0
0
0
0
0
0
0
0
0
0
0
0
0
0
0
0
0
0
0
0
0
0
0
0
0
0
0
0
0
0
0
0
0
0
0
0
0
0
0
0
0
0
0
0
0
0
0
0
1
1
1
1
1
1
1
1
1
1
1
1
1
1
1
1
1
1
1
1
1
1
1
1
1
1
1
1
1
1
1
1
1
1
1
1
1
1
1
1
1
1
1
1
1
1
1
1
1
1
1
1
1
1
1
1
1
1
1
1
1
1
1
1
1
1
1
1
1
1
1
1
1
1
1
1
1
1
1
1
1
1
1
1
1
1
1
1
1
1
1
1
1
1
0
0
0
0
0
0
0
0
0
0
0
0
0
0
0
0
0
0
0
0
0
0
0
0
0
0
0
0
0
0
0
0
0
0
0
0
0
0
0
0
0
0
0
0
0
0
0
0
0
0
0
0
0
0
0
0
0
0
0
0
0
0
0
0
0
0
0
0
0
0
0
0
0
0
0
0
0
0
0
0
0
0
0
0
0
0
0
0
0
0
0
0
0
0
0
0
0
0
0
0
0
0
0
0
0
0
0
0
0
0
0
0
0
0
0
0
0
0
0
0
0
0
0
0
0
0
0
0
0
0
0
0
0
0
0
0
0
0
0
0
0
0
0
0
0
0
0
0
0
0
0
0
0
0
0
0
0
0
0
0
0
0
0
0
0
0
0
0
0
0
0
0
0
0
0
0
0
0
0
0
0
0
0
0
0
0
0
0
0
0
0
0
0
0
0
0
0
0
0
0
0
0
0
0
0
0
0
0
0
0
0
0
0
0
0
0
0
0
0
0
0
0
0
0
0
0
0
0
0
0
0
0
0
0
0
0
0
0
0
0
0
0
0
0
0
0
0
0
0
0
0
0
0
0
0
0
0
0
0
0
0
0
0
0
0
0
0
0
0
0
0
0
0
0
0
0
0
0
0
0
0
0
0
0
0
0
0
0
0
0
0
0
0
0
0
0
0
0
0
0
0
0
0
0
0
0
0
0
0
0
0
0
0
0
0
0
0
0
0
0
0
0
0
0
0
0
0
0
0
0
0
0
0
0
0
0
0
0
0
0
0
0
0
0
0
0
0
0
0
0
0
0
0
0
0
0
0
0
0
0
0
0
0
0
0
0
0
0
0
0
0
0
0
0
0
0
0
0
0
0
0
0
0
0
0
0
0
0
0
0
0
0
0
0
0
0
0
0
0
0
0
0
0
0
0
0
0
0
0
0
0
0
0
0
0
0
0
0
0
0
0
0
0
0
0
0
0
0
0
0
0
0
0
0
0
0
0
0
0
0
0
0
0
0
0
0
0
0
0
0
0
0
0
0
0
0
0
0
0
0
0
0
0
0
0
0
0
0
0
0
0
0
0
0
0
0
0
0
0
0
0
0
0
0
0
0
0
0
0
0
0
0
0
0
0
0
0
0
0
0
0
0
0
0
0
0
0
0
0
0
0
0
0
0
0
0
0
0
0
0
0
0
0
0
0
0
0
0
0
0
0
0
0
0
0
0
0
0
0
0
0
0
0
0
0
0
0
0
0
0
0
0
0
0
0
0
0
0
0
0
0
0
0
0
0
0
0
0
0
0
0
0
0
0
0
0
0
0
0
0
0
0
0
0
0
0
0
0
0
0
0
0
0
0
0
0
0
0
0
0
0
0
0
0
0
0
0
0
0
0
0
0
0
0
0
0
0
0
0
0
0
0
0
0
0
0
0
0
0
0
0
0
0
0
0
0
0
0
0
0
0
0
0
0
0
0
0
0
0
0
0
0
0
0
0
0
0
0
0
0
0
0
0
0
0
0
0
0
0
0
0
0
0
0
0
0
0
0
0
0
0
0
0
0
0
0
0
0
0
0
0
0
0
0
0
0
0
0
0
0
0
0
0
0
0
0
0
0
0
0
0
0
0
0
0
0
0
0
0
0
0
0
0
0
1
1
1
1
1
1
1
1
1
1
1
1
1
1
1
1
1
1
1
1
1
1
1
1
1
1
1
1
1
1
1
1
1
1
1
1
1
1
1
1
1
1
1
0
0
0
0
0
0
0
0
0
0
0
0
0
0
0
0
0
0
0
0
0
0
0
0
0
0
0
0
0
0
0
0
0
0
0
0
0
0
0
0
0
0
0
0
0
0
0
0
0
0
0
0
0
0
0
0
0
1
1
1
1
1
0
0
0
0
0
0
0
0
0
0
0
0
0
0
0
0
0
0
0
0
0
0
0
0
0
0
0
0
0
0
0
0
0
0
0
0
0
0
0
0
0
0
0
0
0
0
0
0
0
0
0
0
0
0
0
0
0
0
0
0
0
0
0
0
0
0
0
1
1
1
2
2
2
2
2
2
2
3
3
3
3
3
3
3
3
3
3
3
3
3
3
3
3
3
3
3
3
3
3
3
3
3
3
3
3
3
3
3
3
3
3
3
3
3
3
3
3
3
3
3
3
3
3
3
3
3
3
3
3
3
3
3
3
3
3
3
3
3
3
3
3
3
3
3
3
3
3
3
3
2
2
2
2
2
2
2
2
2
2
2
2
1
1
1
1
1
1
1
1
1
1
1
1
1
1
1
1
1
1
1
1
1
1
1
1
1
1
1
1
1
1
1
1
1
1
1
1
1
1
1
1
1
1
1
1
1
1
1
1
1
1
1
2
2
2
3
3
3
3
3
3
3
4
4
4
4
4
4
4
4
5
5
5
5
5
5
5
5
5
5
5
5
5
5
5
5
5
5
5
5
5
5
5
5
5
5
5
5
5
5
5
5
5
5
5
5
5
5
5
5
5
5
5
5
5
5
5
5
5
6
6
6
6
6
6
6
6
6
6
6
6
6
6
6
6
6
6
6
6
6
6
6
6
6
6
6
6
8
9
9
9
8
8
8
8
8
8
8
8
8
8
8
8
8
8
8
8
8
8
8
8
8
8
8
8
8
8
8
8
8
8
8
8
8
8
8
8
8
9
9
9
9
9
9
9
9
9
9
9
9
9
9
9
9
9
9
9
9
9
10
10
10
10
9
9
9
9
9
9
9
9
8
8
8
8
8
8
8
8
8
8
8
8
8
8
8
8
8
8
8
8
8
8
8
8
8
8
8
8
8
8
8
7
7
9
9
9
9
9
10
10
10
10
10
10
10
10
10
10
10
10
10
10
10
10
10
11
11
11
11
11
11
11
11
11
11
11
11
11
10
10
10
10
10
10
10
10
10
10
10
11
12
12
12
12
12
12
12
11
11
12
15
17
17
17
17
17
17
19
19
19
19
19
19
19
19
19
19
19
19
19
18
17
17
17
18
18
18
18
18
18
18
18
18
18
18
18
18
18
18
18
18
18
18
18
18
18
18
18
18
18
18
18
18
18
18
18
18
18
18
18
18
18
17
17
17
17
17
17
17
17
17
17
17
17
17
17
17
17
17
17
17
15
15
15
15
15
15
15
15
15
15
15
15
15
15
15
15
15
15
15
15
15
15
15
15
15
15
15
14
14
13
13
13
13
13
13
13
13
13
11
11
11
11
11
10
10
10
10
10
10
10
10
10
10
10
10
10
10
9
9
9
9
9
8
8
8
8
7
7
7
7
7
7
7
7
7
7
7
8
8
8
8
9
9
8
7
7
7
8
7
7
7
7
6
6
6
6
6
6
6
6
6
6
6
6
6
6
6
7
7
7
7
7
7
7
7
7
7
7
7
11
11
11
12
12
11
11
10
10
10
10
10
10
10
10
10
10
10
10
10
10
10
10
10
10
9
9
9
9
9
9
9
9
9
9
9
9
9
9
9
10
10
10
10
9
9
9
10
10
10
10
10
10
10
10
10
10
10
10
10
10
10
10
11
11
12
12
13
13
13
13
13
13
13
13
13
13
13
13
13
13
13
13
13
13
13
13
13
13
13
15
15
15
15
15
15
15
14
14
14
14
14
14
14
14
14
14
14
14
14
14
14
14
14
14
14
14
14
14
14
14
14
14
14
13
12
12
12
12
12
12
12
14
14
14
15
15
15
15
15
15
15
15
15
14
14
14
14
14
14
14
14
14
14
14
14
14
14
14
14
14
14
14
14
14
14
14
14
14
14
14
14
14
14
14
14
14
14
14
14
14
14
14
14
14
14
14
14
14
14
14
14
14
12
12
12
12
12
12
12
12
11
11
11
11
11
11
11
11
11
11
11
11
11
11
10
10
9
9
9
9
9
9
9
9
9
9
9
9
10
10
10
9
8
8
8
8
8
8
9
9
8
8
8
8
8
8
8
8
8
8
8
8
8
8
8
8
9
7
7
8
8
8
8
8
8
9
8
8
8
8
8
8
8
8
8
8
7
8
8
8
8
8
9
9
9
9
9
8
8
8
8
8
8
8
8
8
8
8
8
8
8
8
8
8
8
8
8
8
8
8
8
8
8
8
8
8
8
8
8
8
8
8
8
8
8
8
8
8
8
8
8
8
8
8
8
8
8
8
8
8
8
8
8
8
8
8
8
8
8
8
9
9
9
8
8
9
9
9
9
9
9
10
10
10
11
11
11
12
13
13
13
13
13
13
13
13
13
13
14
14
15
15
16
16
16
16
16
16
16
16
15
15
15
15
14
14
14
14
13
13
12
12
12
12
11
11
11
11
11
11
11
11
11
11
11
11
11
11
11
11
11
11
11
11
11
11
11
11
11
11
11
11
11
11
11
11
11
11
11
11
11
11
11
11
11
11
11
11
11
11
11
11
11
11
11
11
11
11
11
11
11
11
11
11
11
11
11
11
11
11
11
11
10
10
10
10
10
10
9
9
9
8
8
8
8
8
8
8
8
8
8
8
8
8
7
7
7
6
6
6
4
2
2
1
0
0
0
0
0
0
0
0
0
0
0
0
0
0
0
0
0
0
0
0
0
0
0
0
0
0
0
0
0
0
0
0
0
0
0
0
0
0
0
0
0
0
0
0
0
0
0
0
0
0
0
0
0
0
0
0
0
0
0
0
0
0
0
0
0
0
0
0
0
0
0
0
0
0
0
0
0
0
0
0
0
0
0
0
0
0
0
0
0
0
0
0
0
0
0
0
0
0
0
0
0
0
0
0
0
0
0
0
0
0
0
0
0
0
0
0
0
0
0
0
0
0
0
0
0
0
0
0
0
0
0
0
0
0
0
0
0
0
0
0
0
0
0
0
0
0
0
0
0
0
0
0
0
0
0
0
0
0
0
0
0
0
0
0
0
0
0
0
0
0
0
0
0
0
0
0
0
0
0
0
0
0
0
0
0
0
0
0
0
0
0
0
0
0
0
0
0
0
0
0
0
0
0
0
0
0
0
0
0
0
0
0
0
0
0
0
0
0
0
0
0
0
0
0
0
0
0
0
0
0
0
0
0
0
0
0
0
0
0
0
0
0
0
0
0
0
0
0
0
0
0
0
0
0
0
0
0
0
0
0
0
0
0
0
0
0
0
0
0
0
0
0
0
0
0
0
0
0
0
0
0
0
0
0
0
0
0
0
0
0
0
0
0
0
0
0
0
0
0
0
0
0
0
0
0
0
0
0
0
0
0
0
0
0
1
1
1
1
1
1
1
1
1
1
1
1
1
1
1
1
1
1
1
1
1
1
1
1
1
1
1
1
1
1
1
1
1
1
1
1
1
1
1
1
1
1
1
1
1
1
1
1
1
1
1
1
1
1
1
1
1
1
1
1
1
1
1
1
1
1
1
1
1
1
1
1
1
1
1
1
1
1
1
1
1
1
1
1
1
1
1
1
1
1
1
1
1
1
1
1
1
1
1
1
1
1
1
1
1
1
1
1
1
1
1
1
1
1
1
1
1
1
1
1
1
1
1
1
1
1
1
1
1
1
1
1
1
1
1
1
1
1
1
1
1
1
1
1
1
1
1
1
1
1
1
1
1
1
1
1
1
1
1
1
1
1
1
1
1
1
1
1
1
1
1
2
2
2
2
2
2
2
2
2
2
2
2
2
2
2
1
1
1
1
1
1
1
1
1
1
1
1
1
1
1
1
1
1
1
1
1
1
1
1
1
1
1
1
1
1
1
1
1
1
1
1
1
1
1
1
1
1
1
1
1
1
1
1
1
1
1
1
1
1
1
0
0
0
0
0
0
0
0
0
0
0
0
0
0
0
0
0
0
0
0
0
0
0
0
0
0
0
0
0
0
0
0
0
0
0
0
0
0
0
0
0
0
0
0
0
0
0
0
0
0
0
0
0
0
0
0
0
0
0
0
0
0
0
0
0
0
0
0
0
0
0
0
0
0
0
0
0
0
0
0
0
1
1
1
1
1
1
1
2
2
2
1
1
1
1
1
1
1
1
1
1
1
1
1
1
1
1
1
1
1
1
1
1
1
1
1
1
1
1
1
1
1
1
1
1
1
1
2
2
2
2
2
3
3
3
3
3
3
3
3
3
3
3
3
3
3
3
3
3
3
3
3
3
3
3
3
4
4
4
4
5
5
5
5
5
5
5
5
5
5
5
5
5
5
5
5
5
5
5
5
5
5
5
5
5
5
5
5
5
5
5
5
5
5
5
5
5
5
5
5
5
5
5
5
5
5
5
5
5
5
5
5
5
5
5
5
5
5
5
5
5
5
5
5
5
5
5
5
5
5
5
5
5
5
5
5
5
5
5
5
5
5
5
5
4
4
4
4
3
3
3
3
3
3
3
3
3
3
3
3
3
3
3
3
3
3
3
3
3
3
3
2
2
2
2
2
2
2
2
2
2
2
2
2
2
1
1
1
1
1
1
1
1
1
1
1
1
1
1
0
0
0
0
0
0
0
0
0
0
0
0
0
0
0
0
0
0
0
0
0
0
0
0
0
0
0
0
0
0
0
0
0
0
0
0
0
0
0
0
0
0
0
0
0
0
0
0
0
0
0
0
0
0
0
0
0
0
0
0
0
0
0
0
0
0
0
0
0
0
0
0
0
0
0
0
0
1
1
1
1
1
1
1
1
1
1
1
1
1
1
1
1
1
1
1
1
1
1
1
1
1
1
1
1
1
1
1
1
1
1
2
2
2
2
2
2
2
2
2
2
2
2
2
2
2
2
2
2
2
2
2
2
2
2
2
2
2
2
2
2
2
2
2
2
2
2
3
3
3
3
3
3
3
3
3
3
3
3
3
3
3
3
3
3
3
3
3
3
3
4
4
4
4
4
4
4
4
4
4
4
5
5
6
6
6
6
6
6
6
6
6
6
6
6
6
6
6
6
6
6
6
6
6
6
6
6
6
6
6
6
6
6
6
7
7
7
7
7
7
7
7
7
7
7
7
7
7
8
8
8
8
8
8
8
8
8
8
8
8
8
8
8
8
8
8
8
8
9
9
8
8
8
8
8
8
8
8
8
8
8
8
8
8
8
8
8
8
8
8
8
8
8
8
8
8
8
8
8
8
8
8
8
8
8
8
8
8
8
7
7
7
7
7
7
7
7
7
7
7
5
5
5
5
4
4
5
5
5
5
5
5
5
5
5
5
5
5
5
5
5
5
5
5
5
4
3
3
3
3
3
3
3
2
2
2
3
3
3
3
3
3
3
3
3
3
3
3
3
3
3
3
3
3
2
1
1
1
1
1
1
1
1
1
1
1
1
1
1
1
1
1
1
1
1
1
1
1
1
1
1
1
1
1
1
2
2
2
3
3
3
3
3
4
4
4
4
4
4
5
5
5
5
5
5
6
6
7
7
7
7
7
7
7
7
7
7
7
7
7
7
7
7
8
8
8
8
8
9
9
9
9
12
13
14
14
14
14
14
14
14
14
14
14
16
16
16
16
16
14
14
14
14
14
14
14
14
14
14
14
14
14
14
14
14
14
14
14
14
14
14
14
14
14
14
14
14
14
14
14
14
14
14
14
14
14
14
14
14
14
15
15
15
15
15
15
16
19
19
19
20
20
20
20
21
22
22
22
22
22
22
23
23
23
27
27
27
27
27
27
28
28
28
29
29
31
31
31
31
31
31
31
31
31
31
30
30
30
30
30
30
30
30
30
30
30
30
30
29
29
29
29
29
28
28
28
28
28
28
28
28
28
28
28
28
28
28
28
26
26
26
26
26
26
26
26
25
25
25
25
25
25
25
25
25
25
25
25
24
24
24
24
24
23
23
23
23
23
22
21
21
21
21
21
21
22
23
24
23
22
22
22
22
22
22
22
22
21
21
21
21
21
21
21
21
21
19
20
20
20
20
20
20
20
20
20
19
17
17
17
17
17
17
17
18
18
17
17
17
17
17
17
17
17
17
17
17
17
17
17
16
16
16
16
16
16
15
15
15
13
13
13
13
12
11
11
11
11
11
11
10
10
10
10
10
10
10
10
10
10
11
11
10
9
9
9
9
9
9
9
7
7
7
7
7
7
7
7
7
7
7
7
7
7
8
8
8
8
8
8
8
8
8
8
8
8
8
8
8
9
10
10
11
11
11
11
11
11
11
11
11
11
11
11
11
11
11
11
11
11
11
11
11
11
11
11
11
11
11
11
11
10
10
10
10
10
10
11
11
11
11
11
11
11
11
11
11
11
12
12
14
14
15
18
20
20
25
26
26
26
25
25
26
26
26
26
27
27
27
27
29
32
32
32
32
32
31
31
31
31
31
31
31
32
32
32
32
32
32
32
32
32
32
32
32
32
32
32
32
32
32
32
31
31
31
31
31
31
31
31
31
31
31
31
31
31
31
31
31
31
30
30
30
30
30
30
30
30
30
30
30
29
29
29
29
29
29
29
29
32
33
33
33
33
33
32
32
32
32
32
33
33
33
33
33
33
33
33
33
33
33
33
33
33
33
33
33
33
33
33
33
33
33
33
33
33
32
30
30
29
29
28
28
28
28
28
28
29
30
31
31
29
29
28
26
26
26
26
26
26
25
24
24
24
23
23
23
23
22
22
22
22
22
21
22
22
22
24
24
23
23
23
23
23
23
24
24
24
25
25
23
24
24
24
24
23
23
22
22
22
22
22
22
22
23
23
22
22
22
22
22
22
22
21
21
21
21
21
21
21
21
21
21
20
20
19
19
19
19
18
18
18
18
17
17
17
17
17
17
17
17
17
17
17
17
17
17
17
17
16
16
16
16
16
16
16
17
17
17
17
17
17
17
17
17
16
16
16
16
16
16
16
16
16
16
16
16
16
16
16
16
16
16
16
16
16
15
14
14
13
13
13
13
13
13
13
13
13
13
13
13
13
13
13
13
13
12
12
12
12
12
12
12
12
12
12
12
12
12
12
12
12
12
12
12
12
12
13
13
13
13
13
13
13
13
13
13
14
13
13
13
13
13
12
11
11
11
11
11
10
10
10
10
10
10
10
9
9
9
9
9
10
9
9
9
9
9
9
9
9
11
11
12
12
12
12
12
12
12
12
13
13
13
13
13
13
13
13
13
13
14
13
13
13
13
13
13
13
13
13
13
13
13
13
14
14
14
14
14
14
14
14
14
15
16
16
16
15
15
14
14
14
15
15
15
15
15
15
15
16
16
16
16
16
16
16
15
15
15
18
18
18
18
19
19
19
20
20
20
20
20
18
18
18
18
18
18
18
18
18
18
19
19
19
19
19
19
19
19
19
19
21
21
21
22
22
25
25
25
26
27
27
28
27
30
31
31
32
32
32
32
31
31
31
31
31
31
31
31
31
31
31
31
31
31
31
31
31
31
31
30
30
30
30
30
30
31
31
33
35
35
33
33
33
33
33
33
33
33
31
31
31
31
31
31
31
31
33
33
33
33
33
33
34
34
34
34
34
33
32
32
32
32
32
32
32
32
32
32
32
32
32
32
33
33
33
33
33
33
32
32
32
32
32
32
33
33
33
33
32
32
32
32
31
31
30
27
27
27
27
27
27
27
27
27
26
26
26
25
25
25
24
23
23
23
23
22
22
22
22
22
22
21
21
21
21
21
20
20
20
20
20
20
20
20
20
20
20
20
21
21
22
22
22
22
21
21
21
21
21
20
20
18
18
18
18
18
18
18
18
18
18
18
18
18
18
18
18
18
18
18
18
18
18
18
19
18
17
17
17
15
15
15
15
15
16
17
17
17
16
16
16
16
16
15
16
15
15
17
18
18
18
17
17
17
17
17
17
17
17
16
16
16
16
16
16
16
16
16
16
14
14
14
14
14
14
14
14
14
14
13
12
12
12
12
12
12
12
12
12
12
12
12
12
12
12
12
12
12
12
12
12
12
12
12
12
12
12
12
13
13
13
13
13
13
14
15
15
14
14
14
14
14
14
14
14
14
14
13
12
12
12
12
12
12
13
13
13
13
13
13
13
13
13
13
14
13
13
13
13
13
13
13
13
13
13
13
13
13
12
12
12
12
12
11
11
11
11
11
11
11
11
11
11
11
11
11
11
11
12
12
11
11
11
11
11
11
11
11
11
11
11
11
11
10
9
9
9
9
9
9
9
10
10
10
10
10
9
9
9
9
9
9
9
9
9
10
10
10
10
10
10
10
8
8
8
8
8
8
8
8
7
7
7
7
7
7
7
7
7
7
7
9
9
8
7
7
7
7
7
7
7
7
7
7
7
7
7
7
7
7
7
7
7
7
7
7
7
7
7
7
7
7
7
7
7
8
8
9
9
9
9
9
9
10
10
10
10
10
10
10
10
10
10
10
10
10
10
10
10
10
11
11
11
11
11
11
11
11
11
11
11
11
11
11
11
12
15
16
16
16
16
16
16
16
16
16
16
18
18
18
18
18
18
18
18
18
18
18
18
18
18
18
18
19
19
19
19
20
20
20
20
20
20
20
20
20
20
20
20
20
20
20
20
20
20
20
20
20
20
20
19
19
19
19
19
19
19
19
19
19
19
19
19
19
19
19
19
19
19
19
19
19
19
19
19
19
19
20
20
19
19
19
19
19
18
18
18
18
18
18
18
19
21
22
21
21
21
21
23
23
23
23
25
25
25
25
26
26
26
25
25
25
25
28
32
41
42
58
61
61
61
61
61
60
60
60
61
61
61
61
59
59
59
59
59
59
59
59
59
59
59
59
59
59
59
59
60
62
62
62
62
62
63
63
63
63
63
62
62
62
62
63
63
64
65
65
63
63
63
65
65
65
65
73
73
74
74
74
74
74
71
72
72
81
88
89
91
93
94
95
95
95
96
96
97
96
98
103
109
111
110
111
112
112
123
124
124
125
125
124
123
123
125
125
125
125
125
125
125
136
135
135
136
137
137
137
134
135
134
133
131
130
130
130
130
128
128
128
127
125
125
125
124
124
124
124
124
123
122
122
122
122
122
122
122
122
122
120
120
120
120
120
120
120
120
119
119
119
119
118
116
114
114
113
114
112
112
111
109
108
107
107
107
107
107
107
106
104
103
103
103
102
102
102
101
100
99
99
99
99
99
99
96
96
94
92
92
93
92
92
93
92
92
91
89
93
94
96
100
103
103
103
106
102
102
105
103
104
104
98
98
97
98
94
94
94
92
90
87
87
88
88
91
89
92
94
95
96
95
95
95
94
92
93
92
92
92
92
92
92
92
92
92
93
93
93
93
95
94
95
95
94
94
94
94
94
93
93
93
92
92
92
92
92
90
87
86
86
86
87
87
87
87
87
87
87
87
87
87
86
84
83
82
83
84
84
84
84
84
84
84
84
83
83
83
83
82
82
82
81
81
81
81
81
81
81
84
87
87
88
91
92
93
93
90
89
90
91
90
90
89
89
89
89
89
89
89
89
89
89
89
88
86
86
85
84
84
84
84
84
84
83
82
82
82
82
81
81
80
80
80
80
80
78
78
77
77
77
77
77
76
76
75
75
75
75
72
68
68
68
66
63
62
62
62
62
61
61
58
57
55
55
55
55
55
57
58
54
57
57
56
55
55
57
59
59
60
62
63
63
59
59
59
60
60
60
60
60
60
60
59
59
59
58
58
58
57
56
56
55
54
54
54
54
54
53
54
54
54
52
51
51
51
51
51
51
51
51
50
50
50
50
50
50
51
53
54
51
51
51
52
52
56
55
55
55
54
54
54
54
54
54
54
53
53
52
52
52
52
52
52
51
51
50
49
49
49
49
50
50
51
51
51
52
52
52
52
53
46
46
46
45
45
45
45
45
45
45
45
45
45
45
45
44
44
44
44
44
44
43
43
43
43
43
43
42
41
40
39
39
39
39
39
39
40
40
40
40
40
40
40
41
41
41
41
41
41
42
42
42
42
42
42
40
40
41
41
41
41
41
41
40
40
39
39
39
39
39
39
39
39
39
39
38
38
38
37
37
37
36
38
38
36
33
33
34
35
34
33
31
31
31
31
31
30
30
30
27
27
27
26
27
28
28
28
27
26
26
26
26
26
26
26
26
26
26
26
26
28
28
28
29
29
29
29
28
28
29
29
26
26
25
25
25
25
25
25
24
23
23
23
23
23
23
22
22
22
22
22
22
22
22
22
22
22
22
22
22
21
21
21
21
21
22
22
22
22
22
22
21
21
21
21
22
23
23
25
25
25
26
26
26
26
26
25
24
24
24
24
24
24
24
24
24
24
24
24
24
24
24
24
24
24
24
23
23
23
22
22
22
22
22
22
22
23
23
23
23
24
24
24
24
24
24
24
24
24
24
25
25
25
25
25
25
25
27
27
28
28
28
28
28
29
32
34
34
33
38
43
43
44
45
45
45
46
46
47
47
48
48
48
48
46
46
46
46
46
46
46
46
45
45
45
45
45
45
45
45
46
46
46
46
47
47
47
47
47
47
47
48
48
46
46
46
48
51
53
54
54
52
55
55
56
55
54
55
56
56
62
62
61
61
61
60
60
60
60
60
60
60
60
60
60
60
60
60
60
60
59
59
59
59
58
58
57
56
56
56
58
62
65
66
67
63
63
63
63
63
64
64
64
64
68
68
66
71
73
74
75
75
75
74
74
74
75
75
75
75
73
73
73
73
73
73
73
72
72
71
71
71
71
71
68
66
66
65
63
62
62
64
64
63
62
62
61
61
61
61
60
60
59
59
59
59
59
59
59
58
57
57
57
56
56
55
55
55
55
54
54
54
54
54
54
55
55
55
54
54
54
54
54
54
53
53
53
53
53
53
53
53
53
53
53
52
52
52
52
52
52
52
52
51
51
51
52
51
51
51
49
49
49
47
47
47
47
47
47
47
47
47
46
46
45
45
43
43
43
43
43
43
42
42
41
41
41
41
41
38
36
35
35
34
34
33
33
32
32
32
32
32
32
32
32
31
31
31
31
31
31
31
30
30
29
25
23
23
23
20
19
16
16
12
10
8
7
4
4
3
1
1
1
1
1
1
1
1
1
1
1
1
1
1
1
1
1
1
1
1
1
1
1
1
1
1
1
1
1
1
1
1
1
1
1
1
1
1
1
1
1
1
1
1
1
1
1
1
1
1
1
1
1
1
1
1
1
1
1
1
1
1
1
1
1
1
1
1
1
1
1
1
1
1
1
1
1
1
1
1
1
1
1
1
1
0
0
0
0
0
0
0
0
0
0
0
0
0
0
0
0
0
0
0
0
0
0
0
0
0
0
0
0
0
0
0
0
0
0
0
0
0
0
0
0
0
0
0
0
0
0
0
0
0
0
0
0
0
0
0
0
0
0
0
0
0
0
0
0
0
0
0
0
0
0
0
0
0
0
0
0
0
0
0
0
0
0
0
0
0
0
0
0
0
0
0
0
0
0
0
0
0
0
0
0
0
0
0
0
0
0
0
0
0
0
0
0
0
0
0
0
0
0
0
0
0
0
0
0
0
0
0
0
0
0
0
0
0
0
0
0
0
0
0
0
0
0
0
0
0
0
0
0
0
0
0
0
0
0
0
0
0
0
0
0
0
0
0
0
0
0
0
0
0
0
0
0
0
0
0
0
0
0
0
0
0
0
0
0
0
0
0
0
0
0
0
0
0
0
0
0
0
0
0
0
0
0
0
0
0
0
0
0
0
0
0
0
0
0
0
0
0
0
0
0
0
0
0
0
0
0
0
0
0
0
0
0
0
0
0
0
0
0
0
0
0
0
0
0
0
0
0
0
0
0
0
0
0
0
0
0
0
0
0
0
0
0
0
0
0
0
0
0
0
0
0
0
0
0
0
0
0
0
0
0
0
0
0
0
0
0
0
0
0
0
0
0
0
0
0
0
0
0
0
0
0
0
0
0
0
0
0
0
0
0
0
0
0
0
0
0
0
0
0
0
0
0
0
0
0
0
0
0
0
0
0
0
0
0
0
0
0
0
0
0
0
0
0
0
0
0
0
0
0
0
0
0
0
0
0
0
0
0
0
0
0
0
0
0
0
0
0
0
0
0
0
0
0
0
0
0
0
0
0
0
0
0
0
0
0
0
0
0
0
0
0
0
0
0
0
0
0
0
0
0
0
0
0
0
0
0
0
0
0
0
0
0
0
0
0
0
0
0
0
0
0
0
0
0
0
0
0
0
0
0
0
0
0
0
0
0
0
0
0
0
0
0
0
0
0
0
0
0
0
0
0
0
0
0
0
0
0
0
0
0
0
0
0
0
0
0
0
0
0
0
0
0
0
0
0
0
0
0
0
0
0
0
0
0
0
0
0
0
0
0
0
0
0
0
0
0
0
0
0
0
0
0
0
0
0
0
0
0
1
1
1
1
1
1
1
1
1
1
1
1
1
1
1
1
1
1
1
1
1
1
1
1
1
1
1
1
1
1
1
1
1
1
1
1
1
1
1
1
1
1
1
1
1
1
1
1
1
1
1
1
1
1
1
1
1
1
1
1
1
1
1
2
2
2
2
2
2
2
2
2
2
2
2
2
2
2
2
2
2
2
2
2
2
2
2
2
2
2
2
2
2
2
2
2
2
2
2
2
2
2
2
2
2
2
2
2
2
2
2
2
2
2
2
2
2
2
2
2
2
2
2
2
2
2
2
2
2
2
2
2
2
2
2
2
2
2
2
2
2
2
2
2
2
2
2
2
2
2
2
2
2
2
1
1
1
1
1
1
1
1
1
1
1
1
1
1
1
1
0
0
0
0
0
0
0
0
0
0
0
0
0
0
0
0
0
0
0
0
0
0
0
0
0
0
0
0
0
0
0
0
0
0
0
0
0
0
0
0
0
0
0
0
0
0
0
0
0
0
0
0
0
0
0
0
0
0
0
0
0
0
0
0
0
0
0
0
0
0
0
0
0
0
0
0
0
0
0
0
0
0
0
0
0
0
0
0
0
0
0
0
0
0
0
0
0
0
0
0
0
0
0
0
0
0
0
0
0
0
0
0
0
0
0
0
0
0
0
0
0
0
0
0
0
0
0
0
0
0
0
0
0
0
0
0
0
0
0
0
0
0
0
0
0
0
0
0
0
0
0
0
0
0
0
0
0
0
0
0
0
0
0
0
0
0
0
0
0
0
0
0
0
0
0
0
0
0
0
0
0
0
0
0
0
0
0
0
0
0
0
0
0
0
0
0
0
0
0
0
0
0
0
0
0
0
0
0
0
0
0
0
0
0
0
0
0
0
0
0
0
0
0
0
0
0
0
0
0
0
0
0
0
0
0
0
0
0
0
0
0
0
0
0
0
0
0
0
0
0
0
0
0
0
0
0
0
0
0
0
0
0
0
0
0
0
0
0
0
0
0
0
0
0
0
0
0
0
0
0
0
0
0
0
0
0
0
0
0
0
0
0
0
0
0
0
0
0
0
0
0
0
0
0
0
0
0
0
0
0
0
0
0
0
0
0
0
0
0
0
0
0
0
0
0
0
0
0
0
0
0
0
0
0
0
0
0
0
0
0
0
0
0
0
0
0
0
0
0
0
0
0
0
0
0
0
0
0
0
0
0
0
0
0
0
0
0
0
0
0
0
0
0
0
0
0
0
0
0
0
0
0
0
0
0
0
0
0
0
0
0
0
0
0
0
0
0
0
0
0
0
0
0
0
0
0
0
0
0
0
0
0
0
0
0
0
0
0
0
0
0
0
0
0
0
0
0
0
0
0
0
0
0
0
0
0
0
0
0
0
0
0
0
0
0
0
0
0
0
0
0
0
0
0
0
0
0
0
0
0
0
0
0
0
0
0
0
0
0
0
0
0
0
0
0
0
0
0
0
0
0
0
0
0
0
0
0
0
0
0
0
0
0
0
0
0
0
0
0
0
0
0
0
0
0
0
0
0
0
0
0
0
0
0
0
0
0
0
0
0
0
0
0
0
0
0
0
0
0
0
0
0
0
0
0
0
0
0
0
0
0
0
0
0
0
0
0
0
0
0
0
0
0
0
0
0
0
0
0
0
0
0
0
0
0
0
0
0
0
0
0
0
0
0
0
0
0
0
0
0
0
0
0
0
0
0
0
0
0
0
0
0
0
0
0
0
0
0
0
0
0
0
0
0
0
0
0
0
0
0
0
0
0
0
0
0
0
0
0
0
0
0
0
0
0
0
0
0
0
0
0
0
0
0
0
0
0
0
0
0
0
0
0
0
0
0
0
0
0
0
0
0
0
0
0
0
0
0
0
0
0
0
0
0
0
0
0
0
0
0
0
0
0
0
0
0
0
0
0
0
0
0
0
0
0
0
0
0
0
0
0
0
0
0
0
0
0
0
0
0
0
0
0
0
0
0
0
0
0
0
0
0
0
0
0
0
0
0
0
0
0
0
0
0
0
0
0
0
0
0
0
0
0
0
0
0
0
0
0
0
0
0
0
0
0
0
0
0
0
0
0
0
0
0
0
0
0
0
0
0
0
0
0
0
0
0
0
0
0
0
0
0
0
0
0
0
0
0
0
0
0
0
0
0
0
0
0
0
0
0
0
0
0
0
0
0
0
0
0
0
0
0
0
0
0
0
0
0
0
0
0
0
0
0
0
0
0
0
0
0
0
0
0
0
0
0
0
0
0
0
0
0
0
0
0
0
0
0
0
0
0
0
0
0
0
0
0
0
0
0
0
0
0
0
0
0
0
0
0
0
0
0
0
0
0
0
0
0
0
0
0
0
0
0
0
0
0
0
0
0
0
0
0
0
0
0
0
0
0
0
0
0
0
0
0
0
0
0
0
0
0
0
0
0
0
0
0
0
0
0
0
0
0
0
0
0
0
0
0
0
0
0
0
0
0
0
0
0
0
0
0
0
0
0
0
0
0
0
0
0
0
0
0
0
0
0
0
0
0
0
0
0
0
0
0
0
0
0
0
0
0
0
0
0
0
0
0
0
0
0
0
0
0
0
0
0
0
0
0
0
0
0
0
0
0
0
0
0
0
0
0
0
0
0
0
0
0
0
0
0
0
0
0
0
0
0
0
0
0
0
0
0
0
0
0
0
0
0
0
0
0
0
0
0
0
0
0
0
0
0
0
0
0
1
1
1
1
1
1
1
1
1
1
1
1
1
1
1
1
1
1
1
1
1
1
1
1
1
1
1
1
1
1
1
1
1
1
1
1
1
1
1
2
2
2
2
3
3
3
3
3
3
3
3
3
3
3
3
3
3
3
3
3
3
3
3
3
3
3
3
3
3
3
3
3
3
3
3
3
3
3
3
3
3
3
3
3
3
3
3
3
3
3
3
3
3
3
3
3
3
3
3
3
3
3
3
2
2
2
2
2
2
2
2
2
2
2
2
2
2
2
2
2
2
2
2
2
2
2
2
2
2
2
2
2
2
2
2
2
2
2
2
2
2
2
2
2
2
2
2
2
2
2
2
2
2
2
2
2
2
2
2
2
2
2
2
2
1
1
1
1
1
1
1
1
1
1
1
1
1
1
1
1
1
1
1
1
1
1
1
1
1
1
1
1
1
1
1
1
1
1
1
1
1
1
1
1
1
1
1
1
1
1
1
1
1
1
1
1
1
1
1
1
1
1
1
1
1
1
1
1
1
1
1
1
1
1
1
1
1
0
0
0
0
0
0
0
0
0
0
0
0
0
0
0
0
0
1
1
1
1
1
4
4
4
4
4
4
4
4
4
4
4
4
4
4
4
4
4
4
4
4
4
5
5
5
6
6
6
6
6
6
6
7
7
8
8
8
8
8
8
8
8
8
8
8
8
8
8
8
8
8
8
8
8
8
8
8
8
8
8
8
8
8
8
8
8
8
9
9
9
10
10
10
10
10
11
11
11
11
11
11
11
11
11
11
11
11
11
11
11
11
11
12
13
13
13
13
13
13
14
14
14
16
16
16
16
16
16
17
18
20
20
22
22
22
22
22
22
22
22
22
22
22
22
22
22
22
22
22
22
22
22
22
22
22
22
22
22
22
22
22
24
24
24
24
23
22
22
22
22
22
22
22
22
22
22
22
22
22
22
22
22
22
22
22
22
22
22
22
22
22
22
22
22
22
22
22
22
22
22
22
22
22
22
22
22
22
22
22
22
22
22
22
22
22
22
22
22
22
22
22
21
21
21
21
21
21
21
21
20
20
20
20
20
20
19
19
19
19
19
19
19
19
19
19
19
19
18
18
19
19
19
18
18
18
18
17
17
16
15
14
14
14
14
14
14
15
15
15
14
13
13
14
14
14
14
14
14
14
14
14
14
14
14
12
12
12
12
12
14
14
14
14
13
11
11
11
11
11
12
12
11
11
11
11
11
11
11
11
11
11
11
11
11
11
11
11
11
11
11
11
11
11
11
11
11
11
11
11
11
11
11
10
9
9
9
9
9
8
7
8
8
8
9
9
9
9
9
9
9
10
11
11
10
10
10
10
10
10
10
10
10
10
10
10
10
10
10
10
10
10
10
10
10
10
10
10
10
10
10
10
10
10
10
11
11
11
11
11
11
11
11
11
11
11
11
11
11
11
11
11
11
11
11
11
11
11
12
12
11
10
10
10
10
10
10
10
10
9
9
9
9
9
9
9
9
9
9
9
9
9
9
9
9
9
8
8
8
9
10
10
10
10
10
10
10
10
10
10
10
10
10
10
10
10
10
10
10
10
10
10
10
10
10
10
9
9
9
9
9
9
9
9
9
9
9
9
9
9
9
9
9
9
9
9
9
9
9
9
9
9
8
8
10
10
10
10
10
10
10
10
10
10
10
10
10
10
10
11
11
11
11
11
10
10
9
9
9
9
9
9
8
7
8
8
8
8
9
9
9
9
9
9
9
10
10
10
10
10
10
10
10
10
10
11
11
11
11
11
11
11
11
11
11
11
11
9
9
9
9
8
8
8
8
8
8
7
7
6
6
6
6
6
6
6
6
6
6
6
6
6
6
7
7
7
7
7
7
7
7
7
7
7
7
7
7
7
7
7
7
7
7
7
7
7
7
7
7
7
7
6
6
6
6
6
6
6
5
5
4
4
4
4
4
4
4
4
4
4
4
5
5
5
5
5
5
5
5
5
5
5
5
5
5
5
5
5
5
5
4
4
4
4
4
4
3
3
3
3
3
3
3
3
3
3
3
3
3
3
3
3
3
3
3
3
3
3
3
3
3
3
3
3
3
3
3
3
3
3
3
3
3
3
3
4
4
5
5
5
5
5
5
5
5
5
5
5
5
5
5
5
5
5
5
5
5
5
5
5
5
5
5
5
5
5
5
5
5
5
5
5
5
5
5
5
5
5
5
4
4
4
4
4
4
4
3
3
3
3
3
3
3
3
3
3
3
3
3
3
3
3
2
2
2
2
2
2
2
2
2
2
2
2
2
2
2
2
2
2
2
2
2
2
2
2
2
2
2
2
2
2
2
2
2
2
2
2
2
2
2
2
1
1
1
1
1
1
1
1
1
1
1
1
1
1
1
1
1
1
1
1
1
2
2
2
3
3
3
3
3
3
3
3
3
3
3
3
3
3
3
3
3
3
3
3
3
3
3
3
3
3
3
3
3
3
3
3
3
3
3
4
4
4
4
4
4
4
4
4
4
4
4
4
4
4
3
5
6
6
6
6
6
6
6
6
6
6
6
6
6
6
6
6
6
6
6
6
7
7
7
7
9
9
9
10
10
11
11
11
11
11
12
12
12
12
12
12
12
12
12
12
12
12
12
12
12
12
12
12
12
12
12
12
12
12
12
12
12
12
12
12
12
12
12
12
12
13
13
13
13
13
12
12
12
12
14
14
14
14
14
14
14
14
14
14
14
15
15
14
14
14
14
14
14
14
14
14
14
14
14
14
14
14
14
14
14
14
14
14
14
14
14
14
14
13
13
13
13
13
13
13
13
13
13
13
13
13
13
13
13
13
13
13
13
13
13
13
13
12
12
12
12
12
12
12
10
10
10
10
10
10
10
10
10
10
10
10
9
9
9
9
9
9
9
8
8
8
8
8
8
8
8
8
8
8
8
8
8
8
8
8
8
8
8
8
8
7
7
7
7
7
7
7
7
7
7
7
7
7
8
8
8
7
7
7
7
7
7
6
6
6
6
6
7
7
7
7
7
7
7
7
8
8
8
8
8
8
7
7
7
7
7
7
9
10
11
11
11
11
11
11
11
12
12
12
12
11
10
10
10
10
10
10
9
9
9
9
9
9
9
9
10
10
11
11
11
11
11
12
12
12
12
13
14
14
14
14
14
14
14
15
15
15
16
15
15
15
15
15
15
15
16
16
16
16
16
16
16
16
16
16
16
16
17
17
17
17
17
17
17
17
17
17
17
17
17
17
17
17
17
17
17
17
17
17
17
17
17
17
17
17
17
17
17
17
17
17
17
17
16
16
16
16
16
16
16
16
16
16
16
16
16
16
16
15
15
15
15
15
15
15
15
15
15
15
15
15
15
15
15
15
15
13
13
13
13
13
13
13
13
13
13
13
14
14
14
13
13
13
12
13
13
13
13
13
13
14
14
14
14
14
14
14
14
12
11
11
11
11
11
11
11
11
10
10
10
10
10
10
10
10
10
10
9
9
10
10
10
10
10
10
10
9
9
9
9
9
9
10
10
10
10
10
9
9
9
9
8
8
8
8
8
8
8
8
9
9
9
9
9
9
8
8
8
8
9
9
8
8
9
9
9
9
9
9
9
9
9
10
10
10
12
12
12
12
12
12
13
13
13
13
13
13
13
13
13
13
13
13
13
13
13
13
13
13
13
13
12
12
12
12
12
12
12
12
12
12
12
12
12
12
12
12
17
17
17
17
17
17
17
17
17
17
18
18
18
18
18
18
18
18
18
18
18
18
18
18
18
18
18
18
18
18
18
18
18
18
18
18
18
18
18
18
18
18
18
18
18
18
18
18
18
18
18
18
18
18
18
18
16
16
16
16
16
17
17
17
17
17
17
17
17
17
17
17
17
17
18
19
19
19
19
19
19
18
18
18
18
18
18
18
18
18
18
18
18
18
18
18
18
18
18
18
18
14
14
14
14
14
14
14
12
12
12
12
12
12
12
12
12
12
12
12
13
13
14
14
14
14
15
15
15
15
15
15
15
15
15
15
15
14
14
14
14
14
14
13
12
12
12
12
12
12
13
13
14
14
14
14
14
15
15
15
15
16
16
16
16
16
16
16
16
16
16
16
15
15
15
15
15
15
15
16
16
16
16
17
18
18
18
18
18
18
17
17
17
18
18
18
18
18
18
18
18
18
18
18
19
21
22
26
26
24
24
24
24
24
24
24
23
23
23
22
22
22
22
22
22
22
22
21
21
21
21
21
21
21
21
21
21
21
21
21
21
21
21
21
21
22
22
22
21
21
22
22
22
22
22
22
22
22
22
22
22
22
22
22
22
22
22
22
22
22
22
22
23
23
23
23
22
22
22
22
22
22
22
22
22
22
21
21
21
21
21
23
23
23
32
32
32
32
32
32
32
32
33
33
33
34
34
34
35
35
37
38
39
39
40
40
41
41
42
42
42
42
41
41
42
43
43
42
42
42
42
42
42
42
42
42
42
42
43
42
44
44
44
48
48
49
49
51
51
52
52
51
51
51
51
51
51
51
51
51
51
51
51
51
51
51
50
50
50
50
50
50
50
50
50
49
49
47
47
47
47
47
47
47
47
47
47
47
47
47
47
47
46
45
45
45
45
44
44
44
43
44
45
45
45
45
45
45
45
45
45
45
45
45
45
45
44
44
45
45
45
46
47
47
47
47
47
47
49
50
50
51
52
52
48
48
48
48
46
46
46
46
46
46
46
46
46
46
45
45
45
45
45
46
46
46
45
45
44
44
44
48
48
49
50
49
49
49
49
51
51
51
52
50
50
49
49
48
48
48
48
48
47
47
47
47
47
47
47
47
47
47
49
48
48
48
48
48
48
48
48
48
48
47
46
46
47
47
47
46
46
49
45
45
43
44
43
43
42
58
62
61
65
88
89
91
94
97
105
110
113
111
111
111
112
112
112
111
111
111
110
110
110
110
110
109
109
109
109
109
109
109
107
107
108
108
110
109
109
108
108
108
107
106
106
106
105
105
105
105
105
105
105
103
103
103
103
103
103
102
102
102
102
102
102
102
100
100
100
99
99
99
99
99
98
98
98
98
98
97
97
97
97
97
97
97
97
97
97
98
98
99
100
104
105
105
106
106
106
106
107
107
107
107
105
104
104
104
104
107
107
109
109
109
111
109
108
108
109
109
112
114
121
119
120
116
112
111
111
115
121
122
122
119
118
118
118
123
125
125
125
119
117
116
114
114
118
117
116
116
116
116
116
116
112
111
109
110
110
110
107
107
107
107
106
106
104
104
106
105
105
107
106
106
110
106
107
107
107
107
107
107
106
104
104
102
100
100
100
100
99
96
96
96
96
96
97
98
98
97
100
100
100
100
100
100
100
100
98
98
98
98
98
99
96
96
95
96
96
96
96
95
95
95
98
97
117
117
116
116
118
125
130
131
131
128
128
124
126
127
127
127
127
129
131
132
132
132
134
135
135
135
135
135
135
133
132
131
131
131
130
129
129
128
128
128
127
128
128
130
125
128
125
125
123
123
123
122
122
121
121
121
118
117
116
116
116
115
113
112
112
113
113
113
112
112
111
110
106
104
104
104
103
102
102
102
99
101
103
102
102
103
103
104
106
106
108
107
106
107
107
104
103
103
103
104
104
106
108
107
107
106
104
104
104
106
105
104
103
104
104
104
104
106
105
105
106
107
107
102
98
97
97
97
98
98
99
96
95
88
88
87
86
86
87
86
86
87
87
87
87
84
81
78
81
81
81
81
78
78
78
83
84
84
85
85
83
83
84
85
82
83
82
80
80
80
80
81
81
83
83
84
83
84
87
90
93
96
102
102
101
98
98
105
108
111
110
108
111
111
111
113
113
112
112
110
110
113
118
118
117
117
120
121
124
123
125
133
144
144
144
144
144
143
143
143
143
143
143
140
138
141
143
145
145
145
145
145
145
145
146
146
145
142
141
141
141
141
140
140
140
138
138
138
139
138
137
137
137
137
137
137
138
138
138
137
137
136
137
137
139
141
142
142
142
143
143
143
141
142
142
141
142
142
140
138
137
137
137
136
135
133
132
133
133
133
133
133
133
132
132
132
132
133
130
126
126
126
126
126
126
126
126
125
125
125
125
125
125
125
125
126
127
127
119
119
119
119
119
120
118
117
117
117
115
114
114
114
113
113
112
112
111
108
106
102
102
100
100
98
97
97
97
96
95
93
93
93
91
89
88
89
89
89
89
89
88
87
87
86
80
79
78
76
71
69
68
69
70
71
70
71
71
68
68
68
68
67
67
67
66
64
63
62
62
63
63
63
63
65
66
65
65
56
55
55
56
55
59
60
60
59
58
59
61
65
65
65
68
68
66
66
66
66
65
64
64
65
61
62
64
64
63
64
64
64
64
64
63
63
62
62
62
61
61
61
61
62
62
62
62
59
59
59
59
59
60
65
64
64
65
65
65
65
65
66
68
68
68
69
67
67
63
63
63
63
63
63
63
63
63
62
61
61
62
62
61
61
60
60
61
63
66
70
70
70
70
68
68
68
68
67
67
67
67
67
67
67
67
67
67
67
67
67
66
66
66
66
65
64
64
64
64
62
62
62
61
61
61
61
61
61
62
63
63
63
63
63
63
62
62
62
62
62
64
65
65
65
61
61
61
61
61
61
61
61
61
61
61
61
61
61
61
62
62
61
61
61
60
61
61
60
60
59
60
62
63
63
62
60
61
65
64
70
70
73
74
74
73
71
71
71
71
70
68
68
68
66
64
65
63
63
62
62
64
64
67
69
68
68
68
69
69
69
70
70
71
70
69
69
72
73
73
74
74
73
74
74
74
74
75
77
76
74
70
70
70
69
68
68
69
71
71
71
71
70
72
72
74
78
80
85
86
87
88
88
87
87
87
85
85
85
85
86
85
84
83
84
86
88
86
92
99
101
107
113
113
113
118
117
118
121
122
122
120
124
124
128
129
129
128
129
128
128
126
126
125
125
125
126
126
126
126
126
126
126
125
124
124
124
124
124
122
122
122
122
122
121
121
120
120
119
114
114
114
114
114
114
113
113
113
111
110
110
110
108
108
108
108
108
108
108
107
106
107
106
106
108
105
105
105
105
104
102
102
103
103
103
102
99
99
99
99
99
100
100
99
99
99
99
99
99
99
99
99
92
92
96
96
96
98
97
97
97
98
98
99
99
100
96
96
96
96
95
95
92
91
90
89
88
88
88
88
88
87
85
82
80
80
80
78
79
80
79
76
76
78
80
81
79
79
79
80
77
79
83
84
84
84
84
81
82
82
87
89
90
92
92
92
92
96
97
101
115
115
120
120
119
120
120
121
120
119
120
119
118
122
123
127
130
134
133
133
132
132
135
137
139
140
139
139
138
139
141
141
143
143
141
138
138
140
141
141
142
142
142
143
143
144
145
145
145
145
144
143
142
142
143
143
145
145
145
141
140
141
141
141
141
141
141
140
141
141
142
141
141
144
144
144
144
144
142
142
143
143
143
143
143
141
140
140
140
140
140
140
140
140
139
138
138
138
138
138
138
137
137
136
136
137
137
137
137
136
136
136
136
136
136
136
136
136
136
135
135
135
134
133
132
132
131
131
128
128
127
121
120
111
104
103
102
102
103
103
101
101
100
100
103
103
103
103
103
100
100
98
95
88
86
84
82
81
75
70
69
66
61
43
33
17
16
15
14
14
13
13
12
12
12
12
12
12
12
12
12
12
12
12
12
12
12
12
12
12
12
12
12
12
12
12
12
12
12
12
12
12
12
12
11
11
11
9
9
9
9
9
9
9
9
8
8
8
8
8
8
9
9
9
10
10
9
9
9
9
9
9
9
9
11
11
11
11
11
11
11
11
10
10
11
10
10
10
10
11
11
11
13
12
14
14
14
14
14
14
14
13
13
13
13
12
12
12
12
12
12
11
11
11
11
11
11
11
11
11
11
11
11
11
11
11
11
11
11
11
11
11
11
11
11
11
11
11
11
11
11
11
11
11
11
11
11
11
11
11
11
11
11
13
13
16
16
17
17
17
17
17
18
18
18
18
18
18
18
18
18
18
18
18
18
18
18
18
18
20
20
20
20
20
21
21
21
21
21
21
21
21
21
21
20
20
19
19
19
19
19
19
19
19
19
19
19
19
19
19
19
19
19
19
19
19
19
19
19
19
19
19
19
19
19
19
19
19
18
17
17
17
17
17
17
17
17
17
17
17
17
17
16
16
16
16
16
16
17
17
17
17
17
16
17
17
17
17
17
17
17
17
17
17
17
17
16
16
15
15
15
15
15
15
15
15
15
15
15
15
14
14
14
14
14
14
14
14
14
14
14
14
14
14
14
14
12
12
12
12
12
11
11
11
11
11
11
11
11
11
11
11
11
11
11
11
12
12
12
12
12
11
10
10
10
10
11
11
11
11
11
11
11
11
11
11
11
13
13
13
12
12
12
11
11
11
11
11
11
11
11
11
11
11
11
11
11
11
11
11
10
7
7
7
7
7
7
7
8
8
8
8
13
14
19
19
19
19
19
18
19
20
20
21
21
21
21
21
21
21
21
21
22
23
24
24
24
24
25
25
25
26
25
29
28
28
28
29
29
30
31
30
30
32
32
32
32
32
32
32
32
32
32
32
33
33
33
33
33
33
33
34
34
34
35
35
35
35
35
35
38
38
39
39
39
39
39
41
42
42
42
42
42
42
45
45
45
46
46
46
46
46
47
47
47
47
49
49
49
49
48
48
49
49
49
49
49
49
49
49
49
49
49
49
49
49
49
49
49
49
49
49
49
49
49
49
49
49
49
48
48
48
48
48
47
47
47
46
46
45
44
44
44
44
44
43
43
43
43
41
40
40
40
40
40
37
37
36
36
35
35
34
34
34
34
34
34
34
33
33
33
33
33
33
33
33
31
31
31
31
30
30
30
27
27
27
26
24
24
23
23
22
22
23
23
23
23
22
22
22
20
20
20
20
20
16
16
16
16
15
15
15
15
15
15
15
15
14
13
13
12
12
11
11
12
12
12
12
12
14
14
13
13
12
13
13
13
13
13
14
16
17
17
16
16
17
16
16
16
15
15
15
15
15
15
15
15
14
14
14
14
14
14
14
14
14
14
14
14
15
16
16
16
16
17
17
17
17
17
17
17
17
18
17
17
17
17
17
17
17
17
17
16
16
16
16
16
16
16
16
16
17
17
17
17
18
18
18
18
18
18
18
18
18
18
18
18
18
18
18
18
18
18
18
18
18
18
18
18
18
18
18
19
19
19
19
19
20
20
20
20
20
20
20
19
19
19
19
19
19
19
19
19
19
19
19
19
19
19
19
19
19
18
18
17
17
17
17
17
16
17
17
17
17
17
17
17
17
17
17
15
15
15
15
15
15
15
15
15
15
15
15
15
15
14
14
14
15
15
15
15
15
15
15
14
15
15
15
15
15
15
15
15
13
13
14
14
14
14
15
15
15
15
16
16
16
16
16
16
15
14
14
14
14
14
14
14
14
14
14
14
14
14
14
14
15
15
16
15
18
16
16
17
18
18
18
18
18
18
19
20
20
21
21
20
20
20
20
19
19
19
19
19
19
19
19
19
19
19
19
19
19
19
19
19
19
19
19
20
20
20
20
19
19
19
19
21
21
23
23
23
23
23
23
23
23
22
22
22
22
22
22
22
23
23
23
23
23
24
24
24
24
24
24
24
24
24
24
24
24
24
24
24
25
25
26
26
26
25
24
24
24
24
24
24
24
23
23
22
22
22
22
22
22
22
22
22
22
22
22
22
21
20
20
20
20
20
20
20
20
20
20
21
21
21
21
21
21
21
20
20
20
20
20
19
19
19
19
19
19
19
19
19
19
19
19
20
20
20
20
20
20
20
20
20
20
20
20
20
21
21
21
21
21
20
18
18
18
19
19
19
19
17
17
17
17
16
16
16
16
16
16
16
16
16
16
16
16
16
16
16
16
16
16
16
16
17
17
17
17
17
17
16
16
16
16
16
17
17
17
15
15
14
14
13
14
14
15
15
15
15
14
13
13
13
14
14
15
15
15
15
15
15
15
16
16
16
16
16
16
17
19
20
25
25
25
25
25
25
25
26
26
26
26
26
25
25
25
25
25
25
25
25
26
26
26
26
26
28
29
30
30
30
30
30
31
31
34
34
34
34
34
34
34
34
34
34
34
34
34
34
34
34
33
33
33
33
32
32
33
33
32
32
32
33
32
31
31
31
31
31
31
31
31
31
31
31
32
32
32
32
32
32
32
32
32
32
32
32
32
32
32
32
32
31
31
31
31
31
31
30
30
30
30
30
30
30
29
28
28
28
28
28
28
28
28
28
28
28
28
28
28
27
27
27
28
28
28
31
30
29
29
29
29
29
29
29
29
29
29
29
28
29
27
27
27
27
27
26
26
26
25
25
25
25
23
21
21
21
21
21
21
21
21
21
21
21
21
21
23
23
23
23
23
23
23
23
23
22
23
23
24
25
25
25
27
28
28
28
28
27
27
28
29
29
29
29
29
28
28
28
28
28
28
27
27
27
27
26
26
25
25
25
25
25
25
25
25
25
25
25
24
24
24
24
24
24
24
24
24
24
24
24
24
25
26
28
28
27
27
27
26
26
26
26
26
26
25
25
25
25
25
25
25
25
25
25
25
25
25
25
25
25
26
27
27
29
28
28
28
29
30
30
30
29
29
32
34
34
34
35
36
36
36
36
36
36
36
36
36
36
36
36
35
35
35
35
35
35
35
34
34
34
35
34
34
34
34
33
31
30
30
30
30
30
30
30
30
29
29
29
29
29
29
29
29
29
29
29
28
28
28
28
28
28
28
28
26
25
25
25
25
25
25
25
25
25
25
25
25
25
25
25
25
25
25
25
25
25
24
23
23
23
23
23
22
23
23
24
25
25
24
24
24
24
24
24
24
24
24
25
25
23
23
23
27
30
30
30
30
30
30
29
29
29
30
30
29
28
28
28
28
29
29
29
29
29
29
29
29
29
29
29
29
29
28
25
25
26
26
26
26
26
26
27
27
27
25
25
25
25
25
25
25
25
27
27
26
28
28
28
28
28
28
28
29
29
29
29
29
29
29
29
29
29
29
29
28
28
28
29
29
29
29
29
29
29
29
29
29
29
29
29
29
29
29
29
29
28
28
28
28
28
28
28
28
28
28
28
28
28
28
28
28
28
27
27
27
27
27
27
27
24
23
23
23
23
23
23
23
23
25
25
26
26
25
25
25
25
26
26
26
26
25
24
24
24
24
24
26
26
28
30
30
31
31
31
31
32
32
32
32
32
32
32
32
30
30
30
29
28
27
27
27
27
26
26
26
26
26
27
28
28
27
28
28
28
28
28
28
28
29
29
30
32
33
33
33
33
33
33
33
33
33
33
32
32
32
32
32
32
32
30
29
28
28
28
28
28
27
27
27
27
27
27
27
27
27
26
26
26
27
32
38
38
38
40
40
40
40
40
40
40
40
40
40
40
40
40
40
40
40
39
39
39
39
39
39
39
39
39
39
39
38
38
38
38
38
38
38
38
38
38
37
37
37
37
37
37
34
33
33
33
33
33
34
34
33
33
32
32
31
31
31
32
32
32
31
31
31
30
30
29
29
30
29
29
29
29
29
29
29
27
26
26
26
26
26
26
26
26
26
26
26
26
26
26
26
26
26
26
26
26
26
26
26
26
26
25
25
25
26
26
25
25
25
25
25
25
25
25
23
22
22
22
22
22
22
22
22
22
22
22
22
22
22
22
22
22
21
21
20
22
22
23
23
19
19
18
18
18
19
20
20
20
22
22
22
22
22
22
22
22
22
22
22
22
22
22
22
22
22
22
22
22
22
22
22
24
24
24
25
25
25
25
25
24
25
25
25
25
25
25
24
24
24
24
24
24
24
24
23
23
23
22
22
22
22
22
22
22
22
22
21
21
21
20
20
20
20
20
20
20
20
19
19
20
20
25
25
25
27
27
29
30
30
29
30
32
33
33
33
32
32
35
36
37
40
40
40
40
40
40
40
40
40
40
40
40
40
39
39
39
39
39
39
39
39
39
39
39
39
39
38
38
38
38
38
38
38
38
38
38
38
38
37
37
36
36
36
36
36
35
35
35
35
35
33
31
31
31
31
30
29
30
30
30
30
30
30
30
30
30
30
30
30
30
29
30
32
32
32
32
32
32
32
31
31
31
31
30
30
30
30
30
30
30
30
30
29
29
29
29
29
29
29
29
29
29
29
28
27
27
27
27
27
23
23
23
23
23
23
19
19
19
19
19
19
19
19
19
19
19
19
18
18
18
17
17
17
17
17
17
17
18
18
18
18
18
18
17
17
14
14
14
14
14
14
14
14
14
14
14
14
14
14
14
14
14
14
14
14
14
12
11
11
11
12
13
13
14
14
18
20
25
27
27
27
27
27
27
27
27
27
27
27
27
27
26
25
25
25
25
25
25
25
25
25
25
25
23
23
23
23
23
22
22
22
22
22
21
21
20
20
20
21
21
22
23
23
23
24
24
25
25
26
26
27
27
28
28
28
28
28
28
28
28
28
29
29
29
29
30
30
30
30
30
30
30
31
31
31
31
33
33
33
34
35
36
36
36
36
36
36
36
36
36
36
36
36
36
36
36
36
36
36
36
36
36
36
36
36
36
36
36
36
36
36
36
36
36
36
36
36
36
35
35
34
34
35
35
35
35
35
35
35
34
34
34
33
33
33
33
33
31
31
31
31
31
30
30
29
29
29
29
29
29
29
29
29
29
29
29
28
28
28
28
28
28
28
27
27
27
27
27
26
25
25
25
25
25
25
26
26
26
26
26
26
26
26
26
27
25
25
24
22
22
22
20
20
20
20
20
19
19
16
16
16
16
16
16
16
16
16
16
15
15
15
15
15
15
15
15
15
15
15
15
15
15
14
14
14
14
13
13
13
13
13
13
13
13
13
12
12
12
12
13
13
13
13
13
12
12
12
12
12
13
12
11
11
10
10
10
10
10
10
10
10
9
8
8
8
9
9
9
9
9
9
9
9
9
9
9
8
8
8
8
8
8
8
8
8
8
8
9
9
9
9
10
10
10
10
10
10
10
10
10
10
10
9
9
9
9
9
9
9
9
9
9
9
8
8
8
7
7
7
7
7
7
7
7
7
10
10
10
10
10
10
10
10
10
10
10
10
10
10
11
11
11
11
11
11
11
10
9
9
9
9
9
9
9
9
9
9
9
12
12
13
13
13
13
13
14
15
16
16
16
16
16
16
16
16
16
16
16
16
15
15
14
14
15
17
17
17
18
18
18
18
18
18
18
18
18
18
18
18
18
18
18
18
18
19
19
19
19
19
19
19
19
19
19
19
19
19
19
19
18
18
18
19
19
20
20
19
19
20
21
21
21
21
21
21
22
22
23
23
24
24
24
24
24
24
24
24
24
24
24
24
24
24
24
24
24
24
25
25
25
26
26
27
27
27
27
27
27
27
27
27
29
29
30
31
30
30
30
31
31
32
32
33
33
33
33
33
33
33
32
32
32
32
32
32
32
31
31
31
31
31
32
32
32
31
32
32
32
32
32
32
32
32
32
32
32
31
31
31
31
31
30
30
32
32
31
30
29
28
28
28
28
28
29
28
28
28
28
29
28
28
29
29
29
29
29
29
29
29
29
29
29
29
29
29
29
29
29
27
26
26
26
26
26
26
26
25
24
24
25
25
25
25
25
26
27
27
28
28
28
29
29
30
30
31
31
31
31
32
33
36
41
41
41
43
42
42
47
47
50
52
59
64
64
65
64
64
65
65
69
75
76
79
81
82
83
92
92
92
92
99
99
100
99
101
102
102
112
113
114
115
115
115
116
117
116
116
117
117
117
116
115
117
117
117
116
116
116
116
115
115
115
115
115
114
114
114
114
114
114
114
114
114
114
114
114
114
114
114
114
114
114
114
114
114
114
114
114
114
114
114
114
115
115
114
115
118
119
119
118
120
121
121
121
121
128
129
134
132
131
132
132
132
132
131
131
134
133
134
135
141
146
147
153
165
167
169
174
173
177
177
178
180
182
182
187
190
193
191
189
190
183
182
189
194
192
185
185
187
187
189
192
189
196
198
198
195
198
240
253
256
261
262
284
286
285
284
284
288
288
288
288
288
288
288
285
283
283
283
282
282
282
283
283
280
277
277
276
276
276
275
275
277
281
281
281
281
280
282
284
285
286
286
287
287
288
288
288
288
288
288
288
288
288
287
287
287
286
286
286
286
286
286
286
286
285
285
280
279
279
278
278
278
277
277
277
277
277
276
276
275
275
274
273
269
269
267
268
267
267
264
263
265
266
268
266
266
265
262
257
257
256
256
260
257
256
260
259
253
254
251
256
253
264
266
272
274
269
266
266
292
292
294
294
291
302
285
280
280
325
326
334
340
349
350
357
344
345
346
346
343
342
340
340
340
340
340
338
335
334
327
326
325
322
314
310
310
311
310
308
305
305
304
304
301
299
296
293
292
289
286
283
282
280
280
280
281
282
283
282
282
281
282
282
280
278
278
278
280
280
281
281
281
281
281
275
274
271
271
271
271
271
268
266
265
265
265
262
260
258
256
255
255
255
255
254
252
252
255
260
262
263
261
259
259
257
257
256
256
260
259
259
259
262
261
268
297
304
307
308
307
305
301
299
302
303
309
310
334
337
335
335
335
338
328
329
335
339
336
338
334
332
332
326
323
323
326
326
326
327
328
322
323
308
310
310
309
309
308
308
309
314
314
311
304
304
300
300
300
300
298
300
298
296
292
293
290
289
287
287
286
285
288
289
290
289
290
278
280
279
285
287
286
286
285
286
286
287
288
288
289
290
294
294
296
292
291
289
287
279
278
278
276
276
276
274
274
273
273
274
273
273
280
278
279
278
280
281
280
280
280
280
276
276
276
272
268
263
252
251
252
255
254
253
255
267
271
274
268
268
271
271
270
271
279
277
276
270
256
255
265
282
296
334
355
362
359
358
358
374
375
392
398
402
403
403
393
393
393
393
392
392
393
392
392
389
390
386
386
386
385
386
387
389
390
392
392
391
393
391
391
392
391
388
388
388
388
388
388
388
386
386
386
377
377
377
374
373
373
374
376
373
372
370
371
371
370
370
370
370
370
370
365
365
366
366
366
358
358
356
351
350
349
350
350
349
347
350
351
357
361
359
356
358
358
362
362
361
362
366
363
365
367
368
360
362
360
359
367
365
367
364
364
363
366
370
363
362
361
358
358
357
358
352
350
347
344
344
343
345
349
354
358
361
359
368
363
363
355
353
340
339
340
337
335
328
325
312
310
310
310
309
306
304
301
291
287
287
287
286
285
284
279
272
271
266
265
265
265
266
264
264
265
265
259
258
257
255
246
247
245
244
245
245
244
238
236
233
230
229
230
230
230
230
229
229
228
227
227
227
221
213
211
204
204
197
187
187
187
186
184
184
183
181
181
182
182
181
181
181
178
175
175
175
175
175
175
174
171
165
164
163
163
161
160
159
156
154
154
149
146
145
144
144
137
137
137
137
135
135
133
133
132
132
129
123
121
116
116
113
105
98
99
92
92
87
85
74
73
72
72
72
68
66
60
60
58
59
56
52
41
32
18
18
16
12
12
9
6
5
5
5
4
4
4
4
4
4
4
4
4
4
4
4
4
4
4
4
4
4
4
4
4
4
4
4
4
4
4
4
4
4
4
4
4
4
4
4
4
4
4
4
4
4
4
4
4
4
4
4
4
4
4
4
4
4
4
4
4
4
4
3
3
3
3
3
3
3
3
3
3
3
3
3
3
3
2
2
2
2
2
2
2
2
2
2
2
2
2
2
2
2
3
3
3
3
3
3
3
3
3
3
3
3
3
3
3
3
3
3
3
3
3
3
3
3
3
3
3
4
3
3
2
2
2
2
2
2
2
2
2
2
2
2
2
2
2
2
2
2
2
2
2
2
2
2
2
2
2
2
2
2
2
2
2
2
2
2
2
2
2
2
2
2
2
2
2
2
2
2
3
3
3
3
3
3
3
3
3
3
3
2
2
2
2
2
2
2
2
2
2
2
2
2
2
2
2
2
2
2
2
2
2
2
2
2
2
2
2
2
2
2
2
2
2
2
2
2
2
3
3
3
3
3
3
3
3
3
3
3
3
3
3
3
3
3
3
3
2
2
2
2
2
2
2
2
2
2
2
2
2
3
3
3
3
4
4
4
4
5
5
5
5
5
5
5
5
6
6
6
6
6
6
6
6
6
6
6
6
6
6
6
6
6
6
6
7
7
7
7
7
7
7
7
7
7
7
7
7
7
7
7
8
8
8
8
9
9
9
9
9
9
9
11
11
11
11
12
14
15
15
15
16
18
18
18
18
18
18
18
18
18
18
18
18
18
18
18
18
18
18
18
18
18
18
19
19
19
19
19
19
19
19
19
19
19
19
19
19
19
19
19
19
19
19
19
19
19
19
19
19
18
18
18
18
18
18
18
18
18
18
18
18
17
17
17
17
17
17
17
16
16
16
16
16
15
15
15
15
15
15
15
15
15
15
15
15
15
15
14
14
14
14
14
13
13
13
13
13
13
13
13
13
13
13
13
13
13
13
13
13
13
13
13
13
13
13
13
13
13
13
13
13
13
13
13
13
12
12
12
12
12
12
12
12
11
10
10
10
10
10
10
10
10
9
9
9
9
9
9
9
9
9
8
8
8
8
8
8
8
8
8
8
8
4
4
4
4
4
4
2
0
0
0
0
0
0
1
1
1
1
1
1
1
1
1
1
1
0
0
0
0
0
0
0
0
0
0
0
0
0
0
0
0
0
0
0
0
0
0
0
0
0
0
0
0
0
0
0
0
0
0
0
0
0
0
0
0
0
0
0
0
0
0
0
0
0
0
0
0
0
0
0
0
0
0
0
1
1
1
1
1
1
1
1
1
1
1
1
1
1
1
1
1
1
1
1
1
1
1
1
1
3
3
3
3
3
3
3
3
3
3
3
3
3
3
3
3
3
3
3
3
3
3
3
3
3
2
2
2
2
2
2
2
2
2
2
2
2
2
2
2
2
2
2
2
2
2
2
2
2
2
2
2
2
2
2
2
2
2
2
2
2
2
2
2
2
2
2
2
2
2
2
2
2
2
2
2
2
2
2
2
2
2
2
2
2
2
2
2
2
2
2
2
2
2
2
2
2
2
2
2
2
2
2
2
2
2
2
2
2
2
2
2
2
2
2
2
2
2
3
3
3
3
3
3
3
3
3
3
3
3
3
3
3
3
3
3
3
3
3
3
3
3
3
3
3
3
3
3
3
3
3
3
3
3
3
3
3
3
3
3
3
3
3
3
3
3
3
3
2
2
2
2
2
2
2
2
2
3
3
3
3
2
2
2
2
2
2
1
1
1
1
1
1
1
1
1
1
3
3
3
3
3
3
3
3
3
3
3
3
3
3
3
3
3
4
4
4
4
4
4
4
4
4
4
4
4
4
4
4
4
4
4
4
4
4
4
4
4
4
4
4
4
4
4
4
4
4
4
4
4
4
4
4
4
4
3
3
3
3
3
3
3
3
3
3
3
3
3
3
3
3
3
3
3
3
3
3
3
3
3
3
3
3
3
3
3
3
3
3
3
3
4
4
4
4
4
4
4
4
4
3
3
3
3
3
3
3
3
3
3
3
3
3
3
3
3
3
3
3
3
3
3
3
3
3
3
3
3
3
3
3
3
3
3
3
3
3
3
3
3
3
3
3
3
2
2
2
2
2
2
2
2
2
2
2
2
2
2
2
2
2
2
2
2
2
2
2
2
1
1
1
1
1
1
1
1
1
1
1
1
1
1
1
1
0
0
0
0
0
0
0
0
0
0
0
0
0
0
0
0
0
0
0
0
0
0
0
0
0
0
0
0
0
0
0
0
0
0
0
0
0
0
0
0
0
0
0
0
0
0
0
0
0
0
0
0
0
0
0
0
0
0
0
0
0
0
0
0
0
0
0
1
1
1
2
2
2
2
2
2
2
2
2
2
2
2
2
4
4
4
4
4
4
4
4
4
4
4
4
6
6
7
8
8
8
8
7
7
7
7
7
7
7
7
8
8
8
8
8
8
8
8
8
8
8
8
8
8
8
8
8
8
8
8
8
8
8
8
8
8
8
8
8
8
8
8
9
9
9
9
9
9
9
9
9
9
9
9
9
9
9
9
9
9
9
9
9
9
9
9
9
9
9
9
9
9
9
9
9
9
9
9
9
9
9
9
9
9
9
9
9
9
9
9
9
9
9
8
8
8
8
8
8
8
7
7
7
7
7
7
7
7
7
7
7
7
8
8
8
8
8
8
8
8
8
8
8
8
7
7
7
7
6
6
6
4
4
4
3
3
3
3
3
3
3
3
3
3
3
3
3
3
3
3
3
3
3
2
2
2
2
2
2
2
2
2
2
2
2
2
2
2
2
2
2
2
2
1
1
1
1
1
1
1
1
1
1
1
1
1
1
1
1
1
1
1
1
1
1
2
2
2
2
2
2
2
2
2
2
2
2
2
2
2
2
2
2
1
1
1
1
1
1
1
1
1
1
1
1
1
1
1
1
1
1
1
1
1
1
1
1
1
1
1
1
1
1
2
2
3
3
3
3
3
3
3
3
3
3
3
3
3
3
3
3
3
3
3
3
3
3
3
3
3
3
3
3
3
3
3
3
3
3
3
3
3
3
3
4
4
4
4
4
4
4
4
4
4
4
4
4
4
3
3
3
3
3
3
3
3
3
3
3
3
3
3
3
3
3
3
3
3
3
3
3
3
3
3
2
2
2
2
2
2
2
2
2
2
2
2
2
2
2
2
2
2
2
2
2
2
2
2
2
2
3
3
3
3
3
3
3
3
3
3
3
3
3
2
2
2
2
2
2
1
1
1
1
3
3
3
3
4
4
4
4
4
4
4
4
4
4
4
4
4
4
4
4
4
4
4
5
5
5
5
5
5
5
5
5
5
5
5
6
6
6
6
6
6
6
6
6
6
6
6
6
6
6
6
6
6
7
7
7
7
8
8
8
8
8
8
8
8
8
8
8
8
8
8
8
8
7
7
7
7
7
7
7
7
8
8
8
8
8
8
8
8
8
9
9
9
11
12
16
16
18
19
19
19
19
19
19
19
19
19
19
19
19
19
19
19
19
19
19
21
21
21
21
21
21
21
21
21
21
21
21
21
21
21
21
21
21
21
21
20
20
20
20
20
20
20
20
20
20
20
19
19
19
19
19
19
19
19
19
19
19
19
19
19
19
19
19
19
19
19
19
19
19
19
19
19
19
19
19
19
19
19
19
19
19
19
19
19
19
19
19
19
19
19
19
19
19
19
19
19
19
19
19
19
19
20
18
18
17
17
17
17
17
17
17
17
17
17
17
17
17
17
17
17
17
17
15
15
13
13
13
13
13
13
13
13
13
13
13
13
13
13
12
12
11
9
8
8
8
7
7
7
7
7
7
7
7
7
7
7
7
7
7
7
7
4
4
4
4
4
4
4
4
4
4
4
4
4
4
4
4
3
3
3
3
3
3
3
3
3
3
3
2
2
2
2
2
2
2
2
2
2
2
2
2
2
2
2
2
2
2
2
2
2
2
2
2
2
1
1
1
1
1
1
1
1
1
1
1
1
1
1
1
1
1
1
1
2
2
2
1
1
1
1
1
1
1
2
2
3
4
4
4
4
4
4
4
4
4
4
4
4
4
4
4
4
4
4
4
4
4
4
4
4
4
4
4
4
4
4
4
4
4
4
4
4
4
4
4
4
4
4
4
4
4
4
4
4
4
4
4
4
4
4
4
4
4
4
4
4
4
4
4
4
4
4
4
4
4
4
4
4
4
4
4
4
4
4
4
4
4
4
4
4
4
3
3
3
3
3
3
3
4
4
4
4
4
4
4
4
4
4
4
4
4
4
4
4
4
4
4
4
4
4
4
4
4
4
4
4
4
3
3
3
3
3
3
3
3
3
2
2
2
2
2
2
2
2
2
2
2
2
2
2
2
2
2
2
2
2
2
2
3
3
3
3
3
3
3
3
3
3
3
3
3
3
3
3
3
3
3
2
2
2
2
2
2
2
2
2
2
2
2
2
2
2
2
2
2
2
2
2
2
2
2
2
2
2
2
2
3
3
3
3
3
3
3
3
3
3
3
3
3
2
2
2
1
1
1
1
1
1
1
3
3
3
3
3
3
3
3
3
3
3
3
3
3
3
3
3
3
3
3
3
3
3
3
3
3
3
3
3
3
3
3
3
4
4
4
4
4
4
4
4
4
4
4
4
4
4
4
4
4
4
4
4
4
4
4
4
4
4
4
4
3
3
3
3
3
4
4
4
5
5
5
5
5
5
6
6
6
6
6
6
6
6
6
6
6
7
7
7
7
7
8
8
8
8
8
8
8
8
8
8
8
8
8
8
8
8
8
8
8
8
8
8
8
8
8
8
8
8
8
8
8
8
8
8
8
8
8
8
8
8
9
9
8
7
7
7
7
7
7
7
7
7
7
7
7
7
7
7
7
7
6
6
6
6
6
6
6
6
6
6
6
6
6
6
6
6
6
6
6
6
6
6
6
6
6
6
6
7
7
7
7
7
7
7
7
7
7
7
7
7
7
7
7
7
7
7
7
7
6
6
6
6
6
6
6
6
6
6
6
6
6
6
6
6
6
6
6
6
6
6
6
6
6
6
7
7
7
7
4
4
4
4
4
4
4
4
4
4
4
4
4
3
3
3
3
3
4
4
4
4
4
4
4
4
4
4
4
4
4
4
4
4
4
4
4
4
4
4
4
4
4
4
4
4
4
4
4
4
4
4
4
4
4
4
4
4
4
4
3
3
3
3
3
3
3
3
2
2
2
2
2
2
2
4
4
4
4
4
4
4
4
4
4
4
4
4
4
4
4
4
4
4
4
4
4
4
4
4
4
4
3
3
3
3
3
3
3
3
3
3
3
3
3
3
3
3
3
3
3
3
3
3
3
3
3
3
3
3
3
3
3
3
2
2
2
2
2
2
2
2
2
2
2
2
2
2
2
2
2
2
2
2
2
2
2
2
2
2
2
2
3
3
3
3
3
3
3
3
3
3
3
3
3
3
3
3
3
3
3
3
3
3
3
3
3
3
3
3
3
3
3
3
3
3
3
3
3
3
3
3
3
3
3
3
3
3
3
3
3
3
4
4
4
3
3
3
3
2
2
2
2
2
2
2
2
2
2
2
2
2
2
2
2
2
2
2
2
2
2
2
2
2
2
2
2
2
2
2
2
2
2
2
2
2
2
2
2
2
2
2
2
2
2
2
2
2
1
1
1
1
1
1
1
1
1
1
1
1
1
1
1
1
1
1
1
1
1
1
1
1
1
1
1
1
1
1
1
1
1
1
1
1
1
1
1
1
1
1
1
1
1
1
1
1
1
1
1
1
1
1
1
1
1
1
1
1
1
1
1
1
1
1
1
1
1
1
1
1
1
1
1
0
0
0
0
0
0
0
0
0
0
0
0
0
0
0
0
0
0
0
0
0
0
0
0
0
0
0
0
0
0
0
0
0
0
0
0
0
0
0
0
0
0
0
0
0
0
0
0
0
0
0
0
0
0
0
0
0
0
0
0
0
0
0
0
0
0
0
0
0
0
0
0
0
0
0
0
0
0
0
0
0
0
0
0
0
0
0
0
0
0
0
0
0
0
0
0
0
0
0
0
0
0
0
0
0
0
0
0
0
0
0
0
0
0
0
0
0
0
0
0
0
0
0
0
0
0
0
0
0
0
0
0
0
0
0
0
0
0
0
0
0
0
0
0
0
0
0
0
0
0
0
0
0
0
0
0
0
0
0
0
0
0
0
0
0
0
0
0
0
0
0
0
0
0
0
0
0
0
0
0
0
0
0
0
0
0
0
0
0
0
0
0
0
0
0
0
0
0
0
0
0
0
0
0
0
0
0
0
0
0
0
0
0
0
0
0
0
0
0
0
0
0
0
0
0
0
0
0
0
0
0
0
0
0
0
0
0
0
0
0
0
0
0
0
1
1
1
1
1
1
1
1
1
1
1
1
1
1
1
1
1
1
1
1
1
1
1
1
1
1
1
1
1
1
1
1
1
1
1
1
1
1
1
1
1
1
1
1
1
1
1
1
1
1
1
1
1
1
1
1
1
1
1
1
1
1
1
1
1
1
1
1
1
1
1
1
1
1
1
1
1
1
1
1
1
1
1
1
1
1
1
1
1
1
1
1
1
1
1
1
1
1
1
1
1
1
1
1
1
1
1
1
1
1
1
1
1
1
1
1
1
1
1
0
0
0
0
0
0
0
0
0
0
0
0
0
0
0
0
0
0
0
0
0
0
0
0
0
0
0
0
0
0
0
0
0
0
0
0
0
0
0
0
0
0
0
0
0
0
0
0
0
0
0
0
0
0
0
0
0
0
0
0
0
0
0
0
0
0
0
0
0
0
0
0
0
0
0
0
0
0
0
0
0
0
0
0
0
0
0
0
0
0
0
0
0
0
0
0
0
0
0
0
0
0
0
0
0
0
0
0
0
0
0
0
0
0
0
0
0
0
0
0
0
0
0
0
0
0
0
0
0
0
0
0
0
0
0
0
0
0
0
0
0
0
0
0
0
0
0
0
0
0
0
0
0
0
0
0
0
0
0
0
0
0
0
0
0
0
0
0
0
0
0
0
0
0
0
0
0
0
0
0
0
0
0
0
0
0
0
0
0
0
0
0
0
0
0
0
0
0
1
1
1
1
1
1
1
1
1
1
1
2
2
2
2
3
3
3
3
3
3
3
3
3
3
3
3
3
3
3
3
3
3
3
3
3
3
3
3
3
3
3
3
3
3
3
3
3
3
3
3
3
3
3
3
3
3
3
3
3
3
3
3
3
3
3
3
3
3
3
3
3
3
3
3
3
3
3
3
3
3
3
3
3
3
3
3
3
3
3
3
3
3
3
3
3
3
3
3
3
3
3
3
3
3
3
3
3
3
3
3
3
3
3
3
3
3
3
3
3
3
3
3
3
3
3
3
3
3
3
3
3
2
2
2
2
2
2
2
2
2
2
2
2
2
1
1
1
2
2
2
2
2
2
2
2
2
2
2
2
2
2
2
2
2
2
2
2
2
1
1
1
1
1
1
1
1
1
1
1
1
1
1
1
1
1
1
1
1
0
0
0
0
0
0
0
0
0
0
0
0
0
0
0
0
0
0
0
0
0
0
0
0
0
0
0
0
0
0
0
0
0
0
0
0
0
0
0
0
0
0
0
0
0
0
0
0
0
0
0
0
0
0
0
0
0
0
0
0
0
0
0
0
0
0
0
0
0
0
0
0
0
0
0
0
0
0
0
0
0
0
0
0
0
0
0
0
0
0
0
0
0
0
0
0
0
0
0
0
0
0
0
0
0
0
0
0
0
0
0
0
0
0
0
0
0
0
0
0
0
0
0
0
0
0
0
0
0
0
0
0
0
0
0
0
0
0
0
0
0
0
0
0
0
0
0
0
0
0
0
0
0
0
0
0
0
0
0
0
0
0
0
0
0
0
0
0
0
0
0
0
0
0
0
0
0
0
0
0
0
0
0
0
0
0
0
0
0
0
0
0
0
0
0
0
0
0
0
0
0
0
0
0
0
0
0
0
0
0
0
0
0
0
0
0
0
0
0
0
0
0
0
0
0
0
0
0
0
0
0
0
0
0
0
0
0
0
0
0
0
0
0
0
0
0
0
0
0
0
0
0
0
0
0
0
0
0
0
0
0
0
0
0
0
0
0
0
0
0
0
0
0
0
0
0
0
0
0
0
0
0
0
0
0
0
0
0
0
0
0
0
0
0
0
0
0
0
0
0
0
0
0
0
0
0
0
0
0
0
0
0
0
0
0
0
0
0
0
0
0
0
0
0
0
0
0
0
0
0
0
0
0
0
0
0
0
0
0
0
0
0
0
0
0
0
0
0
0
0
0
0
0
0
0
0
0
0
0
0
0
0
0
0
0
0
0
0
0
0
0
0
0
0
0
0
0
0
0
0
0
0
0
0
0
0
0
0
0
0
0
0
0
0
0
0
0
0
0
0
0
0
0
0
0
0
0
0
0
0
0
0
0
0
0
0
0
0
0
0
0
0
0
0
0
0
0
0
0
0
0
0
0
0
0
0
0
0
0
0
0
0
0
0
0
0
0
0
0
0
0
0
0
0
0
0
0
0
0
0
0
0
0
0
0
0
0
0
0
0
0
0
0
0
0
1
1
1
1
1
1
1
2
2
2
2
2
2
2
2
2
2
2
2
2
2
2
2
2
2
2
2
2
2
2
2
2
2
2
2
2
2
2
2
2
2
2
2
2
2
2
2
2
2
2
2
2
2
2
2
2
2
2
2
2
2
2
2
2
2
2
2
2
2
2
2
2
2
2
2
2
2
2
2
2
2
2
2
2
2
2
2
2
2
2
2
2
2
2
2
2
2
2
2
2
2
2
2
2
2
2
2
2
2
2
2
2
2
2
2
2
2
2
2
2
2
2
2
2
2
2
2
2
2
2
2
2
2
2
2
2
1
1
1
1
1
1
1
1
1
1
1
1
1
1
1
1
1
1
1
1
1
1
1
1
1
1
1
1
1
1
1
1
1
1
1
1
1
1
1
2
2
1
1
2
2
2
2
2
2
2
2
2
2
2
2
2
2
2
2
2
2
2
2
2
2
2
2
2
2
2
2
2
2
2
2
2
2
2
2
2
2
2
2
2
2
2
2
2
2
1
1
1
1
1
1
1
1
1
1
1
1
1
1
1
1
1
1
1
1
1
1
1
1
1
1
1
1
1
1
1
1
1
1
1
1
1
1
1
1
1
1
1
1
1
1
1
1
1
1
1
1
1
1
1
1
1
1
1
1
1
0
0
0
0
0
0
0
0
0
0
0
0
0
0
0
0
0
0
0
0
0
0
0
0
0
0
0
0
0
0
0
0
0
0
0
0
0
0
0
0
0
0
0
0
0
0
0
0
0
0
0
0
0
0
0
0
0
0
0
0
0
0
0
0
0
0
0
0
0
0
0
0
0
0
0
0
0
0
0
0
0
0
0
0
0
0
0
0
0
0
0
0
0
0
0
1
1
1
1
1
1
1
2
2
2
2
2
2
2
2
2
3
4
4
4
4
4
4
4
4
4
4
4
4
4
4
4
4
4
4
4
4
4
4
4
4
4
4
4
4
4
3
3
3
3
3
3
3
3
3
3
3
3
3
3
3
3
3
3
3
3
3
3
3
3
3
3
3
3
3
3
3
3
3
3
3
3
3
3
3
3
3
3
3
3
3
3
3
3
3
3
3
3
3
3
3
3
3
3
3
3
3
3
3
3
3
3
3
3
3
3
3
3
2
3
3
3
3
3
3
3
3
3
3
3
3
4
4
4
4
4
4
4
4
4
4
4
4
4
4
4
4
4
4
4
4
4
4
4
4
4
4
4
4
4
4
4
4
4
4
4
4
4
4
4
4
4
4
4
4
4
4
4
4
4
4
4
4
3
4
4
4
4
4
4
5
5
5
5
5
5
5
5
5
5
5
5
5
5
5
5
5
6
6
6
6
6
6
6
6
6
6
6
6
6
6
6
6
6
6
6
6
6
6
6
6
6
6
6
6
6
9
9
9
9
9
9
9
9
9
9
9
9
9
9
9
9
9
8
8
8
8
8
8
8
8
8
8
8
8
8
8
7
7
7
7
7
6
6
6
6
6
6
6
6
6
6
6
6
6
6
6
6
6
6
6
6
6
6
6
6
6
6
6
6
6
6
6
6
6
6
6
6
6
5
5
5
5
5
5
5
5
5
5
5
5
5
5
5
5
5
5
5
5
5
5
5
5
5
5
5
5
4
4
4
4
5
5
5
5
4
4
4
3
3
3
3
3
3
3
3
3
2
2
2
2
2
3
3
4
4
4
4
4
4
4
4
4
4
4
4
4
4
3
3
3
3
4
4
4
4
4
4
3
3
3
3
3
3
3
3
3
3
3
3
3
3
3
3
3
3
3
3
3
3
3
3
3
3
3
3
3
3
3
3
3
3
3
3
3
3
3
3
3
3
3
3
3
3
3
3
3
3
3
3
3
3
3
3
3
3
3
3
3
3
4
4
4
4
4
4
4
3
3
3
4
5
4
4
4
4
4
4
4
4
4
4
4
4
3
3
3
3
3
3
3
3
3
3
3
3
3
3
3
3
3
3
3
3
3
3
3
3
3
3
3
3
3
3
3
3
3
3
3
3
3
3
3
3
3
3
3
3
3
3
3
3
3
3
3
3
3
3
3
3
3
3
3
3
3
3
3
4
4
4
4
4
4
4
4
4
4
4
4
4
4
5
5
5
5
5
5
5
5
5
5
5
4
4
5
5
5
5
5
5
5
5
5
4
4
4
4
4
4
4
4
4
4
4
4
4
4
4
4
4
4
4
4
4
4
3
3
3
3
3
3
3
3
3
3
3
3
3
3
3
3
3
3
3
3
3
3
3
3
3
3
3
3
3
3
3
3
3
3
3
3
3
3
3
3
3
3
3
3
3
3
3
3
3
3
2
2
2
2
3
3
3
4
4
4
4
4
4
4
4
4
4
4
4
4
4
4
4
4
4
4
4
4
4
4
4
4
4
4
4
4
4
4
4
4
4
4
4
4
4
4
5
5
3
3
3
3
3
3
3
3
3
3
3
3
3
3
3
3
3
3
3
3
3
3
3
3
3
3
3
3
3
3
3
3
3
3
3
3
3
3
3
3
3
3
3
3
3
3
3
3
3
3
3
3
3
3
3
3
3
3
3
3
3
3
3
3
3
3
3
3
3
3
3
3
3
3
3
3
3
3
3
3
3
3
3
3
3
3
3
3
3
3
3
3
3
3
3
3
2
2
2
2
2
2
2
2
2
2
2
2
2
2
2
2
1
1
1
1
1
1
1
1
1
1
1
1
1
1
1
1
1
1
1
1
1
1
1
1
1
1
1
1
1
1
1
1
1
1
1
1
1
1
0
0
0
0
0
0
0
0
0
0
0
0
0
0
0
0
0
0
0
0
0
0
0
0
0
0
0
0
0
0
0
0
0
0
0
0
0
0
0
0
0
0
0
0
0
0
0
0
0
0
0
0
0
0
0
0
0
0
0
0
0
0
0
0
0
0
0
0
0
0
0
0
0
0
0
1
2
2
2
2
2
2
2
2
2
2
2
2
2
2
2
2
2
2
2
2
2
2
2
2
2
2
2
2
2
2
2
2
2
2
2
2
2
2
2
2
2
2
2
2
2
2
2
2
2
2
2
2
2
2
2
2
2
2
2
2
2
2
2
2
2
2
2
2
2
2
2
2
2
2
2
2
2
2
2
2
2
2
2
2
2
2
2
2
2
2
2
2
2
2
2
2
2
2
2
2
2
2
2
2
2
2
2
2
2
2
2
2
2
2
2
2
2
2
2
2
2
2
2
2
2
2
2
2
2
2
2
2
2
2
2
2
1
1
1
1
1
1
1
1
1
1
1
1
1
1
1
1
1
1
1
1
1
1
1
1
2
2
2
2
2
2
2
2
2
2
2
2
1
1
1
1
1
1
1
1
1
1
1
0
0
0
0
0
0
0
0
0
0
0
0
0
0
0
0
0
0
0
0
0
0
0
0
0
0
0
0
0
0
0
0
0
0
0
0
0
0
0
0
0
0
0
0
0
0
0
0
0
0
0
0
0
1
1
1
1
1
1
1
1
1
1
1
1
1
1
1
1
1
1
1
1
1
1
1
1
1
1
1
1
1
1
1
1
1
1
1
1
1
1
1
1
1
1
1
1
1
1
1
1
1
1
1
1
1
1
1
1
1
1
1
1
1
1
1
1
1
2
2
2
2
2
2
2
2
2
2
2
2
2
2
2
2
2
2
2
2
2
2
2
2
2
1
1
1
1
1
1
1
1
1
1
1
1
1
1
1
1
1
1
1
1
1
1
1
1
1
1
1
1
1
1
1
1
1
1
1
1
1
1
1
1
1
1
1
1
1
1
1
1
1
1
1
1
1
1
1
1
1
1
1
1
1
1
1
1
1
1
0
0
0
0
0
0
0
0
0
2
2
2
2
2
2
2
2
2
2
2
2
2
2
2
2
2
3
3
3
3
3
4
4
4
4
4
4
4
4
4
4
4
4
4
4
4
4
4
4
4
4
4
4
4
4
5
5
5
5
5
5
5
5
5
5
5
5
5
6
6
6
6
6
6
6
6
6
6
6
6
6
6
6
6
6
6
6
5
5
5
5
5
6
6
6
6
6
10
11
11
12
12
12
12
12
12
12
12
12
12
12
12
12
12
12
12
12
12
12
12
12
12
12
12
12
12
12
12
12
12
12
12
12
12
13
13
13
13
13
13
13
13
13
13
13
13
13
13
13
13
13
13
13
13
14
14
14
14
14
14
13
13
13
13
14
15
15
16
16
16
16
16
16
16
16
17
17
17
17
17
17
17
17
17
17
17
17
17
17
18
18
18
18
18
18
18
18
18
17
17
17
17
17
17
17
17
17
17
17
17
17
17
17
17
17
17
16
15
15
15
15
15
15
15
15
15
15
15
15
15
15
15
15
15
15
15
15
15
15
15
14
13
11
11
11
11
11
11
11
11
11
10
10
10
10
10
9
9
9
9
9
9
9
9
9
9
9
9
9
9
9
8
9
9
8
9
9
9
9
7
7
7
7
7
7
7
7
7
7
7
8
8
8
8
8
8
8
8
8
8
8
8
8
8
8
8
8
8
8
8
8
8
8
8
8
8
7
7
7
7
7
7
7
5
5
5
5
5
5
5
5
5
5
5
5
5
5
4
4
4
4
4
4
4
4
4
4
4
4
4
4
4
4
4
4
4
4
4
4
4
4
3
3
3
3
3
3
3
3
3
3
3
3
3
3
3
3
3
3
3
3
3
3
3
3
3
3
3
3
3
3
3
3
3
3
3
3
3
3
3
3
3
3
3
3
3
3
2
2
2
2
2
2
2
2
1
1
1
1
1
1
1
1
1
1
1
1
1
1
1
1
1
1
1
1
1
1
1
1
1
1
1
1
1
1
1
1
1
1
1
0
0
0
0
0
0
0
0
0
0
0
0
0
0
0
1
0
0
0
0
0
0
2
2
2
2
2
2
2
2
2
2
2
2
2
2
2
2
2
3
3
3
3
3
3
3
3
3
3
3
3
3
3
3
3
3
3
3
3
4
4
4
4
4
4
4
4
5
5
5
5
5
5
5
5
5
5
5
5
5
5
5
5
5
5
5
5
5
5
5
5
5
5
5
5
5
5
5
5
5
5
5
5
5
5
5
5
5
5
5
6
6
6
6
6
6
6
6
6
6
6
6
6
6
6
6
6
6
6
6
6
6
6
6
6
6
6
6
6
5
5
5
5
5
5
5
5
5
5
5
5
5
5
5
5
5
5
5
5
5
5
5
5
5
5
5
5
5
4
4
4
4
4
4
4
6
6
5
5
5
5
5
5
5
5
5
6
6
6
6
7
6
6
6
7
8
8
8
8
8
8
8
9
9
10
10
10
10
10
10
10
10
10
10
10
11
11
11
11
11
11
11
11
11
11
11
11
11
11
11
11
11
11
11
11
11
11
11
11
11
11
12
12
13
15
17
18
19
19
19
19
19
19
19
19
19
20
20
20
19
19
19
19
19
19
19
19
19
19
19
19
19
19
19
19
19
19
19
19
19
19
19
19
19
19
20
20
20
19
19
19
19
19
19
19
19
19
19
19
19
19
19
19
19
19
19
19
19
19
19
19
19
18
18
18
18
18
18
18
18
18
17
17
16
16
16
16
17
17
17
17
17
17
17
17
17
17
17
17
17
17
17
17
17
17
16
16
16
16
16
16
16
16
16
16
15
15
15
15
16
16
16
15
14
14
14
14
14
14
14
14
14
14
14
14
13
12
12
12
12
12
12
12
12
12
12
12
12
12
12
11
11
11
11
11
11
10
9
9
9
9
9
9
9
9
8
8
8
7
7
7
7
7
7
7
7
6
6
6
5
5
5
5
5
5
5
5
5
5
5
5
5
5
5
5
5
5
4
4
4
4
3
3
3
3
3
3
3
3
3
3
3
3
3
3
3
3
3
3
3
3
3
3
3
3
3
3
3
3
3
3
2
2
2
2
2
2
2
3
3
3
3
3
4
4
5
5
5
5
5
5
5
5
5
5
5
5
5
5
5
5
5
5
5
5
5
5
5
5
5
5
5
5
5
5
5
5
5
5
5
5
5
5
5
5
5
5
5
5
5
5
5
5
5
5
5
5
5
5
5
5
5
5
5
5
5
5
5
5
5
5
4
4
3
3
3
2
2
2
2
2
2
2
2
2
2
2
2
2
2
2
2
2
2
2
2
2
2
2
2
2
2
2
2
2
2
2
2
2
2
2
2
2
2
2
2
2
2
2
2
2
2
2
2
2
2
2
2
2
2
2
1
1
1
1
1
1
1
1
1
1
1
1
1
1
1
1
1
1
1
1
1
1
1
1
1
1
1
1
1
1
1
1
1
1
1
1
1
0
0
0
0
0
0
0
0
0
0
0
0
0
0
0
0
0
0
0
0
0
0
0
0
0
0
0
0
0
0
0
0
0
0
0
0
0
0
0
0
0
0
1
1
1
1
1
1
1
1
1
1
1
1
1
1
1
1
1
1
1
1
1
1
1
1
1
1
1
1
1
1
1
1
1
1
1
1
1
1
1
1
1
1
1
1
1
1
1
1
1
1
1
1
1
1
1
1
1
1
1
1
1
1
1
1
1
1
1
1
1
1
1
1
1
1
1
1
1
1
1
1
1
1
1
1
1
1
1
1
1
1
1
1
1
1
1
1
1
1
1
1
1
1
1
1
1
1
1
1
1
1
1
1
1
1
1
1
1
1
1
1
1
1
1
1
1
1
1
1
1
1
1
1
1
0
0
0
0
0
0
0
0
0
0
0
0
0
0
0
0
0
0
0
0
0
0
0
0
0
0
0
0
0
0
0
0
0
0
0
0
0
0
0
0
0
0
0
0
0
0
0
0
0
0
0
0
0
0
0
0
0
0
0
0
0
0
0
0
0
0
0
0
0
0
0
0
0
0
0
0
0
0
0
0
0
0
0
0
0
0
0
0
0
0
1
1
1
1
1
1
1
1
1
2
2
2
2
3
3
3
3
3
3
3
3
3
3
3
3
3
3
3
3
3
3
3
3
3
3
3
3
3
3
3
3
3
4
4
4
4
4
4
4
4
4
4
4
4
4
4
4
4
4
4
4
4
4
4
4
4
4
4
4
4
4
4
4
4
4
4
4
4
4
4
4
4
4
4
4
4
4
4
4
4
4
4
4
4
4
4
4
5
6
7
7
7
7
7
7
7
7
7
7
7
7
7
7
7
7
7
7
7
7
7
7
7
7
7
7
7
7
7
7
7
7
7
7
7
7
7
7
7
7
7
7
6
6
6
6
6
6
6
6
5
5
5
4
4
4
4
4
4
4
4
4
4
4
4
4
4
4
4
4
4
4
4
4
4
4
4
4
4
4
4
4
4
4
4
4
4
4
4
4
4
4
4
4
3
3
3
3
3
3
3
3
3
3
3
3
3
3
3
3
3
3
3
4
4
4
4
4
4
4
4
4
4
4
3
3
2
2
1
1
1
1
1
1
1
1
1
2
4
5
5
5
5
5
5
5
5
5
5
5
5
6
6
6
6
6
6
6
6
6
6
6
6
6
6
6
6
7
7
7
7
7
7
7
7
7
7
7
7
7
8
8
8
8
8
8
8
8
8
8
8
8
8
8
8
8
8
8
8
8
8
8
8
8
8
8
8
8
8
8
8
8
8
8
8
8
8
8
7
7
7
7
7
8
8
8
8
8
8
8
8
8
9
9
11
11
11
11
11
11
11
11
11
11
11
11
11
11
11
11
11
12
12
12
12
12
12
12
12
12
12
12
12
12
12
12
12
12
12
13
13
13
13
13
13
13
13
13
13
13
13
13
13
13
13
13
13
13
13
12
11
11
11
11
11
11
11
11
11
11
10
10
10
9
9
10
10
10
10
9
9
9
9
9
9
9
9
9
9
9
9
9
9
9
9
9
10
10
10
10
10
10
10
10
10
10
10
10
10
10
10
10
10
10
10
10
10
10
10
9
9
9
9
9
9
9
9
9
9
6
6
6
6
6
7
7
7
7
7
7
7
7
7
7
7
7
7
7
7
7
7
7
7
5
5
5
5
5
5
6
6
6
6
5
5
5
5
5
5
5
5
5
5
5
5
5
5
5
5
5
5
5
5
5
5
5
5
5
5
5
5
5
5
4
3
2
2
2
2
2
2
2
2
2
2
2
2
2
2
2
2
2
2
2
2
2
2
2
2
2
2
2
2
2
2
2
2
2
2
2
2
2
2
2
2
2
2
2
2
2
2
2
2
2
2
2
2
2
2
2
2
2
2
2
2
2
2
2
2
2
2
2
2
2
2
1
1
1
0
0
0
0
0
0
0
0
0
0
0
0
0
0
0
0
0
0
0
0
0
0
0
0
0
0
0
0
0
0
0
0
0
0
0
0
0
0
0
0
0
0
0
0
0
0
0
0
0
0
0
0
0
0
0
0
0
0
0
0
0
0
0
0
0
0
0
0
0
0
0
0
0
0
0
0
0
0
0
0
0
0
0
0
0
0
0
0
0
0
1
1
1
1
1
1
1
1
1
1
1
1
1
1
1
1
1
1
1
1
1
1
1
1
1
1
1
1
1
1
1
1
1
1
1
1
1
1
1
1
1
1
1
1
1
1
1
1
1
1
1
1
1
1
1
1
1
1
1
1
1
1
1
1
1
1
1
1
1
1
1
1
1
1
1
1
1
1
1
1
1
1
1
1
1
1
1
1
1
1
1
1
1
1
1
1
1
1
1
1
1
1
1
1
1
1
1
1
1
1
1
1
1
1
1
1
1
1
1
1
1
1
1
1
1
1
1
1
1
1
1
1
1
1
1
1
1
1
1
0
0
0
0
0
0
0
0
0
0
0
0
0
0
1
1
1
1
1
1
1
1
1
1
1
1
1
1
1
1
1
1
1
1
1
1
1
1
1
1
1
1
1
1
1
1
1
1
1
1
1
1
1
1
1
1
1
1
1
1
1
1
1
0
0
0
0
0
0
0
0
1
1
1
1
1
1
1
1
1
1
1
1
1
1
1
1
1
1
1
1
1
1
1
1
1
1
1
1
1
1
1
1
1
1
1
1
1
1
1
1
1
1
1
1
1
1
1
1
1
1
1
1
1
1
1
1
1
1
1
1
1
1
1
1
1
1
1
1
1
1
1
1
2
2
2
2
3
3
3
3
3
3
3
3
3
3
3
2
2
2
2
2
2
2
2
2
2
2
2
2
3
3
3
3
3
3
3
3
3
3
3
3
3
3
3
3
3
3
3
3
3
3
3
3
3
3
3
5
5
5
5
5
5
5
5
5
5
5
5
5
5
5
5
5
5
5
5
5
5
5
5
5
5
5
5
5
5
5
5
5
5
5
5
5
5
5
5
5
5
5
5
5
5
5
5
5
5
5
5
5
5
5
5
5
5
5
5
5
4
4
4
5
5
6
6
6
6
6
5
5
5
5
5
5
5
5
5
5
5
5
5
5
5
5
6
6
6
6
6
6
6
6
6
6
6
6
6
7
7
7
7
7
7
7
7
7
7
7
7
7
6
6
6
6
6
6
6
6
6
6
6
7
8
8
8
8
8
8
8
8
8
7
7
6
6
6
6
6
6
6
6
6
6
6
5
5
5
5
5
5
7
7
7
7
7
7
7
7
7
7
7
7
7
7
7
7
7
7
7
7
7
7
7
7
7
7
7
7
7
7
7
7
8
8
9
9
9
9
8
8
8
8
8
8
8
8
8
8
8
8
8
8
8
8
8
8
8
8
8
8
8
8
7
7
7
7
7
7
7
7
8
8
8
8
8
8
8
8
8
9
9
9
9
9
9
9
9
9
9
9
9
9
9
9
8
8
8
8
8
8
8
8
8
8
8
8
8
8
8
8
8
8
8
9
9
9
9
9
9
10
11
11
11
11
11
11
9
9
9
9
9
9
9
9
10
10
10
10
10
11
11
11
11
11
11
11
12
12
12
12
11
12
12
12
12
12
11
11
11
11
11
11
11
11
12
13
13
14
15
15
15
15
14
14
14
13
13
13
13
13
13
13
13
13
13
13
13
13
14
15
15
15
15
15
15
15
15
15
15
15
15
15
15
15
15
15
15
15
15
15
15
15
15
15
15
15
15
15
15
15
15
15
15
15
15
15
15
15
15
15
15
14
14
14
14
14
14
14
14
14
14
14
14
14
14
14
14
14
14
14
13
13
13
12
12
12
12
12
12
12
12
11
11
11
11
10
10
10
10
10
10
10
10
10
10
10
10
10
10
10
10
10
10
10
10
10
10
10
10
10
10
10
9
9
9
8
7
7
7
7
7
7
7
7
7
7
7
7
7
7
7
7
7
5
5
5
5
5
5
5
5
5
5
5
3
3
3
3
2
2
2
2
2
2
2
2
2
2
2
2
1
1
1
1
1
1
1
1
1
1
1
1
1
1
1
1
1
2
2
2
2
4
4
4
4
4
4
4
4
4
5
5
5
5
5
5
5
5
5
5
7
9
9
9
9
9
9
9
9
9
9
9
9
9
9
9
11
11
11
11
11
11
11
11
10
10
10
10
10
11
14
16
18
18
18
18
18
18
18
18
18
18
18
19
20
21
23
32
37
37
38
39
39
44
44
44
44
44
44
45
46
46
46
46
46
46
46
46
46
46
46
47
47
47
47
50
51
51
52
52
52
52
52
52
52
52
52
52
52
52
52
52
52
52
52
52
52
52
52
52
52
52
52
54
55
57
59
60
61
61
63
64
68
68
69
68
68
68
69
72
72
73
73
74
74
76
77
77
77
76
78
77
78
78
78
80
78
79
81
83
83
84
84
84
84
84
85
85
86
86
86
86
87
87
88
89
89
89
89
92
92
92
94
94
93
93
93
93
92
92
92
91
91
91
89
89
90
90
91
91
91
91
91
91
91
91
91
91
91
90
90
90
89
89
90
88
86
85
84
84
84
84
85
85
84
81
81
81
81
80
78
77
76
76
76
76
76
78
78
85
84
85
85
85
88
88
97
99
101
106
106
106
106
105
105
107
110
111
111
112
111
112
113
113
111
108
105
105
104
104
104
104
104
103
103
101
101
100
99
98
98
98
99
98
96
96
97
96
95
94
94
94
93
90
89
86
85
85
84
84
83
85
86
86
86
87
90
90
90
90
89
89
89
89
87
87
87
85
88
90
89
89
93
93
94
94
95
95
95
95
95
93
94
94
94
94
93
91
91
92
92
90
89
89
90
90
90
90
90
90
90
90
90
90
90
90
90
89
88
88
86
86
86
88
88
87
87
88
87
88
88
89
89
88
87
86
86
86
86
87
87
83
84
84
85
85
85
84
84
84
94
102
103
105
107
130
130
131
130
130
129
128
128
129
129
129
128
128
128
127
127
126
126
126
124
124
124
124
124
123
123
123
122
122
122
120
119
118
115
115
115
114
114
114
114
114
114
113
113
113
112
109
108
108
106
106
106
106
106
106
106
107
112
113
113
113
111
108
108
105
105
105
105
105
105
105
105
106
106
106
109
112
114
111
112
111
111
113
113
113
118
119
119
117
115
113
110
110
114
113
116
125
125
126
126
126
126
127
128
128
128
128
128
127
126
126
126
124
122
121
120
118
115
110
108
107
108
109
110
108
108
111
111
111
112
111
110
108
107
106
110
111
112
113
113
110
108
104
104
104
104
104
104
103
104
104
102
102
102
102
101
101
100
99
99
99
99
99
99
99
99
99
99
99
101
100
100
98
98
98
96
96
96
95
95
95
96
96
96
96
96
98
98
98
99
98
98
98
98
98
99
97
97
97
97
98
100
97
98
97
99
100
101
104
106
116
118
113
110
110
112
115
115
115
115
115
117
115
115
117
118
120
120
122
127
141
147
148
150
151
152
151
149
145
143
141
141
141
141
141
141
141
143
143
144
140
140
141
140
141
141
141
142
140
140
138
138
138
136
136
138
136
136
136
136
136
136
135
135
136
136
136
131
131
131
130
130
130
130
129
128
128
128
127
127
127
127
127
128
127
127
126
126
126
125
126
125
129
129
130
131
130
131
131
133
133
133
136
137
138
140
140
140
140
140
140
143
143
141
140
141
146
146
145
145
144
144
144
143
143
143
143
137
137
135
135
134
133
133
132
130
125
123
123
124
123
123
123
122
122
121
118
116
115
115
115
115
115
115
115
107
107
105
104
94
94
94
94
94
93
91
82
83
82
82
82
81
81
81
79
79
78
79
79
79
78
73
73
73
73
73
72
69
69
68
65
64
64
64
62
62
62
62
63
64
64
65
65
65
66
66
68
68
67
64
64
67
68
67
65
64
67
67
67
67
67
70
70
69
69
70
72
71
76
79
79
86
84
84
84
85
90
89
90
91
85
86
90
93
95
95
98
102
102
102
99
99
99
99
99
98
98
98
97
97
99
101
105
108
109
109
108
108
107
107
107
107
106
105
105
106
107
107
106
106
105
104
104
104
103
103
103
103
103
103
103
103
103
103
102
101
101
101
101
101
101
102
102
102
102
102
102
102
102
102
102
102
103
102
102
101
102
103
101
101
102
102
101
101
102
103
103
103
102
102
101
101
101
102
103
104
104
102
102
100
101
101
101
99
99
98
98
98
98
96
95
95
95
95
96
93
94
93
93
93
93
89
89
90
90
88
87
85
85
84
85
87
93
93
91
92
87
87
85
85
86
87
93
95
95
95
95
95
95
95
95
95
95
95
94
94
88
89
86
86
87
86
90
97
97
95
95
95
95
96
96
95
96
97
98
99
99
99
99
103
105
106
111
111
122
134
139
153
157
171
169
173
182
183
195
194
194
194
193
193
199
203
208
208
208
209
210
210
210
209
210
210
209
209
209
211
213
211
209
209
209
210
209
205
205
205
206
206
207
207
207
207
208
208
207
207
206
205
205
205
206
206
206
206
206
206
206
206
206
206
206
206
205
205
205
202
202
202
201
203
203
203
202
201
200
200
200
200
199
199
197
197
198
198
200
200
201
201
200
198
196
196
196
197
200
198
200
200
201
199
200
199
199
199
199
199
198
197
196
195
193
193
191
190
189
187
186
185
184
184
182
178
177
176
176
176
176
174
175
172
168
159
157
149
144
142
139
140
139
136
138
136
136
136
136
135
133
132
131
129
127
127
124
115
115
111
106
99
97
97
94
93
93
92
91
91
90
88
88
88
89
89
88
90
100
100
100
98
98
97
97
97
97
97
97
97
98
98
98
99
99
98
98
98
98
99
99
92
91
91
91
92
92
94
94
94
88
88
87
90
91
91
91
92
93
91
94
94
93
95
95
94
93
92
92
89
89
90
89
89
89
89
89
87
87
86
86
86
86
84
84
84
84
84
83
83
82
82
82
80
80
80
80
82
83
83
83
81
78
77
77
77
76
76
79
79
79
80
81
81
81
81
81
75
77
77
76
76
77
78
76
87
94
108
116
121
123
124
126
126
138
140
140
153
155
160
161
160
160
159
157
157
157
157
156
155
155
157
157
159
164
167
169
168
169
168
169
169
169
169
169
169
169
168
168
167
165
165
165
165
165
165
165
165
164
164
161
160
160
160
160
160
160
160
156
156
155
155
154
153
150
150
150
150
150
151
151
151
151
151
152
150
150
148
148
148
148
148
148
148
148
148
148
148
147
147
146
146
146
146
146
146
146
146
146
146
146
146
146
145
145
145
145
145
144
144
144
144
143
141
141
141
141
140
140
139
137
136
127
127
127
126
126
125
120
120
118
118
117
117
115
112
112
108
107
107
104
102
102
101
99
94
81
79
78
78
71
69
68
68
65
60
56
45
36
35
15
4
2
1
0
0
0
1
1
1
1
1
1
1
1
1
1
1
0
0
0
0
0
0
0
0
0
0
0
0
0
0
0
0
0
0
0
0
0
0
0
0
0
2
2
2
2
2
2
2
2
2
2
2
2
2
2
2
2
2
2
2
2
2
2
2
2
2
2
2
2
2
2
2
2
2
2
2
2
2
2
2
2
2
2
2
2
2
2
2
2
2
2
2
2
2
2
2
2
2
2
2
2
2
2
2
2
2
2
2
2
2
2
2
2
2
2
2
2
2
2
2
2
2
2
2
2
2
2
2
2
2
2
3
3
3
3
3
3
3
3
3
3
3
3
3
3
3
3
3
3
3
3
3
3
3
3
3
3
3
3
3
3
3
3
3
3
3
3
3
3
3
3
3
3
3
3
3
3
3
3
3
3
3
3
3
3
3
3
3
3
3
3
3
3
3
3
3
3
3
3
3
3
3
3
3
3
3
2
2
2
2
2
2
2
2
2
2
2
2
2
2
2
2
2
2
2
2
2
2
2
2
2
2
2
2
2
2
2
2
2
2
2
2
2
2
2
2
2
2
2
0
0
0
0
0
0
0
0
0
0
0
0
0
0
0
0
0
0
0
0
0
0
0
0
0
0
0
0
0
0
0
0
0
0
0
0
0
0
0
0
0
0
0
0
0
0
0
0
0
0
0
0
0
0
0
0
0
0
0
0
0
0
0
0
0
0
0
0
0
0
0
0
0
0
0
0
0
0
1
1
1
1
1
1
1
1
1
1
1
1
1
1
1
1
1
1
1
1
1
1
1
1
1
1
1
1
1
1
1
2
2
2
2
2
2
2
2
2
2
2
2
2
2
2
2
2
2
2
2
2
2
2
2
2
2
2
3
3
3
3
3
3
3
3
3
3
3
3
3
3
3
3
3
3
3
3
3
3
2
2
2
2
2
2
2
2
2
2
2
2
2
2
2
2
2
2
2
2
2
2
2
2
2
2
2
2
2
2
2
2
2
2
2
2
2
2
2
2
2
1
1
1
1
1
1
1
1
1
1
1
1
1
1
1
1
1
1
1
1
1
2
2
2
2
2
2
2
2
2
2
2
2
2
2
2
2
2
2
2
2
2
2
2
2
2
2
2
2
2
2
2
2
2
2
2
2
2
1
1
1
1
1
1
1
1
1
1
1
2
2
3
3
3
3
3
3
3
3
3
3
3
3
3
3
3
3
3
3
3
3
3
3
3
3
3
3
3
3
3
3
3
3
3
3
3
3
3
3
3
3
3
3
3
3
3
3
3
3
3
3
3
3
3
3
3
3
3
3
3
3
3
3
3
3
3
3
3
3
3
3
3
3
2
2
2
2
2
2
2
2
2
2
2
2
2
2
2
2
2
2
2
2
2
2
2
2
2
2
2
2
2
2
2
2
2
2
2
2
2
2
2
2
2
2
2
2
2
2
2
2
2
2
2
2
2
2
2
2
2
2
2
2
2
2
2
3
3
3
3
3
3
3
3
3
3
3
2
2
2
2
2
2
2
2
2
2
2
2
2
2
3
3
3
3
3
3
3
3
3
3
3
3
3
3
3
3
3
3
3
3
3
3
3
3
3
3
3
3
3
3
3
3
3
2
2
2
2
2
2
2
2
2
2
2
2
2
2
2
2
2
2
2
2
2
2
2
2
2
2
2
2
2
2
2
2
3
3
3
3
3
3
3
3
3
3
3
3
3
2
2
2
2
2
2
2
2
2
2
2
2
2
2
2
2
2
2
1
1
1
1
1
1
1
1
1
1
1
1
1
1
1
0
0
0
0
0
0
0
0
0
0
0
0
0
0
0
0
0
0
0
0
0
0
0
0
0
0
0
0
0
0
0
0
0
0
0
0
0
0
0
0
0
0
0
0
0
0
0
0
0
0
0
0
0
0
0
0
0
0
0
0
0
0
0
0
0
0
0
0
0
0
0
0
0
0
0
0
0
0
0
0
0
0
0
0
0
0
0
0
0
0
0
0
0
0
0
0
0
0
0
0
0
0
0
0
0
0
0
0
0
0
0
0
0
0
0
0
0
0
0
0
0
0
0
0
0
0
0
0
0
0
0
0
0
0
0
0
0
0
0
0
0
0
0
0
0
0
0
0
0
0
0
0
0
0
0
0
0
0
0
0
0
0
0
0
0
0
0
0
0
0
0
0
0
0
0
0
0
0
0
0
0
0
0
0
0
0
0
0
0
0
0
0
0
0
0
0
0
0
0
0
0
0
0
0
0
0
0
0
0
0
0
0
0
0
0
0
0
0
0
0
0
0
0
0
0
0
0
0
0
0
0
0
0
0
0
0
0
0
0
0
0
0
0
0
0
0
0
0
0
0
0
0
0
0
0
0
1
1
1
1
1
1
1
1
1
1
1
1
1
1
1
1
1
1
1
1
1
1
1
1
1
1
1
1
1
1
1
1
1
1
1
1
1
1
1
1
1
1
1
1
1
1
1
1
1
1
1
1
1
1
1
1
1
1
1
2
2
2
2
2
2
2
2
2
2
2
2
2
2
2
2
2
2
2
2
2
2
2
2
2
2
2
2
2
3
3
3
3
3
3
3
3
3
3
3
3
3
3
3
3
3
3
3
3
3
3
3
3
3
3
3
3
3
3
5
5
5
5
5
6
6
6
6
6
6
6
6
6
6
6
6
6
6
6
6
6
6
6
6
6
6
6
6
6
6
6
6
6
6
6
6
6
6
6
6
6
6
6
5
5
5
5
5
5
5
5
5
5
5
5
5
5
5
5
5
5
5
5
5
5
5
5
5
5
5
5
5
5
5
5
5
5
5
5
5
5
5
5
5
5
5
5
5
5
5
5
5
4
4
3
3
3
3
3
3
3
3
3
3
3
3
3
3
3
3
3
2
2
2
2
2
2
2
2
2
2
2
2
2
2
2
2
2
2
1
1
1
1
2
2
2
2
2
2
2
2
2
2
2
2
3
3
3
9
10
11
13
14
14
14
13
13
13
12
12
12
12
12
12
12
12
12
12
12
12
12
12
12
12
12
12
12
12
12
12
12
12
12
12
12
12
12
12
12
12
12
12
12
12
12
12
12
12
12
12
12
12
12
12
12
12
12
12
12
12
12
12
12
12
12
12
12
13
13
13
13
13
13
13
13
13
13
13
13
13
13
13
13
13
14
14
14
14
15
15
15
15
15
15
15
15
15
15
15
15
14
14
14
15
15
15
15
15
21
23
24
24
24
24
24
24
24
24
24
25
25
25
25
26
26
26
25
25
25
25
25
25
25
25
24
24
24
24
24
24
24
24
24
23
23
22
22
22
22
22
21
21
21
21
21
21
21
21
21
21
21
21
21
21
21
21
21
21
20
20
19
19
18
18
18
18
18
18
17
17
17
17
17
17
17
17
17
17
17
17
17
17
17
17
17
17
17
17
17
17
17
17
17
17
17
17
17
17
17
17
17
17
17
17
16
15
13
13
13
13
13
13
13
13
13
13
13
13
13
13
13
11
11
11
11
11
11
11
11
11
11
11
11
11
11
11
11
11
11
11
10
10
10
10
8
8
8
8
8
7
7
6
6
6
6
6
6
6
6
6
6
6
6
5
5
5
5
5
5
5
6
6
6
6
6
7
7
7
7
7
7
7
7
7
7
7
7
6
6
6
6
6
6
6
6
6
6
6
6
6
6
6
6
6
6
6
6
6
6
6
6
6
5
5
5
5
5
5
5
5
5
11
12
13
13
15
14
14
14
14
14
15
14
14
14
15
15
15
16
17
17
17
17
17
17
18
18
18
18
18
18
18
18
18
18
18
18
18
18
18
18
18
18
18
18
18
18
18
18
18
18
18
18
18
18
18
18
18
18
18
18
20
20
22
22
22
22
22
22
22
22
22
22
22
22
22
22
22
22
22
22
22
22
22
22
22
22
22
22
22
22
22
22
22
22
22
21
21
21
21
21
21
21
21
21
21
21
21
21
21
22
22
22
22
22
22
22
22
22
22
22
22
22
22
22
23
23
23
23
23
23
23
21
21
21
21
22
23
23
24
25
25
25
25
26
25
25
25
23
23
23
23
23
23
23
22
22
21
21
21
21
21
21
21
21
21
21
20
20
21
21
21
21
21
21
21
21
21
20
20
19
19
19
18
18
18
17
17
17
17
17
17
17
17
17
16
16
16
16
16
16
16
16
16
16
16
16
16
15
14
14
14
14
14
14
14
14
14
14
14
14
14
14
14
13
13
14
14
14
14
14
14
13
12
12
12
12
12
12
12
12
12
12
12
12
12
12
12
12
12
12
12
12
12
12
11
11
10
10
10
10
10
10
10
10
10
10
10
10
10
10
10
10
10
10
10
10
10
10
11
11
11
11
11
10
10
10
10
10
10
10
10
10
9
9
9
9
9
9
9
9
9
9
9
9
9
9
9
9
9
9
10
11
11
11
11
11
11
11
11
11
10
10
10
10
10
11
11
11
11
11
11
11
11
11
11
11
11
11
11
12
11
12
12
12
12
12
12
12
12
12
12
12
12
12
12
12
13
13
13
13
13
13
14
14
14
14
14
14
14
13
13
13
13
13
14
14
14
14
14
14
14
14
14
14
14
14
14
15
15
15
15
15
13
16
16
18
20
20
20
20
20
21
21
22
22
22
22
22
22
22
22
22
23
23
25
27
27
27
27
27
31
30
30
30
31
31
31
32
32
32
32
32
32
33
33
33
33
33
33
33
33
33
33
32
32
32
32
32
32
32
32
32
31
31
31
31
31
31
31
31
31
31
31
31
32
32
32
32
32
32
32
32
31
31
34
34
34
35
35
35
35
33
33
33
33
33
33
33
33
33
33
30
30
30
30
30
30
30
30
29
29
28
28
28
28
28
28
28
28
28
28
27
26
26
26
26
25
25
25
25
25
24
24
24
24
24
24
23
23
23
23
23
23
23
23
23
23
23
23
23
23
22
22
21
21
21
21
21
21
21
21
21
21
21
21
21
21
21
21
21
21
21
21
20
20
20
20
20
21
21
23
23
23
23
24
23
23
23
23
23
22
22
21
21
21
21
21
19
19
19
19
19
19
18
18
18
17
15
15
15
15
15
16
16
16
14
14
14
14
14
14
14
14
14
14
14
15
14
12
12
13
14
15
15
16
16
16
16
16
16
16
16
16
15
14
14
14
14
14
14
14
14
14
14
14
14
14
14
14
14
14
14
14
14
14
13
12
12
12
12
12
12
12
11
11
11
10
10
10
10
10
10
10
10
10
10
10
10
10
11
11
11
11
11
11
13
13
12
12
12
11
11
16
16
25
33
32
36
36
35
36
38
39
39
39
40
40
40
40
40
40
40
40
40
40
40
40
40
40
40
40
40
40
40
40
40
40
40
40
40
40
40
40
40
40
40
40
40
40
40
40
40
40
40
39
39
39
39
39
39
39
39
39
39
39
39
38
37
37
37
37
37
37
37
37
37
37
37
38
38
38
38
38
39
39
39
39
39
39
39
39
39
39
39
41
41
41
41
41
41
41
41
41
41
41
41
41
41
41
41
41
40
40
40
40
41
40
39
39
39
39
39
39
39
39
39
39
39
37
36
36
36
36
36
35
35
35
35
33
36
36
36
36
36
36
33
33
33
33
33
33
33
33
33
33
33
33
33
33
32
32
32
31
31
31
30
31
32
34
35
35
36
35
38
39
38
38
38
38
37
37
37
39
39
41
42
45
45
45
45
43
44
44
43
43
42
42
42
41
41
39
39
37
37
40
40
41
41
40
40
40
40
40
40
40
40
40
40
40
40
39
39
31
31
31
31
31
31
31
31
31
31
31
31
31
31
31
31
31
31
31
31
31
31
31
30
30
30
30
30
30
30
30
30
30
30
30
30
30
30
31
31
31
31
31
31
30
30
30
31
31
32
32
32
32
32
32
31
31
32
31
30
30
30
34
34
37
37
38
37
37
42
45
46
50
49
48
48
48
48
48
48
48
48
48
48
48
48
48
48
48
48
48
48
48
48
48
48
47
47
48
48
47
46
46
46
45
45
45
44
44
43
42
42
42
42
42
42
43
44
44
46
46
47
49
50
50
50
50
50
50
50
50
50
50
50
49
49
49
49
49
49
49
48
47
47
47
47
47
47
47
47
46
46
46
46
46
46
45
45
45
45
45
45
45
45
44
41
41
40
40
40
40
40
40
40
40
40
39
39
39
39
38
39
37
37
37
37
37
36
36
36
36
36
35
35
35
35
35
35
35
35
35
35
35
34
34
34
34
33
32
30
30
30
30
30
29
29
29
29
28
26
26
26
25
25
25
24
21
21
21
20
19
19
19
19
18
18
16
16
16
16
16
16
16
16
16
16
16
16
15
15
15
15
15
16
16
16
16
16
16
14
14
13
13
13
13
13
13
13
10
10
8
8
7
7
7
7
7
7
6
6
7
7
6
5
5
5
5
5
5
5
5
5
4
4
4
4
4
4
4
4
4
4
4
4
4
4
4
4
4
4
4
4
4
4
3
3
3
3
3
3
3
3
3
3
3
3
3
3
3
3
3
3
3
3
3
3
3
3
3
3
3
3
3
3
3
3
3
3
3
3
3
3
3
3
3
3
3
3
2
1
1
1
1
1
1
1
1
1
1
1
2
2
2
2
2
2
2
2
2
2
2
2
2
2
2
2
2
2
2
2
2
2
2
2
2
2
2
2
2
2
2
2
2
2
2
2
2
2
2
2
2
2
2
2
2
2
2
2
2
2
2
2
2
2
2
2
2
2
2
2
2
2
2
2
2
2
2
2
2
2
2
2
2
2
2
2
2
2
2
2
2
2
2
2
2
2
2
2
2
2
2
2
2
2
2
2
2
2
1
1
1
1
1
1
1
1
1
1
1
1
1
1
1
3
3
3
2
2
2
2
2
2
2
2
2
2
2
2
2
2
2
2
2
2
2
2
2
2
2
2
2
2
2
2
2
2
2
2
2
2
2
2
2
2
2
2
2
2
2
2
2
2
2
2
2
2
2
2
2
2
2
2
2
2
2
2
2
2
2
2
2
2
2
2
2
2
2
2
2
2
2
2
2
2
2
2
2
2
2
2
2
2
2
2
2
2
2
2
2
2
2
2
2
2
2
2
2
2
2
2
2
2
2
2
2
2
2
2
2
2
2
2
2
3
3
4
4
3
3
3
3
3
3
3
3
3
3
3
3
3
3
3
3
3
3
3
1
1
1
1
1
1
1
1
1
1
1
1
1
1
1
1
1
1
1
1
1
1
1
1
1
1
1
1
1
1
2
2
2
2
2
2
2
2
2
2
2
2
2
2
2
2
2
2
2
2
2
2
2
2
2
2
2
2
2
2
2
2
2
2
2
2
2
2
2
2
2
2
2
2
2
2
2
2
2
2
3
3
3
3
3
3
3
3
3
3
3
3
3
3
3
3
3
3
3
3
3
4
4
4
4
4
4
4
4
4
4
4
4
5
5
5
5
5
5
5
5
5
5
5
5
5
5
5
5
5
6
6
6
6
6
6
6
6
6
6
6
6
6
6
6
6
6
7
7
7
7
7
7
7
7
7
7
7
7
7
7
7
7
6
6
6
6
6
6
6
6
6
6
6
8
8
8
9
10
10
10
10
10
10
10
9
9
10
10
10
10
10
10
10
10
10
10
10
10
9
9
9
9
9
9
9
9
9
9
9
9
9
9
9
9
9
9
9
9
9
9
10
10
10
10
9
9
9
9
9
9
10
10
10
10
10
10
10
10
10
10
10
10
12
12
12
12
12
13
13
13
13
13
13
13
13
13
13
13
13
13
13
13
13
13
13
13
13
13
13
13
13
13
13
13
13
13
13
13
14
14
14
14
14
14
14
14
15
15
15
15
15
15
15
15
15
15
15
15
15
15
15
15
15
15
14
14
14
13
13
13
13
13
11
9
9
9
9
9
9
9
9
9
9
9
9
9
9
9
9
9
9
9
9
9
9
9
9
9
9
9
9
9
9
8
8
8
8
8
8
8
8
8
8
8
8
8
8
7
7
7
7
7
7
7
7
7
7
7
7
7
6
6
6
6
6
6
6
6
5
5
5
5
5
5
5
4
3
2
1
1
1
1
1
1
1
1
1
1
1
1
1
1
1
1
1
1
1
1
1
1
1
1
1
1
1
1
1
1
0
0
0
0
0
0
0
0
0
0
0
0
0
0
0
0
0
0
0
0
0
0
0
0
0
0
0
0
0
0
0
0
0
0
0
0
0
0
0
0
0
0
0
0
0
0
0
0
0
0
0
0
0
0
0
0
0
0
0
0
0
0
0
0
0
0
0
0
0
0
0
0
0
0
0
0
0
0
0
0
0
0
0
0
0
0
0
0
0
0
0
0
0
0
0
0
0
0
0
0
0
0
0
0
0
0
0
0
0
0
0
0
0
0
0
0
0
0
0
0
0
0
0
0
0
0
0
0
0
0
0
0
0
0
0
0
0
0
0
0
0
0
0
0
0
0
0
0
0
0
0
0
0
0
0
0
0
0
0
0
0
0
0
0
0
0
0
0
0
0
0
0
0
0
0
0
0
0
0
0
0
0
0
0
0
0
0
0
0
1
1
1
1
1
1
1
1
1
1
1
1
1
1
1
1
1
1
1
1
1
1
1
1
2
2
2
2
2
2
2
2
2
3
3
3
3
3
3
3
3
3
3
3
3
3
3
3
4
4
4
4
4
4
4
4
4
4
4
4
4
4
4
4
4
4
4
4
4
4
4
4
4
4
4
4
4
4
4
4
4
4
4
4
4
4
6
6
6
6
6
6
6
6
6
6
6
6
6
6
6
6
6
6
6
6
6
6
6
6
6
6
6
6
6
6
6
6
6
6
6
7
7
7
7
7
7
7
7
7
7
7
7
7
7
6
6
6
6
5
5
5
5
5
5
7
7
6
6
6
6
6
6
7
7
8
8
8
8
8
8
8
8
8
8
8
8
8
8
8
8
8
8
8
9
9
9
9
9
9
9
10
10
10
10
10
10
10
10
10
10
9
10
11
12
12
12
12
12
12
12
12
12
12
13
13
13
13
11
11
12
12
12
12
12
12
12
12
12
12
12
12
12
12
12
12
12
12
13
14
15
18
19
19
19
19
19
19
19
19
19
18
18
18
18
23
23
25
25
25
29
31
32
33
34
41
41
48
50
50
50
50
50
50
50
50
50
50
50
49
49
49
49
49
49
49
49
49
49
49
49
49
49
49
49
49
49
49
49
49
49
49
49
49
49
49
49
50
50
49
49
49
49
49
49
49
49
49
50
50
50
50
50
50
52
52
52
52
53
53
53
53
53
53
53
53
53
53
54
54
53
53
53
53
53
53
53
53
53
53
53
53
53
53
53
53
53
53
53
53
53
53
53
53
53
53
53
53
53
53
53
53
53
53
53
51
51
48
53
55
56
54
54
54
54
54
54
54
53
49
48
48
48
47
47
48
47
47
51
52
61
67
68
68
66
67
66
64
65
65
66
67
66
66
68
67
69
69
70
71
71
71
72
71
71
76
76
77
75
74
75
75
75
76
76
77
77
77
77
77
76
75
75
72
72
71
71
72
72
73
73
73
74
74
75
75
76
78
93
95
95
95
101
102
102
102
102
102
102
101
101
101
100
100
100
100
101
102
103
104
104
104
104
104
104
104
104
104
104
104
104
104
104
104
104
104
104
104
104
104
106
106
107
107
107
107
106
106
106
107
115
119
119
120
120
120
127
137
138
156
169
170
170
190
189
192
208
204
208
206
206
206
205
206
204
206
206
205
205
204
204
201
202
202
204
203
202
202
213
213
214
217
218
217
219
218
218
218
218
216
215
215
215
213
213
213
211
209
209
209
209
209
209
209
209
208
208
208
208
208
208
208
205
205
205
205
205
205
204
203
201
201
200
200
200
197
197
197
196
196
196
195
194
193
193
193
192
191
189
187
187
187
187
187
187
187
186
186
186
179
178
178
178
178
177
170
169
168
167
167
167
164
163
159
159
159
159
159
159
158
158
156
152
152
152
152
151
147
143
140
140
140
138
134
135
134
130
125
124
121
121
121
118
105
105
100
95
93
85
85
85
83
76
69
66
55
54
53
51
42
25
25
21
9
5
5
1
0
0
0
0
0
0
0
0
0
0
0
0
0
0
0
0
0
0
0
0
0
0
0
0
0
0
0
0
0
0
0
0
0
0
0
0
0
0
0
0
0
0
0
0
0
0
0
0
0
0
0
0
0
0
0
0
0
0
0
0
0
0
0
0
0
0
0
0
0
0
0
0
0
0
0
0
0
0
0
0
0
0
0
0
0
0
0
0
0
0
0
0
0
0
0
0
0
0
0
0
0
0
0
0
0
0
0
0
0
0
0
0
0
0
0
0
0
0
0
0
0
0
0
0
0
0
0
0
0
0
0
0
0
0
0
0
0
0
0
0
0
0
0
0
0
0
0
0
0
0
0
0
0
0
0
0
0
0
0
0
0
0
0
0
0
0
0
0
0
0
0
0
0
0
0
0
0
0
0
0
0
0
0
0
0
0
0
0
0
0
0
0
0
0
0
0
0
0
0
0
0
0
0
0
0
0
0
0
0
0
0
0
0
0
0
0
0
0
0
0
0
0
0
0
0
0
0
0
0
0
0
0
0
0
0
0
0
0
0
0
0
0
0
0
0
0
0
0
0
0
0
0
0
0
0
0
0
0
0
0
0
0
0
0
0
0
0
0
0
0
0
0
0
0
0
0
0
0
0
0
0
0
0
0
0
0
0
0
0
0
0
0
0
0
0
0
0
0
0
0
0
0
0
0
0
0
0
0
0
0
0
0
0
0
0
0
0
0
0
0
0
0
0
0
0
0
0
0
0
0
0
0
0
0
0
0
0
0
0
0
0
0
0
0
0
0
0
0
0
0
0
0
0
0
0
0
0
0
0
0
0
0
0
0
0
0
0
0
0
0
0
0
0
0
0
0
0
0
0
0
0
0
0
0
0
0
0
0
0
0
0
0
0
0
0
0
0
0
0
0
0
0
0
0
0
0
0
0
0
0
0
0
0
0
0
0
0
0
0
0
0
0
0
0
0
0
0
0
0
0
0
0
0
0
0
0
0
0
0
0
0
0
0
0
0
0
0
0
0
0
0
1
1
1
1
1
1
1
2
2
2
2
2
2
2
2
2
2
2
2
2
2
2
2
2
2
3
3
3
3
3
5
5
5
5
5
5
5
6
6
6
6
6
6
6
6
6
6
6
6
6
6
6
6
6
6
6
6
6
7
7
7
8
8
8
8
8
8
8
8
8
8
8
8
8
8
8
8
8
8
8
8
8
8
8
8
8
8
8
8
8
8
8
8
8
8
8
8
8
8
8
8
8
8
8
8
9
9
9
9
8
8
8
8
8
8
8
8
8
8
9
9
9
10
10
11
11
11
11
11
11
11
11
10
10
10
10
10
10
10
10
10
10
10
10
10
10
10
10
9
9
9
9
9
9
9
9
9
9
9
9
9
9
9
9
10
10
10
10
10
10
10
10
10
10
10
10
10
10
10
10
10
10
9
9
9
9
9
9
9
9
9
9
9
9
8
8
8
8
8
8
6
6
6
6
6
6
6
6
6
6
6
5
5
5
5
5
5
5
5
5
5
5
5
5
5
5
5
5
5
5
4
4
4
4
4
4
4
4
4
4
4
4
4
4
4
4
4
4
4
4
4
4
4
4
4
4
4
4
4
4
4
4
4
4
4
4
4
4
3
3
3
3
3
3
3
3
3
3
3
3
3
3
3
3
2
2
1
1
1
1
1
1
1
1
1
1
1
1
1
1
1
1
1
1
1
1
1
1
1
1
1
1
1
1
1
1
1
1
1
1
1
1
1
1
0
0
0
0
0
0
0
0
0
0
0
0
0
0
0
0
0
0
0
0
0
0
0
0
0
0
0
0
0
0
0
0
0
0
0
0
0
0
0
0
0
0
0
0
0
0
0
0
0
0
0
0
0
0
0
0
0
0
0
0
0
0
0
0
0
0
0
0
0
0
0
0
0
0
0
0
0
0
0
0
0
0
0
0
0
0
0
0
0
0
0
0
0
0
0
0
0
0
0
0
0
0
0
0
0
0
0
0
0
0
0
0
0
0
0
0
0
0
0
0
0
0
0
0
0
0
0
0
0
0
0
0
0
0
0
0
0
0
0
0
0
0
0
0
0
0
0
0
0
0
0
0
0
0
0
0
0
0
0
0
0
0
0
0
0
0
0
0
0
0
0
0
0
0
0
0
0
0
0
0
0
0
0
0
0
0
0
0
0
0
0
0
0
0
0
0
0
0
0
0
0
0
0
0
0
0
0
0
0
0
0
0
0
0
0
0
0
0
0
0
1
1
1
1
1
1
1
1
1
1
1
1
1
1
1
1
1
1
1
1
1
1
1
1
1
1
1
1
1
1
1
1
1
1
1
1
1
1
1
1
1
1
1
1
1
1
1
1
1
1
1
1
1
1
1
1
1
1
1
1
1
1
1
1
1
0
0
0
0
0
0
0
0
0
0
0
0
0
0
0
0
0
0
0
0
0
0
0
0
0
0
0
0
0
0
0
0
0
0
0
0
0
0
0
0
0
0
0
0
0
0
0
0
0
0
0
0
0
0
0
0
0
0
0
0
0
0
0
0
0
0
0
0
0
0
0
0
0
0
0
0
0
0
0
0
0
0
0
0
0
0
0
0
0
0
0
0
0
0
0
0
0
0
0
0
0
0
0
0
0
0
0
0
0
0
0
0
0
0
0
0
0
0
0
0
0
0
0
0
0
0
0
0
0
0
0
0
0
0
0
0
0
0
0
0
0
0
0
0
0
0
0
0
0
0
0
0
0
0
0
0
0
0
0
0
0
0
0
0
0
0
0
0
0
0
0
0
0
0
0
0
0
0
0
0
0
0
0
0
0
0
0
0
0
0
0
0
0
0
0
0
0
0
0
0
0
0
0
0
0
0
0
0
0
0
0
0
0
0
0
0
0
0
0
0
0
0
0
0
0
0
0
0
0
0
0
0
0
0
0
0
0
0
0
0
0
0
0
0
0
0
0
0
0
0
0
0
0
0
0
0
0
0
0
0
0
0
0
0
0
0
0
0
0
0
0
0
0
0
0
0
0
0
0
0
0
0
0
0
0
0
0
0
0
0
0
0
0
0
0
0
0
0
0
0
0
0
0
0
0
0
0
0
0
0
0
0
0
0
1
1
1
1
1
1
1
1
1
1
1
1
1
1
1
1
1
1
1
1
1
1
1
1
1
1
1
1
1
1
1
1
1
1
1
1
1
1
1
1
1
1
1
1
1
1
1
1
1
1
1
1
1
1
1
1
1
1
1
1
1
1
1
1
1
1
1
1
1
1
1
1
1
1
1
1
1
1
1
1
1
1
2
2
3
3
3
4
5
5
5
5
5
4
4
4
4
4
4
4
4
4
4
4
4
4
4
4
4
4
4
4
4
4
4
4
3
3
3
3
3
3
3
3
3
3
3
3
3
3
3
3
3
3
3
3
3
3
3
3
4
4
4
4
4
4
4
4
4
4
4
4
4
4
4
4
4
4
4
4
4
4
4
4
4
4
4
4
4
4
4
4
4
4
4
4
4
4
4
4
4
4
4
4
4
4
4
4
4
4
4
4
4
4
4
4
4
4
4
4
4
4
4
4
4
4
4
4
4
4
4
4
4
4
4
4
4
4
4
4
4
4
4
4
4
4
3
3
3
3
3
3
3
3
3
3
3
3
3
2
2
2
2
2
2
2
2
2
2
2
2
2
2
2
2
2
2
2
2
2
2
2
2
2
2
2
2
1
1
1
1
1
1
1
1
1
1
1
1
0
0
0
0
0
0
0
0
0
0
0
0
0
0
0
0
0
0
0
0
0
0
0
0
0
0
0
0
0
0
0
0
0
0
0
1
1
2
2
2
2
2
2
2
2
2
1
1
1
1
1
1
1
1
1
1
1
1
1
1
1
1
1
1
1
1
1
2
2
2
2
2
2
2
2
2
2
2
2
2
2
2
2
2
2
2
2
2
2
2
2
2
2
2
2
2
2
2
2
2
2
2
2
2
2
2
2
3
3
3
3
3
3
3
3
3
3
3
3
3
3
3
3
3
3
3
3
3
3
3
3
3
3
3
3
3
3
3
3
3
3
3
3
3
3
3
3
3
3
3
3
2
2
2
2
2
2
2
2
2
2
2
2
2
2
2
2
2
2
2
2
2
2
2
2
2
2
2
2
2
2
2
2
2
2
2
2
2
2
2
2
2
2
2
2
2
2
2
2
2
2
2
1
1
1
1
1
1
1
1
1
1
1
1
1
1
1
1
1
1
1
1
1
1
1
1
1
1
1
1
1
1
1
1
1
1
1
1
1
1
1
1
1
0
0
0
0
0
0
0
0
0
0
0
0
0
0
0
0
0
0
0
0
0
0
0
0
0
0
0
0
0
0
0
0
0
0
0
0
0
0
0
0
0
0
0
0
0
0
0
0
0
0
0
0
0
0
0
0
0
0
0
0
0
0
0
0
0
0
0
0
0
0
0
0
0
0
0
0
0
0
0
0
0
0
0
0
0
0
0
0
0
0
0
0
0
0
0
0
0
0
0
0
0
0
0
0
0
0
0
0
0
0
0
0
0
0
0
0
0
0
0
0
0
0
0
0
0
0
0
0
0
0
0
0
0
0
0
0
0
0
0
0
0
0
0
0
0
0
0
0
0
0
0
0
0
0
0
0
0
0
0
0
0
0
0
0
0
0
0
0
0
1
1
1
1
1
1
1
1
1
1
1
1
1
1
1
1
1
1
1
1
1
1
1
1
1
1
1
1
1
1
1
1
1
1
1
1
1
1
1
1
1
1
1
1
1
1
1
1
1
1
1
1
1
1
1
1
1
1
1
1
1
1
1
1
1
1
1
1
1
1
1
1
1
1
1
1
1
1
1
1
1
1
1
1
1
1
1
1
1
1
1
1
1
1
1
1
1
1
1
1
1
1
1
1
1
1
1
1
1
1
1
1
1
1
1
1
1
1
1
1
1
1
1
1
0
0
0
0
0
0
0
0
0
0
0
1
2
2
2
2
2
2
3
3
3
3
4
3
3
3
3
3
3
3
3
3
3
3
3
3
3
3
3
3
3
3
3
3
3
3
3
3
3
3
3
3
3
3
3
3
3
3
3
3
3
3
3
3
3
3
3
3
3
3
3
3
3
3
3
3
3
3
3
3
3
3
4
4
4
4
4
4
4
4
4
4
4
4
4
4
4
4
4
4
4
4
4
4
4
4
4
4
4
4
4
4
4
4
4
4
4
5
5
5
5
5
5
5
5
5
5
5
5
5
5
5
5
5
5
5
5
5
5
5
5
5
5
5
5
5
5
5
5
5
5
5
4
3
3
3
3
4
4
4
4
4
4
4
4
4
4
5
5
5
6
6
6
6
6
6
6
6
6
6
6
6
6
6
6
6
6
6
6
6
6
6
6
6
6
6
6
6
6
6
6
6
6
6
6
6
6
6
6
6
4
4
4
4
4
4
4
4
4
4
4
4
4
4
4
4
4
4
4
4
3
3
3
3
3
3
3
3
3
3
3
3
3
3
3
3
3
3
3
3
3
3
3
3
3
3
3
3
3
3
3
3
3
3
3
3
3
3
3
3
3
3
3
3
3
3
3
3
3
3
3
3
3
3
3
2
2
2
2
2
1
1
1
1
1
1
1
1
1
1
1
1
1
1
1
1
1
1
1
1
1
1
1
1
1
1
1
1
1
1
1
1
1
1
1
1
1
1
1
1
1
1
1
1
1
1
1
1
1
1
1
1
1
1
1
1
1
1
1
1
1
1
1
1
1
1
1
1
1
1
1
1
1
1
0
0
0
0
0
0
0
0
0
0
0
0
0
0
0
0
0
0
0
0
0
0
0
0
0
0
0
0
0
0
0
0
0
0
0
0
0
0
0
0
0
0
0
0
0
0
0
0
0
0
0
0
0
0
0
0
0
0
0
0
0
0
0
0
0
0
0
0
0
0
0
0
0
0
0
0
0
0
0
0
0
0
0
0
0
0
0
0
0
0
0
0
0
0
0
0
0
0
0
0
0
0
0
0
0
0
0
0
0
0
0
0
0
0
0
0
0
0
0
0
0
0
0
1
1
1
1
1
1
1
1
1
1
1
1
1
1
1
1
1
1
1
1
1
1
2
2
2
2
2
2
2
2
2
1
1
1
1
1
1
1
1
1
1
1
1
1
2
2
2
3
3
4
4
4
4
4
4
4
4
4
4
4
4
4
4
4
4
4
4
4
4
4
4
4
4
4
4
4
4
4
4
4
4
4
4
4
4
4
4
4
4
4
4
4
4
4
4
4
4
4
4
4
4
4
4
4
4
4
4
4
5
5
5
5
5
5
5
5
5
5
5
5
5
5
5
5
5
5
5
5
5
5
5
5
5
5
5
5
5
5
5
5
5
5
5
5
5
5
5
5
5
5
5
5
5
5
5
5
5
5
5
5
5
5
5
5
5
5
5
5
5
5
5
5
5
5
5
5
4
4
3
3
2
2
2
2
2
2
2
2
2
2
2
2
2
2
1
1
1
1
1
1
1
1
1
1
1
1
1
1
1
1
1
1
1
1
1
1
1
1
1
1
1
1
1
1
1
1
1
1
1
1
1
1
1
1
1
1
1
1
1
1
1
1
1
1
1
1
1
1
1
1
1
1
0
0
0
0
0
0
0
0
0
0
0
0
0
0
0
0
0
0
0
0
0
0
0
0
0
0
0
0
0
0
0
0
0
0
0
0
0
0
0
0
0
0
0
0
0
0
0
0
0
0
0
0
0
0
0
0
0
0
0
0
0
0
0
0
0
0
0
0
0
0
0
0
0
0
0
0
0
0
0
0
0
0
0
0
0
0
0
0
0
0
0
0
0
0
0
0
0
0
0
0
0
0
0
0
0
0
0
0
0
0
0
0
0
0
0
0
0
0
0
0
0
0
0
0
0
0
0
0
0
0
0
0
0
0
0
0
0
0
0
0
0
0
0
0
0
0
0
0
0
0
0
0
0
0
0
0
0
0
0
0
0
0
0
0
0
0
0
0
0
0
0
0
0
0
0
0
0
0
0
0
0
0
0
0
0
0
0
0
0
0
0
0
0
0
0
0
0
0
0
0
0
0
0
0
0
0
0
0
0
0
0
0
0
0
0
0
0
1
1
1
1
1
1
1
1
1
1
1
1
1
1
1
1
1
1
1
1
1
1
1
1
1
1
1
1
1
1
1
1
1
1
1
1
1
1
1
1
1
1
1
1
1
1
1
1
1
1
1
1
1
1
1
1
1
1
1
1
1
1
1
1
1
1
1
1
1
1
1
1
1
1
1
1
1
1
1
1
1
1
1
1
1
1
1
1
1
1
1
1
1
1
1
1
1
1
1
1
1
1
1
1
1
1
1
1
1
1
1
1
1
1
1
1
1
1
0
0
0
0
0
0
0
0
0
0
0
0
0
0
0
0
0
0
0
0
0
0
0
0
0
0
0
0
0
0
0
0
0
0
0
0
0
0
0
0
0
0
0
0
0
0
0
0
0
0
0
0
0
0
0
0
0
0
0
0
0
0
0
0
0
0
0
0
0
0
0
0
0
0
0
0
0
0
0
0
0
0
0
0
0
0
0
0
0
0
0
0
0
0
0
0
0
0
0
0
0
0
0
0
0
0
0
0
0
0
0
0
0
0
0
0
0
0
0
0
0
0
0
0
0
0
0
0
0
0
0
0
0
0
0
0
0
0
0
0
0
0
0
0
0
0
0
0
0
0
0
0
0
0
0
0
0
0
0
0
0
0
0
0
0
0
0
0
0
0
0
0
0
0
0
0
0
0
0
0
0
0
0
0
0
0
0
0
0
0
0
0
0
0
0
0
0
0
0
0
0
0
0
0
0
0
0
0
0
0
0
0
0
0
0
0
0
0
0
0
0
0
0
0
0
0
0
0
0
0
0
0
0
0
0
0
0
0
0
0
0
0
0
0
0
0
0
0
0
0
0
0
0
0
0
0
0
0
0
0
0
0
0
0
0
0
0
0
0
0
0
0
0
0
0
0
0
0
0
0
0
0
0
0
0
0
0
0
0
0
0
0
0
0
0
0
0
0
0
0
0
0
0
0
0
0
0
0
0
0
0
0
0
0
0
0
0
0
0
0
0
0
0
0
0
0
0
0
0
0
0
0
0
0
0
0
0
0
0
0
0
0
0
0
0
0
0
0
0
0
0
0
0
0
0
0
0
0
0
0
0
0
0
0
0
0
0
0
0
0
0
0
0
0
0
0
0
0
0
0
0
0
0
0
0
0
0
0
0
0
0
0
0
0
0
0
0
0
0
0
0
0
0
0
0
0
0
0
0
0
0
0
0
0
0
0
0
0
0
0
0
0
0
0
0
0
0
0
0
0
0
0
0
0
0
0
0
0
0
0
0
0
0
0
0
0
0
0
0
0
0
0
0
0
0
0
0
0
0
0
0
0
0
0
0
0
0
0
0
0
0
0
0
0
0
0
0
0
0
0
0
0
0
0
0
0
0
0
0
0
0
0
0
0
0
0
0
0
0
0
0
0
0
0
0
0
0
0
0
0
0
0
0
0
0
0
0
0
0
0
0
0
0
0
0
0
0
0
0
0
0
0
0
0
0
0
0
0
0
0
0
0
0
0
0
0
0
0
0
0
0
0
0
0
0
0
0
0
0
0
0
0
0
0
0
0
0
0
0
0
0
0
0
0
0
0
0
0
0
0
0
0
0
0
0
0
0
0
0
0
0
0
0
0
0
0
0
0
0
0
0
0
0
0
0
0
0
0
0
0
0
0
0
0
0
0
0
0
0
0
0
0
0
0
0
0
0
0
0
0
0
0
0
0
0
0
0
0
0
0
0
0
0
0
0
0
0
0
0
0
0
0
0
0
0
0
0
0
0
0
0
0
0
0
0
0
0
0
0
0
0
0
0
0
0
0
0
0
0
0
0
0
0
0
0
0
0
0
0
0
0
0
0
0
0
0
0
0
0
0
0
0
0
0
0
0
0
0
0
0
0
0
0
0
0
0
1
2
2
2
2
2
2
2
2
2
2
2
2
2
2
2
2
2
2
2
2
2
2
2
2
2
2
2
2
2
2
2
2
2
2
2
2
2
2
2
2
2
2
2
2
2
2
2
2
2
2
2
2
2
2
2
2
2
2
2
2
2
2
2
2
2
2
2
2
2
2
2
2
2
2
2
2
2
2
2
2
2
2
2
2
2
2
2
2
2
2
2
2
2
2
2
2
2
2
2
2
2
2
2
2
2
2
2
2
2
2
3
3
3
3
3
3
3
3
3
3
3
3
3
3
3
3
3
3
3
3
3
3
3
3
3
3
3
3
3
3
3
3
3
3
3
3
3
3
3
3
3
3
3
3
3
3
3
3
3
3
3
3
3
3
3
3
3
3
3
3
3
3
3
3
2
2
2
2
1
1
1
1
1
1
1
1
1
1
1
1
1
1
1
1
1
1
1
1
1
1
1
1
1
1
1
1
0
0
0
0
0
0
0
0
0
0
0
0
0
0
0
0
0
0
0
0
0
0
0
0
0
0
0
0
0
0
0
0
0
0
0
0
0
0
0
0
0
0
0
0
0
0
0
0
0
0
0
2
2
3
3
3
3
3
3
3
3
3
3
3
3
3
3
3
3
3
3
3
3
3
3
3
3
3
3
3
3
3
3
3
3
3
3
3
3
3
3
3
3
3
3
3
2
2
2
2
2
2
2
2
2
2
2
2
2
2
2
2
2
2
2
2
2
2
2
2
2
2
2
2
2
2
2
2
2
2
2
2
2
2
2
2
2
2
2
2
2
2
2
2
2
2
2
2
2
2
2
2
2
2
2
2
2
2
2
2
2
2
2
2
2
2
2
2
1
1
1
1
1
1
1
1
1
1
1
1
1
1
1
1
1
1
1
1
1
1
2
2
2
2
3
3
3
3
3
3
3
3
3
3
3
3
3
3
3
3
3
3
3
3
3
3
3
3
3
3
3
3
3
3
3
3
3
3
3
3
3
3
3
3
3
3
3
3
3
3
3
2
2
2
2
2
2
2
2
2
2
2
2
2
2
2
2
1
1
1
1
1
1
1
1
1
1
1
1
1
1
1
1
1
1
1
1
1
1
1
1
1
1
1
1
1
1
1
1
1
1
1
1
1
1
1
1
1
1
1
1
1
1
1
1
1
1
1
1
1
1
1
1
1
1
1
0
0
0
0
0
0
0
0
0
0
0
0
0
0
0
0
0
0
0
0
0
0
0
0
0
0
0
0
0
0
0
0
0
0
0
0
0
0
0
0
0
0
0
0
0
0
0
0
0
0
0
0
0
0
0
0
0
0
0
0
0
0
0
0
0
0
0
0
0
0
0
0
0
0
0
0
0
0
0
0
0
0
0
0
0
0
0
0
0
0
0
0
0
0
0
0
0
0
0
0
0
0
0
0
0
0
0
0
0
0
0
0
0
0
0
0
0
0
0
0
0
0
0
0
0
0
0
0
0
0
0
0
0
0
0
0
0
0
0
0
0
0
0
0
0
0
0
0
0
0
0
0
0
0
0
0
0
0
0
0
0
0
0
0
0
0
0
0
0
0
0
0
0
0
0
0
0
0
0
0
0
0
0
0
0
0
0
0
0
0
0
0
0
0
0
0
0
0
0
0
0
0
0
0
0
0
0
0
0
0
0
0
0
0
0
0
0
0
0
0
0
0
0
0
0
0
0
0
0
0
0
0
0
0
0
0
0
0
0
0
0
0
0
0
0
0
0
0
0
0
0
0
0
0
0
0
0
0
0
0
0
0
0
0
0
0
0
0
0
0
0
0
0
0
0
0
0
0
0
0
0
0
0
0
0
0
0
0
0
0
0
0
0
0
0
0
0
0
0
0
0
0
0
0
0
0
0
0
0
0
0
0
0
0
0
0
0
0
0
0
0
0
0
0
0
0
0
0
0
0
0
0
0
0
0
0
0
0
0
0
0
0
0
0
0
0
0
0
0
0
0
0
0
0
0
0
0
0
0
0
0
0
0
0
0
0
0
0
0
0
0
0
0
0
0
0
0
0
0
0
0
0
0
0
0
0
0
0
0
0
0
0
0
0
0
0
0
0
0
0
0
0
0
0
0
0
0
0
0
0
0
0
0
0
0
0
0
0
0
0
0
0
0
0
0
0
0
0
0
0
0
0
0
0
0
0
0
0
0
0
0
0
0
0
0
0
0
0
0
0
0
0
0
0
0
0
0
0
0
0
0
0
0
0
0
0
0
0
0
0
0
0
0
0
0
0
0
0
0
0
0
0
0
0
0
0
0
0
0
0
0
0
0
0
0
0
0
0
0
0
0
0
0
0
0
0
0
0
0
0
0
0
0
0
0
0
0
0
0
0
0
0
0
0
0
0
0
0
0
0
0
0
0
0
0
0
0
0
0
0
0
0
0
0
0
0
0
0
0
0
0
0
0
0
0
0
0
0
0
0
0
0
0
0
0
0
0
0
0
0
0
0
0
0
0
0
0
0
0
0
0
0
0
0
0
0
0
0
0
0
0
0
0
0
0
0
0
0
0
0
0
0
0
0
0
0
0
0
0
0
0
0
0
0
0
0
0
0
0
0
0
0
0
0
0
0
0
0
0
0
0
0
0
0
0
0
0
0
0
0
0
0
0
0
0
0
0
0
0
0
0
0
0
0
0
0
0
0
0
0
0
0
0
0
0
0
0
0
0
0
0
0
0
0
0
0
0
0
0
0
0
0
0
0
0
0
0
0
0
0
0
0
0
0
0
0
0
0
0
0
0
0
0
0
0
0
0
0
0
0
0
0
0
0
0
0
0
0
0
0
0
0
0
0
0
0
0
0
0
0
0
0
0
0
0
0
0
0
0
0
0
0
0
0
0
0
0
0
0
0
0
0
0
0
0
0
0
0
0
0
0
0
0
0
0
0
0
0
0
0
1
1
1
1
1
1
1
1
1
1
1
1
1
1
1
1
1
1
1
1
1
1
1
1
1
1
1
1
1
1
1
1
1
1
0
0
0
0
0
0
0
0
0
0
0
0
0
0
0
0
0
0
0
0
0
0
0
0
0
0
0
0
0
0
0
0
0
0
0
0
0
0
0
0
0
0
0
0
0
0
0
0
0
0
0
0
0
0
0
0
0
0
0
0
0
0
0
0
0
0
0
0
0
0
0
0
0
0
0
0
0
0
0
0
0
0
0
0
0
1
1
1
1
1
1
1
1
1
1
1
1
1
1
1
1
1
1
1
1
1
1
1
1
0
0
0
0
0
0
0
0
0
0
0
0
0
0
0
0
0
0
0
0
0
0
1
1
1
1
1
1
1
1
1
1
1
1
1
1
1
1
1
1
1
1
1
1
1
1
1
1
1
1
1
1
1
1
1
1
1
1
1
1
1
1
1
1
1
1
1
1
1
1
1
1
1
1
1
1
1
1
1
1
1
1
1
1
1
1
1
1
1
1
1
1
1
1
1
1
1
1
1
1
1
1
1
1
1
1
1
1
1
1
1
1
1
1
1
1
1
1
1
1
1
1
1
1
1
1
1
1
1
1
1
1
1
1
1
1
1
1
1
1
1
0
0
0
0
0
0
0
0
0
0
0
0
0
0
0
0
0
0
0
0
0
0
0
0
0
0
0
0
0
0
0
0
0
0
0
0
0
0
0
0
0
0
0
0
0
0
0
0
0
0
0
0
0
0
0
0
0
0
0
0
0
0
0
0
0
0
0
0
0
0
0
0
0
0
0
0
0
0
0
0
0
0
0
0
0
0
0
0
0
0
0
0
0
0
0
0
0
0
0
0
0
0
0
0
0
0
0
0
0
0
0
0
0
0
0
0
0
0
0
0
0
0
0
0
0
0
0
0
0
0
0
0
0
0
0
0
0
0
0
0
0
0
0
0
0
0
0
0
0
0
0
0
0
0
0
0
0
0
0
0
0
0
0
0
0
0
0
0
0
0
0
0
0
0
0
0
0
0
0
0
0
0
0
0
0
0
0
0
0
0
0
0
0
0
0
0
0
0
0
0
0
0
0
0
0
0
0
0
0
0
0
0
0
0
0
0
0
0
0
0
0
0
0
0
0
0
0
0
0
0
0
0
0
0
0
0
0
0
0
0
0
0
0
0
0
0
0
0
0
0
0
0
0
0
0
0
0
0
0
0
0
0
0
0
0
0
0
0
0
0
0
0
0
0
0
0
0
0
0
0
0
0
0
0
0
0
0
0
0
0
0
0
0
0
0
0
0
0
0
0
0
0
0
0
0
0
0
0
0
0
0
0
0
0
0
0
0
0
0
0
0
0
0
0
0
0
0
0
0
0
0
0
0
0
0
0
0
0
0
0
0
0
0
0
0
0
0
0
0
0
0
0
0
0
0
0
0
0
0
0
0
0
0
0
0
0
0
0
0
0
0
0
0
0
0
0
0
0
0
0
0
0
0
0
0
0
0
0
0
0
0
1
1
1
1
1
1
1
1
1
1
1
1
1
1
1
1
1
1
1
1
1
1
1
1
1
1
1
1
1
1
1
1
1
1
1
1
1
1
1
1
1
1
1
1
1
1
1
1
1
1
1
1
1
1
1
1
1
1
1
1
1
1
1
1
1
1
1
1
1
1
1
1
1
1
1
1
1
1
1
1
1
1
1
1
1
1
1
1
1
1
1
1
1
1
1
1
1
1
1
1
1
1
1
1
1
1
1
1
0
0
0
0
0
0
0
0
0
0
0
0
0
0
0
0
0
0
0
0
0
0
0
0
0
0
0
0
0
0
0
0
0
0
0
0
0
0
0
0
0
0
0
0
0
0
0
0
0
0
0
0
0
0
0
0
0
0
0
0
0
0
0
0
0
1
1
1
1
1
1
1
1
1
1
1
1
1
1
1
1
1
1
1
1
1
1
1
1
1
1
1
1
1
1
1
1
1
1
1
1
1
1
1
1
1
1
1
1
1
1
1
1
1
1
1
1
1
1
1
1
1
1
1
1
1
1
1
0
0
0
0
0
0
0
0
0
0
0
0
0
0
0
0
0
0
0
0
0
0
0
0
0
0
0
0
0
0
0
0
0
0
0
0
1
1
1
1
1
1
1
1
1
1
1
1
1
1
1
1
1
1
0
0
0
0
0
0
0
0
0
0
0
0
0
0
0
0
0
0
0
0
0
0
0
0
0
0
0
0
0
0
0
0
0
0
0
0
0
0
0
0
0
0
0
0
0
0
0
0
0
0
0
0
0
0
0
0
1
1
1
1
1
1
1
1
1
1
1
1
1
1
1
1
1
1
1
1
1
1
1
1
1
1
1
1
1
1
1
1
1
1
1
1
1
1
1
1
1
1
1
1
1
1
1
1
1
1
1
1
1
1
1
1
1
1
1
1
1
1
1
1
1
1
1
1
1
1
1
1
1
1
1
1
1
1
1
1
1
1
1
1
1
1
0
0
0
0
0
0
0
0
0
0
0
0
0
0
0
0
0
0
0
0
0
0
0
0
0
0
0
0
0
0
0
0
0
0
0
0
0
0
0
0
0
0
0
0
0
0
0
0
0
0
0
0
0
0
0
0
0
0
0
0
0
0
0
0
0
0
0
0
0
0
0
0
0
0
0
0
0
0
0
0
0
0
0
0
0
0
0
0
0
0
0
0
0
0
0
0
0
0
0
0
0
0
0
0
0
0
0
0
0
0
0
0
0
0
0
0
0
0
0
0
0
0
0
0
0
0
0
0
0
0
0
0
0
0
0
0
0
0
0
0
0
0
0
0
0
0
0
0
0
0
0
0
0
0
0
0
0
0
0
0
0
0
0
0
0
0
0
0
0
0
0
0
0
0
0
0
0
0
0
0
0
0
0
0
0
0
0
0
0
0
0
0
0
0
0
0
0
0
0
0
0
0
0
0
0
0
0
0
0
0
0
0
0
0
0
0
0
0
0
0
0
0
0
0
0
0
0
0
0
0
0
0
0
0
0
0
0
0
0
0
0
0
0
0
0
0
0
0
0
0
0
0
0
0
0
0
0
0
0
0
0
0
0
0
0
0
0
0
0
0
0
0
0
0
0
0
0
0
0
0
0
0
0
0
0
0
0
0
0
0
0
0
0
0
0
0
0
0
0
0
0
0
0
0
0
0
0
0
0
0
0
0
0
0
0
0
0
0
0
0
0
0
0
0
0
0
0
0
0
0
0
0
0
0
0
0
0
0
0
0
0
0
0
0
0
0
0
0
0
0
0
0
0
0
0
0
0
0
0
0
0
0
0
0
0
0
0
0
0
0
0
0
0
0
0
0
0
0
0
0
0
0
0
0
0
0
0
0
0
0
0
0
0
0
0
0
0
0
0
0
0
0
0
0
0
0
0
0
0
0
0
0
0
0
0
0
0
0
0
0
0
0
0
0
0
0
0
0
0
0
0
0
0
0
0
0
0
0
0
0
0
0
0
0
0
0
0
0
0
0
0
0
0
0
0
0
0
0
0
0
0
0
0
0
0
0
0
0
0
0
0
0
0
0
0
0
0
0
0
0
0
0
0
0
0
0
0
0
0
0
0
0
0
0
0
0
0
0
0
0
0
0
0
0
0
0
0
0
0
0
0
1
1
2
3
3
3
4
4
4
4
4
4
4
4
4
4
4
4
4
4
4
4
4
4
4
4
4
4
4
4
4
4
4
4
4
4
4
4
4
4
4
4
4
4
4
4
4
4
4
4
4
4
4
4
4
4
4
4
4
4
4
4
4
4
4
4
4
4
4
4
4
4
4
4
4
4
4
4
4
4
4
4
4
4
4
4
4
4
4
4
4
4
4
4
4
4
4
4
4
4
4
4
4
3
3
3
3
3
3
3
3
3
3
3
3
1
1
1
1
1
1
1
1
1
1
1
1
1
1
1
1
1
1
1
1
1
1
1
1
0
0
0
0
0
0
0
0
0
0
0
0
0
0
0
0
0
0
0
0
0
0
0
0
0
0
0
0
0
0
0
0
0
0
0
0
0
0
0
0
0
0
0
0
0
0
0
0
0
0
0
0
0
0
0
0
1
1
1
1
1
1
1
1
1
0
0
0
0
0
0
0
0
0
0
0
0
0
0
0
0
0
0
0
0
0
0
0
0
0
0
0
0
0
0
0
0
0
0
0
0
0
0
0
0
0
0
0
0
0
0
0
0
0
0
0
0
0
0
0
0
0
0
0
0
0
0
0
0
0
0
0
0
0
0
0
0
0
0
0
0
0
0
0
0
0
0
0
0
0
0
0
0
0
0
0
0
0
0
0
0
0
0
0
0
0
0
0
0
0
0
0
0
0
0
0
0
0
0
0
0
0
0
0
0
0
0
0
0
0
0
0
0
0
0
0
0
0
0
0
0
0
0
0
0
0
0
0
0
0
0
0
0
0
0
0
0
0
0
0
0
0
1
1
1
1
1
1
1
1
1
1
1
1
1
1
1
1
1
1
1
1
1
1
1
1
1
1
1
1
1
1
1
1
1
1
1
1
1
1
1
1
1
1
1
1
1
1
0
0
0
0
0
0
0
0
0
0
0
0
0
0
0
0
0
0
0
0
0
0
0
0
0
0
0
0
0
0
0
0
0
0
0
0
0
0
0
0
0
0
0
0
0
0
0
0
0
0
0
0
0
0
0
0
0
0
0
0
0
0
0
0
0
0
0
0
0
0
0
0
0
0
0
0
0
0
0
0
0
0
0
0
0
0
0
0
0
0
0
0
0
0
0
0
0
0
0
0
0
0
0
0
0
0
0
0
0
0
0
0
0
0
0
0
0
0
0
0
0
0
0
0
0
0
0
0
0
0
0
0
0
0
0
0
0
0
0
0
0
0
0
0
0
0
0
0
0
0
0
0
0
0
0
0
0
0
0
0
0
0
0
0
0
0
0
0
0
0
0
0
0
0
0
0
0
0
0
0
0
0
0
0
0
0
0
0
0
0
0
0
0
0
0
0
0
0
0
0
0
0
0
0
0
0
0
0
0
0
0
0
0
0
0
0
0
0
0
0
0
0
0
0
0
0
0
0
0
0
0
0
0
0
0
0
0
0
0
0
0
0
0
0
0
0
0
0
0
0
0
0
0
0
0
0
0
0
0
0
0
0
0
0
0
0
0
0
0
0
0
0
0
0
0
0
0
0
0
0
0
0
0
0
0
0
0
0
0
0
0
0
0
0
0
0
0
0
0
0
0
0
0
0
0
0
0
0
0
0
0
0
0
0
0
0
0
0
0
0
0
0
0
0
0
0
0
0
0
0
0
0
0
0
0
0
0
0
0
0
0
0
0
0
0
0
0
0
0
0
0
0
0
0
0
0
0
0
0
0
0
0
0
0
0
0
0
0
0
0
0
0
0
0
0
0
0
0
0
0
0
0
0
0
0
0
0
0
0
0
0
0
1
1
1
1
1
1
1
1
1
1
1
1
1
2
2
2
2
2
2
2
2
2
2
2
2
2
2
2
2
2
2
2
2
2
2
2
2
2
2
2
2
2
2
2
2
2
2
2
2
2
2
2
2
2
2
2
2
2
2
2
2
2
2
2
2
2
2
2
2
2
2
2
2
2
2
2
2
2
2
2
2
2
2
2
2
2
2
2
2
2
2
2
2
2
2
2
2
2
2
2
2
2
2
2
2
2
2
2
2
2
2
2
2
2
2
2
2
2
2
2
2
2
2
2
2
2
2
2
2
2
2
2
2
2
2
2
2
2
2
2
1
1
1
1
1
1
1
0
0
0
0
0
0
0
0
0
0
0
0
0
0
0
0
0
0
0
0
0
0
0
0
0
0
0
0
0
0
0
0
0
0
0
0
0
0
0
0
0
0
0
0
0
0
0
0
0
0
0
0
0
0
0
0
1
1
2
1
1
1
1
1
1
1
1
1
1
1
1
1
1
1
1
1
2
2
2
2
2
2
2
2
2
2
2
2
2
2
2
2
2
2
2
2
2
2
2
2
2
2
2
2
2
2
2
2
2
2
2
2
2
2
3
3
3
3
3
3
3
3
3
3
3
4
4
4
4
4
4
4
4
4
4
4
4
4
4
4
4
4
4
4
4
4
4
4
4
4
4
4
4
4
4
4
4
4
4
4
4
4
4
4
4
4
5
5
5
5
5
5
5
4
4
4
4
4
4
4
4
4
4
4
4
4
4
4
4
4
5
5
5
5
5
5
5
5
5
5
5
5
5
5
5
5
5
5
5
5
5
5
5
5
5
5
5
6
6
6
8
8
8
8
8
8
8
8
8
8
8
8
8
8
8
8
8
8
9
9
9
10
10
10
10
10
10
10
10
10
9
9
9
9
9
9
9
10
10
10
10
10
9
9
9
9
9
9
9
9
9
9
9
9
9
9
9
9
9
9
9
9
9
9
9
9
9
9
9
9
9
9
9
9
9
9
9
9
9
9
9
9
9
9
9
9
9
9
9
9
9
9
9
9
9
9
9
9
9
9
9
9
9
9
9
9
9
9
9
9
9
9
9
8
8
8
8
8
8
8
8
9
10
10
10
10
10
9
9
9
9
9
9
9
9
9
9
9
7
7
7
7
7
7
7
7
7
7
7
7
7
7
7
7
7
7
7
7
7
7
7
7
10
9
9
9
9
9
9
9
9
9
9
9
9
9
9
9
7
7
7
7
8
8
8
8
8
8
8
8
8
8
9
9
9
9
9
9
9
9
9
9
9
9
9
9
9
9
9
9
9
9
9
9
9
9
9
9
9
9
9
9
9
9
9
9
9
8
8
8
8
8
9
9
9
10
10
10
10
11
11
11
11
11
11
12
12
12
12
13
13
13
13
13
13
12
12
12
12
12
12
11
11
11
11
11
12
12
12
12
12
12
12
12
11
10
10
9
9
10
10
10
10
10
10
10
10
10
11
11
11
11
11
11
11
11
11
11
11
11
11
11
11
11
11
11
11
11
11
11
11
11
11
11
11
11
11
11
11
12
12
12
12
12
12
12
12
12
12
12
12
12
12
12
12
12
12
12
12
12
12
12
12
12
11
11
11
11
11
11
11
11
12
11
11
11
11
12
12
12
13
16
18
22
24
24
25
25
27
28
28
28
29
29
29
27
27
27
27
27
27
27
27
27
27
27
27
27
27
27
27
27
27
27
27
27
27
28
28
28
28
28
28
28
29
29
29
30
29
29
29
28
28
28
28
28
28
28
28
28
28
28
28
28
28
28
28
29
31
31
31
31
31
30
30
31
31
33
33
33
33
33
32
32
32
32
32
32
32
32
32
32
32
32
32
32
32
32
32
32
32
32
32
31
31
31
31
31
31
30
33
36
36
38
44
60
81
84
85
86
87
87
88
88
90
93
98
100
100
100
100
100
100
100
100
101
101
101
101
101
101
101
101
101
101
101
101
100
99
100
100
100
99
101
101
104
106
105
106
113
113
115
115
115
115
115
113
113
115
115
119
119
119
120
120
121
122
122
122
124
124
125
125
125
125
125
126
125
125
124
124
124
125
125
125
125
125
125
125
125
125
125
125
125
124
123
123
123
123
123
123
124
122
123
124
124
130
133
133
136
140
140
141
142
142
145
145
149
149
148
150
150
150
149
148
148
148
148
148
148
147
144
143
142
138
138
136
135
134
134
132
130
130
128
128
126
127
126
126
126
125
125
125
125
125
125
124
124
124
123
123
122
120
120
120
120
121
121
118
119
119
117
117
117
117
116
116
114
113
107
106
107
109
109
109
109
104
101
99
99
99
99
99
99
97
97
84
81
81
82
82
82
82
86
82
82
82
82
82
81
81
82
94
91
103
101
101
101
98
98
98
98
97
97
97
98
96
97
95
95
95
95
95
101
102
104
104
103
103
103
102
100
100
101
101
101
101
98
97
97
97
97
97
97
97
96
96
97
99
96
95
95
95
96
97
96
96
99
110
111
114
117
122
123
124
127
127
125
129
130
137
138
138
143
147
147
147
150
150
150
150
150
150
150
149
149
150
149
149
149
149
148
147
147
147
147
147
147
147
151
151
151
152
151
148
149
154
159
165
166
165
164
166
163
162
163
162
160
160
159
160
160
160
157
156
157
160
160
161
160
156
156
157
157
156
156
155
153
152
152
153
154
154
155
155
155
152
151
150
150
148
147
144
142
140
140
139
139
139
139
139
139
139
137
136
136
135
130
129
129
129
129
129
129
127
128
128
128
128
127
128
129
130
129
126
126
125
125
124
125
123
119
119
119
118
117
117
117
118
113
114
119
119
117
117
117
117
118
118
119
120
121
120
119
118
117
117
117
114
114
114
114
113
113
112
108
107
107
107
105
106
106
106
99
98
98
93
93
92
91
91
91
91
91
90
89
88
88
87
86
86
86
85
85
85
82
82
81
81
78
78
79
76
75
75
74
74
74
74
74
74
74
75
75
81
79
75
79
81
83
85
85
91
94
98
103
102
104
101
100
101
103
113
126
124
129
130
130
130
131
130
130
130
130
130
129
129
128
127
127
125
125
125
124
124
124
124
122
122
120
119
118
117
118
118
119
119
119
119
116
109
109
109
109
109
109
108
106
106
107
107
107
106
107
106
107
107
107
107
106
106
106
104
104
104
102
101
101
101
101
101
101
101
101
101
100
97
98
98
98
100
100
100
100
100
100
100
102
103
103
103
103
103
102
102
102
102
104
102
101
102
102
102
102
109
114
121
121
121
119
118
118
118
121
122
130
137
137
133
132
135
135
137
137
141
141
141
142
143
145
145
144
143
140
140
137
137
135
132
132
132
130
126
124
124
122
122
123
123
121
121
114
113
112
112
112
112
112
113
113
117
120
119
117
117
117
117
118
119
120
121
129
132
132
133
132
133
134
134
134
134
134
132
131
128
128
128
129
130
130
130
131
130
130
132
131
131
131
131
129
129
129
130
131
131
131
131
127
125
121
121
122
122
121
121
121
121
126
126
126
126
129
130
129
131
136
141
151
154
156
156
165
163
165
165
166
165
166
166
161
160
160
163
163
165
164
164
164
162
160
161
165
165
166
173
175
174
174
172
171
172
172
172
172
172
171
171
171
171
171
171
166
167
167
166
166
161
161
163
163
164
164
164
167
168
168
167
166
170
169
167
167
165
165
162
160
160
160
160
158
156
149
147
146
146
146
146
145
145
143
143
143
140
140
140
138
138
137
137
137
138
138
138
138
136
132
132
132
132
132
132
131
131
131
131
130
129
129
128
128
128
128
127
126
126
123
124
121
123
132
134
142
148
149
146
145
147
145
145
145
145
146
145
145
146
146
145
145
145
145
145
144
145
146
145
139
138
133
131
130
130
129
123
124
129
129
131
133
131
130
130
130
129
129
129
131
132
132
133
132
131
127
124
124
124
124
122
120
120
118
118
116
116
114
112
111
109
109
109
108
108
107
105
106
105
105
105
105
105
105
103
105
104
107
106
105
105
106
106
111
111
112
112
112
111
111
113
114
116
116
115
111
111
112
110
108
108
107
106
105
105
105
105
105
105
105
105
105
103
103
101
98
98
98
98
95
95
94
91
92
92
94
101
101
101
103
105
111
110
109
109
109
109
109
112
112
113
113
112
109
109
108
110
110
114
112
114
114
114
119
118
117
123
125
127
123
120
121
120
121
118
112
112
112
112
113
113
113
113
113
113
110
110
110
106
106
107
106
107
107
108
106
106
106
107
108
108
108
108
108
108
110
111
113
113
113
110
110
110
111
110
111
111
112
116
119
119
119
119
119
119
120
120
120
120
122
123
129
129
129
130
128
129
130
133
134
134
135
134
137
137
143
144
146
148
151
153
153
153
153
153
153
153
152
152
152
149
145
144
144
145
145
144
141
141
142
142
143
143
144
144
143
143
143
146
146
147
146
146
146
145
145
143
143
142
140
138
138
143
145
145
145
145
146
146
146
145
145
144
141
140
139
137
137
134
134
132
129
126
126
126
126
126
126
126
126
126
126
125
125
124
121
120
118
115
115
115
115
115
114
111
111
110
110
110
111
114
123
126
122
122
121
121
117
113
113
113
113
111
109
109
109
109
109
108
108
108
108
108
108
107
104
101
100
100
100
101
99
96
85
84
84
86
89
90
83
83
90
90
90
102
105
110
110
116
114
114
117
116
121
121
124
124
122
149
151
152
157
157
159
160
159
162
163
163
162
163
162
162
162
162
162
161
161
160
160
160
160
160
159
157
157
157
157
153
153
153
153
154
155
154
153
153
152
149
149
149
149
149
149
149
148
148
147
147
146
146
145
145
143
143
144
144
144
144
144
144
144
143
142
142
142
142
141
141
141
141
141
140
140
140
140
140
138
138
139
139
140
138
138
138
139
138
139
138
138
136
139
138
145
145
144
144
143
138
139
139
138
138
137
137
137
137
135
135
135
136
137
133
132
132
134
133
130
130
130
130
129
129
129
129
134
134
133
134
124
120
117
118
118
118
121
120
120
119
119
118
117
115
116
117
117
117
109
107
107
107
105
98
97
96
96
96
96
97
97
97
98
99
99
91
86
86
86
86
85
85
84
81
81
78
78
79
79
79
79
79
79
76
75
76
75
74
73
73
72
70
70
70
69
69
68
68
68
68
68
68
68
68
68
67
67
67
67
67
66
66
66
66
66
65
65
65
65
65
65
68
68
65
65
62
61
61
60
60
60
59
60
58
58
56
57
57
57
58
59
58
60
59
61
61
62
62
60
60
60
60
60
60
59
59
60
60
60
60
58
58
58
58
58
58
57
56
53
51
51
51
50
50
48
48
48
46
43
41
38
38
38
38
38
38
38
38
38
38
37
37
37
36
36
36
36
36
36
36
37
37
37
36
36
36
36
36
36
36
36
36
36
35
34
34
34
34
34
33
33
33
33
33
33
33
33
33
33
33
32
31
32
32
32
33
33
33
33
33
33
33
33
33
33
33
33
33
32
32
32
32
30
30
30
29
30
27
26
24
21
21
21
20
20
20
20
19
19
18
17
17
17
17
17
17
17
14
14
14
14
14
14
14
14
14
13
13
13
13
13
13
11
11
11
11
11
11
10
10
10
10
10
9
9
9
9
9
10
11
11
11
14
17
17
20
20
20
20
20
20
19
19
20
20
20
20
20
21
27
29
32
34
38
38
40
40
40
40
40
40
40
38
38
39
39
39
38
38
40
40
40
40
40
40
40
40
40
40
40
40
40
39
39
39
39
39
38
38
38
38
38
38
39
39
39
39
39
40
42
47
51
52
52
52
52
53
60
74
92
98
102
109
111
130
130
139
150
151
151
152
152
153
154
154
154
154
154
154
153
153
153
153
153
153
153
153
152
153
154
156
157
158
161
161
165
165
168
169
170
172
175
178
178
179
179
179
179
179
179
179
179
179
179
179
179
179
179
180
183
183
183
183
184
185
194
202
209
210
210
210
209
209
211
211
211
210
210
210
213
217
221
225
240
237
239
239
239
241
243
240
241
241
241
241
240
240
240
240
240
238
238
238
238
238
236
236
235
235
234
233
233
233
232
232
232
231
232
235
235
238
241
241
241
241
240
240
241
241
241
241
237
236
231
230
230
228
227
225
225
225
221
218
217
218
218
219
219
219
217
217
217
212
212
211
210
210
212
210
215
215
236
231
226
224
224
227
227
233
240
243
242
237
235
239
240
259
268
271
283
286
286
285
286
286
280
279
276
272
268
264
263
262
262
261
259
258
255
255
253
250
248
247
246
245
244
243
238
236
231
230
229
229
227
227
224
220
222
220
220
219
218
217
217
217
217
217
217
216
216
216
212
212
213
213
212
212
212
211
209
205
205
203
203
203
200
186
187
189
189
190
191
186
188
189
189
187
187
187
185
185
185
185
185
185
185
185
188
189
189
188
187
185
188
188
187
187
188
190
191
192
188
183
185
185
185
180
177
175
175
164
164
159
161
165
161
159
154
146
128
127
127
127
119
119
119
117
116
116
116
107
91
92
88
85
81
84
84
85
85
85
85
85
85
84
82
82
82
82
82
82
83
83
83
82
81
81
81
80
80
80
80
80
80
80
79
79
78
77
76
76
76
76
76
76
76
76
76
76
76
76
76
75
73
73
73
73
71
71
71
71
71
70
69
69
70
70
70
70
70
70
68
67
67
67
67
67
68
67
67
67
66
64
64
64
63
61
61
61
61
60
60
60
60
60
60
58
58
58
58
56
55
55
53
53
52
52
52
52
51
52
51
50
50
50
50
50
51
51
51
51
52
47
48
48
48
48
48
48
48
48
48
48
45
44
43
43
43
41
41
41
40
40
40
40
41
43
44
63
64
64
64
64
64
64
68
68
68
68
68
65
65
64
64
64
69
70
70
71
71
71
70
70
70
71
72
74
75
75
75
76
78
76
76
76
76
75
75
76
76
76
81
84
84
85
85
85
85
85
85
85
86
85
85
85
85
85
86
87
85
84
84
86
86
86
87
87
88
88
88
88
88
88
88
88
88
87
87
86
87
89
89
89
89
89
89
89
89
89
89
89
89
89
89
88
88
88
88
87
88
89
89
91
92
88
90
90
91
92
93
93
93
93
93
93
93
93
93
91
91
91
86
86
86
86
86
86
84
84
82
82
79
79
79
79
79
80
78
78
77
76
78
78
78
76
76
76
72
72
74
74
77
78
78
72
73
73
73
73
72
72
71
71
73
72
72
72
71
71
71
70
69
70
70
68
71
70
70
69
69
67
67
65
63
63
63
61
60
59
57
57
56
55
55
54
54
54
54
54
54
54
52
52
52
52
53
53
53
53
53
52
52
51
49
48
48
48
45
45
44
43
43
42
42
42
42
41
40
40
41
41
41
40
39
39
39
39
39
40
40
40
39
39
39
39
39
39
38
37
37
37
37
37
37
37
34
33
33
33
33
33
33
33
33
33
30
31
31
30
30
30
29
29
28
29
29
29
29
29
28
28
28
28
28
28
28
28
28
28
28
28
28
28
28
28
28
28
27
26
26
24
24
24
24
23
23
23
18
17
15
15
14
12
12
12
12
12
12
12
12
13
13
15
16
16
16
17
17
17
20
20
20
20
20
21
21
21
21
22
22
23
23
23
20
20
22
23
23
22
22
22
20
20
20
20
20
20
20
20
20
20
20
20
20
22
22
21
22
24
25
25
25
25
25
25
25
24
24
25
26
27
27
28
28
28
29
29
29
29
29
29
28
28
28
28
28
28
28
28
28
28
28
29
29
29
29
28
28
27
27
27
27
28
28
28
30
31
32
33
33
33
33
33
33
33
33
33
33
33
33
33
33
33
33
33
33
33
33
33
34
36
36
36
37
38
38
38
38
38
38
38
38
38
38
37
56
57
60
61
61
62
62
62
63
65
63
64
64
64
64
64
63
63
63
63
63
62
62
62
62
62
62
62
62
62
62
62
62
62
62
62
62
62
62
62
61
61
61
62
62
62
62
62
61
61
61
61
61
61
61
59
59
59
59
59
59
59
59
59
59
59
59
59
59
58
58
55
55
53
52
52
51
51
51
51
51
51
51
51
51
51
52
52
52
52
52
52
52
52
52
52
52
52
52
52
52
53
54
53
53
53
52
52
51
51
53
53
54
55
55
57
59
61
66
69
69
69
69
69
67
67
67
72
72
71
70
71
70
70
70
70
70
70
70
69
69
69
69
70
68
67
67
68
66
66
66
66
66
64
62
63
63
63
63
63
63
61
61
61
59
57
57
57
57
57
58
58
56
55
53
51
53
53
54
53
53
53
53
53
55
55
55
55
55
56
56
56
56
56
56
55
55
55
55
55
55
54
54
54
54
54
54
52
52
53
53
53
53
53
52
52
52
52
52
52
53
53
53
53
53
52
52
52
52
52
51
49
49
50
50
48
48
47
48
48
48
44
44
44
43
43
43
43
43
42
42
42
43
43
43
43
43
42
41
39
39
38
38
38
38
41
42
43
43
41
39
39
39
39
37
36
36
36
35
33
33
33
33
32
32
32
32
33
33
33
33
32
33
32
32
33
33
33
31
31
31
29
28
28
27
27
26
24
24
24
24
24
24
25
25
24
24
24
24
24
24
24
24
24
24
24
24
24
24
24
24
25
24
25
26
28
29
29
30
30
30
30
29
29
29
29
29
27
27
23
23
24
25
25
25
25
25
25
27
27
27
27
27
27
27
27
27
27
27
27
27
27
27
28
28
28
28
28
28
28
29
29
29
29
29
29
29
29
29
29
29
29
28
28
28
28
27
27
27
27
27
27
27
27
27
27
27
27
27
27
27
27
27
27
27
27
27
33
34
37
36
35
34
34
34
34
34
34
34
37
37
39
39
39
39
41
41
41
42
42
42
42
43
43
43
43
43
43
42
41
41
41
43
59
74
82
92
98
101
103
117
117
117
117
117
117
117
117
116
116
116
115
115
113
113
113
113
113
112
112
112
113
113
113
113
113
113
113
113
113
112
112
112
113
116
116
117
117
117
117
117
117
117
116
116
116
119
120
120
120
119
119
119
122
122
123
123
123
123
123
121
121
122
124
126
126
130
134
136
136
137
138
138
139
143
144
145
145
144
144
145
145
145
145
144
144
143
143
143
143
143
141
141
138
138
137
137
137
137
137
137
137
137
136
134
134
134
134
134
134
134
134
133
133
133
133
132
132
132
132
131
125
127
127
127
127
127
127
125
125
125
125
124
122
121
118
118
115
111
106
103
98
97
97
95
98
96
101
102
102
101
100
105
109
112
112
112
112
112
112
109
109
109
109
108
108
108
107
107
106
106
106
92
93
94
91
91
90
90
91
94
93
92
92
88
88
90
90
91
91
91
91
91
91
90
90
89
87
87
85
84
84
84
84
83
82
82
82
82
83
83
83
83
83
83
83
84
84
84
84
84
82
84
84
84
85
85
85
84
83
82
82
82
80
77
77
76
75
75
75
75
74
75
75
75
73
73
73
73
73
73
73
74
71
70
65
62
62
61
61
59
57
57
57
57
57
57
56
56
55
55
55
55
54
54
54
54
54
54
54
54
52
52
52
51
50
49
47
47
46
43
43
43
42
41
41
41
41
41
41
42
42
40
40
40
40
41
41
40
39
39
39
37
36
36
34
34
34
34
34
34
34
35
35
35
34
32
31
32
32
32
32
31
30
30
29
29
29
29
29
29
28
28
28
28
28
28
28
28
27
27
27
27
26
25
24
24
23
23
23
21
21
21
21
21
21
20
20
20
20
20
19
19
19
19
19
19
17
17
17
17
16
14
14
14
14
14
14
14
14
14
14
14
15
15
16
16
16
16
16
16
16
16
16
15
15
14
14
14
13
13
12
12
12
12
13
13
14
14
14
14
13
13
13
13
14
14
17
17
16
18
18
18
18
18
18
18
17
18
18
19
21
22
22
22
22
22
22
22
22
22
22
22
22
22
22
22
22
22
22
22
22
22
22
22
22
22
22
22
23
23
23
23
23
23
23
23
23
23
23
23
23
23
23
23
23
23
23
24
24
24
23
23
23
23
23
23
23
22
22
22
22
21
21
21
21
21
21
21
21
22
22
21
21
21
21
21
21
21
21
22
22
21
21
21
21
20
20
20
20
20
20
19
19
19
19
19
19
19
19
19
18
17
16
16
16
16
16
15
15
15
15
15
17
18
18
18
23
23
23
23
23
23
23
24
24
24
24
24
24
24
24
24
24
24
24
24
24
24
24
24
24
23
23
23
23
23
23
23
23
23
24
23
24
24
24
24
24
25
25
25
25
24
24
25
25
22
22
22
24
25
25
26
28
29
29
29
29
30
30
30
31
32
31
29
29
29
29
29
29
29
29
29
30
30
30
30
29
29
29
29
29
29
29
29
29
28
28
28
28
28
28
28
30
30
30
39
41
42
47
48
56
62
61
61
61
61
61
61
61
61
61
61
61
62
62
62
62
62
62
62
62
62
62
61
61
61
61
61
61
61
61
60
60
60
60
60
60
61
62
65
66
66
66
66
65
65
65
65
67
66
66
68
68
68
69
69
69
68
67
67
67
67
67
68
68
68
68
68
66
63
63
63
61
61
61
61
61
61
61
60
60
59
59
59
59
59
59
58
58
58
58
58
58
58
58
58
58
58
58
57
57
57
56
56
56
56
56
56
56
56
56
56
55
55
55
54
53
53
54
58
58
59
64
64
64
68
66
67
67
67
67
67
67
67
65
65
63
62
62
62
61
58
58
58
56
52
52
52
52
52
52
52
52
52
52
52
52
52
52
53
54
54
54
53
53
53
53
53
53
53
53
53
53
53
53
52
52
52
51
50
50
49
49
48
47
46
46
46
46
46
46
45
45
44
44
42
42
42
42
42
42
42
41
41
40
40
36
36
36
36
36
34
34
34
33
33
33
33
33
33
32
32
32
32
32
31
29
29
29
29
28
27
26
24
24
24
24
24
24
24
24
24
24
24
24
24
24
24
24
24
24
23
21
21
21
21
21
21
21
21
20
20
20
20
20
16
16
10
7
4
3
3
3
2
0
0
0
0
0
0
0
0
0
0
0
0
0
0
0
0
0
0
0
0
0
0
0
0
0
0
0
0
0
0
0
0
0
0
0
0
0
0
0
0
0
0
0
0
0
0
0
0
0
0
0
0
0
0
0
0
0
0
0
0
0
0
0
0
0
0
0
0
0
0
0
0
0
0
0
0
0
0
0
0
0
0
0
0
0
0
1
1
1
1
1
1
1
1
1
1
1
1
1
1
1
1
1
1
1
1
1
1
1
1
1
1
1
1
1
1
1
1
1
1
1
1
1
1
1
1
1
1
1
1
1
1
1
1
1
1
1
1
1
1
1
1
1
1
1
1
1
1
1
1
1
1
1
1
1
1
1
1
1
1
1
1
1
1
1
1
1
1
1
1
1
1
1
1
1
1
1
1
1
1
1
1
1
1
1
1
1
1
1
1
1
1
1
1
1
1
1
1
1
1
1
1
1
1
1
1
1
1
1
1
1
1
1
1
0
0
0
0
0
0
0
0
0
0
0
0
0
0
0
0
0
0
0
0
0
0
0
0
0
0
0
0
0
0
0
0
0
0
0
0
0
0
0
0
0
0
0
0
0
0
0
0
0
0
0
0
0
0
0
0
0
0
0
0
0
0
0
0
0
0
0
0
0
0
0
0
0
0
0
0
0
0
0
0
0
0
0
0
0
0
0
0
0
0
0
0
0
0
0
0
0
0
0
0
0
0
0
0
0
0
0
0
0
0
0
0
0
0
0
0
0
0
0
0
0
0
0
0
0
0
0
0
0
0
0
0
0
0
0
0
0
0
0
0
0
0
0
0
0
0
0
0
0
0
0
0
0
0
0
0
0
0
0
0
0
0
0
0
0
0
0
0
0
0
0
0
1
1
1
1
1
1
1
1
1
1
1
1
1
1
1
1
1
1
1
1
1
1
1
1
1
1
1
1
1
1
1
1
1
1
1
1
1
1
1
1
1
1
1
1
1
1
1
1
1
1
1
1
1
1
1
1
1
1
1
1
1
1
1
1
1
1
1
1
1
1
1
1
1
1
1
1
1
1
1
1
1
1
1
1
1
1
1
1
1
1
1
1
1
1
1
1
1
1
1
1
1
1
1
1
1
1
1
1
1
1
1
1
1
1
1
1
1
1
1
1
1
1
1
1
1
1
1
1
1
1
1
1
1
1
1
1
1
1
1
1
1
1
1
1
1
1
1
1
1
1
1
1
1
1
1
1
1
1
1
1
1
1
1
1
1
1
1
1
1
1
1
1
1
1
1
1
1
1
1
1
1
1
1
1
1
1
1
1
1
1
1
1
1
1
1
1
1
1
1
1
1
1
1
1
1
1
1
1
1
1
1
1
1
1
1
1
1
1
1
1
1
1
1
1
1
1
1
1
1
1
1
1
1
1
1
1
1
1
1
1
1
1
1
1
1
1
1
1
1
1
1
1
1
1
1
1
1
1
1
1
1
1
1
1
1
1
1
1
1
1
1
1
1
1
1
1
1
1
1
1
1
1
1
0
0
0
0
0
0
0
0
0
0
0
0
0
0
0
0
0
0
0
0
0
0
0
0
0
0
0
0
0
0
0
0
0
0
0
0
0
0
0
0
0
0
0
0
0
0
0
0
0
0
0
0
0
0
0
0
0
0
0
0
0
0
0
0
0
0
0
0
0
0
0
0
0
0
0
0
0
0
0
0
0
0
0
0
0
0
0
0
0
0
0
0
0
0
0
0
0
0
0
0
0
0
0
0
0
0
0
0
0
0
0
0
0
0
0
0
0
0
0
0
0
0
0
0
0
0
0
0
0
0
0
0
0
0
0
0
0
0
0
0
0
0
0
0
0
0
0
0
0
0
0
0
0
0
0
0
0
0
0
0
0
0
0
0
0
0
0
0
0
0
0
0
0
0
0
0
0
0
0
0
0
0
0
0
0
0
0
0
0
0
0
0
0
0
0
0
0
0
0
0
0
0
0
0
0
0
0
0
0
0
0
0
0
0
0
0
0
0
0
0
0
0
0
0
0
0
0
0
0
0
0
0
0
0
0
0
0
0
0
0
0
0
0
0
0
0
0
0
0
0
0
0
0
0
0
0
0
0
0
0
0
0
0
0
0
0
0
0
0
0
0
0
0
0
0
0
0
0
0
0
0
0
0
0
0
0
0
0
0
0
0
0
0
0
0
0
0
0
0
0
0
0
0
0
0
0
0
0
0
0
0
0
0
0
0
0
0
0
0
0
0
0
0
0
0
0
0
0
0
0
0
0
0
0
0
0
0
0
0
0
0
0
0
0
0
0
0
0
0
0
0
0
0
0
0
0
0
0
0
0
0
0
0
0
0
0
0
0
0
0
0
0
0
0
0
0
0
0
0
0
0
0
0
0
0
0
0
0
0
0
0
0
0
0
0
0
0
0
0
0
0
0
0
0
0
0
0
0
0
0
0
0
0
0
0
0
0
0
0
0
0
0
0
0
0
0
0
0
0
0
0
0
0
0
0
0
0
0
0
0
0
0
0
0
0
0
0
0
0
0
0
0
0
0
0
0
0
0
0
0
0
0
0
0
0
0
0
0
0
0
0
0
0
0
0
0
0
0
0
0
0
0
0
0
0
0
0
0
0
0
0
0
0
0
0
0
0
0
0
0
0
0
1
3
3
3
3
3
3
3
4
4
4
4
4
4
4
4
4
4
4
4
4
4
4
4
4
4
4
4
4
4
4
4
4
4
4
4
4
4
4
4
4
4
4
4
4
4
4
4
4
4
4
4
4
4
4
4
4
4
4
4
4
4
4
4
5
5
5
5
5
5
5
5
5
5
5
5
5
5
5
5
5
5
5
5
5
5
5
5
5
5
5
5
5
5
5
5
5
5
5
5
5
5
5
5
5
5
5
5
5
5
5
5
5
5
5
5
5
5
4
4
4
5
6
8
8
8
8
8
8
8
8
9
9
9
9
9
9
9
9
8
8
8
8
8
8
8
8
7
6
6
6
6
6
6
6
6
6
6
6
6
6
6
6
6
8
8
8
8
8
8
8
8
8
8
8
8
8
8
8
8
8
8
8
9
9
9
9
9
9
9
9
9
11
11
11
11
11
11
11
11
11
11
11
11
11
11
11
11
11
11
11
11
11
11
11
11
11
11
11
11
11
11
11
11
11
11
11
11
11
11
11
11
11
11
11
11
11
11
11
11
11
11
11
11
11
11
11
11
11
11
11
11
11
11
11
11
11
11
11
11
11
11
11
11
11
11
11
11
11
11
11
11
11
11
11
11
11
11
11
11
11
11
11
11
11
11
10
10
10
10
10
10
10
10
10
10
10
10
10
9
9
9
10
10
10
10
10
10
10
9
7
7
7
7
7
7
7
7
7
7
7
7
7
8
8
8
7
7
7
7
7
6
6
5
5
5
5
5
5
5
5
5
5
5
5
5
5
5
4
4
4
4
4
4
4
4
4
4
4
4
4
4
4
4
4
4
4
4
4
4
4
5
5
5
5
5
5
5
5
6
6
6
6
6
6
6
6
6
6
6
6
6
6
6
6
6
6
5
5
5
5
5
5
5
5
5
4
4
4
4
4
4
4
4
4
4
4
4
4
4
4
4
4
4
4
4
4
3
3
3
3
3
3
3
3
3
3
3
3
3
3
3
3
3
3
3
3
3
3
3
3
3
3
3
3
3
3
3
3
3
3
3
4
4
4
4
3
3
3
3
3
3
4
3
3
3
3
3
3
3
4
4
4
4
4
4
4
4
4
3
3
3
3
3
3
3
3
3
3
3
3
3
3
3
3
3
3
3
3
3
3
3
3
3
3
3
3
3
3
3
3
3
3
3
3
3
3
3
3
3
3
3
3
4
3
3
3
3
3
3
3
3
3
3
3
3
3
3
3
3
3
3
3
3
3
3
3
3
3
3
3
3
3
3
3
3
3
3
3
3
3
3
3
3
3
3
3
3
3
3
3
3
3
3
3
3
3
3
3
3
3
3
3
3
3
3
3
3
2
2
3
3
3
3
3
3
3
3
3
3
3
3
3
3
3
3
3
3
3
3
3
3
3
3
3
3
3
3
3
3
3
4
4
4
4
4
4
4
5
5
5
5
4
4
4
4
4
4
4
4
4
4
4
4
4
4
4
4
4
4
3
4
4
4
4
4
4
4
4
4
4
4
4
4
4
7
7
7
7
7
7
7
7
7
7
7
7
7
7
7
7
7
7
7
7
7
7
7
7
7
7
7
7
8
8
8
8
8
8
8
8
8
8
8
8
8
8
8
8
8
8
8
8
8
8
8
8
8
8
8
8
8
8
8
8
8
8
9
9
9
9
9
9
9
9
9
9
9
9
9
9
9
9
9
9
9
11
11
11
11
11
11
11
12
12
12
11
11
11
11
11
11
11
11
11
11
11
11
11
11
11
11
10
10
10
10
10
10
10
10
9
9
9
9
9
8
7
7
7
9
9
9
9
9
9
9
9
8
9
9
10
10
10
10
10
10
10
10
10
10
10
10
10
9
9
9
9
9
9
9
9
9
8
8
8
8
8
8
8
8
8
8
8
8
8
8
8
8
8
8
8
8
8
8
8
8
8
8
8
8
8
8
8
8
8
8
8
8
8
8
8
8
8
8
8
8
8
8
8
8
8
9
8
8
8
8
8
8
8
8
8
8
8
7
7
7
7
7
7
7
7
7
7
7
7
7
7
7
7
7
7
7
7
7
7
7
7
7
7
7
6
6
6
6
6
5
5
5
5
5
5
5
5
5
5
5
4
4
4
4
4
4
4
4
4
4
4
4
5
5
4
4
4
4
4
4
4
4
4
4
4
4
4
4
4
4
4
4
4
4
4
4
4
4
4
4
4
4
4
4
4
4
4
4
4
4
4
4
4
4
4
3
3
3
3
3
3
3
3
3
3
3
3
3
3
3
3
3
3
3
3
3
3
3
3
3
3
3
3
4
4
4
4
4
4
4
4
4
4
4
4
4
4
4
4
4
4
4
4
6
6
6
6
6
6
6
6
6
5
5
5
5
5
5
5
5
5
5
5
5
5
5
5
5
5
5
5
5
5
5
5
5
5
5
5
5
5
5
5
5
5
5
5
5
5
5
5
5
5
5
5
5
5
5
5
5
5
5
5
5
5
5
5
5
5
5
5
5
5
5
5
5
5
5
5
6
6
6
6
6
6
6
6
6
6
6
6
6
6
7
7
7
7
7
7
7
7
7
7
7
7
7
7
7
7
7
7
7
7
7
7
7
7
7
7
7
7
7
7
7
7
7
7
7
7
7
4
4
4
4
4
4
4
4
4
4
4
5
5
5
5
5
5
5
5
5
5
5
5
5
4
4
4
4
4
4
4
4
4
4
4
4
4
4
3
3
3
3
3
3
3
3
3
3
3
3
3
3
3
3
3
3
3
3
3
3
3
3
3
3
3
3
3
3
3
2
2
2
2
2
2
2
2
2
2
2
2
2
2
2
2
2
2
2
2
2
2
2
2
1
1
1
1
1
1
1
1
1
1
1
1
1
1
1
1
1
1
1
1
1
1
1
1
1
1
1
1
1
1
1
1
1
1
1
1
1
1
1
1
1
1
1
1
1
1
1
1
1
1
1
1
1
1
1
1
1
1
1
1
1
1
1
1
2
2
2
2
2
2
2
2
2
2
2
2
1
1
1
1
0
0
0
0
0
0
0
0
0
0
0
0
0
0
0
0
0
0
0
0
0
0
0
0
0
0
0
0
0
0
0
0
0
0
0
0
0
0
0
0
0
0
0
0
0
0
0
0
0
0
1
1
2
2
3
3
3
3
3
3
3
3
3
3
3
3
4
4
4
4
4
4
4
5
5
5
6
6
6
6
6
6
6
6
6
6
6
6
6
6
6
6
6
6
6
6
6
6
6
6
6
6
6
6
6
6
6
6
6
6
6
6
7
7
7
7
7
7
7
7
7
7
7
7
7
7
7
7
7
7
7
7
7
7
7
7
7
8
8
8
8
8
8
8
8
9
9
9
10
10
10
10
10
10
10
11
12
12
12
12
12
12
12
12
12
12
13
13
13
13
13
13
13
13
13
13
13
13
13
14
14
14
14
14
14
14
14
14
14
14
14
14
14
14
14
14
14
14
14
14
14
14
14
14
14
14
14
14
14
14
14
13
13
13
13
13
12
12
12
12
12
12
12
12
12
12
12
12
12
12
12
12
12
12
12
12
12
12
10
10
9
9
9
9
9
9
9
9
9
8
8
8
8
8
8
8
8
8
7
6
6
6
6
6
6
6
6
6
6
6
6
6
6
6
6
6
6
6
6
6
6
6
6
6
6
6
6
6
6
6
6
6
6
6
6
5
5
5
5
5
4
4
3
3
3
3
3
3
3
3
3
3
3
3
3
3
3
3
2
2
2
2
2
2
3
3
3
3
3
4
5
5
5
5
5
5
5
5
5
5
5
5
5
4
4
4
4
4
4
3
3
3
3
3
3
3
3
4
4
4
4
4
4
4
4
4
4
4
4
4
4
4
4
4
4
4
4
4
4
4
4
4
4
4
4
4
4
4
4
4
4
4
4
4
4
4
4
4
4
4
4
5
5
5
5
5
5
5
5
5
5
5
5
5
5
5
5
5
5
5
5
5
5
5
5
5
5
5
5
5
5
5
5
5
5
5
5
5
5
5
6
6
6
6
6
6
6
6
6
6
6
6
6
6
7
7
7
7
7
7
8
8
8
8
8
8
8
8
8
8
8
6
6
5
5
5
5
5
6
6
6
6
6
6
5
5
5
5
5
5
5
6
6
6
6
6
6
6
6
6
6
6
6
6
6
6
6
6
6
6
6
6
6
6
6
6
6
6
6
6
6
6
6
6
6
6
6
6
6
6
6
6
6
6
6
6
6
6
6
6
6
6
6
6
5
5
5
5
5
5
5
5
5
5
5
5
5
5
5
5
4
4
4
4
4
4
4
4
4
4
4
4
4
4
4
4
4
4
4
4
3
3
3
3
3
3
3
3
3
3
3
3
3
3
3
4
3
3
3
3
3
3
3
3
3
3
3
3
3
3
3
3
3
3
3
3
3
3
3
3
3
3
3
3
3
3
3
3
3
3
3
3
2
2
2
2
2
2
2
2
2
2
2
2
2
2
2
2
2
2
2
2
2
2
2
2
2
3
3
3
3
3
3
3
3
3
3
3
2
3
3
3
3
3
3
3
3
3
3
3
3
3
4
4
4
4
4
4
4
4
4
4
4
4
4
4
4
4
4
4
4
4
4
4
4
4
4
4
5
5
4
4
4
4
4
4
4
4
4
4
4
4
4
4
4
4
4
3
3
3
3
3
3
3
3
3
3
3
3
3
3
3
3
3
3
3
3
3
3
3
3
3
3
3
3
3
3
3
3
3
3
3
3
3
3
3
3
3
3
3
3
3
3
3
3
3
3
3
3
3
3
3
3
3
3
3
3
3
3
3
3
3
3
3
3
3
3
3
3
3
3
3
3
3
3
3
3
3
3
3
3
3
3
3
3
3
3
3
3
3
3
2
2
2
2
2
2
2
2
2
2
2
2
2
2
2
2
2
2
2
2
2
2
2
2
2
2
2
2
2
2
2
2
2
1
1
1
1
1
1
1
1
1
0
0
0
0
0
0
0
0
0
0
0
1
1
1
1
1
1
1
1
1
1
1
1
1
1
1
1
1
1
1
1
1
1
1
1
1
1
0
0
0
0
0
0
0
0
0
0
0
0
0
0
0
0
0
0
0
0
0
0
0
0
0
0
0
0
0
0
0
0
0
0
0
0
0
0
0
0
0
0
0
0
0
0
0
0
0
0
0
0
0
0
0
0
0
0
0
0
0
0
0
0
0
0
0
0
0
0
0
0
0
0
0
0
0
0
0
0
0
0
0
0
0
0
0
0
0
0
0
0
0
0
0
0
0
0
0
0
0
0
0
0
0
0
0
0
0
0
0
0
0
0
0
0
0
0
0
0
0
0
0
0
0
0
0
0
0
0
0
0
0
0
0
0
0
0
0
0
0
0
0
0
0
0
0
0
0
0
0
0
0
0
0
0
0
0
0
0
0
0
0
0
0
0
0
0
0
0
0
0
0
0
0
0
0
0
0
0
0
0
0
0
1
1
1
1
2
2
2
2
2
2
2
2
2
2
2
2
2
2
2
2
2
2
2
2
2
2
2
2
2
2
2
2
2
2
2
2
2
2
2
2
2
2
2
1
1
1
1
1
1
2
2
2
2
2
2
2
2
2
2
2
2
2
2
2
2
2
2
2
2
2
2
2
2
2
2
2
2
2
2
2
2
2
2
2
2
2
2
2
2
2
2
2
2
2
2
2
2
2
2
2
2
2
2
2
2
2
2
2
2
2
2
2
2
2
2
2
2
2
2
2
2
2
2
2
2
2
2
2
2
2
2
2
2
2
2
2
2
2
2
2
2
2
2
2
2
2
2
2
2
2
2
2
2
2
2
2
2
2
2
2
2
2
2
2
2
2
1
1
1
1
1
1
1
1
1
1
1
1
1
1
1
1
1
1
1
1
1
1
1
1
1
1
1
1
1
1
1
0
0
0
0
0
0
0
0
0
0
0
0
0
0
0
0
0
0
0
0
0
0
0
0
0
0
0
0
0
0
0
0
0
0
0
0
0
0
0
0
0
0
0
0
0
0
0
0
0
0
0
0
0
0
0
0
0
0
0
0
0
0
0
0
0
0
0
0
0
0
0
0
0
0
0
0
0
0
1
1
1
1
1
1
1
1
1
1
1
1
1
1
1
1
1
1
1
1
1
2
2
2
2
2
2
2
2
2
2
2
2
2
2
2
2
2
2
2
2
2
2
2
2
2
2
2
2
2
2
2
2
2
2
2
2
2
2
2
2
2
2
2
2
2
2
2
2
2
2
2
2
2
2
2
2
2
2
2
2
2
2
2
2
2
2
2
2
2
2
2
2
2
2
2
2
2
2
2
2
2
2
2
2
2
2
2
1
1
1
1
1
1
1
1
1
1
1
1
1
1
1
1
1
1
1
0
0
0
0
0
0
0
0
0
0
0
0
0
0
0
0
0
0
0
0
0
0
0
0
0
0
0
0
0
0
0
0
0
0
0
0
0
0
0
0
0
0
0
0
0
0
0
0
0
0
0
0
0
0
0
0
0
0
0
0
0
0
0
0
0
0
2
3
3
3
3
3
3
4
4
4
4
4
4
4
4
4
4
4
4
4
4
4
4
4
4
4
4
4
4
4
4
4
4
4
4
4
4
4
4
4
4
4
4
4
4
4
4
4
4
4
4
4
4
4
4
4
4
4
4
4
4
4
4
4
4
4
4
4
4
4
4
4
4
4
4
4
4
4
4
4
4
4
4
4
4
4
5
5
5
5
5
5
5
5
5
5
5
5
5
5
5
5
5
5
5
5
5
5
5
5
5
5
5
5
5
5
5
5
5
5
5
4
4
4
4
4
3
4
4
4
4
4
4
4
4
4
4
4
4
3
3
3
3
3
3
3
3
3
3
3
3
3
3
3
3
3
3
3
3
3
3
3
2
2
3
3
3
3
3
4
4
4
5
5
5
5
5
5
5
5
5
5
5
5
5
5
5
5
5
5
5
5
5
5
5
5
5
5
5
5
5
5
5
5
5
3
3
3
3
3
3
3
3
3
3
3
3
3
3
3
3
3
3
3
3
3
3
3
3
3
3
3
3
3
3
3
3
3
3
3
3
3
3
3
3
3
3
3
3
3
3
3
3
3
3
3
3
3
3
3
3
3
3
3
3
3
3
3
3
3
3
3
3
3
3
3
3
3
3
3
3
3
2
2
2
3
3
3
3
3
3
3
3
3
3
3
3
3
3
3
3
3
3
3
3
3
3
3
2
2
2
2
2
2
2
2
2
2
2
2
2
2
2
2
2
2
2
2
2
2
2
1
1
1
1
1
1
1
1
1
1
1
1
1
1
1
1
1
1
1
1
1
1
1
1
1
1
1
1
1
1
1
1
1
1
1
1
1
1
1
1
1
0
0
0
0
0
0
0
0
0
0
0
0
0
0
0
0
0
0
0
0
0
0
0
0
0
0
0
0
0
0
0
0
0
0
0
0
0
0
0
0
0
0
0
0
0
0
0
0
0
0
0
0
0
0
0
0
0
0
0
0
0
0
0
0
0
0
0
0
0
0
0
0
0
0
0
0
0
0
0
0
0
0
0
0
0
0
0
0
0
0
0
0
0
0
0
0
0
0
0
0
0
0
0
0
0
0
0
0
0
0
0
0
0
0
0
0
0
0
0
0
0
0
0
0
0
0
0
0
0
0
0
0
0
0
0
0
0
0
0
0
0
0
0
0
0
0
0
0
0
0
0
0
0
0
0
0
0
0
0
0
0
0
0
0
0
0
0
0
0
0
0
0
0
0
0
0
0
0
0
0
0
0
0
0
0
0
0
0
0
0
0
0
0
0
0
0
0
0
0
0
0
0
0
0
0
0
0
0
0
0
0
0
0
0
0
0
0
0
0
0
0
0
0
0
0
0
0
0
0
0
0
0
0
0
0
0
0
0
0
0
0
0
0
0
0
0
0
0
0
0
0
0
0
0
0
0
0
0
0
0
0
0
0
0
0
0
0
0
0
0
0
0
0
0
0
0
0
0
0
0
0
0
0
0
0
0
0
0
0
0
0
0
0
0
0
0
0
0
0
0
0
0
0
0
0
0
0
0
0
0
0
0
0
0
0
0
0
0
0
0
0
0
0
0
0
0
0
0
0
0
0
0
0
0
0
0
0
0
0
0
0
0
1
1
1
1
1
1
1
1
1
1
1
1
1
1
1
1
1
1
1
1
1
1
1
1
1
1
1
0
0
0
0
0
0
0
0
0
0
0
0
0
0
0
0
0
0
0
0
0
0
0
0
0
0
0
0
0
0
0
0
0
0
0
0
0
0
0
0
0
0
0
0
0
0
0
0
0
0
0
0
0
0
0
0
0
0
0
0
0
0
0
0
0
0
0
0
0
0
0
0
0
0
0
0
0
0
0
0
0
0
0
0
0
0
0
0
0
0
0
0
0
0
0
0
0
0
0
0
0
0
0
0
0
0
0
0
0
0
0
0
0
0
0
0
0
0
0
0
0
0
0
0
0
0
0
0
0
0
0
0
0
0
0
0
0
0
0
0
0
0
0
0
0
0
0
0
0
0
0
0
0
0
0
0
0
0
2
2
2
2
2
2
2
2
2
2
2
2
2
2
2
2
2
2
2
2
2
2
2
2
2
2
2
2
2
2
2
2
2
2
2
3
3
3
3
3
3
3
3
3
3
3
3
3
3
3
3
3
3
3
3
3
3
3
3
3
3
3
3
3
3
3
3
3
3
3
3
3
3
3
3
3
3
3
3
3
3
3
3
3
3
3
3
3
3
3
3
3
3
3
3
3
3
3
3
3
3
3
3
3
3
3
3
3
3
3
3
3
3
3
3
3
3
3
3
3
3
3
3
3
3
3
3
3
3
3
3
3
3
3
3
3
3
3
3
3
3
3
3
3
3
3
3
2
2
2
2
2
2
2
2
1
1
1
1
1
1
1
1
1
1
1
1
1
1
1
1
1
1
1
1
1
1
1
1
1
1
1
1
1
1
1
1
1
1
1
1
1
1
1
1
1
1
1
1
1
1
1
1
1
1
1
1
1
1
1
0
0
0
0
0
0
0
0
0
0
0
0
0
0
0
0
0
0
0
0
0
0
0
0
0
0
0
0
0
0
0
0
0
0
0
0
0
0
0
0
0
0
0
0
0
0
0
0
0
0
0
0
0
0
0
0
0
0
0
0
0
0
0
0
0
0
0
0
0
0
0
0
0
0
0
0
0
0
0
0
0
0
0
0
0
0
0
0
0
0
0
0
0
0
0
0
0
0
0
0
0
0
0
0
0
0
0
0
0
0
0
0
0
0
0
0
0
0
0
0
0
0
0
0
0
0
0
0
0
0
0
0
0
0
0
0
0
0
0
0
0
0
0
0
0
0
0
0
0
0
0
0
0
2
3
4
8
9
9
9
9
9
9
9
9
9
10
10
10
10
10
10
10
10
11
11
11
11
11
11
11
11
11
11
11
11
11
11
11
11
11
11
11
11
11
11
11
13
15
15
15
15
18
18
18
18
18
18
18
18
18
18
18
18
18
19
21
22
22
22
22
23
23
23
23
23
23
23
23
23
23
23
23
23
23
23
23
23
23
23
23
23
23
23
23
23
23
23
23
23
23
23
23
23
23
23
23
23
23
23
23
23
23
23
23
23
23
23
23
23
23
23
23
23
23
23
23
23
23
22
23
24
24
23
23
23
22
22
22
23
23
23
23
22
21
22
22
22
21
21
21
24
24
24
23
23
23
23
23
23
23
25
25
24
24
23
23
23
24
24
24
24
24
24
24
24
24
24
24
24
24
22
22
22
22
22
22
22
22
22
22
21
21
21
21
21
21
21
20
20
20
20
20
20
19
18
18
18
18
17
17
17
17
17
17
17
17
17
16
16
16
16
16
17
18
18
18
18
18
18
18
17
18
18
17
16
16
16
16
16
15
15
15
15
15
15
15
15
15
15
15
15
15
15
15
14
14
14
14
14
14
14
14
13
13
13
13
13
13
13
13
13
13
13
13
13
13
13
13
12
12
11
10
10
10
10
10
10
10
10
10
10
10
10
10
9
9
9
9
10
10
10
10
10
10
9
9
9
9
9
9
9
9
9
9
9
9
9
9
9
9
9
9
9
9
9
9
9
9
9
9
9
9
9
9
9
9
9
9
9
9
9
9
9
8
8
8
8
8
8
8
8
6
6
6
6
5
5
4
4
4
4
4
4
4
4
4
4
4
4
4
4
4
4
4
4
4
4
4
4
4
4
4
4
4
4
4
4
4
4
4
4
4
4
4
4
4
4
4
4
4
4
4
4
4
4
4
4
4
4
4
4
4
4
4
4
4
3
2
2
2
2
2
2
2
2
2
2
2
2
2
2
2
2
3
3
4
4
4
3
3
3
3
3
3
4
4
4
4
4
4
4
4
4
4
3
3
4
4
4
4
4
4
4
4
4
4
4
4
4
4
4
4
4
5
5
5
5
5
5
5
5
5
5
5
5
5
5
5
5
5
5
5
5
5
5
5
5
5
5
5
5
5
5
5
5
5
5
6
9
9
9
11
11
11
11
11
12
12
12
12
12
12
12
12
12
12
12
12
12
12
12
12
12
12
12
12
12
12
12
12
12
12
12
12
12
12
12
12
12
12
12
12
12
12
12
12
11
11
11
11
11
11
11
11
11
11
11
11
11
11
11
11
11
10
10
10
10
10
10
10
10
10
10
10
10
10
10
10
10
10
10
10
10
10
10
10
10
10
10
10
10
10
10
10
10
10
10
10
10
10
8
8
8
4
3
3
3
3
4
4
4
4
4
4
4
4
4
4
4
4
4
4
4
5
5
5
6
6
6
6
7
7
7
7
7
7
7
7
6
6
6
6
6
6
6
6
6
6
6
6
6
6
5
5
5
5
5
4
4
4
4
4
4
4
4
4
4
4
4
4
4
4
4
4
5
5
5
5
5
5
5
5
5
4
4
4
4
4
4
4
4
4
4
4
4
4
4
4
4
4
4
4
4
4
4
4
4
4
4
4
4
4
4
4
4
4
4
4
4
4
4
4
4
4
4
4
4
4
4
4
4
4
4
4
4
4
4
4
4
4
4
4
4
4
4
4
4
4
4
4
4
4
4
4
4
4
4
4
4
4
4
4
4
4
4
4
4
4
4
4
4
4
4
4
4
4
4
4
4
4
4
4
4
4
4
4
4
4
4
4
4
4
4
4
4
4
4
4
4
4
4
4
4
4
4
4
3
3
3
3
3
3
3
3
3
3
3
3
3
3
3
3
3
3
3
3
3
3
3
3
3
3
3
3
3
3
2
2
2
2
2
2
1
1
0
0
0
0
0
0
0
0
0
0
0
0
0
0
0
0
0
0
0
0
0
0
0
0
0
0
0
0
0
0
0
0
0
0
0
0
0
0
0
0
0
0
0
0
0
0
0
0
0
0
0
0
0
0
0
0
0
0
0
0
0
0
0
0
0
0
0
0
0
0
0
0
0
0
0
0
0
0
0
0
0
0
0
0
0
0
0
0
0
0
0
0
0
0
0
0
0
0
0
0
0
0
0
0
0
0
0
0
0
0
0
0
0
0
0
0
0
0
0
0
0
0
0
0
0
0
0
1
1
1
1
1
1
1
1
1
1
1
1
1
1
1
1
1
1
1
1
1
2
2
2
2
2
2
2
2
2
2
2
2
2
2
2
2
2
2
2
2
2
2
2
2
2
2
2
2
2
2
2
2
2
2
2
2
2
2
2
2
2
2
2
2
2
2
2
2
2
2
2
2
2
2
2
2
2
2
2
2
2
2
2
3
3
3
3
3
3
3
3
3
3
3
3
3
4
4
4
4
4
4
4
4
4
4
4
4
4
4
3
3
3
3
3
3
3
3
3
3
3
3
3
3
3
2
2
2
2
2
2
2
2
2
2
2
2
2
2
2
2
2
2
2
2
2
2
2
2
2
2
2
2
2
2
2
2
2
2
2
2
2
2
2
2
2
2
2
2
2
2
2
2
2
2
2
2
2
2
3
3
3
3
3
3
3
3
3
3
3
3
3
3
3
3
3
3
3
3
3
3
3
3
3
3
3
2
2
2
2
3
3
3
3
2
2
2
2
2
2
2
2
2
2
2
2
2
2
2
2
2
2
2
2
2
2
2
2
2
2
2
2
2
2
2
2
2
2
2
3
3
3
3
3
3
3
3
3
3
3
3
3
3
3
3
3
3
3
3
3
3
3
3
3
3
3
3
3
3
3
3
3
3
3
3
3
3
3
3
3
3
3
3
3
3
3
3
3
3
2
2
2
2
2
2
2
2
2
2
2
2
2
2
2
2
2
3
3
3
3
3
3
3
3
3
3
3
3
3
3
3
3
3
3
3
3
4
4
4
4
4
4
4
4
5
5
5
5
5
5
5
5
5
5
5
5
5
5
5
5
5
5
5
5
5
7
7
7
7
7
8
8
8
8
9
9
9
9
9
9
9
9
9
9
8
8
8
8
8
8
8
8
8
8
8
8
8
8
8
8
8
8
8
8
8
8
8
8
8
8
8
8
8
8
8
8
8
8
8
8
8
8
8
8
8
8
8
8
8
8
9
9
9
9
9
9
9
9
9
9
9
9
9
9
9
9
9
9
8
8
8
7
7
7
7
7
7
7
7
7
7
7
7
7
7
7
7
7
6
6
6
7
7
6
6
6
6
6
6
6
6
6
6
6
6
6
6
6
6
6
6
6
6
6
6
6
6
6
6
6
6
6
6
6
6
6
6
6
4
4
4
4
4
4
4
4
3
3
3
3
3
3
3
3
3
3
3
2
2
2
2
2
2
2
2
2
2
2
2
2
2
2
2
2
2
2
2
2
2
2
2
2
2
2
2
2
2
2
2
2
2
2
2
2
2
2
1
1
1
1
1
1
1
1
1
1
1
1
1
1
1
1
1
1
1
1
1
1
1
1
1
0
0
0
0
0
0
0
0
0
0
0
0
0
0
0
0
0
0
0
0
0
0
0
0
0
0
0
0
0
0
0
0
0
0
0
0
0
0
0
0
0
0
0
0
0
0
0
0
0
0
0
0
0
0
0
0
0
0
0
0
0
0
0
0
0
0
0
0
0
0
0
0
0
0
0
0
0
0
0
0
0
0
0
0
0
0
0
0
0
0
0
0
0
0
0
0
0
0
0
0
0
0
0
0
0
0
0
0
0
0
0
0
0
0
0
0
0
0
0
0
0
0
0
0
0
0
0
0
0
0
0
0
0
0
0
0
0
0
1
2
2
2
2
2
2
2
2
2
2
2
2
2
2
2
2
2
2
2
2
2
2
2
2
2
2
2
2
2
2
2
2
2
2
2
2
2
2
2
2
2
2
2
2
2
2
2
2
2
2
2
2
2
2
2
2
2
2
2
2
2
2
2
2
2
2
2
2
2
3
3
3
3
3
3
3
3
3
3
3
3
3
3
3
3
3
3
3
3
3
3
3
3
3
3
3
3
3
3
3
3
3
3
3
3
3
3
3
3
3
3
3
3
2
2
2
2
2
2
2
2
2
2
2
2
2
2
2
2
3
3
3
3
3
4
4
4
4
4
5
5
5
5
5
5
5
5
5
5
5
5
5
5
5
5
4
4
4
4
4
4
4
4
4
4
4
4
4
4
4
4
4
4
4
4
4
4
4
4
4
4
4
4
4
4
4
4
4
4
4
4
4
4
4
4
4
4
4
3
3
3
3
3
3
3
3
2
2
2
2
2
2
2
2
2
2
2
3
3
3
3
4
4
4
5
5
5
7
7
7
7
7
7
7
7
7
7
7
7
7
7
7
7
7
7
7
7
7
7
7
7
7
7
7
7
7
7
7
7
7
7
7
7
7
7
7
7
7
7
7
7
7
7
7
7
7
7
7
7
7
6
6
6
6
6
6
6
6
6
6
6
6
6
6
6
6
6
6
6
6
6
6
6
6
6
6
6
6
6
6
7
7
7
7
7
7
7
7
7
7
7
7
7
7
7
8
8
8
8
8
8
8
8
8
8
8
7
7
7
7
7
7
7
7
7
5
5
5
5
5
5
5
5
5
5
4
4
4
4
4
4
4
4
4
4
4
4
4
4
4
4
4
4
5
5
5
5
5
5
5
4
4
4
4
4
4
4
4
4
4
4
4
4
4
4
4
4
4
4
4
4
4
4
4
4
4
4
4
4
4
4
4
4
4
4
4
4
4
4
4
4
4
4
4
4
4
4
4
4
4
4
4
4
5
5
5
4
4
4
4
5
6
6
7
7
7
8
17
18
18
18
18
18
18
18
18
18
18
17
17
17
17
17
17
17
17
17
17
17
17
17
18
18
18
18
20
20
20
20
20
20
20
20
20
20
20
20
20
20
20
20
20
20
20
20
20
21
21
21
21
21
20
20
20
20
20
20
21
21
21
21
21
21
21
21
21
21
21
21
21
21
21
21
21
21
21
21
21
21
21
21
21
21
21
21
21
21
21
21
21
21
21
20
20
19
19
19
19
19
19
19
19
19
19
19
19
19
19
19
19
19
18
18
18
18
17
17
17
17
16
16
16
17
16
16
16
15
15
14
14
15
14
14
14
14
14
13
13
13
13
13
13
13
13
13
13
13
12
12
11
10
10
10
10
10
10
10
10
10
10
10
10
10
10
10
10
10
10
10
10
9
9
9
8
8
8
8
8
8
8
8
8
7
6
7
7
7
7
6
7
7
7
10
10
11
11
11
11
11
11
10
10
10
10
10
10
10
10
10
10
10
10
10
10
9
9
9
9
9
9
9
9
9
9
9
9
10
10
10
10
10
10
10
10
10
10
10
10
10
10
10
10
10
10
10
10
10
10
10
10
10
10
10
10
10
10
10
10
10
10
10
10
10
10
10
10
10
10
10
10
10
10
10
10
10
10
10
10
10
10
10
10
10
10
10
10
10
10
10
10
10
10
9
9
9
9
9
9
8
8
8
8
8
7
7
7
7
8
8
8
8
8
8
7
7
7
7
7
7
7
7
7
7
7
7
7
6
6
6
6
7
7
6
6
5
5
5
4
4
4
4
4
4
4
5
7
7
7
7
7
7
7
8
8
8
8
8
8
8
9
9
9
9
9
9
9
9
9
9
9
9
9
9
8
8
8
8
8
9
9
9
9
9
9
9
9
9
9
9
9
9
9
9
9
9
9
9
9
9
9
9
9
9
9
9
9
9
9
9
9
9
10
11
13
13
14
14
14
14
14
14
14
14
14
14
14
13
13
13
13
13
13
13
13
13
13
13
13
13
13
13
13
13
13
13
13
13
13
13
13
13
13
13
15
16
16
17
17
17
17
18
18
18
18
19
19
19
19
19
19
19
19
18
18
18
18
18
18
18
18
18
18
18
18
18
18
18
19
18
17
17
16
16
16
16
16
16
16
16
16
16
16
16
15
15
15
15
15
15
15
15
15
16
16
16
16
16
16
16
16
15
15
15
15
15
15
15
15
15
15
15
15
15
15
15
15
15
15
15
15
15
14
13
13
13
13
13
13
13
13
13
12
12
14
14
14
20
20
18
18
18
18
18
19
19
19
19
19
19
19
19
21
21
21
21
21
21
21
21
19
18
18
18
18
18
18
18
18
19
20
24
24
25
24
26
26
26
26
26
26
26
26
27
27
28
28
28
28
28
28
28
28
28
28
29
29
29
29
29
30
30
31
31
31
32
32
32
32
31
31
31
31
32
33
34
36
36
36
36
37
37
36
36
36
36
36
36
36
36
36
36
34
34
34
34
35
35
34
34
35
35
35
35
35
35
35
35
35
35
35
35
35
35
35
35
36
36
36
36
36
36
36
36
36
35
35
35
35
35
35
35
35
35
36
37
37
37
36
35
35
35
35
35
35
35
35
35
35
35
35
35
35
35
35
34
34
31
30
30
30
31
31
33
33
33
33
32
31
31
31
31
31
30
30
30
30
30
31
31
31
28
26
26
26
26
26
26
26
26
26
27
28
29
29
29
29
29
29
29
29
29
29
28
28
28
28
28
28
28
29
29
29
29
29
29
28
28
28
27
26
24
24
24
24
23
23
22
22
22
22
22
22
23
23
23
22
22
22
22
22
22
22
22
22
21
21
21
21
21
23
23
23
23
23
23
23
24
24
25
25
25
24
24
24
24
24
24
24
24
24
24
24
24
24
24
24
24
24
24
24
24
24
24
24
24
24
24
24
24
24
23
23
23
23
22
22
22
21
21
21
21
21
21
21
19
19
19
19
19
19
19
18
18
18
18
18
18
18
18
18
18
17
17
17
17
16
16
16
16
16
16
16
16
17
17
17
17
17
17
17
17
17
17
16
16
14
13
13
13
13
12
12
12
12
13
13
14
14
14
14
14
14
14
14
15
13
13
12
12
12
13
13
14
14
16
16
16
17
18
19
19
19
18
18
18
18
19
19
19
19
20
21
21
21
22
24
25
26
28
30
31
32
32
32
33
33
33
33
33
33
33
33
33
33
33
33
33
33
33
33
33
33
33
33
33
33
33
33
33
33
33
33
33
33
33
33
32
32
33
34
34
33
33
33
33
33
33
35
35
35
35
35
35
35
35
35
35
35
35
35
35
35
35
35
35
35
34
34
34
33
33
34
34
33
33
35
35
38
40
42
44
46
46
46
47
48
48
48
48
48
47
47
49
48
57
58
62
64
65
67
68
69
72
72
72
72
72
72
72
72
73
73
73
73
72
71
71
71
71
72
72
72
73
73
73
73
73
73
71
71
71
71
71
72
72
72
72
72
72
72
72
72
73
73
73
72
72
72
72
72
71
71
69
69
67
67
66
67
68
68
68
70
70
71
72
72
72
72
72
73
73
72
72
72
73
75
75
75
75
75
74
75
75
75
75
74
72
68
67
67
67
67
68
68
68
68
68
67
67
66
66
66
66
66
66
66
66
65
64
64
61
61
61
61
58
58
58
57
57
55
55
55
55
55
53
51
47
47
46
46
46
46
46
46
47
47
47
47
47
47
46
46
44
44
44
43
43
43
43
43
44
43
41
41
41
41
40
40
39
39
39
38
38
38
38
38
38
38
38
38
38
38
38
38
38
38
37
36
36
36
36
35
35
35
34
34
34
34
34
34
34
35
35
36
36
34
34
34
33
33
33
33
33
31
31
31
30
30
31
31
30
27
27
27
26
26
26
26
26
26
26
25
25
24
23
23
23
23
23
23
23
23
23
23
23
23
23
23
23
23
23
23
23
23
23
23
23
23
23
23
22
21
20
20
19
19
19
19
18
18
18
18
19
19
19
18
18
19
19
18
19
19
19
19
19
19
19
19
18
16
17
18
19
19
19
19
21
21
21
21
21
22
25
25
26
28
27
29
29
30
34
34
34
34
35
36
37
36
36
36
36
36
36
36
36
36
36
36
36
37
37
37
38
38
38
38
38
38
39
39
39
39
39
39
39
39
39
39
39
39
39
36
36
36
36
36
36
36
38
38
38
41
42
44
44
47
51
55
55
57
59
59
62
62
63
63
63
64
65
65
65
65
65
65
64
64
64
64
64
64
64
64
64
63
63
63
63
63
64
64
64
65
65
65
65
65
65
65
65
65
65
65
64
61
60
60
60
60
60
60
58
58
57
57
57
57
58
58
57
57
57
57
57
58
59
61
61
61
62
61
62
62
62
62
62
62
60
60
60
59
58
58
58
58
58
58
58
58
58
58
58
58
58
57
56
54
54
54
54
54
53
53
53
53
53
53
53
53
53
53
53
53
53
53
53
53
53
53
52
51
50
50
49
47
46
43
43
42
42
42
36
36
36
35
35
35
34
34
34
34
30
30
30
30
30
30
30
30
29
27
26
24
24
23
22
22
22
22
20
20
18
18
18
18
17
17
17
17
17
16
16
15
15
14
13
11
11
10
10
6
6
6
6
6
6
6
6
6
6
5
4
3
1
0
0
0
0
0
0
0
0
0
0
0
0
0
0
0
0
0
0
0
0
0
0
0
0
0
0
0
0
0
0
0
0
0
0
0
0
0
0
0
0
0
0
0
0
0
0
0
0
0
0
0
0
0
0
0
0
0
0
0
0
0
0
0
0
0
0
0
0
0
0
0
0
0
0
0
0
0
0
0
0
0
0
0
0
0
0
0
0
0
0
0
0
0
0
0
0
0
0
0
0
0
0
0
0
0
0
0
0
0
0
0
0
0
0
0
0
0
0
0
0
0
0
0
0
0
0
0
0
0
0
0
0
0
0
0
0
0
0
0
0
0
0
0
0
0
0
0
0
0
0
0
0
0
0
0
0
0
0
0
0
0
0
0
0
0
0
0
0
0
0
0
0
0
0
0
0
0
0
0
0
1
1
1
1
1
1
1
1
1
1
1
1
1
1
1
1
1
1
1
1
1
1
1
1
1
1
1
1
1
1
1
1
1
1
1
1
1
1
1
1
1
1
1
1
1
1
1
1
1
1
1
1
1
1
1
1
1
1
1
1
1
1
1
1
1
1
1
1
1
1
1
1
1
1
1
1
1
1
1
1
1
1
1
1
1
1
1
1
1
1
1
1
1
1
0
0
0
0
0
0
0
0
0
0
1
1
1
1
1
1
1
1
1
2
2
2
2
2
2
2
2
2
2
2
2
2
2
2
1
1
1
1
1
1
1
1
1
1
1
1
1
1
1
1
1
1
1
1
1
1
1
1
1
1
1
1
1
1
1
1
1
1
1
1
1
1
1
1
1
2
2
2
2
2
2
3
3
3
3
3
3
3
3
3
3
3
3
3
3
3
3
3
3
3
3
3
3
3
3
3
3
3
3
3
3
3
3
3
3
3
3
4
4
4
4
4
4
4
4
4
4
4
4
4
4
4
4
4
4
5
5
5
5
5
5
5
5
5
5
5
5
5
5
5
5
5
5
5
5
5
5
5
5
5
6
6
6
6
6
6
6
6
6
6
6
6
6
6
6
6
5
5
5
4
4
4
4
4
4
4
4
4
4
4
4
4
4
4
4
4
4
4
4
4
4
4
4
4
4
4
4
4
4
4
4
4
4
4
4
4
4
4
4
4
4
4
4
4
4
4
4
4
4
4
4
4
4
4
3
3
3
3
3
3
3
3
3
3
3
3
3
3
3
2
2
2
3
3
3
2
2
2
2
2
2
2
2
2
2
2
2
2
2
2
2
2
2
2
1
1
1
1
1
1
1
1
1
1
1
1
1
1
1
1
1
1
1
1
1
1
1
1
1
1
1
1
1
1
1
1
1
1
1
2
2
2
2
2
2
2
2
2
2
2
2
2
2
2
2
2
2
2
2
2
2
2
2
2
2
2
2
2
2
2
2
2
2
2
2
2
2
2
2
2
2
2
2
2
2
2
1
1
1
1
1
1
1
1
1
1
1
1
1
1
1
1
1
1
1
1
1
1
1
1
1
1
1
1
1
1
1
1
1
1
1
0
0
0
0
0
0
0
0
0
0
0
0
0
0
0
0
0
0
0
0
0
0
0
0
0
0
0
0
0
0
0
0
0
0
0
0
0
0
0
0
0
0
0
0
0
0
0
0
0
0
0
0
0
0
0
0
0
0
0
0
0
0
0
0
0
0
0
0
0
0
0
0
0
0
0
0
0
0
0
0
0
0
0
0
0
0
0
0
0
0
0
0
0
0
0
0
0
0
0
0
0
0
0
0
0
0
0
0
0
0
0
0
0
0
0
0
0
0
0
0
0
0
0
0
0
0
0
0
0
0
0
0
0
0
0
0
0
0
0
0
0
0
0
0
0
0
0
0
0
0
0
0
0
0
0
0
0
0
0
0
0
0
0
0
0
0
0
0
0
0
2
2
2
2
2
2
2
2
2
2
2
2
2
2
2
2
2
2
2
2
2
2
2
2
2
2
2
2
2
2
2
2
2
2
2
2
2
2
2
2
2
2
2
2
2
2
2
2
2
2
2
2
2
2
2
2
2
2
2
2
2
2
2
2
2
2
2
2
2
2
2
2
2
2
2
2
2
2
2
2
3
3
3
3
3
3
3
3
3
3
3
3
4
4
4
4
4
4
4
5
5
5
5
5
5
5
5
5
5
5
5
5
5
5
5
5
5
5
5
5
5
5
5
5
5
5
5
5
5
5
5
5
5
5
5
5
5
5
5
5
4
4
4
4
4
4
4
4
4
4
4
4
4
3
3
3
3
3
3
3
3
3
3
3
3
3
3
3
3
3
4
5
5
5
5
5
4
4
4
4
4
4
4
4
4
4
4
4
4
4
4
4
4
4
4
4
4
4
4
4
4
4
4
3
3
3
3
3
3
3
3
3
4
4
4
4
4
4
4
4
4
4
4
4
4
4
4
4
4
5
5
5
5
5
5
5
5
5
5
5
5
5
5
5
5
5
5
5
5
5
5
5
5
5
5
5
5
5
5
5
5
5
5
6
6
6
6
8
8
8
8
8
8
8
8
8
8
8
9
9
9
9
9
10
10
10
10
10
10
9
9
9
9
9
9
9
9
9
9
9
9
9
9
9
9
9
9
9
9
9
9
9
9
9
9
9
9
9
9
9
9
9
9
9
9
9
9
9
9
9
9
9
9
9
9
9
9
9
9
8
8
8
8
8
8
8
8
8
8
8
7
7
7
7
7
7
7
7
7
6
6
6
6
6
6
6
6
6
6
6
6
6
6
6
6
6
6
6
6
6
6
6
6
6
6
6
5
5
5
5
5
5
5
5
5
5
5
5
5
5
5
5
5
5
5
5
5
5
5
5
5
5
5
5
5
5
5
5
4
4
4
4
4
4
4
3
3
2
2
2
2
2
2
2
2
2
3
3
3
3
3
3
3
3
3
3
3
3
3
3
3
3
3
3
3
3
3
3
3
3
3
3
3
3
2
2
2
2
2
2
2
2
2
2
2
2
2
2
2
2
2
3
3
3
3
3
3
3
3
3
3
3
3
3
3
3
3
3
3
3
3
3
3
3
3
3
3
3
3
3
3
3
3
3
3
3
3
3
3
3
4
4
4
4
4
4
4
4
4
4
4
4
4
4
4
4
4
4
4
4
4
4
4
4
4
4
4
4
4
4
4
4
4
4
4
4
4
4
4
4
4
4
4
4
4
4
4
4
4
4
4
4
4
4
4
4
4
4
4
4
4
4
4
4
4
4
4
4
4
4
4
4
4
4
4
4
4
4
4
4
4
4
4
4
4
4
4
4
4
4
4
4
5
5
4
4
4
4
4
4
4
4
4
4
4
4
4
4
4
4
4
4
5
5
5
5
5
5
5
5
5
5
5
5
5
3
3
3
3
3
3
3
3
3
3
3
3
4
4
4
4
4
4
4
4
4
4
4
5
6
6
6
6
6
6
6
6
6
6
5
5
5
5
6
6
6
6
6
7
7
7
7
7
7
7
7
8
8
8
9
9
9
9
9
9
9
9
9
9
8
8
8
8
8
8
8
8
8
8
8
8
8
8
8
8
8
8
8
8
8
8
8
8
8
8
8
8
8
8
8
8
8
8
8
8
8
8
8
8
8
8
8
8
8
8
8
8
8
7
7
7
7
7
7
7
7
7
7
7
7
7
7
7
7
7
7
7
7
7
7
7
7
7
7
7
7
7
7
7
7
6
6
6
6
6
6
6
5
5
5
5
5
5
5
5
5
5
5
5
5
5
5
5
5
5
5
4
4
4
4
3
3
3
3
3
3
3
3
3
3
4
4
4
4
4
3
3
3
2
2
2
1
1
1
1
1
1
1
1
1
2
2
2
2
2
2
2
2
2
2
2
2
2
2
2
2
2
2
2
2
2
2
2
2
2
2
2
2
2
2
2
2
2
2
2
2
2
2
2
2
2
2
2
2
2
2
2
2
2
2
2
2
2
2
2
2
2
2
2
2
2
2
2
2
2
2
2
2
2
2
2
2
2
2
2
2
2
2
2
2
2
2
2
2
2
2
2
2
2
2
2
2
2
2
2
2
2
2
2
2
2
2
2
2
2
2
2
2
2
2
2
2
2
2
2
2
2
2
2
2
2
2
1
1
1
1
1
1
1
1
1
1
1
1
1
1
1
1
1
1
1
1
1
1
1
1
1
1
1
2
2
2
2
2
2
2
3
3
3
3
3
4
4
4
4
4
3
2
2
2
2
2
2
2
2
2
2
2
3
3
3
4
4
4
4
4
4
4
4
4
4
4
4
4
4
4
4
4
4
4
4
4
4
4
4
4
4
4
4
4
4
4
4
4
4
4
4
4
4
4
4
4
4
4
6
6
6
6
6
6
6
6
6
6
6
6
6
6
6
6
6
6
6
6
6
6
6
6
6
7
7
7
7
7
7
7
7
7
7
7
7
7
7
7
7
7
7
7
7
7
7
7
7
7
7
7
7
7
7
7
7
7
7
7
7
7
7
7
7
7
7
7
7
7
7
7
7
7
7
7
7
7
7
7
7
6
6
6
6
6
6
6
6
6
6
6
6
6
6
6
6
6
6
6
6
6
6
6
6
7
7
6
6
6
6
8
8
7
7
7
7
7
7
7
7
7
7
7
7
7
7
7
7
7
7
7
7
7
7
7
7
7
7
7
7
7
7
7
6
6
6
6
6
6
6
6
6
6
6
5
5
5
5
5
5
5
5
5
5
5
5
5
4
4
4
4
4
4
4
4
4
4
4
4
4
4
4
4
4
4
4
4
4
4
3
3
3
3
3
3
3
3
2
2
2
2
2
2
2
2
2
2
2
2
2
2
2
2
2
2
2
2
2
2
2
2
3
3
3
4
4
5
5
5
5
5
5
5
5
4
4
4
4
4
4
4
4
4
4
4
5
6
6
6
6
6
6
6
6
6
7
7
7
7
7
7
7
7
7
7
8
8
8
10
10
10
10
10
10
10
10
10
10
10
10
11
11
11
11
12
12
12
12
12
12
12
12
12
12
12
12
12
12
12
12
12
12
12
12
12
12
12
12
12
12
12
12
12
12
12
12
12
12
12
12
12
14
14
14
15
15
15
15
16
16
16
16
16
16
16
16
16
16
16
16
16
16
16
16
16
16
16
16
16
16
15
15
15
15
14
14
14
14
14
14
14
14
14
13
13
13
13
13
13
13
13
12
12
11
11
11
11
11
11
11
11
11
11
11
11
11
11
11
10
10
10
10
10
10
10
10
10
10
10
10
10
10
9
8
8
8
8
8
8
8
8
8
8
8
8
8
8
8
8
8
8
8
8
8
8
8
9
8
8
8
8
8
8
8
9
9
9
9
9
9
9
11
13
14
14
14
14
14
14
14
13
12
12
12
12
12
12
12
12
12
12
12
12
12
12
12
11
11
11
11
11
11
11
11
11
11
11
11
11
11
11
11
11
11
11
11
11
11
11
11
11
11
11
11
11
11
11
11
11
11
11
11
11
11
11
11
11
11
11
11
11
11
11
11
11
11
11
11
11
11
11
11
11
11
11
11
11
11
11
11
11
11
11
11
11
11
11
11
12
12
11
10
10
10
10
10
10
10
9
9
9
9
9
9
9
9
9
9
9
9
9
9
9
9
9
9
9
9
9
9
9
8
8
8
8
7
7
7
7
7
7
7
7
7
7
7
7
7
7
7
7
7
7
7
7
7
7
7
8
8
7
7
7
7
7
7
7
7
7
6
6
5
5
5
5
5
4
4
3
3
3
3
3
3
3
3
3
3
3
3
4
4
4
6
6
6
6
6
6
6
6
6
6
6
6
6
5
5
5
5
5
5
5
6
6
6
6
6
6
6
6
6
6
6
6
6
6
6
6
6
6
5
5
5
5
5
5
5
5
5
5
5
5
5
5
5
5
5
5
5
5
5
5
5
5
5
5
5
5
5
5
5
5
5
5
5
5
5
5
5
5
5
5
5
5
5
5
5
4
4
4
4
4
4
4
4
4
4
4
4
4
4
4
4
4
4
4
4
4
4
4
4
4
4
4
4
4
4
4
4
4
4
5
5
5
5
5
5
5
5
5
5
5
5
5
5
5
5
5
5
5
5
5
5
5
5
5
5
5
5
5
5
5
5
7
8
8
8
7
7
7
7
7
7
8
8
8
8
8
8
8
8
8
8
8
8
8
8
8
8
8
8
8
8
8
8
8
8
8
8
8
8
8
7
7
7
7
7
7
7
7
7
7
7
7
7
7
7
7
7
6
7
7
6
6
7
7
7
6
6
6
6
6
6
6
6
6
6
6
6
6
6
6
6
6
7
7
7
7
7
7
7
7
8
9
9
10
10
10
10
10
10
11
12
12
13
13
13
13
13
13
13
13
14
14
14
13
15
15
16
16
16
16
16
17
17
17
16
16
16
16
16
16
16
16
16
16
16
15
15
15
15
15
15
15
15
15
15
15
15
15
16
16
16
16
16
16
16
17
17
18
18
18
18
18
18
19
19
18
18
18
18
18
18
18
18
18
18
18
18
18
18
18
18
18
18
18
18
18
18
18
18
18
18
18
18
18
18
18
18
18
18
17
17
17
17
17
17
17
17
16
16
16
16
16
16
16
16
16
15
15
15
15
15
14
14
14
15
15
15
15
15
15
15
15
15
15
15
15
15
14
14
14
14
14
14
14
12
12
11
10
11
11
11
11
11
11
11
12
12
12
12
12
12
11
11
11
11
11
10
8
8
8
8
9
9
9
9
7
7
7
7
7
7
7
7
7
7
7
7
7
7
7
7
7
7
7
7
7
6
6
6
6
6
6
6
6
6
6
6
6
6
6
6
6
6
6
6
6
6
6
6
6
6
6
6
6
6
6
6
6
6
6
6
6
6
6
6
6
6
6
6
6
6
6
6
6
6
6
6
6
6
6
6
6
6
6
6
6
7
7
7
7
7
6
6
5
5
5
5
5
5
5
5
5
5
4
4
4
3
3
3
4
4
3
3
3
3
3
3
3
3
3
3
3
3
3
3
3
3
3
3
3
3
3
3
3
3
3
3
3
3
3
3
3
3
3
3
3
3
3
3
3
3
5
6
6
6
6
7
7
7
7
7
7
7
8
8
9
9
9
9
9
9
9
9
9
8
8
8
9
9
10
10
11
11
11
11
11
11
11
12
12
12
12
12
11
11
11
11
11
11
11
11
11
11
11
11
10
10
10
10
10
10
10
10
10
10
10
10
10
10
10
10
10
10
10
10
11
11
11
11
11
11
12
12
12
12
12
12
12
12
12
12
12
12
12
12
11
11
11
11
11
11
11
11
11
11
11
11
11
11
11
11
11
11
11
11
11
11
11
11
11
12
12
12
12
12
12
12
12
12
12
12
12
12
12
12
12
12
12
12
12
11
10
10
10
10
10
10
10
10
10
10
10
10
10
10
9
9
9
9
8
8
8
6
6
6
6
6
6
7
7
7
7
7
8
8
8
8
8
7
7
7
7
7
6
6
6
6
6
6
6
6
6
6
6
6
6
6
6
6
6
6
6
6
6
6
6
6
6
6
5
5
5
5
5
5
5
5
3
2
2
2
2
2
2
2
2
2
2
2
2
2
2
2
2
2
2
2
2
2
2
2
2
2
2
2
2
2
2
2
2
2
2
2
2
4
4
4
4
4
4
5
5
5
5
5
5
5
5
5
5
5
5
5
5
5
5
5
5
5
5
5
5
5
5
5
5
5
5
5
5
5
5
5
5
6
6
6
7
7
7
7
7
7
7
7
7
7
7
7
7
7
7
7
7
7
7
7
7
7
8
8
8
8
8
8
10
10
10
11
11
11
11
11
11
11
11
11
9
9
8
8
8
8
8
8
8
9
9
10
10
10
10
10
10
10
10
11
12
12
12
12
12
13
13
13
13
13
13
13
13
13
13
13
13
13
13
13
13
13
13
13
13
13
13
13
13
13
13
13
13
13
13
13
13
13
13
13
13
13
13
13
13
13
13
14
14
15
14
14
14
14
14
14
14
14
14
14
14
15
15
15
15
16
16
16
16
15
14
14
14
14
14
14
14
15
15
15
15
15
15
15
15
15
15
15
15
14
14
14
14
14
14
14
14
14
14
14
13
13
13
13
13
13
13
13
13
13
13
13
13
13
13
13
13
13
12
12
12
12
12
12
12
12
12
12
12
11
11
11
11
11
11
11
11
12
12
12
12
12
12
11
11
11
11
11
11
11
11
11
11
11
11
11
11
11
11
11
11
11
11
11
11
11
11
11
11
11
11
11
10
10
10
9
9
9
9
9
9
9
8
8
8
7
7
7
7
7
7
7
7
7
7
14
14
14
14
15
15
15
15
14
14
14
14
14
14
14
14
13
13
13
13
12
12
12
11
11
11
11
11
11
11
11
11
11
11
11
11
11
11
11
11
11
11
11
11
11
11
11
11
11
11
11
10
10
10
10
10
10
10
10
10
10
10
10
10
10
10
10
10
10
10
10
10
10
10
10
10
10
10
10
10
10
10
10
10
11
10
10
10
10
10
10
10
10
11
11
12
12
12
12
15
16
16
16
16
15
16
16
16
16
16
16
16
16
16
15
15
15
15
15
15
15
15
15
15
15
15
15
15
15
15
15
15
15
16
16
16
16
16
16
16
16
16
16
16
16
16
16
16
16
16
16
16
16
15
15
15
15
15
15
15
15
15
15
15
15
15
15
15
15
15
15
15
15
15
15
15
15
15
15
15
15
15
15
15
15
14
14
14
14
13
13
13
13
13
13
13
13
13
13
13
13
12
12
12
12
13
14
15
15
15
15
15
15
15
15
15
15
14
14
14
14
14
14
14
14
14
14
14
14
14
14
12
12
12
12
12
13
13
13
13
12
12
12
12
12
12
12
12
12
12
11
11
11
12
12
12
12
12
12
11
11
11
11
11
11
10
10
11
11
11
11
11
11
11
11
11
11
11
11
11
11
11
11
11
11
11
12
12
12
12
12
12
12
12
12
12
12
12
12
11
10
10
10
10
10
10
10
10
10
10
11
12
12
10
10
9
9
9
9
9
9
9
9
9
9
10
10
10
10
10
10
10
10
10
11
11
11
11
11
11
11
11
12
12
12
12
12
10
10
10
10
10
10
11
11
11
12
12
12
12
12
12
12
12
12
12
12
12
12
12
12
12
12
13
13
13
13
13
13
13
13
12
12
12
12
12
12
11
11
11
11
11
11
11
11
11
11
11
11
11
11
12
12
11
11
11
11
12
13
13
13
13
13
12
12
12
12
13
13
13
13
13
13
13
15
15
15
15
15
15
15
15
15
15
15
15
15
15
15
15
15
15
15
15
15
15
15
15
15
15
15
15
15
15
15
15
15
14
14
14
14
14
14
15
15
15
15
15
15
15
15
15
15
15
14
13
12
13
13
14
15
15
15
15
15
15
15
15
15
15
15
15
15
15
15
15
15
15
15
15
15
15
15
15
15
15
15
15
15
15
15
14
14
14
14
14
14
15
15
15
14
14
14
13
14
14
14
14
14
14
15
15
15
15
15
15
15
14
14
14
14
14
14
14
14
14
14
14
14
14
14
14
14
14
14
14
14
14
14
14
14
14
14
14
14
14
15
15
14
13
13
13
13
13
13
13
13
13
13
13
13
13
13
13
13
13
11
12
12
12
12
12
11
11
11
11
11
11
11
11
11
11
11
10
9
9
9
9
8
7
7
7
7
7
7
7
7
7
7
7
7
7
7
7
7
7
7
7
7
7
5
5
5
5
5
5
5
5
5
5
5
5
5
5
5
5
5
5
5
5
5
5
5
5
4
4
4
4
4
4
4
4
3
3
3
3
3
3
3
3
3
3
3
3
3
3
3
3
3
2
2
2
2
2
2
2
2
2
2
2
2
2
2
2
2
2
2
2
2
2
2
2
2
2
2
2
2
2
2
2
2
2
2
2
2
2
2
2
2
1
1
1
1
1
1
1
1
1
1
1
1
1
1
1
1
1
1
1
1
1
1
1
1
1
1
1
1
0
0
0
0
0
0
0
0
0
0
0
0
0
0
0
0
0
0
0
0
0
0
0
0
0
0
0
0
0
0
0
0
0
0
0
0
0
0
0
0
0
0
0
0
0
0
0
0
0
0
0
0
0
0
0
0
0
0
0
0
0
0
0
0
0
0
0
0
0
0
0
0
0
0
0
0
0
0
0
0
0
0
0
0
0
0
0
0
0
0
0
0
0
0
0
0
0
0
0
0
0
0
0
0
0
0
0
0
0
0
0
0
0
0
0
0
0
0
0
0
0
0
0
0
0
0
0
0
0
0
0
0
0
0
0
0
0
1
1
1
1
1
1
1
1
1
1
1
1
1
1
1
1
1
1
1
1
1
1
1
1
1
1
1
1
2
2
2
2
2
2
2
2
2
2
2
2
2
2
2
2
2
2
2
2
2
2
2
2
2
2
2
2
2
2
2
2
2
2
2
2
2
2
2
2
2
2
2
2
2
2
2
2
2
2
2
2
2
2
2
2
2
2
2
2
2
2
2
2
2
2
2
2
2
2
2
2
2
2
2
2
2
2
2
2
2
2
2
2
2
2
2
2
2
2
2
2
2
2
2
2
2
2
2
2
2
2
2
2
2
2
2
2
2
2
2
2
2
2
2
2
2
2
2
2
2
2
2
2
2
2
2
3
3
3
2
2
3
3
3
3
3
3
3
3
3
3
4
4
4
4
4
4
4
4
4
5
5
6
6
6
6
6
7
7
7
7
7
7
7
7
7
8
8
9
9
10
10
9
9
9
9
9
9
9
9
9
9
9
9
9
9
9
9
9
9
9
9
9
9
9
9
9
9
9
9
9
9
9
9
9
9
9
9
9
10
10
10
10
10
10
10
10
10
10
10
10
10
10
10
10
10
10
10
10
10
10
10
10
10
10
10
10
10
10
10
10
10
10
10
10
10
10
10
10
10
10
11
13
13
13
13
13
13
13
13
13
13
14
14
14
14
14
14
14
14
14
14
14
14
14
15
15
15
15
14
14
14
14
14
14
15
15
15
14
14
14
14
14
14
14
14
13
12
12
13
13
13
13
13
13
13
13
14
15
15
16
16
16
16
16
17
17
17
17
17
17
17
17
17
17
17
17
17
17
17
17
17
17
17
17
17
17
17
17
17
16
16
16
16
19
19
20
20
21
21
21
21
21
21
21
21
21
21
21
21
21
20
20
20
20
20
20
20
20
20
20
20
20
20
20
19
19
19
18
18
18
19
19
19
19
19
19
20
21
22
22
24
25
25
26
26
25
25
25
25
24
24
24
27
27
27
27
27
30
31
31
31
32
32
32
32
32
32
32
33
33
34
35
35
35
37
37
37
36
38
37
37
38
38
38
38
38
38
38
38
37
37
37
37
38
38
38
38
38
37
37
37
37
36
36
36
36
35
36
36
34
34
34
34
34
34
34
34
34
34
34
34
34
34
34
34
34
34
34
34
32
32
32
32
32
32
32
32
30
30
30
30
29
29
29
29
29
29
29
29
29
29
28
27
27
27
27
27
27
27
27
27
27
25
25
25
25
25
24
24
24
24
24
24
23
23
24
24
24
25
25
25
25
25
25
24
24
24
23
23
23
23
23
23
23
23
23
21
21
21
21
21
20
20
20
20
20
20
20
20
18
18
18
18
17
17
17
17
17
17
17
17
17
17
17
17
17
17
17
17
17
17
18
18
18
18
18
17
17
17
15
15
15
14
13
13
12
12
11
10
10
10
10
9
9
9
11
11
11
11
11
11
11
11
11
11
11
11
10
12
12
12
12
12
12
12
11
11
11
11
12
12
12
12
12
12
12
12
12
12
12
12
12
12
11
11
11
11
11
11
11
11
11
11
11
11
11
11
11
11
11
11
11
11
11
11
11
11
11
11
11
11
11
11
11
11
11
11
11
11
11
11
11
11
11
11
10
10
10
10
11
11
12
12
12
12
13
13
13
13
13
13
13
13
13
13
13
13
13
13
13
13
13
13
13
13
13
13
12
12
12
12
12
12
12
12
12
12
12
12
12
12
11
16
16
16
16
15
15
15
15
15
15
14
14
14
14
14
14
14
14
14
14
14
14
14
14
15
15
15
15
15
14
13
13
13
13
13
13
13
12
12
12
12
12
12
12
12
12
12
12
12
12
12
12
12
12
12
12
12
12
12
12
12
12
12
12
12
12
12
12
12
12
12
12
12
12
12
12
12
12
12
12
12
12
12
12
12
12
12
12
11
11
12
12
13
15
15
15
15
15
15
15
15
14
14
14
14
14
14
15
15
15
14
14
14
14
14
14
14
14
14
14
14
15
15
15
16
16
16
15
15
14
15
15
16
15
15
15
15
15
15
15
15
15
15
15
15
16
16
15
15
15
15
15
15
15
14
14
14
13
13
12
12
12
12
12
12
12
12
12
12
12
12
12
12
12
12
12
12
12
13
13
13
13
13
13
13
13
13
13
13
13
14
14
14
14
14
14
14
14
14
14
14
14
14
14
14
14
13
13
13
12
12
12
12
12
13
12
12
12
12
12
12
12
12
12
13
13
13
13
13
13
13
13
13
13
13
13
13
13
14
14
14
14
13
13
13
14
15
15
15
15
15
15
15
15
15
15
15
14
13
13
13
13
13
13
13
13
11
11
11
11
11
11
11
11
10
10
10
10
10
10
10
10
10
10
9
9
9
9
9
9
9
9
9
9
9
9
9
9
9
7
7
7
7
7
7
7
7
7
8
8
8
8
8
8
8
9
10
10
11
11
10
10
10
10
10
10
10
10
10
10
10
10
10
10
10
10
10
11
11
11
11
11
11
11
11
11
11
11
11
11
11
11
11
11
11
11
11
11
10
10
10
10
10
10
10
10
10
10
9
9
9
9
9
9
9
9
9
8
8
8
7
7
8
10
9
9
9
9
10
10
11
11
11
11
10
10
11
11
11
11
11
11
11
11
11
11
11
11
11
11
11
11
11
11
11
11
11
11
11
11
11
11
11
11
11
10
10
10
10
10
10
10
10
10
9
10
9
9
9
9
9
9
9
9
9
9
8
10
10
11
11
11
11
12
12
13
13
13
13
12
12
12
12
12
12
12
12
12
12
12
12
12
12
12
12
11
11
11
11
11
11
11
11
11
11
10
10
10
10
10
10
10
10
10
10
10
10
10
10
10
10
10
10
10
10
10
10
10
10
10
10
10
10
10
10
10
10
10
10
9
9
9
9
9
9
9
9
9
9
9
9
9
9
9
9
9
9
9
9
9
9
9
9
9
9
9
9
9
9
9
9
9
10
10
9
9
9
9
9
9
9
9
9
9
10
10
10
10
10
10
10
10
11
11
11
11
11
10
10
10
10
10
10
10
9
9
8
8
8
8
8
8
8
8
8
6
6
6
6
6
6
6
6
6
6
6
6
6
6
6
6
6
6
6
6
6
6
6
6
6
6
6
6
6
6
6
6
6
6
6
6
6
6
6
6
6
6
6
6
6
6
6
6
6
6
6
6
6
6
6
6
6
6
5
5
4
4
1
1
1
1
1
0
0
0
0
0
0
0
0
0
0
0
0
0
0
0
0
0
0
0
0
0
0
0
0
0
0
0
0
0
0
0
0
0
0
0
0
0
0
0
0
0
0
0
0
0
0
0
0
0
0
0
0
0
0
0
0
0
0
0
0
0
0
0
0
0
0
0
0
0
0
0
0
0
0
0
0
0
0
0
0
0
0
0
0
0
0
0
0
0
0
0
0
0
0
0
0
0
0
0
0
0
0
0
0
0
0
0
0
0
0
0
0
0
0
0
0
0
0
0
0
0
0
0
0
0
0
0
0
0
0
0
0
0
0
0
0
0
0
0
0
0
0
0
0
0
0
0
0
0
0
0
0
0
0
0
0
0
0
0
0
0
0
0
0
0
0
0
0
0
0
0
0
0
0
0
0
0
0
0
0
1
1
1
1
1
1
1
1
2
2
2
2
2
2
2
2
2
2
2
2
2
2
2
2
2
3
3
3
3
3
3
3
3
3
3
3
3
3
3
3
3
3
3
3
3
3
3
3
3
3
3
3
3
3
4
4
4
4
4
5
5
5
5
5
5
5
5
5
6
6
6
6
6
6
6
6
6
6
6
6
6
6
6
6
6
6
6
6
6
6
6
6
6
6
6
6
6
6
6
6
6
6
6
6
6
6
6
6
6
6
6
6
6
6
6
6
6
6
6
6
6
6
6
6
6
6
6
6
6
6
6
6
6
6
6
6
6
6
6
6
6
6
6
6
6
6
6
6
6
6
6
6
5
5
5
5
5
5
5
5
5
5
5
5
5
5
5
5
5
5
5
5
5
3
2
2
2
2
2
2
2
2
3
3
3
3
3
3
3
3
3
3
3
3
4
4
5
6
6
6
6
6
6
6
6
6
6
6
6
7
7
8
8
8
8
8
8
7
7
7
7
7
7
7
7
7
7
7
7
7
7
7
7
7
7
7
7
7
7
6
6
6
7
7
7
7
7
7
7
7
7
7
7
7
7
7
7
7
7
7
7
7
7
7
7
7
7
7
7
7
7
7
7
7
7
7
7
7
7
7
7
7
7
7
7
7
7
7
7
7
7
7
7
7
7
7
7
7
7
7
7
7
7
7
7
7
7
7
7
7
7
7
7
7
7
7
7
7
7
7
7
7
7
7
7
7
7
7
7
6
6
6
6
6
6
6
6
6
6
6
6
6
6
6
4
4
4
4
4
4
4
4
4
4
4
4
4
4
4
4
4
4
4
4
3
3
3
3
3
3
3
3
3
3
3
3
3
2
2
2
2
1
1
1
1
1
1
1
1
1
1
1
1
1
1
1
1
1
1
1
1
1
1
1
1
0
0
0
0
0
0
0
0
0
0
0
0
0
0
0
0
0
0
0
0
0
0
0
0
0
0
0
0
0
0
0
0
0
0
0
0
0
0
0
0
0
0
0
0
0
0
0
0
0
0
0
0
0
0
0
0
0
0
0
0
0
0
0
0
0
0
0
0
0
0
0
0
0
0
0
0
0
0
0
0
0
0
0
0
0
0
0
0
0
0
0
0
0
0
0
0
0
0
0
0
0
0
0
0
0
0
0
0
0
0
0
0
0
0
0
0
0
0
0
0
0
0
0
0
0
0
0
0
0
0
0
0
0
0
0
0
0
0
0
0
0
0
0
0
0
0
0
0
0
0
0
0
0
0
0
0
0
0
0
0
0
0
0
0
1
1
1
1
1
1
1
1
1
1
1
1
1
1
1
1
1
1
1
1
1
1
1
1
1
1
1
1
1
1
1
1
1
1
1
1
1
1
1
1
1
1
1
1
1
1
1
1
1
1
1
1
1
1
1
1
1
1
1
1
1
1
1
1
1
1
1
1
1
1
1
1
1
1
1
1
1
1
1
1
1
1
1
1
1
1
1
1
1
1
1
1
1
1
1
1
2
2
2
2
2
2
2
2
2
2
2
2
2
2
2
2
2
2
2
1
1
1
1
1
1
1
1
1
1
1
1
1
1
1
1
1
1
1
1
1
1
1
1
1
1
1
1
1
1
1
1
1
1
1
1
1
1
1
1
1
0
0
0
0
0
0
0
0
0
0
0
0
0
0
0
0
0
0
0
0
0
0
0
0
0
0
0
0
0
0
0
0
0
0
0
0
0
0
0
0
0
0
0
0
0
0
0
0
0
0
0
0
0
0
0
0
0
0
0
0
0
0
0
0
0
0
0
0
0
0
0
0
0
0
0
0
0
0
0
0
0
0
0
0
0
0
0
0
0
0
0
0
0
0
0
0
0
0
0
0
0
0
0
0
0
0
0
0
0
0
0
0
0
0
0
0
0
0
0
0
0
0
0
0
0
0
0
0
0
0
0
1
1
1
1
1
2
2
2
1
1
1
1
1
1
1
1
1
1
1
1
1
1
1
1
1
1
1
1
1
1
1
1
1
1
1
1
1
1
1
1
1
1
1
1
1
1
1
1
1
1
1
1
1
2
2
2
2
2
2
2
2
2
2
2
2
2
2
2
2
2
2
2
2
2
2
2
2
2
2
2
2
2
2
2
2
2
2
2
2
2
2
2
2
2
2
2
2
2
2
2
2
2
2
2
2
2
2
2
2
2
2
2
2
2
2
2
2
2
2
2
2
2
2
2
2
2
2
2
2
1
1
1
1
1
1
1
1
1
1
0
0
0
0
0
0
0
0
0
0
0
0
0
0
0
0
0
0
0
0
0
0
0
0
0
0
0
0
0
0
0
0
0
0
0
0
0
0
0
0
0
0
0
0
0
0
0
0
0
0
0
0
0
0
0
0
0
0
0
0
0
0
0
0
0
0
0
0
0
0
0
0
0
0
0
0
0
0
0
0
0
0
0
0
0
0
0
0
0
0
0
0
0
0
0
0
0
0
0
0
0
0
0
0
0
0
0
0
0
0
0
0
0
0
0
0
0
0
0
0
0
0
0
0
0
0
0
0
0
0
0
0
0
0
0
0
0
0
0
0
0
0
0
0
0
0
0
0
0
0
0
0
0
0
0
0
0
0
0
0
0
0
0
0
0
0
0
0
0
0
0
0
1
1
1
1
1
1
1
1
1
1
1
1
1
1
1
1
1
1
1
1
1
1
1
1
1
1
1
1
1
1
1
1
1
1
1
1
1
1
1
1
1
1
1
1
1
1
1
1
1
1
1
1
1
1
1
1
2
2
2
2
2
2
2
2
2
2
2
2
2
2
2
2
2
2
2
2
2
3
3
3
3
3
3
3
3
4
4
4
4
4
4
4
4
3
3
3
3
3
3
3
3
3
3
3
3
3
4
4
4
4
4
4
3
3
3
3
3
3
3
3
3
3
3
3
3
3
3
3
3
3
3
3
3
3
3
3
3
3
3
3
3
3
3
3
3
3
3
3
3
3
3
3
3
3
3
3
3
3
3
3
5
5
5
5
5
5
5
5
5
5
5
5
5
5
5
4
4
4
4
4
4
4
4
4
4
4
4
4
4
4
4
4
4
4
4
4
4
4
4
4
4
4
4
4
4
4
4
4
4
4
4
4
4
4
4
4
4
4
4
4
4
4
4
4
4
4
4
4
5
5
5
5
5
5
5
6
6
6
6
6
6
6
6
6
6
6
6
6
6
6
6
6
6
6
6
6
6
6
6
6
6
6
6
6
6
6
6
6
6
6
6
6
6
6
6
6
6
7
7
7
7
7
7
7
6
6
6
5
5
5
5
5
5
5
5
5
5
5
5
5
5
5
5
5
5
5
8
8
8
8
8
8
8
8
8
8
8
8
8
8
8
8
8
8
8
8
8
8
8
8
8
7
7
7
7
7
7
7
7
7
7
7
6
6
6
6
6
7
7
6
6
6
6
6
5
5
5
5
5
5
5
5
5
5
5
6
6
6
6
6
6
6
6
6
6
6
6
6
6
6
6
6
6
6
6
6
6
6
6
6
6
6
6
6
6
6
6
6
6
6
6
6
6
6
6
6
6
6
6
6
6
6
6
6
6
6
6
6
6
6
6
6
6
6
6
6
6
6
6
6
6
6
6
6
6
6
5
5
5
5
5
5
5
5
5
5
5
5
5
5
5
5
5
5
5
5
4
4
4
3
3
3
3
3
3
3
3
3
3
3
3
3
3
3
3
3
3
3
3
3
3
3
3
3
3
3
3
3
3
3
3
3
3
3
3
3
3
3
3
2
2
2
2
2
2
2
2
1
1
1
1
1
1
1
1
1
1
1
0
0
0
0
0
0
0
0
0
0
0
0
0
0
0
0
0
0
0
0
0
0
0
0
0
0
0
0
0
0
0
0
0
0
0
0
0
0
0
0
0
0
0
0
0
0
0
0
0
0
0
0
0
0
0
0
0
0
0
0
0
0
0
0
0
0
0
0
0
0
0
0
0
0
0
0
0
0
0
0
0
0
0
0
0
0
0
0
0
0
0
0
0
0
0
0
0
0
0
0
0
0
0
0
0
0
0
0
0
0
0
0
0
0
0
0
0
0
0
0
0
0
0
0
0
0
0
0
0
0
0
0
0
0
0
0
0
0
0
0
0
0
0
0
0
0
0
0
0
0
0
0
0
0
0
0
0
0
0
0
0
0
0
0
0
0
0
0
0
0
0
0
0
0
0
0
0
0
0
0
0
0
0
0
0
0
0
0
0
0
0
0
0
0
0
0
0
0
0
0
0
0
0
0
0
0
0
0
0
0
0
0
0
0
0
0
0
0
0
0
0
0
0
0
0
0
0
0
0
0
0
0
0
0
0
0
0
0
1
1
1
1
1
1
1
1
1
1
1
0
0
0
0
0
0
0
1
1
1
1
1
1
1
1
1
1
1
1
1
1
1
1
1
1
1
1
1
1
1
1
1
1
1
1
1
1
1
1
1
1
1
1
1
1
1
1
1
1
1
1
1
1
1
1
1
1
1
1
1
1
1
1
1
1
1
1
1
1
1
1
1
1
1
1
1
1
1
1
1
1
1
1
1
1
1
1
1
1
1
1
1
1
1
1
1
1
1
1
1
1
1
1
1
1
1
1
1
1
1
1
1
1
1
1
1
1
1
0
0
0
0
0
0
0
0
0
0
0
0
0
0
0
0
0
0
0
0
0
0
0
0
0
0
0
0
0
0
0
0
0
0
0
0
0
0
0
0
0
0
0
0
0
0
0
0
0
0
0
0
0
0
0
0
0
0
0
0
0
0
0
0
0
0
0
0
0
0
0
0
0
0
0
0
0
0
0
0
0
0
0
0
0
0
0
0
0
0
0
0
0
0
0
0
0
0
0
0
0
0
0
0
0
0
0
0
0
0
0
0
0
0
0
0
0
0
0
0
0
0
0
0
0
0
0
0
0
0
0
0
0
0
0
0
0
0
0
0
0
0
0
0
0
0
0
0
0
0
0
0
0
0
0
0
0
0
0
0
0
0
0
0
0
0
0
0
0
0
0
0
0
0
0
0
0
0
0
0
0
0
0
0
0
0
0
0
0
0
0
0
0
0
0
0
0
0
0
0
0
0
0
0
0
0
0
0
0
0
0
0
0
0
0
0
0
0
0
0
0
0
0
0
0
0
0
0
0
0
0
0
0
0
0
0
0
1
1
1
2
2
2
2
2
2
2
2
2
2
2
2
2
2
2
2
2
2
2
2
2
2
2
2
2
2
2
2
2
2
2
2
2
2
2
2
2
2
2
2
2
2
2
2
2
2
2
2
2
2
2
2
2
2
2
2
2
2
2
2
2
2
2
2
2
2
2
2
2
2
2
2
2
2
3
3
3
3
3
3
3
3
3
3
3
3
2
2
2
2
2
2
2
2
2
2
2
2
2
2
2
2
2
2
2
2
2
2
2
2
2
2
2
2
3
3
3
3
3
3
3
3
3
3
3
3
3
3
3
3
3
3
3
3
3
3
3
3
3
3
3
3
3
3
3
3
3
3
3
3
3
3
3
3
3
3
3
3
3
3
3
3
3
3
3
3
3
3
3
3
3
3
3
3
3
2
2
2
1
1
1
1
1
1
1
1
1
1
1
1
1
1
1
1
1
1
1
1
1
1
1
1
1
1
1
1
0
0
0
0
0
0
0
0
0
0
0
0
0
0
0
0
0
0
0
0
0
0
0
0
0
0
0
0
0
0
0
0
0
0
0
0
0
1
1
1
1
1
1
1
1
1
1
1
1
1
1
1
1
0
0
0
0
0
0
0
0
0
0
0
0
0
0
0
0
0
0
0
0
0
0
0
1
1
1
1
1
1
1
1
2
2
2
2
2
2
2
2
2
2
2
2
2
2
2
2
2
2
2
2
2
2
2
2
2
2
2
2
2
2
2
2
2
2
2
2
2
2
2
2
2
2
2
2
2
2
2
2
2
2
2
2
2
2
2
2
2
2
2
2
2
2
2
3
3
3
3
3
3
3
3
3
3
5
5
5
5
4
4
4
4
4
4
4
4
4
4
4
4
4
4
4
4
4
4
4
4
4
4
4
4
4
4
4
4
4
4
4
4
4
4
4
4
4
4
4
4
4
4
4
4
4
5
5
5
5
5
5
5
5
5
5
5
5
5
5
5
5
5
5
5
5
5
5
4
4
4
4
4
4
4
4
4
4
4
4
4
4
4
4
4
4
4
4
4
4
4
4
4
3
3
3
3
3
3
3
3
3
3
3
3
3
3
3
3
3
3
3
3
3
3
3
3
3
3
3
3
3
3
3
3
3
3
3
3
3
3
3
3
3
3
3
3
3
3
2
2
2
2
2
2
2
2
2
2
2
2
2
2
2
2
2
2
2
2
2
2
2
2
2
2
2
2
2
2
2
2
2
2
2
2
2
2
2
2
2
2
2
2
2
2
2
2
2
2
2
2
2
2
2
2
2
3
3
3
3
3
3
3
3
2
2
2
2
2
2
2
2
2
2
2
2
2
2
2
2
2
2
2
2
2
2
2
2
2
2
2
2
2
2
2
2
2
2
2
2
2
2
2
2
2
2
2
2
2
2
2
2
2
2
2
2
2
1
1
1
1
0
0
0
0
0
0
0
0
0
0
0
0
0
0
0
0
0
0
0
0
0
0
0
0
0
0
0
0
0
0
0
0
0
0
0
0
0
0
0
0
0
0
0
0
0
0
0
0
0
1
1
1
1
1
1
1
1
1
1
1
1
1
1
1
1
1
1
1
1
1
1
1
1
1
1
1
1
1
1
1
1
1
1
1
1
1
1
1
1
1
2
2
2
2
2
2
2
2
2
2
2
2
2
2
2
2
2
2
2
2
2
2
2
2
2
2
2
2
2
2
2
2
2
2
2
2
2
2
2
2
2
2
2
2
2
2
2
2
2
2
2
2
2
2
2
2
2
2
2
2
4
4
5
5
5
5
5
5
5
5
5
5
5
5
5
5
5
5
5
5
5
5
5
5
5
6
6
6
6
6
6
6
6
6
6
6
6
6
6
6
6
6
6
6
6
6
6
6
7
7
7
7
7
7
7
7
7
7
7
7
7
7
7
7
7
7
7
7
7
7
7
7
7
7
7
7
7
7
7
7
7
7
7
7
7
7
7
7
7
7
7
7
7
7
7
7
7
7
7
7
7
7
7
7
7
7
7
7
7
7
7
7
7
7
7
7
7
7
7
7
7
7
7
7
7
7
6
6
6
6
5
5
5
5
5
5
5
5
5
5
5
5
5
5
5
5
4
4
4
4
4
4
4
4
4
4
4
4
4
5
5
5
5
5
5
4
4
4
4
4
4
4
4
4
4
4
4
4
4
4
4
4
4
4
4
4
4
4
4
4
4
4
4
4
3
3
3
3
3
3
3
2
2
2
2
2
2
3
3
3
3
3
3
3
3
3
3
3
3
3
3
3
3
3
3
3
3
3
3
3
3
3
2
2
2
2
2
2
2
2
2
2
2
2
2
2
2
2
2
2
2
2
2
2
2
2
2
2
2
3
3
3
3
3
3
3
3
3
3
3
3
3
3
3
3
3
3
3
3
4
4
4
4
4
4
4
4
4
4
4
3
2
2
2
2
2
2
2
2
2
2
2
2
2
2
2
2
2
2
2
2
2
2
2
2
2
2
2
2
2
2
2
2
2
2
2
2
2
2
2
2
2
2
2
2
2
2
2
2
2
2
2
2
1
1
1
1
1
1
1
1
1
1
1
1
1
2
2
1
1
1
1
1
1
1
1
1
1
1
1
1
1
1
1
1
1
1
1
1
1
1
1
1
1
1
1
1
1
1
1
1
1
1
1
1
1
1
1
1
1
1
1
1
1
1
2
2
2
2
2
2
2
2
2
2
2
2
2
2
2
2
2
2
2
2
2
2
2
2
2
2
2
2
2
2
2
2
2
2
3
3
3
3
3
3
4
4
4
4
4
4
4
4
4
4
4
4
4
7
7
7
7
7
7
7
7
7
7
7
7
7
7
7
7
7
7
7
7
7
7
7
7
7
7
7
7
7
8
8
8
8
8
8
8
8
7
7
7
7
7
7
7
7
7
7
7
7
7
7
7
7
7
7
7
7
6
6
6
6
6
6
6
6
6
6
6
6
6
6
6
6
6
6
6
6
6
6
6
6
6
6
6
6
6
6
6
6
5
5
5
5
5
5
5
5
5
5
5
6
6
6
6
6
6
6
6
6
6
6
6
6
5
5
5
5
5
5
5
5
5
5
4
4
4
4
4
4
4
4
4
4
4
4
4
4
4
4
4
4
4
4
4
4
4
4
4
4
4
4
4
4
3
3
3
3
3
3
3
3
3
2
2
2
2
2
2
2
2
2
2
2
2
2
2
3
4
4
4
4
4
4
4
4
4
4
4
4
4
4
4
4
4
4
4
4
4
4
4
4
4
4
4
4
4
4
5
5
5
5
5
5
5
5
5
5
5
6
6
6
6
7
7
7
7
7
7
7
7
7
7
7
7
7
7
7
7
7
7
7
7
7
7
7
7
7
7
7
7
7
7
7
7
7
7
7
7
7
7
7
7
7
7
7
7
7
7
7
7
8
9
9
9
8
8
8
8
8
8
8
8
8
8
8
8
8
8
8
8
8
8
8
8
8
8
8
8
8
8
8
8
8
8
8
8
8
8
8
8
8
8
8
8
8
8
8
8
8
8
8
8
8
8
8
8
8
8
8
8
8
7
7
7
7
7
7
6
6
6
6
6
6
6
6
6
6
6
6
6
6
6
6
6
5
5
5
5
5
5
5
5
5
5
5
5
5
5
5
5
5
4
4
4
4
4
4
4
4
4
4
4
4
4
4
4
4
4
4
4
4
4
4
4
4
4
4
4
4
4
4
4
4
4
4
4
4
4
4
4
4
4
4
4
4
4
4
4
4
4
3
3
3
3
3
3
3
3
3
3
3
3
3
3
3
3
3
3
3
3
3
3
3
3
3
3
3
3
3
3
3
3
3
3
3
3
3
3
3
3
3
3
2
2
2
2
2
2
2
2
2
2
2
2
2
2
2
2
2
2
1
1
1
1
1
1
1
1
1
1
1
1
1
1
1
1
1
1
1
1
1
1
1
1
1
1
1
1
1
1
1
1
0
0
0
0
0
0
0
0
0
0
0
0
0
0
0
0
0
0
0
0
0
0
0
0
0
0
0
0
0
0
0
0
0
0
0
0
0
0
0
0
0
0
0
0
0
0
0
0
0
0
0
0
0
0
0
0
1
2
2
2
2
2
2
2
2
3
3
3
3
3
3
3
3
3
3
3
3
3
3
3
3
3
3
3
3
3
3
3
3
3
3
3
3
3
3
3
3
3
3
3
3
3
3
3
3
4
4
4
4
4
4
4
4
4
4
4
4
4
4
4
4
4
4
4
5
5
5
5
5
5
5
5
5
5
5
5
5
5
5
5
5
5
5
5
5
5
5
5
5
5
5
5
5
5
5
5
5
5
5
5
5
5
5
5
5
5
5
5
5
5
5
5
5
5
5
5
4
4
4
4
4
4
4
4
4
4
4
5
5
5
5
5
5
5
5
4
4
4
4
4
4
4
4
4
4
4
4
4
4
4
4
4
4
4
4
4
4
4
4
4
4
4
4
4
4
4
4
4
4
4
4
4
4
3
3
3
3
3
3
3
3
3
3
3
3
3
3
3
3
3
3
2
3
3
3
3
3
3
3
3
3
3
3
3
3
3
2
2
2
2
2
2
2
2
2
2
2
2
2
2
2
2
2
2
2
2
2
2
2
2
2
2
2
1
1
1
1
1
1
1
1
1
1
1
1
1
1
1
1
1
1
1
1
1
1
1
1
1
1
1
1
1
1
1
1
1
1
1
1
1
1
1
1
1
1
1
1
1
1
1
1
1
1
1
1
1
1
1
1
1
1
1
0
0
0
0
0
0
0
0
0
0
0
0
0
0
0
0
0
0
0
0
0
0
0
0
0
1
1
1
1
1
1
1
1
1
1
1
1
2
2
2
2
2
2
2
2
2
2
2
2
2
2
2
2
2
2
2
2
2
2
2
2
2
2
2
2
2
2
2
2
2
2
2
2
2
2
2
2
2
2
2
2
2
2
2
2
2
2
2
2
2
2
2
2
2
2
2
2
2
2
2
2
2
3
3
3
3
3
3
3
3
3
3
3
3
3
3
4
4
4
4
4
4
4
4
4
4
4
4
4
4
4
4
4
4
4
4
4
4
4
4
4
4
4
4
4
4
4
4
4
4
4
4
4
4
4
5
5
5
5
5
5
5
5
5
5
5
4
4
4
4
4
4
4
4
4
4
4
4
4
4
4
4
4
4
4
4
4
4
3
3
3
3
3
3
3
3
3
3
3
3
3
3
3
3
3
3
3
3
3
3
3
3
3
3
3
3
3
3
3
3
3
3
3
3
3
3
3
3
3
3
3
3
3
3
3
3
3
3
3
3
3
3
3
3
3
3
3
3
3
3
3
3
3
3
2
2
2
2
2
2
2
2
2
2
2
2
2
2
2
1
1
1
1
1
1
1
1
2
2
2
2
2
2
2
2
2
2
2
2
2
1
1
1
1
1
1
1
1
1
1
1
1
1
1
1
1
1
0
0
0
0
0
0
0
0
0
0
0
0
0
0
0
0
0
0
0
0
0
0
0
0
0
0
0
0
0
0
0
0
0
0
0
0
0
0
0
0
0
0
0
0
0
0
0
0
0
0
0
0
0
0
0
0
0
0
0
0
0
0
0
0
0
0
0
0
0
0
0
0
0
0
0
0
0
0
0
0
0
0
0
0
0
0
0
0
0
0
0
0
0
0
0
0
0
0
0
0
0
0
0
0
0
0
0
0
0
0
0
0
0
0
0
0
0
0
0
0
0
0
0
0
0
0
0
0
0
0
0
0
0
0
0
0
0
0
0
0
0
0
0
0
0
0
0
0
0
0
0
0
0
0
0
0
0
0
0
0
0
0
0
0
0
0
0
0
0
0
0
0
0
0
0
0
0
0
0
0
0
0
0
0
0
0
0
0
0
0
0
0
0
0
0
0
0
0
0
0
0
0
0
0
0
0
0
0
0
0
0
0
0
0
0
0
0
0
0
0
0
0
0
0
0
0
0
0
0
0
0
0
0
0
0
0
0
0
0
0
0
0
0
0
0
0
0
0
0
0
0
0
0
0
0
0
0
0
0
0
0
0
0
0
0
0
0
0
0
0
0
0
0
0
0
0
0
0
0
0
0
0
0
0
0
0
0
0
0
0
0
0
0
0
0
0
0
0
0
0
0
0
0
0
0
0
0
0
0
0
0
0
0
0
0
0
0
0
0
0
0
0
0
0
0
0
0
0
0
0
0
0
0
0
0
0
0
0
0
0
0
0
0
0
0
0
0
0
0
0
0
0
0
0
0
0
0
0
0
0
0
0
0
0
0
0
0
0
0
0
0
0
0
0
0
0
0
0
0
0
0
0
0
0
0
0
0
0
0
0
0
0
0
0
0
0
0
0
0
0
0
0
0
0
0
0
0
0
0
0
0
0
0
0
0
0
0
0
0
0
0
0
0
0
0
0
0
0
0
0
0
0
0
0
0
0
0
0
0
0
0
0
0
0
0
0
0
0
0
0
0
0
0
0
0
0
0
0
0
0
0
0
0
0
0
0
0
0
0
0
0
0
0
0
0
0
0
0
0
0
0
0
0
0
0
0
0
0
0
0
0
0
0
0
0
0
0
0
0
0
0
0
0
0
0
0
0
0
0
0
0
0
0
0
0
0
0
0
0
0
0
0
0
0
0
0
0
0
0
0
0
0
0
0
0
0
0
0
0
0
0
0
0
0
0
0
0
0
0
0
0
0
0
0
0
0
0
0
0
0
0
0
0
0
0
0
0
0
0
0
0
0
0
0
0
0
0
0
0
0
0
0
0
0
0
0
0
0
0
0
0
0
0
0
0
0
0
0
0
0
0
0
0
0
0
0
0
0
0
0
0
0
0
0
0
0
0
0
0
0
0
0
0
0
0
0
0
0
0
0
0
0
0
0
0
0
0
0
0
0
0
0
0
0
0
0
0
0
0
0
0
0
0
0
0
0
0
0
0
0
0
0
0
0
0
0
0
0
0
0
0
0
0
0
0
0
0
0
0
0
0
0
0
0
0
0
0
0
0
0
0
0
0
0
0
0
0
0
0
0
0
0
0
0
0
0
0
0
0
0
0
0
0
0
0
0
0
0
0
0
0
0
0
0
0
0
0
0
0
0
0
0
0
0
0
0
0
0
0
0
0
0
0
0
0
0
0
0
0
0
0
0
0
0
0
0
0
0
0
0
0
0
0
0
0
0
0
0
0
0
0
0
0
0
0
0
0
0
0
0
0
0
0
0
0
0
0
0
0
0
0
0
0
0
0
0
0
0
0
0
0
0
0
0
0
0
0
0
0
0
0
0
0
0
0
0
0
0
0
0
0
0
0
0
0
0
0
0
0
0
0
0
0
0
0
0
0
0
0
0
0
0
0
0
0
0
0
0
0
0
0
0
0
0
0
0
0
0
0
0
0
0
0
0
0
0
0
0
0
0
0
0
0
0
0
0
0
0
0
0
0
0
0
0
0
0
0
0
0
0
0
0
0
0
0
0
0
0
0
0
0
0
0
0
0
0
0
0
0
0
0
1
1
2
2
2
2
2
2
2
2
2
2
2
2
2
2
2
2
2
2
2
2
2
2
2
2
2
2
2
2
2
2
2
1
1
1
1
1
1
1
1
1
1
1
1
1
1
1
1
1
1
1
1
1
1
1
1
1
1
1
1
1
1
1
1
1
1
1
1
1
1
1
1
1
1
1
1
1
1
1
1
1
1
1
1
1
1
1
1
1
1
1
1
1
1
1
1
1
1
1
1
1
1
1
1
1
1
1
1
1
0
0
0
0
0
0
0
0
0
0
0
0
0
0
0
0
0
0
0
0
0
0
0
0
0
0
0
0
0
2
3
3
3
3
3
3
3
3
3
3
3
3
3
3
3
3
3
3
3
3
3
3
3
3
3
3
3
3
3
3
3
3
3
3
3
3
3
3
3
3
3
3
3
3
3
3
3
3
3
3
3
3
3
3
3
3
3
3
3
4
4
4
4
4
4
4
4
4
4
4
4
4
4
4
4
4
4
4
4
4
4
4
4
4
4
4
4
4
4
4
4
4
4
4
4
4
4
4
4
4
4
4
4
4
4
4
4
4
4
4
4
4
4
4
4
4
4
4
4
4
4
3
3
2
2
2
2
2
2
2
1
1
1
1
1
1
1
1
1
1
1
1
1
1
1
1
1
1
1
1
1
1
1
1
1
1
1
1
1
1
1
1
1
1
1
1
1
1
1
1
1
1
0
0
0
0
0
0
0
0
0
0
0
0
0
0
1
1
1
1
1
1
1
1
1
1
1
1
1
1
1
1
1
1
1
1
1
1
1
1
1
1
1
1
1
1
1
1
1
1
1
1
1
1
1
1
1
1
1
1
1
1
1
1
1
1
2
2
1
1
1
1
1
1
1
1
1
1
1
1
1
1
1
1
1
1
1
1
1
1
1
1
1
1
1
1
1
1
1
1
1
1
1
1
1
1
1
1
1
1
1
1
1
1
1
1
1
1
1
1
1
1
1
1
1
1
1
1
1
1
1
1
1
1
1
1
1
1
1
1
1
1
1
1
1
1
1
1
1
1
1
1
1
1
1
1
2
2
2
2
2
2
2
2
2
2
2
2
2
2
2
2
2
2
2
2
2
2
2
2
2
2
1
1
1
1
1
1
1
1
1
1
1
1
1
1
1
1
1
1
1
1
1
1
1
1
2
2
2
2
2
2
2
2
2
2
2
2
2
2
2
2
2
2
2
2
2
2
2
2
2
2
2
2
2
2
2
2
2
2
2
2
2
2
2
2
2
2
2
2
2
2
1
1
1
1
1
1
1
1
2
2
2
2
2
2
2
2
2
2
2
2
2
2
2
2
2
2
2
2
2
2
2
2
2
2
2
2
2
2
2
2
2
2
2
2
2
1
1
1
1
1
1
1
1
1
1
1
1
1
1
1
1
1
2
2
2
2
2
2
2
2
2
2
2
2
1
2
2
2
2
2
2
3
3
3
3
3
3
3
3
3
3
3
4
4
4
4
4
4
4
4
4
4
4
4
4
4
4
4
4
4
4
4
4
4
4
4
4
4
4
4
4
4
4
4
4
4
4
4
4
4
4
4
4
4
4
4
4
4
4
4
4
4
4
4
4
4
4
4
4
4
4
4
4
4
4
4
4
4
4
4
4
4
4
4
4
4
4
4
4
4
4
4
4
4
4
4
4
4
4
3
3
3
3
3
3
3
3
3
3
4
4
4
4
4
4
5
5
5
5
6
10
12
12
12
14
14
15
15
15
17
17
17
17
17
19
19
19
20
20
19
19
19
20
21
22
24
26
26
26
26
26
26
26
27
27
27
27
27
27
27
27
27
28
28
28
27
27
27
27
27
27
27
27
27
27
27
27
27
27
27
27
27
27
27
27
27
27
27
27
27
27
27
27
27
27
27
27
27
27
27
27
27
27
27
27
27
27
27
27
27
27
27
27
27
27
27
27
27
26
26
26
26
26
26
26
26
26
26
27
27
27
27
27
27
26
26
26
26
26
26
26
26
26
25
24
25
25
25
25
25
25
25
25
26
24
23
23
22
22
22
22
22
22
22
21
20
20
20
20
20
20
20
19
19
19
19
19
19
19
19
19
18
18
18
18
18
19
20
20
20
20
20
19
19
19
20
20
20
20
20
18
18
17
17
17
18
17
17
17
17
17
17
18
18
18
18
18
17
18
18
18
19
19
18
18
17
17
16
15
14
14
15
15
15
15
14
14
14
14
14
14
14
14
14
14
14
14
13
13
12
12
12
12
12
12
12
13
13
13
13
13
13
13
13
13
13
13
14
15
15
15
15
15
15
15
15
15
15
15
15
14
15
15
16
16
16
16
16
16
16
16
16
17
17
17
17
17
17
17
17
16
16
16
15
15
15
15
15
15
15
15
15
15
15
15
15
15
14
14
14
14
14
14
14
14
14
15
15
15
15
15
15
14
14
14
14
13
13
15
15
16
16
16
16
16
15
15
15
15
15
15
15
15
16
16
16
16
16
16
17
17
17
17
17
17
17
17
17
17
17
17
17
17
17
17
17
17
16
15
15
15
15
15
15
15
15
15
15
15
15
15
15
15
15
15
16
16
16
16
16
17
19
20
24
26
27
27
27
26
26
25
25
25
25
25
25
25
24
24
25
25
25
26
27
26
26
26
25
25
25
25
25
25
25
25
25
25
25
25
24
24
24
24
25
25
25
24
24
24
24
23
23
23
23
23
22
22
22
22
22
22
22
22
22
22
22
22
22
22
22
22
22
22
22
22
22
22
22
21
21
21
21
21
21
22
22
22
21
22
21
21
21
20
20
20
21
21
21
21
21
20
21
22
21
21
21
21
21
21
24
23
22
22
22
22
22
21
21
21
21
21
21
21
21
21
21
20
20
20
20
19
19
19
20
19
19
19
19
19
19
19
19
19
19
19
19
19
18
18
18
18
18
18
18
18
18
18
18
18
18
18
18
18
18
18
18
18
17
17
18
17
17
16
16
16
17
17
17
17
17
17
17
16
15
15
14
13
13
13
13
13
13
13
13
13
13
14
14
14
14
13
13
13
13
13
13
13
14
14
14
14
14
14
14
14
14
14
14
14
14
12
12
12
12
12
12
12
12
16
16
22
22
22
21
21
21
21
20
20
20
20
20
20
20
20
20
20
20
20
20
20
19
19
20
20
21
21
21
21
21
22
22
22
22
22
22
22
22
22
22
22
23
23
23
23
24
24
24
25
27
30
31
32
34
34
34
34
34
34
34
34
33
33
33
32
32
32
31
32
32
32
32
32
32
32
32
32
32
32
31
31
31
30
29
29
29
29
29
29
29
29
29
29
29
29
29
29
31
32
33
33
33
34
34
33
33
33
33
33
33
34
34
34
35
35
33
33
33
33
33
33
34
34
34
34
34
34
36
36
33
33
33
33
33
33
33
33
32
32
32
33
34
34
34
34
34
34
34
34
34
34
34
34
33
33
33
33
33
33
32
32
32
32
32
32
31
31
31
31
31
29
29
29
29
29
29
29
29
29
29
29
29
29
29
29
29
28
28
28
28
28
28
28
26
26
26
25
25
25
25
25
28
29
29
30
30
30
28
28
28
28
28
28
29
28
29
29
30
29
29
29
28
27
27
27
27
27
27
27
27
27
27
27
27
27
27
27
26
26
26
26
26
26
26
26
26
26
26
26
26
26
26
26
26
26
26
26
26
26
25
25
25
25
25
25
25
25
25
24
22
22
22
21
21
21
21
21
21
21
21
21
21
19
18
18
18
18
18
18
18
18
19
18
18
18
18
18
18
18
18
18
18
18
17
17
17
17
17
17
17
17
17
17
17
17
17
17
17
17
17
17
18
17
16
16
15
15
15
15
14
14
13
13
13
13
13
13
13
13
12
12
11
11
11
11
11
11
11
11
11
11
11
11
10
10
10
10
10
9
9
9
9
9
9
9
9
9
9
10
10
10
10
10
8
8
8
8
8
8
9
9
9
9
8
8
8
8
8
8
8
7
7
7
8
8
8
8
8
8
8
8
8
8
6
6
5
5
5
5
5
5
5
6
6
6
6
6
6
6
6
7
7
7
6
6
6
6
6
6
6
6
6
6
6
6
6
7
7
7
7
7
7
7
7
7
7
7
6
7
7
7
8
11
11
11
12
12
12
12
12
12
12
12
13
13
13
13
13
13
13
13
13
12
12
12
12
12
12
12
12
12
12
12
12
12
12
12
12
12
12
12
12
12
12
12
12
12
12
12
12
12
12
14
14
14
14
14
14
14
14
14
14
14
14
14
13
13
13
13
13
13
13
13
13
13
13
13
13
13
13
13
14
14
13
13
13
13
13
13
13
13
13
13
13
13
13
13
13
12
12
12
12
12
12
12
12
12
12
12
13
13
13
13
13
13
13
13
13
13
13
13
13
13
13
13
13
13
13
13
14
14
15
15
15
15
15
15
15
15
15
15
15
15
15
15
15
14
14
14
14
14
16
16
16
16
15
15
15
15
15
15
15
15
16
16
16
16
16
16
16
16
16
16
16
16
18
18
19
19
17
17
15
14
13
14
13
15
16
16
16
16
15
18
19
19
20
20
20
20
20
20
20
20
20
20
20
20
20
20
21
21
21
21
22
22
22
22
23
23
24
24
23
25
25
25
25
25
25
26
26
26
26
26
26
26
26
26
26
26
26
26
26
26
25
25
25
25
25
25
24
24
23
23
23
23
24
24
24
24
24
24
24
25
25
25
25
25
25
25
25
25
25
25
25
25
25
25
25
25
25
25
25
25
25
25
25
25
25
25
25
25
25
25
25
25
25
25
25
25
25
25
24
24
24
24
24
24
24
24
24
24
24
24
24
24
24
24
24
24
24
23
23
23
23
23
23
23
23
24
24
24
24
23
23
23
22
23
23
23
23
23
23
23
23
23
23
23
23
20
20
20
18
18
18
18
18
18
17
17
16
16
16
15
15
15
15
15
15
14
14
14
14
14
14
14
14
13
13
13
13
13
14
13
13
13
13
14
14
14
13
13
13
13
13
13
12
12
13
13
13
13
13
13
13
13
13
13
13
13
13
13
13
13
13
13
12
12
12
12
12
12
12
12
18
18
18
18
16
16
16
16
16
16
16
16
16
17
17
17
17
17
17
17
17
17
17
17
16
15
15
15
15
15
15
15
15
15
15
15
15
15
15
15
15
15
15
15
15
16
16
16
16
16
16
16
16
16
16
15
15
15
16
16
18
19
20
20
20
20
20
20
20
19
19
19
19
19
19
20
20
20
20
20
22
23
23
23
24
24
24
25
25
25
25
25
25
25
25
25
25
25
25
24
24
24
24
24
23
23
23
23
23
23
23
22
22
22
22
22
22
22
22
22
22
22
22
22
22
22
22
21
21
21
21
21
21
21
21
21
21
21
21
21
21
21
21
21
21
21
21
21
21
21
21
20
20
20
20
19
19
19
19
19
19
19
19
19
19
19
19
19
19
19
19
19
19
18
17
17
16
16
15
14
14
14
13
11
11
11
11
11
11
11
11
11
11
10
10
9
9
9
9
10
10
10
10
10
10
11
11
10
10
10
9
9
9
9
9
9
8
7
7
7
7
7
7
7
6
6
4
4
5
5
5
5
5
5
5
5
5
5
5
5
5
5
5
7
7
7
7
7
7
6
6
6
6
6
8
8
8
8
8
8
8
9
9
9
9
9
9
9
9
9
10
11
11
11
11
11
11
11
11
13
15
15
16
16
16
16
16
16
16
16
16
16
16
16
16
16
16
16
16
16
16
16
17
17
17
17
17
18
18
18
18
18
19
19
19
19
19
19
18
18
17
17
19
19
19
18
18
18
18
19
19
19
19
19
19
19
19
20
20
20
21
21
21
21
21
21
21
21
21
21
22
24
24
24
24
24
24
25
25
25
25
25
25
25
25
25
26
26
26
29
29
29
29
29
29
29
29
29
29
29
29
29
29
29
29
29
29
30
30
30
30
29
29
29
29
29
29
29
29
29
29
29
29
29
29
29
29
28
28
28
28
28
29
28
29
29
30
30
30
30
30
30
30
30
30
29
29
30
30
30
30
30
30
30
30
30
29
29
29
29
29
29
29
29
29
29
29
28
28
28
28
28
28
28
28
28
29
29
29
29
29
29
28
28
28
28
27
24
23
23
23
22
22
22
22
21
21
21
20
20
20
21
21
20
20
20
20
20
21
20
20
20
20
20
21
20
20
19
18
18
18
18
18
18
18
18
18
18
18
18
18
18
18
17
17
17
17
17
18
18
16
16
16
16
16
15
15
16
16
17
17
17
18
18
18
17
17
18
18
18
18
18
17
19
21
28
30
30
30
29
29
30
30
30
30
30
30
29
29
30
30
31
28
28
28
30
30
30
30
30
30
32
32
32
33
33
33
33
33
33
33
32
32
32
32
32
32
32
32
32
32
32
31
31
31
31
31
31
31
30
30
30
29
29
28
28
28
28
28
28
28
29
29
29
29
29
29
29
29
29
29
29
28
28
28
28
28
28
28
29
29
29
29
29
29
29
29
29
29
29
29
29
31
31
31
31
31
31
31
31
31
31
31
31
31
31
31
31
31
31
31
31
31
31
30
30
30
30
29
29
29
29
29
29
29
29
29
29
29
29
28
28
28
28
26
25
25
24
22
22
22
22
22
22
22
22
20
20
20
20
20
20
19
19
18
18
18
18
18
17
17
17
18
18
18
18
17
17
17
19
17
16
16
17
17
18
19
19
19
19
19
18
18
18
18
18
18
18
19
19
19
19
18
18
18
20
22
27
28
29
29
29
29
29
29
29
30
30
30
30
29
29
30
30
30
29
28
28
29
30
30
30
30
30
30
30
30
30
30
30
30
31
31
31
33
33
33
33
33
33
33
33
33
33
33
33
33
33
33
33
35
36
35
34
34
34
34
35
35
35
35
35
35
35
35
35
35
35
35
35
35
35
35
35
35
35
35
36
36
36
37
37
37
37
37
37
37
37
38
38
38
38
38
38
38
38
37
37
37
36
34
35
35
36
37
36
35
35
35
36
36
35
35
33
33
33
33
33
33
33
32
32
32
32
31
31
31
31
31
31
31
31
31
31
31
31
31
31
33
34
34
35
35
35
35
38
39
39
39
38
38
36
35
33
34
35
35
35
34
37
37
40
41
42
42
43
42
46
46
46
46
46
45
45
45
45
45
44
44
44
44
44
44
44
44
41
41
42
42
43
43
43
43
43
43
42
42
42
42
42
42
42
42
41
41
41
41
41
41
42
42
42
42
42
42
42
42
42
41
40
40
40
38
38
38
37
37
37
36
36
36
36
36
36
36
36
36
36
36
35
35
35
35
34
33
33
32
30
30
30
30
30
30
30
29
29
29
29
29
29
29
29
29
29
29
29
29
29
29
29
30
30
31
31
28
28
28
29
32
32
32
32
34
35
34
35
35
35
36
37
37
37
38
38
38
38
38
39
39
37
38
35
35
35
35
32
32
32
34
35
37
37
36
38
39
39
39
39
39
39
39
39
36
37
37
38
40
39
39
39
40
40
40
39
39
39
39
39
39
39
39
39
39
39
39
38
38
38
38
38
38
38
37
38
38
38
39
39
40
41
41
41
41
41
40
39
39
39
42
43
43
45
46
46
47
49
49
49
49
48
49
49
49
49
49
49
50
50
50
50
50
52
52
52
52
52
52
51
51
51
51
47
47
47
48
47
47
47
45
45
45
45
45
45
45
44
42
42
42
42
42
42
42
42
41
41
41
41
42
43
43
42
42
42
42
42
41
41
41
41
41
41
41
41
41
41
41
41
40
40
39
39
38
38
38
38
38
37
38
38
38
37
36
36
36
36
37
37
38
38
38
38
37
37
37
35
34
32
32
32
33
33
33
33
33
33
33
33
33
33
31
30
32
32
32
32
30
29
29
29
27
27
27
27
27
27
28
28
28
28
25
25
25
25
25
28
34
34
40
38
37
38
39
39
39
42
42
44
44
44
44
44
45
46
46
46
46
45
45
45
45
45
45
45
45
45
45
45
45
45
45
45
45
43
42
43
43
43
43
42
42
42
42
42
42
42
42
43
43
43
44
44
44
44
44
44
46
46
46
46
47
47
48
48
48
48
48
48
48
49
50
50
50
50
50
50
50
50
50
50
50
50
50
50
50
49
49
49
49
49
49
49
49
49
49
49
49
49
49
50
50
50
50
50
50
50
50
48
49
49
49
46
47
47
47
47
47
45
45
45
45
44
44
43
43
42
42
43
43
41
41
41
41
40
40
40
40
40
40
40
36
35
35
35
35
36
36
36
35
33
33
33
32
32
31
31
31
31
31
31
31
31
31
31
31
31
31
31
31
31
30
30
30
29
26
26
27
27
27
27
27
27
27
27
27
27
27
27
25
25
25
25
28
30
30
30
30
31
31
31
31
31
31
31
31
31
31
31
31
31
30
30
30
30
30
30
30
30
30
29
31
28
28
28
28
27
27
25
25
25
25
25
24
23
24
24
24
24
24
22
23
23
23
21
22
22
21
21
21
21
21
21
21
21
21
21
21
20
20
20
20
20
20
20
20
20
20
20
20
20
20
20
20
20
20
20
20
20
20
20
20
20
19
18
18
18
17
17
17
17
16
16
16
16
16
16
16
16
16
16
16
16
15
14
14
14
14
14
14
14
13
13
13
13
13
13
12
12
12
12
12
12
12
11
11
11
11
11
11
11
11
11
11
9
9
9
9
8
7
7
7
7
7
5
5
5
5
5
5
5
5
5
5
5
5
5
5
5
6
4
3
3
3
2
5
6
7
8
8
8
8
8
8
8
8
8
8
8
8
8
8
8
8
8
8
8
8
8
8
9
9
9
9
9
9
9
9
9
9
9
9
9
9
9
10
10
10
10
10
10
10
10
10
10
10
10
10
10
10
10
10
12
14
15
15
16
16
16
16
17
19
19
19
19
20
20
20
20
20
20
21
21
21
21
21
21
21
21
21
21
22
22
22
22
22
22
22
22
25
26
30
31
33
33
33
33
33
33
33
33
33
33
33
33
33
33
33
33
33
33
33
33
32
32
32
33
33
34
35
36
39
39
38
38
38
42
43
44
45
45
45
45
45
45
45
46
46
45
45
45
45
45
43
43
43
43
43
43
43
42
42
42
42
42
41
41
41
40
40
40
40
40
40
40
40
40
40
40
39
39
39
39
39
39
39
39
39
39
39
40
40
41
42
42
43
43
43
43
43
43
43
42
44
44
44
44
44
43
43
42
42
42
42
42
42
42
41
41
41
40
40
40
42
42
42
42
42
43
43
43
42
41
41
41
41
41
41
41
40
40
40
40
40
40
40
40
40
40
40
39
38
38
38
38
39
37
37
37
38
35
36
37
37
37
37
38
38
38
37
37
37
37
37
37
37
37
37
37
37
37
37
38
40
38
39
39
39
39
39
39
37
37
37
37
37
37
35
35
35
35
34
34
34
34
34
33
33
32
32
32
32
32
32
33
32
31
31
31
31
31
30
30
30
30
31
31
33
34
34
35
35
35
32
32
32
32
32
32
36
38
40
43
42
42
42
42
41
43
44
46
45
46
46
46
48
50
51
51
53
53
54
54
54
54
52
52
52
51
51
51
51
51
51
51
51
51
51
51
51
49
49
49
48
48
48
48
48
50
50
50
50
49
48
48
48
47
47
47
47
47
47
47
47
47
47
47
47
45
45
45
45
45
43
43
43
44
44
45
48
48
48
47
47
47
48
53
54
54
54
55
55
64
64
66
67
66
66
65
66
66
66
66
66
66
66
66
66
66
66
66
66
66
66
66
66
66
66
65
65
65
65
65
66
65
65
65
65
65
65
65
65
65
65
65
67
68
69
68
68
68
68
68
68
68
68
68
68
68
68
68
68
65
64
64
64
63
63
63
63
63
63
63
62
62
62
62
62
62
62
61
61
61
61
61
61
61
61
61
61
61
61
61
61
60
60
59
59
59
58
58
58
58
58
55
54
48
48
49
49
48
48
48
48
48
51
52
52
51
51
50
50
50
50
50
50
50
50
50
50
50
50
50
50
48
47
47
47
46
46
45
42
42
41
43
43
43
43
42
42
42
42
42
42
43
43
44
44
44
44
44
43
43
43
43
36
38
38
38
38
40
41
41
39
39
39
39
39
38
38
38
38
37
35
36
36
39
52
52
61
62
65
64
67
67
67
67
67
67
67
68
69
70
75
76
76
81
80
90
90
87
89
88
89
91
92
93
94
95
97
97
97
97
96
98
97
98
98
98
99
100
105
107
107
110
112
114
114
114
114
114
114
113
113
113
113
113
113
113
113
113
112
112
112
112
112
112
112
112
112
112
112
112
112
112
112
112
112
112
112
112
112
112
112
112
112
112
112
112
111
111
111
111
111
111
111
111
111
111
111
111
111
111
112
112
111
110
110
111
113
114
114
114
115
115
115
115
115
114
114
114
114
114
114
114
113
110
109
108
108
108
108
108
107
107
107
107
105
105
105
105
105
105
105
104
104
105
105
105
103
103
102
102
102
102
102
101
101
100
99
98
98
97
95
91
92
92
93
94
94
94
93
91
89
89
89
85
85
85
85
85
85
82
80
80
80
80
80
78
78
78
78
78
78
78
78
78
75
74
74
71
70
71
71
71
70
70
67
77
77
77
79
81
78
78
78
77
69
70
67
67
67
67
66
65
64
64
65
66
66
66
66
66
66
65
65
63
62
62
58
58
57
57
57
57
58
58
57
57
55
55
53
53
53
53
52
52
52
52
52
53
52
52
52
52
52
52
52
52
48
48
48
47
47
46
46
46
46
46
47
47
47
47
47
47
47
46
46
46
46
46
46
44
44
44
44
43
43
42
41
41
41
41
41
41
41
41
41
42
42
41
41
39
39
40
40
41
41
41
42
42
42
40
40
41
42
42
42
41
41
41
40
40
41
41
42
42
39
39
38
38
39
38
38
38
38
38
38
38
38
37
37
37
37
37
37
37
38
38
42
42
42
40
40
39
39
39
39
39
39
35
35
35
35
35
35
35
35
35
35
35
36
36
36
33
33
31
30
30
29
29
28
28
29
29
29
29
30
28
28
28
26
26
26
26
26
26
26
26
26
26
26
26
26
26
26
27
27
27
27
24
24
24
24
24
24
24
23
23
23
23
23
23
23
23
22
22
22
22
22
22
22
22
22
24
24
24
24
24
24
24
23
23
23
23
23
23
24
24
25
26
26
25
24
24
24
24
24
24
24
25
27
26
26
26
26
26
26
26
29
31
35
35
34
36
35
36
37
37
37
37
37
37
35
35
35
35
35
35
35
34
32
32
32
32
32
32
33
33
33
34
34
34
32
32
32
32
32
32
33
33
34
34
34
34
35
36
38
38
38
38
37
37
37
38
37
38
38
38
38
38
37
37
37
37
37
37
37
37
37
37
37
37
37
37
37
37
37
37
37
37
37
36
36
36
36
36
36
36
36
36
36
35
35
34
34
34
34
34
34
33
33
33
33
33
32
32
32
32
32
32
32
32
32
30
30
30
28
28
28
28
29
28
28
28
28
29
30
29
28
28
28
27
27
26
26
26
29
29
29
29
28
28
28
28
28
28
28
28
27
27
27
26
26
26
26
26
26
27
27
27
27
27
26
26
26
24
24
24
24
24
24
24
24
23
23
22
22
22
23
23
22
22
22
22
22
22
22
22
22
22
22
21
21
20
20
20
20
20
20
20
20
20
20
20
20
20
20
20
20
20
20
20
20
20
20
20
17
17
17
17
17
17
17
17
16
15
15
15
16
16
16
16
15
13
13
10
10
10
10
10
10
10
10
10
12
12
12
12
11
11
11
11
11
11
11
8
6
6
6
6
6
6
6
6
6
6
6
6
6
6
6
6
6
5
5
5
5
4
4
4
4
5
5
7
10
10
10
11
11
12
14
15
15
15
15
15
15
15
15
15
15
15
15
15
15
15
15
15
15
15
15
15
15
16
16
16
16
16
16
16
16
16
16
16
16
16
16
15
15
16
16
19
21
21
21
21
21
21
21
21
21
21
20
20
20
20
22
22
22
22
22
22
22
22
22
22
22
22
22
22
22
23
23
23
23
23
23
23
23
23
23
23
23
23
23
23
23
23
23
23
23
23
23
23
23
23
23
23
23
23
23
23
23
24
25
27
27
27
27
26
26
26
26
26
26
26
26
26
26
26
26
26
26
26
25
25
25
24
23
23
23
23
23
23
23
24
24
24
24
24
24
24
24
24
23
23
22
23
24
24
24
22
22
24
24
24
24
23
21
22
22
22
22
22
22
21
21
20
19
19
19
17
17
17
17
17
17
17
18
18
18
18
18
18
17
16
16
16
16
16
16
16
16
16
16
16
16
16
16
16
16
16
16
16
15
15
15
15
15
15
15
15
15
15
15
15
15
15
15
15
15
15
15
15
15
15
15
15
16
16
17
17
17
17
17
17
17
17
17
17
18
18
19
20
21
21
21
21
21
21
21
21
21
21
21
23
23
23
23
23
22
22
22
22
22
22
22
22
22
23
24
23
22
23
24
25
25
25
25
24
24
25
25
25
25
25
25
25
26
26
26
26
26
26
26
26
26
26
26
26
26
26
26
26
26
26
26
26
26
26
26
25
25
25
25
25
25
25
25
25
25
25
25
25
26
27
28
28
28
28
28
28
28
28
28
25
25
24
23
24
26
26
27
27
28
28
28
28
29
29
35
34
34
34
34
34
33
33
33
33
32
32
33
34
35
36
37
37
37
37
37
37
38
38
38
38
38
38
38
38
38
38
38
38
38
37
36
36
35
36
35
35
35
35
35
35
35
35
35
35
35
35
35
35
34
33
33
33
33
33
33
33
33
33
33
33
33
33
33
33
33
33
34
34
33
32
32
32
32
32
32
32
35
35
35
35
35
35
35
35
35
35
33
33
33
33
33
33
33
33
33
33
33
33
33
33
33
33
33
33
33
33
33
33
33
33
33
32
32
32
32
32
32
32
32
32
31
31
30
30
27
27
27
27
27
27
28
27
26
25
23
23
23
23
23
23
21
19
19
19
19
19
19
19
19
19
19
19
19
19
18
18
18
17
16
16
16
16
16
16
16
16
15
15
15
15
15
15
15
15
15
15
15
13
13
13
13
13
13
13
12
13
13
13
13
13
13
14
13
13
13
12
11
11
11
11
14
15
15
15
15
15
15
15
16
16
14
14
13
13
13
13
13
13
13
13
13
13
13
13
13
13
12
12
12
12
12
12
12
12
13
13
13
13
13
13
13
13
13
14
14
14
14
14
14
13
13
13
13
13
12
12
12
12
12
12
12
12
13
13
14
14
14
14
14
14
14
14
14
14
14
14
14
14
14
14
14
14
14
14
14
14
15
15
15
15
16
16
16
17
17
17
17
17
17
17
17
17
17
17
17
17
17
17
17
17
17
17
17
17
17
17
18
18
18
18
18
18
18
18
18
18
18
18
19
19
19
19
19
19
19
19
19
19
19
17
17
17
17
17
17
17
18
17
17
17
17
17
17
17
17
17
17
16
16
16
16
15
15
15
15
15
15
15
14
14
14
14
14
14
14
14
14
14
14
14
14
14
14
14
14
14
14
14
13
13
13
13
13
13
13
13
13
13
13
13
12
10
10
10
10
10
11
11
11
12
12
14
14
14
15
14
14
14
14
14
14
14
14
14
14
13
13
13
13
13
13
13
13
12
12
12
12
12
12
12
12
12
11
12
12
13
14
14
14
14
14
14
14
14
14
16
17
17
18
20
21
21
21
21
21
21
21
27
31
34
37
37
37
38
38
38
38
41
42
46
46
47
46
47
47
47
47
47
47
47
47
47
47
47
47
46
46
46
46
46
46
46
47
47
47
47
47
47
47
47
47
47
47
48
49
49
49
49
49
49
49
49
49
49
49
49
49
49
49
49
49
49
49
49
49
49
49
49
49
51
50
51
51
52
52
52
52
53
53
55
55
55
55
55
55
55
56
55
55
54
54
54
54
53
53
53
53
52
52
52
52
52
52
52
52
52
52
52
52
52
52
52
52
52
52
51
51
51
50
50
50
51
51
50
50
50
48
48
48
48
48
49
49
49
49
50
51
52
52
52
53
52
50
46
44
44
44
44
44
44
43
43
43
43
41
41
41
41
41
41
41
41
41
40
40
39
40
40
39
39
39
39
40
40
40
37
34
30
31
31
31
31
31
32
34
34
36
35
36
34
34
36
40
45
47
48
48
48
49
51
52
52
51
51
51
51
51
51
52
53
53
52
52
52
52
52
52
52
52
51
51
50
50
50
50
49
49
49
49
49
48
48
47
47
47
47
47
46
46
44
44
44
44
44
44
44
44
44
42
42
41
42
42
43
43
43
43
42
42
42
42
42
42
42
42
42
42
42
42
44
44
44
44
44
44
44
44
44
42
41
41
41
41
42
43
43
43
43
43
45
45
45
45
45
45
45
44
44
44
44
44
43
43
42
42
42
43
43
44
43
43
43
44
44
43
42
42
39
39
39
39
38
38
37
37
37
35
35
35
35
36
35
34
34
32
32
30
30
30
32
32
32
32
32
32
32
37
37
37
37
37
37
37
37
37
36
36
36
36
36
36
36
36
36
36
36
36
36
36
36
37
37
38
38
37
43
44
47
49
50
47
48
47
45
46
47
44
45
45
52
52
54
81
83
85
84
86
87
88
91
93
95
97
98
98
98
99
100
100
100
100
99
100
100
100
99
99
99
99
99
99
99
99
98
98
98
98
99
99
99
99
97
97
97
97
97
97
97
96
96
96
96
96
96
96
96
96
96
96
97
97
96
96
96
96
96
96
96
96
96
96
96
96
95
95
94
94
94
93
94
93
92
92
92
92
92
92
92
92
96
96
96
96
96
96
96
95
94
93
92
92
91
90
90
90
90
90
90
89
89
88
88
87
87
84
83
79
78
77
77
70
67
67
67
65
65
65
64
64
64
62
62
61
61
56
56
56
56
56
56
56
56
55
55
54
54
52
51
51
50
50
47
44
44
44
44
41
35
35
29
21
20
19
18
14
13
11
10
9
6
6
6
6
6
6
6
6
5
5
5
5
5
5
5
5
5
5
5
5
5
5
5
5
5
5
5
2
1
1
0
0
0
0
0
0
0
0
0
0
0
0
0
0
0
0
0
0
0
0
0
0
0
0
0
0
0
0
0
0
0
0
0
0
0
0
0
0
0
0
0
0
0
0
0
0
0
0
0
0
0
0
0
0
0
0
0
0
0
0
0
0
0
0
1
1
1
1
1
1
1
1
1
1
1
1
1
1
1
1
1
1
1
1
1
1
1
1
1
1
1
1
1
1
1
1
1
1
1
1
1
1
1
1
1
1
1
1
1
1
1
1
1
1
1
1
1
1
1
1
1
1
1
1
1
1
1
1
1
1
1
1
1
1
1
1
1
1
1
1
1
1
1
1
1
1
1
1
1
1
1
1
1
1
1
1
1
0
0
0
0
0
0
0
0
0
0
0
0
0
0
0
0
0
0
0
0
0
0
0
0
0
0
0
0
0
0
0
0
0
0
0
0
0
0
0
0
0
0
0
0
0
0
0
0
0
0
0
0
0
0
0
0
0
0
0
0
0
0
0
0
0
0
0
0
0
0
0
0
0
0
0
0
0
0
0
0
0
0
0
0
0
0
0
0
0
0
0
0
0
0
0
0
0
0
0
0
0
0
0
0
0
0
0
0
0
0
0
0
0
0
0
0
0
0
0
0
0
0
0
0
0
0
0
0
0
0
0
0
0
0
0
0
0
0
0
0
0
0
0
0
0
0
0
0
0
0
0
0
0
0
0
0
0
0
0
0
0
0
0
0
0
0
0
0
0
0
0
0
0
0
0
0
0
0
0
0
0
0
0
0
0
0
0
0
0
0
0
0
0
0
0
0
0
0
0
0
0
0
0
0
0
0
0
0
0
0
0
0
0
0
0
0
0
0
0
0
0
0
0
0
0
0
0
0
0
0
0
0
0
0
0
0
0
0
0
0
0
0
0
0
0
0
0
0
0
0
0
0
0
0
0
0
0
0
0
0
0
0
0
0
0
0
0
0
0
0
0
0
0
0
0
0
0
0
0
0
0
0
0
0
0
0
0
0
0
0
0
0
0
0
0
0
0
0
0
0
0
0
0
0
0
0
0
0
0
0
0
0
0
0
0
0
0
0
0
0
0
0
0
0
0
0
0
0
0
0
0
0
0
0
0
0
0
0
0
0
0
0
0
0
0
0
0
0
0
0
0
0
0
0
0
1
3
3
3
3
3
3
3
3
3
3
3
3
3
3
3
3
3
3
3
3
3
3
3
3
3
3
3
3
3
3
3
3
3
2
2
2
2
2
2
2
2
2
2
2
2
2
2
2
2
2
2
2
2
2
2
2
2
2
2
2
2
3
3
4
4
4
4
4
5
5
5
5
5
5
5
5
5
5
5
5
5
5
5
5
5
5
5
5
5
5
5
5
5
5
5
5
5
5
5
5
5
5
5
5
5
5
5
5
5
5
5
5
5
5
5
5
5
5
5
5
5
5
5
5
5
5
5
5
5
5
5
5
5
5
5
5
5
5
5
5
5
5
5
5
5
5
3
3
3
3
3
3
3
3
3
3
3
3
3
3
3
3
3
3
3
3
3
3
3
3
3
3
3
3
3
3
2
2
2
2
2
2
2
2
1
1
1
1
1
1
1
1
1
1
1
1
1
1
1
1
1
1
1
1
1
1
1
1
1
1
1
1
1
1
1
1
1
1
1
1
1
1
1
1
1
0
0
0
0
0
0
0
0
0
0
0
0
0
0
0
0
0
0
0
0
0
0
0
0
0
0
0
0
0
0
0
0
0
0
0
0
0
0
0
0
0
0
0
0
0
0
0
0
0
0
0
0
0
0
0
0
0
0
0
0
0
0
0
0
0
0
0
0
0
0
0
0
0
0
0
0
0
0
0
0
0
0
0
0
0
0
0
0
0
0
0
0
0
0
0
0
0
0
0
0
0
0
0
0
0
0
0
0
0
0
0
0
0
0
0
0
0
0
0
0
0
0
0
0
0
0
0
0
0
0
0
0
0
0
0
0
0
0
0
0
0
0
0
0
0
0
0
0
0
0
0
0
0
0
0
0
0
0
0
0
0
0
0
0
0
0
0
0
0
0
0
0
0
0
0
0
0
0
0
0
0
0
0
0
0
0
0
0
0
0
0
0
0
0
0
0
0
0
0
0
0
0
0
0
0
0
0
0
0
0
0
0
0
1
1
1
1
1
1
1
1
1
1
1
1
1
1
1
1
1
1
1
1
1
1
1
1
1
1
1
1
1
1
1
1
1
1
1
1
1
1
1
1
1
1
1
1
1
1
1
1
1
1
1
1
1
1
1
1
1
1
1
1
1
1
1
1
1
1
1
1
2
2
2
2
2
2
2
4
4
6
6
6
6
6
7
7
7
7
7
7
7
7
7
7
7
7
7
7
7
7
7
7
7
7
7
7
7
7
7
7
7
7
7
7
6
6
6
6
6
6
6
6
6
6
6
6
6
6
6
5
5
5
5
5
5
5
5
5
5
5
5
5
5
5
5
5
5
5
6
6
6
6
6
6
6
6
6
6
6
6
6
6
6
6
7
7
7
7
7
7
7
7
7
7
7
7
7
7
8
8
8
8
8
8
8
8
8
8
8
8
8
8
8
8
8
8
8
8
8
8
8
8
8
8
8
8
8
8
8
8
8
8
8
8
8
8
8
9
9
8
7
8
8
8
8
8
7
7
6
6
6
6
6
6
6
6
6
6
6
6
6
6
6
6
6
6
6
6
6
6
6
6
6
6
6
7
7
7
7
7
7
7
7
7
7
7
7
7
7
7
7
7
7
7
6
6
6
6
7
7
7
7
7
7
7
7
8
8
8
8
8
8
8
8
8
8
8
9
9
9
9
9
8
8
8
8
8
8
8
8
8
8
8
8
8
8
8
8
7
7
6
6
6
6
6
7
7
7
7
7
7
7
7
7
7
7
7
7
8
8
8
8
8
8
8
8
8
8
8
8
7
7
7
7
7
7
7
6
6
6
6
6
6
8
8
8
8
8
8
8
8
8
8
8
8
8
8
8
8
8
8
8
8
8
8
8
8
8
8
8
8
8
8
8
7
7
7
6
6
6
6
7
7
7
7
7
7
7
7
7
7
7
7
7
7
7
7
7
7
7
7
7
7
7
6
6
6
6
6
6
6
6
6
6
6
6
6
6
6
6
6
6
6
6
5
5
5
5
5
5
5
5
5
5
4
4
4
4
4
4
4
4
4
4
4
4
4
4
4
4
4
4
4
4
4
4
4
4
4
4
4
4
4
4
4
4
4
4
4
4
4
4
4
4
4
4
4
4
4
4
4
4
4
4
4
4
4
4
4
4
4
4
4
4
4
4
4
4
3
3
3
3
3
2
1
1
1
1
2
2
2
2
2
2
2
2
2
2
2
2
2
2
2
2
2
2
2
2
2
2
2
2
2
2
2
2
2
1
1
1
1
1
1
2
2
2
2
2
2
2
2
2
2
2
2
2
2
2
2
2
2
2
2
2
2
2
2
2
3
3
3
3
3
3
3
3
3
3
3
3
4
4
4
4
5
5
5
7
8
8
8
8
8
9
9
9
9
9
9
9
9
9
10
10
11
11
11
11
11
11
11
11
11
11
11
11
11
11
10
11
11
11
11
11
11
11
11
11
11
11
11
11
11
11
10
10
10
10
10
10
10
10
10
10
10
10
10
10
10
10
10
10
10
10
10
10
10
10
10
10
10
10
10
11
11
12
12
12
12
12
12
12
12
12
12
12
12
12
12
12
12
12
12
12
12
12
12
12
12
12
12
12
12
12
12
12
12
12
14
14
14
14
14
14
14
15
15
15
14
14
14
14
14
14
14
14
14
14
14
14
14
14
14
14
14
15
14
13
13
13
13
13
13
12
13
13
13
13
13
12
12
13
13
13
13
14
14
14
13
13
14
14
14
14
14
14
14
14
14
14
14
14
13
13
13
14
14
13
13
14
14
14
14
14
14
14
14
14
14
14
14
14
14
14
14
14
14
14
14
14
14
14
13
13
13
13
13
13
13
13
13
13
13
13
13
13
13
13
13
13
12
12
12
12
12
12
12
12
12
12
10
10
9
9
9
9
9
9
9
9
9
9
9
9
9
8
8
8
9
9
9
9
9
9
9
9
9
9
9
9
9
9
9
9
9
9
8
8
8
8
8
8
8
7
7
6
6
6
6
6
6
6
6
6
6
6
6
6
6
6
6
6
6
6
6
6
6
6
6
6
6
6
6
6
6
7
7
7
7
7
7
7
7
7
7
7
7
7
7
7
7
7
7
7
7
7
7
7
7
7
7
7
7
7
7
7
7
7
6
6
6
6
7
7
7
7
7
7
7
7
7
7
7
7
7
7
7
7
7
7
7
7
7
7
7
7
7
7
7
8
8
8
8
8
8
8
8
8
8
8
8
8
8
8
8
8
8
8
8
7
7
7
7
7
7
7
7
7
7
7
7
7
7
7
7
7
7
7
7
7
7
7
7
7
7
7
7
8
8
8
8
8
8
6
6
6
7
7
7
7
7
7
7
7
7
7
7
7
7
8
8
8
8
8
8
8
8
8
8
8
8
8
8
8
8
8
8
8
8
9
9
9
9
9
9
9
9
9
9
9
9
9
9
9
9
9
8
8
7
7
7
7
7
7
7
7
7
7
7
7
6
6
6
6
6
6
6
6
6
6
6
6
6
6
6
6
6
6
6
6
6
6
6
6
6
6
6
6
6
6
6
6
6
6
6
6
6
6
6
6
6
6
6
6
6
6
6
6
6
6
6
6
6
6
6
6
6
6
6
5
4
4
4
4
4
4
4
4
4
4
4
4
4
4
4
4
4
4
4
4
4
4
4
4
3
3
3
3
3
3
3
3
3
3
3
3
3
3
3
3
3
3
3
3
3
3
3
3
3
3
3
3
2
2
2
2
2
2
2
2
2
2
2
2
2
2
2
2
2
2
2
2
2
2
2
2
2
2
2
2
2
2
1
1
1
1
1
1
1
0
0
0
0
0
0
0
0
0
0
0
0
0
0
0
0
1
1
1
1
1
2
2
2
2
2
2
2
3
3
3
3
3
3
3
3
3
3
3
3
3
2
2
2
2
2
2
2
2
2
2
2
2
2
2
2
2
2
2
2
2
2
2
2
3
3
3
3
3
3
3
3
3
3
3
3
3
3
3
3
3
3
3
3
3
3
3
3
3
3
3
3
3
3
3
3
3
3
3
3
3
3
3
3
3
3
3
3
3
3
3
3
3
3
3
3
3
3
4
4
4
4
4
4
4
4
4
4
4
4
4
4
4
4
4
4
4
4
4
4
4
4
4
4
5
6
6
6
6
6
6
6
6
6
6
6
6
6
6
6
6
6
6
6
6
6
6
6
6
6
6
6
6
6
6
5
5
5
5
5
5
5
5
5
5
5
5
5
5
5
4
4
4
4
4
3
3
3
3
3
3
3
4
4
4
4
4
4
4
4
4
4
5
4
4
4
4
4
4
4
4
4
4
4
4
4
4
4
4
4
4
4
4
4
4
4
4
4
4
4
4
4
5
5
5
5
5
5
5
5
5
5
5
5
5
5
5
5
5
5
5
5
5
4
4
4
4
4
4
4
4
4
3
3
3
3
3
3
3
3
3
3
3
3
3
3
3
3
3
3
3
4
4
4
4
4
4
4
4
4
5
5
5
5
5
5
5
5
5
5
5
5
5
5
5
4
4
4
4
4
4
4
5
5
5
5
5
5
5
5
5
5
5
4
4
4
4
4
4
4
5
5
5
5
5
5
5
5
5
5
5
5
5
5
5
5
5
5
5
5
5
5
5
5
5
5
5
5
5
5
5
5
5
5
5
5
5
5
5
5
5
5
5
5
5
5
5
5
5
5
5
5
5
5
5
5
5
5
5
5
5
5
5
5
5
5
5
5
5
5
5
5
5
5
5
5
5
5
5
5
5
5
5
6
7
8
8
8
8
8
7
7
7
7
7
7
7
7
7
7
7
7
7
6
6
6
6
7
7
7
7
7
7
7
7
7
7
7
7
7
7
7
7
7
7
7
7
7
7
8
8
8
8
8
8
8
7
7
7
7
7
7
7
7
7
7
7
7
7
7
7
7
7
5
5
5
5
5
5
5
5
5
5
5
5
5
5
5
5
5
5
5
5
5
5
5
5
5
5
5
5
5
5
5
5
5
5
5
5
5
5
5
5
5
5
5
5
5
5
5
5
5
5
5
5
5
5
5
5
5
5
5
5
5
5
5
5
5
6
6
6
7
7
7
7
7
7
7
7
7
7
7
7
7
7
7
7
6
6
6
6
6
6
6
6
6
6
6
6
6
6
7
8
8
8
8
8
8
8
8
7
7
7
7
7
7
7
7
6
6
6
6
6
6
6
6
6
6
6
6
6
6
6
6
6
5
5
5
5
5
5
5
5
5
5
5
5
4
4
4
4
4
4
4
4
4
4
4
4
4
4
4
4
4
4
4
4
4
4
4
4
4
4
4
4
4
4
4
4
4
4
4
4
4
3
3
3
3
3
3
3
3
3
3
3
3
3
3
3
3
3
2
2
2
2
2
2
2
2
2
2
2
2
2
2
2
2
2
2
3
3
3
3
3
3
4
4
4
4
4
3
3
3
3
3
3
3
3
3
3
3
3
3
4
4
4
4
4
4
4
4
4
5
5
5
5
5
5
5
5
5
5
5
5
5
5
5
5
5
5
5
5
5
5
5
5
5
5
6
7
7
7
7
7
7
7
7
7
7
7
7
7
7
7
7
7
7
7
7
7
7
7
7
7
7
7
7
8
8
8
8
8
8
8
8
8
8
8
8
8
8
7
7
7
7
7
7
7
7
8
8
8
9
9
9
9
10
10
10
10
10
10
10
10
10
9
9
9
9
9
9
9
9
9
9
9
9
9
9
9
9
9
9
9
9
9
8
8
8
8
8
8
8
8
8
8
7
7
7
7
7
7
7
7
7
8
8
8
8
8
8
8
8
8
8
8
7
7
7
6
7
7
7
7
7
7
7
7
7
8
8
8
8
8
8
8
8
8
8
8
8
8
8
8
8
7
6
6
6
6
6
6
6
6
6
6
6
6
6
6
6
6
5
5
5
5
5
5
5
5
5
5
5
5
6
6
6
6
6
6
6
6
6
6
6
6
6
6
6
6
6
6
6
6
6
6
6
6
6
6
6
6
6
6
6
6
6
6
6
6
6
6
6
6
5
5
5
5
5
5
5
5
5
5
5
5
5
5
5
5
5
5
5
5
5
5
5
5
5
5
5
5
5
5
5
5
5
5
5
5
5
5
5
6
6
6
6
6
6
6
6
6
6
6
6
6
6
6
6
6
6
6
6
6
6
6
6
6
6
6
4
4
4
4
4
4
4
4
4
4
4
4
5
5
5
5
5
4
4
4
4
4
4
4
4
4
4
4
4
4
4
4
4
4
4
4
4
4
3
3
3
3
3
3
3
3
3
3
3
3
3
3
3
3
2
2
1
1
1
1
1
1
1
1
1
1
1
1
1
1
1
1
1
1
1
1
1
1
1
1
1
1
1
1
1
1
1
1
1
1
1
1
1
1
1
1
1
1
1
1
1
1
1
1
1
1
1
1
1
1
1
1
1
1
1
1
1
1
1
1
3
4
4
4
4
4
4
4
4
4
4
4
4
4
4
4
5
5
5
5
5
5
5
6
6
6
6
6
6
6
6
6
6
6
6
6
6
7
7
7
7
7
7
7
7
7
7
7
7
7
7
7
7
7
6
6
6
7
7
7
8
8
8
8
9
9
9
9
9
9
9
9
9
9
9
9
9
9
9
9
9
9
9
9
9
9
9
9
8
8
8
8
8
8
8
8
8
8
8
8
8
8
8
8
8
8
8
8
8
8
8
8
8
8
8
8
8
8
8
8
8
8
8
8
8
8
8
8
8
8
8
8
9
8
8
8
10
10
11
11
11
11
11
11
11
11
11
11
11
11
11
11
10
10
10
11
11
11
11
11
11
11
11
11
11
11
11
11
11
11
12
12
12
12
11
11
11
10
10
9
9
9
9
9
9
9
9
9
9
9
9
9
9
9
9
9
9
9
9
9
9
9
9
9
9
9
9
9
9
9
9
9
9
9
9
9
9
9
9
9
9
9
9
9
9
9
9
9
9
9
9
9
9
9
9
9
9
9
9
9
9
8
8
8
8
8
8
8
8
8
8
6
6
6
6
6
4
4
4
4
4
4
4
4
4
4
4
4
4
4
5
6
6
7
7
7
7
7
7
7
6
6
6
6
6
5
4
4
4
4
4
4
4
4
4
4
4
4
4
4
4
4
4
4
4
4
4
4
4
4
4
4
4
4
4
4
4
4
4
4
4
4
4
4
4
4
5
5
6
6
6
6
6
6
6
6
7
7
7
7
7
7
7
8
8
8
8
8
8
8
8
8
8
8
8
8
8
8
8
8
8
8
8
8
8
8
8
8
8
8
8
8
8
8
8
8
8
8
8
8
8
8
10
10
10
10
10
10
10
10
10
8
8
8
8
8
8
8
8
8
8
8
8
8
8
8
8
8
9
9
9
9
11
11
11
12
12
14
14
14
14
14
14
14
14
14
14
14
14
14
13
13
13
13
13
13
13
13
13
13
13
13
13
13
13
13
13
13
13
13
13
13
13
13
14
14
14
14
15
15
15
15
15
15
15
14
13
13
14
14
14
14
14
14
14
14
14
14
14
14
14
14
14
14
14
14
14
14
14
14
14
14
14
14
14
14
14
14
14
14
14
14
14
14
14
14
14
14
14
14
14
14
14
14
14
14
14
14
13
13
12
12
12
12
12
12
12
12
12
12
11
11
11
11
11
11
11
11
11
11
11
11
11
11
11
11
11
11
11
11
11
11
11
10
10
10
10
10
10
10
9
8
8
8
8
8
8
8
8
7
7
6
6
6
5
5
5
5
5
5
5
5
5
5
5
5
5
5
5
5
5
5
4
4
4
4
4
4
4
4
4
4
4
4
6
6
6
6
6
6
6
6
6
6
6
6
5
5
5
5
5
5
5
5
7
7
8
8
10
10
10
15
15
15
15
15
15
15
16
17
16
16
16
16
16
16
16
16
16
16
16
16
16
16
16
16
16
16
16
16
16
16
16
15
15
15
15
15
15
15
15
15
15
15
15
15
15
15
15
15
15
15
15
15
15
15
15
15
15
15
15
17
17
17
17
17
17
17
17
17
17
17
17
17
17
17
17
17
17
17
17
17
17
18
18
18
18
18
17
17
17
17
17
17
17
17
17
17
16
16
16
16
16
16
16
16
16
16
16
16
16
16
16
16
16
16
15
15
14
14
14
14
14
14
14
14
14
14
14
14
14
14
14
14
14
14
14
12
11
11
11
10
10
10
10
10
10
11
11
11
11
11
11
11
11
11
11
12
12
12
12
12
12
12
12
12
12
12
12
12
12
12
12
12
12
11
11
11
11
11
11
11
11
11
11
10
10
10
10
10
10
9
9
9
8
8
8
8
8
8
8
8
8
8
8
8
8
8
8
7
7
7
7
7
7
8
8
9
9
7
7
6
8
7
7
9
9
9
9
9
9
9
9
9
9
9
9
9
9
9
9
9
9
9
9
9
9
9
9
9
9
9
9
9
9
9
9
9
9
9
10
10
10
10
10
10
10
10
10
10
10
10
10
10
10
10
10
10
10
10
10
10
10
10
10
10
10
10
10
10
10
10
10
10
10
10
10
9
9
9
9
9
8
8
8
8
8
9
9
9
9
9
9
9
9
9
9
8
8
9
9
9
9
9
9
9
9
9
9
9
9
9
9
9
9
9
9
9
9
9
9
9
9
10
10
10
10
10
10
10
10
10
12
12
12
12
12
12
13
13
13
13
13
13
13
13
13
13
13
11
11
11
11
11
11
11
11
11
11
11
11
11
11
10
10
10
10
10
10
10
10
10
10
10
10
10
10
10
10
10
10
10
10
9
8
8
8
8
8
8
8
8
9
9
9
9
9
9
9
9
9
10
10
10
10
10
10
10
10
10
10
10
10
10
10
10
10
10
10
10
11
11
11
11
10
10
10
10
10
10
10
10
10
10
10
10
10
10
10
10
10
10
10
10
10
10
10
10
10
10
10
10
10
10
10
10
10
10
9
9
9
9
9
9
9
9
9
9
9
9
9
9
9
9
9
9
9
9
9
9
9
9
8
8
8
8
8
8
8
8
8
8
8
7
7
7
8
8
8
8
8
8
8
8
8
8
8
8
8
8
8
8
8
8
8
8
8
8
8
8
8
8
7
7
5
5
5
5
5
5
5
5
5
5
5
5
5
5
5
5
5
5
5
5
5
5
3
3
2
2
2
3
3
3
3
3
4
4
4
4
4
4
4
4
4
4
4
4
4
5
5
5
5
5
5
5
5
5
5
5
5
5
5
5
4
4
4
4
4
4
5
5
8
8
9
10
11
11
11
11
11
11
11
11
11
11
11
11
11
11
11
11
11
11
11
11
11
11
11
11
11
11
11
11
11
11
11
11
11
11
11
11
11
11
11
11
11
11
11
11
11
11
11
11
11
11
11
11
11
11
11
11
11
11
10
10
10
10
10
10
11
11
11
11
11
11
11
11
11
11
13
13
14
14
14
14
14
14
14
14
15
15
15
15
15
15
15
15
15
15
15
15
14
12
12
13
13
13
13
13
13
13
13
13
13
13
13
14
14
14
14
14
13
13
13
13
13
14
14
14
14
14
14
14
14
14
14
14
14
14
15
15
15
15
15
15
15
15
15
14
12
12
12
12
12
12
12
12
12
12
12
12
12
13
13
13
13
13
13
13
13
13
13
13
13
13
13
13
13
14
14
14
14
14
14
14
14
14
14
13
13
13
13
13
13
13
13
13
13
13
13
13
13
13
12
12
12
12
12
12
12
12
12
12
12
12
12
12
13
13
13
14
14
14
14
14
15
15
15
15
15
15
16
16
16
16
15
15
15
15
15
15
15
15
15
15
15
15
15
15
16
16
16
16
15
15
15
15
15
15
15
15
15
15
15
15
15
15
15
15
15
15
15
14
11
11
11
12
12
12
12
13
13
13
13
13
13
13
13
13
12
12
12
12
12
12
12
12
12
12
12
12
12
12
12
12
12
12
13
11
11
11
11
11
11
11
11
11
11
11
11
11
11
11
11
11
12
13
13
13
13
13
13
13
13
14
14
15
15
15
15
16
16
16
16
16
16
16
16
18
18
17
17
17
17
17
17
17
18
18
18
18
16
16
16
16
16
16
16
16
16
16
16
16
16
16
16
16
16
16
16
16
16
16
15
15
15
15
15
15
15
15
14
14
14
14
14
14
14
14
14
14
14
14
14
14
14
14
14
14
14
14
14
14
14
15
15
17
17
17
18
18
19
19
19
20
20
21
20
21
23
24
25
25
25
25
25
25
25
25
25
25
24
24
24
24
23
23
23
23
23
24
24
24
23
23
23
23
23
23
23
24
23
23
22
22
22
22
22
22
22
22
23
23
23
23
23
23
23
23
23
23
23
23
23
22
22
22
22
22
22
22
22
22
22
22
23
23
23
23
23
23
23
23
23
23
22
21
21
21
21
21
21
21
21
21
20
20
20
20
20
20
20
20
21
20
20
20
19
19
19
20
20
19
19
19
19
19
18
18
18
18
18
18
18
18
19
19
19
19
19
19
19
20
20
19
19
19
19
19
19
19
19
18
17
16
16
14
14
14
14
14
14
14
14
14
14
13
11
11
11
11
11
11
10
10
10
10
9
9
9
9
10
10
9
10
10
10
10
10
10
10
10
10
10
10
10
10
10
10
10
10
10
10
10
10
10
10
10
10
10
10
10
10
10
10
10
10
10
10
10
10
10
10
10
10
10
10
10
10
10
10
10
10
10
10
10
10
10
10
10
10
10
10
10
10
10
9
9
9
9
9
9
9
9
9
9
9
9
9
9
9
9
9
9
9
9
9
9
9
9
8
8
8
8
8
7
7
7
7
7
7
7
7
7
7
7
7
7
7
8
7
7
7
6
6
6
6
6
6
6
6
6
6
6
6
6
6
6
5
4
4
4
4
4
4
4
4
4
4
4
4
3
3
3
3
3
3
3
3
3
3
3
3
3
3
3
3
3
3
3
3
3
3
3
2
2
2
2
2
2
2
2
2
2
2
2
1
1
1
0
1
1
1
1
1
1
1
1
1
1
1
1
1
1
1
1
1
1
1
1
1
1
1
1
1
1
1
1
1
1
1
1
1
1
1
1
1
1
1
1
1
1
1
1
1
1
1
1
1
1
1
1
1
1
1
1
1
1
1
0
0
0
0
0
0
0
0
0
0
0
0
0
0
0
0
0
0
0
0
0
0
0
0
0
0
0
0
0
0
0
0
0
0
0
0
0
0
0
0
0
0
0
0
0
0
1
1
1
1
1
1
1
0
0
0
0
0
0
0
0
0
0
0
0
1
1
1
1
1
1
1
1
1
1
1
1
1
1
1
1
1
1
1
1
1
1
1
1
1
1
1
1
1
1
1
1
1
1
1
1
1
1
1
1
1
1
1
1
1
1
1
1
2
2
2
2
2
2
2
2
2
2
2
2
2
2
2
2
2
2
2
2
2
2
2
2
2
2
2
2
2
2
2
2
2
2
2
2
2
2
2
2
2
2
2
2
2
2
2
2
2
2
2
2
2
2
2
2
2
2
2
2
2
2
2
2
2
1
1
1
1
1
1
1
1
1
1
1
1
1
1
1
1
1
1
1
1
1
1
1
1
1
1
1
1
1
1
1
1
0
0
0
0
0
0
0
0
0
0
0
0
0
0
0
0
0
0
0
0
0
0
0
0
0
0
0
0
0
1
1
1
1
1
1
1
1
1
1
1
1
1
1
1
1
1
1
1
1
1
1
1
1
2
2
2
2
2
2
2
2
2
2
2
2
2
2
2
2
2
2
2
2
2
2
2
2
2
2
2
2
2
2
2
2
2
2
2
2
2
2
2
2
2
2
2
2
1
1
1
1
1
1
1
1
2
2
2
2
2
2
2
2
2
2
2
2
2
2
2
2
2
2
2
2
2
2
2
2
2
2
2
2
2
2
2
2
2
2
2
2
2
2
2
2
2
2
2
2
2
2
2
2
2
2
2
2
2
2
2
2
2
2
2
2
2
2
2
2
2
2
2
2
2
2
2
2
2
2
2
3
3
3
3
3
3
3
3
3
3
3
3
3
3
3
2
2
2
2
2
2
2
2
2
2
2
2
2
3
3
3
3
3
3
3
3
3
3
3
3
3
3
3
3
3
3
3
3
3
3
3
3
3
3
3
2
2
2
2
2
2
3
3
3
4
4
4
5
5
5
5
5
5
5
5
5
5
5
5
5
5
5
6
7
9
9
9
9
9
9
9
9
9
9
9
9
9
9
9
9
9
9
9
9
9
9
9
9
9
9
9
9
9
9
9
9
10
10
10
10
10
10
12
12
11
11
11
11
11
11
11
11
11
11
11
11
11
11
11
11
11
11
11
11
11
11
11
11
11
11
11
11
10
10
10
10
10
10
10
10
10
10
10
10
10
10
10
10
10
10
10
10
10
9
9
9
9
9
9
9
9
9
9
9
9
9
9
9
9
9
9
9
9
9
9
10
10
10
10
10
10
10
10
10
10
10
10
10
10
10
10
10
10
10
10
10
10
10
10
10
9
9
9
9
9
7
7
7
7
7
7
7
7
7
7
7
7
7
7
7
7
7
7
7
7
6
6
6
6
6
6
6
6
6
6
6
5
5
5
5
5
5
5
5
5
5
5
5
5
5
5
5
5
3
3
2
2
2
2
2
2
2
2
2
2
2
2
2
2
2
2
2
2
2
2
2
2
2
2
2
2
2
2
2
2
2
2
2
2
2
2
2
2
2
2
2
2
2
2
2
2
2
2
2
2
2
2
2
2
2
2
2
2
2
2
2
2
2
2
2
2
2
2
2
2
2
1
1
1
1
0
0
0
0
0
0
0
0
0
0
0
0
0
0
0
0
0
0
0
0
0
0
0
0
0
0
0
0
0
0
0
0
0
0
0
0
0
0
0
0
0
0
0
0
0
0
0
0
0
0
0
0
0
0
0
0
0
0
0
0
0
0
0
0
0
0
0
0
0
0
0
0
0
0
0
0
0
0
0
0
0
0
0
0
0
0
0
0
0
0
0
0
0
0
0
0
0
0
0
0
0
0
0
0
0
0
0
0
0
0
0
0
0
0
0
0
0
0
0
0
0
0
0
0
0
0
0
0
0
0
0
0
0
0
0
0
0
0
0
0
0
0
0
0
0
0
0
0
0
0
0
0
0
0
0
0
0
0
0
0
0
0
0
0
0
0
0
0
0
0
0
0
0
0
0
0
0
0
0
0
0
0
0
0
0
0
0
0
0
0
0
0
0
0
0
0
0
0
0
0
0
0
0
0
0
1
1
1
1
1
1
1
1
1
1
1
2
2
2
2
2
2
2
2
2
2
2
2
2
2
2
2
2
2
2
2
2
2
2
2
2
2
2
2
2
2
2
2
2
2
2
3
3
3
3
3
3
3
3
3
3
3
3
3
3
3
3
3
3
3
3
3
3
3
3
3
3
3
3
3
3
3
3
3
3
3
3
3
3
3
3
3
3
3
3
3
3
5
5
5
5
5
5
5
5
5
5
5
5
5
5
5
5
5
5
5
5
5
5
5
5
5
5
5
5
5
4
4
4
4
4
4
4
5
5
5
6
5
5
5
5
5
5
5
5
5
5
5
5
6
5
5
5
5
5
5
5
5
5
5
5
5
6
6
6
6
7
7
7
8
8
8
8
8
8
9
9
9
9
9
9
9
9
9
9
9
9
9
9
9
9
9
9
9
9
9
9
9
9
9
9
9
9
9
9
9
9
9
9
9
9
9
9
9
9
9
9
9
9
9
9
9
9
9
8
8
8
8
8
8
8
8
8
8
8
8
8
8
8
8
8
8
7
7
7
7
6
6
6
6
6
6
6
6
6
6
6
6
6
5
5
5
5
5
5
5
5
4
4
4
4
4
4
4
4
3
3
2
2
2
2
2
2
2
2
2
2
2
2
2
2
2
2
2
2
2
2
2
2
1
1
1
1
1
1
1
1
1
1
1
1
1
1
1
1
1
1
1
1
1
1
1
1
0
0
0
0
0
0
0
0
0
0
0
0
0
0
0
0
0
0
0
0
0
0
0
0
0
0
0
0
0
0
0
0
0
0
0
0
0
0
0
0
0
0
0
0
0
0
0
0
0
0
0
0
0
0
0
0
0
0
0
0
0
0
0
0
0
0
0
0
0
0
0
0
0
0
0
1
1
1
1
1
1
1
1
1
1
1
1
1
1
1
2
2
2
2
2
2
2
2
2
2
2
2
2
2
2
2
2
2
2
2
2
2
2
2
2
2
2
2
2
2
2
2
2
2
2
2
2
2
2
2
2
2
2
2
2
2
2
2
2
2
2
2
2
2
2
2
2
2
2
2
2
2
2
2
2
2
2
2
2
2
2
2
2
2
2
2
2
2
2
2
2
2
2
2
2
2
2
2
2
2
2
2
2
2
1
1
1
1
1
1
1
1
1
0
0
0
0
0
0
0
0
0
0
0
0
0
0
0
0
0
0
0
0
0
0
0
0
0
0
0
0
0
0
0
0
0
0
0
0
0
0
0
0
0
0
0
0
0
0
0
0
0
1
1
1
1
1
1
1
1
1
1
1
1
1
1
1
1
1
1
1
1
1
1
1
1
1
1
1
1
1
1
1
1
1
1
1
1
1
1
1
1
1
1
1
1
1
1
1
1
1
1
1
1
1
1
1
1
1
1
1
1
1
1
1
2
2
2
2
2
2
2
2
2
2
3
3
4
4
5
6
6
6
6
6
6
6
6
6
6
6
6
6
6
6
6
6
6
6
6
6
6
6
6
6
6
6
6
6
6
6
6
7
7
7
7
7
7
7
7
7
7
7
7
7
7
7
7
7
7
7
7
7
7
7
7
7
7
7
7
7
7
7
7
7
7
7
7
7
7
7
7
7
7
7
7
7
6
6
6
6
6
6
6
6
6
6
6
6
6
6
6
6
6
6
6
6
6
6
6
6
6
6
6
6
6
6
6
6
4
4
4
4
4
4
4
4
4
4
4
4
4
4
4
4
4
4
4
4
4
4
4
4
4
4
4
4
4
4
4
4
4
4
4
4
4
4
4
4
5
5
5
5
5
5
5
5
5
5
5
4
4
4
4
4
4
4
4
4
4
4
4
4
4
4
4
4
4
4
4
4
4
4
4
4
4
4
4
3
3
3
2
2
2
2
3
4
5
5
4
4
4
4
3
3
3
3
3
3
3
3
3
3
3
3
3
3
3
3
3
3
3
3
3
3
3
3
3
3
3
3
3
3
3
3
3
3
3
3
3
3
3
3
3
3
3
3
3
3
3
3
3
3
3
3
3
4
4
4
4
4
4
5
5
5
5
5
5
6
6
6
6
6
7
7
7
7
7
7
7
7
7
8
8
8
8
8
8
8
8
7
7
7
7
7
7
7
7
8
8
8
8
8
8
8
8
8
8
8
8
8
8
8
9
9
9
10
10
10
10
10
10
10
9
9
9
9
9
9
9
9
9
9
9
9
9
9
9
9
9
9
9
9
9
9
9
9
9
9
9
9
9
9
9
9
9
9
9
9
9
9
9
9
9
9
9
9
9
9
9
9
9
9
9
9
9
9
9
9
9
9
9
9
9
9
9
9
9
9
9
9
7
7
7
7
7
7
7
7
7
7
7
7
7
7
7
7
7
6
6
4
4
4
4
4
4
4
4
4
4
4
4
4
4
4
4
4
4
4
4
3
3
3
3
3
3
3
3
3
3
3
3
3
3
3
3
3
3
3
3
3
3
3
3
3
3
3
3
3
3
3
3
2
2
2
2
2
2
2
2
2
2
2
2
1
1
1
1
2
2
2
2
2
2
3
3
3
3
4
4
4
4
4
4
4
4
3
3
3
3
3
3
3
2
2
2
2
2
2
2
2
2
2
3
3
3
3
3
3
3
3
3
3
3
3
3
3
3
3
3
3
3
3
3
3
3
3
3
3
3
3
3
3
3
3
3
3
3
3
4
4
4
4
4
5
6
9
9
9
9
9
9
9
9
9
9
9
9
9
9
9
9
9
9
9
9
9
9
9
9
9
9
9
9
9
9
9
9
9
9
9
9
9
9
9
9
9
9
9
9
9
9
9
9
9
9
9
9
9
9
9
9
9
9
9
9
8
8
8
8
8
8
8
8
8
8
8
8
8
8
8
8
9
9
10
10
10
10
10
10
10
10
10
10
10
10
10
10
10
10
11
11
11
11
11
11
11
11
11
10
10
10
10
10
10
9
9
9
9
9
9
9
9
9
8
8
8
8
8
8
8
8
8
8
8
8
7
7
6
6
6
6
6
6
6
6
6
6
5
5
5
5
5
5
5
5
5
5
5
5
5
4
4
4
4
4
4
4
4
4
4
4
4
4
4
4
4
4
4
4
4
4
4
4
4
4
4
4
4
4
4
4
4
4
4
4
4
4
4
4
4
4
4
4
4
4
4
4
4
4
4
4
4
4
4
4
4
4
4
4
4
4
4
4
4
4
4
3
3
3
3
2
2
2
2
2
2
2
2
2
2
2
2
2
2
2
2
1
1
1
1
1
1
1
1
1
1
1
1
1
1
1
1
1
1
1
1
1
1
1
1
1
1
1
1
1
1
1
1
1
1
1
1
1
1
1
1
1
1
0
0
0
0
0
0
0
0
0
0
0
0
0
0
0
0
0
0
0
0
0
0
0
0
0
0
0
0
0
0
0
0
0
0
0
0
0
0
0
0
0
0
0
0
0
0
0
0
0
0
0
0
0
0
0
0
0
0
0
0
0
0
0
0
0
0
0
0
0
0
0
0
0
0
0
0
0
0
0
0
0
0
0
0
0
0
1
1
1
1
1
1
1
1
1
1
1
1
1
1
1
1
1
1
1
1
1
1
1
1
1
1
1
1
1
1
1
1
1
1
1
1
1
1
1
1
1
1
1
1
1
1
1
1
1
1
1
1
1
1
1
1
1
1
1
1
1
1
1
1
1
1
1
1
1
1
1
1
1
1
1
1
1
1
1
1
1
1
1
1
1
1
1
2
2
2
2
2
2
2
2
2
2
2
2
2
2
2
2
2
2
2
2
2
2
2
2
2
2
2
2
2
2
2
2
2
2
2
2
2
2
2
2
2
2
2
2
2
2
2
2
2
2
2
2
2
2
2
2
2
2
2
2
2
2
2
2
2
2
2
1
1
1
1
1
1
1
1
1
1
1
1
1
1
1
1
1
1
1
1
1
1
1
2
2
2
2
2
2
2
2
2
2
2
2
2
2
2
2
2
2
2
2
2
2
2
2
2
2
2
2
0
0
0
0
0
0
0
0
0
0
0
0
0
0
0
0
0
0
0
0
0
0
0
0
0
0
0
0
0
0
0
0
0
0
0
0
0
0
0
0
0
0
0
0
0
0
0
0
0
0
0
0
0
0
0
0
0
0
0
0
0
0
0
0
0
0
0
0
0
0
0
0
0
0
0
0
0
0
0
0
0
0
0
0
0
0
0
0
0
0
0
0
0
0
0
0
0
0
0
0
0
0
0
0
0
0
0
0
0
0
0
0
0
0
0
0
0
0
0
0
0
0
0
0
0
0
0
0
0
0
0
0
0
0
0
0
0
0
0
0
0
0
0
0
0
0
0
0
0
0
0
0
0
0
0
0
0
0
0
0
0
0
0
0
0
0
0
0
0
0
0
0
0
0
0
0
0
0
0
0
0
0
0
0
0
0
0
0
0
0
0
0
0
0
0
1
1
1
1
1
1
1
1
1
1
1
1
1
1
1
1
1
1
1
1
1
1
1
1
1
1
1
1
1
1
1
1
1
2
2
2
2
2
2
2
2
2
2
2
2
2
2
2
2
2
2
2
2
2
2
2
2
2
2
2
2
2
2
2
2
2
2
2
2
2
2
2
2
2
2
2
2
2
3
3
3
3
3
3
3
3
3
3
3
3
3
3
3
3
3
3
3
3
3
3
3
3
3
3
3
3
3
3
3
3
2
2
2
2
2
2
2
2
2
2
2
2
2
2
2
2
2
2
2
2
2
2
2
2
2
2
2
2
2
2
2
2
2
2
2
2
2
2
2
2
2
2
2
2
2
2
2
2
2
2
2
2
2
2
2
2
2
2
2
2
1
1
1
1
1
1
1
1
1
1
1
1
1
1
1
1
1
1
1
1
1
1
1
1
1
1
1
1
1
1
1
1
1
1
0
0
0
0
0
0
0
0
0
0
0
0
0
0
0
0
0
0
0
0
0
0
0
0
0
0
0
0
0
0
0
0
0
0
0
0
0
0
0
0
0
0
0
0
0
0
0
0
0
0
0
0
0
0
0
0
0
0
0
0
0
0
0
0
0
0
0
0
0
0
0
0
0
0
0
0
0
0
0
0
0
0
0
0
0
0
0
0
0
0
0
0
0
0
0
0
0
0
0
0
0
0
0
0
0
0
0
0
0
0
0
0
0
0
0
0
0
0
0
0
0
0
0
0
0
0
0
0
0
0
0
0
0
0
0
0
0
0
0
0
0
0
0
0
0
0
0
0
0
0
0
0
0
0
0
0
0
0
0
0
0
0
0
0
0
0
0
0
0
0
0
0
0
0
0
0
0
0
0
0
0
0
0
0
0
0
0
0
0
0
0
0
0
0
0
0
0
0
0
0
0
0
0
0
0
0
0
0
0
0
0
0
0
0
0
0
0
0
0
0
0
0
0
0
0
0
0
0
0
0
0
0
0
0
0
0
0
0
0
0
0
0
0
0
0
0
0
0
0
0
0
0
0
0
0
0
0
0
0
0
0
0
0
0
0
0
0
0
0
0
0
0
0
0
0
0
0
0
0
0
0
0
0
0
0
0
0
0
0
0
0
0
0
0
0
0
0
0
0
0
0
0
0
0
0
0
0
0
0
0
0
0
0
0
0
0
0
0
0
0
0
0
0
0
0
0
0
0
0
0
0
0
0
0
0
0
0
0
0
0
0
0
0
0
0
0
0
0
0
0
0
0
0
0
0
0
0
0
0
0
0
0
0
0
0
0
0
0
0
0
0
0
0
0
0
0
0
0
0
0
0
0
0
0
0
0
0
0
0
0
0
0
0
0
0
0
0
0
0
0
0
0
0
0
0
0
0
0
0
0
0
0
0
0
0
0
0
0
0
0
0
0
0
0
0
0
0
0
0
0
0
0
0
0
0
0
0
0
0
0
0
0
0
0
0
0
0
0
0
0
0
0
0
0
0
0
0
0
0
0
0
0
0
0
0
0
0
0
0
0
0
0
0
0
0
0
0
0
0
0
0
0
0
0
0
0
0
0
0
0
0
0
0
0
0
0
0
0
0
0
0
0
0
0
0
0
0
0
0
0
0
0
0
0
0
0
0
0
0
0
0
0
0
0
0
0
0
0
0
0
0
0
0
0
0
0
0
0
0
0
0
0
0
0
0
0
0
0
0
0
0
0
0
0
0
0
0
0
0
0
0
0
0
0
0
0
0
0
0
0
0
0
0
0
0
0
0
0
0
0
0
0
0
0
0
0
0
0
0
0
0
0
0
0
0
0
0
0
0
0
0
0
0
0
0
0
0
0
0
0
0
0
0
0
0
0
0
0
0
0
0
0
0
0
0
0
0
0
0
0
0
0
0
0
0
0
0
0
0
0
0
0
0
0
0
0
0
0
0
0
0
0
0
0
0
0
0
0
0
0
0
0
0
0
0
0
0
0
0
0
0
0
0
0
0
0
0
0
0
0
0
0
0
0
0
0
0
0
0
0
0
0
0
0
0
0
0
0
0
0
0
0
0
0
0
0
0
0
0
0
0
0
0
0
0
0
0
0
0
0
0
0
0
0
0
0
0
0
0
0
0
0
0
0
0
0
0
0
0
0
0
0
0
0
0
0
0
0
0
1
1
1
2
2
2
2
2
2
2
3
3
3
3
2
2
2
2
2
2
2
2
2
2
2
2
2
2
2
2
2
2
2
2
2
2
2
2
2
2
2
2
2
2
2
2
2
2
2
2
2
2
2
2
2
2
2
2
2
2
2
2
2
2
2
2
2
2
2
2
2
2
2
2
2
2
2
2
2
2
2
2
2
2
2
2
2
2
2
2
2
2
2
2
2
2
2
2
2
2
2
2
2
2
2
2
2
2
2
2
3
3
3
3
3
3
3
3
3
3
3
3
3
3
3
3
3
3
3
2
2
2
2
2
2
2
2
2
2
2
2
2
2
2
2
2
2
2
2
2
2
2
2
2
2
2
2
2
2
2
2
2
2
2
2
2
2
2
2
2
2
2
1
1
2
2
2
2
2
2
2
2
2
2
2
2
2
2
1
1
1
1
1
1
1
1
1
1
1
1
1
1
1
1
1
1
1
1
1
1
1
1
1
1
1
1
1
1
1
1
1
1
1
1
1
1
1
1
1
1
1
1
1
1
1
1
1
1
1
1
1
1
1
1
1
1
1
1
1
1
1
1
1
1
1
1
1
1
1
1
1
1
1
1
1
1
1
1
1
1
1
1
1
1
1
1
1
1
1
1
1
1
1
1
1
1
0
0
0
0
0
0
0
0
0
0
0
0
0
0
0
0
0
0
0
0
0
0
0
0
0
0
0
0
0
0
0
0
0
0
0
0
0
0
0
0
0
0
0
0
0
0
0
0
0
0
0
0
0
0
0
0
0
0
0
0
0
0
0
0
0
0
0
0
0
0
0
0
0
0
0
0
0
0
0
0
0
0
0
0
0
0
0
0
0
0
0
0
0
0
0
0
0
0
0
0
0
0
0
0
0
0
0
0
0
0
0
0
0
0
0
0
0
0
0
0
0
0
0
0
0
0
0
0
0
0
0
0
0
0
0
0
0
0
0
0
0
0
0
0
0
0
0
0
0
0
0
0
0
0
0
0
0
0
0
0
0
0
0
0
0
0
0
0
0
0
0
0
0
0
0
0
0
0
0
0
0
0
0
0
0
0
0
0
0
0
0
0
0
0
0
0
0
0
0
0
0
0
0
0
0
0
0
0
0
0
0
0
0
0
0
0
0
0
0
0
0
0
0
0
0
0
0
0
0
0
0
0
0
0
0
0
0
0
0
0
0
0
0
0
0
0
0
0
0
0
0
0
0
0
0
0
0
0
0
0
0
0
0
0
0
0
0
0
0
0
0
0
0
0
0
0
0
0
0
0
0
0
0
0
0
0
0
0
0
0
0
0
0
0
0
0
0
0
0
0
0
0
0
1
1
1
1
1
1
1
1
1
1
1
1
1
1
1
1
1
1
1
1
1
1
1
1
1
1
1
1
1
1
1
1
1
1
1
1
1
1
1
1
1
1
1
1
1
1
1
1
1
1
1
1
1
1
1
1
1
1
1
1
1
1
1
1
1
1
1
1
1
1
1
1
1
1
1
1
1
1
1
1
1
1
1
1
1
1
1
1
1
1
1
1
1
1
1
1
1
1
1
1
1
1
1
1
1
1
1
1
1
1
1
1
1
1
1
1
1
1
1
1
1
1
1
1
1
1
1
1
1
1
1
1
1
1
1
1
1
1
1
1
1
1
1
1
1
1
1
1
1
1
1
1
1
1
1
1
1
1
1
1
1
1
1
1
1
1
1
1
1
1
1
1
1
1
1
1
1
1
1
0
0
0
0
0
0
0
0
0
0
0
0
0
0
0
0
0
0
0
0
0
0
0
0
0
0
0
0
0
0
0
0
0
0
0
0
0
0
0
0
0
0
0
0
0
0
0
0
0
0
0
0
0
0
0
0
0
0
0
0
0
0
0
0
0
0
0
0
0
0
0
0
0
0
0
0
0
0
0
0
0
0
0
0
0
0
0
0
0
0
0
0
0
0
0
0
0
0
0
0
0
0
0
0
0
0
0
0
0
0
1
1
1
1
1
1
1
1
1
1
1
1
1
1
1
1
1
1
1
1
1
1
1
1
1
1
1
1
1
1
1
1
1
1
1
1
1
2
2
2
2
2
2
2
2
2
2
2
2
2
2
2
2
2
2
2
2
2
2
2
2
2
2
2
2
2
2
2
2
2
2
2
2
2
2
2
2
2
2
2
2
2
2
2
2
2
2
2
2
2
2
2
2
2
2
2
2
2
2
2
2
2
2
2
2
2
2
2
2
2
2
2
2
2
2
2
2
2
2
2
2
2
2
2
3
3
3
3
3
3
3
3
3
4
4
4
4
4
4
4
4
4
4
4
4
4
4
4
4
4
4
4
4
4
4
4
4
4
4
4
4
4
4
4
3
3
3
3
3
3
3
3
3
3
3
3
3
3
3
3
3
3
3
3
3
3
3
3
3
2
3
3
3
3
3
3
3
3
3
3
3
3
3
3
3
3
3
3
3
3
3
3
3
3
3
3
3
3
3
3
3
3
3
3
3
3
3
3
3
3
3
3
3
3
3
3
3
3
3
3
3
3
3
3
3
3
3
3
3
3
3
3
3
3
3
3
3
3
3
3
3
3
3
2
2
2
2
2
2
2
2
2
2
2
2
2
2
2
2
2
2
2
2
2
2
2
2
2
2
2
1
1
1
1
1
1
1
1
1
1
1
1
0
0
0
0
0
0
0
0
0
0
0
0
0
0
0
0
0
0
0
0
0
0
0
0
0
0
0
0
0
0
0
0
0
0
0
0
0
0
0
0
0
0
0
0
0
0
0
0
0
0
0
0
0
0
0
0
0
0
0
0
0
0
0
0
0
0
0
0
0
0
0
0
0
0
0
0
0
0
0
0
0
0
0
0
0
0
0
0
0
0
0
0
0
0
0
0
0
0
0
0
0
0
0
0
0
0
0
0
0
0
0
0
0
0
0
0
0
0
0
0
0
0
0
0
0
0
0
0
0
0
0
0
0
0
0
0
0
0
0
0
0
0
0
0
0
0
0
0
0
0
0
0
0
0
0
0
0
0
0
0
0
0
0
0
0
0
0
0
0
0
0
0
0
0
0
0
0
0
0
0
0
0
0
0
0
0
0
0
0
0
0
0
0
0
0
0
0
0
0
0
0
0
0
0
0
0
0
0
0
0
0
0
0
0
0
0
0
0
0
0
0
0
0
0
0
0
0
0
0
0
0
0
0
0
0
0
0
0
0
0
0
0
0
0
0
0
0
0
0
0
0
0
0
0
0
0
0
0
0
0
0
0
0
0
0
0
0
0
0
0
0
0
0
0
0
0
0
0
0
0
0
0
0
0
0
0
0
0
0
0
0
0
0
0
0
0
0
0
0
1
1
1
1
1
1
1
1
1
1
1
1
1
1
1
1
1
1
1
1
1
1
1
1
1
1
1
1
1
1
1
1
0
0
0
0
0
0
0
0
0
0
0
0
0
0
0
0
0
0
0
0
0
0
0
0
0
0
0
0
0
0
0
0
0
0
0
0
0
0
0
0
0
0
0
0
0
0
0
0
0
0
0
0
0
0
0
0
0
0
0
0
0
0
0
0
0
0
0
0
0
0
0
0
0
0
0
0
0
0
0
0
0
0
1
1
1
1
1
1
1
1
1
1
1
1
1
1
1
1
1
1
1
1
1
1
1
1
1
1
1
1
1
1
1
1
1
1
1
1
1
1
1
1
1
1
1
1
1
1
1
1
1
1
1
1
1
1
1
1
1
1
1
1
1
1
1
1
1
1
1
1
1
1
1
1
1
1
1
1
1
1
1
1
1
2
2
2
2
2
2
1
1
2
2
2
2
2
2
2
2
2
2
2
2
2
2
2
2
2
2
2
2
2
2
2
2
2
2
2
2
2
2
2
2
2
2
2
2
2
2
2
2
2
2
2
2
2
2
2
2
2
2
2
2
2
2
2
2
2
2
2
2
2
2
2
2
2
2
2
2
2
3
3
3
3
3
3
3
3
4
4
4
4
4
4
4
4
4
4
4
4
4
4
4
4
4
4
4
4
4
4
4
4
4
4
4
4
4
4
4
4
4
4
3
3
3
3
3
3
3
3
3
3
3
3
3
3
3
3
3
3
3
3
3
3
3
3
3
3
3
3
2
2
2
2
2
2
2
2
2
2
2
2
2
2
2
2
2
2
2
2
2
2
2
2
2
2
2
2
1
1
1
1
1
1
1
1
1
1
1
1
1
1
1
1
1
1
1
1
2
1
0
0
0
0
0
0
0
0
0
0
0
0
0
0
1
1
1
1
1
1
1
1
1
1
1
1
1
1
1
1
1
1
1
1
1
1
1
1
1
1
1
1
1
1
1
1
2
2
2
2
2
2
2
2
2
2
2
2
2
2
2
2
2
2
2
2
2
2
2
2
2
2
2
2
2
2
2
2
2
2
2
2
2
2
2
2
2
2
2
2
2
2
2
2
2
2
2
2
2
2
2
2
2
2
2
2
2
2
2
2
2
2
2
2
2
2
2
2
2
2
2
2
2
2
2
2
2
2
2
2
2
2
2
2
2
2
2
2
2
2
1
1
1
1
1
1
1
1
1
1
1
1
1
1
1
1
1
1
1
1
1
1
1
1
1
1
1
1
1
1
1
1
1
1
1
1
1
1
1
1
0
0
0
0
0
0
0
0
0
0
0
0
0
0
0
0
0
0
0
0
0
0
0
0
0
0
0
0
0
0
0
0
0
0
0
0
0
0
0
0
0
0
0
0
0
0
0
0
0
0
0
0
0
0
0
0
0
0
0
0
0
0
0
1
1
1
1
1
1
1
1
1
1
1
1
1
1
1
1
1
1
1
1
1
1
1
1
1
1
1
1
1
1
1
1
1
1
1
1
1
1
1
1
1
1
1
1
1
1
1
2
2
2
2
2
2
2
2
2
2
2
2
2
2
2
2
2
2
2
2
2
3
3
3
3
3
3
3
3
3
3
3
3
3
3
3
4
4
4
4
4
4
5
5
5
5
6
6
6
6
6
6
6
6
6
6
6
6
6
6
6
6
6
6
6
6
6
6
6
6
6
6
6
6
6
6
6
6
6
6
6
6
6
6
6
6
5
5
5
5
5
5
5
5
5
5
5
5
5
5
5
5
5
5
5
5
5
5
5
5
5
5
5
5
5
5
5
5
5
5
5
5
5
5
5
5
5
5
5
5
5
5
5
5
5
5
5
5
5
5
5
5
5
5
5
5
5
5
4
4
4
4
4
4
4
4
4
4
4
4
4
3
3
3
3
3
3
3
3
3
3
3
3
3
3
3
3
3
3
3
3
3
4
4
5
5
5
5
5
5
5
5
5
5
6
5
5
5
5
5
5
5
5
5
5
4
4
4
4
4
4
4
5
5
5
5
5
5
5
5
5
5
5
5
5
5
5
5
5
5
5
5
5
5
5
5
5
5
5
5
5
5
5
5
5
5
5
5
5
5
5
5
5
5
5
5
5
5
5
5
5
5
5
5
5
5
5
5
5
5
5
5
5
5
5
5
4
4
4
4
4
4
4
4
4
4
4
4
4
4
4
4
4
4
4
4
4
4
4
4
4
4
4
4
4
4
6
6
6
6
6
6
6
6
6
6
6
6
5
5
5
5
4
4
4
4
4
4
4
4
4
4
4
4
4
4
4
4
4
4
4
4
4
4
4
4
4
4
4
4
5
5
5
5
5
5
5
5
5
5
5
4
4
4
4
5
5
6
7
7
7
7
7
7
7
7
7
7
7
6
6
6
6
6
6
6
6
6
6
6
6
6
6
6
6
6
6
6
6
6
6
6
7
7
7
7
7
7
7
8
8
8
8
8
8
8
8
8
8
8
8
8
8
8
8
8
8
9
9
9
9
9
9
9
9
9
9
9
9
9
9
8
8
8
8
8
8
8
8
8
8
8
8
7
7
7
7
7
7
7
7
7
7
7
7
7
8
8
8
8
7
7
7
7
7
7
7
7
7
7
7
7
7
7
7
7
7
7
7
7
7
6
6
6
6
6
5
5
5
5
5
5
5
5
5
5
5
5
5
5
3
3
3
3
2
2
2
2
2
2
2
2
2
2
2
2
2
2
2
2
2
2
2
2
2
2
2
2
2
2
2
2
1
1
1
1
1
1
1
1
1
2
2
2
2
2
2
2
2
2
2
2
2
2
2
2
2
2
2
2
2
2
2
2
2
2
2
2
2
2
2
2
2
2
2
2
2
2
2
2
2
2
2
2
2
2
6
6
6
6
6
6
6
6
7
7
7
7
7
7
7
7
7
7
7
7
7
7
7
7
7
7
7
7
7
7
7
7
7
7
8
8
8
8
8
8
9
9
9
9
9
9
9
9
9
9
9
9
9
9
9
9
9
9
9
9
8
8
8
8
8
8
10
11
11
11
11
11
11
12
12
12
12
12
12
12
12
12
12
12
12
12
12
12
12
12
12
12
12
12
12
12
12
12
12
11
11
11
12
12
12
13
13
13
13
13
13
13
13
13
13
13
13
13
13
13
13
13
13
13
13
13
13
15
16
19
19
19
19
21
21
21
21
21
21
21
22
22
22
22
22
22
22
22
22
21
21
21
21
21
21
21
21
21
22
21
22
22
22
22
22
21
21
21
21
21
21
21
21
20
20
20
20
20
20
20
20
20
20
18
18
18
18
18
18
18
18
18
19
19
19
19
19
19
19
19
19
18
18
18
18
18
18
18
19
19
18
19
18
18
18
18
18
20
21
21
21
21
21
21
21
21
19
19
19
19
19
19
19
19
19
19
19
19
20
20
20
20
20
20
20
20
20
20
20
20
20
20
19
19
19
19
18
18
18
19
19
19
19
19
19
19
20
19
19
19
20
20
21
22
22
22
22
22
22
21
21
20
20
21
21
21
21
20
20
20
20
19
19
19
19
19
19
19
19
19
19
19
19
19
18
18
18
18
18
18
18
18
18
18
18
18
18
18
18
18
18
18
18
18
18
19
19
19
19
19
18
18
18
18
18
18
18
18
17
17
17
17
17
16
16
15
15
15
15
15
14
14
14
14
14
14
14
14
14
14
14
14
14
14
14
14
14
14
11
10
9
9
9
10
10
10
10
10
10
10
10
11
12
12
12
12
12
12
13
13
13
13
13
13
13
13
13
13
13
14
14
14
14
14
14
15
15
15
15
15
15
15
15
15
14
14
15
15
15
16
15
15
15
15
16
15
15
15
15
15
15
15
15
15
15
15
15
16
16
16
17
17
19
20
24
25
25
25
25
25
25
25
25
25
25
25
25
25
26
26
26
27
26
26
26
26
26
26
26
29
29
29
32
32
33
33
33
33
33
33
33
33
33
33
33
34
34
34
34
34
34
33
33
33
33
33
33
33
33
33
33
33
33
33
33
33
33
33
33
33
33
33
33
33
33
33
33
33
33
33
33
33
33
33
33
33
33
33
33
33
33
33
33
33
32
31
30
29
29
29
28
28
28
28
28
28
28
28
27
27
26
26
26
26
26
25
25
25
24
24
24
24
24
24
24
24
24
24
24
24
24
24
23
23
21
21
21
21
21
21
21
20
17
16
16
16
16
16
16
16
16
14
14
14
14
13
13
13
13
12
12
10
10
9
9
9
7
7
7
7
7
7
7
7
7
7
6
6
6
5
5
5
5
5
5
4
4
4
4
4
4
4
4
4
4
4
4
4
4
4
4
4
4
4
4
4
4
4
3
4
4
4
4
4
4
5
5
5
5
5
4
4
4
4
4
5
5
5
5
5
5
5
4
4
4
4
4
4
4
4
4
4
5
5
6
6
6
6
6
7
7
7
7
8
8
8
8
9
9
9
9
9
9
9
9
10
10
10
10
10
10
11
11
11
11
11
11
11
11
10
10
10
10
10
10
9
9
9
9
9
9
9
9
9
9
9
9
9
9
9
9
10
10
10
10
10
10
10
10
10
10
10
10
10
10
10
10
10
10
10
10
10
10
10
11
12
12
12
12
12
13
13
13
13
13
13
13
13
13
13
13
13
13
13
13
13
13
13
13
13
13
13
13
13
13
13
13
13
14
14
14
13
13
13
13
13
13
13
13
13
14
14
12
11
10
11
11
13
13
13
13
12
13
13
13
13
13
13
13
13
13
13
13
13
13
13
13
13
15
15
16
16
16
16
16
16
16
16
16
16
16
16
16
15
15
15
16
16
16
16
16
16
16
16
16
16
16
16
16
15
15
15
16
16
16
18
18
18
18
18
19
19
19
19
19
19
19
19
19
18
18
18
18
18
20
21
24
25
26
26
25
25
25
25
27
29
29
29
30
30
35
36
37
38
40
40
40
40
41
43
43
45
45
45
45
45
44
44
44
44
44
44
44
46
46
48
48
48
48
50
50
50
50
50
49
49
49
49
49
49
49
50
49
49
49
49
49
49
49
49
49
49
48
47
47
46
46
46
46
46
46
46
46
46
46
46
47
47
46
46
46
46
46
46
45
46
46
47
47
47
47
47
47
46
46
46
45
45
45
44
44
44
44
44
44
44
42
42
42
42
42
41
41
41
41
41
41
41
41
41
41
40
39
39
38
38
37
37
37
37
37
37
37
37
37
35
35
35
35
35
35
35
35
35
32
32
32
32
32
31
29
29
29
29
25
24
24
23
24
25
26
27
33
31
31
31
31
32
34
34
35
35
35
35
35
35
35
35
35
35
35
35
35
35
35
36
35
35
35
35
34
34
34
33
32
31
32
33
32
33
33
33
33
33
33
33
33
33
33
32
32
32
32
32
32
32
32
32
32
31
31
31
31
31
31
31
31
31
31
31
30
30
30
30
31
31
31
31
31
30
30
30
30
30
30
30
30
30
30
30
30
30
30
30
30
30
30
30
30
34
37
39
39
39
40
40
39
39
39
39
39
39
39
39
39
39
39
39
39
39
39
39
39
39
39
39
39
39
39
39
39
39
38
38
38
38
38
38
38
38
37
38
38
39
38
38
38
38
38
38
38
38
38
38
36
36
36
36
34
32
32
31
31
31
31
31
30
30
30
30
28
26
26
26
27
27
27
27
26
26
27
29
33
34
38
39
39
43
43
49
49
49
49
49
49
49
49
49
49
48
48
46
46
46
46
46
46
46
46
46
45
45
45
45
45
45
45
45
46
46
45
45
46
46
47
47
47
47
47
47
46
46
46
46
46
44
44
44
44
44
45
45
45
44
43
43
44
43
43
42
41
40
42
43
44
47
47
47
47
47
48
48
48
49
49
50
50
50
50
50
50
50
49
49
49
49
49
51
51
50
50
49
49
49
49
48
48
48
49
48
47
47
47
47
48
47
47
47
47
46
46
46
45
45
45
45
45
45
45
43
43
43
43
44
44
44
44
37
37
37
37
37
37
37
35
35
35
35
35
35
35
35
35
35
34
34
32
32
32
32
32
32
33
34
34
34
35
34
34
34
34
34
32
32
33
35
35
34
34
34
34
35
36
36
34
34
39
39
41
41
41
42
42
42
42
42
42
42
41
41
41
41
41
41
41
41
41
41
43
42
42
43
45
45
46
49
50
50
52
52
52
51
51
50
50
49
48
48
48
48
48
48
47
47
47
48
48
50
50
51
52
53
53
53
54
54
56
56
54
54
54
54
55
55
54
53
54
54
54
55
55
55
54
53
52
52
52
52
52
52
50
50
50
50
50
50
50
49
49
48
48
48
47
47
47
46
48
48
50
51
52
52
53
53
53
53
53
53
53
53
53
53
54
54
54
54
54
55
55
55
55
55
53
53
53
57
58
59
56
57
56
54
54
54
53
52
52
52
52
52
50
49
49
49
49
49
49
48
48
48
48
48
48
51
52
55
55
53
52
51
51
51
50
50
50
50
50
50
49
49
49
49
49
48
48
48
48
47
47
47
47
46
46
45
45
44
44
44
44
43
43
43
43
44
44
44
44
44
43
43
42
42
42
43
43
45
45
45
44
44
44
44
44
44
44
44
44
46
46
49
49
48
49
49
49
49
49
49
49
49
49
49
49
49
49
49
48
48
48
48
48
40
40
40
40
41
41
41
41
41
41
41
41
41
41
41
41
41
42
37
37
37
36
36
36
36
35
36
36
36
36
36
36
33
33
32
32
32
32
32
32
33
33
33
33
32
32
31
32
31
31
31
31
31
31
31
31
31
31
31
31
31
31
31
31
31
30
30
28
28
28
28
28
28
28
28
28
28
28
29
26
27
27
28
29
29
28
28
29
29
29
30
30
29
29
27
27
27
27
27
25
25
25
25
25
24
23
23
23
22
22
21
21
20
20
20
20
20
20
20
20
19
18
19
19
19
19
19
19
18
18
18
18
18
18
18
18
18
18
18
18
17
17
17
17
17
18
19
20
20
20
20
20
20
20
20
20
20
19
19
19
19
19
19
18
18
19
21
21
21
24
27
27
28
28
28
28
28
28
28
28
28
27
27
27
27
27
27
32
31
32
32
32
32
33
33
33
34
34
33
33
33
33
33
33
33
33
33
33
36
36
39
41
40
42
44
44
44
44
46
46
46
46
46
46
46
46
47
47
47
47
47
49
48
49
49
49
49
49
49
49
48
48
48
55
55
56
56
55
57
56
58
57
57
57
57
57
57
57
57
57
58
59
59
59
59
59
59
59
59
60
60
60
60
60
60
60
60
59
62
64
64
63
63
62
62
63
64
64
68
68
70
70
70
70
70
70
69
68
68
68
68
68
68
67
67
67
67
66
66
66
66
66
66
66
66
66
65
65
64
64
62
62
62
62
62
60
60
60
61
60
59
56
56
55
55
53
53
55
55
56
57
56
55
55
55
55
55
54
54
54
55
56
63
64
65
66
64
64
64
64
64
64
64
63
67
68
68
67
67
67
67
67
67
67
70
70
71
71
72
71
71
73
73
73
74
75
75
74
72
72
73
73
70
70
70
70
70
70
69
69
69
69
69
68
67
67
67
67
67
67
68
69
68
68
68
68
67
67
67
67
69
71
71
71
74
74
75
75
76
76
76
76
76
75
75
75
75
73
73
73
72
72
72
72
72
72
72
71
71
70
70
70
70
70
70
69
69
69
69
69
69
69
67
67
66
66
67
67
68
68
66
65
65
65
65
65
65
66
66
61
61
60
60
59
58
59
60
61
62
59
56
56
57
56
54
54
53
50
49
47
48
48
48
47
46
46
46
49
49
49
48
40
36
36
35
35
34
34
34
31
30
30
30
30
30
29
29
29
29
27
27
27
27
26
27
27
27
28
28
28
28
28
28
29
29
29
29
29
29
29
29
28
28
28
28
27
27
27
27
27
27
27
27
27
26
26
26
26
26
26
26
26
26
26
26
25
25
25
25
25
25
24
23
23
22
21
21
21
21
21
21
21
21
21
21
21
21
21
21
21
22
22
22
22
22
22
21
21
20
20
20
20
20
20
20
20
20
20
20
18
17
17
17
17
17
17
17
17
17
17
17
17
17
17
17
17
16
15
14
14
13
13
13
13
13
13
12
12
12
12
12
12
12
12
12
12
12
11
11
11
11
11
11
11
10
10
10
10
10
10
10
10
8
8
8
8
8
7
7
7
7
6
6
5
5
4
4
4
4
4
5
5
5
5
5
5
5
4
4
4
4
3
3
3
3
3
3
3
3
3
3
3
4
4
4
4
4
4
4
4
4
4
4
4
4
4
5
3
3
3
3
3
4
4
4
4
4
4
4
4
4
4
4
4
4
4
4
4
4
4
4
4
4
4
4
4
4
4
4
4
4
4
4
4
4
4
4
4
4
4
5
5
5
5
5
5
5
5
5
5
5
6
6
6
6
5
5
5
5
5
5
5
5
5
5
5
5
5
5
5
5
5
5
5
5
5
5
5
5
5
5
5
5
5
5
5
5
5
5
5
5
5
6
6
5
5
5
5
5
5
5
5
5
5
5
5
5
5
5
5
5
5
5
5
5
5
5
5
5
5
5
5
5
5
5
5
6
6
6
6
6
6
6
6
6
6
6
6
6
6
6
6
6
6
6
6
6
6
6
6
6
6
6
6
6
6
6
6
6
6
6
6
6
6
6
6
6
6
6
6
6
6
6
6
6
6
6
6
6
7
7
6
6
6
6
6
6
6
6
6
6
5
5
5
4
4
4
4
4
4
4
4
4
4
4
3
3
3
3
3
3
3
3
3
3
3
4
4
4
4
3
3
4
4
4
4
4
4
4
4
5
5
5
5
5
5
5
5
5
5
5
5
5
5
6
6
6
5
5
5
5
5
5
5
5
5
5
5
5
5
5
5
5
5
5
5
6
6
6
6
6
6
6
6
7
7
7
8
8
8
8
8
8
8
8
8
8
8
8
8
9
10
13
13
13
13
14
14
14
14
14
14
14
14
14
14
14
14
14
14
14
14
14
14
14
14
15
15
15
16
16
16
16
16
16
16
16
16
15
15
15
15
15
15
15
15
15
15
14
15
15
15
15
15
15
15
15
15
15
15
15
15
15
15
15
15
15
15
15
15
14
14
14
14
14
14
14
14
14
14
14
14
14
14
14
14
14
14
14
14
14
14
14
14
13
13
13
14
14
14
15
15
15
15
15
15
15
16
16
16
16
16
16
16
16
16
16
15
15
15
15
15
15
15
15
15
15
15
14
14
14
14
14
13
12
12
12
11
11
11
11
11
11
11
10
10
10
10
10
10
10
10
9
9
9
8
8
8
8
8
8
8
8
8
8
8
8
8
8
8
8
8
8
8
8
8
8
8
8
8
7
7
7
7
7
7
7
8
8
8
9
8
8
9
9
9
9
9
9
10
11
11
12
12
12
12
12
12
12
12
12
12
12
11
11
11
10
10
10
10
10
10
10
10
10
10
10
10
10
10
10
10
9
10
10
10
10
10
10
10
10
10
11
11
11
11
11
11
11
11
11
11
10
10
10
10
10
10
11
11
11
11
11
11
11
11
11
11
11
11
11
11
11
11
11
11
11
11
11
11
11
11
11
11
11
11
11
10
10
10
10
10
10
10
10
10
10
10
10
10
10
10
11
11
13
13
13
12
12
12
12
12
12
11
11
13
15
14
14
15
15
15
16
16
17
17
19
18
17
17
19
19
19
18
18
18
18
18
18
22
23
23
23
23
23
23
23
23
23
23
23
23
23
23
23
23
23
23
23
23
23
22
22
22
22
22
22
21
21
21
21
21
21
21
21
21
21
21
21
21
21
21
21
21
21
21
21
21
21
21
21
21
21
20
20
20
20
20
21
22
22
22
22
22
22
22
22
22
22
22
22
22
22
22
22
22
22
22
22
22
22
22
22
22
22
22
22
22
22
23
26
26
26
26
26
27
27
29
29
28
28
28
26
26
26
26
26
26
26
26
26
26
26
24
23
23
23
23
23
23
23
23
23
23
23
21
21
21
21
21
21
21
21
21
21
21
20
22
22
22
21
19
17
17
17
17
17
18
18
18
18
18
18
18
18
18
18
18
18
17
17
17
17
17
17
17
17
17
17
17
17
17
17
16
16
16
16
16
16
16
15
15
15
15
15
15
15
15
15
15
15
14
14
14
14
14
14
14
14
14
14
14
14
14
14
14
14
13
13
13
13
13
13
13
13
13
13
12
12
12
12
12
12
12
12
12
11
11
10
9
9
8
7
7
7
7
7
7
7
7
7
7
7
7
8
7
7
7
7
7
7
7
7
7
7
7
7
7
7
7
7
7
7
7
7
7
7
7
7
7
7
7
7
7
7
6
6
6
6
6
5
5
5
4
4
4
4
4
4
4
4
4
4
3
3
3
3
3
3
3
3
3
3
3
3
3
3
3
2
2
2
2
2
2
2
2
2
2
2
2
2
2
2
2
2
2
2
2
2
2
2
2
2
2
2
2
2
2
2
2
2
2
2
2
2
2
2
2
2
2
2
1
1
2
2
2
2
2
2
2
3
3
3
3
3
3
3
3
3
3
3
3
3
3
3
3
3
3
4
3
3
3
3
3
3
3
3
3
3
3
3
3
3
2
2
2
2
2
2
2
2
2
2
2
2
2
2
2
2
2
2
2
4
4
4
4
4
4
4
4
4
4
5
5
5
5
5
5
5
5
5
5
5
5
5
5
5
5
5
5
5
5
5
5
5
5
5
5
5
5
4
4
4
4
4
4
4
5
5
5
5
5
5
5
5
5
5
5
5
5
5
5
5
5
5
5
5
6
6
6
6
6
6
6
6
6
6
6
6
6
6
6
6
6
6
6
6
5
5
5
5
5
5
5
5
5
5
5
5
5
5
5
5
5
5
5
5
5
5
5
5
5
5
5
5
5
5
5
5
5
5
5
5
5
5
5
5
4
3
3
3
3
3
3
3
3
3
3
3
4
4
4
4
4
4
5
6
6
6
6
6
6
6
6
7
7
7
8
8
8
8
8
8
8
8
8
8
9
9
9
9
9
9
9
9
9
9
9
9
9
9
9
9
9
9
9
9
9
9
9
9
9
9
9
9
9
9
9
9
9
9
9
10
10
10
10
10
11
11
11
11
11
11
11
11
11
10
10
10
10
10
10
10
10
10
10
10
10
11
11
11
11
11
11
11
11
11
11
11
11
11
10
10
10
10
10
10
10
10
10
10
10
10
10
10
10
10
10
10
10
10
10
9
9
9
9
9
9
9
9
9
9
9
9
9
9
9
9
9
9
9
9
9
9
9
9
9
9
9
9
9
9
9
9
9
9
9
9
9
9
9
9
9
9
8
7
7
7
7
7
7
7
7
7
7
7
7
7
7
7
7
7
7
7
7
7
8
9
9
9
9
9
10
10
10
10
10
10
9
8
8
8
8
8
8
8
8
9
12
12
12
12
12
13
13
13
13
13
13
13
12
12
12
12
12
12
12
12
12
11
11
11
10
10
10
10
10
10
9
9
9
10
10
10
11
11
11
14
15
16
18
18
18
18
18
18
18
18
17
17
20
20
20
20
20
20
20
20
20
20
20
20
21
21
21
21
21
23
23
23
23
23
23
23
23
24
26
26
26
26
26
26
26
26
26
26
26
26
25
25
25
25
24
24
24
24
24
24
24
25
25
25
25
25
25
25
25
25
25
25
25
25
25
25
25
25
25
25
26
27
27
28
29
29
29
28
28
28
27
27
27
27
27
27
27
27
27
27
27
27
27
27
27
27
27
27
27
27
27
27
28
27
26
26
29
30
32
32
32
31
32
32
32
32
32
32
33
33
34
34
33
33
33
33
33
34
34
34
34
33
33
33
33
36
36
36
36
37
37
37
37
37
37
37
37
37
37
37
36
37
37
37
35
35
35
35
35
35
35
35
35
34
34
34
34
34
33
33
33
33
33
33
33
33
32
32
32
32
32
32
32
31
32
32
32
32
33
32
34
34
32
32
33
31
31
31
31
30
30
30
32
32
34
34
35
36
36
35
35
35
35
35
35
35
34
34
34
34
34
34
34
34
34
33
32
32
31
31
31
29
29
32
32
33
35
35
36
36
36
35
35
34
34
33
33
33
33
33
33
33
33
34
34
34
33
33
33
33
33
33
33
33
33
33
32
32
32
32
32
32
32
32
32
32
32
32
32
31
31
31
31
31
31
31
31
31
31
31
31
31
31
31
31
31
31
30
30
30
30
30
30
30
30
30
30
30
30
26
26
26
26
26
25
26
27
27
28
28
28
28
27
27
26
26
26
27
26
26
25
24
24
24
24
24
24
24
24
24
24
23
22
22
24
24
23
22
22
22
22
22
22
22
22
21
21
21
21
20
19
19
19
19
19
19
19
19
19
18
18
18
18
17
17
17
17
17
16
16
16
16
16
16
16
17
16
15
15
15
15
15
15
15
15
15
15
15
13
13
13
13
13
13
13
13
12
12
12
12
12
12
12
12
12
12
12
12
12
12
12
12
12
12
12
11
11
12
12
12
11
11
11
11
11
11
11
11
11
11
11
11
11
11
11
11
11
11
11
11
11
11
11
11
11
11
11
10
10
10
10
10
10
10
10
10
10
10
10
12
12
14
15
15
15
15
15
15
15
15
13
13
13
13
13
13
13
13
13
13
13
13
13
13
13
13
13
13
13
13
13
13
13
13
12
12
12
12
12
12
12
12
12
12
12
12
12
12
12
12
12
12
12
12
12
12
11
11
11
11
11
11
11
11
11
10
10
10
10
10
10
10
10
10
10
10
10
10
10
10
10
10
10
10
10
10
10
10
10
10
10
10
10
10
10
10
10
10
10
10
10
10
10
10
11
11
12
12
12
12
12
13
13
13
14
14
14
14
13
13
13
13
12
11
11
11
11
10
10
10
10
10
10
10
10
10
10
10
10
10
10
10
10
10
8
8
8
8
8
8
8
8
8
8
8
8
7
8
7
7
7
7
7
7
7
7
7
7
7
7
7
7
7
7
7
7
7
7
8
8
8
8
8
7
7
7
7
7
7
7
7
7
7
7
7
7
7
6
7
7
9
10
11
11
11
11
11
11
11
11
11
11
11
11
11
11
11
11
11
11
11
11
11
11
11
11
11
11
11
12
12
12
12
12
12
13
14
14
14
16
16
17
18
18
18
18
20
22
22
22
22
22
22
22
22
22
23
23
24
24
24
25
25
25
25
25
25
25
25
25
25
25
25
25
25
25
25
25
25
25
25
25
25
25
25
25
24
24
24
24
24
24
24
23
23
23
23
23
22
22
22
22
22
21
20
20
20
20
24
26
27
28
29
31
31
31
31
31
31
31
31
31
31
31
30
30
30
30
30
30
29
29
29
29
29
29
29
29
29
29
29
28
28
29
29
28
28
28
27
28
29
29
29
29
30
29
29
29
29
29
28
28
26
26
26
27
27
27
28
28
28
28
27
26
26
25
25
25
25
25
25
25
25
25
25
24
24
24
24
24
24
24
24
24
24
24
24
24
24
24
24
23
23
23
23
23
23
23
23
23
23
23
23
23
23
23
23
23
23
23
23
23
23
23
24
24
25
25
25
26
26
26
26
24
24
24
24
24
23
23
23
23
22
22
22
22
22
22
22
22
22
22
22
22
21
21
20
20
20
20
20
20
21
21
21
20
20
20
19
18
18
18
18
18
17
17
17
17
16
16
16
16
16
16
16
16
16
17
17
17
17
17
17
17
15
15
15
15
15
15
15
15
15
14
14
14
14
13
11
11
11
11
12
12
13
13
13
15
15
15
15
16
16
16
16
14
14
14
15
16
16
17
17
17
17
16
16
16
16
16
16
16
15
15
15
15
15
15
15
15
15
15
15
15
15
15
15
15
15
15
15
15
14
14
14
14
14
14
14
14
14
17
17
17
17
17
17
17
17
16
17
17
17
17
17
17
17
16
16
16
16
16
16
16
16
16
16
16
16
16
17
18
18
18
18
18
17
17
17
17
17
17
17
17
17
19
21
22
22
24
26
26
27
29
29
29
29
29
30
30
30
30
33
34
34
34
34
34
34
34
34
34
34
34
34
34
33
34
34
34
34
34
34
34
34
34
34
34
34
34
34
34
34
34
34
34
34
34
34
33
33
33
33
33
33
32
31
31
30
30
30
30
30
30
30
30
30
30
30
30
29
29
29
29
29
28
28
28
28
28
28
28
28
28
28
27
26
26
26
26
26
26
26
26
26
25
25
25
25
25
25
25
25
24
24
24
25
25
25
25
25
25
25
26
26
26
26
26
26
26
26
26
26
26
25
24
24
23
22
22
22
22
22
22
22
22
22
22
22
22
21
21
22
22
21
21
21
21
21
21
20
19
19
19
18
18
18
18
18
18
17
17
17
17
17
15
15
15
15
15
15
15
13
13
13
11
11
11
12
12
12
12
12
12
12
12
12
12
12
12
12
12
12
12
12
12
12
12
12
12
12
12
12
12
12
12
12
11
10
9
9
9
9
9
9
9
9
9
9
9
9
9
9
8
8
8
8
8
7
7
7
7
7
7
7
7
7
7
6
6
6
6
6
6
6
6
6
6
6
6
6
6
6
6
6
6
6
6
6
6
6
6
5
5
5
5
5
5
5
5
5
4
4
4
4
4
3
3
3
3
3
3
2
2
2
3
3
3
3
3
2
2
2
2
2
2
2
2
2
2
2
2
2
2
2
2
2
2
2
2
2
2
2
2
2
2
2
2
3
3
1
1
1
1
1
1
1
1
1
1
1
1
1
1
1
1
1
1
1
1
1
1
1
1
1
1
1
1
1
1
1
1
1
1
1
1
1
1
1
1
1
1
1
1
1
1
1
1
1
1
1
1
1
1
1
1
1
1
1
1
1
1
1
1
1
1
1
1
2
2
2
2
3
3
3
3
3
5
6
7
7
7
7
7
7
7
7
7
7
7
7
7
7
7
7
7
8
8
8
8
8
8
8
8
8
8
8
8
8
9
9
9
9
9
9
9
9
9
9
9
9
9
9
9
9
9
9
9
9
9
9
9
9
9
9
9
9
9
9
9
9
9
9
9
9
9
9
9
9
9
9
9
9
9
9
9
9
9
9
10
10
10
10
10
10
10
12
12
12
12
12
12
12
12
12
12
12
12
10
10
12
12
12
13
12
12
12
12
12
12
12
12
12
12
11
11
11
11
11
11
11
11
11
11
11
11
11
11
10
10
10
10
10
10
10
10
10
10
10
10
10
10
10
9
9
9
9
9
9
8
8
8
8
8
8
8
8
8
8
9
9
9
9
9
9
9
9
9
9
9
9
9
9
9
8
8
8
8
8
8
8
8
8
8
8
8
8
8
8
8
8
8
8
8
8
8
8
8
8
8
8
8
8
8
8
7
7
7
7
7
7
7
7
7
7
7
6
6
6
6
6
5
5
5
5
5
6
6
6
6
6
7
8
9
10
11
11
11
16
16
16
16
16
16
16
17
17
17
18
17
22
22
22
22
22
21
21
25
26
28
29
29
30
30
30
30
30
31
31
32
32
32
32
32
32
32
31
30
30
30
30
30
30
30
30
31
31
31
31
31
31
31
31
32
32
32
32
32
32
32
32
32
31
31
31
31
31
31
31
31
31
31
31
31
31
31
31
31
31
31
31
31
31
30
30
30
30
30
30
29
29
29
29
29
29
29
29
29
29
29
29
29
29
29
29
29
29
29
28
28
28
27
27
27
27
27
27
27
27
27
26
25
24
24
23
23
23
23
23
22
22
21
20
20
20
20
20
19
19
19
19
19
19
19
19
19
19
17
17
16
16
16
16
16
15
15
14
14
13
13
12
12
12
12
12
11
11
11
11
12
12
12
12
12
12
12
12
12
12
12
12
12
12
11
10
10
9
9
9
9
9
9
9
9
9
8
8
8
8
7
7
7
7
7
7
7
7
7
7
6
6
6
5
5
5
5
5
5
5
5
4
4
4
4
4
4
4
4
4
4
4
4
4
4
4
4
4
4
4
4
4
4
4
4
4
4
4
4
4
4
4
4
4
4
4
4
4
4
4
4
4
4
4
4
4
4
4
4
3
3
3
3
4
4
5
5
5
5
5
5
5
5
5
5
5
5
5
5
5
5
5
5
5
5
5
5
5
5
5
5
5
5
5
5
5
5
5
5
5
5
6
6
6
5
5
5
5
5
5
5
5
5
5
5
5
5
5
5
5
5
5
5
5
5
5
5
5
5
5
5
5
5
2
2
2
2
2
2
2
2
2
3
3
3
3
3
3
3
3
3
3
3
3
3
3
3
3
3
3
3
3
3
3
3
3
3
3
3
3
3
3
3
3
3
3
3
3
3
3
3
3
3
3
3
3
3
5
5
5
5
5
5
5
5
6
6
6
6
6
6
6
6
6
6
6
6
6
6
6
6
6
6
6
6
6
6
6
6
6
6
7
7
7
7
7
7
6
5
5
6
6
7
8
8
9
8
8
8
8
8
8
8
8
8
8
8
8
8
8
8
8
8
8
8
8
8
8
8
8
8
8
8
8
8
8
8
8
8
8
8
8
8
8
8
8
8
8
8
8
8
8
8
8
8
8
8
8
8
8
8
8
8
8
8
8
8
8
8
8
8
8
9
9
9
10
9
10
11
11
11
11
11
11
11
11
11
11
10
10
10
9
9
9
9
9
9
9
9
9
8
8
8
8
8
8
8
8
8
8
8
8
8
8
8
8
8
8
8
8
8
8
8
8
8
7
7
7
7
7
8
8
8
8
8
8
8
8
8
8
8
8
8
8
8
7
7
7
7
8
8
8
8
8
8
8
8
8
8
8
8
8
8
8
8
8
8
8
7
7
7
7
7
7
7
7
7
7
7
7
7
7
7
7
7
7
6
5
5
5
5
5
5
4
4
4
4
4
4
4
4
4
4
4
4
4
4
4
4
4
4
4
4
4
4
4
6
6
7
8
8
8
8
8
8
8
8
8
8
8
8
8
8
8
8
8
8
8
7
7
7
7
7
7
7
7
7
7
7
7
7
7
7
7
7
7
7
7
7
7
7
7
7
7
7
7
7
7
7
7
7
7
8
7
7
7
7
7
7
7
6
6
6
5
5
5
5
5
5
5
5
5
5
5
5
5
5
5
5
5
5
5
5
5
5
5
5
5
5
5
5
5
5
5
5
5
5
5
5
5
5
5
5
5
5
5
5
5
5
5
5
5
5
5
5
5
5
5
5
5
4
3
3
3
3
3
3
3
3
3
3
3
2
2
2
2
2
2
2
2
2
2
2
2
2
2
2
2
2
2
2
2
2
2
1
1
1
1
1
1
1
1
1
1
1
1
1
1
1
1
1
1
1
1
1
1
1
1
0
0
0
0
0
0
0
0
0
0
0
1
1
1
2
2
2
2
2
2
2
2
1
1
1
1
1
1
1
1
1
1
1
1
1
1
1
1
1
1
1
1
1
1
1
2
2
2
2
2
2
2
2
2
2
2
2
2
2
2
2
2
2
2
2
2
2
2
2
2
2
2
2
2
2
3
3
3
3
3
3
3
3
3
3
3
3
3
3
3
3
3
3
3
3
3
3
3
3
3
3
3
3
3
3
3
3
3
3
3
3
3
3
3
3
3
3
3
3
3
3
3
3
3
3
3
3
3
3
3
3
3
3
3
3
3
3
3
3
3
3
3
3
3
3
4
4
4
4
4
3
3
3
3
3
3
3
3
3
3
3
3
3
3
3
3
3
3
3
3
3
3
3
3
3
3
3
3
3
3
3
3
3
3
3
3
3
3
2
2
2
2
2
2
2
2
2
2
2
2
2
2
2
2
2
2
2
2
2
2
2
2
2
2
2
2
2
2
2
2
2
2
2
2
2
2
2
2
1
1
1
1
1
1
1
1
1
1
1
1
1
1
1
1
1
1
1
1
1
1
1
1
1
1
1
1
1
1
1
1
1
1
1
1
1
1
1
1
1
1
1
1
1
1
1
1
1
1
1
1
0
0
0
0
0
0
0
0
0
0
0
0
0
0
0
0
0
0
0
0
0
0
0
0
0
0
0
0
0
0
0
0
0
0
0
0
0
0
0
0
0
0
0
0
0
0
0
0
0
0
0
0
0
0
0
0
1
1
1
1
1
1
1
1
0
0
0
0
0
0
0
0
0
0
0
0
0
0
0
0
0
0
0
0
0
0
0
0
0
0
0
0
0
0
0
0
0
0
0
0
0
0
0
0
0
0
0
0
0
0
0
0
0
0
0
0
0
0
0
0
0
0
0
0
0
0
0
0
0
0
0
0
0
0
0
0
0
0
0
0
0
0
0
0
0
0
0
0
0
0
0
0
0
0
0
0
0
0
0
0
0
0
0
0
0
0
0
0
0
0
0
0
0
0
0
0
0
0
0
0
0
0
0
0
0
0
0
0
0
0
0
0
0
0
0
0
0
0
0
0
0
0
0
0
0
0
0
0
0
0
0
0
0
0
0
0
0
0
0
0
0
0
0
0
0
0
0
0
0
0
0
0
0
0
0
0
0
0
0
0
0
0
0
0
0
0
0
0
0
0
0
0
0
0
0
0
0
0
0
0
0
0
0
0
0
0
0
0
0
0
0
0
0
0
1
1
1
1
1
1
1
1
2
2
2
2
2
2
2
2
2
2
2
2
2
2
2
2
2
2
2
2
2
2
2
2
2
2
2
2
2
2
2
2
2
2
2
2
2
2
2
2
2
2
2
2
2
2
2
2
2
2
2
2
2
2
2
2
2
2
2
2
2
2
2
2
2
2
2
2
2
2
2
2
2
2
2
2
2
2
2
2
2
2
2
2
2
2
2
2
2
2
2
2
2
2
2
2
2
2
2
2
2
2
2
3
3
3
3
2
2
2
2
2
2
2
2
2
2
2
2
2
2
2
1
1
1
1
1
1
1
1
1
1
1
1
1
1
1
1
1
1
1
1
1
1
1
1
1
1
1
1
1
1
1
1
1
1
0
0
0
0
0
0
0
0
0
0
0
0
0
0
0
0
0
0
0
0
0
0
0
0
0
0
0
0
0
0
0
0
0
0
0
0
0
0
0
0
0
0
0
0
0
0
0
0
0
0
0
0
0
0
0
0
0
0
0
0
0
0
0
0
0
0
0
0
0
0
0
1
1
1
1
1
1
2
2
2
2
2
2
2
2
2
2
2
2
2
2
2
2
2
2
2
2
2
2
2
2
3
3
3
3
3
3
3
3
3
3
3
3
3
3
3
3
3
3
3
3
3
3
3
3
3
3
3
3
3
3
3
3
3
3
3
3
3
3
3
3
2
2
2
2
2
2
2
2
2
2
2
2
2
2
2
2
2
2
2
2
2
2
2
2
2
2
2
2
2
2
2
2
2
2
2
2
2
2
2
2
2
2
2
2
2
2
2
2
2
2
2
2
2
2
2
2
2
2
2
2
2
2
2
2
2
2
2
2
2
2
1
1
1
1
1
1
1
1
1
1
1
1
1
1
1
1
1
1
1
1
0
0
0
0
0
1
1
1
1
1
2
2
2
2
3
3
3
3
3
3
3
3
3
3
3
3
3
3
3
3
3
3
3
3
2
2
2
2
2
2
2
2
2
2
2
2
2
2
2
2
2
2
2
2
2
2
2
2
2
2
2
2
2
2
2
2
2
2
2
2
2
2
2
2
2
2
2
2
2
2
2
2
2
2
2
2
2
2
2
2
2
2
2
2
2
2
2
2
2
2
2
2
2
2
2
2
2
3
3
3
3
3
3
3
3
3
3
3
3
3
3
3
3
3
3
3
3
3
3
3
3
3
3
3
3
3
3
3
3
2
2
2
2
2
2
2
2
2
2
2
2
2
2
2
2
2
2
2
2
2
2
2
2
2
2
2
2
2
2
2
2
2
2
2
2
2
2
2
2
2
2
2
2
2
2
2
2
2
2
2
2
2
2
2
2
2
2
2
2
2
2
2
2
2
2
2
2
2
2
2
2
2
2
2
1
0
0
0
0
0
0
0
0
0
0
0
0
0
0
0
0
0
0
0
0
0
0
0
0
0
0
0
0
0
0
0
0
0
0
0
0
0
0
0
0
0
0
0
0
0
0
0
0
0
0
0
0
0
0
0
0
0
0
0
0
0
0
0
0
0
0
0
0
0
0
0
0
0
0
0
0
0
0
0
0
0
0
0
0
0
0
0
1
1
1
1
1
1
2
2
2
2
2
2
2
2
2
2
3
5
5
5
5
5
7
10
11
11
11
11
11
11
11
11
11
11
11
11
11
11
11
11
11
11
11
11
11
11
11
11
11
11
11
11
11
11
11
11
11
11
11
11
11
11
11
11
11
11
11
11
11
11
11
11
11
11
11
11
11
11
11
11
11
11
11
11
11
11
11
11
11
11
11
11
12
12
12
12
12
12
12
12
12
12
12
12
12
12
12
12
12
12
12
12
12
12
12
12
12
12
12
12
12
12
11
11
11
11
11
11
12
12
12
12
12
12
12
12
12
12
13
13
13
13
13
13
14
14
14
13
12
12
11
11
11
11
11
11
11
11
10
10
9
9
9
9
9
9
9
8
7
7
7
7
7
7
7
7
7
7
7
8
8
8
8
8
8
8
8
9
9
9
9
9
9
9
9
9
9
9
9
9
9
9
9
9
9
9
8
8
9
9
9
9
11
11
11
11
11
11
11
11
11
11
11
11
13
13
13
12
12
12
12
10
11
11
11
11
11
11
11
11
11
11
11
11
11
10
10
10
10
10
10
10
10
10
10
10
10
10
10
10
10
10
10
10
10
10
10
10
10
10
10
10
10
10
10
10
10
10
10
10
10
10
10
10
10
10
10
10
10
10
10
9
9
9
9
9
9
9
9
9
9
9
9
9
9
9
9
9
9
9
9
9
9
9
9
9
9
9
9
9
9
9
9
9
9
9
8
8
8
8
8
8
8
8
8
8
8
8
8
8
8
8
8
8
8
8
8
7
7
7
7
7
7
7
7
7
7
7
7
7
7
7
7
7
7
6
6
6
7
7
7
7
7
5
5
5
5
5
5
5
5
5
5
5
5
5
5
5
5
5
5
5
5
5
4
4
4
4
4
4
4
4
4
4
4
4
4
4
5
5
5
5
5
5
4
4
4
4
4
4
4
4
4
4
4
4
4
4
4
4
4
4
4
4
4
4
4
4
4
4
4
4
4
4
4
4
4
4
4
4
3
3
3
3
3
3
3
2
3
3
3
3
3
3
3
3
3
3
3
3
3
3
3
3
4
4
4
4
4
4
4
5
5
5
5
4
4
4
5
5
5
5
5
5
5
5
5
5
5
5
5
5
5
5
5
5
5
5
5
5
5
5
5
5
5
5
5
5
5
5
5
5
5
5
5
5
5
5
5
5
5
5
5
5
5
5
5
5
5
5
5
5
5
5
5
5
5
5
5
5
5
5
5
5
5
4
4
4
4
4
4
4
4
4
5
5
5
5
5
5
5
5
5
5
5
5
5
5
5
5
5
5
5
5
5
5
5
5
4
4
4
4
4
5
5
5
5
4
4
4
4
4
4
4
5
6
6
6
6
6
6
6
6
6
6
6
6
6
6
6
6
6
6
6
6
6
6
6
6
6
6
6
6
6
6
6
7
6
7
7
7
7
7
7
7
7
7
7
7
7
7
7
7
7
7
7
7
8
8
8
8
9
9
9
9
9
9
9
9
9
9
9
9
9
9
9
9
9
9
9
9
9
9
9
9
9
9
9
9
9
9
9
9
9
9
10
10
11
11
11
11
11
11
11
11
11
11
11
11
11
11
11
11
10
8
8
8
8
8
8
8
8
8
8
8
8
8
9
9
9
9
9
9
9
9
9
9
9
9
9
9
9
9
9
9
10
10
10
10
10
10
10
10
10
10
10
10
10
12
12
12
12
12
12
12
12
12
12
12
12
12
12
12
12
11
11
11
11
11
11
11
11
11
11
11
11
11
11
11
12
12
12
12
12
13
13
16
16
18
18
18
18
18
18
18
18
18
18
18
18
16
16
16
16
15
15
15
15
15
15
15
15
16
17
18
19
19
22
21
22
22
22
22
22
22
22
22
22
22
22
22
23
24
24
25
25
25
25
25
25
25
25
25
25
26
26
26
25
25
25
25
25
25
25
25
25
25
25
25
25
25
25
25
25
26
27
25
25
25
25
26
26
26
26
27
27
27
27
27
27
27
27
27
27
27
27
27
27
27
27
26
26
26
26
25
25
25
25
25
25
25
25
25
25
25
25
25
25
25
24
24
24
24
24
24
24
24
24
24
24
24
23
23
23
22
22
22
22
22
22
22
22
22
22
21
21
21
21
21
21
21
21
20
20
20
19
19
19
19
18
18
18
18
18
18
18
18
18
17
17
17
16
16
16
16
16
15
14
14
14
14
14
14
13
13
13
13
13
13
13
13
13
13
13
13
13
12
12
12
12
12
12
12
12
11
11
11
11
11
11
10
10
10
10
10
10
10
10
10
10
10
9
9
10
10
10
9
9
9
9
9
9
9
9
9
9
9
9
9
9
9
9
9
9
9
9
8
8
8
8
8
8
8
8
8
8
8
8
8
8
8
8
8
8
8
8
8
8
8
8
8
8
7
7
7
7
7
7
7
7
7
6
6
6
6
6
6
6
6
6
6
6
6
6
6
6
6
6
6
6
6
6
6
5
5
5
5
5
5
5
5
4
4
4
4
4
3
3
3
3
3
2
2
2
2
2
2
2
2
2
2
1
1
1
1
1
1
1
3
3
3
3
3
2
3
4
4
4
4
4
4
4
4
4
3
3
4
4
4
4
4
4
4
4
4
4
4
4
4
4
4
4
4
4
4
4
4
4
4
4
4
4
4
4
4
5
5
5
5
5
5
5
5
5
5
5
5
5
5
5
5
5
5
5
5
5
5
5
5
5
5
5
5
5
5
5
5
5
5
5
5
5
5
5
5
5
5
5
5
5
5
5
5
5
5
5
5
5
5
5
5
5
5
5
5
5
5
6
6
6
6
6
5
5
5
5
5
5
5
5
5
5
5
6
6
6
6
6
6
5
5
5
5
5
5
5
5
6
6
6
6
6
6
6
6
6
7
7
7
7
7
7
7
6
6
6
6
6
6
6
6
5
6
6
6
6
6
8
8
8
8
8
9
9
9
9
10
10
10
10
10
10
10
10
10
10
10
11
11
11
11
11
11
11
11
11
11
11
11
11
11
12
12
12
15
15
15
17
17
19
23
23
25
25
28
28
28
28
28
28
28
29
29
29
29
29
29
29
29
28
28
28
28
28
26
26
26
26
26
26
26
26
26
26
26
26
26
26
26
26
26
26
26
26
26
26
26
26
26
26
26
26
26
26
26
26
26
27
27
27
27
26
26
26
26
26
26
26
26
26
27
27
27
28
28
28
28
30
30
30
30
30
30
30
30
29
28
28
28
28
27
27
27
28
28
28
28
27
27
27
27
27
27
27
27
28
28
28
30
30
29
29
29
30
30
30
30
30
30
30
30
30
29
28
28
28
28
28
27
27
28
28
28
28
28
28
27
27
27
30
30
30
30
30
28
28
28
28
28
28
29
29
30
30
29
29
29
28
28
28
28
28
28
28
26
25
25
25
25
26
26
25
23
22
21
21
21
21
21
21
21
21
21
21
21
21
21
21
21
20
20
20
20
20
20
20
20
19
19
18
18
18
18
18
18
18
17
16
16
16
16
17
17
17
17
17
17
17
16
15
15
15
15
15
15
15
15
15
15
15
15
15
15
15
15
15
15
15
15
15
15
15
14
14
14
14
14
14
14
13
13
12
14
14
14
14
14
14
14
14
14
14
14
14
13
13
13
13
13
14
13
14
14
14
15
15
16
16
16
16
16
16
15
14
14
13
13
12
11
11
11
11
11
11
11
11
11
11
11
11
11
11
11
11
11
11
11
11
11
11
11
11
11
11
11
11
11
11
11
12
13
16
17
17
17
17
19
19
19
19
19
19
19
17
17
20
21
21
21
24
24
24
24
24
24
24
23
23
23
23
23
23
23
23
22
22
22
22
22
22
22
22
22
22
22
22
22
22
22
22
22
22
22
22
22
21
22
22
22
22
22
22
22
22
22
22
22
22
22
21
21
21
21
21
21
22
22
22
22
22
22
22
22
22
22
22
22
22
22
22
22
22
22
22
22
22
22
22
22
22
22
22
22
22
22
23
23
23
22
21
21
21
21
21
21
21
21
21
21
21
21
21
21
21
21
21
21
21
21
20
20
19
19
19
19
18
18
18
18
19
19
19
19
19
19
19
19
19
19
20
20
19
20
21
21
20
20
19
19
19
17
17
18
18
18
18
18
19
19
19
20
20
20
20
20
20
20
24
24
24
24
26
27
27
28
28
29
29
29
30
30
30
30
30
30
30
30
29
29
29
29
29
29
29
29
29
29
29
28
28
27
27
27
27
27
27
27
27
27
27
27
27
27
27
27
27
27
27
27
27
27
27
27
27
27
27
27
27
27
27
27
27
27
27
27
27
27
27
27
27
27
27
27
26
26
26
26
27
27
27
27
24
24
24
24
24
23
24
24
24
26
26
26
26
24
24
24
25
25
24
24
24
25
24
25
27
28
27
26
27
27
28
27
27
27
27
27
27
27
28
27
27
27
28
29
31
31
32
32
32
31
31
30
30
30
30
30
29
29
29
29
29
29
28
28
28
27
27
27
27
27
27
27
27
27
27
27
27
27
27
27
27
27
27
28
28
28
28
28
28
28
28
28
26
26
26
26
25
25
25
25
25
25
25
24
23
23
23
23
23
23
23
23
23
22
22
22
22
22
22
22
22
22
22
22
21
19
19
19
18
18
18
18
18
18
18
18
18
20
20
21
21
21
21
21
21
21
21
21
21
21
20
20
20
20
20
20
20
20
19
18
18
19
19
19
19
19
18
18
18
18
18
18
18
18
18
18
18
18
18
17
17
17
17
17
17
17
17
17
17
17
17
17
17
17
17
16
15
14
13
13
13
13
13
13
13
13
13
13
13
13
12
12
13
13
15
17
17
17
17
18
18
17
16
15
15
15
16
16
16
17
18
19
19
19
19
19
19
19
19
19
19
21
21
20
21
21
21
21
23
24
24
25
25
25
25
25
25
25
25
25
26
26
26
26
26
26
26
26
26
26
26
26
24
24
24
25
25
25
25
25
23
23
25
25
26
27
27
27
28
28
28
28
28
29
30
31
31
31
30
30
30
30
29
30
35
35
35
35
35
35
35
35
35
35
35
34
34
34
34
34
34
34
34
34
34
34
34
34
34
34
34
34
34
34
34
34
34
34
34
34
34
34
34
34
34
34
34
36
36
41
41
41
44
45
45
45
45
45
45
45
45
45
45
45
45
44
45
45
45
45
45
45
45
43
43
43
43
44
45
46
46
46
45
45
45
45
45
45
45
45
45
45
45
45
45
45
45
45
45
45
45
44
44
44
44
43
43
43
43
43
46
46
45
45
45
45
45
45
45
45
45
45
45
50
51
52
51
51
51
52
51
50
50
51
51
51
51
52
53
53
53
52
52
52
52
52
49
49
49
46
46
45
45
45
46
46
44
44
44
42
41
40
40
37
37
37
36
36
36
34
33
33
33
33
33
33
33
33
33
34
34
34
34
34
34
34
34
34
33
33
33
34
34
34
35
34
35
35
34
34
34
34
34
34
34
34
34
34
33
33
33
33
33
33
34
34
34
34
34
34
34
34
34
33
33
33
33
32
32
32
32
31
31
31
31
32
32
32
32
32
32
31
30
28
28
28
28
28
28
27
27
26
24
24
24
24
25
25
25
25
26
26
30
28
28
29
29
29
29
29
28
28
28
28
30
30
30
30
31
31
31
31
31
31
31
31
30
30
30
29
29
28
28
31
32
32
33
33
36
37
37
38
37
36
36
36
36
36
36
35
35
36
38
38
38
37
37
37
37
36
36
36
36
36
36
36
36
36
36
36
36
36
36
36
36
36
36
36
36
36
37
37
37
37
37
37
37
37
37
40
41
43
43
43
43
44
46
46
46
46
49
49
48
48
48
48
49
53
53
53
53
52
52
51
51
51
50
50
48
48
48
49
49
49
49
49
49
49
50
51
54
54
54
54
54
54
54
54
54
54
54
54
54
55
55
54
54
54
53
52
52
52
50
50
47
47
47
48
48
48
49
50
51
51
51
51
48
47
47
47
48
52
52
52
52
52
50
50
50
50
51
51
55
55
56
59
60
60
62
69
68
69
69
72
85
85
86
87
87
87
87
87
87
87
87
85
86
86
87
88
89
89
89
89
89
89
89
89
89
89
89
89
89
88
86
86
86
86
86
86
86
85
85
83
83
83
84
83
83
83
84
85
85
85
85
85
86
86
86
85
85
85
85
85
83
83
82
82
82
82
82
83
83
83
82
82
81
81
81
81
81
81
76
72
72
74
74
73
71
71
72
72
72
72
74
74
74
77
77
81
82
82
81
81
81
80
82
90
90
99
99
99
100
99
99
101
100
100
100
99
97
97
96
96
96
96
96
96
95
95
95
94
94
94
94
94
93
94
93
93
94
94
92
93
89
88
89
89
89
88
87
88
88
87
87
87
86
86
86
86
85
86
86
85
85
84
84
83
82
82
82
82
83
83
83
83
83
83
83
83
84
84
84
83
82
82
82
80
79
80
79
79
79
75
75
75
79
79
79
79
80
80
79
79
81
81
81
82
82
78
79
78
81
81
85
86
84
85
85
85
85
83
83
83
83
83
83
83
83
83
83
81
78
78
88
89
104
112
109
109
115
114
120
138
138
139
139
140
139
140
142
142
139
139
138
139
139
141
140
141
140
140
143
143
141
145
144
144
143
146
148
149
150
149
148
148
148
149
149
152
153
155
155
155
154
154
154
154
154
154
147
147
146
146
146
146
146
145
145
145
145
145
145
146
145
144
149
148
148
148
150
150
150
150
151
152
152
154
155
157
157
157
157
157
157
157
162
162
164
170
171
174
177
179
182
182
183
182
178
178
178
175
175
177
175
175
172
172
175
173
172
172
172
173
173
175
175
176
177
177
177
177
177
175
175
175
172
172
172
172
172
170
166
163
162
155
154
154
153
153
152
150
150
150
151
151
151
151
151
152
152
152
151
150
148
148
148
148
148
148
148
147
147
147
144
143
143
143
143
142
141
142
141
141
141
134
132
131
130
130
130
128
126
124
122
120
120
120
119
119
119
122
124
126
123
125
125
125
126
124
124
124
122
132
129
128
127
125
132
133
144
151
152
151
149
150
152
152
154
154
154
154
155
156
156
156
155
145
146
144
144
145
146
145
149
140
136
132
127
128
128
129
135
139
142
144
144
144
144
144
144
147
148
149
149
149
149
150
153
153
153
153
152
153
155
151
151
154
155
154
155
156
156
155
155
156
156
156
156
153
153
149
149
149
146
145
143
141
140
138
138
138
138
138
138
138
137
135
135
135
135
135
135
135
135
135
131
129
129
126
126
126
126
126
126
124
124
124
124
123
123
123
123
123
123
123
122
121
121
121
120
119
116
116
116
114
114
109
106
106
105
102
97
95
96
95
95
94
94
94
95
95
95
95
94
94
94
95
95
96
96
96
94
94
94
94
94
94
93
93
88
72
57
54
54
51
49
43
34
19
18
18
18
18
19
18
18
18
18
18
17
16
16
15
15
15
15
15
15
15
15
14
13
13
13
11
11
11
12
12
11
11
11
11
11
11
10
10
10
10
10
10
10
10
10
10
10
10
10
10
11
11
15
15
17
18
17
17
18
18
18
18
18
18
18
19
19
19
19
17
17
16
16
17
17
17
17
17
18
19
19
20
20
21
20
20
23
25
25
25
25
25
25
25
25
25
25
28
27
27
28
28
28
28
28
28
27
27
27
27
27
27
27
27
27
27
27
27
27
27
27
27
27
26
26
26
27
27
27
27
27
27
27
27
27
27
27
27
27
27
27
27
27
27
27
28
28
28
28
28
28
27
27
27
27
27
27
27
27
27
27
27
27
27
27
27
27
27
27
27
27
27
26
26
26
26
26
26
26
26
26
26
26
26
27
27
27
27
27
27
27
27
27
27
27
27
27
27
27
27
27
26
26
24
24
24
24
24
24
24
24
24
24
24
24
24
24
24
24
24
24
24
24
22
22
22
22
22
20
19
19
19
17
17
16
16
16
16
16
15
15
13
13
13
13
13
13
12
12
12
12
10
10
9
9
9
8
8
8
6
6
6
6
6
6
6
6
6
6
6
6
6
6
6
6
6
6
6
6
6
6
6
6
6
6
6
6
6
6
6
6
6
6
6
6
6
6
6
6
6
6
6
6
6
5
5
5
5
5
5
5
5
5
5
5
5
5
5
4
4
4
4
4
4
4
3
3
3
3
3
3
3
3
3
3
3
3
3
3
3
3
3
3
3
3
2
1
1
1
1
3
3
3
3
3
3
4
4
5
6
6
7
10
10
10
9
9
10
10
11
11
11
11
11
11
11
11
11
11
11
12
12
12
13
13
13
14
14
14
14
14
14
15
15
15
17
18
20
21
21
21
21
21
21
21
21
21
21
21
21
21
22
21
21
23
26
29
29
29
29
29
29
29
29
29
29
29
29
30
30
30
30
30
30
30
30
30
30
30
30
30
30
32
32
32
32
32
32
32
32
32
32
32
34
34
35
36
36
35
35
35
35
35
35
35
34
35
35
37
37
37
37
37
38
37
39
40
40
40
40
40
40
40
39
39
39
39
39
39
39
39
39
39
38
38
38
38
38
38
38
38
37
37
37
37
36
36
36
36
36
36
36
36
36
36
36
36
36
35
35
35
34
34
34
34
34
34
35
35
35
35
35
34
34
34
34
34
34
34
34
34
33
32
32
32
32
32
32
32
32
31
31
31
31
30
30
30
30
30
30
30
28
25
24
23
22
21
21
21
21
21
21
21
21
21
21
21
21
21
19
19
19
19
19
18
18
19
19
19
19
19
19
19
19
16
17
17
17
17
17
17
17
17
17
17
17
17
17
17
17
17
18
19
19
19
20
20
20
20
19
19
19
19
19
18
18
18
17
17
16
16
16
16
16
16
16
15
15
14
14
14
14
14
14
14
14
16
16
14
15
15
15
15
16
15
15
15
15
16
16
16
16
16
17
17
17
18
17
17
17
17
18
18
19
21
23
24
25
25
25
25
25
25
25
25
25
25
26
25
25
25
25
25
25
25
25
25
25
25
25
25
25
25
26
26
26
26
26
26
26
27
27
27
27
27
27
27
27
28
27
27
27
27
27
27
30
31
32
32
32
32
32
32
32
32
33
33
34
33
33
33
33
33
33
33
33
34
35
35
35
35
34
34
34
34
34
34
34
34
34
36
34
33
34
33
33
33
34
34
35
37
37
37
37
37
36
36
36
36
37
40
40
40
42
42
43
46
44
44
44
44
44
44
44
44
44
44
44
43
43
43
43
43
43
43
43
43
43
43
43
43
43
43
43
43
43
43
43
42
42
42
42
42
43
42
42
42
42
42
42
39
39
39
39
38
38
38
38
38
38
38
38
38
38
38
38
38
38
38
38
38
38
38
37
37
37
36
36
36
37
37
37
37
37
37
37
37
37
37
37
37
37
37
37
36
35
35
35
34
32
32
32
33
33
35
32
32
32
30
26
25
25
24
24
25
25
25
25
25
25
24
24
24
23
22
21
21
21
21
21
21
21
21
21
21
21
21
21
21
21
21
21
21
21
21
21
21
20
20
20
19
19
19
20
20
20
18
18
17
16
16
16
16
16
16
15
15
15
15
15
14
14
14
14
14
14
14
14
13
13
13
13
13
14
14
14
14
14
14
14
14
14
14
14
14
14
14
15
15
13
13
13
13
13
13
13
13
13
13
13
13
13
12
9
9
9
9
9
9
9
9
9
9
9
9
9
9
9
9
9
9
9
9
9
9
9
9
9
9
9
9
7
7
7
7
7
7
6
6
6
6
5
5
5
5
5
5
5
5
5
5
5
5
5
5
5
5
5
5
5
5
5
5
5
5
5
4
4
4
4
4
4
4
4
4
4
4
4
4
4
4
4
5
5
4
4
5
5
5
5
5
5
5
5
5
5
5
5
5
5
5
5
6
6
6
6
6
6
6
6
5
5
5
5
5
5
5
5
5
5
5
5
5
5
5
5
5
5
5
5
5
5
5
5
5
5
5
5
5
5
5
5
5
5
5
5
5
5
5
5
5
5
6
7
7
7
7
7
7
7
7
7
7
7
7
7
7
7
7
7
7
7
6
6
7
7
7
7
7
7
7
7
10
9
9
10
11
11
11
11
11
11
12
12
12
12
12
12
12
12
12
12
12
12
12
12
12
12
12
12
12
11
11
11
11
11
11
11
11
11
11
11
13
13
13
13
15
14
14
14
14
14
14
14
14
14
14
14
14
14
14
14
14
13
13
13
13
13
13
13
13
13
13
13
13
13
13
13
13
13
13
13
13
13
13
13
13
13
13
13
13
13
13
13
13
13
13
13
13
12
12
12
12
12
12
12
12
12
12
16
15
15
15
15
15
15
15
15
15
15
15
14
14
14
14
14
14
13
12
12
12
12
12
12
12
12
12
12
12
12
12
12
12
12
12
12
12
12
12
12
12
12
12
12
12
12
11
11
9
9
9
8
7
7
7
7
7
7
7
7
7
7
7
7
7
7
7
7
7
8
8
8
8
8
8
8
8
8
8
8
8
8
8
8
8
8
8
8
8
8
8
8
8
8
8
8
8
8
8
8
8
8
8
8
8
8
8
8
8
8
8
8
8
8
8
8
8
8
8
8
8
8
8
8
8
8
8
8
7
7
7
7
7
7
7
7
6
5
4
4
4
4
4
2
2
2
2
2
2
2
1
1
1
1
1
1
1
1
1
1
2
2
2
3
3
3
2
2
2
2
2
2
2
2
2
2
2
2
2
2
2
2
2
4
4
5
5
5
5
5
5
5
5
5
5
5
5
5
5
5
5
5
5
5
5
5
5
5
5
5
5
5
5
5
5
5
5
5
5
5
5
5
5
5
5
5
5
5
5
5
5
5
5
5
5
5
5
5
5
5
5
5
5
5
5
5
5
5
5
5
5
5
5
5
5
5
5
5
5
5
5
5
5
5
5
5
5
5
5
5
5
5
5
5
5
5
5
5
5
5
5
5
5
5
6
6
5
5
5
5
5
5
5
5
5
5
5
5
5
5
5
5
6
6
6
5
5
5
5
5
5
5
5
5
5
5
5
5
5
6
6
7
9
9
9
9
7
7
7
7
7
7
7
7
7
7
7
7
7
7
7
7
7
8
8
8
8
8
8
8
7
7
7
7
7
7
7
7
7
7
7
7
7
7
7
7
8
8
8
8
8
8
8
8
8
8
8
8
8
8
8
8
8
8
8
8
8
8
8
8
8
8
9
9
9
9
8
8
8
9
9
10
10
10
10
10
10
10
10
10
10
10
10
10
10
10
10
10
10
10
10
10
11
11
12
11
11
11
11
11
11
11
12
12
12
12
12
12
12
12
12
12
12
12
12
12
12
12
12
12
12
12
12
12
11
11
11
11
11
11
11
11
11
11
11
11
11
11
11
11
11
11
11
11
11
11
11
11
11
11
11
10
11
11
11
11
11
11
11
11
11
11
10
10
10
10
10
10
10
11
11
10
10
10
9
9
9
9
9
9
9
9
9
9
9
9
9
9
9
9
9
9
9
8
8
8
8
8
8
8
8
8
8
8
8
8
8
8
8
8
8
8
8
8
7
8
8
8
8
8
8
8
8
8
8
8
8
8
8
8
8
8
8
8
8
7
7
7
7
7
7
7
7
6
6
6
7
7
7
7
7
7
7
6
6
6
6
6
6
6
6
6
6
6
6
6
6
6
6
6
6
6
6
6
6
6
6
6
5
5
5
5
5
5
5
5
5
5
5
5
5
5
5
5
5
5
5
5
5
5
5
4
4
4
3
3
3
3
3
3
3
3
3
3
3
3
3
3
3
3
3
3
3
3
3
3
3
3
3
3
2
1
1
1
1
1
1
1
1
1
1
1
1
1
1
1
1
1
1
1
1
1
1
1
1
1
1
1
1
1
1
1
0
0
0
0
0
0
0
1
1
1
1
1
1
1
1
1
1
1
1
1
1
1
1
1
1
1
1
1
1
1
1
1
1
1
1
1
1
1
1
1
1
1
1
1
1
1
1
1
1
1
1
1
1
1
1
1
1
1
1
1
1
1
1
1
1
1
1
1
1
1
1
1
1
1
1
1
1
1
1
1
1
1
1
1
1
1
1
1
1
1
1
1
1
1
1
1
1
1
1
1
1
1
1
1
1
1
1
1
1
1
1
1
1
1
1
1
1
1
1
1
1
1
1
1
1
1
1
2
2
3
4
4
4
4
4
4
4
4
4
4
4
4
4
4
4
4
4
4
4
4
4
4
4
3
3
3
3
3
3
3
3
3
3
3
3
3
3
3
3
3
3
3
4
4
4
4
5
5
5
5
5
5
5
5
5
5
5
5
5
5
5
5
5
5
5
5
5
5
5
5
5
5
5
5
5
5
5
5
5
5
5
5
5
5
5
5
5
5
5
5
4
4
4
4
4
4
4
4
4
4
4
4
4
4
4
4
4
4
4
4
4
4
4
4
4
4
4
4
4
4
4
4
4
5
6
7
7
6
6
6
6
6
6
6
6
6
6
6
6
6
6
6
6
6
6
6
7
7
7
7
7
7
7
11
12
12
12
12
12
12
12
12
12
12
12
12
12
12
11
11
11
11
11
11
11
11
11
11
11
11
11
11
11
11
11
11
11
11
11
11
11
11
11
11
11
11
11
11
11
11
11
11
11
11
11
11
11
11
11
11
11
11
11
11
11
11
11
11
11
11
11
11
11
11
11
11
11
11
11
11
11
11
10
10
10
12
12
12
12
12
13
13
13
13
13
13
13
13
13
13
13
13
13
13
13
13
13
12
12
12
11
12
15
15
16
18
18
19
19
19
19
19
19
19
20
20
20
20
20
20
20
20
20
20
20
21
21
21
21
21
20
20
20
20
20
20
20
20
20
20
20
20
20
20
20
19
19
19
19
19
19
19
19
19
19
19
19
19
19
19
19
19
19
19
19
19
19
19
19
19
19
19
19
19
19
18
18
18
18
18
18
18
19
19
19
19
19
19
19
19
19
19
19
19
21
21
21
21
21
21
21
21
21
21
21
21
21
21
21
21
21
21
21
21
21
21
21
21
21
21
20
20
19
18
18
18
18
18
18
18
18
18
19
19
19
19
19
19
19
19
19
17
17
17
17
17
15
15
13
13
13
13
13
14
14
14
14
14
15
15
15
15
15
15
15
15
15
15
15
15
15
15
15
15
15
15
15
15
14
13
12
11
10
9
8
8
8
7
7
7
7
7
7
7
7
7
7
7
7
7
7
7
7
7
6
6
6
6
6
6
6
6
6
5
5
5
5
5
5
5
5
5
5
5
5
5
5
5
5
5
5
5
6
6
6
6
6
6
6
6
6
6
6
6
4
4
4
4
4
4
4
4
4
4
4
4
4
4
4
4
4
4
4
4
4
4
4
4
4
4
4
5
4
4
4
4
4
4
4
3
3
3
3
3
3
3
3
3
3
3
3
3
3
3
3
3
3
3
3
3
3
3
3
3
3
3
3
3
3
3
3
3
3
4
4
4
2
2
2
2
2
2
2
2
2
2
2
2
2
2
2
2
2
2
2
2
2
2
2
2
2
2
2
2
2
2
2
2
2
2
2
2
2
2
2
2
2
2
2
2
2
3
3
3
4
4
4
4
4
4
4
4
4
4
4
4
5
5
5
5
5
5
5
5
5
5
5
5
5
5
5
5
5
5
5
5
5
5
5
3
3
3
3
3
3
3
3
3
3
3
3
4
4
4
4
4
4
4
4
4
4
4
4
4
4
4
4
4
4
4
4
4
4
4
4
4
5
5
5
5
6
6
6
6
6
6
6
6
6
6
6
6
6
6
6
6
6
6
6
6
6
6
6
6
6
6
6
6
6
6
6
6
6
6
6
6
6
5
5
5
5
5
5
5
5
5
5
5
5
5
5
5
5
5
5
5
5
5
5
5
5
5
4
4
4
4
4
4
4
4
4
4
4
4
3
3
3
3
3
3
3
3
3
3
3
3
3
3
3
3
3
3
3
3
3
3
3
3
3
3
3
3
3
3
3
3
3
3
3
3
3
3
4
4
4
3
3
3
3
3
3
3
3
3
3
3
3
3
3
3
3
3
3
3
3
2
1
1
1
1
1
1
1
1
1
0
0
1
1
1
1
1
1
1
1
1
1
1
1
1
1
1
1
1
1
2
3
3
3
3
3
3
3
3
3
3
3
3
3
3
3
3
3
3
3
3
3
3
3
3
3
3
3
3
3
3
3
3
3
3
3
3
3
3
3
3
3
4
4
4
4
4
4
4
4
4
4
4
4
4
4
4
4
4
4
4
4
4
4
4
4
4
4
6
6
6
6
6
6
6
7
7
7
7
7
7
7
7
7
7
7
7
7
7
7
7
7
7
7
7
7
7
7
7
7
7
7
7
7
7
7
7
7
7
7
7
7
7
7
7
7
7
7
7
7
7
7
7
7
7
7
7
7
7
7
7
7
7
7
7
7
6
6
6
6
7
6
6
6
6
6
6
6
6
6
7
7
7
7
7
7
7
7
7
7
7
7
7
7
7
7
6
6
6
6
6
6
6
6
6
6
6
6
6
6
6
6
6
6
6
6
6
6
6
6
6
6
6
6
6
6
6
6
6
6
6
6
6
6
6
6
6
6
6
6
6
6
6
6
6
6
6
6
6
7
7
7
7
7
7
7
7
7
7
8
8
8
8
8
9
10
11
11
11
11
11
11
11
11
11
10
10
10
9
9
9
9
9
10
10
10
10
10
10
10
10
10
10
10
10
10
10
10
10
11
11
11
11
11
11
11
12
12
12
12
11
11
11
11
11
11
11
11
11
9
9
9
9
9
9
9
9
9
9
9
9
9
8
8
8
8
8
8
8
8
8
8
8
8
8
8
8
8
8
8
9
9
9
9
9
9
9
9
9
10
11
12
12
12
12
12
13
13
13
13
13
13
13
13
12
12
12
12
12
12
12
12
12
12
12
12
11
11
11
11
11
11
11
11
11
11
11
11
11
11
11
10
11
11
11
11
11
11
11
11
11
11
11
11
11
11
11
10
9
9
9
9
8
8
8
8
8
8
8
8
8
8
8
8
8
8
8
8
8
7
7
7
7
7
7
7
7
7
7
7
7
7
7
7
7
7
7
7
7
7
7
7
7
7
7
7
7
8
8
8
8
8
8
8
8
8
8
8
8
8
8
8
8
9
9
9
9
9
9
9
9
9
9
9
9
9
10
10
10
10
10
10
9
9
9
8
8
8
8
8
7
7
7
7
7
7
8
8
8
8
8
8
8
8
8
7
7
7
7
7
7
7
7
7
7
7
7
7
7
7
7
7
7
7
7
7
7
7
7
7
7
7
7
7
7
6
5
5
5
5
5
5
5
5
5
5
5
5
5
5
5
5
5
5
5
5
5
5
5
5
5
4
3
3
5
5
5
5
5
5
5
5
5
5
5
5
5
5
5
5
5
6
6
6
6
6
6
6
6
6
6
6
6
6
6
6
6
6
6
6
6
6
6
6
6
6
6
6
6
6
6
6
6
6
4
4
4
4
4
4
3
3
4
4
4
5
5
5
5
5
5
5
5
5
5
5
5
5
5
5
5
5
5
6
6
6
6
6
6
6
6
6
6
7
7
7
7
7
7
7
7
7
7
7
7
7
7
7
8
8
8
8
8
8
8
9
9
10
10
10
10
10
11
11
11
11
13
14
15
16
16
17
17
17
18
18
18
18
18
18
18
18
19
24
24
24
24
24
25
25
25
26
26
27
27
26
27
28
29
29
29
29
29
29
29
29
29
29
29
29
29
29
29
29
29
29
29
29
29
29
29
29
29
29
29
29
29
29
29
29
29
29
29
29
29
30
30
30
29
29
29
29
29
28
28
29
30
31
31
33
33
33
33
35
35
35
35
35
34
34
34
34
34
34
34
34
34
35
35
35
35
35
35
35
35
35
35
35
35
35
35
35
35
35
35
35
35
34
34
34
34
34
34
34
34
34
34
34
33
33
32
32
32
32
32
32
32
32
32
32
32
32
32
32
32
31
31
31
31
31
31
31
31
31
30
28
28
29
29
29
32
32
32
35
35
35
35
35
35
35
34
34
33
33
33
33
33
33
33
33
33
33
32
32
29
29
29
29
29
29
29
29
29
29
28
28
26
26
26
26
24
22
20
18
18
19
19
20
20
20
20
20
21
21
21
21
21
21
21
21
21
21
21
21
21
21
21
21
21
21
20
20
20
20
20
20
20
19
19
19
18
18
18
18
18
18
18
18
17
17
17
17
17
16
16
16
15
15
15
15
15
15
15
15
15
15
15
15
14
13
13
13
13
13
13
13
13
13
14
14
14
14
14
13
12
12
12
12
12
13
12
12
12
12
12
11
11
11
11
11
11
10
10
10
10
10
10
10
10
10
10
10
10
10
10
10
10
10
9
9
9
9
8
8
7
7
7
7
7
7
8
8
8
8
8
8
8
8
8
8
8
8
8
8
8
8
8
8
8
7
7
7
8
8
8
8
8
8
8
8
8
8
8
10
10
10
10
10
9
8
8
8
8
8
8
8
8
8
8
8
8
8
8
8
8
8
8
8
8
8
8
9
9
9
9
9
9
9
9
9
9
9
9
9
9
9
9
9
9
8
8
8
8
8
9
9
9
9
8
8
8
8
8
8
8
9
9
10
10
10
10
10
10
10
10
10
11
11
11
11
11
11
11
11
11
11
11
11
11
11
11
11
11
11
11
11
11
12
12
12
12
12
12
11
11
11
11
11
11
11
11
11
11
11
11
11
11
11
11
11
11
11
11
11
11
11
11
11
11
11
11
11
11
11
11
12
12
12
12
12
12
12
12
12
12
12
12
12
12
12
12
12
11
11
11
11
11
11
11
11
11
11
11
11
11
11
11
11
11
11
11
11
11
9
9
9
9
9
9
9
9
9
9
9
9
9
9
9
9
9
9
7
7
7
7
7
7
7
6
6
6
6
6
6
6
6
5
5
5
5
5
5
5
5
5
5
6
6
9
9
9
9
9
9
9
9
9
9
9
10
10
10
10
10
10
10
10
10
10
10
10
10
10
10
10
10
11
11
11
10
10
10
10
10
10
9
8
8
8
8
8
8
7
7
7
7
7
6
5
5
5
5
5
5
5
5
5
6
6
6
6
6
6
6
6
6
6
6
6
6
6
6
6
6
6
6
6
6
6
6
6
6
6
6
6
6
6
6
6
6
6
6
6
6
6
6
6
7
7
7
7
7
7
7
7
7
7
7
7
7
7
7
8
8
8
8
8
8
8
8
8
8
8
8
8
8
8
8
8
8
8
8
8
8
8
8
8
8
8
8
8
8
8
8
8
8
8
8
8
8
8
8
7
7
7
7
7
7
7
7
7
7
7
7
7
7
7
6
6
6
6
6
4
4
4
4
4
4
4
4
4
4
4
4
4
4
4
4
3
3
3
3
3
3
3
3
2
2
2
2
2
2
2
2
2
2
2
2
2
2
2
2
2
2
2
2
2
2
2
2
2
2
2
2
2
2
2
2
2
2
1
1
1
1
1
1
1
1
1
1
1
1
3
3
3
3
3
3
4
4
4
4
4
4
3
3
3
3
3
3
3
3
3
3
3
3
3
3
3
3
3
2
2
2
2
2
2
2
2
2
2
2
2
2
2
2
2
2
2
2
2
2
2
2
2
2
2
2
2
2
2
2
2
2
2
2
2
2
2
2
2
2
2
2
2
2
2
2
2
2
2
2
2
2
2
2
2
2
2
2
2
2
2
2
2
2
2
2
2
2
2
2
2
2
2
2
2
2
2
2
2
2
2
2
2
2
2
2
2
2
2
2
2
2
2
2
2
2
2
2
3
3
3
3
3
3
3
3
3
3
3
3
3
5
5
5
5
5
5
5
5
5
5
5
5
5
5
5
5
5
5
5
5
5
5
5
5
5
4
4
4
4
4
4
4
4
4
4
4
4
4
4
4
4
4
4
4
4
4
4
4
4
4
4
4
4
3
3
2
2
2
2
2
2
2
2
2
3
4
4
4
4
5
5
5
5
6
7
8
9
9
9
9
9
9
9
9
9
9
9
9
9
9
9
9
9
9
9
9
9
9
9
9
9
9
9
9
9
9
9
9
9
9
9
9
9
9
9
9
9
8
8
8
8
8
8
8
8
8
8
8
8
7
7
7
7
7
7
7
7
7
7
7
7
7
7
7
7
7
7
7
7
7
7
7
7
7
7
7
7
7
7
7
7
7
7
7
9
9
9
9
9
9
9
8
8
8
8
8
8
8
8
8
8
8
8
8
8
8
8
8
8
8
8
8
8
8
8
7
7
7
7
7
6
6
6
6
6
6
6
6
6
7
7
7
7
7
7
6
6
6
6
6
5
5
5
5
5
5
5
5
5
5
5
5
5
5
5
5
5
6
6
6
6
6
6
6
6
6
6
6
6
6
6
5
5
5
5
5
5
5
6
6
6
6
6
5
5
5
5
5
5
5
5
5
5
5
5
4
4
4
4
4
4
4
4
4
4
4
4
4
5
5
5
5
5
5
5
5
5
5
5
5
5
5
5
5
5
5
5
5
5
5
5
5
5
5
4
4
4
4
4
4
4
4
4
4
4
4
4
4
4
4
4
4
4
4
4
5
6
6
8
8
8
8
8
8
8
7
7
7
7
7
7
7
7
7
7
7
7
7
7
7
7
7
7
7
7
7
7
7
7
7
7
9
10
10
10
11
11
11
11
11
11
11
11
11
11
11
11
11
11
11
11
11
11
11
11
11
11
12
12
12
12
12
12
12
13
14
14
14
14
14
14
14
14
14
14
14
14
14
14
14
14
14
15
15
15
15
15
15
15
15
15
15
15
15
15
15
15
15
15
15
15
15
15
15
15
14
14
14
15
15
15
16
16
16
16
16
16
16
16
16
16
16
17
17
17
17
17
17
17
17
17
17
17
17
17
17
17
17
17
17
18
18
18
17
17
17
17
17
17
17
17
16
16
16
16
16
16
16
16
16
16
16
16
16
16
16
16
16
16
16
16
16
15
14
14
11
11
11
11
11
11
11
11
11
11
11
11
11
11
11
11
11
11
11
10
10
10
10
10
9
10
10
10
10
10
10
12
12
12
12
12
12
12
12
12
11
11
11
11
11
11
11
11
11
11
11
10
11
11
11
11
11
11
11
10
9
9
12
12
12
14
14
13
14
15
15
15
15
15
15
15
15
15
15
13
13
11
11
11
11
11
11
11
11
11
11
11
12
12
13
13
13
13
13
13
14
15
15
15
15
15
15
15
15
15
15
15
15
15
15
15
15
15
15
15
15
15
14
14
14
14
14
14
14
14
14
14
14
14
14
14
14
14
14
14
14
14
14
14
14
14
14
14
14
14
14
14
14
14
14
14
14
14
14
14
14
14
14
14
14
14
14
14
15
15
15
15
16
16
16
16
16
16
16
16
16
16
16
16
16
15
15
15
15
15
13
13
13
13
13
13
13
13
12
11
11
11
11
11
10
10
10
10
10
10
10
10
10
10
10
10
10
10
10
10
10
9
8
8
8
8
8
8
8
8
8
8
8
8
8
8
8
7
5
4
4
4
4
4
4
4
4
4
4
4
4
4
4
4
4
4
4
4
4
4
4
4
4
5
5
5
5
5
6
6
6
6
6
5
5
5
5
5
5
5
5
5
5
5
5
5
5
5
5
5
4
4
4
4
4
4
4
4
4
4
4
4
4
4
4
4
3
3
3
3
3
3
3
3
3
3
3
3
2
2
2
2
2
2
2
2
2
2
2
2
2
2
2
2
2
2
2
2
2
2
2
2
2
2
2
2
2
2
2
2
2
2
2
2
2
2
2
2
2
2
2
2
2
2
2
2
2
2
2
2
2
2
2
2
2
2
2
2
2
2
2
2
2
2
2
2
2
2
2
2
2
2
2
2
2
2
2
2
2
2
2
2
2
2
2
2
1
1
1
0
0
0
0
0
0
0
0
0
0
0
0
0
0
0
0
0
0
0
0
0
0
0
0
0
0
0
0
0
0
0
0
0
0
0
0
0
0
0
0
0
0
0
0
0
0
0
0
0
0
0
0
0
0
0
0
0
0
0
0
0
0
0
0
0
0
0
0
0
0
0
0
0
0
0
0
0
0
0
0
0
0
0
0
0
0
0
0
0
0
0
0
0
0
0
0
0
0
0
0
0
0
0
0
0
0
0
0
0
0
0
0
0
0
0
0
0
0
0
0
0
0
0
0
0
0
0
0
0
0
0
0
0
0
0
0
0
0
0
0
0
0
0
0
0
0
0
0
0
0
0
0
0
0
0
0
0
0
0
0
0
0
0
0
0
0
0
0
0
0
0
0
0
0
0
0
0
0
0
0
0
0
0
0
0
0
0
0
0
0
0
0
0
0
0
0
0
0
0
0
0
0
0
0
0
0
0
0
0
0
0
0
0
0
0
0
0
0
0
0
0
0
0
0
0
0
0
0
0
0
0
0
0
0
0
0
0
0
0
0
0
0
0
0
0
0
0
0
0
0
0
0
0
0
0
0
0
0
0
0
0
0
0
0
0
0
0
0
0
0
0
0
0
0
0
0
0
0
0
0
0
0
0
0
0
0
0
0
0
0
0
0
0
0
0
0
0
0
0
0
0
0
0
0
0
0
0
0
0
0
0
0
0
0
0
0
0
0
0
0
0
0
0
0
0
0
0
0
0
0
0
0
0
0
0
0
0
0
0
0
0
0
0
0
0
0
0
0
0
0
0
0
0
0
0
0
0
0
0
0
0
0
0
0
0
0
0
0
0
0
0
0
0
0
0
0
0
0
0
0
0
0
0
0
0
0
0
0
0
0
0
0
0
0
0
0
0
0
0
0
0
0
0
0
1
1
1
1
1
3
3
4
4
4
4
4
4
4
4
4
4
4
4
4
4
4
4
4
4
4
4
4
4
4
4
4
4
4
4
4
4
4
4
4
4
4
4
4
4
4
4
4
4
4
4
4
4
4
4
4
4
4
4
4
4
4
4
4
4
4
4
4
4
4
4
4
4
4
4
4
4
4
4
4
4
4
4
4
4
4
4
4
4
4
4
4
4
4
4
4
4
4
4
4
4
4
4
4
4
4
4
4
4
4
4
4
4
6
6
6
5
5
5
5
5
5
5
5
5
5
5
5
5
5
5
5
5
5
5
4
4
4
4
4
4
4
4
4
4
4
4
4
4
4
4
4
4
4
4
4
4
4
4
4
4
3
3
3
3
3
3
2
2
2
2
2
2
2
2
2
2
1
1
1
1
1
1
1
1
1
1
1
1
1
1
1
1
1
1
1
1
2
3
3
3
3
3
3
3
3
3
3
3
3
3
3
3
3
3
3
3
3
3
3
3
3
3
3
4
4
4
4
4
4
4
4
4
4
4
4
4
4
4
4
4
4
4
4
4
4
4
4
4
4
4
4
3
3
3
3
3
3
3
3
3
3
3
3
3
3
3
3
4
4
4
4
4
4
4
4
4
4
4
5
5
5
5
5
5
5
5
5
5
5
5
5
5
5
6
6
6
6
6
6
6
6
6
6
6
6
6
6
6
5
4
4
3
3
3
3
3
3
3
3
3
3
3
3
3
3
3
3
3
3
3
3
3
3
3
3
3
3
3
3
3
3
3
3
3
3
3
3
3
3
3
3
3
3
3
3
3
3
3
3
3
3
3
3
3
3
3
3
3
3
3
3
3
3
3
4
4
4
5
5
5
5
5
5
5
5
6
6
6
6
6
6
6
6
7
7
7
7
7
7
7
7
7
7
7
7
7
6
6
6
6
6
6
6
6
6
6
6
6
6
4
4
4
4
4
4
4
4
4
4
4
4
4
4
4
4
4
4
4
4
4
4
4
4
4
4
4
4
4
4
4
4
4
4
4
4
4
4
4
4
4
4
4
4
4
4
4
4
4
4
4
4
4
4
4
4
4
4
4
4
4
4
4
4
4
4
4
4
4
4
4
4
4
4
4
4
4
4
4
4
4
4
4
4
4
4
4
4
4
4
6
7
7
7
7
7
7
7
7
7
7
7
7
7
7
7
7
7
7
7
7
6
6
6
6
6
6
5
5
3
3
3
3
3
3
3
3
3
3
3
3
3
3
3
3
3
3
3
3
3
3
3
3
3
3
3
3
3
3
3
3
2
2
2
2
2
2
2
2
2
2
2
2
2
2
2
2
2
2
2
2
2
2
2
2
2
2
2
2
2
2
2
2
2
2
2
2
2
2
2
2
2
2
2
2
2
2
2
2
2
2
2
2
2
2
2
2
2
2
2
2
2
2
2
2
2
2
2
2
2
2
3
3
3
3
3
3
3
3
3
2
2
2
2
2
2
2
2
2
2
2
2
2
2
2
2
2
2
2
2
2
2
1
1
1
1
1
1
1
1
1
1
1
1
1
1
1
1
1
1
1
1
1
1
1
1
1
1
1
1
1
1
1
1
1
1
1
1
1
1
1
1
1
1
1
1
1
1
1
1
1
1
1
1
1
1
1
1
1
1
1
1
1
1
1
1
1
1
1
1
1
1
1
1
1
1
1
1
1
1
1
1
1
1
1
1
1
1
1
2
3
3
3
3
3
3
3
3
3
3
3
3
3
3
3
3
3
3
3
3
3
3
3
3
3
3
3
3
3
3
3
3
3
3
3
3
3
4
4
4
4
4
4
4
4
4
4
4
4
4
4
4
4
4
4
4
4
4
4
4
4
4
4
4
4
4
4
4
4
4
4
4
4
4
4
4
4
4
4
4
4
4
4
3
3
3
3
3
3
3
3
3
3
3
3
2
2
2
2
2
2
3
3
3
3
3
3
3
3
3
3
3
3
3
3
3
3
3
3
3
3
3
3
3
3
3
3
3
3
3
3
3
3
3
4
4
4
4
4
4
4
4
4
4
4
4
4
4
4
4
4
4
4
4
4
4
4
4
4
4
4
4
4
4
4
4
4
4
4
4
4
3
3
3
3
3
3
3
3
3
3
3
4
4
4
4
4
4
4
4
4
4
4
4
4
4
4
4
4
3
3
3
3
3
3
3
3
3
3
3
3
3
3
3
3
4
4
4
4
4
4
4
4
4
4
4
5
5
4
4
4
4
4
4
5
5
5
5
5
5
5
5
5
5
5
5
5
5
5
5
5
5
5
5
5
5
5
5
5
5
5
5
5
5
5
5
5
5
5
5
5
5
5
5
5
4
4
4
4
4
4
4
4
4
4
4
4
4
4
4
4
4
4
4
4
4
4
4
4
4
4
4
4
4
4
4
4
4
4
4
4
4
4
4
4
4
4
4
4
4
4
4
4
3
3
3
3
3
3
3
3
3
3
3
3
3
3
3
3
3
3
3
3
3
3
2
2
2
1
1
1
1
1
1
1
1
1
1
1
1
1
1
1
1
1
1
1
1
1
1
1
1
1
1
1
1
0
0
0
0
0
0
0
0
0
0
0
0
0
0
0
0
0
0
0
0
0
0
0
0
0
0
0
0
0
0
0
0
0
0
0
0
0
0
0
0
0
0
0
0
0
0
0
0
0
0
0
0
0
0
0
0
1
1
1
1
1
1
1
1
1
1
1
1
1
1
1
1
1
1
1
1
1
1
1
1
1
1
1
1
1
1
1
1
1
1
1
1
1
1
1
1
1
1
1
1
1
1
1
1
1
1
1
1
1
1
1
1
1
1
1
1
1
1
1
1
1
1
1
1
1
1
1
1
1
1
1
1
1
1
1
1
1
1
1
1
1
1
1
1
1
1
1
1
1
1
1
1
1
1
1
1
1
1
1
1
1
1
1
1
1
1
1
1
1
1
1
1
1
1
1
1
1
1
1
1
1
1
1
1
1
1
1
1
1
1
1
1
1
1
1
1
1
1
1
1
1
1
1
1
1
1
1
1
1
1
1
1
1
1
1
1
1
1
1
1
1
1
0
0
0
0
0
0
0
0
0
0
0
0
0
1
1
1
1
1
2
2
2
2
2
2
2
2
2
2
2
1
1
1
1
1
1
1
1
1
1
1
1
1
1
1
1
1
1
1
1
1
1
1
1
1
1
1
1
1
1
1
1
1
1
1
1
1
1
1
1
1
1
1
1
1
1
1
1
1
1
1
1
1
1
1
1
1
1
1
1
1
1
1
1
1
1
1
1
1
1
1
1
1
1
1
1
1
1
1
1
1
1
1
1
1
1
1
1
1
1
1
1
1
1
1
1
1
1
1
1
1
1
1
1
1
1
1
1
1
1
1
1
1
1
1
1
1
1
1
1
1
1
1
1
1
1
1
1
1
1
1
1
1
1
1
1
0
0
0
0
0
0
0
0
0
0
0
0
0
0
0
0
0
0
0
0
0
0
0
0
0
0
0
0
0
0
0
0
0
0
0
0
0
0
0
0
0
0
0
0
0
0
0
0
0
0
0
0
0
0
0
0
0
0
0
0
0
0
0
0
0
0
0
0
0
0
0
0
0
0
0
1
1
1
1
1
1
1
1
1
1
1
1
1
1
1
1
1
1
1
1
1
1
1
1
1
1
1
1
1
1
1
1
1
1
1
1
1
1
1
1
1
1
1
1
1
1
1
1
1
1
1
1
1
1
1
1
0
0
0
0
0
0
0
0
0
0
0
0
0
0
0
0
1
1
1
1
1
1
1
1
1
1
1
1
1
1
1
1
1
1
1
1
1
1
1
1
1
1
1
1
1
1
1
1
1
1
1
1
1
1
1
1
1
1
1
1
1
1
1
1
1
1
1
1
1
1
1
1
0
0
0
0
0
0
0
0
0
0
0
0
0
0
0
0
0
0
0
0
0
0
0
0
0
0
0
0
0
0
0
0
0
0
0
0
0
0
0
0
0
0
0
0
0
0
0
0
0
0
0
0
0
0
0
0
0
0
0
0
0
0
0
0
0
0
0
0
0
0
0
0
0
0
0
0
0
0
0
0
0
0
0
0
0
0
0
0
0
0
0
0
0
0
0
0
0
0
0
0
0
0
0
0
0
0
0
0
0
0
0
0
0
0
0
0
0
0
0
0
0
0
0
0
0
0
0
0
0
0
0
0
0
0
0
0
0
0
0
0
0
0
0
0
0
0
0
0
0
0
0
0
0
0
0
0
0
0
0
0
0
0
0
0
0
0
0
0
0
0
0
0
0
2
2
2
2
2
2
2
2
2
2
2
2
2
2
2
2
2
2
2
2
2
2
2
2
2
2
2
2
2
2
2
2
2
2
2
2
2
2
2
2
2
2
2
2
2
2
2
2
2
2
2
2
2
2
2
2
2
2
2
2
2
2
2
2
2
2
2
2
2
2
2
2
2
2
2
2
2
3
3
3
3
3
3
3
3
3
3
3
3
3
3
3
3
3
3
3
3
3
3
3
3
3
3
3
3
3
3
3
3
3
3
3
3
3
3
3
2
2
2
2
2
2
2
2
2
2
2
2
2
2
2
2
2
2
2
2
2
2
2
2
2
2
2
2
1
1
1
1
1
1
1
1
1
1
1
1
1
1
1
1
1
1
1
1
1
1
1
1
1
1
1
1
1
1
1
2
2
2
2
2
2
2
2
2
1
1
1
1
1
1
1
1
1
1
1
1
1
1
1
1
1
1
1
1
1
1
1
1
1
1
1
1
1
1
1
1
1
1
2
2
2
2
2
2
2
2
2
2
2
2
2
2
2
2
2
2
2
2
2
2
2
2
2
2
2
2
2
2
2
2
2
2
2
2
2
2
2
2
2
2
2
2
2
2
2
2
2
2
2
2
2
2
2
2
2
2
2
2
2
2
2
2
2
2
2
2
2
2
2
2
2
2
2
2
2
2
2
1
1
1
1
1
1
1
1
1
1
1
1
1
1
1
1
1
1
1
1
1
1
1
1
1
1
1
2
2
2
3
3
3
3
3
3
3
3
3
3
3
3
3
3
3
3
3
3
4
4
4
4
4
4
4
5
5
5
5
5
5
5
5
5
5
5
5
5
5
5
5
5
5
5
5
5
4
4
4
4
4
4
4
4
4
4
4
4
4
4
4
4
4
4
4
4
4
4
4
4
4
4
4
4
4
4
4
4
4
4
4
4
4
4
4
4
4
4
4
4
4
4
4
4
4
4
4
4
4
4
4
4
4
4
4
4
4
4
4
4
4
4
4
4
4
4
4
4
3
3
2
2
2
2
2
2
2
2
2
2
2
2
2
2
3
3
2
2
2
2
2
3
3
3
3
3
3
3
3
4
4
4
4
4
4
4
4
4
4
4
4
4
4
4
4
4
4
4
4
4
3
2
2
6
6
6
6
6
6
6
6
6
6
6
6
6
6
7
7
7
7
7
7
9
9
9
9
9
9
9
9
10
10
10
10
10
10
10
10
10
10
10
10
10
10
10
10
10
10
10
10
10
10
10
10
10
10
10
10
10
10
10
10
10
10
10
10
10
10
10
10
10
10
10
10
10
10
10
10
10
10
10
10
10
10
10
10
10
10
10
11
12
13
13
13
13
13
13
13
13
13
13
13
13
13
13
13
13
13
13
13
13
13
13
13
13
13
13
14
14
13
12
12
12
12
12
12
12
12
11
11
11
11
11
11
11
11
11
11
11
11
11
11
11
11
11
11
11
11
11
11
11
11
11
11
10
10
10
10
10
10
10
10
10
10
12
12
10
9
9
10
10
10
10
10
10
10
10
10
10
10
10
10
10
10
10
10
10
10
10
10
10
10
10
10
10
10
10
10
10
10
10
10
9
9
9
9
9
9
9
9
8
8
8
8
8
8
7
7
7
7
7
7
6
6
6
6
6
6
6
6
6
6
6
6
6
8
9
9
9
9
9
9
9
9
9
8
8
7
7
7
7
7
7
7
7
7
7
7
7
7
7
7
7
7
7
7
7
7
7
6
6
6
6
6
6
6
6
6
6
6
6
6
6
6
6
6
6
6
6
6
6
6
6
4
4
4
4
4
4
4
4
4
4
4
4
4
4
4
4
4
4
4
4
4
4
4
4
4
4
4
4
4
4
4
4
4
4
4
4
4
3
3
3
3
3
3
3
3
3
3
3
3
3
3
3
3
3
3
3
3
3
3
3
3
3
3
3
3
3
3
3
3
3
3
3
3
3
3
3
3
3
3
3
3
3
3
3
2
2
2
2
2
2
2
2
2
2
2
2
2
2
2
3
2
2
2
2
2
2
2
2
2
2
2
2
2
2
2
2
2
2
2
2
2
2
2
2
2
2
2
2
2
2
2
2
2
2
2
2
2
2
2
2
2
2
2
2
2
2
2
2
2
2
2
2
2
2
2
2
2
2
2
2
2
2
2
2
2
2
2
2
2
2
2
2
2
2
2
2
2
2
2
2
2
2
2
2
2
2
2
2
1
1
1
1
1
1
1
1
1
1
1
1
1
1
1
1
1
1
1
2
2
2
2
2
2
2
2
2
2
2
2
2
2
2
2
2
2
3
3
3
3
3
3
3
3
3
3
3
3
3
3
3
3
3
3
3
3
3
3
3
3
3
3
3
3
3
3
3
3
3
3
3
3
3
3
3
3
3
3
3
3
3
3
3
4
5
5
5
5
5
5
5
5
5
5
5
5
5
5
5
5
5
5
5
5
5
5
5
5
4
4
4
4
4
4
4
4
4
4
4
4
4
4
3
3
3
3
3
3
3
3
3
3
3
3
3
3
3
3
3
3
3
3
3
3
3
3
3
3
3
3
3
3
3
3
3
3
3
2
2
2
2
2
1
1
1
1
1
1
1
1
1
1
1
1
1
1
1
1
1
1
1
1
1
1
1
1
1
1
1
1
1
1
2
2
2
2
2
3
3
3
3
3
3
3
3
3
3
3
3
2
2
2
2
2
2
2
2
2
2
2
2
2
2
2
2
2
2
3
4
4
4
4
4
4
4
4
4
4
4
4
4
4
4
4
5
5
5
5
5
5
5
5
6
6
6
6
6
6
6
6
6
6
6
6
6
6
5
5
5
5
5
5
5
5
5
5
5
5
5
5
5
5
5
5
5
6
7
7
7
7
7
7
7
8
9
9
9
9
9
9
9
10
10
10
10
10
10
10
10
10
11
11
11
11
11
11
11
11
11
11
11
11
11
11
11
11
11
11
11
11
11
11
12
12
12
12
12
12
12
12
12
12
12
12
12
11
11
11
11
11
11
10
10
10
9
9
9
9
9
9
9
9
9
9
9
9
10
10
10
10
10
10
10
11
11
11
11
11
11
11
11
11
11
11
11
11
11
11
11
11
11
11
11
11
11
11
11
11
11
11
11
11
11
11
11
11
11
10
10
11
11
11
11
11
11
11
11
11
11
11
11
11
10
10
10
10
10
10
10
10
10
10
10
10
10
10
10
10
11
11
9
9
8
8
8
9
9
10
11
11
11
11
11
11
11
13
13
13
13
13
13
13
13
12
12
12
12
12
12
12
12
12
12
12
12
12
12
12
12
12
12
12
12
12
12
12
11
11
11
11
11
11
11
11
11
11
11
11
11
11
11
11
11
11
11
11
11
11
11
11
11
11
11
11
10
10
10
10
10
10
10
10
10
10
10
10
10
10
10
10
10
10
10
11
11
11
11
11
11
11
11
13
13
13
13
13
13
13
13
13
13
13
12
12
12
12
16
16
16
16
16
16
16
16
16
17
17
16
15
15
15
15
15
15
15
14
14
14
14
14
14
14
14
14
14
14
14
14
14
14
14
14
14
14
14
13
13
13
13
13
13
13
13
13
13
13
13
13
13
14
13
12
12
12
12
12
12
12
12
12
12
12
12
12
13
14
14
14
14
14
14
14
14
14
14
14
15
15
15
16
16
16
16
16
16
16
16
16
16
16
16
17
17
18
18
18
18
18
18
18
18
18
18
18
18
18
17
15
15
15
15
15
14
14
15
15
15
15
15
13
15
15
15
14
14
14
14
14
14
14
14
14
14
14
14
14
16
18
18
17
17
17
15
15
15
15
15
15
15
15
15
15
15
15
15
15
16
17
17
17
17
17
17
17
17
17
17
17
17
17
17
17
17
17
17
17
17
17
17
17
17
17
17
17
17
17
17
17
17
17
17
17
17
17
17
17
17
17
17
17
17
17
17
17
17
17
17
17
18
18
18
17
17
17
17
17
17
17
17
16
17
17
17
17
17
17
18
18
18
18
18
18
18
18
18
18
18
18
17
17
17
17
17
17
17
17
17
17
17
16
16
15
15
15
15
15
15
15
15
15
15
15
15
15
15
15
15
15
15
15
16
16
16
16
16
16
16
15
15
15
16
15
15
15
15
15
15
13
13
13
14
13
13
13
13
12
11
11
11
12
12
12
13
13
13
13
13
13
13
13
13
13
13
13
13
13
13
13
13
13
13
13
13
13
13
13
12
12
12
12
12
12
12
12
12
12
12
12
12
12
13
13
14
14
14
15
15
15
15
15
15
15
15
15
15
15
15
13
13
13
15
15
15
15
15
14
14
14
14
14
14
14
14
14
14
13
13
12
12
13
14
14
14
14
14
14
14
14
14
14
14
14
14
14
14
14
15
15
15
17
17
19
19
19
19
19
20
20
20
21
21
22
22
22
22
21
21
21
20
20
19
19
19
19
19
19
18
18
18
18
18
18
18
18
18
18
18
18
18
18
18
18
18
18
18
18
18
18
18
16
16
16
16
16
16
16
16
16
16
16
16
16
16
16
16
16
16
15
15
15
15
15
15
15
15
15
15
15
15
15
15
15
15
15
15
15
16
16
15
14
14
13
13
13
12
12
12
12
12
13
13
13
13
12
12
12
12
12
12
12
12
12
12
12
12
12
12
12
12
12
12
12
12
12
12
12
12
12
12
12
12
12
12
12
12
12
12
12
12
12
11
11
11
11
11
10
10
9
8
7
7
7
7
7
7
7
7
7
7
7
7
7
7
7
7
6
6
6
6
6
6
6
6
5
5
5
5
5
5
5
5
5
5
5
5
5
5
5
5
5
5
5
5
5
5
5
5
5
4
4
4
4
4
4
4
4
4
4
4
4
4
4
4
4
4
4
4
4
4
4
4
4
3
2
2
2
1
1
0
0
0
0
0
0
0
0
0
0
0
0
0
0
0
0
0
0
0
0
0
0
0
0
0
0
0
0
0
0
0
0
0
0
0
0
0
0
0
0
0
0
0
0
0
0
0
0
0
0
0
0
0
0
0
0
0
0
0
0
0
0
0
0
0
0
0
0
0
0
0
0
0
0
0
0
0
0
0
0
0
0
0
0
0
0
0
0
0
0
0
0
0
0
0
0
0
0
0
0
0
0
0
0
0
0
0
0
0
0
0
0
0
0
0
0
0
0
0
0
0
0
0
0
0
0
0
0
0
0
0
0
0
0
0
0
0
0
0
0
0
0
0
0
0
0
0
0
0
0
0
0
0
0
0
0
0
0
0
0
0
0
0
0
0
0
0
0
0
0
0
0
0
0
0
0
0
0
0
0
0
0
0
0
0
0
0
0
0
0
0
0
0
0
0
0
0
0
0
0
0
0
0
0
0
0
0
0
1
1
1
1
1
1
1
1
1
1
1
1
1
1
1
1
1
1
1
1
1
1
1
1
1
1
1
1
1
1
1
1
1
1
1
1
1
1
1
1
1
1
0
0
0
0
0
0
0
0
0
0
0
0
0
0
0
0
0
0
0
0
0
0
0
0
0
0
0
0
0
0
0
0
0
0
0
0
0
0
0
0
0
0
0
0
0
0
0
0
0
0
0
0
0
0
0
0
0
0
0
0
0
0
0
0
0
0
0
0
0
0
0
0
0
0
0
0
0
0
0
0
0
0
0
0
0
0
0
0
0
0
0
0
0
0
0
0
0
0
0
0
0
0
0
0
0
0
0
0
0
0
0
0
0
0
0
0
0
0
0
0
0
0
0
0
0
0
0
0
0
0
0
0
0
0
0
0
0
0
0
0
0
0
0
0
0
0
0
0
0
0
0
0
0
0
0
0
0
0
0
0
0
0
0
0
0
0
0
0
0
0
0
0
0
0
0
0
0
0
0
0
0
0
0
0
0
0
0
0
0
0
0
0
0
0
0
0
0
0
0
0
0
0
0
0
0
0
0
0
0
0
0
0
0
0
0
0
0
0
0
0
0
0
0
0
0
0
0
0
0
0
0
0
0
0
0
0
0
0
0
0
0
0
0
0
0
0
0
0
0
0
0
0
0
0
0
0
0
0
0
0
0
0
0
0
0
0
0
0
0
0
0
0
0
0
0
0
0
0
0
0
0
0
0
0
0
0
0
0
0
0
0
0
0
0
0
0
0
0
0
0
0
0
0
0
0
0
0
0
0
0
0
0
0
0
0
0
0
0
0
0
0
0
0
0
0
0
0
0
0
0
0
0
0
0
0
0
0
0
0
0
0
0
0
0
0
0
0
0
0
0
0
0
0
0
0
0
0
0
0
0
0
0
0
0
0
0
0
0
0
0
0
0
0
0
0
0
0
0
0
0
0
0
0
0
0
0
0
0
0
0
0
0
0
0
0
0
0
0
0
0
0
0
0
0
0
0
0
0
0
0
0
0
0
0
0
0
0
0
0
0
0
0
0
0
0
0
0
0
0
0
0
0
0
0
0
0
0
0
0
0
0
0
0
0
0
0
0
0
0
0
0
0
0
0
0
0
0
0
0
0
0
0
0
0
0
0
0
0
0
0
0
0
0
0
0
0
0
0
0
0
0
0
0
0
0
0
0
0
0
0
0
0
0
0
0
0
0
0
0
0
0
0
0
0
0
0
0
0
0
0
0
0
0
0
0
0
0
0
0
0
0
0
0
0
0
0
0
0
0
0
0
0
0
0
0
0
0
0
0
0
0
0
0
0
0
0
0
0
0
0
0
0
0
0
0
0
0
0
0
0
0
0
0
0
0
0
0
0
0
0
0
0
0
0
0
0
0
0
0
0
0
0
0
0
0
0
0
0
0
0
0
0
0
0
0
0
0
0
0
0
0
0
1
1
1
1
1
1
1
1
1
1
1
1
1
1
1
2
2
2
2
3
3
3
3
3
3
3
3
3
3
3
3
3
3
3
3
3
3
3
3
3
3
3
3
3
3
3
3
3
3
3
3
3
3
3
3
3
3
3
3
3
3
3
3
3
3
3
3
3
3
3
3
3
3
3
3
3
3
3
3
3
3
3
3
3
3
3
3
3
3
3
3
3
3
4
4
4
4
4
4
4
4
4
4
4
4
4
5
5
5
5
6
7
7
7
7
7
7
7
7
7
7
7
7
7
7
7
6
6
6
6
6
6
6
6
6
6
6
6
6
6
6
6
6
6
6
5
5
5
5
5
5
5
5
5
5
5
5
5
5
5
5
5
5
5
5
5
5
5
5
5
5
5
5
5
5
5
4
4
4
4
4
4
4
4
4
4
4
4
4
4
4
4
4
4
4
4
4
4
4
4
4
4
4
3
3
3
3
3
3
3
3
3
3
3
3
3
3
3
3
3
3
3
3
4
4
4
4
4
4
4
4
4
4
4
4
4
4
4
4
4
4
4
4
4
4
4
4
4
4
4
4
4
4
4
4
4
4
4
4
4
4
4
4
4
4
4
4
4
4
4
4
4
4
4
4
4
4
4
4
4
4
4
4
4
4
4
4
4
4
4
4
4
4
4
3
3
3
3
3
3
2
2
2
2
2
2
2
2
2
2
2
2
2
2
2
2
2
2
2
2
2
2
2
2
2
2
2
2
2
2
2
2
2
1
0
0
0
0
0
0
0
0
0
0
0
0
0
0
0
0
0
0
0
0
0
0
0
0
0
0
0
0
0
0
0
0
0
0
0
0
0
0
0
0
0
0
0
0
0
0
0
0
0
0
0
0
0
0
0
0
0
0
0
0
0
0
0
0
0
0
0
0
0
0
0
0
0
0
0
0
0
0
0
0
0
0
0
0
0
0
0
0
0
0
0
0
0
0
0
0
0
0
0
0
0
0
0
0
0
0
0
0
0
0
0
0
0
0
0
0
0
0
0
0
0
0
0
0
0
0
0
0
0
0
0
0
0
0
0
0
0
0
0
0
0
0
0
0
0
0
0
0
0
0
0
0
0
0
0
0
0
0
0
0
0
0
0
0
0
0
0
0
0
0
0
0
0
0
0
0
0
0
0
0
0
0
0
0
0
0
0
0
0
0
0
0
0
0
0
0
0
0
0
0
0
0
0
0
0
0
0
0
0
0
0
0
0
0
0
0
0
0
0
0
0
0
0
0
0
0
0
0
0
0
0
0
0
0
0
0
0
0
0
0
0
0
0
0
0
0
0
0
0
0
0
0
0
0
0
0
0
0
0
0
0
0
0
0
0
0
2
2
3
3
3
3
3
3
3
3
3
3
3
3
3
3
3
3
3
3
3
3
3
3
3
3
3
3
3
3
3
3
3
3
3
3
3
3
3
4
5
5
5
5
7
7
7
7
7
7
7
7
7
7
7
7
7
7
7
7
8
8
8
10
11
11
11
11
12
12
12
12
12
12
12
12
12
12
12
12
12
12
12
12
12
12
12
12
12
12
12
12
12
12
12
12
12
12
12
12
12
12
12
12
12
12
12
12
12
12
13
13
13
13
13
13
13
13
13
13
13
13
13
13
13
13
12
12
12
13
13
13
13
12
12
12
12
12
12
12
12
12
11
11
11
11
11
11
12
13
14
14
14
14
14
14
14
14
14
14
14
12
12
12
12
12
12
12
12
12
12
12
12
12
12
11
13
16
16
16
16
16
16
16
16
16
16
16
17
17
16
15
15
15
15
15
15
15
15
15
15
15
15
15
16
16
15
15
15
15
15
15
15
15
16
16
17
17
17
17
17
19
19
19
19
19
19
19
20
20
20
20
20
20
20
20
20
21
22
22
24
24
24
24
24
24
24
24
24
24
23
23
23
23
23
23
23
23
23
22
22
22
22
22
22
22
22
22
22
22
22
22
22
24
24
24
24
24
24
24
24
24
24
24
24
23
23
23
23
23
23
23
23
23
23
23
23
23
23
23
23
22
23
25
25
25
24
22
22
22
23
23
23
23
23
23
23
23
23
22
22
22
22
22
22
23
23
23
23
24
24
24
25
25
25
25
27
26
26
26
32
32
32
32
32
33
33
33
33
33
33
33
33
35
35
35
35
35
35
35
35
35
34
33
32
31
31
31
31
31
32
32
32
32
32
32
32
32
31
31
31
31
30
31
30
29
29
29
29
29
29
29
28
29
29
29
29
29
29
29
29
28
28
28
27
28
28
28
28
28
28
28
28
28
28
28
28
26
26
26
26
25
25
25
25
25
26
26
26
26
26
26
25
25
25
25
25
25
25
25
25
24
24
24
24
24
24
24
24
24
24
24
24
24
24
24
24
24
24
24
23
23
24
24
24
24
24
24
24
24
24
23
23
23
23
23
23
21
21
21
22
22
23
23
23
23
23
23
23
23
24
24
24
24
24
24
23
23
23
22
22
22
22
22
22
22
21
20
20
20
20
20
20
19
19
18
18
19
20
20
20
20
20
20
20
21
22
23
19
19
18
19
19
24
25
27
27
35
35
41
50
54
54
55
55
55
55
56
56
57
57
57
55
55
55
54
54
54
54
54
54
55
55
55
55
55
55
54
54
54
54
54
54
54
54
54
53
53
53
53
53
53
52
52
52
52
53
53
53
53
53
52
52
52
52
52
52
52
51
51
51
51
51
51
51
51
51
50
50
50
50
50
51
51
51
51
51
51
51
51
51
51
51
52
52
52
52
52
52
52
52
52
51
51
51
51
51
51
51
50
49
48
48
48
48
48
48
45
45
45
45
45
45
45
44
44
44
44
44
44
44
43
44
44
44
44
43
43
43
42
40
39
39
41
41
42
43
41
41
40
38
40
40
40
38
39
39
39
39
37
38
38
38
36
36
34
34
36
36
35
35
33
33
33
33
33
32
32
32
32
31
29
29
29
29
29
29
29
29
29
29
28
26
26
26
26
26
25
25
25
25
25
25
25
25
25
25
25
25
25
25
25
25
24
24
24
25
25
23
23
23
23
24
24
23
24
25
25
25
25
24
24
24
23
23
23
23
23
24
24
23
24
24
24
26
27
25
26
26
26
26
26
26
26
26
26
26
26
26
26
26
26
26
26
26
26
25
24
24
24
24
24
24
24
24
24
24
24
23
22
22
22
21
21
21
21
21
21
21
21
21
21
21
21
21
21
21
21
20
19
19
19
19
19
19
19
19
19
19
19
19
19
19
18
18
18
18
18
18
18
16
16
16
17
16
16
16
16
17
16
15
15
15
15
15
15
15
15
15
15
14
14
14
14
14
13
13
13
13
13
13
13
13
13
13
13
13
13
13
13
13
13
13
13
13
12
12
12
12
12
12
12
12
12
12
12
13
15
15
16
16
16
16
16
16
16
16
16
16
15
14
14
14
13
13
13
13
13
13
13
13
13
12
12
12
12
12
12
12
12
11
10
10
10
10
10
10
10
10
10
10
10
10
10
10
10
10
10
10
10
10
10
11
11
10
10
10
10
10
10
10
9
9
9
9
9
8
7
7
6
6
5
5
5
4
4
4
4
4
4
4
4
4
4
4
4
4
4
4
4
4
4
4
4
4
4
4
4
4
4
4
4
4
4
4
4
4
4
4
4
4
4
4
4
4
4
4
4
4
4
4
4
4
3
3
3
4
5
5
5
5
5
5
5
5
5
5
5
5
5
5
5
5
5
5
5
5
5
6
6
6
6
6
6
6
6
6
6
6
6
6
6
6
6
6
6
6
6
6
6
6
6
6
6
6
6
6
5
5
5
5
5
5
5
5
5
5
5
5
5
5
5
5
5
5
5
5
5
5
5
6
6
6
6
6
6
6
6
6
8
8
8
8
8
8
8
8
8
8
8
8
8
8
8
8
8
8
8
8
8
8
8
8
8
8
8
8
8
8
8
8
8
8
8
8
8
8
8
8
8
8
8
8
8
8
8
8
8
8
8
8
8
7
7
7
7
7
7
7
6
6
6
6
6
6
6
6
5
4
4
4
4
4
4
4
4
4
4
4
4
4
4
3
3
3
4
5
5
5
5
5
5
5
5
5
5
4
4
4
4
4
4
4
4
4
4
4
4
4
4
4
4
4
4
4
4
4
4
4
4
4
4
3
3
3
3
3
3
3
3
3
3
3
3
3
3
3
3
3
3
3
3
3
3
3
3
3
3
3
3
4
4
5
6
6
6
6
6
6
6
6
5
5
5
5
5
5
5
5
5
5
5
4
4
4
4
4
4
4
4
4
4
4
4
4
4
4
4
4
4
5
5
5
5
5
5
5
6
6
6
6
6
6
6
6
7
7
7
7
7
7
7
7
7
7
7
7
7
7
7
8
9
9
10
11
11
11
11
12
14
14
14
14
14
14
15
15
15
15
15
15
15
15
15
15
15
15
15
15
15
15
15
15
15
15
15
15
15
15
15
16
16
17
17
17
17
17
17
17
17
17
17
16
16
16
16
17
18
18
19
19
18
18
18
18
18
18
18
18
18
18
18
18
18
18
18
18
18
18
18
18
18
18
18
18
18
18
18
18
18
18
18
18
18
18
18
18
18
18
18
18
18
18
18
18
18
18
18
18
18
18
17
17
17
17
17
17
17
18
18
19
19
19
19
19
16
16
16
16
16
16
16
16
16
16
16
16
16
16
15
15
15
15
15
15
15
15
15
15
15
15
15
15
15
15
15
15
15
14
14
14
14
14
14
14
14
14
14
13
13
13
13
13
13
13
13
13
12
12
11
11
11
11
11
12
12
11
10
10
10
10
12
10
10
10
10
10
10
10
10
10
10
10
10
10
10
10
10
10
10
10
10
9
9
9
9
9
9
9
9
9
14
14
13
14
14
15
16
16
16
16
16
16
16
16
16
16
16
16
16
16
16
16
16
16
16
16
15
15
15
18
19
23
23
23
23
23
25
25
25
25
24
24
25
25
25
25
25
25
25
25
25
25
25
25
25
25
25
25
25
25
25
25
25
25
25
24
24
24
24
24
24
24
24
24
24
24
24
24
24
24
24
24
24
24
24
24
24
24
24
24
24
24
24
24
24
24
24
23
23
23
23
23
23
22
22
22
22
22
22
22
21
21
21
21
21
21
21
21
21
21
21
21
22
22
22
22
22
22
23
23
24
24
24
24
24
22
22
22
22
22
23
23
23
23
23
23
23
23
23
22
22
21
21
21
21
21
21
21
20
20
20
20
20
20
19
19
19
19
19
19
19
18
18
18
18
18
18
18
18
18
18
18
18
18
18
18
18
18
18
17
17
17
17
17
17
17
16
16
16
16
17
15
15
15
15
15
15
15
16
16
16
16
16
16
16
16
16
15
16
16
16
16
16
16
16
16
16
16
16
16
17
17
17
16
17
17
17
15
16
16
15
16
14
16
16
16
13
13
12
11
9
9
9
9
9
9
9
9
9
9
9
9
9
9
9
9
9
9
9
9
9
9
9
9
9
9
9
9
9
9
9
9
9
9
9
9
9
9
9
9
9
9
9
9
8
8
8
8
8
8
8
8
8
8
8
8
8
8
8
8
8
8
8
8
8
8
8
7
7
7
7
7
7
7
7
7
7
7
7
7
7
7
7
7
7
7
7
7
7
7
7
7
7
7
7
7
7
7
7
7
7
7
7
7
7
7
7
7
7
7
7
7
7
6
5
5
5
4
4
4
4
3
3
3
3
3
3
3
3
4
4
4
4
4
4
4
4
4
4
4
4
4
4
5
7
7
7
7
6
6
6
6
6
6
6
6
6
6
6
5
5
6
6
6
6
6
6
6
6
6
6
6
6
6
6
6
6
6
6
6
6
6
6
6
6
6
6
6
6
6
6
6
6
6
6
6
6
6
6
6
6
6
6
6
6
6
6
6
6
6
6
6
6
6
6
6
6
6
6
6
6
6
6
6
6
6
6
6
6
6
6
6
6
5
5
5
5
5
5
5
5
5
5
5
5
5
5
5
5
5
5
5
5
4
4
4
4
4
4
4
4
4
4
4
4
4
4
4
4
4
3
2
2
1
1
1
1
1
1
1
0
0
0
0
0
0
0
0
0
0
0
0
0
0
0
0
0
0
0
0
0
0
0
0
0
0
0
0
0
0
0
0
0
0
0
0
0
0
0
0
0
0
0
0
0
0
0
0
0
0
0
0
0
0
0
0
0
0
0
0
0
0
0
0
0
0
0
0
0
0
0
0
0
0
0
0
0
0
0
0
0
0
0
0
0
0
0
0
0
0
0
0
0
0
0
0
0
0
0
0
0
0
0
0
0
0
0
0
0
0
0
0
0
0
0
0
0
0
0
0
0
0
0
0
0
0
0
0
0
0
0
0
0
0
0
0
0
0
0
0
0
0
0
0
0
0
0
0
0
0
0
0
0
0
0
0
0
0
0
0
0
0
0
0
0
0
0
0
0
0
0
0
0
0
0
0
0
0
0
0
0
0
0
0
0
0
0
0
0
0
0
0
0
0
0
0
0
0
0
0
0
0
0
0
0
0
0
0
0
0
0
0
0
0
0
0
0
0
0
0
0
0
0
0
0
0
0
0
0
0
0
0
0
0
0
0
0
0
0
0
0
0
0
0
0
0
0
0
0
0
0
0
0
0
0
0
0
0
0
0
0
0
0
0
0
1
1
1
1
1
1
1
1
1
1
1
1
1
1
1
1
1
1
1
1
1
1
1
1
1
1
1
1
1
1
1
1
1
1
1
1
1
1
1
1
1
1
1
1
1
1
1
1
1
1
1
1
1
1
1
1
1
1
1
1
1
1
1
1
1
1
1
1
1
1
1
1
1
1
1
1
1
1
1
1
1
1
1
1
1
1
1
1
1
1
1
1
1
1
1
1
1
1
1
1
1
1
1
1
1
1
1
1
1
1
1
1
1
1
1
1
1
1
1
1
1
1
1
1
1
1
1
1
1
2
3
3
3
3
3
3
3
3
3
3
3
3
3
3
3
3
2
2
2
2
2
2
2
2
2
2
2
2
2
2
2
2
2
2
2
2
2
2
2
2
2
2
2
2
2
2
2
2
2
2
2
2
2
2
2
2
2
2
2
2
2
2
2
2
2
2
2
2
2
2
2
2
2
2
2
2
2
2
2
2
2
2
2
2
2
2
2
2
1
1
1
1
1
1
1
1
1
1
1
1
1
1
1
1
1
1
1
1
1
1
1
1
1
1
1
1
1
1
1
1
1
1
1
1
1
1
1
1
1
1
1
1
1
1
1
1
1
1
1
1
1
1
1
1
1
1
1
1
1
1
1
1
1
1
1
1
1
1
1
1
1
1
1
1
1
1
0
0
0
0
0
0
0
0
0
0
0
0
0
0
0
0
0
0
0
0
0
0
0
0
0
0
0
0
0
0
0
0
0
0
0
0
0
0
0
0
0
0
0
0
0
0
0
0
0
0
0
0
0
0
0
0
0
0
0
0
0
0
0
0
0
0
0
0
0
0
0
0
0
0
0
0
0
0
0
0
0
0
0
0
0
0
0
0
0
0
0
0
0
0
0
0
0
0
0
0
0
0
0
0
0
0
0
0
0
0
0
0
0
0
0
0
0
0
0
0
0
0
0
0
0
0
0
0
0
0
0
0
0
0
0
0
0
0
0
0
0
0
0
0
0
0
0
0
0
0
0
0
0
0
0
0
0
0
0
0
0
0
0
0
0
0
0
0
0
0
0
0
0
0
0
0
0
0
0
0
0
0
0
0
0
0
0
0
0
0
0
0
0
0
0
0
0
0
0
0
0
0
0
0
0
0
0
0
0
0
0
0
0
0
0
0
0
0
0
0
0
0
0
0
0
0
0
0
0
0
0
0
0
0
0
0
0
0
0
0
0
0
0
0
0
0
0
0
0
0
0
0
0
0
0
0
0
0
0
0
0
0
0
0
0
0
0
0
0
0
0
0
0
0
0
0
0
0
0
0
0
0
0
0
0
0
0
0
0
0
0
0
0
0
0
0
0
0
0
0
0
0
0
0
0
0
0
0
0
0
0
0
0
0
0
0
0
0
0
0
0
0
0
0
0
0
0
0
0
0
0
0
1
1
1
1
1
1
1
1
1
1
1
1
1
1
1
1
1
1
1
1
1
1
1
1
1
1
1
1
1
1
1
1
1
1
1
1
1
1
1
1
2
2
2
2
2
2
2
2
2
2
2
1
1
1
1
1
1
1
1
1
1
1
1
1
1
1
1
1
1
1
1
1
1
1
1
1
1
1
1
1
1
1
1
1
1
1
1
1
1
1
1
1
1
1
1
1
1
1
1
1
1
1
1
1
1
1
1
1
1
1
1
1
1
1
1
1
1
1
1
1
1
1
1
1
1
1
0
0
0
0
0
0
0
0
0
0
0
0
0
0
0
0
0
0
0
0
0
0
0
0
0
0
0
0
0
0
0
0
0
0
0
0
0
0
0
0
0
0
0
0
0
0
0
0
0
2
2
2
2
2
2
2
2
2
2
2
2
2
2
2
2
2
1
1
1
1
1
1
1
1
1
1
1
1
1
1
1
1
1
1
1
1
1
1
1
1
1
1
1
1
1
1
1
1
1
1
1
1
1
1
1
1
1
1
1
1
1
1
1
2
2
2
2
2
2
2
2
2
3
3
3
3
3
3
3
3
3
4
4
4
4
4
4
4
4
4
4
4
4
4
4
4
4
4
4
4
4
4
4
4
4
4
4
4
4
4
4
4
4
4
4
3
3
3
3
3
3
3
3
3
3
3
3
3
3
3
3
3
3
3
3
3
3
3
3
3
3
3
3
3
3
3
3
3
3
3
3
3
3
3
3
3
3
3
3
3
3
3
3
3
3
2
2
2
2
2
2
2
2
2
2
2
2
2
2
2
2
2
2
2
2
2
2
2
2
2
2
2
2
2
2
2
2
2
2
2
2
1
1
1
1
1
1
1
1
1
1
1
1
1
1
1
1
1
1
1
1
1
1
1
1
1
1
1
1
1
0
0
0
0
0
0
0
0
0
0
0
0
0
0
0
0
0
0
0
0
0
0
0
0
0
0
0
0
0
0
0
0
0
0
0
0
0
0
0
0
0
0
0
0
0
0
0
0
0
0
0
0
0
0
0
0
0
0
0
0
0
0
0
0
0
0
0
0
0
0
0
0
0
0
0
0
0
0
0
0
0
0
0
0
0
0
0
0
0
0
0
0
0
0
0
0
0
0
0
0
0
0
0
0
0
0
0
0
0
0
0
0
0
0
0
0
0
0
0
0
0
0
0
0
0
0
0
0
0
0
0
0
0
0
0
0
0
0
0
0
0
0
0
0
0
0
0
0
0
0
0
0
0
0
0
0
0
0
0
0
0
0
0
0
0
0
0
0
0
0
0
0
0
0
0
0
0
0
0
0
0
0
0
0
0
0
0
0
0
0
2
2
3
3
3
4
4
4
4
4
4
4
4
4
4
4
4
4
4
4
4
4
4
4
4
4
4
4
4
4
4
4
4
4
4
4
4
4
4
5
5
5
5
5
6
5
5
5
5
5
5
5
5
5
5
5
5
5
5
5
5
5
5
5
5
5
5
5
5
5
5
5
6
6
6
6
6
6
6
6
6
6
6
6
6
6
6
6
6
6
6
6
6
6
6
6
6
6
6
6
6
6
6
6
6
6
6
6
6
6
6
6
7
7
7
7
7
7
7
7
7
7
7
5
5
5
5
5
5
5
5
5
5
5
5
5
5
5
5
5
5
4
4
4
4
4
4
4
4
4
4
4
4
4
4
4
4
4
2
2
2
2
2
2
2
2
2
2
2
2
2
2
2
2
2
3
3
3
3
4
4
4
4
4
4
4
4
4
4
5
5
5
5
5
5
5
5
5
5
5
5
5
5
5
5
5
5
5
5
5
5
5
5
5
5
5
5
5
5
5
5
5
5
5
5
5
5
5
5
5
5
5
5
5
5
5
5
5
5
5
5
5
5
5
5
5
5
5
5
5
4
4
4
4
4
4
4
4
4
4
4
4
4
4
4
4
4
4
4
3
3
3
3
3
3
3
3
3
3
3
3
3
3
3
3
3
3
4
4
4
4
4
5
5
5
5
5
5
5
6
6
6
6
6
6
6
6
6
6
7
6
7
7
7
7
7
7
7
7
7
6
6
6
6
6
6
6
6
5
5
5
5
5
5
5
5
5
5
5
5
5
5
5
5
5
5
5
5
5
5
5
5
5
5
5
5
5
5
5
5
5
5
5
5
5
5
5
5
5
5
5
5
5
5
5
5
5
5
5
5
5
5
5
5
5
5
5
5
5
5
6
6
6
6
6
6
6
6
6
6
6
6
6
6
6
6
6
6
6
5
5
5
5
5
5
5
5
5
4
4
4
4
5
5
5
5
5
5
5
5
5
5
5
5
5
5
5
5
4
4
4
4
4
4
4
4
4
4
4
4
4
4
4
4
4
4
4
4
4
3
3
3
3
3
2
2
2
2
2
2
2
2
2
2
2
2
2
2
2
2
2
2
2
2
2
2
2
2
2
2
2
2
2
2
2
2
2
2
2
2
2
2
2
2
2
3
2
2
2
2
2
2
2
1
1
1
1
1
1
1
1
1
1
1
1
1
1
1
1
1
1
1
1
1
1
1
1
1
1
1
1
1
1
1
1
1
1
1
1
1
1
1
1
1
1
1
1
1
1
1
1
1
1
1
1
1
1
1
1
1
1
1
1
1
1
1
1
1
3
3
3
6
6
6
6
6
6
6
6
6
6
6
10
10
14
15
15
17
18
20
20
20
20
20
20
20
20
21
23
23
23
24
24
24
24
24
24
26
26
26
26
26
26
26
26
26
26
26
26
26
26
26
26
27
27
27
27
27
27
27
27
27
27
27
27
27
27
27
27
27
27
27
27
27
27
27
27
27
27
27
27
27
27
27
27
27
27
27
27
27
26
26
26
26
26
26
26
26
26
26
26
26
26
27
28
28
27
27
27
27
27
27
28
28
28
28
29
28
28
28
28
28
28
29
29
27
27
27
28
28
28
28
28
29
29
29
29
29
29
28
28
28
28
27
27
27
27
27
26
25
25
24
24
24
24
24
24
24
24
23
23
23
23
23
23
23
23
23
21
22
22
22
22
22
22
22
22
22
22
22
22
22
20
19
19
18
18
18
17
17
16
16
15
15
15
15
15
15
15
15
15
15
14
14
14
14
13
13
13
13
13
13
13
13
13
14
14
15
15
16
16
17
18
18
18
18
17
17
17
19
19
19
20
20
19
19
19
20
20
20
20
20
20
20
20
20
20
20
19
19
19
19
19
19
19
19
19
18
17
16
16
16
16
16
16
16
16
16
16
16
17
17
17
18
18
16
16
16
16
16
16
16
15
15
15
15
15
15
15
15
15
15
15
15
15
15
15
15
15
15
15
15
15
15
15
15
15
15
15
15
15
15
15
15
15
15
15
15
15
15
15
15
15
15
15
15
15
15
15
15
15
15
15
15
15
15
15
15
15
15
15
15
15
15
15
15
14
15
15
15
15
15
15
15
15
15
15
15
15
15
15
15
15
14
14
16
15
15
16
17
17
16
15
15
15
15
14
14
15
15
15
16
16
17
17
16
17
17
17
18
18
18
18
18
18
19
19
18
18
18
18
18
18
18
18
18
18
18
18
18
19
19
19
19
19
19
19
18
18
17
17
17
17
17
18
18
19
19
19
19
19
19
19
19
19
19
18
18
18
18
18
18
18
18
18
18
17
17
17
17
17
17
17
17
17
17
17
17
18
17
17
17
17
18
18
18
18
18
18
18
18
18
18
18
18
18
18
18
18
18
18
18
18
18
17
17
17
17
16
16
16
16
16
16
16
16
16
16
16
16
16
16
16
14
14
13
13
13
13
13
13
14
14
13
12
12
12
12
11
13
12
13
15
17
17
18
18
18
18
19
19
20
20
20
20
20
20
20
21
23
24
25
25
25
25
23
23
23
23
23
23
23
23
23
23
23
23
23
23
23
23
23
23
22
22
22
22
22
22
22
22
23
23
23
23
24
25
25
26
26
25
25
25
25
25
26
27
27
27
27
27
27
27
28
28
29
29
29
29
29
30
30
31
31
33
33
33
33
33
33
33
33
33
33
33
34
34
34
34
34
34
34
32
32
32
32
32
32
32
32
33
33
34
34
34
34
33
33
33
33
33
34
34
34
34
34
34
35
35
35
35
35
35
35
35
35
35
36
36
33
33
33
33
33
33
33
33
33
33
33
33
33
33
32
33
33
33
33
33
33
33
33
32
32
32
31
31
31
30
30
30
30
29
29
29
29
28
28
28
28
28
28
28
26
25
25
23
23
23
21
21
21
21
21
21
21
21
21
21
21
21
20
20
20
20
21
21
21
21
21
21
21
21
21
21
21
21
21
20
20
20
20
20
20
20
17
17
17
16
16
16
16
17
16
16
16
16
14
13
13
13
13
13
13
13
13
14
14
14
15
15
15
15
14
14
15
15
15
14
15
14
14
14
14
14
13
13
13
13
13
13
13
13
13
13
13
13
13
13
13
13
13
13
13
13
13
13
13
13
13
13
12
12
12
11
11
11
11
11
11
11
11
11
11
11
11
11
11
11
11
11
11
11
10
8
8
8
8
9
9
9
9
9
9
9
9
9
9
9
9
9
9
9
9
9
9
9
9
9
9
9
9
9
8
8
8
8
8
8
8
8
8
8
7
7
7
7
7
7
7
7
7
7
7
7
7
7
8
8
8
8
8
7
8
9
10
10
11
11
11
14
14
14
14
14
15
15
15
15
15
15
15
15
15
15
15
15
15
15
15
15
15
14
14
14
13
14
14
14
14
14
14
14
14
15
15
15
15
15
15
15
15
15
15
15
14
14
14
14
15
15
15
15
15
15
15
14
14
14
14
14
14
14
14
14
14
14
14
14
14
14
14
14
14
14
14
14
14
14
14
14
14
14
14
14
14
14
14
14
14
14
14
14
14
14
14
14
14
14
14
14
14
15
15
15
15
15
15
16
16
17
17
17
18
18
18
18
19
19
19
19
19
19
19
19
19
19
19
19
19
18
18
18
18
16
16
16
15
15
15
15
14
14
14
13
13
13
13
13
13
14
14
14
13
13
13
13
13
13
13
12
12
12
12
12
12
15
15
15
15
15
15
15
15
15
15
15
15
15
15
15
15
15
15
15
15
15
15
15
15
15
15
15
15
15
15
15
15
15
15
17
17
15
16
16
17
17
18
18
17
17
18
18
18
18
18
18
18
18
18
18
18
18
18
18
18
18
18
18
18
20
20
20
20
19
19
20
22
25
28
29
27
27
28
28
28
28
28
28
27
27
27
27
27
27
27
27
27
27
27
27
27
26
26
26
26
27
27
27
27
28
28
28
28
28
28
28
29
29
29
29
29
29
29
29
30
30
31
31
31
31
31
31
31
31
31
31
31
31
32
32
32
32
31
31
31
31
31
30
30
30
30
30
30
30
29
29
29
29
29
29
29
29
28
28
27
27
24
24
24
24
24
25
25
26
26
26
25
25
24
24
24
24
24
24
24
25
25
25
25
24
24
24
24
24
24
24
24
24
24
24
24
24
24
24
24
24
24
24
24
24
24
23
23
23
22
20
20
20
20
20
20
20
22
24
25
23
23
22
22
21
21
22
23
26
27
28
30
31
31
31
31
31
31
31
31
30
30
29
29
29
30
30
30
30
30
30
30
30
30
30
30
30
30
30
30
30
30
30
30
30
30
30
29
29
29
29
29
29
29
29
28
28
28
29
30
30
31
31
31
31
30
30
30
31
32
32
32
32
32
31
31
31
30
30
30
30
29
29
29
29
29
29
28
28
28
28
28
28
28
28
28
27
27
27
27
27
27
27
27
27
27
27
27
27
27
26
26
26
26
26
26
26
24
24
24
23
23
23
23
23
23
22
22
22
21
20
20
19
19
19
19
19
19
19
18
17
17
17
17
17
17
17
16
16
16
16
16
16
16
16
16
14
13
12
12
12
12
12
12
12
12
12
12
12
12
12
12
12
12
12
12
12
12
12
12
12
12
12
12
12
12
11
12
12
12
12
12
12
12
12
12
12
12
12
12
12
11
11
11
11
10
10
10
10
10
10
10
10
10
10
9
9
9
9
9
9
9
8
8
8
8
7
7
6
6
6
5
5
5
5
5
5
5
4
4
4
4
4
4
4
4
4
4
4
4
4
4
4
4
4
4
4
4
2
2
2
2
2
2
2
2
2
2
2
2
1
1
1
1
1
0
0
0
0
0
0
0
0
0
0
0
0
0
0
0
0
0
0
0
0
0
0
0
0
0
0
0
0
0
0
0
0
0
0
0
0
0
0
0
0
0
0
0
0
0
0
0
0
0
0
0
0
0
0
0
0
0
0
0
0
0
0
0
0
0
0
0
0
0
0
0
0
0
0
0
0
0
0
0
0
0
0
0
0
0
0
0
0
0
0
0
0
0
0
0
0
0
0
0
0
0
0
0
0
0
0
0
0
0
0
0
0
0
0
0
0
0
0
0
0
0
0
0
0
0
0
0
0
0
0
0
0
0
0
0
0
0
0
0
0
0
0
0
0
0
0
0
0
0
0
0
0
0
0
0
0
0
0
0
0
0
0
0
0
0
0
0
0
0
0
0
0
0
0
0
0
0
0
0
0
0
0
0
0
0
0
0
0
0
0
0
0
0
0
0
0
0
0
0
0
0
0
0
0
0
0
0
0
0
0
0
0
0
0
0
0
0
0
0
0
0
0
0
0
0
0
0
0
0
0
0
0
0
0
0
0
0
0
0
0
0
0
0
0
0
0
0
0
0
0
0
0
0
0
0
0
0
0
0
0
0
0
0
0
0
0
0
0
0
0
0
0
0
0
0
0
0
0
0
0
0
0
0
0
0
0
0
0
0
0
0
0
0
0
0
0
0
0
0
0
0
0
0
0
0
0
0
0
0
0
0
0
0
0
0
0
0
0
0
0
0
0
0
0
0
0
0
0
0
0
0
0
0
0
0
0
0
0
0
0
0
0
0
0
0
0
0
0
0
0
0
0
0
0
0
0
0
0
0
0
0
0
0
0
0
0
0
0
0
0
0
0
0
0
0
0
0
0
0
0
0
0
0
0
0
0
0
0
0
0
0
0
0
0
0
0
0
0
0
0
0
0
0
0
0
0
0
0
0
0
0
0
0
0
0
0
0
0
0
0
0
0
0
0
0
0
0
0
0
0
0
0
0
0
0
0
0
0
0
0
0
0
0
0
0
0
0
0
0
0
0
0
0
0
0
0
0
0
0
0
0
0
0
0
0
0
0
0
0
0
0
0
0
0
0
0
0
0
0
0
0
0
0
0
0
0
0
0
0
0
0
0
0
0
0
0
0
0
0
0
0
0
0
0
0
0
0
0
0
0
0
0
0
0
0
0
0
0
0
0
0
0
0
0
0
0
0
0
0
0
0
0
0
0
0
0
0
0
0
0
0
0
0
0
0
0
0
0
0
0
0
0
0
0
0
0
0
0
0
0
0
0
0
0
0
0
0
0
0
0
0
0
0
0
0
0
0
0
0
0
0
0
0
0
0
0
0
0
0
0
0
0
0
0
0
0
0
0
0
0
0
0
0
0
0
0
0
0
0
0
0
0
0
0
0
0
0
0
0
0
0
0
0
0
0
0
0
0
0
0
0
0
1
1
1
1
1
1
1
1
1
1
1
2
2
2
2
2
2
2
2
3
3
3
3
3
3
3
3
3
3
3
3
3
3
3
3
3
3
3
3
3
3
3
3
3
3
3
3
3
3
3
4
4
4
4
4
4
4
4
4
4
4
4
4
4
4
3
3
3
3
3
3
3
3
3
3
3
3
3
3
3
3
3
3
3
3
3
3
3
3
3
3
3
3
3
3
3
3
3
3
3
3
3
3
3
3
3
3
3
3
3
3
4
4
4
4
4
4
4
4
4
4
4
4
4
4
4
4
4
4
4
4
4
4
4
4
4
4
4
4
4
4
4
4
4
4
4
4
4
4
4
5
4
4
4
4
4
4
4
4
4
4
4
4
4
4
4
4
4
4
4
4
4
4
4
4
4
4
4
4
4
4
4
4
4
4
4
3
3
3
3
3
3
3
3
3
3
2
2
2
2
2
2
2
2
2
2
2
2
2
2
2
2
2
2
2
2
2
2
2
2
2
2
2
2
2
2
2
2
2
2
2
2
2
2
2
2
2
2
2
2
2
2
2
2
2
2
1
1
1
0
0
0
0
0
0
0
1
1
1
1
1
2
2
2
2
2
2
2
2
2
2
2
2
2
2
2
2
2
2
2
2
2
2
2
2
2
2
2
2
2
2
2
2
2
2
2
2
1
1
1
1
1
1
1
1
1
1
1
1
1
1
1
1
1
1
1
1
1
1
1
1
1
1
1
1
1
1
1
1
1
1
2
2
2
2
2
2
2
2
2
2
2
3
3
3
3
3
3
3
3
4
4
4
6
6
6
8
8
8
8
8
8
8
8
8
8
8
8
8
8
9
9
9
9
9
9
9
9
9
9
9
9
9
9
9
9
9
9
9
8
8
8
8
8
8
8
8
8
8
8
8
8
8
8
8
8
8
8
8
8
8
9
9
9
9
9
10
11
11
11
11
12
12
12
11
11
11
11
11
11
11
11
11
11
11
11
11
11
11
11
11
11
11
11
11
11
11
11
11
11
11
11
11
11
11
11
11
11
11
11
11
11
11
11
11
10
10
10
10
10
10
10
10
10
10
10
10
10
9
8
8
8
8
8
8
8
8
8
8
8
8
7
7
7
7
7
7
7
7
7
7
7
7
7
7
7
7
7
7
7
7
7
7
7
7
7
7
7
7
7
7
7
7
7
7
7
7
7
7
7
7
7
7
7
7
7
7
7
7
7
7
6
6
6
6
6
6
6
6
8
8
8
7
8
8
8
9
9
9
9
9
8
8
8
8
8
8
8
8
8
7
8
7
7
7
7
7
7
7
7
7
7
7
7
7
7
7
7
7
7
7
7
7
7
7
7
7
7
7
7
7
7
8
9
9
9
9
9
9
9
9
9
9
9
9
9
9
9
9
9
8
8
8
8
8
8
8
8
8
7
7
7
7
7
7
7
7
7
7
7
7
7
7
7
7
7
7
7
7
7
7
7
8
8
8
8
8
8
8
8
8
8
8
8
8
8
8
8
8
8
8
8
8
8
8
8
8
8
8
8
8
8
8
8
8
7
7
7
7
7
7
7
7
7
8
8
7
7
7
7
7
7
7
7
7
8
8
8
8
8
7
7
7
7
7
7
7
7
7
6
6
6
6
4
4
4
4
4
6
6
6
6
6
6
6
6
6
6
6
6
6
6
6
6
6
7
7
7
7
7
8
8
8
8
8
8
8
8
8
8
8
8
8
8
8
8
8
8
8
8
8
8
8
8
8
8
8
8
8
8
8
8
8
8
8
8
8
8
8
8
10
10
10
10
10
10
10
10
10
10
10
10
10
10
10
10
10
10
10
10
10
10
10
10
10
10
9
8
8
7
7
7
7
7
7
7
7
8
8
8
8
8
8
8
8
8
8
8
8
8
8
8
8
8
8
8
8
8
8
8
8
8
8
8
8
8
8
8
8
8
8
8
8
8
8
8
8
8
8
8
8
9
8
8
8
8
8
8
8
8
8
8
8
8
8
8
8
8
9
9
9
9
9
9
9
9
9
9
9
9
9
9
9
9
9
9
9
9
9
9
9
9
9
9
9
9
9
9
7
7
7
7
7
7
7
7
7
7
7
7
8
8
8
8
8
8
8
8
8
8
8
8
8
8
8
8
8
8
8
8
8
8
8
7
8
8
8
9
9
10
11
11
11
11
11
12
14
14
14
14
14
14
14
14
14
14
14
14
14
14
14
14
14
14
14
14
14
14
14
14
14
14
14
14
14
14
14
14
14
14
14
14
14
14
14
14
14
14
13
13
13
13
13
12
12
12
12
12
13
12
12
12
12
12
12
12
12
12
12
12
12
12
12
12
12
12
12
13
14
14
14
14
14
14
14
14
14
14
14
14
14
14
14
14
14
14
14
14
14
14
14
14
14
14
14
14
14
14
13
13
13
13
12
11
11
11
11
11
11
11
10
10
9
9
9
9
9
9
9
9
9
7
7
7
7
7
7
7
7
7
7
7
7
7
7
7
7
7
7
6
5
5
5
5
5
5
5
4
4
4
4
4
4
4
4
4
4
4
4
4
4
4
4
4
4
4
4
4
4
4
4
3
3
3
2
2
2
2
2
2
2
2
2
2
2
2
2
2
2
2
2
2
2
2
2
2
2
2
2
2
2
2
2
2
2
2
2
2
2
2
1
1
1
1
1
1
1
1
0
0
0
0
0
0
0
0
1
1
0
0
1
1
1
1
1
2
2
2
2
2
2
2
2
2
2
2
2
2
2
2
2
2
2
2
2
2
2
2
2
2
2
2
2
2
2
2
2
2
2
2
2
2
2
2
2
2
2
2
2
3
3
3
3
3
3
3
3
3
3
3
3
3
4
4
4
4
4
4
4
4
4
4
4
4
4
5
5
5
5
5
5
6
6
6
6
6
6
6
6
6
6
6
6
6
6
6
5
5
5
5
5
5
5
5
4
4
4
4
4
4
4
4
4
4
4
4
4
4
4
4
4
4
3
3
3
3
3
3
3
4
4
4
4
4
4
4
4
4
4
4
5
6
6
6
6
6
6
6
6
6
6
6
6
6
6
6
6
6
6
6
6
6
6
6
6
6
6
6
6
6
6
6
6
6
6
6
6
6
6
6
6
6
6
6
6
6
6
6
6
6
6
6
6
6
6
6
6
6
6
6
6
6
9
9
9
9
9
9
9
9
9
9
9
9
9
9
9
9
9
9
9
9
9
9
10
10
10
10
10
10
10
10
10
11
11
10
9
10
10
10
11
11
11
11
11
11
11
11
11
11
11
11
11
11
14
15
16
16
15
15
15
14
15
15
15
15
15
14
14
14
14
14
16
16
16
16
16
16
16
16
16
16
16
16
16
16
16
16
17
17
17
17
17
17
17
17
17
17
17
17
17
17
17
17
17
17
17
17
17
17
17
17
17
17
17
17
17
17
17
17
17
17
16
16
16
16
16
16
16
16
16
16
16
16
16
16
16
16
16
16
16
16
16
16
16
16
16
16
16
16
16
17
17
16
16
16
16
16
16
16
16
16
15
15
15
15
15
15
15
15
15
15
15
15
15
15
14
14
14
14
14
14
14
14
14
14
14
14
14
14
14
14
14
13
13
13
12
12
12
12
12
11
10
10
10
10
10
9
7
7
7
7
7
7
7
7
7
7
7
7
7
7
7
7
7
7
6
6
6
6
6
6
6
6
6
6
5
5
5
5
5
5
4
4
4
4
4
4
4
4
4
4
4
4
5
5
5
5
5
5
5
5
5
6
6
6
6
6
6
5
5
5
5
5
5
5
5
5
4
4
4
4
4
4
4
4
4
4
4
4
5
5
6
6
6
6
6
7
7
9
8
8
8
8
8
7
7
7
7
7
7
7
7
7
7
7
7
7
7
7
7
7
7
7
7
7
7
7
7
7
7
7
6
6
6
6
6
6
6
6
6
6
6
6
6
6
6
6
6
6
6
6
6
6
6
6
9
10
10
10
10
11
11
11
11
11
11
11
11
11
11
11
11
11
11
11
11
11
11
11
11
11
11
11
11
11
11
11
11
11
11
11
11
11
11
11
11
11
11
11
11
11
11
11
11
11
10
10
10
10
10
10
10
10
10
10
10
10
10
10
10
10
10
10
10
10
10
10
10
10
10
10
10
10
10
10
10
10
10
10
10
9
9
9
9
9
9
9
9
8
8
7
6
6
6
6
6
6
6
7
7
7
7
7
7
7
7
7
7
7
7
7
7
7
7
7
7
6
6
6
6
7
7
7
8
8
8
8
8
8
8
8
7
7
7
7
7
7
7
7
7
7
7
7
7
7
7
7
7
7
7
7
7
7
7
6
6
4
4
4
4
4
4
4
4
4
4
4
4
4
4
4
4
4
4
4
4
4
4
4
4
4
4
4
4
4
4
4
4
4
4
4
4
4
4
4
4
4
4
4
4
4
4
4
4
4
4
4
4
4
4
4
2
2
2
2
2
2
2
2
2
2
2
2
2
2
2
2
2
2
2
2
2
2
2
2
2
2
2
2
2
2
2
2
2
1
1
1
1
0
0
0
0
0
0
0
0
0
0
0
0
0
0
0
0
0
0
0
0
0
0
0
0
0
0
0
0
0
0
0
0
0
0
0
0
0
0
0
0
0
0
0
0
0
0
0
0
0
0
0
0
0
0
0
0
0
0
0
0
0
0
0
0
0
0
0
0
0
0
0
0
0
0
0
0
0
0
0
0
0
0
0
0
0
0
0
0
0
0
0
0
0
0
0
0
0
0
1
1
1
1
1
1
1
1
1
1
1
1
1
1
1
1
1
1
1
1
1
1
1
1
1
1
1
1
1
1
1
1
1
1
1
1
1
1
2
2
2
2
2
2
2
3
3
3
3
4
4
4
4
4
4
4
4
4
4
4
4
4
4
4
4
4
4
4
4
4
4
4
4
4
4
4
4
4
4
4
4
4
4
4
4
4
4
4
4
4
4
4
4
4
4
4
4
4
4
4
4
4
5
5
6
6
6
6
6
6
6
6
6
6
6
6
6
6
6
6
6
6
6
6
6
6
6
6
6
6
6
6
6
6
6
6
6
6
6
6
6
6
6
6
6
6
6
6
6
6
6
6
6
6
6
6
6
6
6
6
6
7
7
7
7
7
7
7
7
7
7
7
7
7
7
7
8
8
8
8
8
7
7
7
7
7
7
7
7
7
7
7
7
7
7
7
7
7
6
6
6
6
6
6
5
5
5
5
4
4
4
4
4
4
4
4
4
4
4
5
5
5
5
5
5
6
6
6
6
6
9
10
11
11
11
11
13
13
13
13
13
13
13
13
13
13
14
14
14
14
14
14
14
14
14
13
13
13
13
13
13
13
13
13
13
12
12
12
12
12
12
12
12
12
12
12
12
12
12
12
12
12
12
12
12
14
13
13
13
13
13
13
13
13
13
13
13
13
13
13
13
13
13
13
13
13
13
13
13
12
12
12
12
12
12
12
12
12
12
12
12
12
12
12
12
12
12
12
12
12
12
12
12
12
12
12
12
12
12
12
12
11
11
11
11
10
10
10
9
9
9
9
9
9
9
9
7
7
7
7
7
6
6
6
6
6
6
6
5
5
5
5
5
5
5
3
3
3
3
3
3
2
2
2
2
2
2
2
2
2
2
2
2
2
2
2
2
2
2
2
0
0
0
0
1
1
1
1
1
1
1
1
1
1
1
1
1
1
1
1
1
1
1
2
2
2
2
2
2
2
2
2
2
2
2
2
2
2
2
2
2
2
2
2
2
2
2
2
2
2
2
2
2
1
1
1
1
1
1
1
1
1
1
1
1
1
1
1
1
1
1
1
1
1
1
1
1
1
1
1
1
1
1
1
1
1
1
1
1
1
1
1
1
1
1
1
1
1
1
1
1
1
1
1
1
1
1
1
1
1
1
1
1
1
1
1
1
1
1
1
1
1
1
1
1
1
1
1
1
1
1
1
1
1
1
1
1
1
1
1
1
1
1
1
1
1
1
1
1
1
1
1
1
1
1
1
2
2
2
2
2
3
3
3
3
3
3
3
3
3
3
3
3
3
3
3
3
3
3
3
3
3
3
3
3
3
3
3
3
3
3
3
3
2
2
2
2
2
2
2
2
2
2
2
2
2
1
1
1
1
1
1
1
1
1
2
2
2
2
2
2
2
2
2
2
2
2
2
2
2
2
2
2
2
2
2
2
2
2
2
2
2
2
2
2
2
2
2
2
2
2
2
2
2
2
2
2
2
2
2
2
2
2
2
2
2
2
2
2
2
2
2
2
2
2
2
2
2
1
1
1
1
1
1
1
1
1
1
1
1
1
1
1
1
1
1
1
1
1
1
1
1
1
2
2
2
2
3
3
3
3
3
3
3
3
3
3
3
3
3
3
3
3
3
3
3
3
3
3
4
4
4
4
4
4
4
4
4
4
4
4
4
4
4
4
4
4
4
3
3
3
3
3
3
3
3
3
3
3
3
3
3
3
3
2
2
2
2
2
2
2
2
2
2
2
2
2
2
2
2
2
2
2
2
3
3
3
3
3
3
3
3
3
3
3
3
3
3
3
3
3
3
3
4
4
4
4
4
4
5
5
5
5
5
5
5
5
5
5
5
5
5
5
5
5
5
5
6
6
6
6
6
6
6
6
6
6
6
6
6
6
6
6
6
6
6
6
6
6
6
6
6
6
6
6
6
4
4
4
4
4
4
4
4
4
4
4
4
4
4
4
4
4
4
4
4
4
4
4
4
4
4
7
7
7
8
7
7
7
8
9
9
9
9
9
9
9
9
9
9
9
9
9
9
9
9
9
9
9
9
9
9
9
9
9
9
9
9
9
9
9
9
9
9
9
9
9
9
9
9
9
9
9
9
9
9
9
9
9
9
10
10
10
10
10
10
10
10
10
10
10
10
10
10
10
9
9
9
9
9
9
9
9
10
11
11
11
11
12
12
12
12
12
12
12
12
12
12
12
12
12
12
12
12
12
12
12
12
12
12
13
13
13
13
13
13
13
13
13
12
12
12
12
12
13
13
13
13
13
13
13
13
13
13
14
18
18
18
18
18
18
18
18
18
18
18
18
17
16
17
17
17
17
17
17
17
17
17
17
17
17
17
17
17
17
16
16
16
16
16
16
16
16
16
16
17
17
17
17
18
18
18
19
19
19
19
19
19
19
19
19
19
19
19
19
19
19
19
19
19
19
19
19
19
19
19
19
19
19
19
19
19
19
19
19
19
18
18
18
18
18
18
18
18
18
18
17
17
17
17
17
17
17
17
17
17
17
17
17
17
17
17
17
17
17
17
16
16
16
15
14
14
13
12
12
12
12
12
12
12
12
12
12
12
12
12
12
12
12
12
14
14
14
14
13
13
13
13
13
13
13
13
13
13
12
11
11
11
11
11
10
9
9
9
9
8
8
8
8
8
8
9
9
9
9
10
12
12
12
12
12
12
13
12
13
14
15
15
15
15
15
16
16
16
16
15
15
15
15
15
15
15
15
15
14
14
14
14
15
15
15
15
15
15
15
15
15
15
15
15
15
15
15
15
14
14
14
14
14
14
14
14
13
13
13
13
13
13
14
14
14
14
14
14
14
14
14
13
13
13
13
13
14
14
14
15
15
15
15
15
14
14
16
16
16
16
16
16
16
16
16
16
16
16
16
16
16
17
17
17
17
17
17
17
17
17
17
17
17
17
17
17
17
17
17
15
15
15
15
14
14
14
14
14
14
14
14
14
14
15
15
16
16
16
16
16
16
16
17
18
17
18
17
17
17
17
17
17
17
17
17
17
17
17
17
17
16
16
16
16
16
16
16
16
16
16
16
16
16
16
16
13
12
12
12
12
12
12
12
12
12
12
12
12
12
12
12
12
12
12
12
12
12
12
12
12
12
12
10
10
10
10
10
10
10
10
10
10
10
9
9
9
9
9
9
9
9
9
9
9
9
9
8
8
8
8
8
8
8
8
8
8
8
8
7
6
6
6
6
6
6
6
6
6
6
6
6
6
6
6
6
6
6
6
6
7
7
7
7
7
7
6
5
5
5
5
2
2
2
2
2
2
3
3
3
4
4
4
4
4
4
4
4
4
4
4
4
4
3
3
3
3
3
3
3
3
3
3
3
3
3
3
3
3
3
3
3
3
3
3
3
3
2
2
2
2
2
2
2
2
2
2
2
2
2
2
2
2
2
2
2
2
2
2
2
2
2
2
2
2
2
2
2
2
2
2
2
2
2
2
2
2
2
2
2
2
2
2
2
2
2
2
2
2
2
2
2
2
3
3
3
3
3
3
3
3
3
3
3
3
3
3
3
3
3
3
3
3
3
3
3
4
4
4
4
4
4
4
4
4
4
4
4
4
4
4
4
4
4
4
4
4
4
4
4
3
3
3
3
2
2
2
2
2
2
2
2
2
2
2
2
2
2
2
2
2
2
2
2
2
2
2
2
2
2
2
2
2
2
2
2
2
2
2
2
2
2
2
2
2
2
2
2
2
2
2
2
2
2
2
2
2
2
2
2
2
2
2
2
2
2
1
1
1
1
1
1
1
1
1
1
1
1
1
1
1
1
1
1
1
1
1
1
1
1
1
1
1
1
0
0
0
0
0
0
0
0
0
0
0
0
0
0
0
0
0
0
0
0
0
0
0
0
0
0
0
0
0
0
0
0
0
0
0
0
0
0
0
0
0
0
0
0
0
0
0
0
0
0
0
0
0
0
0
0
0
0
0
0
0
0
0
0
0
0
0
0
0
0
0
0
0
0
0
0
0
0
0
0
0
0
0
0
0
0
0
0
0
0
0
0
0
0
0
0
0
0
0
0
0
0
0
0
0
0
1
1
1
1
1
1
1
1
1
1
1
1
1
1
1
1
1
1
1
1
1
1
1
1
1
1
1
1
1
1
1
1
1
1
1
1
1
1
1
1
1
1
1
1
1
1
1
1
1
1
1
1
1
1
1
1
1
1
1
1
1
1
1
1
1
1
1
1
1
1
1
1
1
1
1
1
1
1
1
1
1
1
1
1
1
1
1
1
1
1
1
1
1
1
1
1
1
1
1
1
1
1
1
1
1
1
1
1
1
1
1
1
1
1
1
1
1
1
1
1
1
1
1
1
2
2
2
2
2
2
2
2
2
2
2
2
2
2
2
0
0
0
0
0
0
0
0
1
1
1
1
1
1
1
1
1
1
1
1
1
1
1
2
2
2
2
2
2
2
2
2
2
2
2
2
2
2
2
2
2
2
2
2
2
2
2
2
2
2
2
2
2
2
2
2
2
2
2
2
2
2
2
2
2
2
2
2
2
2
2
2
2
2
2
2
2
2
2
3
3
3
3
3
3
4
4
4
4
4
4
4
4
4
4
4
4
4
4
4
4
4
4
4
5
5
5
5
5
5
5
5
5
5
5
5
5
5
5
5
5
5
5
5
5
5
5
5
5
5
5
5
5
5
5
5
5
5
5
5
4
4
4
4
4
4
4
4
3
3
3
3
3
3
3
3
3
3
3
3
3
3
3
3
3
3
3
3
3
3
3
3
3
3
2
2
2
2
2
2
2
2
2
2
2
2
2
2
2
2
1
1
1
1
0
0
0
1
1
1
1
1
1
1
1
1
1
1
1
1
1
1
1
1
1
1
1
1
1
1
1
1
1
1
1
1
1
1
1
1
1
1
1
1
1
1
1
1
1
1
1
1
1
1
1
1
1
1
1
1
1
1
0
0
0
0
0
0
0
0
0
0
0
0
0
0
0
0
0
0
0
0
0
0
0
0
0
0
0
0
0
0
0
0
0
0
0
0
0
0
0
0
0
0
0
0
0
0
0
0
0
0
0
0
0
0
0
0
0
0
0
2
2
2
2
2
2
2
2
2
2
2
2
2
2
2
2
2
2
2
2
2
2
2
2
3
3
3
3
3
3
3
3
3
3
3
3
2
2
3
3
3
3
3
3
4
4
4
4
4
4
4
4
4
4
4
4
5
5
5
5
5
5
5
5
5
5
5
5
5
5
5
5
5
5
5
5
5
5
5
5
5
5
5
5
5
5
5
5
5
5
5
5
5
5
5
5
5
5
5
5
5
5
5
5
5
5
5
5
5
5
5
5
5
5
5
5
5
5
4
4
4
4
4
4
4
4
4
4
4
4
4
4
4
4
4
6
6
6
6
6
5
6
6
6
6
6
6
6
6
6
6
6
6
6
6
6
6
6
6
6
6
6
6
6
6
6
6
6
6
6
6
6
6
6
6
6
6
6
6
5
5
4
4
4
4
4
4
4
4
4
4
4
4
4
4
4
4
4
4
4
4
4
4
4
4
4
4
4
4
4
4
4
4
4
4
4
4
4
4
4
4
4
4
4
4
4
4
4
4
4
4
4
4
4
4
4
5
5
5
5
5
5
5
5
5
5
6
7
8
9
11
11
11
11
12
13
17
17
17
17
16
16
16
16
16
16
16
15
15
15
15
15
15
15
15
15
15
17
18
19
19
19
19
19
20
20
20
20
20
20
20
20
20
20
20
20
20
20
20
19
18
19
19
20
20
21
22
23
23
23
23
23
24
24
24
24
24
24
24
24
24
24
24
24
24
25
26
26
26
26
26
26
26
26
26
26
26
26
27
27
27
27
27
27
27
27
27
27
27
27
28
28
28
28
28
28
28
28
28
28
28
27
27
27
27
27
27
27
27
27
27
27
28
30
30
30
30
30
30
32
31
31
31
31
31
29
29
29
29
29
29
28
28
28
27
27
27
27
27
26
26
26
26
25
25
25
25
24
24
24
24
24
24
23
23
24
23
23
23
23
23
23
23
24
25
25
25
26
26
26
26
27
27
27
27
26
26
26
26
26
26
25
25
25
25
24
25
30
30
30
30
27
27
27
28
28
27
27
27
27
27
27
27
27
29
29
29
29
29
29
29
29
29
29
28
27
26
26
25
25
25
25
25
24
24
24
24
24
24
24
24
24
29
28
28
28
28
28
29
29
31
31
31
31
31
31
31
31
31
30
30
29
29
30
30
30
33
32
32
33
33
33
33
31
31
31
31
31
31
31
31
34
34
35
34
34
34
34
34
34
34
35
35
35
35
34
34
34
34
34
34
34
34
34
34
34
35
35
37
37
38
38
39
39
39
40
40
41
41
41
41
40
40
39
39
39
39
39
39
39
39
39
36
36
36
36
36
36
36
32
32
32
32
32
31
31
31
31
31
31
31
31
30
30
30
30
30
30
30
30
30
30
30
30
30
30
29
29
28
28
27
27
27
27
27
27
27
27
26
24
23
23
23
23
23
23
23
22
22
22
20
20
20
20
20
19
20
20
20
20
19
19
20
20
20
20
20
20
20
20
20
20
19
20
20
21
21
21
22
21
20
20
20
19
18
18
17
16
16
17
17
17
17
18
19
19
19
20
20
20
20
19
19
19
19
19
19
19
19
19
19
19
19
19
19
19
19
17
17
17
17
17
17
17
16
16
16
16
16
16
16
16
16
16
16
16
16
16
16
16
16
16
16
16
16
16
16
16
16
16
16
16
16
16
16
16
16
16
16
16
16
16
14
13
13
13
13
13
13
13
13
13
13
13
13
13
13
13
13
13
13
13
13
13
13
13
13
13
13
13
13
13
13
13
13
13
13
13
13
13
15
16
16
16
16
16
16
15
13
13
13
13
13
13
13
13
13
13
12
12
12
12
12
12
12
12
12
12
12
12
12
12
12
12
11
11
10
10
9
9
9
9
9
9
9
10
10
9
9
11
11
11
15
15
16
33
33
33
33
36
35
35
39
38
40
45
46
47
49
49
50
52
53
53
52
52
52
52
52
52
52
52
52
52
52
53
53
53
52
52
52
52
52
52
52
52
52
52
52
52
52
52
52
52
52
52
52
52
52
52
52
52
52
53
53
53
53
53
53
53
53
53
53
53
53
53
53
53
54
54
54
63
64
64
63
73
74
78
80
82
82
83
83
83
83
83
82
81
81
81
81
81
81
81
83
84
87
87
86
86
86
87
87
88
90
90
91
91
92
96
97
98
99
98
98
98
98
98
98
98
98
98
98
98
98
98
97
97
97
98
98
98
96
96
95
95
95
94
94
93
92
92
92
86
84
84
84
84
85
85
85
85
83
83
83
83
83
83
85
87
85
83
83
93
95
95
95
95
94
94
94
94
94
95
96
96
96
96
97
97
93
91
92
91
92
94
94
94
93
91
86
83
83
83
82
82
82
83
82
81
81
79
79
79
79
79
79
79
79
79
79
79
77
77
77
77
76
76
75
75
75
75
75
75
75
75
75
75
74
73
71
71
71
71
71
70
69
70
71
69
69
69
69
66
66
65
65
66
67
67
67
68
68
68
68
64
64
64
61
61
60
61
60
60
59
59
59
57
57
58
58
58
57
54
53
53
54
54
53
52
52
52
52
52
52
53
52
55
57
57
56
56
63
64
66
69
69
69
69
69
69
68
68
68
67
67
67
67
64
64
64
65
64
64
64
64
64
64
64
64
63
63
63
62
61
61
60
60
60
60
61
63
64
64
66
65
80
84
86
90
87
91
91
91
96
97
97
97
97
98
98
98
96
96
96
94
94
94
94
94
94
93
93
93
93
93
93
93
93
93
93
93
93
89
89
89
93
94
94
94
94
96
94
94
94
95
94
94
92
89
89
89
89
87
87
87
87
88
88
85
84
84
84
84
84
84
84
83
83
83
83
83
83
83
83
83
81
81
81
82
81
81
80
78
78
78
78
77
77
75
75
74
74
74
74
74
74
74
76
76
76
75
75
75
75
75
76
76
75
75
75
75
73
74
76
79
87
87
95
97
99
107
107
108
108
108
108
106
106
107
106
106
95
95
95
95
94
92
91
91
91
90
91
88
95
96
96
96
97
97
100
98
99
100
101
96
96
97
99
106
109
109
109
109
109
110
110
110
104
104
104
104
104
103
103
103
104
104
105
104
105
104
104
104
104
104
104
101
101
101
101
100
98
97
96
95
95
95
93
93
93
93
93
93
93
93
94
94
93
94
94
94
94
94
94
95
95
95
94
94
95
96
96
97
97
97
99
99
99
99
100
101
102
102
102
103
104
104
104
103
103
103
103
103
102
102
101
101
101
99
101
101
101
101
100
102
104
105
105
105
105
105
106
101
100
100
100
99
99
99
99
96
96
95
95
93
90
90
90
90
90
90
90
89
89
89
87
87
86
82
80
80
81
81
81
80
79
79
79
79
79
80
81
81
77
77
77
76
76
76
84
83
84
86
85
84
85
88
82
82
82
81
81
81
81
81
81
81
81
77
77
77
72
70
69
69
69
69
68
67
65
65
65
65
65
65
65
65
64
62
62
61
60
61
60
58
58
57
56
56
56
56
56
56
56
56
56
56
56
56
56
56
56
56
56
55
54
54
54
54
53
53
53
53
52
52
50
50
50
50
50
49
49
49
49
49
49
48
48
48
48
48
48
48
47
48
47
47
47
47
47
47
47
47
46
47
47
47
47
47
47
47
45
45
44
43
43
43
43
43
43
43
43
43
43
43
43
42
42
42
41
41
41
41
40
39
38
35
35
35
34
33
32
27
26
23
23
18
15
9
9
5
3
3
3
3
3
3
3
3
3
3
3
3
3
3
3
3
3
3
3
3
3
3
3
3
3
3
3
3
3
3
3
3
3
3
3
3
4
4
4
4
4
4
4
4
4
4
4
4
4
4
4
4
4
4
4
4
5
5
5
5
5
5
5
5
5
5
5
5
5
5
5
6
6
6
6
7
7
7
7
7
7
7
7
8
7
7
7
7
7
8
8
8
8
9
9
9
9
9
9
8
8
8
7
7
7
7
7
7
7
7
7
6
6
6
6
6
6
6
6
6
6
7
7
7
7
7
7
7
7
7
7
7
7
7
7
7
7
7
7
7
7
7
7
7
7
7
7
7
7
7
7
7
7
7
7
7
7
7
7
7
7
7
7
7
7
7
7
7
7
7
7
7
7
7
7
7
7
7
7
7
7
7
7
7
7
7
8
8
8
8
9
9
10
11
11
12
12
12
12
12
12
12
12
12
12
12
12
12
12
12
12
12
12
12
12
12
12
12
12
12
12
11
11
11
11
11
11
11
11
11
11
11
11
11
11
11
11
11
11
11
11
11
11
11
11
11
11
11
11
10
10
10
10
10
9
9
9
9
8
7
7
7
7
7
7
7
7
7
7
7
7
7
7
7
7
7
6
6
6
6
6
6
6
6
6
6
6
6
6
6
6
6
6
6
6
6
6
6
6
6
6
6
6
6
6
6
6
6
6
6
6
6
6
6
6
6
6
6
6
6
6
6
6
6
6
6
6
7
7
7
7
7
7
7
7
7
7
7
7
6
6
6
6
6
6
6
6
6
6
5
5
5
5
5
5
5
5
4
4
4
5
5
5
5
5
4
4
4
4
4
4
4
4
4
4
4
4
4
4
4
4
4
4
4
4
4
4
3
3
2
2
2
2
2
2
2
2
2
2
2
2
2
2
2
2
2
2
2
2
2
2
2
2
2
2
2
2
2
2
2
2
2
2
2
2
2
2
2
2
2
2
2
1
1
1
1
1
1
1
1
1
1
1
1
1
1
1
1
1
1
0
0
0
0
0
0
0
0
0
0
0
0
0
0
0
0
0
0
0
0
0
0
0
0
0
0
0
0
0
0
0
0
0
0
0
1
1
1
1
1
1
1
1
1
1
1
1
1
0
0
0
0
0
0
0
0
0
0
0
0
0
0
0
0
0
0
0
0
0
0
0
0
0
0
0
0
0
0
0
0
0
0
0
0
0
0
0
0
0
0
0
0
0
0
0
0
0
0
0
0
0
0
0
0
0
0
0
0
0
0
0
0
0
0
0
0
0
0
0
0
0
0
0
0
0
0
0
1
1
1
1
1
1
1
1
1
1
1
2
2
2
2
2
2
2
2
2
2
2
2
2
2
2
2
2
2
2
2
2
2
2
2
2
2
2
2
2
2
2
2
2
2
2
2
2
2
2
2
2
2
2
2
2
2
2
2
2
2
2
2
2
2
2
2
2
2
2
2
2
2
2
2
2
2
2
2
2
2
2
2
2
2
2
2
2
2
2
2
2
2
2
2
2
2
2
2
2
2
2
2
2
2
2
2
2
2
2
2
2
2
2
2
2
2
2
2
2
2
2
2
2
2
1
1
1
1
1
1
1
1
1
1
1
1
2
2
2
2
2
2
2
2
2
2
2
2
2
2
2
2
2
2
1
1
1
1
1
1
1
1
1
1
1
1
1
1
1
1
1
1
1
2
2
2
2
2
2
2
2
2
2
2
2
2
2
2
2
2
2
2
2
2
2
2
2
2
2
2
2
2
2
2
2
2
2
2
2
2
2
2
2
2
2
2
2
3
3
3
3
3
3
3
3
3
2
2
2
2
2
2
2
2
2
2
2
2
2
2
2
2
2
2
2
2
2
2
2
2
2
2
2
2
2
2
2
2
2
2
2
2
2
2
2
2
2
2
2
2
2
2
2
2
2
2
2
2
2
2
2
2
2
2
2
2
2
2
2
2
2
2
2
2
2
2
2
2
2
2
2
2
2
2
2
2
2
2
2
2
2
2
2
2
2
2
1
1
1
1
1
1
1
1
1
1
1
1
1
1
1
1
1
1
0
0
0
0
0
0
0
0
0
0
0
0
0
0
0
0
0
0
0
0
0
0
0
0
0
0
0
0
0
0
0
0
0
0
0
0
0
0
0
0
0
0
0
0
0
0
0
0
0
0
0
0
0
0
0
0
0
0
0
0
0
0
0
0
0
0
0
0
0
0
0
0
0
0
0
0
0
0
0
0
0
0
0
0
0
0
0
0
0
0
0
0
0
0
0
0
0
0
0
0
0
0
0
0
0
0
0
0
0
0
0
0
0
0
0
0
0
0
0
0
0
0
0
0
0
0
0
0
0
0
0
0
0
0
0
0
0
0
0
0
0
0
0
0
0
0
0
0
0
0
0
0
0
0
0
0
0
0
0
0
0
0
1
1
1
1
1
1
1
1
1
1
1
1
1
1
1
1
2
2
2
2
2
2
2
2
2
2
2
2
2
2
2
2
2
2
2
2
2
2
2
2
2
2
2
2
2
2
2
2
2
2
2
2
2
2
2
2
2
2
2
2
2
2
2
2
2
2
2
2
2
2
2
2
2
2
2
1
1
1
1
1
1
1
1
1
1
1
1
1
1
1
1
1
1
1
1
1
1
1
1
1
1
1
1
1
1
1
1
1
1
1
1
1
1
1
1
1
1
1
1
1
1
1
1
1
1
1
1
1
1
1
1
1
1
1
1
1
1
1
1
1
1
1
1
0
0
0
0
0
0
0
0
0
0
0
0
0
0
0
0
0
0
0
0
0
0
0
0
0
0
0
0
0
0
0
0
0
0
0
0
0
0
0
0
0
0
0
0
0
0
1
1
1
1
1
1
1
1
1
1
1
1
1
1
1
1
1
1
1
1
1
1
1
1
1
1
1
1
1
1
1
1
1
1
1
1
1
1
1
1
1
1
1
1
1
1
1
1
1
1
1
1
1
1
1
1
1
1
1
1
1
1
1
1
1
1
1
1
1
1
1
1
1
1
1
1
1
1
1
1
1
1
1
1
1
1
1
1
1
1
1
1
1
1
1
1
1
1
1
1
1
1
1
1
1
1
1
1
1
1
1
1
1
1
1
1
1
1
1
1
1
1
1
1
1
1
1
1
1
1
1
1
1
1
1
1
0
0
0
0
0
0
0
0
0
0
0
0
0
0
0
0
0
0
0
0
0
0
0
0
0
0
0
0
0
0
0
0
0
0
0
0
0
0
0
0
0
0
0
0
0
0
0
0
0
0
0
0
0
0
0
0
0
0
0
0
0
0
0
0
0
0
0
0
0
0
0
0
0
0
0
0
0
0
0
0
0
0
0
0
0
0
0
0
0
0
0
0
0
0
0
0
0
0
0
0
0
0
0
0
0
0
0
0
0
0
0
0
0
0
0
0
0
0
0
0
0
0
0
0
0
0
0
0
0
0
0
0
0
0
0
0
0
0
0
0
0
0
0
0
0
0
0
0
0
0
0
0
0
0
0
0
0
0
0
0
0
0
0
0
0
0
0
0
0
0
0
0
0
0
0
0
0
0
0
0
0
0
0
0
0
0
0
0
0
0
0
0
0
0
0
0
0
0
0
0
0
0
0
0
0
0
0
0
0
0
0
0
0
0
0
0
0
0
0
0
0
0
0
0
0
0
0
0
0
0
0
0
0
0
0
0
0
0
0
0
0
0
0
0
0
0
0
0
0
0
0
0
0
0
0
0
0
0
0
0
0
0
0
0
0
0
0
0
0
0
0
0
0
0
0
0
0
0
0
0
0
0
0
0
0
0
0
0
0
0
0
0
0
0
0
0
0
0
0
0
0
0
0
0
0
0
0
0
0
0
0
0
0
0
0
0
0
0
0
0
0
0
0
0
0
0
0
0
0
0
0
0
0
0
0
0
0
0
0
0
0
0
0
0
0
0
0
0
0
0
0
0
0
0
0
0
0
0
0
0
0
0
0
0
0
0
0
0
0
0
0
0
0
0
0
0
0
0
0
0
0
0
0
0
0
0
0
0
0
0
0
0
0
0
0
0
0
0
0
0
0
0
0
0
0
0
0
0
0
0
0
0
0
0
0
0
0
0
0
0
0
0
0
0
0
0
0
0
0
0
0
0
0
0
0
0
0
0
0
0
0
0
0
0
0
0
0
0
0
0
0
0
0
0
0
0
0
0
0
0
0
0
0
0
0
0
0
0
0
0
0
0
0
0
0
0
0
0
0
0
0
0
0
0
0
0
0
0
0
0
0
0
0
0
0
0
0
0
0
0
0
0
0
0
0
0
0
0
0
0
0
0
0
0
0
0
0
0
0
0
1
1
1
1
1
1
1
1
1
1
1
1
1
1
1
1
1
1
1
1
1
1
1
1
1
1
1
1
1
1
1
1
1
1
1
1
1
1
1
0
0
0
0
0
0
0
0
0
0
0
0
0
0
0
0
0
0
0
0
0
0
0
0
0
0
0
0
0
0
0
0
0
0
0
0
0
0
0
0
0
0
0
0
0
0
0
0
0
0
0
0
0
0
0
0
0
0
0
0
0
0
0
0
0
0
0
0
0
0
0
0
0
0
0
0
0
0
0
0
0
0
0
0
0
0
0
0
0
0
0
0
0
0
0
0
0
0
0
1
2
2
2
2
2
2
2
2
2
2
2
2
2
2
2
2
2
2
2
2
2
2
2
2
2
2
2
2
1
1
1
1
1
1
1
1
1
1
1
1
1
1
1
1
1
1
1
1
1
1
1
1
1
1
1
1
1
1
1
1
1
1
1
1
1
1
1
1
1
1
1
1
1
1
1
1
1
1
1
1
1
1
1
1
1
1
1
1
1
1
1
1
1
1
1
1
1
1
1
1
1
1
1
1
1
1
1
1
1
1
1
1
1
1
1
1
1
1
1
1
1
1
1
1
1
1
1
1
1
1
1
1
1
1
1
1
1
1
1
1
1
1
1
1
1
1
1
1
1
1
1
0
0
0
0
0
0
0
0
0
0
0
0
0
0
0
0
0
0
1
1
1
1
1
1
1
1
1
1
1
1
1
1
1
1
1
1
1
1
1
1
1
1
1
1
1
1
1
1
1
1
0
0
0
0
0
0
0
0
0
0
0
0
0
0
0
0
0
0
0
0
0
0
0
0
0
0
0
0
0
0
0
0
0
0
0
0
0
0
0
0
0
0
0
0
0
0
0
0
0
0
0
0
0
0
0
0
0
0
0
0
0
0
0
0
0
0
0
0
0
0
0
0
0
0
0
0
0
0
0
0
0
0
0
0
0
0
0
0
0
0
0
0
0
0
0
0
0
0
0
0
1
1
1
1
1
1
1
1
1
1
1
1
1
1
1
1
1
1
1
1
1
1
1
1
1
1
1
1
1
1
1
1
1
1
1
1
1
1
1
2
2
2
2
2
2
2
2
2
2
2
2
2
2
1
1
1
1
1
1
1
1
1
1
1
1
1
1
1
1
1
1
1
1
1
1
1
1
1
1
1
1
1
1
1
1
1
1
1
1
1
1
1
1
1
1
1
1
1
1
1
1
1
1
1
1
1
1
1
1
1
1
1
1
1
1
1
1
1
1
1
1
1
1
1
1
1
1
1
1
1
1
1
1
1
0
0
0
0
0
0
0
0
0
0
0
0
0
0
0
0
0
0
0
0
0
0
0
0
0
0
0
0
0
0
0
0
0
0
0
0
0
0
0
0
0
0
0
0
0
0
0
0
0
0
0
0
0
0
0
0
0
0
0
0
0
0
0
0
0
0
0
0
0
0
0
0
0
0
0
0
0
0
0
0
0
0
0
0
0
0
0
0
0
0
0
0
0
0
0
0
0
0
0
0
0
0
0
0
0
0
0
0
1
1
1
1
1
2
2
2
2
2
2
2
2
2
2
2
2
2
2
2
2
2
2
2
2
2
3
3
3
3
3
3
3
3
3
3
3
3
3
3
3
3
3
3
3
3
3
3
3
3
3
3
3
3
3
3
3
3
3
3
3
3
4
4
4
4
4
4
4
4
4
4
4
4
4
4
4
4
4
4
4
4
4
4
4
4
4
4
4
4
4
4
4
4
4
4
4
4
4
4
4
4
4
4
4
4
4
4
4
4
4
4
4
4
4
4
3
3
3
3
3
3
3
3
3
3
3
3
3
3
3
3
3
3
3
3
3
3
3
3
3
3
3
3
3
3
3
3
3
3
3
3
3
3
3
3
3
3
3
3
3
3
3
3
3
3
3
3
2
2
2
2
2
1
1
1
1
1
1
1
1
1
1
1
1
1
1
1
1
1
2
2
2
2
2
2
2
2
2
2
2
2
2
2
2
2
1
1
1
1
1
1
1
1
1
1
1
1
1
1
1
1
1
2
2
2
2
2
2
1
1
1
1
1
1
1
1
1
1
1
1
1
1
1
1
1
1
1
1
1
1
1
1
1
1
1
1
1
1
1
1
1
1
1
1
2
2
2
2
2
2
2
2
2
2
2
2
2
2
2
2
2
2
2
2
2
2
2
2
2
2
2
2
2
2
2
2
2
2
2
2
2
2
2
2
2
2
2
2
2
2
2
2
2
2
2
2
2
2
2
2
2
2
3
3
3
3
3
3
3
3
3
2
2
2
2
2
3
3
3
3
3
3
3
3
4
4
4
4
4
4
4
4
4
4
4
4
4
4
4
4
4
4
4
4
4
4
5
5
5
5
5
5
5
5
5
5
5
5
5
5
5
5
5
5
5
5
5
5
5
5
5
6
6
6
6
6
7
7
7
7
6
6
6
6
6
6
5
5
5
5
5
5
5
5
5
5
5
5
5
5
5
5
5
5
5
5
5
5
5
5
5
5
6
6
7
7
7
7
7
7
7
7
7
7
7
7
7
7
7
7
7
7
7
7
7
7
7
7
7
7
7
7
7
7
7
7
7
6
6
6
6
6
6
6
6
6
6
6
6
6
5
5
5
5
5
6
6
5
5
5
5
5
5
5
5
5
5
5
5
5
5
5
5
5
5
5
5
5
5
5
5
5
5
5
5
5
5
5
5
5
5
5
5
5
5
5
5
5
5
5
5
5
5
5
5
5
5
5
5
5
5
5
5
5
4
4
4
4
4
4
4
4
4
4
4
4
4
4
4
4
4
4
4
4
4
4
4
4
3
3
3
3
3
2
2
2
2
2
2
2
2
2
3
3
3
3
3
3
3
3
4
4
4
4
5
8
8
9
9
10
10
10
10
10
10
10
10
10
10
10
10
10
10
10
10
10
10
10
10
10
10
10
10
10
10
10
10
10
9
9
9
9
9
9
9
9
9
9
9
9
9
9
9
9
9
9
9
9
11
11
11
10
10
10
10
10
11
11
12
12
12
12
13
13
13
13
13
13
13
13
13
14
14
14
14
14
14
14
14
14
14
15
15
15
15
15
15
15
15
15
15
15
15
15
15
15
15
15
15
15
15
15
15
15
15
15
15
15
15
15
15
16
16
16
16
16
16
16
16
16
16
16
15
15
15
15
15
15
15
15
15
15
15
15
15
15
15
15
15
14
14
13
13
13
13
13
13
13
13
9
9
9
9
9
9
9
9
9
8
8
8
8
8
8
8
8
7
6
6
6
6
6
6
6
6
6
6
6
6
6
6
6
6
6
6
6
6
6
6
6
6
6
6
6
6
6
6
6
6
6
7
7
7
7
7
7
7
7
6
6
6
6
6
6
6
6
6
6
6
5
5
5
5
5
5
5
5
5
5
5
5
5
5
5
5
5
5
5
5
5
5
5
5
5
5
5
6
6
7
7
7
7
7
7
7
7
7
7
7
7
6
5
5
5
5
5
4
4
4
4
4
4
4
4
4
3
3
3
3
3
3
3
3
3
3
3
3
3
3
3
3
3
3
3
3
3
3
3
3
3
3
3
3
3
3
3
3
3
3
3
3
3
3
3
3
3
3
3
3
3
3
3
3
3
3
3
3
3
3
3
2
2
2
2
3
3
3
3
3
3
3
3
3
3
3
3
3
3
3
3
3
3
3
3
3
3
3
2
2
2
2
2
2
2
2
2
2
2
2
2
2
2
1
1
1
1
1
0
0
0
0
0
0
0
0
0
0
0
0
0
1
1
2
3
3
3
3
3
3
3
3
3
3
3
3
3
3
3
3
3
3
3
3
3
3
3
3
3
3
3
3
3
3
3
3
3
3
3
3
3
3
4
4
4
4
4
4
4
4
4
4
4
3
3
3
3
3
3
3
3
3
3
3
3
3
4
4
4
4
4
4
4
4
4
4
4
4
4
4
5
6
6
6
6
6
6
6
6
6
6
6
6
6
6
7
7
7
7
8
8
8
8
8
8
8
8
8
8
8
8
8
8
8
8
8
8
8
8
8
8
9
9
9
9
9
9
9
9
9
9
9
9
9
9
9
9
9
9
9
9
9
9
9
9
9
9
9
9
9
9
9
9
9
9
9
9
9
8
8
8
8
8
8
8
8
8
7
7
7
7
7
7
7
7
7
7
7
6
6
6
6
6
6
6
6
6
6
6
6
5
5
5
5
5
5
6
6
6
6
6
6
6
6
6
5
5
5
5
5
5
5
5
6
6
7
7
7
7
7
7
7
7
8
8
8
8
8
8
8
7
6
6
6
7
7
7
6
6
7
8
9
10
10
10
10
10
10
10
10
11
11
11
11
11
11
11
12
12
12
13
13
13
13
13
13
13
13
13
13
13
13
13
13
13
13
13
13
13
13
13
12
12
14
14
15
15
15
15
15
15
16
15
15
15
15
15
15
15
15
15
15
15
15
15
16
16
16
16
16
16
16
16
16
16
16
16
16
16
16
16
16
16
16
16
16
16
16
16
16
16
16
16
16
16
16
16
16
16
16
16
16
17
17
17
17
17
17
17
17
17
17
17
17
16
16
16
16
16
16
16
16
16
16
16
16
16
16
16
15
15
15
15
15
15
15
15
15
15
11
10
10
10
10
10
10
10
10
10
10
10
10
10
10
10
10
10
10
9
8
8
8
8
8
8
8
8
8
8
8
8
8
8
7
7
7
7
8
8
8
8
8
8
8
8
8
8
8
8
8
8
8
6
6
6
6
6
6
6
6
6
5
5
5
5
5
5
5
5
5
5
5
5
5
5
5
4
4
4
4
4
4
4
4
4
4
4
4
4
4
4
3
3
3
3
2
2
2
2
2
2
2
2
2
2
2
1
1
1
1
1
0
0
1
1
1
1
1
1
1
1
1
1
1
1
1
1
1
1
1
1
1
1
1
1
1
1
1
1
1
1
1
1
1
1
1
1
1
1
1
1
1
0
0
0
0
0
0
0
0
0
0
0
0
0
0
0
0
0
0
0
0
0
0
0
0
0
0
0
0
0
0
0
0
0
0
0
0
0
0
0
0
0
0
0
0
0
0
0
0
0
0
0
0
0
0
0
0
0
0
0
0
0
0
0
0
0
0
0
0
0
0
0
0
0
0
0
0
0
0
0
0
0
0
0
0
0
0
0
0
0
0
0
0
0
0
0
0
0
0
0
0
0
0
0
0
0
0
0
0
0
0
0
0
0
0
0
0
0
0
0
0
0
0
0
0
0
0
0
0
0
0
0
0
0
0
0
0
0
0
0
0
0
0
0
0
0
0
0
0
0
0
0
0
0
0
0
0
0
0
0
0
0
0
0
0
0
0
0
0
0
0
0
0
0
0
0
0
0
0
0
0
0
0
0
0
0
0
0
0
0
0
0
0
0
0
0
0
0
0
0
0
0
0
0
0
0
0
0
0
0
0
0
0
0
0
0
0
0
0
0
0
0
0
0
0
0
0
0
0
0
0
0
0
0
0
0
0
0
0
0
0
0
0
0
0
0
0
0
0
0
0
0
0
0
0
0
0
0
0
0
0
0
0
0
0
0
0
0
0
0
0
0
0
0
0
2
3
3
3
3
3
3
3
3
3
3
3
3
3
3
3
3
3
3
3
3
3
3
3
3
3
3
3
3
3
3
3
3
3
3
3
3
3
3
3
3
3
3
3
3
3
3
3
3
3
3
3
3
3
3
3
3
3
3
3
3
3
3
3
3
3
3
3
3
3
3
3
3
3
3
3
3
3
3
3
3
3
3
3
3
3
3
3
3
3
3
3
3
3
3
3
3
3
3
3
3
3
3
3
3
3
3
3
3
3
3
3
3
3
3
3
3
3
3
3
3
3
3
3
3
3
3
3
3
3
3
3
3
4
3
3
3
4
4
4
4
4
4
4
4
4
4
4
4
4
4
4
4
4
4
4
5
5
5
5
5
4
4
4
4
4
4
4
4
4
4
4
4
4
3
3
3
4
4
4
4
4
4
4
4
4
4
4
3
3
3
3
3
3
3
3
3
3
3
3
3
3
3
3
3
3
3
3
3
3
3
3
3
3
3
3
3
3
3
3
3
3
3
3
3
3
3
3
3
3
3
3
3
3
3
3
3
3
3
3
3
3
3
3
3
3
3
3
3
3
3
3
3
3
3
3
3
3
3
3
3
3
3
3
3
3
3
3
3
3
3
3
3
3
3
3
3
3
3
3
3
3
3
3
3
3
3
3
3
3
3
3
3
3
3
3
3
3
3
3
3
3
3
3
3
3
3
3
3
3
3
3
3
3
3
3
3
3
3
3
3
3
4
3
5
5
5
5
5
5
5
5
5
5
5
5
4
4
4
4
4
4
4
4
4
4
4
4
4
4
4
4
4
4
4
4
4
4
4
4
4
4
4
4
4
4
4
4
4
2
2
2
2
2
2
3
3
3
3
3
3
3
3
3
3
3
3
3
3
3
3
3
3
3
3
3
3
3
3
4
4
4
4
4
4
4
4
4
4
4
4
4
4
4
4
4
4
4
4
4
4
4
4
4
4
4
4
4
4
4
4
4
4
4
4
4
4
4
4
4
4
4
4
4
4
3
3
3
3
3
3
3
3
3
3
3
3
3
3
3
3
3
3
3
3
3
3
3
3
3
3
3
3
3
3
3
2
2
1
1
1
1
1
1
1
1
1
1
1
1
1
1
1
1
1
1
1
1
1
1
1
1
1
1
1
1
0
0
0
0
0
0
0
0
0
0
0
0
0
0
0
0
0
0
0
0
0
0
0
0
0
0
0
0
0
0
0
0
0
0
0
0
0
0
0
0
0
0
0
0
0
0
0
0
0
0
0
0
0
0
0
0
0
0
0
0
0
0
0
0
0
0
0
0
0
0
0
0
0
0
0
0
0
0
0
0
0
0
0
0
0
0
0
0
0
0
0
0
0
0
0
0
0
0
0
0
0
0
0
0
0
0
0
0
0
0
0
0
0
0
0
0
0
0
0
0
0
0
0
0
0
0
0
0
0
0
0
0
0
0
0
0
0
0
0
0
0
0
0
0
0
0
0
0
0
0
0
0
0
0
0
0
0
0
0
0
0
0
0
0
0
0
0
0
0
0
0
0
0
0
0
0
0
0
0
0
0
0
0
0
0
0
0
0
0
0
0
0
0
0
0
0
0
0
0
0
0
0
0
0
0
0
0
0
0
0
0
0
0
0
0
0
0
0
0
0
0
0
0
0
0
0
0
0
0
0
0
0
0
0
0
0
0
0
0
0
0
0
0
0
0
0
0
0
0
0
0
0
0
0
0
0
0
0
0
0
0
0
0
0
0
0
0
0
0
0
0
0
0
0
0
0
0
0
0
0
0
0
0
0
0
0
0
0
0
0
0
0
0
0
0
0
0
0
0
0
0
0
0
0
0
0
0
0
0
0
0
0
0
0
0
0
0
0
0
0
0
0
0
0
0
0
0
0
0
0
0
0
0
0
0
0
0
0
0
0
0
0
0
0
0
0
0
0
0
0
0
0
0
0
0
0
0
0
0
0
0
0
0
0
0
0
0
0
0
0
0
0
0
0
0
0
0
0
0
0
0
0
0
0
0
0
0
0
0
0
0
0
0
0
0
0
0
0
0
0
0
0
0
0
0
0
0
0
0
0
0
0
0
0
0
0
0
0
0
0
0
0
0
0
0
0
0
0
0
0
0
0
0
0
0
0
0
0
0
0
0
0
0
0
0
0
0
0
0
0
0
0
0
0
0
0
0
0
0
0
0
0
0
0
0
0
0
0
0
0
0
0
0
0
0
0
0
0
0
0
0
0
0
0
0
0
0
0
0
0
0
0
0
0
0
0
0
0
0
0
0
0
0
0
0
0
0
0
0
0
0
0
0
0
0
0
0
0
0
0
0
0
0
0
0
0
0
0
0
0
0
0
0
0
0
0
0
0
0
0
0
0
0
0
0
0
0
0
0
0
0
0
0
0
0
0
0
0
0
0
0
0
0
0
0
0
0
0
0
0
0
0
0
0
0
0
0
0
0
0
0
0
0
0
0
0
0
0
0
0
0
0
0
0
0
0
0
0
0
0
0
0
0
0
0
0
0
0
0
0
0
0
0
0
0
0
0
0
1
1
1
1
1
1
1
1
1
1
1
1
1
1
1
1
1
1
1
1
1
1
1
1
1
1
1
1
1
1
2
2
2
2
2
2
2
2
2
2
2
2
2
2
2
2
2
2
2
2
2
2
2
2
2
2
2
2
2
2
2
2
2
3
3
3
3
3
3
3
3
3
3
3
3
3
3
3
3
3
3
3
3
3
3
3
3
3
3
3
3
4
4
4
4
4
4
4
4
4
4
4
4
4
4
4
4
4
4
4
4
4
4
4
4
4
4
4
4
4
4
4
4
4
4
4
4
4
4
4
4
4
4
4
4
4
4
4
4
4
4
4
4
4
4
4
4
3
3
3
3
3
3
3
3
3
3
3
3
3
3
3
3
3
3
3
3
3
3
3
3
3
3
3
3
3
3
2
2
2
2
2
2
2
2
2
1
1
1
1
1
1
1
1
1
1
1
1
1
1
1
1
1
1
1
1
1
1
1
0
0
0
0
0
0
0
0
0
0
0
0
0
0
0
0
0
0
0
0
0
0
0
0
0
0
0
0
0
0
0
0
0
0
0
0
0
0
0
0
0
0
0
0
0
0
0
0
0
0
0
0
0
0
0
0
0
0
0
0
0
0
0
0
0
0
0
0
0
0
0
0
0
0
0
0
0
0
0
0
0
0
0
0
0
0
0
0
0
0
0
0
0
0
0
0
0
0
0
0
0
0
0
0
0
0
0
0
0
0
0
0
0
0
0
0
0
0
0
0
0
0
0
0
0
0
0
0
0
0
0
0
0
0
0
0
0
0
0
0
0
0
0
0
0
0
0
0
0
0
0
0
0
0
0
0
0
0
0
0
0
0
0
0
0
0
0
0
0
0
2
2
2
2
2
2
2
2
2
2
2
2
2
2
2
2
2
2
2
2
2
2
2
2
2
2
2
2
2
2
2
2
2
2
1
1
1
1
1
1
1
1
1
1
1
1
1
1
1
1
1
1
1
1
1
1
1
1
1
1
1
1
1
1
1
1
1
1
1
1
1
1
1
1
1
1
1
1
1
1
1
1
1
1
1
1
1
1
1
1
1
1
1
1
1
1
1
1
1
1
1
2
2
2
2
2
2
2
2
2
2
2
1
1
1
1
1
1
1
1
1
1
1
1
1
1
2
2
2
2
2
2
2
2
2
2
2
2
2
2
2
2
2
2
2
2
2
2
2
2
2
2
2
2
2
2
2
2
2
2
2
2
2
2
2
2
2
2
2
2
2
2
2
2
2
2
2
2
2
2
2
2
2
2
2
2
2
2
2
2
2
2
2
2
2
2
2
2
2
2
2
2
2
2
2
2
2
2
2
2
2
2
2
2
2
2
2
2
2
2
2
2
2
2
2
1
1
1
1
1
1
1
1
1
1
1
1
1
1
1
1
1
1
1
1
1
1
1
1
1
1
1
1
1
1
1
1
1
1
1
1
1
1
1
1
1
1
1
1
1
1
0
0
0
0
0
0
0
0
0
0
0
0
0
0
0
0
0
0
1
1
1
1
1
1
1
1
1
1
1
1
1
1
1
1
1
1
1
1
1
1
1
1
1
1
1
1
1
1
1
1
1
1
1
1
1
2
2
2
2
2
2
2
2
2
2
2
2
2
2
2
2
2
2
2
2
2
2
2
2
1
1
1
1
1
2
2
2
2
2
2
2
2
2
2
2
2
2
2
2
2
2
2
2
2
2
2
2
2
2
2
2
2
1
1
1
1
1
1
1
1
1
1
1
1
1
1
1
1
1
1
1
1
1
1
1
1
1
1
1
1
1
1
1
1
1
1
1
1
1
1
1
1
1
1
1
1
1
1
1
1
1
1
1
1
1
1
1
1
1
1
1
1
1
1
1
1
1
1
1
2
2
2
2
2
2
2
2
2
2
2
2
2
2
2
2
2
2
2
2
1
1
1
1
1
1
1
1
1
1
1
1
2
2
2
2
2
2
2
2
2
2
2
2
2
2
2
2
2
2
2
2
2
2
2
2
2
3
3
3
3
3
3
3
3
3
3
3
3
3
3
3
3
3
3
3
3
3
3
3
3
3
3
3
3
3
3
2
2
2
2
2
2
2
2
2
2
2
2
2
2
2
2
2
2
2
2
2
2
2
2
2
2
2
2
2
2
2
2
2
2
2
2
2
2
2
2
2
2
2
2
2
2
2
2
2
2
2
2
2
2
2
3
3
3
3
3
3
3
3
3
3
3
3
3
3
3
3
3
3
3
3
3
3
3
3
3
3
3
3
3
3
3
2
2
2
2
3
3
4
4
4
4
4
4
4
5
5
5
5
5
5
5
5
5
5
5
5
4
4
4
4
4
4
4
4
4
4
4
4
4
4
4
4
4
4
4
4
4
4
4
4
4
4
4
4
4
4
4
4
4
4
4
4
4
4
4
4
4
4
4
4
4
4
4
4
4
4
4
4
4
4
4
4
4
4
4
4
4
4
4
4
4
4
4
4
4
4
4
4
4
4
4
5
5
5
5
5
5
5
5
5
5
5
5
5
5
4
4
4
4
4
4
4
4
4
4
4
4
4
4
4
4
4
4
4
4
4
3
3
3
3
3
3
1
1
1
1
1
1
1
1
1
1
1
1
1
1
1
1
1
1
1
1
1
1
1
1
1
1
1
1
1
2
2
2
2
2
2
2
2
2
2
2
2
2
2
2
2
2
2
2
2
2
2
2
2
2
2
1
1
1
1
1
1
1
1
1
1
1
1
1
1
1
1
1
1
1
1
1
1
1
1
1
1
1
1
1
1
1
1
1
1
1
1
1
1
1
1
1
1
1
1
1
1
1
1
1
1
2
2
2
2
2
2
1
1
1
1
1
1
1
1
1
1
1
1
1
1
1
1
1
1
1
1
1
1
1
1
1
1
1
1
1
1
1
1
1
1
2
2
2
2
2
2
2
2
2
2
2
2
2
2
2
2
2
2
2
2
2
2
2
2
3
3
3
3
3
2
2
2
2
2
2
2
2
2
2
3
3
3
3
3
3
3
3
3
3
5
5
8
9
9
9
9
9
10
10
11
13
13
13
13
13
13
13
13
13
14
14
15
15
15
15
15
15
15
15
15
15
15
15
15
15
15
15
16
16
16
16
16
16
16
16
17
17
17
17
17
17
17
17
17
17
17
17
17
17
17
17
17
17
17
17
17
17
17
17
17
17
17
17
17
17
17
17
17
17
17
17
17
17
17
17
17
17
17
17
17
17
17
17
17
17
17
17
17
17
17
17
18
18
18
18
18
18
18
18
17
17
17
17
17
17
17
17
17
20
20
20
20
19
18
18
18
18
18
18
18
18
17
17
17
17
16
16
16
16
16
16
16
16
16
16
16
16
16
16
16
16
16
16
16
16
16
16
16
16
16
14
14
14
14
14
14
14
14
14
14
14
14
13
12
12
11
11
11
11
11
12
12
12
13
13
13
13
14
15
13
13
13
13
13
13
13
14
14
14
14
14
14
14
14
14
14
14
14
14
14
14
14
14
14
14
14
14
14
14
13
13
13
13
13
13
13
13
13
13
13
13
13
13
12
10
10
10
10
10
10
10
10
10
10
10
10
10
10
10
10
10
10
9
9
9
9
9
9
9
9
9
9
9
9
9
9
9
9
9
9
9
9
9
9
10
10
10
11
11
10
10
9
9
9
9
9
10
10
10
10
10
9
9
9
9
10
10
10
10
10
9
10
10
10
10
10
10
10
9
9
9
9
9
9
9
9
9
9
9
9
9
9
9
9
9
9
9
9
9
9
9
8
8
8
8
8
8
8
8
8
8
7
7
7
7
6
6
6
6
6
6
6
6
6
6
6
6
6
6
6
6
6
6
6
6
6
6
6
6
6
6
6
6
6
6
6
5
5
5
5
5
5
5
5
5
7
7
7
7
7
9
9
9
11
11
11
11
11
11
12
12
12
12
12
12
12
12
12
12
12
12
12
12
12
12
13
14
14
14
14
14
14
14
14
14
15
16
16
16
16
16
16
14
14
14
14
15
15
16
16
16
16
16
16
16
15
15
15
15
15
15
15
15
15
15
15
15
15
15
16
17
17
17
17
17
21
21
22
23
23
23
24
24
27
30
30
32
33
34
34
36
36
36
37
38
38
38
38
38
37
37
38
40
40
40
40
40
40
40
40
41
41
41
41
41
41
41
41
42
42
42
42
42
42
42
42
42
42
42
42
41
41
40
40
40
42
42
42
42
42
43
43
43
43
43
43
43
43
42
42
43
43
44
44
43
45
45
45
45
45
46
46
46
47
47
49
49
49
49
49
50
47
48
48
47
47
47
47
47
47
47
47
47
47
49
50
54
54
53
52
51
51
50
50
50
51
54
58
64
65
65
65
65
65
65
63
63
63
63
62
62
62
63
63
63
62
61
61
61
61
61
61
61
61
61
60
60
60
60
59
59
59
57
57
57
57
58
58
58
57
57
57
57
57
57
57
57
57
58
58
58
58
58
58
59
60
62
63
63
63
65
64
68
70
70
70
69
69
69
69
69
67
67
67
67
67
67
67
68
68
68
68
69
66
66
66
66
66
66
66
66
66
64
63
63
63
64
65
65
68
68
69
67
67
65
67
66
66
66
66
64
64
64
64
65
65
66
66
66
66
65
65
65
65
65
62
61
60
59
59
60
59
56
56
56
54
53
52
51
51
51
50
50
50
50
50
50
51
50
47
47
47
48
48
47
47
47
47
46
46
46
46
46
46
45
45
45
45
45
45
46
44
44
44
43
43
43
43
43
42
42
41
41
41
41
40
40
41
41
41
41
41
39
39
39
39
39
38
37
37
37
36
36
36
36
36
36
36
35
33
33
32
32
32
32
36
38
38
38
38
38
38
38
38
38
38
38
39
40
41
41
41
40
39
39
39
40
39
37
37
35
36
36
35
35
35
34
33
33
33
33
33
33
34
34
34
34
32
32
32
32
32
32
32
33
34
34
34
36
36
36
36
36
36
36
36
36
36
36
36
37
38
38
37
38
38
38
38
37
37
37
37
37
37
37
37
37
37
37
37
37
37
37
37
37
37
37
37
37
37
37
37
37
37
37
37
38
36
37
37
41
40
39
38
38
37
37
37
39
39
39
40
40
39
40
42
45
47
57
57
57
57
56
58
58
58
59
59
59
59
59
59
59
59
59
59
59
58
58
58
58
58
58
58
58
57
57
56
56
56
56
55
55
55
55
55
55
55
55
55
55
51
51
51
49
49
49
49
47
47
47
48
47
47
47
46
46
46
46
46
46
46
44
43
43
43
43
43
43
43
43
43
43
43
43
44
44
44
44
44
44
44
44
44
44
44
44
43
43
42
42
42
42
42
42
42
41
40
40
40
40
40
40
40
39
39
39
39
39
37
37
37
37
37
37
36
36
36
36
36
36
36
36
35
34
34
34
34
34
34
32
32
32
31
30
30
30
30
29
28
27
27
28
28
27
27
27
30
31
31
32
32
31
34
34
34
34
34
33
32
34
34
34
33
32
30
30
30
30
28
28
28
28
28
28
28
28
28
28
28
28
28
28
28
28
28
28
28
28
28
29
28
28
28
27
27
27
27
27
27
27
27
27
28
30
30
30
34
34
34
34
34
34
35
35
35
35
35
36
35
35
35
35
35
35
35
35
35
35
35
33
33
33
32
32
32
32
32
32
32
32
32
32
32
32
32
32
31
31
30
27
27
27
27
28
28
28
30
30
30
30
29
29
29
30
30
30
30
31
30
31
32
33
33
35
35
34
35
35
35
36
37
37
37
37
37
36
36
36
36
36
36
36
36
36
36
36
37
37
37
37
37
37
37
37
38
38
37
37
36
36
36
36
36
36
36
36
35
35
35
35
34
33
33
33
34
35
36
36
36
35
35
35
35
35
35
35
35
35
35
35
35
35
35
35
36
36
36
36
36
36
37
37
37
37
37
37
35
35
35
35
35
35
35
35
35
35
35
35
34
34
34
34
33
33
32
32
32
32
30
30
30
30
30
30
30
30
30
30
30
29
29
29
30
30
31
32
32
31
32
32
33
33
33
33
33
35
34
34
34
33
31
31
33
34
35
35
35
35
36
36
36
35
35
35
35
35
35
38
41
45
45
46
48
48
51
52
52
53
52
50
47
47
47
48
49
48
48
49
49
49
49
49
49
49
49
49
50
51
52
53
51
51
54
54
57
58
58
58
57
56
56
56
56
55
55
55
54
54
54
53
53
53
53
53
52
52
52
52
52
52
52
52
52
52
52
50
50
49
48
47
47
47
47
47
46
46
46
46
46
46
46
46
46
46
46
46
45
45
45
44
44
44
44
42
42
42
42
42
43
44
45
45
45
45
45
45
45
45
45
45
45
45
45
45
45
45
45
45
48
48
48
48
48
48
50
50
52
51
52
51
47
48
47
46
45
46
45
45
46
48
47
47
47
47
47
47
47
47
47
46
45
43
41
41
41
41
41
40
40
40
40
40
40
40
39
39
39
39
39
38
36
34
33
33
33
32
32
32
31
30
30
30
30
30
30
30
30
30
28
26
26
26
26
26
26
26
26
26
26
26
26
26
26
26
27
27
27
28
28
28
28
27
24
24
24
24
24
24
24
24
24
24
24
24
24
24
24
24
24
24
24
24
24
24
24
24
24
24
24
25
25
25
25
25
23
20
20
22
22
22
22
21
21
21
21
21
21
22
22
21
21
21
21
21
21
21
21
21
21
21
21
21
21
19
16
16
16
16
17
18
18
18
18
18
18
18
18
19
19
19
19
19
18
18
18
18
18
18
18
18
16
16
16
15
15
15
15
15
15
16
16
16
15
17
17
18
19
20
20
20
19
19
19
18
18
19
19
19
19
19
19
19
19
19
19
19
19
19
19
19
19
19
18
18
18
18
18
18
18
18
18
18
18
18
18
18
18
17
18
19
19
19
19
19
19
19
19
18
18
16
16
17
17
17
17
15
14
14
14
14
14
14
14
14
14
14
14
14
15
15
15
15
15
15
15
15
15
15
15
15
15
15
15
17
17
17
17
17
17
17
17
21
21
21
20
21
21
22
23
23
24
24
24
24
24
24
24
24
24
24
25
25
25
25
25
25
25
25
23
23
23
23
23
23
23
22
21
21
21
22
22
22
22
23
23
23
23
23
23
23
23
23
23
23
23
23
23
23
23
23
23
23
23
23
23
22
22
22
22
22
22
22
22
22
22
22
22
22
22
22
22
22
22
22
22
22
21
21
20
20
20
20
20
20
20
20
20
20
20
20
18
18
18
18
18
18
18
18
18
18
18
17
17
16
16
16
16
16
17
16
16
15
15
15
15
15
15
15
15
15
14
14
14
15
15
15
16
17
17
17
17
17
17
17
16
16
16
16
16
16
16
16
16
16
16
16
16
16
16
16
16
16
16
16
16
16
16
16
16
16
16
16
16
16
16
16
16
16
16
16
15
15
14
14
13
13
13
13
13
13
13
13
13
13
13
13
13
13
13
13
13
13
13
13
12
12
11
12
12
11
11
11
12
12
12
12
13
14
14
14
14
14
14
15
13
14
16
17
17
17
17
19
19
19
19
21
20
28
30
30
30
30
31
36
38
39
39
39
39
39
40
41
41
42
42
42
42
42
41
41
41
41
41
41
41
41
41
41
41
41
41
41
41
41
41
40
40
40
40
40
40
40
40
40
40
40
41
41
41
41
41
41
41
41
41
41
40
40
40
40
40
40
40
40
40
38
38
37
37
37
37
38
38
38
38
38
38
38
38
38
38
38
38
38
38
38
38
38
38
37
37
37
37
37
37
37
37
37
37
37
37
36
36
36
37
37
36
37
34
34
34
34
34
38
37
37
37
37
37
37
37
37
37
37
37
40
41
42
40
40
40
40
45
45
45
45
45
45
45
46
46
46
45
44
42
42
41
41
42
42
42
42
42
42
42
41
41
41
41
41
41
39
39
39
43
45
48
48
48
49
49
50
51
51
51
51
51
51
50
50
51
51
51
51
51
51
51
51
51
51
51
51
51
51
51
51
51
51
51
51
48
47
47
47
47
47
47
47
47
47
47
47
47
47
47
49
49
48
[truncated: 16,552,760 more chars]
