# Supplementary material for: Transcriptome profiling of Variovorax paradoxus EPS under different growth conditions reveals regulatory and structural novelty in biofilm formation
Source: Access Microbiol. 2020 Apr 3;2(6):acmi000121. doi: 10.1099/acmi.0.000121 (PMC7494200; doi:10.1099/acmi.0.000121)
Supplement: Supplementary material 2 [file acmi-2-121-s002.zip › Supplemental Data S2/genomeBrowserFiles-bfvlog/TrimmomaticBf3-2_TrimmomaticBf3-1_NC_014931_v1_m15_l33_fr.plus.wig]

track name=TrimmomaticBf3-2_PLUS color=0,0,255 graphType=bar viewLimits=0:186
fixedStep chrom=gi|319790694|ref|NC_014931.1| start=1 step=1
0
0
0
0
0
0
0
0
0
0
0
0
1
1
1
1
1
1
1
2
4
6
13
46
73
210
225
240
244
252
270
272
298
385
430
463
494
494
501
529
587
604
605
605
606
609
615
644
674
678
708
736
738
741
744
749
766
774
778
780
780
789
812
826
828
829
829
834
836
851
882
892
898
899
904
907
907
907
907
907
910
915
919
919
922
922
922
922
928
932
932
941
942
944
948
948
950
951
952
952
953
953
953
953
954
958
960
963
966
967
967
967
968
969
971
971
971
971
971
972
975
975
980
982
984
985
986
991
995
999
997
1002
1003
1003
1005
1003
1005
1006
1009
1009
1010
1012
1016
1018
1018
1018
1018
1019
1018
1023
1023
1025
1026
1026
1026
1022
1020
1019
1019
1022
1025
1030
1031
1029
1031
1032
1032
1031
1031
1021
1009
932
923
916
914
911
885
874
872
869
870
870
870
793
554
510
500
450
439
419
415
370
369
358
298
292
291
286
288
287
288
288
289
295
293
289
289
284
283
283
284
288
289
289
293
294
296
296
296
296
298
299
299
302
304
304
303
304
303
302
303
303
310
312
316
321
322
330
336
341
342
344
348
349
349
349
348
348
353
370
367
368
368
369
370
368
371
371
371
370
370
374
381
381
373
314
307
300
296
295
294
298
305
307
307
306
294
290
281
274
274
275
276
276
285
292
294
295
286
274
268
266
265
267
271
273
278
278
288
290
290
289
289
287
288
290
290
292
293
295
298
299
301
304
308
312
314
314
314
319
320
322
322
332
337
337
339
339
339
341
341
341
348
352
357
359
361
361
361
361
362
362
362
363
364
368
368
369
368
366
367
362
364
362
361
359
359
352
345
346
346
346
344
341
343
342
342
342
332
315
309
308
305
304
305
310
310
310
305
301
295
292
292
292
292
295
287
288
282
267
240
239
241
241
241
240
240
243
247
247
252
253
252
249
249
249
249
249
250
250
252
257
259
259
259
260
260
260
264
267
277
277
277
277
277
278
281
281
296
300
300
300
301
302
305
303
305
305
310
311
312
312
311
311
314
314
317
316
316
316
310
311
311
298
285
279
268
239
236
230
230
233
235
239
240
240
240
241
243
243
243
243
246
247
247
247
250
249
243
243
232
232
236
238
234
234
235
236
236
237
236
236
237
238
240
239
240
240
242
242
241
241
241
242
243
246
248
246
246
246
247
248
248
247
246
246
245
244
245
244
242
241
242
241
241
239
239
239
240
240
240
241
240
242
243
243
243
243
243
241
244
245
248
248
250
250
249
246
246
246
245
245
245
243
244
238
237
233
207
206
205
195
181
168
161
122
116
116
116
116
116
116
115
115
113
116
117
116
117
115
113
112
113
112
111
113
118
117
118
118
119
119
122
121
121
121
121
121
122
119
118
117
117
115
115
115
115
115
114
114
114
113
112
112
110
110
110
110
110
110
111
111
111
111
111
111
111
110
110
110
110
110
110
110
110
110
110
109
109
110
111
111
113
111
111
111
110
110
110
111
111
111
112
111
112
111
111
111
109
106
106
101
101
97
97
96
96
93
92
88
82
77
77
80
83
79
78
79
80
80
82
83
83
85
84
84
84
85
85
86
86
86
87
88
88
89
89
89
92
89
88
86
84
84
84
86
86
85
85
81
73
69
74
71
68
68
69
69
70
76
79
82
82
82
82
83
85
85
88
88
89
92
92
92
104
110
110
111
111
111
111
114
134
148
148
152
158
160
159
159
159
157
157
157
157
157
157
165
165
166
167
168
168
168
183
185
187
187
186
185
185
185
189
190
194
195
196
197
197
198
198
198
199
200
199
196
196
195
196
195
195
196
196
197
197
197
198
198
200
201
202
202
202
203
206
207
207
209
208
208
209
209
209
209
209
209
209
209
210
210
210
210
210
209
209
209
209
209
210
210
210
210
209
210
211
211
211
211
210
208
209
208
207
206
206
207
207
207
207
207
206
206
206
206
207
206
207
208
208
210
210
210
210
212
212
215
215
215
211
211
204
202
195
194
192
193
186
166
162
152
149
145
127
115
113
111
105
103
99
102
98
94
92
91
81
79
83
83
82
80
78
69
70
68
67
70
72
71
71
72
73
74
73
74
73
73
72
68
66
66
66
66
66
66
66
66
66
67
66
60
64
63
63
64
64
64
65
68
69
69
69
70
72
72
73
73
73
74
74
74
74
74
74
75
75
75
77
78
78
78
78
78
78
78
78
78
78
78
77
77
77
77
78
79
78
78
78
78
78
78
79
79
79
87
85
87
87
87
88
88
87
90
91
91
91
91
95
92
92
92
94
95
95
95
96
101
101
101
101
101
101
102
102
102
102
105
109
110
110
110
110
108
110
111
112
120
121
122
122
122
122
122
122
122
123
123
122
122
121
117
121
121
122
121
116
116
116
120
121
121
121
119
119
117
118
119
119
122
124
124
125
128
128
128
129
129
129
129
135
135
140
140
140
140
140
141
141
142
145
147
147
147
151
153
156
156
156
156
156
155
155
157
160
160
164
162
160
157
157
157
159
160
170
171
168
169
162
154
149
150
150
148
148
149
148
151
151
156
158
159
159
159
162
166
176
176
179
181
181
181
182
182
183
183
183
183
183
183
183
184
185
190
193
194
195
195
195
198
198
198
199
200
200
201
201
201
199
199
198
198
199
199
200
199
199
199
199
198
198
195
197
196
196
195
193
192
196
205
206
207
206
206
206
206
209
209
209
209
211
209
211
211
211
210
209
209
209
210
210
209
209
208
204
196
196
197
192
198
201
202
201
202
205
206
207
213
212
215
213
214
217
220
234
240
240
240
240
240
238
239
240
240
240
244
245
249
250
253
253
253
252
252
247
249
248
248
249
246
237
240
242
240
240
237
234
227
226
230
227
226
226
210
209
201
196
192
189
189
189
188
188
190
193
194
194
194
194
194
194
194
195
196
200
202
202
202
202
203
205
207
210
211
211
212
212
211
211
212
212
212
212
213
213
213
209
204
207
208
206
208
210
207
204
204
204
206
202
208
205
203
203
203
203
203
205
204
203
202
201
201
210
212
214
214
213
212
212
224
227
229
229
229
229
229
229
229
233
233
233
233
233
234
236
236
235
238
246
246
247
247
241
240
220
220
222
211
212
202
194
197
192
192
187
186
185
182
185
185
183
184
185
185
186
186
186
187
187
187
192
197
197
197
197
197
203
203
204
203
205
203
203
204
205
208
209
210
210
211
212
211
212
217
219
221
221
222
222
227
231
231
232
232
233
233
235
235
235
235
234
237
236
238
237
237
235
236
236
236
236
235
236
236
236
241
240
241
241
237
232
232
231
232
232
234
232
234
231
231
231
231
230
229
231
233
235
235
235
235
239
238
238
238
237
224
222
222
222
222
222
222
222
223
224
222
222
221
220
216
212
209
174
166
162
162
162
167
167
167
167
167
168
170
172
172
172
171
170
170
170
171
178
182
183
183
184
185
184
185
185
186
188
190
189
189
189
189
189
188
189
191
191
191
191
185
189
188
188
189
196
202
202
203
201
210
210
218
212
212
232
250
242
243
249
244
249
246
252
255
268
268
277
280
280
289
289
287
285
277
284
287
287
287
285
284
287
281
284
285
288
293
285
303
306
306
328
342
344
344
347
349
350
350
351
352
354
358
358
361
361
361
361
363
371
375
379
379
382
382
386
386
414
416
417
427
430
430
431
454
463
463
465
465
466
474
481
482
484
485
493
491
494
497
499
503
511
522
522
533
536
536
538
537
538
538
540
542
546
563
564
573
572
574
574
574
575
583
583
584
586
588
588
588
589
591
596
596
597
596
596
596
603
603
605
605
607
604
607
608
607
607
608
617
616
616
616
616
617
615
616
616
615
616
613
612
613
614
616
619
616
611
602
600
595
590
592
591
590
587
566
565
566
567
566
556
549
545
542
543
544
535
499
491
486
485
489
490
493
491
483
481
474
474
475
475
476
476
479
481
481
479
479
481
481
480
481
480
481
483
481
481
480
477
477
474
473
473
470
467
405
326
305
281
278
276
240
236
233
235
236
239
237
230
219
214
214
213
209
208
209
209
212
211
210
211
209
210
207
201
201
197
193
192
192
192
193
193
189
176
168
169
168
168
175
179
179
180
179
178
171
158
155
145
145
137
136
133
128
127
128
131
129
129
129
129
126
134
132
132
131
131
132
132
134
134
136
139
138
138
138
137
137
140
140
140
140
142
146
148
148
148
148
148
149
149
149
149
149
148
152
154
154
155
156
154
153
153
160
171
184
184
185
186
186
188
188
188
188
195
195
191
190
191
191
192
196
196
200
201
201
200
200
201
201
203
204
204
205
206
208
210
211
211
216
218
218
218
218
225
225
225
222
222
222
222
222
230
230
231
229
231
231
235
236
238
237
237
230
228
225
225
229
231
232
232
231
225
216
213
214
215
210
214
215
215
215
215
217
218
220
220
220
220
218
217
217
218
218
219
222
222
222
228
231
231
231
230
230
230
231
231
231
231
232
233
233
237
237
237
237
242
243
243
243
243
244
244
244
244
244
244
247
247
249
249
250
250
250
250
250
252
252
252
253
251
253
250
249
247
246
246
244
242
241
240
241
239
219
163
143
140
140
140
144
144
144
144
143
143
142
140
140
140
140
139
139
139
139
144
144
145
148
148
148
148
149
148
148
148
148
147
148
148
148
154
155
156
156
154
155
155
154
153
153
152
141
142
134
134
135
137
136
134
133
131
130
133
133
133
134
135
133
133
134
135
135
135
137
136
135
137
139
137
131
134
129
119
119
119
119
120
122
121
123
122
121
119
118
118
118
123
126
128
134
135
135
136
137
137
137
138
139
140
140
141
143
143
144
144
147
153
156
163
166
166
166
167
167
169
170
177
175
175
176
177
179
179
179
180
179
172
167
156
157
164
164
162
167
172
173
172
173
175
174
179
181
182
182
182
182
183
185
188
190
191
191
191
195
198
198
200
200
204
204
211
218
218
219
222
234
237
240
241
241
241
241
247
249
250
250
256
258
261
266
266
268
269
270
271
271
271
272
272
272
272
278
279
283
286
285
283
283
284
286
287
284
282
284
285
281
279
279
278
281
284
283
285
287
290
290
291
291
293
293
294
293
294
297
298
298
298
306
313
314
319
326
326
331
331
331
331
331
332
331
330
332
333
335
335
335
337
338
338
338
338
340
349
358
358
359
361
362
361
360
360
373
376
381
376
369
370
370
370
370
371
371
372
378
384
386
386
373
373
370
370
369
370
389
392
391
393
388
374
374
375
356
351
357
355
354
359
353
355
360
342
343
342
344
339
337
334
353
355
363
361
362
362
360
361
354
352
355
357
359
358
357
358
358
360
360
359
360
360
363
362
365
363
363
364
364
365
368
368
367
366
364
362
362
360
355
354
350
350
349
348
346
344
346
346
348
349
350
349
338
337
339
339
339
332
330
320
316
317
316
317
318
317
319
320
325
325
325
326
325
326
326
332
334
334
341
342
342
342
343
342
342
349
349
349
347
338
332
333
333
326
319
313
318
323
323
324
324
323
322
322
321
320
321
321
321
319
318
321
321
318
318
319
307
307
311
311
309
311
311
311
309
314
314
317
323
325
325
329
328
327
330
323
302
277
261
244
190
190
190
187
186
189
189
190
191
192
191
191
190
190
191
191
191
190
187
187
190
194
194
197
198
198
211
211
214
216
221
221
222
227
232
237
238
238
238
240
242
244
245
246
267
271
270
273
274
280
285
287
284
285
285
286
279
279
284
284
289
289
288
289
290
300
305
307
307
319
322
318
313
309
310
309
314
315
314
314
316
317
319
322
328
326
328
333
334
336
344
342
342
341
344
349
352
352
352
353
354
354
355
356
356
356
356
356
357
358
361
377
377
378
378
377
380
379
379
385
389
389
391
391
395
399
399
400
400
402
402
401
400
404
404
403
404
396
394
397
374
375
373
371
371
372
380
380
365
364
355
356
367
383
402
399
398
412
419
420
420
423
426
426
427
427
429
434
437
437
439
440
441
444
444
446
455
461
467
466
466
475
476
478
480
479
479
473
470
473
473
474
466
448
452
446
447
444
437
433
407
401
380
385
371
378
386
389
388
391
389
386
386
385
387
391
393
393
399
399
400
400
403
403
405
408
415
418
417
417
411
410
411
412
412
412
422
425
426
426
426
426
426
426
428
431
433
435
435
435
435
435
438
438
438
438
438
438
439
442
444
444
444
444
444
445
445
447
449
449
449
447
446
445
444
444
444
421
416
365
365
359
353
353
352
304
294
289
288
288
288
288
288
289
290
290
291
291
291
291
291
292
292
292
292
293
293
293
293
293
292
292
290
290
290
289
286
294
286
279
279
274
273
273
276
276
274
275
277
274
274
277
276
277
276
275
275
287
290
291
290
289
290
291
290
267
266
267
243
233
226
224
210
197
197
191
191
191
195
184
163
129
126
125
129
133
132
136
136
130
119
121
121
113
113
114
114
117
117
118
120
121
123
121
121
121
121
122
122
122
123
123
123
125
125
125
125
126
127
128
128
128
131
132
132
132
130
129
130
130
130
130
130
130
136
136
139
140
142
144
145
145
145
145
145
146
146
148
148
148
148
149
153
154
155
155
155
155
157
157
157
157
157
158
158
159
163
163
167
168
168
167
169
170
171
171
171
168
168
168
167
170
179
179
178
179
179
179
187
187
190
190
190
190
191
194
198
203
210
211
212
213
211
211
203
200
200
194
190
185
193
193
193
193
193
192
192
199
204
204
203
202
194
192
192
192
194
195
199
200
199
190
190
184
185
186
185
195
191
191
190
186
186
186
187
186
186
185
185
185
185
187
187
191
192
191
192
195
195
196
196
196
196
201
201
202
205
206
209
210
210
214
212
214
215
215
216
218
220
220
222
222
222
225
225
225
225
228
232
234
234
233
233
236
236
238
237
240
239
232
232
232
232
234
236
237
239
240
240
241
241
242
242
242
244
243
244
244
244
244
244
244
243
243
243
241
245
241
240
236
238
234
236
221
221
196
188
188
185
183
183
180
177
182
182
185
185
186
185
182
180
179
182
181
178
178
177
176
176
174
174
172
170
164
157
158
155
155
154
154
155
157
160
158
159
160
153
153
153
153
153
154
154
154
154
155
154
154
157
156
157
159
155
153
153
154
154
152
155
149
149
148
148
148
141
139
138
138
138
136
140
142
142
142
142
142
142
142
142
143
142
142
140
139
139
140
140
140
140
145
144
144
141
141
140
142
140
139
136
132
131
128
128
128
126
125
125
125
125
124
123
114
112
111
110
110
110
111
110
110
110
110
109
109
96
94
93
92
92
89
85
85
84
81
80
82
83
83
83
83
83
84
80
80
81
80
76
75
75
73
72
72
71
73
74
73
72
72
73
73
73
72
72
72
72
72
72
72
72
72
72
72
72
72
72
72
72
72
70
70
70
71
72
72
71
71
71
71
71
71
71
71
72
73
73
73
74
74
74
74
74
74
75
75
75
76
76
78
78
79
80
82
82
82
84
85
86
86
84
84
86
94
96
96
95
96
93
93
92
92
92
92
83
75
73
76
74
77
77
77
78
78
78
77
77
77
74
74
74
72
72
74
74
74
74
76
77
77
78
80
80
80
80
81
81
81
81
81
81
81
81
82
83
83
84
84
84
84
85
85
85
87
87
88
90
92
92
91
91
92
92
92
92
92
92
92
92
92
92
92
92
92
92
84
84
86
86
86
86
86
86
86
86
87
87
89
91
92
92
92
92
92
92
93
96
96
96
96
95
95
96
95
95
95
95
94
92
92
97
98
98
98
98
100
100
100
100
98
96
97
97
97
98
98
97
95
92
92
91
83
83
81
94
95
98
98
96
95
95
95
96
96
95
93
92
95
93
92
92
92
91
92
93
93
93
93
93
93
93
93
93
93
93
93
92
95
97
97
97
96
92
92
95
99
98
104
104
105
105
106
107
107
105
103
99
99
98
98
102
101
101
101
101
101
101
101
101
101
102
102
103
103
104
104
104
104
102
102
102
103
104
104
103
102
101
99
98
98
99
99
100
102
103
103
106
109
109
109
109
111
111
111
111
111
111
111
111
111
111
112
114
113
113
113
114
114
114
114
114
114
115
116
116
116
121
121
122
125
125
126
126
126
126
126
127
127
126
119
120
119
116
121
121
124
127
126
126
125
121
120
119
119
118
117
117
119
118
118
118
118
126
126
128
131
132
133
134
134
139
136
136
132
129
129
129
124
126
125
120
118
112
111
111
111
111
115
116
117
115
115
114
114
114
114
114
114
116
129
129
128
128
129
128
128
129
129
129
129
129
129
129
129
131
131
132
132
132
132
135
138
138
139
139
139
141
142
144
144
144
144
145
145
144
144
145
146
147
148
148
150
152
153
154
154
154
153
153
152
153
153
154
158
160
159
157
157
153
156
155
155
156
157
156
156
156
158
159
159
161
160
161
162
161
161
161
162
162
164
164
164
164
164
165
165
165
164
164
167
166
168
168
169
171
174
175
176
166
166
163
160
162
162
163
170
170
173
174
173
172
172
172
172
173
176
176
176
176
177
177
174
174
172
172
170
169
168
164
167
166
164
163
161
160
158
156
148
146
141
127
125
125
126
124
128
128
132
132
134
137
138
138
139
135
141
141
140
140
140
141
140
144
139
145
144
144
145
144
140
140
140
144
147
147
147
146
146
146
148
148
148
148
148
148
149
149
156
159
159
162
162
163
163
163
164
165
165
169
169
172
173
173
172
172
173
173
173
173
173
173
172
157
159
163
163
165
159
159
162
155
155
159
159
161
161
162
162
162
162
162
162
164
172
172
172
172
173
173
173
178
178
179
179
180
179
181
180
182
183
185
185
185
185
182
181
180
179
180
175
175
175
181
182
181
182
182
182
182
187
187
187
187
188
188
189
189
190
192
192
192
192
192
195
195
195
195
198
200
201
201
201
201
201
201
201
201
202
207
210
211
211
210
209
211
211
211
211
212
216
216
216
217
219
218
211
189
178
168
168
162
160
159
159
151
152
152
154
147
134
133
131
130
130
130
130
131
130
130
131
131
131
131
136
138
139
139
139
139
139
139
139
141
141
139
139
136
137
137
138
138
138
138
139
139
141
141
142
142
142
143
143
148
150
150
151
151
151
150
148
148
146
147
148
148
149
149
149
150
150
149
148
145
138
132
132
129
129
129
129
128
128
126
126
124
123
124
124
123
123
122
122
123
122
123
121
118
119
120
117
115
114
114
112
111
110
110
110
110
109
109
108
110
107
96
93
92
92
92
91
91
94
95
95
95
96
96
96
95
94
94
94
93
92
91
93
92
91
91
90
92
92
89
91
90
90
88
88
89
89
89
88
82
83
80
77
77
77
76
76
76
76
78
82
80
79
79
80
80
81
83
86
88
85
85
86
87
86
85
85
85
85
88
89
89
89
89
88
90
90
92
92
92
92
90
90
90
90
89
89
91
92
92
92
92
94
94
96
98
100
100
99
98
100
101
100
101
101
101
100
101
100
100
100
99
101
101
102
102
101
101
97
106
107
107
110
110
109
109
109
112
112
113
113
112
112
113
114
114
118
119
119
119
120
123
123
123
123
124
124
124
124
125
125
125
125
125
125
129
133
134
133
133
129
132
133
136
136
136
137
137
137
138
138
138
138
141
141
142
143
143
143
144
142
142
142
143
143
142
142
142
142
142
142
143
142
142
143
144
144
145
142
142
139
138
138
138
139
141
143
142
143
143
143
143
143
143
145
145
145
146
146
146
146
146
146
146
146
146
145
145
143
143
143
143
143
143
143
144
143
143
143
143
142
142
148
148
148
148
148
148
147
147
147
142
136
120
92
86
87
94
97
97
97
93
93
94
95
95
96
98
98
98
97
98
103
103
103
101
101
104
107
111
113
113
113
113
113
114
112
111
110
111
107
103
104
104
103
104
106
105
107
107
110
109
105
104
103
103
104
106
109
109
122
121
121
122
121
121
121
121
121
123
123
123
123
123
125
125
125
125
126
126
127
127
126
126
127
126
126
126
126
128
129
129
129
128
128
128
129
130
131
133
133
137
139
139
141
143
145
146
146
148
148
148
150
151
151
152
153
153
153
153
153
151
150
152
152
153
154
156
156
157
152
152
150
150
150
150
149
150
151
151
149
149
149
150
150
150
150
151
152
152
152
151
149
153
148
148
142
142
140
140
144
143
142
147
148
148
150
150
151
151
152
152
152
152
157
157
159
159
159
158
158
159
159
159
157
145
144
140
141
142
141
140
138
136
134
131
130
129
127
124
124
124
125
125
125
120
118
117
119
119
123
122
122
121
120
120
121
124
126
130
130
130
131
131
132
133
133
134
134
135
135
135
136
137
137
137
137
139
138
137
136
136
137
139
140
141
142
143
140
139
143
143
144
142
140
124
121
120
125
125
130
130
122
123
123
125
126
134
134
134
134
137
140
142
142
142
143
143
145
146
150
152
159
161
163
164
172
174
177
178
180
179
180
180
182
183
182
182
183
184
184
185
185
184
183
185
185
185
182
181
175
166
160
159
161
161
162
162
160
160
162
162
163
163
163
164
164
164
163
163
163
165
166
164
164
164
164
164
164
164
164
165
166
166
166
166
166
166
167
167
168
168
167
167
171
171
172
171
171
171
172
173
173
173
173
172
172
173
174
174
174
175
173
180
184
183
184
185
188
195
195
202
202
202
203
195
195
202
202
203
201
201
201
202
206
206
207
203
202
197
195
188
192
203
205
206
211
212
209
194
181
168
167
170
171
178
182
184
185
187
185
188
187
186
187
187
186
186
187
187
188
191
192
196
200
203
208
207
207
209
205
216
232
233
235
235
236
236
240
247
256
258
263
264
264
264
264
269
279
280
284
284
285
285
286
286
287
287
290
293
296
296
301
304
311
313
313
314
314
314
314
314
315
316
321
323
326
327
329
331
331
333
333
335
342
343
343
343
344
344
344
345
349
349
349
350
351
352
354
357
358
359
359
359
360
357
357
357
356
355
346
338
339
343
347
348
346
345
344
346
347
345
345
343
345
346
347
347
347
349
350
353
353
353
353
352
352
353
354
353
354
355
355
355
354
354
354
355
355
357
357
358
357
357
357
357
357
358
358
358
358
358
358
357
357
362
362
359
359
359
357
322
322
317
316
317
296
294
266
259
226
217
216
218
218
218
220
219
207
204
202
203
202
206
206
206
207
205
207
209
211
211
209
209
209
209
209
209
208
209
208
208
207
207
209
185
177
176
176
174
173
172
161
161
162
148
135
129
127
121
121
122
122
123
123
123
123
122
121
121
121
128
128
129
129
129
127
126
127
128
124
124
126
126
131
131
133
132
129
129
129
129
129
130
130
130
129
125
121
118
118
121
120
120
118
118
119
119
119
119
122
122
128
132
132
132
132
132
132
132
134
135
136
136
135
135
134
135
137
146
147
146
140
140
136
135
134
135
139
144
144
144
144
146
147
147
147
148
148
149
148
152
152
161
166
169
170
170
172
172
170
171
172
176
177
188
187
189
190
192
192
188
189
185
185
197
197
200
201
203
204
203
205
203
203
203
209
208
207
206
208
205
205
209
217
220
220
220
222
228
229
229
229
230
231
234
235
236
237
237
235
234
233
236
237
239
239
240
241
244
243
246
250
254
254
254
255
255
255
255
256
259
265
266
266
266
268
268
271
270
274
276
277
281
276
275
276
277
277
277
280
280
279
276
269
267
270
269
276
276
276
276
276
277
277
277
284
284
285
286
287
287
287
287
287
287
287
288
286
285
285
283
279
281
279
279
279
278
281
280
280
277
275
273
274
274
274
275
277
277
274
275
275
278
280
279
279
279
279
279
278
277
277
277
278
278
277
274
274
276
278
278
278
278
279
278
281
279
279
279
277
233
229
231
230
213
200
177
168
170
174
167
167
176
180
181
185
186
186
186
193
193
194
195
191
189
189
190
189
186
185
179
175
175
166
166
150
152
151
153
152
149
146
149
147
144
140
138
138
138
139
139
139
139
139
137
137
138
136
136
136
134
134
137
137
137
139
138
136
137
136
136
136
136
136
136
136
136
137
141
141
141
141
141
141
144
144
144
144
144
144
144
144
144
145
146
144
143
143
143
143
143
143
143
143
143
143
142
142
142
141
142
142
142
143
143
143
143
143
143
143
142
141
141
141
141
141
144
144
143
143
143
143
142
142
142
143
143
141
138
125
125
122
115
108
102
101
99
92
90
82
81
80
80
80
79
74
68
64
60
59
60
56
55
55
55
55
55
56
56
56
56
56
55
55
55
55
55
55
56
56
56
56
57
57
56
56
56
56
57
59
59
59
59
59
59
59
59
58
55
43
31
17
16
16
16
16
16
16
16
16
16
16
16
16
16
16
16
16
16
16
17
17
17
17
17
17
17
17
17
17
17
17
17
17
17
17
17
17
17
17
17
17
17
17
17
17
17
17
17
17
17
17
17
17
17
17
17
18
18
18
18
18
18
18
18
18
18
18
18
18
18
18
18
18
18
18
18
18
18
18
18
19
19
18
18
18
18
18
18
18
18
18
18
19
19
19
19
19
19
19
19
19
19
22
22
22
22
22
22
22
22
22
22
22
21
16
15
15
15
15
15
10
8
8
8
8
8
8
8
8
8
8
8
9
9
10
10
10
11
12
12
12
12
12
12
12
12
12
12
12
12
12
12
12
12
12
12
12
13
13
13
13
13
13
13
14
14
14
14
14
14
16
16
16
16
16
16
16
16
16
16
16
16
16
16
16
16
16
16
16
16
16
16
16
16
16
16
16
16
16
16
16
16
17
17
17
16
16
16
16
16
16
16
16
16
16
16
16
16
16
16
16
16
16
16
16
16
16
16
16
16
17
17
17
17
17
17
17
17
17
17
18
18
18
18
18
18
18
18
18
18
18
18
18
18
18
18
19
19
18
18
18
14
13
12
11
11
9
9
9
9
9
7
7
7
7
7
7
7
7
7
7
8
8
9
9
9
9
9
8
8
8
8
8
8
8
8
8
8
8
8
8
8
8
8
8
8
8
8
8
8
8
8
8
8
9
9
9
9
9
9
9
9
9
9
9
9
9
9
9
9
9
9
9
9
9
9
9
9
8
8
8
8
8
8
9
9
9
9
9
9
9
9
9
9
9
9
9
9
9
9
9
9
10
10
10
10
10
10
10
10
10
10
10
10
10
10
10
10
9
7
7
5
5
5
5
5
5
5
5
6
8
8
8
8
8
8
8
8
8
9
9
9
9
9
9
9
10
10
10
12
12
12
12
13
12
12
12
12
12
12
12
12
12
13
13
13
14
14
14
14
14
14
13
13
13
13
13
13
13
13
13
13
13
13
13
13
13
13
13
14
14
14
14
14
14
14
14
14
14
13
13
13
13
13
13
12
12
12
12
12
12
12
12
12
12
12
12
12
12
12
12
12
12
12
12
12
12
12
12
12
12
12
12
12
12
12
12
12
12
12
13
13
13
14
14
14
14
14
14
14
14
14
14
14
14
14
15
15
15
15
15
14
13
13
13
13
13
13
13
14
14
14
13
13
13
13
13
13
13
13
13
13
14
14
14
14
13
13
13
13
13
13
13
10
10
10
10
9
7
7
6
6
6
6
6
6
7
7
7
7
7
7
7
7
7
7
7
7
7
7
7
7
7
7
7
7
7
7
7
7
7
7
7
7
8
8
8
8
8
8
8
8
8
8
8
8
8
8
8
8
8
8
8
8
8
8
8
8
8
8
8
8
10
10
10
10
10
10
10
9
9
9
9
9
8
8
8
8
8
8
8
8
8
8
8
8
8
8
8
8
8
8
7
7
7
7
7
7
7
7
7
6
6
6
6
6
6
6
6
6
6
6
6
6
7
8
7
7
7
7
7
7
7
7
7
7
7
7
7
7
7
7
7
7
7
7
7
7
7
7
7
7
7
7
7
7
7
7
6
6
6
6
6
6
6
6
6
5
5
5
5
5
5
5
5
5
5
5
5
5
5
5
5
5
5
5
5
5
5
5
5
5
5
5
5
6
6
6
6
6
6
6
6
6
7
7
7
7
7
7
7
7
7
7
8
8
8
8
7
7
7
7
7
7
7
7
7
7
8
8
8
8
8
8
8
8
8
8
8
8
8
8
8
8
8
8
8
8
8
8
8
8
8
8
8
6
6
6
6
6
6
7
7
7
6
6
6
6
6
6
6
6
6
6
6
6
6
6
6
6
6
6
6
6
6
6
6
6
6
6
6
7
7
7
7
7
7
7
7
7
7
7
7
7
7
7
7
7
7
7
7
7
7
7
7
7
7
7
7
7
7
7
7
7
7
7
7
7
7
7
7
7
7
7
7
7
7
7
7
7
6
6
6
5
4
4
3
3
3
3
3
3
3
3
3
3
3
3
3
3
3
3
3
3
3
3
4
4
4
4
4
4
4
5
5
5
5
5
5
5
5
5
5
5
5
5
5
5
5
5
5
5
5
5
5
4
4
4
4
4
4
4
4
4
3
3
3
3
3
3
3
3
3
3
3
3
4
4
4
4
4
4
4
4
4
4
4
4
4
4
4
4
4
4
4
4
4
4
4
4
4
3
3
3
3
3
3
3
3
3
3
3
3
3
3
3
3
3
3
3
3
3
3
3
3
3
3
3
3
3
3
5
5
5
5
5
5
5
5
5
5
5
5
5
5
5
5
5
5
5
5
5
5
5
5
5
5
5
6
6
6
6
6
6
6
6
6
6
7
7
7
7
7
7
7
7
7
7
7
7
7
7
7
7
7
7
7
7
7
7
7
7
7
7
7
7
7
7
7
7
7
7
7
7
7
7
7
7
7
7
7
7
7
7
7
7
7
7
7
7
7
7
7
7
7
7
7
7
7
7
7
7
7
7
7
7
7
7
7
7
7
7
7
7
7
7
7
7
7
7
7
7
7
7
7
7
7
7
7
7
7
7
6
6
6
6
4
4
4
4
4
4
4
1
1
1
1
1
1
1
1
1
1
1
1
1
1
1
1
1
1
1
0
0
0
0
0
0
0
0
0
0
0
0
0
0
0
0
0
0
0
0
0
0
0
0
0
0
0
0
0
0
0
0
0
0
0
0
0
0
0
0
0
0
0
0
0
0
0
0
0
0
0
0
0
0
0
0
1
1
1
1
1
1
1
1
1
0
0
0
0
0
0
0
0
0
0
0
0
0
0
0
0
0
0
0
0
0
0
0
1
1
1
1
1
1
1
1
1
1
1
1
1
1
1
1
1
1
1
1
1
1
1
1
1
1
1
1
1
1
1
1
1
1
1
1
1
1
1
1
1
1
1
1
1
1
1
1
1
1
1
2
2
2
2
2
2
2
2
2
2
2
2
2
2
2
2
2
2
2
2
2
2
2
2
2
2
2
2
2
2
2
2
2
3
4
4
4
4
4
4
4
4
4
4
4
4
4
4
4
4
4
4
4
4
4
4
4
4
4
4
4
4
4
4
4
4
4
4
4
4
4
4
4
4
4
4
4
4
4
4
4
4
4
4
4
4
4
4
4
4
4
4
4
4
4
4
4
4
4
3
3
3
3
3
3
3
3
3
3
3
3
3
3
3
3
3
3
3
3
3
3
3
3
3
3
3
3
3
3
3
3
3
3
3
3
3
3
3
3
3
3
3
3
3
3
3
3
3
3
3
3
3
3
3
3
3
3
3
3
3
3
3
3
3
3
3
3
3
3
2
2
2
2
2
2
2
1
1
1
1
1
1
1
1
1
1
1
1
1
0
0
0
0
0
0
0
0
0
0
0
0
0
0
0
0
0
0
0
0
0
0
0
0
0
0
0
0
0
0
0
0
0
0
0
0
0
0
0
0
0
0
0
0
0
0
0
0
0
0
0
0
0
0
0
0
0
0
0
0
0
0
0
0
0
0
0
0
0
0
0
0
0
0
0
0
0
0
0
0
0
0
0
0
0
0
0
0
0
0
0
0
0
0
0
0
0
0
0
0
0
0
0
0
0
0
0
0
0
0
0
0
0
0
0
0
0
0
0
0
0
0
0
0
0
0
0
0
0
0
0
0
0
0
0
0
0
0
0
0
0
0
0
0
0
0
0
0
0
0
0
0
0
0
0
0
0
0
0
0
0
0
0
0
0
0
0
0
0
0
0
0
0
0
0
0
0
0
0
0
0
0
0
0
0
0
0
0
0
0
0
0
0
0
0
0
0
0
0
0
0
0
0
0
0
0
0
0
0
0
0
0
0
0
0
0
0
0
0
0
0
0
0
0
0
0
0
0
0
0
0
0
0
0
0
0
0
0
0
0
0
0
0
0
0
0
0
0
0
0
0
0
0
0
0
0
0
0
0
0
0
0
0
0
0
0
0
0
0
0
0
0
0
0
0
0
0
0
0
0
0
0
0
0
0
0
0
0
0
0
0
1
1
1
1
1
1
1
1
1
1
1
2
2
2
2
2
2
2
2
2
2
2
2
2
2
2
2
2
2
2
2
2
2
2
2
2
2
2
3
3
3
3
3
3
3
3
3
3
3
3
3
4
4
4
4
4
4
4
4
4
4
4
4
4
4
4
4
4
4
4
4
6
6
6
6
6
6
6
7
7
9
11
11
11
15
15
15
17
17
17
17
17
18
18
18
18
18
18
19
18
18
18
18
18
20
21
22
22
22
22
22
22
23
23
22
22
22
22
23
24
24
24
25
25
25
25
25
25
25
25
25
25
25
25
25
25
25
25
25
25
26
26
26
26
26
26
25
25
26
26
26
26
26
26
26
26
26
26
26
26
26
26
26
26
26
27
27
27
27
27
28
28
29
29
29
29
29
29
29
29
30
31
31
31
31
32
32
33
33
30
30
30
30
30
30
30
30
30
30
30
30
30
30
30
30
30
30
31
32
32
32
32
32
32
33
33
34
34
34
34
33
33
33
33
33
33
33
33
33
33
34
35
32
32
32
32
32
32
32
31
31
32
32
32
32
32
32
33
33
33
33
33
33
33
33
33
29
27
27
27
27
27
28
29
30
30
30
30
30
30
30
29
29
29
29
29
28
28
29
31
31
31
31
31
31
31
31
31
31
32
32
32
32
32
32
32
32
32
32
32
32
32
32
32
32
31
31
31
31
31
33
33
34
34
34
33
33
33
32
32
32
32
31
31
30
29
28
28
28
28
28
28
28
28
28
28
27
26
25
25
25
25
25
25
25
24
23
22
22
22
22
22
22
22
22
22
22
22
22
22
22
22
22
22
22
22
22
22
22
22
20
20
19
19
19
19
19
19
19
19
20
20
19
19
16
16
16
16
16
16
16
16
16
16
17
17
17
17
17
17
17
17
17
17
17
17
18
16
16
16
15
13
11
10
10
10
10
10
10
10
10
11
11
11
11
12
12
12
12
12
12
12
12
12
12
12
12
12
12
12
12
12
12
12
13
13
13
13
12
12
11
12
13
13
13
13
13
13
13
13
13
13
13
15
15
15
16
16
16
17
17
16
17
18
19
19
19
19
19
19
19
19
19
19
19
18
18
18
19
19
20
20
20
20
20
20
20
21
21
21
21
22
21
21
21
21
21
21
21
21
21
21
21
21
21
21
22
22
21
21
21
22
22
21
21
20
20
20
20
20
20
20
20
20
20
20
20
20
21
22
21
22
22
22
22
22
22
22
22
22
21
21
21
21
21
21
21
21
21
21
21
21
21
21
21
21
21
21
23
23
23
23
23
23
23
24
24
25
25
25
26
26
26
26
26
26
26
26
26
26
26
26
26
26
26
26
26
25
25
25
26
25
24
20
17
16
15
15
15
15
15
15
15
15
15
15
15
15
15
15
15
15
15
15
15
15
15
15
15
15
15
15
15
14
14
14
14
14
14
14
14
14
14
15
15
15
15
15
15
14
14
14
14
14
14
14
13
13
13
13
13
13
13
13
13
13
13
13
13
13
13
13
13
13
13
13
13
13
13
13
13
13
13
13
13
13
13
14
14
14
15
14
14
14
14
14
14
14
14
14
14
14
14
14
14
14
14
14
14
14
14
14
14
14
14
14
14
14
16
31
31
33
34
36
41
48
57
65
69
73
101
104
114
114
140
146
151
158
159
163
167
169
177
185
185
188
188
196
204
205
205
206
206
206
206
206
207
208
213
215
214
213
211
211
211
212
213
212
213
217
218
220
220
220
222
222
222
222
222
222
223
223
226
226
226
226
226
228
231
238
238
240
239
239
244
244
245
252
253
254
254
255
255
256
256
256
256
258
259
259
259
259
259
259
259
261
261
266
265
263
263
263
263
263
264
265
269
270
271
271
271
271
273
272
274
274
276
276
277
277
282
288
288
288
288
286
282
262
254
229
230
232
226
227
226
227
228
228
228
228
228
228
229
230
243
243
245
245
241
237
236
236
236
236
237
237
236
235
235
239
237
237
230
222
222
219
219
222
222
222
222
220
219
218
218
219
219
219
219
217
219
208
208
191
181
182
174
173
170
170
172
173
174
175
173
173
175
177
177
179
176
175
175
172
174
174
167
163
158
155
156
156
158
158
162
163
163
164
165
166
168
169
169
167
166
166
167
168
169
167
174
175
172
169
166
164
163
157
163
163
164
162
158
157
157
161
162
163
164
164
166
166
166
169
169
170
169
168
168
168
168
168
177
178
178
178
185
185
185
185
185
183
179
183
181
181
182
185
193
197
204
210
210
210
212
212
214
216
220
220
222
225
225
224
221
213
210
209
205
204
204
205
210
211
213
212
216
216
216
214
215
215
214
224
223
224
223
225
227
228
229
234
232
231
230
232
229
229
230
231
230
230
232
233
235
237
237
237
237
236
236
236
236
236
237
237
237
237
238
239
240
240
240
240
241
240
240
238
237
237
238
238
239
239
240
239
239
237
237
238
238
237
237
237
236
235
231
232
231
231
232
233
236
236
240
240
240
237
234
233
233
233
235
239
239
239
239
239
240
240
240
240
240
240
240
241
242
242
241
241
240
241
241
242
242
242
237
235
228
228
225
214
199
199
187
181
176
174
173
170
168
166
166
164
164
168
168
168
166
166
166
168
166
166
166
166
165
166
160
164
166
172
181
182
184
184
185
188
187
187
187
190
191
189
181
180
180
178
176
172
171
171
176
180
180
185
185
185
186
188
189
189
191
191
191
191
198
197
199
198
201
203
203
204
204
203
203
201
200
200
200
200
200
200
199
200
200
200
200
200
200
199
199
202
203
203
203
191
190
190
191
191
191
191
191
191
191
191
191
191
191
191
192
192
193
193
194
193
193
192
191
192
193
194
193
195
196
197
197
198
199
202
202
202
202
202
204
204
204
204
204
204
203
203
203
203
199
198
203
211
211
206
204
204
203
203
203
202
202
193
194
151
149
148
149
151
146
142
138
137
134
129
123
111
111
111
109
107
111
111
110
109
109
105
105
105
106
108
110
111
110
110
110
109
109
109
110
111
111
111
111
111
111
111
111
111
116
117
117
118
118
118
118
118
123
128
130
131
131
131
131
136
139
145
148
149
154
155
166
166
166
166
166
177
178
178
181
181
187
187
187
187
187
187
186
194
194
194
194
196
190
191
189
188
204
205
211
211
211
210
209
210
211
211
209
208
208
213
212
213
213
212
212
212
221
229
233
237
236
234
231
228
228
230
249
299
304
311
311
310
309
310
309
309
309
309
312
314
318
318
319
318
319
320
329
329
329
333
333
333
333
335
342
343
341
341
341
346
351
352
353
357
359
359
361
365
368
369
369
369
369
374
378
379
386
386
386
385
387
387
387
386
386
385
385
386
386
384
383
382
382
382
382
382
382
382
379
374
370
370
370
370
370
372
372
372
372
372
370
369
368
366
368
366
363
361
359
359
359
358
354
351
352
351
350
348
340
339
339
318
316
308
292
292
260
249
249
250
251
251
253
253
253
251
250
250
253
253
253
253
253
253
253
252
252
252
252
252
251
249
249
249
248
248
248
247
247
248
249
250
250
248
248
246
242
240
240
237
234
234
229
228
225
202
187
128
125
120
119
115
115
114
114
114
113
111
108
105
104
99
84
55
55
52
43
41
41
41
43
43
43
42
42
41
41
41
41
44
44
44
43
43
43
42
42
42
43
44
43
42
42
42
42
41
42
45
45
45
45
45
44
44
45
45
45
42
43
43
46
46
48
46
47
47
47
46
47
47
46
46
46
45
47
48
48
48
48
48
49
49
49
49
52
53
53
50
50
47
47
47
47
47
47
47
47
46
46
45
44
44
47
43
43
44
44
44
45
44
45
45
44
44
43
42
43
44
44
44
46
46
45
46
46
46
47
50
51
51
51
51
51
51
51
51
51
51
51
52
52
52
52
52
52
53
54
54
55
55
55
56
56
58
58
57
57
57
57
57
57
58
56
56
56
56
56
56
56
57
58
57
57
57
57
59
62
63
63
63
62
62
62
62
63
63
63
63
63
64
64
66
74
75
78
82
82
84
84
84
84
85
85
85
85
86
88
88
88
92
92
92
90
92
93
95
96
92
91
98
97
98
98
97
97
98
98
98
102
103
103
103
103
104
104
104
104
103
103
103
103
103
103
103
102
102
102
102
101
101
102
101
99
96
98
98
98
98
98
98
97
97
97
96
95
95
94
93
93
93
94
94
95
95
95
95
94
93
92
92
92
92
94
95
96
96
96
96
96
96
96
97
97
97
95
94
94
94
94
95
95
95
96
97
97
97
99
99
100
100
100
100
99
99
98
98
98
99
100
101
101
103
102
103
103
103
102
102
101
100
97
97
97
97
98
97
101
92
92
88
88
87
83
83
83
83
86
85
83
83
83
82
82
78
77
77
76
79
75
74
73
73
73
74
75
75
75
75
75
74
72
71
70
70
70
70
70
70
69
71
68
67
67
67
67
68
69
69
69
70
70
69
69
69
69
68
66
65
65
65
65
66
67
65
66
61
61
60
61
62
61
61
61
61
60
60
61
61
61
61
61
62
62
64
64
64
64
64
64
64
64
64
64
63
58
56
56
57
57
57
58
58
58
58
58
58
57
57
56
56
58
58
58
58
57
57
58
58
58
57
57
57
57
57
58
58
58
57
56
56
56
56
56
55
55
55
55
55
55
55
54
53
52
52
53
53
53
52
50
48
48
48
47
47
48
50
50
51
50
50
51
51
51
51
51
51
50
50
50
46
46
45
46
46
46
47
47
47
48
48
48
48
50
47
47
47
45
44
44
45
45
45
46
46
46
47
47
47
47
47
47
48
48
49
49
43
39
37
37
36
36
36
36
35
36
38
38
38
39
39
39
39
39
39
39
39
38
38
39
39
39
39
39
39
39
39
39
39
44
44
44
45
45
45
45
43
44
44
43
43
43
43
43
43
43
43
43
43
43
43
43
43
43
45
45
45
45
45
45
45
45
45
45
45
45
45
45
45
45
43
43
44
42
42
42
41
41
41
41
41
41
41
41
41
41
41
41
41
41
42
42
42
41
41
41
41
41
41
41
41
41
40
40
40
39
38
39
39
40
40
40
40
39
39
39
39
39
37
37
37
38
37
37
37
37
38
37
38
38
38
38
38
38
38
39
37
36
36
36
36
35
34
33
33
34
31
31
31
31
31
31
30
29
28
27
26
22
22
21
21
23
24
24
25
25
25
25
25
25
25
25
24
23
23
23
24
24
24
25
25
25
25
25
27
28
29
29
29
29
30
30
29
29
30
30
30
30
30
32
32
32
34
34
34
34
34
35
35
35
35
35
35
35
35
35
35
36
36
36
36
36
36
36
35
35
35
35
35
35
35
35
35
35
35
35
35
35
35
35
35
35
35
35
35
35
35
35
35
35
35
35
35
35
35
35
35
35
34
34
33
32
32
32
32
32
32
32
32
32
32
32
32
32
32
32
32
32
32
31
31
31
31
31
31
31
31
31
31
31
31
31
32
32
31
31
32
32
32
32
31
31
32
32
32
32
32
32
32
32
32
32
32
32
32
33
30
25
24
26
22
22
22
22
22
22
22
21
18
18
18
16
16
16
16
17
17
17
18
18
19
19
19
20
20
19
19
19
19
19
20
20
20
20
19
19
19
19
18
18
18
18
18
18
18
18
18
18
18
18
18
18
19
20
20
21
21
21
21
22
22
22
22
22
22
22
22
22
22
22
22
22
22
22
21
20
20
20
20
19
19
19
19
19
20
21
21
21
21
20
20
20
19
19
19
20
20
21
21
21
21
21
21
21
21
21
21
21
21
21
22
22
24
24
24
24
25
25
25
26
26
26
26
26
26
26
26
26
26
26
26
26
26
26
26
26
26
25
25
25
25
25
25
21
22
19
19
19
19
19
19
19
19
19
18
18
18
18
19
19
19
19
19
19
19
19
19
19
19
18
18
18
18
18
20
20
20
19
19
18
17
17
17
17
17
17
18
18
18
18
18
18
18
18
18
18
18
18
18
18
18
18
18
18
18
18
18
18
18
18
16
13
13
13
13
13
13
13
13
13
13
13
13
13
13
13
13
13
13
13
13
13
13
13
13
13
13
13
13
13
13
13
13
13
13
13
13
13
13
13
13
12
12
12
12
11
11
11
11
11
11
12
12
12
12
12
12
12
11
11
12
12
12
12
12
12
12
12
12
11
11
11
12
12
12
12
12
12
12
12
13
13
14
14
14
14
14
14
14
14
14
14
14
14
14
14
14
14
14
15
15
15
15
15
14
13
15
15
16
15
15
15
17
17
16
16
16
16
16
16
16
16
16
16
16
16
16
16
16
16
16
16
16
16
15
14
14
14
14
16
16
17
17
16
16
17
17
17
17
17
17
17
17
16
16
16
16
16
17
17
17
18
18
18
17
17
17
17
17
17
17
17
17
17
17
17
17
17
17
17
17
17
17
17
17
17
17
17
17
17
17
17
17
16
16
16
16
16
16
16
15
15
15
15
15
15
15
15
15
16
16
16
15
15
15
15
15
15
15
15
15
15
15
15
15
15
15
15
15
15
15
15
15
18
18
18
18
18
18
18
18
18
18
18
18
17
17
18
18
18
18
18
18
18
18
17
17
17
18
18
17
13
12
12
12
12
12
12
12
10
10
10
10
10
11
11
11
11
11
11
11
11
11
11
11
11
11
11
11
11
11
11
11
11
11
11
11
11
11
11
11
10
10
10
10
11
11
11
11
12
12
12
12
12
13
14
14
14
14
14
14
14
14
14
14
15
15
16
16
16
16
16
16
16
16
16
16
16
16
16
16
16
16
16
16
16
15
15
15
15
15
15
16
16
16
15
15
15
15
15
15
15
15
15
14
14
14
14
14
14
14
14
14
14
14
14
14
14
14
14
14
14
14
14
14
14
14
14
14
14
14
14
14
14
14
15
15
15
15
15
15
15
15
15
15
15
15
15
15
15
15
15
15
15
15
15
15
15
15
15
15
15
14
14
14
14
14
14
14
13
13
13
12
12
12
12
12
12
12
12
12
12
12
12
12
12
12
12
12
12
12
12
12
12
12
12
12
12
12
12
12
12
12
12
12
12
12
12
12
12
12
11
11
9
7
7
7
7
6
6
6
6
6
6
6
5
5
5
4
3
1
1
1
2
2
2
2
2
1
1
1
1
1
4
4
4
4
4
5
7
7
7
7
7
7
7
7
7
7
7
7
7
7
7
7
8
8
8
9
9
9
9
9
9
9
9
9
9
9
9
9
9
9
9
9
9
9
9
10
11
11
11
11
11
11
11
11
11
11
12
13
14
14
14
14
14
14
14
14
14
14
14
14
14
15
15
15
15
15
15
15
15
15
15
15
15
15
15
15
15
15
15
15
15
15
15
15
15
15
15
15
15
15
15
15
15
15
15
15
14
14
15
15
16
16
17
17
17
18
19
19
19
19
19
19
19
19
19
19
19
19
19
19
19
19
19
19
19
19
19
19
19
19
19
19
19
19
19
19
19
19
19
19
19
19
20
20
20
20
20
20
20
22
23
28
30
32
33
37
40
41
41
42
43
43
43
43
43
43
43
44
45
46
47
47
48
48
48
48
48
48
48
48
48
48
49
49
49
49
49
48
47
46
42
42
40
39
37
37
39
39
40
41
41
41
41
41
41
42
42
42
42
42
42
42
42
41
41
41
41
41
41
41
41
41
41
41
41
41
41
41
41
42
42
42
42
43
43
43
43
43
43
43
43
43
43
43
43
44
44
44
44
44
44
44
44
44
44
44
44
44
44
44
44
44
40
40
39
39
39
37
35
25
24
24
24
24
24
24
24
24
25
25
25
25
25
27
26
27
27
27
27
27
26
26
28
30
31
31
31
31
33
33
33
33
33
33
33
33
33
33
33
34
36
36
36
36
35
34
33
33
33
34
35
34
32
32
32
31
31
31
31
33
33
33
33
33
33
33
33
34
34
35
35
35
35
35
35
35
35
35
35
36
36
36
36
36
36
36
36
36
35
35
35
35
35
35
35
36
36
36
36
36
36
36
36
36
36
36
36
36
36
37
37
38
38
37
37
37
37
37
37
37
37
37
37
37
37
37
37
37
34
34
34
34
34
34
34
33
32
31
33
33
33
32
32
32
32
31
31
31
31
29
29
30
34
34
35
35
35
35
36
37
37
38
39
39
39
39
39
39
39
39
39
39
38
37
37
37
35
33
33
33
33
34
34
34
34
34
34
34
34
34
34
34
34
34
37
37
37
37
37
37
37
39
39
39
39
39
39
39
39
39
39
39
39
39
39
39
39
40
42
42
42
42
42
42
42
42
42
42
42
42
42
42
42
43
43
43
43
43
43
43
43
43
43
43
43
43
43
44
44
45
45
45
45
45
45
45
45
45
45
45
45
46
46
47
48
48
48
48
48
49
48
48
48
48
47
47
45
44
45
45
44
44
44
47
47
47
46
45
45
42
42
41
40
40
39
41
41
41
41
38
38
37
37
37
37
37
37
37
37
37
37
37
37
37
37
36
36
35
33
33
33
33
33
34
34
35
35
34
34
35
32
32
32
32
30
30
30
30
30
30
30
30
30
30
30
30
30
30
30
30
31
28
28
29
29
29
29
30
31
31
34
34
34
34
33
33
34
34
34
34
34
31
31
31
32
32
32
32
32
34
34
36
36
36
36
36
36
36
37
37
37
37
37
37
37
37
37
37
37
37
37
37
37
37
37
37
37
37
37
37
37
38
38
35
35
32
31
32
34
34
34
34
34
34
36
36
35
34
34
34
34
34
34
34
34
34
34
34
34
34
34
35
35
35
35
35
35
35
35
35
35
35
35
35
36
36
35
34
34
34
34
34
34
34
34
34
34
33
34
34
34
34
34
34
34
34
34
34
34
34
34
34
34
34
34
34
34
32
33
33
35
35
36
35
35
35
34
35
35
34
32
31
30
30
32
31
30
31
31
32
32
32
32
32
32
31
30
26
27
27
27
27
27
27
28
28
29
29
29
29
29
29
29
30
31
31
31
32
33
34
33
33
33
33
33
33
33
33
34
35
35
37
37
37
37
37
37
39
39
39
39
39
39
39
39
39
39
39
40
40
40
40
40
40
40
40
40
40
40
39
39
39
39
39
39
39
40
41
41
41
42
43
43
43
43
43
44
45
46
45
45
45
45
46
46
47
46
46
46
46
44
44
45
46
46
45
46
46
46
46
46
46
46
46
46
46
46
46
46
46
46
46
46
46
46
46
46
44
44
43
43
43
41
42
41
41
41
41
41
39
37
37
37
37
35
34
34
33
33
34
34
33
30
30
30
30
31
32
30
30
32
32
32
32
32
30
30
30
32
31
31
32
32
32
32
32
32
32
32
32
32
32
32
32
32
32
32
32
32
32
32
32
32
32
31
30
30
30
28
28
28
28
28
29
29
29
26
26
26
26
26
27
27
27
27
27
27
27
26
26
25
25
24
24
24
24
24
24
25
25
25
25
25
25
25
25
25
25
25
25
22
22
21
21
21
21
21
21
21
21
21
21
21
21
21
21
21
22
23
23
23
23
23
23
21
21
21
21
21
19
18
19
18
18
18
16
16
16
16
17
17
17
17
16
16
16
16
16
16
16
16
16
16
14
14
14
14
14
13
13
13
13
13
14
14
14
14
14
14
14
14
14
14
14
14
14
14
14
14
13
13
13
13
13
13
12
12
11
10
9
9
9
9
8
8
8
8
8
9
9
9
9
9
9
9
9
9
9
9
9
9
9
9
9
8
7
7
7
7
7
7
7
7
7
7
7
7
7
7
7
7
7
7
7
7
7
7
6
6
6
6
6
6
6
7
7
6
6
5
5
5
5
6
6
6
6
6
6
6
6
7
7
7
7
7
7
8
8
7
6
6
6
5
5
5
5
5
5
5
5
5
5
5
5
6
6
6
6
6
6
6
6
6
6
6
6
6
5
5
5
5
5
5
5
5
6
6
6
6
6
6
7
7
7
7
7
7
7
7
7
7
7
7
7
7
7
7
7
7
7
7
8
8
8
8
8
8
8
8
8
8
8
8
8
8
8
8
8
8
8
8
9
9
9
9
9
8
8
8
8
8
8
8
8
8
8
8
8
8
8
8
8
8
8
7
7
7
7
7
7
7
6
6
6
6
6
6
6
6
6
6
6
6
6
6
6
6
6
6
6
6
6
6
6
6
6
6
6
6
6
6
5
5
5
5
5
5
5
5
5
5
5
5
5
5
5
5
5
5
5
5
5
5
5
5
5
5
5
5
5
5
5
5
5
4
4
3
3
3
3
3
3
3
3
3
3
3
3
3
2
2
2
2
2
2
2
2
2
2
2
2
2
2
2
1
0
0
0
0
0
0
0
0
0
0
0
0
0
0
0
0
0
0
0
0
0
0
0
0
0
0
0
0
0
0
0
0
0
0
0
0
0
0
0
0
0
0
0
0
0
0
0
0
0
0
0
0
0
0
0
2
2
2
2
2
2
2
2
2
2
2
2
2
3
3
3
3
3
3
4
4
4
4
4
4
4
4
4
4
4
4
4
4
4
4
4
4
4
4
4
4
4
4
4
4
4
6
6
6
6
6
6
6
6
6
6
6
6
6
6
6
6
6
6
6
7
7
7
7
7
7
7
7
10
10
10
10
10
10
10
10
10
10
11
11
11
11
11
11
11
11
11
11
11
11
12
13
14
14
15
15
15
15
15
16
16
16
16
16
16
16
16
16
17
17
17
17
17
17
17
17
17
17
17
18
18
18
18
18
18
18
18
18
18
18
18
18
18
18
18
18
18
18
18
18
18
18
18
18
18
18
18
18
18
18
18
18
18
18
18
18
18
18
18
18
18
18
18
18
18
18
18
18
18
18
18
18
18
18
18
18
18
18
18
18
18
18
18
18
18
18
18
18
18
18
18
18
18
18
18
18
18
18
18
17
17
17
17
17
17
17
17
17
16
16
16
16
15
12
12
8
8
8
8
8
8
8
7
6
6
6
4
3
3
3
3
3
3
3
3
3
3
2
2
2
2
2
2
2
2
2
2
2
2
2
2
2
2
2
2
2
2
3
3
3
4
4
4
4
4
3
3
3
2
2
2
2
2
4
4
4
4
4
4
4
4
4
4
4
4
4
4
4
4
4
4
4
5
5
5
4
4
4
4
4
4
4
4
4
4
4
4
4
4
4
4
4
4
4
4
4
4
4
4
4
4
4
4
4
4
4
4
4
4
4
4
4
4
4
4
4
4
4
4
4
4
4
4
4
4
4
4
4
4
4
4
4
4
4
4
4
4
4
4
4
4
4
4
5
5
5
5
5
5
5
5
5
5
5
5
5
5
5
5
5
5
5
5
5
5
5
5
5
5
5
5
5
5
5
5
5
5
5
5
5
5
5
5
5
5
5
5
5
5
5
5
5
5
5
5
5
5
5
5
5
5
5
5
5
5
5
5
5
5
5
5
4
3
3
3
2
2
2
2
2
2
2
2
2
2
2
2
2
2
2
2
2
2
2
2
2
2
2
3
3
3
3
3
3
3
3
3
3
3
3
3
3
4
4
4
3
3
3
3
3
3
3
3
3
3
3
3
3
3
3
3
3
3
3
3
3
3
3
3
3
3
3
3
3
3
3
3
3
3
3
3
3
3
3
3
2
2
2
2
2
2
2
2
2
2
2
2
2
2
2
2
2
2
2
2
2
2
2
2
2
2
2
2
2
2
2
2
2
2
2
2
2
2
2
2
2
2
2
2
2
2
2
2
2
2
1
1
1
1
1
1
1
1
1
1
1
1
1
1
0
0
0
0
0
0
0
0
0
0
0
0
0
0
0
0
0
0
0
0
0
0
0
0
0
0
0
0
0
0
0
0
0
0
0
0
0
0
0
0
0
0
0
0
0
0
0
0
0
0
0
0
0
0
1
1
1
1
1
1
1
1
1
1
1
1
1
1
1
1
1
1
1
1
1
1
1
1
1
1
1
1
1
1
1
1
1
1
1
1
1
1
1
1
1
1
1
1
1
1
1
1
1
1
1
1
1
1
1
1
1
1
1
1
1
1
1
1
1
1
1
1
1
1
1
1
1
1
1
1
1
1
1
1
1
1
1
1
1
1
1
1
1
1
1
1
1
1
1
1
1
1
1
1
1
1
1
0
0
0
0
0
0
0
0
0
0
0
0
0
0
0
0
0
0
0
0
0
0
0
0
0
0
0
0
0
0
0
0
0
0
1
1
1
1
1
1
1
1
1
1
1
1
1
1
1
1
1
1
1
1
1
1
1
1
1
1
1
1
1
1
1
1
1
1
1
1
1
1
1
1
1
1
1
1
1
1
1
1
1
1
1
1
1
1
1
1
1
1
1
1
1
1
1
1
1
0
0
0
0
0
0
0
0
0
0
0
0
0
0
0
0
0
0
0
0
0
0
0
0
0
0
0
0
0
0
0
0
0
0
0
0
0
0
0
0
0
0
0
0
0
0
0
0
0
0
0
0
0
0
0
0
0
0
0
0
0
0
0
0
0
0
0
0
0
0
0
0
0
0
0
0
0
0
0
0
0
0
0
0
0
0
0
0
0
0
0
0
0
0
0
0
0
0
0
0
0
0
0
0
0
0
0
0
0
0
0
0
0
0
0
0
0
0
0
0
0
0
0
0
0
0
0
0
0
0
0
0
0
0
0
0
0
0
0
0
0
0
0
0
0
0
0
0
0
0
0
0
0
0
0
0
0
0
0
0
0
0
0
0
0
0
0
0
0
0
0
0
0
0
0
0
0
0
0
0
0
0
0
0
0
0
0
0
0
0
0
0
0
0
0
0
0
0
0
0
0
0
0
0
0
0
0
0
0
0
0
0
0
0
0
0
0
0
0
0
0
0
0
0
0
0
0
0
0
0
0
0
0
0
0
0
0
0
0
0
0
0
0
0
0
0
0
0
0
0
0
0
0
0
0
0
0
0
0
0
0
0
0
0
0
0
0
0
0
0
0
0
0
0
0
0
0
0
0
0
0
0
0
0
0
0
0
1
1
1
1
1
1
1
1
1
1
1
1
1
1
1
1
1
1
1
1
1
1
1
1
1
1
1
1
1
1
1
1
1
2
2
2
2
2
2
2
2
2
2
2
2
2
2
2
2
2
2
2
2
2
2
2
3
3
3
3
3
3
3
3
3
3
3
3
3
3
3
3
3
3
3
3
3
3
3
3
3
3
3
3
3
3
3
3
3
3
3
3
3
3
3
3
3
3
3
3
3
3
3
3
3
3
3
3
3
3
3
3
3
3
3
3
3
3
3
3
3
3
3
3
3
3
3
3
3
3
3
3
3
3
3
3
3
3
3
3
3
3
3
3
3
3
3
3
3
3
3
3
3
3
3
2
2
2
2
2
2
2
2
2
2
2
2
2
2
2
2
1
1
1
1
2
2
2
2
2
2
2
2
2
2
2
2
2
2
2
2
2
2
2
2
2
2
1
1
1
0
0
0
0
0
0
0
0
0
0
0
0
0
0
0
0
0
0
0
0
0
0
0
0
0
0
0
0
0
0
0
0
0
0
0
0
0
0
0
0
0
0
1
1
1
1
1
1
1
1
1
1
1
1
1
1
1
1
1
1
1
1
1
1
1
1
1
1
1
1
1
1
1
1
1
1
1
1
1
1
1
1
1
1
2
2
2
2
2
2
2
2
2
2
2
2
2
2
2
2
2
2
2
2
2
2
2
2
2
2
2
2
2
2
2
2
2
2
2
2
2
2
2
2
2
2
2
2
2
2
2
2
2
2
2
2
2
2
2
2
2
2
2
2
2
2
2
2
2
2
2
2
2
2
2
2
2
2
2
2
2
2
2
2
2
2
2
2
2
2
2
2
2
2
2
2
2
2
2
2
2
2
2
2
2
2
2
2
2
2
2
1
0
0
0
0
0
0
0
0
0
0
0
0
0
0
0
0
0
0
0
0
0
0
0
0
0
0
0
0
0
0
0
0
0
0
0
0
0
0
0
0
0
0
0
0
0
0
0
0
0
0
0
0
0
0
0
0
0
0
0
0
0
0
0
0
0
0
0
0
0
0
0
0
0
0
0
0
0
0
0
0
0
0
0
0
0
0
0
0
0
0
0
0
0
0
0
0
0
0
0
0
0
0
0
0
0
0
0
0
0
0
0
0
0
0
0
0
0
0
0
0
0
0
0
0
0
0
0
0
0
0
0
0
0
0
0
0
0
0
0
0
0
0
0
0
0
0
0
0
0
0
0
0
0
1
1
1
1
1
1
1
1
1
1
1
1
1
1
1
1
1
1
1
1
1
1
1
1
1
1
1
1
1
1
1
1
1
1
1
1
1
1
1
1
1
1
1
1
1
1
1
1
2
2
2
2
2
2
2
2
2
2
2
2
2
2
2
2
2
2
2
2
2
2
2
2
2
2
2
2
2
2
2
2
2
1
1
1
1
1
1
1
1
1
1
1
1
1
1
1
1
1
1
1
1
1
1
1
1
1
1
1
1
1
1
1
1
1
1
1
1
1
1
1
1
1
1
1
1
1
1
1
1
1
1
1
1
1
1
1
1
1
1
1
1
1
1
1
1
1
1
1
2
2
2
2
2
2
2
2
2
2
2
2
2
2
2
2
2
2
2
2
2
2
2
2
2
2
2
2
2
2
2
2
2
2
2
2
2
2
2
2
2
2
2
2
2
2
2
2
2
2
2
2
1
1
1
1
1
1
1
1
1
1
1
1
1
1
1
1
1
1
1
1
1
1
1
1
1
1
1
1
1
1
1
1
1
1
1
1
1
1
1
1
1
1
1
1
1
0
0
0
0
0
0
0
0
0
0
0
0
0
0
0
0
0
0
0
0
0
0
0
0
0
0
0
0
0
0
0
0
0
0
0
0
0
0
0
0
0
0
0
0
0
0
0
0
0
0
0
0
0
0
0
0
0
0
0
0
0
0
0
0
0
0
0
0
0
0
0
0
0
0
0
0
0
0
0
0
0
0
0
0
0
0
0
0
0
0
0
0
0
0
0
0
0
0
0
0
0
0
0
0
0
0
0
0
0
0
0
0
0
0
0
0
0
0
0
0
0
0
0
0
0
0
0
0
0
0
0
0
0
0
0
1
1
1
1
1
1
1
1
1
1
1
1
1
1
1
1
1
1
1
2
2
2
2
2
2
2
2
2
2
2
2
2
2
2
2
2
2
2
2
2
2
2
2
2
2
2
2
2
2
2
2
2
2
2
2
2
2
2
2
2
2
2
2
2
2
2
2
2
2
2
2
2
2
2
2
2
2
2
2
2
2
2
2
2
2
2
3
3
3
3
3
3
3
2
2
3
3
3
3
3
3
3
3
3
3
3
3
3
3
3
3
3
3
3
3
3
3
3
3
3
3
3
3
3
3
3
3
3
3
3
3
3
3
3
3
3
2
2
2
2
2
2
2
2
2
2
2
2
2
2
2
1
1
1
1
1
1
1
1
1
1
1
2
2
2
2
2
2
2
2
3
3
3
3
3
3
3
3
3
3
3
3
3
3
3
3
3
3
3
3
3
3
3
3
3
3
3
3
3
3
3
3
3
3
3
3
2
2
2
2
3
3
3
3
3
3
3
3
3
3
3
3
3
3
3
3
3
3
3
3
3
3
3
3
3
3
3
3
3
3
3
3
3
2
2
2
2
2
2
2
2
2
2
2
3
3
3
3
3
3
3
3
3
3
3
3
3
3
3
3
3
3
3
3
3
3
3
4
4
4
4
4
4
5
5
5
5
5
5
5
5
5
5
5
5
5
5
5
5
5
5
5
5
4
4
4
4
3
3
3
3
3
3
3
3
4
4
4
4
4
4
4
4
4
4
4
4
4
4
4
4
5
5
5
5
5
5
5
5
5
5
5
5
5
5
5
5
5
5
5
5
5
5
5
5
5
6
6
6
6
6
6
6
6
6
5
5
5
5
5
5
5
5
5
5
5
5
5
5
5
5
5
5
5
5
5
5
5
5
5
5
5
5
6
7
7
7
8
8
8
8
8
8
8
8
8
8
8
8
8
8
8
8
8
8
8
8
8
9
9
10
10
10
10
10
10
10
10
10
10
10
10
10
10
10
10
10
10
10
10
10
10
10
10
10
10
10
10
10
10
10
10
10
10
10
10
10
8
8
8
8
9
9
9
9
9
9
9
9
9
9
9
9
13
13
15
16
18
39
44
44
44
45
45
45
49
50
52
54
54
54
55
55
55
55
55
55
55
55
55
55
55
57
57
64
64
64
64
67
68
68
69
70
71
71
71
71
74
77
77
77
79
79
79
80
81
81
81
84
84
84
84
85
88
88
89
90
90
90
90
92
92
94
94
93
92
91
91
92
92
96
96
97
97
99
102
102
102
102
102
103
104
104
104
105
106
107
107
111
113
115
115
116
118
119
120
120
121
121
123
123
123
123
123
124
128
128
131
131
132
133
136
138
140
141
142
143
144
146
148
148
148
148
148
148
148
150
150
150
150
151
151
151
151
151
151
154
157
157
157
156
155
155
155
155
157
157
155
140
136
136
135
137
137
138
137
137
134
134
134
137
137
136
138
138
138
138
139
141
141
142
143
142
142
142
142
141
143
144
143
143
143
143
142
146
146
147
148
147
147
151
153
153
153
154
153
152
152
155
156
156
156
156
161
161
161
161
161
161
161
162
163
164
164
164
157
158
157
157
158
158
158
156
153
158
156
148
147
147
147
151
150
151
149
149
148
143
142
141
141
139
120
118
118
119
119
121
122
122
121
120
119
118
118
117
117
117
117
117
117
120
121
125
125
125
124
124
124
126
126
127
127
126
126
127
127
128
127
126
125
126
128
127
127
123
118
113
112
113
113
116
117
112
111
104
103
104
103
105
105
105
105
104
103
102
103
103
102
102
101
101
101
103
103
103
104
104
105
108
107
107
107
107
107
105
104
104
104
107
106
104
104
104
104
101
98
98
94
93
87
86
87
84
82
81
81
82
89
88
87
85
85
85
86
86
88
88
88
86
84
84
86
86
86
86
89
92
91
92
94
92
92
92
92
92
92
92
92
92
91
90
91
91
91
91
91
91
91
91
91
90
90
89
88
86
86
82
81
79
78
78
77
76
76
73
73
73
73
73
73
73
73
73
73
68
64
61
61
57
56
56
56
56
56
56
56
56
56
56
56
56
56
56
56
56
56
55
55
55
55
55
55
55
55
55
54
54
54
54
54
54
54
54
52
52
52
52
52
52
52
52
51
50
47
33
32
29
29
29
29
29
24
24
23
23
23
23
23
23
23
23
23
23
23
23
23
23
23
23
23
23
23
23
20
20
20
20
19
16
14
14
14
14
13
13
12
12
12
8
7
5
5
4
3
3
3
2
2
2
1
0
0
0
0
0
0
0
0
0
0
0
0
0
0
0
0
0
0
0
0
0
0
0
0
0
0
0
0
0
0
0
0
0
0
0
0
0
0
0
0
0
0
0
0
0
0
0
0
0
0
0
0
0
0
0
0
0
0
0
0
0
0
0
0
0
0
0
0
0
0
0
0
0
0
0
0
0
0
0
0
0
0
0
0
0
0
0
0
0
0
0
0
0
0
0
0
0
0
0
0
0
0
0
0
0
0
0
0
0
0
0
0
0
0
0
0
0
0
0
0
0
0
0
0
0
0
0
0
0
0
0
0
0
0
0
0
0
0
0
0
0
0
0
0
0
0
0
0
0
0
0
0
0
0
0
0
0
0
0
0
0
0
0
0
0
0
0
0
0
0
0
0
0
0
0
0
0
0
0
0
0
0
0
0
0
0
0
0
0
0
0
0
0
0
0
0
0
0
0
0
0
0
0
0
0
0
0
0
0
0
0
0
0
0
0
0
0
0
0
0
0
0
0
0
0
0
0
0
0
0
0
0
0
0
0
0
0
0
0
0
0
0
0
0
0
0
0
1
1
1
1
1
1
1
1
1
1
1
1
1
1
1
1
1
1
1
1
1
1
1
1
1
1
1
1
1
1
1
1
1
1
1
1
1
1
1
1
2
2
2
2
2
2
2
2
2
2
2
2
2
2
2
2
2
2
2
2
2
2
2
2
2
2
2
2
2
2
2
2
2
2
2
2
2
2
2
1
1
1
1
1
1
1
1
1
1
1
1
1
1
1
1
1
1
1
1
1
1
1
1
1
1
0
0
0
0
0
0
0
0
0
0
0
0
0
0
0
0
0
0
0
0
0
0
0
0
0
0
0
0
0
0
0
0
1
1
1
1
1
1
1
1
1
1
1
1
1
1
1
1
1
1
1
1
1
1
2
2
2
3
3
3
6
6
6
6
8
8
8
8
8
8
8
8
8
8
9
9
9
10
11
12
12
12
12
12
12
12
14
14
14
14
14
14
14
14
14
14
14
15
15
15
15
15
15
15
15
15
17
18
18
18
18
18
18
18
18
18
18
18
18
18
18
18
18
18
18
18
18
18
18
18
18
18
18
18
18
18
18
18
18
18
18
18
18
18
18
18
18
18
18
18
18
18
18
18
18
18
18
18
18
18
18
18
18
18
18
18
18
18
18
18
18
18
18
18
18
18
18
18
18
18
18
18
18
18
18
18
18
18
18
18
18
18
18
18
18
18
18
18
17
18
18
18
18
18
18
18
18
18
18
18
17
17
17
17
17
15
13
13
12
11
10
10
9
9
9
9
10
10
10
9
8
8
8
8
8
8
7
7
7
7
7
7
7
9
9
10
10
10
10
10
10
10
10
10
9
9
9
9
10
10
10
9
10
10
10
10
10
10
10
10
10
10
10
10
9
9
9
9
9
9
10
10
10
10
10
10
10
10
10
9
9
9
9
9
10
10
10
10
10
10
10
10
10
10
10
10
10
10
10
10
10
10
10
10
10
10
10
10
10
10
10
10
9
8
8
8
9
9
9
9
9
9
9
9
9
9
8
8
8
8
8
8
8
8
8
8
8
8
8
8
8
8
8
8
8
8
8
8
9
9
10
10
10
10
10
10
10
10
10
10
10
10
10
10
9
8
7
7
7
6
6
6
6
6
6
6
6
6
6
6
5
5
5
5
4
4
4
4
4
4
3
3
3
3
3
3
3
3
3
3
3
3
3
3
3
3
3
3
3
3
3
3
3
3
3
3
3
3
3
3
3
3
3
3
3
3
3
3
3
3
3
3
3
3
3
3
3
3
3
3
3
3
3
3
3
3
3
3
3
3
3
3
2
2
2
2
2
2
2
2
2
2
3
3
3
3
3
3
3
3
3
3
3
3
3
3
3
3
3
3
3
3
3
3
3
3
3
3
3
3
3
3
3
3
3
3
3
3
3
3
3
3
2
2
3
3
3
3
3
3
3
3
3
3
3
3
3
3
3
3
3
3
3
3
3
3
3
3
3
4
4
4
4
4
4
4
4
4
4
4
4
4
4
4
4
4
4
4
4
4
4
4
3
3
3
3
3
3
3
3
3
3
3
3
3
3
3
3
3
3
3
3
3
3
3
3
3
3
3
3
4
4
4
4
4
4
4
4
4
4
4
4
4
4
5
5
5
5
5
5
5
6
6
6
6
6
6
6
6
6
6
6
6
6
6
6
6
6
6
6
6
6
6
6
6
6
6
6
5
5
5
5
5
5
5
5
5
5
3
3
3
3
3
3
3
3
3
3
3
3
3
3
3
3
3
3
3
3
3
4
4
4
4
4
4
4
4
4
4
4
4
4
4
4
4
4
4
4
4
4
4
4
4
4
4
4
4
4
4
4
4
3
3
3
3
3
3
3
3
2
2
2
2
2
2
2
2
2
2
2
2
2
2
2
2
2
2
2
2
2
2
2
2
2
2
2
1
1
0
0
0
0
0
0
0
0
0
0
0
0
1
1
1
1
1
1
1
1
1
1
1
1
1
1
1
1
1
1
1
1
1
1
1
1
1
1
1
1
1
1
1
1
1
1
1
1
1
1
1
1
1
1
1
1
1
1
1
1
1
1
1
1
1
1
1
1
1
1
1
1
1
1
1
1
1
1
1
1
1
1
1
2
2
2
2
2
2
2
2
2
2
2
2
2
2
2
2
2
2
2
2
2
2
2
2
2
2
2
2
2
2
2
2
2
2
2
2
2
2
2
2
2
2
2
2
2
2
2
2
2
2
1
1
1
1
1
1
0
0
0
0
0
0
0
0
0
0
0
0
0
0
0
0
0
0
0
0
0
0
0
1
1
1
1
1
1
2
2
2
2
2
2
3
3
3
3
3
3
3
3
3
3
3
4
4
4
4
4
4
4
4
4
4
4
4
4
4
4
4
4
4
4
4
4
4
4
4
4
4
4
4
4
4
4
4
4
4
5
5
5
5
5
5
5
5
5
5
5
6
6
6
6
6
6
6
6
6
6
6
6
6
6
6
6
6
6
6
6
6
6
6
7
7
7
7
7
7
7
7
7
7
7
7
7
7
7
7
7
7
7
7
7
7
7
7
6
6
6
6
6
5
5
5
5
5
5
5
5
5
5
5
5
5
5
5
5
5
5
5
5
5
5
5
5
5
5
5
5
5
5
5
4
4
4
4
4
4
4
4
4
4
4
4
4
4
4
4
4
4
4
4
4
4
4
4
4
4
3
3
3
3
4
3
3
3
3
3
3
3
3
3
3
3
3
3
3
3
3
3
3
3
3
3
3
3
3
3
3
3
3
3
1
1
1
1
1
1
1
1
1
1
1
1
1
1
1
1
1
1
1
1
1
1
1
1
1
1
1
1
1
1
1
1
1
1
0
0
0
0
0
0
0
0
0
0
0
0
0
0
0
0
0
0
0
0
0
0
0
0
0
0
0
0
0
0
0
0
0
0
0
0
0
0
0
0
0
0
0
0
0
0
0
0
0
0
0
0
0
0
0
0
0
0
0
0
0
0
0
0
0
0
0
0
0
0
0
0
0
0
0
0
0
0
0
0
1
1
1
1
1
1
1
1
1
1
1
2
2
2
2
2
2
2
2
2
2
2
2
3
3
3
3
3
3
3
3
3
3
3
3
3
3
3
3
3
3
2
2
2
2
2
2
2
2
2
2
2
2
2
2
2
2
2
2
2
2
2
2
2
2
2
2
2
2
2
2
2
2
2
2
2
2
2
2
2
2
2
2
2
2
2
2
2
2
2
2
2
2
2
2
2
2
2
2
2
2
2
2
2
2
2
2
2
2
2
2
2
2
2
2
2
2
2
2
2
2
2
2
1
1
1
1
1
1
1
1
1
1
1
1
1
0
0
0
0
0
0
0
0
0
0
0
0
0
0
0
0
0
0
0
0
0
0
0
0
0
0
0
0
0
0
0
0
0
0
0
0
0
0
0
0
0
0
0
0
0
0
0
0
0
0
0
0
0
0
0
0
0
0
0
0
0
0
0
0
0
0
0
0
0
0
0
0
0
0
0
0
0
0
0
0
0
0
0
0
0
0
0
0
0
0
0
0
0
0
0
0
0
0
0
0
0
0
0
0
0
0
0
0
0
0
0
0
0
0
0
0
0
0
0
0
0
0
0
0
0
0
0
0
0
0
0
0
0
0
0
0
0
0
0
0
0
0
0
0
0
0
0
0
0
0
0
0
0
0
0
0
0
0
0
0
0
0
0
0
0
0
0
0
0
0
0
0
0
0
0
0
0
0
0
0
0
0
0
0
0
0
0
0
0
0
0
0
0
0
0
0
0
0
0
0
0
0
0
0
0
0
0
0
0
0
0
0
0
0
0
0
0
0
0
0
0
0
0
0
0
0
0
0
0
0
0
0
0
0
0
0
0
0
0
0
0
0
0
0
0
0
0
0
0
0
0
0
0
0
0
0
0
0
0
0
0
0
0
0
0
0
0
0
0
0
0
0
0
0
0
0
0
0
0
0
0
0
0
0
0
0
0
0
0
0
0
0
0
0
0
0
0
0
0
0
0
0
0
0
0
0
0
0
0
0
0
0
0
0
0
0
0
0
0
0
0
0
0
0
0
0
0
0
0
0
0
0
0
0
0
0
0
0
0
0
0
0
0
0
0
0
0
0
0
0
0
0
0
0
0
0
0
0
0
0
0
0
0
0
0
0
0
0
0
0
0
0
0
0
0
0
0
0
0
0
0
0
0
0
0
1
1
1
1
1
1
1
1
1
1
1
1
1
1
1
1
1
1
1
1
1
1
1
1
1
1
1
1
1
1
1
1
1
1
1
1
1
1
1
1
1
1
1
1
1
1
1
1
1
1
1
1
1
1
1
1
1
1
1
1
1
1
1
1
1
1
1
1
0
0
0
0
0
0
0
0
0
0
0
0
0
0
0
0
0
0
0
0
0
0
0
0
0
0
0
0
0
0
0
0
0
0
0
0
0
0
0
0
0
0
0
0
0
0
0
0
0
0
0
0
0
0
0
0
0
0
0
0
0
0
0
0
0
0
0
0
0
0
0
0
0
0
0
0
0
0
0
0
0
0
0
0
0
0
0
0
0
0
0
0
0
0
0
0
0
0
0
0
0
0
0
0
0
0
0
0
0
0
0
0
0
0
0
0
0
0
0
0
0
0
0
0
0
0
0
0
0
0
0
0
0
0
0
0
0
0
0
0
0
0
0
0
0
0
0
0
0
0
0
0
0
0
0
0
0
0
0
0
0
0
0
0
0
0
0
0
0
0
0
0
0
0
0
0
0
0
0
0
0
0
0
0
0
0
0
0
0
0
0
0
0
0
0
0
0
0
0
0
0
0
0
0
0
0
0
0
0
0
0
0
0
0
0
0
0
0
0
0
0
0
0
0
0
0
0
0
0
0
0
0
0
0
0
0
0
0
0
0
0
0
0
0
0
0
0
0
0
0
0
0
0
0
0
0
0
0
0
0
0
0
0
0
0
0
0
0
0
0
0
0
0
0
0
0
0
0
0
0
0
0
0
0
0
0
0
0
0
0
0
0
0
0
0
0
0
0
0
0
0
0
0
0
0
0
0
0
0
0
0
0
0
0
0
0
0
0
0
0
0
0
0
0
0
0
0
0
0
0
0
0
0
0
0
0
0
0
0
0
0
0
0
0
0
0
0
0
0
0
0
0
0
0
0
0
0
0
0
0
0
0
0
0
0
0
0
0
0
0
0
0
0
0
0
0
0
0
0
0
0
0
0
0
0
0
0
0
0
0
0
0
0
0
0
0
0
0
0
0
0
0
0
0
0
0
0
0
0
0
0
0
0
0
0
0
0
0
0
0
0
0
0
0
0
0
0
0
0
0
0
0
0
0
0
0
0
0
0
0
0
0
0
0
0
0
0
0
0
0
0
0
0
0
0
0
0
0
0
0
0
0
0
0
0
0
0
0
0
0
0
0
0
0
0
0
0
0
0
0
0
0
0
0
0
0
0
0
0
0
0
0
0
0
0
0
0
0
0
0
0
0
0
0
0
0
0
0
0
0
0
0
0
0
0
0
0
0
0
0
0
0
0
0
0
0
0
0
0
0
0
0
0
0
0
0
0
0
0
0
0
0
0
0
0
0
0
0
0
0
0
0
0
0
0
0
0
0
0
0
0
0
0
0
0
0
0
0
0
0
0
0
0
0
0
0
0
0
0
0
0
0
0
0
0
0
0
0
0
0
0
0
0
0
0
0
0
0
0
0
0
0
0
0
0
0
0
0
0
0
0
0
0
0
0
0
0
0
0
0
0
0
0
0
0
0
0
0
0
0
0
0
0
0
0
0
0
0
0
0
0
0
0
0
0
0
0
0
0
0
0
0
0
0
0
0
0
0
0
0
0
0
0
0
0
0
0
0
0
0
0
0
0
0
0
0
0
0
0
0
0
0
0
0
0
0
0
0
0
0
0
1
1
1
1
1
1
1
1
1
1
1
1
1
1
1
1
1
1
1
1
1
1
1
1
1
1
1
1
1
1
1
1
1
1
1
1
1
1
1
1
1
1
1
1
1
1
1
1
1
1
1
1
1
1
1
1
1
1
1
1
1
1
1
1
1
1
1
1
1
1
1
1
1
1
1
1
1
1
1
1
1
1
1
1
1
1
1
1
1
1
1
1
1
1
1
1
1
1
1
1
1
1
1
1
1
1
1
1
1
1
1
1
1
1
1
1
1
1
1
1
1
1
1
0
0
0
0
0
0
0
0
0
0
0
0
0
0
0
0
0
0
0
0
0
0
0
0
0
0
0
0
0
0
0
0
0
0
0
0
0
0
0
0
0
0
0
0
0
0
0
0
0
0
0
0
0
0
0
0
0
0
0
0
0
0
0
0
0
0
0
0
0
0
0
0
0
0
0
0
0
0
0
0
0
0
0
0
0
0
0
0
0
0
0
0
0
0
0
0
0
0
0
0
0
0
0
0
0
0
0
0
0
0
0
0
0
0
0
0
0
0
0
0
0
0
0
0
0
0
0
0
0
0
0
0
0
0
0
0
0
0
0
0
0
0
0
0
0
0
0
0
0
0
0
0
0
0
0
0
0
0
0
0
0
0
0
0
0
0
0
0
0
0
0
0
0
0
0
0
0
0
0
0
0
0
0
0
1
1
1
1
1
1
1
1
1
1
1
1
1
1
1
1
1
1
1
1
1
1
1
1
1
1
1
1
1
1
1
1
1
1
1
1
1
1
1
2
2
2
2
2
2
2
2
2
2
2
2
2
2
2
2
2
2
2
2
2
2
2
2
3
3
3
3
3
3
3
3
3
3
3
3
3
3
3
3
3
3
3
3
3
3
3
3
3
3
3
3
3
3
3
3
3
3
3
3
3
3
3
3
3
3
3
3
3
3
3
3
3
3
3
3
3
4
4
4
4
4
4
4
4
4
4
4
5
5
5
5
5
5
5
5
5
5
5
5
5
5
5
6
6
6
6
6
6
6
6
6
6
6
6
6
6
6
6
6
6
6
6
6
6
6
6
6
6
6
6
6
6
6
6
6
6
6
6
6
6
6
6
6
6
7
7
7
7
7
7
7
7
7
7
7
7
7
7
7
7
7
7
7
8
8
8
8
8
8
8
8
8
8
8
8
8
8
8
8
8
8
8
8
8
8
8
8
8
8
8
8
8
8
8
8
8
8
8
8
8
8
8
8
8
7
7
7
7
7
7
7
7
7
7
6
6
6
6
6
6
6
6
6
6
6
6
6
6
6
6
6
6
6
6
6
6
6
6
6
6
6
6
6
6
6
6
6
6
6
6
6
6
6
6
6
6
6
6
6
6
6
6
6
6
6
6
6
6
4
4
4
4
4
4
4
4
4
4
4
4
4
3
3
3
2
2
2
2
2
2
2
2
2
2
2
2
2
2
2
2
3
3
3
2
2
2
2
2
2
2
2
2
1
1
1
1
1
1
1
1
1
1
1
1
1
1
1
1
1
1
2
2
2
2
2
2
2
2
2
2
2
2
2
2
2
2
3
3
3
3
3
3
3
3
3
3
3
3
2
2
2
2
2
2
3
3
3
3
3
3
3
3
3
3
3
3
3
3
3
3
3
3
3
3
4
4
4
4
4
4
4
4
4
4
4
4
4
4
4
5
5
5
5
5
5
5
5
5
5
5
5
5
6
6
6
6
6
6
6
6
6
6
6
6
6
6
6
6
7
7
7
7
7
7
7
7
7
7
7
7
7
7
7
7
7
7
7
7
7
6
6
6
6
6
6
6
6
6
6
6
6
6
6
6
6
6
6
6
6
6
7
7
7
7
7
7
7
7
7
7
7
7
7
7
7
7
7
7
7
7
6
6
6
6
6
6
6
6
6
6
6
6
6
6
6
6
6
7
7
10
10
11
11
11
11
11
11
11
11
11
12
12
12
12
12
12
12
11
11
11
11
11
12
12
12
12
12
11
11
11
11
11
11
11
11
11
10
10
10
12
12
12
12
12
12
12
12
12
12
12
11
11
11
12
12
13
13
13
13
13
13
13
13
13
13
13
13
14
14
14
14
14
14
14
14
14
14
14
14
14
14
14
14
14
14
14
13
13
13
13
13
13
13
13
13
13
13
13
13
13
13
13
13
13
13
13
13
13
13
14
14
14
14
14
14
14
14
14
14
14
14
14
14
14
14
14
14
14
14
14
14
13
13
14
14
14
12
10
10
10
10
10
10
10
10
8
8
7
7
7
7
7
7
7
8
8
8
8
8
8
8
8
8
8
8
8
8
8
8
8
8
8
7
6
5
5
5
5
6
6
6
6
6
6
6
6
6
6
6
6
6
6
6
6
6
6
6
6
6
6
6
6
6
6
6
6
6
6
6
6
6
6
6
6
6
6
6
6
7
7
7
7
7
7
7
7
7
7
7
6
6
6
6
5
5
5
5
6
6
6
6
6
6
6
6
6
6
7
7
7
7
7
7
6
6
6
6
6
6
5
5
5
5
5
5
5
5
5
5
5
5
5
5
5
5
5
5
5
5
5
5
5
5
5
5
5
5
5
5
5
5
5
4
4
4
4
4
4
4
4
4
4
4
4
4
4
4
4
4
4
4
4
4
4
4
4
4
4
4
4
4
4
4
4
4
4
4
4
4
4
4
4
4
4
4
5
5
5
5
5
5
5
5
5
5
5
5
6
6
6
6
6
6
6
6
6
6
6
6
6
5
5
4
4
4
4
4
3
3
3
3
3
3
3
3
3
3
3
3
3
3
3
3
3
3
3
3
3
3
3
3
3
3
3
3
3
3
3
4
4
4
4
4
4
4
4
4
4
4
4
4
4
4
4
4
4
4
4
4
4
4
4
4
4
4
4
4
4
4
4
4
4
4
4
4
3
3
3
3
3
3
3
3
3
3
3
3
3
3
3
3
3
3
3
3
3
3
4
4
4
4
4
4
4
4
4
4
4
4
5
5
5
4
4
4
4
4
4
3
3
3
3
3
3
3
3
3
2
2
2
2
2
2
2
2
2
2
3
3
3
3
3
3
3
3
3
3
3
3
3
3
3
3
4
4
4
4
4
4
4
4
4
4
4
4
4
4
4
4
4
4
4
4
4
4
4
4
4
4
4
4
4
4
4
4
4
4
4
4
4
5
5
5
5
5
5
5
5
5
5
5
5
5
5
5
5
5
5
5
5
5
5
5
5
5
5
5
5
5
5
5
5
5
5
5
5
5
5
5
5
5
5
5
5
5
5
5
5
5
5
5
5
5
5
5
5
5
5
5
5
5
5
5
5
5
5
5
5
5
5
5
5
6
6
6
6
6
6
6
6
7
7
6
6
6
6
5
5
6
6
6
6
5
5
4
4
4
4
4
4
4
4
4
4
4
4
4
4
4
4
4
4
4
4
4
4
4
4
4
4
4
4
4
4
4
4
4
4
4
4
4
5
5
5
5
5
5
5
5
5
5
5
5
5
5
5
5
5
5
5
5
5
6
6
6
6
6
6
6
6
6
7
7
7
8
8
8
8
8
8
8
8
9
9
10
10
10
10
11
11
12
12
12
12
12
13
13
13
13
13
13
13
13
13
13
13
13
13
13
13
12
12
13
13
11
11
11
11
11
11
11
11
11
11
13
13
13
13
13
13
13
13
13
13
13
13
13
13
13
13
13
13
13
13
13
13
13
13
13
13
13
13
13
13
13
13
13
13
13
13
13
13
13
13
13
13
12
12
12
12
12
12
12
12
12
12
12
12
12
13
13
13
13
13
13
13
13
13
13
13
13
13
13
13
13
13
13
13
13
13
13
13
13
13
13
13
13
13
13
13
13
13
13
13
13
13
13
13
13
13
13
13
13
13
13
13
13
13
13
13
12
12
12
12
12
12
12
12
12
12
12
11
11
9
9
9
8
8
8
8
8
8
8
8
8
8
8
8
8
7
7
7
7
6
5
5
4
4
4
4
4
4
4
4
4
2
2
2
2
2
1
0
0
0
0
0
0
0
0
0
0
0
0
0
0
0
0
0
0
0
0
0
0
0
0
0
0
0
0
0
0
0
0
0
0
0
0
0
0
0
0
0
0
0
0
0
0
0
0
0
0
0
0
0
0
0
0
0
0
0
0
0
0
0
0
0
0
0
0
0
0
0
0
0
0
0
0
0
0
0
0
0
0
0
0
0
0
0
0
0
0
0
0
0
0
0
0
0
0
0
0
0
0
0
0
0
0
0
0
0
0
0
0
0
0
0
0
0
0
0
0
0
0
0
0
0
0
0
0
0
0
0
0
0
0
0
0
0
0
0
0
0
0
0
0
0
0
0
0
0
0
0
0
0
0
0
0
0
0
0
0
0
0
0
0
0
0
0
0
0
0
0
0
0
0
0
0
0
0
0
0
0
0
0
0
0
0
0
0
0
0
0
0
0
0
0
0
0
0
0
0
0
0
0
0
0
0
0
0
0
0
0
0
0
0
0
0
0
0
0
0
0
0
0
0
0
0
0
0
0
0
0
0
1
1
1
1
1
1
1
1
1
1
1
1
1
1
1
1
1
1
1
1
1
1
1
1
1
1
1
1
1
1
1
1
1
1
1
1
1
1
1
1
1
1
1
1
1
1
1
1
1
1
1
1
1
1
1
1
1
1
1
1
1
1
1
1
1
1
1
1
1
1
1
1
1
1
1
1
1
1
1
1
1
1
1
1
1
1
1
1
1
1
1
1
1
1
1
1
1
1
1
1
1
1
1
1
1
1
1
1
1
1
1
1
1
1
1
1
1
1
1
1
1
1
1
1
0
0
0
0
0
0
0
0
0
0
0
0
0
0
0
0
0
0
0
0
0
0
0
0
0
0
0
0
0
0
0
0
0
0
0
0
0
0
0
0
0
0
0
0
0
0
0
0
0
0
0
0
0
0
0
0
0
0
0
0
0
0
0
0
0
0
0
0
0
0
0
0
0
0
0
0
0
0
0
0
0
0
0
0
0
0
0
0
0
0
0
0
0
0
0
0
0
0
0
0
0
0
0
0
0
0
0
0
0
0
0
0
0
0
0
0
0
0
0
0
0
0
0
0
0
0
0
0
0
0
0
0
0
0
0
0
0
0
0
0
0
0
0
0
0
0
0
0
0
0
0
0
0
0
0
0
0
0
0
0
0
0
0
0
0
0
0
0
0
0
0
0
0
0
0
0
0
0
0
0
0
0
0
0
0
0
0
0
0
0
0
0
0
0
0
0
0
0
0
0
0
0
0
0
0
0
0
0
0
0
0
0
0
0
0
0
0
0
0
0
0
0
0
0
0
0
0
0
0
0
0
0
0
0
0
0
0
0
0
0
0
0
0
0
0
0
0
0
0
0
0
0
0
0
0
0
0
0
0
0
0
0
0
0
0
0
0
0
0
0
0
0
0
0
0
0
0
0
0
0
0
0
0
0
0
0
0
0
0
0
0
0
0
0
0
0
0
0
0
0
0
0
0
0
0
0
0
0
0
0
0
0
0
0
0
0
0
0
0
0
0
0
0
0
0
0
0
0
0
0
0
0
0
0
0
0
0
0
0
0
0
0
0
0
0
0
0
0
0
0
0
0
0
0
0
0
0
0
0
0
0
0
0
0
0
0
0
0
0
0
0
0
0
0
0
0
0
0
0
0
0
0
0
0
0
0
0
0
0
0
0
0
0
0
0
0
0
0
0
0
0
0
0
0
0
0
0
0
0
0
0
0
0
0
0
0
0
0
0
0
0
0
0
0
0
0
0
0
0
0
0
0
0
0
0
0
0
0
0
0
0
0
0
0
0
0
0
0
0
0
0
0
0
0
0
0
0
0
0
0
0
0
0
0
0
0
0
0
1
1
1
1
1
1
1
1
1
1
1
1
1
1
1
1
1
1
1
1
1
1
1
1
1
1
1
1
1
1
1
1
1
1
1
1
1
1
1
1
1
1
1
1
1
1
1
1
1
1
1
1
1
1
1
1
1
1
1
1
1
1
1
1
1
1
1
1
1
1
1
1
1
1
1
1
1
1
1
1
1
1
1
1
1
1
1
1
1
1
1
1
1
1
1
1
1
1
1
1
1
1
1
1
1
1
1
1
1
1
1
1
1
1
1
1
1
1
1
1
1
1
1
1
1
1
1
1
1
1
1
1
1
1
0
0
0
0
0
0
0
0
0
0
0
0
0
0
0
0
0
0
0
0
0
0
0
0
0
0
0
0
0
0
0
0
0
0
0
0
0
0
0
0
0
0
0
0
0
0
0
0
0
0
0
0
0
0
0
0
0
0
0
0
0
0
0
0
0
0
0
0
0
0
0
0
0
0
0
0
0
0
0
0
0
0
0
0
0
0
0
0
0
0
0
0
0
0
0
0
0
0
0
0
0
0
0
0
0
0
0
0
0
0
0
0
0
0
0
0
0
0
0
0
0
0
0
0
0
0
0
0
0
0
0
0
0
0
0
0
0
0
0
0
0
0
0
0
0
0
0
0
0
0
0
0
0
0
0
0
0
0
0
0
0
0
0
0
0
0
0
0
0
0
0
0
0
0
0
0
0
0
0
0
0
0
0
0
0
0
0
0
0
0
0
0
0
0
0
0
0
0
0
0
0
0
0
0
0
0
0
0
0
0
0
0
0
0
0
0
0
0
0
0
0
0
0
0
0
0
0
0
0
0
0
0
0
0
0
0
0
0
0
0
0
0
0
0
0
0
0
0
0
0
0
0
0
0
0
0
0
0
0
0
0
0
0
0
0
0
0
0
0
0
0
0
0
0
0
0
0
0
0
0
0
0
0
0
0
0
0
0
0
0
0
0
0
0
0
0
0
0
0
0
1
1
1
1
1
1
1
1
1
1
1
1
1
1
1
1
1
1
1
1
1
1
1
1
1
1
1
1
1
1
1
1
1
1
1
1
1
1
1
1
1
1
1
1
1
1
1
1
1
1
1
1
1
1
1
1
1
1
1
1
1
1
1
1
1
1
1
1
1
1
1
1
1
1
1
1
1
1
1
1
1
1
1
1
1
1
1
1
1
1
1
1
1
1
1
1
1
1
1
1
1
1
1
1
1
1
1
1
1
1
1
1
2
2
2
2
2
2
2
2
2
2
2
2
2
2
2
2
2
2
2
2
2
2
2
2
2
2
2
2
2
2
2
2
2
2
2
2
2
2
2
2
2
2
2
2
2
2
2
2
2
2
2
2
2
2
2
2
2
2
2
2
2
2
2
2
2
1
1
1
1
1
1
1
1
0
0
0
0
0
0
0
0
0
0
0
0
0
0
0
0
0
0
0
0
0
0
0
0
0
0
0
0
0
0
0
0
0
0
0
0
0
0
0
0
0
0
0
0
0
0
0
0
0
0
0
0
0
0
0
0
0
0
0
0
0
0
0
0
0
0
0
0
0
0
0
0
0
0
0
0
0
0
0
0
0
0
0
0
0
0
0
0
0
0
0
0
0
0
0
0
0
0
0
0
0
0
0
0
0
0
0
0
0
0
0
0
0
0
0
0
0
0
0
0
0
0
0
0
0
0
0
0
0
0
0
0
0
0
0
0
0
0
0
0
0
0
0
0
0
0
0
0
0
0
0
0
0
0
0
0
0
0
0
0
0
0
0
0
0
0
0
0
0
0
0
0
0
0
0
0
0
0
0
0
0
0
0
0
0
0
0
0
0
0
0
0
0
0
0
0
0
0
0
0
0
0
0
0
0
0
0
0
0
0
0
0
0
0
0
0
0
0
0
0
0
0
0
0
0
0
0
0
0
0
0
0
0
0
0
0
0
0
0
0
0
0
0
0
0
0
0
0
0
0
0
0
0
0
0
0
0
0
0
0
0
0
0
0
0
0
0
0
0
0
0
0
0
0
0
0
0
0
0
0
0
0
0
0
0
0
0
0
0
0
0
0
0
0
0
0
0
0
0
0
0
0
0
0
0
0
0
0
0
0
0
0
0
0
0
0
0
0
0
0
0
0
0
0
0
0
0
0
0
0
0
0
0
0
2
2
2
2
2
2
2
2
2
2
2
2
2
2
2
2
2
2
2
2
2
2
2
2
2
2
2
2
2
2
2
2
2
2
2
2
2
2
2
2
2
2
2
2
2
2
2
2
2
3
3
3
3
3
3
3
3
3
3
3
3
3
3
3
3
3
3
3
3
3
3
3
3
3
3
3
3
3
3
3
3
3
3
3
3
3
3
3
3
3
3
3
3
3
3
3
3
3
3
3
3
3
3
3
3
3
3
3
3
3
2
2
2
2
2
2
2
2
2
2
2
2
2
2
2
2
2
2
2
2
2
2
2
2
2
2
2
2
2
2
2
2
2
2
2
2
2
2
2
2
2
2
2
2
2
2
2
2
2
2
2
2
2
2
2
2
2
2
2
2
2
2
2
2
2
2
2
2
2
2
2
2
2
2
2
2
2
2
2
2
2
2
2
2
0
0
0
0
0
0
0
0
0
0
0
0
0
0
0
0
0
0
0
0
0
0
0
0
0
0
0
0
0
0
0
0
0
0
0
0
0
0
0
0
0
0
0
0
0
0
0
0
0
0
0
0
0
0
0
0
0
0
0
0
0
0
0
0
0
0
0
0
0
0
0
0
0
0
0
0
0
0
0
0
0
0
0
0
0
0
0
0
0
0
0
0
0
0
0
0
0
0
0
0
0
0
0
0
0
0
0
0
0
0
0
0
0
0
0
0
0
0
0
0
0
0
0
0
0
0
0
0
0
0
0
0
0
0
0
0
0
0
0
0
0
0
0
0
0
0
0
0
0
0
0
0
0
0
0
0
0
0
0
0
0
0
0
0
0
0
0
0
0
0
0
0
0
0
0
0
0
0
0
0
0
0
0
0
0
0
0
0
0
0
0
0
0
0
0
0
0
0
0
0
0
0
0
0
0
0
0
0
0
0
0
0
0
0
0
0
0
0
0
0
0
0
0
0
0
0
0
0
0
0
0
0
0
0
0
0
0
0
0
0
0
0
0
0
0
0
0
0
0
0
0
0
0
0
0
0
0
0
0
0
0
0
0
0
0
0
0
0
0
0
0
0
0
0
0
0
0
0
0
0
0
0
0
0
0
0
0
0
0
0
0
0
0
0
0
0
0
0
0
0
0
0
0
0
0
0
0
0
0
0
0
0
0
0
0
0
0
0
0
0
0
0
0
0
0
0
0
0
0
0
0
0
0
0
0
0
0
0
0
0
0
0
0
0
0
0
0
0
0
0
0
0
0
0
0
0
0
0
0
0
0
0
0
0
0
0
0
0
0
0
0
0
0
0
0
0
0
0
0
0
0
0
0
0
0
0
0
0
0
0
0
0
0
0
0
0
0
0
0
0
0
0
0
0
0
0
0
0
0
0
0
0
0
0
0
0
0
0
0
0
0
0
0
0
0
0
0
0
0
0
0
0
0
0
0
0
0
0
0
0
0
0
0
0
0
0
0
0
0
0
0
0
0
0
0
0
0
0
0
0
0
0
0
0
0
0
0
0
0
0
0
0
0
0
0
0
0
0
0
0
0
0
0
0
0
0
0
0
0
0
0
0
0
0
0
0
0
0
0
0
0
0
0
0
0
0
0
0
0
0
0
0
0
0
0
0
0
0
0
0
0
0
0
0
0
0
0
0
0
0
0
0
0
0
0
0
0
0
0
0
0
0
0
0
0
0
0
0
0
0
0
0
0
0
0
0
0
0
0
0
0
0
0
0
0
0
0
0
0
0
0
0
0
0
0
0
0
0
0
1
1
1
1
1
1
1
1
1
2
2
2
2
2
2
2
2
2
2
2
2
2
2
2
2
2
2
2
2
2
2
2
2
2
2
2
2
2
2
2
2
2
2
2
2
2
2
2
2
2
2
2
2
2
2
2
2
2
2
2
2
2
2
2
2
2
2
2
2
2
2
2
2
2
2
2
2
2
2
2
2
2
2
2
2
2
2
2
2
2
2
2
2
2
2
2
3
3
3
3
3
3
3
3
3
3
3
3
3
3
3
3
3
3
3
3
3
3
3
3
3
3
3
3
3
3
3
3
3
3
3
3
3
3
2
1
1
1
1
1
1
1
1
1
1
0
0
0
0
0
0
0
0
0
0
0
0
0
0
0
0
0
0
0
0
0
0
0
0
0
0
0
0
0
0
0
0
1
1
1
1
1
1
1
1
1
1
1
1
1
1
1
1
1
1
1
1
1
1
1
1
1
1
1
1
1
1
1
1
1
1
1
1
1
1
1
1
1
1
1
1
1
1
1
1
1
1
1
1
1
1
1
1
1
1
1
1
1
1
1
1
1
1
1
1
1
1
1
1
1
1
1
1
1
1
1
1
1
1
1
1
1
1
1
1
1
1
1
1
1
1
1
1
1
1
1
1
0
0
0
0
0
0
0
0
0
0
0
0
0
0
0
0
0
0
0
0
0
0
0
0
0
0
0
0
0
0
0
0
0
0
0
0
0
0
1
1
1
1
1
1
1
1
1
1
1
1
1
1
1
1
1
1
1
1
1
1
1
1
1
1
1
1
1
1
1
1
1
1
1
1
1
1
1
1
1
1
1
1
1
1
1
1
1
1
1
1
1
1
1
1
1
1
1
1
1
1
1
1
1
1
1
1
1
1
1
1
1
1
1
1
1
1
1
1
1
0
0
0
0
0
0
0
0
0
0
0
0
0
0
0
0
2
3
3
3
3
3
3
3
3
3
3
3
3
3
3
3
3
3
3
3
2
2
2
2
2
2
2
2
2
2
2
2
2
2
2
2
2
2
2
2
2
2
2
2
2
2
2
2
2
2
2
2
2
2
2
3
3
3
3
3
3
3
3
3
3
3
3
3
3
3
3
3
3
3
3
3
3
3
3
3
3
3
3
3
3
3
3
3
3
3
3
3
3
3
3
3
3
3
3
3
3
3
3
3
3
3
3
3
3
3
3
3
3
3
3
3
3
3
3
3
3
4
4
4
4
4
4
4
4
4
4
4
4
4
4
4
4
4
4
3
3
3
3
3
3
3
3
3
3
3
3
3
3
3
3
3
3
3
3
3
3
3
3
3
3
3
3
3
3
3
3
3
3
3
3
3
3
2
2
2
2
2
2
2
2
2
3
3
3
3
3
3
3
3
3
3
3
3
3
2
2
2
2
2
2
2
2
2
2
2
3
3
3
3
3
3
3
3
2
2
2
2
2
2
2
2
2
2
2
2
2
2
2
2
2
2
2
2
2
2
2
2
2
2
2
2
2
2
2
2
2
2
2
2
2
3
3
3
3
3
3
3
3
3
3
3
3
3
3
3
3
3
3
3
3
3
3
3
3
3
3
3
3
3
3
3
3
3
3
3
3
3
3
3
3
3
3
3
3
3
3
3
3
3
3
3
3
4
5
5
4
4
4
4
4
4
4
4
4
4
4
4
4
4
4
4
4
4
4
4
4
4
4
4
4
4
4
4
4
4
4
4
4
4
4
4
4
4
4
4
4
4
4
4
4
4
4
4
4
4
4
4
4
4
4
4
4
4
4
4
4
4
4
4
4
4
4
4
4
3
2
2
2
2
1
1
1
1
1
1
1
1
1
1
1
1
1
1
1
1
1
1
1
1
1
1
1
1
1
1
1
1
1
1
1
1
1
1
1
1
1
1
1
0
0
0
0
0
0
0
0
0
0
0
0
0
0
0
0
0
0
0
0
0
0
0
0
0
0
0
0
0
0
0
0
0
0
0
0
0
0
0
0
0
0
0
0
0
0
0
0
0
0
0
0
0
0
0
0
0
0
0
0
0
0
0
0
0
0
0
0
0
0
0
0
0
0
0
0
0
0
0
0
0
0
0
0
0
0
0
0
0
0
0
0
0
0
0
0
0
0
0
0
0
0
0
0
0
0
0
0
0
2
2
2
2
2
2
2
2
2
2
2
2
2
2
2
2
2
2
2
2
2
2
2
2
2
2
2
2
2
2
2
2
2
2
2
2
2
2
2
2
2
2
3
3
3
3
3
3
3
3
3
3
3
3
3
3
3
3
3
3
3
3
3
3
3
3
3
3
3
3
3
3
3
3
3
3
3
3
3
3
3
3
3
3
3
4
4
4
4
4
4
4
4
4
4
4
4
4
4
4
4
4
4
4
4
4
4
4
4
4
4
4
4
4
4
4
4
4
4
4
4
4
4
4
4
3
3
3
2
2
2
2
2
2
2
2
2
2
2
2
2
2
2
2
2
2
2
2
2
2
2
2
2
2
2
2
2
2
2
2
2
2
2
2
2
2
2
2
2
2
2
2
2
2
2
2
2
2
2
2
2
2
0
0
0
0
0
0
0
0
0
0
0
0
0
0
0
0
0
0
0
0
0
0
0
0
0
0
0
0
0
0
0
0
0
0
0
0
0
0
0
0
0
0
0
2
2
2
2
2
2
2
2
2
2
2
2
2
2
2
2
2
2
2
2
2
2
2
2
2
2
2
2
2
2
2
2
2
2
2
2
2
2
2
2
2
2
2
2
2
2
2
2
2
2
2
2
2
2
2
2
2
2
2
2
2
2
2
2
2
2
2
2
2
2
2
3
3
3
3
3
3
3
3
3
3
3
3
3
3
3
3
3
3
3
3
3
3
3
3
3
3
3
3
3
3
3
3
3
3
3
3
3
3
3
3
3
3
3
3
3
3
3
3
3
3
3
3
3
3
3
3
2
2
2
2
2
2
2
2
2
2
2
2
2
2
2
2
2
2
2
2
2
2
2
2
2
2
2
2
2
2
2
2
2
2
2
2
2
2
2
2
2
2
2
2
2
1
1
1
1
1
1
1
1
1
1
1
1
1
0
0
0
0
0
0
0
0
0
0
0
0
0
0
0
0
0
0
0
0
0
0
0
0
0
0
0
0
0
0
0
0
0
0
0
0
0
0
0
0
0
0
0
0
0
0
0
0
0
0
0
0
0
0
0
0
0
0
0
0
0
0
0
0
0
0
0
0
0
0
0
0
0
0
0
0
0
0
0
0
0
0
0
0
0
0
0
1
1
1
1
1
1
1
1
1
1
1
1
1
1
1
1
1
1
1
1
1
1
1
1
1
1
1
1
1
1
1
1
1
1
1
1
1
1
1
1
1
1
1
1
1
1
1
1
1
1
1
1
1
1
1
1
1
1
1
1
1
1
1
1
1
1
1
1
1
1
1
1
1
1
1
1
1
1
1
1
1
1
1
1
1
1
1
1
1
1
1
1
1
1
1
1
1
1
1
1
1
1
1
1
1
1
1
0
0
0
0
0
0
0
0
0
0
0
0
0
1
1
1
2
2
2
2
2
2
2
2
2
2
2
2
2
2
2
2
2
2
2
2
2
2
2
2
2
2
2
2
2
2
2
2
2
2
2
2
2
2
2
2
2
2
2
2
2
2
2
2
2
2
2
2
2
2
2
2
2
2
2
2
2
2
2
2
2
2
2
2
1
1
1
1
1
1
1
1
1
1
1
1
1
1
1
1
1
1
1
1
1
1
1
1
1
1
1
1
1
1
1
1
1
1
1
1
1
1
1
1
1
1
1
1
1
1
1
1
1
1
1
1
1
1
1
1
1
1
1
1
1
1
1
1
1
1
1
1
1
1
1
1
2
2
2
2
2
2
2
2
1
0
0
0
0
0
0
0
0
0
0
0
0
0
0
0
0
0
0
0
0
0
0
0
0
0
0
0
0
0
0
0
0
0
0
0
0
0
0
0
0
0
0
0
0
0
0
0
0
0
0
0
0
0
0
0
0
0
0
0
0
0
0
0
0
0
0
0
0
0
0
0
0
0
0
0
0
0
0
0
0
0
0
0
0
0
0
0
0
0
0
0
0
0
0
0
0
0
0
0
0
0
0
0
0
0
0
0
0
0
0
0
0
0
0
0
0
0
0
0
0
0
0
0
0
0
0
0
0
0
0
0
0
0
0
0
0
0
0
0
0
0
0
0
0
0
0
0
0
0
0
0
0
0
0
0
0
0
0
0
0
0
0
1
1
1
1
1
1
1
1
1
1
1
1
1
1
1
1
1
1
1
1
1
1
1
1
1
1
1
1
1
1
1
1
1
1
1
1
1
1
1
1
1
1
1
1
1
1
1
1
1
1
1
1
1
1
1
1
1
1
2
2
2
2
2
2
2
2
3
3
3
3
3
3
3
3
3
3
3
3
3
3
3
3
3
3
3
3
3
3
3
3
3
3
3
3
3
3
3
3
3
3
3
3
3
3
3
3
3
3
3
3
3
3
3
3
3
3
3
3
3
3
3
3
3
3
3
3
3
3
3
3
3
3
3
3
3
3
3
3
3
3
3
3
3
3
3
3
3
3
3
3
3
3
3
3
3
3
3
3
3
3
3
3
3
3
3
3
3
3
3
3
3
2
2
2
2
2
2
1
1
1
1
1
1
1
1
1
1
0
0
0
0
0
0
0
0
0
0
0
0
0
0
0
0
0
0
0
0
0
0
0
0
0
0
0
0
0
0
0
0
0
0
0
0
0
0
0
0
0
0
0
0
0
0
0
0
0
0
0
0
0
0
0
0
0
0
0
0
0
0
0
0
0
0
0
0
0
0
0
0
0
0
0
0
0
0
0
0
0
0
0
0
0
0
0
0
0
0
0
0
0
0
0
0
0
0
0
0
0
0
0
0
0
0
0
0
0
0
0
0
0
0
0
0
0
0
0
0
0
0
0
0
0
0
0
0
0
0
0
0
0
0
0
0
0
0
0
1
1
1
1
1
1
1
1
1
1
1
1
1
1
1
1
1
1
1
1
1
1
1
1
1
1
1
1
1
1
1
1
1
1
1
1
1
1
1
1
1
1
1
1
1
1
1
1
1
2
2
2
2
2
2
2
2
2
2
2
3
3
3
3
3
3
3
3
3
3
3
3
3
3
3
3
3
3
3
3
3
3
3
3
3
3
3
3
4
4
4
4
4
4
4
4
4
4
4
4
4
5
5
5
5
5
5
5
5
5
5
5
5
5
5
5
5
5
5
5
5
5
5
5
5
5
5
5
4
4
4
4
4
4
4
4
4
4
4
4
3
4
4
4
4
4
4
4
4
4
4
4
4
3
3
3
3
3
3
3
3
3
3
3
3
3
3
3
3
3
3
3
3
3
3
3
3
3
3
3
3
3
3
3
3
3
3
3
3
3
3
3
4
4
4
4
4
4
4
4
4
4
4
4
3
3
3
3
3
3
3
3
3
3
3
3
3
3
3
3
3
3
3
3
3
3
3
3
3
3
3
3
3
3
3
3
3
3
3
3
3
3
3
3
4
4
4
4
4
4
4
4
4
4
4
4
4
3
3
4
3
4
4
3
3
3
3
3
3
3
3
3
3
3
3
3
3
3
3
3
4
5
5
5
5
5
5
5
5
5
5
5
5
5
5
5
5
5
5
5
5
5
5
5
5
5
5
5
5
5
5
5
5
5
5
5
5
5
6
6
6
6
6
6
6
6
6
6
6
6
6
6
6
6
6
6
6
6
6
6
6
6
6
6
6
6
6
6
6
6
6
6
6
6
6
6
6
6
6
6
6
6
6
6
6
6
6
6
6
6
6
6
6
6
6
6
6
6
6
6
6
6
6
6
7
7
7
6
6
6
6
6
6
6
6
6
6
6
6
5
5
5
5
5
5
5
5
5
5
5
5
5
5
5
5
5
5
5
5
5
5
5
5
5
5
5
5
5
5
4
5
4
4
4
4
3
3
3
3
3
3
3
3
3
3
3
3
3
3
3
3
3
3
3
3
3
3
3
3
3
4
4
4
4
4
4
4
4
4
4
4
4
4
4
4
5
5
5
5
5
5
5
5
6
6
6
6
6
6
6
6
6
6
6
6
6
6
6
6
6
6
6
6
6
6
6
6
6
6
6
6
6
6
6
6
6
6
6
6
6
6
6
6
6
6
6
6
6
6
6
6
6
6
6
6
6
6
6
5
5
5
5
5
5
5
5
5
5
5
4
4
4
4
4
4
4
4
4
4
4
4
4
5
5
5
5
5
5
5
5
5
5
5
5
5
5
5
5
5
5
4
4
4
3
3
3
3
3
3
3
3
3
3
3
3
3
3
3
3
3
3
3
3
3
3
3
3
3
3
3
3
2
2
2
2
2
2
2
2
2
2
2
2
2
2
2
2
2
2
2
1
1
1
1
1
1
1
1
1
1
2
2
2
2
2
2
2
2
2
2
2
2
2
2
2
2
2
2
2
2
2
2
2
2
2
2
2
2
2
2
2
2
2
2
2
2
2
2
2
2
2
2
2
2
2
2
2
2
2
2
2
2
2
2
2
2
2
2
2
2
2
2
2
2
2
2
2
2
2
1
1
1
1
1
1
1
1
1
1
1
1
1
1
1
1
1
1
1
1
1
1
1
1
1
1
1
1
1
1
1
1
1
1
1
1
1
1
1
1
1
1
1
1
1
1
1
1
1
1
0
0
0
0
0
0
0
0
1
1
1
1
1
1
1
1
1
1
1
1
1
1
1
1
1
1
1
1
1
1
1
1
1
1
1
1
1
1
1
1
1
1
1
1
1
1
1
1
1
1
1
1
1
1
1
1
1
1
1
1
1
1
1
1
1
1
1
1
1
1
1
1
1
1
1
1
1
1
1
1
1
1
1
1
1
1
1
1
1
1
1
1
1
1
1
1
1
1
1
1
1
1
1
1
1
1
1
1
1
1
1
1
1
1
1
1
1
1
1
1
1
1
1
1
1
1
1
1
1
1
1
1
1
1
1
1
1
1
1
2
2
2
2
3
3
3
3
3
3
3
3
3
2
2
2
2
2
2
2
2
2
4
4
4
17
28
29
29
31
31
31
31
34
34
34
35
36
36
36
36
36
36
36
37
38
38
38
39
39
39
39
39
39
39
39
40
40
41
41
41
41
41
41
41
41
41
41
41
41
41
41
41
43
44
44
44
44
45
45
46
46
48
48
48
48
48
48
48
48
49
49
49
49
49
49
49
50
50
51
51
51
51
51
51
51
51
50
50
50
50
51
51
51
51
51
51
51
51
51
51
51
51
52
52
52
52
52
52
52
52
52
52
52
52
52
51
51
51
51
51
50
49
49
49
48
48
48
48
47
47
47
47
47
47
47
47
47
47
47
47
51
50
51
51
51
51
50
48
50
50
50
50
48
48
48
47
44
37
37
37
36
36
36
37
37
37
37
37
37
36
35
34
34
34
34
34
34
34
34
34
33
32
32
32
30
31
30
29
28
27
24
24
24
23
23
23
24
24
25
25
25
25
25
23
22
22
22
23
23
23
23
23
25
25
25
25
25
25
26
26
26
26
26
26
26
26
28
28
28
28
28
28
28
29
29
29
29
29
29
32
33
33
32
32
31
31
31
31
32
32
32
32
32
33
33
33
33
33
33
33
34
35
35
35
35
35
35
35
35
35
35
35
37
37
37
35
35
36
35
35
35
35
37
37
38
37
37
37
37
37
40
41
41
43
43
43
43
43
43
43
43
43
42
45
46
46
46
46
46
46
46
46
46
46
46
49
49
44
44
43
43
43
43
43
43
43
43
43
43
43
44
44
44
44
45
43
43
43
43
43
43
43
43
43
43
43
43
43
42
42
42
42
40
40
40
40
40
40
40
40
40
40
41
41
41
41
41
41
41
41
41
41
41
41
41
41
41
41
41
41
41
39
39
38
38
38
39
39
38
37
37
37
37
37
37
37
37
31
25
23
20
19
19
19
19
19
19
19
18
19
19
19
18
18
18
18
18
18
18
18
18
18
18
18
18
18
18
18
18
18
18
17
17
17
17
17
18
18
18
18
18
18
18
18
18
18
18
18
18
18
18
18
18
18
14
14
14
14
14
15
15
21
21
21
21
21
19
19
19
19
19
21
21
21
21
20
20
21
23
23
23
23
21
20
20
20
20
21
21
21
21
21
22
22
22
22
22
22
22
22
22
23
23
23
23
23
23
23
23
23
23
23
23
23
23
23
23
23
23
24
25
25
26
26
28
28
28
29
29
29
30
30
30
30
30
30
30
30
30
31
31
31
31
31
31
33
34
34
34
35
35
35
35
35
34
34
37
37
37
37
37
37
37
37
37
37
37
37
36
36
36
37
36
36
36
36
36
36
36
36
34
30
30
30
30
30
30
31
33
33
33
33
33
33
33
34
34
35
35
35
34
34
34
34
34
34
35
35
35
35
37
37
37
37
37
37
39
40
41
44
44
44
44
45
45
45
45
45
45
46
47
47
48
48
48
48
49
49
49
49
49
49
49
49
49
49
49
49
49
49
49
49
49
49
49
49
49
49
49
49
49
49
50
48
47
47
44
44
43
43
43
43
43
43
43
43
43
43
43
42
42
42
42
42
42
42
42
42
42
41
41
40
40
40
40
40
40
40
39
39
38
38
38
38
38
38
38
38
38
37
37
37
37
37
37
37
37
36
36
35
35
35
34
34
34
34
34
34
34
34
33
32
33
32
32
32
32
32
32
31
30
28
28
25
18
17
8
8
8
6
6
6
6
5
6
6
6
6
6
5
5
5
5
6
6
6
6
6
6
7
7
7
7
7
6
6
6
6
6
6
6
6
6
6
8
8
9
9
9
9
9
9
11
12
12
11
11
12
12
12
12
12
13
13
13
13
13
13
13
13
14
14
14
14
13
13
13
13
13
13
13
13
13
13
13
13
13
13
13
13
13
13
13
13
13
13
13
13
14
14
14
14
14
14
14
14
14
14
14
14
14
14
14
14
14
14
14
14
14
14
14
14
14
14
14
14
14
14
14
14
14
14
14
14
14
14
14
14
14
14
14
14
14
14
14
14
14
14
14
14
15
15
15
14
14
14
14
15
15
15
15
15
15
15
15
15
15
15
15
15
15
15
15
15
15
15
15
15
15
15
15
15
15
15
15
15
16
16
16
16
16
16
16
16
16
16
16
16
16
16
16
16
16
16
16
16
16
15
15
14
13
13
13
12
12
11
11
11
8
8
8
8
9
8
8
9
9
9
8
9
9
10
11
11
11
11
11
11
11
11
11
11
11
11
11
11
11
12
12
12
12
12
12
12
12
12
12
12
12
12
12
12
12
12
12
13
13
13
13
13
13
13
13
14
14
14
14
15
15
15
15
15
14
14
14
14
14
14
14
14
14
14
14
14
14
14
14
14
14
14
14
14
14
14
14
14
14
14
14
14
14
14
14
14
14
14
14
14
14
14
14
14
14
14
14
14
14
14
14
14
14
14
14
14
14
14
14
14
14
14
15
15
15
15
15
15
11
10
10
10
10
10
10
10
10
10
10
10
10
10
10
10
10
10
10
10
8
8
8
7
6
6
6
6
6
5
5
5
5
5
5
5
5
5
5
5
3
3
3
3
3
3
3
3
3
3
3
3
3
3
3
3
3
3
3
3
3
3
2
2
1
1
1
1
1
1
1
1
1
1
1
1
1
1
1
1
1
1
1
1
1
1
1
1
1
1
1
1
1
1
1
1
1
1
1
3
3
3
4
4
4
4
4
4
4
4
4
5
5
5
5
5
5
5
5
5
6
7
7
7
7
7
7
8
8
8
8
8
8
8
8
8
8
8
8
8
8
8
8
8
8
8
8
8
8
8
8
8
7
7
7
7
7
7
7
7
7
7
7
7
7
7
7
7
7
7
7
7
7
7
7
8
8
8
8
8
8
8
8
8
8
8
8
9
9
9
9
9
9
9
9
9
9
10
10
10
10
10
10
10
10
11
11
11
11
11
11
11
11
11
11
11
11
11
11
11
11
11
11
11
11
11
11
11
11
11
11
11
11
11
11
11
11
11
11
11
11
11
11
10
10
10
12
12
11
10
10
10
10
10
9
9
9
10
10
10
10
10
10
11
11
11
11
11
11
11
11
11
11
12
12
12
12
12
12
12
12
12
12
13
13
13
13
13
13
13
13
13
13
13
13
13
13
13
13
13
13
13
13
13
13
13
13
13
13
13
13
13
13
13
13
13
13
13
13
13
13
13
14
14
13
13
13
13
13
13
13
13
13
13
13
13
13
13
13
13
13
13
13
13
13
13
13
13
13
14
14
14
14
14
13
13
12
12
12
12
12
12
12
12
12
12
12
12
12
12
12
12
12
12
12
12
12
12
12
12
11
11
10
10
10
9
9
8
8
8
8
8
8
8
8
8
8
8
8
8
7
7
7
7
7
7
7
5
5
5
6
6
6
6
6
6
6
6
6
7
7
7
7
7
7
7
7
7
7
7
7
7
7
7
8
8
8
8
8
8
8
8
8
8
8
8
8
8
8
8
8
8
8
7
7
7
7
8
8
8
8
8
8
8
8
8
8
8
7
7
7
8
8
8
8
8
8
8
8
8
8
8
8
8
8
8
8
8
8
8
8
8
8
8
8
8
8
8
8
8
8
6
6
6
6
7
7
7
7
7
7
7
7
7
7
7
7
7
7
7
7
8
8
8
8
8
8
8
8
8
8
8
8
8
8
8
8
8
8
8
8
8
8
8
8
7
7
7
7
7
7
6
6
6
6
6
6
6
6
6
6
7
7
7
7
7
7
7
7
7
7
8
8
8
8
8
8
8
8
8
8
8
9
9
9
9
9
9
9
9
9
9
9
9
9
9
10
11
11
11
11
11
11
11
11
11
11
11
12
12
13
13
13
12
12
12
12
12
12
12
13
13
13
13
13
13
13
13
14
14
14
15
15
14
16
16
16
16
16
16
16
16
16
16
16
17
17
18
18
18
18
18
18
18
18
18
19
20
20
20
20
20
20
20
20
20
20
20
20
20
20
18
18
18
18
18
18
18
18
18
18
18
18
18
18
18
19
19
20
20
20
20
20
20
20
20
20
20
21
21
21
21
21
21
21
21
21
22
22
22
21
21
21
21
21
21
21
21
21
21
21
21
21
21
21
20
20
20
20
20
20
20
20
20
20
20
20
20
20
20
20
20
20
20
20
20
20
20
20
20
21
21
21
21
21
21
21
21
21
21
21
21
21
21
21
21
21
21
21
21
21
21
21
21
20
20
19
19
19
19
19
19
19
18
18
18
18
18
18
17
17
16
12
12
12
12
12
10
10
10
10
11
11
10
10
10
10
10
11
11
11
11
11
11
10
10
10
10
10
10
10
10
10
10
10
10
10
10
9
9
9
8
8
8
8
8
8
8
8
8
8
9
9
9
9
9
10
9
9
9
9
9
9
8
8
8
8
8
8
8
8
8
8
8
8
8
8
8
8
8
8
8
8
9
9
10
10
10
9
9
9
8
8
8
8
8
8
8
8
8
9
9
9
9
9
9
9
9
9
9
9
9
9
9
9
9
9
9
9
9
9
9
9
10
10
10
10
10
10
10
10
10
10
11
11
11
11
11
11
11
11
11
12
12
12
12
12
11
11
11
11
11
12
12
12
12
12
12
12
12
12
12
12
12
13
13
13
13
13
13
12
12
12
12
12
12
12
12
12
12
12
11
11
10
9
9
9
9
9
9
9
9
10
10
10
10
10
10
10
10
10
10
10
10
10
10
10
10
10
10
10
10
10
10
10
9
9
9
9
9
9
9
9
8
8
8
8
7
7
7
7
7
7
7
7
7
7
7
7
7
7
7
7
7
7
7
7
7
7
7
7
7
7
7
7
7
7
7
7
7
7
7
7
7
7
7
6
6
6
7
7
5
4
4
5
5
5
5
5
5
5
6
6
6
7
7
7
7
7
7
7
7
7
7
7
7
7
7
7
7
7
7
7
7
7
7
7
7
7
7
7
7
7
7
7
5
5
5
5
5
5
5
5
5
5
5
5
5
5
5
5
5
5
5
5
6
6
6
6
6
6
6
6
6
6
6
6
6
6
6
6
6
6
6
6
5
5
5
5
5
5
5
5
5
5
5
5
5
5
5
5
5
6
6
6
6
6
6
6
6
6
6
6
6
6
6
6
6
6
6
6
6
6
6
6
6
6
6
6
6
6
6
6
6
6
6
6
6
6
6
6
6
6
6
6
5
5
5
5
5
5
5
5
5
5
5
5
5
5
5
5
5
5
4
4
3
2
2
2
2
2
2
2
2
2
2
2
1
1
1
1
2
2
2
2
2
2
2
2
2
2
2
2
2
2
2
2
2
2
2
2
2
2
2
2
2
2
4
5
5
5
5
5
5
5
5
5
5
5
5
5
5
5
5
5
5
5
5
5
5
5
5
5
5
5
5
4
4
3
3
3
3
3
3
3
3
3
3
3
3
3
3
3
3
3
4
4
4
4
4
4
4
4
4
4
4
4
5
5
5
5
5
6
6
6
6
6
6
6
6
6
6
6
6
6
6
6
6
6
6
6
6
6
7
7
7
7
7
7
7
7
7
7
7
7
7
7
7
7
7
7
7
7
7
7
7
7
8
8
8
8
8
8
8
8
8
8
8
8
8
8
8
8
9
9
10
10
10
10
10
10
10
10
10
10
10
10
10
9
9
9
9
9
9
9
9
9
9
9
10
10
11
11
12
12
13
12
12
12
12
12
13
13
16
20
20
21
22
23
23
24
25
26
28
29
30
30
32
35
35
36
37
37
41
40
40
40
41
41
42
42
42
42
42
42
42
44
44
44
44
43
43
43
44
44
44
44
44
44
44
44
44
44
45
45
45
45
45
45
46
46
46
46
48
48
48
48
49
49
49
49
48
47
47
47
47
48
49
49
49
49
49
49
50
50
50
51
51
51
51
51
51
51
51
51
51
52
53
53
54
54
54
54
54
54
54
54
55
55
55
55
55
55
56
56
57
57
58
58
58
58
58
58
58
60
61
61
60
60
61
60
59
58
58
57
57
52
51
51
50
47
49
49
50
50
51
51
51
53
53
55
55
51
50
41
39
39
39
39
39
38
39
39
39
40
41
41
41
41
41
41
41
41
42
42
43
43
43
44
45
45
45
45
45
45
45
45
45
45
45
45
45
45
45
45
45
46
46
47
47
47
47
47
46
46
46
46
47
48
48
48
48
48
48
49
49
50
50
50
49
49
49
48
48
48
48
48
48
48
45
45
45
45
45
44
45
44
43
43
42
42
42
42
44
44
44
44
41
40
39
39
39
38
38
38
38
38
38
38
41
41
41
41
44
44
44
46
48
48
48
49
51
51
51
53
53
53
53
49
50
50
51
51
52
52
53
54
54
54
55
60
61
61
65
66
66
69
69
69
69
70
69
69
68
69
71
72
73
73
74
74
74
74
74
74
76
74
74
74
74
74
75
74
74
73
74
73
70
70
71
71
72
72
73
73
73
73
73
74
76
77
77
77
77
77
78
78
79
79
80
80
80
80
79
80
80
80
80
80
80
80
80
80
80
80
80
80
81
81
81
81
81
81
81
81
81
81
81
81
81
81
81
81
83
83
83
83
83
83
83
83
83
83
83
83
83
83
83
83
83
83
83
83
83
85
85
85
86
86
86
86
88
88
88
88
88
87
87
87
87
87
89
89
87
86
84
77
76
77
79
79
76
75
65
67
66
66
68
69
69
70
71
60
59
58
57
57
57
57
57
55
50
50
50
52
52
53
54
54
54
49
47
47
47
49
49
51
52
52
52
48
47
46
46
46
46
46
46
45
45
45
46
46
46
46
46
46
46
46
46
46
46
46
47
47
47
47
47
47
47
47
47
47
49
50
52
52
52
53
54
54
54
54
55
56
56
57
57
57
59
58
58
59
59
59
57
57
55
54
54
55
55
55
55
55
55
52
49
47
44
44
44
44
44
44
44
42
41
40
40
40
40
40
40
41
41
40
40
38
38
38
38
38
38
38
38
38
38
38
39
39
39
39
39
39
39
40
40
40
40
41
41
41
41
42
42
42
43
42
42
42
42
44
44
42
42
37
34
34
33
33
33
33
33
33
33
32
32
32
32
33
33
34
33
33
33
33
34
34
34
34
34
34
33
33
33
33
31
30
28
27
27
27
28
28
28
28
28
28
28
28
26
26
26
26
26
26
26
26
26
26
26
26
26
25
25
25
25
25
25
25
25
25
25
25
27
27
30
30
30
30
31
31
30
29
30
29
27
27
28
28
28
30
30
29
29
26
26
26
26
26
26
26
26
26
26
26
27
27
27
27
28
28
28
28
29
28
28
28
27
27
27
27
27
27
27
27
28
28
28
28
28
28
28
28
29
28
27
27
27
27
27
26
26
26
27
27
27
27
27
27
27
27
26
25
25
25
24
24
24
24
25
25
25
25
25
24
24
24
24
23
24
24
23
23
23
23
23
23
23
23
23
23
23
23
23
25
25
25
25
25
25
25
25
25
25
25
25
25
25
25
25
25
25
25
25
25
24
23
23
23
23
23
23
23
25
25
25
25
25
25
25
25
25
25
26
27
27
27
27
27
27
24
24
25
22
21
21
21
21
21
21
21
21
21
21
21
19
18
18
18
18
18
18
17
18
17
17
18
18
20
20
20
20
20
20
20
20
20
22
22
23
23
24
24
26
26
26
26
26
27
27
27
26
26
26
26
26
27
27
27
28
28
28
28
28
27
27
27
27
28
30
29
30
31
32
34
33
37
37
37
39
38
38
38
39
41
41
42
41
39
39
40
41
41
43
43
42
41
41
40
41
41
41
41
41
41
41
41
41
41
41
41
41
40
40
40
40
41
41
41
41
41
41
41
41
43
43
43
43
44
44
44
45
45
45
45
46
47
47
47
46
46
46
46
46
46
46
48
49
50
51
51
51
50
50
50
50
50
50
50
50
51
51
51
51
51
51
51
51
51
51
52
52
52
52
52
52
52
52
52
52
53
54
55
55
56
56
57
58
58
58
58
58
58
59
59
59
59
59
57
58
59
63
64
64
64
64
64
63
63
63
63
63
66
67
65
64
64
62
62
62
62
66
67
68
68
68
69
69
69
69
69
69
69
70
71
71
71
70
70
73
75
75
74
74
71
71
72
72
72
72
71
70
69
69
69
69
69
69
69
68
68
67
67
70
71
71
71
71
70
71
70
72
73
72
72
69
69
68
68
68
66
66
64
63
63
64
64
64
63
62
62
62
62
62
62
62
62
64
63
64
64
64
64
64
64
64
63
63
64
64
64
64
64
65
65
65
65
65
65
67
67
67
68
67
68
68
67
67
67
67
67
67
67
68
69
70
71
70
70
68
68
67
66
65
62
61
59
58
54
53
50
49
49
41
41
40
40
40
41
41
41
41
42
43
42
44
44
42
43
43
43
44
44
45
45
45
44
43
43
43
43
44
44
46
46
46
46
46
46
46
47
47
47
47
48
48
48
48
49
49
49
49
49
49
49
49
49
49
49
49
49
49
49
49
49
49
47
47
47
47
44
39
37
37
37
37
37
37
37
37
37
37
37
37
37
37
36
35
31
30
29
28
29
29
29
29
30
32
32
32
32
32
32
33
34
35
35
34
33
31
31
32
34
34
34
33
33
33
33
33
34
34
34
34
34
34
34
34
34
35
35
35
34
34
34
34
34
33
33
33
33
33
32
33
33
34
35
35
37
36
37
37
37
37
37
37
37
37
37
40
41
41
43
42
42
44
45
45
46
47
50
48
47
47
49
50
50
50
48
48
48
48
48
48
48
51
55
54
51
51
50
50
51
52
55
55
55
55
55
55
56
56
57
57
58
59
61
61
62
62
63
64
64
64
64
64
66
70
71
71
71
71
71
73
73
73
73
73
74
74
74
74
73
74
74
74
73
73
73
73
73
73
74
74
74
74
74
74
74
74
74
75
75
75
75
75
75
75
76
76
76
78
78
78
78
78
78
78
77
77
77
77
77
77
76
76
76
76
77
77
77
77
77
77
77
77
77
77
77
77
77
77
77
77
77
78
78
78
78
78
78
78
78
78
78
79
79
79
79
79
79
79
82
82
82
83
83
82
81
81
81
80
81
81
79
78
79
78
77
68
65
63
60
59
58
61
62
64
64
64
63
63
63
64
64
58
48
34
33
33
33
34
34
34
34
35
35
35
35
35
35
36
36
36
35
35
35
36
36
36
35
35
35
34
34
36
37
36
35
35
35
34
32
32
32
32
32
32
34
34
34
34
33
33
32
32
32
32
32
32
32
31
30
30
30
30
30
30
30
30
30
30
30
30
30
30
30
30
32
32
32
33
33
33
33
33
33
33
33
33
33
35
35
35
35
35
35
35
36
36
37
37
37
37
37
37
37
37
37
37
37
37
37
37
37
37
37
37
37
38
38
38
38
38
38
38
38
38
39
39
39
39
39
39
39
39
39
39
39
39
39
39
39
39
39
39
39
38
37
37
37
36
36
34
34
34
30
30
30
29
29
29
22
19
21
21
21
21
19
21
23
23
20
19
19
18
18
18
19
19
19
20
20
20
20
20
21
21
21
21
21
21
21
21
21
21
21
24
24
24
24
24
24
24
23
23
23
23
23
23
23
23
23
23
24
24
24
24
24
24
24
24
24
24
24
26
26
27
28
29
30
30
30
30
30
30
29
28
28
28
28
28
26
26
27
26
26
25
23
23
24
24
24
24
25
25
25
25
25
25
25
25
25
25
25
25
25
25
25
25
25
25
25
25
25
25
25
25
26
26
26
26
25
25
25
25
25
26
26
25
22
20
21
22
21
21
21
23
23
23
23
22
23
23
24
24
24
25
25
25
25
25
25
26
27
27
28
28
30
30
30
30
30
30
30
30
30
30
30
30
30
30
30
29
29
31
31
31
31
31
32
32
32
33
31
31
31
35
36
35
35
36
35
35
35
35
35
34
33
33
33
34
34
34
34
34
34
34
35
35
35
35
35
35
35
35
35
35
32
32
32
32
31
33
32
33
33
33
33
34
34
36
36
36
36
36
36
36
36
36
36
36
36
37
37
37
37
37
38
38
39
41
42
43
44
44
45
44
44
44
44
44
44
46
47
47
49
47
47
46
46
46
45
45
45
44
44
44
44
44
46
46
46
48
49
49
49
49
50
51
51
51
52
53
51
54
54
54
56
56
56
56
55
55
55
56
56
55
55
55
56
56
55
54
54
52
53
53
54
55
55
55
51
50
50
50
50
52
52
52
51
51
52
53
53
53
53
53
54
54
54
54
54
54
54
54
53
53
53
53
53
52
52
51
51
51
51
52
52
52
52
52
52
52
51
51
51
51
51
51
51
51
51
52
52
53
53
53
53
53
53
54
54
54
53
53
53
53
53
52
52
53
53
53
53
53
53
53
54
54
56
56
56
55
55
55
56
57
59
60
60
60
61
62
62
62
62
62
62
63
63
63
63
65
62
61
60
60
60
64
59
56
55
55
46
46
47
47
47
49
49
48
50
48
47
47
45
44
44
44
44
45
45
45
46
45
45
46
46
46
47
47
47
47
46
46
45
44
45
45
45
45
49
49
49
53
54
54
55
55
55
55
55
55
55
55
55
55
55
55
55
55
55
55
55
55
55
55
55
56
56
56
55
55
55
55
55
55
55
55
55
56
56
56
56
56
56
56
56
56
57
57
57
57
57
57
57
57
57
54
54
54
53
53
52
52
52
54
54
54
54
54
55
55
55
55
55
56
58
58
58
58
58
57
56
56
57
58
58
58
58
58
58
58
58
58
58
58
58
58
58
58
58
58
58
59
58
58
58
58
58
58
58
58
58
58
58
58
57
56
56
56
56
55
55
55
54
54
54
54
54
53
53
53
53
50
50
49
49
49
48
30
28
24
24
24
24
25
25
28
28
27
27
27
27
28
28
28
27
25
23
23
23
23
23
23
24
24
24
25
25
25
26
26
26
26
26
26
26
26
26
26
26
24
24
24
24
25
25
26
26
26
26
24
24
24
24
24
24
24
25
25
26
26
27
28
28
28
28
28
28
28
27
25
21
21
20
20
20
20
21
21
20
20
20
20
20
20
20
20
21
22
22
22
22
22
22
22
22
22
22
22
22
22
22
23
23
23
23
23
24
24
24
24
24
23
22
22
22
22
21
22
22
22
22
22
21
20
19
19
19
19
19
19
19
19
19
20
20
20
20
21
21
23
23
23
23
23
23
23
23
23
24
24
24
24
25
25
25
25
25
25
26
26
26
26
26
27
28
28
27
27
27
27
28
28
27
28
28
28
28
29
29
29
29
29
29
29
29
29
29
30
30
30
31
31
31
31
31
31
31
31
31
31
32
32
33
33
33
33
33
33
32
32
32
32
33
36
36
35
35
34
35
36
37
37
37
37
38
38
38
39
39
39
40
37
35
35
35
35
36
36
36
36
36
37
37
37
37
37
37
37
37
39
39
41
44
44
44
44
45
45
45
46
46
46
46
46
46
47
47
47
47
47
47
47
47
46
46
46
46
46
46
46
46
46
46
46
46
46
45
45
45
45
45
45
45
45
45
45
45
45
45
45
45
45
45
45
45
45
45
45
45
45
45
45
45
45
45
45
45
45
45
45
45
45
45
45
46
46
45
45
45
45
45
45
45
44
43
42
42
42
42
42
42
42
42
42
42
42
42
42
41
40
40
38
37
37
36
34
26
18
13
13
13
13
13
13
10
10
10
10
10
10
10
9
9
9
9
9
9
9
9
9
8
8
7
7
6
6
6
6
5
5
5
5
5
5
5
5
5
5
5
4
4
3
3
3
3
1
1
1
1
1
1
1
1
1
1
1
1
1
1
1
1
1
1
1
1
1
1
1
1
1
1
1
1
1
1
1
1
1
2
2
4
6
8
9
14
15
17
19
19
19
21
21
21
21
21
21
21
21
22
22
22
22
22
22
22
22
22
22
22
22
22
23
23
23
23
23
23
24
27
27
28
28
28
28
28
28
28
28
29
29
29
29
29
29
29
29
29
29
30
30
30
30
30
31
31
31
31
31
31
31
31
30
30
30
30
30
30
30
30
30
30
30
31
31
31
31
32
32
32
32
32
32
32
32
32
32
32
32
32
32
32
32
32
32
32
33
33
32
32
32
32
32
32
32
32
33
33
33
33
33
33
33
33
33
33
33
34
34
37
39
39
39
39
37
37
37
37
37
37
37
37
37
37
37
37
41
41
41
41
41
41
43
40
40
40
40
40
40
40
40
40
40
41
42
43
44
44
44
44
44
44
44
44
44
46
46
46
46
46
46
46
46
46
44
44
44
38
39
40
39
39
40
41
41
41
41
41
41
40
41
41
42
42
42
43
43
44
43
43
43
42
42
42
42
42
42
43
43
43
42
40
40
40
40
39
39
39
39
39
39
40
38
38
38
38
38
38
39
39
40
40
40
40
40
40
40
40
40
40
40
40
40
40
39
39
37
37
38
38
38
38
38
38
38
38
38
38
38
38
37
37
37
37
37
37
37
37
37
37
37
37
37
37
37
37
37
37
37
37
37
37
37
37
37
37
37
37
37
37
37
37
37
37
37
37
37
37
37
37
37
37
37
37
37
37
37
37
37
37
37
37
37
37
37
37
37
36
35
32
30
28
29
29
28
27
27
26
26
29
25
25
25
26
26
25
25
25
25
24
22
19
19
20
20
18
18
18
18
18
18
18
18
18
18
18
18
19
19
19
19
19
19
19
19
19
19
19
19
19
19
19
19
19
19
20
19
18
18
18
18
18
18
18
18
18
18
18
18
18
18
18
18
18
18
19
19
19
19
19
19
21
21
21
21
21
21
22
22
22
22
22
23
23
23
23
23
23
24
24
24
24
24
24
24
25
24
24
24
24
25
25
26
26
26
24
23
23
22
21
21
21
21
21
21
24
24
24
25
26
26
25
25
24
24
24
24
24
26
26
26
27
27
27
26
26
26
26
26
27
27
27
27
27
27
27
28
28
29
28
28
28
28
28
28
28
28
28
28
28
28
28
28
28
29
29
29
29
29
29
29
29
29
29
29
29
29
29
29
30
30
30
30
30
30
30
30
30
30
30
30
30
30
30
30
30
30
30
30
30
30
30
30
30
30
31
31
31
31
31
31
31
31
31
31
31
31
32
32
32
32
32
32
32
32
34
34
33
33
33
33
33
33
33
32
32
31
31
32
30
30
33
32
31
26
25
20
20
20
20
21
22
24
23
23
22
21
21
21
21
22
23
23
23
23
23
23
23
23
23
23
23
23
23
23
23
23
23
23
23
23
23
23
23
23
22
22
22
22
22
22
22
22
22
22
22
22
22
22
22
22
22
22
22
22
22
22
22
22
22
22
21
21
21
21
21
22
22
22
22
22
22
22
22
22
22
22
22
22
22
22
22
22
22
22
22
22
22
22
22
22
20
20
20
20
20
20
20
20
20
20
20
20
20
20
20
20
20
20
20
20
20
20
20
20
20
20
20
20
19
19
19
19
19
19
19
18
16
16
16
16
16
16
16
15
15
14
13
12
10
9
9
8
8
7
7
7
6
6
6
6
6
6
6
6
6
6
6
6
6
6
6
6
5
5
5
5
5
5
5
5
5
5
5
5
5
5
5
5
5
5
5
5
5
5
5
5
5
5
5
5
5
5
5
5
4
1
1
1
1
1
2
2
2
2
2
2
2
2
2
2
2
1
1
1
1
1
1
1
2
3
3
3
3
3
3
3
3
3
3
3
4
4
4
4
4
4
4
4
4
4
4
4
5
5
5
5
5
5
5
5
5
5
5
5
5
5
5
5
5
5
5
5
5
5
5
5
5
5
5
5
5
5
5
5
5
5
5
5
5
4
4
4
4
4
4
4
4
4
4
4
4
4
4
4
4
4
4
4
4
4
4
4
4
4
4
4
4
4
4
4
4
4
4
4
4
4
4
4
4
4
4
4
4
4
4
4
4
4
4
4
4
4
4
4
4
4
4
4
4
4
4
4
4
4
4
5
5
5
4
4
4
4
3
3
3
3
3
3
3
3
3
2
2
2
1
1
1
1
1
1
1
1
2
2
2
2
2
2
2
2
2
2
2
2
2
2
2
2
2
2
1
1
1
1
1
1
1
1
1
1
1
1
1
1
1
1
1
1
1
1
1
1
1
1
1
1
1
1
1
1
1
1
1
1
1
1
1
1
1
1
1
1
1
1
1
1
1
1
1
1
1
1
1
1
1
1
1
1
1
1
1
1
1
1
1
1
1
1
1
1
1
1
1
1
1
1
1
1
1
1
1
1
1
1
1
1
1
1
1
1
1
1
1
1
1
1
1
1
1
1
1
2
2
2
2
2
2
2
1
1
1
1
1
1
1
1
1
1
1
1
1
1
1
1
1
1
1
1
1
1
1
1
1
1
1
1
1
1
1
1
1
1
1
1
1
1
1
1
1
1
1
1
1
1
1
1
1
1
1
1
1
1
1
1
1
1
1
1
1
1
1
1
1
1
1
1
1
1
1
1
1
1
1
1
1
1
1
1
1
1
1
1
1
1
1
0
0
0
0
0
0
0
0
0
0
0
0
0
0
0
0
0
0
0
0
0
0
0
0
0
0
0
0
0
0
0
0
0
0
0
0
0
0
0
0
0
0
0
0
0
0
0
0
0
0
0
0
0
0
0
0
0
0
0
0
0
0
0
1
1
0
0
0
0
0
0
1
1
1
1
1
1
1
1
1
1
1
1
1
1
1
1
1
1
1
1
1
1
1
1
1
1
1
1
1
1
1
1
1
1
2
2
2
2
2
2
2
2
2
2
2
2
2
2
2
2
2
3
3
3
3
4
5
5
5
5
5
5
5
5
5
5
5
5
5
5
5
6
6
6
6
6
7
7
7
7
7
7
7
7
7
7
7
7
7
9
9
9
9
9
9
9
9
9
9
9
9
9
9
9
9
9
9
9
9
9
9
9
9
9
9
9
9
9
9
9
9
9
9
9
9
9
9
9
9
9
9
9
9
9
9
9
10
10
10
10
10
10
10
10
10
10
10
10
10
10
12
12
12
12
12
12
12
12
12
12
12
11
11
11
11
12
12
12
12
12
12
12
12
12
12
12
12
12
12
12
12
12
12
12
12
12
12
12
12
12
12
12
12
12
12
12
12
10
10
10
10
10
10
10
10
10
10
10
10
10
10
10
10
10
8
8
8
6
6
6
6
6
6
6
6
6
6
6
6
6
6
6
6
6
6
6
6
5
5
4
4
4
4
4
4
4
4
4
4
4
3
3
3
2
2
2
2
2
2
2
2
2
2
2
2
2
2
2
2
2
2
2
2
2
2
2
2
2
2
2
2
2
2
2
2
2
2
2
2
2
2
2
2
2
2
2
2
2
2
2
2
1
1
1
1
1
1
1
1
1
1
0
0
0
0
0
0
0
0
0
0
0
0
0
0
0
0
0
0
0
0
0
0
0
0
0
0
0
0
0
0
0
0
0
0
0
0
0
0
0
0
0
0
0
0
0
0
0
0
0
0
0
0
0
0
0
0
0
0
0
0
0
0
0
0
0
0
0
0
0
0
0
0
0
0
0
0
0
0
0
0
0
0
0
0
0
0
0
0
0
0
0
0
0
0
0
0
0
0
0
0
0
0
0
0
0
0
0
0
0
0
0
0
0
0
0
0
0
0
0
0
0
0
0
0
0
0
0
0
0
0
0
0
0
0
0
0
0
0
0
0
0
0
0
0
0
0
0
0
0
0
0
0
0
0
0
0
0
0
0
0
0
0
0
0
0
0
0
0
0
0
0
0
0
0
0
0
0
0
0
0
0
0
0
0
0
0
0
0
0
0
0
0
0
0
0
0
0
0
0
0
0
0
0
0
0
0
0
0
0
0
0
0
0
0
0
0
0
0
0
0
0
0
0
0
0
0
0
0
0
0
0
0
0
0
0
0
0
0
0
0
0
0
0
0
0
0
0
0
0
0
0
0
0
0
0
0
0
0
0
0
0
0
0
0
0
0
0
0
0
0
0
0
0
0
0
0
0
0
0
0
0
0
0
0
0
0
0
0
0
0
0
0
0
0
0
0
0
0
0
0
0
0
0
0
0
0
0
0
0
0
0
0
0
0
0
0
0
0
0
0
0
0
0
0
0
0
0
0
0
0
0
0
0
0
0
0
0
0
0
0
0
0
0
0
0
0
0
0
0
0
0
0
0
0
0
0
0
0
0
0
0
0
0
0
0
0
0
0
0
0
0
0
0
0
0
0
0
0
0
0
0
0
0
0
0
0
0
0
0
0
0
0
0
0
0
0
0
0
0
0
0
0
0
0
0
0
0
0
0
0
0
0
0
0
0
0
0
0
0
0
0
0
0
0
0
0
0
0
0
0
0
0
0
0
0
0
0
0
0
0
0
0
0
0
0
0
0
0
0
0
0
0
0
0
0
0
0
0
0
0
0
0
0
0
0
0
0
0
0
0
0
0
0
0
0
0
0
0
0
0
0
0
0
0
0
0
0
0
0
0
0
0
0
0
0
0
0
0
0
0
0
0
0
0
0
0
0
0
0
0
0
0
0
0
0
0
0
0
0
0
0
0
0
0
0
0
0
0
0
0
0
0
0
0
0
0
0
0
0
0
0
0
1
1
1
1
1
1
1
1
1
1
1
1
1
1
1
1
1
1
1
1
1
1
1
1
1
1
1
1
1
1
1
1
1
1
1
1
1
1
1
1
1
1
1
1
1
1
1
1
1
1
1
1
1
1
1
1
1
1
1
1
1
1
1
1
1
1
1
1
1
1
1
1
1
1
1
1
1
1
1
1
1
1
1
1
1
1
1
1
1
1
1
1
1
1
1
1
1
1
1
1
1
1
1
1
1
1
1
1
1
1
1
1
1
1
1
1
1
1
1
1
1
1
0
0
0
0
0
0
0
0
0
0
0
0
0
0
0
0
0
0
0
0
0
0
0
0
0
0
0
0
1
1
1
1
1
1
1
1
1
1
1
1
1
1
1
1
1
1
1
1
2
2
2
2
2
2
2
2
2
2
2
2
2
2
2
2
2
2
2
2
2
2
2
2
2
2
2
2
2
2
2
2
2
2
2
2
2
2
2
2
2
2
2
2
2
2
2
2
2
2
2
2
2
2
2
2
2
2
2
2
1
1
1
1
1
1
1
1
1
1
1
1
1
1
1
1
1
1
1
1
1
1
1
1
1
1
1
1
1
1
1
1
1
1
1
1
1
1
1
1
1
1
1
1
1
1
1
1
1
1
1
1
1
1
1
1
1
1
1
1
1
1
1
1
1
1
1
1
1
1
1
1
1
1
0
0
0
0
0
0
0
0
0
0
0
0
0
0
0
0
0
0
0
0
0
0
0
0
0
0
0
0
0
0
0
0
0
0
0
0
0
0
0
0
0
0
0
0
0
1
1
1
1
1
1
1
1
1
1
1
1
1
1
1
1
1
1
1
1
1
1
1
1
1
1
1
1
1
1
1
1
1
1
1
1
1
1
1
1
1
1
1
1
1
1
1
1
1
1
1
1
1
1
1
1
1
1
1
1
1
1
1
1
1
1
1
1
1
1
1
1
1
1
1
1
1
1
1
1
1
1
1
1
1
1
1
1
1
1
1
1
1
1
1
1
1
1
1
1
1
1
1
1
1
1
1
1
1
1
1
1
1
1
1
1
1
1
1
1
1
1
1
1
1
0
0
0
0
0
0
0
0
0
0
0
0
0
0
0
0
0
0
0
0
0
0
0
0
0
0
0
0
0
0
0
0
0
0
0
0
0
0
0
0
0
0
0
0
0
0
0
0
0
0
0
0
0
0
0
0
0
0
0
0
0
0
0
0
0
0
0
0
0
0
0
0
0
0
0
0
0
0
0
0
0
0
0
0
0
0
0
0
0
0
0
0
0
0
0
0
0
0
0
0
0
0
0
0
0
0
0
0
0
0
0
0
0
0
0
0
0
0
0
0
0
0
0
0
0
0
0
0
0
0
0
0
0
0
0
0
0
0
0
0
0
0
0
0
0
0
0
0
0
0
0
0
0
0
0
0
0
0
0
0
0
0
0
0
0
0
0
0
0
0
0
0
0
0
0
0
0
0
0
0
0
0
0
0
0
0
0
0
0
0
0
1
1
1
1
1
1
1
1
1
1
1
1
1
1
1
1
1
1
1
1
1
1
1
1
1
1
1
1
1
1
1
1
1
1
1
1
1
1
1
1
1
1
1
1
1
1
1
1
1
1
1
1
1
1
1
1
1
1
1
1
1
1
1
1
1
1
1
1
1
1
1
1
1
1
1
1
1
1
1
1
1
1
2
2
2
2
2
2
2
2
2
2
2
2
2
1
1
1
1
1
1
1
1
1
1
1
1
1
1
1
1
1
1
1
1
1
1
1
1
1
1
1
1
1
1
1
1
1
1
1
1
1
1
1
1
1
1
1
1
1
1
1
1
1
1
1
1
1
1
1
1
1
1
1
1
1
1
1
1
1
1
1
1
1
1
1
1
1
1
1
1
1
1
1
1
1
1
1
0
0
0
0
0
0
0
0
0
0
0
0
0
0
0
0
0
0
0
0
0
0
0
0
0
0
0
0
0
0
0
0
0
0
0
0
0
0
0
0
0
0
0
0
0
0
0
0
0
0
0
0
0
0
0
0
0
0
0
0
1
4
6
6
6
6
8
8
8
8
9
9
9
9
9
9
9
9
9
9
9
9
9
10
11
14
14
14
14
14
14
14
14
14
14
14
14
14
14
14
14
14
14
14
16
16
16
16
16
16
16
16
17
17
17
17
17
17
17
17
17
17
17
17
17
17
17
17
17
17
17
17
17
17
17
17
16
16
18
18
18
18
18
18
18
18
19
19
20
20
20
20
20
20
20
20
20
20
20
20
20
20
20
20
20
20
19
19
19
19
19
19
19
19
19
20
20
20
19
19
19
19
19
19
19
19
20
20
20
20
20
18
18
18
18
19
19
19
19
19
19
19
19
19
19
19
19
19
19
19
19
19
19
18
18
18
18
18
18
18
18
16
15
15
15
15
15
16
16
16
16
16
16
16
16
18
18
18
27
27
27
27
27
27
27
27
28
29
29
29
28
30
31
32
32
32
32
32
32
32
32
33
34
34
34
34
34
34
34
35
34
34
34
33
33
33
34
34
34
33
32
33
34
34
35
35
35
35
35
35
35
35
35
36
36
36
36
35
35
35
35
36
36
35
35
35
35
35
35
35
35
35
35
37
38
38
38
38
38
38
38
38
38
38
38
38
38
38
38
38
38
38
38
39
39
39
39
37
37
37
38
38
38
38
38
36
37
35
35
35
36
36
31
31
32
33
34
34
34
34
34
34
34
35
35
35
34
34
32
30
30
31
31
31
31
31
31
33
33
33
34
34
34
34
34
34
34
34
34
33
33
33
33
33
33
33
33
33
33
35
35
35
35
35
35
35
35
35
35
35
35
34
34
33
33
33
33
33
33
33
33
33
33
33
33
34
34
34
34
34
34
34
34
34
34
34
35
35
35
35
35
34
34
35
35
35
35
35
35
35
35
35
35
35
35
35
35
37
38
43
95
96
94
100
108
120
122
132
135
136
137
139
137
138
142
141
153
148
151
153
154
159
207
213
215
218
221
224
227
234
234
236
240
255
258
258
259
260
266
272
275
275
275
277
280
280
284
284
285
287
286
286
288
295
296
297
297
298
299
299
299
299
300
300
300
300
303
304
304
304
305
309
310
311
312
313
313
313
313
314
314
316
320
327
327
329
329
327
329
328
328
329
329
329
332
333
337
341
343
343
343
342
342
341
341
342
344
345
345
348
348
348
348
348
348
348
348
349
350
350
346
346
347
347
347
348
348
353
355
355
355
352
352
354
354
355
355
355
354
354
355
354
354
354
354
354
354
354
354
355
354
352
328
320
321
320
321
318
288
287
278
276
263
255
242
227
186
180
167
166
167
167
169
169
168
169
170
170
174
174
175
176
176
177
177
177
177
180
181
183
183
181
181
181
181
181
182
182
181
182
186
186
186
187
189
188
187
188
190
198
198
203
203
203
203
200
196
196
191
203
203
194
191
181
176
173
173
174
179
183
180
151
148
146
151
146
155
156
156
156
157
157
157
163
165
165
168
175
176
180
180
182
179
175
175
175
179
178
178
179
179
179
185
185
185
183
187
193
192
195
195
194
195
197
198
198
202
203
203
203
203
202
202
204
206
204
206
205
206
203
203
202
200
201
203
203
204
203
204
204
204
204
204
207
207
213
213
214
213
213
213
213
213
219
226
229
232
234
234
237
239
239
239
240
241
241
241
242
243
243
243
243
243
245
245
246
251
251
261
262
263
266
268
269
270
269
275
276
277
283
283
283
284
284
284
284
282
280
247
248
242
239
240
230
220
215
203
201
205
207
203
202
202
202
203
204
204
204
204
205
206
207
208
210
210
211
213
214
214
223
223
223
223
222
222
222
223
223
222
230
236
236
235
233
222
218
217
217
221
222
223
224
224
225
226
230
233
235
235
240
240
240
240
241
241
244
244
246
246
246
246
247
247
248
248
250
251
255
254
255
255
254
251
252
252
254
257
259
259
259
259
259
259
261
261
263
265
265
266
264
264
266
266
267
261
258
258
246
244
236
235
239
212
218
195
192
186
183
181
179
176
176
177
182
181
182
184
185
187
188
192
194
193
188
183
178
179
185
186
189
189
192
192
193
193
193
193
194
195
195
195
192
191
193
194
193
196
197
200
200
201
201
198
197
191
191
191
192
193
196
198
194
193
192
192
193
193
194
194
192
193
192
191
191
191
191
191
193
194
194
197
198
199
198
198
196
196
196
196
197
197
198
200
198
199
198
198
198
200
198
197
185
185
172
175
170
162
162
166
164
166
166
166
166
166
166
164
171
171
172
177
178
178
178
177
183
185
184
183
180
180
177
175
176
176
176
182
185
189
185
181
179
179
179
180
183
175
168
164
151
148
144
142
142
142
139
140
139
139
138
138
139
139
139
148
148
151
152
152
151
154
156
156
160
164
161
154
153
152
152
154
156
156
156
154
154
154
152
153
153
156
159
161
161
162
160
159
166
170
173
181
184
185
186
190
193
194
194
194
194
194
194
195
195
195
195
195
199
200
211
215
217
217
217
217
218
218
219
218
220
222
225
221
214
216
215
221
220
221
222
223
223
225
228
234
236
236
236
238
239
240
240
242
245
246
251
255
257
257
262
264
264
265
264
265
265
265
264
266
275
275
275
288
289
289
288
284
276
274
275
277
279
282
283
283
283
284
291
290
288
286
286
286
284
280
281
283
282
280
278
277
277
274
275
275
273
271
271
271
271
271
271
271
271
271
271
269
269
268
267
267
266
266
266
266
266
266
266
266
266
266
263
263
263
263
261
262
263
264
264
263
263
263
264
264
265
264
264
264
263
266
266
267
269
269
269
270
270
272
272
273
273
273
273
271
271
271
271
272
273
272
272
272
272
272
272
268
265
259
258
256
256
255
252
252
252
253
256
253
251
247
245
197
149
118
96
93
84
83
81
80
84
85
86
88
86
86
90
91
91
91
90
90
90
90
92
92
96
96
95
94
95
94
92
93
98
98
98
101
104
110
110
111
108
108
111
105
107
109
110
112
112
112
114
127
130
132
132
133
134
134
134
135
138
138
139
137
137
138
138
139
144
145
147
148
148
148
150
151
151
152
152
152
153
154
156
155
162
166
166
166
169
171
171
171
171
171
171
175
176
177
179
181
182
182
182
182
182
182
183
183
184
185
185
185
185
185
186
195
195
195
194
191
190
190
192
192
190
188
184
176
176
176
176
176
176
176
177
174
173
173
173
172
173
173
173
173
173
173
173
174
174
174
177
176
176
177
177
177
177
177
178
178
178
175
175
175
170
170
171
172
172
171
171
169
169
169
169
169
169
169
170
170
171
172
172
172
172
174
174
174
174
174
174
174
174
174
175
175
177
177
177
177
177
177
177
177
179
177
173
173
167
164
151
131
119
98
63
54
52
53
53
54
54
54
52
52
52
50
50
50
50
50
50
50
50
50
50
48
45
44
45
45
46
49
48
45
46
45
45
45
45
50
49
49
49
47
47
47
47
47
47
47
47
46
46
46
46
46
45
45
44
44
44
44
44
44
47
47
48
49
49
50
49
49
49
49
48
47
46
46
49
49
49
48
47
48
47
46
45
45
45
45
45
47
47
47
47
47
46
46
46
47
47
47
47
47
47
47
48
48
48
48
47
47
48
48
48
48
48
48
48
48
49
49
49
49
49
49
49
49
49
49
49
50
50
50
50
50
50
50
50
50
50
50
50
49
49
49
48
47
47
47
47
47
47
47
47
47
48
48
48
48
48
48
48
48
48
47
47
43
37
37
37
37
37
38
37
36
36
36
36
36
36
36
37
37
37
37
37
36
35
35
35
35
35
35
35
35
34
34
34
34
34
34
34
34
34
34
31
29
27
25
24
24
23
19
19
19
18
19
18
18
18
18
18
15
15
15
15
15
15
15
15
15
15
15
15
15
15
15
15
15
15
15
15
15
15
15
15
14
14
14
14
14
13
13
13
13
13
13
14
14
14
14
14
14
14
14
14
14
14
14
15
15
16
16
15
15
15
15
15
15
15
13
13
13
12
12
12
13
13
13
14
14
14
14
14
14
14
14
14
15
15
15
15
15
15
15
15
15
15
16
16
16
16
16
17
17
17
17
17
16
16
16
16
16
16
16
16
16
16
16
16
16
16
17
17
17
17
17
17
17
18
18
18
18
18
17
17
17
17
17
17
17
17
17
17
17
16
16
16
16
16
17
17
17
17
17
17
17
17
18
18
18
18
19
20
21
21
21
21
20
20
20
20
20
20
20
20
20
20
20
20
20
20
20
20
20
20
20
20
20
20
20
20
20
20
20
20
20
19
19
19
19
18
18
18
18
18
18
18
18
18
18
18
18
18
18
18
18
18
18
18
18
18
18
18
18
18
18
18
18
18
18
18
18
18
18
18
18
18
18
18
18
18
16
15
15
12
11
10
10
10
10
10
9
9
9
9
9
9
9
9
9
8
8
7
7
7
7
7
7
7
7
7
7
7
7
7
6
6
6
6
6
7
7
7
7
8
8
8
8
8
8
8
8
8
8
8
10
10
10
10
10
10
10
10
10
10
10
10
10
10
10
10
10
10
10
10
10
9
9
9
9
9
9
11
11
14
14
14
14
14
13
13
13
13
13
13
13
13
13
13
13
13
13
13
13
13
13
13
13
13
13
13
13
13
13
13
13
13
13
13
13
13
13
13
13
13
14
14
14
13
13
13
13
13
13
12
11
11
11
11
11
11
11
11
11
11
11
11
11
11
11
11
12
13
13
13
13
13
13
14
14
14
14
14
14
14
14
13
14
14
14
14
14
14
14
14
14
15
15
15
15
15
15
14
14
14
14
14
13
13
14
14
14
16
16
15
16
16
17
18
18
18
18
17
17
16
16
16
16
16
17
18
19
20
20
21
24
23
23
23
24
26
26
26
27
27
27
27
27
27
27
27
27
27
29
29
29
29
29
29
29
29
29
29
30
30
30
30
30
30
30
30
30
30
30
30
30
29
29
29
29
29
29
30
30
30
30
30
30
30
30
30
31
31
32
32
32
32
32
32
33
33
33
33
33
33
33
33
33
33
33
32
32
32
32
32
31
31
32
32
31
31
31
30
30
30
29
29
29
29
29
29
29
29
29
29
29
29
29
29
29
29
29
29
29
27
27
27
27
27
27
26
26
26
26
25
25
25
26
26
26
26
26
27
27
27
27
27
27
27
27
27
27
27
27
27
27
26
26
26
26
24
23
23
22
18
16
15
11
10
10
10
10
10
10
12
15
16
16
16
16
16
17
17
17
17
17
18
18
18
18
18
18
18
18
17
17
17
17
17
17
17
17
18
18
18
17
17
17
16
16
17
18
18
18
18
17
18
17
16
16
16
16
16
17
17
17
17
17
17
17
17
17
17
17
17
17
17
17
17
17
17
17
17
17
17
17
17
17
17
17
17
17
17
17
18
18
18
18
18
17
17
17
17
16
16
16
15
15
15
15
15
15
15
15
15
15
15
15
15
15
15
16
16
16
16
16
15
15
15
15
15
15
15
15
15
14
14
14
14
14
14
14
15
15
15
15
15
15
16
16
16
16
16
16
15
16
16
15
15
15
15
15
15
15
16
16
16
16
16
16
16
14
13
13
13
13
13
13
13
13
12
11
11
10
10
10
10
9
9
9
9
9
9
10
9
9
9
9
9
8
8
8
7
7
7
7
7
7
7
7
7
8
8
8
9
9
9
9
9
9
9
9
9
9
10
10
10
10
11
11
11
11
11
11
11
11
12
12
12
12
12
12
12
12
12
12
12
12
12
12
13
13
13
13
13
13
13
13
13
13
13
13
13
13
13
13
13
13
13
13
13
13
13
14
14
14
14
14
14
14
14
14
14
14
15
15
15
15
14
14
12
12
12
13
13
13
12
12
12
13
13
13
13
13
13
13
12
12
12
12
12
12
12
12
12
12
12
13
13
13
13
13
13
13
13
13
13
13
13
13
13
12
12
12
12
12
11
11
11
11
11
11
11
11
11
11
11
11
12
12
12
12
12
11
11
11
11
11
11
11
11
11
11
11
9
9
9
9
9
9
9
9
9
9
9
9
9
9
9
9
9
9
9
9
9
9
9
9
9
8
7
7
7
7
7
7
7
7
7
7
7
7
7
7
7
7
7
7
7
7
7
7
7
7
7
7
7
8
8
8
8
6
6
6
6
6
6
6
6
6
6
7
7
7
7
7
7
7
7
7
7
7
7
7
7
6
6
6
6
6
6
6
6
6
6
6
6
6
6
6
6
6
7
7
7
7
7
7
7
6
6
6
5
4
4
4
4
4
4
4
3
3
3
3
3
3
3
3
3
3
3
3
3
3
3
2
3
3
3
4
4
4
4
4
4
4
4
4
4
5
7
8
8
8
8
8
8
8
8
8
8
8
8
8
10
10
11
11
11
11
11
11
11
11
11
11
11
11
11
11
11
11
11
11
11
11
11
12
12
12
12
12
12
12
12
12
12
12
12
12
12
12
12
12
12
12
12
12
12
12
13
13
13
13
13
13
13
13
13
14
14
14
14
14
14
14
14
14
16
16
15
15
15
15
15
15
16
16
16
16
17
17
17
17
17
17
17
17
17
17
17
17
17
17
17
17
17
17
17
17
17
17
18
18
18
18
18
18
18
18
18
18
18
18
18
18
18
18
18
18
18
18
18
18
18
17
17
17
17
15
15
15
15
16
16
16
16
16
16
16
16
16
16
16
16
16
16
17
17
17
18
18
18
18
18
18
18
18
18
18
18
18
18
18
18
18
18
18
19
20
21
21
21
21
21
21
22
22
22
22
23
23
23
23
23
21
21
21
21
21
21
21
21
21
21
21
21
21
21
21
21
21
21
21
22
22
22
22
20
20
20
19
19
19
20
20
20
20
20
20
20
20
20
19
19
19
19
19
19
19
19
19
18
18
18
18
18
18
18
18
18
18
18
18
18
18
16
16
16
16
16
16
16
16
16
16
16
16
16
16
16
15
15
15
15
15
14
14
15
15
15
15
15
15
15
15
15
15
15
15
14
14
14
14
14
14
14
14
14
14
14
14
14
14
14
14
14
14
14
14
14
14
14
14
14
14
14
15
15
15
15
15
15
15
15
15
15
15
15
15
15
15
15
15
15
15
15
15
15
15
15
15
15
15
15
13
13
13
13
13
13
11
11
11
9
8
8
8
7
6
5
5
5
5
5
5
6
6
6
6
6
6
6
6
6
6
5
5
5
5
5
5
5
5
5
5
5
4
4
4
4
4
4
4
4
3
3
3
3
3
3
3
3
3
3
3
3
3
3
3
3
3
3
3
3
3
3
3
3
4
4
4
4
4
4
4
4
4
4
4
4
4
4
4
4
4
4
4
4
4
4
4
4
5
5
5
5
5
5
6
6
6
6
7
7
7
7
7
7
7
7
7
7
7
7
7
7
8
8
9
9
8
8
8
9
9
9
9
9
9
9
9
10
10
10
10
10
10
10
10
10
10
10
11
11
11
11
11
11
11
11
12
12
12
12
12
12
12
12
12
12
12
12
12
12
12
12
12
12
12
13
14
14
14
14
14
14
15
16
16
16
16
16
16
16
16
16
16
16
16
16
16
16
16
15
15
15
15
15
15
15
15
15
15
15
15
15
16
16
16
16
16
16
17
16
16
16
16
16
16
16
16
16
16
16
16
16
16
16
16
16
16
17
17
17
16
16
16
16
16
17
17
17
17
18
18
18
17
17
17
16
16
16
16
16
16
15
15
15
15
15
15
14
14
14
13
13
13
14
14
14
14
14
15
15
15
15
15
15
15
15
15
15
15
14
14
14
14
13
13
13
15
15
15
16
15
15
15
15
15
15
15
15
14
14
14
14
14
14
14
14
14
14
14
14
14
14
14
14
14
14
14
14
14
14
14
14
14
14
14
14
14
15
15
15
15
15
15
15
15
15
15
15
14
15
15
15
15
16
16
16
16
16
16
14
14
14
14
14
14
14
14
14
14
15
15
15
15
15
15
15
15
15
15
15
15
15
15
15
15
15
15
15
14
14
14
14
14
13
11
11
11
10
10
10
10
10
10
9
9
9
9
9
9
9
9
9
9
9
9
9
10
10
10
10
10
10
10
10
10
10
10
10
9
9
9
9
9
8
8
8
8
8
8
8
8
8
8
8
8
7
7
7
7
7
7
7
7
7
7
7
7
7
8
8
8
8
9
9
9
9
9
9
10
10
10
10
10
10
10
10
10
10
10
10
10
10
10
10
10
10
11
11
11
11
11
11
12
12
12
11
11
11
11
11
11
11
11
11
11
11
11
11
11
11
11
11
10
10
10
10
10
11
11
11
11
11
11
11
11
11
11
11
11
11
11
11
12
12
12
12
12
12
12
12
12
12
12
12
12
11
11
11
11
10
10
10
10
11
11
13
12
12
12
12
12
12
14
14
14
14
14
15
15
16
16
16
16
16
16
16
16
16
16
16
15
15
14
14
14
15
15
16
16
16
16
16
16
16
16
16
16
16
16
17
17
17
17
17
18
18
18
18
18
18
18
18
18
18
18
18
18
18
18
18
18
18
18
18
18
18
18
18
18
18
18
18
18
18
18
18
18
18
18
18
18
18
18
18
18
19
19
19
19
19
19
19
19
19
19
19
19
19
19
19
19
19
19
19
19
19
18
18
18
18
18
18
18
18
18
14
14
14
14
14
14
14
14
14
14
14
14
14
14
14
14
14
14
14
14
14
14
14
14
14
14
14
14
14
14
14
14
14
14
14
14
14
14
14
14
13
13
13
13
13
13
13
13
13
13
13
13
13
13
13
13
13
13
13
13
13
13
13
13
13
10
7
1
1
1
1
1
1
1
1
1
1
1
1
1
1
1
1
2
2
2
2
2
2
2
2
2
2
2
2
2
2
2
2
2
2
2
2
2
2
2
2
2
2
2
2
2
2
2
2
2
3
3
3
3
3
3
3
3
3
3
3
3
3
3
3
3
3
3
3
3
3
3
3
3
3
3
3
3
3
3
3
3
3
3
3
3
3
3
3
3
3
3
3
3
3
3
3
3
3
3
3
3
3
3
3
3
3
3
3
3
3
3
4
4
4
4
4
4
4
4
4
4
4
4
4
4
4
5
5
5
6
6
6
6
6
6
6
6
6
6
6
6
6
6
6
7
7
8
8
8
8
8
8
8
8
8
8
8
8
8
7
7
7
7
7
7
7
7
7
7
7
7
7
7
7
7
7
7
7
7
7
7
7
7
7
6
6
6
6
6
6
6
6
6
6
7
7
7
7
7
7
7
7
7
7
7
7
7
7
7
7
7
7
7
7
6
6
6
6
6
6
6
6
6
6
6
6
5
5
5
5
6
6
6
6
6
6
6
6
6
6
6
7
7
8
8
8
8
8
8
8
8
8
8
8
8
8
9
9
9
9
9
9
9
9
9
9
9
9
9
9
9
9
9
9
9
9
9
9
9
9
9
9
9
10
10
10
10
10
10
10
10
10
10
10
10
9
8
6
6
6
8
8
8
8
9
9
10
10
10
10
10
10
10
10
10
10
10
10
9
9
9
9
9
9
9
10
10
10
10
10
10
12
12
12
12
12
12
12
12
12
12
12
12
12
12
12
12
12
12
12
11
11
11
11
11
11
10
10
11
11
12
12
12
12
12
12
12
12
12
12
12
12
12
12
12
12
12
12
12
12
12
12
12
12
12
12
12
12
12
12
11
11
11
11
11
11
11
11
11
11
11
11
11
11
11
11
11
11
11
11
11
11
11
11
11
11
11
11
11
11
11
11
11
11
11
11
11
11
11
11
11
11
11
11
11
11
11
11
11
11
11
11
11
11
11
11
11
12
12
12
12
12
13
13
13
13
12
11
11
11
10
10
10
9
6
6
6
4
4
3
3
3
3
4
4
4
4
7
7
7
8
8
8
8
8
9
9
9
9
9
9
9
8
8
8
9
9
9
8
8
8
8
8
8
8
8
8
8
8
8
8
8
8
8
8
8
8
8
8
8
8
8
8
8
8
8
8
8
8
8
8
8
8
8
8
8
8
8
8
8
8
8
8
8
8
8
8
8
8
8
8
8
8
8
8
8
8
8
8
8
8
8
9
9
9
9
9
9
9
9
9
9
9
9
9
9
9
9
10
10
10
10
10
10
10
10
10
10
10
9
9
9
9
9
9
9
9
9
9
9
9
9
9
9
8
7
7
7
7
6
5
4
3
3
3
3
3
3
3
3
3
3
3
3
5
5
5
5
5
5
5
5
5
5
5
4
5
5
5
5
5
5
5
5
5
5
5
5
5
5
5
5
5
5
5
5
5
5
5
5
5
5
5
5
5
5
5
5
5
5
5
5
5
5
5
5
5
5
5
6
7
7
7
7
7
7
7
7
7
7
7
7
7
7
7
7
7
7
7
7
7
7
7
7
7
7
7
7
7
7
7
7
7
7
7
7
7
7
7
6
7
7
7
7
7
7
7
7
7
7
7
7
7
7
7
8
8
8
8
8
8
8
8
8
8
8
8
8
8
8
9
9
9
9
9
9
9
8
8
8
8
7
6
6
6
6
6
6
6
6
6
6
6
6
6
6
6
6
6
6
6
6
6
6
6
6
6
6
6
6
6
6
6
6
6
6
6
6
6
6
6
6
6
6
6
6
6
6
6
6
6
6
6
6
6
6
6
6
6
6
6
6
7
7
7
7
7
7
7
7
7
7
7
7
7
7
7
7
7
7
7
7
7
7
7
7
7
7
7
7
7
6
6
6
6
6
6
6
6
6
6
6
6
6
5
5
5
5
4
3
2
1
0
0
0
0
0
0
0
0
0
0
0
0
0
0
0
0
0
1
1
1
1
1
1
1
1
1
1
1
1
1
1
1
1
1
1
1
1
2
2
2
2
2
2
2
2
2
2
2
2
2
2
2
2
3
3
3
3
3
3
3
2
2
2
2
2
2
2
2
2
3
3
3
3
3
3
3
3
3
3
3
3
3
3
3
3
3
3
3
3
3
3
3
3
3
3
3
3
3
3
3
3
3
3
3
3
3
3
3
3
3
3
3
3
3
3
3
3
3
3
3
3
3
3
3
3
3
3
3
3
3
3
3
3
3
4
4
4
4
4
5
5
6
6
6
6
6
6
6
6
6
6
6
6
6
6
6
6
6
6
6
6
6
6
5
5
5
5
5
5
5
5
6
6
6
6
6
6
6
6
6
6
6
6
6
7
7
7
7
7
7
7
7
7
8
8
7
7
7
7
8
8
8
8
8
8
8
8
8
9
10
10
10
10
10
10
10
10
10
11
11
10
10
10
10
10
10
10
10
12
12
12
12
12
12
13
13
12
12
12
12
12
12
12
12
12
12
12
12
12
12
12
12
12
12
12
12
12
12
12
12
12
12
12
12
12
12
12
12
12
12
12
12
13
13
13
13
13
13
13
14
14
14
13
12
12
12
12
12
13
13
13
13
13
13
13
13
13
13
13
13
13
13
13
13
13
13
13
13
13
13
12
11
11
11
11
11
12
12
12
12
12
12
12
12
12
12
12
12
12
12
12
12
12
12
12
12
11
11
11
11
11
11
11
11
11
11
11
11
12
12
12
13
13
13
13
13
13
13
13
12
12
12
10
9
9
9
9
8
8
8
8
8
8
8
9
9
9
9
9
10
10
10
10
10
10
10
9
9
8
8
8
8
7
7
7
7
7
7
7
7
7
7
7
7
7
7
7
7
7
7
7
7
7
7
7
7
7
7
7
6
6
6
6
6
6
6
6
6
5
5
5
5
5
5
5
5
5
5
6
6
6
6
6
6
6
6
6
6
6
6
6
6
6
6
6
6
6
6
6
6
6
7
7
7
7
7
7
7
7
7
7
8
8
8
8
8
8
8
8
9
9
9
9
9
9
9
9
8
8
8
8
8
8
7
7
7
6
6
6
6
6
6
6
6
6
6
6
6
6
6
6
6
6
6
6
6
6
6
6
6
6
6
6
6
6
6
5
5
5
5
5
5
5
5
5
5
5
5
5
5
5
5
5
5
5
5
6
6
6
6
6
6
6
6
6
6
6
6
6
6
6
6
6
6
6
6
6
7
7
7
7
7
7
7
7
7
7
7
7
7
7
7
7
7
7
7
7
7
7
6
6
6
5
5
5
5
5
5
5
5
5
5
5
5
5
5
5
5
5
5
5
5
5
5
5
5
5
5
5
5
5
5
5
5
5
5
5
5
5
5
5
5
5
5
5
5
5
5
5
5
5
5
5
5
5
5
5
5
5
5
5
5
4
4
4
4
3
3
3
3
3
3
3
3
3
3
2
2
2
2
2
3
3
3
3
3
3
3
3
3
3
3
3
3
3
3
3
3
3
3
3
3
3
3
3
3
3
3
3
3
3
3
3
3
3
3
3
3
3
3
3
3
3
3
2
2
2
2
2
3
3
3
3
3
3
3
3
3
3
3
3
3
3
3
3
3
3
3
3
3
3
3
3
3
3
3
4
4
4
4
3
3
3
3
3
3
3
3
3
3
3
3
3
3
3
3
3
3
3
3
3
3
3
3
3
3
3
3
3
3
3
3
3
3
3
3
3
3
2
2
2
2
2
2
2
2
1
1
1
1
1
1
1
1
1
1
1
1
1
1
1
1
1
1
1
1
1
1
1
1
1
1
1
1
1
1
1
1
1
1
1
1
1
1
1
1
1
1
1
1
1
1
1
1
1
1
1
1
1
1
1
1
1
1
1
1
1
1
1
1
1
1
1
1
1
1
1
1
1
1
1
1
1
1
1
1
1
1
1
1
1
1
1
1
1
1
1
1
1
1
1
1
1
1
1
1
1
1
1
1
1
1
1
1
1
1
1
1
1
1
1
1
1
1
1
1
1
1
1
1
1
1
1
1
1
1
0
0
0
0
0
0
0
0
0
0
0
0
0
0
0
0
0
1
1
1
1
1
1
1
1
1
1
1
1
1
1
1
1
1
1
1
1
1
1
1
1
1
1
1
1
1
1
1
1
0
0
0
0
0
0
0
0
0
0
0
0
0
0
0
0
0
0
0
0
0
0
0
0
0
0
0
0
0
0
0
0
0
0
0
0
0
0
0
0
0
0
0
0
1
1
1
1
1
1
1
1
1
1
1
1
1
1
1
1
1
1
1
1
1
1
1
1
1
1
1
1
1
1
1
2
2
2
2
2
2
2
2
2
2
2
2
2
2
2
2
2
2
2
2
2
2
2
2
2
2
2
2
2
2
2
2
2
2
2
2
2
2
2
2
2
2
2
2
2
2
2
2
2
2
2
2
2
2
2
2
2
2
2
2
2
2
3
3
3
3
3
3
3
3
3
3
3
3
3
3
3
3
3
3
3
3
3
3
3
3
3
3
3
3
3
3
4
4
4
4
4
4
4
4
4
4
4
4
4
4
4
4
4
4
4
4
4
4
6
6
6
6
6
6
6
6
6
6
6
6
6
6
6
6
6
6
6
6
6
6
6
6
6
6
6
5
5
5
5
5
5
5
5
5
5
5
5
5
6
6
6
6
6
6
6
5
5
5
5
5
5
5
5
5
5
5
5
5
5
5
5
5
5
5
5
5
5
5
5
5
5
5
5
5
5
5
5
5
5
5
5
4
4
4
4
4
4
4
4
4
4
4
4
3
3
2
2
2
2
2
2
2
2
2
2
2
2
2
2
2
2
2
2
2
2
2
2
2
2
2
2
2
3
3
3
3
3
4
4
4
4
4
4
4
4
4
4
4
4
4
4
4
4
4
4
5
4
4
4
4
4
4
4
4
4
4
4
4
4
4
4
4
5
5
5
5
5
5
5
5
5
5
5
5
5
5
5
5
6
6
6
6
6
6
6
6
6
6
6
6
5
5
5
5
5
5
5
5
5
5
5
5
4
4
4
4
4
4
4
4
4
4
4
4
4
4
4
4
4
4
4
4
4
4
4
4
4
4
4
4
4
4
4
4
4
4
4
4
4
4
4
4
4
4
4
4
4
4
4
4
4
4
4
4
4
4
4
4
4
4
4
4
4
4
4
4
3
3
3
3
3
3
3
3
3
3
3
3
3
3
3
3
3
3
3
3
2
2
2
2
2
2
1
1
1
1
1
1
1
1
1
1
1
1
1
1
1
1
1
1
1
1
1
1
1
1
1
1
1
1
1
1
1
1
1
1
1
1
1
1
1
1
1
1
1
1
1
0
0
0
0
0
0
0
0
0
0
0
0
0
0
0
0
0
0
0
0
0
0
0
0
0
0
0
0
0
0
0
0
0
0
0
0
0
0
0
0
0
0
0
0
0
0
0
0
0
0
0
0
0
0
0
0
0
0
0
0
0
0
0
0
0
0
0
0
0
0
0
0
0
0
0
0
0
0
0
0
0
0
0
0
0
0
0
0
0
0
0
0
0
0
0
0
0
0
0
0
0
0
0
0
0
0
0
0
0
0
0
0
0
0
1
1
1
1
1
1
1
1
1
1
1
1
1
1
1
1
1
1
1
1
1
1
1
1
1
1
1
1
1
1
1
1
1
1
1
1
1
1
1
2
2
2
2
2
2
2
2
2
2
2
2
2
2
2
2
2
2
2
2
2
2
2
2
2
2
2
2
2
2
2
2
2
2
2
2
2
2
2
2
2
2
2
2
2
2
2
2
2
2
2
2
2
2
2
2
2
2
2
2
2
2
2
2
2
2
2
2
2
2
2
2
2
2
2
2
1
1
1
1
1
1
1
1
1
1
1
1
1
1
1
1
1
1
1
1
1
1
1
1
1
1
1
1
1
1
1
1
1
1
1
1
1
1
1
1
1
1
1
1
1
1
1
1
0
0
0
0
0
0
0
0
0
0
0
0
0
0
0
0
0
0
0
0
0
0
0
0
0
0
0
0
0
0
0
0
0
0
0
0
0
0
0
0
0
0
0
0
0
0
0
0
0
0
1
1
1
1
1
1
1
1
1
1
1
1
1
1
1
1
1
1
1
1
1
1
1
1
1
1
1
1
1
1
1
1
1
1
1
1
1
1
1
1
1
1
1
1
1
1
1
1
1
1
1
1
1
1
1
1
1
1
1
1
1
1
1
1
1
1
1
1
1
1
1
1
1
1
1
1
1
1
1
1
1
1
1
1
1
1
1
1
1
1
1
1
1
1
1
1
1
1
1
1
1
1
1
1
1
1
1
1
1
1
1
1
1
1
1
1
1
1
1
1
1
1
1
1
1
1
1
1
1
1
1
1
1
1
0
0
0
0
0
0
0
0
0
0
0
0
0
0
0
0
0
0
0
0
0
0
0
0
0
0
0
0
0
0
0
0
0
0
0
0
0
0
0
0
0
0
0
0
0
0
0
0
0
0
0
0
0
0
0
0
0
0
0
0
0
0
0
0
0
0
0
0
0
0
0
0
0
0
0
0
0
0
0
0
0
0
0
0
0
0
0
0
0
0
0
0
0
0
0
0
0
0
0
0
0
0
0
0
0
0
0
0
0
0
0
0
0
0
0
0
0
0
0
0
0
0
0
0
0
0
0
0
0
0
0
0
0
0
0
0
0
0
0
0
0
0
0
0
0
0
0
0
0
0
0
0
0
0
0
0
0
0
0
0
0
0
0
0
0
0
0
0
0
0
0
0
0
0
0
0
0
0
0
0
0
0
0
0
0
0
0
0
0
0
0
0
0
0
0
0
0
0
0
0
0
0
0
0
0
0
0
0
0
0
0
0
0
0
0
0
0
0
0
0
0
0
0
0
0
0
0
0
0
0
0
0
0
0
0
0
0
0
0
0
0
0
0
0
0
0
0
0
0
0
0
0
1
1
1
1
1
1
1
1
1
1
1
1
1
1
1
1
1
1
1
1
1
1
1
1
1
1
1
1
1
1
1
1
1
1
1
1
1
1
1
1
1
1
1
1
1
1
1
1
1
1
1
1
1
1
1
1
2
2
2
2
2
2
3
3
3
3
3
3
3
3
3
3
3
3
3
3
3
3
3
3
3
3
3
3
3
3
3
3
3
3
3
3
3
3
3
3
3
3
3
3
3
3
3
3
3
3
3
3
3
3
3
3
3
3
3
3
3
3
3
3
3
3
3
3
3
3
3
3
4
4
4
4
4
4
4
4
4
4
4
3
3
3
3
3
3
3
3
3
3
3
3
3
3
3
3
3
3
3
3
3
3
3
3
3
3
3
3
3
3
4
4
4
4
4
4
4
4
4
4
4
4
4
4
4
4
4
4
4
4
4
4
4
4
3
3
3
3
3
3
3
3
3
3
3
3
3
3
3
3
3
3
3
3
3
3
3
3
3
3
3
3
3
3
3
2
2
2
2
2
2
2
2
2
2
2
2
2
2
2
2
2
2
2
2
2
2
2
2
3
3
3
3
3
3
3
3
3
3
3
3
3
3
3
3
3
3
3
3
3
3
3
3
3
3
3
3
3
3
3
3
3
3
3
3
3
3
3
3
3
3
3
3
3
3
3
3
3
3
3
3
3
2
2
2
2
2
2
2
2
1
1
1
1
1
1
1
1
1
1
1
1
1
1
1
1
1
1
1
1
1
1
1
1
1
1
1
1
1
1
1
1
1
1
1
1
1
1
1
1
1
1
1
1
1
1
1
1
1
1
1
0
0
0
0
0
0
0
0
0
0
0
0
0
0
0
0
0
0
0
0
0
0
0
0
0
0
0
0
0
0
0
0
0
0
0
0
0
0
0
0
0
0
0
0
0
0
0
0
0
0
0
0
0
0
0
0
0
0
0
0
0
0
0
0
0
0
0
0
0
0
0
0
0
0
0
0
0
0
0
0
0
0
0
0
0
0
0
0
0
0
0
0
0
0
0
0
0
0
0
0
0
0
0
0
0
0
0
0
0
0
0
0
0
0
0
0
0
0
0
0
0
0
0
0
0
0
0
0
0
0
0
0
0
0
0
0
0
0
0
0
0
0
0
0
0
0
0
0
0
0
0
0
0
0
0
0
0
0
0
0
0
0
0
0
0
0
0
0
0
0
0
0
0
0
0
0
0
0
0
0
0
0
0
0
0
0
0
0
0
0
0
0
0
0
0
0
0
0
0
0
0
0
0
0
0
0
0
0
0
0
0
0
0
0
0
0
0
0
0
0
0
0
0
0
0
0
0
0
0
0
0
0
0
0
0
0
0
0
0
0
0
0
0
0
0
0
0
0
0
0
0
0
0
0
0
0
0
0
0
0
0
0
0
0
0
0
0
0
0
0
0
0
0
0
0
0
0
0
0
0
0
0
0
0
0
0
0
0
0
0
0
0
0
0
0
0
0
0
0
0
0
0
0
0
0
0
0
0
0
0
0
0
0
0
0
0
0
0
0
0
0
0
0
0
0
0
0
0
0
0
0
0
0
0
0
0
0
0
0
0
0
0
0
0
0
0
0
0
0
0
0
0
0
0
0
0
0
0
0
0
0
0
0
0
0
0
0
0
0
0
0
0
0
0
0
0
0
0
0
0
0
0
0
0
0
0
0
0
0
0
0
0
0
0
0
0
0
0
0
0
0
0
0
0
0
0
0
0
0
0
0
0
0
0
0
0
0
0
0
0
0
0
0
0
0
0
0
0
0
0
0
0
0
0
0
0
0
0
0
0
0
0
0
0
0
0
0
0
0
0
0
0
0
0
0
0
0
0
0
0
0
0
0
0
0
0
0
0
0
0
0
0
0
0
0
0
0
0
0
0
0
0
0
0
0
0
0
0
0
0
0
0
0
0
0
0
0
0
0
0
0
0
0
0
0
0
0
0
0
0
0
0
0
0
0
0
0
0
0
0
0
0
0
0
0
0
0
0
0
0
0
0
0
0
0
0
0
0
0
0
0
0
0
0
0
0
0
0
0
0
0
0
0
0
0
0
0
0
0
0
0
0
0
0
0
0
0
0
0
0
0
0
0
0
0
0
0
0
0
0
0
0
0
0
0
0
0
0
0
0
0
0
0
0
0
0
0
0
0
0
0
0
0
0
0
0
0
0
0
0
0
0
0
0
0
0
0
0
0
0
0
0
0
0
0
0
0
0
0
0
0
0
0
0
0
0
0
0
0
0
0
0
0
0
0
0
0
0
0
0
0
0
0
0
0
0
0
0
0
0
0
0
0
0
0
0
0
0
0
0
0
0
0
0
0
0
0
0
0
0
0
0
0
0
0
0
0
0
0
0
0
0
0
0
0
0
0
0
0
1
1
1
1
1
1
1
1
1
1
1
1
1
1
1
1
1
1
1
1
1
1
1
1
1
1
1
1
1
1
1
1
1
1
1
1
1
1
1
1
1
1
1
1
1
1
1
1
1
1
1
1
1
1
1
1
1
1
1
1
1
1
1
1
1
1
2
2
2
2
2
2
2
2
2
2
2
2
3
3
3
3
4
4
4
4
4
4
4
4
4
4
4
4
4
4
4
4
4
4
4
4
4
4
4
4
4
4
4
4
4
4
4
4
4
4
4
4
4
4
4
4
4
4
5
5
5
5
5
5
5
5
5
5
5
5
5
5
5
5
5
5
5
4
4
4
4
4
4
4
4
4
4
4
4
3
3
3
3
3
3
3
3
3
3
3
3
3
3
3
3
3
3
3
3
2
2
2
2
2
2
2
2
2
2
2
2
2
2
2
2
2
2
2
2
2
2
2
2
2
2
2
2
2
2
3
3
3
3
3
3
3
3
3
3
3
3
3
3
3
3
3
3
3
3
3
3
3
3
3
3
3
3
2
2
0
0
0
0
0
0
0
0
0
0
0
0
0
0
0
0
0
0
0
0
0
0
0
0
0
0
0
0
0
0
0
0
0
0
0
0
0
0
0
0
0
0
0
0
0
0
0
0
0
0
0
0
0
0
0
0
0
0
0
0
0
0
0
0
0
0
0
0
0
0
0
0
0
0
0
0
0
0
0
0
0
0
0
0
0
0
0
0
0
0
0
0
0
0
0
0
0
0
0
0
0
0
0
0
0
0
0
0
0
0
0
0
0
0
0
0
0
0
0
0
0
0
0
0
0
0
0
0
0
0
0
0
0
0
0
0
0
0
0
0
0
0
0
0
0
0
0
0
0
0
0
0
0
0
0
0
0
0
0
0
0
0
0
0
0
0
0
0
0
0
0
0
0
0
0
0
0
0
0
0
0
0
0
0
0
0
0
0
0
0
0
0
0
0
0
0
0
0
0
0
0
0
0
0
0
0
0
0
0
0
0
0
0
0
0
0
0
0
0
0
0
0
0
0
0
0
0
0
0
0
0
0
0
0
0
0
0
0
0
0
0
0
0
0
0
0
0
0
0
0
0
0
0
0
0
0
0
0
0
0
0
0
0
0
0
0
0
0
0
0
0
0
0
0
0
0
0
0
0
0
0
0
0
0
0
0
0
0
0
0
0
0
0
0
0
0
0
0
0
0
0
0
0
0
0
0
0
0
0
0
0
0
0
0
0
0
0
0
0
0
0
0
0
0
0
0
0
1
1
1
1
1
1
2
4
4
5
5
5
5
5
5
5
6
6
6
6
6
6
6
6
8
8
10
10
10
10
12
12
12
12
14
14
14
14
14
14
15
17
17
17
18
18
19
19
19
21
21
22
22
22
22
22
22
23
23
23
23
23
23
23
23
23
23
23
23
24
24
24
25
25
25
25
25
26
27
28
28
28
28
28
28
28
28
28
28
28
28
28
28
28
28
28
28
28
30
30
30
30
30
30
30
30
30
30
30
30
30
31
32
33
33
33
33
33
33
33
33
33
33
33
33
33
33
33
33
33
33
34
34
35
35
38
39
41
42
43
45
51
53
53
53
53
53
54
54
53
52
53
55
55
55
55
55
54
56
57
56
56
59
61
61
61
64
65
67
66
66
67
67
66
68
69
69
69
69
69
68
68
68
68
68
68
66
65
60
59
59
59
59
55
55
55
55
55
55
55
55
62
66
66
66
66
66
65
66
66
67
70
72
71
71
71
71
73
73
73
72
72
72
77
77
77
78
80
80
80
80
80
80
80
80
82
83
83
83
83
83
83
83
83
83
83
84
84
84
84
84
84
84
84
84
84
84
84
84
85
85
87
87
86
85
85
84
84
82
81
79
71
71
67
67
66
66
64
63
61
61
61
61
61
61
61
62
62
62
61
61
62
62
63
63
64
64
63
63
63
63
63
63
63
66
67
67
67
67
67
67
67
67
67
69
69
70
70
71
70
69
67
66
66
65
65
65
64
64
64
64
66
66
66
66
66
64
65
65
66
66
66
66
66
66
66
67
63
63
63
63
60
59
57
57
57
56
56
55
50
50
49
48
46
37
37
35
34
34
33
34
37
37
37
37
38
38
39
40
43
43
44
44
46
47
47
47
47
47
47
47
47
47
47
48
49
49
49
49
49
49
49
48
48
49
50
50
51
53
54
54
55
55
55
55
55
55
55
56
56
57
57
58
58
60
60
61
61
61
60
60
58
59
59
57
57
57
59
61
61
60
61
61
61
62
62
62
61
61
61
61
61
62
62
62
62
62
62
62
62
64
65
65
65
65
65
66
66
67
67
68
69
69
69
69
71
71
71
71
72
72
72
73
73
72
72
72
74
74
76
76
76
78
78
79
79
79
79
79
80
80
81
81
81
81
80
81
81
82
83
82
85
78
78
77
71
72
72
72
71
71
68
66
63
60
60
60
59
59
60
60
60
60
60
60
60
61
61
62
63
64
59
59
55
55
56
56
56
56
56
56
56
57
57
57
58
58
58
59
60
60
60
60
61
61
61
62
62
62
62
62
62
63
64
64
64
64
64
66
67
67
67
67
67
67
66
65
67
68
70
70
70
67
67
54
53
49
49
51
51
51
50
50
50
50
50
50
50
50
52
51
49
49
49
49
49
49
49
49
50
51
51
51
51
51
51
51
51
51
50
50
47
47
47
46
46
46
45
46
45
45
44
44
43
42
42
42
42
42
44
44
44
44
44
42
42
42
42
42
42
43
42
42
42
42
42
42
42
42
42
42
42
42
42
42
42
42
42
42
41
41
41
41
40
40
40
40
39
39
38
38
38
38
38
37
37
37
37
37
34
34
34
33
34
34
34
33
33
33
32
32
31
30
28
27
27
27
25
25
25
23
23
21
24
25
25
25
25
25
25
25
25
25
25
25
24
24
24
24
24
24
24
24
24
24
24
23
23
23
21
21
21
18
18
18
18
18
18
18
18
18
18
18
18
18
18
18
18
18
18
18
19
19
19
19
19
19
19
19
19
19
19
20
20
20
20
20
20
18
15
15
15
13
13
13
13
13
13
13
13
13
13
14
14
14
14
14
13
13
13
13
13
13
13
13
13
14
15
15
15
15
16
16
17
17
17
17
17
17
17
17
18
18
17
17
17
18
19
19
20
19
19
18
18
18
19
19
19
19
21
21
21
21
21
21
22
22
23
23
23
23
23
26
27
27
27
27
28
28
28
28
28
28
28
28
28
28
28
28
27
27
27
27
27
27
27
27
27
28
28
29
29
30
30
30
31
31
31
31
31
31
32
32
32
32
32
32
32
33
33
33
33
35
35
35
35
34
34
34
34
34
34
34
33
33
33
33
33
33
33
33
33
33
33
33
33
33
33
33
33
33
33
33
33
33
33
33
33
33
33
33
33
33
33
33
33
33
33
33
33
33
33
33
33
33
33
33
33
33
33
33
33
32
32
32
32
32
32
32
32
32
32
32
34
34
34
34
34
34
34
34
35
35
35
35
35
35
35
35
35
35
35
35
37
37
34
34
33
33
30
30
30
30
30
30
30
30
30
28
18
17
15
13
13
13
13
12
12
12
12
12
12
12
12
12
12
12
12
9
9
9
9
10
10
10
10
10
10
10
10
10
10
9
9
9
9
9
9
9
9
9
9
9
9
9
9
9
9
9
9
9
9
9
9
9
9
9
9
10
10
10
10
10
10
10
11
11
11
11
11
11
11
11
11
11
11
11
11
13
13
13
13
13
13
13
12
11
11
11
12
14
14
14
14
15
15
16
16
16
16
17
17
18
18
18
18
17
17
17
17
17
17
17
18
18
18
18
19
19
19
19
18
18
18
18
18
19
19
19
19
19
19
19
19
19
19
19
19
19
19
19
19
19
19
19
19
19
18
18
18
18
18
18
18
18
18
18
18
18
18
18
18
18
18
18
18
18
18
18
18
18
18
18
18
18
19
19
19
19
19
19
19
20
20
22
22
22
22
22
23
23
23
23
23
24
24
24
24
24
24
24
24
24
24
23
23
22
22
22
22
22
21
21
21
21
21
21
21
22
22
21
21
21
21
21
21
21
21
21
21
20
20
19
18
18
18
18
18
18
18
16
16
16
16
13
13
13
13
11
11
10
10
10
9
9
9
9
10
10
10
10
10
10
10
10
10
10
10
10
10
10
10
10
10
10
10
10
10
10
11
11
11
11
11
11
11
11
11
11
11
11
11
11
12
12
12
12
13
13
13
13
13
13
13
13
13
13
13
13
13
13
13
13
13
13
13
13
13
13
13
13
13
13
13
13
11
11
11
11
11
11
11
13
13
13
13
13
13
13
12
12
12
11
9
9
9
9
9
9
9
9
9
9
9
9
9
10
10
10
10
10
10
10
10
10
10
10
9
9
9
9
9
9
9
9
9
9
9
9
9
9
10
10
10
10
10
11
11
11
11
11
11
11
11
11
12
12
12
12
12
12
12
12
12
12
12
12
12
12
12
12
12
12
12
12
11
12
12
13
13
14
14
14
13
13
14
14
13
13
13
13
13
13
13
14
14
14
14
14
14
14
14
15
15
15
15
15
15
14
14
14
15
15
16
16
17
17
16
16
16
16
16
16
16
16
16
16
16
16
16
16
16
16
16
16
16
16
16
17
17
17
17
17
17
17
17
17
17
17
17
17
17
17
17
16
16
16
16
16
16
17
17
17
17
17
17
16
16
16
16
16
16
16
16
18
18
18
18
18
18
18
18
18
18
18
18
18
18
18
18
18
18
18
18
18
18
18
18
18
18
18
18
18
18
18
18
18
18
18
18
18
18
18
18
18
18
18
18
18
18
19
19
19
19
19
19
19
19
19
19
19
19
21
20
21
20
20
21
21
21
20
20
21
22
22
22
22
23
23
23
23
22
22
22
22
22
22
23
24
24
24
23
23
23
23
23
23
23
23
25
24
23
25
25
25
26
25
25
25
25
24
24
24
24
24
24
24
26
26
26
26
26
26
26
26
27
27
27
27
27
27
27
27
28
28
27
27
27
27
27
28
28
28
28
28
28
28
28
28
28
28
28
28
28
27
27
27
27
27
27
27
27
27
27
27
27
27
27
27
27
27
27
27
27
26
26
26
26
23
23
23
23
23
23
23
23
23
23
23
23
23
23
23
23
23
23
23
23
23
23
23
23
23
23
23
23
23
23
23
23
23
23
24
24
24
24
24
24
24
24
24
24
24
24
24
24
24
24
23
23
23
23
22
22
21
21
21
21
21
19
19
19
19
20
17
14
14
10
8
8
8
8
8
8
8
8
8
8
8
8
8
8
8
8
8
8
8
8
9
9
10
11
11
11
11
11
11
11
11
11
10
9
9
9
9
9
9
9
9
9
9
10
10
10
10
10
10
11
11
11
11
11
11
11
11
12
13
13
13
13
13
13
13
13
13
13
13
13
13
13
13
13
16
16
16
16
16
16
16
16
16
16
17
17
17
17
17
17
17
18
18
18
18
17
17
17
18
18
18
18
18
18
18
18
18
18
18
18
18
18
18
18
21
21
21
21
21
21
21
21
21
21
21
21
21
21
23
23
23
23
23
23
23
23
23
23
26
26
27
27
27
27
27
27
27
27
27
28
29
29
29
30
30
30
29
28
28
28
28
28
28
28
27
28
29
30
30
30
30
30
30
30
30
30
30
30
30
30
30
30
31
31
32
32
32
32
32
32
32
32
32
32
33
33
33
33
30
30
25
25
25
25
25
26
26
26
25
25
24
24
24
24
24
24
24
24
24
24
24
24
24
24
23
23
23
23
23
22
22
22
20
20
20
20
20
20
20
20
20
20
20
20
20
20
20
20
20
20
20
20
20
20
20
20
20
20
20
19
19
19
19
19
19
19
19
19
19
19
19
19
19
18
18
18
18
18
18
16
16
14
12
12
11
11
6
6
6
5
5
5
4
3
3
3
3
3
3
3
3
3
3
3
3
3
3
3
3
3
3
3
3
3
3
2
2
2
2
2
2
2
2
2
2
2
2
2
2
2
2
1
1
1
1
1
1
1
1
1
1
1
1
1
1
1
1
2
2
2
2
2
2
2
2
2
2
2
2
2
2
2
2
3
3
3
3
3
3
3
3
3
3
3
3
3
3
3
3
3
3
3
3
3
4
5
5
5
5
5
5
5
5
5
5
5
6
6
6
6
6
6
6
6
6
6
6
6
6
6
6
6
6
6
6
6
6
6
6
6
6
6
6
6
6
6
6
6
6
6
6
6
6
6
6
6
6
6
6
5
5
5
5
5
5
5
5
5
5
5
5
5
5
5
5
5
5
5
4
4
4
4
5
5
5
5
5
5
5
5
5
5
5
5
5
5
5
5
6
6
6
6
6
6
6
6
6
6
6
6
6
6
6
6
7
7
7
7
7
7
7
7
7
7
7
7
7
7
7
7
7
7
7
8
8
8
8
8
8
8
8
8
8
8
8
8
8
8
8
7
7
6
6
6
5
5
5
5
5
5
5
6
6
6
6
6
6
6
6
6
6
6
6
6
6
6
6
6
6
6
6
6
6
6
6
6
6
6
6
6
6
6
6
6
6
6
6
6
6
6
6
6
6
6
6
6
6
6
6
6
6
6
6
6
6
6
6
6
6
6
6
6
6
6
6
6
6
6
6
6
6
6
6
6
6
6
6
6
6
5
4
4
4
4
4
2
2
2
2
1
1
0
1
1
1
1
1
1
1
1
1
1
1
1
1
1
1
1
1
1
1
1
1
1
1
1
1
1
1
1
1
1
1
1
1
1
1
1
1
1
1
1
1
1
1
1
1
1
1
1
1
1
1
1
1
1
1
1
1
1
1
1
1
1
1
1
1
1
1
1
1
1
1
1
1
1
1
2
2
2
2
2
2
2
2
2
2
2
3
3
4
4
4
4
4
4
4
4
5
5
5
5
5
5
5
5
5
5
5
6
6
6
6
6
6
7
7
7
7
7
7
7
7
7
7
7
7
7
7
7
7
7
7
7
7
7
8
7
7
7
7
7
7
7
7
7
7
7
7
7
7
7
7
7
7
7
7
7
7
7
7
7
7
7
7
7
7
7
7
7
7
7
7
7
7
7
7
7
7
7
7
7
7
7
7
7
7
7
7
7
7
7
7
7
7
8
8
8
8
8
8
8
8
8
8
8
8
8
8
8
8
8
8
8
8
8
8
8
8
9
9
8
8
8
8
8
8
8
4
4
2
3
3
3
3
3
3
3
3
3
3
4
4
4
4
4
4
5
5
6
6
6
6
6
6
6
6
6
6
6
6
6
6
6
6
6
6
6
6
6
6
6
6
6
6
6
6
6
6
6
6
6
6
6
6
7
7
7
7
7
6
6
7
7
7
7
7
7
7
7
7
7
7
7
7
7
7
7
7
7
7
7
7
7
7
7
7
7
7
7
7
7
7
7
7
7
7
7
7
7
7
7
7
6
6
6
6
6
6
6
6
6
6
6
6
6
6
6
6
6
7
7
7
7
7
7
7
7
7
7
7
7
7
7
7
7
7
7
7
7
7
7
7
6
6
6
6
6
6
6
6
6
6
6
6
5
5
5
5
5
5
5
5
5
5
5
5
5
5
5
5
5
5
5
5
5
5
5
5
5
5
5
5
5
5
5
5
5
5
5
5
5
5
5
5
5
5
5
5
5
5
5
5
5
5
5
5
5
5
5
5
5
5
5
5
5
5
4
4
4
4
4
4
4
4
4
4
4
4
4
4
4
4
4
4
4
4
4
4
4
4
4
4
4
4
4
4
4
4
4
4
4
4
4
4
4
4
4
4
4
4
4
4
4
4
4
4
4
4
4
4
4
4
3
3
3
3
3
3
3
3
3
3
2
2
2
2
2
2
1
1
1
1
1
1
1
1
1
1
1
1
1
1
1
1
1
1
1
1
1
1
1
1
1
1
1
1
1
1
1
1
1
1
1
1
1
1
1
1
1
1
1
1
1
1
1
1
1
1
2
2
2
2
2
2
2
2
2
2
2
2
2
2
2
2
2
2
2
2
2
2
2
2
2
2
2
2
2
2
2
2
2
2
2
2
2
2
2
2
2
2
2
2
2
2
2
2
2
2
2
2
2
2
2
2
2
2
2
2
2
2
2
2
2
2
2
2
2
2
2
2
2
2
1
1
1
1
1
1
1
1
1
0
0
0
0
0
0
0
0
0
0
0
0
0
0
0
0
0
0
0
0
0
0
0
0
0
0
0
0
0
0
0
0
0
0
0
0
0
0
0
0
0
0
0
0
0
0
0
0
0
0
0
0
0
0
0
0
0
0
0
0
0
0
0
0
0
0
0
0
0
0
0
0
0
0
0
0
0
0
0
0
0
0
0
0
0
0
0
0
0
0
0
0
0
0
0
0
0
0
0
0
0
0
0
0
0
0
0
0
0
0
0
0
0
0
0
0
0
0
0
0
0
0
0
0
0
0
0
0
0
0
0
0
0
0
0
0
0
0
0
0
0
0
0
0
0
0
0
0
0
0
0
0
0
0
0
0
0
0
0
0
0
0
0
0
0
0
0
0
0
0
0
0
0
0
0
0
0
0
0
0
0
0
0
0
0
0
0
0
0
0
0
0
0
0
0
0
0
0
0
0
0
0
0
0
0
0
0
0
0
0
0
0
0
0
0
0
0
0
0
0
0
0
0
0
0
0
0
0
0
0
0
0
0
0
0
0
0
0
0
0
0
0
0
0
0
0
0
0
0
0
0
0
0
0
1
1
1
1
1
1
1
1
1
1
1
1
1
1
1
1
1
1
1
1
1
1
0
0
0
0
0
0
0
0
0
0
0
0
0
0
0
0
0
0
0
0
0
0
0
0
0
0
0
0
0
0
0
0
0
0
0
0
0
0
0
0
0
0
0
0
0
0
0
1
1
1
1
1
1
1
1
1
1
1
1
1
1
1
1
1
1
1
1
1
1
1
1
1
1
1
1
1
1
1
1
1
1
1
1
1
1
1
1
1
1
1
1
1
1
1
1
1
1
1
1
1
1
1
1
1
1
1
1
1
1
1
1
1
1
1
1
1
1
1
1
1
1
1
1
1
1
1
1
1
1
0
0
0
0
0
0
0
0
0
0
0
0
0
0
0
0
0
0
1
1
1
1
1
1
1
1
1
1
1
1
1
1
1
1
1
1
1
1
1
1
1
1
1
1
1
1
1
1
1
1
1
1
1
1
1
1
1
1
1
1
1
1
1
1
1
1
1
1
1
1
1
1
1
1
1
1
1
1
1
1
1
1
1
1
2
2
2
2
2
2
2
2
2
2
2
2
2
2
2
2
2
2
2
2
2
2
2
3
3
3
3
3
3
3
3
3
3
3
3
3
3
3
3
3
3
3
3
3
3
3
3
2
2
2
2
2
2
2
2
2
1
1
1
1
1
1
1
1
1
1
1
1
1
1
1
1
1
1
1
1
1
1
1
1
1
1
1
1
1
1
1
1
1
1
1
1
1
1
1
1
1
1
1
1
1
1
1
1
1
1
1
2
2
2
2
2
2
2
2
2
2
2
2
2
3
3
3
3
3
3
3
3
3
3
3
3
3
3
3
3
3
3
3
3
3
3
3
3
4
4
4
4
4
4
3
3
3
3
3
3
3
3
3
3
3
3
3
3
3
3
3
3
3
3
3
3
3
3
3
3
3
3
3
3
3
3
3
3
3
3
3
3
3
3
3
3
3
3
3
3
3
3
3
3
3
3
3
3
3
3
3
3
3
3
3
3
3
3
3
3
3
4
5
5
5
5
5
5
5
5
5
5
5
5
5
5
5
5
5
5
5
5
5
5
5
6
6
5
5
5
5
5
5
5
5
5
5
5
5
5
5
6
6
6
6
5
5
5
5
5
5
5
5
5
5
5
5
5
5
5
5
4
4
5
5
5
5
5
5
5
5
5
5
5
5
5
5
5
5
5
5
5
5
5
5
5
5
5
5
5
5
5
5
5
5
5
5
5
5
6
6
6
6
6
6
6
6
6
6
6
7
7
7
7
7
7
7
7
7
7
7
7
7
7
7
7
7
7
7
7
7
7
7
8
8
8
8
8
8
8
8
8
9
9
9
9
9
9
9
9
11
11
11
11
11
11
11
11
11
11
11
11
10
9
9
9
9
9
9
9
9
9
9
9
10
10
10
10
10
10
10
10
10
10
10
10
10
10
10
10
10
10
11
11
11
11
11
11
11
11
11
11
11
11
11
11
11
11
11
11
12
12
12
12
12
12
12
12
12
12
12
12
12
12
12
12
12
12
12
12
12
12
12
12
12
12
12
12
12
12
13
13
13
13
13
13
13
13
13
13
13
13
13
13
13
13
13
13
13
13
13
13
13
13
13
13
12
12
12
10
10
11
11
11
11
11
11
11
11
11
11
11
11
11
11
11
11
11
11
11
11
11
11
10
9
9
9
8
8
6
5
5
5
5
6
6
7
7
7
7
7
7
7
7
7
7
7
7
7
7
7
7
7
7
7
7
7
7
7
7
7
7
7
7
7
5
5
5
5
5
5
5
5
5
5
5
5
5
5
5
5
5
5
5
5
5
5
5
5
5
5
5
5
5
5
5
5
5
5
5
4
4
4
4
4
2
2
2
2
2
2
2
2
2
2
2
2
2
2
2
2
2
2
2
2
2
2
2
2
2
2
2
2
2
2
2
2
2
2
2
2
2
2
2
2
2
2
2
2
2
2
2
2
2
1
1
1
1
1
1
1
1
1
1
1
1
1
1
1
1
1
1
2
2
2
2
2
2
2
2
2
2
2
2
2
2
2
2
2
2
2
2
2
2
2
2
2
2
2
2
2
2
2
2
2
2
2
2
2
2
3
3
3
3
3
3
3
3
3
3
3
3
3
3
3
3
3
3
3
3
3
3
3
3
3
3
3
3
3
3
3
3
3
3
4
4
4
4
4
4
4
4
4
4
4
4
4
4
4
4
4
4
4
4
4
4
4
4
4
4
4
4
4
4
4
4
4
4
4
4
4
3
3
3
3
3
3
3
3
3
3
3
3
3
3
3
3
3
3
3
3
3
3
3
3
3
3
3
3
3
3
3
3
3
3
3
3
3
3
3
3
3
3
3
3
3
3
3
3
3
3
3
3
3
3
3
3
3
3
3
3
3
3
3
3
3
3
3
3
3
3
3
3
3
3
2
1
1
5
5
5
7
10
10
11
12
11
11
11
12
12
12
13
14
14
14
14
14
14
14
16
16
16
16
16
16
16
16
16
16
16
16
16
16
16
16
16
16
16
16
16
16
17
17
17
17
17
17
17
17
17
17
17
17
17
18
18
20
20
20
20
20
20
20
20
20
20
20
20
20
20
20
20
20
20
20
20
20
20
20
20
20
20
20
20
20
20
21
21
21
21
21
21
21
21
21
21
21
22
23
23
23
24
24
24
23
21
19
18
18
17
17
17
17
17
17
17
17
18
18
18
17
17
17
17
17
18
18
18
19
20
20
20
19
19
19
20
20
21
23
23
23
23
23
23
23
23
23
23
23
22
21
21
21
21
21
21
21
21
21
21
21
21
21
21
21
20
20
19
19
19
20
20
20
21
21
21
21
21
21
20
20
20
21
22
22
22
22
22
22
22
22
22
22
22
22
22
22
22
22
22
22
21
20
20
20
20
21
21
21
21
21
21
21
21
21
21
21
21
21
21
21
22
22
22
22
22
23
23
23
23
23
23
23
23
23
24
24
24
23
23
23
23
24
24
24
24
24
24
24
25
25
25
25
24
24
22
18
18
18
18
18
18
18
16
14
13
14
14
14
15
15
15
15
15
15
15
15
15
15
15
15
15
15
15
15
15
15
15
15
15
15
17
17
17
17
17
18
18
18
18
18
20
21
22
22
22
22
22
22
22
22
21
21
21
20
20
20
20
20
20
20
22
23
23
23
23
23
23
23
24
24
24
24
24
25
26
27
27
29
29
29
30
31
31
32
32
32
33
34
34
36
37
37
37
37
37
37
37
37
38
43
43
44
44
42
42
42
42
42
43
43
43
43
43
43
43
45
46
46
46
46
46
47
48
48
48
48
50
51
55
55
55
55
55
55
55
55
56
56
57
57
57
57
57
58
59
59
59
59
59
59
59
59
59
59
59
59
59
59
62
62
62
65
66
66
68
68
69
69
71
72
69
69
69
69
70
70
70
70
73
74
74
74
74
74
74
76
76
77
77
77
77
77
77
77
77
77
77
77
78
78
78
78
78
78
78
79
79
82
82
82
84
84
84
83
83
83
83
83
82
82
82
82
82
81
80
80
80
80
81
81
81
81
81
81
81
81
81
80
80
80
78
78
78
78
79
78
78
78
78
78
78
78
78
78
78
78
79
80
80
80
80
80
80
80
80
82
82
82
82
82
80
74
72
71
72
70
64
53
53
52
55
55
55
55
55
55
55
55
55
55
55
55
55
55
55
55
55
55
55
55
55
55
55
55
55
55
55
55
55
55
56
56
58
58
57
56
56
56
55
55
55
49
47
34
30
24
24
24
24
24
24
24
24
24
23
23
23
23
23
23
22
21
21
21
22
22
22
21
21
21
21
21
21
20
18
18
18
18
18
18
17
17
17
17
17
17
17
18
18
18
18
18
18
18
18
18
18
18
18
18
18
17
16
15
14
13
13
13
13
12
12
12
10
10
10
10
10
10
10
10
10
10
11
11
11
11
11
11
11
11
11
11
11
12
12
12
12
12
12
13
13
13
13
13
13
13
16
17
17
17
17
17
17
16
16
16
16
16
16
16
16
16
16
16
16
16
16
16
16
16
16
16
16
16
16
17
17
18
18
19
19
19
19
19
19
19
19
19
19
18
18
18
18
18
18
19
20
20
20
21
22
22
22
22
22
23
24
24
25
26
27
27
28
28
28
28
28
28
28
28
28
28
28
28
28
28
28
28
29
29
29
29
30
31
32
32
32
32
32
32
32
32
32
33
33
33
32
32
32
33
36
36
36
36
36
36
36
36
36
36
36
35
33
33
34
34
34
34
34
34
34
33
33
34
34
34
34
35
35
35
36
35
35
34
33
33
33
34
34
34
34
34
34
34
34
34
34
33
33
33
33
34
34
34
34
35
35
35
35
35
35
35
35
35
35
35
35
35
36
36
36
36
36
36
36
36
36
36
35
36
34
34
34
35
35
35
35
35
35
35
33
32
31
29
28
27
27
28
28
28
29
28
28
28
28
28
28
26
26
23
23
23
23
23
23
25
25
25
25
25
25
24
24
24
24
24
23
21
18
17
17
17
18
18
17
17
17
17
18
18
18
18
18
18
18
18
18
18
18
18
18
18
18
18
18
18
18
18
18
18
18
18
18
18
18
18
18
18
18
18
18
18
18
18
18
18
18
18
18
18
18
18
18
18
18
18
18
18
18
18
16
16
16
16
16
16
16
16
16
16
16
16
16
16
17
15
16
16
16
16
16
15
16
17
17
17
17
17
17
17
17
17
17
17
17
17
17
17
17
17
17
17
17
17
16
15
15
15
15
15
15
15
15
15
13
13
13
13
13
13
13
12
12
12
12
8
8
6
6
6
6
6
6
6
6
6
6
6
7
7
7
7
7
7
8
8
8
8
8
8
7
7
7
7
7
7
7
7
7
7
7
7
7
7
7
7
7
8
8
8
8
8
8
8
8
8
8
9
10
11
13
14
14
16
16
16
16
16
17
17
17
17
18
18
18
18
18
18
21
21
21
21
21
21
21
21
21
21
21
22
23
22
22
22
22
22
22
22
23
23
23
23
23
23
24
24
24
25
25
26
27
27
27
27
27
27
29
30
31
31
30
30
28
28
28
28
28
28
28
28
28
29
29
29
29
29
34
33
34
37
37
37
40
40
40
40
41
41
41
41
41
41
41
41
43
43
43
43
43
43
43
43
43
43
43
43
43
43
43
43
43
44
44
44
44
44
44
44
43
43
43
43
43
43
43
43
43
43
43
43
43
43
44
44
44
44
45
45
45
45
45
46
49
50
49
49
49
49
49
49
49
49
51
51
51
50
50
50
50
51
50
50
50
50
50
50
50
49
49
50
50
50
50
50
50
50
50
50
50
50
50
50
49
49
48
49
49
49
48
48
45
43
42
41
41
42
37
37
37
37
37
37
37
36
36
33
32
30
30
31
31
30
26
26
24
24
24
24
24
24
24
24
24
24
24
24
24
24
24
24
24
24
24
24
24
24
24
24
23
23
23
23
23
23
23
23
23
23
23
23
23
23
23
23
23
23
23
23
23
23
23
23
22
22
22
22
22
20
20
20
20
19
19
19
19
18
18
18
18
18
17
16
15
15
15
15
15
15
15
15
15
15
14
14
14
14
14
13
12
12
11
11
10
10
9
9
7
6
5
5
5
5
5
4
4
3
3
3
3
3
3
3
3
3
3
2
2
2
2
2
2
2
2
2
2
2
2
2
2
3
3
3
3
3
3
3
3
3
3
3
3
3
3
3
3
3
3
3
3
4
4
4
4
4
4
4
4
4
4
4
4
4
4
4
4
4
4
4
4
4
4
4
4
4
4
4
4
4
4
4
4
2
2
2
2
2
2
2
3
3
3
3
3
3
3
3
3
3
3
3
3
3
2
2
3
3
3
3
3
4
4
4
4
4
4
4
4
4
4
4
4
4
4
4
4
4
4
4
4
4
4
4
4
4
4
4
4
4
4
4
4
4
4
4
4
4
4
4
4
4
4
4
4
4
4
4
4
4
4
4
4
4
4
4
4
4
4
4
3
3
3
3
4
6
6
6
6
6
6
6
6
6
6
6
6
6
6
6
6
7
7
7
7
7
7
7
7
8
8
8
8
8
8
8
8
8
8
8
8
8
8
8
8
7
7
7
7
7
6
6
6
6
6
6
6
6
6
6
6
6
6
6
6
6
6
6
6
6
6
7
7
7
7
7
7
7
7
7
7
7
7
7
7
7
7
7
7
7
7
7
7
7
7
8
8
8
8
8
8
8
8
8
8
8
8
8
8
8
8
9
9
9
9
9
9
9
9
9
9
9
9
9
9
9
9
9
9
9
9
9
9
9
9
9
9
9
9
9
9
9
9
9
9
9
8
8
8
7
7
7
6
5
5
5
5
5
5
5
5
5
5
5
5
5
5
5
5
5
5
5
5
5
5
5
5
5
5
5
5
5
5
5
5
5
5
5
5
5
5
5
5
5
5
5
4
4
4
4
4
4
4
4
4
4
4
4
4
4
4
4
4
4
4
4
4
4
4
4
4
4
4
4
4
3
3
3
3
2
2
2
2
2
2
2
2
2
2
2
2
2
2
2
2
2
2
2
2
2
2
2
2
2
2
2
2
2
1
1
1
1
1
1
1
1
1
1
1
1
1
1
1
1
1
1
0
0
0
0
0
0
1
1
1
1
1
1
1
1
1
1
1
1
1
1
1
2
2
2
2
2
2
2
2
2
2
2
2
2
2
2
2
2
2
2
2
2
2
2
2
2
2
2
2
2
2
2
2
2
2
2
2
2
2
2
2
2
2
2
2
2
2
2
2
2
2
2
2
2
2
2
3
3
3
3
3
3
3
3
3
3
3
3
3
3
3
3
3
3
3
3
3
3
3
3
3
3
3
3
3
3
4
4
4
4
4
4
4
4
4
4
4
4
4
4
6
6
6
6
6
6
6
6
6
6
6
6
6
6
6
6
6
6
6
6
6
6
6
6
6
6
6
6
6
6
6
6
6
6
6
6
6
6
5
5
4
4
4
4
4
4
4
4
4
4
4
4
4
4
4
4
4
4
4
4
4
4
4
4
4
4
4
4
4
4
4
4
4
4
4
4
4
4
4
4
4
4
4
4
4
4
4
4
4
4
4
4
4
4
4
4
4
4
4
4
4
4
4
4
3
3
3
3
3
3
3
3
3
3
3
3
3
3
3
3
2
2
2
2
2
2
2
2
1
1
1
1
1
1
1
1
1
1
1
1
1
1
1
1
1
1
0
0
0
0
0
0
0
0
0
0
0
0
0
0
0
0
0
0
0
0
0
0
0
0
0
0
0
0
0
0
0
0
0
0
0
0
0
0
0
0
0
0
0
0
0
0
0
0
0
0
0
0
0
0
0
0
0
0
0
0
0
0
0
0
0
0
0
0
0
0
0
0
0
0
0
0
0
0
0
0
0
0
0
0
0
0
0
0
0
0
0
0
0
0
0
0
0
0
0
0
0
0
0
0
0
0
0
0
0
0
0
0
0
0
0
0
0
0
0
0
0
0
0
0
0
0
0
0
0
0
0
0
0
0
0
0
0
0
0
0
0
0
0
0
0
0
0
0
0
0
0
0
0
0
0
0
0
0
0
0
0
0
0
0
0
0
0
0
0
0
0
0
0
0
0
0
0
0
0
0
0
0
0
0
0
0
0
0
0
0
0
0
0
0
0
0
0
0
0
0
0
0
0
0
0
0
0
0
0
0
0
0
0
0
0
0
0
0
0
0
0
0
0
0
0
0
0
0
0
0
0
0
0
0
0
0
0
0
0
0
0
0
0
0
0
0
0
0
0
0
0
0
0
0
0
0
0
0
0
0
0
0
0
0
0
0
0
0
0
0
0
0
0
0
0
0
0
0
0
0
0
0
0
0
0
0
0
0
0
0
0
0
0
0
0
0
0
0
0
0
0
0
0
0
0
0
0
0
0
0
0
0
0
0
0
0
0
0
0
0
0
0
0
0
0
0
0
0
0
0
0
0
0
0
0
0
0
0
0
0
0
0
0
0
0
0
0
0
0
0
0
0
0
0
0
0
0
0
0
0
0
0
0
0
0
0
0
0
0
0
0
0
0
0
0
0
0
0
0
0
0
0
0
0
0
0
0
0
0
0
0
0
0
0
0
0
0
0
0
0
0
0
0
0
0
0
0
0
0
0
0
0
0
0
0
0
0
0
0
0
0
0
0
0
0
0
0
0
0
0
0
0
0
0
0
0
0
0
0
0
0
0
0
0
0
0
0
0
0
0
0
0
0
0
0
0
0
0
0
0
0
0
0
0
0
0
0
0
0
0
0
0
0
0
0
0
0
0
0
0
0
0
0
0
0
0
0
0
0
0
0
0
0
0
0
0
0
0
0
0
0
0
0
0
0
0
0
0
0
0
0
0
0
0
0
0
0
0
0
0
0
0
0
0
0
0
0
0
0
0
0
0
0
0
0
0
0
0
0
0
0
0
0
0
0
0
0
0
0
0
0
0
0
0
0
0
0
0
0
0
0
0
0
0
0
0
0
0
0
0
0
0
0
0
0
0
0
0
0
0
0
0
0
0
0
0
0
0
0
0
0
0
0
0
0
0
0
0
0
0
0
0
0
0
0
0
0
0
0
0
0
0
0
0
0
0
0
0
0
0
0
0
0
0
0
0
0
0
0
0
0
0
0
0
0
0
0
0
0
0
0
0
0
0
0
0
0
0
0
0
0
0
0
0
0
0
0
0
0
0
0
0
0
0
0
0
0
0
0
0
0
0
0
0
0
0
0
0
0
0
0
0
0
0
0
0
0
0
0
0
0
0
0
0
0
0
0
0
0
0
0
0
0
0
0
0
0
0
0
0
0
0
0
0
0
0
0
0
0
0
0
0
0
0
0
0
0
0
0
0
0
0
0
0
0
0
0
0
0
0
0
0
0
0
0
0
0
0
0
0
0
0
0
0
0
0
0
0
0
0
0
0
0
0
0
0
0
0
0
0
0
0
0
0
0
0
0
0
0
0
0
0
0
0
0
0
0
0
0
0
0
0
0
0
0
0
0
0
0
0
0
0
0
0
0
0
0
0
0
0
0
0
0
0
0
0
0
0
0
0
0
0
0
0
0
0
0
0
0
0
0
0
0
0
0
0
0
0
0
0
0
0
0
0
0
0
0
0
0
0
0
0
0
0
0
0
0
0
0
0
0
0
0
0
0
0
0
0
0
0
0
0
0
0
0
0
0
0
0
0
0
0
0
0
0
0
0
0
0
0
0
0
0
0
0
0
0
0
0
0
0
0
0
0
0
0
0
0
0
0
0
0
0
0
0
0
0
0
0
0
0
0
0
0
0
1
1
1
1
1
1
1
1
1
1
1
1
1
1
1
1
1
1
1
1
1
1
1
1
1
1
1
1
1
1
1
1
1
1
1
1
1
1
1
1
1
1
1
1
1
1
1
1
1
1
1
1
1
1
1
1
1
1
1
1
1
1
1
1
1
1
1
1
1
1
1
1
1
1
1
1
1
1
2
2
1
1
1
1
1
1
1
1
1
1
1
1
1
1
1
1
1
1
1
1
1
1
1
1
1
1
1
1
1
1
1
1
1
1
1
1
1
1
1
1
1
1
1
1
1
1
1
1
1
1
1
1
1
1
1
1
1
1
1
1
1
1
1
1
1
1
1
1
1
1
1
1
0
0
0
0
0
0
0
0
0
0
0
0
0
0
0
0
0
0
0
0
0
0
0
0
0
0
0
0
0
0
0
0
0
0
0
0
0
0
0
0
0
0
0
0
0
0
0
0
0
0
0
0
0
0
0
0
0
0
0
0
0
0
0
0
0
0
0
0
0
0
0
0
0
0
0
0
0
0
0
0
0
0
0
0
0
0
0
0
1
1
1
1
1
1
1
1
1
1
1
1
1
1
1
1
1
1
1
1
1
1
1
1
1
1
1
1
1
1
1
1
1
1
1
1
1
1
1
2
2
2
2
2
2
2
2
2
2
2
2
2
2
2
2
2
2
2
2
2
2
2
2
2
2
2
2
2
2
2
2
2
2
2
2
2
2
2
2
2
2
2
2
2
2
2
2
2
2
2
2
2
2
2
2
2
2
2
2
2
2
2
2
2
2
2
2
1
1
1
1
1
1
1
1
0
0
0
0
0
0
0
0
0
0
0
0
0
0
0
0
0
0
0
0
0
0
0
0
0
0
0
0
0
0
0
0
0
0
0
0
0
0
0
0
0
0
0
0
0
0
0
0
0
0
0
0
0
0
0
0
0
0
0
0
0
0
0
0
0
0
0
0
0
0
0
0
0
0
0
0
0
0
0
0
0
0
0
0
0
0
0
0
0
0
0
0
0
0
0
0
0
0
0
0
0
0
0
0
0
0
0
0
0
0
0
0
0
0
0
0
0
0
0
0
0
0
0
0
0
0
0
0
0
0
0
0
0
0
0
0
0
0
0
0
0
0
0
0
0
0
0
0
0
0
0
0
0
0
0
0
0
0
0
0
0
0
0
0
0
0
0
0
0
0
0
0
0
0
0
0
0
0
0
0
0
0
0
0
0
0
0
0
0
0
0
0
0
0
0
0
0
0
0
0
0
0
0
0
0
0
0
0
0
0
0
0
0
0
0
0
0
0
0
0
0
0
0
0
0
0
0
0
0
0
0
0
0
0
0
0
0
0
0
0
0
0
0
0
0
0
0
0
0
0
0
0
0
0
0
0
0
0
0
0
0
0
0
0
0
0
0
0
0
0
0
0
0
0
0
0
0
0
0
0
0
0
0
0
0
0
0
0
0
0
0
0
0
0
0
0
0
0
0
0
0
0
0
0
0
0
0
0
0
0
0
0
0
0
0
0
0
0
0
0
0
0
0
0
0
0
0
0
0
0
0
0
0
0
0
0
0
0
0
0
0
0
0
0
0
0
0
0
0
0
0
0
0
0
0
0
0
0
0
0
0
0
0
0
0
0
0
0
0
0
0
0
0
0
0
0
0
0
0
0
0
0
0
0
0
0
0
0
0
0
0
0
0
0
0
0
0
0
0
0
0
0
0
0
0
0
0
0
0
0
0
0
0
0
0
0
0
0
0
0
0
0
0
0
0
0
0
0
0
0
0
0
0
0
0
0
0
0
0
0
0
0
0
0
0
0
0
0
0
0
0
0
0
0
0
0
0
0
0
0
0
0
0
1
1
1
1
1
1
1
1
1
1
1
1
1
1
1
1
1
1
1
1
1
1
1
1
1
1
1
1
1
1
1
1
1
1
1
1
1
1
1
1
1
1
1
0
0
0
0
0
0
0
0
0
0
0
0
0
0
0
0
0
0
0
0
0
0
0
0
0
0
0
0
0
0
0
0
0
0
0
0
0
0
0
0
0
0
0
0
0
0
0
0
0
0
0
0
0
0
0
0
0
0
0
0
0
0
0
0
0
0
0
0
0
0
0
0
0
0
0
0
0
0
0
0
0
0
0
0
0
0
0
0
0
0
0
0
0
0
0
1
1
2
3
3
3
3
3
3
3
3
3
3
4
4
4
4
4
4
4
4
4
4
4
4
4
4
4
4
4
4
4
4
4
4
4
4
4
4
4
4
4
4
4
4
4
4
4
4
4
4
4
4
4
4
4
4
4
4
4
4
4
4
4
4
4
4
4
4
4
4
4
4
4
4
4
4
4
4
4
4
4
4
4
4
4
4
4
4
4
4
4
4
4
4
4
4
4
4
4
4
4
4
4
4
4
4
4
4
4
4
4
2
2
2
2
1
1
1
1
1
0
0
0
1
1
1
1
1
1
1
1
1
1
1
1
2
2
1
1
1
1
1
1
1
1
1
1
1
1
2
11
13
13
23
25
27
27
27
27
27
27
27
27
27
27
27
27
27
28
29
29
29
29
29
30
30
30
30
30
30
44
44
44
45
45
45
45
47
47
47
48
48
49
49
49
49
49
49
51
51
52
53
53
53
53
53
53
54
54
55
55
56
56
57
57
57
57
57
57
57
57
57
58
58
59
59
59
60
60
60
60
60
60
60
60
60
60
60
61
61
62
62
62
62
62
63
63
63
63
63
63
63
63
63
63
63
63
63
63
63
63
63
63
64
67
67
67
67
66
66
66
66
66
66
67
66
66
66
66
66
66
66
65
65
65
64
64
64
65
65
65
65
65
65
64
64
64
63
63
63
63
63
63
63
62
61
60
59
58
55
56
56
55
53
53
52
50
51
44
43
42
42
41
39
39
38
38
36
36
35
34
34
27
23
23
23
23
24
24
24
24
24
24
24
24
24
24
24
24
24
24
24
23
23
23
23
23
23
23
23
23
25
25
25
25
25
25
27
27
27
27
27
26
26
26
26
26
26
26
26
26
26
27
27
27
27
27
27
27
30
30
30
28
28
28
28
28
28
28
29
29
29
29
29
29
30
30
30
29
29
29
29
28
28
28
31
31
30
29
29
29
29
29
29
29
29
29
30
30
30
30
28
28
28
28
28
28
26
22
22
22
22
22
22
22
22
22
22
22
22
22
22
22
22
22
22
22
22
22
22
22
23
22
22
22
21
21
20
20
20
21
21
21
21
21
21
21
21
21
22
22
22
22
22
22
21
20
20
18
18
16
16
16
16
17
17
17
17
15
14
14
14
14
14
14
14
14
14
14
14
14
14
13
14
14
14
15
15
15
15
15
15
26
33
37
37
39
79
105
110
114
120
125
126
126
128
129
129
140
140
140
145
146
146
146
165
171
172
172
176
189
191
191
193
193
193
195
194
200
214
218
218
216
218
218
225
235
237
240
244
245
249
251
254
254
252
252
252
252
253
253
253
274
274
274
277
279
280
280
280
280
291
293
296
310
310
311
314
315
320
323
327
331
334
335
335
335
336
336
336
336
338
340
347
348
348
356
364
365
367
370
375
378
379
380
380
387
389
394
407
414
419
428
428
429
429
431
468
474
481
482
482
488
489
489
491
492
492
490
493
493
495
498
496
500
493
498
494
505
505
506
505
525
524
524
525
525
534
535
537
537
542
561
549
554
558
563
581
581
599
606
608
622
626
628
636
637
636
641
652
650
678
694
722
722
733
744
746
749
748
748
768
772
781
788
785
785
813
821
832
848
856
859
869
881
943
948
962
963
978
998
1001
1043
1074
1102
1095
1077
1074
1085
1089
1124
1133
1143
1147
1148
1192
1259
1271
1278
1298
1305
1303
1323
1344
1346
1346
1364
1454
1485
1574
1583
1583
1603
1635
1641
1654
1692
1697
1702
1703
1720
1731
1770
1799
1866
1879
1881
1889
1890
1891
1907
1924
1953
1962
1997
1998
2001
2001
2004
2007
2012
2033
2038
2044
2044
2045
2054
2065
2071
2067
2068
2083
2076
2082
2086
2105
2128
2137
2137
2139
2140
2145
2152
2162
2167
2168
2170
2170
2170
2174
2177
2179
2180
2177
2178
2178
2180
2180
2178
2180
2184
2185
2198
2198
2197
2186
2182
2199
2137
2141
2136
2110
2105
2103
2045
2043
2039
2042
2035
2033
2029
2027
2018
2014
2014
2016
2019
2033
2035
2031
2034
2025
2025
2026
2021
2023
2026
2021
2025
2001
2001
2001
2001
2004
2001
2005
1997
1994
2000
1980
1980
1989
1979
1978
1973
1962
1954
1952
1961
1965
1968
1982
1995
2006
2019
2019
1760
1735
1707
1425
1405
1385
1267
1166
1034
999
821
803
779
738
756
753
786
778
773
729
722
718
717
734
737
726
723
666
641
616
592
562
551
556
556
564
564
564
564
559
561
562
562
562
566
565
567
568
569
575
573
572
575
565
564
559
545
538
533
514
492
476
474
471
472
475
474
474
473
474
467
465
464
463
463
464
463
467
466
465
463
457
452
451
450
451
452
451
451
453
453
454
456
468
470
471
474
480
480
481
481
481
485
493
494
494
495
495
496
496
501
501
504
504
500
502
500
496
497
485
485
483
478
474
468
375
357
351
352
353
349
347
339
334
324
320
319
295
286
291
281
282
281
281
278
279
278
280
281
280
280
280
280
281
281
285
285
286
287
289
284
281
278
277
277
271
269
269
269
274
281
282
282
281
282
280
280
284
291
291
292
288
288
284
283
281
283
276
277
271
269
269
268
268
268
274
276
276
272
273
270
268
269
269
268
263
252
238
241
246
246
253
253
257
258
258
259
259
260
260
255
252
235
227
227
222
224
225
226
231
230
220
219
220
220
221
225
225
225
227
228
230
233
232
234
233
231
222
222
222
222
222
222
220
220
220
221
221
220
217
216
211
206
202
200
189
187
186
186
190
193
201
201
201
201
201
199
199
200
198
198
201
203
202
204
205
208
214
215
217
217
220
220
221
221
221
218
219
218
217
218
218
218
220
219
224
225
225
225
226
226
227
228
231
233
234
236
237
237
240
245
249
254
248
241
239
223
230
234
231
229
229
229
231
237
237
237
237
239
239
240
240
240
240
240
244
245
246
246
251
250
252
255
258
258
261
259
259
259
259
259
259
260
259
254
255
255
255
256
255
254
255
255
255
259
260
261
264
265
261
261
265
267
267
269
274
273
272
273
273
275
276
276
277
276
283
283
292
293
293
291
289
289
288
284
282
283
286
290
308
305
302
302
308
308
308
310
310
311
312
307
307
307
308
308
308
308
308
317
314
295
295
288
292
291
290
291
294
295
294
293
293
294
295
296
296
298
301
303
304
305
304
305
302
303
303
314
314
310
313
312
314
311
308
308
296
298
279
279
281
277
277
272
259
259
254
250
248
241
240
241
240
240
240
240
242
243
243
243
244
244
246
246
245
245
248
248
250
251
253
253
253
252
250
250
253
253
254
256
257
260
261
260
254
249
248
245
245
247
247
247
243
230
211
209
207
204
203
202
195
164
152
149
149
150
150
157
158
157
158
158
156
155
155
149
148
148
148
148
152
152
164
167
167
168
169
169
169
169
170
170
167
162
160
158
158
158
159
159
159
159
159
160
162
162
172
179
181
180
180
180
180
181
185
186
187
187
191
191
191
196
195
194
194
188
176
179
174
170
167
167
168
161
162
168
172
177
176
176
176
176
176
176
175
174
175
176
177
177
177
179
180
180
190
193
192
192
192
190
193
192
192
186
186
185
185
185
184
182
183
181
182
182
184
183
183
185
186
185
187
187
188
187
190
192
192
194
194
193
191
192
192
191
189
187
174
174
175
175
173
169
169
169
172
172
170
170
170
170
170
170
170
169
176
176
183
182
183
182
180
180
183
184
191
193
195
194
192
191
191
192
193
194
194
198
199
199
199
216
219
222
222
221
232
238
243
241
243
243
240
237
237
241
265
267
268
278
279
279
279
279
279
279
283
283
282
293
292
292
292
294
296
296
306
309
313
314
318
323
325
325
325
324
329
335
334
334
339
345
348
360
353
355
354
351
330
331
331
328
331
336
343
339
344
345
350
351
350
352
353
356
357
361
365
370
374
374
378
382
389
390
398
401
401
424
426
425
428
428
436
441
442
443
443
444
444
447
453
458
463
464
466
466
474
475
477
481
487
490
507
513
513
514
519
522
527
535
534
534
538
539
540
543
543
543
544
544
544
543
544
543
545
546
547
546
546
546
546
566
569
568
568
568
569
570
570
570
570
570
570
570
570
593
599
598
597
596
599
609
607
608
606
605
607
594
593
596
597
591
574
563
558
553
553
514
514
514
480
482
477
454
436
438
423
422
421
421
430
431
429
427
427
432
431
431
432
432
432
432
433
432
434
434
434
433
432
427
427
426
430
444
450
455
462
462
463
468
471
470
468
472
463
434
426
397
396
392
371
373
363
365
360
354
360
358
358
357
356
356
365
371
374
388
395
394
392
392
395
397
397
398
398
399
408
409
417
419
419
418
418
419
421
420
424
426
428
428
427
426
424
402
360
333
324
320
320
321
320
322
322
320
318
315
311
309
309
311
313
313
314
314
314
313
314
314
315
315
315
315
315
317
320
320
322
323
325
327
327
327
327
327
328
327
327
327
327
335
340
340
340
340
340
342
347
346
362
391
473
478
496
498
516
520
524
531
530
535
533
540
541
542
542
544
546
550
555
558
562
562
565
574
580
582
582
595
598
599
603
605
605
610
613
624
627
632
615
535
536
530
520
521
524
531
481
465
461
453
457
460
462
466
467
469
469
471
473
476
476
480
490
492
492
497
499
499
502
503
507
510
519
519
520
521
530
531
540
543
544
549
562
564
565
565
566
567
572
575
576
578
578
581
581
581
583
584
584
584
584
586
587
588
589
590
590
592
592
595
595
596
596
594
593
593
593
593
595
594
594
592
590
590
592
592
589
592
590
590
588
553
547
505
463
442
384
384
384
383
382
381
382
383
379
379
378
375
375
384
385
380
375
350
349
344
342
339
341
338
341
339
340
342
342
341
342
343
345
345
347
347
345
345
342
341
340
340
343
343
342
341
341
340
340
348
350
349
349
350
346
344
342
342
349
351
350
348
322
297
295
225
213
199
196
174
170
170
170
171
173
174
174
175
175
175
177
177
178
180
180
181
181
181
181
181
185
187
192
191
191
191
191
192
190
188
189
190
189
189
190
192
201
203
204
204
205
205
205
206
206
206
195
194
185
187
186
193
190
190
189
188
198
199
200
200
197
192
192
193
196
196
196
195
196
196
197
197
196
188
185
185
190
190
190
190
190
190
189
189
189
188
188
176
174
173
173
173
162
162
164
166
166
163
161
161
157
155
157
159
161
162
164
163
161
161
160
161
162
162
161
160
159
158
156
155
156
156
156
156
156
156
156
156
158
158
158
158
160
160
159
159
159
159
159
159
159
159
159
163
163
163
162
161
162
163
163
164
165
165
165
164
163
163
164
164
160
159
169
169
167
167
157
156
156
138
134
131
124
110
104
102
101
101
105
105
105
105
108
105
105
105
105
105
105
105
105
107
108
108
109
109
109
109
110
110
110
114
116
115
115
114
114
114
115
118
118
118
120
121
121
122
122
122
120
120
121
122
122
122
119
117
120
124
124
124
124
124
124
124
125
125
125
127
128
128
129
129
129
130
129
131
131
132
132
134
134
133
133
132
132
133
133
132
135
136
136
136
137
137
137
137
138
138
136
133
132
132
134
133
130
130
131
132
132
132
132
132
132
132
132
131
131
132
133
133
134
135
135
136
138
137
144
144
144
144
145
149
148
149
148
145
145
144
146
146
145
143
140
139
140
142
144
145
151
152
152
153
154
154
155
156
156
161
164
162
164
160
160
161
157
157
157
156
150
149
146
139
138
137
132
127
130
148
150
159
159
160
160
159
158
158
158
159
159
159
160
161
157
157
157
159
159
159
160
160
161
165
166
168
171
171
171
171
171
171
174
174
173
177
177
177
178
178
185
189
193
194
194
194
194
201
201
202
203
205
207
207
207
207
210
207
205
204
203
209
215
219
219
219
219
222
222
223
226
226
229
229
235
239
240
239
240
239
242
250
251
253
257
258
258
258
258
259
263
264
264
265
266
266
266
268
271
274
274
280
278
277
277
275
280
280
283
294
294
295
296
295
296
296
296
296
296
297
296
296
296
296
295
280
284
295
281
277
277
272
271
271
274
279
290
287
282
281
283
288
288
290
291
291
292
296
295
295
295
296
296
296
297
297
297
299
296
294
293
296
296
293
292
293
291
291
293
296
302
303
303
303
303
304
304
304
304
305
305
306
307
307
307
307
309
311
314
314
314
314
316
319
322
324
323
320
333
332
333
333
334
335
335
338
339
339
339
337
332
329
324
321
321
321
322
326
326
327
328
329
330
330
331
331
330
328
327
326
331
328
326
316
314
314
313
312
312
311
314
305
312
314
309
291
259
245
236
234
231
226
248
236
222
222
220
220
220
231
232
233
236
238
237
232
232
232
231
232
233
234
234
242
245
245
249
264
267
266
266
270
271
271
274
274
273
274
276
281
280
281
280
278
278
277
288
289
280
280
278
277
278
293
295
301
308
311
311
316
318
318
318
318
324
329
331
335
336
352
353
353
354
354
354
354
358
363
366
367
367
366
367
367
368
368
369
370
368
369
370
374
378
373
374
378
372
371
373
375
375
376
370
370
369
363
364
365
364
364
367
364
360
362
363
372
378
382
384
389
390
391
390
391
389
389
391
392
393
397
397
407
408
410
410
413
413
419
420
416
415
413
412
414
416
413
408
408
397
396
395
389
386
370
386
372
370
372
370
373
372
374
374
374
376
375
373
372
372
374
387
388
390
386
378
379
380
382
383
384
389
392
405
406
410
416
412
409
370
365
361
353
345
317
317
315
310
306
305
311
317
320
319
322
320
320
321
322
322
319
316
316
317
319
319
320
326
326
326
328
328
330
331
332
333
333
339
339
338
338
339
339
340
341
342
340
338
337
339
342
343
348
349
349
349
356
357
361
355
345
319
317
313
313
313
314
314
314
315
309
298
297
285
281
282
278
277
275
276
275
280
285
285
286
285
286
287
289
288
289
290
296
296
298
299
299
299
306
307
307
307
307
305
304
300
291
288
300
300
295
295
281
281
282
272
272
273
273
273
252
253
234
234
234
210
205
206
207
209
204
204
200
201
200
210
213
211
210
211
213
215
215
214
213
213
213
207
212
212
216
217
220
221
221
223
224
224
228
230
230
230
230
232
232
232
232
233
232
232
240
240
241
242
240
235
238
228
227
223
222
223
222
222
220
214
189
188
192
192
192
197
199
202
202
202
204
206
207
206
206
205
207
200
200
201
200
203
206
208
207
207
210
210
210
211
216
219
222
222
222
222
223
223
234
235
235
236
240
244
245
242
243
240
240
240
240
240
240
240
240
246
246
247
247
246
252
250
250
252
251
257
259
254
262
263
263
261
259
258
257
258
256
257
258
260
260
258
255
254
256
253
243
243
230
231
227
225
227
231
229
229
228
227
227
227
227
228
231
236
232
231
233
234
238
239
240
244
244
249
249
249
250
252
254
256
258
265
268
268
268
267
267
268
268
268
268
267
260
264
264
266
264
264
263
272
274
277
275
272
244
229
220
220
220
220
231
232
232
233
235
236
237
237
238
238
238
239
239
240
240
241
241
242
242
245
248
248
248
249
250
250
253
254
254
254
254
254
254
254
254
255
256
256
256
259
259
258
258
257
258
257
257
257
253
253
261
258
254
244
239
222
216
205
207
207
207
211
208
208
205
206
207
207
206
206
205
206
210
208
203
204
201
177
172
174
173
173
173
177
177
180
176
176
173
164
160
158
158
159
159
182
182
184
185
185
185
185
187
192
195
198
196
196
196
197
199
201
203
203
205
207
211
214
214
215
216
215
215
213
216
215
215
215
216
222
222
223
222
219
225
224
225
223
225
225
225
225
225
225
226
231
231
231
231
231
231
232
232
233
236
239
238
240
241
244
244
245
245
246
249
250
252
253
257
257
258
258
259
262
261
259
259
260
260
261
261
265
268
264
254
243
237
235
235
238
238
242
242
241
241
242
240
240
242
240
240
240
240
243
244
247
253
254
254
252
252
255
254
255
254
255
256
256
255
258
259
259
259
261
263
264
264
263
263
263
266
265
261
260
270
257
259
254
250
246
243
240
240
238
237
237
219
216
216
216
213
204
203
200
200
207
213
214
216
221
222
223
228
228
228
229
229
228
229
229
229
230
231
232
235
236
236
236
237
233
233
234
234
229
220
203
201
183
184
183
182
182
183
183
183
184
186
187
187
185
185
185
185
185
186
187
188
189
189
188
188
189
189
189
189
189
193
201
202
201
201
201
202
202
204
205
205
205
207
207
208
207
207
208
210
209
207
203
200
198
198
194
194
189
187
179
172
174
174
175
175
177
176
177
179
180
190
191
190
193
194
193
206
206
208
208
211
212
210
210
210
210
210
212
215
217
221
229
228
223
222
209
206
206
210
210
219
222
222
225
220
205
198
197
192
187
185
182
182
185
185
187
185
186
186
179
178
177
177
177
181
181
184
184
185
183
178
178
177
177
176
176
177
177
178
189
191
190
191
191
191
191
191
191
191
192
192
192
191
191
191
191
192
193
197
198
198
198
200
202
204
204
210
212
213
215
211
211
211
214
216
210
210
203
203
205
204
207
216
216
217
215
215
213
213
215
216
216
216
224
226
227
229
230
230
230
233
233
236
237
239
220
216
215
214
216
218
224
224
226
225
225
224
226
225
225
228
226
226
223
225
224
220
216
201
197
196
183
182
182
188
189
190
191
190
190
193
193
193
193
193
194
194
192
192
198
198
198
197
194
193
193
193
193
194
194
194
194
193
193
194
195
195
198
198
200
202
202
200
199
196
196
196
193
192
192
196
197
198
198
199
199
197
197
197
197
196
196
195
196
196
196
197
200
199
199
199
199
200
201
198
195
195
194
194
197
202
203
204
204
207
210
221
228
229
231
234
235
238
239
239
239
239
239
238
242
243
242
242
240
240
235
234
235
211
206
185
168
168
169
170
167
167
167
167
167
167
167
166
163
161
157
150
148
145
146
146
146
146
147
147
147
147
149
152
152
153
153
154
153
153
153
154
157
158
158
159
157
151
148
145
146
146
151
151
150
150
150
150
150
150
151
151
150
150
150
150
150
150
150
150
150
150
150
150
150
151
151
151
150
151
151
151
151
150
150
150
150
150
150
150
152
152
152
151
152
151
151
151
149
143
143
136
137
132
132
121
118
113
114
114
114
114
114
114
116
117
116
117
118
118
118
117
118
116
116
116
115
115
118
119
119
114
114
115
115
112
111
111
111
111
112
112
112
112
111
111
109
109
107
108
108
101
93
92
93
92
85
85
82
81
81
80
80
80
80
80
79
79
78
76
76
77
77
76
77
77
80
80
80
80
80
80
80
81
82
82
82
82
81
79
78
76
79
79
79
81
80
80
81
76
75
74
72
72
72
72
73
73
74
74
74
74
74
74
74
74
74
74
75
75
75
76
76
78
78
78
78
78
78
82
83
84
84
84
84
84
84
84
84
84
83
83
86
86
86
86
80
80
79
79
79
82
83
84
81
75
74
68
68
69
68
68
65
65
65
64
64
64
64
64
64
64
64
63
63
63
63
63
63
63
63
64
65
66
66
66
67
68
69
69
70
70
69
68
69
72
73
74
74
74
74
74
75
74
74
74
74
74
74
74
79
80
81
80
80
80
80
80
81
82
82
83
83
83
82
85
85
85
84
83
83
83
85
87
88
89
89
89
89
89
88
88
88
89
89
88
87
89
89
89
91
91
91
91
91
87
88
86
89
89
89
88
81
83
85
84
84
82
82
82
84
84
84
85
85
85
85
85
85
85
85
84
84
84
85
85
85
85
85
87
87
87
87
87
87
87
88
88
88
88
88
87
87
88
88
88
88
88
88
88
88
88
88
90
90
89
89
83
83
83
83
83
83
83
83
82
82
82
82
82
75
70
62
63
62
62
62
62
62
63
68
70
70
70
69
69
69
68
67
67
67
68
69
69
69
69
69
69
70
70
70
70
70
70
73
74
74
74
74
74
74
74
72
70
68
70
70
70
71
71
72
72
72
71
71
70
68
63
63
64
63
62
56
55
55
55
55
54
54
54
53
52
52
52
51
51
50
50
48
47
47
49
50
51
51
51
51
51
51
51
50
49
48
47
48
49
49
47
47
50
52
52
52
54
54
54
54
55
55
55
55
54
55
55
55
55
56
56
56
56
58
58
59
59
59
59
59
58
58
59
59
61
64
64
62
66
66
65
69
70
70
70
71
71
71
71
71
70
70
70
70
70
70
70
70
70
67
67
68
68
69
69
68
67
68
68
67
67
67
67
65
68
68
68
68
69
69
75
74
73
75
79
79
79
79
79
79
81
82
88
88
92
92
92
92
92
92
92
92
91
91
91
95
96
102
103
103
104
105
107
107
106
104
106
105
108
108
109
109
109
109
109
111
111
111
112
112
112
113
113
113
114
119
119
119
119
119
119
119
119
119
119
119
120
123
122
122
122
122
122
122
122
122
122
123
122
124
125
125
127
128
127
129
129
130
130
128
128
125
123
121
121
122
122
123
124
124
124
124
124
125
127
127
129
129
129
129
129
129
129
129
129
129
129
129
129
129
129
125
120
120
119
118
118
118
114
111
107
106
105
105
105
105
104
104
104
104
105
105
104
104
104
104
106
103
104
104
98
95
72
69
66
61
61
61
61
61
59
59
59
57
58
58
61
62
65
65
65
73
74
74
74
74
74
75
77
77
78
78
78
78
78
78
78
78
78
79
79
79
79
79
79
79
79
77
80
80
80
77
75
74
74
74
74
74
77
80
80
77
76
75
75
75
75
76
76
76
77
76
76
74
74
72
68
67
66
66
66
66
67
66
64
63
63
62
60
58
61
61
60
60
60
60
60
60
60
59
60
58
61
59
61
64
67
67
67
67
67
67
70
71
74
75
77
77
77
77
77
78
78
78
78
78
78
78
80
79
79
79
78
78
79
81
81
81
81
82
81
81
80
76
74
74
74
74
74
75
75
75
72
69
69
69
69
69
69
69
68
69
69
70
72
71
71
74
74
74
78
77
77
77
76
76
76
76
76
76
76
77
77
78
79
80
84
84
83
83
83
84
88
89
95
95
98
98
98
98
99
99
99
99
99
100
100
101
103
104
104
104
104
107
108
110
110
109
106
102
102
100
99
97
98
99
98
98
97
97
96
96
96
96
96
96
97
100
100
100
100
100
100
100
101
101
101
101
102
100
100
100
99
100
100
99
99
99
100
100
98
92
92
89
85
83
82
82
82
82
82
83
83
84
85
84
84
85
84
86
87
87
87
87
87
87
89
89
91
91
92
92
91
92
92
93
93
95
95
95
96
97
97
97
98
98
98
98
99
99
100
100
100
100
99
100
101
100
91
86
85
86
88
88
88
88
88
88
88
89
89
89
90
89
89
89
89
88
87
86
87
88
89
89
85
85
83
83
83
83
83
84
82
76
76
76
74
72
73
74
76
77
78
79
79
79
80
80
77
77
77
77
77
76
77
76
77
78
78
77
80
81
81
81
82
83
88
89
91
92
92
92
91
88
88
86
86
86
86
87
87
86
83
81
82
82
84
84
85
85
85
87
88
87
85
85
85
85
85
86
86
88
89
88
88
88
89
89
89
89
88
87
87
86
78
78
78
78
82
82
82
87
88
89
89
91
91
92
92
92
90
96
97
97
98
98
98
98
98
98
102
104
104
102
102
102
101
101
101
102
103
103
104
104
104
104
105
105
103
102
102
102
102
105
108
108
108
109
110
122
122
126
126
126
126
126
130
130
131
131
132
134
135
135
135
134
145
144
144
144
145
145
143
140
137
136
137
140
136
132
136
134
134
132
134
148
149
169
173
172
172
169
169
171
171
173
173
178
178
184
182
187
187
188
188
188
189
190
190
190
195
197
199
199
204
208
213
213
214
215
215
220
221
222
227
234
233
234
236
237
238
240
252
253
256
251
250
247
247
248
248
256
261
259
254
253
240
240
246
250
250
262
262
263
263
263
264
264
264
265
266
267
267
271
275
277
278
287
288
288
288
288
289
289
289
288
288
289
290
292
291
291
291
291
291
292
292
296
298
297
297
297
296
296
297
297
306
306
306
306
306
306
309
309
309
309
308
306
299
296
296
295
295
295
296
295
294
293
296
293
294
294
291
288
288
289
285
285
285
285
275
274
273
273
273
269
243
241
240
237
236
236
236
236
236
236
236
235
235
235
234
234
233
228
215
214
214
213
213
213
213
213
212
212
212
212
211
212
212
212
212
212
212
212
212
212
211
209
195
195
172
171
166
135
117
105
93
92
92
76
75
71
71
71
70
70
73
72
73
73
73
70
64
63
62
60
59
56
56
56
56
56
56
56
53
52
52
50
50
49
49
48
43
44
46
48
49
49
47
45
42
43
43
46
45
45
46
46
47
48
48
48
47
47
44
44
47
47
45
44
43
43
42
41
40
37
37
37
37
37
37
37
40
43
43
43
44
43
44
44
44
44
45
46
46
47
48
48
48
50
50
50
52
52
53
54
54
54
55
55
55
55
55
55
55
55
55
55
55
55
55
55
56
56
56
56
56
56
57
58
58
58
60
61
63
64
64
64
64
62
62
62
62
62
62
63
62
62
62
62
62
62
62
62
62
62
62
62
62
62
62
61
61
61
61
62
62
63
63
63
63
61
59
59
58
58
58
60
62
62
61
61
61
61
59
60
60
61
61
61
61
60
60
59
59
59
61
59
59
59
58
58
57
57
57
56
56
57
57
60
60
60
60
60
60
60
60
59
59
59
59
59
57
57
57
55
56
56
55
59
61
61
61
59
59
59
59
59
59
61
61
58
56
51
48
43
38
38
37
37
37
38
38
38
38
38
38
38
38
38
39
39
39
39
40
42
42
42
42
42
43
43
43
42
42
43
44
45
46
47
48
48
48
51
53
52
53
53
53
54
54
53
54
56
55
56
56
55
56
56
60
60
60
61
62
63
63
64
64
65
65
68
68
73
74
77
77
77
79
83
87
90
90
91
91
91
91
91
91
92
92
92
92
92
92
92
98
101
101
101
100
104
106
105
107
106
106
106
106
107
111
116
118
120
121
121
129
129
126
126
126
129
129
131
131
137
138
138
138
140
140
140
140
142
142
142
142
141
141
141
142
142
142
142
142
143
143
143
143
143
144
144
145
146
147
147
147
146
146
146
146
145
145
145
145
144
143
143
143
143
143
143
143
143
144
144
143
143
143
143
143
142
142
142
142
143
143
144
143
143
143
143
143
143
144
144
144
144
143
143
145
146
146
146
146
146
146
146
147
147
146
144
145
146
144
144
146
146
146
148
147
147
148
149
148
149
150
150
150
148
148
148
149
145
139
134
130
121
103
101
101
99
97
95
86
85
84
82
79
78
74
72
72
69
63
60
59
59
60
60
61
61
62
55
51
45
39
38
37
37
37
37
39
39
39
39
39
39
40
42
42
43
43
44
45
46
46
47
47
47
47
47
47
47
47
47
49
50
50
50
50
50
50
51
51
51
51
51
51
51
51
51
51
51
51
51
51
51
53
53
54
55
56
56
56
55
55
55
54
53
52
52
49
46
42
42
45
45
46
46
46
45
45
45
45
45
45
45
46
48
48
49
49
49
50
49
49
49
50
49
49
49
49
49
49
50
49
49
47
45
43
43
43
44
44
45
45
45
45
45
45
47
47
48
48
49
48
48
48
51
51
51
50
50
50
54
53
54
55
55
56
55
55
55
55
56
56
59
61
61
62
62
62
63
63
63
63
66
66
66
71
71
71
73
73
73
73
73
72
72
74
74
75
77
79
80
81
81
81
79
80
79
81
81
82
82
82
82
83
83
83
83
83
83
85
89
89
89
89
89
89
90
90
90
90
90
90
91
91
91
92
92
92
92
112
118
121
125
124
125
127
127
128
129
129
129
129
129
131
132
135
143
143
145
146
147
147
148
148
146
146
148
148
149
149
150
150
152
152
152
152
153
152
157
157
157
157
158
158
160
160
165
166
166
169
169
169
169
170
170
170
171
169
169
171
173
171
173
173
171
171
170
169
168
168
168
168
168
168
169
169
169
168
167
167
167
167
170
171
174
174
174
173
173
173
173
173
176
175
171
170
170
170
171
172
172
173
173
173
173
173
172
170
171
171
172
172
172
171
170
170
169
169
169
168
166
167
168
166
156
155
148
148
143
134
134
126
125
126
120
121
119
118
118
118
118
118
120
116
111
103
103
101
99
98
98
93
93
92
87
87
85
82
80
82
82
80
80
80
82
82
82
82
81
80
80
81
81
81
81
81
81
81
82
82
82
82
83
83
83
85
83
85
85
81
79
79
80
78
77
79
80
76
75
74
74
74
74
74
73
70
52
44
44
44
44
43
43
42
42
42
42
42
42
42
42
43
43
43
43
43
44
44
44
44
44
44
44
46
46
47
47
47
45
45
45
43
46
47
47
47
48
46
46
46
46
46
46
46
46
45
45
45
45
45
45
45
45
45
45
46
47
47
47
47
47
47
47
47
47
47
49
49
49
49
49
49
49
49
49
49
50
50
51
51
54
54
54
54
49
49
49
50
48
49
47
46
45
40
40
39
39
39
40
40
41
41
39
40
40
38
40
40
42
42
42
41
42
42
42
42
42
42
42
42
42
42
43
44
46
46
47
47
47
47
47
47
47
47
47
47
47
46
46
45
45
46
46
46
46
46
46
46
47
46
45
45
44
48
49
49
49
50
49
49
49
50
51
51
51
51
51
51
51
52
52
54
54
54
54
54
53
52
52
51
51
52
52
54
54
54
54
54
55
55
55
55
55
55
55
58
58
58
60
60
61
61
61
61
61
61
61
61
61
61
62
62
63
63
63
63
63
63
63
63
63
63
63
63
61
58
58
59
59
60
60
60
55
55
52
52
52
52
51
50
50
51
51
50
50
51
50
50
50
50
51
53
53
54
55
55
55
55
55
55
57
57
58
58
59
60
61
62
61
62
64
64
64
64
64
65
66
66
70
74
74
74
74
74
74
74
75
75
76
75
72
71
64
64
65
65
65
65
66
66
66
66
66
66
65
61
61
61
64
64
76
78
78
82
83
84
84
84
85
85
86
87
88
87
88
91
92
92
92
92
91
92
92
92
92
92
92
92
92
92
93
93
93
94
94
94
94
96
96
97
97
97
97
97
99
102
106
106
107
107
108
109
115
119
124
125
121
121
119
115
116
114
115
116
117
116
125
129
129
129
128
129
123
124
124
125
129
130
133
136
136
137
139
145
146
146
147
148
148
149
150
150
153
153
156
155
155
160
159
159
163
163
163
163
163
161
162
164
167
167
168
174
178
178
178
181
182
183
185
187
188
188
188
187
187
187
189
188
189
191
192
195
195
195
194
195
195
191
189
191
191
191
192
192
194
194
192
192
192
192
191
191
191
193
193
193
195
196
195
195
195
196
196
196
196
196
197
197
198
198
198
199
200
200
200
200
200
201
202
202
201
201
202
201
201
201
201
201
203
203
201
194
194
190
183
183
183
177
176
176
176
176
177
176
174
171
170
167
171
170
168
169
166
165
168
168
168
168
168
166
166
166
159
157
154
137
141
142
144
138
133
125
127
109
106
104
94
91
75
74
74
74
74
74
74
74
74
74
72
72
72
72
73
73
73
75
75
75
75
75
75
75
75
75
74
75
75
75
75
75
74
76
77
78
78
80
79
80
80
81
79
79
79
79
80
83
83
82
78
78
77
77
77
77
77
74
74
76
76
76
77
77
77
76
75
79
79
79
78
75
75
77
77
78
77
78
76
75
76
78
78
79
79
79
79
79
81
81
81
81
81
80
80
78
79
79
80
80
82
82
81
81
77
76
79
77
76
75
74
74
75
75
76
75
75
74
72
71
67
66
67
66
66
66
66
66
67
67
69
69
69
70
70
70
70
70
70
70
70
72
72
72
73
74
73
73
73
73
73
73
73
73
73
73
73
73
73
74
74
76
76
76
76
76
71
71
70
70
70
70
70
70
70
70
70
71
71
71
71
71
71
70
70
70
69
69
69
69
69
67
68
69
69
69
69
69
70
70
70
70
69
70
71
74
73
72
72
73
73
73
74
74
74
74
72
70
69
67
66
65
66
65
64
64
64
64
64
64
64
64
64
64
65
65
65
65
65
65
68
68
68
68
67
67
67
67
67
67
66
66
66
66
66
66
68
69
69
70
70
70
70
71
70
69
69
69
67
66
64
66
66
66
66
66
65
65
65
65
65
64
62
59
56
53
52
46
45
43
41
41
40
42
44
44
44
44
44
44
44
44
45
45
46
46
46
46
46
46
46
48
49
49
50
50
51
51
51
51
51
51
51
52
52
52
52
52
52
52
52
52
52
52
52
52
52
52
53
53
53
53
53
52
54
54
54
55
55
55
55
55
56
57
57
56
58
57
57
60
62
62
62
63
63
64
64
60
61
64
68
70
69
70
70
70
71
72
72
83
84
84
84
82
83
83
92
92
97
97
97
96
96
94
94
97
97
97
99
101
103
106
111
110
110
110
111
118
125
125
125
124
123
125
125
129
130
131
129
132
132
130
131
131
131
134
135
136
136
136
136
136
141
144
144
145
145
145
144
143
143
146
146
146
145
145
144
143
143
143
144
147
148
148
148
148
148
148
148
148
148
148
148
148
149
150
150
150
152
152
152
152
152
152
152
152
153
153
153
152
153
154
155
157
157
157
160
161
161
161
161
161
161
163
164
164
165
166
166
166
166
166
166
166
166
166
166
166
167
167
167
167
169
169
172
172
171
171
171
171
173
173
173
172
173
171
167
166
165
161
162
162
163
164
163
163
160
156
156
156
156
146
103
99
81
80
82
75
76
76
77
74
70
67
67
70
70
70
70
74
75
75
75
75
74
74
75
75
75
75
75
74
72
72
71
72
76
77
77
79
79
78
76
76
77
77
77
77
77
77
78
78
78
77
77
77
78
78
81
80
80
80
79
79
78
78
78
78
79
79
79
77
77
77
76
77
80
80
80
80
79
79
79
79
79
80
79
79
79
79
79
80
79
79
78
75
75
74
71
68
69
70
69
69
68
67
67
69
69
69
70
68
59
55
54
55
55
55
55
55
55
56
56
56
57
57
57
57
57
57
57
59
59
58
57
57
57
57
58
58
58
56
56
56
55
55
55
55
55
56
57
57
57
58
58
59
61
60
61
62
61
60
60
56
55
54
54
55
55
55
55
55
56
56
56
57
57
57
57
53
53
54
54
52
52
51
54
55
55
53
52
51
51
51
51
52
52
52
52
55
55
55
55
55
55
55
56
56
56
56
56
56
56
56
56
55
55
55
55
55
55
55
55
57
61
62
62
63
63
62
62
62
61
63
63
62
62
62
64
64
62
62
61
60
60
57
58
55
55
55
58
59
59
59
60
60
61
62
62
62
60
60
58
58
58
58
59
60
60
60
59
59
60
60
60
60
60
60
60
60
60
60
62
63
64
65
66
65
65
67
67
67
69
71
72
73
73
73
72
72
72
73
73
73
77
78
78
78
78
78
78
78
78
81
86
88
88
88
88
88
88
89
89
89
89
89
90
90
91
91
91
91
91
92
92
92
92
92
92
92
92
95
95
97
97
99
100
101
101
105
105
105
104
105
106
106
111
110
107
106
106
98
97
96
96
96
98
100
93
92
88
86
86
87
87
88
88
90
89
89
90
90
92
97
98
101
103
103
104
104
105
105
105
106
105
107
107
107
108
108
110
117
117
117
117
118
118
118
120
120
120
120
121
121
121
121
122
122
124
124
124
126
127
127
127
127
127
127
127
127
127
128
128
128
128
128
128
128
128
129
129
129
129
125
123
108
108
108
108
109
111
111
111
111
111
111
111
111
111
111
111
111
111
111
119
119
121
124
126
128
135
136
136
138
139
139
148
149
161
162
161
161
161
161
161
162
162
162
162
163
163
163
162
170
165
164
168
167
165
164
164
163
164
165
164
165
167
167
167
167
167
167
147
147
142
138
138
138
138
138
136
133
132
130
130
131
132
131
126
123
113
113
114
115
122
122
124
125
125
125
125
128
130
129
129
123
122
119
119
119
119
119
119
119
119
119
119
119
119
119
118
118
118
119
120
123
123
127
127
127
126
130
131
131
130
129
128
128
129
130
131
129
129
128
127
127
128
122
120
117
116
118
120
122
122
123
123
122
122
118
110
109
106
106
105
101
100
100
100
101
100
99
98
101
102
104
106
105
105
107
107
109
109
109
114
113
113
113
113
113
113
114
114
114
113
112
107
107
105
106
105
105
102
100
97
97
98
98
98
98
97
97
99
97
97
96
96
96
95
95
97
97
97
95
95
95
95
95
94
94
94
94
94
95
98
98
98
98
96
96
96
97
97
97
97
96
96
97
97
97
97
108
111
111
111
111
112
112
111
112
111
111
106
106
102
103
104
104
103
100
95
96
95
93
92
89
84
84
87
87
87
86
88
91
92
92
92
91
92
92
92
91
91
90
88
92
92
95
94
92
92
92
95
99
103
103
104
102
100
99
99
98
99
97
96
94
94
94
98
99
105
106
107
106
106
108
108
108
108
111
111
112
114
114
114
116
115
116
116
116
118
119
120
126
126
127
127
128
135
135
135
136
137
138
140
142
149
150
150
149
149
151
151
155
155
157
157
157
157
157
159
159
160
166
170
172
175
175
175
175
176
177
175
176
174
175
171
172
170
171
173
173
175
175
177
178
179
177
180
180
180
184
186
190
191
191
191
190
191
191
192
192
192
193
192
193
193
193
194
194
195
191
190
188
188
188
187
187
190
188
187
189
189
189
191
192
201
206
206
206
208
209
210
211
215
214
221
221
222
222
222
223
224
226
226
231
230
226
226
226
228
235
236
245
246
247
248
249
251
257
257
258
259
262
262
262
262
262
262
260
259
255
256
257
256
258
256
255
236
233
223
220
217
209
222
233
232
225
222
216
216
216
217
217
218
217
217
219
219
220
213
213
213
217
216
218
216
216
216
216
216
215
215
215
217
218
218
217
216
216
216
219
220
220
222
223
223
222
222
223
222
222
222
223
222
222
222
222
222
223
222
222
222
222
222
222
223
223
224
227
229
234
235
242
245
249
250
251
251
255
258
260
263
263
267
267
267
268
268
269
270
271
270
270
270
270
270
270
271
273
276
277
277
277
273
270
270
268
267
269
272
273
270
268
257
256
250
251
250
250
245
240
240
240
238
231
229
233
231
232
234
234
234
233
232
232
230
230
228
228
218
218
216
217
217
217
218
214
211
215
198
196
196
189
189
187
181
183
183
182
181
182
180
178
179
179
179
179
180
180
180
180
180
180
181
181
182
183
185
185
186
186
185
185
185
185
187
188
188
187
187
187
187
189
189
181
181
179
165
164
148
148
129
121
99
98
101
102
102
102
99
93
92
92
92
91
92
92
92
92
92
92
92
92
92
96
96
99
99
100
100
102
102
103
103
103
104
104
106
107
106
105
105
105
105
105
106
106
106
108
108
108
108
108
108
107
108
106
98
96
96
95
94
93
92
92
92
92
91
92
94
92
88
87
76
78
78
81
84
85
85
88
89
89
92
91
90
91
92
95
95
97
97
98
98
105
105
105
105
108
109
110
109
118
118
122
120
119
123
123
123
126
127
128
127
130
129
131
131
130
132
136
137
138
139
141
141
141
145
145
145
148
148
154
154
158
157
156
156
156
156
156
156
155
155
155
157
157
156
154
154
154
154
156
156
156
157
157
155
155
154
154
152
152
150
149
149
148
148
148
148
148
148
148
148
148
148
146
145
145
143
142
142
142
142
142
142
142
142
142
142
142
142
142
142
142
142
142
142
141
141
141
141
141
140
141
141
140
139
138
137
137
136
136
135
135
135
133
127
124
123
123
123
123
123
123
122
121
120
120
119
118
117
113
112
111
111
111
111
110
110
109
109
108
107
107
107
107
107
107
107
107
107
107
107
107
107
107
106
104
104
104
102
102
102
102
96
91
89
87
51
36
32
8
8
6
6
4
4
3
3
3
3
3
3
3
3
2
2
1
1
1
1
1
1
1
1
2
2
2
3
3
2
2
2
3
3
3
3
3
3
3
3
3
3
3
3
3
3
3
3
4
4
4
4
4
4
4
4
4
4
4
4
4
4
4
4
4
6
7
8
8
9
9
9
10
10
10
10
10
10
10
10
10
11
11
11
12
12
12
12
12
12
12
12
12
12
12
12
12
12
12
12
12
12
12
12
12
12
12
12
12
12
12
12
12
12
12
12
12
12
11
11
11
11
11
12
12
13
13
13
13
13
13
13
13
13
13
13
13
13
13
13
13
13
13
13
13
13
13
13
13
13
13
13
13
13
13
13
12
12
12
12
12
12
12
12
12
12
12
12
12
12
12
12
12
12
12
12
12
12
13
13
13
13
13
13
13
13
13
13
13
13
13
13
13
13
12
10
10
9
9
9
8
8
8
6
6
6
7
7
6
6
6
6
7
7
7
7
7
7
7
7
7
7
7
7
7
7
7
8
8
8
9
9
9
10
10
10
10
10
10
10
10
11
13
13
13
13
13
12
12
12
12
12
12
12
12
12
12
12
12
12
12
12
12
12
12
13
13
13
13
14
14
14
14
14
14
14
14
14
14
14
14
14
14
14
14
14
14
14
14
14
14
14
14
14
14
14
14
14
14
14
15
16
16
16
16
16
16
16
16
16
16
16
15
15
15
15
15
15
15
15
15
15
15
15
15
15
15
15
15
15
15
15
15
15
15
15
15
15
15
15
15
15
15
15
15
15
15
15
15
15
15
15
15
15
15
15
15
15
14
14
14
13
10
10
10
8
9
9
12
12
12
12
12
12
12
12
12
12
12
12
12
12
12
12
12
12
12
12
13
13
13
13
13
13
13
13
13
13
12
9
9
9
9
9
8
7
7
7
7
7
7
7
6
6
6
6
6
6
6
6
6
7
7
7
7
7
7
7
7
7
7
7
7
7
7
7
7
7
7
7
7
8
8
8
8
8
8
8
8
8
8
8
7
7
7
7
7
7
7
7
7
7
7
7
6
6
6
6
6
6
6
6
5
5
5
5
5
5
5
5
5
5
5
5
5
5
5
5
5
5
5
5
5
5
5
5
5
5
5
5
5
5
5
5
5
5
5
5
4
4
4
4
4
4
4
4
4
4
4
4
4
4
4
3
3
3
3
3
3
3
3
3
3
3
3
3
3
3
3
3
3
3
3
3
3
3
3
3
3
3
3
3
3
3
3
3
3
3
3
3
3
3
3
3
3
3
3
3
3
3
3
3
3
3
3
3
3
3
2
2
1
1
1
1
1
1
1
1
1
1
1
1
1
1
1
1
1
1
1
1
1
1
1
1
1
1
1
1
1
1
1
1
1
1
1
1
1
1
1
1
1
1
1
1
1
1
1
1
1
1
1
1
1
1
1
1
0
0
0
0
0
0
0
0
0
0
0
0
0
0
0
0
0
0
0
0
0
0
0
0
1
1
1
1
1
1
1
1
1
1
1
1
1
1
1
1
1
1
1
1
1
1
1
1
1
1
1
1
1
1
1
1
1
1
1
1
1
1
1
1
1
1
1
1
1
1
1
1
1
0
0
0
0
1
1
1
1
1
1
1
1
1
1
1
1
1
1
1
1
1
1
1
1
1
1
1
1
1
1
1
1
1
1
1
1
1
1
1
1
1
1
1
1
1
1
1
1
1
1
1
1
1
1
1
1
1
1
1
1
1
1
1
1
1
1
1
1
1
1
1
1
1
1
1
1
1
1
1
1
1
1
1
1
1
1
1
1
1
1
1
1
1
1
1
1
1
1
1
1
1
1
1
1
1
1
1
1
1
1
1
1
1
1
1
1
1
1
1
1
1
1
1
1
1
1
1
1
1
1
1
1
1
1
1
1
1
1
1
1
1
1
1
1
1
1
1
1
1
1
1
1
1
0
0
0
0
0
0
0
0
0
0
0
0
0
0
0
0
0
0
1
1
1
1
1
1
1
1
1
1
1
1
1
1
1
1
1
1
2
2
2
2
2
2
2
2
2
2
2
2
2
1
1
1
1
1
1
1
1
1
1
1
1
1
1
1
2
2
2
2
2
2
2
2
2
2
2
2
2
2
2
2
2
2
2
2
3
3
3
3
3
3
3
3
3
3
3
3
3
3
3
3
3
3
3
3
3
3
3
3
3
3
3
3
3
3
3
3
3
3
3
3
3
3
3
3
3
3
3
3
3
3
3
3
3
3
3
3
3
3
3
3
3
3
3
3
3
3
3
3
3
3
3
3
3
3
3
3
3
3
3
3
3
3
3
3
3
3
3
3
3
4
4
4
4
4
4
4
4
4
4
4
4
4
4
4
4
4
4
4
4
4
4
4
4
4
4
4
4
4
4
4
4
4
4
4
4
4
4
4
4
4
4
4
3
2
2
2
2
2
2
2
2
2
2
2
2
2
2
2
2
2
2
2
2
2
2
2
2
2
2
2
2
2
2
2
2
2
2
2
2
2
1
1
1
0
0
0
0
0
0
0
0
0
0
0
0
0
0
0
0
0
0
0
0
0
0
0
0
0
0
0
0
0
0
0
0
0
0
0
0
0
0
0
0
0
0
0
0
0
0
0
0
0
0
0
0
0
0
0
0
0
0
0
0
0
0
0
0
0
0
0
0
0
0
0
0
0
0
0
0
0
0
0
1
1
1
1
1
0
0
0
0
0
0
0
0
0
0
0
0
0
0
0
0
0
0
0
0
0
0
0
0
0
0
0
0
0
0
0
0
0
0
0
0
0
0
0
0
0
0
0
0
0
0
0
0
0
0
0
0
0
0
0
0
0
0
0
0
1
1
1
1
1
1
1
1
1
1
1
1
1
1
1
1
1
1
1
1
1
1
1
1
1
1
1
1
1
1
1
1
1
1
1
1
1
1
1
1
1
1
1
1
1
1
1
1
1
1
1
1
1
1
1
1
1
1
1
1
1
1
1
1
1
1
1
1
1
1
1
1
1
1
1
1
1
1
1
1
1
1
1
1
1
1
1
1
2
2
2
2
2
2
2
2
2
2
1
1
1
1
1
1
1
1
1
1
1
1
1
1
1
1
1
1
1
1
1
1
1
1
1
1
1
1
1
1
1
1
1
1
1
1
1
1
1
1
1
1
1
1
1
1
1
2
2
2
2
2
2
2
2
2
1
1
1
1
1
1
1
1
1
1
1
1
1
1
1
1
1
1
1
1
1
1
1
1
1
1
1
1
1
1
1
1
1
1
1
1
1
1
1
1
1
1
1
1
1
1
1
1
1
1
1
1
1
1
1
1
1
1
1
1
1
1
2
2
2
2
2
2
2
2
2
2
2
2
2
2
2
2
2
2
2
2
2
2
2
2
2
2
2
2
2
2
2
2
2
2
2
2
2
2
2
2
2
2
2
2
2
2
2
2
2
2
2
2
1
1
1
1
1
1
1
1
1
1
1
1
1
1
0
0
0
0
0
0
0
0
0
0
0
0
0
0
0
0
0
0
0
0
0
0
0
0
0
0
0
0
0
0
0
0
0
0
0
0
0
0
0
0
1
2
2
3
6
6
6
6
10
16
20
20
20
20
21
22
31
31
37
43
51
54
55
55
55
60
60
65
67
67
67
68
68
68
68
68
68
68
68
68
72
74
74
74
74
74
76
79
79
80
80
82
82
83
83
83
83
83
83
83
86
86
86
87
87
87
87
87
87
87
88
88
89
91
91
92
92
92
92
92
92
95
95
95
95
95
95
95
95
95
95
95
95
95
95
97
98
98
101
103
103
103
104
104
104
104
104
104
104
107
107
108
108
108
109
110
110
110
111
111
110
110
109
109
110
110
111
111
111
111
111
112
112
112
112
111
111
111
109
109
107
108
106
103
99
99
99
100
99
99
97
96
94
94
94
94
94
94
93
92
92
90
90
89
91
91
92
92
92
85
84
84
84
84
84
83
81
80
80
80
79
78
78
77
77
75
75
75
74
74
74
74
74
75
76
76
77
79
79
78
78
80
81
81
81
81
82
84
84
83
83
83
83
81
81
82
82
80
73
68
63
66
66
67
66
66
66
71
72
69
69
70
70
70
73
73
71
71
68
68
69
68
67
64
64
57
60
61
61
62
62
61
61
61
61
64
65
65
65
67
68
68
68
68
68
68
68
70
70
72
72
73
73
74
79
80
82
83
82
84
87
87
87
87
87
88
89
89
90
90
91
91
92
92
95
96
98
100
101
102
102
103
103
103
105
105
105
108
110
111
111
111
111
116
116
116
116
116
116
116
117
118
118
118
120
119
121
121
122
122
123
121
121
121
124
124
124
124
125
125
125
127
122
122
122
122
122
123
123
122
122
121
123
124
126
126
125
124
131
131
132
133
134
134
135
135
136
136
137
141
144
146
146
145
145
145
145
145
149
149
150
150
153
156
156
156
157
157
158
158
158
157
160
162
162
161
163
163
163
162
162
165
167
170
170
166
166
166
163
165
162
164
163
161
162
163
161
162
160
161
161
163
164
165
162
160
154
146
142
142
144
146
156
153
149
151
152
154
166
167
167
168
169
170
169
171
174
177
177
177
177
178
179
179
180
180
180
182
182
181
181
183
184
185
185
185
185
185
186
186
191
192
192
192
192
193
193
195
196
195
195
189
190
190
190
191
190
190
190
190
192
190
190
189
187
188
188
183
176
176
177
177
177
178
178
178
177
173
174
174
173
173
171
172
170
170
168
168
174
174
175
173
173
173
173
170
169
166
166
165
165
165
165
165
161
159
159
156
156
156
156
155
155
151
150
149
149
150
147
146
147
142
144
144
146
145
145
147
148
147
147
145
143
141
125
123
119
118
121
121
121
121
121
122
119
120
121
121
121
117
112
114
105
105
106
99
102
100
99
97
87
83
77
76
75
75
76
74
74
75
73
71
71
67
67
67
67
67
67
68
68
68
68
64
64
64
64
64
64
70
70
69
70
70
71
72
72
72
71
71
71
72
74
74
74
75
75
75
76
79
77
79
79
79
80
80
82
82
82
82
82
81
81
81
82
82
82
83
84
85
85
85
86
88
88
88
88
88
88
87
87
87
87
86
87
87
86
86
88
88
90
90
88
89
90
91
93
92
92
95
96
98
98
98
97
98
98
98
98
98
98
99
101
101
101
101
101
102
102
102
103
104
104
98
97
98
98
97
99
97
97
96
96
97
97
96
96
96
96
97
97
98
98
95
93
92
92
92
92
91
91
92
92
94
94
95
95
94
94
94
94
93
92
92
86
85
85
85
85
85
86
86
86
87
87
87
87
87
87
87
87
84
84
81
81
79
77
77
73
73
73
72
72
72
72
71
71
71
71
71
71
70
70
70
68
67
67
67
67
66
66
66
66
66
66
65
64
64
64
63
64
63
64
63
63
64
62
62
60
58
56
55
55
55
56
56
56
55
55
54
52
52
50
50
50
51
51
50
50
52
52
52
52
52
52
48
49
48
48
49
46
29
30
28
25
25
24
23
22
27
30
33
34
34
34
34
34
34
35
33
33
35
35
36
36
37
37
38
38
38
38
38
38
38
38
38
38
38
38
38
38
38
38
38
38
38
38
38
38
38
37
37
37
38
38
38
39
39
39
39
39
39
43
42
42
42
42
42
42
42
42
42
42
42
43
43
43
43
43
43
43
43
43
43
44
44
44
44
44
50
51
51
51
51
51
53
53
56
56
57
59
55
55
55
54
55
53
53
55
56
61
63
63
63
65
65
65
67
92
106
108
111
115
120
126
129
135
134
138
138
140
141
148
150
149
148
148
153
154
161
166
166
170
171
171
174
174
174
174
176
176
177
179
182
183
186
188
187
187
187
189
194
194
192
192
194
194
194
194
195
195
195
195
195
196
196
197
201
203
204
208
211
211
212
212
212
212
214
217
217
218
218
218
222
222
228
229
229
230
230
232
235
239
240
240
241
245
247
248
247
248
249
251
256
258
260
261
265
266
266
266
266
266
266
268
268
268
268
269
271
280
282
282
282
282
282
282
283
288
288
287
288
289
288
294
294
294
296
296
296
296
295
295
294
296
292
288
287
287
260
256
252
252
244
243
242
243
245
247
248
247
242
244
244
245
244
219
211
203
186
185
183
180
180
179
178
178
178
180
180
180
180
181
180
180
180
181
181
181
181
180
180
180
180
179
179
179
179
179
178
180
180
180
180
180
180
180
180
180
181
182
184
184
188
187
185
185
185
184
184
183
183
183
183
183
184
184
184
183
183
183
183
183
183
182
178
176
162
162
154
150
150
142
140
134
130
100
81
68
66
64
63
63
63
62
61
61
61
61
61
61
61
60
60
61
61
61
61
62
62
62
62
62
61
61
61
61
62
62
62
59
58
58
56
56
55
56
56
56
56
55
55
55
54
54
54
54
53
53
51
52
52
51
51
52
51
49
47
48
47
47
46
46
46
45
44
44
44
45
41
41
41
41
41
41
41
39
39
39
39
39
39
38
38
38
38
38
38
38
38
38
38
38
38
38
38
38
36
36
36
37
37
37
37
37
37
37
36
36
37
37
34
33
32
31
31
31
31
30
30
30
30
31
30
30
30
31
32
32
32
30
30
30
30
29
29
29
29
29
29
28
26
27
27
28
28
28
28
28
29
29
29
30
30
30
31
31
31
31
32
32
34
34
34
34
34
36
36
36
36
35
34
29
28
28
27
27
25
25
25
25
25
24
24
24
24
23
23
23
23
24
24
24
24
24
24
22
22
22
22
23
23
22
22
22
23
24
24
24
24
24
25
26
26
26
26
26
26
26
26
26
26
26
26
26
26
26
26
26
26
26
26
26
26
26
26
26
26
26
26
26
26
26
26
26
26
26
25
25
25
25
25
25
25
25
25
25
25
25
25
25
25
25
25
25
25
25
25
25
25
25
25
24
24
22
22
20
17
17
15
14
15
14
14
14
14
14
14
14
14
14
14
14
14
14
14
14
14
14
14
14
13
13
13
13
13
13
13
13
13
13
13
10
10
10
10
10
10
10
11
9
9
9
8
8
8
8
8
8
8
6
5
5
6
6
6
6
6
6
6
6
6
6
6
7
8
8
8
8
8
10
10
10
10
10
11
11
11
11
11
12
12
13
13
13
13
13
14
14
14
14
14
15
15
15
15
15
15
15
15
15
15
15
15
15
15
15
15
15
17
17
17
17
17
17
17
17
17
17
17
18
18
18
18
18
18
18
18
19
19
20
20
20
20
20
20
21
20
19
19
19
22
22
22
22
22
23
25
25
26
27
28
28
28
28
28
28
28
28
28
28
29
30
31
31
31
31
31
31
31
30
30
30
30
29
30
29
29
30
31
33
35
35
35
35
35
37
37
37
37
37
37
37
37
37
37
37
37
38
39
39
39
38
37
37
37
37
37
37
38
38
38
38
38
37
37
37
37
37
37
37
37
37
37
37
37
37
37
37
37
37
37
38
38
39
39
39
39
39
39
39
39
39
39
39
40
40
40
40
40
40
40
40
40
41
41
40
40
40
40
42
40
40
40
40
40
40
40
40
40
40
39
38
38
37
39
38
38
38
38
38
38
38
38
37
37
37
37
37
37
37
37
37
37
37
37
35
34
31
31
30
30
30
28
28
28
27
26
24
23
23
23
22
22
19
19
18
18
18
17
17
17
17
17
17
16
16
16
16
16
16
16
16
16
15
14
14
14
14
14
13
13
13
13
12
12
12
14
14
14
14
14
14
14
14
14
14
14
14
14
14
14
14
14
13
13
13
12
10
10
10
9
9
9
9
9
9
9
9
9
9
9
9
9
10
10
9
9
10
10
10
10
10
10
10
10
10
9
9
10
8
9
9
8
8
7
7
7
6
6
6
6
6
6
6
6
6
6
6
6
6
6
6
6
6
6
6
6
6
6
6
6
6
6
6
6
6
6
6
7
7
7
7
8
8
8
8
8
8
8
8
8
8
8
8
8
8
8
8
8
8
8
8
9
9
9
9
9
9
9
9
9
9
9
9
9
9
9
9
9
9
9
9
8
8
8
8
8
9
9
9
9
9
9
9
9
9
9
9
9
9
9
9
9
9
9
9
9
9
9
10
10
10
10
10
10
10
11
11
11
11
11
11
11
11
11
11
11
11
11
11
11
11
11
10
10
10
10
10
10
10
10
10
10
10
10
10
10
10
10
10
10
10
10
10
10
10
10
10
10
10
10
10
10
10
10
10
10
10
10
10
10
10
10
10
10
10
10
10
10
10
10
10
10
10
10
10
9
9
9
9
8
8
7
7
6
6
6
6
7
7
7
7
6
6
6
5
5
5
5
5
5
4
4
4
4
4
4
4
4
4
4
4
4
3
3
3
3
3
3
3
3
3
3
3
2
2
2
2
2
2
2
2
2
2
2
1
1
1
1
1
1
1
1
1
1
1
1
1
1
1
1
1
1
1
2
2
2
2
1
1
1
1
1
1
1
1
1
1
1
1
1
1
1
1
1
1
1
1
1
1
1
1
1
1
1
1
1
1
1
1
1
1
1
1
1
1
1
1
1
1
1
1
1
0
0
0
0
0
0
0
0
0
0
0
0
0
0
0
0
0
0
0
0
0
0
0
0
0
0
0
0
0
0
0
0
0
0
0
0
0
0
0
0
0
0
0
0
0
0
0
0
0
0
0
0
0
0
0
0
0
0
0
0
0
0
0
0
0
0
0
0
1
1
1
1
1
1
1
1
1
1
1
1
1
1
1
1
1
1
1
1
1
1
1
1
1
1
1
1
1
1
1
1
1
1
1
1
1
1
1
1
1
1
1
1
1
1
1
1
1
1
1
1
1
1
1
1
1
1
1
1
1
1
1
1
1
1
1
1
1
1
1
1
1
1
2
2
2
2
2
2
2
2
2
2
2
2
2
2
2
2
2
2
2
2
2
2
2
2
2
2
2
2
2
2
2
2
2
2
2
2
2
2
2
2
2
2
2
2
2
2
2
2
2
2
2
2
2
2
2
2
2
2
2
2
2
2
2
2
2
2
2
2
2
2
2
2
2
2
1
1
1
1
1
1
1
0
0
0
0
0
0
0
0
0
0
0
0
0
0
0
0
0
0
0
0
0
0
0
0
0
0
0
0
0
0
0
0
0
0
0
0
0
0
0
0
0
0
0
0
0
0
0
0
0
0
0
0
0
0
0
0
0
0
0
0
0
0
0
0
0
0
0
0
0
0
0
0
0
0
0
0
0
0
0
0
0
0
0
0
0
0
0
0
0
0
0
0
0
0
0
0
0
0
0
0
0
0
0
0
0
0
0
0
0
0
0
0
0
0
0
0
0
0
0
0
0
0
0
0
0
0
0
0
0
0
0
0
0
0
0
0
0
0
0
0
0
0
0
0
0
0
0
0
0
0
0
0
0
0
0
0
0
0
0
0
0
0
0
0
0
0
0
0
0
0
0
0
0
0
0
0
0
0
0
0
0
0
0
0
0
0
0
0
0
0
0
0
0
0
0
0
0
0
0
0
0
0
0
0
0
0
0
0
0
0
0
0
0
0
0
0
0
0
0
0
0
0
0
0
0
0
0
0
0
0
0
0
0
0
0
0
0
0
0
0
0
0
0
0
0
0
0
0
0
0
0
0
0
0
0
0
0
0
0
0
0
0
0
0
0
0
0
0
0
0
0
0
0
0
0
0
0
1
1
1
1
1
1
1
1
1
1
1
1
1
1
1
1
1
1
1
0
0
0
0
0
0
0
0
0
0
0
0
0
0
0
0
0
0
0
0
0
0
0
0
0
0
0
0
0
0
0
0
0
0
0
0
0
0
0
0
0
0
0
0
0
0
0
0
0
0
0
0
0
0
0
0
0
0
0
0
0
0
0
0
0
0
0
0
0
0
0
0
0
0
0
0
0
0
0
0
0
0
0
0
0
1
1
1
1
1
1
1
1
1
1
1
1
1
1
1
1
1
1
1
1
1
1
1
1
1
1
1
1
1
1
1
1
1
1
1
1
1
0
0
0
0
0
0
0
0
0
0
0
0
0
0
0
0
0
0
0
0
1
2
2
2
2
3
3
3
3
4
4
4
4
5
5
5
5
5
6
6
6
6
9
10
10
10
10
10
10
10
10
10
10
10
10
10
10
11
11
11
11
11
11
12
12
12
12
12
12
12
14
14
14
14
14
14
14
14
14
14
14
14
14
14
14
14
14
15
15
15
15
15
15
15
15
16
16
16
16
16
16
16
16
17
17
17
17
17
16
16
16
16
16
16
16
16
16
16
16
16
16
16
16
16
16
16
16
16
16
17
17
17
17
17
18
18
18
18
18
18
18
18
18
18
19
19
19
19
19
19
20
20
20
20
20
20
20
20
20
19
20
21
21
19
19
21
21
21
21
21
21
21
21
21
21
21
21
21
21
21
21
21
21
21
21
21
21
21
21
21
21
21
21
21
21
21
21
21
21
21
21
21
22
22
23
23
24
24
22
22
19
19
19
19
18
18
18
18
18
18
18
19
19
19
19
19
19
18
18
18
18
18
18
18
18
18
18
18
18
18
18
18
18
18
18
17
15
15
15
15
15
16
16
16
16
16
16
17
17
17
17
18
18
18
18
18
18
18
18
18
18
19
19
19
19
19
19
19
19
19
19
20
20
20
22
22
21
17
17
17
17
18
17
17
17
17
17
17
17
17
17
17
18
18
18
18
18
18
18
18
18
18
18
17
17
17
17
17
17
17
17
17
17
17
17
17
17
17
17
17
17
17
17
17
17
17
17
17
17
17
17
17
17
17
16
16
16
16
15
15
15
15
15
15
15
15
15
12
12
12
12
12
12
12
12
12
12
12
12
12
12
12
12
12
12
12
12
12
12
12
12
12
12
14
14
14
14
14
14
14
14
14
14
14
14
14
14
14
14
14
14
14
14
14
14
14
14
13
12
12
12
12
12
12
12
12
12
12
12
12
12
12
12
12
10
10
10
9
9
8
6
6
5
5
4
3
3
2
2
1
1
1
1
1
1
1
1
1
1
1
1
1
2
2
2
2
2
2
2
2
2
2
2
2
2
2
2
2
2
2
2
2
2
2
2
2
2
2
2
2
2
2
2
2
2
2
2
2
2
2
2
2
2
2
3
3
3
3
3
3
3
3
3
3
3
3
3
3
3
3
3
3
3
3
3
5
5
5
5
5
5
5
5
5
5
6
6
6
6
6
6
6
6
6
6
6
6
7
6
6
6
6
6
6
6
6
6
6
6
6
6
6
6
6
6
6
6
6
6
6
6
6
8
8
8
8
8
8
8
9
8
8
9
9
9
9
9
9
10
10
10
10
10
10
10
10
10
10
10
10
11
11
11
11
11
11
11
11
11
11
11
11
11
11
13
13
13
13
13
14
14
15
16
16
16
17
17
18
18
18
18
18
18
18
18
18
18
18
18
18
18
18
18
18
18
18
18
18
18
18
18
18
18
18
18
18
18
18
19
19
19
19
19
18
18
18
18
17
17
17
17
17
17
17
16
16
16
17
18
18
18
18
18
18
18
18
18
18
18
18
18
18
18
18
18
18
18
18
17
17
17
17
17
17
17
17
16
16
16
16
16
16
16
16
16
16
16
16
16
16
16
16
16
16
16
16
16
16
16
16
16
16
16
16
16
15
15
15
12
12
9
7
5
5
5
5
5
5
5
5
6
6
6
6
6
6
5
5
5
5
5
5
10
15
17
21
33
37
75
97
113
115
145
195
228
235
269
292
320
332
403
416
421
421
426
442
442
458
467
481
489
491
541
547
549
552
551
554
558
561
562
563
581
608
608
627
629
629
636
644
649
654
663
676
679
694
704
706
709
714
724
735
738
747
772
773
776
777
777
777
779
781
781
783
783
792
801
811
813
832
840
841
852
854
857
872
901
925
928
932
953
954
954
954
956
961
963
974
976
976
981
982
984
992
1007
1007
1007
1009
1021
1022
1023
1035
1040
1041
1046
1047
1051
1052
1052
1056
1055
1054
1057
1064
1077
1085
1098
1099
1100
1109
1110
1111
1112
1113
1115
1115
1113
1108
1110
1093
1086
1080
1079
1060
1070
1077
1076
1077
1076
1073
1073
1069
1070
1073
1071
1073
1058
1058
1047
1055
1056
1048
1052
1023
1012
1010
949
941
920
903
898
890
858
849
848
847
851
852
862
870
871
871
871
871
872
872
875
875
876
875
879
881
882
883
887
888
891
898
899
901
926
931
922
906
913
917
918
915
911
894
893
895
897
900
900
926
926
911
892
890
872
871
875
897
907
907
823
788
783
755
756
759
759
760
754
738
696
694
692
697
694
685
706
682
630
621
631
627
627
629
628
629
629
628
629
627
628
624
616
616
612
615
615
615
616
616
624
622
619
612
609
608
609
606
604
600
600
603
601
603
601
600
600
599
599
601
601
600
578
574
570
561
560
558
556
556
557
558
562
562
563
561
559
557
557
557
561
565
565
555
548
546
543
541
541
541
545
545
542
543
540
537
535
530
528
523
523
523
523
524
526
525
526
527
526
527
528
525
523
531
522
515
514
495
493
491
489
488
482
481
475
472
463
462
462
456
457
452
386
362
355
327
289
279
268
263
249
230
217
173
168
155
146
146
147
144
145
144
144
144
144
144
144
144
144
144
144
144
144
142
142
142
143
143
143
143
143
142
143
144
147
147
148
148
148
148
147
147
147
147
147
147
147
147
147
148
148
146
145
145
142
142
143
143
143
143
143
143
143
142
142
142
142
142
141
141
141
141
140
141
141
140
139
135
134
134
134
134
134
134
134
132
129
127
117
108
106
103
102
102
102
102
104
105
106
106
106
103
79
77
74
73
72
71
69
69
70
71
70
68
62
57
41
34
31
31
31
31
32
32
32
32
32
32
32
32
33
32
32
30
30
30
30
30
30
30
30
30
30
30
31
31
31
32
32
32
32
32
32
32
32
32
32
32
32
32
32
32
32
32
32
32
32
33
33
33
31
31
31
31
31
31
31
31
31
31
30
30
30
31
31
32
34
33
33
33
33
35
37
37
37
37
37
36
35
35
36
36
35
34
34
34
34
34
34
35
35
35
35
35
35
35
35
35
35
36
36
36
36
36
36
35
35
35
35
36
35
35
34
34
32
32
32
31
31
31
31
31
31
32
33
34
35
36
35
34
34
34
34
34
34
35
36
35
34
34
34
34
34
34
34
35
35
36
36
37
37
37
37
37
37
37
38
38
38
37
37
37
37
38
39
39
40
40
40
40
40
40
40
40
40
41
41
41
41
42
42
42
42
42
42
42
42
43
47
51
54
54
54
54
54
55
55
55
55
55
55
57
57
57
58
58
56
55
57
57
58
58
57
57
58
59
61
63
65
65
67
67
67
68
70
73
74
71
70
70
69
69
69
70
70
69
72
68
73
74
74
74
74
77
77
77
77
74
74
72
72
72
73
72
71
71
71
71
71
71
71
71
71
72
71
71
71
71
71
71
71
71
72
72
73
73
73
73
73
73
73
73
73
73
73
73
73
73
73
73
73
73
73
73
73
73
73
73
73
73
73
73
73
72
72
72
72
72
72
72
72
72
72
72
72
72
72
72
72
72
72
72
71
71
70
70
70
70
70
70
69
69
68
68
68
68
68
68
68
69
70
70
67
66
66
66
66
65
65
66
65
63
63
62
61
61
60
59
59
59
55
52
48
37
36
33
33
33
33
33
33
34
31
30
30
27
27
27
26
23
23
23
23
23
23
23
23
23
22
22
22
22
20
20
18
18
18
18
18
15
14
14
14
15
15
15
15
15
15
14
14
14
14
14
14
15
15
15
13
13
13
13
13
13
13
14
14
14
14
14
14
14
14
14
14
14
14
14
14
14
15
14
14
14
14
14
14
15
15
15
15
15
15
15
15
15
15
15
15
15
15
15
15
15
15
14
15
15
15
15
15
15
15
15
15
15
15
15
15
15
17
16
16
16
16
16
16
16
16
16
17
17
16
15
17
16
16
16
16
17
17
19
19
19
19
19
19
19
19
19
20
19
19
18
18
18
18
18
18
18
18
18
18
18
18
18
18
19
20
21
20
20
20
19
19
20
20
20
21
21
22
22
22
22
23
23
26
26
26
26
27
27
28
29
29
29
29
29
30
31
31
31
32
32
32
32
32
32
31
31
31
32
33
33
34
34
34
34
35
35
35
35
35
35
36
36
36
35
34
33
33
33
33
33
33
33
33
33
33
33
33
33
33
33
34
34
35
35
35
35
36
37
37
37
37
37
36
36
36
36
36
37
37
37
37
37
37
37
37
37
37
37
37
37
37
37
37
37
37
37
37
37
37
37
37
37
37
37
37
37
37
37
37
37
35
35
35
35
35
35
35
35
35
35
35
35
36
37
37
36
35
35
35
35
35
35
35
35
35
35
36
36
35
35
33
31
29
26
21
19
19
16
16
14
12
11
12
12
13
13
13
13
14
14
14
14
15
15
15
15
15
15
15
15
15
15
15
15
15
15
15
14
13
13
13
13
13
13
13
13
13
14
14
14
14
14
14
14
14
14
14
14
14
14
14
14
14
14
14
14
14
15
15
15
15
15
17
17
18
18
18
17
17
16
16
16
17
17
17
17
17
17
17
17
15
15
15
15
15
15
15
15
15
15
15
15
15
15
15
15
15
15
16
18
18
18
18
18
18
18
18
18
18
18
16
17
17
16
16
16
16
16
16
16
16
16
16
16
16
16
16
16
16
16
16
16
16
16
17
17
17
17
17
17
17
17
17
17
17
17
16
16
16
16
16
16
16
16
17
15
15
15
15
15
15
15
15
14
14
14
14
14
14
14
14
14
15
15
15
15
15
15
15
15
15
15
15
15
16
16
16
16
14
14
14
14
14
14
14
14
14
14
12
12
11
10
10
10
10
10
10
10
10
9
9
8
8
7
7
7
7
7
7
7
7
7
7
6
6
5
6
6
6
5
5
5
5
5
5
5
5
5
5
5
5
5
5
5
5
5
5
5
5
5
5
5
5
5
5
6
7
7
7
7
7
7
6
6
6
7
7
7
7
7
7
7
7
7
7
7
7
7
8
8
8
8
8
8
8
8
8
8
8
8
8
8
8
8
8
8
8
8
8
9
9
9
8
8
8
8
8
8
9
9
9
9
9
9
9
9
9
7
7
7
7
7
7
7
7
7
7
7
7
7
7
7
7
7
7
7
7
7
7
7
7
7
7
8
8
9
9
10
10
10
10
10
10
11
11
11
11
11
11
11
11
11
11
11
11
11
11
11
11
10
10
10
10
10
10
10
10
11
11
11
11
12
13
13
13
13
13
13
13
13
13
13
13
13
12
12
11
11
11
11
11
11
11
11
11
11
11
11
11
11
11
11
11
11
11
11
12
12
12
12
12
12
12
12
12
12
12
12
12
12
11
11
11
11
11
11
11
11
11
11
11
11
11
11
11
11
11
11
11
11
11
11
11
11
11
8
8
8
7
7
7
7
7
7
7
5
5
5
5
5
5
5
5
5
5
5
5
5
5
5
5
5
5
5
5
5
5
5
5
5
5
5
5
5
5
5
5
5
5
5
5
5
5
5
5
2
2
2
2
2
2
2
2
2
2
2
2
2
1
1
4
4
3
3
3
3
3
3
3
3
3
3
3
3
3
3
3
3
3
3
3
3
3
3
3
3
3
3
3
3
3
3
3
3
2
2
2
2
2
2
2
2
2
2
2
2
2
2
2
2
2
2
2
2
2
2
2
2
2
2
2
2
2
2
2
2
2
2
2
2
2
2
2
2
2
2
2
2
2
2
2
2
2
2
2
2
2
2
2
2
2
2
2
2
2
2
2
2
2
2
2
2
2
2
2
2
2
2
2
2
2
2
1
1
1
0
0
0
0
0
0
0
0
0
0
0
0
0
0
0
1
1
1
1
1
1
1
1
1
1
1
2
2
2
2
2
2
2
2
2
2
2
3
3
3
3
3
3
3
3
3
3
3
3
3
3
3
3
3
3
3
3
3
3
3
3
3
3
3
3
3
3
3
3
3
3
3
3
3
3
3
3
3
3
3
3
3
3
3
3
3
3
3
3
3
3
3
3
3
3
3
3
3
3
3
3
3
3
3
2
2
2
2
2
2
2
2
2
2
2
3
3
3
3
3
3
3
3
3
3
3
3
3
3
3
3
3
3
3
3
3
3
3
3
3
3
3
3
2
2
2
2
2
2
2
2
2
2
2
2
2
2
2
2
3
3
3
3
3
3
3
3
3
3
3
3
3
3
3
3
3
3
3
1
1
1
1
1
1
1
1
1
1
1
1
1
1
1
1
1
1
1
1
1
1
1
1
1
1
1
1
1
1
1
1
1
1
1
1
1
1
1
1
1
1
1
1
1
1
1
1
1
1
1
1
1
1
1
2
2
2
2
2
2
2
2
2
2
2
2
2
2
2
2
4
5
5
5
6
6
8
9
11
73
88
89
92
104
183
197
206
208
209
209
215
216
217
219
222
222
225
225
225
225
225
236
242
243
243
245
245
257
265
265
267
267
267
267
267
270
270
271
271
274
275
276
276
277
277
278
282
282
282
283
286
287
289
289
289
292
294
296
296
296
296
301
303
304
309
310
311
311
314
317
326
331
331
331
332
334
334
334
335
337
340
341
341
341
342
347
347
348
348
349
356
361
361
362
362
366
362
363
364
364
365
364
366
368
374
375
376
376
376
376
378
380
379
381
382
381
384
384
385
386
389
398
398
410
415
414
415
415
416
416
418
420
419
419
417
417
417
423
424
424
430
436
444
456
455
455
456
456
442
438
441
431
412
405
403
392
388
386
381
376
361
362
353
355
334
333
334
334
343
342
341
346
346
347
346
342
344
347
350
356
356
359
360
360
361
363
364
364
364
364
367
369
371
371
372
372
372
372
373
373
376
378
382
382
385
389
389
387
382
382
371
372
365
351
349
349
352
360
362
361
361
361
360
359
357
355
355
356
356
350
356
356
360
361
361
364
368
368
369
370
369
369
369
369
370
377
379
382
382
382
381
381
381
381
380
380
382
380
380
379
381
381
382
382
382
382
382
387
390
398
399
393
347
332
301
301
306
309
319
304
296
286
286
295
294
298
298
298
296
292
292
283
278
275
268
261
259
260
265
273
271
266
266
268
274
274
274
274
275
275
282
283
286
289
292
292
292
296
299
302
302
306
314
319
323
323
324
326
326
326
333
333
333
332
322
320
320
321
326
325
324
322
323
325
326
327
327
329
329
327
327
330
330
332
333
331
327
328
326
326
328
329
329
329
330
330
330
330
332
328
328
324
323
318
318
317
317
318
314
317
317
315
316
316
316
317
316
316
316
315
316
315
316
316
317
317
319
319
322
322
319
316
312
310
308
309
309
306
306
301
301
299
299
299
298
298
297
295
293
292
292
292
293
295
296
296
296
298
300
300
300
300
301
307
307
306
306
305
306
302
303
298
298
287
280
253
254
257
257
246
233
226
198
199
200
195
176
168
160
157
157
156
157
158
158
158
159
165
166
166
166
167
166
166
165
165
167
174
170
166
165
159
158
157
157
156
159
156
157
153
153
154
154
147
146
145
143
143
140
139
137
138
136
134
134
136
136
136
134
132
132
132
132
132
132
132
136
138
138
138
138
137
136
135
140
139
138
137
135
134
134
139
140
139
134
130
114
112
111
112
116
119
119
117
117
120
120
121
121
122
122
122
124
125
126
126
126
122
121
121
121
121
121
116
116
117
118
119
119
119
120
118
119
115
115
114
114
115
115
115
115
115
118
119
118
118
119
125
125
125
125
127
127
127
127
126
129
131
134
129
128
128
128
126
126
125
127
130
129
129
130
130
134
134
134
135
135
135
134
134
130
129
133
138
139
129
130
131
132
132
134
144
148
147
146
146
146
146
147
149
149
152
157
157
157
157
159
163
163
165
166
181
186
186
191
189
192
194
206
207
213
213
209
208
212
222
229
232
233
234
234
236
239
241
241
245
245
241
248
246
246
247
250
250
252
256
255
277
278
280
274
274
276
277
277
279
280
281
285
285
285
286
286
282
282
284
286
286
291
291
291
291
291
292
292
293
293
293
293
293
293
293
283
279
279
276
276
276
276
275
277
277
277
277
277
277
277
277
276
275
274
274
272
271
269
262
259
254
251
250
248
248
247
247
248
249
250
250
250
250
246
246
246
246
246
247
247
245
245
245
245
245
245
245
246
246
246
246
247
248
250
250
253
253
253
253
254
257
256
256
256
255
255
255
258
258
258
258
250
252
253
253
257
244
244
244
224
217
207
174
171
160
159
148
121
111
77
74
74
74
77
77
76
76
76
74
74
74
74
75
79
80
80
81
81
71
69
68
74
73
73
75
76
77
77
77
77
77
78
80
80
80
80
80
80
77
77
77
77
79
79
79
80
80
80
80
80
82
82
82
83
83
84
84
84
84
84
85
86
87
87
87
88
88
88
89
89
89
89
89
89
89
89
89
89
89
90
91
90
90
91
92
92
92
91
91
92
90
90
90
90
90
88
88
85
85
85
85
85
85
85
85
85
85
85
85
85
85
85
85
85
86
85
85
85
85
84
84
84
84
84
85
85
85
86
86
86
86
87
87
87
87
87
87
87
87
87
86
85
85
85
80
77
74
72
72
73
73
73
72
73
72
72
69
64
58
59
60
60
60
59
58
61
62
62
61
60
59
58
59
59
58
58
58
58
58
58
58
58
58
58
58
58
59
60
59
59
59
59
52
54
54
53
49
46
46
45
45
44
44
44
44
44
44
44
44
43
41
38
38
37
37
37
37
37
37
37
37
35
36
37
36
36
36
37
37
37
37
37
37
37
37
37
37
37
37
37
37
37
37
37
38
38
38
37
37
37
37
37
38
38
38
38
38
38
38
38
38
38
38
38
38
38
38
38
38
38
38
39
39
39
39
40
39
40
40
41
41
40
39
39
42
42
42
42
43
39
39
39
39
39
39
39
39
39
39
39
39
40
40
40
40
40
40
40
40
39
39
39
39
39
37
37
37
37
38
38
38
38
38
38
38
38
38
38
38
38
38
38
38
38
38
38
38
37
37
38
38
37
37
37
37
37
37
37
37
37
37
37
37
37
37
35
35
34
34
34
34
34
34
33
33
33
31
30
27
28
28
28
28
28
28
27
27
25
26
26
21
21
20
18
18
17
17
18
18
18
18
18
18
18
18
18
18
18
18
18
18
18
18
18
18
18
18
18
16
16
16
16
16
16
16
16
15
15
15
16
15
15
15
15
15
15
14
14
14
13
12
12
12
11
11
11
12
12
12
12
11
11
11
11
11
11
11
12
11
11
11
11
11
12
12
12
12
12
12
12
12
12
12
12
12
12
12
12
13
13
13
13
13
13
13
13
13
13
13
13
13
13
12
11
11
10
10
10
11
15
16
17
16
15
16
16
16
16
16
16
16
16
17
17
17
15
15
15
14
14
14
14
13
13
13
13
14
17
18
18
18
18
18
18
18
18
18
18
19
19
19
19
19
19
19
20
20
20
20
20
20
20
20
20
21
21
21
21
21
21
21
22
22
22
22
22
22
22
24
25
25
25
25
25
25
25
25
25
25
25
25
24
24
24
23
23
23
23
23
23
24
24
24
24
25
25
25
27
27
28
28
28
28
28
28
28
28
28
28
28
28
28
28
28
29
30
30
30
30
31
31
31
31
32
33
34
35
37
37
37
37
37
37
37
39
39
41
41
41
41
41
41
41
41
44
44
44
45
47
47
47
47
48
50
51
51
51
53
54
55
55
55
55
55
56
56
56
56
57
57
58
56
56
55
54
54
54
54
54
54
53
51
49
49
49
51
51
52
52
53
53
53
53
53
53
54
54
55
55
55
55
55
55
55
55
55
55
56
56
56
55
56
58
58
58
59
59
59
59
59
59
59
59
60
61
61
61
59
59
59
59
59
61
63
65
64
62
62
59
58
59
58
60
61
61
61
64
63
63
63
62
64
64
64
64
66
66
65
65
63
62
62
63
65
65
65
65
66
66
66
66
66
66
67
70
70
70
70
70
71
72
74
74
74
74
74
74
76
78
78
78
77
76
77
77
75
75
75
78
78
78
79
79
80
80
80
80
80
83
83
83
83
83
84
84
85
85
86
87
88
87
88
88
86
87
87
88
87
87
90
89
84
83
85
86
87
89
89
89
94
95
95
95
95
92
94
94
96
97
97
96
96
97
97
97
101
104
103
104
104
106
106
105
105
105
111
112
112
114
114
114
114
114
115
115
115
113
113
115
115
116
116
116
121
121
121
124
126
126
127
129
129
129
129
129
129
129
129
130
130
130
132
138
143
145
146
146
144
144
148
150
150
150
148
146
144
148
148
148
148
148
154
154
154
154
155
155
155
156
158
158
158
158
161
164
164
166
166
166
179
179
180
182
183
184
184
185
186
190
190
190
190
189
189
192
189
196
197
198
197
197
195
190
192
190
187
185
175
173
174
175
174
173
173
175
176
177
174
176
177
177
178
179
179
179
179
179
178
176
176
174
174
174
174
173
173
175
175
176
175
166
160
158
147
147
147
145
141
140
139
138
138
138
138
138
138
136
134
133
137
137
137
138
138
141
141
142
144
144
144
144
144
143
143
143
143
143
143
144
145
145
145
144
144
144
144
139
136
136
131
126
126
121
118
115
116
116
116
116
116
116
116
117
117
117
115
112
110
107
106
100
98
97
96
74
72
72
68
68
68
66
64
64
64
61
58
57
52
52
52
51
50
50
52
50
50
47
45
45
44
43
44
44
44
44
43
42
42
42
42
43
43
44
44
44
44
44
45
44
44
44
43
43
43
45
44
43
42
42
42
42
42
42
42
42
42
43
43
43
43
43
43
43
43
43
43
43
43
43
43
43
45
45
45
45
45
45
45
45
45
45
46
46
47
47
47
52
52
52
52
51
51
51
52
52
52
54
54
54
52
52
53
54
54
55
55
55
55
55
55
55
55
55
55
55
54
54
54
54
54
54
55
55
55
55
54
53
53
53
53
54
52
51
42
40
40
40
40
40
40
40
39
37
37
37
37
37
37
37
37
37
37
37
38
38
38
38
38
38
38
38
38
38
38
38
38
38
38
38
38
38
38
42
42
42
42
42
42
41
37
37
32
31
31
31
33
33
33
33
33
33
33
33
33
33
33
33
33
33
33
33
33
35
35
35
35
35
34
34
34
34
34
34
34
34
33
33
33
33
34
34
34
34
36
36
36
36
36
36
36
39
39
39
39
36
32
31
29
29
29
29
29
29
30
30
30
30
29
29
31
33
33
33
33
33
33
33
33
31
31
32
32
32
32
32
32
33
32
30
28
27
27
27
28
28
28
29
29
28
28
28
28
29
29
29
29
29
29
29
29
29
29
29
29
30
31
31
32
32
32
32
32
32
32
34
35
35
35
35
35
34
34
34
34
34
33
33
33
33
33
33
33
33
33
33
33
32
32
30
27
27
27
27
26
26
26
26
25
25
25
24
24
23
23
24
24
24
25
26
26
27
26
25
25
25
24
26
26
27
24
24
24
24
24
25
25
28
29
29
30
31
31
31
31
31
31
31
32
32
33
33
33
35
35
35
35
36
36
36
36
36
36
36
37
37
37
37
36
35
35
34
34
33
31
34
34
34
34
34
34
34
34
34
35
35
35
35
35
35
35
38
39
39
41
41
41
41
41
42
43
45
45
45
45
46
46
47
47
47
47
47
47
48
48
48
48
49
49
50
50
51
54
55
55
55
55
56
56
56
56
56
56
56
56
56
56
58
59
59
64
65
65
65
65
65
68
68
68
66
66
66
67
67
67
66
66
66
66
66
66
66
66
65
65
65
65
65
67
68
68
67
67
68
68
67
68
67
67
66
66
66
65
65
65
65
65
65
65
65
65
65
65
66
66
66
66
66
67
67
67
67
67
67
67
67
69
69
69
69
68
68
67
67
67
66
67
68
66
66
64
63
63
63
61
61
61
60
62
62
62
62
60
60
59
59
59
59
58
59
59
59
59
59
59
59
58
57
56
57
55
55
55
52
51
51
45
39
39
38
37
37
34
34
31
30
28
27
27
25
25
25
25
26
26
26
26
26
26
26
26
27
27
27
27
27
27
27
27
27
27
27
28
28
28
28
29
29
29
29
29
29
30
31
31
31
31
31
31
31
31
31
31
31
31
31
31
31
31
31
30
30
29
28
28
27
27
25
24
21
19
18
18
18
18
18
18
19
20
20
20
21
21
20
20
20
20
20
20
20
20
20
20
19
19
18
18
18
18
18
19
19
19
19
19
19
19
19
18
18
18
18
18
18
17
17
17
17
17
17
18
18
17
17
17
17
17
17
17
18
18
18
17
17
17
17
17
17
15
16
16
16
16
16
18
18
18
18
18
18
18
18
18
18
18
18
18
18
18
18
18
18
18
18
18
18
18
18
18
18
18
18
18
18
18
18
18
18
18
18
18
19
19
19
19
19
19
19
20
20
20
20
20
20
20
19
20
20
20
19
18
18
18
18
18
18
18
18
18
18
19
19
19
19
18
18
18
18
18
18
18
18
18
18
18
17
17
17
17
16
16
16
16
16
15
15
14
14
14
14
14
14
14
14
14
14
14
14
14
14
14
14
14
14
15
15
15
15
15
15
13
13
13
13
12
12
11
11
11
12
12
11
11
11
10
10
10
9
9
10
10
10
10
10
10
10
12
12
12
12
12
12
12
13
13
13
13
13
13
13
12
13
13
13
13
14
14
15
15
16
16
16
16
16
15
15
15
15
17
17
17
17
17
17
17
17
17
18
18
18
18
18
18
17
17
17
17
17
18
18
18
19
19
19
19
19
19
20
20
20
20
22
23
23
23
24
24
24
24
24
24
24
24
23
23
23
23
23
23
23
23
23
23
23
23
24
24
25
25
25
25
25
26
26
26
26
26
26
26
26
26
26
26
26
26
26
26
27
27
28
28
28
28
28
28
28
28
28
28
28
28
28
28
28
28
27
27
27
27
26
24
23
23
24
27
27
27
27
27
27
27
27
25
24
24
23
23
24
23
22
22
22
22
22
22
22
23
23
23
23
23
24
25
25
26
27
27
28
28
28
28
28
27
27
27
27
27
26
26
26
26
27
28
28
28
28
28
28
28
28
29
29
29
29
28
28
28
27
27
27
28
28
28
28
28
28
28
27
28
28
28
28
28
27
29
28
28
29
28
28
28
28
28
28
28
29
29
29
29
30
30
30
30
30
31
31
32
33
33
33
33
33
33
33
33
33
33
33
33
33
33
33
33
33
33
33
33
33
33
33
34
34
36
36
35
34
34
35
35
35
35
35
35
35
35
35
36
37
34
35
34
35
34
32
32
33
34
34
34
34
34
35
35
34
35
35
36
36
36
36
36
36
37
37
37
37
37
37
37
37
37
37
37
37
37
37
37
37
37
38
38
38
38
38
37
37
38
38
38
39
39
39
39
39
40
40
39
39
39
39
40
40
41
41
41
41
41
41
41
41
41
41
41
40
40
39
38
38
38
38
38
38
38
38
38
40
40
40
40
40
40
40
40
40
40
41
41
41
41
41
41
41
41
42
42
42
44
45
45
44
44
44
44
44
44
44
44
43
43
43
42
42
42
42
41
40
40
40
40
40
37
37
37
36
36
36
36
34
28
28
28
28
28
27
25
25
25
27
27
26
26
25
26
27
28
28
28
29
30
30
30
28
28
28
28
27
26
26
25
24
24
25
24
24
24
25
25
25
25
25
25
25
25
25
25
25
25
25
25
25
25
26
26
26
26
26
26
26
28
28
28
28
26
26
25
25
25
25
25
25
25
25
25
25
25
25
25
25
25
25
25
26
26
26
26
26
26
26
26
26
26
26
26
26
26
26
26
26
26
26
26
26
26
26
26
26
26
26
26
26
26
26
26
26
26
26
26
26
26
26
26
26
26
26
26
24
23
23
23
23
23
23
23
23
23
23
23
22
22
19
19
19
18
18
17
16
15
15
15
15
15
14
14
14
14
14
14
15
15
15
15
14
14
14
14
14
13
13
13
13
13
13
13
13
13
13
13
13
13
13
13
14
14
14
14
14
14
14
14
14
14
14
15
15
14
14
14
14
14
14
13
13
13
14
14
14
14
14
14
14
14
14
14
14
13
12
12
12
12
12
13
12
12
12
12
11
11
11
12
12
12
12
12
12
12
12
12
12
12
13
13
14
15
15
14
13
14
14
14
14
14
14
14
13
13
14
14
14
14
14
14
14
14
14
14
14
14
14
14
14
15
15
15
15
15
15
15
15
15
15
15
15
15
15
15
15
15
15
15
15
15
16
16
16
16
16
16
16
16
16
15
15
15
15
15
15
15
15
15
15
15
15
15
15
16
16
16
16
16
16
16
16
16
16
16
16
16
15
15
15
15
15
15
15
15
15
15
15
15
15
15
16
16
16
16
16
16
16
16
16
16
16
16
16
16
16
16
16
16
16
16
16
16
16
16
16
16
16
16
16
16
16
16
17
17
16
16
16
14
13
11
11
10
10
9
9
9
10
10
10
10
10
10
10
10
10
10
10
10
10
10
10
10
10
10
9
8
8
8
8
8
8
8
8
8
8
8
7
7
6
6
6
6
6
6
6
6
6
6
6
5
4
4
4
3
3
3
3
3
3
3
3
3
3
4
4
4
4
4
4
4
4
4
4
4
4
4
4
5
5
5
5
5
5
5
5
4
4
4
4
4
4
4
4
4
4
4
4
4
4
4
4
4
4
4
4
4
4
4
4
4
4
4
4
4
4
4
4
4
4
4
4
4
4
4
4
4
3
3
3
3
3
3
3
3
3
3
3
4
4
4
3
3
4
4
4
4
4
4
4
4
4
4
4
4
4
4
5
5
5
5
5
5
5
5
7
7
7
7
7
7
8
8
9
9
9
9
9
9
9
9
9
9
9
11
11
11
11
11
11
11
11
11
11
11
11
11
11
11
11
11
11
11
11
11
11
11
11
11
11
11
11
11
11
10
10
10
10
9
9
9
9
9
9
9
9
8
8
8
8
8
8
8
8
8
8
8
8
8
8
8
8
8
8
8
8
8
8
8
8
8
8
8
8
8
8
8
8
8
8
8
8
8
8
8
8
8
8
8
8
8
8
8
8
8
8
8
8
8
8
8
8
8
8
8
8
8
8
8
8
8
8
6
5
5
5
5
4
4
4
4
4
4
4
4
4
5
5
5
5
5
6
6
6
6
6
6
6
6
6
5
4
4
4
4
4
3
3
3
3
3
3
3
3
3
4
4
4
4
4
5
5
5
5
5
5
4
4
5
5
6
6
6
6
6
6
6
6
6
6
6
6
6
6
6
6
6
6
6
6
6
6
6
7
7
7
8
8
8
8
8
8
8
8
8
8
8
8
8
8
8
8
8
8
8
8
8
8
8
8
8
8
8
8
8
8
8
8
8
8
9
9
9
9
9
9
9
9
9
9
9
10
11
12
12
12
12
12
12
12
12
12
12
12
12
12
12
12
11
11
11
11
11
11
11
11
11
12
12
14
14
14
15
15
15
15
15
16
16
17
17
17
18
18
18
18
18
18
18
18
18
18
19
19
19
19
21
21
21
20
21
21
20
21
21
21
21
22
22
22
22
22
22
22
22
23
23
25
25
25
25
25
25
26
26
26
26
26
26
26
26
26
26
26
26
26
26
26
26
26
26
26
26
26
26
26
26
26
26
26
27
27
27
27
27
27
27
27
27
27
27
27
27
28
28
28
28
28
28
28
28
28
29
29
29
29
29
29
29
29
29
29
29
28
28
28
28
28
27
27
27
27
27
27
27
27
29
29
30
30
30
30
30
30
30
30
30
30
30
30
30
30
30
30
30
30
30
30
30
31
31
31
31
31
31
31
33
33
33
33
34
33
33
33
33
33
32
31
31
31
31
31
31
31
31
28
28
28
24
24
24
20
20
19
19
19
19
18
18
18
18
15
15
15
15
15
15
15
15
15
15
15
15
15
15
14
14
15
15
15
14
14
14
14
14
15
16
17
17
17
16
16
16
16
16
16
17
17
18
18
18
18
18
18
18
18
18
18
18
18
18
18
18
18
18
18
18
18
17
17
17
17
17
17
17
18
18
20
20
20
20
20
20
20
20
20
20
20
20
19
19
19
20
20
25
26
26
26
26
26
26
26
26
25
25
26
26
26
26
26
26
26
26
26
27
27
28
28
28
28
28
28
28
28
27
27
27
27
27
27
27
27
27
27
27
27
27
28
28
28
28
28
28
28
28
28
29
29
29
29
29
29
29
29
29
29
29
29
27
27
27
26
26
26
26
26
26
26
25
25
25
25
25
25
24
24
24
24
24
24
24
24
24
24
24
24
24
24
24
24
24
24
24
24
25
25
25
25
25
25
25
25
25
25
25
25
25
25
24
24
24
22
21
21
20
20
20
20
20
21
21
21
21
21
21
21
21
20
20
20
20
21
21
21
22
22
22
23
23
24
23
22
23
25
24
22
21
21
20
20
20
19
19
19
18
18
18
18
18
18
18
18
18
19
19
19
19
19
19
20
20
20
20
20
20
21
21
21
21
21
21
21
21
21
22
21
21
21
21
21
22
23
23
22
22
22
22
22
22
22
22
22
22
22
22
22
22
21
23
23
23
24
25
26
26
28
28
28
28
28
27
27
27
27
27
27
27
27
27
27
28
29
29
29
29
29
29
29
29
30
30
30
30
30
30
31
31
31
32
32
32
32
32
32
32
32
32
32
32
34
34
34
34
34
34
34
34
32
32
32
32
32
33
34
34
34
34
31
31
30
29
29
29
29
29
30
30
30
31
33
33
33
33
33
34
34
34
34
34
33
32
32
32
32
32
33
32
32
32
33
33
33
33
33
33
34
34
33
34
35
35
33
34
34
34
34
34
34
36
37
37
37
37
37
37
37
37
37
42
42
42
42
42
42
42
42
47
47
47
47
47
47
47
47
47
47
48
48
47
48
47
47
48
48
48
48
49
49
47
48
47
45
44
44
44
44
44
43
43
43
42
42
42
42
42
42
42
42
42
42
42
42
42
42
42
42
42
42
42
42
42
42
42
42
42
42
42
42
42
42
42
42
42
42
42
42
42
42
42
43
43
43
43
43
43
43
43
43
43
43
43
43
44
44
45
45
45
44
44
44
44
44
44
43
43
43
43
43
42
42
42
42
42
42
42
40
40
30
29
29
29
29
29
29
29
28
27
26
24
24
24
20
18
19
18
15
12
12
12
12
13
13
12
12
12
12
12
12
12
11
11
11
11
11
11
11
11
11
11
11
11
11
11
11
11
12
12
12
12
12
12
12
12
12
12
12
12
12
12
12
12
12
12
12
12
12
12
12
12
12
13
14
15
15
15
14
14
14
14
14
14
14
14
14
14
14
14
14
14
12
12
12
12
12
13
13
13
13
13
13
13
14
15
16
17
17
17
17
17
17
18
18
18
18
18
18
18
18
18
18
18
18
18
18
18
18
18
18
19
19
19
19
19
19
19
18
18
18
18
18
18
18
18
18
18
18
18
18
17
18
19
19
21
20
20
20
20
21
21
21
21
21
21
21
22
22
22
22
22
22
22
22
22
22
22
22
22
22
23
24
24
24
24
24
24
25
25
25
25
25
25
25
25
25
25
25
25
25
25
25
25
25
26
26
25
25
25
25
25
25
25
25
25
25
25
25
25
25
25
25
25
25
25
25
25
25
25
25
25
26
24
23
23
23
23
22
22
22
22
21
21
21
21
20
20
20
20
20
20
20
20
22
22
22
22
20
20
20
20
20
20
18
18
18
18
18
18
18
18
18
18
18
18
18
18
18
18
18
18
18
18
18
18
18
18
17
17
17
17
17
17
17
17
17
17
17
15
14
14
16
16
16
16
16
16
16
16
16
16
14
14
14
14
14
13
13
13
12
12
12
13
13
12
12
12
12
12
12
12
12
12
12
11
11
11
11
11
11
11
11
11
11
11
10
10
10
10
10
10
10
10
9
9
9
9
9
9
9
9
9
9
9
9
9
9
9
8
8
7
7
7
7
7
6
6
6
6
6
6
5
5
5
5
5
5
5
5
5
5
5
5
5
5
5
5
5
5
5
5
5
5
5
5
5
5
5
5
5
5
5
5
5
5
4
4
4
4
4
4
4
3
3
3
3
2
2
2
2
2
2
2
2
2
2
2
2
2
3
3
3
3
3
3
3
3
3
3
3
3
3
3
3
3
4
4
4
4
4
4
4
4
4
4
4
4
4
4
4
4
4
4
4
4
4
4
4
4
4
4
4
4
4
4
4
4
4
4
4
4
4
4
4
4
4
4
4
4
4
4
4
4
4
4
4
4
4
3
3
3
3
3
3
3
3
3
3
3
3
3
3
3
4
4
4
4
4
4
4
4
4
4
4
4
4
5
5
5
5
5
5
5
6
6
6
6
6
5
5
5
5
5
5
5
5
5
5
5
7
7
7
7
7
7
7
7
7
7
8
7
7
6
6
7
7
7
7
7
7
7
7
7
7
7
7
7
7
7
7
7
7
7
7
7
8
8
9
9
9
9
9
9
9
9
9
9
9
9
9
9
9
9
10
10
12
13
13
14
15
16
16
16
16
16
16
17
17
17
17
17
17
17
17
18
18
19
19
19
19
19
19
19
19
19
19
19
19
19
19
18
18
18
18
18
18
18
18
18
18
18
18
18
18
19
19
19
19
19
19
19
19
19
19
19
19
19
19
19
19
18
18
18
18
18
18
18
18
18
18
18
18
18
19
19
19
19
19
19
19
19
19
19
19
19
19
19
19
19
19
19
19
19
19
19
19
19
19
19
19
19
19
18
18
18
18
18
18
18
18
18
18
18
18
18
18
18
18
18
18
18
18
18
18
18
18
18
18
18
18
17
17
16
14
11
11
10
10
10
8
7
5
5
5
5
4
4
3
3
3
3
3
3
3
3
3
3
3
3
3
3
3
3
3
3
3
3
3
3
3
3
3
3
3
3
3
3
3
3
3
3
3
3
3
3
3
3
2
2
2
1
2
2
2
2
2
2
2
2
2
2
2
2
2
2
2
2
2
2
2
2
2
2
2
2
2
2
1
1
1
1
1
1
1
1
1
1
1
1
1
1
1
1
1
1
1
1
1
1
1
1
1
1
1
1
1
1
1
1
1
1
1
1
1
1
1
1
1
1
1
1
1
1
1
1
1
1
1
1
1
1
1
1
1
1
1
1
1
1
1
1
1
1
1
1
1
2
1
1
1
1
1
1
1
1
1
2
1
1
1
1
1
1
1
1
1
1
1
1
1
1
1
1
1
1
1
1
1
1
1
1
1
1
1
2
2
2
2
2
2
2
2
2
2
2
2
2
2
2
2
2
2
2
2
2
2
2
2
2
2
2
2
2
2
2
2
2
2
2
2
2
2
2
2
2
2
2
2
2
2
2
2
2
2
2
2
2
2
2
2
2
2
2
2
2
2
2
2
2
2
2
2
2
2
2
2
2
2
2
2
2
2
2
2
2
2
3
3
3
3
3
3
4
6
6
6
7
7
7
9
9
9
9
9
9
9
9
9
9
9
9
9
9
10
10
10
10
10
10
10
9
8
7
7
7
7
7
7
7
7
7
7
7
7
7
7
7
7
7
7
7
7
7
7
7
7
7
7
7
7
7
7
7
7
7
7
7
7
7
7
7
7
7
7
7
7
7
8
8
8
8
8
8
8
8
8
8
8
8
8
8
8
8
8
8
8
9
9
9
9
9
9
9
9
9
9
9
9
9
9
9
9
9
9
9
9
8
9
10
10
8
8
8
8
8
8
8
8
8
8
7
7
7
7
7
7
7
7
6
6
6
6
6
6
6
6
6
6
6
6
6
6
6
6
6
6
6
6
6
6
6
6
6
6
6
6
6
6
6
6
6
6
6
6
6
6
6
6
6
6
6
6
6
6
6
6
6
6
6
6
6
6
6
6
6
6
6
6
5
5
5
5
5
5
5
5
5
5
5
5
4
4
4
4
4
4
4
3
3
3
3
3
3
3
3
3
3
3
3
3
3
3
3
2
2
2
2
1
1
1
1
1
1
1
1
1
1
1
1
1
1
1
1
1
1
1
1
1
1
0
0
0
0
0
0
0
0
0
0
0
0
0
0
0
0
0
0
0
0
0
0
0
0
0
0
0
0
0
0
0
0
0
0
0
0
0
0
0
0
0
0
0
0
0
0
0
0
0
0
1
1
1
1
1
1
1
1
1
1
1
1
1
1
1
1
1
1
1
2
2
2
2
2
2
2
2
2
2
2
2
3
3
3
3
2
2
2
2
2
2
2
2
2
2
2
2
2
2
2
2
2
2
2
2
2
2
2
2
2
2
2
2
2
2
2
2
2
2
2
2
2
2
2
2
2
2
2
2
2
2
2
2
2
2
2
2
2
2
2
2
2
2
2
2
3
3
3
3
3
3
3
3
3
3
3
3
3
3
3
4
4
4
4
3
3
3
3
3
3
3
3
3
3
3
3
3
3
3
3
4
4
4
4
4
4
4
4
4
4
4
4
4
4
4
4
4
4
4
4
4
4
4
4
4
4
4
4
4
4
4
4
4
4
4
4
4
4
4
3
3
3
3
3
3
3
3
3
3
3
3
3
3
3
3
3
3
3
3
3
3
3
3
3
3
3
3
3
3
3
3
3
3
3
3
3
3
3
3
3
3
3
3
3
3
3
3
3
3
3
3
3
3
3
4
4
4
4
4
4
4
4
4
4
4
4
4
4
4
4
4
4
4
4
4
4
4
4
4
4
4
4
4
4
4
4
4
4
4
4
4
3
3
3
3
3
3
3
3
3
3
3
2
1
1
1
1
1
1
2
1
1
1
1
1
1
1
2
2
2
2
2
2
2
3
3
3
3
3
3
3
3
3
3
3
3
3
4
4
4
4
4
4
4
4
5
5
5
5
5
5
5
5
5
5
5
5
5
6
6
6
6
6
6
6
6
6
6
6
6
6
6
6
6
6
6
6
6
6
6
6
6
6
6
6
6
6
6
6
6
6
6
6
6
6
6
6
6
6
6
6
6
6
6
6
6
6
6
6
6
6
6
7
7
7
7
7
7
7
7
7
7
7
7
7
7
7
7
7
7
7
7
7
7
7
7
7
7
7
8
8
8
8
8
8
8
8
10
10
10
10
10
10
10
10
10
10
10
10
10
10
10
9
9
8
8
8
8
8
8
8
8
7
5
5
4
4
5
5
6
6
6
6
6
6
6
6
6
6
6
6
6
6
6
6
6
6
6
6
6
6
6
6
6
6
6
6
6
6
6
6
6
6
6
6
6
6
7
7
7
7
7
7
7
7
7
7
7
7
7
7
7
7
7
7
8
8
8
8
8
8
8
8
8
8
8
8
8
8
8
8
8
8
8
9
9
9
9
9
9
9
9
9
9
9
9
8
8
8
8
8
8
8
8
8
8
7
8
7
7
7
7
7
7
7
7
7
7
7
7
7
7
7
7
7
7
7
6
6
6
6
6
6
6
6
6
6
6
5
5
5
5
5
5
5
5
5
5
5
5
5
5
5
5
4
4
4
4
4
4
5
5
4
4
4
4
4
4
4
4
4
4
4
4
4
4
4
4
4
3
3
3
3
3
3
3
3
3
3
3
3
3
3
3
3
3
3
3
3
3
3
3
3
3
3
3
4
4
4
4
4
4
4
4
4
3
3
3
3
3
3
3
3
3
3
3
3
3
4
4
3
3
3
3
3
3
3
3
3
3
3
3
3
3
3
3
3
3
3
3
3
3
3
2
2
2
2
2
2
2
2
2
2
2
2
2
2
2
2
2
2
2
2
2
2
2
2
2
2
2
2
2
2
2
2
2
2
2
2
2
2
3
3
3
3
3
3
3
3
3
3
3
3
3
3
3
3
4
4
4
4
4
4
4
4
4
4
4
4
4
4
4
4
4
4
4
4
4
4
4
4
3
3
3
3
3
4
4
4
4
4
4
4
4
2
2
3
3
3
3
3
3
3
3
3
3
3
3
3
3
3
3
3
3
3
3
3
3
3
3
3
3
3
3
3
3
3
3
3
3
3
3
3
3
3
3
3
3
3
3
3
3
3
3
3
3
3
3
3
3
3
3
3
3
3
3
3
3
3
3
3
3
3
3
3
3
3
3
3
3
3
3
3
3
2
2
2
2
2
2
2
2
2
2
2
2
2
2
2
2
2
2
2
2
2
2
2
2
2
2
2
2
2
2
2
2
2
2
2
2
2
2
2
2
2
2
2
2
2
2
2
2
2
2
2
2
2
2
2
2
2
2
2
2
2
2
2
2
2
2
2
2
2
2
2
2
2
2
2
2
2
2
2
2
2
2
2
2
1
1
1
0
0
0
0
0
0
0
0
0
0
0
0
1
1
1
1
1
1
1
1
1
1
1
1
1
1
1
1
1
1
1
1
2
2
2
2
2
2
2
2
2
2
2
2
2
2
2
2
2
2
2
2
2
2
2
2
2
2
2
2
2
2
2
2
2
2
2
2
2
2
2
2
2
2
2
2
2
2
2
2
2
2
2
2
2
2
2
2
2
2
2
2
2
2
2
2
2
2
2
2
2
2
2
2
2
2
2
2
2
2
2
2
2
2
2
2
2
2
2
2
2
2
2
2
2
2
2
2
2
2
2
2
2
2
2
2
2
2
1
1
1
1
1
1
1
1
1
1
1
1
0
0
0
0
0
0
0
0
0
0
0
0
0
0
0
0
0
0
0
0
0
0
0
0
0
0
0
0
0
0
0
0
0
0
0
0
0
0
0
0
0
0
0
0
0
0
0
0
0
0
0
0
0
0
0
0
0
0
0
0
0
0
0
0
0
0
0
0
0
0
0
0
0
0
0
0
0
0
0
0
0
0
0
0
0
0
0
0
0
0
0
0
0
0
0
0
0
0
0
0
0
0
0
0
0
0
0
0
0
0
0
0
0
0
0
0
0
0
0
0
0
0
0
0
0
0
0
0
0
0
0
0
0
0
0
0
0
0
0
0
0
0
0
0
0
0
0
0
0
0
0
0
0
0
0
0
0
0
0
0
0
0
0
0
0
0
0
0
0
0
0
0
0
0
0
0
0
0
0
0
0
0
0
0
0
0
0
0
0
0
0
0
0
0
0
1
1
1
1
1
1
1
1
1
1
1
1
1
1
1
1
1
1
1
1
1
1
1
1
1
1
1
1
1
1
1
1
1
1
1
1
1
1
1
1
1
1
1
1
1
1
1
1
1
1
1
1
1
1
1
1
1
1
1
1
1
1
1
1
1
1
1
1
1
1
1
1
1
1
1
1
1
1
1
1
1
1
1
1
1
1
2
2
2
2
2
2
2
2
2
2
2
2
2
2
2
2
2
2
2
3
3
4
4
4
4
3
3
3
3
3
3
3
3
3
3
3
3
3
3
3
3
4
3
3
3
3
3
3
3
3
3
3
3
3
3
3
3
3
3
3
3
3
3
3
3
3
3
3
3
3
3
3
3
3
3
3
3
4
4
4
4
4
4
4
4
4
4
4
4
5
5
5
5
5
5
5
5
5
5
5
5
5
5
5
5
5
5
5
5
5
5
5
5
5
5
5
5
5
5
5
4
4
4
4
4
4
4
4
4
4
4
4
4
4
4
4
4
4
4
4
4
4
4
4
4
4
5
5
5
5
5
5
5
5
5
5
5
5
5
5
5
5
6
6
6
6
6
6
6
6
6
6
6
6
6
6
6
6
6
6
5
5
5
5
5
5
6
6
6
7
7
7
7
7
7
7
7
7
7
7
7
7
7
7
7
7
7
7
9
9
9
9
9
8
8
8
9
9
9
9
9
9
9
9
9
9
9
9
9
7
7
7
7
7
7
7
7
7
7
7
7
7
7
7
7
7
7
7
7
7
7
7
7
7
7
7
7
7
7
7
7
7
7
6
6
6
6
6
6
6
6
6
6
6
6
6
6
6
6
6
6
6
6
6
6
6
6
6
5
4
4
4
4
4
4
4
4
4
4
4
4
4
4
4
4
4
4
4
4
4
5
5
5
5
5
5
5
5
5
5
5
4
4
4
4
4
4
4
4
4
4
4
4
4
4
4
4
4
4
4
4
4
4
4
3
3
3
3
3
3
3
3
3
3
3
3
3
3
3
3
3
3
3
3
3
2
2
2
2
2
2
2
2
2
2
2
2
2
2
2
2
2
2
2
2
2
2
2
2
2
2
2
2
2
2
2
2
2
2
2
2
2
2
2
2
2
2
2
2
2
2
2
2
2
2
2
2
2
2
2
2
2
2
2
2
2
2
2
2
2
2
2
2
2
2
2
2
2
2
1
0
0
0
0
0
0
0
0
0
0
0
0
0
0
0
0
0
0
0
0
0
0
0
0
0
0
0
0
0
0
0
0
0
0
0
0
0
0
0
0
0
0
0
0
0
0
0
0
0
0
0
0
0
0
0
0
0
0
0
0
0
0
0
0
0
0
0
0
0
0
0
0
0
0
0
0
0
0
0
0
0
0
0
0
0
0
0
0
0
0
0
0
0
0
0
0
0
0
0
0
0
0
0
0
0
0
0
0
0
0
0
0
0
0
0
0
0
0
0
0
0
0
0
0
0
0
0
0
0
0
0
0
0
0
0
0
0
0
0
0
0
0
0
0
0
0
0
0
0
0
0
0
0
0
0
0
0
0
0
0
0
0
0
0
0
0
0
0
0
0
0
0
0
0
0
0
0
0
0
0
0
0
0
0
0
0
0
0
0
0
0
0
0
0
0
0
0
0
0
0
0
0
0
0
0
0
0
0
0
0
0
0
0
0
0
0
0
0
0
0
0
0
0
0
0
0
0
0
0
0
0
0
0
0
0
0
0
0
0
0
0
0
0
0
0
0
0
0
0
0
0
0
0
0
0
0
0
0
0
0
0
0
0
0
0
0
0
0
0
0
0
0
0
0
0
0
0
0
0
0
0
0
0
0
0
0
0
0
0
0
0
0
0
0
0
0
0
0
0
0
0
0
0
0
0
0
0
0
0
0
0
0
0
0
0
0
0
0
0
0
0
0
0
0
0
0
0
0
0
0
0
0
0
0
0
0
0
0
0
0
0
0
0
0
0
0
0
0
0
0
0
0
0
0
0
0
0
0
0
0
0
0
0
0
0
0
1
1
1
1
1
1
1
1
1
1
1
1
1
1
1
1
1
1
1
1
1
1
1
1
1
1
1
1
1
1
1
1
1
1
1
1
1
1
1
1
1
1
1
1
1
1
2
3
3
3
4
4
4
4
4
4
4
4
4
4
4
4
4
4
4
4
4
4
4
4
4
4
4
4
4
4
4
4
4
4
4
4
4
4
4
4
4
4
4
4
4
4
4
4
3
3
3
3
3
3
3
3
3
3
3
3
3
3
3
3
3
3
3
3
3
3
3
3
3
3
3
3
3
3
3
3
3
3
3
3
4
4
4
4
4
4
4
4
4
4
4
4
4
4
4
4
4
4
4
4
4
4
4
4
4
4
4
4
4
4
4
4
4
4
4
4
4
4
4
4
4
4
4
5
5
5
5
5
5
5
5
5
5
5
4
4
4
4
3
1
1
1
1
1
1
1
1
1
1
1
1
1
1
1
1
1
1
1
1
1
1
1
1
1
1
1
1
1
1
1
1
1
1
1
1
1
1
1
1
1
1
1
1
1
1
1
1
1
1
1
1
1
1
1
1
1
1
1
1
1
1
1
1
1
1
1
1
1
1
1
1
2
2
2
2
2
2
2
2
2
2
2
2
2
2
2
2
2
2
2
2
2
2
2
2
2
2
2
2
2
2
2
2
2
2
2
2
1
1
1
1
1
1
1
1
1
1
1
1
1
1
1
1
1
1
1
1
1
1
1
1
1
1
1
1
1
1
1
1
1
1
1
1
1
1
1
1
1
1
1
1
1
1
1
1
1
1
1
1
1
1
1
1
0
1
1
1
1
1
1
1
1
1
1
1
1
1
1
1
1
1
1
1
2
3
3
3
3
3
3
3
3
3
3
3
3
3
3
3
3
3
3
3
3
3
3
3
3
3
3
3
3
3
3
3
3
3
3
3
3
3
2
2
2
2
2
2
2
2
2
2
2
2
2
2
2
2
2
2
2
2
2
2
2
2
2
2
2
2
2
2
2
2
2
2
2
2
2
2
2
2
2
2
2
2
2
2
3
3
4
4
4
4
4
4
4
4
4
4
4
4
4
4
4
4
4
4
4
4
3
3
3
3
3
3
3
3
3
3
4
4
4
4
4
4
4
4
5
5
5
5
5
5
5
5
5
5
5
5
5
5
5
5
5
5
5
5
4
4
4
4
4
4
4
4
4
4
4
4
4
4
4
4
4
4
4
4
4
4
4
4
4
4
4
4
4
4
4
4
4
4
4
3
3
3
3
3
3
3
3
3
3
3
3
3
3
3
3
3
3
3
3
3
3
3
3
3
3
3
3
3
3
3
3
3
3
3
3
3
3
3
3
3
3
3
3
3
3
3
3
3
3
3
3
3
3
3
3
3
3
3
3
3
3
3
3
3
3
3
3
3
2
2
2
1
0
0
0
0
0
0
0
0
0
0
0
0
0
0
0
0
0
0
0
0
0
0
0
0
0
0
0
0
0
0
0
0
0
0
0
0
0
0
0
0
0
0
0
0
0
0
0
0
0
0
0
0
0
0
0
0
0
0
0
0
0
0
0
0
0
0
0
0
0
0
0
0
0
0
0
0
0
0
0
0
0
0
0
0
0
0
0
0
0
0
0
0
0
0
0
0
0
0
0
0
0
0
0
0
0
0
0
0
0
0
0
0
0
0
0
0
0
0
0
0
0
0
0
0
0
0
0
0
0
0
0
0
0
0
0
0
0
0
0
0
0
0
0
0
0
0
0
0
0
0
0
0
0
0
0
0
0
0
0
0
0
0
0
0
0
0
0
0
1
1
1
1
1
1
1
1
1
1
1
1
1
1
1
1
1
1
1
1
1
1
1
1
1
1
1
1
1
1
1
1
1
1
1
1
1
1
1
1
1
1
1
1
1
1
1
1
1
1
1
1
1
1
1
1
1
1
1
1
1
1
1
1
1
1
1
1
0
0
0
0
0
0
0
0
0
0
0
0
0
0
0
0
0
0
0
0
0
0
0
0
0
0
0
0
0
0
0
0
0
0
0
0
0
0
0
0
0
0
0
0
0
0
0
0
0
0
0
0
0
0
0
0
0
0
0
0
0
0
0
0
0
0
0
0
0
0
0
0
0
0
0
1
1
1
1
1
1
1
1
1
1
1
0
0
0
0
0
0
0
0
0
0
0
0
0
0
0
0
0
0
0
0
0
0
0
0
0
0
0
0
0
0
0
0
0
0
0
0
0
0
0
0
0
0
0
0
0
0
0
0
0
0
0
0
0
0
0
0
0
0
0
0
0
0
0
0
0
0
0
0
0
0
0
0
0
0
0
0
0
0
0
0
0
0
0
0
0
0
0
0
0
0
0
1
1
1
1
1
1
1
1
1
1
1
1
1
1
1
1
1
1
1
1
1
1
1
1
1
1
1
1
1
1
1
1
1
1
1
1
1
1
1
1
1
1
1
1
1
1
1
1
1
1
1
1
1
1
1
1
1
1
1
1
1
1
1
1
1
1
1
1
1
1
1
1
1
1
1
1
1
1
1
1
1
1
1
1
1
1
1
1
1
1
1
1
1
1
1
1
1
1
1
1
1
1
1
1
1
1
0
0
0
0
0
0
0
0
0
0
0
0
0
0
0
0
0
0
0
0
0
0
0
0
0
0
0
0
0
0
0
0
0
0
0
0
0
0
0
0
0
0
0
0
0
0
0
0
0
0
0
0
0
0
0
0
0
0
0
0
0
0
0
0
0
0
0
0
0
0
0
0
0
0
0
0
0
0
0
0
1
1
1
1
1
1
1
1
1
1
1
1
1
1
1
1
1
1
1
1
2
2
2
2
2
2
2
2
2
2
2
2
2
2
2
3
3
3
3
3
3
3
3
3
3
3
3
3
3
3
3
3
3
3
3
3
3
3
3
3
3
3
3
3
3
3
3
3
3
3
3
3
3
3
3
3
3
3
3
3
3
3
3
3
3
3
3
3
3
3
3
3
3
3
3
3
3
3
3
3
3
3
3
3
3
3
3
3
3
3
3
3
3
3
3
3
3
3
3
3
3
3
3
3
3
3
3
3
3
3
3
4
4
4
4
4
4
4
5
5
5
5
5
5
5
5
5
5
5
5
6
6
6
6
6
6
6
6
5
5
5
5
5
5
5
5
5
5
5
5
4
4
3
3
3
3
3
3
3
3
3
3
3
3
3
3
3
3
3
3
3
3
2
2
2
2
2
2
2
2
2
2
2
2
2
2
2
2
2
2
2
2
2
2
2
2
2
2
2
2
2
2
2
2
2
2
2
2
2
2
2
2
2
2
2
2
2
2
2
2
2
2
2
2
2
2
2
2
2
3
3
3
3
3
3
2
2
2
2
2
2
2
2
2
2
2
2
2
2
2
2
2
2
2
2
2
2
2
2
1
1
1
1
1
1
1
1
1
0
0
0
0
0
0
0
0
0
0
0
0
0
0
0
0
0
0
0
0
0
0
0
0
0
0
0
0
0
0
0
0
0
0
0
0
0
0
0
0
0
0
0
0
0
0
0
0
0
0
0
0
0
0
0
0
0
0
0
0
0
0
0
0
0
0
0
0
0
0
0
1
1
1
1
1
1
1
1
1
1
1
1
1
1
1
1
1
1
1
1
1
1
1
1
1
1
1
1
1
1
1
1
1
1
1
1
1
1
1
1
1
1
1
1
1
1
1
1
1
1
1
1
1
1
1
1
1
1
1
1
1
1
1
1
1
1
1
1
1
1
1
1
1
1
1
1
1
1
1
1
1
1
1
1
1
1
1
1
1
1
1
1
1
1
1
1
1
1
1
1
1
1
2
2
2
2
2
2
2
2
2
2
2
2
1
1
1
1
1
1
1
1
1
1
1
1
1
1
2
2
2
2
2
2
2
2
2
2
2
2
2
2
2
2
3
3
3
3
3
3
3
3
3
4
4
4
4
4
4
4
4
4
5
5
5
5
5
5
6
6
6
6
6
6
6
6
6
7
7
7
7
7
7
7
7
7
7
6
6
6
6
6
6
6
6
6
6
6
6
6
7
7
7
7
7
7
7
7
7
8
8
8
8
8
8
8
8
8
8
8
8
8
8
8
8
8
8
8
8
8
8
8
8
8
8
8
8
8
8
8
8
8
8
8
8
8
8
8
8
8
8
8
8
8
8
8
8
8
7
7
7
7
7
7
7
7
7
7
7
7
7
6
6
6
6
6
6
6
6
6
6
6
6
5
5
5
5
5
5
5
5
5
5
5
5
5
5
5
5
5
5
5
5
5
5
5
5
5
6
6
5
5
5
5
5
5
5
5
5
5
5
5
5
5
5
5
5
4
4
4
4
4
3
3
3
3
3
3
4
4
4
4
4
4
4
4
4
4
4
4
4
4
4
4
4
3
2
2
2
2
2
2
2
2
2
2
2
2
2
2
2
2
2
2
2
2
2
2
2
2
2
2
2
2
2
2
2
2
2
2
2
2
2
2
1
1
1
1
1
1
2
2
2
2
2
2
2
2
2
2
2
2
2
2
2
2
2
2
2
2
2
2
2
2
2
2
2
2
2
2
2
3
3
3
3
3
3
4
4
4
4
4
4
4
4
4
4
4
4
4
4
4
4
4
4
3
3
3
3
3
3
3
3
3
3
3
3
3
3
3
3
3
3
3
3
3
3
3
3
3
3
3
3
3
3
3
3
3
3
3
3
3
3
3
3
3
3
3
3
3
3
3
3
3
3
3
3
3
3
3
3
3
3
3
3
3
3
3
3
3
3
3
3
3
3
3
3
3
3
3
3
3
2
2
2
2
2
2
1
1
1
1
1
1
1
1
1
1
1
1
1
1
1
1
1
1
1
1
1
1
1
1
1
1
1
1
1
1
1
1
1
1
1
1
1
1
1
1
1
1
1
1
1
1
1
1
1
1
1
1
1
1
1
1
1
1
1
1
1
1
1
1
1
1
1
1
1
1
1
1
1
1
1
1
1
1
1
1
1
1
1
1
1
0
0
0
0
0
0
0
0
0
0
0
0
0
0
0
0
0
0
0
0
0
0
0
0
0
0
0
0
0
0
0
0
0
0
0
0
0
0
0
0
0
0
0
0
0
0
0
0
0
0
0
0
0
0
0
0
0
0
0
0
0
0
0
0
0
0
0
0
0
0
0
0
0
0
0
0
0
0
0
0
0
0
0
0
0
0
0
0
0
0
0
0
0
0
0
0
0
0
0
0
0
0
0
0
0
0
0
0
0
0
0
0
0
0
0
0
0
0
0
0
0
0
0
0
0
0
0
0
0
0
0
0
0
0
0
0
0
0
0
0
0
0
0
0
0
0
0
0
0
0
0
0
0
0
0
0
0
0
0
0
0
0
0
0
0
0
0
0
0
0
0
0
0
0
0
0
0
0
0
0
0
0
0
0
0
0
0
0
0
0
0
0
0
0
0
0
1
1
1
1
1
1
1
1
1
1
1
1
1
1
1
1
1
1
1
1
1
1
1
1
1
1
1
1
2
2
2
2
2
2
2
2
2
2
2
2
2
2
2
2
2
2
2
2
2
2
2
2
2
2
2
2
2
2
2
2
2
2
2
2
2
2
2
2
2
2
2
2
2
2
2
2
2
2
2
2
2
2
2
2
2
2
2
2
2
2
2
2
2
2
2
2
2
1
1
1
1
1
1
1
1
1
1
1
1
1
1
1
1
1
1
1
1
1
1
1
1
1
1
1
1
1
2
2
2
2
2
2
2
2
2
2
2
2
2
2
2
2
2
2
2
2
2
2
1
1
1
1
1
1
1
1
1
1
1
1
1
1
1
1
1
1
1
1
1
1
1
1
1
1
1
1
1
1
1
2
2
2
2
2
2
2
2
2
2
2
2
2
2
2
2
2
2
2
1
1
1
1
1
1
1
1
1
1
1
1
1
1
1
1
1
1
1
1
1
1
1
1
1
1
1
1
1
1
1
1
1
2
2
2
2
2
2
3
3
3
3
3
3
3
3
3
3
3
3
2
2
2
2
2
2
2
2
2
2
3
3
3
3
3
3
3
3
3
3
3
3
3
3
3
3
3
4
4
4
4
4
4
4
4
4
4
4
4
4
5
5
5
5
6
6
6
6
6
6
6
6
6
6
6
6
6
6
6
6
6
6
6
6
6
6
6
6
6
6
6
6
6
6
6
6
6
6
6
6
6
6
6
6
6
6
6
6
6
6
6
6
6
6
6
6
6
6
6
6
6
6
6
6
6
6
6
6
6
6
6
6
6
6
6
6
6
6
6
5
5
5
5
5
5
4
4
3
3
3
3
3
4
4
4
4
4
3
3
3
3
3
3
3
3
3
3
3
3
3
3
3
3
3
3
3
3
3
3
3
3
3
3
3
3
3
3
3
3
3
3
3
4
4
4
4
4
4
4
4
4
4
4
4
4
5
5
4
4
4
4
4
4
4
4
4
4
3
3
3
3
3
3
3
3
3
3
3
3
3
3
2
2
2
2
2
2
2
2
2
2
2
2
2
2
2
2
2
2
2
2
2
2
3
3
3
3
3
3
3
3
3
3
3
3
3
3
3
3
3
3
3
3
3
3
3
3
3
3
3
3
3
3
3
3
3
3
3
3
3
3
3
3
3
3
3
3
3
3
3
3
3
3
3
3
2
1
1
1
1
1
1
1
1
1
1
1
1
1
1
1
1
1
1
1
1
1
1
1
1
1
1
1
1
1
1
1
1
1
1
1
1
1
1
1
1
1
1
1
1
1
1
1
1
1
1
1
1
1
1
1
1
1
1
1
1
1
1
1
1
1
1
1
1
1
1
1
1
1
1
1
1
1
1
1
1
1
1
1
1
1
1
1
1
1
1
1
1
1
1
1
1
1
1
1
1
0
0
0
0
0
0
0
0
0
0
0
0
0
0
0
0
0
0
0
0
0
0
0
0
0
0
0
0
0
0
0
0
0
0
0
0
0
0
0
0
0
0
0
0
0
0
0
0
0
0
0
0
0
0
0
0
0
0
0
0
0
0
0
0
0
0
0
0
0
0
0
0
0
0
0
0
1
1
1
1
1
1
1
1
1
1
2
2
2
2
5
5
5
8
8
9
9
9
11
12
12
12
12
12
12
12
13
13
13
13
13
13
13
13
13
13
14
15
15
15
15
16
16
17
17
17
17
17
17
17
18
18
18
18
18
18
18
18
18
18
18
18
18
18
18
18
18
18
26
27
27
27
27
27
27
27
27
27
28
28
27
27
28
29
29
29
29
29
29
31
31
31
32
34
34
34
34
34
34
34
34
36
38
38
38
39
41
41
43
43
43
43
43
43
43
43
44
44
44
44
44
45
45
45
45
47
48
48
48
48
48
48
48
47
47
47
47
47
47
47
47
48
48
48
48
48
49
49
50
50
51
51
51
51
51
53
53
53
53
54
54
54
54
54
54
54
54
54
54
54
54
54
54
53
53
53
54
54
54
54
54
54
55
55
55
55
55
55
55
55
55
55
55
55
55
55
55
55
57
57
57
57
57
55
56
55
55
53
54
54
54
52
49
49
48
47
47
47
47
47
47
48
48
48
47
48
46
43
43
44
44
43
43
42
42
42
42
41
41
41
41
41
41
42
42
42
42
42
42
41
41
41
40
42
42
41
41
41
43
43
43
43
43
43
43
42
42
42
42
42
42
42
42
41
40
41
41
40
39
38
38
37
38
39
40
42
42
42
42
42
42
42
42
43
43
43
43
43
43
44
43
43
44
43
43
43
43
42
42
42
42
43
42
42
42
41
42
41
41
41
40
40
40
40
40
41
42
42
45
47
48
48
47
47
47
48
48
48
48
48
48
48
47
47
47
47
47
47
49
49
50
50
49
47
43
40
39
38
38
39
40
43
42
41
42
41
41
41
41
41
42
42
43
44
44
45
45
45
45
47
48
48
47
47
46
47
48
48
48
48
48
48
48
48
50
50
50
50
50
50
50
50
49
49
49
49
49
47
47
47
47
47
47
47
47
47
47
47
47
47
47
48
48
48
47
47
47
47
48
48
48
48
48
48
48
48
47
47
47
47
47
47
47
45
45
45
45
45
45
45
45
45
45
45
44
44
44
44
44
44
43
41
40
40
40
40
40
40
38
37
37
37
37
37
37
37
37
37
37
37
37
36
34
33
31
31
31
30
29
26
26
25
25
25
25
25
25
25
25
25
25
25
25
25
25
25
25
25
25
25
25
23
22
17
16
16
16
16
13
11
11
9
8
7
7
7
7
7
7
6
6
6
5
5
5
5
5
5
5
5
3
3
3
3
3
3
4
4
4
4
4
4
4
4
4
4
4
4
4
4
4
4
4
4
4
4
4
4
4
4
4
5
5
5
5
5
5
6
6
6
6
6
6
6
6
5
6
6
6
6
6
6
6
6
6
6
6
6
6
6
6
6
6
7
7
7
7
6
6
6
6
5
5
5
5
5
5
5
5
5
6
6
6
6
6
7
7
7
7
7
7
6
6
6
6
6
6
6
6
7
7
7
7
7
7
7
7
7
7
7
7
7
9
9
9
9
9
9
9
9
9
9
9
9
9
9
9
9
9
9
9
9
9
9
9
9
9
9
9
9
9
9
9
9
9
9
9
9
9
9
9
9
9
9
9
9
9
9
9
12
12
12
12
12
12
11
11
11
11
12
12
13
13
13
13
14
14
14
14
14
14
14
14
14
14
14
14
14
14
14
14
14
14
15
15
15
15
16
16
16
16
16
16
16
18
18
18
18
18
18
18
18
18
18
18
17
17
17
17
17
17
17
17
17
18
18
18
18
18
18
18
18
18
18
18
18
20
21
21
21
21
21
21
21
22
22
22
24
24
24
24
24
24
24
24
26
26
26
26
26
26
26
26
26
26
26
26
26
26
26
26
26
26
26
26
26
27
27
28
28
28
28
28
28
29
29
30
30
32
32
32
32
32
31
32
31
31
31
31
31
32
32
32
34
33
33
30
33
34
34
35
33
33
36
36
36
36
39
39
39
45
45
45
46
46
46
46
47
47
48
48
49
49
51
51
52
52
54
54
54
54
55
55
57
57
57
57
57
59
59
59
59
59
60
60
60
63
65
65
65
65
65
65
67
67
67
67
67
67
66
66
66
66
66
67
67
67
67
67
67
67
67
67
67
67
68
68
68
68
68
68
68
68
68
68
68
67
66
66
66
66
66
66
66
66
66
66
66
66
66
66
66
66
66
66
66
66
66
66
66
65
64
62
61
61
60
61
61
61
60
60
60
59
59
59
59
60
58
56
56
55
54
54
55
55
55
55
55
54
54
53
52
52
50
50
50
51
51
51
49
49
48
47
48
38
37
34
30
28
28
26
25
25
25
22
20
20
20
20
18
17
16
14
14
14
12
12
13
14
14
15
15
15
15
15
15
15
15
15
15
15
15
15
15
15
15
14
14
15
15
15
15
15
15
15
15
14
13
13
12
12
12
13
13
13
13
13
13
13
13
13
13
13
13
13
14
14
14
14
14
14
15
15
15
15
15
15
15
15
15
15
15
15
15
15
15
15
16
16
16
17
18
18
18
18
18
18
18
18
18
18
18
19
19
19
19
18
18
18
18
18
18
18
18
18
18
18
18
18
18
18
18
18
18
18
18
18
18
18
18
18
18
18
18
18
18
18
18
18
18
18
18
18
18
19
18
18
17
14
13
13
13
14
15
15
15
15
15
15
15
15
15
15
15
15
15
15
15
15
15
15
15
15
15
15
15
15
14
14
14
14
14
14
14
14
14
14
14
14
14
14
14
14
14
14
14
14
14
14
14
13
13
13
13
13
13
13
12
12
12
12
11
11
11
11
12
12
12
12
11
11
11
11
11
12
12
13
12
12
12
12
12
12
12
12
11
10
10
10
11
11
11
11
12
13
13
16
15
15
15
15
15
15
15
15
15
15
15
16
17
17
19
19
20
20
21
21
20
20
20
20
19
19
21
21
21
22
20
20
20
20
20
20
20
20
21
21
21
21
23
24
24
25
25
25
25
25
25
25
25
26
26
26
28
29
31
31
31
31
31
31
31
31
31
31
31
35
35
35
36
36
36
36
36
36
36
36
36
36
36
36
36
36
36
36
36
36
36
36
36
36
36
36
36
36
37
37
37
37
37
37
37
37
37
37
37
37
37
37
39
39
39
39
39
39
39
39
39
39
39
39
39
39
39
39
39
39
39
39
39
39
39
39
39
39
39
39
40
40
40
40
40
40
40
40
40
40
40
40
40
40
40
38
38
37
38
37
37
37
37
37
37
37
37
37
37
37
37
37
37
37
37
37
37
37
37
37
37
37
37
37
37
37
37
37
37
37
37
36
36
36
35
35
35
35
35
35
35
35
32
29
27
27
27
27
22
22
18
17
13
13
13
13
13
13
12
11
11
12
12
12
12
11
11
11
10
10
10
9
9
9
8
8
8
8
8
8
8
8
8
7
7
7
7
7
7
8
8
8
8
8
8
8
8
8
8
8
7
7
7
7
7
7
7
7
6
6
6
6
6
6
6
6
6
6
6
6
6
6
6
6
5
5
5
5
5
5
5
5
5
5
5
5
5
5
5
5
5
5
5
5
5
5
5
5
5
4
4
4
4
6
6
6
6
6
6
6
6
6
6
8
8
11
11
11
9
9
9
9
9
9
9
9
9
9
9
9
10
10
10
10
10
10
10
10
10
10
10
10
10
10
10
10
10
10
10
10
10
10
10
10
10
11
11
11
11
11
11
11
11
11
12
12
12
12
12
12
12
12
12
12
12
11
11
11
11
11
11
11
11
11
11
11
11
11
11
11
11
11
11
11
11
11
11
11
11
11
11
11
11
11
11
11
11
11
11
11
11
10
10
10
10
10
10
10
10
10
10
10
10
10
10
10
10
10
9
8
8
8
8
8
8
8
8
8
7
7
7
7
6
6
6
6
6
6
6
6
5
5
5
5
5
4
3
3
3
3
3
3
3
3
3
3
3
3
3
3
3
3
3
3
3
3
3
3
3
3
3
3
2
2
2
2
2
2
2
2
2
2
2
2
2
0
0
0
0
0
0
0
0
0
0
0
1
2
2
2
2
2
2
2
2
2
2
2
2
2
2
2
2
2
2
2
3
3
3
3
3
3
3
3
3
3
3
3
3
3
3
3
4
4
4
4
4
4
4
4
4
4
4
4
4
4
4
4
4
4
4
4
4
4
4
4
4
4
4
4
4
4
4
4
4
4
4
4
4
4
4
4
4
4
4
4
4
4
4
4
5
5
5
5
6
6
6
6
6
6
6
6
6
6
6
6
6
6
6
6
6
6
6
6
6
6
6
6
6
6
6
6
6
6
5
5
5
5
5
5
5
5
5
5
5
5
5
5
5
5
5
5
5
6
6
6
6
8
8
8
8
8
10
10
10
10
10
10
10
10
10
11
11
12
11
11
11
11
12
12
12
12
12
12
12
12
12
12
12
12
13
12
13
13
13
13
13
13
13
13
13
13
13
13
13
13
13
13
13
13
13
13
13
13
13
13
13
13
13
13
13
13
13
13
13
13
13
13
13
13
13
13
13
13
13
13
13
13
13
13
13
13
13
13
12
12
12
12
12
12
12
11
10
10
10
10
9
9
9
9
9
9
9
9
9
9
9
9
9
9
9
9
9
9
9
9
9
9
9
9
9
9
9
9
9
8
8
8
8
7
7
7
5
5
6
6
6
6
6
6
6
6
6
6
6
6
6
6
6
6
6
6
6
6
6
6
6
5
5
5
5
4
4
4
3
3
3
3
3
3
3
3
3
3
3
3
3
3
3
3
3
3
3
3
3
3
3
3
3
3
3
3
3
3
3
3
3
3
3
3
3
3
3
3
3
3
3
3
3
4
4
4
4
4
4
4
3
3
3
3
2
2
2
2
3
3
3
3
3
3
3
3
3
3
3
3
3
3
3
3
3
3
3
3
3
3
3
3
3
3
3
3
3
3
3
3
3
3
3
3
3
3
3
3
4
4
4
4
4
4
4
4
4
4
4
4
4
4
4
4
4
4
4
4
4
4
4
4
4
4
4
4
4
4
4
4
4
4
4
4
4
4
4
4
4
4
4
4
4
4
4
4
4
4
4
4
4
4
4
4
4
4
4
4
3
3
3
3
3
3
3
3
3
3
3
3
3
3
3
3
3
3
3
3
3
3
3
3
3
3
3
3
3
3
3
3
3
3
2
2
1
1
1
1
1
1
1
1
1
1
1
1
1
1
1
1
1
1
1
1
1
1
2
2
3
3
3
3
3
3
3
3
3
3
3
3
3
3
3
3
3
3
3
3
3
3
3
3
3
3
3
3
3
3
3
3
3
3
3
3
3
3
3
3
3
3
3
3
3
3
3
3
3
3
3
3
3
3
3
3
3
3
3
3
2
2
2
2
2
2
2
2
2
2
2
2
2
2
2
2
2
2
2
2
2
2
2
2
2
2
2
2
2
2
2
1
1
1
1
1
1
1
1
1
1
1
1
1
2
2
2
2
2
2
2
2
1
1
1
1
1
1
1
1
1
1
1
1
1
1
1
1
1
1
1
1
1
1
1
1
1
1
1
1
1
1
1
1
1
1
1
1
1
1
1
1
1
1
0
0
0
0
0
0
0
0
0
0
1
1
1
1
1
1
1
1
1
1
1
1
1
1
2
2
2
2
2
2
2
2
2
2
2
2
2
2
2
2
2
2
2
2
2
2
2
2
2
2
3
3
3
3
3
3
3
3
3
3
3
3
3
3
3
3
3
3
2
2
2
2
2
2
2
2
2
2
2
3
3
3
3
3
3
3
3
3
3
3
3
3
3
3
3
3
3
3
3
3
4
5
5
5
5
5
5
5
5
5
5
5
5
5
5
5
5
5
5
5
5
5
5
5
5
5
5
5
6
6
6
6
6
6
6
6
6
6
6
6
6
6
6
6
6
6
6
6
6
6
6
6
6
6
6
6
6
6
6
6
6
6
6
6
6
6
6
6
6
6
6
6
6
6
6
7
7
7
7
7
7
7
7
7
7
7
7
6
5
5
5
4
4
4
4
4
4
4
4
4
4
4
4
4
4
4
4
4
4
4
4
4
4
4
4
4
4
4
4
4
4
3
3
3
3
3
3
3
3
2
2
2
2
2
2
2
2
2
2
2
2
2
2
2
2
2
2
2
2
2
2
2
2
2
2
2
2
3
3
2
2
2
2
2
2
2
1
1
1
2
2
2
3
3
3
3
3
3
4
4
4
4
4
4
4
4
5
5
5
5
5
5
5
5
5
5
5
5
5
5
5
5
5
5
5
5
5
5
5
5
5
5
5
5
5
5
5
5
5
5
5
5
5
5
5
5
5
5
5
5
5
5
5
5
5
5
5
5
5
5
5
5
5
5
5
5
4
4
4
4
4
4
4
4
4
4
4
4
4
4
3
3
3
3
3
3
3
3
3
3
3
3
3
3
3
3
3
3
3
3
3
3
3
3
3
3
3
2
2
2
2
2
2
2
2
2
2
2
2
2
2
2
2
2
2
2
2
2
2
2
2
2
2
2
2
2
2
2
2
2
2
2
2
2
2
2
2
2
2
2
2
2
2
2
2
2
2
2
2
2
2
2
2
2
2
2
2
2
2
1
1
1
1
1
1
0
0
0
0
0
0
0
0
0
0
0
0
0
0
0
0
0
0
0
0
0
0
0
0
0
0
0
0
0
0
0
0
0
0
0
0
0
0
0
0
0
0
0
0
0
0
0
0
0
0
0
0
0
0
0
0
0
0
0
0
0
0
0
0
0
0
0
0
0
0
0
0
0
0
0
0
0
0
0
0
0
0
0
0
0
0
0
0
0
0
0
0
0
0
0
0
0
0
0
0
0
0
0
0
0
0
0
0
0
0
0
0
0
0
0
0
0
0
0
0
0
0
0
0
0
0
0
0
0
0
0
0
0
0
0
0
0
0
0
0
0
0
0
0
0
0
0
0
0
0
0
0
0
0
0
0
0
0
0
0
0
0
0
0
0
0
0
0
0
0
0
0
0
0
0
0
0
0
0
1
1
1
1
1
1
1
1
1
1
1
1
1
1
1
1
1
1
1
1
1
1
1
1
1
1
1
1
1
1
1
1
2
2
2
2
2
2
2
2
2
2
2
2
2
2
2
2
2
2
2
2
2
2
2
2
2
2
2
2
2
2
2
2
2
2
2
2
2
2
2
2
2
2
2
2
2
2
2
2
2
2
2
2
2
2
2
2
2
2
2
2
2
2
2
2
2
2
2
2
2
2
2
2
2
2
2
2
2
2
2
2
2
2
2
3
3
3
3
3
3
3
3
3
3
3
2
2
2
2
2
2
2
2
2
2
2
2
2
1
1
1
1
1
1
1
1
1
1
1
1
1
1
1
1
1
1
1
1
1
1
1
1
1
1
1
1
1
1
1
1
1
1
1
1
1
1
1
1
1
1
1
1
1
1
1
1
1
1
1
1
1
1
1
1
1
1
1
1
1
1
1
1
1
1
1
1
1
1
1
1
1
1
1
1
1
1
1
1
1
1
1
1
1
1
1
1
1
1
1
1
1
1
0
3
3
3
3
3
3
3
3
3
3
3
3
3
3
3
3
3
3
3
3
3
3
3
3
3
3
3
3
3
3
4
4
4
4
4
4
4
4
4
4
4
4
4
4
4
4
4
4
4
4
4
4
4
4
4
4
4
4
4
4
4
4
4
5
5
5
5
5
5
5
5
5
5
5
5
5
5
5
5
5
5
5
6
6
6
6
6
6
6
6
6
6
6
6
6
6
6
6
6
6
6
6
6
6
6
6
6
6
6
6
6
6
6
6
6
6
6
6
6
6
6
6
6
5
5
5
5
5
5
5
4
4
4
4
4
4
4
4
4
5
5
5
5
5
5
5
5
4
4
4
4
4
4
4
4
4
4
4
3
3
3
2
2
2
2
2
2
2
2
2
2
2
2
2
2
2
2
2
2
2
2
2
2
2
2
2
2
2
2
2
2
2
2
2
2
2
3
3
3
3
3
3
3
3
3
3
3
3
3
3
3
3
3
3
3
3
3
3
3
3
3
3
3
3
3
3
3
3
3
3
3
3
3
3
3
3
3
3
3
3
3
2
2
4
4
5
5
5
5
5
4
4
4
4
4
4
4
4
4
4
4
4
4
4
4
4
4
4
4
4
4
4
4
4
4
4
4
4
4
4
4
4
4
4
4
4
3
3
3
3
3
3
3
3
3
4
4
4
4
4
4
4
4
3
3
3
3
3
3
3
3
3
3
3
3
3
3
3
3
3
3
3
3
3
4
4
4
4
4
4
4
4
4
4
4
4
4
4
4
4
4
4
4
4
4
4
4
4
4
4
4
4
4
4
4
4
3
3
3
3
3
3
3
3
3
3
3
3
3
3
3
4
4
4
4
4
4
4
4
4
4
4
4
4
4
4
4
4
4
4
4
4
4
4
4
4
4
4
4
4
4
4
4
4
4
4
4
4
4
4
4
4
4
4
4
4
4
4
4
4
4
4
4
4
4
2
2
2
2
2
2
2
2
2
2
2
2
2
2
2
2
2
2
1
1
1
1
1
1
1
0
0
0
0
0
0
0
0
0
0
0
0
0
0
0
0
0
0
0
0
0
0
0
0
0
0
0
0
0
0
0
0
0
0
0
0
0
0
0
0
0
0
0
0
0
0
0
0
0
0
0
0
0
0
0
0
0
0
0
0
0
0
0
0
0
0
0
0
0
0
0
0
0
0
0
0
0
0
0
0
0
0
0
0
0
0
0
0
0
0
0
0
0
0
0
0
0
0
0
0
0
0
0
0
0
0
0
0
0
0
0
0
0
0
0
0
0
0
0
0
0
0
0
0
0
0
0
0
0
0
0
0
0
0
0
0
0
0
0
0
0
0
0
0
0
0
0
0
0
0
0
0
0
0
0
0
0
0
0
0
0
0
0
0
0
0
0
0
0
0
0
0
0
0
0
0
0
0
0
0
0
0
0
0
0
0
0
0
0
0
0
0
0
0
0
0
0
0
0
0
0
0
0
0
0
0
0
0
0
0
0
0
0
0
0
0
0
0
0
0
0
0
0
0
0
0
0
0
0
0
0
0
0
0
0
0
0
0
0
0
0
0
0
1
1
1
1
1
1
1
1
1
1
1
1
1
1
1
1
1
1
1
1
1
1
2
2
2
2
2
2
2
2
2
2
2
2
2
2
2
2
2
2
2
2
1
1
1
1
1
1
1
1
1
1
1
1
1
1
1
1
1
1
1
1
1
1
1
1
1
1
1
1
2
2
2
2
2
3
3
3
3
3
3
3
3
3
3
3
3
3
3
3
3
3
3
3
3
3
3
3
3
4
4
4
4
4
4
4
4
4
4
4
4
4
4
4
4
4
4
4
4
4
4
4
4
4
4
4
4
4
4
4
4
4
4
4
3
3
3
3
3
3
3
3
3
3
3
3
3
3
3
3
3
3
3
3
3
3
3
3
3
3
3
3
3
3
3
3
3
2
2
3
3
3
3
3
3
3
3
3
3
3
3
3
3
3
3
3
3
3
3
3
3
3
3
3
3
3
3
3
3
3
3
3
3
3
3
3
3
3
3
3
3
4
4
5
5
5
5
5
5
5
5
5
5
5
5
5
5
5
5
5
6
6
6
6
6
6
6
6
6
6
5
5
5
5
5
5
5
5
5
5
5
5
6
6
6
5
5
5
5
6
6
6
6
6
6
6
7
7
7
7
7
7
7
7
7
7
7
7
7
7
7
7
7
7
7
7
7
7
7
7
7
7
7
7
7
7
7
7
7
7
7
7
7
7
7
7
7
7
7
7
7
7
6
6
6
6
6
6
6
6
6
6
6
6
6
5
5
5
5
5
5
5
5
5
5
5
5
5
5
5
5
5
5
5
6
6
6
6
6
7
7
7
7
7
7
7
7
7
7
7
8
8
8
8
8
8
8
9
9
9
9
9
9
10
10
10
10
10
10
10
10
10
10
10
10
10
11
12
12
12
12
12
12
12
12
12
12
12
11
10
10
10
9
8
7
7
7
7
7
7
7
7
7
6
6
6
6
6
6
6
6
6
6
6
6
6
6
6
6
6
6
6
6
6
6
6
6
6
6
6
6
6
6
6
6
6
6
6
6
6
7
7
7
7
6
6
6
6
6
6
6
6
6
6
6
6
6
6
6
6
6
6
6
6
6
6
6
6
6
6
6
6
6
6
6
6
6
6
6
6
6
6
5
5
5
6
6
6
6
6
6
6
6
5
5
5
5
5
5
5
5
5
5
5
5
5
5
5
5
5
5
5
5
5
5
5
5
5
5
5
5
5
5
5
5
5
5
5
5
5
3
3
3
3
3
3
3
4
4
4
4
4
4
4
4
4
4
4
4
4
4
4
4
4
4
4
4
4
4
4
4
4
4
4
4
4
4
4
4
4
4
4
4
5
5
5
5
5
5
5
5
5
5
5
5
5
5
5
5
5
5
4
2
2
2
2
2
2
2
2
2
2
2
2
2
2
2
2
2
2
2
2
2
1
1
1
1
1
1
1
1
1
1
1
1
1
1
1
1
1
1
1
1
1
1
1
1
1
1
1
1
1
1
1
1
1
1
1
1
1
1
1
1
1
1
1
2
2
2
2
2
2
2
2
2
2
2
2
2
2
2
2
2
2
2
2
2
2
2
1
1
1
1
1
1
1
1
1
1
1
1
2
2
2
2
2
2
2
2
2
2
2
2
2
2
2
1
1
1
1
1
1
1
1
1
1
1
1
1
1
1
1
1
1
1
1
1
1
1
1
1
1
1
1
1
1
1
1
1
1
1
1
1
1
1
1
1
1
2
2
2
2
2
2
2
2
2
2
2
2
2
2
2
2
2
2
2
2
2
2
2
2
2
2
2
2
2
2
2
2
2
2
2
2
2
2
2
2
2
2
2
2
2
2
2
2
2
2
2
2
2
2
2
2
2
2
2
2
2
2
2
2
2
1
1
1
1
1
1
1
1
1
1
1
1
1
1
1
1
1
1
1
1
1
1
1
1
1
1
1
1
1
1
1
1
1
1
1
1
0
0
0
0
0
0
0
0
0
0
0
0
0
0
0
0
0
0
0
0
0
0
0
0
0
0
0
0
0
0
0
0
0
0
0
0
0
0
1
1
1
1
1
1
1
1
1
1
1
1
1
1
2
2
2
2
2
3
3
3
3
3
3
3
4
4
4
4
4
4
4
4
4
4
5
5
5
5
5
5
5
5
5
5
5
5
5
5
5
5
5
5
5
5
5
5
5
5
5
5
5
5
5
5
5
5
5
5
5
5
5
5
5
5
5
5
5
5
5
5
5
5
5
5
5
5
5
5
5
5
5
5
5
5
4
4
4
4
4
4
4
4
4
4
4
4
4
4
4
4
4
4
4
4
4
4
4
4
4
4
4
4
4
4
4
4
4
4
4
5
5
5
5
5
5
5
5
5
5
5
5
5
5
5
5
5
5
5
5
5
5
5
5
5
4
4
4
4
4
4
4
4
4
3
3
3
3
3
3
3
3
3
3
3
3
3
3
3
3
3
3
3
3
3
3
3
3
3
3
3
2
2
2
2
2
2
2
2
2
2
2
2
2
2
2
2
2
2
2
2
2
2
2
2
2
2
2
2
2
2
1
1
1
1
1
1
1
1
1
1
1
1
1
1
1
1
1
1
1
1
1
1
1
1
1
1
1
1
1
1
1
1
1
1
1
1
1
1
1
1
1
1
1
1
1
1
1
1
1
1
1
1
1
1
1
0
0
0
0
0
0
0
0
0
0
0
0
0
0
0
0
0
0
0
0
0
0
0
0
0
0
0
0
0
0
0
0
0
0
0
0
0
0
0
0
0
0
0
0
0
0
0
0
0
0
0
0
0
0
0
0
0
0
0
0
0
0
0
0
0
0
0
0
0
0
0
0
0
0
0
0
0
0
0
0
0
0
0
0
0
0
0
0
0
0
0
0
0
0
0
0
0
0
0
0
0
0
0
0
0
0
0
0
0
0
0
0
0
0
0
0
0
0
0
0
0
0
0
0
0
0
0
0
0
0
0
0
0
0
0
0
0
0
0
0
0
0
0
0
0
0
0
0
0
0
0
0
0
0
0
0
0
0
0
0
0
0
0
0
0
0
0
0
0
0
0
0
0
0
0
0
0
0
0
0
0
0
0
0
0
0
0
0
0
0
0
0
0
0
0
0
0
0
0
0
0
0
0
0
0
0
0
0
0
0
0
0
0
0
0
0
0
0
0
0
0
0
0
0
0
0
0
0
0
0
0
0
0
0
0
0
0
0
0
0
0
0
0
0
0
0
0
0
0
0
0
0
0
0
0
0
0
0
0
0
0
0
0
0
0
0
0
0
0
0
0
0
0
0
0
0
0
0
0
0
0
0
0
0
0
0
0
0
0
0
0
0
0
0
0
0
0
0
0
0
0
0
0
0
0
0
0
0
0
0
0
0
0
0
0
0
0
0
0
0
0
0
0
0
0
0
0
0
0
0
0
0
0
0
0
0
0
0
0
0
0
0
0
0
0
0
0
0
0
0
0
0
0
0
0
0
0
0
0
0
0
0
0
0
0
0
0
0
0
0
0
0
0
0
0
0
0
0
0
0
0
0
0
0
0
0
0
0
0
0
0
0
0
0
0
0
0
0
0
0
0
0
0
0
0
0
0
0
0
0
0
0
0
0
0
0
0
0
0
0
0
0
0
0
0
0
0
0
0
0
0
0
0
0
0
0
0
0
0
0
0
0
0
0
0
0
0
0
0
0
0
0
0
0
0
0
0
0
0
0
0
0
0
0
0
0
0
0
0
0
0
0
0
0
0
0
0
0
0
0
0
0
0
0
0
0
0
0
0
0
0
0
0
0
0
0
0
0
0
0
0
0
0
0
0
0
0
0
0
0
0
0
0
0
0
0
0
0
0
0
0
0
0
0
0
0
0
0
0
0
0
0
0
0
0
0
0
0
0
0
0
0
0
0
0
0
0
0
0
0
0
0
0
0
0
0
0
0
0
0
0
0
0
0
0
0
0
0
0
0
0
0
0
0
0
0
0
0
0
0
0
0
0
0
0
0
0
0
0
0
0
0
0
0
0
0
0
0
0
0
0
0
0
0
0
0
0
0
0
0
0
0
0
0
0
0
0
0
0
0
0
0
0
0
0
0
0
0
0
0
0
0
0
0
0
0
0
0
0
0
0
0
0
0
0
0
0
0
0
0
0
0
0
0
0
0
0
0
0
0
0
0
0
0
0
0
0
0
0
0
0
0
0
0
0
0
0
0
0
0
0
0
0
0
0
0
0
0
0
0
0
0
0
0
0
0
0
0
0
0
0
0
0
0
0
0
0
0
0
0
0
0
0
0
0
0
0
0
0
0
0
0
0
0
0
0
0
0
0
0
0
0
0
0
0
0
0
0
0
0
0
0
0
0
0
0
0
0
0
0
0
0
0
0
0
0
0
0
0
0
0
0
0
0
0
0
0
0
0
0
0
0
0
0
0
0
0
0
0
0
0
0
0
0
0
0
0
0
0
0
0
0
0
0
0
0
0
0
0
0
0
0
0
0
0
0
0
0
0
0
0
0
0
0
0
0
0
0
0
0
0
0
0
0
0
0
0
0
0
0
0
0
0
0
0
0
0
0
0
0
0
0
0
0
0
0
0
0
0
0
0
0
0
0
0
0
0
0
0
0
0
0
0
0
0
0
0
0
0
0
0
0
0
0
0
0
0
0
0
0
0
0
0
0
0
0
0
0
0
0
0
0
0
0
0
0
0
0
0
0
0
0
0
0
0
0
0
0
0
0
0
0
0
0
0
0
0
0
0
0
0
0
0
0
0
0
0
0
0
0
0
0
0
0
0
0
0
0
0
0
0
0
0
0
0
0
0
0
0
0
0
0
0
0
0
0
0
0
0
0
0
0
0
0
0
0
0
0
0
0
0
0
0
0
0
0
0
0
0
0
0
0
0
0
0
0
0
0
0
0
0
0
0
0
0
0
0
0
0
0
0
0
0
0
0
0
0
0
0
0
0
0
0
0
0
0
0
0
0
0
0
0
0
0
0
0
0
0
0
0
0
0
0
0
0
0
0
0
0
0
0
0
0
0
0
0
0
0
0
0
0
0
0
0
0
0
0
0
0
0
0
0
0
0
0
0
0
0
0
0
0
0
0
0
0
0
0
0
0
0
0
0
0
0
0
0
0
0
0
0
0
0
0
0
0
0
0
0
0
0
0
0
0
0
0
0
0
0
0
0
0
0
0
0
0
0
0
0
0
0
0
0
0
0
0
0
0
0
0
0
0
0
0
0
0
0
0
0
0
0
0
0
0
0
0
0
0
0
0
0
0
0
0
0
0
0
0
0
0
0
0
0
0
0
0
0
0
0
0
0
0
0
0
0
0
0
0
0
0
0
0
0
0
0
0
0
0
0
0
0
0
0
0
0
0
0
0
0
0
0
0
0
0
0
0
0
0
0
0
0
0
0
0
0
0
0
0
0
0
0
0
0
0
0
0
0
0
0
0
0
0
0
0
0
0
0
0
0
0
0
0
0
0
0
0
0
0
0
0
0
0
0
0
0
0
0
0
0
0
0
0
0
0
0
0
0
0
0
0
0
0
0
0
0
0
0
0
0
0
0
0
0
0
0
0
0
0
0
0
0
0
0
0
0
0
0
0
0
0
0
0
0
0
0
0
0
0
0
0
0
0
0
0
0
0
0
0
0
0
0
0
0
0
0
0
0
0
0
0
0
0
0
0
0
0
0
0
0
0
0
0
0
0
0
0
0
0
0
0
0
0
0
0
0
0
0
0
0
0
0
0
0
0
0
0
0
0
0
0
0
0
0
0
0
0
0
0
0
0
0
0
0
0
0
0
0
0
0
0
0
0
0
0
0
0
0
0
0
0
0
0
0
0
0
0
0
0
0
0
0
0
0
0
0
0
0
0
0
0
0
0
0
0
0
0
0
0
0
0
0
0
0
0
0
0
0
0
0
0
0
0
0
0
0
0
0
0
0
0
0
0
0
0
0
0
0
0
0
0
0
0
0
0
0
0
0
0
0
0
0
0
0
0
0
0
0
0
0
0
0
0
0
0
0
0
0
0
0
0
0
0
0
0
0
0
0
0
0
0
0
0
0
0
0
0
0
0
0
0
0
0
0
0
0
0
0
0
0
0
0
0
0
0
0
0
0
0
0
0
0
0
0
0
0
1
1
1
1
1
1
1
1
1
1
1
1
1
1
1
1
1
1
1
1
1
1
1
1
1
1
1
1
1
1
1
1
1
1
1
1
1
1
1
1
1
1
1
1
1
1
1
1
1
1
1
1
1
1
1
1
1
1
1
1
1
1
1
1
1
1
1
1
1
1
1
1
1
1
1
1
1
1
1
1
1
1
1
1
1
1
1
1
1
1
1
1
1
1
1
1
1
1
1
3
3
3
3
3
3
3
3
3
4
4
4
6
6
7
7
7
7
7
7
7
7
7
7
7
7
7
7
7
8
8
8
8
9
9
10
10
10
10
10
10
10
10
10
10
10
10
10
10
10
10
10
10
10
10
10
10
10
10
10
10
11
11
10
10
10
10
10
10
10
10
10
10
10
10
10
10
10
10
10
10
10
10
10
10
10
10
10
10
10
10
10
10
10
10
10
10
10
10
10
10
10
10
10
10
10
10
10
10
10
10
10
11
11
12
13
13
13
13
12
12
11
11
11
11
11
11
11
11
11
12
13
13
13
12
12
12
12
12
12
12
12
12
12
12
12
12
12
12
12
12
14
14
15
13
13
13
13
13
13
16
17
17
17
17
16
16
16
16
16
16
16
16
16
17
17
17
17
17
17
17
17
17
17
17
17
17
17
17
17
17
17
17
17
17
17
17
17
17
17
17
17
17
17
17
17
17
17
17
17
17
17
17
17
17
17
17
17
15
15
15
15
15
15
15
15
15
15
15
15
15
15
15
15
15
15
15
15
15
15
15
15
15
15
15
15
15
15
15
15
15
15
16
16
16
16
16
16
16
16
16
16
16
16
16
16
16
16
16
16
16
16
16
16
16
16
14
14
13
12
12
12
12
12
12
11
11
11
11
11
7
6
4
4
4
4
4
4
4
4
4
4
4
4
4
4
4
4
4
4
4
4
4
4
4
4
4
4
4
4
4
4
4
4
4
4
4
4
4
4
4
4
4
4
4
4
4
4
4
4
4
4
4
4
4
4
4
4
4
4
4
4
4
4
4
3
3
3
3
3
3
3
3
2
2
2
2
1
1
0
0
0
0
0
0
0
0
0
0
0
0
0
0
0
0
0
0
0
0
0
0
0
0
0
0
0
0
0
0
0
0
0
0
0
0
0
0
0
0
0
0
0
0
0
0
0
0
0
0
0
0
0
0
0
0
0
0
0
0
0
0
0
0
0
0
0
0
0
0
0
0
0
0
0
0
0
0
0
0
0
0
0
0
0
0
0
0
0
0
0
0
0
0
3
3
3
3
3
3
3
3
3
3
3
3
3
3
3
3
3
3
4
4
4
4
4
4
4
4
4
4
4
7
7
7
7
7
7
7
7
7
7
7
7
7
7
7
7
7
7
7
7
7
7
7
7
7
7
7
7
7
7
7
7
7
7
7
7
7
7
7
7
7
7
7
7
7
7
7
7
7
7
9
9
9
9
9
9
9
9
9
9
9
9
9
9
9
9
10
10
10
10
10
10
11
11
11
11
11
11
12
12
12
12
12
12
12
12
12
12
12
12
12
12
12
12
12
12
10
9
9
9
9
9
9
9
9
9
9
9
9
8
8
8
8
8
8
8
8
8
8
8
8
8
8
8
9
9
8
8
8
8
6
6
6
6
6
6
7
7
7
7
7
7
7
7
7
7
7
8
8
8
8
8
8
8
8
9
9
9
9
9
9
9
9
9
9
9
9
9
9
9
9
9
9
9
10
10
10
10
10
11
11
11
11
11
11
11
11
11
11
11
11
12
12
12
12
12
12
12
12
12
12
12
12
12
12
12
12
12
12
12
12
13
13
13
13
13
13
13
13
13
13
13
13
13
13
13
13
13
13
13
13
13
12
12
12
12
13
13
13
13
12
10
10
10
10
10
10
10
8
8
7
7
9
9
9
9
9
9
9
9
9
9
9
9
9
9
9
9
9
9
9
8
8
8
8
8
8
8
8
8
8
8
8
8
8
8
8
8
8
8
8
8
8
8
8
8
8
8
8
8
8
8
8
7
7
7
7
7
7
7
7
5
5
5
5
5
5
5
5
5
5
5
5
5
6
7
7
7
8
8
8
9
9
9
9
9
9
8
8
8
8
8
8
8
8
8
8
8
8
8
8
8
8
7
7
6
6
7
5
5
5
5
5
5
5
5
5
5
5
5
5
5
5
5
5
5
5
5
5
5
5
5
5
5
5
5
5
5
5
5
5
5
5
5
5
5
5
5
5
6
6
6
6
6
6
6
6
6
6
6
6
6
6
6
6
6
6
6
6
6
6
6
6
7
7
7
7
7
7
7
7
7
7
8
8
8
8
8
8
8
8
8
8
9
11
11
11
11
9
9
10
10
10
10
10
10
10
11
11
11
11
11
12
12
12
12
12
12
12
12
12
11
11
11
12
13
13
13
13
13
13
13
13
13
13
13
13
13
13
13
13
13
13
13
12
12
12
12
12
12
12
12
12
12
12
12
12
12
12
12
12
12
12
13
13
13
13
13
13
13
14
15
16
16
16
16
16
16
16
16
16
16
16
16
16
16
16
16
16
16
16
16
16
16
17
17
17
17
17
17
17
17
17
17
17
17
17
17
17
16
16
16
16
16
14
14
14
14
14
14
14
14
14
14
14
12
11
11
11
10
10
10
10
10
10
10
10
10
10
10
10
9
9
9
9
9
9
9
9
9
9
9
9
9
9
9
9
9
9
9
9
9
9
9
9
9
9
9
9
9
9
8
8
8
8
8
8
8
8
8
8
8
8
8
8
8
8
8
8
8
8
8
8
8
8
8
8
8
8
8
8
8
8
8
8
8
7
7
7
7
7
7
7
7
7
6
5
4
4
4
4
4
4
4
3
3
3
3
3
3
3
3
3
3
3
3
3
3
3
3
3
3
3
4
4
4
4
4
4
4
4
4
4
4
4
4
4
4
4
5
5
5
5
5
5
5
5
5
5
5
4
4
4
4
4
4
4
4
4
4
4
4
4
4
4
4
4
3
3
3
3
3
3
3
3
3
3
3
3
3
3
3
3
3
3
3
3
3
3
3
3
3
4
4
4
4
3
2
3
3
5
5
5
6
6
6
6
6
6
6
6
6
6
6
6
6
6
6
6
6
6
6
6
6
6
6
6
6
6
6
6
6
6
6
6
6
6
6
6
6
6
6
6
6
6
6
6
6
6
6
6
6
6
6
6
7
7
7
7
7
7
7
7
7
7
7
7
7
7
7
7
7
7
6
5
5
5
5
5
5
5
5
5
5
5
5
5
5
5
5
5
5
5
5
5
5
5
5
5
5
5
5
5
5
5
5
5
5
5
5
5
6
6
6
6
6
6
6
6
6
6
6
6
5
5
5
5
5
5
5
5
5
5
5
5
5
5
5
5
5
5
5
5
5
5
5
5
5
5
5
5
5
5
5
6
6
6
6
6
6
6
6
6
6
6
6
6
6
6
6
6
6
5
5
5
5
5
5
5
5
5
5
5
5
4
4
4
4
4
4
4
4
4
4
3
3
3
3
3
3
3
3
3
3
3
3
4
4
4
4
4
4
4
5
5
5
5
7
7
7
7
7
6
6
6
6
6
6
6
6
6
6
6
6
6
6
6
6
6
6
6
6
6
6
6
6
6
6
6
7
7
7
6
6
6
6
6
6
7
7
7
7
7
7
7
7
7
7
7
7
7
7
7
7
7
7
7
7
7
7
7
7
7
7
8
8
8
8
8
8
8
8
8
8
8
8
8
8
8
8
8
9
9
9
9
9
9
9
9
9
9
9
9
9
9
9
10
10
10
10
10
10
10
10
10
10
10
10
10
10
10
10
10
10
9
9
9
9
9
9
9
9
9
9
9
9
9
9
9
9
9
9
9
9
9
9
9
9
9
9
9
9
9
9
9
9
9
9
8
9
9
9
9
8
8
8
5
5
5
5
5
5
5
5
5
4
4
4
4
4
4
4
4
4
4
4
4
4
4
4
4
4
4
4
4
4
3
3
3
3
3
3
3
3
3
3
3
3
3
3
3
3
3
3
3
3
3
3
3
4
4
4
4
4
4
4
4
3
3
3
3
3
3
3
3
3
3
3
3
3
3
3
3
3
3
3
3
3
3
3
3
3
3
3
3
3
3
3
3
3
3
3
3
3
3
3
3
3
3
3
3
3
3
3
3
3
3
3
3
3
3
3
3
3
3
3
3
3
3
3
3
3
3
3
3
3
3
3
3
2
2
2
2
2
2
2
3
3
3
3
3
3
3
3
3
3
3
3
3
3
3
3
3
3
3
3
2
2
2
2
2
2
2
2
2
2
2
2
2
2
2
2
2
2
2
2
2
2
2
2
2
2
2
2
2
2
2
2
2
2
2
2
2
2
2
2
2
2
2
2
2
2
2
2
2
2
2
2
2
2
2
2
2
2
2
2
2
3
3
3
3
3
3
3
3
3
2
2
2
2
2
2
2
2
2
2
2
2
2
2
2
2
2
2
2
1
1
1
1
1
1
1
1
1
1
1
1
1
1
1
1
1
1
1
1
1
1
1
1
1
1
1
1
1
1
1
1
1
1
1
1
1
1
1
1
1
1
1
1
1
1
1
1
1
1
1
1
1
1
1
1
1
1
1
1
1
1
1
1
1
1
1
1
1
1
1
1
1
1
1
1
1
1
1
1
1
1
1
1
1
1
1
1
1
1
1
1
1
1
1
1
1
1
1
1
1
1
0
0
0
0
0
0
0
0
0
0
0
0
0
0
0
0
0
0
0
0
0
0
0
0
0
0
0
0
0
0
0
0
0
0
0
0
0
0
0
0
0
0
0
0
0
0
0
0
0
0
0
0
0
0
0
0
0
0
0
0
0
0
0
0
0
0
0
0
0
0
0
0
0
0
0
0
0
0
0
0
0
0
0
0
0
0
0
0
0
0
0
0
0
0
0
0
0
0
0
0
0
0
0
0
0
0
0
0
0
0
0
0
0
0
0
0
0
0
0
0
0
0
0
0
0
0
0
0
0
0
0
0
0
0
0
0
0
0
0
0
0
0
0
0
0
0
0
0
0
0
0
0
0
0
0
0
0
0
0
0
0
0
0
0
0
0
0
0
0
0
0
0
0
0
0
0
0
0
0
0
0
0
0
0
0
0
0
0
0
0
0
0
0
0
0
0
0
0
0
0
0
0
0
0
0
0
0
0
0
0
0
0
0
0
0
0
0
0
0
0
0
1
1
1
2
2
2
2
2
2
2
2
3
5
5
5
5
5
5
5
5
8
8
8
8
8
8
8
8
8
8
9
9
9
9
9
9
9
9
10
11
11
11
11
11
11
11
12
12
12
12
12
12
12
12
12
12
12
12
13
13
13
13
13
13
13
13
14
14
15
15
15
16
18
20
21
24
25
27
29
29
30
30
30
31
32
32
32
32
33
34
35
35
35
34
34
34
34
34
34
34
34
34
34
34
34
34
34
34
34
36
36
36
36
36
36
36
36
36
36
36
36
36
36
36
35
35
35
35
35
33
33
33
34
34
34
34
34
34
35
35
36
37
37
37
37
37
37
37
37
37
38
38
37
37
37
37
37
37
37
37
37
37
37
37
37
37
37
37
36
35
35
36
36
36
36
36
35
35
35
35
35
35
36
36
36
36
36
36
36
36
36
36
36
36
36
36
35
35
34
34
34
34
34
34
35
35
35
35
35
34
34
35
34
34
34
33
33
33
34
34
34
32
21
21
22
23
22
23
24
24
25
25
25
25
24
23
23
24
24
24
24
24
25
30
31
32
32
32
32
32
32
32
32
32
32
32
33
32
34
37
37
37
37
37
37
38
39
39
40
40
42
42
42
42
42
42
42
42
42
42
42
42
42
42
42
42
42
42
43
42
42
41
41
41
41
41
41
42
42
42
42
42
42
42
42
42
42
42
42
42
42
42
42
42
42
42
42
42
42
42
42
42
42
41
41
41
41
39
39
39
39
39
39
38
38
38
38
37
37
37
37
37
37
37
36
36
36
34
34
34
34
34
34
34
34
34
34
35
35
35
35
35
36
36
36
36
36
36
36
36
36
34
34
35
35
35
35
35
35
35
35
35
35
35
35
35
34
33
33
33
32
31
24
17
15
9
8
8
8
8
8
8
8
8
8
8
8
8
8
8
8
8
8
8
8
8
8
9
9
9
9
10
10
10
10
10
10
10
10
10
10
11
10
10
10
11
11
11
11
11
11
11
11
11
11
11
11
10
10
10
10
10
9
9
9
9
8
8
8
7
7
6
6
6
7
8
8
8
8
8
8
8
8
8
8
9
9
9
9
9
10
10
10
10
10
10
11
12
12
12
13
13
13
13
13
13
13
14
14
14
14
14
14
14
15
15
15
15
15
15
18
18
18
18
18
17
18
18
18
18
18
18
18
18
18
18
18
18
18
18
19
19
19
19
20
20
20
20
20
20
20
20
20
20
20
19
19
19
20
20
20
20
20
20
20
20
20
20
21
21
23
23
23
23
23
23
23
23
23
23
23
23
24
24
24
24
24
24
24
24
24
25
25
26
28
28
28
28
28
29
29
29
29
29
31
31
31
31
31
31
31
31
31
31
31
31
32
32
34
33
33
33
32
32
32
32
32
32
32
32
32
30
30
29
29
29
29
29
29
29
30
30
29
29
29
29
29
29
30
29
29
29
30
29
29
26
26
24
23
20
20
20
20
20
20
20
20
20
20
20
20
20
20
20
20
20
20
20
20
20
20
20
20
20
20
20
20
20
20
20
20
22
22
22
22
22
22
22
22
22
22
22
22
22
22
22
22
22
22
22
22
22
22
22
22
22
23
23
23
22
21
18
18
18
18
18
18
19
19
19
19
19
19
19
18
18
21
21
23
23
23
24
24
24
24
24
23
24
24
24
24
24
24
24
24
24
24
24
24
24
24
24
25
25
25
25
25
25
25
25
26
26
26
26
26
26
26
26
26
26
26
26
26
25
25
25
24
24
23
23
23
23
23
24
24
24
24
23
23
23
23
22
22
22
21
21
21
20
19
18
17
17
17
17
17
16
15
15
14
14
14
14
14
14
14
13
13
13
13
13
13
13
13
13
13
13
13
13
13
13
14
14
14
14
14
14
14
14
14
14
14
14
14
13
13
13
13
13
13
13
13
14
14
14
14
14
15
15
15
15
16
16
16
16
16
16
16
16
16
15
15
15
15
15
15
14
14
14
15
15
15
14
14
13
13
13
13
13
13
13
11
11
11
11
11
12
12
11
11
11
10
10
10
10
10
10
10
10
10
10
10
10
10
9
6
6
6
6
6
6
6
6
6
6
6
6
6
6
6
6
6
6
6
6
6
6
6
6
7
7
7
7
7
7
7
7
7
7
7
7
7
7
7
7
7
7
7
7
7
7
7
7
7
7
7
6
6
6
6
6
6
3
3
3
3
3
3
3
3
3
3
3
3
5
5
5
5
5
5
5
5
5
6
6
6
6
6
6
6
6
6
6
6
6
6
5
5
5
5
4
4
4
4
4
4
4
4
4
4
4
4
4
4
4
4
4
4
4
4
4
4
4
4
4
4
4
4
4
4
4
4
4
4
4
4
4
4
4
4
5
5
5
5
5
5
5
5
5
4
4
4
4
4
4
4
4
4
4
4
4
4
3
3
3
3
3
4
4
4
4
4
4
4
4
4
4
4
4
4
4
4
4
4
4
4
4
3
3
3
3
3
3
3
3
3
4
4
4
4
4
4
4
4
4
4
4
4
4
4
4
4
4
4
4
4
4
4
4
4
4
4
4
4
4
4
4
4
4
4
4
4
4
4
4
4
4
4
4
3
3
3
3
3
2
2
3
3
3
4
4
4
4
4
4
4
4
5
5
5
6
6
6
6
6
6
6
6
6
6
6
6
6
6
6
6
6
7
7
7
7
7
7
7
7
7
7
8
8
8
8
8
8
8
8
9
10
10
10
10
10
10
10
10
10
10
10
10
10
10
10
10
10
10
10
10
10
10
10
10
10
10
10
10
10
10
10
10
10
10
10
10
10
10
10
10
10
10
10
10
10
10
9
9
9
8
8
8
8
8
8
8
8
8
8
8
7
5
5
5
5
5
5
5
5
5
5
5
5
5
5
5
5
5
5
5
5
5
5
5
5
5
5
5
5
5
5
5
5
5
5
5
5
5
5
5
5
5
5
5
5
5
5
5
5
6
6
6
6
6
6
6
6
6
6
6
7
7
7
6
6
6
6
6
6
7
7
7
7
5
5
5
4
4
4
4
4
4
4
4
4
4
4
4
4
4
4
4
4
4
4
4
4
4
4
3
3
2
2
2
2
2
2
2
2
2
2
2
2
2
2
2
2
2
2
2
2
2
2
2
2
2
3
3
3
3
3
3
3
3
3
3
3
3
3
3
3
3
3
3
3
3
3
3
3
3
3
3
3
3
3
3
3
3
3
3
3
3
3
3
3
3
3
3
3
3
3
3
3
3
3
3
3
3
3
3
3
3
3
3
3
3
5
5
5
5
5
5
5
5
5
5
5
5
5
5
5
5
5
5
5
5
5
5
5
5
5
5
5
5
5
5
5
5
5
5
5
5
5
5
5
5
5
5
5
5
5
5
5
5
5
5
5
5
5
5
5
4
3
3
3
3
3
3
3
3
3
3
3
3
1
1
1
1
1
1
1
1
1
1
1
1
1
1
1
1
1
1
1
1
1
1
1
1
1
1
1
1
1
1
1
1
1
1
1
1
1
0
0
0
0
0
0
0
0
0
0
0
0
0
0
0
0
0
0
0
0
0
0
0
0
0
0
0
0
0
0
0
0
0
0
0
0
0
0
0
0
0
0
0
0
0
0
0
0
0
0
0
0
0
0
0
0
0
1
1
1
1
1
1
1
1
1
1
1
1
1
1
1
1
1
1
1
1
1
1
1
1
1
1
1
1
1
1
1
1
1
1
1
1
1
1
1
1
1
1
1
1
1
1
1
1
1
1
1
1
1
1
1
0
0
0
0
0
0
0
0
0
0
0
0
0
0
0
0
0
0
0
0
0
0
0
0
0
0
0
0
0
0
0
0
0
0
0
0
0
0
0
0
0
0
0
0
0
0
0
0
0
0
0
0
0
0
0
0
0
0
0
0
0
0
0
0
0
0
0
0
0
0
0
0
0
0
0
0
0
0
0
0
0
0
0
0
0
0
0
0
0
0
0
0
0
0
0
0
0
0
0
0
0
0
0
0
0
0
0
0
0
0
0
0
0
0
0
0
0
0
0
0
0
0
0
0
0
0
0
0
0
0
0
0
0
0
0
0
0
0
0
0
0
0
0
0
0
0
0
0
0
0
0
0
0
0
1
1
1
1
1
1
1
1
1
1
1
1
1
1
1
1
1
1
1
1
1
1
1
1
1
1
0
0
0
0
0
0
0
0
1
1
1
1
1
1
1
1
1
1
1
1
1
1
1
1
1
1
1
1
1
1
1
1
1
1
1
1
1
1
1
1
1
1
1
2
2
2
2
2
2
2
2
2
2
2
2
2
2
2
2
2
2
2
2
2
2
2
2
2
2
2
2
2
2
2
2
2
2
2
2
2
2
2
2
2
2
2
2
2
2
2
2
2
2
2
2
2
2
2
2
2
2
2
2
2
2
2
2
2
2
2
2
2
2
2
2
2
2
2
2
2
2
2
2
2
2
2
2
2
2
2
2
2
2
2
2
2
2
2
2
2
2
2
2
2
2
2
2
2
2
2
2
2
2
2
2
2
2
2
3
3
3
3
3
3
3
3
3
3
3
3
3
3
3
3
3
3
3
3
3
3
3
3
3
3
3
3
3
3
3
3
3
3
3
2
0
0
0
0
0
0
0
0
0
0
0
0
0
0
0
0
0
0
0
0
0
0
0
0
0
0
0
0
0
0
0
0
0
0
0
0
0
0
0
0
0
0
0
0
0
0
0
0
0
0
0
0
0
0
0
0
0
0
0
0
0
0
0
0
0
0
0
0
0
0
0
0
0
0
0
0
0
0
0
0
0
0
0
0
0
0
0
0
0
0
0
0
0
0
0
0
0
0
0
0
0
0
1
1
1
1
1
1
1
1
1
2
2
2
2
2
2
2
1
1
1
1
1
2
2
2
2
2
2
2
2
2
2
2
2
3
3
3
4
4
4
4
4
4
4
4
4
5
6
6
6
6
6
6
6
6
6
6
6
6
6
6
6
6
6
6
6
6
6
6
6
6
6
6
6
7
7
7
7
7
7
7
7
7
7
7
7
7
7
7
7
7
7
8
8
8
8
8
8
8
8
8
8
8
8
8
8
8
8
8
8
8
8
8
8
8
8
8
8
8
8
8
8
8
8
8
8
8
8
8
8
8
8
8
8
8
8
8
8
8
8
8
8
8
8
8
8
8
8
8
8
8
8
9
9
9
9
9
8
8
8
8
8
8
8
8
8
8
8
8
8
7
7
7
7
6
6
6
6
6
6
5
5
5
4
4
3
3
3
3
3
3
3
3
3
3
3
3
3
3
3
3
3
3
2
2
2
2
2
2
2
2
2
2
2
2
2
1
1
1
1
1
1
1
1
1
1
2
2
2
2
2
2
2
2
2
2
2
2
2
2
2
2
2
2
2
2
2
2
2
2
2
2
2
2
2
2
2
2
2
2
2
2
2
2
2
2
2
2
2
2
2
2
2
2
2
2
2
2
2
2
2
2
2
2
2
2
2
2
2
2
2
2
2
2
1
2
2
2
2
2
2
2
2
2
2
2
2
2
2
2
2
2
2
2
2
2
2
2
2
2
2
2
2
2
2
2
2
2
2
2
2
2
2
2
2
2
2
2
2
2
2
2
2
2
2
2
2
2
2
2
2
2
2
2
2
2
2
2
2
2
2
2
2
2
2
3
3
3
3
3
3
3
3
3
3
3
3
3
3
3
3
3
3
3
3
3
3
3
3
3
3
3
3
3
3
3
3
3
3
3
3
3
3
3
3
3
3
3
3
3
3
2
2
2
2
1
1
1
0
0
0
0
0
0
0
0
0
0
0
0
0
0
0
0
0
0
0
0
0
0
0
0
0
0
0
0
0
0
0
0
0
0
0
0
0
0
0
0
0
0
0
0
0
0
0
0
0
0
0
0
0
0
0
0
0
0
0
0
0
0
0
0
0
0
0
1
1
1
1
1
1
1
1
1
1
1
1
1
1
1
1
1
1
1
1
1
1
1
1
1
1
1
1
1
1
1
1
1
1
1
2
2
2
2
2
2
2
2
2
2
2
2
2
2
2
2
2
2
2
2
2
2
2
2
2
2
2
1
1
1
1
1
1
1
1
1
1
1
1
1
1
1
1
1
1
1
1
1
1
1
1
1
1
1
1
1
1
1
1
1
1
1
1
1
1
1
1
1
1
1
1
1
1
1
1
1
1
1
1
1
1
1
1
1
1
1
1
1
1
1
1
1
1
1
1
1
1
1
1
1
1
0
0
0
0
0
0
0
0
0
0
0
0
0
0
0
0
0
0
0
0
0
0
0
0
0
0
0
0
0
0
0
0
0
0
0
0
0
0
0
0
0
0
0
0
0
0
0
0
0
0
0
0
0
0
0
0
0
0
0
0
0
0
0
0
0
0
0
0
0
0
0
0
0
0
0
0
0
0
0
0
0
1
1
1
1
1
1
1
1
1
1
1
1
1
1
1
1
1
1
1
1
1
1
1
1
1
1
1
1
1
1
1
1
1
1
1
1
1
1
1
1
1
1
1
1
1
1
1
1
1
1
1
1
1
1
1
1
1
1
1
1
1
1
1
1
1
1
1
1
1
1
1
1
1
1
1
2
2
2
2
2
2
2
2
2
2
2
2
2
2
2
2
2
2
2
2
2
2
2
2
2
2
2
2
2
2
2
2
2
2
2
2
2
2
2
1
1
1
1
1
1
1
1
1
1
1
1
1
1
1
1
1
1
1
1
1
1
1
1
1
1
1
1
1
1
1
1
1
0
0
0
0
0
0
0
0
0
0
0
0
0
0
0
0
0
0
0
0
0
0
0
0
0
0
0
0
0
0
0
0
0
0
0
0
0
0
0
0
0
0
0
0
0
0
0
0
0
0
0
0
0
0
0
0
0
0
0
0
0
0
0
0
0
0
0
0
0
0
0
0
0
0
0
0
0
0
0
0
0
0
0
0
0
0
0
0
0
0
0
0
0
0
0
0
0
0
0
0
0
0
0
0
0
0
0
0
0
0
0
0
0
0
0
0
0
0
0
0
0
0
0
0
0
0
0
0
0
0
0
0
0
0
0
0
0
0
0
0
0
0
0
0
0
0
0
0
0
0
0
0
0
0
0
0
0
0
0
0
0
0
0
0
0
0
0
0
0
0
0
0
0
0
0
0
0
0
0
0
0
0
0
0
0
0
0
0
0
0
0
0
0
0
0
0
0
0
0
0
0
0
0
0
0
0
0
0
0
0
0
0
0
0
0
0
0
0
0
0
0
0
0
0
0
0
1
1
1
1
1
1
1
1
1
1
1
1
1
1
1
1
1
1
1
1
1
1
1
1
1
1
1
1
1
1
1
1
1
1
1
1
1
1
1
1
1
1
1
1
1
1
1
1
1
1
1
1
1
1
1
1
1
1
1
1
1
1
1
1
1
1
1
1
1
1
1
1
1
1
1
1
1
1
1
1
1
1
1
1
1
1
1
1
1
1
1
1
1
1
1
1
1
1
1
1
1
1
1
1
1
1
1
1
1
1
1
1
1
1
1
1
1
1
1
1
1
1
1
1
1
1
1
1
1
1
1
1
1
1
1
1
1
1
1
1
1
1
1
1
1
1
1
1
1
1
1
0
0
0
0
0
0
0
0
0
0
0
0
0
0
0
0
0
0
0
0
0
0
0
0
0
0
0
0
0
0
0
0
0
0
0
0
0
0
0
0
0
0
0
0
0
0
0
0
0
0
0
0
0
0
0
0
0
0
0
0
0
0
0
0
0
0
0
0
0
0
0
0
0
0
0
0
0
0
0
0
0
0
0
0
0
0
0
0
0
0
0
0
0
0
0
0
0
0
0
0
0
0
0
0
0
0
0
0
0
0
0
0
0
0
0
0
0
0
0
0
0
0
0
0
0
0
0
0
0
0
0
0
0
0
0
0
0
0
0
0
0
0
0
1
1
1
1
1
1
1
1
1
1
1
1
1
1
1
1
1
1
1
1
1
1
1
1
1
1
1
1
0
0
0
0
0
0
0
0
0
0
0
0
0
0
0
0
0
0
0
0
0
0
0
0
0
0
0
0
0
0
0
0
0
0
0
0
0
0
0
0
0
0
0
0
0
0
0
0
0
0
0
0
0
0
0
0
0
0
0
0
0
0
0
0
0
0
0
0
0
0
0
0
0
0
0
0
0
0
0
0
0
0
0
0
0
0
0
0
0
0
0
0
0
0
0
0
0
0
0
0
0
0
0
0
0
0
0
0
0
0
0
0
0
0
0
0
0
0
0
0
0
0
0
0
0
0
0
0
0
0
0
0
0
0
0
0
0
0
0
0
0
0
0
0
0
0
0
0
0
0
0
0
0
0
0
0
0
0
0
0
0
0
0
0
0
0
0
0
0
0
0
0
0
0
0
0
0
0
0
0
0
0
0
0
0
0
0
0
0
0
0
0
0
0
0
0
0
0
0
0
0
0
0
0
0
0
0
0
0
0
0
0
0
0
0
0
0
0
0
0
0
0
0
0
0
0
0
0
1
1
1
1
1
1
1
1
1
1
1
1
1
1
1
1
1
1
1
1
1
1
1
1
1
1
1
1
1
1
1
1
1
1
1
1
1
1
1
1
1
1
1
1
1
1
1
1
1
1
1
1
1
1
1
1
1
1
1
1
1
1
1
1
1
1
1
1
1
1
1
1
1
1
1
1
1
1
1
1
1
1
1
1
1
1
1
1
1
1
1
1
1
1
1
1
1
1
1
1
1
1
1
1
1
1
1
1
1
1
1
1
1
1
1
1
1
1
1
1
1
1
1
1
1
1
1
1
1
1
1
1
1
1
1
1
1
1
1
1
1
1
1
1
1
1
1
1
1
1
1
0
0
0
0
0
0
0
0
0
0
0
0
0
0
0
0
0
0
0
0
0
0
0
0
0
0
0
0
0
0
0
0
0
0
0
0
0
0
0
0
0
0
0
0
0
0
0
0
0
0
0
0
0
0
0
0
0
0
0
0
0
0
0
0
0
0
0
0
0
0
0
0
0
0
0
0
0
0
0
0
0
0
0
0
0
0
0
0
1
1
1
1
1
1
1
1
1
1
1
1
1
1
1
1
1
1
1
1
1
1
1
1
1
1
1
1
1
1
1
1
1
1
1
1
1
1
1
1
1
1
1
2
2
2
2
2
2
2
2
2
2
2
2
2
2
2
2
2
2
2
2
2
2
2
2
2
2
2
2
2
2
2
2
2
2
2
2
2
2
2
2
2
2
2
2
2
2
2
2
2
1
2
2
2
2
2
2
2
3
3
3
3
3
3
3
3
3
3
3
3
3
3
3
3
3
3
3
3
3
3
3
3
3
3
3
3
3
3
3
3
3
3
3
3
3
3
3
3
3
3
3
3
3
3
3
3
3
3
4
4
4
4
4
4
4
4
4
4
4
4
4
3
3
3
3
3
3
3
3
3
3
3
3
3
3
3
3
3
3
3
3
3
3
3
3
3
3
3
3
3
3
3
3
3
3
3
3
3
3
3
3
3
3
3
3
3
3
3
3
3
3
3
3
3
3
3
2
2
2
2
2
2
2
2
2
2
1
1
0
0
0
1
1
1
1
1
1
1
1
1
1
1
1
1
1
1
1
1
1
1
1
1
1
1
1
1
1
1
1
0
1
1
1
1
1
1
1
1
1
1
1
1
1
1
1
1
1
1
1
1
1
1
1
1
1
1
1
1
1
1
1
1
1
1
1
1
1
1
1
1
1
1
1
1
1
1
1
1
1
1
1
1
1
1
1
1
1
1
1
1
1
1
1
1
1
1
1
1
1
1
1
1
1
1
1
1
2
2
2
2
2
2
2
2
2
2
2
2
2
2
2
2
2
2
2
2
2
2
2
2
2
3
3
3
3
2
2
2
1
1
1
1
1
1
1
1
1
1
1
1
1
1
1
1
1
2
2
2
2
2
2
2
2
2
2
2
2
2
2
2
2
2
2
2
2
2
2
2
2
2
2
2
2
2
2
2
2
2
2
2
2
2
2
2
2
2
2
2
2
2
2
2
2
2
2
2
2
2
2
2
2
2
2
2
2
2
2
2
2
2
2
2
2
2
2
3
3
3
3
3
3
3
3
3
3
3
3
3
3
3
3
3
3
3
3
3
3
3
3
3
3
3
3
3
3
3
3
3
3
3
3
3
3
3
3
3
3
2
2
2
2
2
2
2
2
2
2
2
2
2
2
2
2
2
2
2
3
3
3
3
3
3
3
3
3
3
3
3
3
3
2
2
2
2
2
2
2
2
2
2
2
2
2
2
2
2
2
2
2
2
2
2
2
2
2
2
2
2
2
2
2
2
2
2
2
2
2
2
2
2
2
2
2
2
2
2
2
2
2
2
2
2
2
2
2
2
2
2
2
2
2
2
2
2
2
1
1
1
0
0
0
0
1
2
2
2
2
2
2
2
2
2
2
2
2
2
2
2
2
2
2
2
2
2
2
2
2
2
2
2
2
2
2
2
2
2
2
2
2
2
2
2
2
1
1
1
1
1
1
1
1
1
1
1
1
1
1
1
1
1
1
1
1
1
1
1
1
1
1
1
1
1
1
1
1
1
1
1
1
1
1
1
1
1
1
1
1
1
1
1
1
1
1
1
1
1
1
1
1
1
1
1
1
1
1
1
1
1
1
1
1
1
1
1
1
1
1
1
1
1
1
1
1
1
1
1
1
1
1
1
0
0
0
0
0
0
0
0
0
0
0
0
0
0
0
0
0
0
0
0
0
0
0
0
0
0
0
0
0
0
0
0
0
0
0
0
0
0
0
0
0
0
0
0
0
0
0
0
0
0
0
0
0
0
0
0
0
0
0
0
0
0
0
0
0
0
0
0
0
0
0
0
0
0
0
0
0
0
0
0
0
0
0
0
0
0
0
0
0
0
0
0
0
0
0
0
0
0
0
0
0
0
0
0
0
0
0
0
0
0
0
0
0
0
0
0
0
0
0
0
0
0
0
0
0
0
0
0
0
0
0
0
0
0
0
0
0
0
0
0
0
0
0
0
0
0
0
0
0
0
0
0
0
0
0
0
0
0
0
0
0
0
0
0
0
0
0
0
0
0
0
0
0
0
0
0
0
0
0
0
0
0
0
0
0
0
0
0
0
0
0
0
0
0
0
0
0
0
0
0
0
0
0
0
0
0
0
0
0
0
0
0
0
0
0
0
0
0
0
0
0
0
0
0
0
0
0
0
0
0
0
0
0
0
0
0
0
0
0
0
0
0
0
0
0
0
0
0
0
0
0
0
0
0
0
0
0
0
0
0
0
0
0
1
1
1
1
1
1
1
1
1
1
2
2
2
2
2
2
2
2
2
2
2
2
2
3
3
3
3
3
3
3
3
3
3
3
3
3
3
3
3
3
3
3
3
3
3
3
3
3
3
3
3
3
3
3
3
3
3
3
3
3
3
3
3
3
3
3
3
3
3
3
3
3
3
3
3
3
3
3
3
3
3
3
3
3
3
3
3
3
3
3
3
3
3
3
3
3
3
3
3
3
3
3
3
3
3
3
3
3
3
3
3
3
3
3
3
3
3
3
3
3
3
3
2
2
2
2
2
2
2
2
2
2
2
2
2
2
2
2
2
2
2
2
2
2
2
2
2
2
2
2
2
2
2
2
2
2
2
2
2
2
2
2
2
2
2
2
2
3
3
3
3
3
3
3
3
3
3
3
3
3
3
3
3
3
3
3
3
3
3
3
3
4
4
4
4
4
4
4
4
4
4
4
4
4
4
5
4
4
4
3
3
3
3
3
3
3
3
3
3
3
3
3
3
3
3
3
2
2
2
2
2
2
2
2
2
2
2
2
2
2
2
2
2
2
2
2
2
2
2
2
2
2
2
2
2
2
2
2
2
2
2
2
2
2
2
2
2
2
2
2
2
2
2
2
2
2
2
2
2
2
2
2
2
2
2
2
2
2
2
2
2
2
2
2
2
2
2
2
2
2
2
2
2
2
2
2
2
2
2
2
2
2
2
2
2
2
2
2
2
2
2
2
2
2
2
2
2
2
2
2
2
2
2
2
2
2
2
2
2
2
2
2
2
2
2
2
2
2
2
2
2
2
2
2
2
2
2
2
2
2
2
2
3
3
3
3
3
3
3
4
4
4
4
4
4
4
4
4
4
4
4
2
2
2
2
2
2
2
2
2
2
2
2
2
2
2
2
2
2
2
2
2
2
2
2
2
2
2
2
2
2
2
2
2
2
2
2
2
2
2
2
2
2
3
3
3
3
3
3
3
3
3
3
3
3
3
3
3
3
3
3
3
3
3
3
3
3
3
3
3
3
3
3
3
3
3
3
3
3
3
3
3
3
3
3
3
3
3
3
3
3
3
3
3
3
2
2
2
2
2
2
2
2
2
2
2
2
2
2
2
3
3
3
3
3
3
3
3
3
3
3
3
3
3
3
3
3
3
3
3
3
3
3
3
3
3
3
3
3
3
3
3
3
3
4
4
4
4
4
4
4
4
4
4
4
4
4
4
3
3
3
3
3
3
3
3
3
3
3
3
3
3
3
3
3
3
3
2
2
2
2
2
2
2
2
2
2
2
2
2
2
2
2
2
2
3
3
3
3
3
3
3
3
3
3
3
3
3
3
3
3
2
2
2
2
2
2
2
2
2
2
2
2
2
2
2
2
2
2
2
2
2
2
2
2
2
2
2
2
2
2
2
2
2
2
2
2
2
2
2
2
2
2
2
2
2
2
2
2
2
2
2
2
2
2
2
2
2
2
2
2
2
2
2
2
2
2
2
2
2
2
2
2
2
1
1
1
1
1
1
1
1
1
1
1
1
0
0
0
0
0
0
0
0
0
0
0
0
0
0
0
0
0
0
0
0
0
0
0
0
0
0
0
0
0
0
0
0
0
0
0
0
0
0
0
0
0
0
0
0
0
0
0
0
0
0
0
0
0
0
0
0
0
0
0
0
0
0
0
0
0
0
0
0
0
0
0
0
0
0
0
0
0
0
0
0
0
0
0
0
0
0
0
0
0
0
0
0
0
0
0
0
0
0
0
0
0
1
1
1
1
1
1
1
1
1
1
1
1
1
1
1
1
1
1
1
1
1
1
1
1
1
1
1
1
1
1
1
0
0
0
0
0
0
0
0
0
0
0
0
0
0
0
0
0
0
0
0
0
0
0
0
0
0
0
0
0
0
0
0
0
0
0
0
0
0
0
0
0
0
0
0
0
0
0
0
0
0
0
0
0
0
0
0
0
0
0
0
0
0
0
0
0
0
0
0
0
0
0
0
0
0
0
0
0
0
0
0
0
0
0
0
0
0
0
0
0
0
0
0
0
0
0
0
0
0
0
0
0
0
0
0
0
0
0
0
0
0
0
0
0
0
0
0
0
0
0
0
0
0
0
0
0
0
0
0
0
0
0
0
0
0
0
0
0
0
0
0
0
0
0
0
0
0
0
0
0
0
0
0
0
0
0
0
0
1
1
1
1
1
1
1
1
1
1
1
1
1
1
1
1
1
1
1
1
1
1
1
1
1
2
2
2
2
5
5
8
8
9
9
10
10
10
10
10
14
14
14
15
15
15
15
15
15
15
16
16
16
16
16
16
16
16
16
16
16
16
16
16
16
16
17
18
18
19
19
19
19
19
19
19
19
19
19
19
19
20
20
21
21
21
21
22
22
22
22
22
22
22
22
22
22
22
23
23
23
26
26
26
26
26
26
26
26
26
27
28
28
28
28
28
28
27
27
28
28
28
28
28
28
28
28
28
28
28
28
28
28
28
28
28
28
30
31
32
32
32
32
32
32
32
32
32
32
32
32
29
29
29
29
29
29
29
29
29
29
29
29
27
24
24
24
24
24
24
23
23
22
21
21
22
22
22
23
23
23
23
23
23
23
23
23
23
24
24
24
23
21
21
20
19
19
19
18
18
18
18
18
18
18
18
18
18
18
18
18
18
18
18
18
18
18
18
18
18
18
18
18
18
18
18
18
18
18
18
18
18
18
18
18
18
18
18
18
18
18
17
17
17
16
14
13
13
13
13
13
13
13
13
13
13
13
13
13
13
14
14
14
14
14
14
14
14
14
14
14
14
14
14
14
14
14
13
13
13
13
13
13
13
13
12
12
12
12
12
12
12
12
12
12
12
12
12
11
11
10
8
8
7
7
6
6
6
5
5
5
6
6
6
7
7
7
7
7
7
7
7
7
7
7
7
7
7
7
7
7
6
6
6
6
6
6
6
6
6
6
6
6
6
6
6
6
6
6
6
6
6
6
6
6
6
6
6
6
6
6
8
9
9
9
9
9
9
9
9
9
10
10
10
10
10
10
10
11
11
11
11
11
10
10
10
10
10
10
10
10
10
10
10
10
9
9
9
9
9
9
9
9
9
9
9
9
9
9
9
9
9
9
9
9
9
9
9
9
10
10
10
10
10
10
10
10
10
10
10
9
9
9
9
9
9
9
9
10
10
10
10
11
11
11
11
11
11
11
11
11
11
11
11
11
11
11
11
11
11
11
11
11
11
11
11
11
11
11
11
11
11
11
11
11
11
11
11
12
12
12
11
11
9
9
9
9
8
8
8
8
8
8
8
8
8
6
6
5
5
5
5
5
5
5
5
5
5
5
5
5
5
5
5
5
5
5
5
4
4
4
4
4
4
5
6
6
8
8
8
8
8
8
8
8
8
8
8
8
8
8
8
8
8
8
8
7
7
7
7
7
8
8
8
8
8
8
8
8
8
8
8
8
8
8
7
7
7
7
7
7
7
7
7
7
7
7
7
7
7
7
6
6
6
6
6
6
6
6
6
6
6
6
6
6
6
6
6
6
6
6
7
7
7
7
7
7
7
7
7
6
5
5
5
5
5
5
5
5
5
6
6
6
6
6
6
6
6
6
6
6
6
6
6
6
6
6
6
6
6
6
6
6
6
6
6
6
6
6
6
6
6
6
6
6
6
6
6
6
6
6
6
6
7
7
7
7
7
7
7
7
7
7
7
8
8
8
8
8
8
8
8
8
8
8
8
8
7
7
7
7
6
6
6
6
6
6
6
6
6
6
6
6
6
6
6
6
6
6
6
6
7
7
7
7
7
7
7
7
7
7
7
7
7
7
7
7
7
7
7
7
7
7
7
7
5
5
5
4
5
5
5
5
5
5
5
5
5
5
5
5
5
5
5
5
5
4
4
4
4
9
9
9
9
9
10
10
11
11
13
14
14
14
15
15
15
15
15
16
16
16
16
16
16
16
16
15
15
15
15
16
16
16
16
16
16
18
18
18
18
18
18
18
18
18
18
18
18
18
18
18
18
18
18
18
18
18
18
19
19
19
19
19
20
20
20
21
21
21
21
21
21
21
21
21
21
21
21
21
21
21
21
21
21
21
21
21
21
21
21
21
21
21
21
21
21
21
21
21
21
22
22
22
22
22
22
22
22
22
22
22
22
22
22
22
22
22
22
22
22
22
22
22
22
22
22
20
20
20
20
20
20
20
20
19
18
18
17
14
13
13
14
12
12
12
12
12
12
12
12
12
12
12
13
16
16
16
16
16
16
16
16
16
15
14
14
14
14
14
14
14
14
14
14
14
14
14
14
12
12
12
11
11
10
10
11
11
11
11
9
9
9
9
9
11
11
11
11
11
11
11
11
11
11
11
12
12
12
12
12
12
13
13
14
14
14
14
14
14
14
14
14
14
14
14
14
14
14
15
15
15
15
15
15
15
15
15
15
15
15
15
15
15
15
15
15
15
16
16
15
15
15
15
15
15
15
15
15
15
15
15
15
15
15
15
15
15
15
15
15
16
16
16
16
16
16
16
16
16
15
15
15
15
15
15
15
15
15
15
15
15
15
14
11
10
10
10
10
10
10
10
10
10
10
10
10
10
10
10
10
10
10
10
10
10
10
10
10
9
9
9
9
8
8
8
8
9
9
9
9
9
8
7
6
6
6
6
6
6
6
6
6
6
6
6
6
6
6
6
6
6
6
6
6
6
6
6
6
6
6
6
6
6
6
6
7
7
7
6
6
6
6
6
6
6
6
6
6
6
6
6
5
5
5
5
5
5
5
5
5
5
5
5
4
4
4
3
2
2
2
2
2
1
1
1
2
2
2
2
2
2
2
2
3
3
3
3
3
3
3
3
3
3
3
3
3
3
3
3
3
3
3
3
3
3
3
3
3
3
3
3
3
3
3
3
3
3
3
3
3
3
3
3
3
3
3
3
3
3
3
3
3
3
3
3
3
3
3
3
3
3
3
3
3
3
3
3
3
2
2
2
2
2
2
2
2
2
2
2
2
2
2
2
2
2
2
2
2
2
2
2
2
2
2
2
2
2
2
2
2
2
1
1
1
1
1
1
1
1
1
1
1
1
1
1
1
1
1
1
1
1
1
1
1
1
1
1
1
1
1
1
1
1
1
1
1
1
0
0
0
0
0
0
0
0
0
0
0
0
0
0
0
0
0
0
0
0
0
0
0
0
0
0
0
0
0
0
0
0
0
0
0
0
0
0
0
0
0
0
0
0
0
0
0
0
0
0
0
0
0
0
0
0
0
0
0
0
0
0
0
0
0
0
0
0
0
2
2
2
2
2
2
2
2
2
2
2
2
2
2
2
2
2
2
2
2
2
2
2
2
2
2
2
2
2
2
2
2
2
2
2
2
2
2
2
2
2
2
2
2
2
2
2
2
3
3
3
3
3
3
3
3
3
3
3
3
3
3
3
3
3
3
3
3
3
3
3
3
3
3
3
3
3
3
3
3
3
3
3
3
3
3
3
3
3
3
3
3
3
3
3
3
3
3
3
3
3
3
3
3
3
3
3
3
2
2
2
2
1
1
1
1
1
1
1
1
1
1
1
1
1
1
1
1
0
0
0
0
0
0
0
0
0
0
0
0
0
0
0
0
0
0
0
0
0
0
0
0
0
0
0
0
0
0
0
1
1
1
1
1
1
1
1
1
1
1
1
1
1
1
1
1
1
1
1
2
2
2
2
2
2
2
2
2
2
2
2
2
2
2
2
2
2
2
2
2
2
2
1
1
1
1
1
1
1
1
2
2
2
2
2
2
2
2
2
2
2
2
2
2
2
2
2
2
2
2
2
2
2
2
2
2
2
2
2
2
2
2
2
2
2
2
2
2
2
2
2
2
2
2
2
2
2
2
2
2
2
2
2
2
2
2
2
2
2
2
2
2
2
3
3
3
3
3
3
3
3
3
3
3
3
3
3
3
3
3
3
3
3
3
3
3
3
3
3
3
3
3
4
4
4
4
4
4
4
4
4
4
4
4
4
4
4
4
4
4
4
4
4
4
4
4
5
5
5
6
5
5
5
5
5
5
5
5
5
5
5
5
5
5
6
6
7
7
7
7
7
7
7
7
7
7
7
7
8
8
8
8
8
8
8
8
8
8
8
8
8
8
8
8
8
8
8
8
8
8
8
8
8
8
8
9
9
9
9
9
9
9
9
9
9
9
9
9
9
9
9
9
9
9
10
10
10
10
10
10
10
10
10
10
10
10
10
10
10
10
10
10
10
9
10
10
10
10
10
10
10
11
11
11
11
11
11
10
10
9
9
9
9
9
9
9
9
9
9
10
10
10
10
10
10
10
10
10
10
10
10
10
10
10
10
10
10
10
10
10
10
10
10
10
10
10
10
10
10
10
10
10
10
9
9
9
9
9
9
9
9
9
9
9
9
9
9
9
10
10
10
10
10
10
10
10
10
10
10
6
6
5
5
5
3
3
3
3
3
3
4
4
4
4
4
4
4
4
4
4
4
4
4
4
4
4
4
4
4
4
4
4
4
4
4
4
4
4
4
4
4
4
4
4
4
4
4
5
5
5
11
13
13
13
16
17
17
18
20
21
21
21
21
21
21
22
23
22
22
22
22
23
23
24
24
25
25
25
25
25
25
25
25
26
26
26
26
27
27
27
28
28
28
28
28
29
30
30
30
30
30
31
31
31
31
31
31
31
31
31
31
31
31
31
31
31
31
31
32
32
32
32
32
33
34
34
34
34
34
33
33
33
33
33
34
34
34
34
34
34
34
34
34
34
34
34
35
35
35
35
35
36
36
36
36
36
36
36
36
36
36
36
36
36
36
36
36
36
36
36
36
36
36
36
36
36
36
36
36
36
36
36
36
36
36
36
36
36
36
37
36
36
35
35
35
35
36
37
37
37
36
37
37
37
35
24
24
21
21
21
21
21
21
21
21
22
22
22
23
23
25
25
25
26
26
26
27
28
28
28
28
29
28
28
28
28
29
29
29
28
28
29
31
31
31
31
30
30
30
29
30
31
31
31
31
31
32
32
35
35
35
35
35
35
35
37
37
39
40
40
40
40
40
40
40
41
41
41
41
41
41
41
41
41
41
44
44
45
45
45
45
45
45
46
46
46
46
46
46
46
46
47
47
47
47
48
49
50
50
50
50
50
50
53
53
54
55
57
57
57
57
57
57
57
57
57
56
56
56
60
60
60
59
59
59
59
59
61
61
62
63
61
60
60
62
62
62
61
61
62
62
62
62
62
62
62
62
62
62
62
62
62
62
62
62
62
62
62
62
62
62
62
62
62
62
61
61
61
61
61
62
62
62
61
59
59
54
48
46
46
46
48
48
47
46
45
45
45
45
45
45
45
45
44
44
44
44
44
44
44
44
46
46
46
46
46
45
45
45
45
45
45
45
45
45
45
45
45
45
45
45
45
45
44
43
40
39
33
33
33
33
34
34
34
32
32
32
32
32
32
31
31
31
31
30
30
30
30
30
30
24
24
22
22
21
20
18
18
17
16
16
16
16
16
16
16
16
16
16
16
16
16
16
16
15
15
15
15
14
14
14
13
13
13
13
13
13
13
13
13
13
13
13
13
12
12
12
12
12
12
12
12
12
12
12
12
11
11
10
10
10
10
9
10
9
9
9
9
9
9
9
11
10
10
10
10
10
10
10
10
10
10
10
10
10
10
10
10
10
11
10
10
10
9
9
8
8
8
8
8
8
8
7
7
7
7
7
7
7
7
7
7
7
7
7
7
7
7
7
7
6
5
5
5
5
5
5
5
5
5
5
5
5
5
5
5
5
5
5
5
5
4
4
4
4
4
4
5
5
5
5
5
5
5
5
5
5
5
5
5
5
5
5
5
5
5
5
5
5
5
5
5
5
5
5
5
5
5
5
5
5
4
4
4
4
4
4
4
4
5
5
5
5
5
5
5
5
5
5
5
5
5
5
5
5
5
5
5
5
5
5
5
5
4
4
4
4
4
4
4
4
4
4
4
4
4
4
4
5
5
5
5
5
5
5
5
5
5
5
5
5
5
5
5
5
5
5
5
5
5
6
6
6
6
6
6
6
6
6
6
6
6
6
6
6
6
6
6
6
7
9
9
9
9
9
9
9
9
9
9
9
9
9
8
7
7
7
7
7
7
6
6
6
6
6
6
6
6
6
6
6
6
6
6
6
6
6
6
6
6
7
7
7
7
7
7
7
7
7
7
7
7
7
7
7
8
8
8
8
9
9
9
9
9
9
9
9
9
8
8
8
8
8
8
8
8
8
8
8
8
8
8
8
8
8
8
8
8
8
8
9
9
9
9
9
9
8
8
8
8
8
8
8
8
8
8
8
8
9
9
10
10
10
10
10
10
10
10
10
10
10
10
10
10
10
10
10
10
10
10
10
10
9
9
9
10
10
10
10
10
10
10
10
10
10
10
10
10
10
10
10
9
9
9
9
9
9
8
8
7
7
7
7
7
7
7
7
7
7
7
7
7
8
8
8
8
8
8
8
8
7
7
7
7
7
8
8
8
8
8
8
8
8
8
8
8
8
8
8
8
8
8
8
8
8
8
8
8
8
8
8
8
8
8
8
8
8
8
8
8
8
8
8
8
8
8
10
10
11
11
11
11
11
11
11
11
11
11
11
10
10
10
9
9
9
9
9
9
9
9
9
9
9
9
9
9
9
9
9
9
9
9
9
9
9
9
9
9
9
10
10
10
10
9
7
7
7
7
7
7
7
6
6
6
6
6
6
6
6
6
6
6
6
6
6
6
6
6
6
6
6
6
6
6
6
6
6
6
6
6
6
6
6
6
6
6
6
6
6
6
6
6
6
6
6
6
6
6
6
6
6
6
6
7
7
7
7
7
7
7
7
7
7
7
7
7
7
7
7
7
7
7
7
7
7
7
7
7
7
7
7
7
7
7
7
7
7
7
7
7
7
7
7
7
7
7
6
5
5
5
5
5
5
5
5
5
5
5
5
5
5
5
5
5
5
5
5
5
5
5
5
5
5
5
5
5
5
5
5
5
5
3
2
2
1
1
1
1
1
1
1
1
1
1
1
1
1
1
1
1
1
1
1
1
1
1
1
1
1
1
1
1
1
1
1
1
1
1
1
1
1
1
1
1
1
1
1
1
1
1
1
1
1
1
1
1
1
1
1
1
1
1
1
1
1
1
1
1
1
1
1
1
1
1
1
1
1
1
0
0
0
0
0
0
0
0
0
0
0
0
0
0
0
0
0
0
0
0
0
0
0
0
0
0
0
0
0
0
0
0
0
0
0
0
0
0
0
0
0
0
0
0
0
0
0
0
0
0
0
0
0
0
0
0
0
0
0
0
0
0
0
0
0
0
0
0
0
0
0
0
0
0
0
0
0
0
0
0
0
0
0
0
0
0
0
0
0
0
0
0
0
0
0
0
0
0
0
0
0
0
0
0
0
0
0
0
0
0
0
0
0
0
0
0
0
0
0
0
0
0
0
0
0
0
0
0
0
0
0
0
0
0
0
0
0
0
0
0
0
0
0
0
0
0
0
0
0
0
0
0
0
0
0
0
0
0
0
0
0
0
0
0
0
0
0
0
0
0
0
0
0
0
0
0
0
0
0
0
0
0
0
0
0
0
0
0
0
0
0
0
0
0
0
0
1
1
1
1
1
1
1
1
1
1
1
1
1
1
1
1
1
1
1
1
1
1
1
1
1
1
1
1
1
1
1
1
1
1
1
1
1
1
1
1
1
1
1
1
1
1
1
1
1
1
1
1
1
1
1
1
1
1
1
1
1
1
1
1
1
1
1
1
1
1
1
1
1
1
1
1
1
1
1
1
1
1
1
1
1
1
1
1
1
1
1
1
1
1
1
1
1
1
1
1
1
1
1
1
1
1
1
1
1
1
1
1
1
1
1
1
1
1
1
1
1
1
1
1
1
1
1
1
2
2
2
2
0
0
0
0
0
0
0
0
0
0
0
0
0
0
0
0
0
0
0
0
0
0
0
0
0
0
0
0
0
0
0
0
0
0
0
0
0
0
0
0
0
0
0
0
0
0
0
0
0
0
0
0
0
0
0
0
0
0
0
0
0
0
0
0
0
0
0
0
0
0
0
0
0
0
0
0
0
0
0
0
0
0
0
0
0
0
0
0
0
0
0
0
0
0
0
0
0
0
0
0
0
0
0
0
0
0
0
0
0
0
0
0
0
0
0
0
0
0
0
0
0
0
0
0
0
0
0
0
0
0
0
0
0
0
0
0
0
0
0
0
0
0
0
0
0
0
0
0
0
0
0
0
0
0
0
0
0
0
0
0
0
0
0
0
0
0
0
0
0
0
0
0
0
0
0
0
0
0
0
0
0
0
0
0
0
0
0
0
0
0
0
0
0
0
0
0
0
0
0
0
0
0
0
0
0
0
0
0
0
0
0
0
0
0
0
0
0
0
0
0
0
0
0
0
0
0
0
0
0
0
0
0
0
0
0
0
0
0
0
0
0
0
0
0
0
0
0
0
0
0
0
0
0
0
0
0
0
0
0
0
0
0
0
0
0
0
0
0
0
0
0
0
0
0
0
0
0
0
0
0
0
0
0
0
0
0
0
0
0
0
0
0
0
0
0
0
0
0
0
0
0
0
0
0
0
0
0
0
0
0
0
0
0
0
0
0
0
0
0
0
0
0
0
0
0
0
0
0
0
0
0
0
0
0
0
0
0
0
0
0
0
0
0
0
0
0
0
0
0
0
0
0
0
0
0
0
0
0
1
1
1
1
1
1
1
1
1
1
1
1
1
1
1
1
1
1
1
1
1
1
1
1
1
1
1
1
1
1
1
1
1
1
1
1
1
1
1
1
1
1
1
1
1
1
1
1
1
1
1
1
2
2
2
2
2
2
2
2
2
2
2
2
2
2
2
1
1
1
1
1
1
1
1
1
1
1
1
1
1
1
1
1
1
1
1
1
1
1
1
1
1
1
1
1
1
1
1
1
1
1
1
1
1
1
1
1
1
1
1
2
2
2
2
2
2
2
2
2
2
2
2
2
2
2
2
2
2
2
2
2
2
2
2
2
2
2
2
2
2
2
1
1
1
1
1
2
2
2
2
2
2
2
2
2
2
2
2
2
2
2
2
2
2
2
2
2
2
2
2
2
2
2
2
2
2
2
2
2
2
2
2
2
2
2
2
2
2
2
2
2
2
2
2
2
2
2
2
2
2
2
2
2
2
2
2
2
2
2
2
2
2
2
2
2
2
2
2
2
2
2
2
2
2
2
2
2
2
2
2
2
2
2
2
2
2
2
2
2
2
2
2
2
2
2
2
2
3
2
2
2
2
2
2
2
2
2
2
2
2
2
2
2
2
2
2
2
2
2
2
2
2
2
2
2
2
2
2
2
2
2
2
2
2
2
2
2
2
2
2
2
2
2
2
2
2
2
1
1
1
1
1
1
1
1
1
1
1
1
1
1
1
1
1
1
1
1
1
1
1
1
1
1
1
1
1
1
1
1
1
1
1
0
0
0
0
0
0
0
0
0
0
0
0
1
1
1
1
1
1
1
1
1
1
1
1
1
1
1
1
1
1
1
1
1
1
1
1
1
1
1
1
1
1
1
1
1
1
1
1
1
1
1
1
1
1
1
1
1
1
1
1
1
1
1
1
0
0
0
0
0
0
0
0
0
0
0
0
0
0
0
0
0
0
0
0
0
0
0
0
0
0
0
0
0
0
0
0
0
0
0
0
0
0
0
0
0
0
0
0
0
0
0
0
0
0
0
0
0
0
0
1
1
1
1
1
1
1
1
1
1
1
1
1
1
1
1
1
1
1
1
1
1
1
1
1
1
1
1
1
1
1
1
1
1
1
1
1
1
1
1
1
1
1
1
1
1
1
1
1
1
1
1
1
1
1
1
1
1
1
1
1
1
1
1
1
1
1
1
1
1
1
1
1
0
0
0
0
0
0
0
0
0
0
0
0
0
0
0
0
0
0
0
0
0
0
0
0
0
0
0
0
0
0
0
0
0
0
0
0
0
0
0
0
0
0
0
0
0
0
0
0
0
0
0
0
0
0
0
0
0
0
0
0
0
0
0
0
0
0
0
0
0
0
0
0
0
0
0
0
0
0
0
0
0
0
0
0
0
0
0
0
0
0
0
0
0
0
0
0
0
0
0
0
0
0
0
0
0
0
0
0
0
0
0
0
0
0
0
0
0
0
0
0
0
0
0
0
0
0
0
0
0
0
0
0
0
0
0
0
0
0
0
0
0
0
0
0
0
0
0
0
0
0
1
1
1
1
1
1
1
1
1
1
1
1
1
1
1
1
1
1
1
1
1
1
1
1
1
1
1
1
1
1
1
1
1
1
1
1
1
1
1
1
1
1
1
1
1
1
1
1
1
1
1
1
1
1
1
1
1
1
1
1
1
1
1
1
1
1
1
1
1
1
1
1
1
1
1
1
2
2
2
2
2
2
2
2
2
2
2
2
2
2
2
2
2
2
2
2
2
2
2
2
2
2
2
2
2
2
2
2
2
2
2
2
2
2
2
2
2
2
2
2
2
2
2
2
2
2
2
2
2
2
2
2
2
2
2
2
2
2
2
2
2
2
2
2
2
2
2
1
1
1
1
1
1
1
1
1
1
1
1
1
1
1
1
1
1
1
1
1
1
1
1
1
1
1
0
0
0
0
0
0
0
0
0
0
0
0
1
1
1
1
1
1
1
1
1
1
1
1
1
1
1
1
1
1
1
1
1
1
1
1
1
1
1
1
0
0
0
0
0
0
0
0
0
0
0
0
0
0
0
0
0
0
0
0
0
0
0
0
0
0
0
0
0
0
0
0
0
0
0
0
0
0
0
0
0
0
0
0
0
0
0
0
0
0
0
0
0
0
0
0
0
0
0
0
0
0
0
0
0
0
0
0
0
0
1
1
1
2
2
2
2
2
2
2
2
2
2
2
2
2
2
2
2
2
2
2
2
2
2
2
2
2
2
2
2
2
2
2
2
2
2
2
2
2
2
2
2
2
2
2
2
2
2
2
2
2
2
2
2
2
2
2
2
2
1
1
1
1
1
1
1
1
1
1
1
1
1
1
1
1
1
1
1
1
1
1
1
1
1
1
1
1
1
1
1
1
1
1
1
1
1
1
1
1
1
1
1
1
1
1
1
1
1
1
1
1
1
0
0
0
0
0
0
0
0
0
0
0
0
0
0
0
0
0
0
0
0
0
0
0
0
0
0
0
0
0
0
0
0
0
0
0
0
0
0
0
0
0
0
0
0
0
0
0
0
0
0
0
0
0
0
0
0
0
0
0
0
0
0
0
0
0
0
0
0
0
0
0
0
0
0
0
0
0
0
0
0
0
0
0
0
0
0
0
0
0
0
0
0
0
0
0
0
0
0
0
0
0
0
0
0
0
0
0
0
0
0
0
0
0
0
0
0
0
1
1
1
1
1
1
1
1
1
1
1
0
0
0
0
0
0
0
0
0
0
0
0
0
0
0
0
0
0
0
0
0
0
0
0
0
0
0
0
0
0
0
0
0
0
0
0
0
0
0
0
0
0
0
0
0
0
0
0
0
0
0
0
0
0
0
0
0
0
0
0
0
0
0
0
0
0
0
0
0
0
0
0
0
0
0
0
0
0
0
0
0
0
0
0
0
0
0
0
0
0
0
0
0
0
0
0
0
0
0
0
0
0
0
0
0
0
0
0
0
0
0
0
0
0
0
0
0
0
0
0
0
0
0
0
0
0
0
0
0
0
0
0
0
0
0
0
0
0
0
0
0
0
0
0
0
0
0
0
0
0
0
0
0
0
0
0
0
0
0
0
0
0
0
0
0
0
0
0
0
0
0
0
0
0
0
0
0
0
0
1
1
1
1
1
1
1
1
1
1
1
1
1
1
1
1
1
1
1
1
1
1
1
1
1
1
1
1
1
1
1
1
1
1
1
1
1
1
1
1
1
1
1
1
1
1
1
1
1
1
1
1
1
1
1
1
1
1
1
1
1
1
1
1
1
1
1
1
1
1
1
1
1
1
1
1
1
1
1
1
1
1
1
1
1
1
1
1
1
1
1
1
1
1
1
1
1
1
1
1
1
1
1
1
1
1
1
1
1
1
1
1
1
1
1
1
1
1
1
1
1
1
1
1
1
1
1
1
1
1
1
1
1
1
1
1
1
1
1
1
1
1
1
1
1
1
1
1
1
1
1
1
1
1
1
1
1
1
1
1
1
1
1
1
1
1
1
0
0
0
0
0
0
0
0
0
0
0
0
0
0
0
0
0
0
0
0
0
0
0
0
0
0
0
0
0
0
0
0
0
0
0
0
0
0
0
1
1
1
1
1
1
1
1
1
1
1
1
1
1
1
1
1
1
1
1
1
1
1
1
1
1
1
1
1
1
1
1
1
1
1
1
1
1
2
2
2
2
2
2
2
2
2
2
2
2
2
2
2
2
2
2
2
2
2
2
2
2
2
2
2
2
2
2
2
2
2
2
2
2
2
2
2
2
2
2
2
2
2
2
2
2
2
2
2
2
2
3
3
3
3
3
3
3
3
3
3
3
3
3
3
3
3
3
3
3
3
3
3
3
3
3
3
3
3
3
3
3
3
3
3
3
3
3
3
3
3
3
3
3
3
3
3
3
3
3
3
3
3
3
3
3
3
3
3
3
3
3
3
3
3
3
2
2
2
2
2
2
2
2
2
2
2
2
2
2
2
2
2
2
2
2
2
2
2
2
3
3
3
3
3
3
3
3
3
3
3
3
3
3
3
3
3
3
3
3
3
3
3
3
3
3
3
3
3
3
3
3
3
3
3
3
3
3
3
3
3
3
3
3
3
3
3
3
3
3
3
3
3
3
3
3
3
3
3
3
3
3
1
1
1
1
1
1
1
1
1
1
1
1
1
1
1
1
1
1
1
1
1
1
1
1
1
1
1
1
1
1
1
1
1
1
1
1
1
1
1
1
1
1
1
1
1
1
0
0
0
0
0
0
0
0
0
0
0
0
0
0
0
0
0
0
0
0
0
0
0
0
0
0
0
0
0
0
0
0
0
0
0
0
0
0
0
0
0
0
0
0
0
0
0
0
0
0
0
0
0
0
0
0
0
0
0
0
0
0
0
0
0
0
0
0
0
0
0
0
0
0
0
0
0
0
0
0
0
0
0
0
0
0
0
0
0
0
0
0
0
0
0
0
0
0
0
0
0
0
0
0
0
0
0
0
0
0
0
0
0
0
0
0
0
0
0
0
0
0
0
0
0
0
0
0
0
0
0
0
0
0
1
1
1
1
1
1
1
1
1
2
2
2
2
2
2
2
2
2
2
2
2
2
2
2
2
2
2
2
2
2
2
2
2
2
2
2
2
3
3
3
3
4
4
4
4
4
4
4
4
4
4
4
4
4
4
4
4
4
4
4
4
4
4
4
4
4
4
4
4
4
4
4
4
4
4
4
4
4
4
4
4
4
4
4
4
4
4
4
4
4
4
4
4
4
4
4
4
5
5
5
5
5
5
5
5
5
5
5
5
5
5
5
5
5
5
5
5
5
5
5
5
5
5
5
5
5
5
5
5
5
5
5
5
5
5
5
4
3
3
3
3
3
3
2
1
1
1
1
1
1
1
1
1
1
1
1
1
1
1
1
1
1
1
1
1
1
1
1
1
1
1
1
1
1
1
1
1
1
1
1
1
1
1
0
0
0
0
0
0
0
0
0
0
0
0
0
0
0
0
0
0
0
0
0
0
0
0
0
0
0
0
0
0
0
0
0
1
1
1
1
1
1
1
1
1
1
1
1
1
1
1
1
1
1
1
1
1
1
1
1
1
1
1
1
1
1
1
1
0
0
0
0
0
0
0
0
0
0
0
0
0
0
0
0
0
0
0
0
0
0
0
0
0
0
0
0
0
0
0
0
0
0
0
0
0
0
0
0
0
0
0
0
0
0
0
0
0
0
0
0
0
0
0
0
0
0
0
0
0
0
0
0
0
0
0
0
0
0
0
0
0
0
0
0
0
0
0
0
0
0
0
0
0
0
0
0
0
0
0
0
0
0
0
0
0
0
0
0
0
0
0
0
0
0
0
0
0
0
0
0
0
0
0
0
0
0
0
0
0
0
0
0
0
0
0
0
0
0
0
0
0
0
0
0
0
0
0
0
0
0
0
0
0
0
0
0
0
0
0
0
0
0
0
0
0
0
0
0
0
0
0
0
0
0
0
0
0
0
0
0
0
0
0
0
0
0
0
0
0
0
0
0
0
0
0
0
0
0
0
0
0
0
0
0
0
0
0
0
0
0
0
0
0
0
0
0
0
0
0
0
0
0
0
0
0
0
0
0
0
0
0
0
0
0
0
0
0
0
0
0
0
0
0
0
0
0
0
0
0
0
0
0
0
0
0
0
0
0
0
0
0
0
0
0
0
0
0
0
0
0
0
0
0
0
0
1
1
1
1
1
1
1
2
2
2
2
2
2
2
2
2
2
2
2
2
2
2
2
2
2
2
2
2
2
2
3
3
3
3
3
3
3
4
4
4
4
4
4
4
4
4
4
4
4
4
4
4
4
4
4
4
4
4
4
4
4
4
4
4
4
4
4
4
4
4
4
4
5
5
5
5
5
5
5
5
5
5
6
6
6
6
6
6
6
6
6
6
6
6
6
6
6
6
6
6
6
6
6
6
6
6
6
6
6
6
6
6
6
6
6
6
6
6
6
6
6
5
5
5
5
6
6
7
7
7
7
7
6
6
6
6
6
6
6
6
6
6
6
6
6
6
6
6
6
6
6
5
5
5
5
5
5
5
5
5
5
5
5
6
6
5
5
5
5
5
5
5
5
5
5
6
6
6
6
7
7
7
7
7
7
7
7
7
7
7
7
7
7
7
7
7
7
7
7
7
7
7
7
7
7
7
7
7
7
7
7
7
7
7
7
7
7
7
7
7
7
7
7
7
7
7
7
7
6
6
6
6
6
6
6
6
6
6
6
6
6
6
6
6
6
6
6
7
7
7
7
7
7
7
7
7
7
7
7
7
7
7
5
5
5
4
4
4
4
4
4
4
4
4
4
4
4
4
4
4
4
4
4
4
4
4
4
4
4
4
4
4
4
4
4
4
4
4
4
4
4
4
4
4
4
4
4
4
4
4
4
4
4
4
4
4
4
4
4
4
4
4
4
4
4
4
3
4
4
4
4
4
4
4
4
4
4
4
4
4
4
3
3
3
3
3
3
3
3
2
2
2
2
2
2
2
2
2
2
2
2
2
2
2
2
2
2
2
2
2
2
2
2
2
2
2
2
2
2
2
2
2
2
2
2
2
2
2
2
2
2
2
2
2
2
2
2
2
2
2
2
2
2
2
2
2
2
2
2
2
2
2
2
2
2
2
2
2
2
2
2
2
2
2
2
2
2
2
2
3
3
3
2
2
2
2
2
2
2
2
2
2
2
2
2
2
2
2
2
2
2
2
2
2
2
2
2
2
2
2
2
2
2
2
2
2
2
2
2
2
2
2
2
2
2
2
2
2
2
2
2
2
2
2
2
2
2
2
2
2
2
2
2
2
2
2
2
2
2
2
2
2
2
2
2
2
2
2
2
2
2
2
2
2
2
2
2
0
0
0
0
0
0
0
0
0
0
0
0
0
0
0
0
0
0
0
0
0
0
0
0
0
0
0
0
0
0
0
0
0
0
0
0
0
0
0
0
0
0
0
0
0
0
0
0
0
0
0
0
0
0
0
0
0
0
0
0
0
0
0
0
0
0
0
0
0
0
0
0
0
0
0
0
0
0
0
0
0
0
0
0
0
0
0
0
0
0
0
0
0
0
0
0
0
0
0
0
0
0
0
0
0
0
0
0
0
0
0
0
0
0
0
0
0
0
0
0
0
0
0
0
0
0
0
0
0
0
0
0
0
0
0
0
0
0
0
0
0
0
0
0
0
0
0
0
0
0
0
0
0
0
0
0
0
0
0
0
0
0
0
0
0
0
0
0
0
0
0
0
0
0
0
0
0
0
0
0
0
0
0
0
0
0
0
0
0
0
0
0
0
0
0
0
0
0
0
0
0
0
0
0
0
0
0
0
0
0
0
0
0
0
0
0
0
0
0
0
0
0
0
0
0
0
0
0
0
0
0
0
0
0
0
0
0
0
0
0
0
0
0
0
0
0
0
0
0
0
0
0
0
0
0
0
0
0
0
0
0
0
0
0
0
0
0
0
0
0
0
0
0
0
0
0
0
0
0
0
0
0
0
0
0
0
0
0
0
0
0
0
0
0
0
0
0
0
0
0
0
0
0
0
0
0
0
0
0
0
0
0
0
0
0
0
0
0
0
0
0
0
0
0
0
0
0
0
0
0
0
0
0
0
0
0
0
0
0
0
0
0
0
0
0
0
0
0
0
0
0
0
0
0
0
0
0
0
0
0
0
0
0
0
0
0
0
0
0
0
0
0
0
0
0
0
0
0
0
0
0
0
0
0
0
0
0
0
0
0
0
0
0
0
0
0
0
0
0
0
0
0
0
0
0
0
0
0
0
0
0
0
0
0
0
0
0
0
0
0
0
0
0
0
0
0
0
0
0
0
0
0
0
0
0
0
0
0
0
0
0
0
0
0
0
0
0
0
0
0
0
0
0
0
0
0
0
0
0
0
0
0
0
0
0
0
0
0
0
0
0
0
0
0
0
0
0
0
0
0
0
0
0
0
0
0
0
0
0
0
0
0
0
0
0
0
0
0
0
0
0
0
0
0
0
0
0
0
0
0
0
0
0
0
0
0
0
0
0
0
0
0
0
0
0
0
0
0
0
0
0
0
0
0
0
0
0
0
0
0
0
0
0
0
0
0
0
0
0
0
0
0
0
0
0
0
0
0
0
0
0
0
0
0
0
0
0
0
0
0
0
0
0
0
0
0
0
0
0
0
0
0
0
0
0
0
0
0
0
0
0
0
0
0
0
0
0
0
0
0
0
0
0
0
0
0
0
0
0
0
0
0
0
0
0
0
0
0
0
0
0
0
0
0
0
0
0
0
0
0
0
0
0
0
0
0
0
0
0
0
0
0
0
0
0
0
0
0
0
0
0
0
0
0
0
0
0
0
0
0
0
0
0
0
0
0
0
0
0
0
0
0
0
0
0
0
0
0
0
0
0
0
0
0
0
0
0
0
0
0
0
0
0
0
0
0
0
0
0
0
0
0
0
0
0
0
0
0
0
0
0
0
0
0
0
0
0
0
0
0
0
0
0
0
0
0
0
0
0
0
0
0
0
0
0
0
0
0
0
0
0
0
0
0
0
0
0
0
0
0
0
0
0
0
0
0
0
0
0
0
0
0
0
0
0
0
0
0
0
0
0
0
0
0
0
0
0
0
0
0
0
0
0
0
0
0
0
0
0
0
0
0
0
0
0
0
0
0
0
0
0
0
0
0
0
0
0
0
0
0
0
0
0
0
0
0
0
0
0
0
0
0
0
0
0
0
0
0
0
0
0
0
0
0
0
0
0
0
0
0
0
0
0
0
0
0
0
0
0
0
0
0
0
0
0
0
0
0
0
0
0
0
0
0
0
0
0
0
0
0
0
0
0
0
0
0
0
0
0
0
0
0
0
0
0
0
0
0
0
0
0
0
0
0
0
0
0
0
0
0
0
0
0
0
0
0
0
0
0
0
0
0
0
0
0
0
0
0
0
0
0
0
0
0
0
0
0
0
0
0
0
0
0
0
0
0
0
0
0
0
0
0
0
0
0
0
0
0
0
0
0
0
0
0
0
0
0
0
0
0
0
0
0
0
0
0
0
0
0
0
0
0
0
0
0
0
0
0
0
0
0
0
0
0
0
0
0
0
0
0
0
0
0
0
0
0
0
0
0
0
0
0
0
0
0
0
0
0
0
0
0
0
0
0
0
0
0
0
0
0
0
0
0
0
0
0
0
0
0
0
0
0
0
0
0
0
0
0
0
0
0
0
0
0
0
0
0
0
0
0
0
0
0
0
0
0
0
0
0
0
0
0
0
0
0
0
0
0
0
0
0
0
0
0
0
0
0
0
0
0
0
0
0
0
0
0
0
0
0
0
0
0
0
0
0
0
0
0
0
0
0
0
0
0
0
0
0
0
0
0
0
0
0
0
0
0
0
0
0
0
0
0
0
0
0
0
0
0
0
0
0
0
0
0
0
0
0
0
0
0
0
0
0
0
0
0
0
0
0
0
0
0
0
0
0
0
0
0
0
0
0
0
0
0
0
0
0
0
0
0
0
0
0
0
0
0
0
0
0
0
0
0
0
0
0
0
0
0
0
0
0
0
0
0
0
0
0
0
0
0
0
0
0
0
0
0
0
0
0
0
0
0
0
0
0
0
0
0
0
0
0
0
0
0
0
0
0
0
0
0
0
0
0
0
0
0
0
0
0
0
0
0
0
0
0
0
0
0
0
0
0
0
0
0
0
0
0
0
0
0
0
0
0
0
0
0
0
0
0
0
0
0
0
0
0
0
0
0
0
0
0
0
0
0
0
0
0
0
0
0
0
0
0
0
0
0
0
0
0
0
0
0
0
0
0
0
0
0
0
0
0
0
0
0
0
0
0
0
0
0
0
0
0
0
0
0
0
0
0
0
0
0
0
0
0
0
0
0
0
0
0
0
0
0
0
0
0
0
0
0
0
0
0
0
1
1
1
1
1
1
2
3
4
5
5
5
5
5
5
5
5
5
5
5
5
5
5
5
5
5
5
5
5
5
6
6
6
6
6
6
6
6
6
6
6
6
6
7
7
7
7
7
7
7
7
7
8
8
8
8
8
8
8
8
8
8
8
8
8
8
8
8
8
9
9
9
10
10
10
10
10
10
10
10
10
10
10
10
10
10
10
10
10
10
10
10
10
10
10
10
10
10
10
10
10
10
10
10
10
10
10
10
10
10
10
10
10
10
10
10
10
10
10
10
10
10
10
10
10
10
10
10
10
10
10
10
10
10
10
10
10
10
10
10
10
10
10
10
10
10
10
10
10
10
10
10
10
10
10
10
10
10
10
10
10
10
10
10
10
10
10
10
9
9
9
9
9
9
9
9
9
9
9
9
9
9
8
8
8
8
8
9
9
9
9
9
9
9
8
8
8
8
8
8
8
8
8
8
8
8
8
7
7
7
7
6
6
5
4
4
4
4
4
4
4
4
4
2
2
1
1
1
1
1
1
1
1
1
1
1
1
1
1
0
0
0
0
1
1
1
1
1
1
1
1
1
1
1
1
1
1
1
1
1
1
1
1
1
1
1
1
1
1
1
1
1
1
1
1
1
1
1
1
1
1
1
1
1
1
1
1
1
1
1
1
1
1
1
1
1
1
1
1
1
1
1
1
1
1
1
1
1
1
1
1
1
1
1
1
1
1
1
1
1
1
1
1
1
1
1
1
1
1
1
1
1
1
1
1
1
1
1
1
1
1
1
1
1
1
1
1
1
1
1
1
1
1
1
1
1
1
1
1
1
1
1
1
1
1
1
1
1
1
1
1
1
1
1
1
1
1
0
0
0
0
0
0
0
0
0
0
0
0
0
0
0
0
0
0
0
0
0
0
0
0
0
0
0
0
0
0
0
0
0
0
0
0
0
0
0
0
0
0
0
0
0
0
0
0
0
0
0
0
0
0
0
0
0
0
0
0
0
0
0
0
0
0
0
0
0
0
0
0
0
0
0
0
0
0
0
0
0
0
0
0
0
0
0
0
0
0
0
0
0
0
0
0
0
0
0
0
0
0
0
0
0
0
0
0
0
0
0
0
0
0
0
0
0
0
0
0
0
0
0
0
0
0
0
0
0
0
0
0
0
0
0
0
0
0
0
0
0
0
0
0
0
0
0
0
0
0
0
0
0
1
1
1
1
1
1
1
1
1
1
1
1
1
1
1
1
1
1
1
1
1
1
1
1
1
1
1
1
1
1
1
1
1
1
1
1
1
1
1
1
1
1
1
1
1
1
1
1
1
1
1
1
1
1
1
1
1
1
1
1
1
1
1
1
1
1
1
1
1
1
1
1
1
1
1
1
1
1
1
1
1
1
1
1
1
1
1
1
1
1
1
1
1
1
1
1
1
1
1
1
1
1
1
1
1
0
0
0
0
0
0
0
0
0
0
0
0
0
0
0
0
0
0
0
0
0
0
0
0
0
0
0
0
0
0
0
0
0
0
0
0
0
0
0
0
0
0
0
0
0
0
0
0
0
0
0
0
0
0
0
0
0
0
0
0
0
0
0
0
0
0
0
0
0
0
0
0
0
0
0
0
0
0
0
0
0
0
0
0
0
0
0
0
0
0
0
0
0
0
0
0
0
0
0
0
0
0
0
0
0
0
0
0
0
0
0
0
0
0
0
0
0
0
0
0
0
0
0
0
0
0
0
0
0
0
0
0
0
0
0
0
0
0
0
0
0
0
0
0
0
0
0
0
0
0
0
0
0
0
0
0
0
0
0
0
0
0
0
0
0
0
0
0
0
0
0
0
0
0
0
0
0
0
0
0
0
0
0
0
0
0
0
0
0
0
0
0
0
0
0
0
0
0
0
0
0
0
0
0
0
0
0
0
0
0
0
0
0
0
0
0
0
0
0
0
0
0
0
0
0
0
0
0
0
0
0
0
0
0
0
0
0
0
0
0
0
0
1
1
1
1
1
1
1
1
1
1
1
1
1
1
1
1
1
1
1
1
1
1
1
1
1
1
1
1
1
1
1
1
1
1
1
1
1
1
1
1
1
1
1
1
1
1
1
1
1
1
1
1
1
1
1
1
1
1
1
1
1
1
1
1
1
1
1
1
1
1
1
1
1
1
1
0
0
0
0
0
0
0
0
0
0
0
0
0
0
0
0
0
0
0
0
0
0
0
0
0
0
0
0
1
1
1
1
1
1
1
1
1
1
1
1
1
1
1
1
1
1
1
1
1
1
1
1
1
1
1
1
1
1
1
1
1
1
1
1
1
1
1
1
1
1
1
1
1
1
1
1
1
1
1
1
1
1
1
1
0
0
0
0
0
0
0
0
0
0
0
0
0
0
0
0
0
0
0
0
0
0
0
0
0
0
0
0
0
0
0
0
0
0
0
0
0
0
0
0
0
0
0
0
0
0
0
0
0
0
0
0
0
0
0
0
0
0
0
0
0
0
0
0
0
0
0
0
0
0
0
0
0
0
0
0
0
0
0
0
0
0
0
0
0
0
0
0
0
0
0
0
0
0
0
0
0
0
0
0
0
0
0
0
0
0
0
0
0
0
0
0
0
0
0
0
0
0
0
0
0
0
0
0
0
0
0
0
0
0
0
0
0
0
0
0
0
0
0
0
0
0
0
0
0
0
0
0
0
0
0
0
0
0
0
0
0
0
0
0
0
0
0
0
0
0
0
0
0
0
0
0
0
0
0
0
0
0
0
0
0
0
0
0
0
0
0
0
0
0
0
0
0
0
0
0
0
0
0
0
0
0
0
0
0
0
0
0
0
1
1
1
1
1
1
1
1
1
1
1
1
1
1
1
1
1
1
1
1
1
1
1
1
1
1
1
1
1
1
1
1
1
1
1
1
1
1
1
1
1
1
2
2
2
2
2
2
2
2
2
2
2
2
2
2
2
2
2
2
2
2
2
2
2
2
2
2
2
2
2
2
2
2
2
2
2
2
2
2
2
2
2
2
2
2
2
2
2
2
2
2
2
2
2
2
2
2
2
2
2
1
1
1
1
1
1
1
1
1
1
1
1
1
1
1
1
1
1
1
1
1
1
1
1
1
1
1
1
1
1
1
1
1
1
1
1
1
1
1
1
1
1
1
1
1
1
1
1
1
1
1
1
1
1
1
1
1
1
1
1
1
1
1
0
0
0
0
0
0
0
0
0
0
0
0
0
0
0
0
0
0
0
0
0
0
0
0
0
0
0
0
0
0
0
0
0
0
0
0
0
0
0
0
0
0
0
0
0
0
0
0
0
0
0
0
0
0
0
0
0
0
0
1
1
1
1
1
1
1
1
1
1
1
1
1
1
1
1
1
1
1
1
1
1
1
1
1
1
1
1
1
1
1
1
1
1
1
1
1
1
1
1
1
1
1
1
1
1
1
1
1
1
1
1
1
1
1
1
1
1
1
1
1
1
1
1
1
1
1
1
1
1
1
1
1
1
1
1
1
1
1
1
1
1
1
1
1
1
1
1
1
1
1
1
1
1
1
1
1
1
1
1
1
1
1
1
1
1
1
1
1
1
1
0
0
0
0
0
0
0
0
0
0
0
0
0
0
0
0
0
0
0
0
0
0
0
0
0
0
0
0
0
0
0
0
0
0
0
0
0
0
1
1
1
1
1
1
1
1
1
1
1
1
1
1
1
1
1
1
1
1
1
1
1
1
1
1
1
1
1
1
1
1
1
1
1
1
1
1
1
1
1
1
1
1
1
1
1
1
1
1
1
1
1
1
1
1
1
1
1
1
1
1
1
1
1
1
1
1
1
1
1
1
1
1
1
1
1
1
1
1
1
1
1
1
1
1
1
1
1
1
1
1
1
1
1
1
1
1
2
2
2
2
2
2
2
2
2
2
2
2
2
2
2
2
2
2
2
2
2
2
2
2
2
2
3
3
3
3
3
3
3
3
3
3
3
3
3
3
3
3
3
3
3
3
3
3
3
3
2
3
3
3
3
3
3
3
3
3
3
3
3
3
3
3
3
3
3
3
4
4
4
4
4
4
4
4
4
4
4
4
4
4
5
5
5
5
5
5
5
5
5
6
6
6
6
6
6
6
6
6
6
6
6
6
6
6
6
6
6
6
6
5
5
5
5
5
4
4
4
4
4
4
4
4
4
4
4
4
4
4
4
4
4
4
4
4
4
4
4
4
4
4
4
4
4
4
4
4
4
4
4
4
4
4
4
4
4
4
4
4
4
4
4
4
4
4
4
4
3
3
3
3
3
3
3
3
3
3
3
3
3
3
3
3
4
4
4
4
4
4
4
4
4
3
3
3
3
3
3
3
3
2
2
1
1
1
2
2
2
2
2
2
2
2
2
2
2
2
2
2
2
2
2
2
2
2
2
2
2
2
2
2
2
2
2
2
2
2
2
2
2
2
2
2
2
2
2
2
1
1
1
1
1
1
1
1
1
1
1
1
1
1
1
1
1
1
1
1
1
1
1
1
1
1
1
1
1
1
1
1
1
1
1
1
1
1
1
1
1
1
1
1
1
1
1
1
1
1
1
1
1
1
1
1
1
1
1
1
1
1
1
1
1
1
1
1
1
1
1
1
1
1
1
1
1
1
1
1
1
1
1
1
1
1
1
1
1
1
1
1
1
1
1
1
1
1
1
1
1
1
1
1
1
1
1
1
1
1
1
1
1
1
1
1
1
1
1
1
1
1
1
1
1
1
1
2
2
2
2
2
2
2
2
2
2
2
2
2
2
2
2
2
2
2
2
2
2
1
1
1
1
1
1
1
1
0
0
0
1
1
1
1
1
1
1
1
1
1
1
1
1
1
1
1
1
1
1
1
1
1
1
1
1
1
1
1
1
1
1
1
1
1
1
1
1
1
1
1
1
1
1
1
1
1
1
1
1
1
1
1
1
1
1
1
1
1
1
1
1
1
1
1
1
1
1
1
1
1
1
1
1
1
1
1
1
1
1
1
1
1
1
1
1
1
1
1
1
1
1
1
1
1
1
2
2
2
2
2
3
3
3
3
3
3
3
3
3
3
3
3
3
3
3
3
3
3
3
3
3
3
3
3
3
3
3
3
3
3
3
3
3
3
3
4
4
4
4
4
4
4
4
4
3
3
2
2
2
2
2
2
2
2
2
2
2
2
2
2
2
2
2
2
2
2
2
2
2
2
2
2
2
2
2
3
3
3
3
3
3
3
3
3
3
3
3
3
3
3
4
4
4
4
4
4
4
4
4
4
4
4
4
4
4
4
4
4
4
4
4
4
4
4
4
4
4
4
5
5
5
5
5
5
5
5
5
5
5
5
5
5
5
5
5
5
5
5
5
5
5
5
5
5
5
5
5
5
5
5
5
5
5
5
5
5
5
5
5
4
4
4
4
4
4
4
4
4
4
4
4
4
4
4
4
4
4
4
4
4
5
5
6
6
6
6
6
6
5
5
5
5
5
5
5
5
5
5
5
5
5
5
5
5
5
5
5
5
5
5
5
5
5
5
5
5
5
5
5
5
5
5
5
6
6
6
6
6
6
6
6
6
6
6
6
6
5
5
5
5
5
5
5
5
5
5
5
5
5
5
5
5
5
5
5
5
5
5
5
5
5
5
5
5
5
5
6
6
6
7
7
7
7
7
7
7
7
7
7
7
7
7
7
7
7
7
7
7
7
7
7
7
7
7
7
7
7
7
7
7
7
7
7
7
7
7
7
7
7
7
7
7
7
7
7
7
7
7
7
7
7
7
7
7
7
7
7
7
7
7
7
7
7
7
7
7
7
6
5
4
4
4
4
4
4
4
3
3
3
3
3
3
3
3
3
3
3
3
3
3
3
3
3
3
4
4
4
4
4
4
4
4
4
4
4
4
4
4
4
4
4
4
4
4
4
4
4
4
4
4
4
4
4
4
4
4
4
4
4
4
4
4
4
4
4
4
4
4
4
4
4
4
4
4
4
4
4
4
4
4
4
4
4
4
4
4
4
4
4
4
4
4
4
4
4
4
4
4
4
4
4
4
4
4
4
4
4
4
4
3
3
3
3
3
4
4
4
4
4
4
4
3
3
3
3
3
3
3
1
1
1
1
1
1
1
1
1
1
1
1
1
1
1
1
1
1
1
1
1
1
1
1
1
1
1
1
1
1
1
1
1
1
1
1
1
1
1
1
1
1
1
1
1
1
1
1
1
1
1
1
1
1
1
1
1
1
1
1
1
1
1
1
1
1
1
1
1
1
1
1
1
1
1
1
1
1
1
1
1
1
1
1
1
1
1
1
1
1
1
1
1
1
1
1
1
1
1
1
1
1
1
1
1
1
1
1
1
1
1
1
1
1
1
1
1
1
1
1
1
1
0
0
0
0
0
0
0
0
0
0
0
0
0
0
0
0
0
0
0
0
0
0
0
0
0
0
0
0
0
0
0
0
0
0
0
0
0
0
0
0
0
0
0
0
0
0
0
0
0
0
0
0
0
0
0
0
0
0
0
0
0
0
0
0
0
0
0
0
0
0
0
0
0
0
0
0
0
0
0
0
0
0
0
0
0
0
0
0
0
0
0
0
0
0
0
0
0
0
0
0
0
0
0
0
0
0
0
0
0
0
0
0
0
0
0
0
0
0
0
0
0
0
0
0
0
0
0
0
0
0
0
0
0
0
0
0
0
0
0
0
0
0
0
0
0
0
0
0
0
0
0
0
0
0
0
0
0
0
0
0
0
0
0
0
0
0
0
0
0
0
0
0
0
0
0
0
0
0
0
0
0
0
0
0
0
0
0
0
0
0
0
0
0
0
0
0
0
0
0
0
0
0
0
0
0
0
0
0
0
0
0
0
0
0
0
0
0
0
0
0
0
0
0
0
0
0
0
0
0
0
0
0
0
0
0
0
0
0
0
0
0
0
0
0
0
0
0
0
0
0
0
0
0
0
0
0
0
0
0
0
0
0
0
0
0
0
0
0
0
0
0
0
0
0
0
0
0
0
0
0
0
0
0
0
0
0
0
0
0
0
0
0
0
0
0
0
0
0
0
0
0
0
0
0
0
0
0
0
0
0
0
0
0
0
0
0
0
0
0
0
0
0
0
0
0
0
0
0
0
0
0
0
0
0
0
0
0
0
0
0
0
0
0
0
0
0
0
0
0
0
0
0
0
0
0
0
0
0
0
0
0
0
0
0
0
0
0
0
0
0
0
0
0
0
0
0
0
0
0
0
0
0
0
0
0
0
0
0
0
0
0
0
0
0
0
0
0
0
0
0
0
0
0
0
0
0
0
0
0
0
0
0
0
0
0
0
0
0
0
0
0
0
0
0
0
0
0
0
0
0
0
0
0
0
0
0
0
0
0
0
0
0
0
0
0
0
0
0
0
0
0
0
0
0
0
0
0
0
0
0
0
0
0
0
0
0
0
0
0
0
0
0
0
0
0
0
0
0
0
0
0
0
0
0
0
0
0
0
0
0
0
0
0
0
0
0
0
0
0
0
0
0
0
0
0
0
0
0
0
0
0
0
0
0
0
0
0
0
0
0
0
0
0
0
0
0
0
0
0
0
0
0
0
0
0
0
0
0
0
0
0
0
0
0
0
0
0
0
0
0
0
0
0
0
0
0
0
0
0
0
0
0
0
0
0
0
0
0
0
0
0
0
0
0
0
0
0
0
0
0
0
0
0
0
0
0
1
1
1
1
1
1
1
1
1
1
1
1
1
1
1
1
1
1
1
1
1
1
1
1
1
1
1
1
1
1
1
1
1
1
1
1
1
1
1
1
1
1
1
1
1
1
1
1
1
1
1
1
1
1
1
1
1
1
1
1
1
1
1
1
1
1
1
1
1
1
1
1
1
1
1
1
1
1
1
1
1
1
1
1
1
1
1
1
1
2
2
2
2
2
2
2
2
2
2
2
2
2
2
2
2
2
2
2
2
2
2
2
2
2
2
2
2
2
0
0
0
0
0
0
0
1
1
1
1
1
1
1
1
1
1
1
1
1
1
1
1
1
1
2
2
2
2
2
2
2
2
2
2
2
2
2
2
3
3
3
3
3
3
3
4
4
4
4
4
4
4
4
4
4
4
5
5
6
6
6
6
6
6
6
6
6
6
6
6
6
6
6
6
6
6
6
6
6
6
6
6
6
6
6
6
6
6
6
6
6
6
6
6
6
6
6
6
6
6
6
6
6
6
6
6
6
6
6
6
6
6
6
6
6
6
6
6
6
6
6
6
6
6
6
6
6
6
6
6
6
6
6
6
6
6
6
6
6
6
6
6
6
6
6
6
6
6
6
6
6
6
6
6
6
6
6
6
6
6
6
6
6
4
4
4
4
4
4
3
3
3
3
3
3
3
3
3
3
3
3
3
3
3
3
3
3
3
3
3
3
3
3
3
3
3
3
3
2
2
2
2
1
1
1
1
1
1
1
1
1
1
1
1
1
1
0
0
0
0
0
0
0
0
0
0
0
0
0
0
0
0
0
0
0
0
0
0
0
0
0
0
0
0
0
0
0
0
0
0
0
0
0
0
0
0
0
0
0
0
0
1
1
1
1
1
1
1
1
1
1
1
1
1
1
1
1
1
1
1
1
1
1
1
1
1
1
1
1
1
1
1
1
1
1
1
1
1
1
1
1
1
1
1
1
1
1
1
1
1
1
1
1
1
1
1
1
1
1
1
1
1
1
1
1
1
1
1
1
1
1
1
1
1
1
1
1
1
1
1
1
1
1
1
1
1
1
1
1
1
1
1
1
1
1
1
1
1
1
1
1
1
1
1
1
1
1
1
1
1
1
1
2
2
2
2
2
2
2
2
2
2
2
2
2
2
2
2
2
2
2
2
2
2
2
2
2
2
2
2
2
2
2
2
2
1
1
1
0
0
0
0
0
0
0
0
0
0
0
0
0
0
0
0
1
1
1
1
1
1
1
1
2
2
2
2
2
2
2
2
2
2
2
2
2
2
2
2
2
2
2
2
2
2
2
2
2
2
2
2
2
2
2
2
2
2
2
2
2
2
2
2
3
3
3
3
3
3
3
3
3
3
3
3
3
3
3
3
3
3
3
3
3
3
3
3
4
3
3
3
3
3
3
3
3
4
4
4
4
4
4
4
4
4
4
4
4
4
4
4
4
4
4
4
4
4
4
4
4
4
4
4
4
4
4
4
4
4
4
4
4
4
4
4
4
4
4
4
4
4
4
4
4
4
4
4
4
4
4
4
4
4
4
4
4
4
4
4
4
4
3
2
2
2
2
2
2
2
2
2
2
2
2
2
3
3
3
3
3
3
3
3
3
3
3
3
3
4
4
4
4
4
4
4
4
4
4
4
4
4
4
4
4
4
4
5
5
5
5
5
5
5
5
5
5
5
5
5
5
5
5
5
5
5
5
5
5
5
5
5
5
5
9
9
9
11
11
12
13
12
12
12
12
12
12
12
12
12
12
12
12
13
14
14
14
14
14
16
16
16
16
16
16
16
16
16
16
16
16
18
18
18
18
18
19
19
19
19
19
19
18
18
18
18
18
18
18
18
18
18
18
18
18
18
18
18
18
19
19
19
19
19
20
20
20
20
21
21
21
21
21
21
21
22
22
22
22
22
24
24
24
24
24
24
24
24
24
24
24
24
24
24
23
23
24
24
25
25
25
27
27
30
32
44
51
52
58
59
59
59
59
59
60
62
62
67
68
71
71
71
71
71
78
81
82
82
82
82
82
82
82
84
85
85
86
86
86
87
87
87
89
89
90
93
94
94
94
94
95
96
97
100
100
103
105
108
108
109
113
113
108
107
107
107
107
109
109
109
110
110
111
114
114
117
117
117
117
117
119
119
119
118
119
125
125
125
128
129
129
129
130
130
130
139
139
140
140
132
129
128
129
129
129
129
130
130
138
141
142
143
143
144
145
146
151
154
154
155
155
156
156
161
161
166
167
171
172
173
173
173
176
181
180
180
180
177
171
171
171
171
171
172
175
176
176
176
176
176
177
183
187
190
189
190
190
192
192
192
192
194
195
195
203
201
202
202
195
195
195
192
191
189
188
177
177
174
174
174
178
175
174
172
173
166
166
166
166
166
167
165
162
156
156
151
151
148
148
148
148
148
148
148
147
147
147
147
149
149
150
151
153
155
155
156
154
155
155
159
159
159
158
158
156
156
155
160
160
161
163
165
165
165
164
164
165
164
164
163
165
164
164
164
164
164
165
165
165
166
166
169
170
172
171
172
172
173
172
173
174
174
176
175
174
169
165
157
152
144
147
136
133
134
133
135
134
131
122
120
120
120
122
122
122
122
122
122
121
120
120
123
123
116
112
111
111
111
110
108
105
103
104
103
104
104
104
104
103
102
101
102
103
104
105
105
104
107
107
107
107
108
110
111
111
111
111
111
111
111
111
111
111
111
111
110
110
110
111
110
109
108
108
109
108
108
108
107
107
107
107
107
107
107
107
109
109
109
108
109
109
109
109
109
109
110
110
109
110
110
108
105
104
104
101
101
100
85
84
84
77
77
77
73
73
73
72
70
66
65
64
64
64
62
62
62
62
62
66
66
69
69
69
69
67
72
73
71
69
66
64
64
64
65
68
68
70
72
71
71
71
71
72
73
71
71
72
71
70
70
69
70
68
68
66
65
63
62
63
63
65
65
66
66
66
66
66
66
66
66
66
66
66
67
67
67
67
70
70
70
70
72
73
73
73
73
73
73
74
74
78
78
78
78
78
78
78
77
80
82
87
91
92
92
92
92
92
91
91
91
90
92
92
93
94
93
93
93
93
92
92
92
92
92
93
96
95
96
96
93
92
92
92
95
97
97
97
96
97
97
97
94
91
91
85
85
83
82
83
83
83
84
84
84
84
83
83
84
84
84
84
85
86
86
93
93
93
94
93
92
92
92
92
92
92
92
92
92
92
95
95
95
95
95
97
95
95
94
92
91
87
86
89
92
92
94
93
93
94
93
93
93
93
95
97
98
98
98
99
99
99
99
100
102
102
104
105
105
107
106
109
115
119
121
118
118
117
117
129
129
132
133
132
132
135
143
143
143
145
145
145
145
146
148
148
152
152
152
156
157
157
158
159
158
159
159
159
158
159
158
158
161
165
166
165
160
159
159
158
159
159
158
158
157
158
159
160
160
161
159
160
160
160
165
165
165
162
163
162
161
165
165
161
161
159
152
152
154
154
155
155
153
153
153
153
153
154
154
154
155
155
155
155
155
155
155
155
158
158
158
158
158
157
157
157
157
157
157
155
154
152
150
149
147
142
138
138
135
129
129
122
122
122
123
122
124
126
126
127
128
128
128
128
128
127
127
127
127
127
125
124
122
121
120
122
122
123
123
123
125
125
125
124
118
114
113
108
107
106
105
101
79
76
76
77
77
76
76
75
75
75
70
66
66
66
62
63
63
63
63
57
57
53
53
53
53
53
53
51
50
50
50
51
50
50
50
51
51
51
52
52
54
54
54
54
54
54
54
54
54
54
54
52
52
50
48
48
45
43
42
42
42
41
41
41
41
41
41
41
42
42
42
42
45
45
45
47
47
47
47
46
45
44
43
42
43
43
43
42
42
41
41
41
41
41
41
41
41
42
40
40
39
39
39
39
41
41
41
41
41
40
40
40
41
41
41
39
38
38
39
37
37
37
37
37
37
37
37
36
36
36
36
36
36
36
35
34
33
32
31
31
31
31
31
32
34
33
33
33
30
30
30
29
28
28
28
28
28
29
29
29
29
29
29
29
29
29
29
31
31
31
31
31
31
31
31
31
31
31
31
31
32
33
33
34
34
34
35
35
35
35
35
37
38
38
38
37
37
35
33
31
34
34
32
32
32
32
32
33
31
31
31
32
34
34
34
34
34
34
34
34
34
34
34
34
35
35
36
36
36
37
37
37
37
37
37
39
39
39
40
40
40
40
41
41
40
41
41
41
41
41
41
41
41
43
43
43
43
43
43
42
42
41
41
42
42
42
42
42
42
43
43
43
43
43
44
43
43
43
43
44
44
44
44
44
44
44
44
45
45
45
45
45
45
45
45
44
42
41
41
41
41
41
41
41
41
41
41
41
42
42
41
41
40
40
40
40
40
39
39
39
39
39
40
41
41
41
41
42
43
43
42
41
41
41
39
39
41
40
40
40
40
40
40
40
41
41
40
40
38
38
38
38
38
38
38
38
38
38
38
37
37
37
37
37
37
37
35
34
34
34
34
31
30
33
32
32
29
29
27
27
27
27
28
29
29
29
30
30
30
31
31
30
30
30
30
24
24
22
21
21
21
21
21
21
22
22
22
22
22
22
22
22
22
22
22
22
22
22
22
22
22
21
21
21
22
21
21
21
21
21
20
22
23
23
24
25
25
25
25
25
25
25
25
26
27
27
28
29
29
29
30
30
30
30
30
33
33
33
33
33
33
33
33
33
33
33
31
31
32
32
32
33
33
33
33
34
34
34
34
34
33
33
34
34
34
34
34
35
35
35
35
35
36
36
36
36
36
36
36
36
36
36
38
38
38
38
39
39
39
40
40
40
41
41
41
41
41
41
41
41
37
37
36
36
37
37
37
38
38
38
38
38
37
37
37
37
37
37
37
37
37
38
39
39
39
40
40
40
40
40
40
39
38
37
37
37
37
38
40
39
39
39
39
39
40
39
39
39
39
37
37
37
35
35
35
35
34
32
32
33
33
34
34
34
35
35
35
35
35
35
35
35
35
35
35
35
35
35
35
35
35
35
34
35
35
35
35
35
37
38
38
38
38
38
38
38
38
38
39
38
38
38
38
38
38
38
38
38
38
38
38
37
37
36
36
35
35
35
35
35
35
35
35
34
34
33
33
33
32
32
31
31
31
31
31
31
31
31
30
29
29
29
29
29
29
29
29
29
29
29
29
29
33
32
32
32
32
31
31
31
30
30
30
30
30
29
29
29
28
27
25
23
22
22
21
21
21
20
19
19
19
21
20
20
20
20
20
19
18
16
16
15
15
14
14
14
14
14
13
10
10
10
11
12
12
12
12
12
12
12
12
12
12
12
11
11
11
10
10
10
10
10
10
10
10
10
10
10
10
10
11
11
11
11
11
11
11
11
11
11
11
11
11
11
11
11
11
10
10
10
10
10
10
10
10
10
10
10
10
10
10
10
10
10
10
10
10
10
10
10
10
10
10
10
10
9
9
9
9
9
9
9
9
10
10
10
10
12
13
13
13
13
13
13
13
13
13
13
14
15
15
15
15
15
15
15
15
16
16
16
15
15
16
16
16
16
16
16
16
17
17
17
17
17
18
18
18
18
18
18
18
16
15
15
15
15
15
14
14
14
14
14
15
15
15
15
15
15
15
15
15
15
14
14
14
14
14
14
14
14
14
14
14
15
14
14
14
14
14
14
14
14
14
14
14
14
14
14
14
14
14
14
14
14
13
13
13
13
13
13
13
13
14
13
14
14
13
13
14
14
14
14
14
14
14
14
14
14
14
14
14
14
14
14
14
14
14
14
14
14
14
14
13
13
13
13
13
13
14
14
14
14
14
13
13
12
11
11
11
11
11
11
11
11
11
11
11
11
11
11
11
12
12
12
12
12
12
12
13
13
13
13
12
11
9
9
9
9
9
11
11
11
11
11
11
11
11
11
11
11
11
11
11
11
11
11
11
11
11
11
12
12
12
12
12
12
12
12
12
12
12
12
12
12
12
12
11
11
11
11
11
11
11
11
11
10
10
10
10
10
10
10
10
10
10
10
10
9
9
9
9
9
9
9
9
11
11
11
11
11
11
11
11
11
11
11
11
11
11
12
12
12
12
12
11
11
11
11
11
11
10
10
10
10
10
10
10
10
10
10
10
10
10
11
11
11
11
11
11
11
11
11
13
13
13
13
13
13
13
13
14
14
14
13
13
13
13
13
13
13
14
14
14
14
14
14
14
14
14
15
15
15
15
15
15
15
15
15
15
14
14
14
14
15
15
15
15
15
16
16
16
16
17
17
17
17
17
17
17
17
17
17
17
17
18
18
18
18
18
18
17
17
17
16
16
16
17
17
16
16
16
16
16
16
16
16
16
16
16
16
16
16
16
16
16
15
15
15
15
16
16
16
16
15
15
15
15
15
15
15
15
15
15
13
13
13
13
13
13
13
13
13
13
13
13
13
13
13
13
13
13
13
12
12
12
12
12
12
12
12
12
12
12
12
12
12
12
12
12
12
12
12
12
12
12
12
12
12
12
12
12
12
12
12
12
11
11
11
11
11
11
11
10
10
10
10
10
10
10
10
9
8
7
4
4
4
3
3
3
3
3
4
3
3
3
3
3
3
3
3
3
3
3
3
3
3
3
3
3
3
3
3
3
3
3
3
3
3
3
3
3
3
3
3
3
3
3
3
3
3
3
3
3
3
3
4
4
4
4
4
4
4
5
5
5
5
5
5
5
5
5
5
5
5
5
5
5
5
5
5
6
6
6
6
6
6
6
5
5
5
5
5
5
6
6
6
6
6
5
5
5
5
5
5
5
5
5
5
5
5
5
5
5
5
5
5
5
5
5
6
6
6
6
6
6
6
6
6
6
6
6
6
6
6
6
6
7
7
7
7
7
8
8
8
8
8
8
8
8
10
10
10
10
10
10
10
10
10
10
10
10
11
11
11
11
11
11
11
11
11
11
11
11
11
11
11
11
11
11
11
12
12
12
12
12
12
12
12
12
12
12
12
13
13
13
13
13
13
13
13
14
14
14
14
13
13
13
13
15
15
18
18
18
18
18
18
18
18
18
18
18
18
18
18
18
18
17
17
17
17
17
17
17
17
17
17
17
17
17
18
18
17
18
18
18
18
18
18
19
19
19
19
19
19
19
19
19
19
19
19
19
19
19
19
18
18
18
18
18
18
18
18
18
18
18
18
18
18
18
18
18
17
17
17
17
17
17
17
17
17
17
17
17
17
17
17
17
16
16
17
17
17
16
16
16
16
16
16
16
17
17
17
17
17
17
17
17
17
18
18
18
18
18
18
18
18
18
18
18
18
17
17
17
17
17
17
17
17
17
12
12
11
10
11
11
10
9
10
10
10
10
10
10
10
10
10
10
10
9
7
7
7
7
7
7
7
7
7
7
7
7
7
7
7
7
7
7
7
7
7
7
7
7
7
7
7
9
9
9
9
9
9
10
10
11
11
11
11
11
11
13
13
13
13
13
13
13
13
13
13
13
13
13
13
13
13
13
13
13
13
12
12
11
11
11
12
12
12
12
13
13
13
14
14
12
12
12
12
12
12
13
13
13
13
13
13
13
13
13
13
13
13
13
13
13
13
13
13
13
13
13
13
13
13
14
16
16
18
17
17
17
18
18
19
19
20
20
20
21
21
21
23
23
23
23
23
23
24
24
24
24
24
24
24
24
24
24
24
23
23
23
23
24
24
24
24
24
24
24
24
24
24
24
24
24
24
24
24
24
24
24
24
24
24
24
24
24
24
24
24
24
23
23
23
23
23
24
24
24
24
24
24
24
24
24
24
24
24
24
24
24
24
22
22
23
23
23
22
22
21
21
20
20
20
20
21
21
21
21
21
21
21
21
21
20
20
20
20
20
20
20
20
20
19
19
19
21
21
21
21
21
21
21
21
20
20
20
20
20
18
18
18
18
18
18
18
18
18
18
18
18
15
11
11
11
11
10
9
9
9
9
9
9
10
10
8
8
8
7
7
7
7
7
7
7
7
7
7
7
7
7
7
7
7
7
6
6
6
6
6
6
6
6
6
7
7
7
7
8
8
8
8
8
8
7
7
7
7
8
8
8
8
8
7
7
7
7
7
7
7
7
7
8
9
9
9
9
9
10
10
10
10
10
10
10
10
10
10
11
10
10
10
10
10
10
10
10
10
10
10
10
10
10
10
10
10
10
10
10
10
10
10
9
9
9
9
9
9
9
9
9
9
9
9
9
9
9
9
9
9
9
9
9
9
9
10
10
10
10
10
10
10
10
10
10
10
9
9
9
9
9
9
9
9
9
9
9
9
9
9
9
9
7
7
6
6
6
6
6
6
6
6
6
6
6
6
6
6
6
6
6
6
6
6
6
5
4
3
4
4
4
4
4
3
3
3
3
3
3
3
3
3
3
3
3
3
3
3
2
2
2
2
2
2
3
3
3
3
3
3
3
3
3
3
3
3
3
4
4
4
4
4
4
4
4
4
4
3
3
3
3
3
2
2
2
2
2
2
2
2
2
2
2
2
2
2
2
2
2
2
2
2
5
5
5
5
5
5
5
6
6
6
6
6
6
6
6
6
6
6
6
6
6
6
6
6
6
6
6
6
6
6
6
6
6
6
7
7
7
7
7
7
7
7
7
7
7
7
7
7
7
7
7
7
7
7
7
7
8
8
8
8
8
8
8
8
8
8
8
10
10
10
10
10
10
10
10
10
10
10
10
10
10
10
10
10
10
10
10
10
10
9
9
9
9
9
9
9
9
9
9
9
9
9
9
9
9
9
9
9
9
9
9
9
9
9
9
8
8
8
8
8
8
8
7
7
7
7
7
7
6
6
6
6
6
6
6
6
6
6
6
6
6
6
6
6
6
6
6
6
6
7
7
7
7
7
7
7
7
7
7
7
7
7
6
6
6
6
7
7
7
7
7
7
7
7
7
7
7
7
7
7
7
7
7
7
7
7
7
7
7
7
7
7
7
7
6
6
6
6
6
6
6
6
6
6
6
5
5
5
5
4
3
3
3
3
3
3
3
3
3
3
3
3
3
3
3
3
4
5
5
5
5
5
5
5
5
5
5
5
5
5
5
5
5
5
5
5
5
5
5
5
5
5
5
5
5
5
5
6
6
6
6
6
6
6
6
6
6
6
6
6
6
6
6
6
6
6
6
6
6
6
5
5
5
5
5
5
5
5
5
5
5
5
5
5
5
5
5
5
5
5
5
5
5
5
5
5
5
4
4
4
4
4
4
4
4
3
3
3
3
3
3
3
3
3
3
3
3
3
3
3
3
3
3
3
3
3
3
3
3
3
3
3
3
3
3
3
3
3
3
3
3
3
3
3
3
2
2
2
2
2
2
2
2
2
2
1
1
1
1
0
0
0
1
1
1
1
1
1
1
1
1
1
1
1
1
1
1
1
1
1
1
1
1
1
1
1
1
1
1
1
1
1
1
1
1
1
1
1
1
1
1
1
1
1
1
1
1
1
1
1
1
1
1
1
1
1
1
1
1
1
1
1
1
1
1
1
1
1
1
1
1
1
1
1
1
1
1
1
1
1
0
0
0
0
0
0
0
0
0
0
0
0
0
0
0
0
0
0
0
0
0
0
0
0
0
0
0
0
0
0
0
0
0
0
0
0
0
0
1
1
1
1
1
1
1
1
1
1
1
1
1
1
1
1
1
1
1
1
1
1
1
1
1
1
1
1
1
1
1
1
1
1
2
3
3
3
3
3
3
3
3
3
3
3
3
3
3
3
3
3
3
3
3
3
2
2
2
2
2
2
2
3
3
3
3
3
3
3
3
3
3
3
3
3
3
3
3
3
3
3
3
3
3
4
4
4
4
4
4
4
4
4
4
4
4
4
4
5
5
5
5
5
5
5
5
5
5
5
5
5
5
5
5
5
5
5
5
5
5
5
6
6
6
6
6
6
6
6
6
6
6
6
6
6
6
6
6
6
6
6
6
6
6
6
6
6
6
6
6
6
6
6
6
6
6
6
6
6
7
7
7
7
7
7
7
7
7
7
7
7
7
7
7
7
7
7
7
7
7
7
7
7
7
7
7
7
7
7
7
7
7
7
7
7
7
7
7
7
7
7
7
7
7
7
7
7
7
5
5
5
3
3
3
3
3
3
2
2
2
2
2
2
2
2
2
2
2
2
2
2
2
2
2
2
2
2
2
2
2
2
2
2
2
2
2
2
2
2
2
1
1
1
1
1
1
1
1
1
1
1
1
1
1
1
1
1
1
1
1
1
1
1
1
1
1
1
1
1
1
1
1
1
1
1
1
2
2
2
2
2
2
2
2
2
2
2
2
2
2
2
2
2
2
2
2
2
2
2
2
2
3
3
3
3
3
3
3
3
3
3
3
3
3
3
3
3
3
3
3
3
3
3
3
3
3
3
3
2
2
2
2
2
2
2
2
2
2
2
2
2
2
2
2
2
2
2
2
2
2
2
2
2
2
2
2
2
2
3
3
3
3
3
3
3
3
4
4
4
4
4
4
4
4
5
5
5
5
5
5
5
5
5
5
5
5
5
5
5
5
5
5
5
5
5
5
5
5
6
6
6
6
6
5
5
5
5
5
5
5
5
5
5
5
5
5
5
5
5
5
5
5
5
5
5
5
5
5
5
5
5
5
5
4
4
4
4
4
4
4
4
4
4
4
4
4
4
4
4
4
4
4
4
4
4
4
3
3
3
3
3
3
2
2
2
2
2
2
2
2
2
2
2
2
2
2
2
2
2
2
2
2
2
2
2
2
2
2
2
2
2
2
2
2
2
2
2
2
2
2
2
2
2
2
2
2
2
2
2
2
2
2
2
2
2
2
2
2
2
2
2
2
2
2
2
2
2
2
2
2
3
3
3
3
3
3
3
3
4
4
4
4
4
4
4
4
4
4
4
4
4
4
4
3
3
3
3
3
3
3
3
3
3
3
3
3
3
3
3
3
3
3
3
3
3
3
4
4
4
4
4
4
4
4
4
4
4
4
4
4
4
4
4
4
4
4
4
4
4
4
4
4
4
4
4
4
3
3
3
3
3
3
3
3
3
3
3
3
3
3
3
3
3
3
3
3
3
3
3
3
3
3
3
3
3
3
3
3
3
3
3
3
3
3
3
3
3
3
3
3
3
3
3
3
3
3
3
3
3
3
3
2
2
2
2
2
2
2
2
2
2
2
2
2
2
2
2
2
2
2
2
2
2
2
2
2
2
2
2
2
2
2
2
2
2
2
2
2
2
2
2
2
2
2
2
2
2
2
2
2
2
2
1
1
1
1
0
0
0
0
0
0
0
0
0
0
0
0
0
0
0
0
0
0
0
0
0
0
1
1
1
1
1
1
1
1
1
1
1
1
1
1
1
1
1
1
1
1
1
1
1
1
1
1
1
1
1
1
1
0
0
0
0
0
0
0
0
0
0
0
0
0
0
0
0
0
0
0
0
0
0
0
0
0
0
1
1
1
1
1
1
1
1
1
1
1
1
1
1
1
1
1
2
2
2
2
2
2
2
2
2
2
2
2
2
2
2
2
2
2
2
2
2
2
2
2
2
2
2
2
2
2
3
3
3
3
3
3
3
3
3
3
3
3
3
3
3
3
3
3
3
3
3
3
3
3
3
3
3
3
3
2
2
2
2
2
2
2
2
2
2
2
2
2
2
2
2
2
2
2
2
2
2
2
2
2
2
2
2
2
2
2
2
2
2
2
2
2
2
2
2
2
2
2
2
2
2
2
2
2
2
1
1
1
1
1
1
1
1
1
1
1
1
1
1
1
1
1
1
1
1
1
1
2
2
2
2
2
2
2
2
2
2
2
2
2
2
2
2
2
2
2
2
2
2
2
2
2
2
2
2
2
2
2
2
2
2
2
2
2
2
2
2
2
2
2
2
2
2
2
2
2
2
2
2
2
2
2
2
2
2
2
2
2
2
2
2
2
2
2
2
2
2
2
2
2
2
2
2
2
2
2
2
2
2
2
2
2
2
2
2
2
2
2
2
2
2
2
2
2
2
2
2
1
1
0
0
0
0
0
0
0
0
0
0
0
0
0
0
0
0
0
0
0
0
0
0
0
0
0
0
0
0
0
0
0
0
0
0
0
0
0
0
0
0
0
0
0
0
0
0
0
0
0
0
0
0
0
0
0
0
0
0
0
0
0
0
0
0
0
0
0
0
0
0
0
0
0
0
0
0
0
0
0
0
0
0
0
0
1
1
1
1
1
1
1
1
1
1
1
1
1
1
1
1
1
1
1
1
1
1
1
1
1
1
1
1
2
2
2
2
2
3
3
3
3
3
3
3
4
4
4
4
4
4
4
4
4
4
4
4
4
4
4
4
4
4
4
4
4
4
4
4
4
4
4
4
4
4
4
4
4
4
4
4
4
4
4
6
6
6
6
6
6
6
6
6
6
6
6
6
6
6
6
6
6
6
6
6
6
6
6
6
6
6
6
6
6
6
6
6
6
6
6
7
7
7
7
7
7
7
7
7
7
7
7
7
7
7
7
7
7
7
7
7
7
7
7
7
7
7
7
7
7
7
7
7
7
7
7
7
7
7
7
7
7
6
6
6
6
6
6
6
6
6
6
6
5
5
5
5
5
5
5
4
4
4
4
4
4
4
4
4
4
4
4
4
4
4
4
4
4
4
4
4
4
4
4
4
3
3
3
3
3
3
3
3
3
3
3
3
3
2
2
1
1
1
1
1
1
1
1
1
0
0
0
0
0
0
0
0
0
0
0
0
0
0
0
0
0
0
0
0
0
0
0
0
0
0
0
0
0
0
0
0
0
0
0
0
0
0
0
0
0
0
0
0
0
0
0
0
0
0
0
0
0
0
0
0
0
0
0
0
0
0
0
0
0
0
0
0
0
0
0
0
0
0
0
0
0
0
0
0
0
0
0
0
0
0
0
0
0
0
0
0
0
0
0
2
2
2
2
2
2
2
2
2
2
2
2
2
2
2
2
2
2
2
2
2
2
2
2
2
2
2
2
2
2
2
2
2
2
2
2
2
2
2
2
2
2
2
2
2
2
2
2
2
2
2
2
2
2
2
2
2
2
2
2
3
3
3
3
3
3
3
3
3
3
3
3
3
3
3
3
3
3
3
3
3
3
3
3
3
3
3
3
3
3
3
4
4
5
5
5
5
6
7
7
7
7
7
7
8
8
8
8
9
9
10
10
10
10
10
10
10
10
10
10
10
10
10
10
10
10
10
10
10
10
10
10
10
10
10
10
10
10
10
10
10
10
10
10
11
11
11
11
11
11
11
11
12
12
12
11
11
11
11
11
11
11
11
11
11
11
11
11
11
11
11
11
11
11
11
11
11
11
11
11
10
10
10
10
10
10
10
10
10
10
10
10
10
10
10
10
10
10
10
10
10
10
10
10
10
10
10
10
10
10
10
10
10
10
10
10
10
10
10
10
10
10
10
10
10
10
10
10
10
10
10
10
11
11
11
11
11
11
11
11
11
11
11
11
11
11
11
11
11
11
11
11
11
12
12
12
12
12
12
12
12
13
12
8
7
7
7
7
7
7
7
7
7
7
7
8
8
8
8
9
9
9
9
9
9
9
9
9
9
9
8
8
8
9
9
9
9
9
9
9
11
11
11
11
11
7
7
7
7
7
7
7
7
7
7
7
7
7
7
8
8
8
8
8
8
8
8
8
9
9
9
9
9
9
9
10
10
10
10
10
10
10
10
10
10
11
11
11
11
11
11
11
11
11
11
11
11
11
11
11
11
11
11
11
11
11
11
11
11
10
10
10
10
10
10
10
10
10
10
9
9
9
9
9
9
9
9
9
9
10
10
10
10
10
10
10
10
10
10
10
10
10
10
10
10
10
10
10
10
11
11
11
11
11
11
11
11
11
12
12
12
12
12
12
12
12
11
12
12
12
12
12
12
12
12
13
13
13
13
13
13
13
13
13
13
13
13
13
13
13
13
13
13
13
13
13
13
13
13
13
13
13
13
13
13
13
13
13
13
13
13
13
13
13
13
13
13
13
13
13
13
13
13
13
13
13
14
14
35
185
349
355
393
395
401
446
451
463
481
488
490
494
497
498
498
515
517
517
518
526
529
534
535
538
538
551
555
563
593
597
606
609
613
618
630
636
651
657
665
666
668
683
706
786
794
794
795
795
797
801
803
804
821
848
850
850
853
855
867
879
898
908
924
944
951
951
952
952
975
1009
1013
1023
1052
1058
1063
1065
1065
1071
1095
1103
1124
1137
1138
1141
1149
1149
1224
1227
1242
1263
1274
1289
1289
1306
1315
1315
1320
1318
1320
1328
1346
1351
1340
1334
1328
1317
1310
1302
1267
1275
1279
1300
1305
1300
1299
1293
1302
1304
1301
1300
1309
1326
1334
1329
1329
1319
1323
1328
1334
1337
1337
1344
1345
1352
1358
1358
1358
1371
1384
1389
1388
1393
1396
1397
1410
1408
1408
1413
1418
1414
1406
1406
1403
1418
1429
1435
1434
1421
1412
1384
1373
1371
1372
1375
1378
1391
1401
1402
1409
1409
1408
1407
1407
1407
1409
1419
1433
1434
1424
1393
1390
1391
1387
1426
1440
1453
1449
1445
1431
1416
1402
1403
1403
1416
1429
1424
1402
1259
1245
1214
1167
1119
1054
1061
1081
1082
1084
1087
1104
1096
1098
1100
1098
1107
1129
1124
1130
1133
1137
1135
1115
1119
1138
1137
1145
1128
1125
1114
1116
1119
1120
1121
1140
1147
1163
1165
1187
1199
1196
1192
1190
1211
1212
1241
1241
1236
1220
1229
1157
1165
1160
1156
1145
1074
1060
1067
1052
1047
1030
1020
1007
1010
1010
1012
1013
1022
1031
1035
1037
1037
1036
1035
1036
1040
1054
1053
1074
1074
1072
1065
1064
1034
1037
1044
1047
1047
1049
1043
1041
1040
1049
1051
1061
1062
1063
1063
1074
1079
1085
1085
1085
1089
1089
1098
1101
1097
1095
1092
1082
1053
1054
1054
1044
1045
1024
1017
1008
1007
1011
1000
1000
1000
1008
1009
1008
1008
1004
1008
1010
1009
1008
1007
1004
994
989
976
961
942
858
799
750
685
681
647
624
618
618
616
629
632
633
635
634
633
637
637
637
637
638
633
633
636
636
645
644
648
648
646
633
625
628
627
633
636
636
639
639
642
639
633
633
634
637
639
639
638
639
642
643
643
647
652
652
649
647
633
634
631
631
627
626
624
623
628
634
639
641
636
635
631
633
614
614
592
526
433
428
428
428
423
416
397
391
417
420
417
417
423
409
418
417
423
426
426
428
428
426
425
419
415
398
403
400
415
414
406
388
360
357
352
354
357
359
370
370
370
370
381
381
381
375
370
363
360
359
358
361
360
364
369
374
381
406
408
414
415
417
413
412
415
416
418
424
425
426
429
431
433
439
443
443
441
443
449
452
456
456
457
456
458
458
463
467
473
472
469
465
466
466
468
469
471
474
492
497
507
524
527
528
528
528
528
529
529
535
537
538
536
539
543
544
548
553
551
558
563
564
567
590
592
590
587
588
591
591
597
598
599
598
597
596
597
601
602
609
614
614
612
612
611
611
611
611
604
604
602
602
605
605
607
607
606
608
608
608
608
608
609
610
609
609
606
606
606
606
603
602
602
600
599
597
592
590
592
593
602
600
597
597
596
595
595
595
595
595
601
599
599
600
592
582
571
564
555
556
553
552
545
542
525
517
518
515
515
507
505
502
502
502
505
507
510
510
508
507
505
503
503
502
500
488
488
494
487
481
459
393
342
335
306
304
305
305
304
301
298
269
240
214
201
193
192
190
179
180
167
167
167
167
167
169
168
170
170
169
170
169
169
170
175
178
178
177
178
181
181
183
185
186
186
182
181
180
189
190
190
190
190
203
203
203
203
203
207
208
216
216
216
219
221
217
217
228
230
240
239
238
238
239
242
259
258
264
272
273
277
279
278
277
267
259
255
260
263
263
266
271
275
278
278
274
273
273
269
264
265
272
282
293
296
295
296
296
296
297
303
307
306
303
296
296
305
309
310
311
312
312
311
311
314
315
314
314
316
315
317
317
320
326
332
336
339
338
338
339
339
339
334
335
335
335
333
332
329
330
331
332
335
335
338
339
341
341
343
346
347
349
351
352
364
365
367
366
366
366
376
378
381
381
376
376
373
376
377
377
376
380
376
377
378
379
366
364
362
358
353
355
359
365
365
366
363
363
370
372
375
375
379
379
385
388
399
399
399
400
408
408
412
412
414
408
410
412
411
421
421
418
419
420
441
441
449
453
451
463
463
473
476
480
482
488
488
489
501
507
516
518
521
529
565
564
559
534
526
530
546
553
546
535
542
532
534
534
535
535
536
556
559
561
562
559
559
569
573
578
580
581
576
571
572
574
583
588
588
592
594
596
596
597
597
602
602
602
606
608
610
608
608
605
606
606
606
611
614
618
613
612
592
569
566
565
575
576
576
576
581
580
581
583
583
583
585
586
589
590
589
592
596
596
600
600
602
602
602
604
604
604
606
608
608
608
611
615
616
616
616
618
618
619
621
622
631
632
632
633
633
633
638
637
640
643
638
642
619
615
614
610
611
607
603
602
600
598
598
597
594
592
587
570
570
570
568
547
448
384
380
370
372
368
364
346
320
319
316
282
282
283
277
275
259
254
254
255
255
244
243
244
244
243
253
253
253
253
253
253
250
250
248
247
246
244
245
240
241
240
234
231
201
203
202
198
197
198
198
199
198
198
194
186
185
185
184
183
183
185
185
186
186
186
186
186
191
193
194
195
195
193
195
195
195
194
193
193
193
192
192
190
188
187
182
176
170
168
166
155
153
148
142
127
123
96
91
89
86
87
87
87
82
80
80
75
76
77
79
83
83
81
79
78
78
78
79
79
85
86
88
89
89
88
87
88
89
89
89
90
90
91
91
90
90
92
92
92
92
92
92
91
90
91
90
91
91
91
91
92
92
92
92
92
93
93
98
98
98
102
103
103
105
104
105
108
110
110
111
113
114
115
116
116
128
129
130
128
128
129
129
129
129
129
129
139
139
139
139
139
138
138
138
140
140
145
148
150
151
153
154
155
155
157
158
158
158
168
173
173
173
173
175
175
175
173
175
175
182
182
182
183
183
185
185
185
186
186
187
187
187
187
186
186
187
185
183
183
182
169
169
158
158
158
157
157
157
159
159
159
159
159
155
151
150
150
151
151
151
149
150
148
149
144
143
143
143
143
140
139
139
139
142
143
142
143
143
140
140
143
143
141
142
142
140
140
140
140
141
144
142
142
143
153
154
156
155
156
158
159
159
166
166
167
167
174
177
183
184
185
185
185
185
189
190
190
189
193
211
209
209
211
212
214
216
225
238
238
251
252
257
259
262
259
257
247
258
248
251
249
248
246
245
244
247
245
245
247
250
247
248
247
242
241
241
241
240
240
240
240
240
244
244
245
247
248
250
251
252
253
253
253
254
260
263
263
263
263
263
264
266
267
268
272
275
276
280
280
280
281
283
283
283
285
287
290
290
297
297
299
299
299
304
305
306
307
308
308
309
309
310
310
314
318
319
322
323
325
326
328
331
332
333
340
349
357
357
357
358
358
358
366
367
368
370
371
371
372
373
374
377
377
378
379
380
383
388
388
386
386
381
367
363
361
359
357
342
335
317
314
314
315
315
318
318
317
319
315
314
313
311
306
308
300
299
304
305
304
304
303
302
303
306
305
298
268
250
258
259
259
255
252
251
261
263
263
265
266
266
270
286
289
294
294
296
301
302
311
311
311
316
321
321
328
336
338
340
342
343
341
346
344
353
353
354
354
355
355
362
365
370
371
370
370
367
369
367
367
381
388
394
393
392
392
387
384
387
389
400
401
401
403
403
406
407
408
406
405
404
401
401
400
411
413
407
406
393
391
389
381
391
408
422
426
420
417
424
426
436
446
442
439
436
451
451
451
455
462
462
466
466
472
473
503
503
511
519
526
550
583
588
588
588
590
589
605
603
608
608
614
617
634
647
652
654
653
661
661
661
662
672
661
661
662
668
664
663
641
640
643
648
653
658
679
687
695
696
702
704
710
723
725
728
728
727
727
727
735
737
739
737
739
740
745
747
749
749
750
752
759
759
763
764
765
764
763
767
768
766
766
766
771
771
784
784
783
783
783
784
786
796
804
803
804
804
804
805
805
806
806
807
808
804
804
804
805
806
803
802
800
796
790
778
777
777
777
775
775
774
778
784
783
782
781
778
775
775
774
769
759
735
730
671
668
668
664
664
657
654
659
583
569
568
581
574
574
579
573
566
567
562
555
557
532
512
512
504
499
490
491
488
483
483
475
468
469
468
470
469
467
438
437
416
402
404
393
392
391
388
367
346
325
311
310
311
310
319
318
314
314
310
306
305
306
304
304
308
307
307
302
299
299
298
290
291
282
285
281
258
258
251
251
250
251
250
249
249
248
251
252
253
253
251
250
250
250
250
249
249
250
249
249
250
246
241
240
235
247
252
251
252
251
253
252
247
247
249
248
248
245
245
244
247
246
245
245
245
246
242
244
241
244
248
244
249
252
253
257
253
250
243
240
240
240
240
240
239
240
240
240
240
242
241
235
236
222
222
224
222
222
216
217
218
214
213
210
210
210
210
210
210
210
211
211
214
215
214
212
212
211
212
214
215
215
215
215
215
215
221
221
221
222
222
222
222
221
222
223
225
222
218
220
222
221
219
220
218
216
222
219
219
219
219
219
219
219
219
224
224
222
220
228
235
238
238
238
239
239
238
239
247
255
255
254
245
235
235
232
232
233
250
259
259
254
251
248
252
249
248
257
258
259
260
259
272
279
281
275
266
265
267
265
264
263
268
259
244
243
239
241
250
252
255
255
253
254
252
263
262
262
262
261
261
262
262
262
265
265
266
266
266
267
267
268
263
255
255
249
251
252
253
253
257
263
268
271
272
271
271
269
269
270
274
277
277
278
281
281
281
281
284
285
286
287
287
289
291
292
293
293
296
296
296
296
296
296
299
302
303
305
309
310
310
309
303
303
303
304
307
307
308
308
308
299
296
289
288
285
285
284
284
283
289
289
287
286
284
287
287
288
288
287
287
285
284
282
280
280
269
268
269
270
270
260
245
221
218
218
220
217
215
220
220
222
222
223
223
222
224
222
226
228
229
228
229
232
229
223
219
216
213
217
217
214
215
214
197
176
174
172
169
176
175
180
179
178
176
183
182
182
194
193
191
191
190
190
191
194
195
189
188
186
193
201
201
202
195
195
197
197
214
214
220
225
234
239
241
246
249
251
251
256
256
256
260
263
263
271
277
279
279
283
283
284
294
299
301
303
303
302
298
296
298
307
312
314
316
322
327
327
339
338
338
339
343
350
354
356
356
358
359
365
365
368
369
369
369
369
368
370
370
376
378
381
381
387
390
390
391
391
392
393
393
395
398
398
399
399
399
403
403
412
413
414
414
413
414
416
415
417
418
419
420
419
418
418
418
420
423
423
424
425
426
426
426
426
426
427
429
430
430
430
431
434
434
436
437
438
433
431
419
415
418
419
412
417
407
407
404
380
376
376
360
356
350
346
334
321
317
316
318
318
319
319
322
321
323
319
319
316
315
315
315
315
314
315
314
308
308
308
295
291
289
286
280
277
277
277
277
275
277
275
277
278
283
284
286
288
292
293
292
292
292
296
296
296
288
289
287
285
283
285
287
288
273
271
272
272
273
273
271
272
271
255
238
189
183
189
185
198
195
181
185
194
200
203
200
200
203
203
205
205
212
213
212
214
214
218
220
222
223
224
230
231
232
232
232
238
241
244
245
245
246
247
251
252
254
255
256
257
257
258
258
258
258
259
259
259
261
261
261
264
264
264
266
268
267
267
270
271
272
277
277
277
277
279
279
278
278
279
279
281
282
283
283
282
284
285
286
286
287
287
281
289
280
282
281
276
274
270
269
270
268
269
272
276
277
277
277
278
278
278
277
278
279
278
276
278
278
286
288
293
293
294
295
295
297
296
304
305
305
306
306
306
306
306
307
307
310
312
314
315
314
313
312
311
311
312
312
314
313
313
313
313
313
313
313
314
314
314
323
321
322
319
315
314
314
316
314
313
312
303
280
283
285
286
283
268
240
229
243
244
245
250
250
257
261
263
263
264
264
264
264
267
268
269
269
269
269
270
272
274
277
284
284
284
285
288
289
289
288
290
289
290
288
283
284
278
279
264
254
259
259
259
261
261
265
266
268
272
270
268
266
266
269
271
273
273
274
274
275
274
274
275
276
271
263
256
256
256
257
259
256
257
259
259
260
258
253
253
255
259
260
259
259
253
253
257
257
257
257
257
257
260
262
261
258
259
256
254
255
255
261
261
262
265
267
267
263
264
265
268
269
269
269
264
260
258
257
257
259
260
260
260
262
258
256
256
258
258
254
252
251
248
227
221
220
219
219
220
220
220
221
227
229
233
231
231
230
230
230
233
235
235
236
236
236
240
239
240
240
240
241
241
242
246
246
255
256
251
250
248
249
244
246
245
247
249
249
250
251
257
255
255
246
238
233
210
211
203
204
192
185
174
173
179
178
180
181
181
182
184
186
186
189
192
192
192
192
192
193
193
194
194
198
202
208
208
209
211
211
221
218
216
215
217
225
225
230
231
232
235
236
236
236
235
236
235
237
237
239
240
240
241
244
246
244
244
246
248
248
246
247
249
248
251
247
246
245
244
243
243
243
245
245
245
244
244
244
243
243
243
244
244
244
243
235
236
234
235
225
220
220
214
214
214
214
212
211
210
207
205
205
192
191
188
190
190
191
191
190
190
191
192
194
192
193
194
194
194
196
197
197
199
200
201
201
202
202
202
203
203
202
202
202
201
197
196
195
192
192
192
191
190
188
188
188
187
188
185
183
181
180
179
180
185
185
187
185
180
177
165
161
161
154
131
111
110
108
108
108
106
105
106
103
100
90
87
81
79
79
80
82
82
82
82
82
83
84
84
84
84
84
89
89
88
89
89
88
88
89
90
91
92
92
90
90
92
92
92
92
93
93
93
93
92
92
92
94
94
94
94
94
95
95
95
95
94
95
93
92
92
86
86
78
75
75
74
75
75
74
74
74
74
74
74
75
76
76
75
74
74
71
67
68
69
69
69
69
71
71
72
73
69
68
67
66
66
66
68
70
71
68
68
65
65
65
65
65
64
65
65
65
65
65
65
65
65
65
66
66
66
67
74
74
74
74
74
74
74
75
75
77
77
77
77
77
77
77
77
77
77
74
75
75
75
79
80
80
82
82
82
83
83
83
83
83
83
83
83
83
82
84
84
84
84
84
85
91
91
96
95
95
94
90
89
90
92
94
94
94
95
95
95
95
95
95
95
95
98
98
99
101
101
102
102
102
99
96
95
93
92
94
92
92
92
96
100
101
104
105
104
104
104
105
105
105
107
108
108
105
102
101
99
97
103
111
110
110
110
111
111
112
112
117
117
118
118
116
116
118
119
121
121
121
121
120
119
119
119
119
119
131
131
132
131
131
131
131
132
138
139
140
136
136
136
136
141
153
153
154
155
156
156
156
156
156
156
156
159
159
160
162
162
171
176
176
176
177
178
182
187
188
188
188
187
187
189
189
188
188
178
178
177
177
177
174
171
170
170
169
169
169
169
169
171
171
174
174
176
176
176
176
176
176
176
177
177
177
178
178
178
178
178
181
189
191
193
195
199
200
203
210
213
216
216
217
221
222
222
222
222
222
222
222
222
222
222
222
222
223
224
224
224
224
226
227
227
227
227
228
228
228
230
230
230
231
231
231
231
231
214
214
210
208
206
206
201
197
201
201
199
195
194
190
191
191
191
191
197
199
199
201
202
199
197
195
199
200
200
203
202
201
200
191
183
172
167
163
161
162
162
163
165
166
165
166
165
164
151
153
157
158
154
154
150
153
154
155
155
155
158
158
159
163
164
163
162
156
155
154
154
155
154
154
156
158
161
163
161
159
159
156
155
156
157
158
157
157
162
160
162
156
155
154
149
149
152
154
170
171
176
174
172
172
172
171
176
176
178
177
178
179
180
182
183
182
184
183
183
187
187
188
190
190
190
193
196
196
196
196
197
198
199
199
204
209
212
212
216
216
217
218
219
222
222
224
224
224
224
224
228
229
230
231
231
231
231
231
233
234
235
235
236
236
236
238
238
240
241
241
241
242
240
237
235
234
234
235
238
238
237
237
235
235
232
232
228
227
227
227
225
229
224
211
211
205
204
204
203
203
203
203
199
185
182
183
182
182
182
183
183
185
185
184
182
182
182
182
183
185
184
185
185
185
185
185
184
184
182
182
181
181
181
187
187
185
186
188
168
167
166
164
161
160
154
152
153
154
153
153
154
155
154
146
144
146
144
144
145
144
147
148
148
147
146
143
133
132
127
125
126
132
132
130
132
130
128
124
123
123
113
111
109
109
110
116
116
116
116
117
118
118
119
117
119
121
122
128
127
128
133
133
134
134
134
145
148
148
148
147
147
147
147
147
148
154
158
158
160
160
162
162
162
162
172
174
176
177
177
178
179
179
187
187
190
194
197
197
198
198
198
195
194
195
195
195
198
198
198
198
196
194
197
194
194
194
194
197
197
196
196
194
194
192
190
190
190
190
190
191
191
191
191
193
194
195
196
196
196
196
198
198
198
198
199
201
201
201
201
201
201
201
201
201
201
201
201
201
202
202
202
201
202
201
201
201
201
202
203
204
204
204
201
199
197
197
197
197
197
198
198
197
197
197
197
196
196
196
196
196
196
196
196
196
196
195
189
189
191
188
189
191
191
187
170
166
150
139
139
133
131
129
124
113
108
108
108
107
105
103
98
97
93
80
74
74
74
74
72
73
72
73
74
71
69
69
67
67
67
69
67
63
62
54
54
53
54
52
52
52
52
50
50
50
50
51
51
55
55
55
56
56
56
56
56
55
55
55
55
50
50
51
50
52
49
50
52
53
52
52
52
54
55
55
55
55
56
56
56
55
56
54
55
54
53
51
51
47
47
47
47
47
47
47
47
48
50
50
50
50
50
50
50
51
53
53
53
53
53
53
53
53
54
55
56
59
61
61
61
62
62
67
69
70
70
70
71
71
73
74
74
74
74
75
75
75
76
76
76
76
76
76
77
77
77
78
79
79
79
79
79
79
80
80
80
80
79
79
78
78
77
79
78
78
78
78
78
78
81
82
84
86
86
86
86
86
86
86
86
87
87
87
83
80
79
80
80
80
80
81
81
81
78
78
75
74
75
75
74
74
74
74
74
74
74
74
75
75
76
76
76
76
77
77
80
80
80
79
79
79
79
80
80
81
81
81
81
81
81
81
81
82
82
81
82
80
78
73
71
73
70
68
69
69
68
68
66
63
64
63
63
62
62
60
60
60
60
62
62
62
63
64
64
64
64
66
67
67
67
66
66
67
69
71
72
72
74
72
72
71
72
71
71
71
70
68
69
67
66
64
64
60
62
63
63
62
64
64
64
65
66
65
65
67
67
67
67
67
66
66
65
69
69
69
68
67
67
67
66
65
65
65
67
67
65
62
64
64
66
66
66
67
67
69
69
71
71
74
75
75
78
79
79
79
81
81
84
84
86
85
87
87
87
87
87
89
89
89
94
95
98
100
102
103
104
105
105
105
105
106
105
107
107
107
109
111
111
111
111
111
111
111
111
112
112
112
111
112
112
111
111
111
111
114
117
119
120
121
122
122
124
124
124
124
124
124
125
125
126
129
129
129
129
131
131
131
131
132
132
132
131
132
132
132
134
134
134
133
136
139
140
140
142
142
145
145
146
146
147
147
147
147
147
148
147
148
147
144
143
143
140
141
141
141
142
145
144
143
142
141
143
144
145
147
144
141
141
140
141
145
146
146
146
147
147
148
147
147
148
148
148
148
146
145
146
143
138
134
135
133
133
135
136
136
136
134
132
133
133
130
124
120
122
122
122
122
122
122
123
123
123
124
124
124
124
124
124
124
124
124
124
124
124
123
122
120
119
114
113
113
113
113
113
112
113
113
113
113
113
113
112
112
113
113
113
113
113
113
113
113
113
113
113
113
113
111
109
109
109
109
109
109
109
108
108
109
109
108
108
107
107
107
103
103
103
100
96
92
92
92
92
92
90
88
88
87
66
66
57
56
56
56
56
57
44
39
39
39
37
37
34
34
33
33
33
32
32
30
30
30
30
30
30
30
29
29
30
25
24
24
24
25
25
24
24
24
24
23
22
20
20
20
20
20
20
21
21
21
21
20
20
19
19
19
19
19
20
20
23
24
24
24
24
23
23
23
23
23
23
22
21
21
20
19
19
20
18
18
19
19
19
19
19
19
19
19
19
19
19
19
19
19
19
19
18
18
19
19
19
19
19
19
19
19
22
22
22
22
23
23
23
23
23
23
23
23
23
23
23
23
23
23
23
27
28
29
30
30
32
32
31
31
31
31
31
31
31
31
31
30
30
30
30
31
30
30
30
30
30
30
31
32
32
34
34
34
34
34
34
34
34
34
34
34
34
34
34
35
37
39
40
40
40
41
43
42
41
41
40
43
43
42
42
42
41
41
41
42
42
45
45
46
46
46
46
46
46
46
46
49
49
50
50
50
49
49
49
48
48
50
51
51
51
51
51
51
51
51
51
51
51
51
52
52
53
53
53
53
53
53
53
54
54
54
55
59
60
61
61
61
61
61
61
61
61
62
62
61
61
61
61
61
61
60
59
64
66
67
69
69
70
71
71
72
73
73
73
73
73
74
74
74
74
72
71
71
71
71
71
71
70
71
71
71
68
67
64
64
64
65
66
66
68
68
68
70
70
70
70
71
71
71
71
71
72
72
72
72
72
72
74
73
75
75
78
78
78
78
78
77
77
76
72
74
68
68
66
65
66
66
66
65
64
64
63
63
63
63
62
62
62
62
66
66
66
67
69
69
68
69
68
68
68
68
68
70
70
69
69
69
69
69
71
72
73
73
74
73
74
69
67
63
64
63
64
64
62
61
61
58
58
58
58
59
60
60
60
59
58
56
57
57
57
58
58
58
58
59
60
60
60
60
60
60
60
60
60
60
60
60
60
61
61
61
61
61
61
61
61
60
60
60
60
60
59
59
59
59
60
59
59
58
58
58
58
58
58
58
58
58
58
58
58
58
58
58
58
58
58
57
57
56
56
55
55
55
55
55
55
55
56
56
56
56
56
56
56
56
55
55
55
55
55
55
55
55
55
57
57
57
57
57
57
57
57
57
58
58
58
58
58
58
58
58
57
55
55
55
55
55
55
53
52
51
51
52
52
52
52
52
51
51
51
51
51
51
50
45
43
43
40
39
36
25
23
22
21
20
17
16
16
15
15
14
14
14
14
14
14
13
12
12
11
11
11
11
11
11
11
11
11
11
11
11
11
11
11
11
11
11
12
12
12
12
11
11
11
11
11
12
12
13
13
13
13
13
13
13
13
13
13
13
14
16
16
16
17
18
18
18
18
18
18
18
18
17
17
16
16
16
18
18
18
18
18
18
18
18
18
18
18
18
18
18
18
18
18
18
18
18
18
18
18
18
18
18
18
18
18
18
18
18
18
18
18
18
18
18
18
18
18
19
20
19
20
20
20
20
20
20
20
20
20
19
19
20
20
19
18
18
18
18
17
17
17
17
17
17
17
18
18
18
18
18
18
18
18
18
18
18
18
18
18
18
18
18
18
18
18
18
18
18
18
18
18
18
18
18
18
18
18
18
18
18
18
18
18
18
18
18
18
18
20
20
20
19
19
19
19
20
20
20
20
20
21
21
20
20
20
20
19
20
20
20
20
20
17
15
15
15
15
15
16
17
17
17
17
17
17
17
16
16
15
15
15
15
15
15
16
16
16
16
16
16
16
16
16
15
16
16
16
16
16
16
16
17
17
17
17
17
16
16
16
16
16
16
16
17
18
18
18
18
18
18
18
18
18
18
18
18
18
18
18
18
18
18
18
18
18
18
18
18
18
18
18
18
18
18
18
18
17
17
17
20
28
30
30
30
31
31
31
31
31
30
30
30
30
31
30
30
30
30
30
31
35
37
37
39
39
39
39
39
40
41
41
41
41
41
41
41
41
42
45
45
45
45
45
44
44
44
47
47
53
54
52
52
52
53
52
52
51
51
51
51
52
52
52
52
52
52
52
50
52
52
52
52
52
52
52
52
52
52
52
52
52
52
52
53
53
53
53
53
53
53
53
53
53
53
53
51
51
48
47
47
47
47
47
47
47
47
47
47
47
47
47
47
47
47
47
47
47
49
50
50
49
47
46
46
47
47
48
52
53
53
53
54
54
55
55
55
55
55
55
55
55
56
56
56
56
56
56
56
56
56
56
57
57
58
56
56
57
56
56
55
55
53
53
55
55
55
55
55
55
55
55
55
55
55
55
56
57
57
59
60
60
60
60
60
60
61
62
62
63
63
65
65
65
65
65
65
65
66
65
65
67
67
67
70
70
72
72
72
72
73
72
72
71
71
69
69
69
70
69
73
69
69
67
67
65
64
64
63
64
66
67
74
74
74
74
74
74
74
74
74
74
74
74
74
74
74
74
74
74
73
72
72
74
75
76
81
81
81
81
83
82
83
82
84
85
85
84
83
86
86
85
87
89
89
88
89
82
80
79
79
79
79
82
82
82
82
82
82
82
82
82
82
84
84
83
84
84
84
84
85
85
87
89
89
89
89
89
90
90
91
91
91
91
91
92
92
92
92
92
92
92
92
92
90
90
89
89
89
89
90
88
89
89
89
89
88
88
89
89
89
89
88
88
88
88
88
88
88
88
88
88
87
87
87
86
85
86
86
84
84
84
84
84
84
84
85
85
85
85
85
85
85
82
83
82
82
80
80
80
80
81
78
74
71
71
69
64
64
63
63
63
63
63
63
63
63
63
63
63
63
61
61
61
61
62
62
62
62
62
62
63
64
65
65
66
67
67
67
65
66
65
62
59
56
46
44
42
29
29
29
27
26
27
27
27
26
26
24
25
26
26
26
21
20
21
21
21
21
24
26
28
29
29
29
29
30
30
30
30
30
30
30
30
30
36
37
41
42
47
48
48
48
49
49
49
49
49
49
49
51
51
51
51
52
52
52
52
52
53
53
53
53
53
53
53
53
53
56
56
56
56
56
56
56
56
55
55
55
54
54
54
55
55
55
55
55
55
55
55
55
56
56
57
57
57
57
57
57
57
58
58
57
57
60
60
64
64
64
62
62
64
65
65
65
65
65
65
65
65
65
65
65
65
65
65
65
65
65
65
65
65
65
66
66
66
66
66
67
67
67
67
67
67
67
67
67
67
67
67
67
67
67
61
61
61
60
58
58
58
58
58
58
58
57
56
54
54
55
55
55
54
53
53
53
53
53
53
53
53
53
53
53
53
53
53
54
55
55
53
52
51
50
50
50
47
46
46
47
44
44
44
44
46
45
45
47
46
46
46
46
46
46
46
46
45
46
44
43
43
40
38
37
37
30
29
23
22
20
20
21
22
23
23
23
23
23
24
24
24
24
24
23
23
24
24
24
24
23
23
23
23
23
23
23
23
24
24
24
24
23
23
22
22
22
22
23
24
24
24
24
26
26
26
26
26
26
26
27
27
28
29
29
29
29
29
29
29
29
30
30
29
29
29
29
30
30
30
31
31
31
31
31
34
34
35
35
35
35
35
36
36
37
37
37
37
37
37
37
38
39
41
42
46
46
46
46
46
47
48
48
48
48
48
49
49
49
49
49
49
49
49
49
48
48
48
48
49
50
50
51
53
53
52
52
52
53
55
57
57
58
58
58
58
59
57
57
68
69
71
71
71
71
71
71
71
71
75
75
76
76
76
76
76
76
76
76
77
77
77
77
79
80
80
82
82
82
82
82
82
82
82
82
82
82
82
82
82
83
83
83
83
82
82
82
81
81
80
79
79
75
75
74
74
74
73
74
74
75
76
76
76
77
77
78
80
80
78
78
78
78
80
80
79
80
83
83
82
82
82
82
82
82
82
83
83
83
83
84
84
85
85
84
83
83
83
78
78
76
76
76
76
75
76
77
78
78
76
75
75
75
75
75
76
77
77
77
77
77
77
77
77
77
77
77
77
77
78
78
80
80
80
79
79
80
80
80
77
75
75
77
77
78
80
80
80
83
83
83
83
83
83
83
83
83
83
83
83
83
84
83
82
81
80
79
77
75
73
73
73
73
72
71
69
69
67
65
65
63
58
58
55
55
53
55
55
55
54
53
50
48
49
49
49
49
49
49
49
49
50
49
49
48
46
44
44
44
44
44
45
45
45
46
47
47
47
48
48
48
49
51
50
50
52
52
52
52
52
52
52
52
51
52
52
54
55
55
58
58
58
60
61
61
60
60
58
58
58
59
58
58
60
56
52
52
52
53
55
55
56
57
58
57
57
60
61
62
62
62
62
62
62
62
63
63
64
64
64
64
68
68
68
68
68
66
66
66
66
64
64
61
61
60
60
60
61
62
63
63
63
63
63
63
63
63
63
64
64
66
64
64
64
64
64
64
64
64
64
63
62
62
62
62
62
62
64
64
64
64
64
65
67
67
67
67
67
67
67
67
68
68
70
70
70
70
71
71
71
72
73
73
74
74
74
74
75
75
77
79
79
78
77
76
76
76
78
78
78
78
76
76
76
77
78
78
78
77
77
78
78
78
78
78
76
75
77
77
77
77
77
76
76
78
78
79
79
79
79
79
79
80
80
80
79
79
78
78
79
79
78
75
76
74
74
71
71
74
73
70
71
73
72
73
67
64
66
66
66
66
67
66
65
65
70
70
69
68
68
68
68
68
68
68
69
70
70
70
70
70
71
71
71
71
71
71
71
72
74
74
74
74
76
76
76
78
78
78
78
78
78
78
78
77
77
77
74
74
70
68
68
67
66
66
66
66
67
67
67
68
68
68
68
68
68
68
69
70
69
69
69
69
69
69
69
69
69
69
70
70
69
67
63
64
63
63
63
63
63
63
63
63
63
63
63
63
63
63
63
62
61
61
61
61
61
61
61
61
61
61
61
60
60
60
55
55
55
53
53
41
41
39
37
38
37
37
37
37
37
37
37
37
36
35
32
32
32
31
31
31
32
32
32
33
33
33
33
33
33
33
33
33
33
33
33
33
32
32
31
29
27
24
21
19
18
18
18
18
18
18
18
18
17
16
10
10
10
10
10
9
9
9
9
9
10
10
6
6
6
5
5
6
15
54
54
56
68
71
72
73
74
76
76
77
77
77
87
89
89
90
90
90
91
91
91
91
92
92
92
92
92
92
93
94
94
95
96
96
97
98
100
102
102
106
106
108
111
111
114
114
114
116
116
122
122
125
125
126
126
126
126
126
126
126
126
126
128
130
130
130
130
130
130
130
130
130
131
134
137
137
137
137
137
137
138
138
138
138
139
145
145
148
148
151
155
155
158
158
159
159
159
161
163
164
164
164
166
166
166
166
163
163
163
162
162
166
166
166
164
162
165
165
165
165
166
166
166
166
166
166
166
166
166
170
172
173
173
174
174
174
177
178
179
180
182
183
183
183
183
184
185
185
185
185
184
184
184
185
185
181
178
171
168
167
167
168
168
169
167
163
162
160
161
163
160
149
147
146
145
145
143
139
140
138
136
135
129
129
129
129
129
130
130
123
124
125
125
126
127
127
127
128
128
127
127
128
129
129
130
131
131
131
131
131
131
131
131
131
131
132
132
131
129
128
127
127
126
126
124
119
115
113
111
111
111
106
110
110
107
106
102
104
105
106
106
106
105
103
102
100
100
100
100
97
97
98
94
92
92
92
89
89
89
88
87
87
87
87
87
87
87
87
87
86
86
84
83
82
81
81
79
79
79
79
79
79
79
79
79
79
79
79
79
79
79
79
79
78
79
79
79
79
79
79
79
79
79
79
80
80
81
81
81
81
81
81
72
71
69
56
55
55
55
56
55
55
55
53
53
53
53
53
53
53
53
53
51
50
50
50
50
50
50
50
50
50
50
51
51
51
51
49
48
46
45
37
35
34
34
34
33
33
33
33
33
33
33
32
32
32
32
32
31
22
16
15
15
15
16
15
15
16
16
16
16
16
16
16
14
14
13
13
13
13
13
13
13
13
13
13
12
11
11
11
10
10
10
10
10
10
10
9
9
9
9
9
9
9
9
9
9
9
9
9
9
9
9
9
9
9
9
9
9
9
9
9
9
9
9
9
9
9
9
9
9
9
9
8
8
9
9
9
9
8
8
8
8
8
8
8
9
9
9
9
9
9
9
9
9
9
9
9
9
9
9
9
9
9
9
9
9
9
9
9
9
9
8
8
8
8
8
8
8
8
8
8
9
9
9
9
10
10
10
10
10
11
11
11
11
11
11
11
10
9
8
7
7
6
6
6
6
6
7
7
7
6
6
6
6
6
6
7
7
7
7
7
8
8
8
8
8
8
8
8
8
8
8
8
8
7
7
7
7
7
7
7
7
8
8
9
9
9
9
9
9
9
9
9
9
9
9
9
9
9
9
9
9
9
9
9
9
9
9
9
9
9
9
9
9
9
9
9
9
9
9
9
9
9
9
9
10
10
10
10
10
10
10
10
10
9
9
9
8
8
8
8
9
9
9
9
9
9
9
9
9
9
9
9
9
9
9
9
9
9
9
9
9
9
9
9
10
10
10
10
10
10
10
10
10
10
10
10
10
10
10
10
10
10
10
10
9
9
9
7
7
7
5
5
5
5
6
6
6
6
6
6
6
6
6
6
6
6
6
6
6
6
6
6
6
6
6
6
7
7
7
7
7
7
6
6
5
5
5
4
4
4
4
4
4
4
4
4
5
5
5
5
4
4
4
4
4
3
3
3
3
4
4
4
4
4
4
4
4
4
4
4
4
4
4
4
4
4
4
4
4
4
4
4
4
4
4
4
4
4
4
4
4
4
4
4
4
4
4
4
4
4
4
5
5
5
5
5
5
5
5
6
6
6
6
6
6
6
6
6
6
6
6
6
6
6
5
5
5
5
5
5
5
5
5
5
5
5
5
4
4
4
4
4
4
4
4
6
6
6
6
6
6
6
6
6
6
6
6
6
6
6
6
6
6
6
6
6
6
6
6
6
6
6
6
6
6
6
6
6
6
6
6
6
6
6
6
6
6
6
5
5
5
5
5
5
5
5
5
5
5
5
5
5
5
5
5
5
5
5
3
3
3
3
3
3
3
3
3
3
3
3
3
3
3
3
3
3
3
3
3
3
3
3
3
3
3
3
3
3
2
2
2
2
2
2
2
2
2
2
2
2
2
2
2
2
2
2
2
2
2
2
2
2
2
2
2
2
2
2
2
2
2
2
3
3
3
3
3
3
3
3
3
3
2
2
2
2
2
2
2
2
2
2
2
2
2
2
2
2
2
2
2
2
2
2
2
2
2
2
2
2
2
2
2
2
2
2
2
2
0
0
0
0
0
0
0
0
1
1
1
1
1
1
1
1
1
1
1
1
1
1
1
1
1
1
1
1
1
1
1
1
1
1
1
1
1
1
1
1
1
1
1
1
1
1
1
1
1
1
1
1
1
1
1
1
1
1
1
1
2
2
2
2
2
2
2
2
2
2
2
2
2
2
2
2
2
2
2
2
2
2
2
3
3
3
3
3
3
3
3
3
3
3
3
3
2
2
2
2
2
2
2
2
2
2
2
2
2
2
2
2
2
2
2
2
2
2
2
2
2
2
2
2
2
2
2
2
2
2
2
2
2
2
2
2
2
2
2
2
2
2
2
2
2
2
2
2
2
2
2
2
2
2
2
2
2
2
2
2
2
2
2
2
2
2
2
2
2
2
2
2
2
2
2
2
2
2
2
2
2
2
2
2
2
2
1
0
0
0
0
0
0
0
0
0
0
0
0
0
0
0
0
0
0
0
0
0
0
0
0
0
0
0
0
1
1
1
1
1
1
1
1
1
1
1
1
1
1
1
1
1
2
2
2
2
2
2
2
2
2
2
2
2
2
2
2
2
2
2
2
2
2
2
2
2
2
2
2
2
2
2
2
2
2
2
2
2
2
2
2
2
2
2
2
2
3
3
3
3
3
3
3
3
3
3
3
3
3
3
3
3
3
3
3
3
3
3
3
3
3
3
3
3
3
3
3
3
3
3
3
3
3
3
3
3
3
3
3
3
3
3
3
3
3
3
3
3
3
3
3
3
3
3
3
3
3
3
3
3
3
3
3
3
3
3
3
3
3
3
3
3
3
3
3
3
3
3
3
3
3
3
3
3
3
3
3
3
3
2
2
2
2
2
2
2
2
2
2
2
2
2
2
2
2
2
2
2
2
2
2
2
2
2
2
2
2
2
2
2
2
2
2
2
2
2
2
2
2
2
1
1
1
0
0
0
0
0
0
0
0
0
0
0
0
0
0
0
0
0
0
0
0
0
0
0
0
0
0
0
0
0
0
0
0
0
0
0
0
0
0
0
0
0
0
0
0
0
0
0
0
0
0
0
0
0
0
0
0
0
0
0
0
0
0
0
0
0
0
0
0
0
0
0
0
0
0
0
0
0
0
0
0
0
0
0
0
0
0
0
0
0
0
0
0
0
0
0
0
0
0
0
0
0
0
0
0
0
0
0
0
0
0
0
0
0
0
0
0
0
0
0
0
0
0
0
0
0
0
0
0
0
0
0
0
0
0
0
0
0
0
0
0
0
0
0
0
0
0
0
0
0
0
0
0
0
0
0
0
0
0
0
0
0
0
0
0
0
0
0
0
0
0
0
0
0
0
0
0
0
0
0
0
0
0
0
0
0
0
0
0
0
0
0
0
0
0
0
0
0
0
0
0
0
0
0
0
0
0
0
0
0
0
0
0
0
0
1
1
1
1
1
1
1
1
1
1
1
1
1
1
1
1
1
1
1
1
1
2
2
2
2
2
2
2
2
2
2
2
2
2
2
2
2
2
2
2
2
2
2
2
2
2
2
2
2
2
2
2
2
2
2
2
2
2
2
2
2
2
2
2
2
2
2
2
2
2
2
2
2
2
2
2
2
2
2
2
2
2
2
2
2
2
2
2
2
2
2
2
2
2
2
2
2
2
2
1
1
1
1
1
1
1
1
1
1
1
1
1
1
1
1
1
1
1
1
1
1
1
1
1
1
1
1
1
1
1
1
1
1
1
1
1
1
1
1
1
1
1
1
1
1
1
1
1
1
1
1
1
1
1
1
1
0
0
0
0
0
0
0
0
0
0
0
0
0
0
0
0
0
0
0
0
0
0
0
0
0
0
0
0
0
0
0
0
0
0
0
0
0
0
0
0
0
0
0
0
0
0
0
0
0
0
0
0
0
0
0
0
0
0
0
0
0
0
0
0
0
0
0
0
0
0
0
0
0
0
0
0
0
0
0
0
0
0
0
0
0
0
0
0
0
0
0
0
0
0
0
0
0
0
0
0
0
0
0
0
0
0
0
0
0
0
0
0
0
0
0
0
0
0
0
0
0
0
0
0
0
0
0
0
1
1
1
1
1
1
1
1
1
1
1
1
1
1
0
0
0
0
0
0
0
0
0
0
0
0
0
0
0
0
0
0
0
0
0
0
0
0
0
0
0
0
0
0
0
0
0
0
0
0
0
0
0
0
0
0
0
0
0
0
0
1
1
1
2
2
2
2
2
2
2
2
2
2
2
2
2
2
2
2
2
2
2
2
2
2
2
2
2
2
2
2
2
2
2
2
2
2
2
2
2
2
2
2
2
2
2
2
2
2
2
2
2
2
2
2
2
2
2
2
2
2
2
2
2
2
2
2
2
2
2
2
2
2
2
2
2
2
2
2
2
2
2
2
2
2
2
2
2
2
2
2
1
1
1
1
1
1
1
1
1
1
1
1
1
1
1
1
1
1
1
1
1
1
1
1
1
1
1
1
1
1
1
1
1
1
1
1
1
1
1
1
1
1
1
1
1
1
1
1
1
1
1
1
1
1
0
0
0
0
0
0
0
0
0
0
0
0
0
0
0
0
0
0
0
0
0
0
0
0
0
0
0
0
0
0
0
0
0
0
0
0
0
0
0
0
0
0
0
0
0
0
0
0
0
0
0
0
0
0
0
0
0
0
0
1
1
1
1
1
1
1
1
1
1
1
1
2
2
2
2
2
2
2
2
2
2
2
2
2
2
2
2
2
2
2
2
2
2
2
2
2
2
2
2
2
2
2
2
2
2
2
2
2
2
2
2
2
2
2
2
2
2
2
2
2
2
2
2
2
2
2
2
2
2
2
2
2
2
2
2
2
3
3
3
3
3
3
3
3
3
3
3
3
3
3
3
3
3
3
3
3
3
3
3
3
3
3
3
3
3
2
2
2
2
2
2
2
2
2
2
3
2
2
2
2
2
2
2
2
2
2
2
2
2
2
2
2
2
2
2
2
2
2
2
3
3
3
2
2
2
2
2
2
2
2
2
2
2
2
2
2
2
2
2
2
2
2
2
2
2
2
2
2
2
2
2
2
2
2
2
2
2
2
2
2
2
2
2
2
2
2
2
2
2
2
2
2
2
2
2
2
2
2
2
2
2
2
2
2
2
2
2
2
2
2
2
2
2
2
2
2
2
2
2
2
2
2
2
2
2
2
2
2
2
2
2
2
2
2
1
1
1
1
1
1
1
1
2
2
1
1
1
1
1
1
1
1
1
1
1
1
1
1
1
1
1
1
1
1
1
1
1
1
1
1
1
1
1
1
0
0
0
0
0
0
0
0
0
0
0
0
0
0
0
0
0
0
0
0
0
0
0
0
0
0
0
0
0
0
0
0
0
0
0
0
0
0
0
0
0
0
0
0
0
0
0
0
0
0
0
0
0
0
0
0
0
0
0
0
0
0
0
0
0
0
0
0
0
0
0
0
0
0
0
0
0
0
0
0
0
0
0
0
0
0
0
0
0
0
0
0
0
0
0
0
0
0
0
0
0
0
0
0
0
0
0
0
0
0
0
0
0
0
0
0
0
0
0
0
0
0
0
0
0
0
0
0
0
0
0
0
0
0
0
0
0
0
0
0
0
0
0
0
0
0
0
0
0
0
0
0
0
0
0
0
0
0
0
0
0
0
0
0
0
0
0
0
0
0
0
0
0
0
0
0
0
0
0
0
0
0
0
0
0
0
0
0
0
0
0
0
0
0
0
0
0
0
0
0
0
0
0
0
0
0
0
0
0
0
0
0
0
0
0
0
0
0
0
0
0
0
0
0
0
0
0
0
0
0
0
0
0
0
0
0
0
0
0
0
0
0
0
0
0
0
0
0
0
0
0
0
0
0
0
0
0
0
0
0
0
0
0
0
0
0
0
0
0
0
0
0
0
0
0
0
0
0
0
0
0
0
0
0
0
0
0
0
0
0
0
0
0
0
0
0
0
1
1
1
1
1
1
1
1
1
1
1
1
1
1
1
1
1
1
1
1
1
1
1
1
1
1
0
0
0
0
0
0
0
0
0
0
0
0
0
0
0
0
0
0
0
0
0
0
0
0
0
0
0
0
0
0
0
0
0
0
0
0
0
0
0
0
0
0
0
0
0
0
0
0
0
0
0
0
0
0
0
0
0
0
0
0
0
0
0
0
0
0
0
0
0
0
0
0
0
0
0
0
0
0
0
0
0
0
0
0
0
0
0
0
0
0
0
0
0
0
0
0
0
0
0
0
0
0
0
0
0
0
0
0
0
0
0
0
0
0
0
0
0
0
0
0
0
0
1
1
1
1
1
1
1
1
1
1
1
1
1
0
0
0
0
0
0
0
0
0
0
0
0
0
0
0
0
0
0
0
0
0
0
0
0
0
0
0
0
0
0
0
0
0
0
0
0
0
0
0
0
0
0
0
0
0
0
0
0
0
0
0
0
0
0
0
0
0
0
0
0
0
0
0
0
0
0
0
0
0
0
0
0
0
0
0
0
0
0
0
0
0
0
0
0
0
0
0
0
0
0
0
0
0
0
0
0
0
0
0
0
0
0
0
0
0
0
0
0
0
0
0
0
0
0
0
0
0
0
0
0
0
0
0
0
0
0
0
0
0
0
0
0
0
0
0
0
0
0
0
0
0
0
0
0
0
0
0
0
0
0
0
0
0
0
0
0
0
0
0
0
0
0
0
0
0
0
0
0
0
0
0
0
0
0
0
0
0
0
0
0
0
0
0
0
0
0
0
0
0
0
0
0
0
0
0
0
0
0
0
0
0
0
0
0
0
0
0
0
0
0
0
0
0
0
0
0
0
0
0
0
0
0
0
0
0
0
0
0
0
0
0
0
0
0
0
0
0
0
0
0
0
0
0
0
0
0
0
0
0
0
0
0
0
0
0
0
0
0
0
0
0
0
0
0
0
0
0
0
0
0
0
0
0
0
0
0
0
0
0
0
0
0
0
0
0
0
0
0
0
0
0
0
0
0
0
0
0
0
0
0
0
0
0
0
0
0
0
0
0
0
0
0
0
0
0
0
0
0
0
0
0
1
1
0
0
0
0
0
0
0
0
0
0
0
0
0
0
0
0
0
0
0
0
0
0
0
0
0
0
0
0
0
0
0
0
0
0
0
0
0
0
0
0
0
0
0
0
0
0
0
0
0
0
0
0
0
0
0
0
0
0
0
0
0
0
0
0
0
0
0
0
0
0
0
0
0
0
0
0
0
0
0
0
0
0
0
0
0
0
0
0
0
0
0
0
0
0
0
0
0
0
0
0
0
0
0
0
0
0
0
0
0
1
1
1
1
1
1
1
1
1
1
1
1
1
1
1
1
1
1
1
2
2
2
2
2
2
2
2
2
2
2
2
2
2
2
2
3
3
3
3
3
3
3
3
3
3
3
3
3
3
3
3
3
3
3
3
3
3
3
3
3
3
3
3
3
3
3
3
3
3
3
3
3
2
2
2
2
2
2
3
3
3
3
3
3
3
3
3
3
3
4
4
4
4
4
4
4
4
4
4
4
4
4
4
4
4
4
4
4
4
4
4
4
4
4
4
4
4
4
4
4
4
4
4
4
4
4
4
4
4
4
4
4
4
4
4
4
4
4
4
4
4
4
4
4
4
4
4
4
2
2
2
2
2
2
2
2
2
2
2
2
2
2
2
2
2
2
2
2
2
2
2
2
2
2
2
2
2
2
2
2
2
2
2
1
1
1
1
1
1
1
1
1
1
1
2
2
2
2
2
2
2
2
2
2
2
2
2
2
2
2
2
1
1
1
2
2
2
2
2
2
2
2
2
2
2
2
2
2
2
2
2
2
2
2
2
2
2
2
2
2
2
2
2
2
2
2
2
2
2
2
2
2
2
1
1
1
1
1
1
1
1
1
1
1
1
1
1
1
1
1
1
1
1
1
1
1
1
1
1
1
1
1
1
1
1
1
1
1
1
1
1
1
1
1
1
1
1
1
1
1
1
1
1
1
1
1
1
1
1
1
1
1
1
1
1
1
1
1
1
1
1
1
1
1
1
1
1
1
1
1
1
1
0
0
0
0
0
0
0
0
0
0
0
0
0
0
0
0
0
0
0
0
0
0
0
0
0
0
0
0
0
0
0
0
0
0
0
0
0
0
0
0
0
0
0
0
0
0
0
0
0
0
0
0
0
0
0
0
0
0
0
0
0
0
0
0
0
0
0
0
0
0
0
0
0
0
0
0
0
0
0
0
0
0
0
0
0
0
0
0
0
0
0
0
0
0
0
0
0
0
0
0
0
0
0
0
0
0
0
0
0
0
0
0
0
0
0
0
0
0
0
0
0
0
0
0
0
0
0
0
0
0
0
0
0
0
0
0
0
0
0
0
0
0
0
0
0
0
0
0
0
0
0
0
0
0
0
0
0
0
0
0
0
0
0
0
0
0
0
0
0
0
0
0
0
0
0
0
0
0
0
0
0
0
0
0
0
0
0
0
0
0
0
0
0
0
0
0
0
0
0
0
0
0
0
0
0
0
0
0
0
0
0
0
0
0
0
0
0
0
0
0
0
0
0
0
0
0
0
0
0
0
0
0
0
0
0
0
0
0
0
0
0
0
0
0
0
0
0
0
0
0
0
0
0
0
0
0
0
0
0
0
0
0
0
0
0
0
0
0
0
0
0
0
0
0
0
0
0
0
0
0
0
0
0
0
0
0
0
0
0
0
0
0
0
0
0
0
0
0
0
0
0
0
0
0
0
0
0
0
0
0
0
0
0
0
0
0
0
0
0
0
0
0
0
0
0
0
0
0
0
0
0
0
0
0
0
0
0
0
0
0
0
0
0
0
0
0
0
0
0
0
0
0
0
0
0
0
0
0
0
0
0
0
0
0
0
0
0
0
0
0
0
0
0
0
0
0
0
0
0
0
0
0
0
0
0
0
0
0
0
0
0
0
0
0
0
0
0
0
0
0
0
0
0
0
0
0
0
0
0
0
0
0
0
0
0
0
0
0
0
0
0
0
0
0
0
0
0
0
0
0
0
0
0
0
0
0
0
0
0
0
0
0
0
0
0
0
0
0
0
0
0
0
0
0
0
0
0
0
0
0
0
0
0
0
0
0
0
0
0
0
0
0
0
0
0
0
0
0
0
0
0
0
0
0
0
0
0
0
0
0
0
0
0
0
0
0
0
0
0
0
0
0
0
0
0
0
0
0
0
0
0
0
0
0
0
0
0
0
0
0
0
0
0
0
0
0
0
0
0
0
0
0
0
0
0
0
0
0
0
0
0
0
0
0
0
0
0
0
0
0
0
0
0
0
0
0
0
0
0
0
0
0
0
0
0
0
0
0
0
0
0
0
0
0
0
0
0
0
0
0
0
0
0
0
0
0
0
0
0
0
0
0
0
0
0
0
0
0
0
0
0
0
0
0
0
0
0
0
0
0
0
0
0
0
0
0
0
0
0
0
0
0
0
0
0
0
0
0
0
0
0
0
0
0
0
0
0
0
0
0
0
0
1
1
1
1
1
1
1
2
2
2
2
2
2
2
2
2
2
2
2
2
2
2
2
2
2
2
2
2
2
2
2
2
2
2
2
2
2
2
2
2
2
2
3
3
3
3
3
3
3
3
3
3
3
3
3
3
3
3
3
2
2
2
2
2
2
2
2
2
2
2
2
2
2
2
2
2
2
2
2
2
2
2
2
2
2
2
2
2
2
2
2
2
2
2
2
2
2
2
2
2
2
2
2
2
2
2
2
2
2
2
2
2
2
2
2
2
2
3
3
3
3
3
3
3
3
3
3
3
3
2
2
2
2
2
2
2
2
2
2
2
2
2
2
2
2
2
2
2
2
2
2
2
2
2
2
2
2
2
2
2
2
2
2
2
2
2
2
2
2
2
2
2
2
2
2
2
2
2
2
2
2
2
1
1
1
1
1
1
1
1
1
1
1
1
1
1
1
1
1
1
1
1
1
1
1
1
1
1
1
1
1
1
1
1
1
1
1
1
1
1
1
1
1
1
1
1
1
1
1
1
1
1
1
1
1
1
1
1
1
1
1
1
1
1
1
1
1
1
1
1
1
1
1
0
0
0
0
0
0
0
0
0
0
0
0
0
0
0
0
0
0
0
0
0
0
0
0
0
0
0
0
0
0
0
0
0
0
0
0
0
0
0
0
0
0
0
0
0
0
0
0
0
0
0
0
0
0
0
0
0
0
0
0
0
0
0
0
0
0
0
0
0
0
0
0
0
0
0
0
0
0
0
0
0
0
0
0
0
0
0
0
0
0
0
0
0
0
0
0
0
0
0
0
0
0
0
0
0
0
0
0
0
0
0
0
0
0
0
0
0
0
0
0
0
0
0
0
0
0
0
0
0
0
0
0
0
0
0
0
0
0
0
0
0
0
0
0
0
0
0
0
0
0
0
0
0
0
0
0
0
0
0
0
0
0
0
0
0
0
0
0
0
0
0
0
0
0
0
0
0
0
0
0
0
0
0
0
0
0
0
0
0
0
0
0
0
0
0
0
0
0
0
0
0
0
0
0
0
1
1
1
1
1
1
1
1
1
1
1
1
1
1
1
1
1
1
1
1
1
1
1
2
2
2
2
2
2
2
2
2
2
2
2
2
2
2
2
2
2
2
2
2
2
2
2
2
2
2
2
2
2
2
2
2
2
3
3
3
3
3
3
3
3
3
3
3
3
3
3
3
3
3
3
3
3
3
3
3
3
3
3
3
3
3
3
3
3
3
3
3
3
4
4
4
4
4
4
4
4
4
4
4
4
4
4
4
4
4
4
4
4
4
4
4
4
4
4
4
4
4
4
4
4
4
4
4
4
4
4
4
4
4
4
4
4
4
4
4
4
4
4
4
4
4
4
4
3
3
3
3
3
3
3
3
3
3
3
3
3
2
2
2
2
2
2
2
2
2
2
2
2
2
2
2
2
2
2
2
2
2
2
2
2
2
2
2
2
2
2
2
2
2
2
2
2
2
2
1
1
1
1
1
1
1
1
1
1
1
1
1
1
1
0
0
0
0
0
0
0
0
0
0
0
0
0
0
0
0
0
0
0
0
0
0
0
0
0
0
0
0
0
0
0
0
0
0
0
0
0
0
0
0
0
0
0
0
0
0
0
0
0
0
0
0
0
0
0
0
0
0
0
0
0
0
0
0
0
0
0
0
0
0
0
0
0
0
0
0
0
0
0
0
0
0
0
0
0
0
0
0
0
0
0
0
0
0
0
0
0
0
0
0
0
0
0
0
0
0
0
0
0
0
0
0
0
0
0
0
0
0
0
0
0
0
0
0
0
0
0
0
0
0
0
0
0
0
0
0
0
0
0
0
0
0
0
0
0
0
0
0
0
0
0
0
0
0
0
0
0
0
0
0
0
0
0
0
0
0
0
0
0
0
0
0
0
0
0
0
0
0
0
0
0
0
0
0
0
0
0
0
0
0
0
0
0
0
0
0
0
0
0
0
0
0
0
0
0
0
0
0
0
0
0
0
0
0
0
0
0
0
0
0
0
0
0
0
0
0
0
0
0
0
0
0
0
0
0
0
0
0
0
0
0
0
0
0
0
0
0
0
0
0
0
0
0
0
0
0
0
0
0
0
0
0
0
0
0
0
0
0
0
0
0
0
0
0
0
0
0
0
0
0
0
0
0
0
0
0
0
0
0
0
0
0
0
0
0
0
0
0
0
0
0
0
0
0
0
0
0
0
0
0
0
0
0
0
0
0
0
0
0
0
0
0
0
0
0
0
0
0
0
0
0
0
0
0
0
0
0
0
0
0
0
0
0
0
0
0
0
0
0
0
0
0
0
0
0
0
0
0
0
0
0
0
0
0
0
0
0
0
0
0
0
0
0
0
0
0
0
0
0
0
0
0
0
0
0
0
0
0
0
0
0
0
0
0
0
0
0
0
0
0
0
0
0
0
0
0
0
0
0
0
0
0
0
0
0
0
0
0
0
0
0
0
0
0
0
0
0
0
0
0
0
0
0
0
0
0
0
0
0
0
0
0
0
0
0
0
0
0
0
0
0
0
0
0
0
0
0
0
0
0
0
0
0
0
0
0
0
0
0
0
0
0
0
0
0
0
0
0
0
0
0
0
0
0
0
0
0
0
0
0
0
0
0
0
0
0
0
0
0
0
0
0
0
0
0
0
0
0
0
0
0
0
0
0
0
0
0
0
0
0
0
0
0
0
0
0
0
0
0
0
0
0
0
0
0
0
0
0
0
0
0
0
0
0
0
0
0
0
0
0
0
0
0
0
0
0
0
0
0
0
0
0
0
0
0
0
0
0
0
0
0
0
0
0
0
0
0
0
0
0
0
0
0
0
0
0
0
0
0
0
0
0
0
0
0
0
0
0
0
0
0
0
0
0
0
0
0
0
0
0
0
0
0
0
0
0
0
0
0
0
0
0
0
0
0
0
0
0
0
0
0
0
0
0
0
0
0
0
0
0
0
0
0
0
0
0
0
0
0
0
0
0
0
0
0
0
0
0
0
0
0
0
0
0
0
0
0
0
0
0
0
0
0
0
0
0
0
0
0
0
0
0
0
0
0
0
0
0
0
0
0
0
0
0
0
0
0
0
0
0
0
0
0
0
0
0
0
0
0
0
0
0
0
0
0
0
0
0
0
0
0
0
0
0
0
0
0
0
0
0
0
0
0
0
0
0
0
0
0
0
0
0
0
0
0
0
0
0
0
0
0
0
0
0
0
0
0
1
1
1
1
1
1
2
2
2
2
2
2
2
2
2
2
2
2
2
2
2
2
2
2
2
2
2
2
2
2
2
2
2
2
2
2
2
2
2
2
2
2
2
2
2
2
2
2
2
2
2
2
2
2
2
2
2
2
2
2
2
2
2
2
2
2
2
2
2
2
2
2
2
2
2
2
2
2
2
2
2
2
2
2
2
2
2
2
2
2
2
2
2
2
2
2
2
2
2
2
2
2
2
2
2
2
2
2
2
2
2
2
2
2
2
2
2
2
2
2
2
2
2
2
2
2
2
2
2
2
2
2
2
2
2
2
2
2
2
2
2
2
2
2
2
2
2
2
2
2
2
2
2
2
2
2
2
2
2
2
2
2
2
2
2
2
2
2
2
2
2
2
2
2
2
2
2
2
2
2
2
2
2
2
2
2
2
2
2
2
2
2
2
2
2
2
2
2
2
2
2
2
2
2
2
2
2
2
2
2
2
2
2
2
2
2
2
2
2
2
2
2
2
2
2
2
2
2
2
2
2
2
2
2
2
2
1
1
1
1
1
1
1
1
1
1
1
1
1
1
1
1
1
1
1
1
1
1
1
1
1
1
1
1
1
1
1
1
1
1
1
1
1
1
1
1
1
1
1
1
1
1
1
1
1
1
1
1
1
1
1
1
1
1
1
1
1
1
1
1
1
1
1
1
1
1
1
1
1
1
1
1
1
1
1
1
1
0
0
0
0
0
0
0
0
0
0
0
0
0
0
0
0
0
0
0
0
0
0
0
0
0
0
0
0
0
0
0
0
0
0
0
0
0
0
0
0
0
0
0
0
0
0
0
0
0
0
0
0
0
0
0
0
0
0
0
0
0
0
0
0
0
0
0
0
0
0
0
0
0
0
0
0
0
0
0
0
0
0
0
0
0
0
0
0
0
0
0
0
0
0
0
0
0
0
0
0
0
0
0
0
0
0
0
0
0
0
0
0
0
0
0
0
0
0
0
0
0
0
0
0
0
0
0
0
0
0
0
0
0
0
0
0
0
0
0
0
0
0
0
0
0
0
0
0
0
0
0
0
0
0
0
0
0
0
0
0
0
0
0
0
0
0
0
0
0
0
0
0
0
0
1
1
1
1
1
1
1
1
1
1
1
1
1
1
0
0
0
0
0
0
0
0
0
0
0
0
0
0
0
0
0
0
0
0
0
0
0
0
0
0
0
0
0
0
0
0
0
0
0
0
0
0
0
1
1
1
1
1
1
1
1
1
1
1
1
1
1
1
1
1
1
1
1
1
1
1
2
2
2
2
2
2
2
2
2
2
2
2
2
2
2
2
2
2
2
2
2
2
2
2
2
2
2
2
2
2
2
2
2
2
2
2
2
2
2
2
2
2
2
2
2
2
2
2
2
2
2
2
2
2
2
2
2
2
2
2
2
2
2
2
2
2
2
2
2
2
2
2
2
2
2
2
2
2
2
2
2
2
2
2
2
2
2
2
2
2
2
2
2
2
2
2
2
2
2
2
2
2
2
2
1
1
1
1
1
1
1
1
1
1
1
1
1
1
1
1
1
0
0
0
0
0
0
0
0
0
0
0
0
0
0
0
0
0
0
0
0
0
0
0
0
0
0
0
0
0
0
0
0
0
0
0
0
0
0
0
0
0
0
0
0
0
0
0
0
0
0
0
0
0
0
0
0
0
0
0
0
0
0
0
0
0
0
0
1
1
1
1
1
0
0
0
0
0
0
0
0
0
1
1
1
1
1
1
1
1
1
1
1
1
1
1
1
1
1
1
1
1
1
1
1
1
1
1
1
1
1
1
1
1
1
1
1
1
1
1
1
1
2
4
4
5
6
10
12
12
12
12
12
12
12
12
13
13
13
13
13
13
13
14
14
15
15
16
16
16
16
17
17
17
17
17
17
18
18
18
18
18
18
18
18
18
18
19
19
19
19
19
19
19
19
19
19
19
19
19
19
19
19
19
19
19
19
19
19
19
19
19
19
19
19
19
19
19
19
19
19
20
21
21
21
20
20
20
20
20
20
20
20
20
20
20
20
20
20
20
20
20
21
20
20
20
20
20
20
20
20
20
20
20
21
21
21
21
21
21
21
22
22
22
22
22
22
23
23
23
23
23
24
24
24
24
24
24
24
24
24
24
25
25
26
26
26
26
26
26
26
26
25
25
25
25
25
24
18
18
18
18
18
17
17
17
13
12
12
12
12
12
12
11
11
11
11
11
11
11
11
11
11
11
11
11
11
12
12
12
12
12
12
12
12
12
12
13
13
13
13
13
13
14
14
14
14
14
14
14
14
14
14
14
14
14
14
14
15
15
15
15
15
15
16
16
16
18
18
18
18
18
18
18
18
18
18
18
18
18
18
18
18
18
18
18
18
18
18
18
18
18
18
18
18
18
18
18
18
18
19
19
19
19
19
19
19
19
19
20
20
20
20
21
21
21
21
21
21
21
21
21
21
21
20
20
19
19
19
19
19
19
19
19
19
20
19
19
19
19
18
18
18
18
18
19
20
20
20
20
20
20
20
20
20
20
20
20
20
20
20
20
20
20
20
21
21
21
21
21
21
21
22
22
21
20
20
20
20
20
20
20
20
20
20
20
20
19
19
19
19
19
19
19
19
19
19
18
18
18
18
18
18
18
18
18
17
16
16
16
16
16
16
16
17
17
17
17
17
18
18
18
18
18
18
18
18
18
18
18
18
18
18
18
18
19
19
19
19
19
19
19
19
19
19
19
19
19
19
19
19
19
19
18
18
18
18
18
18
18
18
18
16
16
16
15
15
15
15
16
16
15
14
13
12
11
11
11
11
11
11
11
11
11
11
11
12
12
12
12
12
12
12
12
12
12
12
12
12
12
11
11
11
11
10
10
10
10
10
10
11
11
11
11
10
10
10
10
10
10
10
10
10
10
10
10
10
11
11
12
12
12
12
12
12
12
12
12
12
12
12
12
12
12
12
12
13
13
13
13
13
13
11
11
10
9
9
9
9
9
9
9
9
9
9
9
9
9
9
10
10
9
9
9
10
9
10
10
10
10
9
7
7
7
7
7
7
7
8
8
8
8
8
8
8
8
8
8
8
8
8
9
9
9
9
9
9
9
9
9
9
9
9
9
9
9
9
9
10
10
10
10
10
10
11
11
11
12
12
12
12
12
12
12
12
12
12
12
12
12
12
13
13
13
13
13
13
13
13
13
13
14
14
14
14
14
14
14
14
15
15
15
16
16
16
16
16
16
16
16
16
16
16
16
16
16
16
16
16
16
17
17
17
18
18
18
18
18
18
18
18
18
18
18
19
20
21
22
22
22
22
22
22
22
22
22
22
22
22
23
23
23
24
23
23
23
23
25
25
25
24
25
24
24
24
24
25
26
25
26
26
26
26
25
25
25
25
25
25
25
25
25
25
25
24
24
23
23
22
20
20
20
20
20
20
20
20
20
20
19
19
19
19
19
19
19
19
19
19
19
19
19
19
19
19
19
19
19
19
19
18
18
18
18
18
18
18
18
18
18
18
18
18
18
18
18
18
18
18
18
18
18
18
18
20
20
19
18
18
18
19
21
21
21
21
22
23
23
24
24
24
24
24
24
24
25
25
25
25
25
25
25
25
25
25
25
25
25
25
25
28
28
29
29
29
29
28
28
28
28
28
28
29
25
25
24
22
20
18
18
18
18
18
19
19
19
19
19
19
20
20
20
20
20
20
20
21
21
20
20
21
21
21
21
21
21
21
21
21
21
21
21
21
21
21
21
21
21
21
22
22
22
22
22
22
23
23
23
23
23
23
23
24
24
25
25
25
25
25
26
26
26
26
26
26
26
26
26
26
26
26
26
26
27
28
29
29
29
27
25
24
22
22
22
22
22
22
22
22
22
22
22
22
20
20
21
21
21
21
21
21
21
21
21
21
21
21
22
22
22
22
22
22
22
22
22
22
22
22
24
24
24
23
22
22
23
22
22
22
22
22
22
24
24
24
24
24
24
24
24
25
25
25
25
25
25
25
27
27
27
26
25
24
24
24
25
25
24
25
25
25
25
25
25
25
24
21
20
20
20
20
18
19
19
19
19
19
19
19
19
19
19
20
18
18
19
19
19
19
19
19
18
18
18
19
19
19
19
19
19
19
19
19
19
19
19
19
19
19
19
19
19
20
20
20
20
19
19
19
19
19
19
19
19
19
19
19
19
19
19
19
20
20
20
20
21
21
21
21
21
21
21
21
21
21
21
21
21
21
21
21
21
21
21
21
21
21
21
21
21
21
21
21
22
22
22
22
22
22
21
22
22
23
24
24
24
24
24
24
24
23
23
24
24
25
25
25
25
25
23
22
22
20
20
20
19
19
19
19
19
20
20
20
19
18
18
18
16
14
13
13
14
14
15
16
16
16
17
17
17
17
17
17
18
18
19
19
19
19
19
19
19
20
20
20
20
20
20
20
20
20
20
20
20
20
20
20
20
20
20
20
20
20
20
20
20
20
20
20
20
20
20
20
20
20
20
20
20
20
20
20
20
19
19
19
19
19
19
19
19
19
19
19
19
19
19
19
19
19
19
19
19
19
19
17
17
17
17
17
17
17
17
17
17
17
16
16
16
16
16
17
17
17
18
18
18
18
18
18
18
18
18
18
18
18
18
18
18
17
17
17
17
17
17
17
17
17
17
17
16
16
16
16
16
15
15
15
15
15
15
15
14
12
10
9
9
6
6
5
6
6
6
6
6
6
6
6
6
6
6
6
5
4
5
5
5
5
5
5
5
5
5
5
5
5
5
5
5
5
5
6
6
6
6
6
6
6
6
6
7
7
7
7
7
7
7
7
7
7
7
7
8
8
8
8
8
8
9
9
9
9
9
9
9
9
9
9
11
11
11
11
12
12
14
14
14
15
15
14
14
14
14
14
14
14
14
14
14
14
14
14
14
14
14
14
14
14
14
14
14
14
14
14
14
13
13
13
13
13
12
12
12
12
14
14
14
14
15
16
16
17
17
17
17
17
17
17
17
17
17
18
18
18
18
18
18
19
19
19
19
19
19
19
19
19
19
21
22
22
22
22
22
22
22
22
22
22
22
23
23
23
27
28
28
30
30
30
31
31
36
36
36
36
36
36
38
40
40
40
40
39
38
38
37
38
38
39
38
38
39
37
37
37
37
37
37
37
37
37
37
37
37
36
36
36
36
36
36
36
36
36
36
37
37
37
37
37
37
37
37
37
37
37
37
37
37
37
37
37
37
37
37
37
37
37
37
37
37
37
37
37
37
38
38
39
39
40
41
41
41
41
41
41
41
41
41
41
41
42
42
42
42
42
42
42
42
42
41
41
41
41
41
41
41
41
42
42
42
42
42
42
42
42
42
42
42
42
42
42
42
42
42
41
38
38
38
38
38
38
38
39
39
39
39
37
37
37
32
32
31
31
31
31
31
31
31
30
26
25
25
22
22
21
19
19
18
18
18
18
17
17
17
16
15
15
15
14
14
14
14
14
14
13
13
12
12
10
10
10
10
10
11
11
10
9
10
10
10
10
10
10
10
10
10
10
11
11
11
11
11
11
11
11
11
10
10
10
10
10
10
10
10
10
10
10
10
10
10
10
11
11
11
11
13
13
13
13
13
13
13
14
14
16
16
16
16
16
17
17
17
17
17
17
17
17
17
17
17
17
16
18
18
20
20
20
20
20
20
20
20
18
20
20
20
19
19
19
19
20
20
20
20
20
20
20
21
22
22
22
22
23
23
23
22
22
23
23
23
23
23
23
23
23
23
24
24
24
24
25
25
25
25
25
26
26
26
26
26
26
26
26
26
25
25
26
27
27
27
27
27
27
27
27
27
27
27
27
27
27
27
27
27
27
27
27
27
27
28
28
29
29
30
30
30
30
32
33
33
33
33
34
34
34
34
35
36
36
36
36
36
36
36
36
36
36
36
36
36
35
35
36
37
37
37
37
37
37
37
37
37
37
37
38
38
38
38
38
37
38
38
40
39
40
36
32
30
32
32
32
32
32
32
32
32
32
33
34
34
34
34
33
33
34
36
36
36
36
36
36
36
36
36
36
36
36
36
36
38
39
40
41
41
44
45
45
46
46
46
48
48
48
48
48
48
51
50
50
50
51
51
52
53
54
54
55
55
55
55
55
55
55
55
55
57
57
59
59
60
60
61
62
62
62
63
62
62
61
64
64
64
64
65
68
68
68
68
68
68
68
70
70
70
69
67
66
65
66
70
70
71
71
70
70
70
71
71
71
71
71
72
72
73
73
73
74
74
74
74
74
74
74
74
74
74
74
74
74
75
75
75
75
75
75
75
75
76
76
76
76
76
76
76
76
76
76
76
75
75
75
75
75
75
75
74
74
74
74
74
74
74
74
74
72
71
71
71
72
67
67
66
66
66
66
67
67
67
68
70
70
71
71
71
71
69
67
61
60
58
58
59
57
57
57
57
57
57
57
57
57
57
57
57
57
57
57
57
57
57
57
57
57
57
57
57
57
57
56
56
56
56
55
54
53
49
49
37
37
32
31
28
28
28
18
15
15
15
15
15
16
16
16
16
16
16
16
16
16
16
16
16
16
16
16
16
16
16
16
16
16
16
16
16
16
16
16
16
16
16
18
18
18
18
18
18
19
19
19
19
19
19
19
19
18
18
18
20
20
20
20
19
18
18
17
17
17
18
18
19
19
19
19
19
19
19
19
19
19
19
19
19
19
19
18
18
16
16
16
16
16
15
15
15
15
15
15
14
14
14
14
14
14
14
14
14
14
14
14
14
14
14
14
14
14
14
14
14
14
14
14
14
14
14
14
14
14
14
14
13
14
14
14
14
14
14
14
14
14
15
15
15
15
15
16
16
16
16
16
16
16
17
17
17
17
17
17
17
17
17
17
17
17
16
17
17
17
18
19
19
19
19
19
19
19
19
19
18
18
18
18
18
18
18
18
18
18
18
19
19
19
19
19
19
19
19
19
19
19
19
20
20
19
19
19
19
19
20
20
21
21
21
21
21
21
21
21
21
21
21
21
21
21
21
21
21
21
20
20
20
20
19
19
19
19
19
19
20
20
20
20
20
21
21
21
21
21
20
20
20
20
19
19
19
19
19
19
19
19
19
19
19
19
19
19
20
21
21
21
21
22
22
24
24
26
26
26
26
27
28
28
29
28
28
28
28
27
27
28
28
28
28
29
29
29
29
29
30
30
30
29
23
24
24
24
24
24
24
24
24
24
24
24
24
24
24
25
26
26
25
26
25
26
26
26
26
27
27
27
27
27
27
27
27
27
27
27
27
28
28
28
28
28
28
28
29
29
30
30
29
29
29
30
30
30
30
27
25
25
25
24
24
24
24
24
24
24
24
24
24
24
24
24
24
24
23
23
23
23
23
23
23
23
23
23
23
23
23
23
23
23
24
24
24
24
24
24
24
24
24
24
24
24
24
24
24
24
24
25
26
26
26
26
26
26
26
27
25
24
24
24
26
28
28
28
28
29
29
29
30
30
30
30
29
29
29
27
27
26
26
26
26
26
26
26
26
26
26
26
27
27
27
27
27
27
27
28
28
28
28
27
27
27
26
26
24
23
21
21
21
21
21
20
20
19
19
20
19
18
18
18
18
18
18
18
18
18
18
18
18
18
18
18
18
18
18
18
18
18
18
18
18
18
18
18
18
18
18
18
18
18
18
18
18
17
17
17
17
16
16
16
16
16
16
16
16
16
16
16
16
16
16
16
16
16
16
17
17
17
17
17
18
18
18
18
18
18
18
18
18
18
18
18
18
18
17
17
17
17
17
17
16
15
14
14
14
14
14
14
14
14
14
14
14
14
14
14
14
14
14
14
14
14
13
13
13
13
13
13
13
13
13
13
13
13
13
14
14
13
12
11
10
10
10
9
9
8
7
7
7
8
8
8
8
8
8
9
9
9
9
9
9
9
9
9
9
9
10
11
11
12
12
12
12
12
13
13
13
13
13
13
13
15
15
15
15
15
15
15
15
15
15
15
15
15
15
15
15
15
15
15
15
15
15
15
14
13
13
12
12
12
12
12
12
12
12
12
13
13
13
13
13
13
13
13
13
13
13
12
12
12
12
12
12
12
12
12
12
12
12
12
12
12
12
12
12
12
12
12
12
12
12
12
13
13
13
13
13
13
13
13
13
13
13
13
13
13
13
13
13
13
13
13
13
13
13
13
13
13
13
13
13
13
13
13
13
13
13
13
13
13
13
14
14
14
14
14
14
14
14
13
13
13
13
13
13
11
11
11
10
10
10
10
10
10
10
10
9
8
8
8
8
7
7
7
7
7
7
7
7
7
7
7
7
7
7
7
6
6
6
6
6
6
6
6
6
6
5
5
5
5
5
5
5
6
6
6
6
6
5
5
4
4
4
4
4
4
4
3
3
3
3
2
2
2
2
2
2
2
2
2
2
2
2
3
3
3
3
3
3
3
3
3
3
3
3
3
3
3
3
3
3
3
3
3
3
3
3
3
3
3
3
3
3
3
3
3
3
3
3
3
3
3
3
3
3
3
3
3
3
3
3
3
3
3
3
2
3
3
3
3
3
3
3
3
3
3
3
3
3
3
3
3
4
4
4
4
4
4
5
5
5
5
5
5
5
5
5
5
5
5
5
5
5
5
5
5
5
5
5
5
5
5
5
5
5
5
6
6
6
6
6
6
5
5
5
5
5
5
5
5
5
5
5
5
5
5
5
5
5
5
5
5
5
4
4
4
4
4
4
4
4
4
4
4
4
4
4
4
4
5
5
5
5
5
5
5
5
4
4
4
4
4
4
4
4
4
4
4
4
4
4
4
4
4
4
4
4
4
4
4
4
4
4
4
4
4
4
4
4
4
4
4
4
4
4
4
4
4
4
4
4
4
4
4
4
5
5
5
5
4
4
4
4
4
5
5
5
5
5
5
4
4
4
5
5
5
5
5
5
5
4
4
4
4
4
4
4
4
4
4
4
4
4
4
4
4
4
4
4
4
4
4
4
4
5
5
5
5
5
6
6
6
6
7
7
7
7
7
7
7
7
7
7
7
7
7
7
7
7
7
7
7
7
7
7
7
7
7
7
7
7
7
7
7
7
7
7
7
7
7
7
7
7
7
7
7
7
6
6
6
6
6
6
6
6
6
6
6
6
6
6
6
6
6
6
6
6
6
6
6
6
6
6
6
6
6
6
6
6
6
6
6
6
6
6
6
6
6
6
6
6
6
6
6
5
5
5
5
5
5
5
4
4
4
4
4
4
3
3
3
3
3
3
3
3
3
3
3
2
2
2
2
2
2
0
0
0
0
0
0
0
0
0
0
0
0
0
0
0
0
0
0
0
0
0
0
0
0
0
0
0
0
0
0
0
0
0
0
0
0
0
0
0
0
0
0
0
0
0
0
0
0
0
0
0
0
0
0
0
0
0
0
0
0
0
0
0
0
0
0
0
0
0
0
0
0
0
0
0
0
0
0
0
0
0
0
0
0
0
0
0
0
0
0
0
0
0
0
0
0
0
0
0
0
0
0
0
0
0
0
0
0
0
0
0
0
0
0
0
0
0
0
0
0
0
0
0
0
0
0
0
0
1
1
1
1
1
1
1
1
1
1
1
1
1
1
1
1
1
1
1
1
1
1
1
1
1
1
1
1
1
1
1
1
1
1
2
2
2
2
2
2
2
2
2
2
2
2
2
2
2
2
2
2
2
2
2
2
2
2
2
2
2
2
2
2
2
2
2
2
2
2
2
2
2
2
2
2
2
2
2
2
2
2
2
2
2
2
2
2
2
2
2
2
2
2
2
2
2
2
2
2
2
2
2
2
2
2
2
2
2
2
2
2
2
2
2
2
2
1
1
1
1
1
1
1
1
1
1
1
1
1
1
1
1
1
1
1
1
1
1
1
1
1
1
1
1
1
1
1
1
1
1
1
1
1
1
1
1
1
1
1
1
1
1
1
1
1
1
1
1
1
1
1
1
1
1
1
1
1
1
1
1
1
1
1
1
1
1
1
1
1
1
1
1
1
1
1
1
1
1
1
1
1
1
1
1
1
1
0
0
0
0
0
0
0
0
0
0
0
0
0
0
0
0
0
0
0
0
0
0
0
0
0
0
0
0
0
0
0
0
0
0
0
0
0
0
0
0
0
0
0
0
0
0
0
0
0
0
0
0
0
0
0
0
0
0
0
0
0
0
0
0
0
0
0
0
0
0
0
0
0
0
0
0
0
0
0
0
0
0
0
0
0
0
0
0
0
0
0
0
0
0
0
0
0
0
0
0
0
0
0
0
0
0
0
0
0
0
0
0
0
0
0
0
0
0
0
0
0
0
0
0
0
0
0
0
0
0
0
0
0
0
0
0
0
0
0
0
0
0
0
0
0
0
0
0
0
0
0
0
0
0
0
0
0
0
0
0
0
0
0
0
0
0
0
0
0
0
0
0
0
0
0
0
0
0
0
0
0
0
0
0
0
0
0
0
0
0
0
0
0
0
0
0
0
0
0
0
0
0
0
0
0
0
0
2
3
3
3
4
4
5
5
5
6
6
6
6
6
7
7
7
7
7
8
8
8
8
8
8
8
8
8
8
8
8
8
9
9
9
9
9
9
9
9
9
9
9
9
9
10
10
10
10
10
10
10
10
10
11
11
11
11
11
11
11
11
11
13
13
14
16
16
16
16
16
16
17
17
17
17
17
18
18
18
18
18
18
18
18
18
18
18
18
18
18
18
19
19
19
19
19
19
19
19
19
19
19
19
19
19
19
19
19
19
20
20
20
20
21
21
21
21
21
21
21
21
21
22
22
24
24
24
24
24
24
24
24
24
24
24
24
25
25
25
25
25
26
27
27
28
28
28
28
28
28
28
28
28
28
28
28
28
28
28
28
28
27
27
27
27
27
27
28
28
28
28
28
28
28
28
28
28
26
25
25
25
25
25
25
25
24
24
24
27
27
28
28
28
28
28
28
28
29
29
29
28
28
28
28
28
27
28
28
28
28
28
28
28
28
28
28
27
26
23
23
23
23
24
23
23
23
23
23
23
23
23
24
24
24
24
24
23
21
21
21
21
21
20
20
20
20
20
20
20
20
21
21
21
21
21
21
21
21
21
21
21
21
21
21
21
21
21
21
21
21
21
21
21
21
21
21
19
20
20
18
18
18
18
17
17
17
17
17
17
17
17
17
17
17
17
17
17
17
17
17
17
17
17
17
17
18
18
18
18
18
18
18
18
18
18
18
17
17
17
17
17
17
17
17
17
17
17
17
17
17
18
18
18
18
18
18
18
18
17
17
17
17
16
16
16
16
15
15
15
15
15
15
16
16
16
16
16
16
16
17
17
17
17
17
15
15
15
15
15
15
15
15
15
15
15
15
15
15
15
12
12
12
12
12
12
12
12
12
12
12
11
11
11
11
11
10
10
10
10
10
10
11
11
11
11
11
11
11
11
11
11
11
11
11
11
13
13
13
14
14
14
14
13
13
13
13
13
13
13
12
12
12
12
12
12
12
12
12
12
12
12
12
12
12
11
11
11
11
11
11
11
11
11
11
11
11
11
11
12
12
12
13
13
13
11
8
8
8
8
8
8
8
8
8
8
8
8
8
8
8
8
8
8
8
8
8
8
8
8
8
8
8
8
8
8
8
8
8
8
8
8
8
8
8
8
8
8
8
8
8
8
8
8
8
8
8
8
8
8
8
8
8
8
8
8
8
6
6
7
7
7
7
7
7
7
7
7
7
7
6
6
6
6
6
6
6
6
5
5
5
5
5
5
5
5
5
5
5
5
5
5
5
5
5
5
5
5
5
5
5
5
6
6
6
6
6
6
6
6
6
6
6
5
5
5
5
5
5
4
4
4
4
4
4
4
4
3
3
3
3
3
3
3
3
3
3
3
2
2
2
2
2
2
2
2
2
2
2
2
2
2
2
2
2
2
1
1
1
1
1
1
1
1
1
1
1
1
1
0
2
2
2
2
2
2
2
2
2
2
2
2
2
2
2
2
2
2
2
2
2
2
2
2
2
2
2
2
2
2
2
2
2
2
2
2
2
2
2
2
2
2
2
2
2
2
2
2
2
2
2
2
2
2
2
2
2
2
2
2
2
2
2
2
2
2
2
2
2
2
2
2
2
2
1
1
1
1
1
1
1
1
1
1
1
1
1
1
1
1
1
1
1
1
1
1
1
1
1
2
2
2
2
3
3
3
3
3
3
3
3
3
3
3
3
3
3
3
3
3
3
3
3
3
3
3
3
3
3
3
3
3
3
3
3
2
2
2
2
2
2
2
2
2
2
2
2
2
2
2
2
2
2
2
2
2
2
2
2
2
2
2
2
2
2
2
2
3
3
3
3
3
3
3
3
3
3
3
3
3
3
3
3
3
3
3
3
3
3
3
3
3
3
3
3
3
3
3
3
3
3
3
3
3
3
3
3
3
3
3
3
2
2
2
2
2
2
2
2
2
3
3
2
2
2
2
2
2
2
2
2
2
2
2
2
2
3
3
3
3
4
4
4
4
4
4
4
4
4
4
4
4
4
4
4
4
4
4
4
4
4
4
4
4
4
4
4
4
4
4
4
3
3
3
3
3
3
3
4
4
4
4
4
4
4
4
4
4
4
4
4
4
4
4
4
4
5
5
5
5
5
5
5
5
5
5
5
5
5
5
5
5
5
5
5
5
5
5
6
6
6
6
6
6
6
6
6
6
7
8
7
7
7
7
7
7
7
7
7
7
7
7
7
7
7
7
7
7
7
7
7
7
7
7
7
7
7
7
7
7
6
6
6
6
7
7
7
7
7
7
7
8
8
8
8
8
8
8
8
8
8
8
8
8
8
8
8
9
9
9
10
10
10
10
11
11
11
11
11
11
10
10
10
10
10
10
10
10
10
10
10
10
11
11
12
12
12
12
12
12
12
12
12
12
12
12
12
12
12
12
12
12
12
12
12
12
12
12
12
12
12
12
12
12
12
12
12
12
12
12
12
12
12
12
12
12
12
12
12
12
12
11
10
10
9
9
9
9
8
9
9
9
9
9
9
9
9
9
9
9
9
9
9
9
9
9
9
9
9
9
9
9
9
9
9
9
9
9
9
9
9
9
9
9
9
9
9
9
9
9
9
9
9
9
9
9
8
7
7
7
2
2
1
1
1
1
1
1
1
1
1
1
1
0
0
0
0
0
0
0
0
0
0
0
1
2
3
3
3
3
3
3
3
3
3
3
3
3
3
3
3
3
3
3
3
3
3
3
3
3
3
3
3
3
3
3
3
3
3
3
3
3
3
3
3
3
3
3
3
3
3
3
3
3
3
3
3
3
3
3
3
3
3
3
3
3
3
2
2
2
2
2
2
2
2
2
2
2
2
2
2
2
2
2
2
2
2
2
2
2
2
2
2
2
2
2
2
2
2
2
2
2
2
2
2
2
2
2
2
2
2
2
2
2
3
3
3
3
3
3
3
3
4
4
4
4
4
4
5
5
5
5
5
5
5
5
5
5
5
5
5
5
5
5
5
5
5
5
5
5
5
5
5
5
5
5
5
5
5
5
5
5
4
4
4
4
4
4
4
4
4
4
4
4
4
4
4
4
4
4
4
4
4
4
4
4
4
4
4
4
4
3
3
3
3
3
3
3
3
3
3
3
3
3
3
2
2
2
2
2
2
2
2
2
2
2
2
2
2
2
2
2
2
2
2
3
3
3
3
3
3
3
3
3
3
3
3
3
3
3
2
2
2
2
2
2
2
2
2
2
2
2
2
2
2
2
2
2
2
2
2
2
2
2
2
3
3
3
3
3
3
3
3
3
3
3
3
3
3
3
3
3
3
3
3
3
3
3
2
2
2
2
2
2
2
2
2
2
2
2
2
2
2
2
2
2
2
2
2
2
2
2
2
2
2
2
2
2
2
2
2
2
2
2
2
2
2
2
2
2
2
2
2
2
2
2
2
2
2
2
2
2
2
2
2
2
2
2
2
2
2
1
1
1
1
1
1
1
1
1
1
1
1
1
1
1
1
1
1
1
1
1
1
1
1
1
1
1
1
1
1
1
1
1
1
1
1
1
1
1
1
1
1
1
1
1
1
1
1
1
1
1
1
1
1
1
1
1
1
1
1
1
1
1
0
0
0
0
0
0
0
0
0
0
0
0
0
0
0
0
0
0
0
0
0
0
0
0
0
0
0
0
0
0
0
0
0
0
0
0
0
0
0
0
0
0
0
0
0
0
0
0
0
0
0
0
0
0
3
4
4
4
4
4
4
5
8
8
11
11
11
11
11
11
11
14
15
15
15
15
15
15
15
15
15
15
15
15
15
15
15
15
15
16
17
17
17
17
17
18
18
18
18
18
18
18
18
18
18
18
18
18
18
18
18
18
18
18
18
18
19
23
24
24
24
24
24
24
24
24
24
24
24
24
24
24
24
24
24
24
25
26
27
27
27
28
28
35
35
35
35
36
37
37
37
37
37
37
43
45
45
45
45
45
45
45
45
45
45
45
45
45
45
45
45
45
46
46
46
46
46
46
47
48
48
48
48
48
48
48
48
49
49
50
50
50
50
50
50
50
50
50
50
51
51
51
51
51
51
51
50
50
50
51
47
45
44
44
44
44
44
44
44
44
44
44
46
45
45
45
45
47
47
47
47
47
47
47
47
47
46
45
45
45
45
45
45
45
45
45
45
45
45
47
47
47
47
47
47
47
47
47
47
47
47
46
46
47
46
46
46
46
46
46
46
46
45
44
35
27
25
24
23
23
23
23
23
24
24
24
24
24
24
22
18
18
18
16
16
16
16
16
16
16
16
16
16
16
16
15
15
15
15
15
15
15
15
15
15
15
15
15
16
14
14
14
14
14
14
14
14
14
14
14
14
14
14
14
14
14
15
15
15
15
15
15
15
15
15
15
15
15
15
15
15
15
16
17
17
17
17
17
17
16
16
16
16
16
16
16
16
16
16
16
16
15
15
15
15
11
11
11
11
12
12
12
12
12
12
12
12
12
12
12
12
13
13
13
13
13
12
13
13
13
13
13
13
13
13
13
13
13
13
13
13
13
13
13
13
13
13
13
13
13
13
13
13
13
13
13
13
13
13
13
12
15
15
15
15
15
16
16
16
18
15
15
15
15
15
15
15
16
16
16
16
16
16
16
16
16
16
16
16
16
16
16
16
16
16
16
16
16
16
16
16
16
16
16
16
13
13
13
13
13
12
12
12
12
12
12
13
13
13
13
13
13
13
13
13
13
13
13
13
13
13
12
12
12
12
12
11
10
10
10
10
10
10
10
10
10
10
10
11
12
12
12
12
12
12
12
13
13
15
15
15
15
16
16
17
17
17
17
17
18
18
18
20
20
20
20
20
20
20
20
20
22
22
23
24
23
24
24
24
24
24
24
25
26
27
27
27
27
27
27
28
28
28
29
27
27
27
25
25
25
25
25
25
25
25
25
24
24
25
25
24
24
23
24
25
26
26
26
26
26
26
26
26
26
26
26
26
26
26
26
26
26
26
26
26
26
26
26
26
26
27
27
27
27
27
27
27
27
27
27
27
27
27
28
28
28
28
28
27
27
30
30
29
29
30
30
31
31
32
32
32
32
32
32
32
32
32
32
32
33
33
33
34
34
34
33
33
33
33
33
33
33
33
33
33
33
30
30
30
30
30
33
33
33
33
33
33
34
34
34
34
34
34
35
36
33
33
30
30
30
28
27
25
25
27
27
27
27
27
27
27
27
27
27
27
27
27
27
28
28
27
27
28
29
29
29
29
29
29
32
33
33
33
34
34
34
34
34
34
34
35
35
35
36
36
36
36
36
36
36
36
36
37
37
37
39
39
39
39
39
39
39
40
40
39
37
37
37
37
37
37
37
37
37
35
35
30
29
29
29
29
29
29
29
29
29
29
29
29
29
29
29
29
30
29
29
29
29
29
29
29
29
29
29
29
29
29
29
29
29
29
30
30
30
30
30
30
30
30
30
30
30
30
30
31
31
31
31
31
32
32
32
31
31
31
31
31
31
31
31
31
30
29
28
28
28
27
26
26
26
26
26
26
26
26
26
26
26
26
26
26
26
26
26
26
26
26
26
25
24
18
16
13
13
11
11
13
13
14
14
13
13
13
13
13
13
13
13
13
13
13
13
13
13
13
14
15
15
16
17
17
17
17
17
17
17
17
17
17
17
17
17
17
17
17
17
17
17
17
17
17
17
17
17
18
18
18
17
16
14
14
14
15
16
17
17
17
17
17
17
17
17
17
18
18
18
18
18
18
18
18
18
17
17
17
17
17
18
18
19
19
19
19
21
21
21
21
21
21
21
21
21
21
21
20
21
23
23
23
23
23
23
23
23
24
24
24
25
27
25
25
25
25
25
25
25
25
26
26
26
26
27
27
27
27
27
27
27
28
28
27
27
27
27
27
27
27
27
27
27
27
27
27
27
27
27
27
28
30
31
31
31
31
31
30
30
30
29
29
29
29
29
29
29
29
29
29
29
29
29
29
29
29
29
29
29
29
29
29
29
29
29
29
29
28
28
28
28
28
28
28
28
28
28
28
28
28
28
28
27
27
27
27
27
25
25
25
24
24
24
24
24
24
24
24
24
24
24
24
24
24
24
24
24
24
24
24
24
24
24
24
24
24
24
24
24
24
24
23
23
23
23
23
23
23
23
23
23
23
23
23
23
23
23
23
23
23
23
23
23
23
23
23
24
24
24
21
15
5
5
4
4
6
6
6
6
6
6
6
8
8
8
8
7
7
7
7
7
7
7
7
7
7
7
7
7
8
8
8
8
8
8
8
8
8
8
8
8
9
9
9
9
9
9
9
9
9
9
9
12
12
11
12
12
12
12
12
15
15
15
15
15
15
15
17
17
17
17
17
17
17
18
18
18
18
18
18
18
18
18
19
19
20
20
20
20
20
20
20
20
20
20
20
20
20
20
20
20
20
20
20
20
20
20
21
21
21
21
21
21
20
20
20
20
21
21
21
21
21
21
21
21
21
21
21
21
21
21
21
21
21
21
21
21
21
21
21
21
21
21
21
21
21
21
21
21
21
21
21
21
22
22
23
21
21
21
21
21
21
21
21
22
21
21
21
21
21
21
21
21
21
21
21
19
19
18
17
17
16
16
16
16
16
16
16
16
16
16
16
16
16
16
15
14
14
14
14
14
14
13
11
11
11
9
10
12
13
11
10
11
12
12
12
12
12
12
12
12
12
12
12
12
12
13
13
13
13
13
13
13
13
13
13
13
14
14
14
14
16
17
17
17
17
17
18
18
20
20
20
22
22
22
22
22
22
22
23
24
25
25
26
27
27
27
27
27
29
28
29
29
29
29
34
34
34
34
34
34
35
35
35
35
35
36
36
36
37
38
38
38
41
43
43
46
46
48
48
48
48
48
48
50
51
51
51
51
51
51
51
51
51
51
51
51
51
51
51
51
51
51
51
51
51
51
51
53
53
53
53
53
53
53
53
53
53
53
54
55
55
55
55
55
55
55
58
58
58
59
59
59
59
59
59
60
61
61
61
61
59
60
60
58
58
59
56
56
54
54
52
53
53
51
50
50
50
50
51
51
51
51
51
51
51
51
51
51
51
51
51
51
51
51
51
51
51
51
51
51
51
51
51
51
51
51
51
52
50
49
48
48
48
48
47
47
47
47
45
44
42
39
34
34
34
34
34
34
34
34
34
34
34
34
34
34
33
33
33
33
33
32
32
33
34
34
34
32
32
31
32
31
31
31
23
23
19
19
19
19
19
18
18
18
18
19
20
20
19
19
19
19
18
18
18
15
15
15
15
15
15
15
15
16
16
16
17
18
18
18
18
18
18
18
18
18
18
18
17
17
18
17
18
18
19
19
19
19
19
19
19
19
20
21
21
21
21
21
21
21
21
21
21
21
21
21
21
22
22
22
22
23
23
23
23
23
23
23
23
23
24
24
24
24
24
28
28
28
28
28
28
28
28
28
28
31
31
31
31
31
31
31
31
31
31
31
30
30
30
30
30
30
33
33
33
33
34
34
34
34
33
33
34
35
35
34
32
35
35
36
36
36
36
36
37
37
37
37
37
37
37
38
40
41
41
41
41
41
41
41
38
38
40
39
39
39
39
42
42
42
42
42
42
42
42
42
42
42
42
42
42
42
42
43
43
45
45
45
45
45
47
47
47
47
46
46
45
45
45
49
54
55
55
55
55
55
55
55
55
56
56
55
54
54
54
54
54
54
54
55
55
55
55
55
55
53
54
55
63
63
64
61
59
59
59
58
60
60
60
59
58
55
55
55
52
53
53
54
54
54
55
55
55
55
55
55
55
55
55
55
55
55
55
55
55
55
55
55
57
57
57
57
60
61
62
62
62
62
62
62
62
62
62
62
63
63
62
62
63
63
63
63
63
63
63
63
64
64
64
64
63
63
63
63
63
63
67
67
67
67
67
65
65
63
60
60
60
60
59
59
59
59
59
60
60
60
60
60
60
60
63
63
63
63
63
64
64
64
63
63
59
59
59
60
60
60
60
60
60
59
59
58
58
58
59
59
59
59
57
57
55
55
52
52
51
50
50
50
50
50
48
48
48
46
46
45
45
45
45
44
43
41
41
40
42
41
40
40
40
39
38
37
24
23
23
23
23
22
21
21
21
21
21
19
19
19
21
22
22
23
22
23
23
23
23
24
24
24
24
24
24
24
23
23
24
24
24
25
25
27
27
27
27
27
27
27
27
27
27
27
27
27
27
28
29
29
29
29
29
28
28
28
30
30
30
30
30
30
31
31
31
32
32
32
32
30
32
32
34
35
35
35
35
35
35
35
37
37
37
37
38
39
39
39
39
40
40
40
40
40
41
41
41
41
41
41
41
41
42
42
42
42
42
42
42
42
42
42
42
42
42
42
42
42
42
43
43
43
43
43
43
43
43
43
43
43
43
43
43
43
43
39
39
40
37
37
37
37
37
35
35
35
35
35
35
35
35
35
34
34
34
34
34
34
34
34
36
36
35
35
35
35
34
34
35
37
36
36
35
35
35
35
36
36
36
35
35
35
35
35
35
35
35
35
35
35
35
35
35
35
35
34
34
33
30
25
25
25
24
24
24
24
24
24
24
23
23
23
23
23
23
20
20
20
20
20
20
20
20
20
20
20
20
20
20
20
20
20
20
20
20
20
20
20
20
19
19
19
18
18
18
18
18
15
15
15
15
15
15
16
16
16
16
16
17
17
17
17
17
17
17
17
17
17
17
17
18
18
18
18
18
18
18
18
18
18
18
18
18
19
19
19
19
19
19
20
20
20
21
21
20
20
20
20
20
21
21
21
22
22
23
23
23
22
22
22
22
22
22
22
22
23
25
25
25
25
25
25
25
24
24
22
22
19
19
19
19
18
18
18
17
17
17
17
17
17
17
17
17
17
17
17
17
17
17
17
17
17
17
17
17
17
17
17
17
17
17
17
17
17
17
17
17
17
17
17
17
17
17
17
17
17
17
17
17
17
17
17
17
17
18
18
17
17
17
17
18
18
18
18
18
18
18
18
18
18
18
19
20
20
21
21
21
21
21
21
21
21
21
21
21
21
21
21
21
21
21
21
21
22
22
22
22
22
22
22
21
21
21
21
21
22
22
24
23
20
18
18
18
15
15
15
15
15
17
15
15
16
16
16
16
14
14
14
14
14
14
15
15
15
15
15
15
15
15
15
16
16
16
17
17
17
17
18
18
19
19
19
19
19
19
19
19
19
20
19
19
19
19
19
19
19
19
19
19
19
19
19
19
19
19
19
20
20
20
21
21
21
21
22
22
23
23
23
23
23
23
23
23
23
23
23
23
23
23
23
24
24
25
25
25
26
26
26
26
26
26
26
26
26
26
26
26
27
27
27
27
27
27
26
26
26
26
26
26
26
26
26
26
26
25
25
25
25
25
25
25
25
25
25
25
25
25
25
25
24
24
24
24
24
24
24
25
25
25
25
25
25
25
25
25
25
26
26
26
26
26
26
26
26
27
27
27
27
26
26
26
26
26
24
24
23
18
18
18
18
18
18
18
18
18
18
18
18
18
18
18
17
16
16
16
16
16
16
17
17
17
17
17
17
17
17
17
17
17
17
17
17
17
17
17
17
17
17
17
17
17
17
17
17
17
17
16
15
15
15
16
17
17
17
16
15
15
15
15
14
14
14
14
14
14
14
14
14
14
14
14
14
14
14
14
13
13
12
11
11
11
11
11
11
11
10
10
10
10
10
10
10
10
10
10
10
10
11
11
11
11
11
12
12
12
12
12
12
12
9
7
7
7
7
7
7
7
7
7
7
7
7
7
7
7
7
7
7
7
7
7
7
7
7
7
7
7
7
7
7
7
7
7
7
7
8
8
8
8
8
8
8
8
8
8
8
8
8
8
8
8
8
8
8
8
8
8
8
8
8
9
9
9
9
9
9
8
8
8
8
8
8
8
8
8
8
8
8
9
9
9
10
10
10
10
10
10
10
10
10
10
10
10
10
10
10
10
10
10
10
10
10
10
9
9
9
9
9
9
9
9
9
8
8
8
8
8
8
8
8
8
8
8
8
8
8
8
8
8
8
8
8
8
8
8
8
8
8
8
8
8
8
8
8
8
8
8
8
8
8
8
8
8
8
8
8
8
7
7
7
7
7
7
7
7
6
6
6
6
6
6
6
6
6
6
6
6
6
6
6
6
6
6
6
6
6
6
6
5
5
5
5
5
5
5
6
5
5
5
5
5
5
5
5
4
4
3
3
1
1
1
1
1
1
1
1
1
1
1
1
1
1
1
1
1
1
1
1
1
1
1
1
1
1
1
1
1
1
1
1
1
1
1
1
1
1
1
1
1
1
1
1
1
1
1
1
2
2
2
2
2
2
3
3
3
3
3
3
3
3
3
3
3
3
3
3
3
3
3
3
3
3
3
3
3
3
3
3
3
3
3
4
4
5
5
5
5
5
5
5
5
5
5
5
5
5
6
6
6
6
6
6
6
6
6
6
6
6
6
6
6
6
6
6
6
6
6
6
6
6
6
6
6
6
6
6
6
6
6
6
6
6
6
6
6
6
6
6
6
6
6
7
7
7
7
7
7
7
7
7
7
7
7
7
7
7
7
7
7
7
7
7
7
7
7
7
7
7
7
7
7
7
7
7
7
8
8
8
8
8
8
8
8
7
7
7
7
7
7
7
6
6
6
5
5
5
5
5
5
5
5
5
5
5
5
5
5
5
5
5
5
5
4
4
4
4
4
4
4
3
3
3
3
3
3
3
3
3
3
3
3
3
3
3
3
3
3
3
3
3
3
3
3
3
3
3
3
3
3
3
3
3
3
3
3
3
3
3
3
3
3
3
3
3
3
3
3
3
3
3
3
3
3
3
2
2
2
2
2
2
2
2
2
2
2
2
2
2
2
2
2
2
2
2
2
2
3
3
3
3
3
2
2
2
2
2
2
2
2
2
2
2
2
2
2
2
3
3
3
3
3
3
3
3
3
3
3
3
3
3
2
2
2
2
2
3
3
3
2
2
2
2
2
2
2
2
2
2
2
2
2
2
2
2
2
2
2
2
2
2
2
2
2
2
2
2
2
2
2
2
2
2
2
2
2
2
2
2
2
2
2
2
2
2
2
2
2
2
2
2
2
2
2
2
2
2
2
2
2
2
2
2
2
2
3
3
3
3
3
3
3
3
3
3
3
3
3
3
3
3
3
3
3
3
3
3
3
3
3
3
3
3
3
3
3
3
3
3
3
3
3
3
3
3
4
4
4
4
4
4
4
4
4
4
4
4
4
4
4
5
5
5
5
5
5
5
5
6
6
6
6
6
6
6
6
6
6
6
6
6
6
5
5
4
4
4
4
4
4
4
4
4
4
4
4
4
4
3
3
3
4
4
4
4
4
4
4
4
4
4
4
4
4
4
4
4
4
4
4
4
4
4
4
4
4
4
4
4
4
4
4
4
4
4
4
4
4
4
4
4
4
4
4
4
4
4
4
4
4
4
4
4
4
4
4
4
4
4
4
4
4
4
4
4
4
4
4
4
4
4
4
4
4
4
4
4
4
4
4
4
4
4
4
4
4
4
3
3
3
3
3
3
3
3
3
2
2
2
2
2
2
2
2
2
2
2
2
2
2
2
2
2
2
2
2
2
2
3
3
3
3
3
2
2
2
2
2
2
2
2
2
2
2
2
2
2
2
2
2
2
2
2
2
2
2
1
1
1
1
1
1
1
1
1
1
1
0
0
0
0
0
0
0
0
0
0
0
0
0
0
0
0
0
0
0
0
0
0
0
0
0
0
0
0
0
0
0
0
0
0
0
0
0
0
0
0
0
0
0
0
0
0
0
0
0
0
0
0
0
0
0
0
0
0
0
1
1
1
1
1
1
1
1
1
1
1
1
1
1
1
1
1
1
1
1
1
1
1
1
1
1
1
1
1
1
1
1
1
1
1
1
1
1
1
1
1
1
1
1
1
1
1
1
1
1
1
1
1
1
1
1
1
1
1
1
1
1
1
0
0
0
0
0
0
0
0
0
0
0
0
0
0
0
0
0
0
0
0
0
0
0
0
0
0
0
0
0
0
0
0
0
0
0
0
0
0
0
0
0
0
0
0
0
0
0
0
0
0
0
0
0
0
0
0
0
0
0
0
0
0
0
0
0
0
0
0
0
0
0
0
0
0
0
0
0
0
0
0
0
0
0
0
0
0
0
0
0
0
0
0
0
0
0
0
0
0
0
0
0
0
0
0
0
0
0
0
0
0
0
0
0
0
0
0
0
0
0
0
0
0
0
0
0
0
0
0
0
0
0
0
0
0
0
0
0
0
0
0
0
0
0
0
0
0
0
0
0
0
0
0
0
0
0
0
0
0
0
0
0
0
0
0
0
0
0
0
1
1
1
1
1
1
1
1
1
1
1
1
1
1
1
1
1
1
1
1
1
1
1
1
1
1
1
1
1
1
2
2
2
2
2
2
2
2
2
2
2
2
2
2
2
2
2
2
2
2
2
2
2
2
2
2
2
2
2
2
2
2
2
2
2
2
2
2
2
2
2
2
2
2
2
2
2
2
2
2
2
2
2
2
2
2
2
2
2
2
2
2
2
2
2
2
2
2
2
2
2
2
2
2
2
2
2
2
2
2
2
2
2
2
2
2
2
2
2
2
2
2
2
2
2
1
1
1
1
1
1
0
0
0
0
0
0
0
0
0
0
0
0
0
0
0
0
0
0
0
0
0
0
0
0
0
0
0
0
0
0
0
0
0
0
0
0
0
0
0
0
0
0
0
0
0
0
0
0
0
0
0
0
0
0
0
0
0
0
0
0
0
0
0
0
0
0
0
0
0
0
0
0
0
0
0
0
0
0
0
0
0
0
0
0
0
0
0
0
0
0
0
0
0
0
0
0
0
0
0
0
0
0
0
0
0
0
0
0
0
0
0
0
0
0
0
0
0
0
0
0
0
0
0
0
0
0
0
0
0
0
0
0
0
0
0
0
0
0
0
0
0
0
0
0
0
0
0
0
0
0
0
0
0
0
0
0
0
0
0
0
0
0
0
0
0
0
0
0
0
0
0
0
0
0
0
0
0
0
0
0
0
0
0
0
0
0
0
0
0
0
0
0
0
0
0
0
0
0
0
0
0
0
0
0
0
0
0
0
0
0
0
0
0
0
0
0
0
0
0
0
0
0
0
0
0
0
0
0
0
1
1
1
1
1
1
1
1
1
1
1
1
1
1
1
1
1
1
1
1
1
1
1
1
1
1
1
1
1
1
1
1
1
1
1
1
1
1
1
1
1
1
1
1
1
1
1
1
1
1
1
1
1
1
1
1
1
1
1
1
1
1
1
1
1
1
1
1
1
1
1
1
1
1
1
1
1
1
1
1
1
1
1
1
1
1
1
1
1
1
1
1
1
1
1
1
1
1
1
1
1
1
1
1
1
2
2
1
1
1
1
1
0
0
0
0
0
0
0
0
0
0
0
0
0
0
0
0
0
0
0
0
0
0
0
0
0
0
0
0
0
0
0
0
0
0
0
0
0
0
0
0
0
0
0
0
0
0
0
0
0
0
0
0
0
0
0
0
0
0
0
0
0
0
0
0
0
0
0
0
0
0
0
0
0
0
0
0
0
1
1
1
1
1
1
1
1
1
1
1
1
1
1
1
1
1
1
1
1
1
1
1
1
1
1
1
1
1
1
1
5
5
74
92
95
96
100
101
101
105
106
110
111
116
117
117
118
120
126
158
171
195
210
219
247
273
285
396
399
406
415
421
517
544
545
560
567
575
588
592
593
600
649
725
728
730
730
730
730
730
730
732
733
738
743
749
784
786
786
819
821
827
827
830
851
877
911
917
918
943
960
963
985
988
1007
1010
1011
1011
1020
1026
1026
1031
1035
1035
1037
1043
1049
1052
1060
1090
1100
1106
1126
1141
1142
1149
1158
1163
1164
1167
1193
1195
1196
1202
1202
1204
1204
1208
1226
1230
1231
1232
1232
1242
1252
1257
1267
1271
1271
1273
1274
1275
1278
1288
1292
1293
1294
1296
1297
1297
1305
1306
1308
1305
1307
1302
1304
1306
1308
1312
1312
1313
1310
1312
1312
1313
1314
1315
1315
1316
1316
1320
1315
1313
1303
1303
1303
1302
1302
1302
1303
1303
1302
1302
1302
1301
1302
1302
1303
1296
1281
1246
1240
1224
1224
1219
1206
1206
1204
1206
1209
1211
1191
1184
1176
1161
850
844
834
816
781
677
644
632
632
631
632
633
639
641
637
630
626
623
620
618
619
618
621
619
614
612
611
613
612
615
616
618
617
611
611
612
616
617
613
611
600
589
540
532
508
500
504
487
480
475
472
471
453
440
410
336
319
249
250
250
245
248
254
250
250
246
231
213
209
205
199
198
200
205
204
211
211
213
216
218
219
219
222
225
226
226
228
229
230
231
231
235
237
238
248
251
252
253
251
251
251
252
253
250
252
248
243
230
224
221
220
223
223
226
226
226
227
228
223
231
240
241
242
242
245
246
248
250
252
261
262
257
260
260
260
275
286
295
299
303
303
301
301
308
311
312
311
318
324
327
332
338
348
349
347
345
342
353
352
352
361
363
363
364
364
365
365
365
365
365
365
366
395
431
433
451
450
450
448
449
450
452
455
461
463
463
463
464
467
469
470
470
469
475
477
480
480
480
481
492
500
504
503
500
490
491
499
502
512
516
512
513
513
514
514
516
515
515
512
508
500
496
496
494
492
491
491
491
491
490
488
486
486
489
498
500
500
500
500
500
500
503
503
503
503
510
513
513
514
511
511
512
512
512
512
512
517
517
517
514
514
515
519
519
519
517
512
512
500
500
500
496
496
491
493
494
497
498
500
498
499
497
488
481
478
461
459
461
455
432
405
374
369
368
367
366
370
372
372
372
371
373
367
369
366
356
348
319
296
289
291
293
290
292
292
293
287
287
288
289
286
287
288
289
291
293
294
293
302
302
302
317
320
324
321
319
318
318
318
316
306
307
306
307
302
298
296
296
295
299
299
303
312
309
304
301
313
318
322
316
317
306
313
306
313
312
311
295
285
270
268
277
281
300
314
323
325
326
327
327
337
341
343
348
351
351
353
359
366
366
366
370
378
389
389
399
417
426
444
444
451
453
462
460
465
476
491
496
500
500
499
499
509
514
515
521
521
515
526
532
541
541
545
548
564
567
562
584
581
581
583
585
609
614
621
623
617
618
617
619
619
620
623
628
636
636
648
651
652
653
654
657
658
657
666
666
664
667
671
678
679
681
705
711
711
712
710
718
718
725
727
730
729
729
729
733
735
736
737
736
736
736
735
738
735
741
745
743
743
738
737
738
739
739
740
743
742
739
741
741
747
753
755
757
759
758
755
754
759
752
752
751
751
751
752
751
757
751
746
736
711
710
711
714
720
722
727
728
728
740
747
748
753
756
776
789
789
799
798
806
808
811
817
817
817
820
821
815
816
820
845
883
891
906
909
920
927
931
869
863
839
741
736
733
738
753
753
744
656
633
633
632
629
640
647
654
640
654
658
695
691
702
703
708
715
768
788
788
791
816
826
827
827
828
830
852
862
861
884
888
902
888
893
902
901
902
905
924
923
926
920
902
907
906
905
905
911
927
944
948
949
950
950
970
972
982
991
996
1001
1014
1016
1024
1033
1037
1038
1044
1049
1049
1072
1077
1086
1088
1107
1107
1104
1119
1122
1145
1148
1147
1148
1150
1153
1156
1162
1173
1175
1178
1177
1169
1171
1165
1162
1174
1184
1188
1189
1181
1163
1167
1158
1113
1089
1085
1083
1081
1087
1090
1095
1122
1135
1148
1154
1154
1155
1157
1167
1183
1192
1206
1219
1246
1255
1259
1265
1271
1274
1274
1282
1283
1293
1295
1314
1312
1311
1311
1335
1336
1362
1363
1378
1383
1383
1379
1343
1311
1253
1238
1237
1243
1230
1244
1242
1251
1232
1231
1233
1233
1234
1232
1230
1230
1229
1227
1222
1207
1224
1231
1233
1234
1247
1247
1249
1237
1234
1230
1229
1217
1253
1259
1273
1262
1238
1235
1251
1235
1236
1238
1227
1207
1198
1204
1206
1236
1237
1236
1230
1228
1229
1230
1228
1240
1241
1252
1256
1263
1267
1276
1286
1286
1289
1291
1286
1286
1291
1296
1299
1303
1303
1306
1306
1306
1307
1312
1288
1285
1283
1280
1268
1265
1266
1266
1267
1274
1254
1253
1272
1257
1234
1224
1185
1057
1037
991
973
916
915
919
919
916
915
916
923
920
923
923
921
921
921
920
918
918
929
931
929
947
947
945
944
942
944
944
944
941
936
939
936
912
893
880
867
864
864
864
872
873
882
885
884
861
861
852
853
854
854
850
883
893
895
892
875
867
864
855
854
866
875
878
850
837
798
756
745
741
746
750
766
771
773
773
768
759
736
734
729
728
729
734
740
744
751
767
771
784
782
791
794
830
849
854
868
862
842
835
844
844
856
883
906
865
878
844
833
837
839
840
861
880
884
885
882
875
876
881
886
923
952
970
959
963
960
957
958
964
974
979
982
984
982
984
987
1001
1003
1003
1007
1004
1007
1010
1014
1019
1027
1030
1031
1033
1035
1037
1035
1035
1038
1041
1046
1052
1051
1049
1049
1051
1048
1050
1042
1040
1035
1036
1044
1039
1037
1035
1037
1025
1026
1026
1032
1029
1032
1024
1018
1018
1017
1014
1014
1016
1016
1016
1030
1030
1030
1032
1033
1033
1032
1034
1046
1062
1064
1065
1062
1063
1069
1073
1084
1092
1096
1092
1071
1064
1061
1065
1073
1074
1077
1075
1074
1073
1073
1073
1079
1079
1079
1077
1051
1051
1051
1040
1038
1037
1051
1046
1005
999
1002
951
909
914
870
857
851
842
788
784
784
791
793
792
782
716
705
703
697
658
584
581
592
602
625
614
620
622
624
631
621
624
624
620
622
629
631
638
639
642
640
663
673
674
679
685
688
689
697
700
700
700
707
706
729
738
739
737
740
743
757
759
782
810
812
813
817
817
817
821
831
833
832
858
860
870
870
875
866
895
899
901
893
889
869
859
859
862
864
895
897
905
905
905
906
907
909
912
912
914
915
918
936
940
946
957
962
966
967
967
969
970
974
982
982
982
982
981
980
986
989
991
995
993
992
992
994
997
997
997
997
994
992
990
991
996
999
1007
1004
1002
1006
985
972
972
916
925
927
918
898
841
809
799
797
800
803
802
800
800
799
810
815
828
828
867
876
875
875
875
875
875
888
894
897
904
906
906
905
917
921
923
919
918
921
929
934
963
973
996
1001
980
941
951
926
919
911
903
885
875
837
824
819
810
807
763
759
767
745
738
740
743
750
750
750
756
757
752
741
711
690
687
687
678
671
667
683
685
686
685
656
648
648
644
641
641
648
645
629
619
616
616
614
613
613
613
615
619
621
621
621
622
621
621
620
620
622
623
627
625
627
626
627
630
633
632
631
629
629
625
626
629
630
627
628
628
648
648
648
648
647
648
648
648
648
650
648
651
651
652
652
651
655
658
658
662
664
669
667
671
671
677
681
688
687
684
681
680
671
669
670
674
675
677
675
679
688
695
704
714
713
712
718
712
713
716
715
703
690
636
635
618
618
593
462
398
338
326
333
343
345
358
371
380
380
382
382
382
393
394
395
399
405
411
410
410
414
413
413
415
416
437
447
458
463
461
465
465
474
473
474
491
495
502
500
500
509
517
516
517
518
519
523
531
542
547
548
547
546
549
548
548
550
549
552
552
552
553
564
570
572
570
575
574
574
574
574
575
574
572
574
579
579
576
577
578
578
580
581
586
586
590
592
593
594
597
599
600
580
587
583
575
578
587
592
592
603
605
607
607
603
598
600
603
599
594
595
592
594
592
590
590
577
575
574
558
571
571
571
571
568
569
569
568
572
565
559
555
555
544
540
540
543
544
550
550
557
559
530
504
498
498
495
496
497
498
506
506
505
504
504
509
509
500
500
481
466
460
459
455
457
461
494
490
469
469
449
450
451
450
450
450
450
450
450
450
447
447
449
448
452
454
459
458
457
466
467
470
471
471
477
479
479
481
481
481
482
483
483
487
488
491
491
519
520
519
514
509
507
506
500
504
494
484
458
455
453
452
452
452
451
470
462
470
459
437
440
426
425
424
423
475
496
502
503
501
503
490
488
492
508
523
521
519
519
517
517
521
523
525
528
543
540
537
538
545
544
552
555
555
558
560
563
569
576
591
593
597
599
606
606
606
611
614
615
615
621
628
636
636
635
632
632
636
640
645
644
650
650
645
641
644
651
654
669
670
668
672
670
674
680
679
688
686
685
685
687
691
692
691
691
691
697
698
698
698
698
704
704
704
706
716
727
727
724
725
724
723
725
723
728
731
729
708
706
705
705
706
709
716
717
720
720
720
722
724
723
724
726
729
730
732
732
733
732
721
710
699
673
674
675
667
664
624
590
584
595
592
579
573
569
567
569
571
555
555
556
557
543
544
535
541
540
531
530
526
524
527
521
524
517
514
488
476
441
444
444
439
441
438
441
439
454
460
460
464
459
454
452
452
452
446
448
447
447
457
449
450
449
450
450
450
452
433
392
385
352
363
360
371
392
386
424
426
466
473
472
486
487
488
495
499
530
538
566
567
569
570
578
578
579
582
583
635
644
662
685
689
697
709
715
719
723
744
748
751
742
733
739
741
741
752
765
792
792
793
796
803
807
807
811
811
821
833
833
833
838
840
843
846
850
849
849
849
859
860
862
862
871
881
880
880
880
879
879
877
877
878
890
891
897
898
906
911
911
911
914
931
942
944
953
951
944
941
943
944
947
949
947
935
934
918
919
924
924
915
915
919
920
920
921
921
921
928
932
932
932
932
931
931
930
930
932
932
933
932
931
930
930
930
930
938
938
938
938
937
937
937
937
941
940
940
940
938
938
939
941
941
939
940
937
933
934
927
920
916
911
910
884
883
878
845
831
819
771
772
771
735
636
597
562
547
544
542
537
512
472
425
381
374
359
364
363
363
357
357
357
363
363
361
356
356
359
356
359
360
356
353
352
335
334
329
329
328
309
310
309
309
305
305
304
305
306
310
311
313
313
311
310
307
300
298
277
271
252
245
230
236
220
194
194
189
186
185
185
186
187
186
177
177
176
176
175
176
176
178
178
178
179
175
174
172
171
172
172
172
171
171
173
175
177
177
177
178
178
180
178
178
176
172
174
175
175
178
179
180
179
180
182
182
182
184
185
189
188
187
186
185
185
185
183
185
182
180
181
179
179
181
181
181
181
180
176
175
173
180
185
187
188
187
187
187
193
189
187
179
175
165
154
154
155
155
158
157
159
156
155
152
153
161
162
167
168
168
175
175
177
180
180
178
177
175
178
176
176
178
176
180
179
182
185
184
185
181
179
188
190
189
191
192
192
190
189
189
191
193
195
195
197
197
198
198
199
198
198
203
204
205
206
206
205
203
203
206
203
206
206
205
205
206
206
206
205
205
205
205
205
205
206
207
209
209
210
209
208
208
206
205
205
205
205
205
205
208
209
211
211
212
212
213
213
216
216
216
216
216
217
217
220
220
217
214
212
205
202
195
193
186
185
185
185
185
185
193
194
194
195
198
198
197
198
198
199
199
199
198
197
198
198
200
202
202
202
201
203
203
203
203
204
204
204
204
205
206
210
214
211
213
222
222
219
228
220
214
218
201
197
190
196
194
190
187
189
202
202
215
216
215
216
213
215
215
215
215
217
216
216
209
199
171
168
168
177
177
178
184
186
186
187
192
191
203
203
204
204
204
204
205
206
206
206
207
208
208
213
214
214
214
214
214
214
216
216
216
216
216
217
214
217
217
217
216
216
219
218
220
220
221
220
220
219
219
225
224
224
218
213
211
214
215
220
221
222
222
221
222
222
223
223
224
225
226
224
223
224
228
228
232
232
231
229
229
228
228
227
230
230
229
229
228
228
227
229
226
223
223
222
224
224
225
224
223
224
222
222
224
225
226
221
219
215
212
211
211
212
209
206
207
206
206
205
203
205
195
196
193
206
206
206
204
204
201
201
202
203
202
205
204
203
203
203
203
203
204
206
209
210
215
215
215
215
220
220
224
231
229
232
230
225
225
222
222
225
225
225
228
223
223
219
222
222
203
203
192
191
191
191
191
192
197
199
199
197
200
203
203
203
200
201
200
203
202
203
204
197
191
183
181
181
184
185
186
189
190
194
196
197
200
201
202
203
203
203
203
204
205
205
205
209
209
213
215
212
208
208
217
222
221
228
223
221
220
207
208
213
213
214
214
214
215
214
214
216
219
221
220
219
220
220
221
222
222
222
222
220
221
221
222
222
221
221
221
221
221
221
220
222
222
222
219
215
209
209
209
212
212
212
215
212
208
207
207
207
207
207
207
209
210
212
212
211
211
212
213
212
212
212
209
206
205
205
205
205
205
205
204
204
204
204
204
206
206
206
206
206
206
206
206
206
206
206
205
205
205
204
201
201
201
201
201
201
201
192
190
175
150
149
148
145
147
146
147
147
147
147
146
144
141
141
140
137
136
136
136
135
133
133
130
129
129
129
129
129
129
128
129
121
118
79
75
72
71
72
70
66
67
62
62
62
61
62
62
62
62
62
62
62
62
62
62
62
60
58
58
58
58
57
56
56
56
55
55
50
49
49
48
48
48
48
48
48
48
48
48
48
48
48
48
48
48
48
48
48
48
49
50
49
49
47
47
47
47
47
47
47
48
48
48
48
48
48
48
45
43
43
43
39
39
37
32
32
29
29
29
29
29
28
27
26
26
26
26
26
26
27
27
27
27
27
27
27
27
28
28
28
29
29
29
29
28
28
28
28
28
28
28
28
28
27
27
27
27
27
28
27
27
27
27
26
26
25
19
18
16
12
13
13
16
16
16
16
16
16
18
18
18
18
18
18
18
18
18
18
19
20
20
20
20
20
20
22
24
26
26
26
26
25
25
25
25
27
27
27
27
27
26
26
26
26
26
26
26
26
27
27
26
26
26
26
26
26
26
26
26
26
26
26
26
26
26
26
26
27
27
27
27
27
27
28
28
28
28
28
28
28
28
28
28
28
28
28
28
28
28
28
29
29
29
29
29
30
30
30
30
30
30
30
30
30
30
29
29
29
29
29
29
29
29
29
29
29
29
29
29
29
29
28
27
27
27
27
27
26
26
26
26
26
26
26
26
26
26
26
26
26
26
26
26
25
25
25
25
25
25
25
25
25
25
23
23
23
23
21
21
16
15
15
13
12
11
12
9
5
5
5
5
5
4
4
4
4
4
4
4
4
3
3
2
2
2
2
2
2
2
2
2
2
2
2
2
2
2
2
2
2
2
2
2
3
3
3
3
3
3
3
3
3
3
3
3
3
3
3
3
3
3
3
3
3
3
3
3
3
3
3
3
3
3
3
3
3
3
3
3
2
2
2
2
2
2
2
2
2
2
3
3
3
3
3
3
3
3
3
3
3
3
3
3
3
3
3
3
3
3
3
3
3
3
3
3
3
3
3
3
3
3
3
3
3
3
3
3
3
3
3
3
3
3
3
3
3
3
3
3
3
3
3
3
3
3
3
3
2
2
2
2
2
2
2
2
2
2
2
2
2
2
2
2
2
2
2
1
1
1
1
1
1
1
1
1
1
1
1
1
1
1
1
1
1
1
1
1
1
1
1
1
1
1
1
1
1
1
1
1
1
1
1
1
1
1
1
1
1
1
1
1
1
1
1
1
1
1
1
1
1
1
1
1
1
1
1
1
1
1
1
1
1
1
1
1
1
1
1
1
1
1
1
1
1
1
1
1
1
1
1
1
1
1
1
1
1
1
1
1
1
1
1
1
1
1
1
1
2
2
2
2
2
2
2
2
2
2
2
2
1
1
1
1
1
0
0
0
0
0
0
1
1
1
1
1
1
1
2
2
2
2
2
2
2
2
2
2
2
2
2
2
2
2
2
2
2
2
2
2
2
2
2
2
2
2
2
2
2
2
2
2
2
2
2
2
2
2
2
2
2
2
2
2
2
2
2
2
2
2
2
2
2
2
2
2
2
2
2
2
2
2
2
2
2
2
2
2
2
2
2
2
2
2
2
2
2
2
2
2
2
3
3
3
3
3
3
3
3
3
4
4
4
4
4
4
4
5
5
5
5
5
5
5
5
5
5
5
6
7
7
7
7
7
7
7
7
7
7
7
7
7
7
7
7
7
7
7
7
8
8
8
8
10
12
12
12
12
18
18
18
18
18
19
19
19
19
21
21
23
27
31
32
32
33
33
33
34
34
34
35
42
42
42
45
45
45
45
46
46
46
46
47
47
47
47
47
48
48
48
49
49
49
49
50
51
51
51
50
51
51
51
52
52
52
53
53
53
53
53
53
53
53
53
53
53
53
53
53
53
53
53
53
53
53
53
53
53
53
53
53
54
54
55
55
54
54
54
54
54
54
54
54
54
54
54
54
54
54
54
55
55
55
55
55
55
55
55
55
55
55
56
56
56
55
55
55
55
55
55
55
55
55
55
55
55
55
55
55
54
54
50
49
49
49
50
47
47
45
43
41
41
41
41
39
39
40
38
38
36
36
34
33
33
33
32
32
31
31
31
31
31
32
32
32
32
32
32
32
32
32
32
34
34
34
34
33
32
28
26
21
21
21
21
21
22
22
22
22
23
23
23
23
23
22
22
22
22
22
21
19
19
19
19
19
19
18
18
18
18
18
18
18
18
18
17
17
17
17
17
17
15
15
16
16
16
15
15
16
16
16
16
16
16
16
16
16
16
17
18
18
18
18
18
18
18
18
18
18
18
18
18
18
18
18
18
19
19
19
19
19
19
19
19
19
19
19
19
19
19
19
19
18
18
18
18
18
18
18
18
17
17
17
16
16
14
14
14
14
13
12
12
12
12
12
12
12
12
12
11
11
11
11
11
11
11
11
11
11
11
11
11
11
10
10
10
9
9
8
8
7
7
6
6
6
6
6
6
6
6
6
6
6
6
6
6
6
6
5
5
5
5
5
5
5
5
5
5
5
5
5
5
5
5
5
5
5
5
5
5
4
4
3
3
3
3
3
3
3
3
3
3
3
3
3
3
3
3
3
3
3
3
3
3
3
3
3
3
5
5
5
5
5
5
4
4
4
4
4
3
3
2
2
2
2
3
3
2
2
2
2
2
3
3
3
3
3
3
3
3
3
3
3
3
3
3
3
3
3
3
3
3
3
3
3
3
3
3
3
3
3
4
4
4
4
4
4
4
4
4
4
4
4
4
4
4
4
4
4
4
5
5
5
5
5
5
5
5
5
5
5
5
5
5
5
5
6
6
6
6
6
6
6
6
6
6
6
6
6
6
6
6
6
7
7
7
7
7
8
8
8
8
8
8
8
8
8
8
8
8
8
8
8
8
8
8
7
7
7
7
7
7
7
7
7
7
7
8
8
8
9
9
9
9
9
9
12
12
12
11
11
11
11
11
11
11
11
11
11
11
10
10
10
10
10
10
10
10
10
10
10
10
10
10
10
10
10
10
10
10
10
10
10
10
10
10
10
10
10
10
10
10
10
10
10
10
10
10
10
10
10
10
10
10
10
10
10
10
10
10
10
10
10
9
9
9
9
9
9
9
9
9
9
9
8
8
7
6
6
6
6
6
6
6
6
6
6
6
6
6
6
6
6
6
5
4
5
5
5
5
6
6
6
6
6
6
6
6
6
7
7
7
7
7
8
9
9
9
9
9
8
8
8
8
8
8
8
8
8
8
7
7
7
7
9
9
9
9
9
9
9
9
9
9
9
11
11
11
11
11
11
11
11
11
11
11
11
11
11
11
11
11
11
11
11
11
11
11
10
10
10
10
10
10
10
10
10
10
10
10
10
10
10
11
11
11
11
11
11
12
12
12
12
12
12
12
12
12
12
12
12
12
13
13
13
13
13
13
13
13
13
13
13
13
13
12
12
12
12
12
12
12
12
12
13
13
13
13
13
13
13
13
13
13
13
13
13
14
15
15
15
15
15
15
15
15
15
15
15
15
16
16
16
16
16
16
15
14
15
15
13
12
12
12
12
12
12
12
12
12
12
12
12
12
12
12
12
12
12
12
12
12
12
12
12
12
12
12
12
12
11
11
11
11
11
11
11
11
11
11
11
10
10
10
9
9
9
9
9
9
9
9
9
9
9
9
9
9
9
9
8
8
8
7
7
7
7
7
8
8
8
8
8
8
7
7
7
7
8
8
8
8
8
8
8
8
8
8
8
8
9
9
9
9
9
9
9
9
9
9
9
10
10
10
10
10
10
10
11
12
12
13
13
13
13
14
14
14
14
14
13
13
13
12
12
13
13
12
11
11
10
10
10
10
11
11
11
11
11
12
13
13
14
14
14
14
14
14
14
14
14
14
14
14
14
14
14
14
14
14
14
14
14
14
14
14
14
14
14
14
14
14
14
14
14
14
14
14
14
14
14
14
14
14
14
14
14
14
14
14
14
14
14
14
14
14
14
14
14
14
14
14
14
14
14
14
14
14
14
14
14
14
14
14
14
14
14
14
14
14
15
15
15
15
15
15
15
15
15
15
15
15
15
15
15
15
16
16
16
16
17
17
17
17
17
17
16
16
16
17
17
17
17
16
16
16
16
16
16
16
17
17
16
16
16
16
16
16
16
15
15
14
14
14
14
14
14
12
12
12
12
12
11
11
11
11
11
11
11
11
10
10
10
10
10
9
9
9
9
9
9
7
7
7
7
7
7
7
7
7
7
7
8
7
7
8
8
8
8
8
8
8
8
8
8
8
8
8
8
8
8
8
8
8
8
9
9
9
9
9
9
9
9
9
9
9
9
9
9
9
9
9
9
9
9
9
9
9
10
9
9
9
10
12
20
28
28
28
30
30
30
30
31
31
31
31
31
31
31
31
32
32
32
32
32
34
35
36
36
35
35
35
35
36
36
36
37
37
36
37
37
37
37
37
37
37
39
41
42
42
39
39
39
40
40
40
40
40
40
40
40
40
40
40
40
40
43
43
44
44
44
44
44
44
44
47
47
47
47
47
47
47
48
48
48
48
48
48
47
47
48
49
49
49
49
49
49
49
51
50
51
51
52
52
53
54
54
55
55
56
56
54
55
56
55
55
55
55
54
54
54
53
53
54
54
55
55
55
55
54
55
55
55
55
55
56
57
58
58
58
58
58
58
59
62
61
61
61
61
61
62
63
61
61
61
63
64
66
66
64
64
61
60
60
60
60
60
60
60
60
60
61
64
65
65
66
66
66
66
66
67
67
66
66
67
67
67
67
67
67
68
70
70
67
67
68
68
67
68
68
67
67
66
65
65
67
69
69
70
70
68
63
63
63
65
65
65
65
65
65
65
67
67
67
67
67
67
67
67
67
67
67
67
67
67
67
67
67
67
68
68
68
69
69
70
71
71
71
70
71
71
70
70
69
68
68
69
70
71
72
73
74
73
73
73
73
74
78
79
78
78
77
77
77
78
79
79
79
78
73
73
72
72
67
67
64
64
64
64
64
64
64
63
64
64
62
63
61
63
58
57
54
54
52
51
51
51
51
51
51
52
55
55
55
55
55
55
55
55
55
55
55
55
55
55
55
55
55
55
55
55
55
55
55
55
55
55
55
55
55
55
55
55
54
55
55
56
55
54
51
48
48
48
49
48
48
48
49
49
49
51
51
51
52
51
53
53
52
52
52
53
50
50
49
49
46
42
42
40
41
43
42
45
44
44
44
43
45
45
45
42
37
37
37
37
37
37
37
37
37
37
39
39
39
39
39
39
39
41
41
41
40
40
41
41
41
42
43
43
42
42
42
42
42
42
42
42
42
42
42
42
41
41
41
41
41
41
41
41
41
41
41
41
41
41
41
41
41
41
41
40
40
39
41
41
42
44
48
51
52
51
51
51
51
52
52
52
52
52
52
52
52
52
52
52
51
51
51
51
51
51
54
56
56
57
57
56
56
55
55
55
55
55
55
56
56
56
56
56
55
55
55
59
61
65
67
67
68
69
70
74
74
74
74
75
75
72
71
72
70
70
65
64
64
65
66
67
67
67
66
64
66
64
64
64
64
65
66
67
67
67
67
69
70
71
71
71
71
71
72
73
73
73
73
73
75
75
76
76
77
77
77
77
77
78
78
77
78
78
78
78
78
78
78
79
76
76
73
72
71
71
71
71
71
72
72
74
75
75
74
74
74
74
74
74
74
73
73
73
73
74
74
74
74
74
74
74
74
74
74
74
75
75
75
76
76
76
76
76
75
75
75
75
74
76
77
76
76
75
74
73
73
72
72
71
71
71
71
71
71
71
71
71
71
70
70
70
71
71
71
71
72
73
74
74
74
74
75
75
75
75
75
75
75
75
75
74
74
71
65
65
57
54
53
51
44
41
39
37
37
37
37
37
37
37
33
33
32
31
32
32
32
32
32
32
32
32
32
32
32
31
31
31
29
29
30
31
31
32
32
32
32
30
28
28
27
27
26
25
25
26
26
27
27
27
26
26
26
26
26
26
26
26
26
26
26
26
26
27
28
27
26
24
23
23
23
24
24
23
23
23
23
23
23
23
23
23
23
23
23
23
23
23
23
23
23
23
23
25
25
25
25
25
25
25
25
26
26
26
26
26
26
26
26
26
26
26
26
26
24
23
23
24
24
24
24
23
23
22
20
21
21
21
19
19
19
19
19
19
19
19
19
19
19
21
20
20
20
19
19
19
19
19
20
20
19
19
19
19
19
19
19
19
19
19
19
19
18
18
18
18
18
18
18
18
18
18
18
18
18
18
18
18
19
19
19
20
20
20
21
21
21
22
22
22
25
26
28
28
28
29
30
30
31
32
31
31
31
31
30
30
29
29
29
36
36
35
34
34
34
34
34
34
34
34
33
33
33
33
33
33
33
33
33
35
35
35
35
36
36
37
37
39
39
39
38
38
38
38
37
37
37
37
38
38
37
37
37
37
37
37
37
37
37
37
37
37
37
38
38
38
38
38
38
38
38
39
38
38
38
38
38
38
38
38
38
38
38
38
38
38
38
38
38
38
38
38
38
38
39
39
39
39
39
39
39
39
39
39
39
39
39
39
39
39
39
39
39
39
39
39
38
38
39
40
40
40
40
40
39
39
39
40
40
40
40
40
39
38
38
38
37
37
37
36
36
35
36
36
36
35
35
35
35
35
35
34
31
29
30
27
25
25
23
23
23
23
21
21
22
22
22
24
26
26
26
26
26
26
26
26
26
26
26
26
26
26
26
26
27
27
27
27
27
27
27
27
27
27
28
27
27
26
26
26
26
26
26
26
26
27
27
27
30
29
29
29
25
25
24
23
23
23
23
24
24
24
24
24
24
25
25
25
25
25
25
25
26
26
26
26
26
25
25
25
25
25
25
25
25
25
25
25
24
23
23
23
23
22
23
23
23
23
20
20
22
23
23
23
23
23
23
23
23
23
23
22
22
22
22
22
22
22
22
22
23
23
23
23
25
25
25
25
25
25
25
27
27
27
30
30
32
33
33
32
30
33
33
33
33
33
33
34
34
34
34
34
34
34
34
34
34
34
34
34
34
34
34
34
34
34
34
34
34
33
33
33
33
33
34
31
30
29
29
26
26
26
26
26
27
27
27
27
27
27
27
28
28
28
28
28
28
28
28
28
28
28
27
28
28
28
29
30
32
32
32
32
31
32
32
32
32
32
32
32
32
32
32
32
32
32
32
32
32
32
32
33
33
33
33
34
34
34
34
34
34
34
34
34
34
34
33
33
33
33
33
33
34
34
34
34
34
34
34
34
34
34
34
33
33
32
32
32
32
32
32
32
33
33
33
33
33
33
33
35
36
36
34
30
28
28
30
30
31
30
30
31
31
31
30
30
31
32
32
31
31
31
31
30
28
27
27
28
28
28
28
28
28
27
27
29
29
29
29
29
29
29
29
29
29
29
29
30
26
26
26
26
26
26
26
26
26
26
25
25
24
24
24
24
24
24
24
24
24
24
25
25
27
27
27
27
27
27
27
25
24
24
25
25
25
25
25
25
25
25
25
25
25
25
25
25
25
25
25
25
25
25
25
25
25
25
25
25
25
25
25
25
25
25
25
25
25
27
27
27
27
27
27
27
27
26
26
26
26
26
26
25
25
25
25
25
25
25
25
25
25
25
25
25
26
26
26
26
26
26
26
26
26
26
26
26
26
26
26
26
26
27
27
27
27
26
27
27
27
27
27
27
27
27
27
27
28
28
28
28
28
28
28
28
28
27
27
26
26
26
27
27
27
25
26
26
23
22
14
14
14
14
14
13
13
14
15
15
15
15
15
15
14
14
13
13
13
13
14
14
14
14
14
14
14
14
15
15
15
15
15
15
15
15
15
15
15
15
15
15
15
15
15
15
15
15
14
13
12
11
11
13
13
14
14
14
14
14
15
15
16
16
16
17
17
17
17
16
16
16
16
16
16
16
17
17
17
17
17
17
17
17
16
16
16
15
15
15
15
15
15
15
15
15
15
14
14
14
14
14
14
14
14
14
14
14
14
14
14
14
14
14
14
14
14
14
14
14
14
14
14
14
14
14
14
14
14
14
14
14
14
14
14
14
14
14
14
14
14
14
13
12
12
12
12
12
11
11
11
11
11
11
11
11
11
11
11
11
11
10
10
10
10
10
10
10
10
10
10
10
10
10
10
10
10
10
10
10
9
9
9
9
9
9
9
10
10
10
10
10
10
10
11
11
11
11
11
11
11
11
11
11
11
11
11
11
10
9
9
9
10
10
10
10
10
10
10
10
10
10
10
10
10
10
10
10
10
10
10
10
10
10
10
10
10
10
9
7
7
7
7
7
7
7
6
6
6
6
6
6
6
6
6
6
6
6
5
5
5
5
5
5
5
4
4
4
4
4
4
4
4
4
4
4
4
4
4
4
4
4
4
4
4
4
4
4
4
4
4
4
4
4
4
4
4
4
4
4
4
4
4
4
4
4
4
4
4
4
4
4
4
4
4
4
4
4
4
4
4
4
4
4
4
4
4
4
4
4
4
4
4
4
4
4
4
4
4
4
4
3
3
4
4
3
3
3
3
2
2
2
2
2
2
2
1
1
1
1
1
1
1
1
1
1
1
1
1
2
2
2
2
2
2
2
2
2
2
2
2
2
2
2
2
2
2
2
2
2
2
2
2
2
2
2
2
2
2
2
2
2
2
2
2
2
2
2
2
2
2
2
2
2
2
2
2
2
2
2
2
2
2
2
2
2
2
2
2
2
2
2
2
2
2
2
2
2
2
2
2
2
2
2
2
2
2
2
2
2
2
2
2
2
2
2
2
2
2
2
2
2
2
1
1
1
1
1
1
1
1
1
1
1
1
1
1
1
1
1
1
1
1
1
1
1
0
0
0
0
0
0
0
0
0
0
0
0
0
0
0
0
0
0
0
0
0
0
0
0
0
0
0
0
0
0
0
0
0
0
0
0
0
0
0
0
0
0
0
0
0
0
0
0
0
0
0
0
0
0
0
0
0
0
0
0
0
0
0
0
0
0
0
0
0
0
0
0
0
0
0
0
0
0
0
0
0
0
0
0
0
0
0
0
0
0
0
0
0
0
0
0
0
0
0
0
0
0
0
0
0
0
0
0
0
0
0
0
0
0
0
0
0
0
0
0
0
0
0
0
0
0
0
0
0
0
0
0
0
0
0
0
0
0
0
0
0
0
0
0
0
0
0
0
0
0
0
0
0
0
0
0
0
0
0
0
0
0
0
0
0
0
0
0
0
0
0
0
0
0
0
0
0
0
0
0
0
0
0
0
0
0
0
0
0
0
0
0
0
0
0
0
0
0
0
0
0
0
0
0
0
0
0
0
0
0
0
0
0
0
0
0
0
0
0
0
0
0
0
0
0
0
0
0
0
0
0
0
0
0
0
0
0
0
0
0
0
0
0
0
0
0
0
0
0
0
0
0
0
0
0
0
0
0
0
0
0
0
0
0
0
0
0
0
0
0
0
0
0
0
0
0
0
0
0
0
0
0
0
0
0
0
0
0
0
0
0
0
0
0
0
0
0
0
0
0
0
0
0
0
0
0
0
0
0
0
0
0
0
0
0
0
0
0
0
0
0
0
0
0
0
0
0
0
0
0
0
0
0
0
0
0
0
0
0
0
0
0
0
0
0
0
0
0
0
0
0
0
0
0
0
0
0
0
0
0
0
0
0
0
0
0
0
0
0
0
0
0
0
0
0
0
0
0
0
0
0
0
0
0
0
0
0
0
0
0
0
0
0
0
0
0
0
0
0
0
0
0
0
0
0
0
0
0
0
0
0
0
0
0
0
0
0
0
0
0
0
0
0
0
0
0
0
0
0
0
0
0
0
0
0
0
0
0
0
0
0
0
0
0
0
0
0
0
0
0
0
0
0
0
0
0
0
0
0
0
0
0
0
0
0
0
0
0
0
0
0
0
0
0
0
0
0
0
0
0
0
0
0
0
0
0
0
0
0
0
0
0
0
0
0
0
0
0
0
0
0
0
0
0
0
0
0
0
0
0
0
0
0
0
0
0
0
0
0
0
0
0
0
0
0
0
0
0
0
0
0
0
0
0
0
0
0
0
0
0
0
0
0
0
0
0
0
0
0
0
0
0
0
0
0
0
0
0
0
0
0
0
0
0
0
0
0
0
0
0
0
0
0
0
0
0
0
0
0
0
0
0
0
0
0
0
0
0
0
0
0
0
0
0
0
0
0
0
0
0
0
0
0
0
0
0
0
0
0
0
0
0
0
0
0
0
0
0
0
0
0
0
0
0
0
0
0
0
0
0
0
0
0
0
0
0
0
0
0
0
0
0
0
0
0
0
0
0
0
0
0
0
0
0
0
0
0
0
0
0
0
0
0
0
0
0
0
0
0
0
0
0
0
0
0
0
0
0
0
0
0
0
0
0
0
0
0
0
0
0
0
0
0
0
0
0
0
0
0
0
0
0
0
0
0
0
0
0
0
0
0
0
0
0
0
0
0
0
0
0
0
0
0
0
0
0
0
0
0
0
0
0
0
0
0
0
0
0
0
0
0
0
0
0
0
0
0
0
0
0
0
0
0
0
0
0
0
0
0
0
0
0
0
0
0
0
0
0
0
0
0
0
0
0
0
0
0
0
0
0
0
0
0
0
0
0
0
0
0
0
0
0
0
0
0
0
0
0
0
0
0
0
0
0
0
0
0
0
0
0
0
0
0
0
0
0
0
0
0
0
0
0
0
0
0
0
0
0
0
0
0
0
0
0
0
0
0
0
0
0
0
0
0
0
0
0
0
0
0
0
0
0
0
0
0
0
0
0
0
0
0
0
0
0
0
0
0
0
0
0
0
0
0
0
0
0
0
0
0
0
0
0
0
0
0
0
0
0
0
0
0
0
0
0
0
0
0
0
0
0
0
0
0
0
0
0
0
0
0
0
0
0
0
0
0
0
0
0
0
0
0
0
0
0
0
0
0
0
0
0
0
0
0
0
0
1
1
1
1
1
1
1
1
1
1
1
1
1
1
1
1
1
1
1
1
1
1
1
1
1
1
1
1
1
1
1
1
1
1
1
1
1
1
1
1
1
1
1
1
1
1
1
1
1
1
1
1
1
1
1
1
1
1
1
1
1
1
2
2
2
2
2
2
2
2
2
2
2
2
2
2
2
2
2
2
2
2
2
2
2
2
2
2
2
2
2
2
2
2
2
2
2
2
2
2
2
2
2
2
2
2
2
2
2
2
2
2
2
2
2
2
3
2
2
2
2
2
2
2
2
2
2
2
2
2
2
2
2
2
2
2
2
2
2
2
2
2
2
2
2
2
2
2
2
2
2
2
2
2
2
2
2
1
1
1
1
1
1
1
1
1
1
1
1
1
1
1
1
1
1
1
1
1
1
1
1
1
1
1
1
1
1
1
1
1
1
2
2
2
2
2
2
2
2
2
2
2
2
2
2
2
2
2
2
2
2
2
2
2
2
2
2
2
2
2
2
2
2
2
2
2
2
2
2
2
2
2
2
2
1
1
1
1
1
1
1
1
1
1
1
1
1
1
1
1
1
1
1
1
1
1
1
1
1
1
1
1
1
1
1
1
1
1
1
1
1
1
1
1
1
1
1
1
1
1
1
1
1
1
1
1
1
1
1
1
1
1
1
1
1
1
1
1
1
1
1
1
1
0
0
0
0
0
0
0
0
0
0
0
0
0
0
0
0
0
0
0
0
0
0
0
0
0
0
0
0
0
0
0
0
0
0
0
0
0
0
0
0
0
0
0
0
0
0
0
0
0
0
0
0
0
0
0
0
0
0
0
0
0
0
0
0
0
0
0
0
0
0
0
0
0
0
0
0
0
0
0
0
0
0
0
0
0
0
0
0
0
0
0
0
0
0
0
0
0
0
0
0
0
0
0
0
0
0
0
0
0
0
0
0
0
0
0
0
0
0
0
0
0
0
0
0
0
0
0
0
0
0
0
0
0
0
0
0
0
0
0
0
0
0
0
0
0
0
0
0
0
0
0
0
0
0
0
0
0
0
0
0
0
0
0
0
0
0
0
0
0
0
0
0
0
0
0
0
0
0
0
0
0
0
0
0
0
1
1
1
1
1
1
1
1
1
1
2
2
2
2
2
2
2
2
2
2
2
2
2
2
2
2
2
2
2
2
2
2
2
2
2
2
2
2
2
2
2
2
1
1
1
1
1
1
1
1
2
3
8
8
9
12
13
13
17
17
18
18
18
18
18
18
20
20
21
21
21
21
21
22
22
22
22
26
29
29
29
29
30
30
30
30
31
31
31
31
31
31
31
31
32
32
32
32
32
32
33
33
33
33
34
34
34
37
37
37
37
37
37
37
37
37
37
39
39
39
39
39
39
39
39
39
39
39
39
39
39
39
40
40
40
40
40
40
40
40
40
43
43
43
43
43
43
44
45
45
45
45
45
45
45
45
45
45
45
45
45
42
42
38
35
35
35
33
33
33
33
33
33
33
33
33
33
33
34
34
33
33
33
33
33
33
33
33
32
32
32
32
33
32
32
32
32
32
32
31
33
33
33
31
33
32
32
32
31
31
31
32
32
32
32
32
32
33
33
33
33
33
33
34
34
35
35
35
36
36
36
36
36
35
35
35
35
35
35
35
35
35
35
35
35
34
34
34
34
34
34
34
34
34
34
34
35
35
35
35
35
35
35
35
35
35
35
35
35
35
35
35
35
35
35
35
35
35
34
34
33
29
29
29
30
30
31
31
31
31
31
31
31
31
31
31
30
30
27
27
26
26
27
27
26
26
23
21
21
19
19
19
19
19
19
20
20
21
21
21
21
22
21
21
21
21
21
21
21
20
20
18
18
18
18
18
18
18
18
18
15
15
15
15
15
15
15
15
15
15
15
15
15
15
15
15
15
15
15
16
15
14
14
14
14
14
14
14
15
15
15
15
15
15
15
15
15
15
15
15
15
15
15
15
16
16
16
16
16
16
17
18
18
18
18
18
18
18
19
19
18
18
18
18
18
21
21
21
21
21
20
22
22
22
22
22
22
22
22
22
22
22
22
22
22
22
22
22
22
22
22
22
22
22
22
22
22
22
22
22
22
22
22
22
22
22
22
22
22
22
22
24
24
24
24
24
24
24
24
24
24
24
24
24
24
24
24
24
24
24
24
24
24
24
24
24
24
24
25
26
26
26
27
27
27
27
27
27
28
29
29
29
29
29
29
29
30
31
31
31
31
31
31
31
31
31
31
31
32
31
30
23
20
18
18
18
18
18
20
20
20
21
21
23
23
23
21
21
21
21
19
19
20
20
20
20
20
20
20
20
20
20
20
21
21
21
21
21
21
21
21
21
21
21
21
20
20
20
19
19
19
19
19
19
19
19
19
19
19
19
19
19
18
18
18
18
18
18
18
18
18
18
18
18
18
18
18
18
18
18
18
18
18
18
18
18
18
18
18
18
18
18
18
18
18
19
19
20
20
20
20
20
20
20
20
20
20
20
20
20
20
20
20
19
19
19
19
19
19
19
19
19
20
20
20
20
20
20
20
20
20
20
20
20
20
20
20
20
20
20
20
20
20
20
20
20
20
19
18
18
18
16
12
12
12
10
9
9
7
7
6
5
5
5
5
5
5
5
5
5
5
5
4
4
4
4
4
4
4
5
5
5
5
5
5
5
5
5
5
5
5
5
5
5
5
5
5
5
5
5
5
5
5
5
5
5
5
5
5
5
5
5
5
5
5
5
5
5
5
5
5
5
5
5
5
4
4
4
4
4
4
4
3
4
4
4
5
5
5
5
5
5
5
5
5
5
6
6
6
6
6
7
7
7
7
7
7
7
7
7
7
7
7
7
7
7
7
7
7
7
7
7
7
7
7
7
7
7
7
7
7
7
7
7
7
6
6
6
6
6
6
6
5
5
5
5
5
5
5
5
6
6
6
6
6
6
6
6
6
6
7
8
8
8
8
8
8
8
8
8
8
8
8
8
8
8
8
8
8
8
8
8
9
10
10
12
12
13
13
13
13
13
13
13
14
14
14
13
13
13
13
13
12
12
12
11
11
11
11
10
10
10
10
10
11
11
11
11
11
11
11
11
11
11
11
11
11
11
10
10
10
10
10
10
10
10
11
11
11
11
11
11
11
11
11
11
11
11
11
11
11
11
11
11
11
11
11
11
11
11
11
11
11
11
11
11
11
11
11
11
11
11
11
11
11
11
11
11
11
10
12
12
12
12
12
12
12
12
12
12
12
12
12
12
13
13
13
13
13
13
13
13
13
13
13
13
13
13
13
13
13
13
13
14
14
14
13
13
13
11
9
8
8
9
9
9
9
9
9
9
8
8
8
8
8
8
8
8
8
8
9
9
9
8
8
8
8
8
8
8
8
8
9
10
11
11
11
11
11
11
11
11
11
11
11
11
11
11
11
11
11
11
11
10
10
10
10
10
10
10
10
10
10
10
10
10
10
10
10
10
10
10
10
10
10
10
10
10
10
10
10
10
10
10
9
9
9
9
9
9
9
9
9
9
9
9
9
9
9
9
9
9
9
9
9
9
9
9
9
9
9
9
9
9
9
9
9
9
8
7
7
7
6
6
6
6
6
5
5
5
5
4
4
4
4
4
3
3
3
3
2
2
1
1
1
1
1
1
1
1
2
2
2
2
2
2
2
1
1
1
1
1
1
1
1
0
0
0
0
0
0
0
0
0
0
0
0
0
0
0
0
0
0
0
0
0
0
0
0
0
0
0
0
0
0
0
0
0
0
0
0
0
0
0
0
0
0
0
0
0
0
0
0
0
0
0
0
0
0
0
0
0
0
0
0
0
0
0
0
0
0
0
0
0
0
0
0
0
0
0
0
0
0
0
0
0
1
1
1
1
1
1
1
1
1
1
1
1
1
1
1
1
1
1
1
1
1
1
1
1
1
1
1
1
1
1
1
1
1
1
1
1
1
1
1
1
1
1
1
1
1
1
1
1
1
1
1
1
1
1
1
1
1
1
1
1
1
1
1
1
1
1
1
1
2
2
2
2
2
2
2
2
2
2
2
2
2
2
2
2
2
2
2
2
2
2
2
2
2
2
2
2
2
2
2
2
2
2
2
2
3
3
3
3
3
3
3
3
3
3
3
3
3
3
3
3
3
3
3
3
3
3
3
3
3
3
3
3
3
3
3
3
3
3
3
3
3
3
3
3
3
3
3
3
3
3
3
3
3
2
2
2
2
2
2
2
2
2
2
2
2
2
3
3
3
3
3
3
3
2
2
2
2
2
2
2
2
2
2
2
2
2
2
2
2
3
3
3
3
3
3
2
2
2
2
3
3
3
3
3
4
5
5
6
6
6
6
6
6
6
6
6
6
6
6
6
6
6
6
6
6
6
6
6
6
6
6
6
6
6
6
6
6
6
6
6
6
6
6
6
6
6
6
6
6
6
6
6
6
6
6
6
6
6
6
6
6
6
6
6
6
6
6
6
6
6
6
6
6
6
6
6
6
6
6
6
6
6
6
6
6
6
6
5
5
5
5
5
5
5
5
5
5
5
5
5
5
5
5
5
5
5
5
5
5
5
5
5
5
5
5
5
5
5
5
5
5
5
5
5
5
5
4
4
4
4
4
4
4
5
3
3
2
2
2
2
2
2
2
2
2
2
2
2
2
2
2
2
2
2
1
1
0
0
0
0
0
0
0
0
0
0
0
0
0
0
0
0
0
0
0
0
0
0
0
0
0
0
0
0
0
0
0
0
0
0
0
0
0
0
0
0
0
0
0
0
0
0
0
0
0
0
0
0
0
0
0
0
0
0
0
0
0
0
0
1
1
1
1
1
1
1
1
1
1
1
1
2
2
2
2
2
2
2
2
2
3
3
3
3
3
3
4
4
4
4
4
4
3
3
3
3
3
3
3
3
3
3
3
3
3
3
3
3
3
3
3
3
3
3
3
3
3
3
3
3
3
3
4
4
4
4
4
4
4
4
4
4
4
4
4
4
4
4
4
4
4
4
4
4
4
4
4
4
4
4
4
4
4
4
4
4
4
4
4
4
4
4
4
4
4
4
4
4
4
4
4
4
4
4
4
4
4
4
4
4
5
5
6
6
6
6
6
6
6
6
6
6
6
6
6
6
6
6
6
6
6
6
6
6
6
7
8
9
9
9
9
9
9
9
9
9
9
9
9
10
10
10
10
10
10
10
10
10
11
12
14
14
14
14
14
14
14
14
14
14
14
14
13
13
13
13
13
13
13
13
13
13
13
13
13
13
13
13
13
14
14
15
15
14
14
14
14
14
14
13
13
13
13
13
13
13
12
12
12
12
12
12
12
12
13
13
13
13
12
12
12
12
12
12
12
12
12
12
12
12
12
12
12
12
12
12
12
12
12
12
12
12
12
12
12
12
12
12
12
12
12
12
12
12
12
12
12
12
12
13
13
13
13
13
13
13
13
13
13
13
13
13
13
13
13
13
13
13
13
13
13
12
12
12
12
12
12
12
12
11
10
10
10
9
9
9
8
8
8
8
8
9
9
9
9
9
9
9
9
10
10
10
10
10
10
10
10
9
9
9
9
9
7
7
7
7
7
7
6
6
6
7
7
7
7
7
7
7
7
6
6
6
8
8
8
8
8
9
9
9
9
9
9
9
9
9
9
9
9
9
9
9
9
9
9
9
9
9
9
8
9
9
9
9
9
9
9
8
8
8
7
7
7
7
7
7
7
7
7
7
7
7
7
8
8
8
8
8
8
8
8
8
8
8
8
9
9
9
9
9
9
9
9
9
9
9
9
9
9
9
9
9
9
9
9
9
9
9
9
9
9
9
9
9
9
9
9
9
9
11
11
11
11
11
11
11
11
11
11
11
11
11
11
11
11
11
11
11
11
11
11
10
10
10
10
10
10
10
7
7
7
6
6
6
6
6
5
5
5
5
5
5
5
5
5
5
5
5
5
5
5
5
5
5
5
5
5
5
5
5
5
5
5
5
5
5
5
5
5
5
5
5
5
5
5
5
5
5
5
5
5
5
5
5
5
5
5
5
5
5
5
5
5
5
5
5
5
5
5
5
5
5
5
5
5
5
5
5
5
5
5
5
5
5
5
5
5
5
5
5
5
5
5
5
5
5
5
5
3
3
3
2
2
2
2
2
2
2
2
1
1
1
1
2
2
2
2
2
2
2
2
2
2
2
2
2
2
2
2
2
2
2
2
2
2
2
2
2
2
2
2
2
2
2
2
2
2
2
3
3
3
3
3
3
3
3
3
3
3
3
3
3
3
3
3
3
3
3
3
3
3
3
3
3
3
3
3
3
3
3
3
3
3
3
3
3
3
3
3
3
3
3
3
3
3
3
3
3
2
2
2
2
2
2
2
2
2
2
2
2
2
2
2
2
2
2
2
2
2
2
2
2
2
3
3
3
3
3
3
3
3
3
3
3
2
2
2
2
2
2
2
2
2
2
2
2
1
1
1
1
1
1
1
1
1
1
1
1
1
1
1
1
1
1
1
1
1
1
1
1
1
1
1
1
1
1
1
1
1
2
2
2
3
3
3
3
3
3
3
3
3
3
3
3
3
3
3
3
3
3
3
3
3
3
3
3
3
3
3
3
3
3
3
3
3
3
3
3
3
3
3
3
3
3
3
3
3
3
3
3
4
4
4
4
4
4
4
4
5
5
6
6
6
6
6
6
5
5
5
5
5
5
5
5
5
5
5
5
5
5
5
5
5
5
5
5
5
5
5
5
5
5
5
5
5
5
5
5
5
5
5
5
5
5
5
5
5
5
5
5
5
5
5
5
4
4
4
4
4
4
4
3
3
3
3
3
3
3
3
3
3
3
2
2
2
2
2
2
2
2
2
2
2
2
2
2
2
2
2
2
2
2
2
2
2
2
2
2
2
2
2
2
2
2
2
2
2
2
2
2
2
2
2
2
2
2
2
2
2
2
2
2
2
2
2
2
2
2
2
2
2
2
2
1
1
1
1
1
1
1
1
1
1
1
1
1
1
1
1
1
1
1
1
1
1
1
1
1
1
1
1
1
1
1
0
0
0
0
0
0
0
0
0
0
0
0
0
0
0
0
0
0
0
0
0
0
0
0
0
0
0
0
0
0
0
0
0
0
0
0
0
0
0
0
0
0
0
0
0
0
0
0
0
0
0
0
0
0
0
0
0
0
0
0
0
0
0
0
0
0
0
0
0
0
0
0
0
0
0
0
0
0
0
0
0
0
0
0
0
0
0
0
0
0
0
0
0
0
0
0
0
0
0
0
0
0
0
0
0
0
0
0
0
0
0
0
0
0
0
0
0
0
0
0
0
0
0
0
0
0
0
0
1
1
1
1
1
1
1
1
1
1
1
1
1
1
2
2
2
2
2
2
2
2
2
2
2
2
2
2
2
2
2
2
2
2
2
2
2
2
2
2
2
2
2
2
2
2
2
2
2
2
2
2
2
2
2
2
2
2
2
2
2
2
2
2
2
2
2
2
2
2
2
2
2
2
2
2
2
2
2
2
2
2
2
2
2
2
2
2
2
2
2
2
2
2
2
2
2
2
1
1
1
1
1
1
1
1
1
1
1
1
1
1
1
1
1
1
1
1
1
1
1
1
1
1
1
1
1
1
1
1
1
1
1
1
1
1
1
1
1
1
1
1
1
1
1
1
1
1
1
1
1
1
1
1
1
1
1
1
1
1
1
1
1
1
0
0
0
0
0
0
0
0
0
0
0
0
0
0
0
0
0
0
0
0
0
0
0
0
0
0
0
0
0
0
0
0
0
0
0
0
0
0
0
0
0
0
0
0
0
0
0
0
0
0
0
0
0
0
0
0
0
0
0
0
0
0
0
0
0
0
0
0
0
0
0
0
0
0
0
0
0
0
0
0
0
0
0
0
0
0
0
0
0
0
0
0
0
0
0
0
0
0
0
0
0
0
0
0
0
0
0
0
0
0
0
0
0
0
0
0
0
0
0
0
0
0
0
0
0
0
0
0
0
0
0
0
0
0
0
0
0
0
0
0
0
0
0
0
0
0
0
0
0
0
0
0
0
0
0
0
0
0
0
0
0
0
0
0
0
0
0
0
0
0
0
0
0
0
0
0
0
0
0
0
0
0
0
0
0
0
0
0
0
0
0
0
0
0
0
0
0
0
0
0
0
0
0
0
0
0
0
0
0
0
0
0
0
0
0
0
0
0
0
0
0
0
0
0
0
0
0
0
0
0
0
0
0
0
0
0
0
0
0
0
0
0
0
0
0
0
0
0
0
0
0
0
0
0
0
0
0
0
0
0
0
0
0
0
0
0
0
0
0
0
0
0
0
0
0
0
0
0
0
0
0
0
0
0
0
0
0
0
0
0
0
0
0
0
0
0
0
0
0
0
0
0
0
0
0
0
0
0
0
0
0
0
0
0
0
0
0
0
0
0
0
0
0
0
0
0
0
0
0
0
0
0
0
0
0
0
0
0
0
0
0
0
0
0
0
0
0
0
0
0
0
0
0
0
0
0
0
0
0
0
0
0
0
0
0
0
0
0
0
0
0
0
0
0
0
0
0
0
0
0
0
0
0
0
0
0
0
0
0
0
0
0
0
0
0
0
0
0
0
0
0
0
0
0
0
0
0
0
0
0
0
0
0
0
0
0
0
0
0
0
0
0
0
0
0
0
0
0
0
0
0
0
0
0
0
0
0
0
0
0
0
0
0
0
0
0
0
0
0
0
0
0
0
0
0
0
0
0
0
0
0
0
0
0
0
0
0
0
0
0
0
0
0
0
0
0
0
0
0
0
0
0
0
0
0
0
0
0
0
0
0
0
0
0
0
0
0
0
0
0
0
0
0
0
0
0
0
0
0
0
0
0
0
0
0
0
0
0
0
0
0
0
0
0
0
0
0
0
0
1
1
1
1
1
1
1
1
1
1
1
1
1
1
1
1
1
1
1
1
1
1
1
1
1
1
1
1
1
1
1
1
1
1
1
1
1
1
1
1
1
1
1
1
1
1
1
1
1
1
1
1
1
1
1
1
1
1
1
1
1
1
1
1
1
1
1
1
1
1
1
1
1
1
1
1
1
1
1
1
1
1
1
1
1
1
1
1
1
1
1
1
1
1
1
1
1
1
1
1
1
1
1
1
1
1
1
1
1
1
1
1
1
1
1
1
1
1
1
1
1
0
0
0
0
0
0
0
0
0
0
0
0
0
0
0
0
0
0
0
0
0
0
0
0
0
0
0
0
0
0
0
0
0
0
0
0
0
0
0
0
0
0
0
0
0
0
0
0
0
0
0
0
0
0
0
0
0
0
0
0
0
0
0
0
0
0
0
0
0
0
0
0
0
0
0
0
0
0
0
0
0
0
0
0
0
0
0
0
0
0
0
0
0
0
0
0
0
0
0
0
0
0
0
0
0
0
0
0
0
0
0
0
0
0
0
0
0
0
0
0
0
0
0
0
0
0
0
0
0
0
0
0
0
0
0
0
0
0
0
0
0
0
0
0
0
0
0
0
0
0
0
0
0
0
0
0
0
0
0
0
0
0
0
0
0
0
0
0
0
0
0
0
0
0
0
0
0
0
0
0
0
0
0
0
0
0
0
0
0
0
0
0
0
0
0
0
1
1
1
1
1
1
1
1
1
1
1
1
1
1
1
1
1
1
1
1
1
1
1
1
1
1
1
1
1
1
1
1
1
1
1
1
1
1
1
1
1
1
1
1
1
1
1
1
1
1
1
1
1
1
1
1
1
1
1
1
1
1
1
1
1
1
1
1
1
1
1
1
1
1
1
1
1
1
1
1
1
1
1
1
1
1
1
1
1
1
1
1
1
1
1
1
1
1
0
0
0
0
0
0
0
0
0
0
0
0
0
0
0
0
0
0
0
0
0
0
0
0
0
0
0
0
0
0
0
0
0
0
0
0
0
0
0
0
0
0
0
0
0
0
0
0
0
0
0
0
0
0
0
0
0
0
0
0
0
0
0
0
0
0
0
0
0
0
0
0
0
0
0
0
0
0
0
0
0
0
0
0
0
0
0
0
0
0
0
0
0
0
0
0
0
0
0
0
0
0
0
0
0
0
0
0
0
0
0
0
0
0
0
0
0
0
0
0
0
0
0
0
0
0
0
0
0
0
0
0
0
0
0
0
0
0
0
0
0
0
0
0
0
0
0
0
0
1
1
1
1
1
1
1
1
1
1
1
1
1
1
1
1
1
1
1
1
1
1
1
1
1
1
1
1
1
1
1
1
1
1
1
1
1
1
1
1
1
1
1
1
1
1
1
1
1
1
1
1
1
1
1
1
1
1
1
1
1
1
1
1
1
1
1
1
1
1
1
1
1
1
1
2
2
2
2
2
2
2
2
2
2
3
3
4
4
4
4
4
4
4
5
5
5
5
5
5
5
6
6
6
6
6
6
6
6
6
6
6
6
6
6
6
6
6
6
6
6
5
5
5
5
5
5
5
6
6
6
6
6
6
6
6
6
6
6
6
6
6
6
6
6
6
6
6
6
6
6
7
7
7
7
7
7
7
7
7
7
7
7
7
7
7
7
7
7
7
7
7
7
7
7
7
7
7
7
7
7
7
7
7
7
7
7
7
7
7
7
7
7
7
7
7
7
7
7
7
7
7
7
7
7
7
7
7
7
7
6
6
6
6
6
6
6
6
6
6
6
6
6
6
6
6
6
6
6
6
6
6
6
6
6
6
5
5
5
5
5
5
5
5
5
5
5
5
5
5
5
5
5
5
5
5
5
5
5
5
5
2
2
2
2
2
2
2
2
2
2
2
2
2
2
2
2
2
2
2
2
2
2
2
2
2
1
1
1
1
0
0
0
0
0
0
0
0
0
0
0
1
2
2
2
2
2
2
2
2
2
2
2
3
3
3
3
3
3
3
3
3
3
3
3
3
3
3
3
3
3
3
3
3
3
3
3
3
3
3
3
3
3
3
3
3
3
3
3
3
3
3
3
3
3
3
3
3
3
3
3
3
3
3
3
4
4
4
4
4
4
4
4
4
4
4
4
4
4
4
4
4
4
4
4
4
4
4
4
4
4
4
4
4
4
4
4
4
4
4
4
4
4
4
4
4
4
4
4
4
4
4
4
4
4
4
4
4
4
4
3
2
1
1
1
2
2
2
2
2
2
2
2
2
2
2
2
2
2
2
2
2
2
2
2
2
2
2
2
2
2
2
2
2
2
2
2
2
2
3
3
3
3
3
3
3
3
3
3
3
3
3
3
3
3
3
3
3
3
3
3
3
3
3
3
3
3
3
3
3
3
2
1
1
1
1
1
1
1
1
1
1
1
1
1
1
1
1
1
1
1
1
1
1
1
1
1
1
1
1
1
1
1
1
1
1
1
1
1
1
1
1
1
1
1
1
1
2
2
2
2
2
2
2
2
2
2
2
2
2
2
2
2
2
2
2
2
2
2
2
2
2
2
2
2
3
3
3
3
3
3
3
3
3
3
3
3
3
3
3
3
3
3
3
3
3
2
2
2
2
2
2
2
2
2
2
1
1
1
1
1
1
1
1
1
1
1
1
1
1
1
1
1
1
1
1
1
1
1
1
1
1
1
1
1
1
1
1
1
1
1
1
1
1
1
1
1
1
1
1
1
1
1
1
0
0
0
0
0
0
0
0
0
0
0
0
1
1
1
1
1
1
1
1
1
1
1
1
1
1
1
1
1
1
1
1
1
1
1
1
1
1
1
1
1
1
1
1
1
2
2
2
2
2
2
2
2
2
2
2
2
2
2
2
2
2
2
2
2
2
2
3
3
3
3
3
3
3
3
3
3
3
3
3
3
3
3
3
3
3
3
3
3
3
3
3
3
3
4
4
4
4
4
4
4
4
4
4
4
4
4
4
4
4
4
4
4
4
4
4
4
4
4
4
4
4
4
4
4
4
4
4
4
4
4
4
4
4
4
4
4
4
4
4
4
4
4
4
4
4
4
4
4
4
4
4
4
4
4
4
4
4
4
4
4
4
4
4
4
3
3
3
4
5
5
5
5
5
5
5
5
6
6
6
7
7
7
8
9
9
9
9
9
9
9
9
8
8
8
8
8
8
8
8
8
8
8
8
8
8
8
8
8
8
8
8
8
8
8
8
8
8
8
8
8
8
8
8
8
8
8
8
7
7
7
7
7
7
7
7
6
6
6
6
6
6
6
6
6
6
6
6
6
6
6
6
6
6
6
6
6
6
6
6
6
6
6
5
5
5
5
5
5
5
5
5
5
5
5
5
5
5
5
5
5
5
5
5
5
5
5
5
5
5
5
5
5
5
5
5
5
5
5
5
5
4
4
4
4
4
4
4
4
2
2
2
2
2
1
1
1
1
1
1
1
1
1
0
0
0
0
0
0
0
0
0
0
0
0
0
0
0
0
0
0
0
0
0
0
0
0
0
0
0
0
0
0
0
0
0
0
0
0
0
0
0
0
0
0
0
0
0
0
0
0
0
0
0
0
0
0
0
0
0
0
0
0
0
0
0
0
0
0
0
0
0
0
0
0
0
0
0
0
0
0
0
0
0
0
0
0
0
0
0
0
0
0
0
0
0
0
0
0
0
0
0
0
0
0
0
0
0
0
0
0
0
0
0
0
0
0
0
0
0
0
0
0
0
0
0
0
0
0
0
0
0
0
0
0
0
0
0
0
0
0
0
0
0
0
0
0
0
0
0
0
0
0
0
0
0
0
0
0
0
0
0
0
0
0
0
0
0
0
0
0
0
0
0
0
0
0
0
0
0
0
0
0
0
0
0
0
0
0
0
0
0
0
0
0
0
0
0
0
0
0
0
0
0
0
0
0
0
0
0
0
0
0
0
0
0
0
0
0
0
0
0
0
0
0
0
0
0
0
0
0
0
0
0
0
0
0
0
0
0
0
0
0
0
0
0
0
0
0
0
0
0
0
0
0
0
0
0
0
0
0
0
0
0
0
0
0
0
0
0
0
0
0
0
0
0
0
0
0
0
0
0
0
0
0
0
0
0
0
0
0
0
0
0
0
0
0
0
0
0
0
0
0
0
0
0
0
0
0
0
0
0
0
0
0
0
0
0
0
0
0
0
0
0
0
0
0
0
0
0
0
0
0
0
0
0
0
0
0
0
0
0
0
0
0
0
0
0
0
0
0
0
0
0
0
0
0
0
0
0
0
0
0
0
0
0
0
0
0
0
0
0
0
0
0
0
0
0
0
0
0
0
0
0
0
0
0
0
0
0
0
0
0
0
0
0
0
0
0
0
0
0
0
0
0
0
0
0
0
0
0
0
0
0
0
0
0
0
0
0
0
0
0
0
0
0
0
0
0
0
0
0
0
0
0
0
0
0
0
0
0
0
0
0
0
0
0
0
0
0
0
0
0
0
0
0
0
0
0
0
0
0
0
0
0
0
0
0
0
0
0
0
0
0
0
0
0
0
0
0
0
0
0
0
0
0
0
0
0
0
0
0
0
0
0
0
0
0
0
0
0
0
0
0
0
0
0
0
0
0
0
0
0
0
0
0
0
0
0
0
0
0
0
0
0
0
0
0
0
0
0
0
0
0
0
0
0
0
0
0
0
0
0
0
0
0
0
0
0
0
0
0
0
0
0
0
0
0
0
0
0
0
0
0
0
0
0
0
0
0
0
0
0
0
0
0
0
0
0
0
0
0
0
0
0
0
0
0
0
0
0
0
0
0
0
0
0
0
0
0
0
0
0
0
0
0
0
0
0
0
0
0
0
0
0
0
0
0
0
0
0
0
0
0
0
0
0
0
0
0
0
0
0
0
0
0
0
0
0
0
0
0
0
0
0
0
0
0
0
0
0
0
0
0
0
0
0
0
0
0
0
0
0
0
0
0
0
0
0
0
0
0
0
0
0
0
0
0
0
0
0
0
0
0
0
0
0
0
0
0
0
0
0
0
0
0
0
0
0
0
0
0
0
0
0
0
0
0
0
0
0
0
0
0
0
0
0
0
0
0
0
0
0
0
0
0
0
0
0
0
0
0
0
0
0
0
0
0
0
0
0
0
0
0
0
0
0
0
0
0
0
0
0
0
0
0
0
0
0
0
0
0
0
0
0
0
0
0
0
0
0
0
0
0
0
0
0
0
0
0
0
0
0
0
0
0
0
0
0
0
0
0
0
0
0
0
0
0
0
0
0
0
0
0
0
0
0
0
0
0
0
0
0
0
0
0
0
0
0
0
0
0
0
0
0
0
0
0
0
0
0
0
0
0
0
0
0
0
0
0
0
0
0
0
0
0
0
0
0
0
0
0
0
0
0
0
0
0
0
0
0
0
0
0
0
0
0
0
0
0
0
0
0
0
0
0
0
0
0
0
0
0
0
0
0
0
0
0
0
0
0
0
0
0
0
0
0
0
0
0
0
0
0
0
0
0
0
0
0
0
0
0
0
0
0
0
0
0
0
0
0
0
0
0
0
0
0
0
0
0
0
0
0
0
0
0
0
0
0
0
0
0
0
0
0
0
0
0
0
0
0
0
0
0
0
0
0
0
0
0
0
0
0
0
0
0
0
0
0
0
0
0
0
0
0
0
0
0
0
0
0
0
0
0
0
0
0
0
0
0
0
0
0
0
0
0
0
0
0
0
0
0
0
0
0
0
0
0
0
0
0
0
0
0
0
0
0
0
0
0
0
0
0
0
0
0
0
0
0
0
0
0
0
0
0
0
0
0
0
0
0
0
0
0
0
0
0
0
0
0
0
0
0
0
0
0
0
0
0
0
0
0
0
0
0
0
0
0
0
0
0
0
0
0
0
0
0
0
0
0
0
0
0
0
0
0
0
0
0
0
0
0
0
0
0
0
0
0
0
0
0
0
0
0
0
0
0
0
0
0
0
0
0
0
0
0
0
0
0
0
0
0
0
0
0
0
0
0
0
0
0
0
0
0
0
0
0
0
0
0
0
0
0
0
0
0
0
0
0
0
0
0
1
2
3
3
3
4
4
4
4
4
4
4
4
4
4
4
4
4
4
4
4
4
4
4
4
4
5
6
7
7
7
7
7
8
8
8
8
8
8
8
9
9
9
10
11
11
11
11
11
11
11
11
11
11
11
11
11
11
11
11
11
11
11
11
11
11
11
11
11
11
11
11
11
11
11
11
11
11
11
11
11
11
11
11
11
11
11
11
11
12
12
12
11
12
12
12
12
12
12
12
12
12
12
12
12
12
12
12
12
12
12
12
12
12
12
12
12
12
13
13
13
13
13
13
13
13
13
13
13
13
13
13
13
13
13
14
15
15
15
15
15
15
15
15
15
15
15
15
15
15
15
15
15
15
15
16
15
13
13
13
13
11
10
10
10
11
11
11
11
11
11
11
11
11
11
11
11
11
11
11
11
11
11
11
11
11
11
11
11
11
11
11
11
11
11
11
11
11
11
11
11
11
11
11
11
11
11
11
11
11
11
11
11
11
11
10
10
10
10
10
10
10
10
7
6
6
5
5
5
5
5
5
5
5
5
5
5
5
5
5
5
4
4
4
3
3
3
3
3
3
3
3
3
3
4
4
4
4
4
4
4
4
4
4
4
4
4
4
4
4
4
4
4
4
4
4
4
4
4
4
4
3
2
2
2
2
2
2
2
2
2
2
2
2
2
2
2
2
2
2
2
2
2
2
2
2
2
1
1
1
1
1
1
1
1
1
1
1
1
1
1
1
1
1
1
1
1
1
1
1
1
1
1
1
1
1
1
1
1
1
1
1
1
1
1
1
1
1
1
1
1
1
1
1
1
1
1
1
1
1
1
1
1
1
1
1
1
1
1
1
1
1
1
1
1
1
1
1
1
1
1
1
1
1
1
1
1
1
1
0
0
0
0
0
0
0
0
0
0
0
0
0
0
0
0
0
0
0
0
0
0
0
0
0
0
0
0
0
0
0
0
0
0
0
0
0
0
0
0
0
0
0
0
0
0
0
0
0
0
0
0
0
1
1
1
1
1
1
1
1
1
1
2
2
2
2
2
2
2
2
2
2
2
2
2
2
2
2
2
2
2
2
2
2
2
2
2
2
2
2
2
2
2
2
2
2
2
2
2
2
2
2
2
2
2
2
2
2
2
2
2
2
2
2
2
2
2
2
2
2
1
1
1
1
1
1
1
1
1
1
1
1
1
1
1
1
1
1
1
1
1
1
1
1
1
1
1
1
1
1
1
1
1
1
1
1
1
1
1
1
1
1
1
1
1
1
1
1
1
1
1
1
1
1
1
1
1
1
1
1
1
1
1
1
1
1
0
0
0
0
0
0
0
0
0
0
0
0
0
0
0
0
0
0
0
0
0
0
0
0
0
0
0
0
0
0
0
0
0
0
0
0
0
0
0
0
0
0
0
0
0
0
0
0
0
0
0
0
0
0
0
0
0
0
0
0
0
0
0
0
0
0
0
1
1
1
1
1
2
2
2
2
2
2
2
2
2
2
2
2
2
2
2
2
2
2
2
2
2
1
1
1
1
1
1
1
1
1
1
1
1
1
1
1
1
1
1
1
1
1
1
1
1
1
1
1
1
1
1
1
1
1
1
1
1
1
1
1
1
1
1
1
1
1
1
1
1
1
1
1
1
1
1
1
1
1
1
1
1
1
1
2
2
2
2
2
2
2
2
2
3
3
3
4
4
4
4
4
4
4
4
4
4
4
4
4
4
4
4
4
4
4
4
5
5
5
5
5
5
5
5
5
5
7
7
7
7
7
7
7
7
9
10
11
11
11
11
12
12
13
13
13
13
14
14
14
14
14
14
14
14
14
14
14
14
14
16
16
16
16
16
16
16
16
16
17
17
17
18
18
18
18
18
18
18
19
19
19
19
19
19
19
19
19
19
21
21
21
21
21
21
22
24
24
23
23
23
23
23
23
24
24
25
25
25
25
25
28
28
28
28
28
28
28
28
28
28
28
28
28
28
28
28
28
28
28
28
28
28
28
29
30
30
30
30
30
30
30
30
30
30
30
29
29
30
30
30
30
30
29
28
28
28
28
28
28
28
28
28
28
28
29
29
29
29
29
29
29
29
29
29
29
29
29
29
29
29
29
29
29
29
28
28
28
28
28
28
28
28
28
28
28
28
28
28
28
28
28
28
28
27
27
27
21
21
21
20
20
20
18
18
18
18
18
16
16
16
12
12
12
12
12
11
11
10
10
10
9
9
9
9
9
9
9
9
10
10
10
11
11
11
11
11
11
11
11
12
12
12
12
12
12
12
12
12
12
12
11
11
10
10
10
10
10
10
10
10
10
10
10
10
10
10
10
10
10
10
10
10
10
12
12
12
12
12
13
13
13
13
13
13
13
13
13
13
13
13
13
12
11
11
11
11
11
11
11
11
11
10
10
10
10
10
11
11
11
11
11
11
11
11
11
11
11
11
11
11
11
11
12
12
12
12
12
12
12
13
13
13
13
14
14
14
14
14
14
14
14
14
14
14
14
14
14
14
14
14
14
14
14
14
14
14
14
14
14
14
14
14
14
14
13
12
11
11
11
11
11
11
11
11
11
10
9
9
9
9
9
9
9
9
9
9
10
11
11
11
11
11
11
11
11
11
11
11
11
11
11
11
11
11
11
11
11
11
11
11
11
11
11
10
10
11
11
11
11
11
11
11
11
11
11
11
11
11
11
10
10
10
10
10
9
9
8
8
8
8
8
8
8
7
7
7
7
7
8
8
8
8
8
8
8
8
8
8
8
7
7
7
7
7
8
9
9
9
9
9
9
9
9
10
10
10
10
10
10
11
11
11
11
11
12
11
11
10
10
10
10
10
10
10
11
11
11
11
11
11
11
11
11
11
11
11
11
11
11
11
11
11
11
11
11
11
11
12
12
12
13
12
11
11
11
11
11
11
11
11
11
10
10
10
10
10
10
10
10
10
10
10
10
10
11
11
11
11
11
11
11
11
11
11
11
11
11
11
11
11
12
12
12
12
12
11
11
11
11
11
11
11
11
11
11
11
11
11
11
11
11
11
11
11
11
11
11
12
12
12
12
12
12
12
13
13
13
13
13
13
13
13
13
13
14
14
14
14
16
16
16
16
16
15
15
15
15
15
15
15
15
14
14
14
14
16
13
12
11
11
13
13
13
13
13
13
13
13
13
13
13
12
12
12
12
12
12
12
12
12
12
12
12
12
12
12
12
12
12
12
12
12
12
12
12
12
13
13
13
13
13
13
13
14
14
14
14
14
14
14
14
15
15
15
15
15
16
17
17
17
17
17
17
17
17
17
17
17
17
17
17
17
17
17
17
17
17
17
17
17
17
17
17
18
18
18
18
18
18
18
18
18
18
18
19
19
19
19
18
18
18
18
18
18
18
17
16
16
16
16
16
16
16
16
16
16
16
16
16
16
16
16
16
16
15
15
15
16
15
16
17
17
17
17
17
16
16
17
17
17
17
18
17
17
15
15
15
15
15
15
15
16
16
16
17
17
17
17
18
18
18
18
18
18
18
18
18
19
20
20
20
21
22
22
24
24
23
23
23
23
23
23
23
23
24
24
24
24
24
24
25
25
26
26
26
26
26
26
26
26
26
26
25
22
22
22
22
21
19
20
20
19
19
19
19
19
19
19
19
20
20
20
20
21
21
21
21
21
21
21
22
22
22
23
23
23
23
23
24
25
25
26
26
26
28
28
28
28
28
29
29
31
32
33
32
32
32
33
34
34
34
34
34
34
35
36
36
36
36
36
37
37
37
37
37
38
38
38
38
38
38
38
38
38
38
38
38
38
38
38
38
38
38
38
38
39
39
39
39
39
40
40
40
37
32
33
32
31
31
31
32
32
32
32
32
32
32
32
32
32
32
32
33
33
33
33
33
33
33
33
33
33
33
33
33
33
33
34
34
34
34
34
34
34
34
35
36
36
36
36
36
36
36
36
36
36
36
36
36
36
36
36
37
37
37
37
37
37
37
37
37
37
37
37
37
37
37
36
32
30
30
29
29
27
27
27
28
28
27
27
27
27
27
23
23
23
21
20
20
20
20
20
20
20
20
20
20
20
20
20
20
20
20
20
20
20
20
19
19
19
19
19
19
19
19
19
19
18
18
18
18
18
18
18
18
18
15
15
15
15
15
15
15
15
15
14
13
11
11
11
11
11
11
11
11
11
9
9
10
10
10
8
8
8
8
8
8
7
7
6
6
6
6
6
6
6
5
5
5
5
5
5
5
5
5
5
5
5
5
5
5
5
5
5
5
5
5
5
5
5
5
5
5
5
5
5
5
5
5
5
5
5
5
5
5
5
5
6
6
6
6
6
8
8
8
8
8
8
8
8
8
8
8
8
8
8
8
8
8
8
8
7
7
7
7
7
7
7
7
7
7
7
8
8
8
8
8
8
8
8
8
8
8
8
8
7
7
7
7
8
7
7
7
7
7
7
7
7
7
7
7
7
7
8
8
8
8
8
8
8
8
8
8
8
8
8
8
8
8
8
8
8
8
8
8
8
8
8
8
8
8
8
8
8
8
8
8
8
8
8
8
8
8
8
8
8
8
8
8
8
8
9
9
9
9
8
8
8
8
8
8
8
8
8
8
8
8
8
8
8
8
8
8
8
8
8
8
8
8
8
8
8
8
8
8
8
8
8
7
7
7
7
6
6
6
6
6
6
6
6
6
6
6
6
6
6
6
6
6
6
6
6
6
6
6
6
6
6
6
6
3
3
4
4
4
4
4
4
4
4
4
5
5
5
5
5
5
5
5
4
4
4
4
4
4
4
4
4
4
4
4
4
4
4
4
4
4
4
4
4
4
4
4
4
2
2
2
2
2
2
2
2
2
3
3
3
3
3
3
5
5
4
4
4
4
4
4
4
4
4
4
4
4
4
4
4
4
4
4
4
4
4
4
4
4
4
4
4
4
4
4
4
4
4
4
5
5
5
5
5
5
5
5
5
5
5
5
5
5
5
5
5
5
5
5
5
5
5
5
5
5
5
5
5
5
5
5
4
4
4
4
4
4
4
4
4
4
4
4
4
4
4
4
4
4
4
4
4
4
4
4
4
4
4
4
4
4
4
4
4
4
4
4
5
5
5
5
5
5
5
5
5
5
6
7
6
6
6
6
6
6
6
6
5
5
4
4
4
3
3
3
3
3
3
3
3
2
2
2
2
2
2
2
2
2
2
2
2
3
3
3
3
3
3
3
5
5
5
5
5
5
5
5
5
5
6
6
6
6
6
6
6
6
6
6
6
6
6
6
6
7
7
7
7
7
7
7
7
7
7
7
7
7
7
7
7
7
7
7
7
7
7
7
7
7
7
7
8
8
8
8
8
8
8
8
8
8
8
8
8
8
8
8
8
9
9
9
10
10
10
11
11
11
11
11
11
11
12
12
12
12
12
13
13
13
13
13
13
13
12
12
12
11
11
11
11
11
11
11
11
11
11
11
10
10
10
10
10
10
10
10
10
10
10
10
10
10
10
10
10
10
10
9
9
9
9
9
9
9
9
9
9
8
8
8
8
8
8
8
8
9
9
9
9
9
9
8
8
8
8
8
8
8
8
8
10
10
10
10
10
10
10
10
10
10
11
11
11
11
11
11
11
11
11
11
11
11
11
12
12
12
12
12
12
12
12
12
12
12
12
12
12
12
12
12
12
12
12
12
13
12
12
12
12
12
12
12
13
13
13
13
13
13
13
13
13
13
13
13
9
9
9
9
8
8
8
11
12
12
12
12
13
13
13
13
13
13
13
13
13
14
14
15
15
17
17
17
17
17
17
18
18
18
18
18
18
18
18
18
18
18
18
18
18
18
18
18
18
18
18
18
18
18
18
20
20
20
20
20
20
20
20
20
20
20
20
20
20
20
20
22
22
22
23
23
23
23
24
24
24
23
22
24
24
24
24
24
24
24
24
24
24
24
25
25
25
25
25
25
25
25
25
25
24
24
24
25
25
25
25
26
25
25
25
25
24
22
22
22
23
23
23
23
23
23
23
23
22
20
19
19
19
18
18
19
19
19
19
19
19
19
19
19
19
19
18
18
18
18
18
18
18
18
18
18
18
18
18
18
18
18
18
18
18
18
17
17
17
16
17
17
17
17
17
17
17
16
16
16
16
16
16
15
15
15
15
15
16
16
16
15
15
15
15
15
15
15
15
15
15
16
16
16
16
16
16
16
16
16
17
17
18
18
18
18
19
19
19
19
19
19
19
19
19
19
20
20
20
19
18
18
18
20
20
20
20
20
20
20
20
20
20
20
20
20
20
18
18
20
20
20
20
20
20
20
19
18
18
18
18
18
18
17
17
16
15
16
18
18
18
18
18
18
18
18
18
18
18
18
18
18
18
18
18
18
18
18
18
18
18
18
18
18
18
18
18
18
18
19
19
19
20
20
20
20
19
19
19
19
18
18
18
18
18
18
18
18
18
18
18
18
18
18
18
20
20
21
21
21
21
21
21
21
21
21
21
21
21
21
21
21
21
21
21
21
21
21
21
21
21
21
21
21
21
21
21
21
21
21
21
21
21
21
21
21
21
21
21
21
20
20
15
15
15
15
15
15
15
13
13
12
11
11
11
11
11
11
11
11
11
11
11
11
11
11
11
11
11
11
11
11
11
11
11
11
11
11
11
11
11
11
11
11
10
10
10
9
9
9
9
10
10
11
11
11
11
11
11
12
12
12
11
11
11
11
11
11
11
10
10
10
10
10
10
10
10
10
10
10
10
10
10
10
10
11
11
11
11
11
11
10
10
10
11
11
11
11
10
9
9
9
9
9
9
10
10
10
10
8
8
9
9
9
9
9
9
9
9
10
10
10
10
10
10
10
10
10
10
10
10
10
11
11
11
11
11
11
11
11
11
11
11
11
14
14
14
14
15
15
15
15
16
16
16
17
17
17
17
17
17
17
17
18
18
19
19
19
20
20
20
20
20
20
20
18
18
18
18
18
17
17
17
17
17
18
18
18
18
18
18
18
18
18
18
18
18
18
18
18
18
18
18
18
18
18
18
18
18
18
18
18
18
18
18
18
18
18
18
19
19
19
19
19
20
20
20
20
22
22
22
22
22
22
22
22
22
22
22
22
22
22
22
22
22
22
22
22
22
22
22
22
22
22
22
22
22
22
22
22
22
23
23
23
23
22
22
22
22
22
22
22
22
22
21
20
18
18
17
17
17
17
16
16
16
16
16
15
15
15
15
14
14
14
14
14
14
14
14
15
15
16
16
16
16
16
16
16
16
16
16
16
17
17
17
16
16
15
15
15
15
16
16
16
16
15
15
15
15
15
15
15
15
15
15
15
15
15
15
13
13
13
13
13
12
11
11
11
10
10
10
8
8
8
8
8
8
8
8
7
6
6
6
6
6
6
6
6
6
6
5
5
5
5
5
5
5
5
5
5
5
5
5
5
5
5
5
5
5
5
5
5
5
5
5
5
5
5
5
5
4
4
4
4
4
4
4
4
4
4
4
4
4
4
4
4
4
4
4
4
4
4
4
4
4
4
4
3
3
3
3
3
3
3
3
3
3
3
3
3
2
2
2
2
2
2
2
2
2
2
1
1
1
1
1
1
1
1
1
1
1
1
1
1
1
1
1
1
1
1
1
1
1
1
1
1
1
0
1
1
1
1
1
1
1
1
1
1
1
1
1
1
2
2
2
2
2
2
2
2
2
2
2
2
3
3
3
3
3
3
3
4
4
4
4
4
4
4
4
4
4
4
4
4
4
4
4
4
4
4
4
5
5
5
5
5
5
5
5
5
5
5
5
5
5
5
5
5
5
5
5
5
5
5
5
5
5
6
6
6
6
6
7
7
9
10
10
10
10
10
10
10
10
10
10
11
11
11
11
10
10
10
10
10
10
10
10
10
10
10
10
10
10
10
10
10
10
10
10
11
11
11
11
11
11
11
11
11
11
11
11
11
11
11
11
11
11
11
11
11
12
13
13
13
13
13
13
13
13
14
14
14
14
14
15
15
15
15
15
15
15
15
15
15
15
15
16
16
16
16
16
16
16
16
16
16
16
16
16
16
16
16
16
16
16
16
16
16
16
16
16
16
16
16
16
16
16
16
16
16
16
16
16
16
16
16
16
16
16
16
16
16
16
16
16
16
16
16
14
14
14
14
14
13
13
13
13
13
12
12
12
12
12
12
10
10
10
7
6
6
6
6
6
6
6
6
6
6
6
6
6
6
6
6
6
6
6
6
6
6
6
5
5
5
5
5
5
5
5
5
5
6
7
7
7
10
10
10
10
10
9
9
9
9
9
9
9
9
9
9
9
9
9
9
9
9
9
9
9
9
10
10
10
10
10
10
10
10
10
10
10
10
10
10
10
10
10
9
8
8
8
8
7
7
7
7
7
8
8
8
8
8
8
8
8
8
8
8
8
8
8
8
8
8
8
8
8
8
8
9
9
9
9
9
9
10
10
10
10
11
11
11
11
11
11
11
11
11
11
11
11
11
11
11
11
11
11
11
11
11
11
11
13
13
13
13
13
13
14
14
14
14
14
14
14
14
14
14
14
13
13
13
13
13
13
13
13
13
12
12
12
12
12
12
12
12
12
11
10
10
10
10
10
10
10
10
10
10
10
10
10
10
10
10
10
10
10
10
10
10
11
11
13
13
13
13
13
13
13
14
15
15
15
15
16
16
16
16
16
16
16
15
15
15
14
12
12
12
12
12
12
12
12
12
12
12
12
12
12
12
12
12
12
13
13
13
13
13
14
15
13
13
13
13
13
13
14
14
14
14
14
14
14
14
14
14
14
14
14
14
14
14
14
14
14
14
14
14
14
14
15
15
15
16
16
16
16
16
16
16
16
16
16
16
16
16
17
17
17
18
18
18
18
18
18
18
18
18
18
18
18
18
18
17
16
16
16
16
16
16
16
16
16
16
16
16
16
16
16
15
15
16
16
16
16
16
16
15
15
16
16
16
16
16
16
16
15
15
14
15
16
16
15
14
14
14
14
14
14
14
14
14
14
14
14
14
13
13
13
13
13
13
13
13
14
14
14
14
14
14
14
14
14
14
14
14
14
14
14
13
13
13
13
15
15
15
15
15
15
16
16
16
16
16
16
16
16
16
16
16
16
16
16
17
17
17
17
17
17
17
17
17
17
17
17
17
17
18
18
18
18
18
18
18
18
18
18
18
17
17
16
16
16
16
16
16
16
16
17
17
16
15
15
15
15
15
15
15
15
15
14
15
15
15
15
15
15
15
15
15
15
17
17
17
17
18
18
18
18
18
18
18
19
19
20
20
22
22
23
24
24
24
24
24
24
24
24
23
23
23
22
22
22
22
22
22
23
23
23
23
23
24
25
25
26
27
27
27
27
27
27
27
27
27
27
27
27
27
27
27
27
27
27
27
27
27
27
27
27
27
27
27
27
27
27
27
27
27
27
27
27
27
27
27
27
27
27
26
26
26
26
26
26
26
26
26
26
26
26
26
26
26
26
26
26
26
26
26
26
26
26
26
26
26
26
26
26
26
26
26
26
26
26
26
25
25
25
25
25
25
25
25
25
25
25
25
25
25
25
25
25
25
24
24
23
22
22
15
15
12
8
7
7
7
6
6
6
6
6
6
6
6
5
5
5
5
5
5
4
4
4
4
4
4
4
3
3
3
3
3
3
3
4
4
4
4
4
4
4
5
5
5
5
5
6
6
6
6
5
5
6
7
7
7
7
7
7
7
7
7
7
7
7
7
7
7
7
7
7
7
7
7
7
7
7
7
5
5
5
5
5
4
5
5
5
5
5
5
5
5
5
5
5
5
5
6
6
6
6
6
6
6
6
6
6
6
6
6
6
6
6
8
9
9
9
9
9
9
9
9
9
9
9
9
9
9
9
9
9
9
9
9
9
9
9
9
9
9
9
9
9
9
9
9
10
10
10
10
10
10
10
10
10
10
10
10
10
10
9
8
8
8
8
6
6
6
6
6
6
6
6
6
6
6
6
6
6
6
6
6
6
6
6
6
6
6
6
7
7
7
7
7
7
8
8
8
8
8
8
8
8
8
8
7
7
7
7
7
7
8
8
8
9
9
9
9
9
9
9
9
9
9
9
9
9
9
9
9
9
8
8
8
8
8
8
8
8
8
8
8
8
8
8
9
9
9
9
9
9
9
9
9
9
9
9
9
9
9
9
8
8
8
8
8
8
8
8
8
9
9
9
9
9
8
8
8
7
7
7
7
7
7
7
8
8
8
8
8
9
9
9
9
9
9
9
9
9
9
9
9
9
9
9
9
9
9
9
9
9
9
9
9
9
9
9
9
9
9
9
9
9
9
9
9
9
9
9
9
9
9
9
9
9
9
7
7
7
7
6
6
6
7
7
7
7
7
7
7
7
7
7
7
7
7
7
6
6
6
6
6
6
6
6
6
5
5
4
3
3
3
3
3
3
3
3
3
3
3
3
3
3
3
3
3
4
4
4
4
4
4
4
4
4
4
4
4
4
4
5
5
5
5
5
5
5
5
5
5
5
5
5
5
5
5
5
5
5
5
5
4
4
4
4
4
3
3
3
3
3
3
3
3
3
3
3
3
3
3
3
3
3
3
3
3
3
3
3
3
3
3
3
3
3
3
3
3
3
3
3
3
3
3
3
3
3
3
3
3
3
3
3
3
3
3
3
3
3
3
3
3
3
3
3
4
4
5
5
5
5
5
3
3
3
4
4
4
4
4
4
4
3
3
3
3
3
3
3
3
3
3
3
3
3
3
3
3
3
3
3
3
3
3
3
3
3
3
3
3
3
3
3
3
3
4
4
4
4
4
4
4
4
4
4
4
4
4
4
4
4
4
4
4
4
4
4
4
4
4
5
5
5
5
5
5
5
5
5
5
5
5
5
5
5
5
5
5
5
5
5
5
5
5
5
5
5
5
5
5
5
5
5
5
5
5
5
5
5
5
5
5
5
5
5
5
5
5
5
5
5
5
5
5
5
5
5
5
5
5
5
5
5
5
5
5
5
5
5
5
5
5
5
5
5
5
5
5
5
5
5
5
5
5
5
5
5
5
5
5
5
5
5
5
5
5
5
5
5
5
5
5
5
5
5
5
5
5
5
5
5
5
5
5
5
5
5
5
5
5
5
5
5
5
5
5
5
5
5
5
5
4
3
2
2
2
1
1
1
1
1
1
1
1
1
1
1
1
1
1
1
1
1
1
1
1
1
1
1
1
1
1
1
1
1
1
1
1
1
1
1
1
1
1
1
1
1
1
1
1
1
1
1
1
1
1
1
1
1
1
1
2
2
2
2
2
2
2
2
2
2
2
2
2
2
2
2
2
2
2
2
2
2
2
2
2
2
2
2
2
2
1
1
1
1
1
1
1
1
1
1
1
1
1
1
1
1
1
1
1
1
1
1
1
1
1
1
1
1
1
1
1
1
1
1
1
1
1
0
0
0
0
0
0
0
0
0
0
0
0
0
0
0
0
0
0
0
0
0
0
0
0
0
0
0
0
0
0
0
0
0
0
0
0
0
0
0
0
0
0
0
0
0
0
0
0
0
0
0
0
0
0
0
0
0
0
0
0
0
0
0
0
0
0
0
0
0
0
0
0
0
0
0
0
0
0
0
0
0
0
0
0
0
0
0
0
0
0
0
0
0
0
0
0
0
0
0
0
0
0
0
0
0
0
0
0
0
0
0
0
0
0
0
0
0
0
0
0
0
0
0
0
0
0
0
0
0
0
0
0
0
0
0
0
0
0
0
0
2
85
91
96
100
106
106
126
129
130
131
135
135
137
[truncated: 16,580,155 more chars]
