# Supplementary material for: Transcriptome profiling of Variovorax paradoxus EPS under different growth conditions reveals regulatory and structural novelty in biofilm formation
Source: Access Microbiol. 2020 Apr 3;2(6):acmi000121. doi: 10.1099/acmi.0.000121 (PMC7494200; doi:10.1099/acmi.0.000121)
Supplement: Supplementary material 2 [file acmi-2-121-s002.zip › Supplemental Data S2/genomeBrowserFiles-bfvlog/TrimmomaticBf1-2_TrimmomaticBf1-1_NC_014931_v1_m15_l33_fr.plus.wig]

track name=TrimmomaticBf1-2_PLUS color=0,0,255 graphType=bar viewLimits=0:186
fixedStep chrom=gi|319790694|ref|NC_014931.1| start=1 step=1
0
0
0
0
0
1
1
1
2
2
2
2
4
4
4
5
5
5
5
5
5
8
10
29
44
98
101
104
105
109
118
118
124
161
175
184
196
196
199
203
226
232
232
234
234
235
242
250
256
256
267
275
276
278
279
280
287
292
294
296
296
300
312
315
315
316
317
321
322
327
338
342
345
345
347
351
351
352
352
352
354
356
356
356
356
356
356
356
361
363
364
374
375
376
379
381
381
383
383
383
383
384
384
384
384
387
388
391
391
391
391
391
393
393
395
395
395
395
395
395
397
397
399
399
401
401
401
404
406
407
407
407
408
407
410
406
409
410
411
410
412
412
413
416
416
416
416
416
416
417
417
417
418
417
417
415
415
414
414
415
413
414
414
414
416
416
416
415
414
409
406
387
383
379
377
377
366
362
362
360
359
358
360
341
265
249
245
227
224
215
215
202
202
199
178
177
177
178
180
182
183
184
185
185
183
182
181
180
180
180
181
181
182
182
185
185
187
188
186
186
186
186
187
193
190
190
190
189
188
187
185
184
184
189
191
192
193
196
197
197
197
198
199
200
197
197
197
197
199
208
208
209
209
209
210
208
210
209
208
208
208
209
214
215
214
188
186
180
180
179
180
180
186
184
184
186
181
177
172
164
164
164
165
164
166
167
167
167
161
155
152
152
151
151
153
154
157
156
156
155
154
154
154
154
155
155
154
154
155
160
163
163
164
166
166
167
168
169
169
172
173
173
174
178
178
178
178
178
178
180
181
182
184
188
190
193
193
195
195
195
195
195
196
196
195
195
196
195
193
193
193
191
192
191
193
194
195
194
193
195
195
196
195
195
193
193
192
191
190
184
181
177
176
176
177
178
177
173
172
166
163
160
160
159
159
160
161
161
154
152
145
144
145
143
143
143
144
143
145
145
146
142
146
142
139
139
140
141
142
142
142
143
143
144
144
145
145
145
147
147
150
149
149
150
151
150
151
151
156
159
159
160
160
161
160
159
157
155
155
157
159
156
156
157
157
157
160
160
159
159
157
157
157
155
152
147
139
118
118
118
120
121
121
124
124
124
123
124
125
125
125
126
127
127
127
127
129
129
128
129
118
118
120
120
118
117
119
120
121
123
124
124
124
122
123
122
123
125
124
124
125
126
128
128
129
132
132
132
132
132
134
134
134
132
130
129
130
129
129
128
126
125
127
126
125
124
125
126
126
126
126
126
126
127
128
127
128
129
130
128
128
129
133
133
133
133
133
132
132
133
133
133
134
133
134
131
130
129
123
123
123
118
118
112
110
101
99
99
99
99
99
99
99
98
99
100
100
99
97
95
94
93
89
89
89
89
92
93
92
92
92
93
95
95
95
95
95
95
95
95
95
97
96
96
96
95
95
95
95
96
96
96
96
95
95
95
95
96
96
98
98
98
100
100
99
99
99
98
97
97
97
97
97
98
98
97
97
97
97
98
98
98
99
98
98
98
98
98
98
98
99
99
99
99
99
93
93
93
89
85
83
80
79
77
77
77
76
76
76
71
64
63
65
71
73
72
74
74
76
76
77
77
77
81
81
82
82
82
82
82
82
82
82
85
85
85
85
85
88
89
89
85
84
83
83
83
83
83
82
80
71
65
65
65
65
66
67
67
67
71
72
72
72
72
73
77
77
77
78
79
79
82
82
82
85
85
86
85
84
84
84
84
93
97
97
100
101
100
99
99
97
96
96
96
97
98
98
107
109
109
109
110
110
110
119
119
119
121
120
120
121
121
123
123
125
125
125
124
124
125
126
129
130
130
126
125
125
125
125
125
125
125
125
128
129
129
129
129
129
129
130
130
130
130
132
133
133
135
134
135
135
135
136
136
136
136
138
138
138
136
136
136
136
136
136
136
136
136
138
138
139
139
140
140
138
138
137
137
138
139
137
137
137
137
137
137
137
138
138
138
136
136
136
136
136
137
137
137
137
138
138
138
138
137
138
141
138
137
136
135
134
135
135
135
134
134
134
122
121
118
117
116
108
104
103
102
99
98
95
94
93
87
85
85
78
78
78
79
78
79
77
75
75
74
74
71
71
65
65
65
65
65
64
64
64
66
66
64
63
63
64
64
63
63
64
64
64
64
65
58
59
59
59
61
60
62
62
63
64
65
65
65
65
65
66
67
70
71
71
71
71
71
71
71
71
71
71
72
72
72
72
72
72
72
72
72
72
72
71
71
71
71
71
71
71
71
71
71
72
74
75
75
75
76
77
77
77
74
74
74
72
71
71
69
70
69
70
70
71
71
71
71
71
71
72
75
77
77
77
77
77
77
77
78
81
83
84
84
83
83
83
83
84
89
89
89
90
91
89
89
89
89
89
89
89
89
89
87
89
87
89
88
89
89
89
89
89
91
91
93
89
85
85
84
85
85
85
86
86
86
86
89
89
90
92
92
92
93
94
94
96
96
96
96
96
96
96
96
96
97
97
97
100
100
104
103
104
104
104
103
103
104
106
105
107
101
100
98
96
96
96
98
102
102
101
102
96
94
92
92
92
92
92
94
93
93
93
97
98
102
102
102
105
108
111
111
111
111
111
110
112
112
113
113
113
111
111
111
111
112
115
117
117
117
117
117
117
118
118
118
118
118
118
117
118
118
118
117
117
116
116
117
117
116
115
115
114
113
113
112
112
114
113
113
113
113
116
121
121
120
118
118
118
118
120
120
122
122
122
122
125
125
125
126
125
125
125
125
125
125
127
127
126
124
123
122
118
122
121
123
123
122
125
126
130
135
133
137
133
133
134
135
147
152
152
152
155
155
155
155
155
155
155
157
157
158
159
162
162
163
162
162
160
163
166
166
166
164
162
164
168
167
166
165
164
161
161
162
164
164
163
153
152
152
153
153
153
154
157
158
158
161
161
164
165
165
166
165
165
165
167
167
169
169
171
172
172
173
173
174
176
176
176
176
176
176
176
177
177
177
178
178
178
177
178
177
177
177
175
178
181
182
177
176
176
178
172
172
169
168
168
168
168
168
170
170
168
164
166
165
167
169
167
168
168
168
168
171
172
173
173
174
172
173
173
173
173
173
173
173
175
175
175
177
177
177
179
178
176
177
173
173
170
170
169
165
169
163
163
164
156
155
151
149
149
145
145
145
147
147
147
148
148
147
148
146
146
145
144
146
146
146
147
147
149
149
154
154
151
150
150
150
150
150
151
152
152
153
150
148
146
148
148
150
150
150
150
151
154
154
155
157
158
158
159
158
158
157
154
156
156
158
156
155
156
155
155
154
154
154
155
154
153
155
154
154
154
150
148
148
142
141
140
142
140
142
138
138
137
137
137
136
136
138
138
138
138
137
141
141
141
141
140
134
130
130
130
130
127
127
132
132
132
131
132
132
132
131
130
130
110
108
107
108
109
111
110
108
108
108
109
114
114
114
115
115
114
114
114
114
116
118
118
116
117
118
118
118
118
118
119
124
124
124
124
124
124
124
126
126
126
126
127
126
126
126
126
128
132
141
143
143
145
159
160
171
184
185
200
215
218
219
223
224
229
226
227
232
252
251
255
258
257
261
261
260
259
255
261
273
274
274
272
272
274
266
272
273
274
276
275
293
296
297
313
319
319
321
321
321
322
325
331
331
333
337
336
337
337
336
336
338
343
344
347
349
352
353
357
357
386
390
390
402
403
404
404
419
428
430
433
432
432
435
441
444
445
446
452
451
453
458
458
462
466
473
473
480
483
483
485
484
485
485
486
487
487
507
508
514
513
512
513
517
517
524
524
524
525
525
525
525
526
528
532
535
535
536
536
536
538
538
540
540
541
540
535
535
531
529
528
535
534
534
535
535
537
536
536
535
535
536
531
531
531
535
536
540
535
535
527
527
517
512
515
514
510
508
502
502
501
502
502
500
495
493
492
495
495
483
458
452
444
443
444
450
453
452
443
439
436
436
435
435
437
438
440
442
441
431
429
432
432
434
431
429
432
438
434
434
428
428
430
424
424
424
421
419
383
331
324
315
314
312
291
292
292
293
296
295
297
291
276
268
267
264
262
260
261
261
261
260
259
259
260
266
265
255
255
249
249
248
249
250
253
252
247
235
230
230
227
227
228
232
232
232
237
235
226
211
205
192
192
190
188
185
180
182
182
182
184
184
180
178
174
181
180
180
179
174
175
176
181
180
181
185
179
179
178
178
178
179
179
178
179
179
181
182
183
183
183
184
184
184
184
185
185
184
186
187
190
191
192
192
191
191
192
209
222
224
224
224
223
222
222
222
221
224
221
214
215
217
218
214
216
216
220
222
222
221
219
218
220
215
217
212
216
220
216
218
220
221
222
224
224
224
224
231
232
232
228
228
227
227
226
231
230
230
232
233
234
235
237
249
253
253
237
233
234
234
235
235
235
235
232
229
217
214
214
214
209
208
208
208
208
208
209
212
212
213
213
214
214
213
212
211
211
212
214
215
214
218
216
217
217
217
216
219
220
220
220
220
224
225
224
224
222
220
220
222
222
222
222
222
222
222
222
222
222
222
222
223
225
225
225
225
225
225
225
225
225
226
226
226
228
229
227
226
226
226
224
217
217
216
218
215
195
165
148
148
148
148
148
151
154
154
152
153
153
147
142
142
139
136
135
133
135
136
136
137
139
139
139
139
139
141
142
142
142
141
141
140
142
149
154
155
155
154
154
154
155
154
154
156
147
148
145
147
145
145
145
145
143
143
142
148
148
150
149
151
153
154
152
152
153
153
154
157
157
158
158
160
157
158
157
155
155
155
155
157
157
154
155
155
155
152
150
150
151
157
160
160
161
163
160
163
162
161
162
163
162
162
162
163
167
168
172
172
172
174
174
178
180
180
180
181
181
183
184
187
188
188
188
189
190
190
190
191
183
176
172
166
166
168
170
170
182
183
183
180
180
184
183
191
193
192
192
192
192
198
199
200
202
201
202
202
207
208
208
209
210
214
214
217
218
219
217
220
231
229
231
231
232
232
232
233
233
234
233
235
236
238
243
245
245
245
243
243
243
244
244
243
244
244
251
252
259
261
261
261
259
259
260
261
259
256
261
261
254
251
250
250
253
256
257
258
258
265
265
266
266
267
266
267
267
263
258
261
260
260
263
268
269
272
272
272
277
278
278
281
279
279
282
283
286
286
288
288
289
290
289
291
291
290
294
307
314
315
316
320
321
322
322
323
335
338
341
335
333
332
332
333
333
334
334
334
339
344
344
343
333
331
330
329
329
328
357
365
369
368
368
358
359
359
351
346
360
355
357
359
356
358
361
349
351
350
350
345
346
343
356
359
366
365
362
362
357
355
351
350
352
349
353
354
354
356
356
355
354
354
354
353
354
352
353
350
348
347
345
345
345
346
346
345
345
350
349
351
345
347
343
344
343
339
339
338
339
336
337
337
336
335
326
325
326
325
327
327
327
321
319
320
320
320
325
326
328
328
331
332
331
331
330
330
331
334
339
339
346
347
347
346
346
348
349
353
356
356
356
342
332
335
336
333
327
323
326
325
325
323
320
319
316
315
314
314
314
314
313
311
311
312
314
311
310
311
305
305
309
310
311
312
309
306
306
309
309
312
318
324
324
327
325
324
326
332
304
290
274
264
247
244
243
240
241
241
238
240
240
240
237
237
232
231
234
234
232
231
226
226
227
231
232
232
234
231
241
238
239
243
249
249
251
256
260
263
265
266
266
267
267
268
269
269
273
278
278
278
280
283
287
286
285
285
284
284
279
279
282
284
285
286
289
288
288
292
291
287
287
293
291
285
281
276
274
274
277
278
279
278
279
280
281
282
286
288
288
287
289
290
293
295
296
293
294
297
300
301
303
303
303
309
309
309
309
309
309
309
311
311
312
322
324
325
324
322
326
325
325
327
331
331
331
333
335
339
339
341
340
341
341
338
337
339
339
339
339
333
332
332
312
309
309
308
309
303
300
295
280
278
267
267
267
280
292
286
285
291
293
293
293
295
295
295
295
292
292
295
297
301
305
307
305
306
305
306
309
319
325
324
323
331
331
332
332
332
332
332
331
330
332
336
333
339
349
346
349
344
341
340
323
315
300
300
291
294
297
301
300
302
301
297
295
296
297
300
300
300
303
303
303
303
303
303
305
306
311
311
312
310
309
309
306
306
306
308
313
314
315
315
315
315
314
314
315
316
318
320
320
321
321
321
321
320
320
320
320
320
320
321
322
322
322
321
321
323
323
324
325
325
328
328
328
330
329
329
329
314
310
282
282
274
263
267
254
224
215
214
214
214
214
214
214
219
223
223
226
227
227
227
226
226
226
227
227
229
230
234
236
237
236
236
237
237
236
234
233
254
247
242
242
242
243
243
246
248
248
248
248
247
246
247
245
243
240
240
242
261
278
277
274
278
279
279
279
273
273
277
266
261
258
257
244
243
241
237
239
243
249
247
234
214
214
215
218
218
216
218
214
209
205
206
202
195
195
195
196
200
200
202
207
207
208
205
205
202
203
204
204
208
208
209
211
212
213
213
214
214
214
216
216
217
217
218
218
218
217
217
219
218
218
217
214
215
216
216
217
218
218
216
216
215
214
213
214
215
215
220
221
221
222
223
225
226
226
227
227
227
230
230
231
231
231
231
232
235
238
239
242
239
237
236
229
228
228
226
222
218
219
219
221
223
228
227
228
230
230
230
237
237
237
237
237
238
235
237
239
243
247
249
249
249
243
243
236
236
234
229
227
225
227
227
226
226
226
226
226
232
234
235
234
223
206
204
202
201
202
202
206
210
208
204
203
199
197
199
192
204
200
199
200
199
195
195
194
193
190
190
187
187
187
190
191
190
191
190
190
190
190
190
190
190
190
192
192
193
196
196
197
198
197
199
199
206
208
208
210
212
212
212
211
212
212
213
215
216
216
217
223
222
222
220
218
218
218
218
217
218
215
211
211
209
210
210
215
218
220
222
218
218
218
216
216
216
217
217
217
217
214
213
213
213
208
209
209
208
208
208
207
204
208
217
219
214
214
204
204
205
202
201
202
201
198
199
199
201
200
200
196
193
193
194
201
200
199
202
199
201
201
201
201
199
197
193
190
190
187
188
187
187
188
188
195
196
195
196
188
188
187
186
186
181
181
180
179
179
178
178
182
181
181
179
172
170
172
170
170
170
171
172
173
172
171
170
165
164
164
164
164
166
169
169
169
168
169
169
170
170
169
169
168
169
166
166
166
166
166
170
170
172
173
171
166
166
166
167
169
169
169
166
166
166
166
166
166
162
161
163
161
160
160
151
150
148
149
148
148
152
153
153
153
154
152
152
145
145
147
145
144
145
141
140
139
138
138
139
136
136
136
136
133
135
132
133
134
129
125
123
124
122
121
118
117
117
117
118
121
120
121
121
121
120
120
118
120
121
121
121
121
121
120
120
120
120
121
122
122
122
121
122
122
124
124
124
122
121
120
119
119
120
120
120
121
121
121
123
126
125
124
124
124
125
125
125
125
124
124
124
124
124
126
127
128
126
128
128
130
130
130
130
130
136
136
137
137
137
129
129
128
130
130
130
113
107
106
107
108
108
108
107
107
107
107
107
107
109
107
106
103
101
100
95
97
97
97
99
99
98
100
101
101
101
101
101
101
101
103
103
102
101
101
101
101
104
106
105
105
105
105
106
107
107
107
105
105
105
107
107
110
110
110
111
111
109
109
109
109
109
109
110
110
109
106
96
95
95
95
95
95
95
95
95
95
95
95
95
96
95
95
95
95
95
95
95
99
100
99
99
99
99
99
98
98
98
97
97
97
93
96
98
98
98
99
100
100
101
97
96
95
95
95
95
96
96
95
95
92
89
89
83
83
83
93
94
95
95
94
93
93
93
94
94
94
91
92
100
96
96
96
95
95
97
96
98
98
98
98
98
98
98
98
98
98
97
95
97
99
99
99
97
95
95
96
100
99
102
102
102
104
103
105
105
104
102
101
100
95
95
98
100
99
97
97
97
97
97
97
98
98
98
96
97
98
98
97
96
96
96
98
98
98
99
101
100
101
101
99
100
100
101
101
101
101
101
101
102
102
102
101
103
104
105
105
105
105
107
107
109
109
110
113
113
113
113
113
113
113
113
113
113
115
115
116
117
118
118
120
118
118
118
118
118
120
121
123
123
121
119
119
120
119
122
123
126
126
125
124
124
124
122
122
123
123
123
124
124
122
121
121
121
124
126
128
127
128
128
127
127
129
130
130
128
126
124
126
123
123
122
118
117
116
114
118
119
118
126
128
129
129
130
130
130
130
128
125
125
128
135
135
136
136
140
137
137
139
139
139
139
139
139
139
139
138
138
139
141
142
143
144
148
148
148
148
149
150
154
155
157
158
157
159
156
155
154
155
155
156
157
157
157
159
159
159
160
160
160
160
159
159
159
160
169
169
170
169
167
166
171
171
171
170
169
169
170
172
173
173
174
174
173
175
175
175
175
175
177
181
181
181
179
177
177
176
176
173
173
173
181
178
178
178
180
182
184
184
184
182
180
174
172
177
178
178
181
182
184
184
183
180
180
183
183
182
185
185
185
189
190
189
188
188
187
186
185
185
185
184
188
186
186
188
184
183
181
182
178
176
176
166
163
166
167
167
171
172
175
175
178
182
184
183
179
172
176
176
176
176
175
178
178
180
181
185
184
185
184
183
183
181
184
185
186
186
188
187
187
186
189
186
186
186
185
186
188
190
193
192
193
193
191
191
190
190
191
194
194
194
191
190
190
190
190
190
190
190
193
191
189
189
190
172
174
175
176
176
172
172
179
176
177
181
182
182
179
182
182
182
183
184
186
189
194
194
194
194
195
196
196
197
198
199
199
196
196
196
197
202
200
202
201
197
194
188
190
190
190
190
190
192
196
200
200
202
202
201
200
203
205
205
208
207
207
207
211
211
212
215
215
217
218
219
220
221
221
222
222
228
228
228
229
229
232
232
234
234
235
238
243
245
244
242
241
239
240
237
238
237
240
240
242
243
245
244
235
220
208
202
202
199
196
196
196
195
195
195
195
181
173
173
172
174
174
180
180
180
181
182
183
183
184
186
186
188
189
189
189
189
189
187
187
186
186
185
184
180
178
178
180
180
181
181
184
184
185
187
187
188
190
192
192
193
196
196
197
197
196
196
193
191
190
188
188
189
190
190
190
190
192
193
194
192
190
186
186
186
185
185
186
188
186
186
186
186
186
185
185
184
183
180
176
172
172
179
176
172
174
170
166
167
163
163
163
161
161
160
163
163
161
160
160
162
162
145
145
144
145
146
145
145
149
156
156
155
154
154
154
154
154
153
152
153
153
152
154
153
154
153
153
157
156
155
154
153
153
153
152
152
150
150
147
137
136
133
130
130
130
130
130
130
130
132
135
131
130
130
131
131
130
130
136
134
131
131
130
130
129
128
128
130
130
133
135
136
136
136
136
138
137
138
138
138
137
134
134
134
133
133
133
135
135
135
136
136
140
140
142
142
145
142
142
141
143
143
145
145
145
148
146
145
142
142
142
141
144
144
145
142
139
139
139
156
157
158
160
161
160
160
161
166
164
164
165
164
163
164
164
164
166
166
166
165
166
172
172
173
172
177
177
178
178
179
181
183
183
184
184
190
197
197
199
199
197
202
203
208
210
212
212
212
211
211
211
210
213
215
215
217
220
222
222
221
220
222
222
224
225
225
226
226
225
224
224
224
223
223
225
222
223
221
220
220
220
220
220
220
219
220
222
223
223
222
222
222
223
223
225
226
226
228
227
228
228
229
229
230
231
231
231
231
231
230
230
229
229
232
232
232
233
234
233
233
232
232
238
239
233
232
232
232
232
233
235
227
216
203
176
172
172
192
192
193
194
188
189
189
191
191
190
195
189
184
183
184
184
184
184
178
178
182
186
190
190
189
188
188
188
191
192
191
191
199
191
191
192
193
193
193
194
190
196
193
201
200
197
196
196
192
194
194
194
195
211
214
214
216
214
210
210
211
212
218
219
223
223
223
224
224
225
226
226
227
228
230
230
230
231
230
230
230
230
230
230
229
228
227
226
226
228
230
230
236
237
238
239
243
245
246
249
248
248
250
251
251
251
252
253
255
255
255
255
255
255
252
253
257
259
260
261
261
261
261
255
255
254
254
253
254
255
258
259
260
255
255
254
254
254
253
252
250
250
249
249
249
249
251
244
245
244
246
239
240
239
236
231
230
229
228
233
234
234
235
236
237
237
237
239
238
240
238
238
239
239
240
245
248
247
235
234
223
223
221
218
217
208
203
195
189
187
187
188
187
187
187
188
187
185
178
178
178
178
178
180
178
179
180
180
180
179
185
188
192
192
192
190
191
191
192
192
196
196
196
196
196
196
197
198
200
201
202
201
201
201
201
202
203
206
205
204
204
200
199
206
207
207
202
197
180
179
178
182
179
180
180
172
172
171
171
174
181
181
182
183
187
187
188
188
189
189
190
190
190
193
196
196
196
196
197
203
207
208
208
212
210
211
207
207
208
204
204
204
205
204
206
205
208
209
208
207
208
208
207
202
193
188
188
187
186
184
181
179
181
183
183
183
183
183
183
182
182
183
183
183
183
189
188
188
188
188
188
189
189
190
190
192
190
195
193
195
194
195
195
196
196
197
197
200
200
197
197
196
198
198
202
202
203
204
202
202
202
208
208
206
203
201
209
213
215
214
214
220
221
221
221
221
220
220
214
214
219
216
216
216
215
216
216
214
214
215
212
206
196
194
187
190
193
194
196
196
199
201
189
181
179
178
185
194
201
202
204
200
196
188
184
184
184
184
187
187
187
188
189
191
193
194
195
202
206
203
201
202
202
202
207
220
223
223
223
225
225
227
227
234
236
237
240
241
241
242
243
250
251
251
252
254
255
256
256
257
261
262
263
265
265
269
270
275
280
281
285
285
287
287
287
292
292
296
297
299
300
302
303
303
303
304
306
310
313
315
316
315
317
316
316
317
316
315
315
315
316
317
315
316
316
316
315
315
315
315
316
315
314
309
304
305
307
312
314
314
314
315
315
314
314
315
315
319
321
322
321
321
322
322
321
321
323
323
322
323
324
325
325
327
329
329
329
327
327
325
325
324
326
328
329
328
328
330
330
329
330
331
334
334
337
334
335
337
342
339
339
338
337
337
320
321
319
318
316
299
299
285
281
267
264
264
266
265
267
268
266
254
243
241
243
233
237
239
238
238
232
234
241
243
243
241
242
242
242
243
243
243
243
239
237
236
236
234
218
213
212
216
217
217
220
214
212
214
205
203
191
189
188
189
189
191
194
194
196
196
197
196
197
197
201
201
201
201
200
200
199
199
198
198
198
198
198
204
207
210
210
208
208
208
208
206
206
207
207
207
201
202
201
200
202
202
200
198
199
199
198
198
198
203
207
209
210
209
209
210
212
213
213
213
213
214
212
212
211
211
214
213
219
220
220
210
206
202
201
200
200
202
207
208
201
201
201
202
202
202
205
206
208
203
204
202
208
214
223
227
227
228
229
228
228
234
234
234
243
244
245
248
247
247
244
243
233
233
243
240
248
247
251
253
252
252
247
244
249
249
249
249
249
248
247
247
248
250
249
249
246
247
251
250
251
250
254
254
254
258
258
257
256
258
257
256
257
261
263
266
266
267
272
270
269
272
275
275
276
275
275
276
275
277
282
288
288
288
291
293
294
296
294
297
295
297
296
289
288
290
291
290
290
291
290
287
281
273
273
272
272
273
274
273
274
274
277
278
278
284
285
285
285
285
285
284
284
284
286
289
289
287
286
286
284
282
285
285
285
287
289
293
293
292
284
280
281
280
280
281
281
281
280
279
278
277
281
282
284
285
284
284
284
282
283
283
282
283
282
281
279
280
286
291
293
294
291
291
292
302
298
298
298
297
277
276
277
274
261
257
232
226
226
224
220
221
230
234
234
236
239
238
238
241
241
243
245
244
243
243
245
245
245
249
244
244
243
236
236
222
221
215
214
212
207
207
208
203
194
196
193
193
194
194
194
196
196
194
192
194
194
194
193
194
194
194
194
196
196
196
195
193
194
194
195
195
194
194
194
194
194
195
195
195
195
195
195
195
197
197
198
198
198
198
198
198
198
198
199
198
198
199
196
196
196
196
196
196
195
196
196
197
197
196
196
196
196
196
196
196
196
196
196
196
196
197
197
197
197
201
208
207
207
205
203
203
203
203
203
202
200
200
194
180
179
171
153
142
142
140
137
131
125
124
123
123
123
125
125
124
123
117
119
116
120
107
105
104
104
104
104
107
107
105
105
106
106
106
106
106
105
105
106
105
105
106
106
106
106
107
107
109
109
114
114
114
114
114
114
114
114
114
113
105
82
68
65
65
65
65
65
65
65
65
65
64
64
64
65
65
65
65
65
65
65
65
65
65
65
65
65
64
64
64
65
65
65
65
65
64
64
64
64
64
64
64
64
64
63
63
63
63
62
62
62
62
62
62
64
65
65
65
65
64
61
61
61
61
61
59
59
59
59
59
59
59
59
59
59
59
59
59
59
59
59
60
60
57
57
57
57
57
57
57
55
56
57
57
57
58
58
58
58
58
58
57
54
53
54
54
54
53
52
51
50
51
51
50
49
42
42
42
42
42
41
35
35
31
31
32
33
33
33
33
33
33
34
35
34
33
33
33
33
34
34
31
31
31
31
31
31
31
32
32
33
33
33
33
33
33
32
34
34
34
34
34
34
34
34
34
34
34
34
34
34
35
33
33
32
32
31
31
31
31
31
30
27
27
27
27
27
27
26
26
26
26
26
26
25
25
25
25
25
25
25
25
25
25
25
25
25
25
23
23
23
24
24
25
25
25
26
26
27
27
27
27
27
27
27
27
26
26
26
25
25
25
25
24
24
24
24
24
24
24
24
24
24
25
25
25
25
25
25
25
25
24
23
22
22
22
22
22
22
22
16
16
13
14
14
14
14
13
13
13
13
12
12
12
11
11
12
12
12
12
13
13
13
13
13
13
13
13
13
13
13
13
13
13
13
13
13
13
13
11
11
11
11
11
11
11
11
11
11
11
11
12
12
12
12
13
13
13
13
13
13
13
13
13
13
13
13
13
13
13
13
15
15
15
15
15
15
14
14
13
13
12
12
11
12
12
12
12
12
12
12
12
12
12
12
12
12
12
12
12
12
12
12
12
12
12
12
12
12
12
12
12
12
12
12
12
12
11
11
11
12
12
11
11
11
11
11
11
11
11
11
11
11
11
11
11
11
11
12
12
12
12
12
12
12
13
13
14
14
14
17
17
18
17
17
17
17
17
17
17
17
18
18
18
19
19
19
19
19
19
19
19
19
19
19
19
19
19
19
19
20
20
21
23
23
23
23
23
23
23
24
24
25
26
27
27
27
27
27
27
25
24
24
24
24
24
25
25
25
25
29
29
30
30
30
30
30
30
30
32
32
34
34
34
34
34
34
34
34
34
34
34
34
34
34
34
35
35
35
35
35
35
35
35
35
35
35
35
35
35
35
35
35
35
35
35
35
35
34
35
35
35
35
35
35
35
35
35
35
35
35
35
35
35
35
35
35
35
35
35
35
34
34
33
31
31
31
31
31
31
32
31
31
31
30
30
30
30
29
25
25
24
24
24
24
24
24
25
25
25
25
25
23
23
23
23
23
23
23
23
23
23
23
23
23
23
23
23
23
23
23
23
23
23
23
23
23
23
23
23
23
23
23
23
23
23
23
23
22
22
22
22
22
22
22
22
22
22
22
22
22
22
23
23
23
23
23
23
24
24
23
22
22
21
22
21
18
18
18
17
17
17
17
16
16
16
16
17
17
17
16
16
16
14
14
14
14
14
14
15
14
13
13
13
13
14
14
13
13
13
13
13
13
13
14
14
14
11
11
10
10
10
10
10
10
11
11
11
11
11
11
11
11
11
11
11
11
11
11
11
11
11
10
10
10
10
10
10
10
10
10
10
10
10
10
10
10
10
10
10
9
9
9
9
9
9
9
9
11
11
11
11
11
11
11
11
11
11
11
11
11
11
11
11
11
11
11
11
11
11
11
11
11
11
11
12
12
12
12
12
12
12
12
12
12
12
12
12
12
12
11
11
11
11
11
11
11
11
11
11
11
11
11
11
12
12
12
12
12
12
11
11
11
11
11
11
11
11
11
11
11
11
11
12
12
12
11
11
11
11
11
11
11
11
11
11
11
11
11
11
11
10
10
10
10
10
10
11
11
11
11
11
11
11
11
11
11
11
11
11
11
11
11
11
11
11
11
11
11
11
11
11
11
11
11
11
11
11
11
11
11
12
12
12
12
12
12
13
13
13
13
13
13
13
13
14
14
13
13
13
13
13
13
13
13
13
13
13
13
13
13
12
12
12
13
11
11
10
10
10
10
10
10
10
9
9
10
10
10
10
11
11
10
10
10
10
10
10
10
10
10
10
10
10
10
11
11
11
11
11
11
11
11
11
11
11
11
11
11
11
11
11
11
12
12
12
11
11
11
11
11
11
11
11
11
11
11
11
11
11
11
11
11
11
11
11
11
11
11
11
11
11
11
11
11
11
11
11
11
11
11
11
11
11
11
11
11
12
12
12
12
12
12
12
12
12
12
12
12
12
12
12
12
12
12
12
12
12
12
12
12
12
12
12
12
12
12
12
12
12
12
13
13
13
13
13
14
14
14
14
14
14
14
14
14
14
14
14
14
14
14
13
13
14
13
13
13
13
13
13
13
13
12
13
13
13
12
12
12
12
12
12
12
12
12
12
11
11
11
11
11
11
11
10
10
10
9
9
9
9
9
9
9
8
8
8
8
8
7
7
7
7
7
7
7
7
7
7
7
7
7
7
7
7
8
8
8
8
8
8
8
8
8
8
9
9
9
9
9
9
9
9
9
9
9
9
9
9
9
9
9
9
9
9
9
9
9
10
10
10
10
9
9
9
9
9
9
9
9
9
9
9
9
9
10
10
10
10
11
11
11
11
11
11
11
11
11
11
12
12
12
12
12
11
11
11
11
11
11
11
11
11
10
10
10
10
10
10
10
10
10
10
10
10
10
10
10
10
10
10
10
10
10
10
10
10
11
11
11
11
11
11
11
11
11
11
11
11
11
12
12
12
12
12
12
12
12
11
11
11
12
12
12
12
12
12
12
12
12
12
12
12
11
11
11
11
11
11
11
11
11
11
11
11
11
11
10
10
9
9
10
10
10
10
10
10
10
10
10
10
10
10
10
10
10
10
11
11
11
11
11
11
11
11
11
11
11
11
11
11
11
11
11
11
11
11
11
11
11
11
11
11
11
11
11
11
11
12
12
12
12
11
11
11
11
12
12
12
12
15
15
15
15
15
15
15
16
16
18
18
18
18
18
18
18
18
19
18
18
19
22
22
22
22
22
22
22
22
22
22
22
22
22
22
22
22
22
22
22
23
23
23
23
24
26
26
26
26
26
26
26
26
26
26
26
27
27
27
27
27
28
28
28
28
28
28
28
28
28
28
28
28
28
28
28
28
28
28
28
29
29
29
29
29
29
29
29
29
29
29
29
29
29
28
28
28
28
28
28
28
28
27
26
26
26
26
26
27
27
27
27
26
26
26
26
26
26
25
25
25
25
25
25
25
25
24
23
23
23
23
23
23
23
23
23
23
23
23
23
23
23
23
20
20
20
20
20
20
20
20
19
19
19
19
19
19
19
19
19
19
17
17
17
17
17
17
17
17
17
17
17
17
15
14
15
15
14
14
14
13
12
12
12
12
12
12
12
12
12
12
12
11
11
11
11
11
11
11
11
11
11
11
11
11
11
11
11
11
11
11
11
11
11
11
11
12
11
11
11
11
11
11
11
11
11
11
9
9
9
9
8
8
8
8
8
8
8
8
8
7
7
7
7
7
7
7
7
6
6
6
6
5
5
5
5
5
4
4
4
4
4
4
4
4
4
4
4
4
4
4
4
4
4
4
4
4
3
3
3
3
3
3
3
3
3
3
3
3
3
3
3
3
4
4
4
5
5
5
5
5
5
5
5
5
5
5
4
4
4
4
4
4
4
4
4
4
4
4
4
4
4
4
4
4
4
4
4
4
4
4
4
4
4
4
4
4
4
4
4
4
4
4
3
3
3
3
3
3
3
3
3
3
4
4
4
4
4
4
4
4
4
5
5
5
5
5
5
5
5
5
5
5
5
5
5
5
5
5
5
5
5
4
4
4
4
4
4
4
4
4
4
4
4
4
5
5
5
5
5
5
5
5
5
5
5
5
5
5
5
6
6
6
6
6
6
6
6
5
5
5
5
5
5
5
5
5
5
5
5
6
6
6
6
6
6
6
5
6
6
6
6
6
6
7
7
7
7
7
7
7
7
7
7
7
7
7
7
8
8
8
8
8
8
8
8
8
8
8
8
8
8
8
8
8
8
8
8
8
8
8
8
8
8
8
8
8
8
8
8
8
8
8
11
11
11
11
11
11
11
11
11
11
11
11
11
12
12
12
12
12
12
12
12
12
12
12
11
11
11
11
12
12
12
12
12
12
12
12
12
11
11
11
11
11
11
11
12
12
12
12
12
12
12
12
12
12
12
12
12
12
12
12
12
14
14
14
14
14
14
14
15
17
17
21
21
21
23
23
23
27
29
29
30
31
34
34
34
34
34
34
33
33
33
33
33
33
33
34
35
35
35
35
35
35
35
35
35
35
35
35
36
37
38
38
40
41
41
41
41
41
41
41
41
41
41
41
41
41
41
42
44
43
43
43
43
44
44
45
45
45
46
45
45
44
44
44
44
44
44
44
44
44
43
44
46
46
45
47
47
47
48
48
49
50
50
51
51
52
52
53
53
53
56
57
57
57
57
57
57
58
58
59
59
59
59
59
59
59
59
59
59
59
59
59
59
60
61
61
62
65
65
65
67
67
67
68
68
68
69
69
69
69
69
68
66
66
66
65
65
65
65
65
64
65
65
65
65
65
66
65
65
65
65
65
65
65
65
65
65
65
65
65
65
65
65
65
66
67
67
68
65
65
65
66
67
69
69
69
69
69
69
69
69
68
68
68
68
67
67
67
66
67
67
67
67
67
67
67
67
66
66
67
67
67
67
66
66
66
66
66
65
65
64
62
60
61
60
60
60
60
60
60
63
64
64
64
65
65
64
63
61
61
61
59
59
59
59
58
58
58
55
55
55
55
55
55
55
54
54
52
51
52
52
52
52
52
52
51
47
47
47
46
45
45
46
46
45
45
45
45
46
46
46
45
45
44
44
44
44
45
43
43
41
41
41
41
41
41
40
40
39
41
41
41
41
40
41
39
39
39
41
41
41
42
42
42
45
45
45
45
45
45
46
46
47
47
46
46
48
48
48
48
48
47
47
48
47
47
47
47
47
47
47
48
48
50
50
49
49
50
50
50
49
49
49
49
49
48
48
49
49
50
51
49
50
48
48
48
47
48
50
50
50
50
51
53
53
53
52
52
52
52
52
53
53
54
53
53
52
52
52
50
51
51
51
51
58
57
57
56
58
59
59
59
59
59
60
58
58
58
58
58
59
57
57
57
57
57
56
58
58
58
58
58
58
58
59
59
59
59
59
59
59
59
59
59
60
60
63
64
63
64
64
64
62
62
60
59
59
60
59
59
59
60
60
60
59
59
59
59
59
56
56
57
56
56
56
59
59
59
59
59
59
59
58
58
58
58
58
57
56
57
57
57
57
57
57
57
58
58
58
58
58
58
58
57
57
59
59
60
60
59
59
59
59
59
59
59
59
59
59
59
59
59
58
58
58
58
57
57
57
57
57
53
51
48
48
47
47
47
46
45
45
45
45
44
44
44
44
44
44
44
44
44
44
45
45
44
44
44
43
43
45
45
45
45
45
45
45
45
44
44
44
44
44
44
44
44
44
44
44
43
42
42
42
42
41
41
41
41
41
40
38
38
38
38
38
38
36
36
36
36
36
36
37
37
37
37
37
38
39
39
39
38
38
37
37
36
36
36
35
35
35
35
35
35
35
35
33
29
26
26
26
26
26
26
26
26
26
26
25
25
25
25
25
26
26
26
26
26
29
41
41
41
45
46
51
57
65
74
76
80
106
108
124
128
144
153
157
166
166
175
182
182
191
200
201
202
197
203
211
214
214
217
219
220
221
221
224
225
232
233
232
232
232
232
232
232
233
232
232
237
237
237
237
237
239
239
241
242
242
242
243
243
244
244
244
243
244
246
249
252
253
255
258
259
265
266
270
277
276
277
277
277
279
279
279
279
279
283
284
285
286
287
288
289
291
291
290
295
297
297
297
298
298
298
299
302
304
306
305
305
305
305
304
307
310
310
313
314
314
314
327
330
330
330
332
330
324
303
305
293
295
301
303
303
302
302
302
302
303
303
303
303
303
303
331
332
333
333
334
334
334
334
334
333
333
333
333
333
333
336
333
333
333
330
330
329
329
332
329
333
333
330
329
328
326
326
325
326
326
325
329
322
321
311
306
303
291
291
289
289
291
291
290
292
291
291
295
293
295
298
297
294
294
296
297
293
286
278
278
276
276
276
276
276
278
279
281
282
282
282
280
281
282
279
276
278
279
278
284
275
282
282
271
267
261
259
255
241
249
249
247
244
242
241
241
244
245
249
249
248
248
248
248
255
255
256
256
257
257
258
258
258
278
279
280
281
285
287
289
287
287
289
289
291
288
285
285
297
303
307
315
318
318
318
321
321
321
323
327
323
326
332
332
332
323
307
301
299
296
296
295
294
294
295
297
298
304
304
305
303
304
305
304
309
310
305
306
309
310
310
313
316
316
315
310
310
303
305
309
309
312
313
315
315
316
316
317
317
316
316
316
315
315
315
318
318
318
318
319
320
320
322
323
323
329
327
329
327
328
326
325
327
327
328
333
333
335
336
335
335
336
336
339
334
333
332
333
333
333
333
334
334
345
345
351
351
351
351
348
347
347
349
349
352
355
355
355
356
356
356
357
356
354
355
354
362
357
357
359
355
353
353
353
356
356
354
352
354
351
348
354
350
343
342
328
320
310
306
302
297
297
295
285
285
285
287
285
286
272
265
259
264
265
266
264
267
269
273
263
273
273
280
292
293
293
294
293
293
291
291
294
298
299
297
291
291
290
279
279
277
277
276
277
278
278
284
286
285
286
286
286
286
288
289
290
290
297
295
299
299
301
303
305
303
302
301
301
300
299
298
298
301
298
297
299
299
299
300
298
300
300
299
298
300
302
303
303
288
286
285
283
283
283
283
284
285
285
285
285
285
286
288
288
288
289
289
289
288
287
287
285
281
280
280
280
284
286
285
286
287
288
290
290
290
291
292
296
297
297
299
300
298
297
296
293
293
292
292
296
298
295
289
287
286
285
285
285
287
287
268
270
224
218
214
212
211
194
188
184
184
184
178
174
160
162
166
162
162
167
166
164
164
161
160
160
161
161
163
165
167
167
166
166
166
166
166
166
166
168
168
168
167
167
167
167
168
170
170
170
171
171
171
170
170
170
172
172
174
173
172
172
177
179
191
195
196
194
191
200
200
201
203
202
220
222
222
223
224
231
231
232
232
232
232
232
237
240
241
241
241
230
229
224
225
242
246
249
248
249
245
247
246
245
245
243
243
243
248
248
247
244
243
243
243
250
260
263
277
277
271
273
272
272
272
294
359
366
374
374
374
375
375
377
380
382
382
385
387
394
396
398
398
398
396
400
404
405
412
416
416
416
419
422
425
424
424
422
427
428
428
428
432
436
437
438
440
444
446
447
449
449
458
462
464
473
473
473
472
473
473
473
473
475
474
473
477
476
476
475
475
475
475
475
476
477
477
470
467
463
462
462
461
461
464
463
464
464
463
461
459
459
458
459
458
453
452
451
448
449
449
444
440
447
444
445
442
436
436
434
420
417
413
402
402
387
376
376
377
379
379
374
371
369
361
361
360
360
359
359
356
356
356
355
353
354
354
352
352
353
353
353
350
348
348
348
349
349
350
351
351
351
345
344
340
342
342
342
340
339
338
336
336
330
315
304
247
243
235
231
227
227
226
226
226
223
222
219
214
212
207
189
129
129
126
123
113
113
113
114
116
117
115
115
114
108
108
108
109
109
111
111
112
111
109
109
110
112
112
112
112
111
111
107
108
109
112
111
110
109
108
109
109
109
109
109
108
108
107
112
111
109
105
104
105
103
103
103
104
101
101
101
101
104
107
107
107
107
107
108
108
109
109
113
113
110
102
101
100
97
94
94
94
93
92
89
90
88
89
90
89
89
85
85
86
85
85
85
83
83
83
83
82
77
77
77
77
77
77
77
77
74
72
73
73
73
73
72
71
71
72
72
72
72
72
73
73
73
74
76
77
77
77
77
77
77
77
77
77
77
77
77
76
76
74
73
73
72
73
73
74
72
72
71
71
73
72
73
75
75
75
75
75
75
76
78
82
83
83
83
83
83
83
85
85
86
86
86
88
88
89
92
94
95
95
95
95
95
96
97
98
99
97
97
96
97
99
99
107
107
107
105
105
105
109
108
106
106
111
109
109
109
107
107
107
106
106
108
109
110
110
110
110
109
109
109
112
112
112
112
112
112
112
110
110
110
112
113
112
110
110
109
107
107
107
107
107
107
107
108
110
109
109
109
108
107
108
108
108
108
108
109
109
111
111
108
106
102
102
102
102
104
109
110
111
110
110
109
108
108
108
107
107
105
106
105
105
105
105
106
107
107
110
111
112
113
114
115
117
117
117
115
115
113
113
113
113
113
113
112
114
114
114
114
113
113
114
113
112
110
110
110
110
111
111
111
102
99
98
98
98
98
98
98
98
99
101
101
101
98
99
98
98
99
98
97
100
98
99
99
101
102
104
104
101
101
101
101
102
102
98
98
98
97
97
97
97
100
98
98
95
95
95
95
97
99
99
99
99
99
98
95
95
96
96
95
96
96
96
96
96
97
95
92
89
86
86
87
87
89
89
89
89
89
89
90
90
90
91
91
93
93
95
95
95
95
94
94
94
95
95
93
90
87
86
86
88
88
89
94
93
95
95
96
97
95
95
94
93
95
95
95
95
95
95
94
94
91
91
91
91
91
91
91
89
89
89
83
82
82
82
82
82
82
83
83
83
83
83
82
82
82
82
83
83
84
83
82
82
81
81
81
81
81
80
80
80
80
79
79
79
77
77
76
76
73
73
73
70
70
67
67
67
67
67
67
67
67
67
69
69
69
67
67
68
65
64
64
64
64
65
66
66
66
66
66
66
66
66
66
67
69
71
70
66
62
59
59
56
55
56
53
53
53
53
53
53
53
52
52
52
52
51
51
51
48
49
51
51
50
51
50
50
50
50
51
51
53
53
53
52
51
51
49
47
47
47
47
47
47
47
47
46
44
43
43
41
41
41
41
41
41
40
41
41
41
41
41
41
42
42
42
41
41
40
39
39
41
41
41
42
41
42
41
39
39
39
39
39
39
39
39
39
39
39
39
39
39
39
40
39
38
38
38
38
38
38
38
38
38
38
38
38
38
38
38
37
37
37
37
37
37
37
37
37
38
37
37
38
36
36
35
35
35
36
38
39
39
41
42
42
43
43
43
42
42
41
41
44
44
44
45
45
45
43
43
43
43
44
44
44
44
43
41
40
38
38
38
41
42
42
43
42
42
42
42
41
41
41
41
41
41
41
41
41
41
40
41
43
44
44
44
44
44
43
43
43
43
43
44
44
45
45
47
47
46
45
45
44
45
45
45
45
45
45
46
47
47
47
47
47
47
47
47
47
47
47
47
47
47
47
47
47
48
48
48
48
47
47
47
47
48
49
50
50
50
50
50
50
52
52
52
52
52
52
52
52
52
52
52
52
52
52
52
52
52
52
52
51
51
49
48
47
47
46
44
43
41
41
41
41
41
41
41
41
42
42
42
41
41
43
43
45
45
46
46
46
46
46
46
47
47
47
47
48
48
47
47
48
48
49
49
51
51
53
54
55
54
53
53
53
53
53
52
52
53
52
54
53
54
57
57
57
57
53
52
53
53
53
53
53
53
52
53
53
53
53
52
53
53
53
53
53
53
51
51
52
50
50
49
50
50
50
49
49
49
48
47
47
47
47
47
47
48
48
48
48
48
48
48
48
48
48
51
51
51
52
53
53
53
53
53
53
54
54
54
54
54
54
54
54
54
54
54
54
54
54
54
54
56
56
56
58
59
59
61
61
60
62
63
64
64
65
65
66
66
66
66
66
66
66
66
66
66
67
68
68
68
69
69
69
69
69
69
68
68
69
69
69
69
69
69
69
70
69
69
69
69
69
69
69
71
71
70
70
70
70
71
71
71
69
63
61
55
53
53
51
51
49
50
51
51
51
51
52
52
51
52
52
53
52
53
52
53
53
53
53
53
53
54
54
53
54
53
53
53
50
50
47
47
46
46
46
45
46
46
46
46
46
46
46
46
46
46
46
46
46
46
46
46
45
46
45
45
45
46
46
45
44
41
41
41
41
41
41
41
41
41
41
40
40
39
39
39
38
38
38
38
38
38
38
38
38
38
38
38
38
38
37
37
37
37
37
37
37
38
38
38
37
36
35
35
35
35
35
37
37
37
37
38
39
40
40
38
37
37
36
36
37
37
37
38
38
37
37
38
38
39
39
39
41
41
45
43
43
42
42
42
42
42
42
42
42
42
42
42
43
43
43
43
43
42
42
42
42
43
43
43
43
43
43
43
43
43
43
43
43
44
44
43
45
45
45
44
44
45
45
45
44
44
44
44
43
43
43
43
42
42
41
42
44
44
44
43
43
43
43
44
44
43
43
41
41
41
41
41
41
41
41
41
41
41
41
41
42
42
43
43
46
46
46
46
46
46
47
47
46
46
45
46
46
46
47
47
47
47
47
46
46
46
45
45
45
45
45
45
45
46
44
45
44
44
45
45
45
44
42
42
42
42
42
42
42
42
42
42
42
42
42
42
42
42
42
41
41
41
41
41
41
41
41
41
41
41
40
41
41
41
41
41
41
41
41
41
41
41
41
41
41
41
41
41
41
40
40
40
40
40
40
39
38
36
36
34
34
34
34
34
31
24
23
23
24
24
23
23
23
23
23
23
23
23
23
23
23
23
23
23
23
23
23
23
23
23
23
23
22
22
22
22
22
22
22
21
22
22
22
22
22
22
22
22
22
22
19
19
20
20
19
19
19
19
19
19
20
20
19
17
17
17
17
18
18
18
18
18
18
17
17
16
16
16
16
16
16
16
16
16
16
16
15
15
15
15
15
15
15
15
15
16
16
16
16
15
14
14
14
14
12
12
12
12
11
11
11
11
12
12
12
12
12
12
12
12
12
12
12
12
13
13
13
13
13
13
13
14
14
14
14
14
14
14
14
14
14
14
15
15
15
15
15
15
15
15
15
15
15
15
15
15
15
15
15
15
14
14
15
15
15
15
15
15
14
14
14
14
14
14
15
15
14
14
14
14
14
14
14
15
15
15
15
15
15
15
15
15
15
15
15
14
14
14
15
17
17
20
20
20
23
23
23
24
23
23
23
24
24
24
27
27
27
27
26
26
25
25
23
23
24
24
24
24
24
23
24
24
24
24
24
24
25
25
25
25
25
25
26
25
26
27
26
29
29
32
32
33
33
34
35
36
36
38
38
38
38
38
38
39
39
38
38
38
38
39
39
39
40
40
40
40
40
40
40
40
40
40
40
40
40
40
40
40
40
40
40
39
39
41
41
41
41
42
42
42
42
42
42
42
42
42
43
43
43
43
43
43
43
44
44
42
43
43
43
43
43
41
41
41
41
41
41
41
41
41
41
42
42
44
44
43
42
42
42
43
43
43
42
42
42
42
42
41
41
41
39
39
39
41
41
42
41
41
41
41
41
41
41
41
41
41
41
41
41
41
41
41
41
41
40
40
40
40
38
38
39
38
38
38
38
38
38
35
35
36
36
36
35
35
35
35
35
35
35
35
35
36
36
36
36
36
39
39
41
39
39
41
43
43
44
43
44
43
43
43
43
43
43
43
43
43
48
49
51
51
50
50
50
51
51
50
50
50
50
50
50
50
50
50
50
50
47
46
45
44
42
41
41
42
42
44
44
44
45
45
45
45
46
46
46
46
46
47
47
47
46
46
46
46
46
46
47
47
47
46
46
46
46
46
46
46
46
46
46
45
45
45
44
45
45
47
47
47
47
47
47
46
46
46
46
46
46
45
45
45
45
45
45
45
44
44
43
43
43
42
42
42
42
44
42
41
38
37
35
35
35
35
35
35
35
36
37
37
38
38
37
37
37
36
36
35
36
36
36
36
36
36
36
36
36
37
37
37
37
37
37
38
38
38
36
36
36
37
38
37
37
35
35
34
34
35
35
35
38
36
35
36
36
35
35
34
34
34
34
34
34
34
34
34
33
33
35
35
35
35
35
35
35
35
36
36
36
36
37
37
37
37
37
37
37
37
37
39
38
38
38
38
38
38
38
38
38
39
39
39
39
39
39
39
41
41
41
41
41
41
40
40
39
39
41
40
40
40
40
40
39
39
39
39
40
39
39
37
36
36
35
35
35
34
34
35
35
35
36
36
36
41
40
40
40
40
39
38
38
41
41
40
41
41
41
41
42
42
42
44
46
46
49
49
49
49
51
51
51
51
51
50
49
47
46
44
46
46
46
46
46
46
47
47
47
47
47
47
47
48
48
48
48
48
47
45
45
46
47
47
47
47
47
48
49
49
49
49
49
49
49
49
49
49
50
52
52
52
52
52
52
52
53
53
53
53
55
55
55
55
55
55
55
55
54
54
54
54
54
54
54
54
54
54
54
54
55
55
55
55
56
57
57
57
57
57
57
57
57
57
56
57
56
56
56
55
55
56
56
56
56
55
55
55
55
55
56
56
54
53
54
53
53
53
53
53
48
48
47
46
46
44
45
42
43
43
41
40
41
41
41
41
41
40
40
40
39
39
38
38
37
37
38
38
37
38
38
37
37
37
38
38
38
38
38
38
40
36
37
37
37
35
36
36
36
36
36
36
36
36
38
38
38
38
38
37
36
36
35
33
34
35
35
35
35
35
35
36
36
36
36
36
36
36
36
37
37
37
37
37
37
37
37
38
38
38
38
38
39
39
39
39
39
38
38
38
38
38
38
37
37
37
36
35
35
35
35
35
35
35
35
35
35
35
35
35
35
35
35
35
24
23
22
22
22
22
22
22
22
22
22
22
22
22
22
22
22
22
22
22
22
22
22
22
22
22
22
23
23
23
23
23
23
23
23
22
22
20
21
21
21
21
21
21
21
21
21
22
22
22
22
23
23
23
23
23
23
23
23
23
23
23
23
23
23
23
23
23
23
23
23
23
23
24
23
23
23
23
23
25
25
24
24
23
23
23
23
23
23
22
22
22
22
22
21
20
20
19
20
20
20
20
20
20
19
19
17
17
17
17
18
18
17
17
17
17
17
17
17
17
17
17
18
18
19
20
20
22
22
22
22
22
21
21
21
21
21
22
22
22
22
22
21
22
22
22
23
23
23
23
23
23
24
24
24
24
25
25
24
24
24
24
24
25
25
25
25
25
25
25
25
25
25
26
29
32
32
32
32
30
30
30
30
31
31
31
32
32
32
32
32
33
34
35
34
33
33
34
34
34
34
33
33
33
33
33
33
33
33
33
33
33
35
35
34
34
34
34
34
34
34
34
34
34
34
34
34
34
34
34
34
34
34
35
34
34
34
34
34
35
35
34
34
34
33
33
34
35
35
35
35
35
35
35
35
35
35
35
36
36
36
35
35
35
35
35
35
35
36
37
37
37
36
36
36
36
36
36
36
36
36
36
36
36
36
36
36
36
36
36
35
35
35
35
35
34
34
34
34
34
32
31
30
31
31
30
30
30
31
31
31
31
31
31
31
31
32
32
32
31
31
31
30
30
30
30
30
31
31
30
30
30
31
33
33
34
34
34
34
33
33
33
33
33
33
33
33
33
32
32
33
33
33
32
32
32
32
32
31
31
30
30
30
30
31
30
29
29
29
29
29
28
27
27
27
27
27
27
27
27
26
26
25
25
25
26
26
26
25
25
23
23
22
22
22
22
22
22
22
22
22
21
20
20
20
20
20
20
20
19
19
19
19
19
19
20
19
19
19
19
19
19
18
18
17
17
17
17
17
17
17
17
17
17
16
17
17
17
17
17
17
17
17
17
17
17
17
18
18
19
19
19
19
17
17
17
17
17
18
18
17
17
17
17
17
17
17
17
17
17
17
17
17
17
16
15
15
15
15
15
15
15
15
15
15
15
15
15
15
15
15
15
14
14
14
13
13
14
14
14
14
14
14
14
15
15
15
15
15
16
17
16
17
16
16
16
16
16
16
16
16
16
15
15
15
16
17
17
17
17
17
16
16
16
16
16
16
16
16
16
16
16
16
16
16
16
16
16
15
15
15
16
16
16
16
16
16
16
16
16
16
16
16
17
17
18
18
18
18
18
18
17
17
17
18
18
18
18
18
18
18
18
18
18
19
19
19
19
19
20
20
21
21
21
21
20
19
19
20
19
19
18
18
18
17
17
17
17
17
17
17
17
17
17
17
17
17
17
17
17
17
17
17
17
16
16
15
15
15
15
15
15
15
15
15
15
15
16
16
16
16
16
16
16
16
17
17
16
16
16
16
16
16
16
16
16
16
16
16
15
15
15
15
15
15
15
15
15
15
15
14
14
14
13
13
11
11
11
11
11
11
11
11
11
11
13
13
13
12
12
12
12
12
12
12
12
12
12
12
12
12
11
11
11
12
12
12
12
12
11
11
11
11
11
10
10
10
10
10
10
10
10
10
10
10
10
10
10
9
9
9
9
9
9
9
9
9
9
9
9
8
8
8
8
8
10
10
10
10
10
10
10
10
9
9
10
10
10
10
10
10
10
10
11
11
10
10
10
10
10
10
10
10
10
10
10
10
10
11
11
11
11
11
11
11
11
11
11
12
12
12
12
12
12
12
12
12
12
12
12
12
13
13
12
12
12
12
12
12
13
13
13
15
15
15
15
15
15
14
14
14
14
14
14
15
15
15
15
15
15
15
15
15
15
15
14
15
16
16
16
16
17
17
18
18
18
19
19
20
20
20
20
20
20
20
20
20
20
20
20
20
20
20
20
20
20
20
20
21
21
21
21
21
21
21
21
21
21
21
21
21
21
21
21
21
22
22
23
23
23
23
23
23
23
23
23
23
23
23
22
22
22
22
22
22
22
22
22
22
22
22
22
22
22
23
24
24
24
24
24
24
24
24
24
25
25
25
25
25
25
25
25
25
25
25
25
25
25
25
25
25
25
24
24
24
25
25
25
25
25
25
25
25
25
25
25
25
25
26
26
26
27
27
27
27
27
27
27
27
26
25
25
25
25
25
25
25
25
24
23
21
21
21
21
20
19
19
17
15
15
14
14
14
13
13
13
13
13
12
12
11
11
11
11
12
12
11
11
11
11
11
11
11
11
11
11
11
11
11
11
11
11
11
10
10
11
11
11
11
11
11
11
11
11
11
12
11
11
11
11
11
11
11
11
11
11
11
11
11
11
11
11
12
12
13
13
13
13
13
13
13
13
13
13
14
14
14
15
15
14
14
14
14
14
14
14
14
14
15
15
15
15
15
16
16
16
16
16
16
16
16
16
16
16
16
16
17
18
18
20
20
20
22
22
22
23
22
22
22
22
22
23
23
23
21
21
21
21
21
21
20
20
20
20
20
20
20
20
20
20
20
20
20
20
20
20
20
20
20
20
20
20
20
20
21
21
21
21
21
21
21
21
20
20
20
20
20
20
20
20
20
20
20
20
20
20
20
20
20
20
20
20
20
20
20
20
20
20
20
20
20
20
20
20
20
20
20
20
20
22
22
22
20
20
20
19
19
19
19
19
19
19
19
18
17
18
18
18
18
18
18
18
20
20
20
20
20
19
19
19
19
19
19
19
19
20
20
21
21
21
21
16
17
17
17
17
17
17
17
17
17
17
15
15
15
15
15
15
14
14
14
14
14
14
14
14
14
14
15
15
15
15
14
14
14
14
14
14
14
14
14
14
14
14
13
13
13
12
12
12
12
12
12
12
12
12
12
12
11
11
11
11
11
11
11
11
11
11
11
11
11
11
11
11
11
11
11
11
11
11
11
11
11
11
11
11
11
10
10
10
10
10
10
10
10
10
10
11
11
11
11
11
11
11
11
11
11
10
10
10
10
10
10
10
10
10
10
9
9
9
8
8
8
8
8
7
6
7
7
7
7
7
7
7
7
7
7
7
7
6
6
6
6
6
6
7
8
8
9
9
9
9
9
9
9
9
9
9
9
9
9
9
9
9
9
9
9
9
9
9
9
8
8
8
8
8
8
8
8
8
8
9
9
9
9
9
9
9
9
10
10
10
10
10
10
10
10
10
10
9
9
9
9
9
9
9
9
8
8
8
8
8
8
8
9
9
9
9
9
9
9
9
9
8
8
8
8
8
8
9
9
9
9
8
8
8
8
8
8
8
8
8
8
8
8
8
8
8
8
8
8
8
8
8
8
8
8
8
8
8
8
8
8
8
8
8
8
8
8
8
8
8
8
8
8
8
9
9
9
9
9
9
10
10
10
10
10
10
10
8
8
8
7
7
6
6
6
6
6
6
6
6
6
6
6
6
5
5
5
5
5
5
5
5
5
5
5
5
5
5
5
5
5
5
5
5
5
5
5
5
5
5
5
5
5
5
5
5
5
5
5
5
6
7
7
8
8
7
7
7
7
7
7
7
7
7
7
7
7
7
7
7
7
7
7
7
7
7
7
7
7
7
7
7
7
6
6
5
5
7
7
7
8
8
8
8
8
8
8
9
9
9
9
9
9
10
10
10
10
10
10
10
10
10
10
10
10
10
10
10
10
10
10
10
10
10
10
10
10
10
10
10
10
10
10
10
10
11
11
11
11
11
10
10
10
10
10
10
10
10
10
10
10
10
10
10
10
10
10
10
10
10
10
10
10
10
10
11
11
11
11
11
11
11
11
11
10
10
10
10
10
10
10
9
9
9
9
9
9
9
9
10
10
10
10
10
10
10
10
10
10
11
11
11
11
11
11
11
11
12
12
12
12
12
12
12
12
12
12
12
12
12
12
12
12
12
12
12
12
11
11
11
11
11
11
11
11
11
12
12
12
12
12
12
12
12
12
13
14
14
14
14
14
14
14
14
14
14
14
14
14
14
14
14
14
14
14
14
14
14
14
14
14
14
14
14
14
14
14
14
14
14
14
13
12
13
13
13
13
13
13
13
13
13
14
15
15
15
15
15
14
14
15
15
15
15
15
15
15
15
15
15
15
15
15
15
15
16
16
16
16
16
16
16
16
16
17
17
16
16
16
16
16
16
16
17
17
17
17
17
17
17
17
17
17
17
17
17
16
16
16
17
17
17
17
17
16
16
16
16
17
17
17
17
17
17
17
17
17
17
17
17
17
17
17
17
17
17
17
17
16
16
16
16
17
16
15
15
16
16
16
16
16
16
16
16
15
15
14
13
13
13
13
13
13
13
15
15
16
16
16
16
16
16
16
16
16
16
16
16
16
16
16
16
16
16
16
15
15
15
16
15
15
15
15
16
16
16
16
16
16
16
16
15
15
15
15
15
16
16
16
16
16
16
17
17
17
17
17
17
17
17
17
15
15
15
14
14
14
14
13
13
13
14
14
14
14
14
14
14
14
14
14
14
14
14
14
14
14
13
13
14
14
14
14
14
14
14
14
14
14
14
14
14
14
14
14
14
14
14
14
14
13
14
14
14
14
14
15
15
16
16
16
16
16
15
15
15
15
15
15
14
14
14
14
14
14
14
14
13
13
13
13
13
12
11
11
11
11
10
10
10
10
10
10
10
10
9
9
8
8
9
9
9
9
9
10
10
10
10
10
10
8
8
8
8
8
8
9
9
9
9
9
9
9
9
9
9
9
9
9
9
9
9
9
9
9
9
9
9
9
9
9
10
10
10
10
11
11
11
11
11
11
11
11
11
11
11
11
11
11
11
11
11
11
11
11
11
11
11
11
11
11
11
11
11
11
11
11
11
11
11
11
11
11
11
11
11
11
11
11
11
11
11
11
11
11
11
11
11
11
11
11
11
11
11
11
11
11
11
11
11
11
11
11
11
11
11
11
11
11
11
11
11
11
11
11
11
11
11
11
11
11
11
11
10
10
10
9
9
9
9
9
9
9
9
9
9
9
9
9
9
9
9
9
9
9
9
9
9
9
9
9
9
9
9
9
9
9
9
9
9
9
9
9
9
9
9
9
9
9
9
9
9
9
9
9
6
6
6
6
6
6
6
6
6
6
5
5
5
5
5
5
4
4
4
3
3
3
3
3
3
3
3
3
3
3
3
2
2
2
1
1
1
1
1
1
0
0
0
0
0
0
0
0
0
0
0
0
0
0
0
0
0
0
0
0
0
0
0
0
0
0
0
0
0
0
0
0
0
0
0
0
0
0
0
1
1
1
1
1
1
1
1
1
1
1
1
1
1
1
1
1
1
1
1
1
1
1
1
1
1
1
1
1
1
1
1
1
1
1
1
1
1
1
1
1
1
1
1
1
1
1
1
1
1
1
1
1
1
1
1
1
1
1
1
1
1
1
1
1
1
1
1
1
1
1
1
1
1
1
1
1
1
1
1
1
1
1
1
1
1
1
1
1
1
1
1
1
2
2
2
2
2
2
2
2
2
2
1
1
1
1
1
1
1
1
1
3
3
3
3
3
3
3
3
3
3
3
4
4
4
4
4
4
5
5
6
7
7
8
9
9
9
9
9
9
10
10
10
10
10
11
11
11
11
11
11
11
11
11
11
11
11
11
11
11
11
11
11
11
11
11
11
12
12
12
12
12
12
12
12
12
12
13
14
14
14
14
14
14
14
14
14
14
14
15
15
15
15
15
15
15
15
15
15
15
15
15
16
16
16
16
16
16
16
16
16
16
16
17
17
17
17
17
17
17
17
17
17
17
17
17
17
17
17
17
17
17
17
17
17
17
17
17
17
17
17
17
17
17
17
17
17
17
17
17
16
16
16
16
15
15
15
15
15
15
15
15
15
14
14
14
13
13
13
13
13
13
13
13
13
13
13
13
13
13
13
13
13
13
13
13
13
13
13
13
13
13
13
13
13
12
12
12
12
12
12
12
13
13
13
12
12
12
12
12
12
12
12
12
12
12
12
12
12
12
11
10
10
10
10
11
10
10
10
9
9
9
9
9
9
9
9
9
9
9
9
9
9
8
8
8
7
7
7
7
7
7
7
7
7
8
8
8
8
8
8
8
8
8
8
8
8
8
8
8
8
8
8
8
9
9
9
8
8
8
8
8
8
8
8
8
8
9
9
9
9
9
8
8
8
8
8
8
8
8
8
8
8
8
8
8
8
8
8
8
8
7
7
8
8
8
8
8
8
8
8
9
9
9
9
9
9
9
9
9
9
9
9
9
9
9
9
9
9
10
10
10
10
10
10
10
10
10
10
10
10
9
8
8
8
9
9
9
9
9
9
9
9
9
9
9
9
9
9
9
9
9
9
9
9
9
9
9
9
9
10
10
9
9
9
9
9
9
9
9
9
8
8
8
8
8
8
8
8
8
8
8
8
8
8
8
8
8
8
8
8
8
8
8
8
8
8
8
9
9
9
9
9
9
9
10
10
11
11
11
11
11
11
11
11
11
11
11
11
11
11
11
11
11
12
12
12
12
12
12
12
12
12
12
12
12
12
12
12
12
12
12
12
11
11
10
10
10
10
10
10
9
5
5
5
5
5
5
5
5
5
5
5
5
5
5
5
5
5
5
5
5
5
5
5
5
5
5
5
5
5
5
5
5
5
5
5
5
5
5
5
5
5
5
5
5
6
6
6
7
7
7
7
7
7
7
7
7
7
7
7
7
7
7
7
7
7
7
7
7
7
7
7
7
7
7
7
7
7
7
7
7
7
7
7
7
7
7
7
6
6
6
6
6
6
6
6
6
6
6
6
6
4
4
4
4
4
4
4
4
4
4
4
4
4
4
4
4
4
4
4
4
4
4
4
4
4
4
4
3
3
3
3
3
3
3
3
3
3
3
4
4
4
4
4
5
5
5
5
7
8
8
9
9
9
9
9
9
9
9
9
9
9
9
9
10
10
10
10
10
10
10
10
10
10
10
10
11
11
11
11
11
12
13
13
13
13
13
15
15
15
15
15
15
15
15
15
15
16
16
16
16
16
17
17
17
18
18
21
22
22
22
21
21
22
27
29
30
30
30
30
29
29
29
29
29
29
29
29
29
29
29
29
29
29
29
29
29
29
29
29
29
29
29
29
29
29
29
29
29
29
29
29
29
30
30
30
30
30
31
31
31
31
32
31
31
31
30
30
30
31
31
31
31
31
31
31
31
32
32
32
32
32
32
32
32
33
33
33
33
33
33
33
33
33
34
35
35
35
35
35
35
35
35
35
35
35
35
36
36
36
37
37
37
37
37
37
37
37
37
37
37
37
37
37
35
35
34
34
34
34
34
34
34
34
34
34
34
35
35
35
35
34
33
33
33
33
33
33
33
33
33
33
33
32
32
32
31
31
31
31
31
31
30
30
30
30
30
29
29
29
28
28
28
28
28
29
29
30
30
39
40
40
40
41
41
41
43
43
47
48
51
51
50
52
50
50
48
44
44
44
45
46
45
45
45
47
49
50
50
50
50
51
52
53
54
53
53
53
58
60
59
59
59
62
62
65
65
65
65
66
65
65
65
65
64
64
64
67
68
68
66
67
65
67
67
66
66
66
66
68
69
71
71
71
71
71
72
72
73
74
74
74
75
75
75
75
76
77
77
80
83
83
84
84
86
86
86
86
87
87
87
87
86
87
87
89
91
91
92
93
93
93
94
95
96
98
99
99
99
99
99
99
99
99
99
99
99
101
101
101
100
100
100
100
101
101
101
103
104
104
106
104
103
104
105
107
107
107
105
102
101
100
99
101
102
102
103
103
102
102
101
103
104
104
104
104
103
103
102
103
103
104
105
104
104
104
105
105
106
106
106
103
104
104
104
107
107
107
109
109
108
111
112
112
113
113
113
113
113
113
113
113
113
113
113
114
114
114
114
114
114
117
117
117
117
118
114
114
113
113
112
112
112
109
106
106
106
101
101
100
100
101
101
102
102
102
102
101
101
99
99
98
89
87
85
84
84
84
84
83
83
83
84
84
84
85
84
84
84
83
83
85
85
85
85
85
85
84
84
85
84
84
83
83
83
83
83
83
83
83
83
83
82
80
80
79
75
73
73
72
72
72
73
72
71
65
60
60
60
59
59
59
59
59
59
59
59
59
59
60
60
60
61
63
63
63
63
63
63
63
63
64
65
65
62
59
59
58
58
58
58
59
59
59
59
59
59
55
52
52
48
45
45
43
43
42
42
41
43
41
41
40
40
40
40
39
39
40
40
39
38
38
38
38
38
38
38
38
38
39
39
39
39
39
39
39
39
40
40
40
39
39
40
40
40
40
40
40
40
40
40
39
39
39
37
37
36
35
35
35
35
35
35
33
33
32
32
32
32
32
33
33
32
32
32
30
28
27
27
25
25
25
25
26
26
27
27
27
27
27
27
27
27
27
27
27
27
26
26
25
25
25
25
25
24
23
23
23
23
23
23
23
23
23
22
22
22
22
22
22
22
22
21
20
20
20
19
17
17
17
17
17
17
17
17
16
16
16
15
15
15
15
15
15
15
15
15
15
15
15
15
15
16
16
16
16
15
15
15
15
15
14
14
14
15
15
14
14
15
13
13
13
13
12
12
12
12
12
12
12
12
12
11
11
11
11
11
11
11
11
11
11
11
11
11
11
11
11
11
11
11
11
11
11
11
11
11
11
11
11
11
11
10
10
10
10
10
10
10
10
10
10
10
10
10
10
11
11
11
11
11
11
11
11
11
11
11
11
11
11
11
11
11
11
11
11
11
10
10
10
10
10
11
10
10
10
9
9
9
9
9
9
9
9
9
9
9
9
9
9
9
9
9
9
9
9
9
9
9
9
9
9
9
9
9
9
9
9
9
9
9
9
9
9
9
9
9
9
9
9
9
9
9
9
9
9
9
9
9
9
9
9
9
9
9
9
9
9
9
9
8
7
7
6
6
6
6
6
6
6
6
6
6
6
6
6
5
5
5
5
5
5
5
5
5
5
5
5
5
5
4
4
4
4
4
4
4
4
5
5
5
5
5
5
5
5
5
5
5
5
5
5
5
5
5
5
5
5
5
7
7
7
7
7
7
7
7
8
8
9
9
9
9
9
9
9
9
9
9
9
9
9
9
9
9
9
9
9
9
9
9
9
10
10
10
10
10
10
10
10
10
10
10
10
10
10
10
10
10
10
10
10
11
11
11
11
11
11
11
13
12
12
12
12
12
13
13
12
12
13
13
13
13
13
13
13
13
13
13
13
13
13
13
15
15
15
15
15
15
15
15
15
15
15
15
15
15
15
15
15
15
15
15
16
16
16
16
16
16
16
16
16
17
17
17
17
17
17
17
17
17
17
17
17
17
17
17
17
17
17
17
17
17
17
17
17
17
17
17
17
17
17
17
17
17
17
17
17
16
16
15
15
15
15
16
16
16
16
17
17
17
17
17
17
17
17
17
17
17
17
17
17
17
17
17
17
17
17
17
18
18
18
18
18
18
17
16
16
16
16
16
16
17
17
17
17
17
17
17
17
17
17
17
17
17
17
17
17
17
17
19
21
23
26
25
25
25
26
26
26
27
27
27
27
30
31
31
32
32
32
32
33
35
35
36
36
37
36
36
36
35
35
35
35
35
35
35
35
35
35
35
35
35
35
35
35
35
35
35
36
36
36
35
35
35
35
36
36
36
37
38
37
37
37
37
37
37
37
37
38
38
38
39
39
39
39
39
39
39
40
40
40
40
40
41
40
41
41
41
41
41
41
41
41
41
41
41
41
41
41
41
41
40
40
40
40
40
40
40
40
40
40
40
40
40
40
40
40
40
40
40
40
40
40
40
41
41
41
41
41
41
41
41
41
42
42
42
43
43
43
43
43
43
43
43
43
44
44
44
44
44
44
44
44
44
44
44
44
39
37
36
35
35
36
36
35
35
35
35
37
38
38
38
37
37
37
37
38
38
38
38
37
36
35
35
34
34
34
35
35
34
34
35
35
36
36
36
35
35
34
34
34
34
33
33
31
31
31
31
31
31
31
31
32
32
33
33
32
32
32
29
29
29
29
29
29
27
26
26
26
26
26
26
26
27
27
27
27
26
26
26
25
25
25
25
25
25
24
24
24
24
24
24
24
24
23
23
23
23
24
24
24
24
24
24
24
24
24
24
25
25
25
24
24
24
24
23
23
23
23
23
23
22
22
22
21
21
21
21
21
21
21
22
20
20
21
21
21
21
21
20
20
20
21
21
21
21
21
21
21
21
21
21
21
21
21
22
23
23
23
23
20
17
17
17
17
15
15
15
15
15
16
15
15
15
15
14
14
14
14
14
14
14
14
14
15
15
15
15
15
15
15
14
15
15
15
15
15
15
15
15
15
15
15
15
15
15
15
15
16
16
16
16
17
16
16
16
16
17
17
17
17
17
17
17
17
17
17
17
17
17
17
17
17
20
21
21
21
21
21
21
21
21
21
21
20
20
19
19
19
19
20
20
20
20
21
21
21
21
21
21
21
21
21
21
21
21
21
21
21
21
21
21
21
20
20
20
21
21
21
21
21
21
21
21
21
21
21
21
21
21
21
21
21
21
21
21
21
21
21
21
21
21
21
21
21
21
21
21
21
20
20
20
20
20
20
20
20
20
18
18
18
18
18
17
17
17
17
17
16
15
15
15
15
15
15
15
15
15
15
15
16
15
15
15
15
15
14
14
14
14
15
16
15
13
12
12
12
12
12
12
12
12
12
12
12
12
12
11
11
11
10
10
10
10
9
10
10
10
10
9
9
9
9
9
9
9
9
9
9
9
9
9
9
9
9
9
9
11
11
11
11
11
11
11
11
11
11
11
10
10
10
10
10
10
10
10
10
10
10
10
10
10
10
10
9
9
9
7
7
8
7
7
7
7
7
7
7
7
7
7
7
7
7
7
8
8
8
8
9
9
9
9
9
9
9
9
9
9
10
10
10
10
11
11
11
11
11
11
11
10
10
10
10
10
10
10
10
10
10
10
10
10
10
10
9
9
9
9
9
10
10
10
10
10
10
10
10
10
10
10
10
10
10
10
10
10
10
10
10
10
10
10
10
10
10
9
9
8
8
8
8
8
8
8
9
8
8
8
9
9
9
9
9
9
9
9
9
9
9
9
9
9
9
9
9
9
9
9
9
9
8
8
8
8
8
8
8
8
8
8
8
8
8
8
8
8
8
8
8
8
7
7
7
7
7
5
5
5
5
5
5
5
5
5
5
5
5
5
5
5
5
5
5
5
5
5
5
5
5
5
5
5
5
5
5
5
5
5
5
5
5
5
5
5
5
5
5
5
5
5
6
6
6
6
6
6
6
7
7
7
7
7
7
7
7
7
8
8
8
8
8
8
8
8
8
8
8
7
7
7
7
7
7
7
7
7
7
7
8
8
9
9
10
11
10
10
10
10
10
10
10
10
10
9
9
9
9
9
9
9
9
9
9
9
9
9
9
9
9
9
9
9
9
9
10
10
10
10
10
10
10
10
10
10
10
11
11
11
11
11
11
11
11
11
11
11
11
11
11
11
11
11
10
10
10
10
10
10
10
10
10
10
10
10
10
10
10
10
10
10
10
10
10
10
10
9
9
9
9
9
9
9
9
9
9
9
9
9
9
9
9
9
9
9
9
9
8
7
8
8
8
8
8
8
8
8
8
8
8
8
8
7
7
7
7
7
7
6
6
8
8
8
8
8
9
9
9
9
9
9
9
10
11
11
10
10
11
12
12
12
12
12
12
12
12
12
12
12
12
12
12
12
12
12
12
12
12
12
14
14
14
14
14
14
14
14
14
16
16
17
17
17
17
16
16
16
16
16
16
17
17
17
17
17
17
17
17
17
17
17
17
17
17
18
18
17
17
17
17
17
17
17
17
17
17
17
17
17
17
17
17
17
17
17
17
17
17
17
17
17
17
17
17
17
17
17
17
17
17
16
16
16
16
16
16
16
16
16
16
16
16
16
16
16
16
16
16
16
16
16
16
16
16
15
15
15
14
15
15
15
14
14
14
14
14
14
14
14
14
14
14
14
14
14
14
14
14
14
14
15
15
15
14
14
14
14
14
14
14
14
13
13
13
13
13
13
13
13
13
13
13
13
13
13
13
13
13
13
12
13
13
13
13
13
13
13
13
13
13
13
13
13
12
12
12
12
12
12
12
12
12
12
12
12
12
12
12
12
12
12
12
12
12
12
10
10
10
10
10
10
10
10
10
10
10
11
11
11
11
11
11
11
11
11
11
10
10
10
11
11
11
11
11
11
11
11
11
11
11
11
11
11
11
11
11
11
11
11
11
11
11
11
11
9
9
9
9
9
10
10
10
10
10
10
10
10
10
10
10
10
10
10
10
10
9
9
9
9
9
9
9
9
9
9
9
9
9
9
9
9
9
9
9
9
9
9
9
9
10
10
10
10
9
9
9
9
9
9
9
9
10
10
10
10
10
10
10
10
10
10
10
10
10
10
10
10
10
10
10
10
10
9
9
9
8
8
8
8
8
7
8
8
8
8
8
7
7
7
7
7
7
7
7
7
7
7
7
7
7
7
7
8
8
8
8
8
7
7
7
7
7
7
7
7
7
7
7
7
7
7
7
7
7
7
7
7
7
7
8
8
8
8
8
8
8
8
8
8
8
8
8
8
8
8
8
8
8
8
8
8
8
8
9
9
9
9
9
9
9
9
9
9
9
9
9
9
9
9
9
9
10
11
11
11
11
11
11
11
11
11
11
11
11
11
11
11
10
10
11
11
10
10
9
9
9
9
9
9
8
8
8
8
8
8
8
8
8
8
9
9
9
9
10
10
10
9
9
8
7
8
8
9
10
10
10
10
11
11
11
11
11
11
11
11
11
11
11
11
11
11
11
11
11
11
11
11
11
11
11
11
11
11
11
11
11
11
11
11
11
11
11
11
11
11
11
11
11
11
11
11
11
11
11
11
11
11
11
11
11
11
11
11
11
11
11
11
11
11
11
11
11
11
11
11
11
11
11
11
11
11
11
11
11
11
11
11
11
11
11
11
11
11
11
11
11
11
11
11
11
11
11
11
11
11
11
11
11
11
11
10
10
10
11
12
12
12
12
12
12
12
12
11
12
12
12
12
12
13
13
13
13
12
12
12
12
11
11
11
11
11
11
11
11
11
11
11
11
11
12
12
12
11
11
11
13
13
14
15
15
15
15
15
15
15
16
16
16
16
16
16
16
16
16
16
16
17
17
17
17
17
17
17
18
18
18
18
18
17
17
17
17
18
18
18
18
18
18
18
18
18
18
19
19
19
18
18
18
18
18
18
18
17
17
17
17
17
17
17
17
17
17
17
17
17
17
17
17
17
17
17
17
18
18
18
18
18
17
17
17
17
17
17
17
17
17
17
17
17
17
17
17
17
17
17
17
17
17
17
17
17
17
17
17
17
17
16
16
15
15
15
15
15
15
15
15
15
15
15
15
15
15
15
15
15
15
15
15
15
15
15
15
15
15
15
15
15
15
14
14
14
13
13
12
12
12
12
12
12
12
12
12
12
12
12
11
11
11
11
11
11
11
11
11
11
11
11
11
11
11
11
11
11
11
11
11
11
11
11
12
11
11
11
11
11
11
12
12
12
12
12
12
12
13
13
14
14
14
14
14
14
14
14
15
15
15
16
16
16
17
17
17
17
17
17
17
17
17
17
17
17
17
17
17
17
17
17
17
17
17
17
17
17
17
16
17
17
17
17
17
17
17
17
17
17
17
17
17
17
17
17
17
17
17
17
17
17
17
17
16
16
16
16
16
16
18
18
18
18
17
17
17
17
17
17
17
17
17
16
16
16
16
16
16
16
16
16
16
16
16
16
17
16
16
16
16
16
16
16
16
16
16
16
15
15
15
15
15
15
15
15
15
15
15
15
16
16
16
16
16
16
16
16
16
16
15
14
14
14
14
14
14
14
14
14
14
14
14
14
14
14
14
14
14
15
14
14
14
14
14
14
14
14
14
14
14
14
14
14
14
14
14
14
14
14
13
13
13
13
13
12
12
12
11
10
10
10
10
10
10
10
10
10
10
10
10
10
10
11
11
11
11
10
10
10
10
10
10
10
10
10
10
11
11
11
11
11
10
10
10
10
10
9
9
9
9
9
9
9
9
9
9
9
9
9
9
9
9
9
9
9
9
9
9
9
9
9
9
10
10
10
10
10
10
10
8
8
7
7
8
8
8
8
7
7
7
7
6
6
5
5
5
5
5
5
5
5
5
5
5
5
5
5
5
5
5
5
5
5
5
5
5
5
5
5
5
5
5
5
5
5
5
5
5
5
5
5
5
5
5
5
5
5
5
5
5
5
5
5
5
5
5
5
5
5
5
5
4
4
4
4
4
4
4
4
4
4
4
4
4
4
4
4
4
4
4
4
4
4
4
4
4
4
4
4
4
4
4
4
4
4
4
4
4
4
4
4
4
4
4
4
4
4
4
4
5
5
5
5
5
5
5
5
5
5
5
5
5
5
5
5
5
5
5
5
5
5
5
5
5
5
5
5
5
5
5
5
5
5
5
5
5
5
5
5
5
5
5
5
5
5
5
5
5
5
5
5
5
5
5
5
5
5
5
5
5
5
5
5
5
5
6
6
6
6
6
6
5
5
5
5
5
5
5
5
5
5
5
5
5
5
5
5
5
5
5
5
5
5
5
5
5
5
5
5
5
5
5
5
5
5
5
5
5
5
5
5
5
5
5
5
5
5
5
5
5
5
4
4
4
4
4
4
4
4
4
4
4
4
4
4
4
4
4
4
4
4
4
4
4
5
5
5
5
5
5
5
5
5
5
5
5
5
5
5
5
5
5
5
5
5
5
5
5
5
5
5
5
5
5
5
5
5
5
5
5
5
5
3
3
3
3
3
3
3
3
3
3
3
3
3
3
3
3
3
3
3
3
3
3
3
3
3
3
3
4
4
4
4
4
4
4
4
4
4
4
4
4
4
4
4
4
4
4
4
4
4
4
4
4
4
4
4
4
3
3
3
3
3
3
3
3
3
3
3
3
2
2
2
2
2
2
2
2
2
2
2
2
2
2
2
2
2
2
3
3
3
3
4
4
4
4
4
4
4
4
4
4
4
4
4
4
4
4
4
4
4
4
4
4
4
4
4
4
4
4
4
4
4
4
4
4
4
5
5
5
5
5
5
5
5
5
5
5
5
5
5
5
5
5
5
5
5
5
5
5
5
5
5
5
5
5
5
5
5
5
5
5
5
5
5
5
5
5
5
5
6
6
6
6
6
6
6
7
7
8
7
7
7
7
7
7
7
7
7
8
8
8
8
8
8
8
8
8
8
9
9
9
9
10
10
10
10
10
10
10
10
10
11
11
11
11
11
11
11
11
12
12
13
13
13
13
13
13
13
13
13
13
13
12
12
12
12
12
12
12
12
12
12
12
13
13
13
13
13
13
13
13
13
13
13
13
13
13
13
13
13
12
12
12
12
12
12
12
12
12
12
12
12
12
12
13
13
13
13
13
13
12
11
11
11
11
11
11
12
12
12
12
12
12
12
12
12
12
12
12
12
12
12
12
12
12
12
12
12
12
12
12
12
12
12
12
12
12
12
12
11
11
11
11
12
12
12
12
12
12
12
12
12
12
12
12
12
12
11
11
11
11
11
11
11
11
11
11
10
10
10
9
9
9
9
9
8
8
8
9
9
9
9
9
9
9
10
10
9
9
9
9
10
10
10
10
10
10
10
11
11
11
11
11
11
11
11
11
11
11
11
11
11
10
10
10
9
9
9
9
9
9
9
9
9
8
8
8
8
8
8
8
8
8
8
8
8
7
7
7
7
7
7
7
7
7
7
7
7
7
6
6
6
6
6
6
6
6
6
6
6
6
6
6
6
6
6
6
6
6
6
6
8
8
8
8
7
7
7
7
7
7
8
8
7
7
7
7
8
8
8
8
8
8
8
8
8
8
8
8
8
8
8
8
8
8
8
8
8
8
8
8
8
8
8
8
8
8
8
8
8
8
8
8
8
8
8
8
8
8
8
8
8
8
8
8
8
8
8
8
8
8
8
8
8
8
8
7
7
8
8
8
8
8
8
8
8
9
9
9
9
9
9
10
10
10
10
10
10
10
10
10
9
8
8
8
8
8
8
8
8
8
8
8
8
8
8
8
8
8
8
8
9
9
9
10
10
10
10
10
10
10
8
8
8
8
9
9
9
9
9
9
9
9
9
9
9
9
9
9
9
9
9
10
10
10
10
10
10
10
10
10
10
10
10
9
9
9
9
9
9
9
9
9
9
9
9
9
9
9
9
9
9
9
9
9
9
9
9
9
9
9
8
8
8
7
7
7
7
7
7
7
7
7
7
7
7
7
7
7
7
7
7
7
7
7
7
7
7
7
7
7
7
7
7
7
7
7
7
7
7
7
7
7
7
7
7
7
7
7
7
7
7
6
6
6
6
6
6
6
5
5
5
5
4
5
5
5
5
5
5
5
5
5
5
5
5
5
5
5
5
5
5
5
5
5
5
5
5
5
5
5
5
5
5
4
4
4
4
4
4
5
5
5
5
5
5
5
5
5
5
5
5
5
5
5
5
4
4
4
4
4
4
4
4
4
4
4
4
4
4
4
5
5
5
5
5
5
5
5
5
5
5
5
5
5
8
8
8
8
8
8
8
8
8
8
8
8
8
8
8
8
8
8
8
8
8
8
8
8
8
8
8
8
8
8
8
8
8
8
8
8
8
8
8
8
8
8
8
8
8
8
8
8
8
8
8
8
8
8
8
8
8
8
9
9
9
9
9
9
9
10
11
11
11
11
11
11
11
11
11
11
11
11
11
11
11
11
11
11
11
11
11
11
11
11
11
11
11
11
11
11
11
11
11
12
12
12
12
12
12
12
12
13
14
14
14
14
14
14
14
14
14
14
14
14
15
15
15
15
15
15
15
15
15
15
15
15
15
15
14
14
14
14
14
14
13
13
13
13
13
13
13
13
13
13
13
13
13
13
13
14
14
14
14
14
14
14
14
15
15
15
16
16
17
16
16
17
17
17
17
17
17
17
17
17
17
17
17
17
17
17
17
16
16
16
16
14
14
14
14
14
14
14
14
14
14
16
16
16
16
16
16
16
17
17
17
17
16
16
16
16
16
16
17
17
17
17
16
16
16
17
17
17
16
16
15
15
15
15
15
15
14
14
13
14
14
14
14
14
14
14
15
15
15
15
15
15
15
15
15
16
16
15
15
15
15
15
15
14
14
14
14
14
14
16
15
15
15
15
15
15
15
15
15
15
15
15
15
15
15
15
14
14
14
15
15
15
15
14
13
13
15
14
14
14
14
14
14
13
13
13
13
13
13
11
11
11
11
11
11
11
10
10
10
10
10
11
11
11
11
11
11
11
11
11
11
13
16
16
16
16
17
17
17
17
17
17
17
17
17
17
17
17
17
17
17
17
17
17
17
17
17
17
17
17
17
17
17
17
17
17
17
17
17
18
18
18
17
17
17
17
17
17
17
17
16
16
15
16
16
17
17
17
17
17
17
17
17
17
17
15
15
15
15
15
15
15
15
15
15
15
15
15
15
15
15
15
15
15
15
15
15
15
15
15
15
15
16
16
16
16
16
16
16
16
16
16
16
16
16
15
15
15
15
15
15
15
15
15
15
15
15
13
13
12
12
12
12
12
12
12
12
12
12
12
12
12
12
12
12
11
11
11
11
11
11
12
12
12
12
12
12
12
12
12
12
12
12
12
12
12
11
12
12
12
11
11
11
11
11
11
12
12
12
12
12
12
13
13
14
12
12
12
12
12
12
12
12
12
12
12
12
12
12
12
12
11
11
11
11
11
11
11
11
10
10
11
10
11
11
11
10
10
10
10
10
10
10
10
10
10
10
10
10
10
10
10
10
10
10
10
10
10
10
10
10
9
9
9
9
9
9
9
9
9
9
9
9
9
9
9
9
9
9
9
9
9
9
9
9
9
9
10
10
10
9
9
9
9
9
9
9
9
10
10
10
10
10
10
10
11
11
11
10
10
10
11
11
11
11
11
11
11
11
11
12
11
11
11
11
9
9
9
9
9
9
9
9
9
9
9
9
9
9
9
9
9
9
9
9
9
9
9
9
9
9
9
9
9
9
8
9
8
8
8
8
8
9
9
9
9
9
9
9
9
9
9
9
9
10
10
9
9
9
9
9
9
9
9
9
9
9
9
9
10
10
10
10
10
10
11
11
11
11
11
11
11
11
11
11
11
11
11
11
11
11
11
11
11
11
11
11
10
10
10
10
10
10
9
9
9
9
9
9
9
9
9
9
10
10
10
10
10
10
10
10
10
10
10
10
10
10
9
9
9
9
9
9
9
9
9
9
9
9
9
9
9
9
9
9
9
9
9
9
9
9
9
9
9
9
9
9
9
9
9
10
11
11
11
11
13
14
14
15
15
15
15
15
15
16
16
16
16
17
17
17
17
17
17
17
17
17
17
17
17
17
18
18
18
18
17
17
17
17
17
17
17
17
17
17
17
17
18
18
17
17
17
17
17
17
17
17
15
14
14
14
14
14
14
14
15
15
15
15
15
15
15
15
15
15
15
15
15
15
15
14
13
13
13
14
14
14
14
13
13
13
13
14
14
14
17
17
17
17
17
17
17
17
17
20
20
20
20
20
20
20
20
21
21
21
21
21
21
21
21
21
21
21
21
21
22
22
23
23
22
22
22
22
22
21
21
21
21
21
19
19
19
19
18
18
16
16
16
16
16
15
15
14
14
14
17
17
17
17
17
17
17
17
17
17
17
17
17
17
17
17
17
17
17
17
17
17
17
18
18
18
18
18
18
18
18
19
19
19
19
19
19
19
19
20
20
20
20
21
21
21
21
21
21
21
21
21
21
21
21
21
21
21
21
21
21
21
21
21
21
21
21
21
21
21
22
22
22
22
22
22
22
22
23
23
23
23
23
23
23
23
23
23
23
23
23
23
23
23
23
23
23
23
23
23
23
22
22
22
22
22
22
22
22
23
23
23
23
23
23
23
23
23
22
22
22
21
22
22
22
22
20
20
20
20
20
18
18
17
17
17
17
17
17
15
15
15
14
14
14
13
13
14
13
12
11
11
11
11
11
11
11
12
12
13
13
14
14
14
14
14
14
14
14
14
14
14
14
14
14
14
14
14
14
14
15
15
15
15
15
15
15
15
16
16
16
16
16
16
16
16
16
16
16
16
16
16
16
16
16
17
17
17
17
17
17
17
17
17
17
17
17
17
19
19
19
17
17
18
18
21
21
21
21
21
21
21
21
21
22
22
22
22
22
22
22
22
22
22
22
22
22
22
23
23
23
23
23
23
23
23
23
23
23
23
23
23
23
23
23
23
23
23
23
23
23
23
23
23
23
23
23
23
23
23
22
22
23
23
23
23
23
23
22
21
21
21
21
21
21
21
21
21
21
21
21
21
21
21
21
21
21
20
20
20
20
20
20
20
19
19
19
19
19
19
19
20
20
20
20
20
20
20
20
20
18
18
17
18
18
18
18
18
18
18
18
18
18
18
18
17
18
18
17
17
16
16
16
16
16
16
17
17
17
17
17
18
18
18
17
17
17
17
17
17
17
17
17
17
17
17
17
17
17
17
17
17
17
17
17
17
16
16
16
16
16
16
16
16
16
16
16
16
16
16
16
16
16
16
16
16
16
16
16
16
16
16
16
16
16
16
16
16
16
16
16
16
16
16
16
16
16
16
16
16
16
16
16
16
16
16
16
16
16
16
16
16
15
15
15
16
15
15
15
15
15
15
15
15
15
15
15
14
14
14
14
14
14
13
13
13
13
13
13
13
13
13
13
13
14
14
14
14
14
14
12
13
14
14
14
15
15
15
17
17
19
19
19
19
20
19
19
18
18
18
18
18
18
19
19
19
19
19
18
18
18
18
18
18
18
18
17
17
17
17
17
17
17
17
17
17
17
17
17
17
18
18
18
18
17
17
17
17
17
17
17
17
17
17
18
18
17
17
17
16
16
16
16
16
16
16
16
16
16
16
16
17
17
17
17
17
17
17
17
17
17
17
18
18
18
18
18
18
18
17
17
17
17
17
17
17
17
17
17
17
17
17
17
18
18
18
17
17
17
17
17
18
18
18
18
18
18
18
18
18
18
18
19
21
21
22
22
22
22
22
22
22
22
22
22
22
22
22
22
22
22
22
22
22
22
22
22
22
22
22
22
22
22
22
21
21
21
21
21
21
21
21
21
21
21
21
21
21
21
21
21
21
21
21
21
21
21
21
21
21
22
22
22
22
22
22
23
23
23
23
22
22
22
22
22
22
22
21
21
21
21
21
21
20
19
20
20
20
20
20
20
20
20
20
20
21
21
20
20
20
20
20
20
20
21
21
21
21
19
18
18
18
18
18
18
18
18
18
18
18
18
18
18
18
18
18
18
18
18
18
18
18
18
18
18
18
18
18
18
17
17
17
16
16
15
15
15
15
15
15
15
15
15
14
14
14
14
14
14
14
14
14
14
14
13
13
13
13
13
15
14
14
14
14
14
14
14
14
14
14
14
14
14
15
14
14
13
14
15
15
14
15
14
14
14
14
14
14
13
13
13
14
14
14
14
15
15
15
15
12
12
11
11
11
11
11
11
11
10
10
10
10
10
10
10
10
10
10
9
9
9
9
9
9
9
9
8
8
8
8
8
8
8
8
8
8
8
8
8
8
8
8
8
8
8
8
8
8
8
8
8
8
8
8
9
9
9
9
9
9
9
9
10
10
11
11
11
11
11
11
11
11
11
11
11
13
13
13
13
13
13
14
14
14
14
14
14
15
15
16
16
16
16
17
16
17
17
17
17
17
17
17
17
17
16
16
16
16
16
16
16
16
16
16
16
16
16
16
16
16
16
16
16
16
16
16
16
16
16
16
16
16
16
15
15
15
15
15
15
15
15
15
15
13
13
13
13
12
12
12
12
12
12
12
12
12
12
12
12
12
12
12
13
13
13
14
14
14
14
14
14
14
14
14
14
14
14
14
14
14
14
14
14
14
14
14
14
14
14
14
14
14
14
14
14
14
14
14
14
14
14
14
14
14
14
14
14
14
14
14
14
14
14
14
14
14
14
14
14
14
14
14
15
15
15
15
15
15
15
15
15
14
14
14
14
14
13
13
13
12
12
12
12
12
12
12
12
12
13
13
13
13
12
12
12
12
12
11
11
11
12
12
11
11
11
11
11
11
10
9
9
8
7
7
7
7
7
7
7
7
7
7
7
7
7
7
7
8
8
8
8
8
8
8
9
9
9
9
9
9
9
9
9
9
9
9
9
10
10
10
10
10
10
10
10
10
10
10
10
10
10
9
9
9
9
9
8
8
8
8
8
8
7
6
6
6
6
6
7
7
7
7
7
7
7
7
7
7
7
7
7
7
7
7
7
7
7
7
7
7
7
7
7
7
7
7
7
7
7
7
7
6
6
6
6
6
6
6
6
6
6
6
6
6
6
6
6
6
6
7
7
7
7
6
6
5
5
5
5
5
5
5
5
5
5
5
5
5
5
5
5
5
5
5
5
5
5
5
5
5
5
4
4
4
4
5
4
4
4
5
5
5
5
5
5
5
5
5
5
5
5
5
5
5
5
5
5
5
5
5
5
5
5
5
5
5
5
5
5
5
5
5
5
5
5
5
7
7
7
8
8
8
8
9
9
10
10
10
10
10
10
10
10
10
10
10
10
10
10
10
10
10
10
10
10
10
10
10
10
10
10
10
10
10
10
10
10
10
10
10
10
10
10
10
10
10
10
10
10
10
10
10
10
10
10
10
10
10
10
10
10
10
10
10
10
10
10
10
10
10
11
11
11
11
11
11
11
11
11
11
11
11
11
11
11
11
11
11
11
11
11
11
11
11
11
11
11
11
12
12
12
12
12
12
12
12
12
12
12
12
12
12
11
11
11
11
11
11
11
11
11
11
11
11
11
11
11
11
11
11
11
11
11
10
11
11
11
11
11
11
11
12
12
13
13
13
13
13
15
15
15
16
15
15
15
15
15
14
14
14
14
14
14
14
13
13
11
11
12
12
12
12
12
12
12
11
11
11
11
11
11
11
11
11
11
11
11
12
12
12
12
12
12
12
12
12
12
12
12
12
12
12
12
12
12
12
12
12
12
12
12
12
12
12
12
12
12
12
13
13
13
13
13
13
14
14
14
14
14
14
14
14
14
14
14
14
14
14
14
14
14
14
14
14
14
14
14
14
14
14
14
14
14
14
14
14
14
14
14
14
14
14
14
14
14
14
14
13
13
13
13
13
13
13
13
13
13
13
13
13
13
13
13
12
11
10
10
10
10
10
10
10
10
9
9
9
9
9
9
9
9
9
7
7
7
7
7
7
7
8
8
8
8
8
8
8
8
8
9
9
9
9
9
9
9
9
9
9
9
9
11
11
11
11
11
11
11
11
11
11
11
10
9
9
9
9
9
10
10
10
10
10
10
10
11
11
11
11
11
11
11
11
11
11
11
11
11
11
11
11
10
10
10
11
11
11
11
11
11
11
11
11
11
11
11
11
11
12
12
12
12
12
12
13
13
13
13
13
13
13
13
13
13
13
13
13
14
14
14
14
14
14
13
13
13
13
13
13
13
13
13
13
13
13
12
12
12
12
12
12
12
13
13
13
12
12
12
12
12
12
12
12
12
12
12
12
12
12
12
12
12
12
12
12
12
12
12
12
12
12
12
12
12
12
12
12
12
12
12
12
12
12
12
12
12
13
13
13
13
13
13
13
13
13
13
13
13
14
13
13
14
14
14
14
14
13
12
11
11
11
11
11
11
11
11
11
11
11
11
11
11
11
11
11
11
11
11
11
11
11
11
11
11
13
14
14
14
14
14
14
14
14
14
13
12
12
12
12
12
12
12
12
12
12
12
12
12
12
12
12
11
11
11
11
11
11
11
11
11
11
11
11
11
11
11
11
11
11
11
11
11
11
11
11
11
11
11
11
10
10
10
10
10
10
10
10
10
10
9
9
9
9
9
9
9
9
9
9
9
9
9
9
9
9
8
8
9
9
9
9
9
9
9
9
9
8
8
7
7
7
7
7
7
7
7
7
7
6
6
6
6
6
6
6
6
6
6
6
6
6
6
6
4
4
4
4
4
4
4
4
3
3
3
3
3
3
3
3
3
3
3
3
3
3
3
3
3
3
3
3
3
3
3
3
3
3
3
3
3
3
3
3
3
3
3
3
3
3
3
3
3
3
2
2
2
2
2
2
3
3
3
3
3
3
3
3
3
3
3
3
3
3
3
4
4
4
4
4
4
5
5
5
5
5
5
5
5
5
5
5
5
5
5
5
5
5
5
5
5
5
5
5
5
5
5
6
5
5
5
5
5
5
5
5
5
5
5
5
5
5
5
5
5
5
5
5
5
5
5
5
5
5
5
5
5
5
5
5
5
5
5
5
5
5
5
5
5
5
5
5
5
5
5
5
5
5
5
5
5
5
5
5
5
5
5
5
5
5
5
5
5
5
5
5
5
5
5
5
5
5
5
5
5
5
5
5
5
5
5
5
5
5
5
4
4
4
4
4
4
4
4
4
4
4
4
4
4
4
4
4
4
4
4
4
4
4
4
4
4
4
4
5
5
5
5
5
5
5
5
5
5
5
5
5
5
5
5
5
5
5
5
5
5
5
5
5
5
5
5
5
5
5
5
5
5
5
5
5
5
5
5
5
5
5
5
5
5
5
5
5
5
5
5
5
5
5
5
5
5
5
5
5
5
5
5
5
5
5
5
5
5
5
5
5
5
5
5
5
5
4
4
4
4
4
4
5
5
5
5
5
5
5
5
5
5
5
6
6
6
6
6
6
6
6
6
6
6
6
6
7
7
8
8
8
8
8
9
9
9
9
9
9
9
9
9
9
9
9
9
9
9
9
8
8
8
8
8
8
8
8
8
8
8
8
8
8
8
8
8
8
8
8
8
8
9
9
9
9
9
9
9
9
9
9
9
9
9
9
9
9
9
9
9
8
8
8
8
8
8
8
8
8
8
8
8
8
8
8
8
8
8
8
8
8
8
8
8
8
8
8
8
8
8
8
8
8
8
8
8
8
8
8
9
10
10
10
10
10
10
10
10
10
10
10
10
9
9
8
8
8
8
8
8
8
9
9
9
9
11
11
11
11
11
11
11
11
11
11
11
11
11
11
11
11
11
11
11
11
11
11
11
11
11
11
11
11
11
10
10
10
10
10
10
10
10
10
10
10
10
10
10
10
10
10
9
9
8
8
8
8
8
8
8
8
8
8
8
8
8
8
8
8
8
8
8
8
8
8
8
8
8
8
8
8
8
8
8
8
8
8
8
8
8
9
9
9
9
9
9
9
9
9
9
9
9
9
9
9
9
9
9
9
9
9
8
8
8
8
8
8
8
8
8
8
8
8
8
8
9
9
10
10
10
10
9
9
9
7
7
7
7
7
7
7
7
7
7
7
7
6
6
6
6
6
6
6
6
6
6
5
5
5
5
5
5
5
5
5
5
6
6
6
6
6
6
6
6
6
6
6
6
5
6
6
6
6
6
6
6
6
7
7
6
8
8
8
8
8
8
8
8
8
8
8
8
8
8
8
8
8
8
8
8
8
8
8
7
7
7
7
7
7
7
7
7
7
7
7
7
7
7
7
7
7
8
8
8
8
8
8
8
8
10
10
10
10
10
10
10
10
10
11
11
11
11
11
11
10
10
10
10
10
10
10
11
11
11
12
12
12
12
11
11
11
11
11
11
11
11
12
12
13
13
13
13
13
13
13
13
13
13
13
13
13
13
13
13
13
13
13
13
13
14
14
14
14
14
14
14
15
16
16
16
17
17
17
16
16
16
16
16
16
16
16
16
16
16
16
16
16
16
16
16
16
16
16
16
16
16
16
16
16
16
16
16
16
16
16
16
17
17
17
17
16
16
15
15
15
15
15
15
15
15
15
15
15
15
15
16
17
17
17
17
18
18
18
18
18
18
18
18
18
18
19
19
19
19
19
19
19
19
19
19
19
19
19
19
19
19
19
19
19
19
19
19
19
19
19
19
19
19
19
19
19
19
19
19
19
19
19
19
19
19
18
18
18
18
18
18
18
18
18
18
18
18
18
18
18
17
17
17
18
18
18
18
18
17
17
17
17
17
17
17
17
16
14
14
14
14
14
14
14
14
14
14
13
13
13
13
13
13
12
12
12
12
12
12
12
12
12
11
11
11
11
11
11
11
11
11
11
12
12
12
12
12
12
12
12
12
12
12
12
12
12
12
12
12
12
12
12
12
12
12
12
12
11
11
11
11
11
11
11
11
11
11
11
11
11
11
11
10
10
10
10
10
11
11
11
11
11
11
11
11
11
11
11
11
11
11
12
12
11
11
11
11
11
11
11
11
11
11
11
11
11
11
11
11
11
11
11
11
11
11
11
11
11
11
11
11
11
11
11
11
11
11
11
11
11
10
10
10
10
9
9
9
9
8
8
8
8
8
8
8
8
8
8
8
8
8
9
9
9
9
9
9
10
10
10
10
10
11
10
10
10
10
10
10
10
10
10
10
10
10
10
10
10
10
10
10
10
10
10
10
10
10
10
10
10
10
10
10
10
10
10
10
10
10
10
10
10
10
10
10
10
9
9
9
9
9
9
9
9
9
9
9
9
9
9
9
9
9
9
9
9
9
9
9
9
9
9
9
9
9
9
9
9
10
10
10
9
11
11
11
11
12
12
12
12
12
12
12
12
12
12
12
11
11
11
11
11
11
11
11
11
11
11
12
11
11
13
13
13
13
13
13
13
13
13
13
13
13
13
13
12
12
12
12
12
12
12
14
13
13
13
14
14
14
14
14
14
14
14
14
14
14
14
14
14
14
14
14
14
14
14
14
14
14
14
15
15
15
15
15
15
15
15
16
16
16
14
14
15
15
15
15
15
16
16
16
16
16
16
16
16
16
16
16
17
17
17
17
16
16
17
17
17
17
17
17
17
16
16
16
16
16
17
17
17
17
17
16
16
16
16
16
16
16
16
16
16
16
16
16
16
16
16
16
16
16
16
16
16
16
16
16
16
16
16
16
15
15
15
15
15
15
15
16
16
16
16
16
16
16
16
16
16
16
16
16
16
16
16
16
16
16
16
16
16
16
16
16
16
16
16
16
15
15
15
15
15
15
15
15
15
15
15
15
15
15
15
15
15
15
16
16
16
14
14
14
14
14
14
14
14
15
15
15
15
15
14
14
14
14
14
14
14
14
13
13
12
12
13
13
13
13
13
13
13
13
14
14
14
13
13
13
13
13
11
11
11
11
11
11
11
11
11
11
11
11
11
11
11
11
11
11
11
11
11
11
11
11
11
11
11
12
12
12
12
12
11
11
11
11
11
11
12
13
13
13
13
12
12
12
12
13
13
13
13
11
11
12
12
12
12
12
12
12
12
11
11
11
11
11
12
12
12
12
12
12
12
12
12
12
12
12
12
12
12
13
12
12
12
11
11
12
12
12
13
13
13
13
13
13
13
13
13
13
13
13
13
13
13
13
13
14
14
14
14
14
14
15
15
15
15
15
15
15
15
15
15
15
15
15
15
15
15
15
15
15
15
14
14
14
14
15
15
15
15
15
15
15
15
15
14
14
15
15
15
15
15
17
17
17
17
17
17
17
17
17
17
17
17
17
17
17
17
17
17
17
17
17
17
17
17
17
17
18
18
18
20
20
21
21
21
22
22
22
22
22
23
23
23
23
23
23
23
22
22
22
22
23
23
23
23
23
23
23
23
23
23
23
23
23
23
23
23
23
23
23
23
23
23
23
23
24
24
24
24
24
25
25
26
27
27
27
26
26
26
26
26
26
26
26
26
26
26
26
26
26
26
26
26
26
26
25
25
25
25
25
25
25
24
23
23
23
23
23
23
23
23
23
23
23
22
22
22
21
21
22
22
21
21
21
21
21
22
22
22
22
22
23
23
23
22
21
21
21
21
21
21
21
20
20
20
20
20
20
20
20
20
21
21
21
21
21
22
24
24
24
24
24
24
24
24
24
23
23
23
23
23
23
23
23
23
23
23
23
23
20
20
18
18
18
18
18
18
18
19
19
19
19
19
19
19
19
19
19
19
19
19
19
19
19
19
19
19
19
19
19
19
19
19
19
19
18
18
18
18
18
18
18
18
18
18
18
17
17
17
17
17
17
17
17
15
14
14
14
14
13
13
13
13
13
13
12
12
11
11
11
11
11
11
11
11
11
11
11
11
10
10
10
10
10
10
10
10
10
10
10
10
10
10
10
10
11
11
11
11
10
10
10
9
9
9
9
9
8
8
9
8
8
8
8
8
7
7
7
7
7
6
6
6
6
7
7
6
6
6
6
6
6
6
6
6
6
6
6
6
6
6
6
6
6
6
5
5
6
6
6
6
8
8
8
8
8
8
8
8
8
8
8
9
9
9
9
9
9
9
9
9
9
9
9
9
9
10
10
10
10
10
10
10
10
10
10
10
10
10
11
11
11
11
11
11
11
11
11
11
11
11
11
11
11
11
11
11
11
11
11
11
11
12
12
11
11
11
11
11
11
11
10
10
10
10
10
11
11
11
11
11
11
11
11
11
11
11
11
11
11
11
11
11
11
11
11
11
11
11
11
11
11
11
11
11
11
11
11
11
11
11
11
11
11
11
11
11
11
10
10
10
10
10
10
10
10
10
10
10
10
10
10
10
10
10
10
10
10
10
10
10
10
10
10
10
10
10
10
10
11
11
11
11
11
11
11
11
11
11
11
11
11
11
11
11
11
11
11
11
11
11
11
11
11
11
11
11
11
10
10
10
10
10
10
11
11
11
11
11
11
10
10
10
11
11
11
11
10
10
10
10
10
9
9
9
10
10
10
10
10
10
10
10
10
11
11
11
11
11
11
11
11
11
11
11
11
11
11
11
11
11
11
11
11
11
11
11
11
11
11
11
11
11
10
9
9
9
9
9
9
8
8
8
8
8
8
8
7
7
7
7
7
7
8
8
8
8
7
6
7
7
7
7
7
7
7
7
7
7
7
6
6
6
6
6
6
6
6
6
6
6
6
6
6
6
6
6
6
6
6
6
6
6
6
5
5
5
5
5
5
5
5
7
7
7
7
7
7
7
7
7
6
6
5
5
5
5
5
5
5
5
5
5
5
5
5
5
5
5
5
5
5
5
5
5
5
5
5
5
5
5
5
5
5
5
5
5
5
5
5
5
5
5
5
5
5
5
5
5
5
5
5
4
4
4
4
4
4
4
4
4
4
4
4
4
4
5
5
4
4
4
4
4
4
4
4
4
4
4
4
4
4
4
4
4
4
4
4
4
4
4
4
4
4
4
4
4
4
4
4
4
4
4
4
4
4
4
4
4
4
4
4
4
4
4
4
4
4
4
5
5
5
5
5
5
5
5
5
5
5
5
6
6
6
6
6
6
6
8
8
8
8
8
8
9
9
9
9
9
9
9
9
9
9
9
9
9
9
9
9
9
9
9
9
9
9
9
9
9
9
9
9
9
9
9
9
9
9
9
9
9
9
9
9
9
9
9
9
9
9
9
9
10
10
10
10
10
10
11
11
11
11
11
11
11
11
11
11
11
11
11
11
11
11
11
11
11
11
11
11
11
11
11
11
11
11
11
11
11
11
11
11
11
11
11
11
11
11
11
11
12
12
12
12
12
11
11
11
11
11
11
11
11
11
11
11
11
11
11
11
11
11
10
10
10
10
10
10
9
9
9
9
9
9
9
9
9
9
9
9
9
9
9
9
9
10
10
10
10
10
10
9
9
9
9
9
8
6
6
6
6
6
6
6
6
6
6
6
6
6
6
6
5
5
5
5
5
5
5
5
5
5
5
5
5
5
5
5
5
5
5
5
5
5
5
5
5
5
5
5
5
6
6
6
6
6
6
6
6
6
6
6
6
6
6
6
6
6
6
6
6
6
6
6
5
5
5
5
5
4
4
4
4
4
4
4
4
3
3
3
3
3
3
3
5
5
5
5
5
5
5
5
5
5
5
5
5
5
5
6
6
6
6
6
6
6
6
6
7
7
7
7
7
7
8
8
8
9
9
10
10
10
10
10
10
11
11
11
11
11
11
11
11
11
11
11
11
11
11
11
11
11
11
12
12
12
12
12
12
12
13
13
14
14
14
14
14
14
14
14
14
14
14
14
14
15
15
15
15
15
15
15
15
15
15
15
15
15
16
17
17
17
17
17
17
17
17
17
17
17
17
17
17
17
17
17
17
17
17
17
17
17
17
17
17
17
17
17
17
17
17
17
17
17
17
17
17
17
17
17
17
17
17
17
17
17
18
18
18
18
18
18
18
18
18
18
18
18
18
18
18
18
18
18
18
18
17
17
17
17
17
17
17
17
17
17
17
17
17
17
17
17
17
16
16
15
15
15
15
15
15
15
15
15
15
15
16
15
15
14
13
12
12
12
12
12
12
12
12
12
11
11
11
10
10
9
6
6
6
6
6
6
5
5
5
5
5
5
5
5
5
5
5
5
5
5
5
5
5
5
5
5
5
5
5
5
5
5
5
5
5
5
5
4
4
4
4
4
4
4
5
5
5
5
5
6
6
6
7
6
6
7
7
7
7
7
7
7
7
7
8
8
8
8
8
8
9
9
10
11
11
11
11
11
11
11
12
12
12
12
12
12
12
12
12
11
11
11
11
11
11
11
11
11
11
11
11
11
11
11
11
11
12
12
12
12
12
12
12
12
12
12
12
12
12
12
12
12
12
12
12
12
12
12
12
12
12
12
12
12
12
13
13
13
13
13
13
13
14
14
15
15
15
15
15
15
15
15
16
16
16
17
17
18
18
18
18
19
20
20
20
20
21
21
21
21
21
21
21
21
21
21
21
21
21
21
21
21
21
21
22
23
23
23
23
23
23
23
23
23
23
22
22
22
22
22
22
22
22
22
22
22
22
22
22
23
23
23
23
22
21
21
21
21
21
21
21
20
20
20
20
20
19
19
19
19
19
19
19
19
19
19
19
18
18
18
18
18
17
17
17
17
17
17
17
17
17
17
17
17
17
17
18
18
18
18
18
18
18
18
21
21
21
21
21
21
21
21
21
21
21
20
19
19
19
19
19
19
18
18
18
18
18
18
18
17
17
17
20
20
20
20
20
20
20
20
20
19
19
19
18
19
19
19
19
19
19
19
18
17
17
17
18
18
18
18
18
18
18
18
18
18
18
17
17
17
17
17
17
17
17
17
17
17
17
17
17
17
17
17
17
17
17
17
17
17
17
17
17
17
17
17
17
17
17
17
17
17
17
17
17
17
17
17
17
17
17
17
17
17
17
17
17
17
16
15
15
15
15
15
15
14
14
12
12
12
11
11
11
11
11
11
11
11
11
11
11
11
11
11
11
11
11
11
11
11
11
11
11
11
11
11
11
11
10
10
10
10
10
10
10
11
11
11
11
11
11
12
12
12
12
12
13
13
13
13
13
13
13
13
13
13
13
15
15
15
13
13
13
11
12
12
12
12
12
12
11
11
12
12
12
12
12
12
12
12
12
11
11
11
11
11
11
11
11
11
11
11
12
12
12
12
12
13
13
13
13
13
13
13
13
13
13
13
13
13
13
13
13
13
13
13
13
13
13
13
13
13
13
13
16
16
16
16
14
14
14
14
14
14
14
15
15
15
15
15
15
15
15
15
15
15
15
15
15
16
16
16
16
16
15
15
15
15
15
15
14
14
14
14
14
14
13
13
13
13
13
13
13
13
14
14
14
14
14
14
14
13
13
13
14
15
15
15
15
16
16
16
16
17
16
16
16
16
16
16
16
16
16
16
17
17
17
17
17
17
17
17
17
17
17
17
17
17
17
17
17
17
17
17
17
17
17
17
17
18
18
18
18
18
17
17
18
18
19
19
19
19
19
19
19
19
19
19
19
19
19
19
19
18
18
18
18
18
18
18
18
18
18
18
18
18
18
19
19
19
19
19
18
18
18
18
18
18
18
19
19
19
19
19
19
19
19
19
19
19
19
19
19
19
18
18
18
18
18
18
18
18
18
18
17
17
17
17
17
17
17
17
17
17
17
18
18
18
18
17
17
17
17
17
17
17
17
18
18
17
17
17
17
17
17
17
18
18
18
18
18
17
17
17
17
17
17
17
17
17
15
15
15
15
15
14
12
11
12
12
12
12
12
12
12
12
12
12
12
12
12
12
12
12
12
11
11
11
11
11
10
10
10
10
10
10
10
10
10
10
10
10
10
10
10
10
10
10
10
11
11
11
10
10
10
10
10
10
10
10
10
10
10
10
11
11
11
11
11
11
11
11
11
11
11
11
11
11
11
11
11
11
11
11
11
11
11
11
11
11
11
11
11
10
10
10
10
10
10
10
10
10
10
10
10
10
10
10
10
10
10
10
10
10
10
10
10
10
10
10
10
10
10
10
10
11
10
10
11
11
11
11
11
11
11
11
12
13
13
13
13
13
13
13
13
13
13
13
13
13
13
12
12
12
12
12
12
12
12
12
12
12
12
12
11
11
11
11
11
11
11
11
11
11
11
11
11
11
11
10
10
10
10
10
10
10
10
10
10
10
10
10
10
10
10
10
10
10
10
10
10
10
10
10
10
10
10
10
10
10
10
10
10
10
9
9
9
9
9
9
9
9
9
9
9
9
9
9
9
9
9
9
8
8
8
8
8
8
8
8
8
8
8
8
8
8
8
8
8
8
8
8
9
9
9
10
10
9
9
9
9
9
9
9
9
9
9
9
9
9
9
9
10
10
10
10
10
11
11
11
11
11
11
11
11
11
11
11
11
11
11
11
11
11
11
11
11
11
11
10
10
10
11
11
11
11
10
10
11
11
11
11
11
11
10
10
10
10
11
11
11
11
11
11
11
11
11
11
11
11
11
11
12
20
20
20
25
27
55
90
98
98
99
99
99
103
114
114
114
116
120
123
123
124
125
130
131
133
136
140
140
140
140
141
142
142
142
142
142
142
142
145
145
145
145
145
145
145
146
146
146
148
148
148
148
149
153
153
154
154
154
154
157
157
159
161
163
163
164
164
164
166
166
170
172
172
172
171
171
171
172
173
173
173
176
176
176
177
178
178
178
178
178
178
178
178
178
178
178
178
178
178
180
180
181
181
183
184
186
186
185
185
185
185
185
184
188
189
190
190
190
191
191
191
193
192
191
191
190
184
185
184
183
178
179
179
178
178
178
178
178
178
178
176
178
177
178
177
177
178
178
177
177
177
177
177
178
176
175
173
170
167
167
170
172
172
172
172
171
172
173
172
169
166
160
148
148
148
148
148
148
148
148
148
146
143
143
137
131
135
134
135
136
135
131
135
132
131
131
131
131
130
130
132
128
127
114
113
111
111
111
112
111
111
111
112
112
111
112
111
112
112
117
116
116
116
116
118
118
118
118
117
118
115
119
119
119
118
117
117
118
120
121
128
135
136
140
140
141
137
138
137
137
141
140
140
140
140
142
142
142
142
142
145
147
147
147
147
147
148
148
148
148
149
149
148
153
153
152
149
149
149
151
153
154
158
160
160
160
159
159
160
159
160
160
164
166
166
166
166
166
166
165
165
165
164
164
163
162
162
160
158
158
158
158
158
158
160
160
167
166
160
160
160
160
160
157
156
157
157
154
153
153
153
153
153
153
153
153
150
151
151
152
151
150
150
151
151
151
152
152
149
149
148
146
146
146
146
148
148
148
148
148
148
148
148
148
148
149
146
145
144
144
144
144
144
147
147
147
147
147
147
147
147
147
145
142
141
141
141
142
142
142
141
139
142
142
142
142
139
139
130
118
111
101
101
96
95
95
95
95
95
90
91
90
89
83
79
79
79
78
78
77
77
77
77
77
77
76
76
76
76
77
77
74
74
76
77
77
77
77
76
75
75
73
72
71
70
68
70
70
69
68
68
67
67
67
69
62
62
62
62
61
62
62
71
71
71
71
71
70
70
71
73
72
73
71
71
71
71
71
70
71
71
70
70
69
64
64
64
64
65
65
67
69
69
68
68
68
68
68
68
69
70
70
71
71
72
72
72
72
72
72
72
75
75
75
74
74
74
74
77
76
75
75
75
75
75
75
75
75
75
76
77
80
80
80
80
80
80
81
81
81
81
81
80
80
84
84
87
90
91
91
89
87
84
83
84
85
83
84
86
87
87
88
88
88
88
87
87
88
88
87
87
88
88
88
88
87
85
86
86
85
83
83
83
83
84
84
85
87
89
93
93
93
93
93
93
93
95
95
96
95
95
95
95
95
96
97
97
100
99
99
99
100
100
101
101
101
101
106
107
108
108
107
107
105
106
106
107
107
107
107
107
112
112
112
112
112
112
113
113
112
114
115
115
116
117
117
117
117
117
117
117
117
117
117
117
118
118
117
117
116
116
117
115
116
118
118
117
102
103
101
101
100
100
100
101
101
102
102
102
101
101
101
101
101
101
101
101
101
101
101
101
99
97
97
97
99
99
99
99
99
98
95
95
95
95
96
96
95
95
95
95
95
96
96
96
96
97
97
96
97
97
95
95
94
91
91
90
90
92
92
92
91
89
89
86
86
86
82
83
82
82
81
79
78
76
69
69
62
62
63
62
62
59
59
57
56
56
56
55
51
44
43
44
44
43
46
45
45
45
45
46
46
47
47
47
48
48
48
48
49
50
49
50
50
51
50
48
47
47
47
47
47
47
49
50
50
50
51
52
53
53
53
53
56
56
55
55
54
54
54
55
55
55
56
55
54
55
55
55
55
55
56
56
58
58
58
58
58
58
58
59
59
59
60
59
59
59
61
63
64
65
65
65
65
65
65
67
68
68
68
68
66
65
65
65
65
65
65
65
65
65
65
67
67
69
67
68
68
68
67
67
67
68
67
67
68
68
67
68
68
70
70
71
71
71
71
71
71
71
71
71
71
71
71
71
71
71
70
71
71
71
72
72
69
69
70
70
71
71
71
71
68
68
68
68
68
69
69
69
68
69
69
69
69
69
69
70
70
70
69
71
71
71
71
70
70
70
68
67
67
68
68
68
68
69
69
69
69
71
72
71
70
70
70
68
66
66
66
66
65
65
65
65
63
59
55
55
55
55
53
53
53
54
54
54
54
55
56
57
58
58
57
57
56
56
58
58
59
60
59
59
60
61
61
61
59
57
59
59
58
56
56
56
56
56
56
56
56
54
54
53
53
53
53
54
55
56
56
53
53
54
52
50
50
50
50
51
50
50
50
49
50
50
49
49
49
49
49
50
50
50
50
50
48
48
49
48
48
49
50
50
51
51
51
51
51
49
48
48
48
48
48
48
48
48
49
49
49
49
49
49
50
50
50
49
48
50
50
51
51
51
51
51
51
52
52
47
47
47
46
46
46
46
46
46
45
43
43
43
43
43
43
42
42
42
41
41
38
37
37
37
37
38
38
38
38
38
38
39
39
39
38
39
41
41
42
41
39
38
38
38
38
39
39
39
39
39
39
39
39
39
39
39
39
39
39
39
38
38
35
35
35
35
35
35
35
35
35
35
34
34
34
34
34
34
33
33
33
33
33
34
33
33
30
30
30
30
31
34
35
35
35
35
36
37
37
37
37
37
39
39
38
38
38
38
38
38
38
38
38
38
37
37
38
38
38
38
38
38
38
37
37
37
37
38
38
38
38
38
38
37
37
37
36
37
38
38
38
38
38
38
38
39
39
39
39
37
37
37
37
37
36
35
35
35
35
36
37
37
37
37
37
36
35
34
34
34
34
34
34
34
34
34
34
34
34
34
34
34
35
35
35
35
35
35
35
35
34
33
33
33
33
33
33
32
34
34
34
34
36
35
35
35
35
36
37
37
37
37
37
37
37
38
38
38
37
37
37
37
37
37
37
38
40
41
41
41
42
43
43
41
41
41
41
41
41
41
41
41
41
41
41
41
41
41
41
40
36
37
37
36
35
34
34
35
35
35
35
35
35
38
39
39
39
39
39
39
39
39
39
39
39
39
39
39
39
39
39
39
39
39
39
39
39
39
39
39
40
40
40
39
39
39
39
39
39
39
39
39
38
38
38
41
41
41
41
41
42
42
42
42
42
42
42
42
42
42
42
44
44
45
43
43
42
42
42
42
42
42
42
43
43
43
43
43
43
43
43
43
43
43
44
44
44
44
44
44
43
43
44
44
44
44
44
44
44
43
43
43
43
43
43
43
44
44
46
46
46
45
44
44
44
45
44
44
43
43
43
43
44
44
43
37
37
36
36
36
36
35
35
36
36
36
35
33
31
30
29
28
28
29
28
28
28
26
24
24
24
24
24
23
23
23
23
23
24
24
24
24
24
24
24
24
23
23
23
24
24
24
24
24
24
24
24
25
25
25
25
25
26
26
26
26
26
26
26
26
26
27
27
27
26
26
26
26
26
26
26
26
26
25
25
25
25
25
25
24
25
23
23
22
18
14
14
14
14
17
17
17
17
17
17
17
17
17
17
17
17
17
17
17
17
17
17
18
18
18
18
18
18
18
18
18
19
17
16
15
15
15
15
15
16
17
17
17
17
17
17
17
17
17
17
17
17
17
17
17
17
17
17
17
17
17
18
18
18
18
18
18
18
18
18
18
18
18
18
18
18
18
18
18
18
18
18
18
18
17
17
17
17
17
17
17
17
17
17
17
17
17
17
17
18
17
17
17
17
17
18
18
19
19
19
19
20
20
20
20
20
21
20
20
20
20
22
22
22
23
23
23
23
23
23
23
24
26
25
24
24
24
24
24
23
24
24
25
26
26
25
25
25
25
26
26
26
26
26
27
27
27
27
27
27
27
27
27
27
27
27
26
26
26
26
26
26
24
25
25
27
27
27
27
27
27
28
28
28
28
29
29
29
29
29
29
29
29
30
30
30
30
29
29
29
29
29
29
29
30
30
30
30
30
30
30
30
32
32
32
32
31
31
31
31
31
31
31
31
31
31
31
31
31
31
33
33
33
33
31
29
29
29
29
29
28
28
28
28
28
28
28
28
27
27
27
27
27
28
28
28
28
29
29
29
29
29
29
29
28
29
29
29
29
29
29
29
29
29
29
29
29
29
29
29
29
29
29
29
29
30
30
31
31
31
31
31
33
32
32
32
33
33
32
33
33
31
33
33
32
32
32
32
31
31
32
32
32
32
31
31
30
27
27
27
29
28
25
23
29
29
29
29
28
28
28
29
30
30
30
30
30
30
30
29
30
30
35
35
36
36
36
36
36
37
37
37
37
37
37
37
37
37
38
38
39
39
39
39
39
39
40
41
41
41
41
41
41
41
41
41
41
41
41
41
41
41
41
41
41
41
41
41
41
41
41
41
42
42
42
42
42
42
42
42
42
42
42
41
41
41
41
41
41
41
41
41
41
41
41
41
42
42
43
43
44
44
44
44
44
44
44
43
43
43
43
43
43
43
43
43
43
43
43
43
43
44
43
43
43
43
43
43
43
43
42
42
42
42
42
42
42
42
42
42
42
44
44
44
43
42
43
43
43
43
41
45
44
44
44
44
44
44
44
44
44
45
42
39
36
36
35
35
33
31
32
32
31
29
29
29
29
28
27
25
25
25
24
25
25
26
26
26
25
25
25
25
25
25
26
26
27
27
27
27
27
29
29
29
29
29
29
29
29
29
29
29
29
29
29
29
29
29
29
29
29
30
29
29
29
29
29
29
29
29
29
29
29
29
29
29
29
29
29
29
29
29
29
28
28
28
28
28
28
28
28
27
27
27
29
29
29
29
29
28
26
26
27
27
27
24
25
25
25
25
26
26
26
26
28
28
28
29
28
28
29
30
30
30
30
30
30
30
30
30
30
30
30
30
30
30
30
30
30
30
30
31
31
31
31
31
31
31
31
32
32
32
32
32
32
32
32
29
29
29
30
29
29
29
29
29
29
29
29
29
29
29
29
29
29
29
29
29
29
29
29
29
29
29
29
29
29
29
29
29
28
28
28
28
28
28
28
28
27
27
27
26
26
26
26
26
25
26
25
25
23
23
23
23
23
23
23
23
23
23
23
23
23
23
23
23
23
23
22
22
22
21
21
21
21
21
21
22
20
20
20
20
21
21
21
21
21
21
22
22
21
20
20
20
20
20
20
20
20
20
20
18
18
18
17
17
17
17
17
17
13
13
14
14
14
14
14
13
13
11
11
11
11
11
11
11
15
15
15
15
15
14
14
14
15
15
15
15
15
15
15
15
15
15
16
16
17
17
16
16
16
17
18
19
19
19
19
20
20
20
19
20
21
21
21
21
21
20
20
20
20
20
20
21
21
21
21
21
21
21
21
21
21
20
20
20
20
20
20
20
20
21
20
18
18
17
17
17
17
17
17
17
17
17
17
17
17
17
17
17
17
17
17
17
17
17
17
17
17
17
17
17
17
17
17
17
17
17
17
17
18
18
18
18
18
18
18
18
18
18
17
17
19
19
19
19
19
19
19
19
19
19
19
19
19
19
19
19
20
20
19
19
19
19
19
20
20
20
19
19
20
20
20
20
20
20
20
22
22
20
20
20
20
20
20
20
20
20
21
21
21
21
18
17
17
17
17
17
17
17
18
18
18
19
17
17
17
17
20
23
23
23
23
23
23
23
23
23
25
28
29
29
29
29
29
30
35
39
41
43
44
44
45
45
46
46
46
47
51
51
52
53
53
53
53
54
55
55
55
55
55
55
54
54
54
54
54
54
54
55
55
56
57
57
56
56
56
59
59
59
59
59
59
59
59
61
61
61
61
61
61
62
62
62
62
61
61
61
62
62
62
63
64
64
64
64
65
65
65
67
67
67
67
67
67
67
67
70
70
71
71
73
74
74
74
74
74
74
74
75
75
75
75
75
75
75
76
77
77
77
77
77
77
77
79
79
79
79
79
80
80
80
80
81
80
79
78
78
78
76
74
70
70
71
70
69
71
71
71
71
71
71
73
73
73
76
76
72
72
59
56
56
55
55
55
54
55
55
55
55
55
56
55
54
54
52
52
52
52
52
53
53
54
55
55
55
55
54
54
54
54
54
54
54
54
54
54
55
55
55
56
56
55
55
55
55
54
54
56
54
54
54
53
54
53
54
54
56
56
56
56
56
56
56
57
57
57
57
57
57
57
56
58
57
56
56
54
52
51
51
51
50
50
50
50
51
53
53
53
54
54
52
50
50
50
47
47
45
47
47
47
47
47
47
49
48
48
49
49
49
49
53
56
56
56
58
62
63
63
64
62
59
59
56
55
56
56
56
59
59
59
59
59
59
63
65
67
68
70
71
71
72
72
72
72
73
72
72
71
73
75
76
76
76
77
77
77
77
77
77
77
75
73
73
71
71
71
70
70
70
71
71
67
66
65
65
65
65
65
65
65
65
65
67
69
68
68
69
69
69
69
71
71
71
72
70
71
71
71
71
71
71
71
71
71
73
74
74
75
75
76
76
77
76
76
77
77
76
76
76
77
77
77
77
78
79
79
80
80
80
80
80
80
79
79
79
79
80
80
80
80
80
80
80
82
82
82
83
83
83
85
83
84
85
86
87
88
86
86
87
87
87
87
88
88
89
92
92
90
91
91
85
85
86
87
85
79
77
75
75
72
71
72
75
75
76
74
72
72
71
70
70
71
71
70
70
67
66
65
65
66
66
66
68
68
65
65
65
66
70
70
69
68
69
68
67
67
63
63
63
63
61
62
62
62
61
61
61
61
61
61
62
62
62
62
62
62
63
63
62
62
63
63
63
63
63
63
63
66
66
68
68
68
68
69
69
69
71
71
71
71
71
71
71
71
73
74
74
75
75
77
75
72
71
72
72
73
73
75
75
75
71
65
65
65
65
65
65
65
67
67
65
66
67
67
67
67
69
70
68
68
67
67
66
65
66
67
67
67
67
67
67
67
66
66
66
65
65
65
65
65
65
65
65
65
66
66
65
65
66
67
67
67
67
67
67
69
71
71
70
69
66
65
65
63
62
62
62
62
63
63
62
62
62
62
61
59
59
59
58
56
56
56
56
56
56
56
56
56
56
56
57
57
57
57
56
55
56
56
56
56
55
55
55
55
54
54
54
54
53
53
53
53
53
53
53
53
53
53
52
53
53
53
53
52
53
53
53
53
50
50
49
49
49
50
50
51
50
50
49
49
49
49
50
50
48
48
49
49
47
47
46
46
46
46
46
44
44
44
44
46
46
45
45
45
45
45
45
45
43
43
41
36
35
35
35
36
35
35
35
35
35
36
36
36
36
35
36
35
35
35
35
35
35
35
35
34
33
34
33
33
33
33
33
33
32
33
34
34
33
33
33
31
31
32
32
32
33
33
32
32
33
33
33
33
33
34
34
34
34
34
35
35
35
35
35
35
37
37
37
37
36
36
36
37
38
38
38
38
38
38
38
38
38
38
40
41
41
41
41
41
40
40
38
38
38
38
38
38
38
39
39
39
38
38
38
38
38
38
38
38
41
41
41
41
41
42
41
41
41
41
41
40
40
40
40
40
38
39
38
38
37
35
35
35
35
36
36
35
34
34
33
34
35
36
36
36
36
36
36
36
36
37
38
38
37
38
38
38
38
40
40
40
40
41
42
44
44
44
44
44
44
44
47
47
47
47
47
47
47
47
46
45
45
45
44
45
45
45
45
45
48
51
55
56
55
58
58
58
58
60
65
65
65
65
63
63
63
63
63
62
61
61
60
60
62
62
62
62
62
62
62
61
61
60
61
60
62
62
62
65
64
64
64
64
64
64
65
65
65
65
65
67
66
67
67
66
66
66
66
66
66
71
72
72
72
72
72
73
74
75
76
76
78
81
82
82
82
81
80
80
80
80
80
80
80
80
80
79
79
78
78
78
79
79
79
78
78
76
76
76
75
76
76
77
77
77
77
77
79
79
79
79
79
78
79
78
78
79
80
82
82
80
80
81
82
83
84
87
88
89
86
86
86
86
86
86
86
87
87
89
88
86
86
85
85
85
86
90
90
90
89
90
90
90
90
89
89
89
89
88
88
88
88
87
87
90
91
92
92
92
89
89
89
86
86
85
83
83
83
83
83
83
83
81
81
80
80
82
82
81
80
80
78
78
77
77
76
79
79
79
79
79
81
80
81
80
73
73
71
67
66
68
68
68
68
67
67
66
66
66
66
66
67
68
68
69
68
67
67
67
67
68
68
68
67
68
68
67
67
67
67
67
67
67
67
68
68
68
68
68
68
68
68
67
68
68
68
68
70
71
71
72
71
71
71
70
69
70
71
71
71
71
70
70
66
61
59
58
58
52
53
53
53
53
53
53
54
54
55
60
61
62
62
62
61
59
61
63
63
63
62
64
62
62
62
62
62
63
62
65
64
64
64
64
64
63
64
64
64
64
64
64
64
64
64
64
64
64
64
64
64
64
64
65
65
66
66
66
65
65
65
64
63
61
61
60
59
59
59
60
60
59
58
58
58
58
58
58
57
57
58
58
58
55
53
53
53
53
54
53
53
53
55
56
56
56
56
56
56
56
56
55
55
55
53
52
52
53
53
56
56
56
58
61
61
61
62
62
62
62
62
62
62
62
62
64
64
67
68
67
68
70
70
70
69
66
65
65
65
67
65
65
65
65
66
65
68
68
67
67
66
66
66
67
68
67
70
69
73
72
74
76
75
74
73
72
76
75
75
75
76
76
74
76
77
76
76
76
76
76
76
80
81
80
78
77
77
78
80
83
83
83
83
83
83
83
83
83
83
83
85
88
89
89
89
89
87
87
87
87
87
87
87
89
89
90
90
90
90
91
91
91
91
91
91
89
89
88
87
88
88
88
85
85
85
85
87
87
86
83
83
83
82
82
82
82
82
82
82
82
82
82
81
81
81
82
82
83
82
82
82
82
82
82
80
80
80
80
80
80
80
79
79
79
79
78
77
77
77
76
75
75
77
77
77
77
77
77
77
77
77
78
78
78
78
78
77
77
77
77
77
78
78
78
78
78
78
78
78
78
78
77
77
77
76
76
76
74
72
73
71
71
67
65
65
61
59
54
53
53
50
50
53
54
54
54
53
52
51
51
50
47
41
35
33
34
34
35
35
36
36
39
38
38
38
38
38
38
38
38
38
37
39
39
41
41
41
41
41
41
42
43
43
43
38
36
36
36
35
35
35
35
35
36
35
36
36
35
34
34
34
34
34
34
34
32
30
29
29
29
29
29
29
29
29
29
29
28
28
28
28
28
28
28
28
28
29
30
30
30
30
30
31
31
31
31
32
32
32
32
32
32
32
32
32
32
35
35
35
35
35
35
35
35
35
35
35
35
35
35
35
35
35
35
35
35
35
35
35
35
32
31
31
31
31
32
34
35
35
35
33
33
33
33
33
32
32
32
32
33
33
33
34
34
34
34
35
35
35
35
35
35
34
34
34
34
32
32
29
27
27
28
28
27
25
29
29
30
29
29
29
29
28
28
28
29
29
29
29
30
30
30
30
30
30
30
29
30
30
31
32
32
32
32
32
32
33
33
34
35
35
34
34
34
34
34
34
34
34
34
34
34
34
35
35
35
35
35
35
35
35
35
35
37
37
37
37
37
37
37
36
36
37
37
37
37
37
37
37
36
36
35
35
34
33
33
33
33
33
33
35
36
36
37
37
38
39
39
39
39
39
39
39
39
39
39
39
39
39
39
39
39
40
40
41
41
40
40
40
40
40
40
40
39
39
38
37
36
36
36
36
36
36
36
36
36
36
35
36
35
35
35
35
35
35
35
34
34
33
34
34
35
37
37
37
37
38
38
38
38
38
37
37
37
37
38
37
37
37
37
37
43
45
45
46
46
46
47
46
45
45
43
44
45
46
46
46
46
46
46
46
46
45
45
45
45
45
45
45
45
45
45
45
45
45
45
45
46
46
47
48
47
48
47
47
47
47
46
45
46
47
47
47
47
48
47
47
47
47
47
47
47
47
47
48
48
48
48
48
48
50
50
51
51
50
50
50
50
51
51
53
53
53
53
53
54
54
54
54
55
55
56
55
53
53
53
53
54
53
56
56
56
56
57
58
58
58
58
58
58
58
58
58
58
58
59
59
59
59
60
60
61
62
63
68
66
65
65
65
65
65
65
64
65
65
65
66
65
65
63
61
59
59
59
61
62
61
58
57
55
55
55
55
56
57
58
59
59
59
59
59
60
60
59
59
59
59
59
59
59
59
59
59
59
62
62
62
62
62
62
62
62
63
62
62
63
63
63
63
63
62
61
61
61
61
61
60
60
60
60
60
62
62
63
63
63
63
63
65
65
65
63
61
61
61
64
64
64
64
64
63
64
64
64
67
67
70
70
67
67
66
66
66
66
66
67
67
67
66
68
69
70
71
71
71
71
71
71
71
71
70
69
68
68
68
68
68
66
64
61
59
60
60
59
59
60
60
59
59
58
58
59
58
56
56
56
56
56
56
59
64
64
64
65
65
65
66
65
64
64
60
59
59
59
60
59
59
59
60
60
59
66
66
66
66
66
66
66
66
66
66
67
67
68
68
68
68
68
68
68
69
69
69
70
70
71
71
71
71
71
71
71
71
71
71
72
72
72
72
72
72
72
71
71
71
71
71
71
71
71
71
74
74
75
75
72
71
71
72
71
70
70
71
72
72
72
72
73
73
73
72
72
72
73
75
75
75
74
74
71
71
71
71
71
71
71
71
71
71
71
71
71
72
72
71
71
70
70
70
70
71
70
70
70
71
70
70
70
70
70
70
70
69
68
66
65
65
65
65
64
62
62
61
61
61
61
62
62
61
60
60
60
60
60
61
59
59
50
49
47
48
48
48
48
51
51
50
49
48
47
47
47
47
46
45
45
42
42
39
40
40
40
41
40
40
40
41
42
44
44
42
41
41
41
41
42
42
42
43
41
41
42
43
44
43
44
47
46
46
44
44
45
45
45
45
45
46
46
47
47
47
47
47
47
46
46
46
46
47
46
45
46
44
44
44
42
42
43
43
43
43
43
41
41
42
42
44
47
48
48
49
48
48
48
48
48
48
49
50
51
51
51
51
51
51
51
51
52
52
52
52
50
49
50
50
51
51
51
51
51
50
50
49
48
49
49
48
47
47
47
47
47
47
47
47
47
47
47
47
47
47
47
47
47
47
47
47
47
47
48
48
48
48
48
50
50
50
49
50
50
50
50
51
52
52
52
52
53
53
53
53
53
53
53
53
53
53
54
54
56
56
56
57
57
56
56
58
58
58
58
59
59
59
59
59
58
58
59
59
59
60
60
63
63
62
62
61
64
65
65
65
65
65
66
65
65
63
63
63
62
65
64
64
64
64
65
65
70
70
71
71
71
66
67
67
67
67
67
69
69
71
71
70
70
69
69
71
71
72
75
75
76
77
77
79
79
78
78
78
78
78
78
78
78
78
79
79
78
78
78
78
79
79
79
79
80
81
81
82
81
79
79
79
79
80
80
80
79
79
79
79
79
79
79
79
79
79
78
78
77
77
77
77
77
78
78
79
79
79
79
79
79
79
79
79
79
80
80
80
79
79
78
78
78
77
77
77
77
77
77
77
77
77
77
76
74
73
73
73
73
73
72
72
72
72
72
72
73
72
71
72
65
65
65
62
61
53
43
41
41
41
41
41
41
37
36
36
36
36
36
35
35
34
34
34
33
33
32
32
33
31
30
29
27
22
21
19
19
19
19
19
19
20
20
20
20
20
20
20
20
19
19
18
17
15
14
14
14
13
13
13
13
13
15
15
15
15
15
15
15
15
15
15
15
15
15
15
15
15
15
15
15
15
15
15
15
15
15
17
17
18
18
18
18
24
21
22
24
23
23
23
24
24
24
24
24
27
28
29
29
29
29
29
29
29
30
29
29
28
28
28
28
28
28
27
27
27
28
29
29
29
29
29
29
29
29
29
29
30
30
31
31
31
31
31
31
31
31
32
33
32
32
33
35
35
35
35
35
35
35
35
35
35
35
35
35
35
35
36
36
36
37
40
40
40
40
41
41
41
41
41
41
41
42
43
43
43
43
44
44
44
44
44
44
44
44
44
44
44
44
44
44
44
45
45
46
45
43
42
42
42
42
42
43
43
44
43
43
44
44
45
46
43
44
44
46
46
46
46
45
46
47
47
47
47
50
50
50
50
50
50
50
48
48
47
50
50
49
49
49
49
49
50
50
50
50
51
51
51
51
51
51
50
50
52
51
53
53
53
53
53
53
53
53
52
52
50
51
51
51
51
51
52
52
52
53
52
48
48
48
49
48
48
48
48
48
48
48
48
48
49
47
47
47
46
46
47
47
46
46
42
43
41
41
40
40
40
39
40
40
41
41
40
40
40
40
40
40
41
42
42
43
43
43
45
45
45
45
46
46
46
46
46
46
46
46
46
47
47
47
48
49
49
49
47
47
47
47
47
47
47
47
47
47
47
47
44
44
44
44
43
43
43
45
45
47
47
47
47
47
47
47
47
47
47
49
49
50
50
49
49
49
50
50
50
50
51
51
52
52
52
53
53
51
51
51
51
52
51
50
46
44
44
43
43
43
43
43
41
41
41
41
41
41
41
42
42
41
42
41
41
41
41
41
41
41
39
37
36
34
30
30
31
30
30
30
31
31
31
31
31
31
31
31
31
31
31
31
31
31
31
31
31
31
31
31
31
31
31
31
31
31
31
31
30
29
29
29
25
25
25
24
25
25
25
25
25
25
26
26
26
26
27
27
27
27
27
27
27
27
28
28
28
28
28
28
28
27
27
27
26
26
26
26
26
26
26
26
26
25
26
26
26
26
27
24
24
24
23
24
24
24
24
23
21
22
22
22
22
22
22
22
21
21
22
22
22
23
23
23
22
21
20
20
21
19
19
19
19
19
19
21
22
22
22
22
21
21
21
21
22
23
23
21
21
21
22
22
22
22
21
21
21
22
23
23
23
23
23
24
24
24
24
24
24
24
24
25
25
26
26
27
27
27
27
27
27
27
28
28
29
30
30
30
30
30
30
30
30
30
30
30
30
30
30
31
32
32
32
32
32
32
32
32
33
33
33
33
33
33
34
34
34
33
34
35
35
35
35
35
35
35
35
35
35
35
35
35
35
35
35
35
35
35
35
35
35
35
35
34
33
34
32
31
31
29
29
29
29
29
29
29
29
29
28
28
28
28
28
28
29
29
29
29
29
29
29
30
30
30
30
30
29
29
29
29
29
29
29
29
29
29
29
29
29
29
29
29
29
29
29
29
29
29
29
29
29
29
29
28
28
28
29
29
30
30
30
30
30
30
31
30
30
30
30
30
29
29
29
29
29
29
29
28
27
27
27
27
27
27
27
27
27
27
27
28
28
27
27
27
26
26
26
26
26
26
26
26
26
26
26
25
25
25
25
25
25
24
24
24
24
24
24
25
25
25
25
25
25
25
24
24
24
24
24
23
23
23
23
22
22
22
22
22
21
20
20
19
17
17
17
17
17
17
16
16
14
14
14
13
13
13
13
13
13
13
13
12
12
11
11
11
11
11
11
11
11
11
11
12
12
12
12
12
12
12
12
12
11
11
11
11
11
11
11
12
12
12
12
12
12
12
12
12
12
8
8
8
8
8
9
9
9
9
8
8
8
8
7
6
5
5
5
5
5
5
5
5
5
6
6
6
6
6
6
8
9
10
10
10
10
10
10
10
10
10
10
10
10
10
10
10
10
10
10
10
10
10
10
10
10
10
10
10
10
10
11
11
11
11
11
11
11
11
11
11
11
11
11
11
11
11
11
11
11
11
11
11
11
12
12
12
12
12
12
12
11
11
11
11
11
12
12
12
12
12
12
12
12
12
12
12
12
12
12
13
13
14
14
14
14
14
14
14
16
16
16
16
16
16
16
16
16
16
16
16
16
16
16
16
16
15
15
15
15
15
15
15
15
16
16
16
16
16
16
16
16
16
17
17
15
15
13
12
12
12
12
12
12
12
12
12
13
13
13
13
13
14
14
14
14
14
14
14
13
13
13
13
13
13
13
13
13
13
13
13
14
14
14
14
14
14
13
13
13
13
14
14
14
15
15
15
15
15
16
16
16
16
16
16
16
16
16
16
16
16
16
16
16
16
16
16
16
16
15
15
15
15
15
15
15
15
15
15
15
15
15
15
15
15
15
15
15
15
15
15
15
15
14
14
14
14
15
15
15
15
15
14
14
14
14
13
13
13
13
13
13
13
13
13
13
13
13
13
13
13
13
13
13
13
13
13
13
13
12
12
12
12
12
12
12
12
12
12
12
12
12
12
12
12
12
12
12
12
12
12
12
12
12
12
12
12
12
12
12
12
11
11
9
9
9
9
11
11
11
10
10
10
10
10
10
10
10
10
10
10
10
10
10
10
10
10
10
10
10
10
10
9
9
9
9
9
9
9
9
9
8
8
8
8
8
8
8
8
8
8
8
8
8
7
7
7
7
7
7
7
7
7
7
7
7
7
7
7
7
7
7
7
7
7
7
7
7
7
7
7
8
8
8
7
7
7
7
7
7
6
6
6
6
6
6
6
6
6
6
6
5
5
5
5
5
5
5
5
5
5
5
5
5
5
5
4
4
4
4
4
4
4
5
5
5
5
5
5
5
5
5
5
5
4
4
4
4
4
4
4
4
4
4
4
4
4
4
4
4
4
4
4
4
4
4
4
4
4
3
3
3
3
3
3
3
3
3
3
3
3
3
3
3
3
4
4
5
5
5
5
5
5
5
5
5
5
5
5
5
5
8
8
8
8
8
7
7
7
7
7
7
7
7
7
7
7
7
7
7
7
7
9
9
9
9
9
9
9
9
9
9
9
10
10
10
10
10
10
10
11
11
11
11
11
11
11
11
11
11
11
11
11
11
11
11
11
11
11
11
11
11
11
11
11
11
11
11
11
11
11
12
12
12
12
12
12
12
12
12
12
12
12
13
12
12
12
12
12
12
12
12
12
13
13
13
13
13
13
13
12
12
12
12
12
12
12
12
12
12
13
13
13
13
13
13
14
14
14
14
14
14
14
13
13
13
13
13
13
13
13
13
13
13
14
14
14
14
14
14
14
14
14
14
14
15
15
15
14
15
15
15
15
15
14
14
14
14
14
14
15
15
15
15
15
14
15
15
15
15
15
15
15
15
15
15
15
16
16
16
16
16
16
16
16
16
16
15
14
14
14
14
14
13
13
13
13
13
13
13
12
12
12
12
12
13
13
13
13
13
13
13
13
13
13
13
13
13
13
13
13
13
13
12
12
12
12
12
12
12
12
12
12
12
12
12
12
12
12
11
11
11
11
11
11
11
11
11
11
11
11
11
11
11
11
11
11
11
11
10
10
10
10
11
10
10
10
10
10
10
10
10
10
10
10
11
11
11
11
10
9
9
9
9
9
9
7
7
7
7
7
7
7
8
8
8
8
8
8
8
8
8
8
8
8
8
8
7
7
6
6
6
6
6
6
6
6
6
6
6
8
8
8
8
8
8
8
8
8
8
8
8
8
8
8
8
9
9
9
8
8
8
8
8
8
8
8
8
8
8
8
8
8
8
8
8
8
8
8
8
8
8
8
8
8
8
8
8
8
9
9
9
8
8
8
8
8
8
8
8
8
8
8
8
8
8
8
8
8
8
8
8
8
8
8
8
8
8
8
8
8
8
8
8
8
8
8
8
8
8
8
8
8
8
8
8
8
8
8
7
7
7
7
7
7
7
7
7
7
7
6
6
6
7
7
7
7
7
7
7
7
7
6
6
6
6
6
7
7
7
7
7
7
7
7
7
7
7
7
7
7
7
7
7
7
7
7
7
7
7
8
7
7
7
7
7
8
8
8
8
7
7
6
6
6
6
6
6
7
7
7
7
7
7
7
9
9
9
9
9
9
9
9
9
9
9
9
9
9
9
9
9
9
8
8
8
8
8
8
8
8
8
8
8
8
8
8
8
8
9
9
9
9
9
9
9
9
9
9
9
9
9
9
10
10
10
10
10
10
10
9
9
9
9
9
9
9
9
9
9
9
9
9
9
9
9
9
9
9
9
9
9
9
9
9
9
9
9
9
9
9
9
9
9
9
9
9
9
9
9
9
9
9
9
9
9
9
7
7
7
7
7
7
7
7
7
7
7
5
5
5
5
5
5
5
5
5
5
5
5
5
5
5
5
5
5
5
5
5
5
5
5
5
5
5
5
5
5
5
5
5
5
5
5
5
5
4
4
4
4
4
4
4
4
4
4
4
2
2
2
2
3
3
3
3
3
3
3
3
3
3
3
3
3
3
4
4
3
3
3
3
3
3
3
3
2
2
2
2
2
2
2
2
2
2
2
2
2
2
2
2
2
2
2
2
2
2
2
2
2
2
2
2
2
2
2
2
2
2
2
2
2
2
2
2
2
1
1
1
1
1
1
1
1
2
2
2
2
2
2
2
2
2
2
2
2
2
2
2
2
2
2
2
2
2
2
2
2
2
2
2
2
3
3
3
3
3
3
3
3
3
3
3
3
3
3
3
3
4
4
4
5
5
5
5
5
5
5
5
5
5
5
5
5
5
5
5
5
5
5
5
5
5
5
5
5
5
5
5
5
5
5
5
5
5
5
5
5
5
5
5
4
4
4
4
4
4
4
4
4
4
4
4
4
4
4
4
4
4
4
4
4
4
4
4
4
4
4
4
4
4
4
4
4
4
4
4
3
3
3
3
3
3
3
3
3
3
3
3
3
3
3
3
3
3
3
3
3
3
3
3
3
3
3
3
3
3
3
3
3
3
3
3
3
3
3
3
3
3
3
3
3
3
3
3
3
3
3
3
2
2
2
2
2
2
2
2
2
2
3
3
3
3
3
3
3
2
2
2
2
2
2
2
2
2
2
2
2
1
1
1
1
1
1
1
1
1
1
0
0
0
0
0
0
0
0
0
0
0
0
0
0
0
0
1
1
1
1
1
1
1
1
1
1
1
1
1
1
1
1
1
1
1
1
1
1
1
1
1
1
1
1
1
1
1
1
1
1
1
1
1
1
1
1
1
1
1
1
1
1
1
1
1
1
1
1
1
1
1
1
1
1
1
1
1
1
1
1
1
1
1
1
1
1
1
1
1
1
1
1
1
1
1
3
3
3
3
3
3
3
3
3
3
3
3
3
3
3
3
3
3
3
3
3
3
3
3
3
5
5
5
5
5
5
6
6
7
7
7
7
7
7
7
7
7
7
7
7
7
7
7
7
7
7
7
7
7
8
8
8
8
8
8
8
8
8
8
8
8
8
8
8
8
8
8
8
8
8
8
8
8
8
9
9
9
9
9
9
9
9
9
9
9
9
9
9
9
9
9
9
9
10
10
10
10
10
10
10
10
10
10
10
10
11
11
12
12
12
12
13
13
13
13
13
13
13
13
13
13
13
13
13
13
14
14
14
14
14
14
14
14
14
14
14
14
14
14
14
14
14
14
14
13
13
13
13
13
13
13
13
13
13
13
13
13
13
13
13
13
13
13
13
13
13
13
13
13
13
13
13
13
13
13
13
13
13
12
11
11
11
11
11
11
11
11
11
11
11
11
11
11
11
11
11
11
11
11
11
11
11
10
10
10
9
9
9
9
9
8
8
9
9
9
8
8
8
8
8
8
7
7
7
7
7
7
7
8
8
8
8
8
8
8
8
8
8
8
8
8
8
8
8
8
8
8
8
7
7
6
5
5
5
5
5
5
5
5
6
6
6
6
6
6
6
6
6
6
5
5
5
5
5
5
5
5
5
5
5
5
5
5
5
5
5
5
5
5
5
5
5
5
5
5
5
5
5
5
5
5
5
5
5
5
5
5
6
6
6
6
6
6
6
6
6
6
6
6
6
6
6
6
6
6
6
6
6
6
6
6
6
6
6
6
6
6
6
6
6
6
6
5
5
5
5
5
6
6
6
6
6
6
6
7
7
8
8
8
8
8
8
8
8
8
8
8
8
8
8
8
8
8
8
8
8
8
8
7
7
7
7
7
7
7
7
7
7
7
7
8
8
8
8
7
7
7
7
7
7
7
7
7
7
7
7
7
7
7
7
7
7
6
6
6
6
6
6
6
6
6
7
7
8
8
8
7
7
7
7
7
7
7
7
7
7
7
7
7
7
8
8
8
9
9
9
11
11
11
11
12
12
12
12
12
12
12
12
13
13
13
13
13
13
13
13
13
13
13
13
13
13
14
14
14
14
14
14
14
14
14
14
14
14
13
14
15
15
15
16
16
16
16
17
17
17
17
17
17
17
17
17
17
17
17
17
17
17
17
17
17
17
17
17
17
17
17
16
16
17
17
17
17
17
17
17
17
17
17
17
17
18
19
20
20
20
19
19
19
19
19
19
19
19
19
19
19
19
19
19
18
18
18
18
18
18
18
18
18
18
18
18
18
18
18
18
18
18
18
18
18
18
18
18
18
18
18
18
18
18
18
18
18
18
18
18
18
18
18
18
18
18
18
18
18
18
19
19
19
19
19
17
17
17
17
16
16
16
16
16
16
16
17
17
17
17
16
16
16
16
16
16
16
16
16
16
15
15
15
15
16
15
15
15
14
14
14
14
14
13
13
13
12
11
11
11
10
9
9
9
9
9
9
9
9
9
9
9
9
11
11
12
12
12
12
11
12
14
14
16
16
16
16
16
16
15
14
14
14
14
14
14
14
14
14
14
17
17
17
17
17
17
17
17
16
15
15
15
15
15
16
16
15
15
15
16
17
17
17
17
17
17
17
17
17
17
17
17
17
17
17
17
17
17
17
17
18
18
18
18
19
19
20
20
20
20
20
20
20
21
21
21
22
22
22
22
22
22
22
22
22
22
22
22
22
22
22
22
22
21
21
21
21
21
21
23
22
22
22
22
22
23
23
23
23
23
24
24
24
24
24
24
24
23
23
23
23
23
23
23
22
20
19
19
19
19
19
19
19
19
19
19
18
18
18
18
18
19
19
18
18
18
18
18
18
19
18
18
18
17
17
16
16
16
16
16
16
16
16
16
16
16
16
16
17
17
17
19
19
19
19
19
19
19
19
19
19
19
19
19
20
23
23
23
23
23
23
23
23
23
23
23
23
23
23
23
23
23
23
23
23
23
23
23
23
23
23
23
23
23
23
23
23
23
23
23
23
23
23
23
23
23
23
23
23
23
23
23
23
23
23
23
23
23
23
24
24
23
23
23
23
23
23
23
23
23
23
23
23
23
23
23
23
23
23
23
23
23
23
23
23
23
27
27
27
27
25
25
25
26
26
27
26
26
23
25
25
25
25
26
27
26
26
28
27
29
29
30
30
30
30
30
30
31
33
32
31
31
31
30
30
30
30
30
32
32
32
32
32
32
32
32
32
32
32
32
32
32
32
32
32
33
33
33
34
35
36
37
38
38
38
38
38
38
40
41
41
41
41
41
41
41
41
41
41
41
41
41
41
43
43
43
43
43
43
43
42
42
42
42
42
42
42
42
42
42
42
42
42
42
42
42
42
42
42
42
42
42
42
42
42
42
42
42
42
42
43
43
45
64
64
65
65
67
72
73
78
80
80
80
80
77
78
85
85
89
87
88
86
86
86
107
110
110
111
112
116
116
117
116
118
119
121
122
121
122
122
140
147
148
148
148
150
148
149
150
150
150
151
151
152
152
154
154
154
158
157
159
159
159
158
159
159
159
160
160
160
161
162
162
162
164
167
167
166
167
167
167
167
167
168
169
172
173
173
176
176
176
174
174
176
176
176
178
178
180
182
184
183
181
181
181
181
182
183
184
187
188
188
188
188
188
188
188
188
188
188
187
187
185
187
190
186
187
189
188
194
194
193
193
193
193
193
193
193
193
193
192
192
194
194
195
195
195
195
195
195
196
197
197
195
182
182
182
179
178
174
172
171
167
168
162
160
160
154
146
144
142
142
141
141
140
140
139
140
140
140
140
140
142
142
142
142
142
142
142
145
148
148
148
147
146
146
146
146
145
145
145
146
149
149
150
153
158
153
152
153
153
153
154
155
154
154
155
145
144
143
138
146
147
142
142
136
136
136
136
137
136
138
138
119
119
118
121
121
124
125
125
124
122
124
124
126
127
127
127
129
130
134
135
133
130
130
130
131
134
136
135
134
134
135
136
138
138
136
138
136
136
137
136
136
136
137
137
137
138
140
138
138
138
138
138
142
143
144
144
144
144
144
143
143
141
142
139
142
142
139
139
141
141
141
141
143
143
144
145
142
142
142
142
142
142
143
146
147
147
148
148
148
148
148
151
151
151
150
149
150
151
151
152
153
153
153
153
153
155
155
162
162
163
166
166
166
166
166
167
170
169
170
170
170
172
172
172
172
172
172
160
160
158
156
158
151
147
137
136
136
139
141
139
137
138
138
140
141
139
139
139
140
142
142
143
146
146
148
148
150
150
153
154
153
152
152
152
152
151
150
149
154
157
157
156
155
152
151
150
151
158
158
158
157
156
156
155
160
160
160
161
161
161
161
160
160
162
165
166
169
169
168
168
167
171
171
171
172
172
176
176
176
171
171
172
172
172
173
178
179
180
180
180
180
181
182
182
189
190
190
191
191
192
193
193
196
192
191
191
186
185
182
182
178
167
173
169
169
167
165
166
161
160
160
161
167
166
166
166
166
172
169
172
169
168
166
159
158
158
162
163
164
164
166
166
166
166
166
166
166
168
169
170
171
172
172
172
172
173
173
173
173
175
174
172
172
170
169
169
168
168
166
166
163
162
162
162
162
162
162
163
163
163
157
155
155
155
155
155
155
155
155
160
161
163
162
163
163
162
161
162
166
166
166
167
166
166
166
166
166
166
164
160
159
159
152
160
160
160
157
158
157
159
159
159
160
160
160
160
165
163
166
167
167
166
166
167
166
166
166
166
155
155
149
149
147
147
148
152
153
157
158
154
154
154
154
154
154
148
141
137
130
128
126
127
126
126
125
124
125
125
124
124
124
124
124
128
127
130
130
129
128
129
129
129
131
135
132
124
124
124
124
124
125
125
126
125
124
127
128
126
126
130
131
132
133
135
134
134
136
137
139
145
147
147
148
148
150
149
149
149
149
149
149
149
149
149
149
149
153
153
162
164
167
166
168
168
167
167
167
167
167
170
169
163
160
164
163
172
170
170
172
175
175
177
177
179
179
179
179
181
182
182
182
185
188
188
189
190
190
190
195
195
195
198
198
196
197
196
196
196
201
203
205
209
210
210
209
205
202
202
203
204
203
205
207
207
207
207
207
205
204
204
204
201
201
196
196
196
196
194
190
190
186
186
186
187
184
184
184
183
183
183
183
183
183
183
184
183
183
183
183
183
180
179
179
179
179
179
179
179
179
179
178
178
178
178
178
181
182
182
182
182
182
182
182
181
181
181
181
181
181
183
182
182
183
183
183
183
183
184
184
183
183
181
180
180
179
179
180
179
178
178
178
178
178
179
179
177
174
172
172
170
172
172
169
168
169
169
173
168
166
164
161
137
107
99
82
78
73
75
74
73
75
76
76
73
73
72
73
75
74
73
73
73
73
73
73
73
76
74
74
74
73
71
69
70
70
70
71
73
76
77
76
76
75
75
77
77
79
79
79
80
80
79
80
83
84
85
85
85
86
87
87
87
88
88
88
88
89
89
89
89
90
91
91
91
93
93
94
93
89
89
88
87
87
87
89
90
90
90
89
90
90
90
90
90
90
90
90
91
91
92
94
95
95
95
95
95
95
95
96
96
96
96
96
96
96
98
98
99
98
95
97
97
98
98
98
100
98
96
94
90
90
90
90
90
89
89
88
89
86
87
87
88
88
88
88
88
88
88
88
87
87
85
89
88
88
87
87
87
88
88
89
89
89
87
87
87
84
85
85
85
85
84
84
82
82
82
82
81
81
80
80
79
80
81
82
82
82
83
83
83
83
82
82
82
82
82
82
82
82
82
82
82
82
82
82
82
83
83
81
81
78
77
74
69
65
61
49
41
42
41
41
41
41
39
37
37
37
35
35
35
35
35
35
35
36
36
36
36
35
35
35
35
35
35
36
36
37
36
36
36
35
37
37
37
37
36
35
35
35
36
36
35
35
35
35
34
34
34
34
34
35
35
35
35
35
35
35
36
39
39
40
41
42
42
42
41
40
41
40
37
37
38
38
38
39
39
39
38
37
38
38
38
38
40
40
40
40
40
40
39
39
40
40
40
40
40
40
40
40
40
40
40
40
40
41
41
41
41
41
41
41
41
42
42
42
42
42
42
42
42
42
42
42
43
43
43
43
43
43
42
42
42
42
42
42
42
41
41
41
39
39
39
39
39
40
40
40
40
41
41
41
41
41
41
41
42
43
42
42
38
35
35
35
35
36
37
37
38
38
38
38
38
39
39
39
39
39
39
38
38
38
38
38
37
37
37
37
37
37
36
37
37
37
37
37
35
35
34
31
28
28
28
28
28
28
28
27
26
25
25
25
25
25
25
25
24
23
22
22
22
22
22
22
22
22
22
22
22
22
22
21
21
21
21
21
21
21
21
21
21
21
19
19
19
19
19
19
20
19
18
18
18
18
18
20
20
19
19
19
19
19
19
19
19
19
18
18
17
17
17
17
17
17
17
17
17
17
17
17
17
17
17
17
18
18
18
18
18
18
18
18
19
19
19
19
19
19
19
19
19
19
19
19
18
18
18
18
18
17
17
16
16
15
15
15
15
15
14
14
14
14
13
13
13
13
13
12
12
12
12
11
13
13
13
13
13
13
13
13
13
13
13
13
13
14
14
14
13
13
13
13
13
13
14
14
14
14
15
14
14
15
15
15
15
15
15
15
16
16
16
17
15
16
16
16
16
16
16
16
16
16
15
15
15
15
15
15
15
15
15
15
16
16
16
16
16
16
16
16
16
16
16
17
17
17
17
17
17
17
17
17
17
17
17
17
18
17
17
17
17
17
16
16
16
16
16
16
16
16
16
16
16
16
16
16
15
15
15
15
15
15
15
15
15
15
16
16
16
13
13
13
13
13
13
14
13
13
13
13
13
13
13
13
13
12
12
12
12
12
12
12
11
11
11
11
11
11
11
11
11
11
11
11
11
11
11
11
11
10
10
10
10
10
10
10
10
10
10
10
10
10
10
10
10
10
10
10
10
10
10
10
10
10
10
10
10
10
10
10
9
9
9
9
9
8
8
9
9
9
9
9
9
9
8
9
9
9
9
9
9
9
9
9
9
9
9
10
9
9
9
9
9
9
9
9
9
9
9
9
9
8
8
8
8
7
7
7
7
7
7
7
7
6
6
7
7
7
7
7
8
8
8
8
7
7
7
7
7
7
7
7
7
8
8
8
8
9
9
9
9
9
8
8
8
8
8
8
8
8
8
8
8
8
8
8
8
8
8
8
8
10
11
11
11
11
10
11
11
11
11
12
13
13
17
17
17
19
19
18
18
20
20
21
21
22
22
23
23
22
22
24
23
25
26
29
29
29
29
29
29
29
29
29
29
29
30
30
31
31
32
32
32
32
32
32
33
33
34
34
35
35
35
35
35
35
35
35
35
38
38
38
38
38
38
38
38
38
39
40
39
38
38
38
38
38
37
37
38
38
38
38
38
38
38
38
39
39
39
39
39
39
39
39
39
39
39
39
39
39
39
39
39
39
39
39
39
39
39
40
40
40
40
40
39
39
39
39
39
39
39
39
39
39
39
39
39
39
39
39
39
40
41
41
41
41
41
41
41
41
41
41
41
41
41
41
41
41
41
41
41
41
44
44
45
45
45
45
45
45
45
45
45
46
46
46
45
46
45
45
47
47
47
46
46
43
42
44
41
40
39
38
37
38
38
38
37
38
37
38
38
37
37
35
35
35
34
34
35
36
36
36
36
36
36
36
35
35
35
35
35
35
35
35
35
35
35
35
35
35
35
35
35
35
35
36
36
36
36
36
36
36
36
36
35
35
35
35
35
34
34
35
35
35
35
35
35
35
35
35
35
35
35
35
35
35
35
35
35
35
36
36
36
35
35
35
35
35
35
35
35
35
35
35
36
37
37
37
37
36
36
35
35
35
35
35
35
35
35
35
35
35
35
35
35
35
35
35
35
35
35
35
35
38
38
38
38
38
38
38
38
38
38
38
38
38
38
39
39
38
38
38
38
38
38
38
36
35
35
34
34
33
33
33
33
35
35
34
34
34
33
33
33
33
33
32
30
29
29
28
28
28
28
28
28
28
27
26
25
24
24
24
24
25
25
25
25
25
24
24
25
25
25
24
24
24
24
23
23
23
23
22
22
22
22
21
21
21
21
21
22
22
22
22
22
22
22
22
22
23
23
23
22
22
22
22
22
22
22
22
22
22
22
22
22
22
22
22
22
22
22
22
22
22
22
22
22
22
21
21
21
21
21
22
21
21
23
22
22
22
22
22
22
22
22
22
23
22
23
24
24
24
24
24
24
24
24
24
24
24
23
23
23
23
23
23
23
23
23
23
23
23
23
23
23
23
23
23
23
23
23
20
20
20
20
20
19
19
19
19
19
19
19
19
18
18
18
18
17
17
17
17
17
17
16
16
15
15
15
15
15
15
15
15
15
15
15
12
12
12
12
13
13
13
13
13
13
13
13
13
13
13
14
14
14
15
15
15
16
16
16
16
16
16
16
16
16
16
16
16
16
16
16
16
16
16
17
17
17
17
17
17
17
17
17
17
17
17
17
17
17
17
16
16
16
16
16
16
16
16
16
15
15
15
15
15
15
15
17
17
17
17
17
17
17
17
15
16
16
17
17
17
17
14
14
13
13
13
15
15
15
15
15
15
15
15
15
15
15
15
15
15
15
15
15
15
15
15
15
15
15
15
15
15
15
15
15
16
16
15
15
15
15
14
15
15
15
15
15
15
15
15
15
15
15
17
17
17
17
17
17
17
17
17
17
17
17
17
17
17
17
17
17
16
16
16
16
17
17
17
17
17
16
16
17
17
17
17
17
17
17
17
18
18
18
18
18
18
18
18
18
19
19
19
19
19
19
19
19
19
19
19
19
19
19
20
20
20
21
21
21
21
21
21
21
21
21
21
21
21
21
21
21
21
21
21
20
19
19
19
19
19
19
18
18
18
18
18
18
18
18
18
17
17
17
17
17
17
17
17
17
17
17
17
17
17
17
17
17
17
17
17
17
17
18
18
18
18
18
19
19
19
19
19
19
19
19
21
21
21
21
21
21
21
21
21
21
21
21
20
20
20
20
20
19
19
19
19
19
19
19
19
19
19
19
19
19
19
19
19
19
17
17
17
14
14
14
14
14
14
15
15
14
14
14
14
13
13
13
13
13
12
12
12
12
12
12
12
12
12
12
12
13
13
14
15
17
17
17
17
15
15
15
16
16
16
16
16
16
16
16
16
16
16
16
16
16
16
16
17
17
17
17
17
17
18
18
18
18
17
17
17
17
17
17
17
17
17
17
18
17
17
17
17
17
17
18
18
18
18
18
18
18
18
18
18
18
18
17
17
17
17
17
18
18
19
20
20
19
20
20
20
20
20
21
21
22
22
22
22
21
21
21
21
21
22
23
23
23
23
23
23
23
23
23
23
23
23
23
23
23
23
23
23
23
23
22
22
22
22
22
22
22
22
22
22
23
23
23
23
23
23
23
23
23
23
23
23
23
23
23
23
23
23
23
23
23
24
24
24
24
23
24
24
24
24
24
24
23
23
23
23
23
23
23
23
23
23
23
23
23
23
23
23
22
22
21
21
21
21
20
20
20
20
20
20
20
20
20
18
17
17
18
18
18
18
17
17
17
17
17
17
17
17
17
17
18
17
17
17
17
17
17
17
17
17
17
16
16
17
16
15
15
15
15
16
16
15
15
15
15
15
15
15
15
15
15
15
15
15
15
15
15
14
14
14
14
14
16
16
16
17
17
17
18
19
19
19
19
18
18
18
22
22
22
22
22
23
23
23
23
23
23
23
24
24
24
25
24
23
23
23
23
23
23
23
24
25
25
25
28
28
28
28
28
28
29
29
29
29
29
29
29
29
29
29
29
29
30
30
29
29
29
29
29
29
29
29
29
29
29
29
30
30
31
31
31
32
32
32
32
32
32
34
34
34
33
33
33
32
32
32
33
33
33
33
33
33
34
34
34
34
34
34
34
34
34
34
33
33
33
34
34
34
34
34
34
33
33
33
33
33
33
33
33
33
33
33
32
32
32
32
32
31
31
31
31
31
31
31
31
30
31
32
32
32
31
30
31
30
31
30
30
31
31
31
31
31
31
31
30
30
30
31
31
31
31
31
31
32
32
32
32
32
32
32
32
32
32
33
31
30
29
29
30
30
30
30
30
29
29
29
29
29
29
29
29
29
29
29
28
28
28
29
29
27
24
24
24
24
24
24
24
24
24
24
24
24
24
24
23
23
22
22
23
22
21
20
20
20
19
19
19
19
19
20
20
21
20
20
20
20
20
20
19
19
18
18
18
18
18
18
20
19
19
19
18
18
18
18
18
18
18
18
18
18
18
20
20
20
20
20
20
21
21
21
21
21
20
20
20
20
20
20
21
21
21
20
20
20
20
19
19
19
17
18
18
19
19
20
20
20
20
20
20
20
20
20
20
20
20
20
20
20
20
20
20
20
20
20
21
22
22
20
20
19
19
20
20
20
20
20
20
20
20
20
20
21
21
21
21
21
21
21
21
21
21
21
21
21
21
21
21
21
22
22
22
22
22
22
22
21
21
21
22
22
22
22
22
22
22
22
22
22
22
22
22
22
22
22
22
22
22
22
21
21
21
21
22
22
22
22
21
21
21
21
21
21
21
21
21
21
21
20
20
20
20
20
20
20
20
20
20
21
21
21
23
23
23
23
23
23
23
23
23
23
23
23
21
21
19
19
19
18
17
17
17
17
17
17
17
17
17
17
17
19
19
18
18
18
18
18
18
18
18
18
18
18
18
18
18
18
19
19
19
19
19
19
20
20
20
20
20
20
21
21
20
20
20
20
20
20
20
20
19
19
20
20
20
20
20
21
21
22
22
22
22
22
22
23
23
23
23
23
23
23
23
23
23
23
23
23
23
23
23
23
23
22
22
22
22
23
23
23
23
23
23
23
23
23
23
23
24
24
24
24
24
24
24
24
25
25
25
25
25
24
23
23
23
23
23
23
23
23
23
23
23
23
23
23
23
23
22
22
22
22
20
20
20
20
20
20
21
20
20
20
20
19
19
19
20
21
21
21
21
21
21
20
20
21
21
21
21
21
21
21
21
21
20
20
20
20
20
20
20
20
20
20
20
19
19
19
19
19
19
19
19
19
19
19
19
19
19
19
19
19
21
21
21
21
21
20
20
20
20
20
20
19
19
20
20
20
20
20
20
20
20
20
20
20
20
20
20
20
20
20
21
22
22
22
22
21
22
22
23
22
23
23
23
21
21
21
21
21
19
19
19
19
19
19
20
19
19
19
18
18
18
18
18
18
18
18
18
18
18
18
18
18
18
18
18
18
18
18
18
17
17
17
17
17
17
17
18
18
18
19
19
19
19
19
19
19
19
19
19
19
18
18
17
18
19
19
19
20
21
22
22
22
22
22
23
23
23
23
23
23
23
24
23
23
23
23
23
23
23
22
22
23
23
23
23
23
24
23
23
23
23
24
24
25
26
26
26
26
26
26
26
26
26
26
27
27
27
27
27
27
27
27
27
27
27
27
27
27
28
28
29
29
29
29
29
29
29
29
29
29
30
30
31
32
31
31
31
31
31
31
32
33
33
33
33
33
33
33
33
33
33
33
33
33
33
33
33
34
34
33
33
33
33
33
33
33
33
33
32
33
33
33
33
33
33
31
31
31
31
31
29
29
29
29
29
29
29
29
29
29
29
29
29
29
29
29
29
29
29
29
29
29
29
29
29
29
29
29
28
28
28
28
28
28
28
28
29
29
29
28
28
28
28
28
28
28
29
29
29
29
29
28
28
26
26
23
23
23
23
23
23
23
23
23
23
23
23
23
23
23
23
23
23
22
22
22
22
22
22
22
23
23
23
23
23
23
23
23
23
23
23
23
23
23
23
23
21
21
21
21
21
19
19
19
17
18
18
18
18
18
18
18
19
19
19
19
19
19
19
19
19
19
19
19
19
19
19
19
19
19
19
20
20
20
17
17
17
17
18
20
20
20
20
20
21
21
21
20
20
18
18
18
18
18
18
17
18
18
18
18
18
18
18
18
18
19
19
19
19
19
19
19
19
19
19
19
19
18
18
18
18
18
18
18
18
18
18
18
18
18
18
18
18
18
18
18
18
18
18
18
19
19
20
20
22
21
21
21
21
21
23
23
23
23
23
23
22
23
23
23
23
23
23
23
23
23
23
23
23
23
23
23
23
23
23
23
23
23
23
23
23
23
23
23
23
22
22
22
22
26
26
26
26
26
26
26
26
26
27
27
27
27
27
27
27
27
27
27
29
30
29
29
29
28
29
29
29
29
29
29
28
29
24
23
23
22
23
23
23
23
23
23
23
23
24
25
25
25
25
25
25
25
24
24
24
24
25
26
27
27
28
28
28
28
28
28
28
28
28
28
29
29
29
29
29
29
29
29
29
29
29
29
29
29
29
29
29
29
28
28
28
28
28
28
28
28
28
29
29
29
29
29
28
29
29
29
29
29
29
29
29
29
29
29
29
29
29
29
29
29
29
29
29
29
29
29
28
28
28
28
28
28
28
28
28
28
27
27
27
25
25
25
24
24
24
24
24
24
24
24
24
24
24
24
24
23
23
23
23
23
23
22
19
19
19
19
19
19
18
18
18
17
17
17
17
17
17
17
12
12
11
11
11
11
11
11
11
11
12
12
12
12
12
12
12
10
10
10
10
10
11
11
11
11
11
11
11
11
11
11
11
11
10
10
10
9
9
9
9
9
9
9
9
10
10
10
10
10
10
11
11
11
11
11
11
11
11
11
11
11
11
11
11
11
11
11
11
11
11
11
11
11
11
11
11
11
11
11
11
11
11
11
11
11
11
11
11
11
11
11
10
10
10
10
10
9
9
9
9
9
9
9
9
9
9
8
8
9
9
9
9
9
9
10
10
10
10
10
10
10
10
11
11
11
11
11
11
11
11
11
11
11
11
11
11
11
11
11
11
11
11
11
11
11
11
11
11
11
8
7
6
6
6
6
6
6
6
6
5
5
5
5
5
5
5
5
5
5
5
5
5
5
5
5
5
5
5
5
5
5
5
5
5
5
5
6
6
6
6
7
7
8
8
8
8
8
8
8
8
8
8
7
7
7
7
6
6
6
6
6
6
6
6
6
6
6
6
6
6
6
6
7
7
7
7
7
7
7
7
7
7
7
7
7
8
8
8
8
8
8
8
8
8
8
8
9
9
9
9
9
9
9
8
7
7
7
7
6
6
6
7
7
7
7
7
7
7
7
7
7
7
7
7
7
7
7
7
7
7
7
7
7
7
7
7
7
7
7
8
8
8
8
9
9
9
9
9
9
9
9
9
9
9
9
9
9
9
9
9
9
9
9
9
10
10
11
11
11
11
11
11
11
11
11
11
11
11
11
11
11
10
10
10
10
11
10
10
10
10
10
10
10
10
10
10
10
10
10
10
10
10
10
10
10
10
10
10
10
10
10
10
11
11
11
11
11
10
11
11
11
11
11
11
11
11
11
11
11
11
11
11
11
11
11
11
11
11
11
11
10
10
10
10
10
10
10
9
9
9
10
11
11
11
11
11
11
11
11
11
11
11
11
11
11
11
11
11
11
11
10
10
9
10
9
9
9
9
9
9
9
9
9
9
10
10
10
10
10
10
10
10
10
11
11
10
10
10
10
11
11
11
11
11
11
11
10
10
10
10
10
10
10
10
10
10
10
11
11
11
11
11
11
11
11
11
11
11
11
11
11
11
11
11
10
10
9
9
9
9
9
8
8
8
8
8
8
8
8
8
8
8
8
8
8
8
8
8
8
8
8
8
9
9
9
9
9
9
9
10
11
11
11
11
11
11
12
12
12
12
12
14
14
14
14
14
14
15
15
15
15
15
15
15
15
15
15
15
15
15
15
15
15
15
15
15
16
16
16
16
16
16
16
16
16
16
16
15
15
15
15
15
15
15
14
14
14
14
14
14
14
14
14
15
15
15
15
15
15
15
15
15
15
15
14
14
14
14
15
15
14
14
14
14
14
14
14
14
14
14
14
13
13
13
13
13
13
13
13
14
13
13
13
13
13
13
13
13
13
13
13
14
14
14
14
14
14
14
14
13
13
13
13
13
13
13
13
12
12
12
12
12
11
11
11
11
11
11
11
11
11
11
11
9
9
10
10
9
9
9
7
7
7
7
7
7
7
7
7
7
7
7
7
7
7
7
7
6
6
6
6
6
6
6
6
8
7
7
7
7
7
7
7
7
7
7
7
7
7
7
7
7
7
8
8
8
8
8
8
7
7
7
7
7
7
7
7
7
7
7
7
7
7
7
7
7
7
7
7
7
7
7
8
8
8
8
7
7
7
7
7
9
9
10
10
10
10
10
11
11
11
11
11
11
11
11
11
11
11
11
11
11
12
12
12
12
11
11
11
11
11
11
11
11
11
11
11
11
11
11
11
11
13
13
13
13
13
13
14
14
14
14
14
14
14
14
14
14
14
14
14
13
13
13
13
13
13
13
13
12
12
12
12
12
12
12
12
12
12
12
13
13
13
13
13
13
13
13
13
13
14
14
14
14
14
14
14
14
14
14
14
14
14
14
14
15
15
15
15
15
15
15
15
15
15
15
15
15
15
15
15
15
15
15
16
16
16
16
16
16
16
16
16
16
16
16
16
16
16
16
16
16
16
16
15
15
15
15
15
15
15
15
14
14
13
13
13
13
13
13
13
13
13
12
12
12
11
11
11
11
11
11
11
11
11
11
10
9
10
10
10
10
10
9
9
9
9
9
9
9
9
9
9
9
9
9
9
9
9
9
9
9
9
9
9
9
9
9
9
9
9
8
7
7
7
7
7
7
7
7
7
7
7
7
7
7
7
7
7
7
7
7
7
7
7
7
7
7
7
7
7
7
7
7
7
7
7
7
8
7
7
7
7
6
6
6
6
5
5
5
5
5
5
5
5
5
5
6
6
6
6
6
6
6
6
6
6
5
5
5
5
5
5
5
5
5
5
5
5
5
5
5
5
5
5
5
5
5
5
5
5
5
5
5
5
5
5
5
5
5
5
5
4
4
4
4
4
4
4
4
4
4
4
4
4
4
4
4
4
4
4
4
4
4
4
4
4
5
5
5
5
5
5
5
5
5
5
5
5
5
5
5
5
5
5
5
5
5
5
5
5
5
5
6
6
6
6
6
6
6
6
6
6
6
6
6
6
7
7
7
7
7
7
7
7
7
7
7
8
8
8
8
8
8
8
8
8
7
7
7
7
7
7
7
7
7
7
7
8
8
7
7
6
6
6
6
6
6
6
6
6
6
6
6
6
6
6
6
6
6
6
6
6
5
5
5
5
5
6
6
6
6
6
6
6
6
6
6
6
6
6
6
6
6
6
6
6
6
6
6
6
6
6
5
5
5
5
5
5
5
5
5
5
5
5
5
5
5
5
5
5
5
5
5
6
6
6
6
6
6
6
6
6
6
6
6
6
6
5
5
5
5
5
5
5
5
5
5
5
5
5
5
5
5
5
5
5
5
5
5
5
5
6
6
5
5
5
5
6
7
7
7
7
7
7
7
8
8
8
8
8
8
6
6
6
6
7
7
7
7
7
7
7
7
7
7
7
7
7
7
7
7
7
7
7
7
7
7
7
6
6
6
6
6
6
6
6
6
6
6
6
5
5
5
5
5
5
5
5
5
5
5
5
5
5
5
5
5
5
5
5
5
5
5
5
5
5
5
5
6
6
6
6
7
6
6
6
6
6
6
6
6
6
6
6
6
6
6
6
6
6
6
6
6
6
7
7
7
7
7
7
7
7
7
7
7
7
7
7
7
7
7
7
7
7
7
7
7
7
7
7
7
7
7
6
6
7
7
7
8
8
8
8
8
8
8
9
9
9
9
9
9
9
9
9
9
9
9
9
9
9
9
9
9
9
9
9
9
9
9
9
9
9
9
9
9
9
9
9
8
8
8
8
9
10
10
10
10
10
10
10
11
11
11
11
11
11
11
11
11
11
11
11
11
11
11
11
11
10
11
11
11
11
11
11
11
11
11
11
11
11
11
10
10
10
10
10
10
10
10
9
9
9
9
9
9
9
9
9
9
9
9
9
9
9
9
9
9
9
9
9
9
9
9
9
9
9
9
9
9
9
9
9
9
9
9
9
8
8
8
8
8
8
8
8
8
8
8
9
9
9
9
9
9
8
8
8
8
8
9
9
9
9
8
8
7
7
7
7
7
7
6
6
6
6
6
6
7
7
7
7
7
7
7
7
7
7
7
7
7
7
7
8
8
8
8
7
7
7
7
7
7
7
7
7
7
7
7
7
8
8
8
8
8
8
9
9
9
9
9
9
10
10
10
10
10
10
10
10
10
10
10
10
10
10
10
10
10
10
10
10
10
10
10
10
10
9
9
9
9
9
9
9
9
9
9
9
9
9
9
9
9
9
9
9
9
9
9
9
9
9
9
9
9
9
9
10
10
10
10
10
10
10
9
9
9
9
8
8
8
8
8
9
9
9
8
8
8
8
8
8
8
6
6
6
6
7
7
6
7
7
7
7
7
7
7
7
7
7
7
7
7
7
7
7
7
7
7
7
7
7
7
7
7
7
7
8
8
8
8
8
8
8
8
9
9
9
10
10
10
10
10
9
9
9
9
9
9
10
11
11
11
11
11
11
12
12
12
13
13
13
13
14
14
14
14
14
14
14
14
14
14
14
14
14
14
14
14
14
14
14
14
14
15
15
15
15
15
15
15
15
15
15
15
14
14
14
14
14
14
14
14
14
14
14
14
14
14
14
14
14
14
14
14
15
15
17
17
17
17
17
17
17
17
17
17
18
18
18
18
18
18
18
18
19
19
20
20
20
20
20
20
20
20
20
20
21
21
21
21
21
21
21
21
21
22
22
22
22
22
22
22
23
23
23
23
23
23
23
22
22
22
22
22
22
22
22
22
22
22
22
22
22
22
22
22
22
22
22
22
22
22
22
21
21
21
21
21
21
19
19
19
19
19
19
19
19
19
19
19
18
17
17
17
17
17
17
17
17
17
17
17
17
17
17
17
17
17
17
17
17
17
17
17
17
17
17
17
17
17
17
17
17
17
17
17
17
16
16
16
16
16
16
16
16
16
16
16
16
16
16
16
16
16
14
14
14
14
14
14
14
13
13
13
13
12
12
12
11
11
11
11
11
11
11
11
11
12
12
11
11
11
11
11
11
11
11
11
11
11
11
11
11
11
11
11
11
11
11
11
10
10
10
10
9
9
9
9
11
11
11
11
11
11
11
11
11
11
11
12
12
12
12
12
12
12
12
12
12
12
11
12
12
12
12
12
12
12
12
12
12
12
12
12
12
12
12
12
12
12
12
12
12
12
12
12
12
12
12
12
12
12
12
12
12
12
12
12
12
12
12
12
12
12
12
12
12
12
12
13
13
13
13
13
13
13
13
13
13
13
13
13
13
13
13
13
13
13
13
13
13
13
13
13
14
15
15
15
15
15
15
15
15
15
16
16
16
16
16
16
16
16
16
17
17
17
17
17
17
17
17
17
17
17
17
17
16
16
16
16
16
17
17
17
17
17
17
17
17
17
17
17
17
17
17
17
17
17
17
17
17
17
17
17
17
16
16
17
17
17
17
17
17
17
19
19
19
19
19
19
20
20
20
20
20
20
20
20
21
21
21
21
21
21
19
19
19
19
19
19
19
19
19
19
19
19
19
21
21
21
21
21
21
21
20
20
20
20
20
20
20
20
19
19
19
19
19
19
19
19
19
19
19
19
19
19
19
19
19
19
19
19
18
18
18
19
20
20
19
19
18
18
18
18
18
18
18
19
19
19
19
19
19
19
19
19
19
19
19
19
19
19
19
19
19
18
18
18
18
18
18
18
18
18
18
18
18
18
18
18
18
18
18
18
17
17
16
15
15
15
15
15
15
14
14
14
13
13
13
13
13
12
12
12
12
12
12
11
11
11
11
11
11
11
11
11
11
11
11
11
11
10
10
10
10
11
11
11
11
11
11
11
11
11
11
10
10
10
10
10
10
10
10
10
10
10
10
10
10
10
10
10
10
10
10
10
10
10
10
9
9
9
8
8
8
8
8
8
8
8
7
7
7
7
7
7
7
6
7
7
7
7
6
6
6
6
6
6
6
6
6
6
6
7
7
8
8
8
8
8
9
9
9
10
10
9
9
9
9
9
9
9
9
8
8
8
8
8
7
7
8
11
11
11
11
11
11
11
11
11
11
11
10
10
10
10
10
10
10
10
10
11
11
11
11
11
11
10
10
10
10
10
10
10
10
10
10
10
10
10
10
10
11
11
11
11
11
11
11
11
11
11
11
11
11
11
11
11
11
11
11
11
11
11
11
11
11
11
11
11
11
11
11
11
11
12
12
12
12
12
13
13
14
14
14
14
14
14
16
16
16
16
16
16
16
16
16
16
16
16
16
16
16
17
17
17
17
17
17
17
17
17
17
17
17
17
17
17
17
17
17
17
17
17
16
16
16
16
16
15
15
15
14
14
14
14
14
14
15
15
16
16
16
16
16
16
16
16
16
16
16
15
15
15
14
13
14
14
14
13
13
13
13
13
13
13
13
14
15
14
14
14
15
15
15
15
15
15
15
15
15
15
15
15
15
15
15
15
15
15
15
15
15
15
15
15
15
15
15
15
15
15
16
16
16
16
16
16
16
16
16
16
16
16
15
15
15
15
15
15
15
15
15
15
15
15
14
14
14
14
14
14
14
14
14
13
13
13
13
13
13
13
13
13
13
13
13
13
13
13
13
13
14
14
14
14
14
14
14
15
15
15
15
14
14
14
14
14
14
14
14
14
14
14
14
14
14
14
14
14
14
14
14
14
14
14
14
14
14
14
14
14
14
14
14
14
14
14
13
13
12
12
12
12
12
12
12
11
10
10
10
10
11
11
11
11
11
11
11
11
11
11
11
11
11
11
11
11
11
11
11
11
11
11
11
11
11
11
11
11
11
11
11
11
11
11
11
11
11
11
12
12
12
12
12
12
12
12
13
13
13
12
12
12
12
12
12
12
12
12
12
11
11
11
11
11
11
11
11
11
10
10
10
10
10
10
10
10
10
10
9
9
9
9
9
10
10
9
9
6
6
6
6
6
6
6
6
5
5
5
5
5
5
5
5
5
5
5
5
5
5
5
5
5
5
5
5
5
5
5
5
5
5
5
5
5
5
5
5
5
5
5
5
5
5
5
5
5
5
5
5
5
5
5
5
5
5
5
5
5
5
5
5
5
5
5
5
5
5
5
5
5
5
5
5
5
5
5
5
5
5
5
5
5
5
5
5
5
5
5
5
5
5
5
5
5
5
5
5
5
5
5
5
5
5
5
5
5
5
5
5
5
5
5
5
5
5
5
5
5
5
5
5
5
5
5
5
5
5
5
5
5
5
6
6
6
6
6
6
6
6
6
6
6
6
6
6
6
6
6
6
5
5
5
5
5
5
5
5
5
5
5
4
4
4
4
4
4
4
4
4
4
4
4
4
5
5
5
5
5
5
5
5
5
5
5
5
5
5
5
5
5
5
5
5
5
5
5
6
6
6
6
6
6
6
6
6
6
6
6
5
5
5
5
5
6
6
6
6
6
6
6
6
6
6
6
6
6
6
6
6
6
6
6
6
6
6
6
6
6
6
6
6
6
6
6
6
6
6
6
6
6
6
6
6
6
6
6
6
6
6
6
6
6
6
6
6
6
6
6
6
6
6
6
6
6
6
6
6
6
6
6
6
6
6
6
6
6
6
6
6
6
6
6
6
7
7
7
7
7
8
8
9
9
9
9
9
9
9
9
9
9
9
9
9
11
11
12
12
12
14
14
14
14
14
14
14
14
14
15
15
15
14
14
14
14
14
14
14
14
14
14
14
14
14
14
14
14
14
14
14
14
14
14
14
14
14
15
15
15
14
14
14
14
14
14
14
14
14
14
14
14
14
14
14
14
14
14
14
14
14
15
14
14
14
17
17
19
19
19
19
19
19
19
19
19
19
19
19
19
19
19
19
19
19
19
19
19
19
19
19
19
19
19
19
19
19
19
19
19
19
19
19
19
19
19
19
19
19
19
20
20
20
20
20
20
20
19
19
19
19
18
17
17
17
17
17
17
17
16
16
16
16
16
16
16
16
16
17
17
17
17
17
17
17
17
17
18
18
17
17
17
17
17
17
17
17
17
17
17
17
17
17
17
17
17
17
17
17
17
17
17
17
17
17
17
18
18
18
18
18
18
18
18
18
17
17
17
17
17
17
17
17
17
17
17
17
17
17
17
17
17
17
17
17
17
16
16
16
16
16
16
16
16
16
16
15
14
13
11
11
11
11
11
11
11
11
11
11
11
11
12
11
11
11
11
11
11
11
11
11
11
11
11
12
12
12
12
11
11
11
11
11
11
11
11
11
11
11
11
11
11
11
11
11
11
11
11
11
11
11
11
11
11
11
11
11
11
11
11
11
11
11
11
11
11
11
11
11
11
11
11
11
11
11
11
11
11
11
11
11
11
11
10
10
10
10
10
10
10
10
10
10
10
10
10
10
10
10
9
9
9
9
9
9
9
9
9
9
10
10
10
10
10
10
10
10
10
10
10
10
10
10
10
10
10
10
10
10
10
11
11
11
11
11
11
11
11
11
11
11
11
11
11
11
11
11
11
11
11
11
11
11
11
11
11
11
11
11
11
11
11
11
11
11
11
11
11
11
11
11
11
11
11
11
11
11
11
11
11
11
11
11
12
12
12
12
12
12
12
12
12
11
11
11
11
11
11
11
11
11
11
11
11
12
12
11
11
11
11
11
11
11
11
11
11
11
11
11
11
11
11
11
11
11
11
11
11
11
10
9
9
9
10
10
10
10
10
11
11
11
11
11
11
11
11
11
11
11
11
11
11
11
11
11
11
11
11
11
11
11
11
11
11
11
11
11
11
11
11
11
11
10
10
10
10
10
10
10
10
10
10
10
10
10
11
11
11
10
10
10
10
11
11
11
11
11
11
11
11
11
11
11
11
11
11
11
11
11
11
11
11
11
11
11
11
11
11
11
11
11
11
11
11
11
11
11
11
11
11
11
11
11
12
12
12
12
12
12
12
12
12
12
12
12
12
12
12
12
12
12
12
12
12
12
11
11
11
11
11
11
11
11
11
11
11
11
10
10
10
10
10
10
10
10
10
11
11
11
11
11
11
10
10
10
9
9
9
9
9
9
9
9
9
9
9
8
8
8
8
8
8
8
8
6
7
7
7
7
7
7
8
8
8
8
8
8
8
8
8
8
8
8
8
8
8
8
8
8
8
8
8
8
8
8
8
8
8
8
8
8
8
8
8
8
8
8
8
8
8
8
8
8
8
8
8
8
8
8
8
8
8
8
8
8
8
8
8
8
8
8
8
8
8
7
7
6
6
6
6
6
6
6
6
6
6
6
6
6
6
6
6
5
5
5
5
6
7
7
7
7
7
6
6
6
6
6
6
6
6
6
6
6
6
6
6
6
6
7
7
8
8
8
8
8
7
7
7
7
7
7
7
7
7
7
7
7
7
7
7
7
7
7
7
7
7
7
7
7
7
7
7
7
6
6
6
6
6
6
6
6
6
6
6
6
6
6
6
6
6
6
5
5
5
5
5
5
5
5
5
5
5
5
5
5
5
5
5
5
5
5
5
5
5
5
5
5
5
5
5
5
5
5
5
5
5
5
5
5
5
5
5
5
5
5
5
5
4
4
4
4
4
4
4
4
4
4
3
3
3
3
3
3
3
3
3
3
3
3
3
3
3
3
3
3
3
3
3
3
3
2
2
2
2
2
2
2
2
2
2
2
2
2
2
2
2
2
2
2
2
2
2
2
2
2
2
2
2
3
3
2
2
2
2
2
4
4
4
4
4
4
5
5
5
5
5
6
7
7
8
8
8
8
8
8
8
9
10
10
10
11
11
11
11
13
14
15
15
16
17
17
20
20
22
22
22
26
26
26
26
26
26
26
26
26
26
26
27
27
27
28
28
29
29
29
30
30
30
32
33
33
35
35
35
35
35
35
35
35
35
35
36
36
36
37
37
37
37
37
37
37
37
37
37
37
37
37
37
37
37
37
37
38
38
38
39
39
39
39
39
39
39
39
39
39
39
39
39
39
39
39
39
39
39
39
39
39
40
39
40
40
40
40
40
40
40
40
40
40
40
40
40
40
40
40
40
40
41
41
41
41
42
42
44
44
46
48
56
56
58
58
59
59
59
59
59
60
60
63
63
63
61
62
61
64
63
63
64
64
65
65
65
66
66
68
71
71
72
72
71
72
73
74
75
74
74
73
73
73
73
73
73
71
71
67
68
68
67
69
68
67
68
67
66
67
67
68
76
76
76
76
75
75
75
75
75
76
77
77
76
76
77
77
77
77
76
76
76
75
77
78
81
83
82
82
82
82
82
82
82
83
83
84
84
83
84
84
85
85
85
85
86
88
88
88
89
89
90
91
91
91
92
92
93
93
93
93
93
93
93
93
93
93
93
92
92
90
83
82
75
75
74
74
74
73
73
73
73
73
73
74
74
74
74
75
75
75
76
78
79
79
79
80
80
81
81
81
81
82
82
84
85
85
85
85
85
85
83
83
83
85
86
86
86
88
88
89
88
88
88
87
88
87
87
87
87
87
89
89
89
90
90
93
94
93
94
94
93
94
94
94
94
94
95
94
91
89
83
82
70
69
69
66
66
65
64
62
64
64
63
56
54
55
54
54
53
55
57
57
57
58
58
58
58
58
59
59
59
59
59
60
61
61
60
60
60
61
61
61
63
62
63
65
65
65
65
65
65
65
64
65
65
65
65
65
64
64
64
64
65
65
65
66
66
66
67
70
69
69
69
69
69
70
70
70
69
68
68
68
69
68
69
69
67
68
68
66
66
66
66
68
68
68
67
67
67
67
68
68
68
68
69
69
70
70
70
71
71
71
71
71
71
71
71
72
72
72
72
72
72
71
73
74
74
75
75
77
77
77
77
77
77
77
77
77
80
79
79
79
79
79
79
79
79
78
78
77
78
78
78
78
77
77
77
78
77
78
80
77
77
77
75
76
76
75
75
74
74
74
70
65
66
66
67
67
67
67
67
67
67
67
67
69
69
71
71
71
70
69
69
69
70
70
72
72
73
73
73
78
79
79
79
79
79
79
79
79
80
80
79
80
80
79
79
79
79
79
79
78
79
79
79
79
79
82
83
83
83
83
83
83
84
84
83
83
78
79
79
79
78
75
76
76
76
77
77
76
77
77
76
76
76
76
75
76
75
71
70
70
71
71
71
71
71
71
71
71
70
68
68
66
65
65
65
65
64
64
65
63
64
64
63
61
60
61
61
61
61
61
61
61
61
62
60
60
59
59
59
59
59
59
59
59
59
59
60
60
60
60
60
60
60
60
60
60
60
60
60
60
60
60
60
60
60
60
60
60
59
59
59
59
59
59
59
59
58
58
57
57
56
52
48
48
47
46
45
45
46
44
44
44
45
44
44
44
43
43
43
42
42
42
41
41
41
40
39
36
34
34
34
34
33
33
33
33
33
33
32
32
33
33
33
33
33
32
31
31
31
31
31
32
32
31
29
29
30
30
30
31
31
30
29
29
29
29
29
29
29
29
30
31
31
31
31
31
31
31
31
31
31
31
30
31
31
32
32
31
33
33
33
34
33
34
34
34
33
32
32
32
32
32
30
30
30
30
30
30
30
34
32
33
33
33
31
29
29
28
28
27
27
27
27
27
28
29
29
29
29
29
29
31
31
31
32
32
32
32
34
34
34
34
33
35
37
38
38
38
38
39
39
40
41
41
41
41
41
41
41
41
41
41
41
41
41
41
40
40
40
40
41
41
41
41
41
41
41
41
41
44
44
46
46
46
46
46
46
46
46
46
46
46
46
47
47
47
47
48
51
51
51
52
52
52
52
52
52
52
52
52
52
52
52
53
51
51
50
50
50
50
50
50
50
50
51
51
51
51
50
51
51
51
51
51
51
51
51
52
52
52
52
52
52
52
53
53
53
53
53
53
53
52
53
53
53
53
53
53
53
53
53
53
53
53
53
53
53
53
53
53
53
53
53
53
53
53
53
53
53
52
52
52
52
53
53
53
53
53
53
53
53
53
54
54
53
53
53
53
53
54
51
51
51
51
52
51
51
51
51
51
52
52
50
50
50
51
47
47
47
47
47
47
47
47
46
46
37
37
37
35
35
35
30
31
31
31
31
31
31
31
31
30
30
30
30
29
28
28
28
29
29
29
29
27
27
23
23
23
22
22
22
22
22
22
21
21
21
21
21
21
21
21
21
19
19
18
18
18
18
18
18
18
18
18
18
18
18
19
18
17
17
17
17
17
17
18
18
18
17
17
17
17
18
18
19
19
19
19
19
19
19
18
18
18
18
18
18
20
20
20
20
21
21
23
23
22
22
23
23
23
23
23
23
23
24
24
24
24
24
24
23
23
23
23
24
24
26
26
27
28
28
29
29
29
29
29
29
29
29
29
28
29
29
29
29
29
29
29
29
29
29
29
29
29
29
29
29
29
29
29
29
29
29
29
29
29
29
29
29
29
29
29
29
29
29
29
29
29
29
29
29
29
29
29
29
29
29
29
29
29
30
29
29
29
29
29
29
29
29
27
27
27
28
28
28
29
29
29
29
29
29
29
29
29
29
29
29
29
29
29
29
29
29
27
27
27
27
27
27
27
27
27
27
26
26
26
26
26
25
25
24
24
24
23
23
23
23
23
23
23
23
24
23
23
22
22
22
20
20
20
21
21
19
19
20
20
20
19
19
18
19
19
19
20
20
20
20
18
18
18
17
17
17
17
17
17
17
17
17
17
17
17
17
17
17
17
17
17
17
17
17
17
17
17
17
17
17
17
17
17
17
17
17
17
17
17
17
17
17
17
17
16
16
16
16
16
16
16
16
16
17
17
17
17
17
17
17
17
17
17
17
17
17
17
17
17
17
16
16
16
16
15
15
15
15
16
15
15
15
15
14
14
14
14
13
13
13
13
13
13
13
14
14
14
14
14
13
12
12
12
12
12
12
12
12
12
12
12
11
8
7
7
7
7
7
7
7
7
7
7
7
9
9
9
9
9
9
9
9
9
9
10
10
10
10
10
10
10
10
10
10
11
11
11
11
11
11
11
11
11
11
11
11
12
12
12
14
14
15
15
15
15
15
15
15
15
14
14
14
14
15
15
16
16
16
15
15
14
14
14
14
14
14
14
14
14
14
13
13
13
13
13
13
13
14
14
14
14
14
14
14
14
14
14
14
14
14
14
14
14
14
14
14
14
14
14
14
14
14
14
14
14
14
14
14
14
14
14
14
14
14
14
13
13
13
13
13
13
13
13
14
15
16
16
17
16
16
16
16
17
17
17
17
17
17
17
17
17
17
17
16
16
16
17
17
17
17
17
17
17
17
17
17
16
16
16
16
16
16
16
16
16
15
15
15
15
15
16
16
16
15
15
15
15
15
15
15
15
15
16
16
17
16
16
16
16
17
16
17
17
17
17
17
17
18
19
19
19
19
19
20
20
20
21
21
21
21
21
21
21
21
21
21
22
22
22
22
17
19
19
19
19
19
20
20
20
20
20
19
19
19
19
19
19
19
19
20
20
20
20
20
19
20
21
21
21
21
21
21
23
23
23
23
23
23
23
23
23
23
23
23
23
23
23
23
23
23
23
23
23
23
23
23
23
23
23
23
23
24
24
24
24
24
24
24
24
24
24
24
24
24
24
24
24
24
24
24
24
24
24
24
25
26
25
25
24
24
26
25
25
25
25
25
25
25
25
25
25
25
25
25
25
25
25
25
25
26
27
27
27
27
27
27
27
27
27
27
27
27
27
27
27
27
27
27
27
27
27
26
27
27
26
26
26
26
26
26
26
26
26
28
29
29
27
23
22
21
21
20
19
20
20
19
19
20
19
19
19
19
19
19
20
20
20
20
20
20
21
19
19
19
20
20
20
20
20
21
21
21
21
21
21
20
20
20
20
21
20
20
20
20
20
20
20
20
20
20
20
20
20
20
20
20
20
20
21
22
22
22
22
22
22
22
22
22
22
22
22
23
23
23
23
23
25
25
26
27
28
28
29
28
29
29
29
29
29
29
29
29
29
29
29
29
29
29
29
29
30
30
29
28
28
28
27
27
27
27
28
28
29
29
29
31
31
31
32
35
35
35
35
35
35
35
35
35
35
35
35
35
35
35
35
35
35
35
35
35
34
33
33
34
34
34
34
34
34
34
34
34
34
34
34
34
35
35
35
35
35
34
34
34
35
34
34
34
33
33
33
34
34
34
34
33
33
33
33
33
32
32
33
33
33
33
33
33
33
33
33
33
34
33
33
32
32
32
29
29
29
29
29
29
29
29
29
29
29
29
29
29
29
29
29
29
29
29
29
29
29
29
28
28
28
28
28
27
27
26
26
26
27
27
27
27
27
27
27
27
27
27
27
27
26
26
26
26
27
27
27
27
27
27
27
27
27
27
26
26
26
26
27
27
27
27
27
27
27
27
27
27
27
27
27
26
26
25
25
23
23
23
21
21
22
18
17
17
17
17
17
17
17
17
17
17
17
17
17
17
17
17
17
15
15
15
15
15
15
14
14
14
14
13
13
12
12
12
12
12
12
12
12
12
12
12
12
12
12
12
12
12
12
12
12
12
11
11
11
11
11
11
11
11
10
10
10
9
9
9
9
9
9
10
11
11
11
11
14
14
15
15
15
15
15
15
15
15
16
16
17
17
17
17
17
17
17
18
18
18
18
18
18
18
18
18
18
18
18
18
18
18
18
18
19
19
19
19
19
19
19
19
19
19
19
19
19
19
18
18
18
17
17
17
17
17
17
17
17
17
17
17
17
17
17
17
17
17
17
17
17
17
17
17
17
17
16
15
15
15
15
15
16
16
16
16
16
16
16
16
16
16
16
16
16
16
16
16
16
16
16
16
16
16
16
17
17
18
18
18
18
18
19
19
19
17
17
17
17
16
16
17
17
16
16
17
17
17
17
17
17
17
18
17
17
17
17
17
17
17
17
17
17
17
17
17
17
17
17
17
16
16
16
16
16
15
15
16
16
16
16
16
15
15
15
15
15
15
15
14
13
13
13
13
12
12
12
12
12
12
12
12
12
12
12
12
12
12
12
12
12
12
12
12
12
12
12
12
12
12
12
12
12
12
12
12
12
12
12
12
12
12
12
12
12
12
12
12
12
12
12
12
12
12
12
12
12
12
12
12
12
12
13
13
13
13
13
13
13
13
13
13
13
13
13
14
14
15
15
15
15
15
15
15
17
16
16
16
15
15
15
15
15
15
15
15
14
14
11
11
11
11
11
11
11
13
13
12
12
12
12
12
12
12
12
11
11
12
12
12
12
12
12
12
12
12
12
12
12
12
12
12
12
13
13
12
12
12
12
12
13
13
13
12
12
12
12
12
12
11
11
11
11
11
12
11
11
11
11
11
11
11
11
11
11
11
11
11
11
11
11
11
11
11
11
11
11
12
12
12
12
12
12
12
12
12
12
12
13
13
13
13
13
13
13
13
13
13
13
13
13
13
13
13
13
13
12
12
13
13
13
13
13
13
14
15
15
15
15
15
15
15
15
15
16
16
16
16
16
16
16
16
16
16
17
17
17
17
17
17
17
17
17
17
17
17
16
16
16
16
16
16
16
16
16
16
15
15
15
15
15
15
15
15
15
15
15
15
15
14
14
13
13
13
13
13
13
13
13
13
12
12
12
12
12
12
11
11
11
11
11
11
11
11
11
11
11
11
11
11
11
11
11
11
11
11
11
11
11
11
11
11
11
11
11
11
11
11
11
11
11
11
11
9
8
7
5
5
5
5
5
5
5
4
4
5
5
5
5
5
5
5
4
4
3
4
4
4
4
4
4
4
4
4
4
4
4
4
4
4
4
4
4
4
4
4
4
4
4
4
4
4
4
4
3
3
3
3
3
4
4
4
4
4
4
4
4
4
4
4
4
4
4
4
3
3
3
3
3
3
3
3
3
3
3
4
4
4
4
4
4
4
4
5
5
5
5
5
5
5
5
5
5
5
4
4
4
4
4
4
4
4
5
5
5
5
5
5
5
5
5
5
5
5
5
5
5
5
5
5
5
5
5
5
5
5
5
5
5
5
5
5
5
5
5
5
5
5
5
5
5
5
5
5
5
5
5
5
5
5
6
6
6
6
6
6
6
6
6
7
7
7
7
6
7
7
7
7
7
7
7
7
7
7
7
7
7
7
7
7
7
7
7
6
6
6
6
6
6
6
6
6
6
6
6
6
6
6
6
6
6
6
6
6
6
6
6
6
6
6
6
6
6
6
6
6
6
6
6
6
6
6
6
6
6
6
6
6
6
6
6
6
6
6
6
6
6
6
6
6
6
6
6
6
6
6
6
6
6
6
6
6
6
6
6
6
6
7
8
7
7
7
7
7
6
6
6
6
6
6
6
5
5
5
5
5
5
5
5
5
6
6
6
6
6
6
6
6
6
6
6
6
6
6
6
6
6
6
6
6
6
6
5
5
5
5
5
5
5
5
5
5
5
5
5
5
4
4
4
4
4
4
4
5
5
5
5
5
5
5
5
5
5
5
5
5
5
5
5
5
5
5
5
5
5
5
5
5
5
5
5
5
5
5
5
5
5
5
5
5
5
5
5
5
6
6
6
6
7
7
7
8
8
8
8
8
8
8
8
8
8
8
8
8
8
8
8
8
8
8
8
8
8
8
8
8
8
8
8
8
8
8
8
8
8
8
8
8
8
8
8
8
8
8
8
8
8
8
8
8
8
8
8
8
8
8
8
8
8
8
8
8
8
8
8
8
8
8
8
8
8
8
8
8
8
8
8
8
8
7
7
7
7
7
7
7
7
7
6
6
6
6
6
6
7
7
7
7
7
7
7
7
7
7
7
7
7
7
7
7
7
7
6
6
6
7
7
7
7
7
7
7
8
8
9
9
9
9
8
8
8
8
8
8
8
7
7
8
8
8
8
8
7
7
7
7
7
7
7
7
7
7
7
7
7
7
7
7
7
7
7
7
7
7
7
7
7
7
7
7
7
7
7
7
7
7
7
7
7
7
7
7
7
7
7
7
7
7
7
7
7
7
7
7
8
8
8
8
8
8
8
8
8
8
8
7
7
7
7
7
7
7
7
7
8
8
8
8
8
8
8
8
8
8
8
8
8
8
8
8
9
9
8
8
8
8
7
7
7
7
7
7
7
7
7
7
7
7
7
7
7
7
7
7
7
7
7
7
7
7
7
7
7
7
7
8
8
8
8
8
9
9
9
9
9
9
9
8
8
8
8
8
8
9
9
9
9
9
9
9
9
9
9
9
10
10
10
10
10
10
10
10
10
10
11
11
11
11
11
11
11
11
11
11
11
11
11
11
11
11
11
11
10
10
10
10
10
10
10
10
10
10
10
11
11
11
11
11
11
11
11
11
11
11
11
11
11
11
11
11
11
11
11
11
11
11
11
11
11
11
11
11
11
11
11
11
11
11
11
11
11
11
12
12
12
12
12
12
12
12
11
11
11
11
11
11
11
11
11
11
11
12
12
13
13
13
14
14
14
14
14
14
14
14
14
14
15
15
15
16
16
16
15
15
15
15
15
14
14
14
14
14
14
14
14
14
14
14
14
15
14
14
14
14
14
14
14
14
14
14
14
14
14
14
14
14
14
14
14
13
13
13
13
13
13
13
13
13
13
13
15
15
15
15
14
14
14
14
13
13
13
13
13
13
13
13
13
13
13
13
13
13
13
13
13
13
14
14
14
14
14
14
14
14
14
16
17
17
17
17
17
17
17
17
17
17
17
17
17
17
17
17
17
17
17
17
17
17
17
17
17
17
16
16
15
15
15
15
15
15
14
16
17
17
17
17
17
17
17
17
17
17
17
17
17
17
17
17
18
18
18
18
18
18
18
18
18
18
18
18
18
18
18
18
18
18
18
18
18
18
18
17
17
17
17
17
17
17
17
17
17
17
17
17
17
17
16
16
15
15
15
15
14
14
14
14
14
14
14
14
14
14
14
14
14
14
14
13
13
13
13
13
13
13
13
12
12
12
12
12
12
12
12
12
12
11
11
11
11
11
12
12
12
12
12
12
12
12
11
11
11
11
11
11
11
11
11
11
11
11
11
11
11
11
11
11
11
11
11
11
11
10
10
10
11
11
11
11
11
11
11
11
11
11
11
10
10
10
11
11
11
11
11
11
11
11
11
11
11
11
11
11
10
10
10
10
10
10
10
10
10
10
10
10
10
9
8
8
8
8
8
8
8
8
8
8
8
8
9
9
9
9
9
10
10
10
10
10
10
10
10
10
10
10
10
9
9
9
10
10
10
10
10
10
10
10
10
10
9
9
9
9
9
9
9
10
10
10
10
9
9
8
8
8
8
8
8
8
8
9
9
9
8
8
9
9
10
10
10
10
10
10
10
10
10
10
11
11
11
11
11
11
11
10
10
10
10
10
11
11
11
11
11
11
11
11
11
11
11
11
11
11
11
11
11
12
12
12
13
13
13
13
14
14
15
16
16
16
16
16
16
16
16
16
17
17
17
17
17
17
17
17
17
17
17
17
17
17
17
17
17
17
17
17
18
19
19
19
19
19
19
19
19
19
19
19
18
18
17
18
18
19
20
20
20
20
20
20
21
21
21
21
20
20
21
23
23
23
23
23
23
22
22
22
23
23
23
23
23
22
22
22
23
23
23
23
23
23
23
23
23
23
23
23
23
23
23
23
23
23
24
24
24
24
24
24
24
24
24
24
24
24
24
24
24
24
25
25
25
25
23
23
23
23
23
23
23
23
23
23
23
22
22
22
22
22
22
22
22
22
21
22
22
21
21
21
21
21
21
21
21
21
21
21
21
20
20
20
20
20
21
21
21
21
21
21
20
20
20
20
20
20
20
20
20
20
20
20
20
20
20
20
20
20
20
20
18
19
19
19
19
19
19
19
19
18
18
18
18
18
18
18
17
17
15
15
15
15
15
15
15
15
15
15
15
15
15
16
16
16
16
16
15
15
15
15
15
14
15
15
15
15
15
14
16
17
17
17
17
16
16
16
16
16
16
16
16
16
16
16
16
15
15
15
15
16
15
15
15
15
15
15
15
15
15
15
15
15
15
15
15
15
15
15
15
15
15
15
15
15
15
15
15
15
15
15
15
15
15
15
15
15
15
15
15
15
15
15
15
15
15
15
14
14
14
14
14
13
13
13
12
12
12
14
14
14
14
14
14
14
14
14
14
14
14
14
14
15
15
15
15
15
15
15
15
15
15
15
15
15
15
15
15
15
15
15
15
15
15
15
15
15
15
16
16
17
17
17
17
17
17
17
17
17
15
15
15
15
15
15
15
15
13
13
13
13
13
13
13
13
13
13
13
13
13
13
14
14
14
14
14
14
14
14
14
13
13
13
13
13
13
14
14
14
13
13
12
13
13
13
13
13
13
13
13
13
13
12
12
12
12
12
12
12
12
12
12
12
11
11
11
11
11
11
11
11
11
11
11
11
11
11
11
11
11
11
11
11
11
11
11
11
11
11
11
11
12
14
15
15
15
16
14
15
16
16
16
16
15
15
15
15
15
15
15
15
15
15
15
16
17
17
17
17
17
17
17
17
17
17
17
16
16
16
16
16
16
16
16
16
16
16
16
16
16
16
16
16
16
16
16
16
16
16
16
16
16
16
16
15
15
15
15
15
15
15
15
15
15
15
14
14
14
14
14
14
14
12
12
13
13
13
13
13
11
11
11
11
11
11
11
11
11
11
11
11
11
11
11
11
11
11
11
14
15
15
19
19
20
22
22
23
24
24
24
24
24
24
25
27
27
27
27
27
27
28
28
28
28
28
25
25
25
26
26
26
25
25
26
26
26
26
26
26
26
27
27
28
29
28
28
28
28
28
28
29
29
28
28
28
29
29
29
28
28
28
28
28
29
29
29
29
29
29
29
29
29
29
29
30
30
30
30
30
30
30
30
30
30
30
31
31
32
32
32
32
32
32
33
33
34
34
34
34
35
35
35
35
36
36
36
37
37
37
37
36
35
35
35
35
35
35
35
35
35
34
31
32
33
33
33
33
33
32
32
32
32
31
31
31
31
31
31
31
31
31
32
32
33
33
34
33
33
32
31
31
29
28
28
29
29
29
29
29
30
30
30
29
29
29
29
29
29
29
29
29
29
29
29
29
29
29
29
28
28
28
27
26
27
27
27
27
27
27
27
27
27
27
27
27
25
25
25
25
25
24
24
23
23
23
23
23
23
23
23
23
23
23
23
23
23
23
23
22
22
21
21
21
21
21
21
22
24
24
24
24
24
24
23
23
23
23
23
23
23
25
25
25
25
25
25
25
25
25
26
26
26
26
26
25
25
24
24
24
24
23
23
24
24
23
22
22
22
22
22
22
22
23
23
23
23
24
24
23
24
24
24
25
28
29
29
29
29
29
28
27
27
27
27
29
29
29
29
29
29
29
29
29
30
31
31
31
31
31
31
31
31
31
31
31
29
29
29
29
29
29
28
30
31
31
31
31
31
31
32
31
31
31
31
33
33
34
33
33
33
33
34
34
35
35
34
35
35
35
35
36
36
36
36
38
38
38
37
37
37
40
41
41
43
43
44
44
44
44
45
46
46
46
46
46
46
47
47
47
47
47
47
47
49
49
49
49
49
49
49
49
49
49
49
48
48
48
48
49
49
49
49
49
48
48
49
49
49
49
49
49
49
50
50
50
50
50
51
51
51
52
52
52
53
53
53
54
54
56
53
55
55
55
55
53
53
54
54
54
54
54
54
54
53
53
53
53
54
54
54
54
54
54
55
55
55
55
55
56
56
57
57
58
58
58
58
58
59
59
59
59
60
60
59
59
58
58
58
58
58
57
57
56
56
55
54
55
55
55
55
55
54
55
55
55
55
55
54
53
53
53
53
51
53
53
51
52
51
51
51
51
51
51
51
51
51
51
51
51
51
51
51
52
52
52
52
52
53
53
53
53
53
53
51
49
47
47
48
47
41
40
39
40
41
41
41
41
41
40
41
41
41
41
41
41
41
41
41
42
41
41
41
41
40
41
41
41
41
41
41
41
41
41
41
41
41
41
41
40
40
41
41
39
36
36
29
29
27
26
26
26
27
27
27
27
27
27
27
27
27
27
27
27
29
29
29
29
29
29
29
29
29
29
29
29
29
29
29
29
29
29
29
29
29
29
29
29
29
29
29
29
29
29
29
29
29
29
29
29
29
29
29
29
28
28
28
26
26
26
25
25
25
25
25
25
26
26
26
25
25
26
25
25
26
26
26
26
26
24
24
24
24
24
23
23
23
23
23
24
24
24
25
25
25
25
25
25
25
25
25
25
25
26
26
26
26
26
27
27
27
26
26
26
24
24
23
24
24
25
27
27
28
29
29
28
28
28
28
28
28
28
28
27
26
26
26
27
27
27
28
29
29
29
27
26
26
26
26
26
25
25
25
26
27
27
28
28
28
27
27
27
28
27
27
27
27
26
25
25
25
25
25
25
25
25
25
25
25
25
25
25
25
25
25
25
25
29
29
29
29
29
29
29
29
29
29
29
30
30
31
31
31
34
35
35
35
35
35
35
35
34
32
33
33
33
33
32
32
32
32
32
32
32
32
32
32
32
32
32
32
32
32
32
32
32
31
31
31
31
31
31
32
32
32
32
32
32
32
32
31
31
31
31
32
29
29
29
31
31
31
31
31
31
30
30
30
31
31
30
31
31
31
31
31
31
31
31
31
30
30
30
29
29
31
31
30
30
30
32
32
32
32
30
33
33
31
31
31
31
32
32
32
33
30
31
31
31
31
31
30
30
30
30
31
31
30
29
30
30
30
29
29
29
29
29
29
29
29
29
29
29
28
28
28
27
27
28
28
28
28
28
28
28
28
29
29
29
27
27
26
26
26
26
26
26
26
26
26
26
26
26
26
27
28
28
29
29
29
29
29
29
29
29
29
29
29
29
29
29
29
29
29
29
29
29
29
29
29
29
29
29
30
30
30
29
29
29
29
28
29
28
29
28
29
29
29
29
28
28
28
28
28
28
27
27
27
27
27
27
27
27
27
27
27
27
27
27
27
27
27
27
26
26
26
26
26
26
26
26
26
26
26
26
26
26
26
23
23
23
23
23
23
23
23
23
23
23
22
22
21
19
19
18
17
17
17
17
18
18
17
17
17
17
17
17
17
17
17
17
17
17
18
18
18
18
18
19
20
20
19
19
19
18
18
18
18
18
18
18
18
18
18
18
18
18
18
18
18
18
18
18
18
18
18
18
18
18
18
17
17
18
18
17
17
17
18
19
19
19
19
21
21
21
21
21
21
21
17
17
17
17
17
17
17
17
17
18
18
17
17
17
17
17
17
17
17
18
18
18
18
18
19
19
19
19
19
19
19
20
21
22
22
21
20
19
19
19
19
19
19
19
19
19
19
19
19
19
19
19
19
19
19
19
19
18
19
19
19
19
19
19
19
19
19
19
19
21
21
21
21
21
21
21
21
21
21
21
22
22
22
22
22
22
22
22
22
22
22
22
22
22
22
22
22
23
23
23
23
23
23
23
23
23
23
23
24
23
23
23
23
23
23
23
23
25
25
25
25
24
24
24
24
24
24
26
26
25
26
24
24
24
24
23
23
23
24
24
24
24
24
24
24
24
24
24
24
24
24
24
24
24
24
24
24
23
23
23
23
23
23
23
23
23
23
23
23
23
23
23
23
23
23
23
23
23
21
21
20
20
20
20
20
20
21
19
19
19
19
19
19
19
19
19
19
19
19
19
20
20
20
20
20
20
20
20
20
20
20
20
20
20
20
20
20
20
20
21
19
19
19
19
19
19
19
19
20
20
20
20
20
19
19
19
19
19
19
18
18
18
18
18
18
17
17
17
17
17
17
17
17
17
17
17
17
17
17
17
17
17
17
17
17
17
17
17
16
16
16
16
16
16
16
16
16
17
17
15
15
14
14
14
14
14
14
14
14
13
13
13
13
14
14
15
15
16
16
17
16
16
16
16
16
16
16
17
17
17
17
17
17
17
17
17
17
17
17
17
17
17
17
17
18
18
18
18
19
19
19
19
18
18
20
20
20
19
19
19
19
20
19
20
20
20
20
19
17
17
17
18
18
18
18
18
18
18
17
17
17
17
18
18
18
17
17
18
19
19
19
19
19
18
18
18
17
17
17
18
19
19
19
19
19
19
19
19
19
19
19
19
19
19
18
18
18
18
18
18
18
18
18
18
18
18
18
18
18
18
18
18
18
18
19
19
19
19
19
19
19
19
19
19
19
19
19
19
19
19
19
19
19
18
18
18
18
18
18
19
19
19
19
19
19
19
19
19
19
19
19
19
19
19
19
19
19
19
19
19
19
19
18
18
17
17
17
17
17
17
17
17
17
17
17
17
17
17
16
16
16
16
16
16
16
16
16
16
16
16
16
16
16
16
14
14
14
13
12
12
12
12
12
12
12
12
12
13
13
13
13
13
13
13
13
13
13
12
12
12
11
11
11
11
11
11
11
11
11
11
11
11
11
11
11
11
10
10
10
10
10
9
9
9
9
7
7
5
5
5
5
5
5
5
5
5
5
5
5
5
5
5
5
5
5
5
5
5
5
4
4
4
4
4
4
4
4
4
4
4
4
4
4
4
5
5
5
5
5
5
5
5
5
5
5
5
5
5
5
5
5
5
5
4
4
4
4
4
4
4
4
4
3
4
5
5
5
5
5
5
5
5
5
5
5
5
5
5
5
5
5
5
5
5
5
5
5
5
5
5
6
6
6
6
6
6
6
6
6
6
6
6
6
6
6
6
6
6
6
7
7
7
8
8
8
8
8
8
8
8
8
8
8
9
9
9
9
9
9
9
9
9
9
9
9
9
9
9
10
10
10
10
10
10
10
10
10
10
10
11
11
11
11
10
11
11
11
11
11
11
11
11
11
11
11
11
11
11
11
11
11
11
11
11
11
11
11
12
12
12
12
12
12
12
13
13
13
13
13
13
13
14
14
14
14
14
15
16
16
16
16
16
16
16
16
16
16
16
16
16
16
16
16
16
16
16
16
16
16
16
16
16
16
17
17
17
17
17
17
17
17
17
17
17
17
17
17
17
17
17
17
17
17
17
17
17
17
17
17
17
17
17
17
17
16
17
17
16
16
16
16
16
16
16
16
16
17
17
17
17
17
17
16
17
17
17
17
17
17
17
17
17
15
15
15
15
15
15
15
14
14
14
14
13
13
13
13
13
13
13
13
13
13
13
13
13
13
13
13
13
14
14
14
13
12
12
12
12
12
11
11
11
11
11
11
11
11
11
11
11
11
11
11
11
11
11
11
11
10
10
10
10
10
10
10
10
10
10
10
10
9
9
9
9
9
8
8
8
8
8
8
8
8
8
8
8
7
7
7
7
7
8
8
8
8
8
8
8
8
8
8
8
8
8
8
8
8
8
8
9
9
9
9
9
9
9
9
9
9
9
9
10
10
10
10
10
10
10
10
10
10
10
10
10
10
8
8
8
8
8
7
7
7
7
8
8
8
8
8
8
8
8
9
9
9
9
9
9
9
9
9
9
9
8
8
8
8
8
8
8
8
9
9
9
9
9
8
8
8
8
8
8
8
8
8
8
8
8
9
9
9
9
9
9
9
9
9
9
9
9
9
9
9
9
10
10
10
10
11
11
11
11
11
11
11
11
11
11
11
11
11
11
11
11
11
11
11
11
11
11
11
11
11
11
11
11
11
11
11
11
11
11
11
12
12
12
12
12
12
12
12
12
13
13
13
13
13
13
14
14
14
14
13
14
14
14
14
14
14
14
14
14
14
14
14
14
14
14
14
14
14
14
14
14
14
13
13
13
13
14
14
14
14
14
15
15
15
15
15
15
16
16
15
15
14
14
14
14
14
14
14
14
14
14
14
15
15
15
14
14
14
14
14
14
15
15
16
16
15
15
15
15
16
16
17
17
17
17
17
17
17
17
17
17
17
17
17
17
17
17
17
18
18
18
18
18
18
18
18
18
18
18
19
19
19
19
18
18
18
18
18
20
20
20
19
19
19
19
19
19
19
19
19
19
19
19
19
19
19
19
19
19
19
19
19
19
19
19
19
19
19
19
19
19
19
19
19
19
19
19
19
18
18
18
18
18
18
18
18
18
18
18
18
18
18
18
18
18
18
18
18
19
19
19
20
20
20
20
20
20
20
20
20
20
20
21
21
21
21
21
21
21
21
21
21
21
21
21
21
21
21
21
21
21
21
21
21
21
22
22
22
22
22
22
22
22
22
22
22
22
22
21
19
19
17
17
17
17
17
17
17
17
17
17
16
16
15
15
15
14
14
14
14
14
14
14
14
14
14
14
13
13
13
13
13
13
13
13
13
13
13
13
11
11
12
11
11
11
11
11
11
11
11
11
11
11
11
11
11
11
11
11
11
11
11
11
11
11
11
11
11
11
11
11
11
11
11
11
11
11
10
10
10
10
10
10
10
10
10
9
9
9
9
9
9
9
8
8
8
8
8
8
7
7
7
5
5
5
5
5
5
5
5
5
5
5
5
5
5
5
4
4
4
4
4
4
4
4
4
4
4
4
4
4
4
4
4
4
3
3
3
3
3
3
3
3
3
2
2
2
2
2
2
2
2
2
2
2
2
2
2
2
2
2
2
2
2
2
2
2
2
2
2
2
2
2
2
2
2
2
2
2
2
2
2
2
2
2
2
2
2
2
2
2
3
3
3
3
3
3
3
3
3
3
3
3
3
3
3
3
3
3
3
3
3
3
3
3
3
3
3
3
3
3
3
3
3
3
3
3
3
3
3
3
3
3
3
3
3
3
3
3
3
3
3
3
3
3
3
3
3
3
3
3
3
3
3
3
3
3
3
3
3
3
3
3
3
3
2
2
2
2
2
2
2
2
2
2
2
2
2
2
2
2
2
2
2
3
3
3
4
4
4
4
4
4
4
4
4
4
4
3
3
3
3
2
2
2
2
2
2
2
2
2
2
2
2
2
2
2
2
2
2
2
2
2
2
2
3
3
4
4
4
4
4
4
4
4
4
4
4
5
5
5
5
5
5
5
5
5
5
5
5
5
5
5
5
5
5
5
6
6
6
6
6
6
6
6
6
6
6
6
6
6
6
6
6
6
6
6
6
6
6
6
6
6
6
6
6
6
6
6
6
6
6
6
6
6
6
6
6
6
6
6
6
6
6
6
6
6
6
6
6
6
6
6
6
6
6
6
5
5
5
5
5
5
5
5
5
5
5
5
5
5
5
5
5
5
5
5
5
5
5
5
5
5
5
5
5
5
5
5
5
4
4
4
4
4
4
4
4
5
5
5
5
5
4
3
3
3
3
3
3
3
3
3
3
3
3
3
3
3
3
3
3
3
3
3
3
3
3
3
3
3
3
3
3
3
3
3
3
3
3
3
3
3
3
3
3
3
3
3
3
3
3
3
3
3
3
3
3
3
2
2
2
2
2
2
2
2
2
2
3
3
3
3
3
3
3
3
3
4
4
4
5
5
5
5
5
5
5
5
5
5
8
8
9
9
8
8
7
7
7
7
8
8
8
8
8
8
8
8
8
9
9
9
9
9
9
9
9
9
9
9
9
10
10
10
10
10
10
10
10
10
10
10
10
10
10
10
10
10
10
10
10
10
10
10
10
10
10
10
10
10
10
10
10
10
10
10
10
11
11
11
11
11
11
11
11
11
11
11
11
11
11
11
11
11
11
11
11
11
11
11
11
11
11
11
11
11
11
11
11
12
12
13
13
12
13
13
13
13
13
13
13
13
13
13
12
12
11
11
11
11
11
11
10
10
10
10
10
10
10
10
10
10
10
10
10
11
11
11
11
11
11
10
10
10
10
10
10
10
10
10
10
10
10
10
10
10
9
9
8
9
9
9
8
8
8
8
8
8
7
7
7
7
7
7
7
7
7
7
7
7
7
7
6
5
5
5
5
5
5
5
5
5
6
6
6
6
6
5
5
5
5
5
5
5
5
5
5
6
6
6
6
6
6
6
6
6
6
6
6
6
6
6
6
6
6
6
6
6
6
7
7
7
7
7
7
7
7
7
7
7
7
7
7
7
7
7
7
7
6
6
6
6
6
6
6
6
6
6
6
6
6
6
6
6
5
6
6
6
6
6
6
6
6
6
6
6
7
7
7
7
7
7
7
7
7
7
7
7
7
7
7
7
7
7
7
7
7
7
7
7
7
7
7
7
7
7
7
7
8
8
8
8
8
8
8
8
8
8
8
8
8
8
9
9
8
8
8
8
8
8
8
8
8
8
8
8
8
8
8
8
8
8
7
7
7
7
7
7
7
8
8
11
11
11
11
11
11
11
11
11
11
12
12
12
12
12
12
12
12
12
12
12
12
12
12
12
12
12
12
13
13
13
15
15
15
15
15
15
15
15
15
15
15
15
16
16
15
15
15
15
15
15
15
16
16
16
16
16
16
16
16
16
16
16
16
16
16
16
16
17
17
17
17
17
17
17
17
17
17
17
17
17
17
17
17
17
17
17
17
17
17
17
17
17
17
17
17
17
17
17
17
17
17
17
17
17
17
17
17
17
17
17
17
17
17
17
17
17
17
17
18
18
19
20
19
19
19
19
19
19
19
19
18
18
17
18
18
18
19
19
19
19
19
19
19
18
18
18
18
18
18
18
18
17
17
17
17
17
17
17
17
17
17
17
17
17
17
18
17
17
17
17
17
17
17
17
17
17
17
17
17
16
15
15
14
14
14
14
14
14
14
13
13
13
12
12
12
12
12
12
12
12
11
11
11
11
11
11
11
11
11
11
11
11
11
11
11
11
11
11
11
11
11
11
11
11
11
11
11
11
11
11
9
9
9
10
11
11
11
11
11
11
11
11
12
12
12
12
13
13
13
13
13
13
14
14
14
15
15
15
15
15
15
15
15
15
14
15
14
14
14
14
14
14
14
15
15
15
14
14
14
14
14
14
14
12
12
12
11
11
11
11
11
11
11
11
11
11
11
12
12
12
12
12
11
11
11
11
11
11
11
11
11
11
11
11
11
11
11
11
11
11
11
11
11
11
11
11
11
11
11
11
11
11
11
11
11
11
11
11
11
11
11
11
11
11
11
11
11
11
11
11
11
11
11
11
11
11
11
11
11
11
11
10
10
10
10
10
10
10
10
10
10
10
10
10
10
10
10
10
10
10
10
10
10
10
10
10
10
10
9
9
9
9
9
9
9
9
9
8
8
8
8
9
8
8
8
8
8
6
6
6
6
6
6
6
6
6
6
5
5
4
4
4
4
3
3
3
3
3
3
3
3
3
3
3
2
2
2
2
2
2
2
2
2
2
2
2
2
2
2
2
2
2
2
2
2
2
3
3
3
3
3
3
3
3
3
3
3
3
3
3
3
2
2
2
2
2
2
2
2
2
2
2
2
2
2
2
3
5
5
5
5
5
5
5
5
5
5
5
5
5
5
5
5
5
5
5
5
5
5
5
5
5
5
5
5
5
5
5
5
5
5
5
6
6
7
7
7
7
7
7
6
6
6
6
6
7
7
7
7
7
7
7
7
7
7
7
7
7
7
7
8
8
8
8
8
8
8
8
8
8
8
8
8
8
8
8
7
7
7
7
7
7
7
7
7
7
7
7
7
7
7
7
7
7
7
7
7
7
7
8
8
8
8
8
8
8
8
8
8
8
8
8
8
8
8
8
8
8
8
8
8
8
8
8
8
8
8
8
8
8
8
8
8
8
8
8
9
9
9
10
10
11
11
11
11
11
11
11
11
11
11
9
9
9
9
9
9
8
8
8
8
8
8
8
8
8
6
6
6
6
6
6
6
6
6
6
5
5
5
5
5
5
5
5
5
5
5
5
5
5
5
5
5
5
5
5
5
5
5
5
5
5
5
5
5
5
5
5
5
5
5
5
5
5
5
5
5
5
5
5
5
6
6
6
6
6
6
6
6
6
6
6
6
6
6
6
6
6
5
6
6
6
6
6
6
6
6
6
6
6
6
6
6
6
6
6
6
6
6
7
7
7
7
8
8
8
7
7
7
8
8
8
8
8
7
7
7
8
8
8
8
9
9
10
10
11
12
14
14
14
13
13
14
15
19
19
20
20
20
20
20
20
20
20
20
20
20
20
21
21
21
21
21
21
21
21
21
21
21
21
22
27
27
27
35
38
39
39
39
39
39
39
39
39
39
39
39
39
40
41
42
42
42
44
44
45
45
45
45
45
45
52
52
52
53
53
53
53
53
53
53
53
54
54
54
54
54
54
54
54
54
56
56
56
56
56
56
56
56
56
56
56
57
58
59
59
59
59
59
59
59
59
59
59
59
58
58
59
59
58
57
57
57
59
59
59
58
58
58
58
58
58
58
57
57
57
57
57
57
57
57
57
57
57
58
58
57
57
57
58
57
56
55
56
56
56
56
56
56
57
57
58
58
57
57
57
57
57
57
57
57
57
57
57
57
57
57
57
57
57
57
56
56
56
55
55
56
55
55
55
54
54
54
54
55
55
54
58
58
56
56
56
56
56
58
58
55
55
56
53
53
52
53
53
53
55
53
56
51
52
52
50
50
47
47
47
47
47
50
50
50
49
48
48
48
48
48
47
49
49
49
49
49
49
49
49
49
48
48
48
48
48
49
49
49
50
50
50
50
49
50
50
50
50
50
51
51
51
51
51
51
51
53
53
53
53
53
55
55
54
53
53
52
52
49
48
48
48
48
49
49
49
49
49
49
50
52
52
53
53
53
53
53
53
53
53
54
53
52
52
52
53
53
53
53
53
53
54
55
55
55
55
55
55
55
55
55
55
53
51
51
52
52
53
53
53
54
53
52
52
52
52
52
51
51
51
50
50
50
50
49
49
49
49
51
48
48
47
47
47
47
47
47
47
47
48
48
48
48
45
45
45
45
46
46
46
47
48
48
46
46
45
43
43
43
43
43
42
41
39
37
37
37
37
37
37
37
38
38
37
37
37
36
36
37
36
36
37
36
35
35
36
39
56
67
75
77
81
160
183
198
207
216
218
220
222
227
231
232
239
240
240
243
242
243
243
260
271
271
270
273
282
284
285
290
291
291
291
289
296
309
312
314
315
319
319
321
327
327
328
334
334
334
335
339
344
342
342
342
342
346
346
346
368
369
371
372
371
373
374
375
376
392
400
401
411
411
410
411
419
428
429
432
434
436
438
438
438
439
440
440
438
440
441
448
452
451
458
465
468
467
473
476
476
476
476
477
487
489
507
519
530
532
536
538
539
539
539
583
592
595
596
596
602
605
605
606
607
607
608
608
609
609
609
610
611
595
594
587
592
591
594
597
606
605
606
604
598
594
596
594
593
594
606
588
585
590
590
599
594
608
611
612
618
621
622
624
624
623
628
633
631
648
656
671
671
671
674
674
675
676
675
684
689
696
698
698
696
710
713
719
727
733
721
725
730
777
786
794
798
808
824
827
844
856
856
839
815
815
822
821
838
843
848
852
856
877
915
923
928
936
939
937
943
953
956
955
968
1005
1015
1059
1055
1056
1061
1081
1082
1088
1107
1109
1108
1109
1116
1114
1135
1144
1175
1183
1184
1189
1189
1189
1191
1200
1212
1219
1238
1237
1237
1237
1237
1241
1244
1250
1249
1241
1243
1239
1242
1247
1247
1247
1246
1255
1246
1248
1249
1261
1267
1266
1263
1257
1254
1258
1262
1266
1269
1272
1272
1271
1271
1273
1277
1278
1278
1276
1275
1273
1274
1274
1273
1274
1273
1269
1284
1282
1280
1279
1275
1288
1248
1249
1234
1223
1223
1224
1195
1195
1190
1194
1192
1198
1197
1195
1190
1189
1187
1187
1194
1207
1212
1215
1217
1216
1213
1215
1213
1214
1216
1216
1225
1207
1206
1207
1207
1207
1204
1207
1198
1193
1199
1186
1189
1199
1188
1183
1178
1169
1160
1157
1163
1164
1165
1169
1189
1205
1218
1219
1104
1094
1083
934
914
898
839
809
761
740
672
667
663
648
672
672
694
691
690
673
670
666
665
683
684
672
675
627
617
598
574
568
565
570
571
573
573
573
576
575
576
577
577
577
577
575
576
575
575
589
595
598
599
595
595
590
579
579
571
552
537
529
527
528
529
530
531
529
526
529
520
519
519
519
517
517
517
518
518
516
511
498
493
489
489
492
491
485
484
482
481
484
483
486
483
484
486
486
485
486
485
485
487
489
490
487
489
489
490
490
499
499
500
502
516
515
517
515
524
523
523
521
518
516
514
440
417
415
416
415
404
402
388
384
374
372
371
359
352
361
356
356
353
354
351
351
348
354
353
350
349
348
349
345
345
347
346
346
345
345
342
343
340
339
339
337
338
336
333
338
345
345
345
344
343
344
344
347
353
353
352
347
342
337
337
335
336
329
327
318
314
314
314
311
313
315
318
318
315
315
309
310
309
304
301
298
288
274
273
275
275
281
280
281
282
281
283
282
283
285
281
271
257
255
256
256
258
258
260
268
267
266
267
261
263
264
266
262
260
258
255
259
258
255
256
254
254
250
251
249
249
249
248
248
249
252
255
256
256
256
252
251
248
237
235
234
234
239
239
245
246
250
249
250
249
249
248
249
249
249
248
253
251
250
255
257
263
264
264
264
264
264
264
265
264
264
265
263
261
265
264
267
267
268
269
273
276
276
277
277
279
279
279
279
280
278
279
276
278
283
286
286
284
273
270
268
244
248
246
241
241
238
237
238
248
248
246
246
246
246
249
249
249
252
253
257
258
258
258
260
261
263
267
268
268
271
267
267
267
267
266
265
266
266
263
263
263
261
262
260
260
261
261
261
264
266
267
264
265
262
263
266
267
268
270
269
269
266
264
260
261
259
257
257
256
261
259
263
261
262
258
256
255
255
251
249
249
252
254
261
260
259
258
263
264
263
266
266
267
267
266
267
265
263
263
262
266
267
272
269
255
255
253
255
253
252
252
258
261
261
261
259
261
261
263
267
267
267
270
270
270
268
267
267
267
268
272
271
269
269
269
269
264
266
266
262
262
250
251
253
249
247
247
241
239
241
237
231
227
226
225
225
226
226
226
227
226
226
229
231
231
233
236
236
236
237
237
239
243
247
247
249
251
252
252
255
255
255
258
257
260
261
260
257
255
257
254
254
256
256
256
255
239
207
206
208
207
205
204
200
177
169
168
166
166
166
172
172
173
176
176
176
176
176
173
172
172
167
166
170
169
179
182
182
182
184
184
184
184
187
187
187
188
188
190
190
190
192
193
193
193
193
193
196
196
205
210
214
215
215
214
214
214
218
219
219
220
221
221
220
229
229
227
231
223
217
219
216
211
208
208
208
202
208
211
210
212
213
214
214
215
215
214
213
212
212
214
214
215
215
216
219
219
226
226
226
226
226
223
223
222
222
219
219
214
214
214
213
212
214
211
211
211
206
205
202
203
202
201
205
204
204
202
202
203
202
203
204
204
204
206
206
206
205
205
195
197
197
196
193
192
192
192
194
194
193
192
192
193
193
192
190
190
194
194
197
200
199
198
198
198
199
200
205
205
205
206
206
205
207
208
209
209
215
216
217
218
217
221
221
221
220
220
226
231
236
233
232
234
234
229
227
230
239
239
240
238
236
235
236
236
236
235
237
240
241
246
243
244
243
244
245
245
250
254
254
257
255
255
255
255
257
257
258
261
261
260
261
261
265
270
271
270
261
265
248
250
251
249
250
255
259
258
258
259
256
255
254
255
261
261
260
263
269
270
271
272
273
275
280
280
279
279
279
287
288
288
290
291
294
293
292
292
292
292
292
294
296
299
299
298
299
299
301
301
304
308
312
313
317
321
322
322
324
326
327
328
329
329
331
331
333
334
333
333
333
333
332
332
332
329
330
330
331
331
332
332
331
340
341
342
343
343
344
345
345
345
345
345
345
346
346
358
364
364
362
362
362
367
366
366
367
367
368
362
362
365
365
359
342
339
339
339
338
316
309
310
281
275
269
247
241
239
230
229
226
226
230
234
232
230
229
232
233
234
234
234
233
232
235
235
236
236
236
236
237
232
232
230
231
238
243
246
249
249
249
250
255
256
255
261
259
257
255
234
232
231
223
225
219
216
213
212
218
218
216
215
216
215
219
225
227
233
237
238
237
238
238
241
242
243
243
243
248
249
252
255
256
255
253
253
254
254
256
257
257
256
255
255
254
243
229
220
217
216
217
219
219
224
224
221
215
213
210
208
206
208
208
208
211
212
214
214
218
215
220
220
219
218
217
216
217
218
219
220
220
221
222
222
221
222
222
220
220
220
220
224
224
225
225
225
225
226
226
226
236
251
303
308
319
316
315
319
321
323
322
325
325
327
325
325
325
327
327
329
332
336
340
340
343
346
348
351
354
360
362
362
366
367
367
367
368
377
375
374
363
334
333
330
326
327
323
333
298
291
291
286
287
286
286
288
288
286
286
287
288
289
289
290
292
292
291
292
293
293
294
293
293
291
295
294
293
295
302
301
305
309
309
317
323
324
323
323
324
323
327
333
333
332
333
333
333
335
339
338
339
336
336
339
341
342
342
342
342
341
341
344
344
346
346
346
346
346
347
347
347
348
346
342
341
335
343
343
342
345
346
346
345
333
327
302
290
285
260
260
259
259
255
253
255
256
255
255
256
256
255
261
261
257
256
240
246
242
243
241
239
237
240
238
242
242
243
245
246
249
250
253
259
262
261
259
254
252
253
253
258
258
257
259
259
258
257
257
257
258
258
255
249
249
245
245
247
249
251
248
235
231
231
201
200
191
189
179
178
182
182
182
183
182
182
181
181
181
181
181
184
184
184
184
184
184
184
184
187
189
189
188
184
184
183
183
181
181
180
183
181
182
182
182
188
190
190
190
189
190
190
190
190
189
188
187
187
188
189
190
190
190
192
192
197
197
196
195
192
190
190
190
190
190
190
190
190
190
189
188
181
172
171
171
172
172
172
172
173
173
173
173
173
172
172
149
148
148
146
147
136
136
138
141
141
140
136
130
129
129
129
130
130
130
130
130
130
129
130
132
134
134
134
134
133
133
131
131
131
132
132
131
130
130
130
130
131
131
130
130
130
130
130
129
129
130
130
130
130
130
132
138
136
136
136
136
135
136
136
140
142
141
142
141
141
141
141
142
140
140
142
143
142
143
136
136
136
121
121
122
118
107
103
101
101
101
104
104
104
103
99
94
95
95
95
94
94
93
95
95
95
95
95
95
97
97
98
99
99
103
102
102
104
103
104
104
103
106
106
107
107
110
112
113
112
111
111
112
113
114
114
114
113
113
115
116
117
117
117
117
118
118
118
118
119
122
122
124
124
124
124
123
123
123
123
124
124
125
126
126
126
126
127
125
127
128
130
130
130
129
129
129
129
130
130
129
128
125
124
124
125
124
123
124
125
125
125
125
125
126
126
127
126
126
127
127
129
129
130
128
128
127
127
128
130
130
130
130
130
138
136
137
136
132
132
131
132
134
136
136
130
128
130
130
130
132
134
136
136
135
135
136
135
136
135
140
142
142
146
144
144
145
145
145
145
144
140
138
131
130
130
129
123
121
124
135
142
147
147
148
148
148
148
148
147
147
148
150
156
158
159
160
160
160
160
162
163
163
164
165
167
167
169
170
170
171
171
172
172
172
172
169
163
161
159
159
166
170
169
169
170
171
172
173
175
174
177
180
181
180
180
180
178
177
176
168
168
172
180
179
179
179
180
181
182
184
188
188
188
188
192
196
196
197
197
197
199
205
205
207
206
206
207
207
207
208
208
208
208
208
208
208
208
208
211
211
212
211
212
210
210
210
214
214
218
220
219
220
217
217
217
218
218
218
218
216
214
214
215
214
209
202
203
208
203
201
199
190
190
191
196
196
197
197
192
190
190
194
195
196
198
198
201
204
204
205
205
205
205
205
204
204
207
208
208
207
207
208
208
207
208
206
204
204
204
205
206
205
205
205
205
208
208
210
210
210
209
210
210
212
212
212
211
212
214
214
216
215
216
215
220
221
220
220
224
224
225
225
225
224
223
226
226
226
227
225
218
218
216
216
214
214
216
224
224
223
225
227
224
223
224
223
222
222
221
220
225
226
226
222
220
220
223
223
222
222
223
212
215
212
201
197
185
173
168
167
169
170
189
180
178
178
176
176
176
187
189
189
191
195
196
192
196
196
195
195
199
199
200
212
214
212
214
219
220
220
220
222
221
225
229
229
229
230
230
230
231
234
234
232
232
229
237
237
234
234
234
234
234
246
249
249
249
248
248
253
253
253
253
253
254
254
254
255
255
265
266
267
268
268
268
268
269
272
272
274
274
273
273
274
276
275
280
282
281
285
282
285
289
288
290
289
283
283
282
284
282
285
282
281
279
276
276
275
275
273
280
280
280
282
285
299
303
307
310
310
311
314
313
312
311
312
313
315
322
324
327
339
340
341
341
343
343
345
345
344
343
343
345
345
345
345
344
344
340
340
339
333
331
326
339
325
321
323
321
325
325
323
322
322
322
321
320
320
320
320
325
325
333
333
330
331
331
337
337
337
345
345
351
350
356
356
352
352
322
319
320
315
312
297
298
295
288
285
285
289
294
294
291
291
286
287
288
289
289
290
289
291
291
291
291
291
295
295
297
297
297
299
299
299
303
303
304
304
304
304
304
306
307
307
309
309
309
309
309
316
319
323
323
325
325
330
330
337
333
330
322
322
321
321
321
322
323
322
321
310
275
272
261
253
253
248
249
248
248
248
254
261
261
263
263
263
262
261
260
259
259
264
266
266
267
266
266
268
267
267
267
266
261
261
259
249
248
256
255
253
252
244
243
243
238
240
239
239
238
227
229
214
214
213
194
190
189
189
190
189
185
179
178
175
177
178
175
172
173
174
172
174
174
173
174
174
175
179
180
183
182
182
182
183
183
183
183
184
184
184
183
183
183
183
184
184
188
188
189
190
191
192
193
190
185
186
178
178
170
170
172
171
169
167
163
151
151
153
153
154
155
156
155
155
156
157
158
158
158
158
155
155
154
154
154
153
160
159
160
160
159
160
160
160
160
163
165
165
166
166
167
168
168
176
176
178
179
183
188
187
184
184
182
183
183
184
184
184
184
184
186
185
189
189
189
190
184
185
190
187
190
189
189
196
196
196
196
191
192
191
191
191
191
191
196
198
198
197
197
198
196
179
176
172
173
172
171
169
167
169
166
163
166
166
166
166
166
165
166
162
160
161
161
160
160
167
171
171
178
179
179
179
181
181
182
184
185
187
187
187
187
187
189
186
187
188
188
184
187
187
187
187
188
189
198
200
200
198
200
187
184
178
177
177
178
190
190
190
190
191
194
195
195
196
196
196
194
194
198
198
197
197
197
199
199
204
205
205
207
208
211
212
212
212
214
215
216
216
216
218
220
220
220
220
223
224
224
225
224
226
224
224
224
223
224
227
225
226
222
216
195
193
190
190
191
190
196
196
196
196
196
195
195
196
196
195
194
196
193
193
193
194
189
192
194
194
194
194
195
195
195
194
193
190
185
183
180
179
178
175
177
178
176
178
176
175
176
178
178
178
183
179
174
172
171
170
170
172
172
172
172
178
178
178
179
179
181
180
178
178
178
178
178
180
184
184
185
185
184
192
194
195
195
196
195
194
194
194
194
194
196
196
197
199
201
201
202
202
203
206
208
208
208
208
208
207
207
206
205
206
206
206
206
208
208
208
208
208
212
212
209
209
208
209
210
211
215
221
220
214
196
193
193
193
194
192
195
194
196
196
195
195
196
196
197
198
196
195
199
198
201
206
207
207
206
206
204
203
203
207
208
208
208
208
210
210
211
211
215
217
217
217
215
216
214
215
214
210
209
210
199
196
194
195
193
193
189
190
188
189
188
179
178
181
181
180
172
172
169
170
181
183
183
183
184
185
186
187
186
186
187
188
190
191
190
190
193
193
196
197
197
196
196
197
196
200
202
203
200
199
198
197
190
190
190
190
190
190
191
191
193
196
196
195
190
191
192
192
192
195
198
207
205
203
203
204
204
206
206
206
209
215
219
222
220
220
220
220
220
220
221
221
221
224
223
225
225
225
225
230
227
227
222
221
221
225
220
220
217
215
208
208
209
209
211
211
212
212
213
214
216
222
223
224
225
225
223
226
226
230
230
232
230
231
229
229
229
228
228
229
229
231
235
236
228
227
220
219
219
220
220
227
229
228
229
227
207
196
193
187
180
179
175
175
175
175
175
174
173
176
175
173
173
174
173
179
181
183
181
181
179
175
174
172
167
168
168
168
167
167
173
174
174
175
175
175
176
175
175
175
177
176
174
174
174
174
173
172
174
182
183
183
183
182
184
184
184
188
188
188
189
184
184
184
185
185
180
180
176
175
177
175
176
181
181
182
181
182
181
181
184
184
184
184
187
187
188
188
188
188
188
189
189
194
195
192
182
181
179
179
179
181
185
184
184
185
184
181
181
181
182
183
183
180
179
181
180
179
176
167
167
167
161
161
161
160
160
163
162
161
161
161
161
161
161
161
162
163
162
162
163
163
163
160
152
151
151
154
154
154
154
154
150
149
150
150
149
148
152
153
155
154
152
151
148
146
144
145
138
138
138
139
140
141
142
141
141
139
139
139
139
139
139
135
135
135
135
135
136
135
135
135
135
136
137
135
133
132
131
131
132
133
132
130
130
134
137
144
150
153
154
160
161
166
166
166
166
166
166
166
168
167
165
165
164
166
166
166
166
159
157
142
134
136
136
136
136
136
136
136
136
136
134
133
130
128
124
122
119
120
122
124
124
124
124
124
124
124
125
125
125
126
127
127
128
128
129
129
130
130
128
130
130
127
125
123
122
122
124
124
123
121
121
121
121
122
121
121
121
121
121
123
123
123
123
123
123
123
124
124
125
126
126
126
127
127
126
124
124
124
124
124
125
124
124
124
124
125
125
125
126
125
125
125
123
119
119
117
116
114
114
112
112
113
114
115
115
117
117
117
118
119
119
120
120
121
121
119
119
118
119
119
119
119
117
118
118
118
119
114
113
111
111
111
111
107
108
107
107
107
106
106
105
105
104
104
104
101
98
98
99
95
88
89
86
84
84
83
83
83
84
83
83
83
83
83
83
84
84
83
82
82
83
82
82
81
79
79
80
82
82
83
82
79
79
78
78
77
79
80
81
82
83
83
84
79
79
75
71
71
71
71
71
71
73
73
72
71
71
71
71
71
71
71
70
70
70
71
71
72
71
71
71
72
72
72
72
75
76
76
76
76
76
76
76
76
75
76
77
77
77
77
75
75
74
74
74
75
76
75
74
67
67
64
63
63
65
68
67
65
65
62
62
62
63
63
61
61
61
60
61
60
60
63
62
62
62
62
65
65
65
66
70
72
75
75
75
77
82
82
82
82
83
84
84
83
83
85
86
86
86
85
85
85
85
86
93
95
95
94
94
94
94
94
95
95
96
96
97
97
96
96
96
96
96
95
95
95
96
96
97
95
95
95
95
95
95
95
95
95
95
95
97
97
97
97
99
100
100
99
98
97
97
97
102
104
103
103
103
103
107
109
109
107
107
106
105
105
105
106
106
106
106
106
105
105
105
105
105
105
105
106
106
106
106
107
106
106
107
107
107
107
107
107
106
105
105
105
104
104
104
104
104
104
105
105
105
105
105
105
105
103
98
96
96
96
95
95
95
95
95
95
98
98
97
95
88
85
83
83
81
81
80
79
79
81
83
83
78
77
76
76
76
76
76
75
77
76
77
77
80
79
80
81
79
79
79
79
77
78
82
82
82
82
82
83
83
81
81
78
78
78
78
78
82
83
83
83
82
82
82
82
78
72
73
75
74
73
71
69
69
69
69
67
67
67
67
67
67
68
67
67
67
67
66
65
67
67
64
64
65
65
66
66
65
65
65
64
63
64
63
62
62
62
62
64
63
63
64
68
69
69
68
69
69
70
70
69
70
70
69
70
71
71
71
71
75
75
76
76
76
77
77
77
78
79
79
80
81
81
79
80
82
80
85
85
85
86
87
85
85
85
85
82
81
79
79
79
79
81
81
80
78
80
80
80
80
80
80
80
80
80
82
86
84
84
83
83
83
83
83
85
86
88
87
87
89
92
92
92
92
92
92
93
95
98
98
101
100
100
100
100
100
101
100
99
100
99
103
103
109
109
108
109
110
110
110
110
110
109
108
109
107
107
107
107
107
107
109
109
109
111
111
108
108
108
107
109
109
108
107
110
110
110
111
110
110
110
110
109
113
113
113
112
113
113
113
113
113
113
112
112
113
113
115
116
116
115
115
115
115
114
113
111
109
107
106
105
102
102
102
105
105
106
106
106
106
107
106
107
107
107
107
107
106
106
106
106
106
106
106
105
105
105
103
102
102
102
103
103
103
101
101
98
97
96
95
95
95
96
95
95
95
95
94
92
92
92
91
92
90
90
90
86
84
69
67
68
67
66
66
66
65
65
65
65
65
66
65
69
69
77
77
77
84
85
85
86
86
85
86
86
88
87
87
87
86
85
86
87
87
87
88
89
89
89
89
89
89
87
87
88
88
87
81
81
80
80
78
78
78
81
82
82
81
80
81
81
81
81
82
82
82
83
83
83
83
83
80
77
77
77
77
77
78
77
78
76
74
74
73
73
72
74
75
74
75
73
73
73
72
73
74
74
72
71
70
71
73
75
75
74
73
73
73
77
77
77
79
80
79
76
75
75
75
75
75
74
75
77
77
79
79
78
78
75
75
76
76
76
76
76
76
78
78
77
74
74
74
74
74
74
75
75
76
73
72
73
73
71
71
71
71
71
74
73
72
73
72
72
77
77
77
81
80
80
80
79
79
78
78
78
79
79
79
79
79
79
79
79
80
80
80
80
80
82
83
87
87
89
88
88
88
88
88
88
88
88
89
89
89
90
94
94
94
94
95
96
99
98
101
100
98
98
96
96
96
97
99
99
100
100
101
101
101
101
101
101
103
103
104
104
105
104
104
104
104
104
109
109
108
109
109
109
108
108
108
108
109
109
110
111
110
107
106
104
97
95
89
89
89
89
91
96
96
95
94
94
93
95
94
94
95
95
94
94
94
95
95
95
95
96
96
98
95
95
96
96
98
95
95
96
96
98
98
98
100
100
100
100
100
101
101
101
101
101
101
99
99
101
98
97
95
95
95
95
95
95
98
98
97
97
98
99
99
99
98
99
99
98
97
97
96
97
98
100
100
99
101
100
100
101
101
102
105
103
100
98
96
96
95
95
98
100
100
101
102
102
102
102
101
100
97
98
96
96
96
96
95
96
98
100
100
102
102
103
102
103
105
106
109
109
109
112
113
112
107
106
106
105
105
107
107
105
105
106
105
104
103
103
103
107
110
109
113
113
112
112
112
113
113
113
113
114
114
114
116
116
116
116
116
116
115
115
113
107
107
106
107
107
107
109
109
109
114
114
113
113
114
116
116
116
115
113
117
118
118
120
119
119
120
121
121
123
126
125
125
125
125
126
126
128
128
129
128
130
130
130
131
131
132
129
131
132
133
134
135
138
138
138
139
139
148
148
154
154
154
154
154
154
154
154
154
155
156
156
158
157
156
164
165
165
165
166
166
164
162
157
155
155
152
153
152
159
157
157
153
154
174
175
187
188
189
191
188
187
188
187
187
185
188
189
196
196
197
196
199
199
199
199
201
201
200
202
202
204
203
207
208
209
209
208
208
208
210
210
212
219
224
224
225
226
226
226
229
238
239
243
241
239
234
234
236
236
237
241
241
237
237
232
233
236
241
240
247
249
249
249
249
249
252
252
253
253
253
254
254
258
259
261
267
269
269
269
271
272
273
273
273
273
273
275
276
275
273
273
272
272
272
273
277
278
278
278
278
278
278
279
279
282
283
282
280
279
279
284
284
284
283
284
282
273
272
272
272
272
267
270
267
264
263
264
264
265
263
257
255
255
256
255
255
255
255
243
242
240
240
241
235
201
201
201
196
196
195
195
196
197
197
197
197
197
197
198
198
198
196
192
192
192
192
192
192
192
191
192
194
196
195
195
194
195
196
196
197
202
202
202
202
202
202
190
190
184
182
182
170
157
154
140
136
137
133
135
132
130
129
126
126
125
125
130
130
130
127
118
116
113
113
114
110
110
110
110
111
110
108
107
107
107
107
108
110
110
107
101
101
101
103
106
104
103
102
101
101
103
106
106
105
105
106
106
106
107
107
105
102
101
101
101
101
100
99
97
96
95
95
95
95
92
92
92
92
92
92
93
93
92
92
91
89
89
89
89
89
92
93
93
95
95
95
95
97
96
96
99
100
99
100
99
99
99
103
104
103
103
103
103
104
104
104
105
106
107
106
107
107
108
110
107
105
105
105
105
106
107
107
107
107
103
102
103
100
101
100
100
98
95
95
95
95
96
96
96
95
95
93
92
93
92
93
93
93
93
94
94
95
95
95
95
98
98
98
97
96
97
97
97
96
96
98
99
98
97
97
96
96
96
97
100
100
100
101
101
99
98
98
98
98
98
94
91
92
93
89
89
89
89
89
90
93
91
93
94
95
95
95
95
95
95
95
92
92
92
93
94
94
94
94
94
94
95
101
102
102
102
98
97
98
98
98
100
100
97
96
95
95
95
96
95
95
93
92
93
91
90
91
91
91
89
89
90
91
93
89
89
90
88
89
89
89
89
89
89
89
89
89
89
89
89
89
89
91
90
92
92
95
95
97
96
95
95
93
92
91
88
86
87
88
89
88
89
89
91
91
92
92
92
93
93
93
93
93
93
95
93
95
99
101
101
101
104
105
110
111
111
113
113
113
113
114
114
113
114
114
114
116
117
117
123
124
124
123
122
123
123
123
123
124
124
127
127
126
131
133
132
132
132
135
136
136
135
132
132
133
132
134
134
137
137
138
138
138
138
138
137
136
135
135
136
134
135
135
136
136
136
136
138
136
136
136
136
136
136
137
137
139
138
137
137
137
137
138
138
139
139
139
139
136
132
131
130
130
130
130
130
130
131
131
131
131
131
132
132
132
132
134
134
133
133
133
132
132
132
130
130
130
128
127
128
128
128
127
130
130
130
130
130
130
130
128
129
129
127
127
126
127
123
123
122
122
122
122
122
124
124
124
124
124
124
124
124
124
124
127
130
126
124
121
120
118
115
114
113
113
112
112
106
106
106
101
100
98
91
88
88
83
70
68
65
65
65
66
67
67
66
60
56
53
47
47
47
48
49
48
48
48
47
47
48
48
48
48
48
48
48
49
49
49
50
51
51
51
52
52
52
52
52
52
52
52
52
52
52
52
52
52
52
52
52
52
52
52
52
52
52
52
52
52
53
53
53
54
55
55
58
57
57
57
57
56
56
58
55
55
53
50
49
49
49
49
49
49
48
47
47
47
47
47
47
47
52
52
52
53
53
53
53
53
56
57
57
57
58
58
58
58
58
59
61
61
60
47
47
47
47
47
48
48
48
49
49
49
49
49
47
48
49
50
49
50
49
49
48
47
47
47
47
47
49
49
50
50
51
52
52
52
51
51
51
52
52
53
53
53
53
53
53
53
53
59
59
59
63
64
65
65
66
67
69
71
70
68
70
71
72
73
77
77
78
78
78
77
79
79
81
81
83
83
83
84
83
83
84
85
86
88
88
91
92
92
92
92
92
92
93
95
95
96
97
99
101
101
101
101
102
102
108
111
113
116
115
116
118
120
120
121
121
121
119
119
119
120
120
126
126
126
128
129
128
128
126
125
125
127
127
127
128
128
129
129
129
129
129
130
130
132
133
133
134
136
136
138
137
137
138
138
139
139
139
139
141
142
142
142
143
143
143
145
144
146
146
146
147
148
148
148
148
150
151
151
151
152
152
149
149
149
149
149
148
150
155
156
156
155
153
153
153
153
153
154
154
154
153
150
151
152
150
151
150
149
148
148
148
148
145
147
146
148
148
148
145
144
144
143
144
143
143
143
143
143
142
140
139
136
136
135
130
129
124
124
124
123
124
123
123
124
124
123
123
124
122
118
111
111
111
111
110
110
104
103
103
99
98
97
98
96
101
100
99
99
99
99
99
100
101
101
103
103
103
103
103
103
103
103
103
105
106
106
108
108
108
108
108
108
108
111
108
108
108
108
109
109
110
110
108
109
107
107
107
107
107
105
100
77
71
70
70
71
71
71
70
69
69
70
70
70
70
70
69
69
69
69
69
70
70
70
70
71
71
71
72
72
71
73
73
72
71
71
69
71
71
71
71
69
67
67
68
69
69
69
69
69
70
70
70
70
70
70
70
70
70
70
72
76
77
77
77
76
76
76
76
76
75
76
76
77
77
77
77
77
77
77
77
77
77
77
77
77
77
79
78
74
74
74
77
77
77
77
76
76
70
69
67
67
67
67
67
67
67
66
65
64
63
63
62
62
62
61
61
59
59
59
58
60
59
59
59
59
59
59
59
61
60
60
59
59
59
59
59
59
59
60
60
60
60
61
60
60
59
59
58
58
58
58
57
59
57
58
58
56
56
58
59
61
64
64
64
64
64
64
64
65
67
68
69
69
69
69
70
70
69
69
71
66
65
61
61
61
64
64
64
64
65
65
65
65
65
65
65
65
65
65
66
66
66
66
65
65
65
65
65
65
66
66
66
66
66
70
70
71
72
72
72
72
73
73
73
73
73
73
73
72
71
71
73
72
72
70
74
72
71
69
69
69
69
69
68
68
69
70
69
70
70
70
71
70
70
72
74
75
76
76
75
76
76
76
77
80
81
83
83
83
86
87
87
87
87
87
86
86
86
86
87
87
86
85
89
89
91
91
91
91
93
93
93
95
93
82
79
73
74
76
77
77
78
78
78
79
79
79
79
77
76
76
76
78
78
83
86
86
86
85
86
86
86
88
88
87
87
88
88
87
87
87
88
88
89
89
89
89
89
89
89
89
89
89
89
89
89
89
90
89
89
89
90
90
89
89
90
90
92
94
95
99
100
103
103
103
103
111
115
116
117
115
110
110
102
103
100
100
100
101
103
106
108
107
106
106
105
103
104
104
103
103
105
107
112
112
112
113
116
117
117
117
116
116
118
117
117
122
122
124
124
124
126
126
126
130
131
132
132
134
134
134
134
132
133
133
137
137
138
138
140
140
140
140
140
140
140
139
138
137
137
137
137
136
136
137
140
141
140
139
138
139
135
131
131
131
132
132
132
132
133
136
136
135
135
133
133
133
133
133
133
133
132
133
134
136
137
139
140
139
140
142
141
141
142
143
143
144
144
144
144
145
144
144
146
148
149
149
150
150
150
152
152
153
154
154
154
154
153
149
149
150
145
144
144
144
145
147
145
145
145
143
140
146
145
145
148
144
143
148
148
147
146
148
148
148
150
143
139
138
117
125
126
129
128
128
127
129
122
123
124
122
121
111
111
111
112
111
112
113
116
116
118
118
118
116
116
116
118
119
119
119
120
120
118
119
119
118
118
118
118
118
118
118
118
119
120
120
120
120
120
119
119
120
119
119
119
118
118
118
119
120
119
118
115
115
115
115
114
114
114
114
115
118
118
118
116
115
115
115
118
118
118
116
114
114
114
115
114
114
114
113
110
112
111
112
112
112
112
112
112
113
112
112
111
111
113
113
112
110
110
110
111
113
113
111
111
110
110
113
113
113
110
109
107
107
106
107
106
107
106
98
95
92
92
90
90
90
89
89
89
89
89
91
90
90
90
91
91
91
92
92
92
92
92
92
94
94
95
94
94
94
88
87
90
90
90
89
87
86
86
86
86
86
87
86
83
83
83
79
79
80
83
83
82
81
80
81
82
82
81
81
83
82
82
82
83
83
83
83
85
85
83
83
80
82
82
81
82
82
83
83
82
82
80
79
81
82
81
81
80
79
79
79
80
81
81
82
82
83
81
81
79
79
79
80
79
79
79
77
77
77
77
77
76
75
75
75
75
75
75
74
74
77
77
77
78
78
77
77
77
80
80
80
80
80
80
80
80
80
83
84
86
86
86
86
87
90
91
89
88
86
86
83
85
90
89
89
89
89
89
89
89
88
89
89
88
81
77
77
76
75
74
74
75
76
77
77
77
77
76
76
76
77
77
77
76
73
73
73
73
74
75
76
76
77
77
77
77
78
78
78
78
78
79
79
79
79
79
79
79
79
79
79
79
81
82
82
83
83
84
85
85
85
84
84
85
84
86
86
85
85
85
85
85
86
86
86
86
87
87
87
87
87
88
88
91
92
90
90
90
88
89
99
100
100
100
100
100
100
100
100
109
109
108
107
107
107
107
108
108
111
112
111
111
112
111
111
111
112
112
111
113
113
113
115
114
114
114
110
116
118
117
118
116
115
116
113
113
114
116
111
112
111
110
110
111
108
108
109
113
110
110
113
113
113
113
113
113
113
113
113
113
113
114
121
121
122
121
121
121
121
122
122
122
122
122
121
120
120
120
120
120
120
122
121
121
122
123
124
123
124
125
126
127
127
127
127
127
128
128
128
127
128
132
133
134
135
134
135
138
139
139
139
139
140
141
141
142
143
145
145
148
148
149
149
149
149
148
148
148
148
148
148
148
148
144
145
146
148
148
148
148
148
148
148
148
148
148
148
147
148
145
148
148
148
148
148
149
150
148
147
148
147
147
131
127
120
120
119
119
120
123
122
116
113
111
110
111
112
112
112
113
113
113
113
113
113
113
112
116
116
118
118
116
115
115
111
113
113
114
115
117
117
115
111
109
110
109
110
109
110
108
109
109
114
115
115
115
115
115
118
118
118
118
118
118
118
118
118
118
119
119
119
119
119
118
118
118
121
121
121
121
122
121
125
125
125
125
125
125
125
125
125
125
127
130
125
121
118
117
113
110
112
113
118
119
119
121
121
121
121
121
122
120
110
104
101
106
106
107
107
109
109
111
112
112
112
112
113
112
112
112
113
114
113
112
112
111
113
113
113
113
114
113
114
113
113
113
113
112
111
115
117
118
119
120
120
120
120
120
123
122
121
121
119
118
117
117
116
117
118
118
118
118
119
123
123
124
124
124
124
119
119
119
119
118
118
117
119
123
121
118
114
116
115
113
113
113
113
113
113
113
113
114
115
116
114
114
114
114
114
114
114
115
117
117
117
113
114
114
114
114
114
114
114
114
113
112
112
112
112
110
110
111
113
113
113
112
111
112
113
113
113
112
112
110
110
107
104
96
96
96
97
98
99
100
99
100
100
102
101
101
97
96
91
92
92
92
92
92
92
92
89
90
90
90
89
88
86
86
87
88
88
87
89
94
95
95
97
99
98
102
103
103
103
103
103
103
105
106
106
106
106
105
105
105
106
108
109
109
108
107
107
107
108
111
111
111
111
111
112
112
112
112
112
111
112
112
114
114
116
117
116
116
116
117
117
118
118
118
118
118
113
114
114
114
114
114
115
118
117
118
118
118
118
117
117
117
120
119
119
119
119
118
113
113
111
111
114
115
113
110
100
98
98
99
100
101
100
105
101
101
101
102
102
105
106
106
107
107
108
109
110
112
112
110
107
107
107
108
111
111
113
118
117
117
118
120
121
121
121
121
121
121
122
123
123
123
123
123
125
125
125
126
126
126
126
126
126
126
126
126
126
128
128
127
127
127
127
127
127
128
128
127
125
115
110
100
100
98
98
99
99
101
102
102
103
103
103
104
104
105
105
105
105
106
111
111
111
113
118
120
123
124
124
125
126
126
130
130
137
140
140
142
142
142
142
142
142
142
142
144
145
145
145
149
149
148
160
155
154
153
156
160
160
160
160
161
164
163
163
163
162
164
154
150
148
147
147
147
146
146
147
144
143
143
143
143
144
142
136
136
130
130
130
136
139
139
140
141
141
142
142
142
144
144
145
136
137
134
134
133
133
133
134
134
135
135
136
136
137
137
137
137
137
138
138
142
142
142
142
145
145
147
147
148
148
147
144
143
143
146
145
142
142
142
142
145
145
142
143
142
138
139
139
140
140
142
142
140
136
133
126
126
125
124
125
124
125
126
127
130
128
127
128
131
132
135
135
136
137
138
137
138
137
139
139
136
136
136
136
137
137
138
138
139
139
139
136
136
136
136
136
136
137
132
129
129
129
130
129
130
128
128
130
130
130
128
127
128
127
127
127
127
127
123
122
122
122
122
122
122
122
122
122
125
127
128
128
127
123
123
123
123
124
124
124
124
125
125
127
128
128
132
133
132
133
132
131
131
131
130
130
130
129
129
128
129
129
128
126
130
125
125
127
124
124
120
121
122
123
123
123
122
122
123
123
122
122
121
122
126
124
124
123
125
126
129
128
125
124
122
121
120
123
129
129
131
132
127
124
122
123
118
118
116
115
110
110
111
118
119
125
127
128
129
129
129
130
131
131
134
133
133
136
135
135
136
140
142
142
139
140
141
142
148
148
148
149
150
160
160
163
164
165
165
167
168
172
172
172
170
171
172
172
172
172
172
172
172
172
174
174
174
175
184
185
185
187
187
187
187
187
186
188
188
188
188
187
186
184
184
188
189
189
190
192
193
193
189
190
190
190
192
194
197
196
196
196
193
193
194
195
195
196
196
193
195
194
195
196
196
194
190
190
191
191
191
192
193
196
196
196
196
196
197
198
198
205
208
210
209
210
211
211
211
217
219
225
225
225
226
226
227
228
230
230
234
234
231
229
230
232
235
235
239
243
243
244
245
249
253
253
252
252
254
253
254
255
256
255
255
254
248
249
251
252
255
255
247
233
234
229
226
220
218
223
225
219
212
212
207
208
208
210
208
209
208
204
205
205
205
202
201
199
200
199
200
200
200
199
199
199
198
198
198
200
202
201
202
202
202
202
205
206
211
211
211
211
209
204
206
204
204
204
204
206
206
206
206
205
202
202
202
202
201
202
202
202
202
202
203
208
209
211
218
218
220
221
221
222
224
224
226
226
229
232
233
233
235
235
240
240
243
243
243
243
242
242
241
242
244
247
246
243
239
237
233
236
236
234
237
239
239
237
237
232
232
229
228
227
231
228
226
225
228
226
225
224
225
224
225
226
226
227
226
225
225
222
222
220
220
214
214
214
214
215
215
220
220
215
217
206
205
204
202
204
205
198
193
192
190
188
186
185
184
190
185
183
183
184
185
185
186
187
187
188
188
189
189
189
190
190
190
190
191
192
192
191
190
190
191
189
190
190
190
190
187
186
186
176
176
166
166
154
148
130
130
130
130
130
130
125
123
125
125
125
125
125
126
126
126
126
126
126
126
127
130
130
131
130
130
130
130
131
130
130
132
135
134
134
135
133
133
133
132
131
131
131
135
135
136
134
134
136
136
136
134
132
130
125
125
124
122
122
122
121
120
121
118
114
112
111
110
107
106
101
101
100
99
98
95
95
101
101
101
102
103
103
103
103
106
105
105
104
100
97
100
97
95
95
95
95
95
95
105
110
112
108
108
109
108
107
108
110
109
111
112
112
112
113
111
113
115
116
116
117
118
118
118
124
124
124
124
125
131
133
137
137
137
137
138
138
139
138
137
137
136
138
139
139
136
137
138
139
139
139
139
139
140
136
134
133
133
133
133
131
131
131
129
128
127
128
128
128
128
128
128
128
128
128
128
128
128
128
128
128
128
128
128
128
128
128
128
128
128
128
128
128
128
128
128
129
129
129
129
128
129
129
127
127
127
127
127
127
126
126
126
126
124
124
122
122
122
122
122
122
122
121
120
118
117
117
117
116
115
113
113
113
113
112
111
111
109
109
107
107
105
105
105
105
105
105
105
105
105
105
105
105
105
103
103
103
103
103
103
103
104
97
92
89
86
68
54
51
33
34
31
31
29
28
28
25
24
23
23
23
23
22
22
22
22
22
23
23
23
23
23
23
23
22
22
22
17
13
14
14
14
13
13
13
13
13
12
12
12
12
12
12
12
12
12
12
12
12
12
12
12
12
12
12
11
11
11
11
10
10
10
10
10
10
11
11
11
11
11
11
11
11
11
11
11
12
12
12
12
13
13
14
14
14
15
15
15
15
16
17
17
17
17
16
16
16
16
16
16
16
16
16
16
15
15
15
15
15
15
15
15
15
15
15
14
14
14
14
14
14
13
13
13
13
13
13
14
14
14
14
14
14
14
14
14
14
14
14
13
13
13
13
13
13
13
13
13
13
13
13
13
13
13
14
14
14
14
14
13
14
14
14
14
14
14
15
15
15
15
15
15
15
15
15
15
15
16
16
16
16
16
16
16
16
16
16
16
17
17
17
17
17
17
17
17
17
17
17
17
17
17
17
16
16
15
14
13
13
14
14
14
14
14
14
13
14
14
14
14
14
14
15
15
15
15
15
15
15
15
15
15
15
15
15
15
15
15
15
15
15
15
15
15
15
15
15
15
15
15
15
15
15
15
15
15
15
15
15
15
16
16
16
16
16
16
16
16
15
15
16
16
16
16
15
15
15
15
15
15
15
15
15
15
15
15
14
14
14
14
14
14
13
13
13
13
13
13
13
13
13
13
13
13
13
13
13
13
13
13
13
13
13
13
13
14
14
14
14
14
14
14
14
14
14
14
14
14
14
14
13
13
13
13
13
13
13
13
13
13
13
13
13
13
13
13
14
14
14
13
14
14
14
13
13
13
13
13
14
14
14
14
13
13
13
13
13
14
14
13
14
14
15
15
14
14
14
14
14
14
14
14
14
14
14
14
14
15
15
14
14
14
14
14
14
13
13
13
13
13
13
13
14
13
13
13
13
13
13
13
13
13
13
13
14
14
13
13
14
14
14
14
14
14
14
15
16
17
17
17
17
17
17
17
19
20
20
20
21
21
21
21
21
21
21
21
23
23
23
23
23
23
23
23
23
23
23
23
23
23
24
23
24
24
24
24
24
24
24
24
24
24
24
24
24
24
24
24
24
24
24
24
24
24
24
24
24
24
24
24
24
24
24
26
26
26
26
26
26
26
25
25
25
25
26
25
25
24
24
24
24
24
23
23
23
23
23
23
23
23
23
23
23
23
23
23
23
23
23
23
23
23
23
23
23
23
23
23
22
22
22
22
21
21
21
21
21
21
21
21
21
21
22
22
22
22
22
22
22
22
22
22
22
22
22
22
22
21
21
21
21
20
20
20
20
20
20
20
18
15
15
15
16
16
16
16
16
16
15
13
13
12
12
12
11
11
11
11
11
11
11
11
11
11
11
11
11
11
11
11
11
11
11
11
11
9
9
9
9
9
9
9
9
9
9
9
9
8
8
7
7
7
7
7
7
7
7
6
7
7
7
7
7
7
7
7
7
7
6
6
6
6
6
6
6
6
6
6
6
6
6
6
6
6
6
6
6
6
7
7
7
7
7
7
7
7
7
6
6
6
6
6
6
6
6
6
5
5
5
5
5
5
4
4
5
5
4
4
4
4
4
4
4
4
3
3
3
3
3
3
3
3
3
3
3
3
3
3
3
3
3
3
3
3
3
3
4
4
4
4
4
4
4
4
4
4
4
4
4
4
4
4
4
4
4
4
4
4
4
4
4
5
5
5
5
5
5
5
5
5
5
5
5
5
5
5
5
5
5
5
5
5
5
5
5
5
5
5
5
5
5
5
5
5
5
5
5
5
5
5
5
5
5
5
5
5
5
5
5
5
5
6
6
6
6
6
6
6
6
6
6
6
6
6
6
6
6
6
6
6
6
7
7
7
7
7
7
7
7
7
7
7
7
7
7
7
7
7
7
7
7
7
6
6
7
7
7
7
6
6
6
6
7
7
8
8
8
8
8
9
9
9
9
9
9
9
9
9
9
9
9
10
10
10
10
10
10
11
11
11
11
11
11
11
12
12
12
12
12
12
14
14
14
14
15
15
15
15
15
15
15
15
15
15
15
15
14
14
14
14
15
16
16
16
16
16
16
16
16
16
16
16
16
16
16
16
16
16
16
16
16
16
16
16
16
16
17
17
17
17
17
17
16
16
16
16
16
16
16
16
16
16
16
16
16
16
16
16
17
16
16
16
16
16
16
16
16
16
16
16
16
16
16
16
16
16
16
16
16
16
16
16
16
16
16
16
16
16
16
16
16
16
16
16
16
17
17
17
17
17
17
17
17
17
17
16
16
16
16
16
16
16
16
16
16
16
16
16
14
14
14
14
14
13
12
12
12
12
12
12
13
13
13
13
12
11
11
11
11
11
11
11
11
11
11
12
12
12
12
12
12
12
12
12
12
12
12
12
12
11
11
11
11
11
11
11
11
11
12
12
12
12
14
15
15
14
14
14
14
14
14
14
14
14
14
13
13
13
13
13
13
13
13
11
11
11
11
11
11
11
10
10
10
10
10
10
10
10
9
9
9
8
8
8
8
8
8
8
8
8
8
8
7
7
7
7
7
7
8
8
8
8
8
8
8
7
7
7
7
7
7
8
8
8
8
8
8
8
8
8
8
8
8
8
8
7
7
6
6
6
6
6
6
7
7
7
7
7
7
7
7
7
7
7
7
7
7
7
7
7
7
8
8
8
8
6
6
6
6
6
6
6
6
6
6
6
6
6
5
5
5
5
5
5
5
6
6
6
6
6
6
6
6
6
6
7
9
9
9
9
9
9
10
10
10
10
10
10
10
10
9
9
9
9
9
9
9
9
9
9
9
9
9
9
9
9
9
9
9
9
9
9
9
8
8
8
8
8
8
8
8
8
8
8
8
9
9
9
9
9
9
9
9
9
9
7
7
7
7
7
7
7
7
7
7
7
7
7
7
7
7
7
7
7
7
7
7
7
7
7
7
7
7
7
7
7
7
7
7
7
7
7
7
7
7
7
7
7
7
8
8
8
8
8
8
8
8
8
8
8
8
8
8
8
8
8
8
8
8
8
8
8
8
8
8
8
8
8
8
8
8
8
8
8
8
8
8
8
8
8
8
8
7
5
5
5
5
5
5
5
5
5
5
5
6
6
7
7
7
7
7
7
7
7
7
7
7
7
7
7
7
7
7
7
7
7
7
7
7
7
8
9
9
9
9
9
9
9
9
9
9
9
9
9
9
9
9
9
9
9
9
9
9
9
9
9
9
9
9
9
9
9
9
9
9
9
10
10
10
10
10
10
10
10
10
10
10
10
10
10
9
9
9
9
9
9
9
9
9
9
9
11
11
11
11
10
9
9
9
9
9
9
9
10
10
11
11
11
11
11
11
11
11
11
11
11
11
11
11
11
11
11
11
11
11
11
11
11
10
11
11
11
11
11
11
11
11
11
10
10
10
10
9
10
10
10
10
10
10
10
10
10
10
10
10
11
11
11
12
12
13
14
14
14
14
14
14
14
14
14
14
14
14
14
14
14
14
14
14
14
14
14
14
13
13
13
12
12
12
12
12
12
12
12
12
12
12
12
12
12
12
12
12
12
13
13
13
13
13
13
17
19
20
22
26
26
27
27
32
47
48
49
49
49
50
50
58
58
63
69
74
77
84
86
87
92
93
98
101
101
101
101
101
101
101
101
102
102
102
104
107
111
113
112
112
112
113
115
115
116
116
116
117
117
117
118
119
119
119
119
123
127
128
130
130
130
130
131
131
131
131
131
133
137
137
139
139
139
139
139
139
142
142
142
143
143
144
144
145
145
145
145
146
147
148
151
152
152
152
152
152
154
154
154
154
153
153
153
153
154
154
155
155
159
159
160
160
160
160
163
163
163
163
164
165
164
164
164
164
164
164
165
166
166
166
164
163
162
162
162
164
163
153
151
150
150
149
150
149
148
142
140
134
134
134
134
134
135
134
134
134
132
130
128
128
129
130
129
129
124
123
123
123
122
121
118
117
117
116
116
115
113
112
113
113
117
118
115
113
110
109
108
108
108
108
108
108
111
111
111
111
112
112
112
112
113
114
115
114
114
114
115
115
115
115
114
113
113
101
96
93
93
89
91
91
90
90
91
92
92
94
94
94
93
93
93
90
90
86
87
88
87
82
81
81
78
79
80
79
80
81
80
78
78
78
80
81
84
85
87
88
88
89
89
89
89
90
91
91
92
92
90
89
88
88
89
88
88
88
89
93
93
93
93
94
93
94
93
93
93
95
95
97
98
101
102
102
101
102
103
103
103
103
105
106
107
107
108
108
111
113
113
113
113
113
113
113
113
113
113
114
114
115
115
117
118
119
121
122
122
122
123
123
124
128
128
132
131
131
131
131
132
130
130
130
130
129
132
137
137
137
139
142
142
142
140
140
140
142
142
142
142
142
143
143
142
142
142
143
143
143
143
142
142
142
142
143
146
148
148
149
149
153
155
156
156
156
156
159
160
159
160
160
163
160
158
157
157
155
154
154
155
160
161
162
161
161
165
160
157
154
155
155
154
154
154
153
153
150
151
151
153
151
150
149
149
145
144
142
138
139
139
147
148
142
143
145
147
154
153
153
154
155
154
153
154
155
157
157
159
159
160
160
160
161
161
161
163
163
164
165
168
168
170
170
170
170
170
172
172
177
179
176
176
178
180
180
181
184
183
184
178
178
178
178
180
180
179
179
176
176
175
174
173
172
175
172
166
163
163
163
164
164
167
170
170
170
173
173
175
174
179
178
180
180
181
180
180
182
181
181
178
179
178
178
181
181
181
180
179
179
179
179
179
178
178
176
177
177
177
177
177
177
175
177
176
176
178
176
174
174
172
172
174
174
172
171
172
172
172
172
171
171
171
154
154
153
153
154
154
154
155
154
153
150
151
152
152
152
148
147
147
137
136
135
128
129
126
127
124
118
114
112
113
107
107
108
107
107
110
104
104
104
99
100
100
100
100
100
102
102
103
101
101
101
101
100
100
102
104
104
104
104
103
104
107
107
106
105
107
109
108
113
111
112
112
112
111
110
107
107
107
107
107
106
102
106
106
106
106
104
104
104
105
105
105
103
102
102
102
102
103
105
106
104
103
104
105
105
105
105
105
105
104
104
103
102
104
104
103
102
102
102
101
101
102
107
107
107
109
109
110
109
109
108
107
107
107
107
109
108
109
109
110
113
113
113
113
113
116
125
125
125
120
120
118
118
120
122
122
122
118
119
119
120
120
120
120
120
119
120
123
123
122
120
119
119
122
123
120
120
120
120
122
122
125
125
122
122
119
120
120
117
117
113
113
113
113
113
113
118
117
117
117
118
118
118
118
118
118
118
118
118
118
118
117
116
114
118
118
118
118
118
118
117
117
117
118
120
120
120
121
122
122
123
124
125
125
127
134
131
132
131
131
133
131
131
132
132
131
138
140
146
148
148
153
154
154
155
153
152
152
152
155
156
155
157
156
156
154
154
154
154
154
157
156
157
154
152
152
153
152
151
151
151
151
155
155
157
160
158
148
151
150
148
148
148
147
148
149
153
155
156
155
155
155
155
155
155
157
157
159
160
159
158
160
160
159
159
159
158
158
158
158
158
158
158
158
158
158
157
156
156
156
156
156
155
155
155
155
155
154
154
154
154
154
156
156
157
157
157
157
159
159
158
158
158
158
158
158
159
159
159
159
159
159
160
161
161
160
160
160
160
161
161
160
160
159
159
162
164
165
163
163
163
162
162
164
164
165
168
157
153
153
148
145
141
141
142
142
145
146
146
148
148
149
148
148
164
172
171
177
182
186
188
185
189
185
184
175
172
172
182
181
181
178
178
169
169
173
172
167
166
167
169
172
172
171
171
172
169
170
171
170
168
168
168
167
167
167
165
166
166
167
167
167
168
169
170
172
172
172
172
172
172
172
172
175
178
178
180
185
183
183
183
183
183
184
188
188
188
187
188
191
191
197
198
198
198
198
198
201
204
207
206
207
207
207
207
207
207
208
210
211
212
212
212
213
214
214
214
216
215
217
218
218
215
215
215
217
223
223
224
224
224
224
225
225
226
227
227
229
226
224
226
226
224
226
225
225
224
222
220
220
224
220
216
216
214
197
191
187
184
178
178
176
178
180
183
183
183
182
181
182
183
182
167
157
155
154
153
151
151
151
150
151
151
151
154
154
155
155
155
155
155
155
155
154
154
156
154
154
155
154
154
154
154
154
154
154
154
154
154
155
155
156
156
156
154
154
154
154
154
156
155
156
155
154
154
152
152
149
149
149
148
148
147
146
146
145
145
146
148
148
148
147
147
140
140
136
136
137
133
131
126
126
113
101
98
98
101
102
102
103
103
101
101
98
99
98
97
100
95
95
95
97
97
98
99
100
101
101
101
101
104
104
104
104
104
104
102
101
103
101
105
107
106
106
106
106
106
107
107
106
106
106
103
101
103
101
98
99
96
96
95
95
93
93
93
93
93
93
94
94
96
97
99
98
97
96
96
96
95
96
96
98
98
98
98
97
98
98
97
97
97
97
98
97
97
96
96
96
96
96
96
95
95
95
94
93
90
89
89
90
90
90
90
90
91
91
92
90
88
88
88
88
88
87
87
85
85
85
85
85
86
86
87
88
88
89
87
87
87
86
85
85
84
84
85
83
82
78
77
78
78
79
79
79
79
80
80
81
80
80
80
80
80
80
80
80
80
80
80
80
80
80
80
80
79
78
77
75
71
69
70
67
67
68
69
69
69
69
69
68
68
68
67
66
66
66
67
67
67
67
67
68
68
67
67
67
67
67
67
67
67
67
66
65
64
62
62
61
59
58
58
58
59
59
59
58
58
59
59
59
59
58
58
58
58
58
58
58
58
58
58
58
54
54
54
53
53
53
53
53
50
50
49
49
48
48
47
47
47
47
47
47
47
47
47
47
47
47
46
46
46
46
44
44
44
44
44
44
44
44
44
41
39
33
33
32
32
31
29
29
29
29
29
29
29
29
29
28
28
28
28
28
28
28
28
28
29
29
29
29
29
29
29
29
29
29
29
29
28
28
28
28
28
28
27
26
23
23
21
21
20
19
19
19
20
18
17
13
12
12
12
12
14
14
14
14
14
14
14
14
18
19
19
19
19
19
20
20
20
20
21
21
21
21
21
21
21
21
22
22
22
22
22
22
23
23
23
23
23
23
23
23
23
23
23
23
23
23
23
23
23
23
24
24
25
27
27
27
27
29
29
29
30
31
31
31
31
31
31
31
31
30
32
35
36
37
37
37
37
38
38
38
38
37
37
40
40
41
41
41
41
41
41
42
42
44
46
46
46
45
45
45
45
45
47
47
47
48
51
51
51
51
51
52
52
52
52
53
54
54
55
55
55
55
55
56
56
57
57
57
57
57
59
59
59
59
59
59
59
59
59
59
59
59
59
59
59
59
58
58
58
59
59
59
59
60
60
60
59
59
59
59
59
59
59
59
59
59
58
58
58
59
59
59
59
59
59
59
59
59
59
59
59
59
59
59
59
58
58
57
57
58
58
58
58
58
58
58
59
59
59
58
58
57
56
57
57
55
56
56
56
56
56
55
54
55
55
54
53
53
50
51
51
51
52
50
50
49
49
49
48
48
48
48
48
48
48
47
47
47
47
48
48
47
45
46
45
44
44
41
41
41
41
41
41
41
40
40
40
38
34
34
33
33
33
31
31
31
31
29
29
26
26
25
25
25
25
25
25
25
25
25
25
25
25
25
25
26
26
23
22
21
21
22
22
22
22
22
22
22
22
22
22
23
22
22
23
23
23
23
23
23
23
22
20
20
20
17
17
16
15
15
15
15
15
15
15
16
16
16
16
16
16
16
16
16
16
16
16
16
16
16
16
16
16
16
16
16
15
15
15
15
15
14
14
13
14
14
14
13
13
11
10
10
10
10
10
10
10
9
9
9
9
9
9
9
9
9
9
9
9
9
9
9
9
9
9
10
10
10
10
10
11
11
11
11
11
11
11
11
11
11
11
11
11
11
11
11
11
11
11
11
11
11
12
13
13
13
13
12
13
13
15
15
15
15
15
15
15
15
15
15
15
15
15
16
16
16
16
16
16
16
16
16
16
16
16
16
16
16
16
16
16
17
17
17
17
17
17
17
17
17
17
17
17
17
17
17
17
16
16
16
16
16
16
16
16
16
16
16
15
15
15
15
15
15
15
15
15
15
15
15
15
15
15
15
15
15
15
15
15
15
15
15
15
15
15
15
16
16
15
15
15
15
15
15
15
15
15
15
15
15
15
15
15
15
15
15
16
16
16
16
16
16
15
15
15
16
16
13
11
11
12
11
11
11
11
11
11
10
10
10
9
9
8
9
9
11
11
11
10
10
10
9
9
9
10
10
10
10
10
10
11
11
11
11
11
11
11
11
11
11
11
11
11
11
11
11
11
11
11
11
11
11
11
11
11
11
11
11
11
11
11
11
11
11
11
11
11
11
11
11
11
11
11
11
11
11
11
11
11
11
11
11
11
11
11
11
11
11
11
11
11
11
11
11
11
11
11
11
11
12
13
14
14
14
14
14
14
15
15
15
15
15
15
15
15
15
15
15
14
13
14
14
15
13
13
14
14
16
15
15
15
15
15
16
16
16
17
17
17
17
17
17
17
17
17
17
17
17
17
17
17
17
17
17
17
17
17
17
17
17
17
17
17
17
17
17
17
17
17
17
17
17
17
17
17
17
17
17
16
16
16
16
16
16
16
16
16
15
15
16
16
16
16
16
16
16
16
16
17
17
17
23
23
23
23
22
22
22
22
22
22
22
22
22
22
22
22
22
22
21
21
21
23
23
23
23
23
23
23
24
24
24
24
24
24
24
24
24
24
24
24
24
24
24
24
24
24
24
24
24
25
25
25
25
25
25
24
25
25
25
26
27
25
24
25
25
25
26
27
27
27
26
26
26
26
26
25
25
25
25
23
23
23
23
23
23
23
23
23
23
23
23
23
23
23
23
23
23
23
23
23
23
23
23
23
23
23
23
23
23
23
23
23
23
23
23
23
22
22
22
22
22
22
22
22
22
22
22
22
22
22
22
22
22
20
20
20
20
20
20
20
20
20
20
20
19
19
19
19
19
19
19
19
19
19
18
18
18
17
17
17
17
17
17
17
17
17
17
17
17
17
17
17
17
17
17
17
17
17
17
17
17
17
17
16
14
14
14
14
13
13
13
13
13
13
13
13
13
11
11
11
10
9
9
9
9
9
9
9
9
8
8
7
7
7
7
7
7
7
7
7
7
7
7
7
7
7
6
6
6
6
6
6
6
6
6
6
6
6
6
6
6
6
6
6
6
6
6
6
6
6
5
5
5
5
3
3
3
2
2
2
2
2
2
2
2
2
2
2
2
2
2
1
1
1
1
1
1
1
1
2
2
2
2
2
2
2
3
4
4
4
4
4
4
4
4
4
3
3
3
3
3
3
2
2
2
2
2
2
2
2
2
2
2
2
2
2
2
2
2
2
3
3
3
3
3
4
4
4
4
4
4
4
4
4
4
4
4
4
4
4
4
4
4
4
4
4
4
4
4
4
4
4
4
4
4
4
4
4
4
4
4
4
4
4
4
4
4
4
4
4
4
4
4
4
4
4
4
4
4
4
4
4
4
4
4
4
4
4
4
4
4
4
4
4
4
4
4
4
4
4
4
4
4
4
4
4
4
4
4
4
4
4
4
4
4
4
4
4
4
4
4
4
5
5
5
5
5
5
5
5
5
5
5
5
5
5
5
5
5
5
5
5
5
5
5
5
5
5
5
5
5
5
5
5
5
5
5
5
5
5
5
5
5
5
5
5
5
5
5
5
5
5
5
5
5
5
5
5
5
5
5
5
5
5
5
4
4
4
4
4
4
5
5
5
5
5
5
5
5
5
5
6
6
6
6
6
6
5
5
5
5
5
5
5
5
5
5
5
5
5
5
5
5
5
5
5
5
5
5
5
5
5
5
5
5
5
5
5
5
5
5
5
5
5
5
5
5
5
5
5
5
5
5
5
5
5
5
5
5
5
5
5
5
5
5
5
5
5
5
5
5
5
5
5
5
5
5
5
5
5
7
7
7
9
9
9
9
8
8
9
9
9
9
9
9
8
8
8
8
8
8
9
10
10
11
11
11
11
11
11
11
11
11
11
11
12
13
13
13
13
13
14
14
14
14
14
14
14
14
14
15
15
15
14
14
14
14
14
14
14
14
14
14
14
14
14
14
14
14
13
13
15
17
17
17
17
17
17
17
18
19
19
19
19
19
19
19
19
19
19
19
19
19
19
19
19
19
19
19
19
22
22
22
22
22
22
22
22
22
22
22
22
22
23
23
23
23
23
23
23
23
23
24
24
24
24
24
24
25
25
26
26
26
26
26
26
26
26
27
29
27
26
27
27
28
27
27
27
27
26
26
26
26
26
27
26
26
28
28
28
29
29
29
29
29
29
30
30
30
30
30
30
30
30
30
30
30
30
30
30
30
31
31
31
31
31
32
32
31
31
31
31
31
31
31
31
31
31
31
31
31
31
31
31
30
30
30
30
30
30
30
30
30
30
30
29
29
29
29
29
29
29
28
28
28
28
29
28
28
29
29
28
28
28
28
28
28
27
25
24
24
23
23
22
22
20
20
20
20
20
20
20
20
20
18
18
18
18
18
18
18
18
19
17
16
16
16
15
15
17
17
17
17
15
14
14
14
14
14
14
14
14
14
15
15
15
14
12
12
12
12
12
12
12
12
12
13
13
13
13
12
12
12
12
12
12
12
12
12
12
12
13
13
13
13
13
13
13
11
11
11
11
11
11
11
11
11
11
11
11
11
11
11
11
11
11
11
11
11
11
11
11
11
11
11
11
11
11
11
11
11
11
11
11
11
11
11
11
11
11
11
11
11
12
12
12
12
12
12
12
12
12
12
12
12
12
13
14
14
15
16
16
16
16
16
16
16
16
16
16
17
17
17
17
17
17
17
16
16
17
17
17
17
17
17
16
16
16
16
16
17
17
17
17
17
17
15
15
15
15
15
16
16
16
16
16
16
17
17
17
17
17
17
17
17
17
17
17
17
17
17
17
17
17
17
17
17
17
17
17
17
17
17
17
17
17
17
17
17
17
17
17
18
18
18
18
18
18
19
19
20
21
21
21
21
22
22
23
23
23
22
22
22
22
22
22
22
22
21
21
21
21
21
21
22
22
22
21
21
21
21
21
21
21
21
21
21
21
23
23
22
22
22
23
23
23
23
23
23
22
22
22
20
21
21
21
21
20
20
20
20
20
21
21
20
21
21
21
22
22
22
22
22
22
22
22
22
22
22
22
21
21
21
21
21
22
22
22
23
23
23
23
23
23
23
23
24
24
24
23
24
24
24
24
24
24
24
24
24
24
24
24
24
25
25
25
25
25
26
26
26
25
24
24
24
24
24
23
23
23
23
23
23
23
25
24
25
23
23
23
23
23
23
23
23
23
23
23
23
23
23
23
23
23
23
23
23
25
24
24
25
26
26
27
27
27
27
26
23
23
23
23
23
23
23
23
23
23
23
23
23
23
23
23
23
23
23
23
23
23
23
23
23
23
23
23
22
22
22
22
22
23
22
22
22
22
21
21
21
21
21
21
21
21
21
21
22
21
22
22
22
22
22
21
21
21
22
21
21
21
21
23
21
21
21
21
19
17
16
16
16
16
17
17
17
17
17
17
17
17
18
18
18
18
18
18
19
19
19
19
20
21
22
23
23
27
41
47
56
56
71
87
99
105
125
137
154
164
210
214
216
216
222
232
232
235
239
246
251
254
273
274
276
276
275
275
279
286
285
285
293
302
303
310
313
312
321
326
328
329
332
334
337
348
353
353
355
356
357
359
362
366
377
378
379
379
380
380
380
381
381
383
383
386
393
395
394
402
410
413
414
415
416
424
448
461
461
462
468
468
468
468
469
473
475
480
481
481
482
483
485
491
500
500
500
500
503
505
505
510
511
511
512
513
516
516
516
520
523
523
525
527
532
534
542
543
544
546
544
545
545
547
547
547
546
543
547
541
537
534
535
533
538
536
532
532
531
531
531
529
529
532
533
535
533
533
530
540
541
537
541
535
529
529
508
507
499
494
485
481
477
474
479
479
479
478
483
487
486
487
487
489
489
489
493
493
493
493
494
499
502
504
506
505
507
511
511
512
523
524
512
501
507
498
502
502
500
493
493
491
491
491
492
492
493
487
485
484
474
471
476
485
491
493
471
464
465
453
453
454
456
458
452
446
432
428
427
429
432
428
428
416
394
386
391
390
391
393
392
389
388
383
384
380
380
372
354
353
351
352
351
351
351
352
355
355
355
349
350
349
347
346
346
343
346
347
347
348
347
346
346
346
345
345
345
344
336
334
333
332
333
329
328
329
332
332
336
336
336
334
333
333
331
332
333
333
333
329
325
318
315
314
314
314
316
316
314
314
314
313
314
311
311
311
310
310
310
310
311
311
311
311
309
308
309
306
304
309
309
306
306
299
298
298
295
294
294
293
285
279
274
273
272
270
269
267
238
225
221
207
177
175
173
170
164
160
154
129
128
118
115
115
113
112
110
108
108
108
107
107
107
107
107
107
107
107
107
107
107
107
107
106
107
107
107
107
107
107
107
108
108
108
108
108
108
108
108
108
108
108
107
107
107
107
105
103
102
101
97
97
97
97
98
98
95
95
95
95
95
98
98
98
98
98
97
97
97
96
96
96
91
87
86
86
86
86
86
86
86
86
82
80
78
78
77
77
77
77
76
77
77
77
77
71
71
70
62
59
59
56
54
53
53
52
52
52
51
49
47
45
32
28
23
23
23
23
23
23
23
23
23
23
23
23
23
23
22
19
19
19
19
20
20
20
20
20
20
20
20
20
20
20
20
20
20
20
20
20
20
20
20
20
20
20
20
20
20
20
20
20
20
20
20
18
17
17
17
17
16
15
16
16
16
16
16
16
17
17
17
17
17
17
17
17
17
17
20
20
20
20
19
19
18
18
18
18
18
17
17
17
17
17
19
19
19
19
19
19
19
19
19
19
19
20
20
20
19
19
19
19
19
19
19
18
18
18
17
17
17
17
17
17
17
17
17
17
17
17
17
17
18
18
18
18
18
18
18
18
18
18
19
18
18
18
18
18
18
18
18
18
18
18
18
18
18
18
18
18
18
18
19
20
20
20
20
20
20
18
19
19
19
20
20
20
20
20
21
22
22
22
22
23
23
23
23
23
23
23
23
23
23
23
23
23
25
25
28
28
28
28
28
28
28
28
28
29
27
27
27
27
27
27
27
27
27
28
28
28
28
29
29
29
29
29
29
29
29
29
30
31
31
30
30
30
30
30
30
30
30
30
30
29
29
29
29
30
29
29
29
29
29
28
27
24
24
24
24
24
24
24
24
24
24
24
24
25
25
25
25
25
25
25
25
25
25
25
25
25
25
25
25
25
25
25
25
25
25
25
25
25
25
25
25
25
25
25
25
25
25
25
25
25
24
25
25
24
24
24
24
24
24
24
24
24
24
24
25
25
26
26
26
26
26
27
27
28
28
28
28
28
28
28
28
28
28
28
28
27
27
27
27
26
26
26
27
27
25
24
24
24
24
24
24
24
23
23
23
23
23
23
22
21
21
21
18
17
17
15
15
14
14
14
14
14
14
15
15
15
15
14
15
15
15
14
13
13
13
13
13
13
13
13
13
13
13
12
12
12
11
11
11
11
11
9
9
9
9
9
9
9
9
9
9
9
9
9
9
9
9
10
10
10
10
10
10
10
10
10
10
10
10
10
10
10
10
10
10
10
10
10
9
9
8
8
8
10
10
10
11
11
11
12
11
11
11
11
11
11
11
11
11
11
11
11
11
11
11
11
11
11
11
11
14
15
15
15
15
16
16
15
14
14
14
15
16
16
16
17
17
17
18
19
19
19
19
19
19
19
20
20
20
20
20
20
21
23
23
23
25
25
25
25
26
26
27
27
27
27
27
27
27
27
27
27
27
28
28
28
29
29
29
30
31
31
31
31
31
32
32
33
33
33
33
32
32
32
32
32
32
32
35
35
34
33
35
35
35
35
35
37
37
37
37
38
38
38
39
39
39
39
39
39
40
40
40
40
39
39
39
39
38
37
38
38
39
38
38
38
38
38
38
38
38
38
38
38
38
36
36
36
36
35
35
36
36
36
36
36
37
37
38
38
38
37
37
37
37
37
37
37
37
37
36
36
36
35
35
35
35
35
35
35
35
35
35
34
34
33
33
33
32
32
32
32
32
32
32
32
32
32
32
32
32
32
32
32
31
30
30
30
30
30
30
29
29
29
29
29
29
29
29
29
28
28
28
28
26
25
25
24
24
24
24
24
24
24
23
23
23
21
21
21
17
17
17
15
16
14
12
11
11
10
10
10
11
11
11
11
11
11
11
11
11
11
11
11
11
11
11
11
11
11
11
11
11
11
11
11
11
11
11
11
11
11
11
12
12
12
12
11
11
11
11
11
11
11
11
11
11
11
11
11
11
11
11
11
11
11
11
11
11
11
11
11
11
12
12
12
12
12
12
12
11
11
11
11
11
11
11
11
11
11
11
11
11
11
11
11
11
11
11
11
11
11
11
11
11
11
11
11
11
11
11
12
12
12
12
12
12
12
12
11
11
11
11
11
11
11
11
11
11
11
11
11
11
11
12
13
13
13
13
13
13
13
14
14
14
14
14
14
14
15
15
15
15
15
15
15
15
15
16
17
17
17
17
17
17
17
16
14
14
14
14
14
14
14
14
13
13
13
12
12
13
13
13
13
13
13
13
13
13
13
12
12
13
13
13
13
13
13
13
13
13
13
13
13
12
12
12
12
12
12
12
12
12
12
12
12
14
14
14
12
12
12
12
12
12
12
12
12
12
12
12
12
12
12
12
12
12
12
12
12
12
12
12
13
13
13
13
12
12
12
12
12
12
12
12
12
12
12
12
12
12
12
12
12
12
12
12
12
11
12
12
12
12
12
12
12
11
11
11
11
11
11
11
11
11
11
11
11
12
12
13
13
13
13
13
13
13
13
13
13
13
13
13
13
13
13
13
13
13
13
13
13
13
13
13
13
13
12
12
12
12
12
12
12
12
12
12
12
12
12
12
13
13
12
12
12
11
11
11
11
11
11
11
11
11
11
11
11
11
11
11
11
11
11
11
11
11
11
11
11
11
11
11
11
9
9
9
9
9
9
9
9
9
9
9
9
9
9
9
9
10
10
10
10
10
10
10
10
10
10
10
10
10
9
9
9
9
9
9
9
9
9
9
9
9
9
9
9
9
9
9
9
9
8
8
8
8
8
8
8
8
7
7
7
7
7
9
9
9
9
9
9
8
8
7
7
7
7
7
7
7
7
7
7
7
7
7
7
7
8
8
8
8
8
8
8
8
8
8
8
6
6
6
6
6
6
6
6
6
6
5
5
5
5
5
5
5
5
5
5
5
5
5
5
5
5
5
5
5
5
5
5
5
5
5
5
5
5
5
5
5
5
5
5
5
5
5
5
5
5
5
5
5
5
5
5
5
5
5
5
5
5
5
5
5
5
5
5
5
5
5
5
5
5
4
4
4
4
4
4
4
4
4
4
4
4
4
5
5
5
5
5
5
5
5
5
5
5
4
4
4
4
4
4
4
4
4
4
4
4
4
4
4
4
4
4
4
4
3
3
3
2
2
2
2
2
2
2
3
3
3
3
3
4
4
4
4
4
4
4
4
4
4
4
4
4
4
4
4
4
4
4
4
4
4
4
4
5
5
5
5
5
5
5
5
5
4
4
4
4
5
5
5
5
5
5
5
5
5
6
7
7
8
9
10
10
10
10
10
10
10
10
10
10
10
10
10
10
10
10
11
11
11
11
11
11
11
11
11
11
11
11
11
11
11
11
11
11
12
12
12
12
12
12
11
11
11
11
11
11
11
11
11
11
11
11
11
11
11
11
11
11
11
11
11
11
11
11
11
11
11
11
11
11
11
11
11
11
11
11
11
11
11
11
11
10
10
10
10
10
10
10
10
10
10
10
10
10
10
10
10
10
10
10
10
10
10
10
10
10
10
10
10
10
11
11
11
11
10
10
10
10
10
10
10
10
10
10
10
10
10
10
10
10
10
10
9
9
9
9
9
9
8
7
7
7
7
7
7
7
7
7
8
8
7
7
7
7
7
7
7
7
7
7
7
7
7
7
7
7
7
7
7
6
6
6
6
6
7
6
6
6
6
6
6
6
6
6
6
6
6
6
6
6
7
7
7
7
7
7
7
7
7
8
8
8
8
8
8
8
9
9
9
9
9
9
9
9
9
9
9
9
9
9
9
9
9
9
9
9
9
9
9
9
9
9
9
9
9
9
9
9
9
9
9
10
10
10
10
10
11
11
11
11
11
11
11
12
15
104
121
122
128
136
197
202
213
213
214
214
221
221
221
221
221
221
229
230
229
230
231
243
246
249
250
249
249
255
263
263
266
267
267
267
267
268
269
270
273
275
277
278
279
280
281
282
289
290
290
290
291
291
291
291
291
292
294
296
296
296
296
299
301
302
303
303
304
304
305
309
310
315
315
315
315
316
316
319
319
321
321
321
321
321
321
323
323
323
323
323
330
333
335
335
335
337
335
335
336
336
337
338
338
341
348
351
351
351
351
351
352
353
353
353
354
354
357
356
356
358
362
372
371
375
374
375
375
375
375
374
375
376
379
380
379
379
379
391
391
391
395
398
402
408
404
401
398
399
394
396
394
383
369
357
341
328
326
325
324
327
323
330
311
307
294
291
290
288
291
291
285
285
279
277
278
276
279
279
279
285
285
288
288
288
290
291
291
291
291
292
293
291
294
291
292
292
292
293
294
295
296
300
302
302
305
307
306
309
307
306
301
303
297
293
292
292
294
302
310
311
311
313
313
315
315
312
309
308
308
305
309
310
312
312
312
313
320
320
318
316
316
316
313
313
313
315
319
318
319
319
316
316
315
315
315
316
319
318
315
315
315
309
304
303
299
297
297
297
297
302
301
298
282
278
261
262
259
259
263
260
252
245
243
246
247
250
251
249
247
244
245
243
240
241
237
234
236
237
242
243
237
224
223
222
222
221
221
221
221
221
223
223
224
226
227
228
229
232
235
236
236
236
241
243
244
244
244
244
244
246
249
250
250
246
234
232
232
231
232
227
226
221
221
222
223
223
223
222
222
215
214
213
212
213
212
211
208
208
208
208
207
207
207
207
207
208
209
209
208
206
206
203
202
202
202
202
202
202
198
202
201
202
202
201
200
199
197
197
196
196
196
196
196
196
197
197
198
198
199
200
198
197
193
192
191
190
190
190
190
189
188
185
186
186
185
185
182
180
178
178
178
178
178
177
178
178
178
178
176
176
175
173
175
180
179
178
176
176
175
173
176
175
174
169
166
158
160
161
161
154
148
148
144
144
144
141
133
126
120
122
122
122
122
121
121
121
121
121
122
122
121
122
120
120
120
120
123
125
124
119
118
118
118
118
117
119
120
120
122
123
123
125
124
125
126
127
125
119
118
117
114
113
113
113
113
113
113
111
108
107
107
107
107
107
107
107
108
109
109
109
109
109
109
109
111
110
111
108
107
107
107
109
110
110
105
102
95
95
95
96
98
98
98
96
95
101
99
96
95
95
95
95
95
95
98
98
98
95
95
95
92
91
91
88
88
87
87
87
87
86
85
84
84
78
77
77
77
79
79
79
81
79
80
79
79
78
78
78
78
78
78
78
78
78
78
78
82
83
84
83
82
81
81
81
81
81
80
81
80
80
80
80
83
83
83
83
84
84
84
84
81
81
79
75
77
75
75
74
74
74
74
78
82
81
81
81
81
81
81
83
83
83
84
84
84
84
84
85
86
87
87
94
94
95
96
98
102
102
105
105
105
105
105
104
105
113
113
117
119
119
119
119
120
122
123
124
122
121
121
119
119
119
120
121
120
120
119
125
124
123
118
118
119
119
120
120
122
122
122
122
123
122
119
118
118
116
118
118
118
118
118
118
118
119
119
119
119
119
119
119
119
119
117
113
113
113
112
111
112
112
115
116
116
116
116
116
114
114
112
110
109
109
108
108
108
106
103
101
99
99
100
99
98
99
99
100
100
100
100
100
100
100
100
100
100
100
100
102
102
104
105
105
105
105
105
107
107
108
108
109
110
110
110
110
110
110
112
114
113
114
113
112
112
112
112
112
111
110
109
109
109
109
113
111
112
112
107
104
101
93
95
89
89
89
81
77
66
65
66
66
67
67
67
67
68
68
68
68
68
71
74
75
75
74
72
63
60
59
65
65
65
66
66
67
67
67
68
68
69
69
69
69
69
68
66
65
65
65
65
66
67
67
67
67
67
67
67
67
67
67
68
68
68
69
69
70
70
70
70
71
71
71
71
70
70
71
70
71
71
71
71
71
71
71
71
71
72
73
73
73
73
72
72
72
72
72
71
71
71
71
71
71
71
70
69
69
69
69
70
70
70
70
70
70
70
70
71
71
71
71
71
71
71
71
71
70
70
70
70
70
70
70
70
70
70
70
69
69
69
69
70
70
70
70
70
70
70
70
69
69
69
66
65
63
62
62
62
61
61
60
62
61
59
58
55
54
54
52
53
51
51
50
50
48
47
45
41
41
39
39
37
36
36
38
38
39
39
39
39
39
38
37
39
39
39
40
40
40
40
37
38
38
40
40
39
39
36
36
36
35
35
35
34
33
33
34
34
34
31
31
29
30
31
31
31
32
33
33
33
34
34
33
32
32
32
32
32
32
32
32
32
32
32
34
34
35
35
35
35
35
35
36
37
37
37
37
37
38
38
39
39
39
39
39
39
39
39
39
39
39
39
39
40
40
40
40
40
40
40
40
40
40
41
40
40
40
40
40
40
41
41
43
43
45
44
44
42
42
41
41
41
41
41
41
41
42
41
41
41
42
42
42
42
41
41
41
40
40
40
40
40
40
40
40
40
40
40
41
41
41
41
41
41
41
42
41
41
41
41
41
41
41
41
40
40
40
40
41
40
40
40
41
40
40
40
40
40
40
39
39
39
38
38
38
38
38
39
41
41
41
41
41
40
40
40
40
39
39
39
39
39
41
39
39
40
42
42
42
43
42
42
42
42
41
42
43
43
43
43
43
42
42
42
42
42
42
42
42
43
43
43
43
43
43
43
44
44
45
44
46
46
46
46
45
45
46
47
47
47
47
46
44
44
44
43
43
43
42
44
44
44
44
45
45
46
46
46
46
47
47
47
47
47
48
48
47
47
47
47
47
48
48
48
48
47
47
49
49
49
49
49
50
50
51
52
52
52
52
52
52
52
52
52
53
53
52
52
52
52
52
51
51
50
51
51
52
53
52
53
53
53
53
52
52
52
52
52
52
53
54
54
54
54
53
54
55
55
55
55
55
56
56
56
56
56
56
56
56
56
56
56
56
56
57
57
57
57
57
57
57
57
57
58
58
58
58
58
58
58
58
58
57
58
58
59
59
58
59
59
59
59
59
59
60
60
60
60
60
59
59
59
56
56
56
55
55
55
55
55
53
49
43
41
41
42
42
42
42
41
41
41
42
43
43
43
43
45
45
45
46
46
46
46
43
42
42
42
42
43
44
44
44
45
43
43
43
43
43
44
43
42
42
42
44
44
44
44
44
44
44
44
45
45
45
45
45
45
45
47
47
48
48
48
47
49
49
50
50
51
50
49
48
48
48
49
49
47
47
47
47
47
48
47
47
47
48
48
53
53
53
50
49
51
51
52
52
51
50
49
49
50
51
52
52
53
53
53
53
53
53
53
54
53
52
54
55
55
55
55
55
55
55
55
55
55
55
55
55
56
56
55
55
56
56
56
58
58
58
57
59
59
60
60
59
59
59
59
58
58
59
59
57
58
57
57
56
55
55
54
55
55
55
55
55
56
56
56
56
56
56
56
56
56
56
56
53
53
53
53
53
53
54
54
55
55
55
56
56
56
56
57
58
57
57
57
57
57
58
59
58
57
57
57
57
57
58
58
56
55
52
52
51
51
51
51
52
52
52
52
52
52
52
51
50
50
53
52
52
52
52
52
52
52
51
51
51
53
54
54
54
53
54
54
52
52
49
47
44
41
41
41
41
41
42
43
43
44
44
44
45
45
42
42
43
44
44
44
41
41
41
40
40
41
42
42
42
43
42
42
42
42
42
44
43
43
43
44
44
45
45
45
45
45
44
42
41
41
41
40
40
40
41
41
43
43
43
44
44
44
44
44
45
45
45
45
45
45
46
47
47
47
48
47
47
47
47
47
47
47
47
47
47
47
48
48
49
49
49
53
53
53
53
53
53
53
53
54
54
54
53
53
53
53
55
58
58
60
60
61
63
64
64
64
64
64
69
69
69
69
70
70
70
69
73
73
76
76
75
74
75
75
75
76
76
73
73
73
72
72
72
72
72
72
73
73
73
73
73
73
74
74
74
76
76
75
74
74
72
71
71
71
71
71
72
72
72
71
69
68
67
65
65
63
63
62
62
60
60
60
60
59
59
59
61
61
62
63
64
64
65
65
65
65
65
65
65
65
65
65
65
65
65
65
65
65
67
67
67
67
67
67
67
67
67
67
67
65
65
65
62
64
65
67
67
66
66
66
66
66
67
67
66
66
65
65
67
67
64
63
63
63
54
54
54
53
54
53
53
53
53
53
50
48
47
43
43
43
41
41
41
41
40
40
36
35
35
35
35
35
35
35
35
35
36
36
36
36
36
36
36
36
36
36
36
36
36
36
36
36
37
37
37
35
34
33
32
32
32
32
32
32
33
33
33
33
32
32
32
32
32
32
34
34
34
34
34
34
34
34
34
34
34
33
33
33
33
33
33
33
34
34
34
35
36
36
36
36
36
36
36
36
36
36
38
37
38
36
36
34
34
34
35
35
35
35
35
34
35
35
35
35
35
35
35
35
35
35
35
37
37
37
37
37
37
37
37
37
37
37
37
35
35
34
34
34
34
33
32
31
31
31
30
30
30
30
30
30
30
30
30
29
29
29
29
29
29
30
32
32
32
32
32
32
32
32
32
31
33
34
34
34
34
34
34
34
33
30
29
29
29
29
29
29
30
30
30
30
29
29
29
29
29
29
29
29
29
29
29
29
29
29
29
29
29
29
30
30
31
31
31
31
31
31
31
31
31
31
32
32
32
32
32
31
32
32
31
31
34
34
33
33
33
32
32
32
32
32
31
31
30
31
31
31
31
31
32
33
33
33
33
33
33
33
33
32
32
32
32
31
31
32
32
32
34
34
30
30
30
31
31
31
31
32
32
33
33
32
32
32
32
31
31
31
31
31
32
32
32
32
32
32
34
34
34
34
34
34
34
34
34
34
34
35
35
35
34
34
35
35
35
35
34
34
34
35
35
35
35
35
35
36
36
36
36
36
35
35
35
35
35
35
35
35
37
37
37
37
37
38
38
39
39
39
39
40
40
40
40
40
39
38
38
39
40
41
42
42
41
41
41
41
41
41
42
41
41
41
41
41
41
41
41
41
41
41
42
42
43
43
45
45
46
46
45
45
45
45
45
45
45
45
47
47
47
47
46
46
46
47
46
45
47
45
44
44
44
44
44
44
44
44
45
46
46
46
46
46
47
47
47
49
48
48
48
48
48
49
50
50
51
51
51
51
51
51
51
51
51
51
51
52
52
50
49
50
51
52
52
52
52
51
51
51
51
51
51
51
51
50
50
50
51
51
53
53
53
53
53
53
53
54
54
56
57
56
56
56
55
55
55
54
53
53
53
53
53
53
51
51
48
48
48
48
48
49
49
49
49
48
49
47
47
46
47
47
47
48
48
47
48
48
48
48
48
48
48
48
48
48
48
48
49
49
49
49
49
49
50
50
50
50
50
50
51
52
52
52
52
51
51
51
52
53
52
51
53
53
53
53
52
50
49
49
47
48
47
45
45
42
42
42
42
43
44
43
44
44
45
45
44
44
43
44
43
45
46
46
46
46
45
45
45
45
41
41
40
39
39
37
37
36
36
36
38
38
37
36
36
37
37
37
37
37
36
35
34
33
33
33
33
31
31
31
31
31
33
33
33
35
35
35
35
35
35
35
35
35
35
35
35
35
35
35
35
36
36
36
36
36
36
36
36
36
36
36
36
36
37
37
37
38
36
36
35
34
34
34
31
31
31
29
28
29
29
29
29
28
28
28
28
28
28
28
28
28
27
28
28
29
29
29
29
29
29
29
29
29
29
29
29
29
29
29
29
29
29
29
29
29
29
29
29
29
29
29
30
30
30
29
29
29
29
29
29
29
29
29
28
26
27
27
27
28
29
29
29
28
28
28
28
29
29
29
29
29
29
29
29
29
29
29
29
29
29
29
29
29
29
29
29
29
29
29
29
29
29
29
29
29
29
29
29
29
29
30
30
30
30
30
31
31
31
31
29
29
29
30
30
30
30
31
31
31
30
31
31
31
31
31
32
31
30
30
30
29
29
29
29
29
29
28
28
28
28
27
27
27
27
27
27
27
27
27
27
27
27
27
26
26
26
26
26
25
26
28
29
29
29
29
29
29
29
29
29
29
29
30
30
29
29
29
29
29
29
29
28
27
26
26
26
26
26
23
23
23
24
24
23
22
22
22
22
23
23
23
23
23
23
23
23
23
22
22
22
23
23
22
22
22
23
23
23
23
23
23
24
23
23
23
23
23
23
23
23
23
24
24
24
24
24
23
23
23
23
23
24
24
24
24
24
24
24
24
24
24
24
24
23
23
23
23
23
23
22
22
22
22
23
23
23
23
23
23
24
24
24
24
24
24
24
26
28
28
28
28
29
29
29
29
29
29
29
29
29
30
30
30
30
31
32
33
33
33
33
34
34
35
35
35
35
35
35
35
35
35
35
35
35
35
35
35
35
35
35
35
36
35
35
35
35
35
36
37
37
37
37
37
36
37
38
38
38
39
38
36
36
34
34
34
35
36
36
37
36
36
36
36
36
36
36
35
36
37
37
37
37
37
37
37
37
37
37
38
38
38
39
39
41
42
41
42
42
43
45
45
45
45
45
46
46
46
46
45
45
45
45
45
45
45
44
44
44
44
44
43
43
43
43
43
44
44
45
43
43
43
43
44
44
44
44
44
44
44
44
44
44
44
44
44
45
45
45
45
46
45
45
46
46
47
47
47
47
47
47
47
47
47
47
47
46
47
47
47
47
47
47
47
47
47
48
49
49
49
50
50
50
49
50
49
50
50
50
50
50
50
50
51
51
50
49
47
47
47
47
47
47
47
47
47
47
47
47
47
47
44
45
45
47
44
43
44
43
43
43
43
43
43
42
41
41
41
41
42
42
42
42
43
43
43
43
43
43
44
46
46
46
46
47
45
45
45
45
45
45
45
46
45
45
45
43
41
41
41
41
41
41
41
41
41
41
41
41
41
41
41
41
40
40
40
41
41
42
42
43
43
42
42
42
42
42
42
42
42
41
41
41
41
41
41
41
41
41
41
43
43
44
44
44
44
44
44
44
44
44
44
44
44
44
44
45
46
45
45
46
46
46
46
46
44
43
43
43
43
43
43
44
42
42
42
42
43
43
43
43
43
43
41
41
41
36
36
35
35
35
32
34
33
33
32
31
29
29
29
31
33
33
33
33
32
32
33
33
33
34
33
35
34
33
33
33
33
33
33
33
32
32
32
32
32
32
33
33
33
34
34
34
34
34
34
35
35
35
35
35
35
35
35
35
35
36
36
36
36
37
38
39
39
38
38
38
38
38
38
38
39
39
39
39
39
39
39
39
41
41
41
41
41
41
41
40
40
40
40
40
40
40
40
40
40
40
37
38
38
38
38
37
37
36
35
35
35
36
35
35
35
36
36
36
36
36
36
35
35
34
34
34
35
36
36
36
37
37
37
37
37
37
37
37
35
35
35
35
35
34
35
34
33
31
30
30
29
29
29
29
29
28
28
29
29
29
29
29
29
29
29
29
29
29
29
29
29
29
28
28
28
28
28
28
28
29
29
29
29
29
29
29
29
29
29
28
28
28
28
28
28
28
28
28
26
26
26
27
27
27
27
27
27
27
27
27
28
28
28
28
28
26
26
26
26
27
25
25
25
25
25
26
26
26
25
25
25
25
25
25
25
25
26
24
23
23
23
23
23
23
23
23
23
23
21
21
18
17
17
17
17
18
18
19
19
17
17
17
17
18
18
18
18
18
18
18
18
19
19
19
18
18
18
17
17
17
17
17
17
17
17
17
18
18
18
18
17
18
18
17
17
17
17
17
17
17
17
17
17
17
17
17
17
17
17
17
17
17
17
17
17
17
17
17
17
17
17
17
17
17
17
17
17
17
16
16
17
17
17
17
17
17
17
16
16
16
16
16
16
16
16
16
16
16
16
16
17
17
16
16
16
16
16
16
16
16
16
16
16
17
17
17
17
17
19
19
19
19
19
19
19
19
18
19
19
19
19
17
17
17
17
18
19
19
19
19
21
21
21
21
21
21
21
21
21
21
22
22
22
22
22
22
22
22
22
21
21
21
21
21
21
21
21
20
20
20
20
20
20
20
20
20
19
19
17
17
17
17
17
17
17
17
17
17
16
16
16
15
15
15
15
15
15
15
15
15
15
15
15
14
14
14
13
13
12
12
12
12
12
12
12
12
12
12
12
12
13
13
13
13
13
13
13
13
13
13
13
13
13
13
13
13
13
13
13
14
14
14
14
14
14
14
14
14
14
14
14
14
13
13
13
13
13
13
13
13
13
12
12
14
14
14
14
14
14
14
14
13
13
13
13
13
13
13
13
13
12
12
12
14
13
13
13
13
13
13
13
13
13
14
14
14
14
14
14
14
14
15
15
15
15
15
15
16
16
16
16
17
17
17
17
17
17
17
17
17
17
17
17
17
17
17
17
17
17
17
17
17
17
20
20
20
20
21
21
21
21
21
21
21
21
22
22
22
22
22
22
22
22
22
22
22
22
22
22
22
22
22
22
21
21
21
21
21
21
21
21
21
21
21
22
22
22
22
22
22
22
22
22
22
22
23
23
23
23
23
23
23
23
23
23
23
23
23
23
23
23
23
23
23
24
24
23
23
24
26
26
26
27
27
27
26
26
27
27
28
28
28
28
28
28
28
29
29
28
28
28
27
27
27
27
27
27
27
27
27
26
26
26
24
23
26
25
24
23
23
23
23
23
23
23
24
24
24
24
24
24
25
25
25
25
24
24
24
24
24
24
24
24
24
24
25
25
26
26
26
26
26
26
25
25
26
26
26
26
26
26
26
26
27
28
28
28
28
28
28
28
28
28
28
28
28
28
28
28
28
28
28
28
28
28
28
28
28
28
28
26
26
27
26
26
26
26
26
26
26
26
26
26
26
26
26
26
26
26
26
26
28
28
29
29
29
29
29
29
29
29
29
29
29
29
29
29
29
29
29
29
29
29
29
29
29
29
29
29
29
28
28
27
27
27
27
26
26
26
24
24
24
24
28
28
29
29
29
29
29
29
29
29
29
29
32
33
33
35
35
35
35
37
38
38
38
39
38
39
40
40
41
41
41
41
41
41
41
41
41
41
43
43
44
43
43
43
43
43
44
45
45
45
45
45
45
45
45
45
45
45
45
45
45
45
45
45
45
45
45
45
45
45
45
45
45
45
45
45
45
45
45
45
45
45
44
46
46
46
46
46
45
45
45
45
45
44
44
44
46
46
46
45
44
44
44
44
44
45
46
46
46
46
46
46
45
43
43
43
42
42
42
41
40
39
39
39
39
39
39
40
39
40
40
40
40
40
40
40
40
41
41
41
40
40
41
41
41
41
42
42
42
41
41
41
41
41
41
41
41
42
42
43
43
43
43
44
42
42
42
42
41
40
38
37
37
38
41
42
42
43
43
43
43
40
41
41
38
42
42
42
41
41
41
40
40
40
39
39
39
39
40
40
40
40
41
40
40
40
37
35
35
34
34
34
34
34
33
33
33
32
33
33
34
35
35
35
35
35
35
34
34
34
35
35
35
35
35
35
35
35
35
36
36
36
36
36
35
36
36
36
36
36
36
37
37
37
37
37
37
37
37
38
38
38
38
38
38
38
38
38
38
38
38
38
38
38
38
38
38
38
38
39
39
39
39
39
38
38
38
38
38
36
36
36
36
36
36
37
37
37
37
37
36
35
35
35
35
35
35
35
35
35
35
34
34
34
34
34
34
33
32
32
32
32
32
32
32
32
32
32
31
31
31
31
31
31
30
29
29
29
29
29
29
28
28
28
27
27
28
28
28
28
27
27
28
29
29
29
29
29
29
29
29
29
29
31
29
29
29
30
29
29
29
28
27
27
27
27
26
26
26
25
25
25
25
25
26
26
26
25
25
25
25
25
25
24
24
23
23
22
22
22
22
22
22
22
23
23
23
23
23
24
24
24
23
23
23
23
23
25
29
29
30
31
32
32
31
33
34
32
32
31
31
33
34
34
35
35
34
34
34
34
34
34
32
32
32
32
32
32
32
32
32
32
32
32
32
32
32
32
32
32
32
32
32
32
32
32
32
31
31
31
31
31
31
30
30
30
30
31
31
31
31
32
32
31
31
31
31
31
31
31
32
32
32
33
32
32
32
32
33
33
32
32
32
32
32
32
32
32
32
32
32
31
31
31
32
32
32
32
32
32
32
32
32
32
32
32
32
30
30
30
30
30
30
30
30
30
30
30
30
30
30
30
30
29
29
29
29
29
29
29
28
28
28
29
29
29
29
29
29
29
29
29
29
29
29
27
28
28
28
28
28
28
28
27
26
26
26
26
26
26
26
26
25
24
24
23
24
25
24
23
23
23
23
23
23
23
23
23
23
22
21
21
22
22
21
21
23
23
23
22
22
22
24
24
24
24
24
23
23
23
24
26
26
27
27
27
28
27
27
31
31
31
31
32
32
32
32
32
32
32
33
33
33
33
33
32
32
32
32
30
30
29
29
29
29
29
29
29
29
29
29
29
29
29
29
29
29
30
30
30
30
30
30
31
31
31
32
32
32
32
32
32
32
32
31
31
31
31
31
31
31
31
31
31
31
31
30
30
30
30
30
30
30
30
30
30
30
30
30
30
30
30
30
30
30
31
31
31
31
31
31
31
32
32
32
32
31
31
31
31
31
31
31
31
31
31
30
29
29
29
27
27
27
27
27
27
26
26
26
25
24
24
24
24
23
23
25
23
22
21
20
21
23
23
23
23
23
23
23
23
23
23
23
22
22
22
22
22
22
22
22
22
22
23
23
23
23
23
23
23
23
23
23
23
23
23
23
23
23
23
23
23
23
23
23
22
21
21
21
21
20
20
20
20
22
22
22
22
22
22
22
23
23
23
23
23
23
23
23
24
24
24
24
24
24
24
24
24
24
24
24
24
27
27
27
27
28
28
28
28
28
28
28
29
29
29
29
29
29
29
29
30
30
30
30
31
31
31
31
31
31
32
32
31
30
31
30
30
29
29
31
31
32
32
31
31
31
35
35
34
35
35
35
35
35
35
35
34
34
32
32
32
32
32
32
32
32
35
35
35
35
32
32
32
32
32
32
32
31
31
31
31
33
33
33
33
33
33
33
33
33
33
33
32
32
32
32
32
32
32
32
31
31
31
31
31
31
31
31
31
31
31
31
31
33
34
34
33
34
34
34
34
35
35
35
35
35
36
36
36
35
35
34
33
33
33
33
33
31
31
31
30
30
30
30
29
29
28
28
28
28
28
28
28
29
29
29
29
27
27
27
27
28
28
28
27
27
27
27
26
26
26
26
27
27
27
27
26
26
26
26
25
25
25
24
26
25
26
26
26
26
26
26
26
26
26
27
27
27
26
26
26
27
27
27
27
27
23
23
23
23
23
23
23
23
23
23
23
23
20
18
18
18
18
18
18
18
18
18
18
18
18
18
18
18
17
17
17
17
17
15
15
15
14
14
14
14
14
14
14
14
14
14
14
14
14
14
14
14
14
14
14
14
14
14
14
14
13
13
13
13
13
13
12
12
12
12
11
11
11
11
11
11
11
11
11
11
11
11
11
11
11
11
11
11
11
11
11
11
11
11
11
11
11
11
11
11
10
10
9
9
9
9
9
9
8
8
8
9
9
9
9
9
9
9
9
9
9
9
9
9
9
9
9
9
9
9
9
9
9
9
9
9
9
9
10
10
10
11
11
11
11
11
11
11
11
11
11
11
11
10
10
9
9
9
9
9
9
9
9
9
9
9
9
9
9
9
9
9
9
9
9
9
9
7
7
7
7
7
7
7
6
6
6
6
6
6
6
6
6
6
6
6
6
6
6
6
6
6
5
5
5
5
5
5
5
5
5
5
5
5
5
5
5
5
5
5
5
5
4
4
4
4
4
4
3
3
3
3
3
3
3
3
3
3
3
3
3
3
3
3
5
5
5
5
5
5
5
5
6
6
6
6
6
6
6
6
6
6
6
6
6
6
6
6
6
6
6
6
6
6
5
5
5
5
5
5
6
6
6
6
6
6
7
7
7
7
7
7
7
7
7
7
7
7
7
7
7
7
7
7
7
7
7
7
7
7
7
7
7
7
7
7
7
7
7
7
8
9
9
9
9
9
8
8
9
9
9
9
10
10
10
10
10
9
9
9
9
9
9
9
9
9
9
9
9
9
9
9
9
9
9
9
9
9
9
9
9
9
9
9
9
9
9
9
9
9
10
10
10
10
10
10
11
11
11
11
11
11
11
11
11
11
11
11
11
11
11
11
11
11
11
11
11
11
11
11
11
11
11
11
11
11
11
11
11
11
11
11
11
11
11
11
11
11
11
11
11
11
11
11
11
11
11
11
11
11
11
11
11
11
11
10
10
10
10
10
10
10
10
10
9
9
9
9
9
9
9
9
9
10
10
11
11
11
11
11
11
11
11
11
11
11
11
11
11
11
11
11
11
11
11
11
11
11
11
11
11
11
11
11
11
11
11
11
11
11
11
11
11
11
11
11
11
11
11
11
11
11
11
10
9
9
9
9
9
9
9
9
9
8
8
8
8
6
6
5
5
5
5
5
5
5
5
5
5
5
5
5
5
5
5
5
5
5
5
5
5
5
5
5
5
5
5
5
5
5
5
5
5
5
5
5
5
5
5
5
5
5
5
5
5
5
5
5
5
6
6
6
6
5
6
6
6
6
6
7
7
7
7
7
8
7
6
6
6
6
7
7
9
9
10
10
9
9
9
9
11
11
11
11
11
11
11
11
11
11
12
12
13
13
15
15
15
15
15
15
15
15
15
15
15
15
15
15
15
15
15
15
16
16
16
16
16
16
16
16
16
16
16
16
16
16
16
16
16
16
16
16
16
16
16
15
15
15
15
15
15
15
15
15
15
15
16
16
16
16
16
16
16
16
16
16
16
16
16
16
16
16
16
16
16
16
16
16
16
16
16
16
16
16
17
17
17
17
17
17
17
18
18
18
18
18
19
19
19
19
19
19
19
19
19
19
19
19
19
20
20
21
21
21
21
21
23
24
24
24
25
25
25
25
27
27
27
27
26
26
25
25
25
23
23
23
22
22
21
21
21
21
21
21
21
21
22
22
22
22
22
21
21
21
21
21
21
21
21
21
21
22
22
22
22
21
21
21
21
22
22
22
21
21
21
21
20
20
20
20
20
20
20
20
20
20
20
20
20
20
20
20
20
20
19
19
19
19
20
20
20
20
20
20
21
21
21
21
22
22
22
21
21
21
21
21
21
22
22
22
21
21
21
21
21
21
21
21
21
21
21
21
22
22
21
21
21
21
21
21
21
21
21
21
18
18
18
18
18
19
17
17
17
17
17
17
17
17
17
17
17
17
17
17
17
17
17
17
17
17
17
17
17
18
18
18
18
18
18
18
18
18
17
17
17
17
17
17
17
17
17
17
17
17
17
17
17
17
17
17
17
17
17
17
17
17
17
17
17
17
17
17
17
16
16
16
16
16
16
16
16
16
16
16
16
15
15
15
14
14
15
15
15
15
14
14
14
14
14
14
13
13
13
13
12
12
12
12
12
12
12
12
12
12
12
12
12
12
12
11
11
12
12
12
12
12
12
12
12
13
13
13
13
13
13
13
13
11
11
11
11
11
11
11
11
11
11
11
11
11
11
11
11
11
11
11
11
11
11
11
11
11
11
11
11
11
11
11
11
11
11
11
11
11
11
11
11
11
11
11
11
11
11
11
11
11
11
11
11
12
12
12
11
12
11
11
11
11
12
12
12
12
12
12
12
12
12
12
12
12
12
12
12
11
10
10
10
11
11
11
10
10
10
10
10
10
10
10
11
11
11
11
11
11
11
11
11
11
11
11
11
10
11
11
11
11
11
11
11
12
12
12
12
12
12
12
12
12
12
12
12
12
12
12
11
11
11
12
12
12
12
13
13
14
13
13
13
13
12
12
12
12
12
12
12
12
12
12
12
12
12
13
13
13
13
13
13
13
13
13
13
13
13
13
13
13
13
13
13
13
13
13
13
13
13
13
13
13
13
13
13
13
13
13
13
13
13
13
13
13
13
12
12
12
12
12
12
13
13
13
13
13
13
13
13
13
13
13
13
13
13
13
13
13
13
13
13
13
13
13
13
13
13
13
13
13
13
13
13
13
13
13
13
13
13
13
13
12
12
12
12
12
12
12
12
12
13
13
13
13
13
13
13
13
12
12
12
12
11
11
11
11
11
11
11
11
11
11
11
11
11
11
11
11
10
9
9
9
9
9
9
9
9
9
9
10
10
10
10
10
10
10
10
10
10
10
10
10
11
11
11
11
10
9
9
10
9
9
9
9
9
9
9
9
9
9
9
9
9
9
10
10
11
11
11
11
11
11
11
11
12
12
12
12
12
12
13
14
14
14
14
14
14
14
15
15
15
15
15
15
15
15
15
15
14
14
14
14
14
14
14
14
14
14
14
14
14
14
14
14
14
14
14
14
14
14
14
14
14
14
14
14
14
14
15
15
15
15
15
15
15
15
15
15
14
14
13
14
14
14
14
14
13
14
13
13
13
13
13
13
13
13
13
13
13
13
13
13
14
14
14
14
14
14
14
16
16
16
16
16
16
16
16
16
16
17
17
17
17
17
17
17
17
17
17
17
17
17
17
17
17
17
19
19
19
19
18
18
18
18
18
19
19
19
19
18
19
19
19
19
18
18
18
18
19
18
18
18
18
18
18
18
18
18
18
18
17
17
16
16
17
17
17
17
17
16
16
17
17
17
17
17
17
17
17
17
17
17
17
17
17
17
17
17
17
17
17
17
17
17
17
17
17
17
17
17
17
16
16
15
15
15
15
15
15
15
15
15
15
15
15
15
16
16
17
17
17
17
17
17
17
17
17
17
17
17
17
17
17
17
17
17
17
17
17
17
17
17
17
17
17
17
17
17
17
17
17
17
18
18
18
17
18
18
18
18
17
17
17
17
17
17
17
16
16
16
16
16
16
16
16
16
16
16
16
16
16
16
16
16
16
16
15
15
14
14
15
15
15
14
14
14
14
14
14
14
14
14
14
14
14
14
15
15
15
15
15
15
15
15
15
15
15
15
15
15
15
15
15
16
17
17
17
17
17
17
17
18
18
18
17
17
16
16
16
16
16
16
16
16
16
16
16
16
16
16
16
16
16
17
17
17
17
17
17
17
16
16
16
17
17
17
17
17
16
15
14
14
14
14
14
14
14
14
14
14
14
14
14
14
14
14
14
14
14
14
14
15
15
15
15
15
15
15
16
16
16
16
15
15
15
15
15
15
15
15
15
15
15
15
15
15
15
15
15
15
15
15
15
15
15
15
13
13
11
11
11
11
12
12
12
12
12
12
12
12
12
12
12
12
12
12
12
12
12
11
11
11
11
11
11
11
11
11
11
11
11
11
12
13
12
12
12
12
11
11
11
11
11
11
11
11
12
12
12
12
12
12
12
12
12
12
12
12
12
12
12
12
12
12
12
11
11
11
11
11
11
11
11
11
11
12
13
12
11
11
11
11
11
11
12
12
12
12
12
12
11
11
12
12
12
11
11
11
11
11
11
11
12
12
12
12
12
12
12
12
12
12
12
12
12
12
12
12
12
12
12
12
12
12
12
12
12
12
13
13
13
13
13
14
14
14
15
15
17
17
17
17
17
17
17
17
17
17
20
20
20
21
21
21
21
21
21
21
21
21
21
21
21
21
21
21
21
21
21
21
20
20
20
20
20
20
20
20
20
20
20
20
20
20
20
20
20
20
20
20
21
21
21
21
21
21
21
21
20
20
20
20
21
21
21
21
21
21
22
22
22
22
22
21
21
21
21
20
20
18
18
17
17
17
17
17
17
17
17
17
17
17
17
17
17
17
18
18
17
17
17
17
17
17
17
17
17
17
17
17
17
17
17
17
17
17
18
18
18
18
18
18
18
18
18
18
18
18
18
18
18
18
18
18
18
18
18
18
18
18
18
18
18
18
18
19
19
19
19
19
19
19
19
19
19
19
21
21
21
21
22
23
23
23
23
23
23
23
23
23
23
23
23
23
23
23
23
23
23
23
23
23
23
23
23
23
23
23
23
23
23
23
22
22
22
22
22
22
22
22
22
22
22
22
22
22
22
22
22
23
23
23
23
23
22
22
21
23
22
22
22
22
22
21
22
22
22
22
22
22
22
22
22
22
22
21
21
21
21
19
19
19
19
18
18
17
17
17
17
17
17
17
17
17
17
17
17
17
17
17
17
16
16
16
16
16
16
15
15
15
15
14
14
14
13
13
13
13
13
13
13
14
14
14
14
14
14
14
14
14
14
14
14
14
14
14
14
14
14
12
12
12
12
12
12
12
12
12
11
11
11
11
11
11
11
11
11
12
11
11
11
10
10
10
10
10
10
10
10
10
10
10
12
11
11
11
11
11
11
11
11
11
11
11
11
11
11
11
11
11
11
11
10
10
9
9
9
9
9
9
9
9
9
9
10
10
10
10
10
11
11
11
11
11
11
11
11
11
11
11
11
11
11
11
11
11
11
11
11
11
11
11
11
11
11
11
11
11
10
11
11
11
11
11
11
11
11
11
11
11
11
11
11
11
12
12
12
12
12
12
12
12
12
11
11
11
11
11
11
11
11
11
11
11
11
11
11
11
11
10
10
10
10
9
9
9
9
9
9
9
9
9
9
9
9
9
9
9
9
9
9
9
9
9
10
10
9
9
9
9
9
9
9
9
8
8
8
8
9
8
8
9
9
9
9
9
9
9
9
9
9
9
9
9
9
9
8
8
8
8
8
8
8
8
8
8
8
8
8
8
8
8
8
8
9
9
9
9
9
9
9
9
8
7
7
8
8
8
7
7
7
7
7
7
7
7
7
6
6
6
6
6
6
6
6
6
6
6
6
6
6
6
6
6
6
6
6
6
6
7
7
7
7
7
7
7
7
7
7
7
7
5
5
5
5
5
5
5
6
6
6
6
6
6
6
6
6
5
5
5
5
5
5
5
5
5
8
8
7
6
6
6
6
7
7
7
9
9
9
10
10
10
10
10
10
10
10
10
10
10
9
9
9
9
9
9
9
9
9
9
9
9
9
9
9
9
9
9
9
9
9
9
9
9
9
9
9
9
9
9
9
9
9
9
9
9
9
10
10
10
10
10
11
11
11
11
11
11
11
11
11
11
11
11
11
11
11
11
11
11
12
12
12
12
12
12
12
12
12
12
12
12
12
12
12
12
12
12
12
12
12
12
13
13
13
13
13
13
13
13
13
13
13
12
12
13
13
13
13
13
13
13
13
13
13
13
13
13
13
14
13
13
13
13
13
12
12
13
13
13
13
13
13
13
13
13
14
14
13
12
12
12
12
12
12
12
12
12
12
12
12
11
11
11
11
11
11
11
11
11
11
10
10
10
10
10
10
10
10
10
10
10
10
10
10
10
10
10
10
10
10
10
10
10
10
10
10
10
10
10
10
10
10
10
10
10
10
10
10
10
10
10
8
8
7
7
7
7
7
7
7
7
7
7
7
7
7
7
8
9
9
9
9
9
9
9
9
9
9
9
9
9
10
11
11
10
10
10
10
10
10
10
10
10
10
10
10
10
10
10
10
10
10
10
10
10
10
10
10
10
10
10
10
8
8
8
8
8
8
8
8
8
8
7
7
7
7
8
8
8
8
8
8
8
8
9
9
9
9
9
9
9
8
8
8
8
8
7
7
7
7
7
7
7
7
6
6
7
7
7
7
7
7
7
7
7
7
7
7
7
7
7
7
7
7
7
7
7
7
7
7
7
8
8
9
9
9
9
9
9
9
9
9
9
9
9
10
10
10
10
10
10
10
10
11
11
12
12
12
12
12
12
12
12
12
11
11
10
9
10
10
10
10
10
10
10
10
10
10
10
10
10
10
10
10
10
10
12
12
12
12
12
12
12
12
12
13
13
13
13
13
13
13
13
13
13
13
13
13
13
13
13
13
13
13
13
13
13
13
13
12
12
12
12
12
11
11
11
11
11
11
11
11
11
11
11
11
11
11
11
11
11
11
11
11
11
11
11
11
11
11
11
11
11
11
11
11
11
11
11
11
11
11
11
11
11
11
11
11
11
11
11
11
11
11
11
11
11
11
11
11
10
10
10
9
9
9
9
9
10
10
10
8
8
9
9
11
11
11
11
11
11
11
11
9
7
7
7
7
7
7
7
7
7
7
7
7
6
6
6
6
6
6
6
6
6
6
6
5
5
5
5
5
5
5
5
5
5
5
5
5
5
5
5
5
5
5
5
5
5
5
5
5
5
5
5
5
5
5
5
5
5
5
5
5
5
5
5
5
5
5
5
5
5
5
5
5
5
5
5
5
5
5
5
5
5
5
5
5
5
5
5
5
5
5
5
5
5
5
5
5
5
5
5
5
5
5
5
5
5
5
5
5
5
5
5
5
5
5
5
5
5
5
5
5
5
5
5
6
6
6
6
6
5
6
6
6
6
6
6
6
6
6
6
6
6
6
6
6
6
6
5
5
5
5
6
6
6
6
6
5
5
5
5
5
5
5
5
5
5
5
5
5
5
5
5
5
5
5
5
5
5
5
5
5
5
6
6
6
6
6
6
6
6
5
5
5
5
5
5
5
5
5
5
5
5
5
5
5
5
5
5
5
5
5
5
5
5
5
5
6
6
6
6
6
6
6
6
6
6
6
5
5
5
5
5
6
6
6
6
6
6
6
6
6
8
8
8
8
8
7
7
7
7
7
7
7
7
7
7
7
7
7
7
7
7
8
8
8
8
8
8
9
9
9
9
10
10
10
10
9
9
9
9
10
10
10
10
10
10
10
10
10
11
11
11
11
11
11
11
11
11
11
11
11
11
11
11
11
11
11
11
10
10
10
10
10
10
10
10
10
10
10
10
10
10
10
10
10
9
9
9
8
8
8
8
8
8
8
8
8
8
8
8
8
8
8
8
10
10
10
10
10
10
10
10
11
11
11
11
11
11
11
11
11
11
11
11
11
12
12
12
12
12
12
12
12
12
12
12
12
12
12
12
12
11
11
13
13
13
12
12
12
11
11
11
11
11
11
11
11
11
12
14
13
13
13
13
13
13
13
12
12
12
11
11
11
12
11
11
11
11
11
11
11
11
11
11
11
11
11
11
11
11
11
11
11
11
11
11
11
11
11
11
11
11
11
11
11
11
11
11
11
11
11
11
11
11
11
11
11
11
11
11
11
11
11
11
11
11
11
11
11
11
11
11
11
11
11
10
10
10
10
9
9
9
9
9
9
9
9
9
9
9
9
9
10
10
10
10
9
9
9
9
9
9
9
9
9
9
9
9
9
9
9
8
8
9
9
9
9
9
9
9
9
9
9
9
9
9
9
9
9
9
9
9
9
9
9
9
8
8
8
8
8
8
8
8
8
8
8
8
8
7
7
8
8
7
7
8
9
10
10
10
10
10
10
11
11
11
11
11
11
11
11
11
11
11
11
11
11
11
11
11
11
11
11
11
11
11
13
13
13
13
13
13
13
13
13
13
13
13
13
13
13
13
13
13
13
13
13
13
13
13
13
14
14
14
14
14
14
14
15
15
15
15
14
14
14
14
14
14
14
14
13
12
12
11
11
11
11
11
12
12
12
12
12
13
13
13
13
13
13
13
13
13
13
13
13
13
13
13
13
13
13
13
13
13
12
12
12
12
12
12
12
12
12
12
12
12
12
12
12
12
12
11
11
11
11
11
12
12
12
12
12
12
12
12
12
12
12
12
12
13
13
13
13
13
13
13
13
13
13
13
13
13
13
13
13
13
13
13
13
13
13
13
13
13
13
13
13
13
13
12
12
12
12
12
12
11
11
10
10
10
10
10
10
10
10
10
10
10
10
10
10
10
10
10
10
10
10
10
10
10
10
10
10
10
10
10
9
9
9
9
9
9
9
9
9
9
9
9
9
9
10
10
10
10
10
10
10
10
10
10
10
10
10
10
10
10
9
9
9
9
9
9
9
9
9
9
9
9
9
9
9
9
9
9
8
9
9
8
8
8
8
8
8
8
8
8
8
8
8
8
8
8
8
8
8
7
7
7
6
6
6
5
5
5
5
5
5
5
5
5
5
5
5
5
5
5
5
5
5
5
5
5
5
5
5
5
5
5
5
5
5
5
5
4
4
4
4
4
4
4
4
4
4
4
4
4
4
4
4
4
4
4
4
4
4
4
4
4
4
3
3
1
1
1
1
1
2
2
2
1
1
1
1
1
1
1
1
1
1
1
1
1
1
1
1
2
2
2
2
2
2
2
2
2
2
2
2
2
2
2
2
2
2
2
2
2
2
2
2
2
2
2
2
2
3
3
3
4
4
4
4
4
4
4
4
4
4
4
4
4
4
4
4
4
4
4
4
4
4
4
4
4
5
5
5
5
5
5
5
5
5
5
5
5
5
5
5
5
5
5
6
6
6
6
6
7
7
7
7
6
6
7
7
8
8
8
8
8
8
8
9
9
9
9
9
9
9
9
9
9
9
9
9
9
9
9
9
9
9
9
9
9
9
9
8
8
8
8
8
8
8
8
8
8
8
8
8
8
9
9
9
9
9
9
9
9
9
9
9
9
9
9
9
9
9
9
9
10
10
10
10
10
10
10
10
10
10
10
10
10
10
10
10
10
10
10
9
9
9
9
9
9
9
9
9
9
11
11
11
12
12
12
12
12
12
12
12
12
12
12
12
12
12
12
13
13
13
12
12
12
12
12
13
13
13
13
13
13
12
12
12
12
12
12
12
12
12
12
11
11
11
11
11
11
11
11
11
11
11
11
11
11
11
11
11
11
11
11
11
11
12
12
12
12
11
12
12
12
12
12
12
12
12
12
13
13
13
13
13
13
13
13
13
13
13
12
12
12
11
11
11
11
11
11
11
11
11
11
14
14
14
14
14
14
14
14
14
14
14
14
14
14
14
14
14
16
17
17
17
17
17
17
17
17
17
17
17
17
17
18
18
19
19
19
19
19
18
18
18
19
19
19
19
19
19
19
19
19
19
19
19
19
19
19
20
20
20
20
20
20
21
22
22
21
21
21
21
21
21
20
20
20
20
20
21
21
21
21
21
21
21
21
21
21
22
22
22
22
23
23
23
23
23
23
22
22
22
22
22
21
21
21
21
21
21
21
21
22
22
21
21
21
21
21
21
21
21
21
19
19
19
19
18
17
17
17
17
17
17
17
17
18
19
18
18
18
18
18
18
19
18
18
18
18
18
19
19
19
18
18
18
18
17
17
17
17
17
17
17
16
16
16
16
16
16
16
16
16
17
16
16
16
16
17
17
17
17
17
17
17
17
17
17
17
17
17
17
17
17
17
17
17
17
12
12
13
13
13
13
13
13
13
13
12
12
12
12
12
12
12
12
12
13
12
12
12
12
12
12
12
12
13
13
13
12
12
12
12
13
13
13
13
13
13
13
13
14
14
14
14
15
16
16
16
16
17
16
16
16
16
16
16
16
16
17
18
18
18
18
18
18
18
17
17
13
13
13
13
13
14
14
14
14
14
14
14
14
15
15
15
15
15
15
15
15
15
15
15
15
15
15
15
15
15
15
15
15
15
15
15
15
15
15
15
15
15
15
14
14
14
14
13
13
13
13
13
13
13
13
13
13
13
13
13
13
12
12
12
12
12
12
12
12
12
12
12
13
13
14
15
15
15
15
15
15
15
15
15
15
15
15
14
14
14
14
14
14
14
14
14
14
14
14
14
14
14
13
13
13
13
13
13
14
15
16
16
16
16
16
17
17
17
17
17
17
17
17
17
17
17
17
17
17
17
17
17
17
17
17
17
17
17
17
18
18
18
19
19
19
19
18
18
18
19
19
19
19
19
19
19
19
19
19
19
20
20
20
19
19
18
17
17
17
17
17
17
17
17
17
17
17
17
17
17
17
17
17
17
17
17
17
17
17
17
17
17
17
17
17
17
17
17
17
17
17
17
17
17
17
17
17
17
17
17
17
17
17
17
17
17
17
17
17
17
17
17
16
15
15
15
15
15
15
15
15
15
15
15
15
15
15
15
14
14
14
12
12
11
11
11
11
11
11
11
11
11
10
10
10
10
9
9
9
8
7
6
6
6
5
5
5
5
5
5
5
5
5
5
5
5
5
5
5
5
5
5
5
5
5
5
5
5
5
5
5
5
5
5
5
5
5
5
5
5
5
5
5
5
5
5
5
5
5
5
5
5
5
5
5
5
5
5
5
5
5
5
5
5
5
5
5
5
5
5
5
5
5
5
5
5
5
4
4
4
4
4
4
4
4
4
4
4
4
4
4
4
4
4
4
4
4
4
4
4
5
5
5
5
5
5
5
5
5
5
5
5
5
5
5
5
5
5
4
4
4
4
4
5
5
5
5
5
7
7
9
9
9
10
10
10
10
10
10
10
10
10
9
9
9
9
9
9
9
9
9
9
9
9
9
9
9
9
9
9
9
9
9
9
9
9
9
9
9
9
9
9
9
10
10
10
11
11
11
11
11
11
11
11
11
11
11
11
11
11
11
11
11
11
11
11
11
11
11
11
11
12
12
12
12
12
12
13
13
13
12
12
12
12
12
12
12
12
12
13
13
14
14
14
14
14
14
14
14
14
14
14
14
14
14
14
14
14
14
14
15
15
15
15
13
13
13
12
12
12
12
12
12
12
12
12
12
12
12
13
13
13
13
13
13
13
14
13
13
13
13
13
13
13
13
14
14
14
14
14
14
14
14
14
14
14
14
14
14
14
14
14
14
14
14
15
15
15
15
15
15
15
15
15
14
13
12
11
11
11
11
11
11
11
11
11
11
11
11
11
11
11
11
10
10
10
10
10
10
9
9
9
9
9
9
9
9
9
9
9
9
9
9
9
10
10
10
10
10
10
10
10
10
10
10
10
11
11
11
11
12
12
12
12
12
11
11
11
11
11
11
11
11
11
11
11
11
12
12
13
13
12
10
9
9
9
9
9
9
9
9
7
7
7
7
7
8
7
7
7
7
7
7
7
7
7
7
7
7
7
7
7
10
10
10
10
10
10
11
11
11
11
11
11
11
11
11
11
11
11
11
11
11
11
11
11
11
11
11
11
11
11
11
11
11
11
11
11
11
11
11
12
12
12
12
12
12
12
12
13
14
14
14
14
14
15
15
15
15
15
15
15
15
17
17
17
16
18
18
18
18
18
19
19
19
19
19
19
19
20
20
20
19
20
20
20
20
20
20
20
19
19
19
19
19
19
19
19
19
20
20
20
20
21
21
21
21
21
21
22
22
22
22
22
22
21
20
20
19
19
19
19
20
20
20
20
20
20
19
19
19
19
19
19
19
20
20
21
21
21
21
21
21
21
21
21
21
21
21
21
21
21
21
20
20
20
19
19
19
19
19
19
20
20
19
19
19
19
19
19
19
19
19
20
22
22
22
22
22
22
23
23
23
23
23
23
21
21
21
21
21
19
19
19
19
19
19
18
17
17
17
17
17
17
17
17
17
17
17
17
17
17
17
17
17
17
17
17
17
17
17
17
17
17
17
17
17
17
17
17
17
17
17
17
17
17
17
17
17
17
17
17
17
17
17
17
17
17
17
17
17
17
17
17
17
16
15
14
14
14
14
14
14
14
14
15
15
15
15
14
14
13
13
12
12
12
11
11
11
11
11
9
9
9
9
9
9
9
9
9
10
10
10
10
10
10
10
10
10
10
10
10
10
10
10
10
10
10
10
10
10
10
10
10
10
10
10
10
10
10
10
10
10
9
9
9
8
8
7
7
8
8
8
8
7
6
6
6
6
6
6
6
6
6
6
6
6
6
5
5
5
6
6
6
6
6
6
6
5
6
6
6
5
5
5
5
5
5
5
5
5
5
6
6
6
6
6
6
6
6
6
6
5
6
6
6
7
7
7
7
7
7
7
7
7
7
7
7
7
7
7
7
7
7
7
7
7
7
7
7
7
7
7
7
7
7
7
7
7
7
7
7
7
7
7
7
7
7
7
7
7
7
7
7
7
7
7
7
7
7
7
7
7
7
8
8
8
8
8
8
8
8
8
8
8
8
7
7
7
7
7
6
6
6
6
6
6
6
6
6
6
6
6
6
6
6
6
6
6
6
6
6
6
6
6
6
6
6
6
6
6
8
8
8
8
8
8
8
8
8
8
8
8
8
8
8
8
8
8
8
8
8
8
8
8
8
8
7
7
7
6
6
6
6
6
6
6
6
6
6
6
6
6
6
6
6
6
6
6
6
6
6
6
6
6
6
6
6
5
5
5
5
5
5
5
5
5
5
5
5
5
5
5
4
4
4
4
4
4
4
3
4
5
5
5
5
5
5
5
6
6
6
6
6
6
6
6
6
6
6
6
6
6
6
6
7
7
7
7
7
7
7
7
7
8
10
10
11
11
11
11
11
11
11
11
11
11
12
12
11
11
11
11
11
11
11
11
12
12
12
12
13
13
13
13
14
14
14
14
14
14
15
15
15
15
15
15
15
15
16
16
16
16
16
16
16
16
16
16
16
16
16
16
16
16
16
17
17
17
17
17
17
17
17
17
17
17
17
17
17
17
17
17
17
17
17
17
17
17
17
18
18
18
18
18
21
21
21
21
21
21
21
21
21
21
21
22
22
23
23
23
23
23
23
23
22
22
22
21
21
21
20
20
20
20
20
20
20
20
19
19
16
14
14
14
14
14
15
15
15
16
16
17
17
17
17
17
17
17
17
17
17
17
17
17
18
18
18
18
18
18
18
18
18
18
18
18
18
18
18
18
19
19
19
19
20
19
19
19
19
19
19
19
19
19
19
20
21
21
21
22
22
22
22
21
21
21
21
21
21
21
21
21
21
20
20
20
20
20
20
20
20
20
20
20
20
20
20
20
20
20
20
20
20
19
20
20
20
20
20
20
19
19
19
19
19
19
19
19
19
18
18
17
17
17
17
17
17
17
17
17
17
15
15
15
15
15
15
15
15
16
16
16
16
16
16
16
15
15
15
14
14
14
14
14
14
14
14
14
14
14
14
14
13
13
13
13
13
13
13
14
14
14
14
14
14
14
13
13
13
13
12
12
12
12
12
12
12
12
12
13
14
16
16
16
16
15
15
14
14
14
14
14
14
14
14
14
14
13
13
13
13
13
13
13
13
13
13
13
13
13
13
13
13
13
12
12
12
12
12
12
12
11
11
11
11
11
11
12
13
13
13
13
13
13
13
14
14
14
14
14
14
14
14
14
14
14
14
14
14
14
13
13
13
13
13
13
13
13
13
13
13
13
12
12
12
12
12
12
12
12
11
11
10
9
9
9
9
9
9
9
9
9
9
9
9
9
9
9
9
9
8
8
8
8
8
8
8
7
6
6
6
6
6
6
6
6
6
6
6
6
6
6
6
7
7
7
7
7
7
7
7
7
7
7
7
7
7
7
6
6
5
5
6
6
6
6
6
6
7
8
8
8
9
9
9
9
9
9
9
10
10
11
11
11
11
11
11
11
11
11
11
11
11
11
11
11
11
11
12
12
12
12
12
13
13
13
13
13
13
13
13
13
12
11
11
11
11
11
11
11
11
11
11
12
12
13
14
14
14
14
14
14
14
14
14
14
14
14
14
14
14
14
14
13
13
13
13
14
14
15
15
15
15
15
15
15
15
15
15
15
15
15
15
14
14
14
14
14
14
15
15
15
15
15
15
15
15
15
15
15
15
14
13
13
13
13
12
12
12
12
11
11
11
11
11
11
11
11
11
11
11
11
15
17
17
17
17
17
17
17
17
19
19
20
20
20
20
20
20
22
22
22
22
22
21
21
21
21
21
21
21
21
21
21
20
20
20
20
20
20
20
20
20
20
20
21
21
21
21
21
21
21
21
21
21
21
20
20
20
21
21
22
24
25
26
26
27
27
27
28
28
28
27
27
27
27
27
27
27
27
27
29
29
29
29
30
31
31
31
31
31
31
34
34
35
37
37
37
37
38
38
38
41
41
41
41
41
41
41
41
41
41
41
41
41
41
44
44
48
48
48
48
47
47
47
47
48
50
50
50
50
50
50
50
53
53
53
53
53
53
53
53
53
53
53
53
53
53
53
53
53
54
54
54
54
55
55
56
57
57
57
58
58
59
59
59
59
60
60
60
60
60
60
63
63
63
63
65
65
65
65
65
65
65
65
65
65
65
66
66
66
66
66
66
67
67
67
67
66
65
64
64
64
64
64
61
61
60
59
58
57
56
57
57
58
58
57
58
58
57
54
53
52
52
52
51
51
51
52
52
52
53
53
53
53
52
52
51
51
51
50
50
50
51
51
51
53
53
49
49
49
49
49
49
49
49
49
49
49
48
48
48
47
47
46
46
46
46
45
45
44
44
44
43
43
44
44
44
44
44
44
45
45
45
45
46
47
47
45
44
43
43
43
42
42
43
41
41
43
42
42
43
42
42
44
46
45
44
44
43
41
42
42
42
41
40
39
38
38
39
39
41
41
42
42
41
42
43
44
44
44
44
44
44
45
45
44
46
47
47
47
47
47
47
47
47
47
47
45
46
45
45
45
45
46
46
46
45
45
45
45
45
45
45
45
47
47
47
47
47
47
47
47
47
47
47
47
47
47
47
47
47
47
47
47
47
50
50
50
50
50
50
50
50
50
50
50
50
48
47
47
47
46
46
46
46
44
44
44
44
44
45
45
44
44
44
44
44
43
43
43
44
44
44
44
44
44
44
45
45
45
45
45
45
45
45
42
42
42
42
42
42
41
41
41
41
41
41
41
41
41
39
38
36
36
37
36
37
38
39
39
38
35
35
35
35
35
35
35
35
35
35
35
35
35
35
35
35
35
35
33
32
29
29
29
29
29
29
29
29
29
29
29
29
29
29
29
29
29
29
28
28
28
28
28
28
28
28
28
28
28
26
26
26
26
27
28
28
29
29
28
27
26
25
26
26
26
26
26
26
26
26
24
24
24
24
25
25
25
27
27
27
28
28
28
28
28
28
28
28
28
28
28
29
29
30
30
30
29
29
29
29
29
29
29
29
29
29
29
29
29
29
29
29
29
29
29
29
29
29
29
29
29
29
29
29
29
29
29
29
29
29
30
30
30
30
29
30
30
30
31
29
29
29
29
29
29
29
29
29
29
29
29
29
29
29
29
29
29
29
31
32
32
33
33
33
34
34
34
34
34
35
35
35
35
35
35
35
36
35
35
34
32
32
32
35
35
35
35
34
34
34
34
34
34
34
35
35
34
34
34
34
35
34
33
33
33
35
35
35
35
35
35
35
35
35
35
35
35
34
34
34
35
35
35
35
36
36
35
35
35
35
35
34
34
34
33
33
33
33
33
33
32
31
31
31
31
30
30
31
31
31
31
31
32
32
33
32
31
31
27
27
26
26
26
26
26
27
28
28
28
28
28
28
28
28
28
29
29
29
29
29
29
29
29
28
28
28
28
28
28
28
28
27
27
27
27
27
27
28
28
28
28
28
27
28
28
29
29
29
31
29
29
29
26
26
26
26
26
25
25
25
25
25
25
24
24
24
24
24
24
24
24
24
24
24
25
25
25
26
26
26
26
25
25
24
25
25
25
25
25
25
25
25
25
25
25
25
24
24
24
26
26
25
25
25
28
28
27
27
27
26
28
28
30
29
28
29
29
29
29
29
30
30
29
29
30
29
29
29
30
29
29
31
31
31
30
30
30
31
31
32
34
34
34
34
34
34
34
34
35
35
35
35
35
35
35
35
35
35
35
35
35
35
35
35
35
35
35
37
37
37
37
37
37
37
37
37
38
39
40
40
40
40
40
40
40
41
41
42
42
42
42
42
42
42
43
43
43
43
43
43
43
43
43
44
44
44
44
44
45
45
45
45
45
45
45
45
44
44
44
44
44
44
44
44
44
44
44
44
44
45
43
42
41
41
41
41
40
40
40
40
40
40
40
40
40
40
40
40
39
39
40
40
39
41
41
41
41
41
41
41
41
39
39
39
38
37
37
37
35
35
35
35
35
35
35
33
32
29
29
29
29
30
30
30
30
27
25
25
24
24
24
23
24
24
25
24
23
23
23
23
23
23
23
23
23
23
23
23
23
23
23
23
23
23
23
23
24
23
23
23
23
23
24
24
23
23
23
23
23
23
23
23
23
23
23
23
23
23
23
23
23
23
23
23
23
23
23
23
23
23
23
23
23
24
24
23
23
25
25
26
27
27
27
27
27
27
27
27
27
27
27
27
30
30
31
31
31
31
30
30
30
31
31
30
31
31
31
31
31
31
31
31
30
30
31
33
33
33
33
33
33
34
34
34
35
35
36
36
37
36
36
36
36
37
38
38
38
38
38
38
38
38
38
38
38
38
38
38
37
35
35
35
35
35
35
35
35
35
35
35
35
35
35
35
35
35
35
35
35
35
36
36
36
36
36
36
36
35
35
35
35
35
35
36
36
36
36
36
36
35
35
35
35
35
35
35
35
35
36
36
36
35
35
35
35
35
36
36
36
36
35
35
35
35
35
35
37
37
37
37
36
35
35
35
35
35
35
35
34
33
33
33
34
34
33
33
31
31
31
31
31
31
31
31
32
32
32
34
34
35
35
35
35
35
35
35
33
33
33
33
33
33
34
35
35
35
36
36
35
35
35
35
35
36
42
41
41
41
41
41
42
42
42
43
43
43
42
42
42
42
42
44
44
44
45
46
46
47
47
47
47
47
47
47
47
47
50
50
50
50
50
50
49
49
49
48
48
48
48
48
50
50
50
50
50
49
49
48
48
48
49
49
48
48
48
48
49
49
49
49
49
49
49
49
49
49
49
49
47
47
47
48
48
48
47
47
48
48
48
48
48
48
48
48
49
49
49
49
49
49
49
49
49
49
49
49
49
49
49
49
48
48
48
47
47
45
44
44
44
44
44
44
44
44
45
45
46
46
43
43
43
43
42
41
41
39
39
39
39
39
39
39
38
38
38
38
38
39
40
40
39
39
39
39
40
40
40
40
40
40
40
40
40
40
40
40
38
38
38
38
37
37
36
36
36
36
36
36
36
36
35
35
35
34
34
34
32
31
28
28
26
27
27
27
27
26
23
22
22
22
22
20
20
17
17
17
17
17
15
15
15
14
12
11
11
11
11
11
11
10
10
10
10
10
10
10
10
10
10
10
10
10
11
11
11
11
11
11
10
10
10
10
10
9
9
9
9
9
9
9
10
10
10
10
10
10
10
10
10
10
10
10
10
10
10
10
10
10
10
10
10
10
10
10
10
11
12
12
13
13
13
13
13
13
13
13
13
13
11
13
13
12
11
11
11
11
11
11
11
11
11
13
12
13
13
14
14
14
15
15
16
16
16
16
16
15
15
15
15
15
15
16
16
16
16
15
15
15
15
15
15
15
16
16
16
15
15
15
15
16
17
18
18
18
18
18
17
17
17
17
17
17
17
17
17
17
17
17
17
17
18
18
18
18
18
18
18
18
18
18
18
18
18
18
18
18
18
18
18
18
18
18
18
18
18
18
19
19
19
19
19
20
20
20
20
20
20
20
20
20
20
20
20
19
19
19
19
19
19
19
19
19
19
19
19
19
19
18
18
18
19
19
19
19
19
19
19
19
18
18
18
18
18
18
18
18
18
17
17
17
17
17
17
17
17
17
17
17
17
17
17
17
17
16
14
13
13
13
13
13
12
12
12
12
12
12
11
11
11
11
11
11
11
11
11
9
9
9
9
9
9
9
9
9
9
9
9
9
9
9
8
8
8
8
8
8
8
8
8
8
8
8
8
8
8
8
8
8
8
8
8
8
8
8
8
8
6
6
5
5
5
5
5
5
5
5
5
5
5
5
5
5
5
5
5
5
5
5
5
5
5
5
3
3
3
3
3
3
3
3
3
3
3
3
3
3
3
3
3
3
3
3
3
3
3
3
3
3
3
3
3
3
3
3
3
2
2
2
2
2
2
2
2
2
2
1
1
1
1
1
1
1
1
1
1
1
1
1
2
2
2
1
1
1
1
1
1
1
1
1
2
2
2
3
3
3
3
3
3
4
4
4
4
4
4
4
5
5
5
5
5
5
5
5
5
5
5
5
5
5
5
5
5
5
5
5
5
5
5
5
5
5
5
5
5
5
5
5
5
5
5
5
5
5
6
6
6
6
6
6
6
7
7
7
7
7
7
7
7
7
7
7
7
7
7
7
7
7
7
7
7
7
7
7
7
7
7
7
7
7
7
7
7
7
7
7
7
7
7
7
7
7
7
7
7
7
7
7
7
7
7
7
7
7
7
7
6
6
6
5
5
5
5
5
5
6
6
6
6
6
6
6
6
6
6
6
6
7
7
7
7
7
7
7
7
7
7
7
7
7
7
7
7
7
6
6
6
6
6
6
5
5
5
5
5
5
5
4
4
4
4
4
4
4
4
4
4
4
4
4
4
4
4
4
4
4
4
4
4
4
4
4
4
4
4
3
2
2
2
2
2
2
2
2
2
2
2
2
2
2
2
2
2
2
2
2
2
2
2
2
2
2
2
2
2
2
2
2
2
2
2
3
3
3
3
3
3
3
3
3
3
3
4
4
4
4
4
4
4
4
4
4
5
5
5
5
5
5
5
5
5
5
5
5
5
5
5
5
5
5
5
5
5
5
5
5
5
5
5
5
5
5
5
5
5
5
5
5
5
5
5
5
5
5
5
5
5
5
5
5
5
5
5
5
5
5
5
5
5
5
5
5
5
5
5
5
5
5
5
5
5
5
5
5
5
4
4
4
4
4
3
3
3
3
3
3
4
4
4
4
4
4
4
4
4
4
4
4
4
4
4
4
4
4
4
4
4
4
4
4
4
3
3
4
4
4
4
4
4
4
4
4
4
4
4
5
5
5
5
5
5
5
5
5
5
5
5
5
5
5
4
5
5
5
5
5
5
5
5
5
5
5
5
5
5
4
4
4
4
4
4
4
4
4
4
4
4
4
4
4
4
4
4
4
4
4
4
4
4
4
4
4
4
5
5
5
5
5
5
5
5
5
5
5
5
5
5
5
5
5
5
5
5
5
5
5
5
6
6
6
6
6
6
6
6
6
6
6
6
6
6
6
6
6
6
6
6
6
6
6
6
6
6
6
7
7
7
7
7
7
6
6
6
6
6
6
5
5
5
5
5
5
5
5
5
5
5
5
5
5
5
5
5
5
6
6
6
6
6
6
6
6
6
6
6
6
6
6
6
6
6
6
6
6
6
6
5
5
5
5
5
5
5
5
5
5
5
5
5
5
5
5
5
5
5
5
5
5
5
4
4
4
4
4
5
5
5
5
5
5
5
5
5
4
4
4
4
4
4
4
4
4
4
4
4
4
4
4
4
4
5
5
5
5
5
5
5
5
5
5
5
5
5
5
5
5
5
5
5
5
5
5
5
5
5
5
5
5
5
5
5
5
5
5
5
5
5
6
6
7
7
7
7
7
7
7
7
8
8
8
8
8
8
8
8
8
9
8
8
8
8
7
7
7
7
7
7
7
7
7
7
7
7
7
7
7
7
7
7
7
7
7
7
7
7
7
7
7
7
7
7
7
7
7
7
7
7
7
7
7
7
7
7
7
7
7
7
7
8
8
8
8
8
8
8
8
8
8
8
8
8
8
8
8
8
8
8
8
8
8
7
7
7
7
7
7
7
7
7
7
7
7
7
7
7
7
8
8
8
8
8
8
8
9
9
9
9
9
9
9
9
9
9
9
8
8
7
7
7
8
8
8
8
8
8
8
8
8
8
8
8
8
8
8
8
8
7
7
6
6
6
6
6
6
6
6
6
6
6
6
6
6
6
6
6
6
6
6
6
6
6
6
7
7
7
7
7
7
7
7
7
7
7
7
6
6
7
7
7
7
7
7
7
7
7
7
6
6
6
6
6
6
6
6
6
6
6
6
6
6
7
7
7
7
7
7
7
7
7
7
6
6
6
6
6
6
6
6
6
6
6
7
7
7
7
7
8
8
8
8
9
10
10
10
10
8
8
8
8
8
9
9
9
10
10
10
9
9
9
9
9
9
9
9
9
9
9
9
9
9
9
9
9
9
9
9
9
9
9
9
9
9
9
9
9
8
8
8
8
8
8
8
8
8
8
8
8
8
8
8
8
8
8
8
8
8
8
8
8
8
8
8
9
9
9
9
9
8
8
8
8
8
8
8
8
8
8
8
8
8
8
8
8
8
8
8
8
8
8
8
7
7
7
7
8
8
8
8
8
8
8
8
8
8
8
8
8
8
8
8
8
8
8
8
8
8
8
8
8
9
9
10
10
10
10
10
10
10
10
10
10
9
7
7
7
7
7
7
7
7
7
7
7
7
6
5
5
5
5
5
5
5
5
5
5
5
5
5
5
5
5
5
5
5
5
5
5
5
5
5
5
5
5
5
5
5
5
5
5
5
5
5
5
5
5
5
5
5
5
5
5
5
5
5
4
4
4
4
4
4
4
4
4
4
4
4
4
4
4
4
4
4
4
4
4
4
4
4
4
4
4
4
4
4
4
4
4
3
3
3
3
3
3
3
3
3
3
3
3
4
4
4
4
4
4
4
4
4
4
4
4
4
4
4
4
4
4
4
3
3
3
3
3
3
3
4
4
4
4
4
4
4
4
3
3
3
3
3
4
4
4
4
5
5
5
5
6
6
5
5
5
5
5
5
5
5
5
5
5
5
5
5
5
5
5
5
5
5
5
5
5
5
6
6
6
6
6
7
7
7
7
7
7
7
7
7
7
7
7
7
6
6
6
6
6
6
6
6
6
6
6
6
9
10
10
10
10
10
10
10
10
10
10
10
10
10
10
10
10
10
10
10
10
10
10
10
10
10
10
10
10
10
10
10
10
10
10
10
9
9
9
9
9
9
9
9
9
9
9
9
9
9
9
9
8
8
8
8
8
8
8
8
8
8
8
8
8
8
8
8
8
8
8
8
8
8
8
8
8
8
8
8
8
8
8
8
8
8
8
8
8
8
8
8
8
8
8
8
8
8
8
8
8
8
7
7
7
7
7
7
7
7
6
6
5
5
5
5
5
5
5
5
5
5
5
5
5
5
5
5
5
5
5
5
5
5
5
5
5
5
5
5
5
5
7
7
7
7
7
7
7
7
7
7
7
7
7
7
7
7
7
6
6
6
6
6
6
6
6
6
6
6
6
6
6
6
6
6
6
6
6
7
8
8
8
8
8
8
8
8
8
8
8
7
7
7
7
6
6
6
7
7
7
7
7
7
7
8
8
9
9
9
9
9
9
9
9
9
9
9
9
9
9
9
9
9
10
10
10
11
11
10
10
10
10
9
10
10
10
10
10
10
10
10
10
11
11
11
11
11
11
11
11
11
11
11
11
11
11
11
11
11
11
11
11
11
11
11
11
11
11
12
12
12
12
15
15
16
16
16
16
16
16
16
16
16
16
17
17
17
17
17
17
17
17
17
17
17
17
17
17
17
17
17
16
16
16
16
16
16
16
16
16
16
16
16
16
16
16
16
16
16
16
16
16
16
16
16
16
15
15
14
14
14
14
14
14
14
14
14
14
14
14
13
13
13
13
13
13
13
13
13
13
13
13
13
13
13
14
14
14
14
13
11
11
11
11
11
11
10
10
10
10
10
10
10
10
9
9
9
9
8
8
8
8
8
7
7
7
7
7
7
7
7
7
7
6
6
6
6
6
6
6
6
6
6
7
7
7
7
6
6
6
6
6
6
6
6
6
6
5
5
5
5
5
5
5
5
5
5
5
5
5
5
5
5
5
5
5
5
5
5
4
4
4
4
4
4
4
4
4
4
4
4
4
4
4
4
4
5
5
5
5
5
5
5
5
5
5
5
5
5
5
5
5
5
5
5
5
5
5
5
5
5
5
5
5
5
5
5
5
5
5
5
5
5
5
5
5
5
5
5
5
5
5
5
5
5
5
5
5
5
5
5
5
5
5
5
5
5
5
5
5
5
5
5
5
5
5
5
5
5
5
5
5
5
5
5
5
5
5
5
5
5
5
5
5
5
5
5
5
5
5
5
5
5
5
5
4
4
4
4
4
4
4
4
4
4
5
5
5
5
5
5
5
5
5
5
5
5
5
5
5
5
5
5
5
5
5
5
5
5
5
5
5
5
5
5
5
5
5
5
5
5
5
5
5
4
4
4
4
4
4
4
4
4
4
4
4
4
4
4
4
4
4
4
4
4
4
4
4
4
3
2
2
2
1
1
1
1
1
1
1
1
1
1
1
1
1
1
1
1
1
1
1
1
1
1
1
2
2
2
4
3
3
3
3
3
3
3
3
3
3
3
4
5
5
5
5
5
5
5
5
5
5
5
5
5
5
5
5
5
5
5
5
5
5
5
5
5
5
5
5
5
5
5
5
5
5
5
5
5
7
7
7
7
7
7
7
7
7
7
7
7
7
8
8
8
8
8
8
8
8
8
8
8
8
8
8
8
8
8
8
8
8
8
8
8
8
8
8
8
8
8
8
8
8
8
8
8
8
8
8
8
8
8
8
8
8
8
8
8
8
8
8
8
8
8
8
7
7
7
7
7
7
7
7
7
8
8
8
8
8
8
8
9
9
9
9
9
9
9
9
9
9
9
9
9
9
9
9
9
9
9
9
9
9
9
10
10
10
10
10
9
9
9
9
9
9
9
9
9
9
9
9
9
9
9
9
9
9
9
9
10
10
10
10
10
10
10
11
11
11
11
11
11
11
11
11
11
12
12
12
12
12
12
12
12
12
12
12
12
12
12
13
13
13
13
13
13
13
13
13
13
12
12
12
12
12
12
12
12
12
12
12
12
12
12
12
10
10
10
10
10
10
10
10
10
10
10
10
10
10
10
10
9
9
9
9
9
9
9
9
9
9
9
9
9
9
9
9
9
10
10
10
10
10
10
10
10
10
10
10
10
10
10
10
10
9
9
9
9
9
10
10
10
11
10
10
11
11
11
11
11
11
11
11
11
11
11
11
10
10
10
10
10
10
10
10
7
7
7
7
7
7
7
7
7
7
7
7
7
7
7
7
7
7
7
6
7
7
7
7
7
7
7
7
7
7
6
6
6
6
6
7
7
7
7
7
7
7
7
8
9
9
10
10
10
10
10
10
10
10
10
10
10
10
10
10
10
10
10
10
11
11
11
11
11
11
11
11
11
12
12
12
12
12
12
12
12
12
12
11
11
11
11
11
11
11
11
11
11
11
11
11
11
11
11
11
11
11
11
11
11
11
11
11
11
11
11
11
11
11
11
11
11
11
10
10
10
10
10
10
11
11
11
11
11
11
11
11
11
11
11
11
11
11
11
11
11
11
11
11
11
11
11
11
11
11
11
11
11
11
11
11
11
11
11
11
11
11
11
10
10
10
10
10
10
10
10
10
10
10
9
9
9
8
8
8
7
7
7
7
7
7
7
7
7
7
7
7
7
7
7
8
7
7
7
7
6
6
6
6
6
7
8
8
9
9
9
9
9
9
9
10
10
10
10
10
10
10
10
10
10
10
10
10
9
9
9
9
9
9
9
9
9
10
10
9
9
9
9
9
9
9
9
9
10
10
10
10
10
11
11
10
10
10
11
11
11
12
12
12
12
12
12
12
12
12
12
12
12
12
12
12
12
12
13
13
13
13
13
13
13
13
13
12
12
13
14
14
14
14
14
14
14
14
14
14
14
14
14
14
14
14
15
15
15
15
15
15
15
15
15
15
15
15
15
15
16
16
16
16
16
16
16
16
16
16
16
16
16
16
16
16
16
16
16
16
16
16
17
17
17
17
17
17
17
17
17
17
17
17
17
17
17
17
17
17
17
17
17
17
17
17
17
17
17
17
17
17
17
17
17
17
17
16
16
16
16
16
16
16
16
16
16
16
16
16
16
16
16
16
16
16
16
15
15
15
15
15
15
15
15
13
13
12
12
12
12
12
12
12
12
12
12
11
11
11
11
11
11
11
11
11
11
10
10
10
9
9
9
9
9
9
9
9
9
9
9
9
9
8
8
8
8
8
8
8
8
8
8
8
8
8
8
8
8
7
8
8
8
8
7
7
6
6
6
6
6
6
6
6
6
6
6
5
5
5
5
5
5
5
5
5
4
4
4
4
4
4
4
4
4
4
4
4
4
4
4
4
4
4
4
4
4
4
4
4
4
4
4
4
4
4
4
4
4
3
2
2
2
3
3
4
4
5
5
5
5
5
5
5
5
5
5
5
5
5
5
5
5
5
5
5
5
5
5
5
5
5
6
6
6
6
6
6
6
6
6
6
6
6
7
7
7
7
7
7
7
7
7
7
7
7
7
6
6
6
6
6
6
6
6
6
6
7
7
7
7
6
6
6
5
5
5
5
5
5
5
5
5
5
5
5
5
5
5
5
5
5
5
5
5
5
5
5
5
5
5
5
5
5
5
5
5
5
6
6
6
6
6
6
6
6
6
7
7
7
8
8
8
8
8
8
8
8
8
8
8
8
8
8
10
10
10
10
10
11
11
11
11
11
11
11
11
11
11
11
10
10
10
10
10
10
10
10
10
10
10
10
10
10
10
10
10
10
10
10
10
10
10
10
10
10
10
10
10
10
10
10
10
10
10
10
10
10
10
10
10
10
10
10
10
10
10
10
10
10
10
10
10
10
10
10
10
10
10
9
9
9
9
9
9
9
9
9
9
9
10
10
10
10
10
10
10
10
10
10
9
9
9
9
9
9
9
9
9
9
11
11
11
11
11
11
11
11
11
11
11
11
11
11
11
11
11
11
11
11
11
11
11
11
11
11
11
11
11
11
11
11
9
9
9
9
9
8
8
7
7
7
7
7
7
7
7
7
7
7
7
7
7
7
7
7
7
7
7
7
7
7
7
7
7
6
6
6
6
6
6
6
6
6
6
6
6
6
6
6
6
5
5
5
5
5
5
5
5
5
5
5
5
5
5
5
5
5
5
5
5
5
5
5
5
5
6
8
8
8
8
7
7
8
8
8
8
9
9
9
9
9
9
8
7
7
7
7
7
7
7
7
7
7
7
7
7
7
7
7
7
7
7
7
7
7
7
6
6
6
6
6
7
7
7
7
8
8
8
8
8
8
8
9
9
9
9
9
9
9
9
9
9
9
10
9
9
9
9
9
9
9
9
10
10
10
10
10
10
10
10
10
10
10
10
10
10
10
10
10
10
10
10
10
10
10
10
10
10
10
10
10
10
10
10
10
11
11
11
11
11
11
11
11
11
11
11
11
10
10
9
9
9
9
9
8
8
8
8
8
8
9
9
9
9
9
9
9
9
9
9
10
10
10
10
10
10
10
10
10
10
10
10
10
10
10
10
10
10
10
10
10
10
10
10
10
11
11
11
11
11
11
11
11
11
11
11
11
11
12
12
12
12
12
12
12
12
12
12
12
11
11
11
11
11
11
11
11
11
11
11
11
11
11
11
11
12
12
12
12
12
12
12
12
12
12
12
12
12
12
12
12
12
12
12
12
11
11
11
11
11
11
11
11
11
11
11
11
11
11
11
11
11
11
11
10
11
11
11
11
11
10
10
10
10
10
10
10
10
10
11
11
11
11
11
11
11
11
11
11
11
11
11
11
11
11
11
11
11
10
10
10
10
10
10
10
10
9
7
5
5
5
5
5
5
5
5
5
5
5
5
5
5
5
5
5
5
5
5
5
5
5
5
5
4
4
4
4
5
5
5
5
5
5
5
5
5
5
5
5
5
5
5
5
5
5
5
5
5
5
5
5
5
5
5
5
5
5
5
5
5
5
5
5
5
5
5
5
5
5
5
5
5
5
5
6
6
6
6
7
7
8
8
8
8
8
8
8
8
8
8
8
8
8
8
8
8
8
8
8
8
8
8
8
8
8
8
9
9
9
9
9
9
9
9
9
9
9
9
9
9
9
9
9
9
9
9
8
8
8
8
8
8
8
9
9
9
9
9
9
8
8
8
8
8
8
8
8
8
8
9
9
9
9
9
9
9
8
8
8
9
9
9
9
9
9
9
9
9
9
9
9
9
9
9
9
9
9
9
9
9
9
9
9
9
9
9
9
9
9
9
9
8
8
8
8
8
8
8
8
7
8
8
8
8
8
8
8
8
8
7
7
7
7
7
7
8
8
8
8
9
9
9
9
9
9
9
9
9
9
9
9
9
9
9
9
9
9
9
9
9
9
9
9
9
9
9
9
9
9
9
9
9
9
9
9
9
9
9
9
9
9
9
9
9
9
9
9
9
9
9
9
9
9
9
9
9
9
9
9
9
10
10
10
10
10
10
10
10
10
10
11
11
11
11
11
11
11
11
11
11
11
11
11
11
11
11
11
11
11
12
12
12
12
12
12
12
12
12
12
12
12
12
12
12
12
12
12
12
12
12
12
13
12
11
11
11
11
11
11
11
11
11
11
11
11
11
11
11
11
11
11
12
12
12
12
12
12
12
12
12
12
12
12
12
12
12
12
12
12
11
11
11
11
11
11
11
11
11
11
11
11
11
11
11
11
11
11
11
11
11
11
11
11
11
11
11
11
11
11
11
11
11
11
11
11
11
11
11
11
11
11
11
11
11
11
11
11
11
11
11
11
11
11
11
11
11
11
11
11
11
11
11
11
11
11
11
11
11
11
11
11
11
11
11
11
10
9
9
9
9
9
9
9
8
8
8
8
8
8
8
7
7
7
7
7
7
7
7
6
6
5
5
5
5
5
5
5
5
5
6
5
6
6
6
6
6
6
6
5
5
5
5
5
5
5
5
4
4
3
3
4
4
4
4
4
4
4
4
4
4
4
4
4
4
4
4
4
4
4
4
4
4
4
4
4
4
4
4
4
4
4
4
4
4
4
4
4
4
4
4
4
4
4
4
3
3
3
3
3
3
3
3
3
3
3
3
3
3
3
3
3
4
4
4
4
4
4
4
4
4
4
3
3
4
4
4
4
4
4
4
4
4
4
4
4
4
4
4
4
4
4
4
4
4
4
4
4
3
4
4
4
4
4
4
4
4
4
4
4
4
4
4
4
4
5
4
4
5
5
5
5
5
5
5
5
5
5
5
6
6
6
6
6
5
5
5
5
5
5
5
5
5
6
6
6
6
6
6
6
6
6
6
6
6
6
6
6
6
6
6
6
6
6
6
6
7
7
7
7
6
6
6
6
6
6
6
6
6
6
7
8
9
11
11
11
11
11
12
12
12
12
12
11
11
11
11
11
11
11
11
11
12
12
12
12
12
13
13
13
13
13
13
13
13
13
13
13
13
13
13
13
13
13
13
13
13
13
13
13
13
13
13
13
13
13
13
14
13
13
13
13
13
13
13
13
13
13
14
14
14
14
14
14
14
14
14
14
14
14
14
14
14
15
15
15
15
15
15
15
15
15
15
15
15
15
15
15
15
15
15
15
14
14
14
14
14
14
14
14
14
14
14
14
14
14
14
14
14
14
14
14
14
13
13
13
13
13
13
13
13
13
12
12
12
12
11
11
11
11
11
11
11
11
11
12
12
12
12
12
12
12
12
12
12
12
12
12
12
11
11
11
11
11
11
11
11
11
11
11
11
11
11
11
11
11
11
11
11
11
11
11
11
11
11
11
11
11
11
11
11
11
11
11
10
9
9
9
9
9
9
9
8
8
8
8
8
8
8
8
8
8
8
8
8
8
8
8
8
8
8
8
8
8
8
6
7
7
7
7
8
8
8
8
8
8
8
8
8
8
8
8
8
8
7
7
7
7
7
7
7
7
7
8
8
8
8
8
7
7
7
7
7
6
6
6
6
6
6
6
6
6
6
6
6
5
5
5
5
5
6
6
6
6
6
6
6
6
6
6
6
6
6
7
7
7
7
7
6
6
6
6
6
6
6
6
6
6
6
6
6
6
6
6
6
7
7
7
7
7
7
7
7
7
7
7
7
7
7
7
7
7
7
7
7
7
7
7
7
7
7
7
7
7
7
7
7
7
7
7
6
6
6
6
6
6
6
6
7
7
7
7
7
7
7
7
7
7
7
7
7
7
7
7
7
7
7
7
7
7
7
7
7
7
7
7
7
7
7
8
8
8
8
8
8
7
7
5
5
5
5
5
5
5
5
5
5
5
5
5
5
5
5
5
5
5
5
5
5
5
5
5
6
7
7
7
7
7
7
7
7
7
7
7
7
7
7
7
7
7
7
7
7
7
7
7
7
7
7
7
8
8
7
7
7
7
7
7
7
7
7
7
7
7
6
6
6
6
6
6
6
6
5
5
5
5
5
5
5
5
5
5
5
5
5
5
5
5
5
5
5
5
5
5
5
5
5
5
5
5
5
5
5
5
5
5
5
5
5
5
5
5
5
5
5
5
5
5
5
5
5
5
5
5
5
5
5
5
5
5
5
5
5
5
5
5
5
5
5
5
5
5
5
5
5
5
5
5
5
5
5
5
5
5
5
5
5
5
5
5
5
5
5
5
5
5
5
5
5
5
5
5
5
5
5
5
5
5
5
5
5
5
5
5
5
5
5
5
5
5
5
5
5
5
5
5
5
6
5
5
5
5
5
5
5
5
5
5
5
5
5
5
5
5
5
5
5
5
5
5
5
5
5
5
5
5
5
5
5
5
5
5
5
5
5
5
5
5
5
6
6
6
6
6
6
6
6
6
6
6
6
6
6
6
6
6
6
6
6
6
6
6
6
6
6
6
6
6
6
6
6
6
6
6
6
6
6
6
6
6
6
6
9
9
9
9
9
9
9
9
9
9
10
10
10
10
10
10
10
10
10
10
11
11
11
11
11
11
11
11
11
11
11
11
11
11
11
11
11
13
13
13
13
13
13
13
13
13
13
13
13
13
13
13
14
14
13
13
13
13
14
14
14
14
14
12
12
12
12
12
12
12
12
12
12
12
12
12
12
12
12
12
12
12
11
11
11
11
11
11
11
11
11
11
11
11
11
11
11
11
11
11
11
10
10
10
10
11
11
11
11
11
12
12
12
12
12
12
12
12
12
12
12
12
11
11
11
11
11
11
11
11
11
12
12
12
12
12
12
12
12
12
12
12
12
12
12
12
12
12
12
12
11
11
11
11
11
11
11
11
11
11
11
11
11
11
11
11
11
11
11
11
11
11
11
11
11
11
11
11
11
11
10
10
9
9
9
9
9
9
9
8
8
8
8
8
8
8
8
8
8
8
8
8
8
9
9
9
9
9
9
9
9
8
8
9
9
9
9
10
10
10
10
10
10
10
10
11
11
11
11
11
11
11
11
11
11
11
11
11
11
11
11
11
11
11
11
11
11
11
11
11
11
11
11
11
11
11
11
11
11
11
11
11
11
12
12
12
12
12
12
12
12
12
12
12
12
12
12
14
14
14
14
15
15
16
17
17
17
17
17
17
17
17
17
17
17
17
17
17
17
17
17
17
17
17
17
18
19
18
17
17
17
17
17
17
17
17
17
17
18
18
18
18
18
20
20
20
20
21
21
21
21
21
21
22
23
23
20
20
20
20
20
20
23
23
23
22
22
22
22
22
22
22
22
21
21
21
22
22
22
22
22
22
22
23
23
23
23
23
23
23
23
23
23
24
25
25
26
26
26
26
26
26
26
26
26
26
27
27
27
27
27
27
27
28
28
28
29
29
28
28
28
28
28
28
28
28
28
28
28
28
28
28
28
29
29
29
29
29
29
29
29
29
28
28
28
28
28
28
27
29
29
29
29
29
29
29
29
29
28
28
28
28
28
28
26
26
26
26
26
26
26
26
26
26
26
27
27
27
27
28
28
29
29
29
29
29
29
29
29
29
29
29
29
29
29
29
29
29
29
29
28
28
28
28
28
28
28
28
28
28
28
28
26
26
26
26
26
26
26
27
27
27
27
23
23
23
23
22
19
19
19
19
19
19
19
19
19
19
19
19
19
19
19
18
18
18
18
18
18
18
18
18
18
17
17
17
17
17
17
17
17
17
17
17
17
17
17
17
17
17
17
17
17
17
17
17
17
18
17
17
17
17
17
16
16
17
17
17
17
17
17
17
17
17
17
17
17
17
16
16
16
16
14
14
14
13
13
13
14
14
13
13
13
13
13
13
13
14
14
14
14
14
14
15
15
15
15
15
15
15
15
15
15
15
15
15
15
15
15
15
15
15
15
14
14
14
15
16
16
16
17
17
17
17
17
16
16
15
15
16
16
16
16
16
16
16
15
15
15
15
15
15
15
15
15
15
15
15
15
15
15
15
15
15
15
16
16
16
17
17
16
16
16
16
16
16
16
16
16
16
16
16
16
16
16
16
16
16
16
16
16
16
17
17
17
17
17
17
17
17
17
17
17
17
17
17
17
17
17
17
17
17
17
17
17
16
16
16
16
16
16
16
16
16
16
16
16
16
16
16
16
16
16
16
16
16
16
16
16
16
16
17
17
17
17
17
17
17
17
18
18
17
17
17
18
19
19
19
18
18
18
18
18
18
18
18
19
18
18
18
18
18
19
20
20
20
20
20
20
19
19
19
19
19
19
19
19
20
20
20
21
22
22
22
22
23
23
23
25
24
24
22
20
20
21
21
21
21
21
21
23
23
23
23
23
23
23
23
23
23
25
25
25
26
26
26
25
25
25
25
25
25
25
25
25
23
23
23
23
23
24
24
24
25
25
25
25
26
26
26
26
28
28
28
28
28
28
28
28
28
28
28
28
28
28
28
28
28
28
28
28
28
28
28
29
29
30
30
30
30
30
31
31
32
32
32
31
31
30
30
30
29
29
29
29
29
30
30
31
31
31
31
31
31
31
31
31
31
31
31
31
31
30
30
30
30
30
30
30
30
30
29
29
29
29
29
29
29
28
27
26
26
25
25
25
25
25
24
24
24
24
24
23
23
23
23
22
22
22
23
23
23
23
22
22
22
23
23
22
22
22
21
21
21
21
21
21
21
21
21
21
21
21
21
21
20
20
20
20
20
20
20
20
20
20
21
21
21
20
20
20
20
20
20
20
20
20
21
21
21
21
21
21
21
21
22
21
20
18
18
18
18
18
18
17
17
17
16
16
15
15
14
12
11
11
11
11
11
11
11
11
11
11
13
13
13
13
13
13
13
12
13
13
13
13
13
13
13
13
12
12
13
14
14
14
14
14
16
15
15
14
14
14
14
14
14
15
15
15
15
15
16
16
16
16
16
16
16
16
16
16
16
16
16
16
16
16
16
16
16
16
17
17
17
17
17
17
17
17
17
17
17
17
17
17
17
17
17
17
17
17
17
17
17
17
18
18
18
18
18
18
18
18
18
17
17
17
18
18
17
17
17
17
17
17
17
17
17
17
17
18
18
18
17
17
17
18
18
19
19
19
19
19
19
18
19
19
19
19
19
19
19
19
19
19
19
20
20
20
20
20
20
19
19
19
19
18
18
18
18
18
18
18
18
18
18
18
18
18
18
18
18
18
18
18
17
17
17
17
17
17
17
16
16
16
15
16
16
16
15
14
14
14
14
14
14
14
14
14
14
14
14
14
14
14
14
14
15
16
16
16
16
16
16
16
16
16
16
16
15
15
15
14
13
12
12
13
13
13
13
13
13
13
13
13
13
13
13
13
13
13
13
13
13
13
13
13
13
14
13
14
13
12
12
12
12
12
12
12
14
14
13
13
12
11
11
11
11
11
11
11
11
12
12
12
12
12
12
12
12
12
12
12
12
12
13
13
13
13
13
13
13
14
14
14
14
14
14
14
14
15
15
15
15
15
15
15
15
15
15
15
15
15
15
15
15
15
15
15
16
16
16
17
17
17
17
17
17
17
17
16
16
16
16
16
16
16
16
16
16
16
16
16
17
17
17
17
16
16
16
16
16
15
15
16
17
17
17
17
17
17
17
17
17
17
17
17
17
17
17
17
17
17
17
17
17
18
18
18
18
18
18
18
18
18
18
18
18
18
18
18
18
18
18
18
18
18
18
18
18
18
18
18
18
18
18
19
19
19
20
20
20
19
19
19
19
19
19
19
19
19
19
19
19
20
20
19
17
17
17
17
17
14
13
15
15
15
15
15
16
16
16
16
15
15
15
15
15
15
15
15
15
15
16
16
16
16
15
15
15
15
15
15
15
15
15
15
16
15
15
15
15
15
15
15
16
16
16
16
16
16
16
16
16
17
17
17
17
17
17
17
17
17
17
17
17
17
17
17
17
17
17
17
17
17
17
17
17
17
17
17
17
16
16
17
17
17
17
17
17
17
17
17
17
17
17
17
17
17
17
17
17
17
17
17
17
15
15
15
15
15
14
14
14
14
14
14
13
13
13
13
13
13
14
14
14
14
14
14
14
13
13
13
13
13
13
13
13
13
13
14
14
14
14
14
14
14
15
15
14
14
14
14
14
14
14
14
14
14
15
16
16
15
15
15
15
15
15
15
15
15
14
14
15
15
15
15
16
16
16
16
16
16
16
16
16
16
16
17
17
17
17
17
17
17
16
16
16
16
16
16
16
16
16
16
16
16
16
16
16
16
16
16
16
16
16
16
16
16
15
15
14
14
14
13
13
13
13
12
12
12
12
12
12
12
12
12
12
12
12
12
12
12
12
12
12
11
11
11
11
11
11
11
11
11
11
11
11
11
11
11
11
11
11
11
11
11
9
9
9
9
9
9
9
9
9
9
9
9
7
7
7
7
7
7
6
6
6
7
7
7
7
7
7
8
8
8
8
8
9
9
9
9
9
9
9
10
10
11
11
11
11
11
11
10
10
10
10
10
10
11
11
11
11
11
11
11
11
12
12
13
13
14
14
14
14
14
14
14
14
14
14
15
15
15
15
15
15
15
15
15
16
16
16
16
16
16
16
16
16
16
16
16
16
16
16
16
16
16
16
16
16
16
16
16
16
15
15
15
16
16
16
16
16
16
16
16
16
16
17
16
16
16
15
15
15
15
15
15
17
17
17
17
17
17
17
17
17
17
17
17
17
17
17
17
17
17
17
17
17
17
17
17
17
17
17
17
17
17
17
17
17
17
17
17
17
18
18
19
20
21
21
21
21
21
21
21
21
21
21
21
21
21
21
21
21
21
20
20
20
20
20
20
18
18
17
17
17
17
17
17
16
17
17
17
17
17
17
17
17
17
17
17
17
17
17
17
17
17
17
17
17
17
17
17
17
17
17
17
17
17
17
17
17
17
17
17
17
17
17
17
17
17
17
17
17
17
17
17
17
17
18
18
20
21
21
21
21
21
20
20
20
20
20
20
20
20
20
20
22
22
22
22
22
22
22
22
22
22
22
22
22
22
22
22
22
22
22
22
22
21
21
21
22
22
22
22
22
22
21
21
21
21
21
21
20
20
20
20
20
20
21
21
21
21
21
21
21
21
21
21
21
21
21
21
21
22
22
20
20
20
20
18
18
18
18
18
17
17
17
17
18
18
18
18
18
18
18
19
19
19
19
19
19
20
20
18
18
18
18
18
18
18
18
18
19
19
19
19
19
19
19
19
19
19
19
19
19
19
19
18
18
18
19
19
19
19
19
19
20
20
20
20
20
20
20
20
20
20
20
20
20
20
20
21
21
20
20
20
20
20
19
19
19
19
19
19
19
19
19
19
19
19
18
18
18
18
18
18
18
18
18
18
18
18
18
18
18
18
18
17
17
17
17
17
17
17
17
17
17
17
17
17
17
17
17
17
17
17
17
17
17
17
17
17
17
17
17
17
17
17
17
17
17
16
15
15
15
15
15
15
15
15
15
15
15
15
15
15
15
15
15
15
15
15
15
15
15
15
14
14
14
14
14
14
14
14
14
14
14
14
13
13
13
13
13
13
13
13
13
13
13
13
13
13
12
11
11
11
12
12
12
12
12
12
12
12
12
12
12
12
12
12
12
13
13
13
13
13
13
13
13
13
12
12
12
13
13
13
13
13
12
12
12
11
11
11
11
11
11
11
11
11
11
10
10
10
10
10
10
10
10
10
10
10
10
10
10
10
10
10
10
11
11
10
10
10
10
10
10
10
10
10
10
10
10
8
7
7
7
7
6
6
6
6
6
6
6
6
6
6
7
7
7
7
7
7
7
7
7
7
7
8
8
8
8
8
8
8
9
9
9
10
10
10
10
11
11
11
11
11
11
11
11
13
13
13
13
13
13
13
13
13
13
13
14
14
14
14
14
14
15
15
15
15
15
14
14
14
13
13
13
13
13
13
13
13
13
13
14
14
14
15
15
15
15
15
15
15
15
15
15
16
16
17
17
17
17
17
17
17
17
17
17
17
17
17
17
18
18
18
18
18
20
19
19
19
19
19
19
19
19
19
19
19
19
20
20
20
19
20
20
20
20
20
20
20
20
19
18
18
19
20
20
20
20
20
20
20
20
20
21
21
21
23
23
23
23
23
23
23
23
23
23
23
24
27
27
27
30
33
35
38
38
37
37
38
41
42
42
43
44
44
43
43
44
45
44
44
44
44
43
43
43
44
44
44
44
44
43
43
43
43
43
45
45
46
46
46
46
46
47
47
47
47
47
47
46
46
45
45
45
45
45
45
46
46
47
47
47
47
47
47
50
50
50
50
50
50
50
50
50
50
50
51
51
51
51
52
52
52
52
53
52
53
53
53
54
55
55
55
53
53
53
53
53
52
53
53
51
51
51
52
51
51
52
52
52
52
52
52
52
52
52
52
52
52
52
53
53
53
52
53
53
53
53
53
53
53
53
53
53
52
53
53
52
51
51
50
50
52
52
53
52
52
43
42
42
42
41
41
43
43
45
47
47
48
48
48
47
48
47
47
47
47
49
50
51
50
50
50
50
50
51
51
51
52
52
52
52
52
51
52
53
53
53
53
53
53
53
53
53
53
53
53
53
54
54
54
54
55
55
55
55
55
55
55
55
55
56
56
55
58
58
57
56
54
54
54
55
54
54
54
54
54
54
53
53
53
53
53
53
53
53
53
53
53
53
53
53
53
53
53
53
53
52
51
51
51
51
51
51
50
49
50
50
48
48
48
49
49
49
48
49
49
49
50
50
50
52
50
50
50
50
50
48
48
48
48
48
48
48
48
48
48
48
48
48
48
48
48
48
48
48
48
48
49
49
49
48
49
49
49
50
50
47
47
44
43
42
42
42
42
41
39
35
34
33
30
29
28
28
29
29
29
29
29
29
28
28
28
28
28
28
28
28
28
28
28
28
28
29
29
29
29
29
29
29
29
29
29
29
29
29
29
29
29
29
29
29
29
29
29
29
29
29
29
29
29
29
25
26
26
26
27
25
25
25
25
25
25
25
25
26
25
25
25
25
25
25
26
25
27
27
27
26
26
27
28
28
29
29
29
29
30
30
30
29
29
29
29
29
29
29
29
29
29
29
29
29
29
29
29
29
29
29
29
27
26
26
26
26
25
26
25
24
24
24
24
24
24
25
25
25
25
25
26
26
26
25
24
23
23
24
24
25
26
26
26
26
26
27
27
27
28
29
29
29
29
29
29
29
29
29
29
29
29
29
28
28
28
28
28
30
30
30
30
31
32
32
32
32
32
32
32
32
32
32
32
32
32
32
32
32
32
32
32
33
33
32
32
32
32
30
30
30
29
30
29
29
29
29
29
29
29
29
29
29
29
30
30
30
30
30
30
31
32
33
33
33
33
33
33
33
33
33
32
32
32
32
32
32
31
31
31
31
31
31
31
30
30
30
30
30
30
29
29
29
23
23
23
23
23
23
23
23
23
23
23
23
23
23
25
25
25
25
25
25
25
25
25
25
24
23
23
23
25
26
26
26
26
27
27
27
27
27
27
27
27
27
27
27
27
27
27
27
27
27
27
27
29
29
29
28
28
28
29
29
29
31
31
31
31
29
29
28
28
28
28
28
28
28
28
28
29
28
28
28
28
27
27
28
28
28
28
28
29
29
29
31
31
31
31
31
31
31
31
31
31
31
31
31
31
32
32
32
32
32
33
34
35
35
35
35
35
35
36
36
36
35
36
36
36
36
36
36
36
35
35
35
34
34
34
33
33
33
35
35
35
35
35
35
35
35
35
35
35
35
35
35
34
34
34
32
32
32
33
34
34
34
34
31
31
31
31
31
31
31
31
31
31
33
34
33
33
34
34
32
32
32
32
32
32
32
32
32
32
32
34
34
34
35
35
35
35
35
35
36
36
36
35
35
35
35
35
35
35
35
35
35
35
35
35
35
34
34
35
35
35
35
35
35
35
35
35
35
35
36
35
35
35
35
35
35
35
31
30
30
30
30
30
30
30
29
29
29
29
29
29
29
29
29
29
29
26
26
24
24
24
24
24
23
23
23
23
23
23
23
23
23
23
23
24
24
24
24
24
24
23
23
23
23
23
23
22
22
22
22
23
24
24
24
24
25
25
25
26
26
25
25
25
25
25
25
25
23
23
20
20
21
21
21
21
21
21
21
21
21
19
19
20
19
19
19
15
15
15
15
15
14
14
14
15
15
15
15
14
14
14
13
13
13
13
13
13
14
14
14
14
14
14
15
15
15
15
15
15
15
15
15
15
15
15
14
14
13
13
13
13
13
13
14
15
15
15
15
15
15
15
15
15
15
15
15
15
15
15
15
15
15
15
15
15
15
15
15
15
15
15
14
14
14
14
14
14
14
14
14
14
14
14
14
14
14
14
14
14
14
15
16
16
15
15
14
14
14
14
14
14
14
14
14
15
15
15
15
15
15
15
15
15
15
15
15
15
15
15
15
14
14
16
16
16
16
16
16
16
15
15
15
15
15
15
15
15
15
15
15
16
16
16
16
16
16
16
16
17
17
17
17
17
17
17
17
17
17
17
17
17
17
17
17
17
17
17
17
17
17
17
17
17
17
18
18
18
18
18
18
18
18
18
18
18
18
17
17
17
17
17
17
17
17
17
17
17
17
17
17
17
17
17
17
17
17
16
16
16
16
16
16
16
16
16
16
15
15
15
15
15
15
15
15
15
15
15
15
15
15
15
15
15
15
15
14
14
14
14
14
13
13
13
13
13
13
14
14
13
14
14
14
14
14
14
14
14
14
14
14
14
14
14
14
14
14
14
14
14
14
14
12
12
12
12
12
12
12
12
13
13
13
13
13
14
14
14
14
14
14
13
13
13
13
13
12
12
12
11
11
11
11
11
11
11
11
11
11
11
11
11
11
11
11
11
11
10
10
10
9
8
7
8
8
8
8
8
8
7
7
7
7
7
7
7
7
7
7
7
7
6
6
6
6
6
7
7
8
8
8
8
8
8
8
8
8
8
8
8
8
8
8
8
8
8
8
8
8
8
8
8
8
8
8
8
8
8
8
8
8
8
8
8
8
8
8
9
8
8
8
8
8
8
6
6
7
7
7
7
7
7
7
8
8
8
8
8
8
8
7
7
7
8
8
8
8
9
9
9
9
10
10
10
10
10
10
10
10
10
10
10
10
10
10
10
10
10
10
10
11
11
11
11
11
11
11
11
11
11
11
11
11
11
11
11
11
12
11
11
11
11
11
11
11
11
11
11
11
11
11
12
12
12
12
12
12
12
12
12
12
12
12
12
12
12
12
12
11
11
11
11
11
11
11
11
11
11
11
11
11
11
11
11
11
11
11
11
11
11
11
11
11
11
11
11
10
10
10
10
9
9
9
9
9
9
9
9
9
9
9
9
9
9
9
9
9
9
9
9
9
9
9
9
9
9
9
9
9
9
9
9
9
9
9
9
9
9
9
9
9
8
8
8
9
9
10
10
10
10
11
10
10
10
10
10
11
11
11
11
11
11
10
11
11
11
10
10
10
11
11
11
11
11
11
11
11
11
11
11
11
11
11
11
11
11
11
11
11
11
11
11
11
11
11
12
12
12
12
11
11
11
11
11
11
11
11
11
11
11
11
11
11
11
11
11
11
11
11
11
11
11
11
11
11
11
11
11
12
12
12
12
11
11
11
11
12
12
12
12
12
12
12
12
12
12
12
12
12
12
12
12
12
12
12
12
12
12
11
11
11
11
11
11
11
11
11
11
11
11
12
12
11
11
11
11
11
11
11
11
11
11
11
11
11
11
11
11
11
12
12
12
13
13
13
13
13
13
12
12
12
12
12
12
12
13
13
13
13
13
13
13
13
13
13
13
13
13
13
13
13
13
13
13
13
13
13
13
14
13
12
12
12
12
11
11
11
11
11
11
11
11
11
11
11
11
11
11
11
11
11
11
10
10
10
10
10
10
10
10
10
11
11
11
11
11
11
11
11
11
11
11
11
11
11
11
11
11
11
11
11
11
11
11
11
11
11
11
11
11
11
11
11
11
11
11
11
11
11
11
11
10
10
10
10
11
11
11
11
11
11
11
11
11
11
11
11
11
11
11
11
11
11
11
11
11
11
11
11
11
11
11
11
11
11
11
11
11
11
11
11
11
11
11
12
12
12
12
12
12
12
12
12
12
11
11
11
12
12
12
12
12
12
12
12
12
12
12
12
12
12
12
12
12
12
12
12
12
12
12
12
12
12
12
12
12
12
9
9
9
9
9
9
9
9
9
9
9
9
9
9
9
9
9
10
10
10
10
10
10
10
10
10
10
10
10
10
10
10
10
10
10
10
10
10
9
9
8
8
8
8
8
8
8
8
8
8
8
8
8
8
8
8
8
8
8
8
8
8
8
8
8
8
8
8
8
8
8
8
8
8
8
8
8
8
7
7
7
7
7
6
6
6
6
6
6
6
6
6
5
5
5
5
5
5
5
5
5
5
5
5
5
5
5
5
5
5
5
5
5
5
5
5
5
5
5
5
5
5
6
6
7
7
7
7
7
7
7
7
7
7
7
6
5
6
6
6
7
7
7
7
7
7
7
7
7
7
7
7
8
8
8
8
8
8
7
7
7
7
7
7
7
7
7
7
7
7
7
7
7
7
7
7
8
8
8
8
8
9
9
9
9
9
9
9
9
9
9
9
9
9
9
9
9
9
9
9
9
9
9
9
9
9
9
9
9
9
9
9
9
9
9
9
9
10
10
10
9
9
9
9
9
9
9
10
10
10
10
10
10
10
10
10
9
9
9
9
9
9
9
9
9
9
9
9
9
9
9
9
9
9
9
9
9
9
9
9
9
9
9
9
9
9
10
10
10
10
9
9
9
9
9
9
9
9
10
9
9
9
9
9
9
9
9
10
10
11
11
11
10
10
10
10
11
11
11
12
12
12
13
13
14
13
13
13
13
13
13
13
14
14
14
14
14
14
14
14
14
14
14
14
14
14
13
13
13
13
13
13
12
12
12
12
12
12
12
12
12
12
12
12
12
12
12
13
13
12
12
12
12
11
12
12
12
12
12
11
11
11
11
11
11
11
11
11
11
11
11
11
11
11
11
11
11
11
11
11
11
11
11
11
11
11
11
11
11
12
12
12
12
12
12
12
12
12
12
12
12
12
12
12
12
12
12
12
12
12
12
12
12
12
12
12
12
12
12
12
12
12
11
11
11
11
11
11
11
11
11
11
12
11
11
11
11
11
11
11
11
11
11
10
10
10
10
10
10
10
10
10
10
10
10
10
10
10
10
10
10
10
10
10
10
9
9
9
8
7
7
7
7
7
7
7
7
7
7
7
7
7
7
7
6
6
6
6
6
6
6
6
6
6
6
6
6
6
5
5
5
5
6
6
6
6
6
6
6
6
6
7
7
9
9
9
9
9
9
9
9
9
8
8
8
8
9
9
9
9
10
10
10
10
10
10
10
9
9
9
9
9
9
9
9
9
9
9
9
9
9
8
8
7
7
7
6
7
7
7
7
7
7
7
7
8
8
8
8
8
8
8
8
8
8
8
8
8
8
8
8
8
8
8
8
8
8
7
7
7
7
7
7
7
9
9
9
9
9
9
9
9
9
9
9
9
9
9
9
9
9
9
9
9
10
10
10
10
10
10
10
10
11
11
11
11
11
11
11
11
11
11
11
11
11
11
11
11
11
12
11
11
12
12
12
12
12
12
12
12
12
12
12
12
12
13
13
13
13
13
14
14
13
13
13
14
14
15
15
15
17
17
17
17
17
17
17
17
17
17
17
17
17
17
17
17
17
17
17
17
17
17
17
17
17
17
17
17
17
17
17
17
17
16
16
16
16
16
16
18
18
18
18
18
18
18
18
18
19
19
19
19
20
20
20
20
20
20
20
20
20
20
20
20
20
20
20
20
20
20
20
20
20
20
20
20
20
20
20
20
20
20
20
20
19
19
19
19
19
19
18
18
18
18
18
18
18
18
18
18
18
18
19
19
19
19
18
18
18
18
18
18
18
18
19
19
19
19
19
18
18
18
18
18
18
18
19
19
19
19
17
17
17
17
17
17
17
17
17
17
17
17
16
16
16
16
16
16
16
15
15
15
15
15
15
15
15
16
16
15
15
14
14
14
14
14
14
13
13
13
13
13
14
14
14
14
14
14
14
14
14
14
13
13
14
14
15
16
15
15
15
15
15
15
15
15
15
15
15
15
15
15
14
14
14
14
14
14
14
14
14
14
14
14
14
14
16
15
15
15
15
15
15
15
15
15
15
17
17
17
17
16
16
16
16
16
16
16
16
16
16
16
16
16
16
16
16
16
16
14
14
14
14
15
15
16
16
17
17
17
17
17
17
16
16
16
16
16
16
14
14
14
16
16
16
16
16
16
16
16
16
16
17
17
17
17
17
17
17
17
17
17
17
17
17
17
17
17
17
17
17
17
17
16
16
16
16
15
15
15
15
15
15
15
15
16
16
16
16
16
16
16
16
16
16
16
16
16
16
16
16
16
16
16
16
17
17
17
17
17
18
18
18
18
18
19
19
19
19
19
19
19
19
18
18
18
17
17
17
17
17
17
17
17
17
17
17
17
17
17
17
17
17
17
17
17
17
17
17
17
17
17
17
17
17
17
17
17
17
17
17
17
16
16
16
16
16
16
16
17
17
17
16
16
16
16
16
14
14
11
11
11
11
10
9
9
8
8
7
7
6
6
6
6
6
8
8
8
8
8
9
9
9
9
9
9
9
9
9
9
9
9
9
9
9
9
9
9
9
9
9
9
9
9
9
9
9
9
9
9
10
10
10
10
10
10
10
8
8
8
8
8
8
8
8
8
8
8
8
8
8
9
9
9
8
8
7
7
7
9
9
9
9
8
8
8
8
8
8
8
8
8
8
8
8
8
8
8
8
8
8
9
9
9
9
9
9
9
9
9
9
9
9
9
9
9
9
9
9
9
9
9
9
9
9
9
9
9
9
9
9
9
9
9
9
9
9
9
9
9
9
9
9
9
9
9
9
9
9
9
9
9
9
8
8
8
8
8
7
7
7
7
7
7
7
7
7
7
6
5
5
5
5
5
5
5
5
5
5
5
5
5
5
5
5
5
5
5
5
5
5
5
5
5
5
5
5
5
5
5
5
5
5
5
5
5
5
5
5
5
5
5
5
5
5
5
5
5
5
5
5
5
5
4
4
4
4
4
4
4
2
2
2
2
2
2
2
2
2
2
2
2
2
2
1
1
1
1
1
1
1
1
1
1
1
1
1
1
1
1
1
1
1
1
1
1
1
1
1
1
1
1
1
1
1
1
1
1
1
1
1
1
1
1
1
1
1
1
1
1
1
1
1
1
1
1
1
1
1
1
1
1
1
1
1
1
1
1
1
1
1
1
1
1
1
1
1
1
1
1
1
1
1
1
1
1
1
1
1
1
1
1
1
0
0
0
0
0
0
0
0
0
0
0
0
0
0
0
0
0
0
0
0
0
0
1
1
1
1
1
1
1
1
1
1
1
1
1
1
1
1
2
2
2
2
2
2
2
2
2
2
2
2
2
2
2
2
2
2
2
2
2
2
2
2
2
2
2
2
2
2
2
2
2
2
2
2
2
2
2
2
2
2
2
2
2
2
2
2
2
2
2
2
2
2
2
2
2
2
2
2
2
2
3
3
3
3
3
3
3
3
3
3
3
3
3
3
3
3
3
3
3
3
3
3
3
3
3
3
3
3
3
3
4
4
4
4
4
4
4
4
4
4
4
4
4
4
4
4
4
4
4
4
5
5
4
4
4
4
5
5
5
5
5
5
5
5
5
5
5
5
5
5
5
6
6
6
6
6
6
6
6
6
6
6
6
6
6
7
7
7
7
7
7
7
7
7
7
7
7
7
7
7
7
7
7
7
7
7
7
7
7
7
7
7
7
7
7
7
7
7
7
7
7
7
7
7
7
7
7
7
7
7
7
7
7
7
7
7
7
7
7
7
7
7
7
7
7
8
8
7
7
6
6
6
6
6
6
6
6
6
6
6
6
6
6
6
6
6
6
6
7
7
7
8
8
8
8
8
8
8
8
8
9
9
10
10
10
10
10
10
10
10
10
10
10
10
10
11
11
11
11
11
11
11
11
10
10
10
9
9
9
9
9
9
9
9
10
10
10
10
10
10
10
10
10
10
10
10
10
10
10
11
11
11
11
11
11
11
11
11
11
11
11
11
11
11
11
11
11
11
11
11
11
11
11
11
11
11
11
10
10
10
10
10
10
10
10
10
10
10
10
10
10
10
9
9
9
9
9
10
10
11
11
10
10
10
10
10
10
10
10
10
10
10
10
10
10
10
10
11
11
11
11
11
11
11
11
11
11
11
11
11
11
11
11
11
11
11
11
11
11
11
11
11
11
11
11
11
11
11
11
11
11
11
11
11
11
10
9
9
8
7
7
7
7
7
7
7
7
7
5
5
5
5
5
5
5
5
5
5
6
6
6
6
7
7
7
7
7
8
8
8
8
8
8
8
8
8
8
8
8
7
7
7
7
7
6
6
6
6
6
6
6
6
6
6
6
6
6
6
6
6
6
6
6
6
6
6
6
5
6
6
6
6
6
6
6
6
7
7
7
7
6
6
6
6
6
6
6
7
7
7
7
7
7
7
7
7
7
7
7
7
7
7
6
6
6
6
6
6
6
6
6
6
6
6
6
6
6
6
6
6
5
5
5
5
6
6
6
6
6
6
6
7
7
7
7
7
7
7
8
8
8
8
8
8
8
8
8
8
8
8
8
8
7
7
7
7
7
7
7
7
7
7
7
7
7
7
7
7
7
7
7
7
7
7
7
7
6
6
6
5
5
5
5
5
5
5
5
5
5
5
5
5
5
5
5
5
5
5
5
5
5
5
5
5
5
5
5
6
6
6
6
6
6
6
6
6
6
6
6
6
6
6
6
6
7
7
7
7
7
7
7
7
7
7
7
7
7
7
7
7
7
7
6
6
6
6
6
6
6
6
6
6
6
6
6
6
7
7
7
7
7
5
5
5
5
5
5
5
5
5
5
5
5
5
5
5
5
5
5
5
5
5
5
5
5
5
5
5
5
5
5
5
5
5
5
5
5
5
5
5
5
5
6
6
6
6
6
6
6
6
6
6
6
6
6
6
6
6
6
6
6
6
6
7
7
8
8
8
8
8
8
9
9
9
9
9
9
9
9
9
9
9
9
9
9
10
10
10
10
10
10
10
10
10
10
11
11
11
11
11
11
11
11
11
11
11
11
11
11
11
11
11
11
11
11
11
11
11
11
11
11
11
11
11
11
11
11
11
11
11
11
11
11
11
11
11
11
11
11
11
11
11
11
11
11
11
11
11
11
11
11
11
11
11
11
11
11
11
11
11
11
11
11
11
11
12
12
12
13
13
13
13
14
15
15
15
15
15
15
15
15
15
15
16
16
16
15
15
15
15
15
15
15
15
15
15
15
15
15
15
15
15
16
15
15
14
14
14
14
13
13
13
13
13
13
13
13
13
13
13
14
14
14
14
13
13
13
13
13
14
14
14
14
14
14
14
14
14
14
14
12
11
9
9
9
9
9
9
9
9
9
9
9
9
9
9
9
9
9
9
9
9
10
10
10
10
10
10
10
10
10
10
10
10
10
10
10
10
10
10
10
11
11
11
11
11
11
11
11
11
11
11
11
11
11
11
11
12
12
12
11
11
11
11
11
11
11
11
10
10
10
10
10
10
10
9
9
9
9
9
9
9
9
9
9
9
9
9
10
10
10
10
11
11
11
11
11
11
11
11
11
11
11
11
11
11
11
11
11
11
11
11
11
12
12
11
11
12
12
12
12
12
12
12
12
12
12
12
12
12
11
11
11
11
11
11
11
11
11
11
11
11
11
11
11
11
11
11
11
11
11
11
11
11
11
11
11
11
11
11
11
11
11
11
11
11
11
11
11
11
9
9
9
9
9
9
10
11
11
11
11
11
11
11
11
12
12
12
12
12
12
12
12
12
12
12
12
12
12
12
12
12
12
12
12
12
12
12
12
12
13
13
13
13
13
13
13
13
13
13
13
12
12
12
12
12
12
12
12
12
12
11
11
11
9
9
9
9
9
9
9
9
9
9
9
10
10
10
10
10
10
10
10
10
10
10
10
10
10
10
10
10
10
10
10
10
10
10
10
10
10
10
10
9
8
8
8
8
8
8
8
8
8
8
8
8
8
8
8
8
8
8
8
8
8
7
7
7
7
7
7
7
7
7
7
7
7
6
5
5
5
5
5
5
5
5
5
5
5
5
5
5
5
5
5
5
5
4
4
4
4
4
4
4
4
4
4
4
4
4
4
4
4
4
4
4
4
4
4
4
4
4
4
4
4
4
4
5
5
4
4
4
3
2
2
2
2
2
2
2
2
2
2
2
2
2
2
2
2
2
2
2
2
2
2
2
2
2
2
2
2
2
2
2
2
2
2
2
2
2
1
1
1
1
1
1
1
1
1
2
2
2
2
2
2
2
2
2
2
2
2
2
2
2
2
2
2
3
3
3
3
3
3
3
3
3
3
3
3
3
3
2
2
2
2
2
2
2
2
2
2
2
2
2
2
2
2
2
2
2
3
3
3
3
3
3
3
3
3
3
3
3
3
3
3
3
3
3
3
3
4
4
4
4
4
4
4
4
4
4
4
4
4
5
5
5
5
4
4
4
4
4
4
4
4
4
5
5
5
5
5
5
5
5
5
5
5
5
5
5
5
5
5
5
5
5
5
5
5
5
5
5
5
5
5
5
5
5
5
5
5
5
5
5
5
5
5
5
5
5
5
5
5
5
5
5
5
5
5
5
5
5
5
6
6
6
6
6
6
6
6
6
5
5
5
5
5
5
5
5
5
5
5
5
5
5
6
6
6
7
7
7
7
7
7
7
7
7
7
7
7
8
8
8
8
8
7
7
7
7
7
7
7
7
7
7
7
7
7
7
7
7
8
9
9
9
9
9
9
10
10
11
11
12
12
12
12
12
12
12
13
13
14
15
16
16
16
16
16
16
16
16
16
16
16
16
16
16
16
16
16
16
16
16
16
16
16
16
15
15
15
16
16
16
16
16
16
17
17
17
18
18
18
18
18
18
18
18
18
18
18
18
18
18
18
18
18
18
18
18
18
18
18
18
18
18
19
19
21
21
21
21
21
21
22
22
22
22
22
22
22
22
22
22
22
22
22
22
23
23
23
23
23
23
23
23
23
24
24
23
23
22
22
22
22
22
20
20
20
20
20
20
21
21
21
21
21
18
18
18
18
18
18
18
17
17
17
17
17
17
17
17
16
16
16
17
17
17
17
17
16
16
16
16
16
16
16
16
16
17
17
17
18
17
17
17
17
17
17
17
17
17
17
17
17
17
17
16
16
16
16
16
16
16
16
16
16
16
16
16
16
16
14
14
14
14
14
14
13
13
13
13
13
12
12
12
13
13
12
13
13
13
13
13
13
13
13
13
13
13
13
13
13
13
13
13
13
13
13
13
13
13
13
13
13
12
12
12
12
12
12
11
11
11
11
11
11
11
11
11
11
11
11
11
11
11
10
10
10
10
10
10
10
10
11
11
11
11
11
11
11
11
11
10
10
10
10
10
10
10
11
11
11
11
11
11
11
10
10
10
10
10
10
10
10
10
10
10
10
10
10
9
9
9
9
9
9
9
9
9
8
7
7
7
7
7
7
7
7
7
7
7
7
7
7
7
7
7
7
7
8
8
8
8
7
7
7
7
7
6
6
6
6
6
6
7
7
5
5
5
4
5
5
5
5
5
5
5
5
5
5
5
5
5
5
4
5
5
5
5
5
5
5
5
5
5
5
5
5
5
5
6
6
6
6
6
6
6
6
6
6
6
6
6
5
5
5
5
6
6
6
6
6
6
6
7
7
7
7
7
7
7
7
7
7
7
7
8
8
8
8
9
9
9
9
9
9
9
9
9
9
9
9
9
9
9
9
9
9
9
9
9
9
9
9
9
9
9
9
9
9
9
9
9
9
9
9
9
9
9
9
9
9
9
9
9
9
9
9
10
10
10
10
10
10
11
11
11
11
11
11
11
11
11
11
11
10
10
10
10
10
10
10
10
10
10
10
10
10
10
10
10
10
10
10
10
10
10
10
10
10
9
8
8
7
5
5
5
5
5
5
5
5
5
5
5
5
5
5
6
6
5
5
5
5
5
5
5
5
5
5
5
5
5
5
5
5
5
5
5
5
5
5
5
5
5
5
5
5
5
5
5
5
5
5
5
5
5
5
5
5
5
5
5
5
6
6
6
6
6
6
6
6
6
5
5
5
5
5
5
5
5
5
5
6
6
6
6
6
5
5
5
5
5
5
5
5
5
5
5
5
5
5
5
5
5
5
5
5
5
5
5
5
5
5
5
5
5
5
5
5
5
5
5
5
5
5
5
6
6
6
6
6
6
6
6
6
6
6
6
6
6
6
6
6
7
7
7
7
7
7
7
7
7
7
7
7
7
7
8
8
8
7
7
7
7
8
7
7
7
7
7
7
7
7
7
7
7
7
7
7
7
7
7
7
7
7
7
7
7
7
7
7
7
7
7
7
7
7
7
6
5
5
5
5
5
5
5
5
5
5
5
5
5
5
5
5
5
5
5
5
5
5
5
5
5
5
5
5
5
5
5
5
5
5
6
6
7
7
7
7
7
7
7
7
7
7
7
6
6
6
6
6
6
6
6
6
6
6
6
6
6
6
6
6
6
6
6
6
6
6
6
6
6
6
6
6
6
6
6
7
7
7
7
7
7
8
7
7
7
7
6
6
6
6
6
6
6
6
6
6
6
6
6
6
6
6
6
6
6
6
6
6
6
6
6
6
6
6
6
6
6
6
7
7
7
7
7
7
7
7
7
7
7
7
7
7
7
7
7
7
7
7
7
7
7
7
7
7
7
7
7
7
7
7
8
8
8
8
8
8
9
9
9
9
9
8
8
8
8
8
8
8
8
8
8
8
8
7
7
7
7
7
6
6
6
6
6
7
7
7
7
7
7
7
7
7
8
8
8
8
8
8
8
8
8
8
8
8
8
8
8
8
8
8
8
8
8
8
8
8
9
10
10
10
10
10
10
11
11
11
11
11
11
11
11
11
11
11
11
11
11
11
11
11
11
11
11
11
11
11
11
11
11
11
11
11
11
11
11
11
11
11
11
11
11
11
11
11
11
11
11
11
11
11
11
11
11
11
11
11
11
11
11
11
11
11
11
11
11
11
11
14
14
14
14
14
14
14
14
14
14
14
14
14
14
14
14
14
14
14
14
14
14
14
14
14
14
15
15
15
15
15
15
15
14
14
14
14
14
14
14
14
14
14
14
14
14
14
13
14
14
15
15
15
15
15
16
16
16
16
16
17
17
17
17
17
17
17
17
17
17
17
16
16
16
14
14
14
14
14
14
14
14
14
11
11
11
11
13
13
13
13
13
13
13
13
12
12
12
13
11
12
13
14
14
14
14
14
14
14
14
14
14
14
14
14
14
14
14
13
13
13
14
14
14
15
14
15
16
17
17
17
17
20
20
20
20
21
21
21
20
20
23
24
24
24
24
25
24
24
24
26
26
26
26
26
26
26
27
27
28
28
28
28
29
29
29
29
29
29
30
30
30
30
30
30
30
30
30
30
30
30
30
30
31
31
31
31
31
33
33
33
33
33
32
32
32
32
32
32
32
32
34
35
35
35
35
35
35
35
35
35
36
36
36
36
36
36
36
36
36
36
36
36
36
36
36
36
36
37
38
38
38
38
38
38
38
38
38
38
38
38
38
37
37
37
37
37
37
37
37
35
35
35
36
36
36
36
36
35
33
33
33
33
33
32
31
31
31
31
30
30
28
28
27
27
27
27
27
27
27
28
28
23
24
24
24
24
24
24
24
24
24
24
24
25
24
24
24
23
23
23
23
23
23
23
23
22
22
22
22
22
22
21
21
21
21
21
21
21
21
21
21
21
21
22
22
23
23
23
23
23
23
23
23
23
23
23
23
23
23
23
23
23
23
23
23
22
22
21
21
21
21
21
21
21
21
21
21
21
21
21
21
21
21
20
20
20
20
20
20
20
20
20
20
20
20
20
20
18
18
17
17
17
17
17
17
17
17
17
17
17
17
17
18
18
18
17
16
16
16
16
17
16
16
16
14
14
17
16
15
15
15
16
16
17
17
17
17
17
16
16
15
15
15
15
15
14
15
15
17
17
17
17
17
17
17
17
17
17
17
17
18
18
18
18
18
18
18
18
18
18
19
18
19
19
20
20
20
20
20
21
21
22
22
23
23
23
23
23
23
23
23
23
23
23
23
23
23
23
25
25
27
27
26
25
25
25
26
26
26
26
26
26
26
26
26
26
26
26
26
26
26
26
27
27
27
27
27
27
27
27
27
27
27
28
28
28
28
28
28
28
28
28
28
28
28
28
29
28
28
27
27
27
27
26
26
26
26
26
26
26
26
26
26
26
26
26
26
26
26
26
26
25
25
24
24
24
24
24
24
25
25
25
25
25
25
25
25
26
26
26
26
25
25
25
25
25
25
25
24
23
23
23
23
23
23
24
23
23
23
23
23
24
24
24
24
24
24
24
23
23
23
23
22
22
22
21
21
21
21
20
20
20
19
19
18
18
18
17
17
17
16
16
16
16
16
16
16
17
16
14
14
14
14
12
12
12
12
12
12
12
13
13
13
12
12
12
12
12
12
13
13
14
12
12
12
12
12
12
12
12
11
11
11
11
11
12
11
11
12
12
12
12
13
14
14
14
14
14
14
14
14
14
14
14
14
12
12
12
12
12
12
13
13
13
13
13
13
13
13
13
13
13
13
13
13
13
13
13
13
13
13
13
13
13
14
14
14
14
14
14
15
15
15
15
15
15
15
15
15
15
15
15
15
15
15
15
15
15
14
14
15
15
15
15
15
15
15
15
15
15
15
15
15
15
15
15
15
15
15
15
15
15
15
15
15
15
15
15
15
15
15
15
15
15
16
17
17
17
15
15
15
15
15
15
15
15
15
14
14
14
14
14
16
16
16
18
18
18
18
17
17
18
18
18
18
18
19
18
18
18
18
18
18
18
18
17
17
17
17
17
17
17
17
17
17
17
17
17
17
17
17
17
17
17
17
16
16
17
18
18
17
16
16
16
16
17
17
17
17
17
17
17
18
18
18
18
18
18
18
18
21
21
20
20
20
20
20
21
21
22
22
22
22
22
23
23
25
24
24
24
24
25
25
25
25
25
25
25
25
25
25
26
29
28
28
28
28
28
28
28
27
27
27
28
28
29
29
29
29
30
31
32
32
32
31
31
31
31
33
33
33
33
33
33
33
33
33
33
33
35
35
35
35
35
35
35
35
35
35
35
35
35
35
35
35
35
36
36
36
36
38
38
38
38
38
38
38
38
38
38
38
38
38
38
38
38
38
38
38
38
38
38
38
38
38
39
39
39
39
39
39
39
39
39
38
37
37
38
36
37
38
39
39
39
37
37
37
37
35
36
36
36
35
35
34
34
34
34
34
34
33
33
34
34
34
34
34
34
34
34
34
34
34
34
34
34
34
34
34
34
34
34
33
33
34
34
34
34
34
34
34
33
32
31
31
30
30
30
29
24
24
24
24
24
24
24
23
23
22
20
20
20
20
20
20
19
19
19
20
20
20
20
19
19
19
19
19
19
19
19
19
19
19
19
19
18
18
18
18
18
18
17
17
17
17
17
17
17
17
17
17
17
17
17
17
17
17
17
17
17
17
17
17
17
16
16
16
16
16
16
16
16
16
16
16
16
16
15
14
14
14
14
14
14
14
14
15
15
15
15
15
15
15
15
16
16
17
15
15
15
15
15
14
13
13
13
13
13
13
14
15
15
15
13
12
12
14
13
13
13
13
13
13
13
13
13
13
15
16
16
16
17
17
17
17
18
19
19
19
18
16
17
17
17
17
17
17
17
17
17
17
17
17
17
17
18
18
18
18
18
18
18
18
18
18
18
18
18
18
18
18
18
18
18
18
18
18
19
19
19
19
19
19
19
19
19
19
19
19
19
21
22
22
22
22
22
22
22
22
22
22
22
22
22
22
23
23
23
23
23
23
23
23
23
23
23
23
23
23
23
23
25
25
26
26
27
27
27
28
28
28
29
29
29
29
29
29
29
29
29
29
30
30
30
31
31
31
31
31
31
31
30
30
30
30
30
30
31
31
31
31
31
31
31
32
32
32
32
32
32
32
32
32
32
32
32
32
33
33
33
34
34
34
34
34
34
33
33
33
33
33
33
33
33
33
33
33
33
33
31
31
31
31
31
31
31
31
31
31
31
31
30
30
30
29
29
29
29
29
29
29
29
29
29
29
28
28
28
28
27
27
26
26
25
24
24
24
24
23
24
23
23
23
23
23
23
23
23
23
23
23
23
23
23
23
21
20
19
18
18
19
18
18
17
17
17
17
17
17
17
17
17
17
17
17
17
17
15
15
15
16
16
16
16
16
16
16
16
16
16
16
16
16
16
16
16
16
16
16
16
16
16
16
14
12
12
11
11
11
11
11
10
10
10
9
9
9
9
9
8
8
8
8
8
8
8
8
9
9
9
9
9
9
9
9
9
9
9
9
8
8
8
8
8
8
9
9
9
8
8
8
8
8
8
8
8
8
8
8
8
8
8
8
8
8
8
7
7
7
7
7
7
7
7
7
6
6
6
5
5
6
6
6
6
6
6
6
6
6
6
6
6
6
7
7
8
8
8
7
7
7
7
7
7
7
7
8
8
8
8
8
8
8
8
8
8
8
8
8
8
8
8
8
8
8
8
8
8
8
8
8
8
8
8
8
7
7
7
7
7
7
7
7
7
7
8
8
8
8
8
8
9
9
9
9
9
10
10
10
10
10
10
10
10
10
10
10
10
10
10
10
10
10
10
10
10
11
11
11
11
11
11
11
11
11
11
11
12
12
12
12
12
13
13
13
13
13
13
13
14
14
14
14
15
15
15
15
15
15
15
15
16
16
16
16
15
15
14
14
14
14
14
14
15
15
15
15
15
14
14
14
14
14
14
14
14
14
14
14
14
14
14
15
15
15
15
15
16
16
16
16
16
16
15
15
15
15
15
15
15
15
15
15
15
15
15
15
14
14
13
13
13
13
12
12
12
12
12
13
13
13
13
13
13
13
13
12
12
12
13
14
14
14
14
14
14
14
13
13
13
13
13
14
14
15
15
15
15
15
15
15
15
15
15
15
15
15
15
15
15
15
15
15
16
16
16
16
16
16
16
16
16
16
16
16
16
16
16
16
17
17
17
17
17
17
17
17
17
17
17
17
17
17
17
17
17
17
17
17
17
17
17
17
17
17
17
17
17
17
17
17
17
17
17
17
17
17
17
17
17
17
17
17
17
17
17
17
17
17
17
17
17
17
17
17
17
17
17
17
17
17
17
17
17
17
17
17
17
17
17
17
17
17
17
17
17
17
17
17
17
16
16
16
16
16
16
16
16
16
16
16
16
16
16
17
17
17
17
17
17
17
17
17
17
17
16
16
16
16
16
16
16
16
16
16
15
15
16
16
16
16
15
16
16
17
17
17
17
17
17
16
16
16
16
17
17
17
17
17
16
16
17
16
16
17
16
16
16
16
16
16
16
16
16
16
16
16
16
16
15
16
15
15
15
13
14
14
14
14
14
14
14
14
14
14
14
14
14
16
17
15
16
16
16
17
17
16
16
16
15
15
15
15
15
15
15
15
15
15
15
15
15
15
14
14
14
14
14
14
13
13
13
13
13
13
13
13
13
14
14
14
14
14
14
14
14
14
14
14
14
14
14
14
14
14
14
14
14
14
14
14
14
14
14
14
14
22
22
22
22
23
23
23
23
23
23
24
25
24
24
24
25
26
26
26
26
26
27
27
27
27
29
32
32
31
31
31
31
31
31
31
31
31
31
31
31
33
32
31
31
31
31
31
32
33
32
32
32
31
31
31
31
31
32
32
32
33
33
33
33
33
33
34
34
34
34
34
34
34
34
34
34
34
33
33
33
34
34
34
34
34
34
34
34
34
35
35
34
34
34
33
33
34
34
34
35
35
35
35
35
35
35
36
36
36
36
36
36
36
36
36
36
36
36
36
36
36
37
38
38
38
38
38
38
38
38
38
38
38
38
38
38
38
38
38
38
38
39
38
38
38
38
40
41
41
41
40
41
41
42
40
35
37
35
35
35
35
35
35
35
35
35
37
35
35
35
35
35
35
35
36
37
36
36
35
35
35
35
34
34
35
35
35
35
35
35
35
35
36
36
36
36
37
35
36
35
35
36
38
39
40
40
41
41
41
41
41
41
41
41
41
42
41
43
43
43
44
44
44
44
46
46
47
47
47
46
46
46
46
46
46
47
47
47
47
48
48
48
48
48
48
49
51
52
52
52
52
52
52
52
52
53
53
53
53
53
53
53
53
53
53
53
53
54
54
55
55
55
55
56
55
55
55
55
56
56
56
57
57
57
58
59
59
60
60
61
61
59
59
59
60
59
59
59
59
60
59
59
60
60
60
60
60
60
60
60
60
60
60
60
60
60
59
59
59
59
59
59
60
61
61
61
61
61
61
59
59
59
59
59
59
59
57
55
53
53
53
53
53
53
52
49
49
49
49
49
51
51
50
50
49
49
49
50
50
50
50
48
47
47
46
45
45
45
45
46
46
47
47
46
46
46
46
46
46
47
47
47
47
47
47
46
46
43
43
43
43
43
43
43
43
44
42
42
42
41
41
41
42
42
41
42
41
41
43
45
41
41
40
41
40
41
39
35
35
35
35
35
35
35
32
32
31
31
31
32
31
30
30
30
30
30
29
29
28
27
29
29
31
31
31
31
32
32
32
32
33
33
33
33
32
32
32
32
32
32
33
33
33
33
33
34
33
33
33
33
32
32
33
34
34
34
34
33
33
33
33
34
34
34
33
33
33
33
34
34
33
33
33
33
32
32
32
32
32
32
32
32
31
31
30
30
31
31
31
31
31
31
31
31
31
31
31
31
31
31
31
31
31
31
32
32
32
32
32
33
33
33
33
30
30
30
30
30
30
30
30
30
30
29
29
29
29
29
29
29
29
29
29
29
29
29
29
29
29
29
27
28
28
28
28
28
28
28
28
28
29
29
29
28
28
28
28
28
28
28
27
27
26
26
24
23
23
22
22
22
22
22
22
22
22
22
23
23
23
23
22
22
22
22
22
20
20
20
20
20
18
17
17
17
17
17
17
17
17
17
17
17
17
17
16
14
13
11
11
11
11
12
12
12
12
12
12
12
12
12
12
12
12
11
12
13
13
13
13
13
13
13
14
15
16
17
17
17
17
17
17
17
17
17
17
17
17
17
17
17
17
17
17
17
17
17
17
17
17
17
17
17
17
17
17
17
17
17
17
17
17
17
17
16
16
16
16
16
17
17
17
17
17
17
17
17
17
18
18
18
18
18
18
17
17
17
17
17
17
17
17
17
17
17
17
17
17
17
17
17
17
17
17
17
17
17
17
17
17
17
17
17
17
17
17
17
17
17
17
17
17
17
17
17
17
17
17
17
17
17
17
17
17
17
16
16
16
16
16
12
12
12
12
12
12
12
12
12
12
12
13
13
13
13
13
13
13
13
13
13
13
14
14
14
14
14
14
14
14
12
12
12
12
12
12
12
12
12
12
12
12
13
12
12
12
12
12
12
12
12
12
13
12
12
12
12
12
12
12
12
12
12
11
11
11
11
11
11
14
14
14
14
13
13
12
12
12
12
13
13
13
13
13
13
13
13
14
14
14
14
14
14
14
14
14
14
14
13
14
14
14
14
14
14
14
14
14
14
15
15
15
14
14
14
14
14
14
14
14
14
15
15
15
15
15
15
15
15
14
14
14
14
14
14
16
16
16
16
16
16
16
16
16
16
16
16
16
16
16
17
17
17
16
16
16
17
18
20
20
20
20
20
20
20
20
20
20
20
20
20
21
21
21
21
21
21
21
21
21
22
22
22
22
20
19
19
19
19
20
20
20
18
18
18
18
19
19
19
19
19
19
19
20
20
20
20
20
20
20
20
20
20
20
21
21
21
21
21
21
21
21
21
21
21
21
22
22
22
23
23
23
23
23
23
23
23
22
22
22
22
22
22
22
22
22
23
23
23
23
23
23
23
23
23
23
23
23
23
23
23
23
23
23
23
23
23
23
24
24
24
24
24
24
24
24
24
25
25
25
25
25
25
25
25
25
25
25
25
25
25
25
25
25
25
25
25
25
25
25
25
25
25
25
25
24
24
24
24
24
24
24
24
24
24
24
24
23
24
23
22
22
17
15
15
15
15
15
15
15
15
16
15
14
14
14
14
14
14
13
13
13
13
12
12
12
12
12
12
12
12
12
12
12
12
11
11
11
11
11
11
11
11
11
10
10
10
10
10
10
10
10
10
10
10
10
10
10
10
10
10
10
10
10
10
10
10
10
10
10
9
10
9
9
9
9
9
9
8
7
6
6
6
6
6
6
6
6
5
5
5
5
5
5
5
5
5
5
5
5
5
5
5
5
5
5
5
4
4
4
4
4
4
4
4
4
4
4
4
5
5
5
5
5
5
4
4
4
4
4
4
4
4
4
4
4
4
4
4
4
4
5
5
5
5
5
5
5
5
5
5
5
5
5
5
5
5
5
5
5
5
5
5
5
5
5
5
5
5
5
5
5
5
5
5
5
5
5
5
5
5
5
5
5
5
5
5
4
4
4
4
4
4
4
4
4
4
4
4
4
4
5
5
5
4
4
4
4
4
4
4
4
4
4
4
4
4
5
4
4
4
5
5
5
5
5
5
5
5
5
5
5
7
7
7
7
7
7
7
7
7
7
7
7
8
8
9
9
9
9
9
9
9
9
10
10
10
10
10
10
10
10
10
10
10
10
9
9
9
9
9
9
9
9
9
8
8
8
8
8
8
9
9
9
9
9
9
9
9
9
9
9
9
9
10
10
10
10
11
11
11
10
10
10
10
10
10
10
10
10
11
11
11
11
11
10
10
10
10
10
11
11
11
11
11
11
11
11
11
11
11
11
11
11
11
11
11
11
11
11
11
11
11
11
11
11
11
11
11
12
12
12
12
12
12
12
12
12
12
12
12
12
12
12
12
12
12
12
12
12
12
12
12
12
12
12
12
12
12
12
12
12
12
12
13
13
13
13
13
13
13
13
13
13
13
13
13
12
12
12
12
12
12
12
12
12
12
12
12
12
12
12
12
12
12
12
12
12
12
12
12
12
12
12
12
12
12
12
12
12
12
12
12
12
12
12
12
12
12
12
12
11
11
11
11
11
11
11
11
11
11
11
11
11
11
11
10
10
10
10
10
10
9
9
9
9
8
8
8
8
7
7
7
7
7
7
7
7
7
7
7
7
7
7
8
8
8
8
9
9
9
9
8
8
8
8
8
8
8
8
8
8
8
8
8
8
8
8
8
8
8
7
7
7
7
7
7
7
6
6
6
6
6
7
7
7
7
7
7
7
7
7
7
7
7
7
7
7
7
7
7
6
6
6
6
6
6
6
6
6
6
6
5
5
5
5
5
5
5
5
5
5
5
5
5
5
5
5
5
5
5
5
5
5
5
5
5
5
5
5
4
4
4
4
4
4
4
4
4
4
4
4
4
4
4
4
4
4
4
4
4
4
4
4
4
4
4
4
4
4
4
4
4
4
4
4
4
4
4
4
4
4
4
4
4
4
4
5
5
5
5
4
4
4
4
4
4
5
5
5
5
5
5
5
5
5
5
5
5
5
5
5
5
5
5
5
5
5
5
6
6
6
6
6
6
6
6
6
6
6
6
7
7
7
7
7
7
7
7
8
8
8
8
8
8
8
8
8
8
8
8
8
9
9
9
9
9
9
9
9
9
9
9
9
9
9
9
9
9
9
9
9
9
9
9
9
9
9
9
9
9
9
9
9
9
9
9
9
9
9
9
9
9
9
9
9
9
9
9
9
9
9
9
9
9
9
10
10
10
11
11
11
11
11
11
11
11
11
11
11
11
11
11
11
11
10
10
10
11
11
11
11
11
11
11
11
11
11
12
12
12
12
12
12
11
11
11
12
12
12
11
11
11
11
11
11
11
11
11
11
11
12
13
13
13
13
12
12
12
12
12
12
12
12
12
12
12
12
12
12
12
12
12
12
12
12
12
12
12
13
13
12
12
12
12
12
12
12
12
12
14
14
14
14
13
13
13
13
13
13
13
13
13
13
13
13
13
13
13
13
13
13
13
13
13
13
13
13
13
13
13
13
13
13
13
13
13
13
12
12
12
12
12
12
12
12
12
12
12
12
12
12
12
11
11
11
11
11
10
10
9
9
9
9
7
7
6
6
6
6
6
5
5
5
6
6
6
6
6
6
6
6
6
6
6
6
6
6
6
6
6
6
7
7
7
7
8
8
8
8
8
9
9
9
9
9
9
9
9
9
9
9
10
9
9
8
8
9
9
9
9
9
9
9
9
9
9
9
9
10
10
10
10
10
10
10
10
10
10
10
10
10
10
10
10
10
10
10
10
10
10
11
11
11
11
11
11
11
11
11
11
11
11
11
11
11
11
11
11
11
11
11
11
11
12
12
12
12
12
11
11
11
11
11
12
12
12
12
12
12
12
12
12
12
12
13
13
13
13
13
13
13
13
13
13
13
13
13
13
13
13
13
13
13
13
13
13
13
13
13
13
13
13
13
13
13
13
13
13
13
13
13
13
14
14
15
15
15
15
14
14
14
14
14
14
14
14
14
15
15
15
15
15
15
14
14
14
14
14
14
15
15
15
15
14
14
14
14
14
14
14
14
14
14
13
13
13
13
13
13
13
13
13
13
13
13
13
13
13
13
13
13
13
13
13
13
13
13
13
13
13
13
13
13
13
13
13
13
13
13
13
12
12
12
13
13
13
13
13
13
13
13
13
13
13
13
13
13
13
13
13
13
13
13
13
13
13
13
13
12
12
12
11
11
11
11
10
10
10
10
10
10
10
10
10
10
10
10
10
10
10
10
10
10
10
10
9
9
9
9
9
9
9
9
9
9
9
9
9
9
9
9
9
9
9
9
9
9
9
9
9
9
8
8
8
7
6
6
6
6
6
6
6
6
6
6
6
6
6
6
5
5
5
5
5
5
5
5
5
5
5
5
5
5
5
5
5
5
5
5
5
4
3
3
3
3
3
3
3
3
3
3
3
3
3
3
3
3
3
3
2
2
2
2
2
2
2
2
2
2
2
2
2
2
2
2
2
3
3
3
3
3
3
3
3
3
3
3
2
2
2
2
2
2
2
2
2
2
2
2
2
2
2
2
2
2
2
2
2
2
2
2
2
2
2
2
2
2
2
2
3
3
3
3
3
3
3
3
3
3
3
3
3
3
3
3
3
3
3
3
3
3
3
3
3
3
3
3
3
3
3
3
3
3
3
3
3
3
3
3
3
3
3
3
3
3
3
3
3
3
3
3
3
4
5
5
5
5
5
5
5
5
5
5
5
5
5
5
5
5
5
6
6
6
6
6
6
6
5
5
5
5
5
5
5
5
5
5
5
5
5
5
5
5
5
5
5
5
5
5
5
5
5
5
5
5
5
5
5
5
5
5
5
6
6
6
6
6
6
6
6
5
5
5
5
5
5
5
5
5
6
5
5
5
5
5
5
5
5
5
5
5
5
5
5
5
5
5
5
5
5
5
5
5
5
5
5
5
5
5
5
5
5
5
5
5
5
5
5
5
5
5
5
5
5
5
5
5
5
5
5
5
5
5
5
5
5
5
5
5
5
5
5
5
5
5
5
5
5
5
5
5
6
6
6
6
7
7
7
7
7
7
7
7
7
7
7
7
7
7
7
6
5
5
5
5
5
5
5
5
5
5
5
5
5
5
5
5
5
5
6
6
6
6
6
6
6
6
5
5
5
5
5
5
5
5
5
5
5
5
5
5
5
6
6
8
8
9
9
9
9
9
9
9
9
9
9
9
9
9
9
9
9
9
9
9
9
10
10
10
10
10
10
10
10
10
10
10
10
9
10
10
9
9
9
9
9
9
9
9
9
9
9
11
11
11
10
10
10
10
10
10
10
10
10
10
10
10
10
10
10
10
10
10
11
11
11
11
11
11
11
11
11
11
11
9
9
9
9
9
9
9
9
9
9
10
10
10
10
10
10
10
10
10
10
10
10
10
10
10
10
10
10
10
10
10
10
10
10
11
11
11
11
11
11
11
11
11
11
11
11
11
11
11
11
11
11
11
11
11
11
11
11
11
11
11
11
11
11
11
11
11
11
11
11
11
11
11
11
11
11
11
11
11
11
11
11
11
11
11
11
11
11
11
11
11
11
11
10
10
10
10
10
10
10
11
11
11
11
11
10
10
10
10
10
10
10
10
10
10
9
9
9
9
9
11
11
11
11
11
11
11
11
11
11
11
10
10
10
10
10
10
10
10
10
10
10
10
10
10
10
11
10
10
10
10
10
10
10
10
10
10
10
10
11
12
12
12
12
12
12
12
12
12
12
12
12
12
12
12
12
13
13
13
13
13
13
13
13
13
13
13
13
13
13
12
12
12
12
12
12
12
12
12
12
11
11
12
12
12
12
12
12
12
12
12
12
12
12
12
12
12
12
12
12
12
12
12
12
12
12
12
12
12
12
12
12
12
12
13
13
13
13
13
13
13
13
13
13
13
13
13
13
13
13
13
13
13
13
13
13
13
13
13
13
13
13
13
13
13
13
13
13
13
13
13
13
13
12
12
12
12
12
12
12
12
12
12
12
12
12
12
12
12
12
12
11
11
11
11
12
12
12
12
12
12
12
12
12
12
12
12
12
12
12
12
12
12
12
12
12
12
11
11
11
11
11
11
11
11
11
11
11
11
11
11
11
11
11
11
11
11
10
10
10
10
10
10
10
10
9
9
9
9
9
9
7
7
7
7
7
6
6
6
6
6
6
6
6
6
5
5
5
5
5
3
3
3
3
3
3
3
4
4
4
4
4
4
4
4
4
4
4
4
4
4
4
4
4
3
3
4
4
4
3
3
3
3
3
3
3
3
4
4
5
5
5
5
5
5
5
5
5
5
4
4
4
4
4
4
4
4
4
4
4
4
4
4
4
4
4
4
4
4
4
4
4
4
4
4
4
5
5
5
5
5
5
5
5
5
6
6
6
6
6
6
6
6
6
6
6
6
6
6
6
6
6
6
6
6
6
6
6
7
7
9
9
9
9
10
10
10
10
10
10
10
10
10
10
10
10
10
10
10
10
10
10
10
10
10
10
10
10
10
10
10
10
10
10
10
10
10
10
11
11
11
11
11
11
11
11
11
11
11
11
11
11
11
11
11
11
11
11
11
11
11
11
11
11
11
12
12
12
12
12
12
12
12
12
12
12
12
12
12
12
12
12
12
12
12
12
12
12
12
12
12
12
12
11
11
11
11
11
11
11
11
11
11
11
11
11
11
11
11
11
11
11
11
11
11
11
11
11
11
11
11
11
11
11
11
11
11
11
11
11
11
11
11
12
12
12
12
12
12
12
12
12
12
12
12
13
13
13
13
13
13
13
13
13
13
13
13
13
13
13
13
13
13
13
13
13
13
12
12
12
13
13
13
13
13
13
12
12
12
12
12
12
12
12
12
12
12
12
11
11
11
11
11
12
12
12
12
12
12
12
12
13
13
12
12
12
12
12
12
12
12
12
12
12
12
12
12
12
12
12
12
12
12
12
12
12
12
12
12
12
12
12
12
12
12
12
12
12
12
12
12
12
12
12
12
12
12
14
14
14
14
14
13
13
13
13
15
15
16
15
16
14
15
15
15
15
15
15
15
15
15
15
15
15
15
15
15
15
15
15
15
15
15
15
15
15
15
15
15
15
15
15
16
17
17
17
17
17
17
17
17
17
17
17
17
17
17
17
17
17
17
18
18
18
18
18
18
18
18
18
18
18
18
17
17
17
17
17
17
17
17
16
16
16
16
16
16
16
16
16
16
16
16
16
16
17
17
16
16
15
14
13
13
13
13
13
13
13
13
13
13
13
13
13
13
13
13
13
13
13
13
13
13
13
13
12
12
12
12
12
12
12
11
11
11
11
11
11
11
11
11
11
11
11
11
11
11
11
11
11
11
11
11
11
11
11
12
12
12
12
12
11
11
11
11
11
11
10
10
10
10
10
10
10
10
10
9
9
8
8
8
7
7
7
7
7
7
7
7
7
7
7
7
7
7
7
6
6
6
6
6
7
7
7
7
7
7
7
7
7
7
7
7
5
6
6
6
8
8
8
8
7
7
7
7
7
7
7
7
7
8
8
8
8
8
8
9
9
11
11
11
11
11
11
11
11
11
11
11
11
11
11
11
11
11
11
11
11
11
11
11
11
11
11
11
11
11
11
11
12
13
13
13
13
13
13
13
13
13
13
13
13
13
13
13
13
13
13
13
13
13
13
13
13
13
13
13
13
12
11
11
11
11
11
11
11
11
11
11
11
11
11
11
11
11
12
12
13
13
13
13
13
14
14
14
14
14
14
14
15
15
15
15
15
15
15
15
15
15
16
16
16
17
16
16
15
15
15
15
15
15
15
15
15
15
15
15
15
15
15
15
15
15
15
15
15
15
14
14
14
13
13
13
13
13
13
13
13
13
13
13
13
13
13
13
13
13
13
14
14
14
14
14
15
15
15
15
15
15
15
15
15
14
14
14
15
15
15
15
15
15
15
16
15
15
15
15
15
15
15
15
15
15
16
16
16
16
16
16
16
15
15
15
15
15
15
15
15
15
15
15
15
15
16
16
16
16
16
16
16
16
16
16
16
16
15
15
15
14
14
14
14
14
14
14
14
13
12
13
13
13
13
13
13
13
13
13
12
12
14
14
14
14
15
15
15
15
15
15
15
17
17
16
16
16
16
16
16
15
15
15
15
15
15
15
15
15
15
16
16
16
16
16
17
17
17
17
17
17
17
17
17
17
17
17
17
17
18
18
18
18
18
18
18
18
18
18
18
18
18
18
18
18
18
18
18
18
17
17
17
17
17
17
17
17
17
17
17
17
17
17
17
17
17
17
17
17
17
17
17
17
17
17
17
17
17
17
17
17
17
17
17
17
17
17
17
17
17
17
16
16
17
17
17
17
16
16
13
13
13
13
13
13
13
13
13
13
13
13
13
13
13
13
13
13
12
11
11
11
11
11
11
11
11
11
11
11
11
11
11
11
11
11
11
11
11
11
11
11
10
9
9
9
9
9
9
9
9
9
9
9
9
9
9
9
9
9
8
8
8
8
8
7
7
7
7
7
8
7
7
7
7
7
7
7
7
7
6
7
6
6
6
6
6
8
8
8
8
8
8
8
8
8
8
8
8
8
8
8
8
8
8
9
9
8
8
8
9
9
9
9
9
9
9
9
10
10
9
9
9
9
9
9
9
9
9
9
9
9
9
9
10
10
9
9
9
9
9
9
9
9
9
9
9
9
9
9
9
9
9
9
9
9
9
10
10
10
10
8
8
8
7
7
7
7
7
7
7
7
8
8
8
8
8
8
8
8
8
9
9
9
9
9
10
10
10
10
10
10
10
10
10
10
10
11
11
11
11
11
11
11
11
11
11
11
11
11
11
13
13
13
13
13
13
13
13
13
13
14
14
14
14
14
14
14
14
14
14
14
14
14
14
14
14
14
14
14
14
15
15
14
14
14
14
14
14
14
14
14
14
14
14
14
14
14
15
15
15
16
17
16
15
15
15
15
15
15
15
15
16
16
16
16
16
16
16
16
16
16
16
16
15
15
15
15
13
13
13
13
13
13
13
13
13
13
13
13
13
13
14
14
14
14
14
14
14
15
15
15
15
14
14
14
14
14
14
14
13
13
12
12
13
13
14
14
14
14
14
14
14
14
14
14
14
14
14
14
14
14
16
16
16
15
15
16
16
16
16
16
16
16
16
17
17
17
16
16
16
16
16
16
14
14
14
14
14
15
15
15
15
15
15
15
15
15
15
15
15
15
15
15
15
15
15
15
15
15
15
15
15
13
13
13
13
13
13
15
15
16
15
15
15
15
15
15
15
15
16
16
15
15
16
16
15
15
15
14
14
14
14
14
14
14
14
14
14
14
13
13
13
12
12
12
12
12
12
12
12
12
12
12
12
11
12
12
12
12
12
12
12
12
12
12
12
12
12
12
12
12
12
13
13
13
13
13
13
13
13
13
13
13
13
13
13
13
13
13
13
13
13
14
15
15
15
15
15
15
15
15
15
15
15
15
15
15
15
15
14
14
15
16
17
17
17
20
20
20
20
21
23
23
24
26
26
26
27
26
26
26
26
26
26
26
26
27
25
25
24
24
24
23
23
23
23
25
24
24
24
24
24
24
24
24
24
23
23
23
23
23
23
23
23
23
23
23
23
23
23
23
23
23
23
23
23
23
23
23
23
23
23
23
23
23
23
23
23
23
23
23
23
23
23
23
23
23
23
23
23
23
23
23
23
23
23
23
23
23
23
23
23
23
23
23
22
21
20
20
20
20
20
20
20
20
20
20
20
20
20
20
19
19
18
18
18
17
17
17
17
17
17
17
17
17
17
17
17
17
17
17
17
17
16
14
13
13
13
13
13
14
14
14
14
14
14
14
13
13
14
14
14
14
14
14
13
13
13
13
13
13
12
11
11
11
11
11
11
11
11
11
11
12
11
11
11
11
11
11
11
11
11
11
11
11
11
11
11
11
10
10
10
9
9
9
9
9
10
10
10
10
9
9
9
9
9
8
8
8
8
8
7
7
7
7
7
7
6
6
6
6
6
6
6
6
6
6
6
6
6
6
6
7
7
7
7
7
6
6
6
6
6
5
5
5
5
5
5
5
5
5
5
5
5
5
5
5
5
5
5
5
5
5
5
5
5
5
5
5
5
5
4
4
4
4
4
4
4
4
4
4
4
4
4
4
4
4
4
4
4
3
3
3
2
2
2
2
2
2
2
2
2
2
2
2
2
2
2
2
2
2
2
2
2
2
2
2
2
2
2
2
2
2
2
2
3
3
3
3
4
4
4
4
4
4
4
4
4
4
4
4
4
4
4
4
4
4
4
4
4
4
4
4
4
4
4
4
4
4
4
4
4
4
4
4
4
5
5
5
5
5
5
5
5
5
5
5
5
5
4
4
4
5
5
5
5
5
4
4
4
4
4
4
4
4
4
4
4
5
4
4
4
4
4
4
4
4
4
4
4
4
4
4
4
4
4
4
4
4
4
4
4
4
4
4
4
4
4
4
5
5
5
5
5
5
5
5
5
5
5
5
5
5
5
5
5
5
5
5
6
5
5
5
5
5
5
5
5
5
5
5
6
7
7
7
7
7
7
7
7
8
8
8
8
8
8
8
8
8
9
9
9
9
9
9
8
8
8
8
8
8
8
8
8
8
8
8
8
8
8
8
8
8
8
8
8
8
8
8
7
8
10
10
10
10
10
10
10
10
10
10
10
11
11
11
11
11
11
11
11
11
11
11
11
11
12
12
12
12
12
12
12
12
12
13
13
13
13
13
14
14
14
14
14
15
15
15
15
14
14
14
13
13
13
13
13
13
13
13
13
13
13
13
13
13
13
13
13
13
13
13
13
12
12
13
13
13
13
13
13
13
13
13
13
13
13
13
13
13
13
14
14
14
14
14
15
15
15
15
15
15
15
15
15
15
15
15
15
15
15
15
15
15
15
15
15
15
15
15
15
15
15
15
16
15
16
17
17
17
17
17
17
16
14
11
11
11
11
11
11
11
11
11
11
11
11
10
10
10
10
10
9
9
9
9
9
9
9
9
9
9
9
9
9
9
9
9
9
9
9
9
9
9
9
9
9
9
9
9
9
9
9
9
8
8
8
6
6
6
6
6
6
6
6
6
6
6
6
6
6
6
6
6
5
5
5
5
6
6
7
6
6
6
6
6
6
6
6
6
6
6
5
5
5
5
5
5
5
5
5
5
5
5
5
5
5
5
5
5
5
5
5
5
5
5
5
5
5
5
5
5
5
5
5
5
5
5
5
5
5
5
5
5
5
5
5
5
5
5
5
5
5
5
5
5
5
5
5
5
5
5
5
5
6
6
6
6
6
6
6
6
6
6
6
7
7
8
8
8
8
9
9
9
9
9
9
10
10
10
10
11
11
11
11
11
11
11
11
11
11
11
12
13
13
13
13
13
13
13
13
13
13
13
12
12
12
12
12
12
11
11
11
11
11
11
11
11
11
11
11
11
11
11
11
11
11
11
11
11
11
11
11
11
11
11
11
12
12
13
13
13
13
13
13
13
13
13
14
14
14
15
15
15
15
15
15
15
15
15
16
16
16
16
16
16
16
16
16
16
16
16
15
15
15
16
16
16
16
17
17
17
17
17
17
17
17
17
17
17
17
17
18
18
18
18
18
18
17
17
17
17
17
17
17
17
17
17
17
17
17
17
17
17
17
17
17
17
17
17
16
16
16
15
15
16
16
16
16
16
16
16
15
15
15
15
15
15
15
15
15
17
17
17
17
17
17
17
17
17
17
17
17
17
17
17
17
17
17
17
17
17
17
17
17
17
17
17
17
17
17
17
17
17
17
17
17
17
17
17
17
17
17
17
17
17
17
16
16
16
14
15
15
15
15
14
14
14
14
13
13
13
13
13
12
12
12
12
13
13
13
12
11
11
11
11
11
11
12
12
12
12
12
12
12
12
13
13
13
13
13
13
12
12
12
12
11
11
11
11
11
11
11
11
11
11
12
12
12
12
13
13
13
13
13
13
12
12
12
12
12
12
13
13
13
13
13
13
13
14
14
14
14
14
14
14
14
14
14
14
14
14
14
14
14
13
13
13
13
13
13
13
13
13
13
13
13
13
13
13
13
13
13
13
12
12
12
11
11
11
11
11
11
11
11
11
11
11
11
11
11
11
11
11
11
11
11
11
11
11
11
11
11
12
12
12
12
12
12
12
12
13
13
14
14
14
15
15
16
16
16
17
17
17
17
17
17
17
17
17
17
17
17
18
18
18
18
18
18
17
17
17
17
17
17
17
17
17
17
17
17
17
15
15
15
15
14
14
14
14
14
14
14
14
14
14
13
13
13
13
13
13
13
12
12
12
12
11
11
11
11
11
11
11
11
11
11
12
12
12
12
12
11
11
11
12
12
12
12
12
12
12
12
12
12
12
12
12
13
13
13
13
13
13
13
13
13
13
13
13
13
13
13
13
13
12
12
12
12
11
11
9
9
9
9
9
11
11
11
11
11
11
11
11
11
11
11
11
11
11
11
11
11
11
11
11
11
10
10
10
10
10
10
10
10
10
10
10
10
10
10
10
10
10
10
9
9
9
9
9
9
9
9
9
9
9
9
9
9
9
9
9
9
9
8
8
8
8
8
8
8
8
8
8
8
8
8
8
8
8
8
8
8
8
8
8
8
8
8
8
8
8
8
8
7
7
6
6
6
6
6
5
5
5
5
5
5
5
5
5
5
5
5
5
5
5
5
5
5
5
5
5
5
6
7
8
8
8
8
8
8
8
8
8
8
8
8
8
8
8
8
8
7
6
6
6
6
6
6
6
6
6
6
6
6
6
6
6
6
6
6
6
6
6
6
6
10
10
11
11
11
11
11
11
11
11
11
11
9
9
9
9
9
9
9
9
9
9
9
9
9
8
8
8
8
9
9
9
9
9
9
9
9
9
9
9
9
9
9
9
9
9
9
9
9
9
9
9
9
9
10
10
10
10
10
10
10
10
10
11
11
11
11
11
11
11
11
11
11
11
11
11
11
11
11
11
11
11
11
11
13
13
14
14
14
14
13
13
13
13
13
13
12
12
12
12
12
12
12
11
11
11
11
11
11
11
11
11
11
11
11
11
11
11
11
11
11
11
11
11
11
11
11
11
11
11
11
11
11
11
11
11
11
11
11
12
12
12
12
12
12
12
12
12
11
11
11
11
11
11
11
11
11
11
11
11
11
11
11
11
11
11
11
11
11
11
11
11
11
11
12
12
12
12
12
12
12
12
13
13
13
11
11
11
11
11
11
11
11
11
11
11
10
10
10
10
10
10
10
10
10
11
11
11
11
11
11
11
11
11
11
11
11
11
12
12
13
11
11
11
11
11
11
11
11
11
11
11
11
11
11
11
11
11
11
11
11
11
11
11
11
11
11
11
11
11
11
10
10
10
10
10
10
10
10
10
10
10
9
9
9
9
9
10
10
10
11
11
11
11
11
11
11
11
11
12
12
13
13
13
13
13
13
13
13
13
13
13
13
13
13
13
13
12
12
12
12
12
12
12
11
11
11
11
12
13
13
13
13
13
13
13
14
14
14
14
14
14
14
15
15
15
15
15
15
15
15
15
15
15
15
17
17
17
17
17
17
17
17
18
18
18
18
18
18
19
20
20
21
22
21
21
21
21
21
20
20
20
20
20
21
21
21
22
21
21
21
21
21
21
21
21
21
21
21
22
21
21
21
21
21
21
22
22
22
22
22
22
21
21
21
21
21
21
21
21
21
21
21
21
22
22
22
22
22
22
22
22
22
22
22
22
23
23
24
24
23
23
23
23
23
23
22
21
21
21
21
21
21
21
21
21
21
21
21
21
21
22
22
22
22
22
22
21
21
21
21
21
21
21
21
21
21
21
21
21
21
21
22
22
22
22
22
21
20
20
20
20
21
20
20
20
20
20
20
20
20
20
20
20
20
20
20
20
20
20
20
20
20
21
21
21
21
21
19
19
19
19
19
19
19
19
19
18
18
18
18
18
18
18
18
17
17
17
17
17
17
17
17
17
17
17
17
17
17
17
17
17
17
17
17
17
17
17
17
16
16
16
16
15
15
15
15
15
15
15
15
15
15
15
15
15
15
15
15
15
15
15
12
12
11
11
11
11
11
11
11
11
11
11
11
11
11
11
11
11
11
10
10
10
10
10
10
10
10
10
9
9
9
9
9
9
8
8
8
8
8
8
8
8
7
7
7
6
6
5
5
4
4
4
4
4
4
4
4
4
4
4
4
4
4
4
4
4
4
5
5
5
5
5
5
5
5
5
5
5
5
5
5
5
5
6
6
6
6
6
6
6
6
6
6
6
6
6
6
6
6
6
6
6
6
6
6
6
6
6
6
6
6
5
6
6
6
6
6
6
6
6
6
6
6
6
6
6
6
6
6
6
5
5
6
6
6
6
6
6
6
6
6
7
7
7
7
7
7
7
7
7
7
7
7
6
6
6
6
7
7
7
7
7
7
7
7
7
7
7
7
7
7
7
7
7
7
7
7
7
7
7
7
7
7
7
7
8
8
8
8
8
8
8
8
7
7
7
7
7
7
7
7
7
7
7
7
7
7
7
7
7
7
7
7
7
7
7
7
7
7
7
6
6
7
7
7
7
7
7
7
7
7
7
7
7
7
7
7
7
7
8
8
8
8
8
8
8
8
7
7
7
7
8
8
8
8
8
8
7
7
7
6
6
6
6
6
6
5
5
5
5
5
5
5
5
5
5
5
5
5
5
5
5
5
5
5
5
5
5
5
5
5
5
5
5
5
5
5
5
5
5
5
5
5
5
5
5
5
5
5
5
5
5
5
5
5
5
5
5
5
6
6
6
6
5
5
5
5
5
5
5
5
5
5
6
6
6
6
6
6
6
6
7
7
7
7
7
7
7
7
7
7
7
7
7
6
6
6
6
6
6
6
6
6
6
6
6
6
6
5
5
5
5
5
5
5
5
5
5
5
5
5
5
5
5
5
5
5
5
5
5
5
5
5
5
5
5
5
5
5
5
5
5
5
5
5
5
5
5
5
5
5
5
5
5
5
5
5
5
5
5
5
5
5
5
5
5
5
5
5
5
5
5
5
5
5
5
5
5
5
5
5
5
5
5
5
5
5
5
5
5
5
5
5
5
5
5
5
5
5
5
5
5
5
5
5
5
5
5
5
5
5
5
5
5
4
4
5
5
5
5
5
5
5
5
5
5
5
5
5
5
5
5
5
5
5
5
5
5
5
5
6
6
6
6
6
6
7
7
7
8
8
9
8
8
8
8
8
7
7
7
7
7
7
7
7
7
8
10
11
11
11
11
11
11
11
11
11
11
11
11
11
11
11
11
11
12
12
12
12
12
12
12
12
12
12
12
12
12
12
12
12
12
12
12
12
12
12
12
12
12
12
12
12
12
12
12
12
12
12
12
12
12
12
12
12
13
13
13
13
13
13
13
13
13
13
13
13
13
13
13
13
13
13
13
13
13
13
13
14
14
14
14
14
14
14
14
14
14
14
14
14
14
14
14
14
14
14
13
13
13
14
14
14
14
14
14
14
14
14
14
14
14
14
14
14
13
13
13
13
13
11
11
11
12
12
12
12
12
12
12
11
11
11
11
11
11
11
10
10
10
10
10
10
10
9
9
9
9
8
8
8
8
8
8
8
8
8
8
8
8
8
8
8
8
8
8
9
9
9
9
9
9
9
9
9
9
10
10
10
10
10
10
10
11
11
10
10
10
10
11
11
11
11
11
11
11
11
11
11
11
11
11
10
10
10
10
10
11
11
11
11
11
9
9
9
9
10
10
10
10
10
10
10
10
10
10
10
10
10
10
10
10
10
10
10
10
10
10
10
10
11
11
11
11
11
11
11
11
11
11
11
11
11
11
11
10
10
10
10
11
11
11
11
11
11
11
11
11
11
11
11
11
11
11
11
11
11
11
11
11
11
11
11
11
11
11
11
11
11
11
11
11
11
11
11
11
8
8
8
8
8
7
7
7
6
6
6
6
6
6
6
6
6
6
6
6
6
6
6
6
6
6
6
6
6
6
6
6
6
6
6
6
6
6
6
6
6
6
6
6
6
5
5
5
5
5
5
5
5
6
6
6
6
6
6
6
6
6
6
6
6
6
6
7
7
7
7
7
8
8
8
8
8
8
8
8
8
8
8
8
8
8
8
8
8
8
8
8
8
8
8
7
7
7
7
7
7
7
7
7
7
7
7
7
7
6
6
6
7
7
8
8
9
9
9
9
8
8
8
8
8
8
8
8
8
8
8
9
9
9
9
9
9
9
9
9
9
9
9
9
9
9
9
9
9
9
9
9
9
9
9
9
9
9
9
9
9
9
9
9
9
9
9
9
9
9
9
9
9
9
9
9
9
9
9
9
9
9
9
9
9
8
8
8
8
8
8
8
7
7
7
7
7
7
7
7
7
7
7
7
7
7
7
7
7
7
7
7
7
7
7
7
7
7
7
7
7
7
6
6
6
6
6
6
6
6
6
6
6
5
5
5
6
5
5
5
5
5
5
5
5
5
5
5
5
5
5
5
5
5
5
5
5
5
5
5
5
5
5
5
5
5
5
5
5
5
5
5
5
5
5
5
5
5
5
5
5
5
5
5
6
6
6
6
6
6
6
6
6
6
6
6
6
6
6
6
6
6
6
6
6
6
6
6
6
6
6
6
6
6
6
6
6
6
6
6
6
6
7
7
7
7
7
7
6
6
6
6
6
6
6
6
6
6
6
6
6
6
6
6
6
6
5
5
5
5
5
5
5
5
6
6
6
7
7
7
7
7
7
7
7
7
7
8
8
8
8
8
10
10
10
11
11
12
12
12
12
12
12
12
12
12
12
12
12
12
12
12
13
13
13
13
14
14
14
14
14
14
15
16
16
16
16
16
16
16
16
16
16
16
16
16
16
16
16
16
16
16
16
16
16
16
16
16
16
16
17
17
17
17
17
17
18
18
18
17
17
17
17
17
17
17
17
17
17
17
17
17
17
17
17
18
18
18
18
18
18
18
18
18
18
18
19
19
19
19
19
19
19
19
19
19
19
20
20
20
20
20
21
21
21
21
21
21
21
21
21
21
21
21
21
21
21
21
21
21
21
21
21
21
20
20
20
20
20
20
20
20
20
20
20
20
20
20
21
21
21
21
21
21
21
20
20
20
20
20
20
20
20
20
20
20
20
19
19
19
19
19
19
19
19
19
19
19
19
18
18
18
18
18
18
18
18
18
18
18
18
18
18
18
18
18
18
18
18
18
18
18
18
18
16
16
16
16
16
16
16
16
16
17
16
16
16
16
16
16
17
17
17
17
15
15
15
14
15
14
14
14
14
14
14
15
15
15
15
15
15
15
15
16
16
16
16
16
16
16
16
16
16
16
17
17
17
17
17
17
17
17
16
14
14
14
14
14
14
14
14
14
15
15
15
16
16
17
17
17
17
17
17
17
17
17
16
16
15
15
15
15
15
15
15
15
15
15
15
15
15
15
15
15
15
15
15
15
15
15
15
15
15
15
15
15
16
17
17
17
17
17
17
18
20
20
20
20
20
20
20
20
20
20
20
20
20
20
20
19
20
20
21
21
21
21
21
21
21
20
21
21
21
21
21
21
21
21
22
22
22
22
22
22
22
22
22
22
22
23
23
23
23
23
23
23
23
23
23
23
23
23
23
23
23
23
23
23
23
23
23
23
23
23
23
24
25
24
24
24
24
23
23
23
23
23
23
23
24
24
24
24
24
24
23
23
23
23
23
23
23
23
23
23
23
23
23
23
23
23
23
23
23
23
23
23
23
23
23
23
23
23
23
23
23
23
23
23
23
23
22
22
22
22
21
21
20
20
20
20
19
19
19
19
19
19
17
17
17
17
17
17
17
17
17
17
17
17
17
17
17
17
17
17
17
17
17
17
17
17
19
21
22
22
22
21
21
22
22
22
22
22
22
21
21
21
21
20
20
23
23
23
23
23
23
23
23
23
23
23
23
23
23
26
24
25
24
27
27
27
28
27
28
29
29
29
30
29
29
29
31
31
31
30
30
30
30
30
31
31
30
30
30
30
30
30
30
30
30
30
30
30
30
30
30
30
30
30
30
30
30
30
30
30
30
30
30
30
30
30
29
29
29
29
29
29
29
30
30
30
30
30
30
30
30
30
30
29
29
29
29
29
29
29
29
29
29
29
29
29
29
29
29
29
29
29
29
29
29
29
29
29
29
29
29
29
29
29
29
29
29
29
29
29
29
29
29
29
29
29
29
29
29
29
29
29
29
29
29
29
29
29
29
29
29
29
29
28
28
28
28
28
28
27
27
27
27
27
27
27
27
26
26
27
26
26
26
26
26
25
25
25
25
25
25
25
25
25
25
25
25
24
24
24
24
23
23
22
22
23
23
22
23
23
23
23
23
21
20
19
17
17
17
17
16
15
15
16
15
14
14
12
12
12
12
12
12
11
11
11
11
11
11
11
11
11
11
11
11
11
11
11
11
10
10
11
11
11
11
11
10
10
10
10
10
10
10
10
10
10
10
10
10
10
10
9
9
9
9
9
9
9
10
10
10
11
11
11
11
11
11
11
11
11
11
11
11
11
11
11
11
11
11
11
11
11
11
11
11
11
11
11
11
11
11
11
11
11
11
11
11
10
10
10
10
10
10
9
9
9
9
9
9
9
9
9
9
9
8
8
8
8
8
8
8
8
8
8
8
8
8
8
8
8
8
8
8
8
8
8
8
8
8
8
8
7
7
7
7
7
6
6
6
6
6
6
6
6
6
6
6
6
6
6
6
6
6
6
6
7
7
7
7
7
7
9
9
9
9
8
8
8
8
8
8
9
9
9
9
8
8
8
8
8
8
8
8
8
8
8
9
9
9
9
9
9
10
10
10
10
10
10
11
11
11
11
11
11
11
11
11
11
11
11
11
11
11
11
11
11
11
11
11
10
10
10
10
10
11
11
10
10
10
10
10
10
10
10
10
10
10
10
10
10
10
10
10
10
10
9
9
9
9
9
9
8
8
8
8
8
8
8
8
8
8
8
8
8
8
8
8
8
6
6
6
6
6
6
6
7
7
7
7
7
7
7
7
7
7
7
7
7
7
7
7
7
8
8
9
9
8
8
8
8
8
8
8
8
8
8
8
8
8
9
9
9
9
9
9
9
9
9
9
9
9
10
10
11
11
11
12
12
12
12
12
12
12
12
12
12
12
12
12
12
12
12
12
12
12
12
12
12
12
13
13
13
13
13
13
13
13
14
14
14
14
14
14
14
14
14
14
14
12
12
13
13
13
12
12
12
12
12
12
12
12
11
11
11
11
11
11
11
11
11
11
11
11
11
11
11
11
11
11
11
11
11
11
11
11
11
11
11
11
11
10
10
10
10
10
10
10
10
10
10
10
9
9
9
9
9
9
9
9
9
9
9
9
9
9
9
9
9
9
9
9
9
9
9
9
9
9
9
9
9
9
9
9
9
9
9
9
9
9
9
9
9
9
9
9
9
9
9
9
9
9
9
9
9
9
9
9
9
9
9
9
9
9
9
9
9
9
9
9
9
9
7
9
8
8
8
8
8
8
8
8
8
8
8
9
8
8
7
7
7
7
7
7
7
6
6
5
5
5
5
5
5
5
5
5
5
5
5
5
5
5
5
5
5
5
5
5
5
5
5
5
5
5
5
5
5
5
5
5
5
5
5
5
5
5
5
5
5
5
5
5
5
5
5
5
5
5
5
5
5
5
5
5
5
5
6
6
7
8
8
9
9
9
9
9
9
9
9
9
9
9
9
9
10
10
10
10
10
10
10
10
10
10
10
10
11
11
11
11
11
11
10
10
10
10
10
10
10
10
10
10
10
10
10
10
10
10
10
10
10
10
11
11
11
11
11
11
11
11
11
11
11
11
11
11
10
10
10
10
10
10
10
10
10
11
11
11
11
11
11
11
11
11
11
11
11
11
11
11
11
11
11
11
11
11
11
11
10
10
10
10
10
10
10
10
10
10
10
10
10
10
10
10
11
11
11
11
11
11
11
11
10
9
9
9
9
8
8
8
7
7
7
7
7
7
7
6
6
6
7
7
6
6
6
6
6
6
6
6
6
6
6
6
6
6
6
6
6
6
6
7
7
7
7
7
7
7
7
7
7
7
7
7
8
8
8
8
8
8
8
8
8
8
8
8
8
8
8
8
8
8
8
8
8
8
8
8
8
8
8
8
8
8
9
9
9
9
9
9
9
9
9
9
9
9
9
9
9
9
9
9
9
9
9
9
9
9
10
10
10
10
10
10
10
10
10
10
10
10
10
10
10
10
10
10
10
10
10
9
9
9
9
9
9
9
10
10
10
10
10
10
10
10
10
10
11
11
11
11
11
11
10
10
10
10
10
9
9
9
9
9
9
10
10
10
10
10
11
11
11
11
11
11
11
11
11
11
11
12
12
11
11
11
11
12
12
12
12
14
14
14
14
14
14
14
15
15
15
15
14
14
14
15
14
14
13
13
13
13
13
13
13
13
14
15
15
15
15
15
15
15
15
15
15
15
15
15
15
15
15
15
15
15
15
15
15
15
15
15
15
15
15
15
15
15
15
15
15
15
15
15
16
16
16
16
16
16
14
14
15
15
15
15
15
15
15
15
15
15
15
15
15
15
15
15
14
14
14
14
14
14
14
14
14
14
14
14
14
13
13
13
13
13
13
13
13
13
13
13
13
13
13
13
13
12
12
12
12
12
12
12
12
12
11
11
11
10
9
8
8
8
8
8
8
7
6
6
6
6
6
6
7
7
7
7
7
7
7
7
7
7
7
8
8
8
8
8
8
8
8
7
7
7
6
6
6
6
6
6
6
6
6
6
6
6
6
6
7
7
7
7
7
6
6
6
6
7
7
6
9
9
9
9
9
9
9
9
9
9
9
9
9
9
9
9
9
9
9
9
9
9
9
9
9
9
9
9
9
9
9
9
10
10
10
10
10
10
10
10
10
10
10
10
10
10
10
10
10
10
10
10
10
10
10
10
10
10
10
10
8
7
7
7
6
6
6
6
6
6
6
6
6
6
6
6
6
5
5
5
5
5
5
5
5
5
5
5
5
5
5
5
5
5
5
5
5
5
5
5
5
5
5
5
5
5
5
5
5
5
5
5
5
6
5
5
6
6
6
6
6
6
7
7
7
7
7
7
7
7
7
7
8
8
8
8
8
8
8
8
8
8
8
8
8
8
8
8
8
8
8
8
8
8
8
8
8
9
9
9
9
9
10
10
10
11
11
11
11
11
11
11
11
11
12
12
12
12
13
13
14
14
13
13
13
13
13
14
14
13
13
13
13
13
13
13
13
13
13
13
13
13
14
14
15
15
15
15
15
15
15
15
15
15
15
15
14
14
14
14
14
14
14
14
14
14
14
13
12
12
12
12
12
12
12
12
12
11
11
12
12
12
12
12
12
13
13
13
13
13
13
13
13
13
13
13
13
13
13
13
13
13
13
13
13
13
13
13
13
13
13
13
13
14
14
14
14
14
14
14
14
14
14
14
15
15
17
17
17
17
17
17
17
17
18
18
18
18
18
18
19
19
19
19
19
19
19
19
19
19
19
19
19
19
20
19
19
19
19
19
19
19
19
19
19
19
19
19
19
18
18
18
18
18
18
18
18
19
19
19
19
19
19
19
19
19
19
20
20
20
20
19
19
19
20
20
20
20
20
20
20
20
20
20
20
22
22
22
22
22
22
22
21
22
22
21
20
19
19
19
19
19
19
19
19
20
20
20
21
21
21
21
21
21
21
21
21
21
21
21
21
21
21
21
21
21
21
21
21
21
21
20
20
20
17
17
17
17
17
17
17
17
17
17
17
17
17
17
17
17
17
17
16
16
16
17
16
16
16
16
15
15
15
15
15
15
15
15
15
15
15
15
15
15
15
15
15
15
15
15
15
15
14
14
14
14
15
15
15
15
15
15
15
15
15
14
14
14
14
14
15
15
15
16
22
22
22
23
23
23
23
23
23
23
23
23
23
20
20
20
21
21
21
21
21
21
18
18
18
19
19
19
18
18
18
19
19
19
19
19
19
19
19
19
18
18
18
18
18
18
18
18
18
18
18
19
19
19
19
19
19
19
18
18
18
18
18
18
18
18
19
19
19
19
20
20
18
18
18
18
18
18
18
18
18
18
18
18
19
19
19
19
19
19
19
18
18
18
18
18
18
18
18
19
19
19
19
19
19
20
20
20
20
20
20
20
20
20
20
20
20
20
20
19
19
20
20
20
20
20
20
20
20
20
20
20
19
19
20
20
20
20
20
20
20
20
20
20
20
20
20
20
20
20
20
20
18
18
18
18
18
18
18
18
18
18
18
19
19
19
19
19
19
19
17
17
17
17
17
17
17
17
17
17
17
17
17
17
17
15
16
16
15
15
15
15
15
16
16
17
17
16
16
16
16
16
16
16
16
17
16
16
16
16
16
16
16
16
16
16
16
16
16
16
16
16
16
16
16
16
16
16
16
16
16
15
15
15
15
15
14
14
16
17
17
17
17
17
17
17
17
17
17
15
15
15
16
17
17
17
17
17
17
17
17
17
17
17
17
16
16
16
16
16
16
16
16
16
16
16
16
17
17
18
19
20
20
22
22
22
22
23
23
23
24
24
25
25
25
25
27
28
28
28
28
28
29
29
29
29
29
29
29
31
34
34
35
35
36
35
35
35
38
38
38
39
39
39
39
39
39
39
39
39
39
39
39
39
40
40
40
40
40
41
41
39
39
39
40
40
40
42
42
43
43
43
43
43
43
42
44
44
44
43
42
42
42
43
43
43
43
43
43
43
43
43
44
45
46
47
47
47
48
48
48
48
48
48
49
49
52
52
63
71
74
79
82
82
83
83
83
83
86
87
89
91
92
92
92
95
95
97
100
99
99
100
100
100
101
101
102
103
104
106
106
106
106
106
106
107
108
110
112
113
112
112
112
112
112
113
113
113
115
116
119
118
118
121
123
118
118
118
118
118
118
118
118
119
118
118
119
118
119
119
119
119
121
122
126
131
132
131
133
133
133
133
133
132
133
134
134
134
140
138
137
137
130
128
128
129
130
131
131
133
136
137
137
136
134
133
134
134
134
141
142
142
143
143
143
145
146
146
149
151
156
156
156
156
156
159
159
159
159
158
154
142
142
146
147
148
149
151
151
151
150
150
149
149
150
152
153
154
154
154
155
155
155
155
155
157
157
161
161
161
161
160
160
160
159
160
160
159
154
152
152
150
151
154
154
149
149
151
142
143
144
144
148
149
148
146
145
144
145
147
144
146
146
148
147
148
146
146
146
146
145
145
146
147
147
146
139
138
137
136
136
136
138
138
138
137
137
136
135
135
136
136
137
136
141
141
139
139
138
138
139
139
139
140
138
138
139
139
139
142
142
143
143
144
145
145
145
144
144
144
145
144
144
145
145
147
147
148
150
151
148
147
142
143
136
136
135
134
138
138
139
136
133
132
131
134
135
136
136
136
135
133
133
133
134
133
131
129
129
129
130
127
126
124
123
124
122
124
124
124
124
124
124
124
123
122
121
121
122
120
119
117
118
118
118
117
116
117
115
115
116
116
118
118
118
118
118
117
115
116
116
115
117
118
118
118
118
118
118
118
118
118
118
118
117
116
116
116
115
115
115
114
114
113
114
116
118
118
118
118
119
119
118
118
115
112
112
112
112
113
104
99
99
93
94
95
94
94
94
93
95
89
87
86
84
85
87
89
90
91
95
96
97
98
98
98
98
97
98
99
99
96
91
91
91
92
92
96
95
97
97
95
95
93
93
93
93
93
89
86
86
86
85
84
86
84
84
84
83
84
84
85
87
92
93
94
92
92
92
92
93
94
94
94
94
94
94
95
95
95
95
96
96
97
97
97
97
97
97
97
97
98
99
100
103
104
104
103
103
102
102
103
105
108
113
113
113
114
115
115
115
113
113
112
113
113
113
113
113
113
112
113
113
112
113
113
113
118
121
121
121
121
120
118
118
118
118
118
118
118
118
118
118
118
117
113
112
111
111
107
107
111
112
112
114
113
114
114
113
113
113
113
113
113
113
115
115
124
124
122
124
125
126
125
125
125
124
128
128
128
128
128
129
131
132
136
136
138
137
136
136
136
136
136
135
139
142
144
144
147
146
146
143
143
144
143
146
148
147
147
148
150
150
151
151
151
152
152
153
152
152
152
151
152
154
156
156
154
154
153
154
166
168
168
168
166
168
169
172
171
171
173
173
171
172
172
172
171
173
173
173
175
176
176
176
177
178
180
180
181
181
181
179
179
178
184
185
185
179
177
177
182
181
181
182
182
182
184
184
187
185
188
186
187
187
188
190
190
190
188
187
186
186
190
189
185
183
176
171
171
172
173
173
173
174
174
173
172
173
173
173
173
173
173
173
173
173
173
173
173
174
174
174
175
173
172
172
172
173
173
173
172
172
170
169
169
171
169
163
160
156
154
152
148
147
147
148
148
147
148
149
151
154
154
154
154
154
154
154
154
155
155
155
155
154
154
154
154
154
154
156
156
156
154
155
155
153
149
148
142
140
138
135
128
112
110
110
111
111
110
110
111
109
110
106
99
99
99
90
89
89
85
84
81
80
74
74
73
73
71
71
69
66
66
65
65
66
67
67
66
66
66
66
66
67
67
67
67
67
67
68
68
68
68
68
66
66
65
64
65
64
63
62
62
62
61
59
59
59
59
59
59
61
61
61
62
62
63
63
64
65
65
66
66
68
66
63
63
65
65
65
65
65
65
65
64
64
64
64
64
64
63
62
62
61
61
61
61
62
62
62
62
63
63
63
60
59
59
59
58
59
59
59
61
61
60
59
60
60
61
63
59
59
59
58
59
59
59
59
57
58
57
56
54
54
54
54
54
54
53
52
52
49
49
49
50
51
50
50
50
49
50
50
50
51
51
51
51
51
51
51
52
52
52
52
53
53
53
53
53
53
53
53
54
54
58
58
57
57
57
57
56
55
55
54
56
59
62
61
59
59
56
55
54
58
59
59
59
60
61
61
61
61
62
63
63
65
65
65
66
69
68
69
70
70
68
68
71
71
72
72
72
72
72
72
73
73
74
74
76
77
76
76
76
75
75
75
76
76
77
77
77
77
77
77
77
77
78
78
78
77
77
77
78
78
79
79
78
78
78
78
78
79
79
80
80
80
80
78
78
78
78
78
78
78
78
78
78
78
78
77
78
78
78
78
78
78
78
78
79
79
79
78
78
78
77
77
77
77
77
77
77
77
77
75
76
76
76
76
76
77
76
76
75
76
76
76
77
77
77
78
79
80
77
77
77
77
77
74
73
73
73
73
72
71
71
71
71
72
73
73
73
72
72
72
72
72
71
70
68
69
69
67
65
65
65
65
65
65
65
65
65
64
64
65
62
62
65
64
63
62
61
59
59
59
59
59
60
60
60
65
66
66
65
65
62
59
59
58
46
44
41
39
39
40
41
41
41
41
41
42
42
43
43
43
43
43
43
44
44
46
46
45
46
46
46
46
46
46
46
47
45
45
45
45
47
47
47
47
46
46
46
46
46
46
47
47
47
47
47
47
47
46
46
46
46
46
46
47
47
47
48
48
49
49
49
49
47
47
48
47
47
47
47
48
48
48
48
48
50
50
51
50
50
51
50
50
51
51
51
52
51
51
51
51
51
53
53
53
53
53
52
52
52
52
52
52
52
52
52
51
51
51
51
51
51
51
50
50
49
49
49
49
49
47
47
44
44
43
43
44
44
44
45
45
45
46
46
46
47
47
47
45
45
45
45
45
45
45
44
44
43
43
42
41
41
41
41
40
41
41
41
42
42
42
42
41
41
41
41
41
41
41
41
41
41
41
41
41
42
42
42
42
41
41
41
41
41
40
40
40
40
40
39
39
39
39
39
38
37
38
37
37
38
38
38
38
41
41
41
41
41
41
41
41
42
42
41
41
41
41
41
41
40
40
40
41
41
41
41
41
41
41
41
41
38
38
37
37
38
38
38
38
38
38
37
37
37
36
35
35
35
35
35
35
35
35
35
35
34
34
32
32
31
31
31
31
31
31
30
30
30
30
30
30
30
31
32
33
32
31
31
31
31
32
32
32
31
31
31
31
31
30
30
29
29
29
29
29
28
28
28
27
27
27
27
27
27
27
27
27
27
27
27
27
25
24
24
24
23
23
23
23
23
20
20
19
19
19
19
18
18
18
18
18
20
20
20
20
19
19
18
19
19
19
19
18
17
17
17
15
15
15
15
15
15
16
16
16
16
16
16
16
16
16
16
16
16
16
16
16
16
16
16
16
16
15
15
15
15
16
16
15
15
15
16
16
17
17
17
17
16
16
16
16
16
16
15
15
15
16
16
15
14
14
14
14
14
14
14
16
15
15
15
16
17
17
17
18
18
18
18
18
18
18
18
18
18
18
18
18
18
18
19
19
19
19
18
18
18
18
18
18
19
19
19
19
19
20
20
20
20
20
20
20
18
18
17
17
17
17
17
17
17
17
17
17
17
17
17
17
17
17
17
17
16
16
16
16
16
16
16
16
16
16
16
16
16
16
16
16
16
16
16
17
17
16
15
15
15
15
16
16
16
16
16
16
16
16
16
16
16
16
16
16
16
16
16
16
16
16
16
15
15
14
13
12
12
12
12
12
12
12
12
12
12
12
12
12
12
12
12
12
12
12
11
12
12
12
12
13
13
13
13
13
13
12
12
11
12
12
12
12
12
13
13
14
14
14
14
14
14
14
15
15
15
15
15
15
14
14
14
14
14
14
14
13
12
12
12
12
12
12
13
13
14
14
14
14
13
12
12
13
13
14
14
14
14
14
14
14
13
13
13
13
14
14
14
14
14
14
14
14
14
14
14
14
14
14
14
14
14
14
14
14
14
14
15
14
14
14
14
14
14
14
14
14
14
14
14
14
14
13
13
12
12
12
12
12
14
14
14
15
15
15
15
16
16
15
14
14
14
14
14
14
14
14
14
14
14
14
14
14
14
14
14
15
15
16
16
16
16
16
16
17
17
17
17
17
17
17
17
17
17
17
17
18
18
18
18
18
18
18
18
18
18
18
18
18
19
19
19
20
20
20
21
22
22
22
22
22
22
22
22
22
22
22
22
22
21
21
21
21
21
21
21
21
21
21
21
21
23
23
23
23
23
23
23
24
25
25
25
25
23
23
24
24
25
30
30
29
29
29
29
27
27
27
27
27
27
27
27
27
27
27
27
26
26
26
26
26
26
26
26
26
26
26
26
26
26
26
26
27
27
27
27
27
27
27
27
27
27
27
27
27
27
27
26
26
26
26
27
27
27
27
27
27
27
27
27
27
27
27
26
27
29
29
29
31
30
29
29
29
29
29
29
29
29
29
28
29
29
29
29
29
29
29
29
29
29
29
29
29
29
29
29
29
29
29
28
29
29
29
29
28
28
28
28
27
27
27
27
27
27
27
26
24
24
24
24
22
22
22
22
22
22
22
22
22
23
23
23
23
23
23
23
23
23
23
23
23
22
22
22
22
22
22
22
22
23
23
23
23
23
23
23
23
23
23
23
24
23
23
23
23
23
23
23
23
23
23
23
23
23
22
22
22
22
22
22
22
22
22
22
22
21
21
21
21
21
21
21
21
21
23
22
22
21
23
22
22
22
22
22
22
22
22
22
22
22
21
19
19
17
17
16
16
17
17
17
17
17
17
17
17
17
17
17
17
17
17
17
17
17
17
17
17
17
17
18
18
18
18
18
18
18
18
18
18
18
18
18
19
20
20
20
20
20
20
20
20
20
20
20
20
20
20
19
19
19
19
19
19
18
18
18
18
18
18
18
18
18
18
18
17
17
17
17
18
18
18
17
17
17
17
17
17
17
17
17
17
17
17
17
17
17
17
17
17
16
16
16
16
16
18
19
20
19
19
19
19
19
19
19
19
19
19
19
19
19
20
20
20
19
19
19
20
20
20
20
20
18
18
18
18
18
18
18
18
18
17
17
17
16
16
16
17
17
17
17
17
17
17
17
17
17
17
17
17
17
17
17
17
17
17
17
17
17
17
17
17
17
17
16
16
16
16
16
16
16
16
16
16
16
16
16
16
16
16
16
15
15
15
15
15
15
15
15
15
15
15
15
15
15
15
15
15
15
15
15
15
15
15
16
16
16
16
16
16
16
16
16
17
17
18
17
17
17
17
17
17
17
17
17
17
17
17
17
17
18
18
19
19
17
16
15
15
15
15
15
15
16
16
15
15
15
15
15
16
16
16
16
14
13
12
12
12
12
12
11
11
11
11
11
11
11
11
11
11
11
11
11
11
11
11
11
11
11
11
11
11
11
11
11
11
11
11
11
11
11
11
11
11
11
11
11
11
11
12
12
12
12
12
12
12
12
12
12
12
12
12
11
12
12
12
12
11
11
11
11
11
11
11
11
11
11
11
11
11
11
11
11
11
11
11
11
11
11
11
11
11
11
11
11
11
11
11
11
11
11
11
11
11
11
11
11
10
10
10
10
10
11
11
11
11
11
12
12
12
12
11
11
12
12
11
11
11
11
11
11
11
11
11
11
11
11
11
11
11
11
10
10
10
10
10
10
10
11
11
11
11
11
11
11
11
11
11
11
11
11
11
11
11
11
11
11
11
11
11
11
11
11
11
11
11
11
11
11
11
11
11
11
11
11
11
11
11
11
11
11
11
11
11
11
11
11
11
11
11
11
10
10
10
10
10
9
9
9
9
9
9
9
7
7
7
7
7
7
7
7
7
7
7
7
7
8
8
8
8
8
8
10
10
11
11
11
11
11
11
11
11
11
11
11
12
12
12
12
12
12
12
12
12
12
12
12
12
12
12
12
12
13
13
13
13
13
13
13
13
13
12
11
11
11
11
11
11
12
12
13
13
13
13
13
13
13
13
13
13
13
13
13
13
13
13
13
13
13
13
13
13
13
14
14
14
14
14
14
14
13
13
13
13
13
13
13
13
13
13
13
13
13
13
13
13
13
13
12
12
12
12
12
12
12
12
12
12
11
11
11
11
11
11
11
12
12
12
12
12
12
12
12
12
12
12
13
13
13
13
12
12
14
14
15
15
15
15
15
15
15
14
14
14
14
14
14
14
14
15
15
15
15
15
15
15
14
14
14
15
15
15
15
15
15
15
15
15
15
15
14
14
14
14
14
14
14
15
15
15
15
15
15
15
15
15
15
15
15
15
14
14
14
14
14
14
14
14
14
13
13
13
13
13
13
13
13
13
13
13
13
13
12
12
12
12
12
12
12
12
11
11
11
11
11
11
11
11
11
11
11
11
11
11
11
11
11
11
11
11
11
11
11
11
11
11
11
11
11
11
11
12
12
12
12
12
12
12
11
11
11
11
11
11
11
11
11
11
11
11
10
10
10
10
10
10
9
9
9
9
9
9
9
9
9
9
9
11
11
11
11
11
11
11
11
11
11
11
10
9
9
9
9
9
9
9
8
8
8
8
7
7
7
7
7
7
6
6
6
6
6
6
6
6
6
6
6
6
6
6
6
6
6
6
6
6
6
6
6
6
6
6
6
6
6
6
6
6
6
6
6
6
6
6
6
6
6
6
7
7
7
7
7
7
7
7
7
7
7
7
7
7
7
7
8
8
8
8
8
8
8
8
8
8
8
9
10
10
10
10
10
10
10
11
11
11
11
11
11
11
11
11
11
11
12
12
12
12
13
13
13
14
15
15
15
16
16
16
16
16
16
16
17
17
16
16
15
15
15
15
15
16
16
16
16
16
16
16
15
15
15
15
15
15
15
15
16
16
17
16
16
16
16
16
17
17
17
17
17
17
17
17
18
18
18
18
18
18
18
19
19
19
19
19
19
19
19
18
21
21
21
22
22
22
23
22
22
22
22
22
22
22
22
22
22
22
22
22
22
22
22
22
22
23
23
23
23
23
23
23
23
23
23
23
23
23
23
23
23
23
23
23
23
23
23
23
23
23
22
22
22
22
22
22
22
22
22
22
21
21
21
21
21
21
21
21
21
21
21
21
21
20
20
20
20
20
20
20
20
19
19
19
18
18
18
19
19
19
19
17
17
17
17
17
17
17
17
16
16
16
16
16
16
16
16
16
16
16
16
16
16
16
16
16
16
16
16
16
16
16
16
16
15
15
15
15
15
13
13
13
13
13
12
12
12
12
12
12
12
12
12
12
12
12
14
14
14
14
15
15
15
15
15
15
15
14
14
14
16
16
16
15
13
13
13
13
14
14
14
14
14
15
15
15
15
15
15
15
15
15
15
15
15
15
15
15
16
14
14
14
14
14
14
14
16
16
16
16
16
16
16
15
15
15
15
15
16
14
14
15
16
16
16
16
16
16
16
16
16
16
16
16
16
17
17
17
17
17
17
17
17
17
17
17
17
20
20
20
20
21
22
22
22
22
22
23
23
23
22
22
22
22
22
22
22
22
22
22
22
22
22
22
22
22
23
23
23
25
26
28
28
28
29
29
29
29
29
29
29
29
29
29
29
29
29
29
29
29
29
28
28
28
29
29
29
29
29
29
29
29
29
29
29
29
29
29
29
29
29
29
29
29
29
29
29
29
29
29
29
29
29
29
29
29
29
29
29
29
29
29
29
29
29
29
29
29
30
30
30
30
31
31
31
31
30
30
30
30
30
30
30
30
31
31
31
31
31
31
31
31
31
31
31
31
32
32
33
33
31
31
31
31
31
32
33
33
33
33
33
33
33
33
33
33
32
31
31
31
31
31
31
31
31
31
32
32
32
32
31
31
31
31
31
31
31
31
31
32
32
32
32
32
32
32
33
33
32
32
32
32
30
29
29
28
28
28
28
28
28
28
28
28
28
27
27
24
24
24
24
24
24
24
24
24
24
23
23
23
23
23
23
23
23
23
23
23
22
21
21
21
21
21
21
20
20
20
20
20
21
21
21
21
21
21
21
21
21
21
21
21
21
21
21
21
21
21
21
21
21
21
18
18
18
18
18
18
18
18
18
18
18
18
17
17
16
16
16
14
14
14
14
14
14
14
14
14
14
14
14
14
13
12
11
11
11
9
9
8
8
9
9
9
9
8
8
8
8
8
8
8
8
8
8
8
7
7
7
7
6
6
5
5
5
5
5
5
5
5
5
5
5
5
5
5
5
5
5
5
5
5
5
5
5
5
5
5
5
5
5
5
5
5
5
5
5
5
5
5
5
5
5
5
5
5
5
5
5
5
5
5
5
5
5
5
5
5
5
5
5
5
5
5
5
5
5
5
5
5
5
6
6
6
6
6
6
6
6
6
6
7
7
8
8
8
9
9
9
9
9
9
9
9
9
8
8
8
8
9
9
9
9
9
9
9
9
9
9
9
9
9
9
9
9
9
10
10
10
10
10
10
10
10
11
11
11
11
11
11
11
11
11
11
11
11
12
12
12
11
11
11
12
12
12
12
12
13
13
14
14
14
14
14
14
15
15
15
15
16
16
16
16
16
17
17
18
18
18
18
18
18
18
18
18
18
18
18
18
18
18
18
18
17
17
17
17
17
17
17
17
17
17
17
17
17
17
17
17
17
17
17
18
18
18
18
18
18
18
18
18
18
18
18
18
18
18
18
18
18
18
18
18
18
17
17
17
17
17
17
17
17
17
18
18
18
18
18
18
18
18
18
18
18
18
18
18
18
17
17
17
17
17
17
17
17
17
17
17
17
17
17
17
17
17
17
17
17
17
17
17
17
17
17
17
17
17
17
17
17
17
17
17
17
17
17
17
17
17
17
17
17
16
16
16
16
16
16
16
16
15
15
15
15
15
15
15
16
16
15
15
15
15
15
17
15
15
15
15
15
15
15
15
15
15
15
15
15
14
14
14
14
14
14
14
13
12
12
12
12
12
12
12
12
12
13
13
13
13
13
13
14
14
14
14
14
14
14
14
14
13
13
13
13
13
11
11
11
10
10
10
9
9
9
9
9
9
9
9
9
9
9
9
9
9
9
9
9
9
9
10
10
10
11
11
11
11
11
11
11
11
11
11
10
10
11
11
11
11
11
11
11
11
11
11
13
13
13
13
13
13
13
13
13
13
13
13
13
13
13
13
13
13
13
13
13
13
13
13
13
14
14
14
14
14
13
13
13
13
13
13
13
13
13
13
13
13
13
13
13
12
12
12
12
12
12
12
12
12
12
12
12
12
12
12
12
12
12
12
12
12
12
12
12
12
12
12
12
12
12
12
12
12
12
11
11
11
11
11
11
11
11
11
11
11
11
11
11
11
11
11
10
10
10
10
10
10
10
9
9
9
9
9
9
9
9
9
8
8
8
8
8
8
8
8
8
8
8
8
8
8
8
8
8
8
6
6
6
6
6
6
6
6
6
6
6
7
7
7
7
7
7
7
8
8
8
8
8
8
8
7
7
7
7
7
7
7
7
7
7
7
7
7
7
7
7
7
7
7
8
8
7
7
7
8
8
9
9
9
9
10
10
10
10
9
9
9
9
9
9
9
10
10
10
10
10
9
9
8
8
8
8
8
9
10
11
11
11
11
11
11
11
11
11
11
11
11
11
12
12
12
12
12
12
12
12
12
13
13
13
13
13
13
14
14
14
14
14
14
14
14
14
14
14
14
14
14
15
14
14
14
14
14
14
14
14
14
14
14
14
14
14
14
14
14
14
14
14
14
14
14
14
16
16
16
16
16
16
16
16
16
16
17
17
17
17
17
17
17
17
17
17
17
18
18
18
18
18
18
18
18
18
18
18
18
18
18
18
18
18
18
18
18
18
19
19
19
19
19
19
19
19
19
19
19
19
19
19
19
19
19
19
19
19
19
19
19
19
20
20
20
20
20
20
20
20
21
21
21
21
21
21
21
21
21
21
21
20
20
20
20
20
20
21
21
21
21
21
21
21
21
22
22
22
22
20
19
19
19
19
19
19
20
19
18
18
18
18
18
17
17
17
17
17
17
17
17
17
17
17
17
17
17
17
17
17
17
17
17
17
17
17
17
17
17
17
17
17
17
17
17
17
17
17
17
17
17
17
17
17
16
16
17
17
17
16
16
16
16
16
16
16
17
17
17
17
17
17
17
16
16
16
15
15
15
15
15
15
15
15
15
15
14
14
14
14
14
14
14
14
14
14
14
14
14
14
14
14
13
13
13
13
13
13
13
13
14
14
14
14
14
14
14
14
14
14
14
14
14
14
14
14
14
14
14
14
14
14
14
14
14
15
15
15
15
15
15
15
15
15
15
15
15
15
15
15
15
15
15
15
15
15
14
13
13
13
13
13
13
12
12
12
12
12
12
12
12
12
12
12
12
12
12
12
12
11
11
11
11
11
11
11
11
11
11
11
11
11
11
11
11
11
11
11
11
11
11
11
11
11
11
11
11
10
10
10
11
11
10
11
10
9
9
9
9
9
9
9
9
9
8
8
8
8
8
7
7
7
7
7
7
7
7
7
6
6
5
5
5
5
5
5
5
5
5
5
5
5
5
5
5
5
5
5
5
4
4
4
4
4
4
4
4
4
3
3
3
3
3
3
3
3
3
3
3
3
3
3
3
3
4
4
4
4
4
4
4
4
4
4
4
4
4
4
3
3
2
2
2
2
2
2
2
3
3
3
3
3
3
3
3
4
4
4
4
4
4
4
4
4
4
4
4
4
4
4
4
4
4
4
4
4
4
4
4
4
4
4
4
4
4
4
4
4
4
4
4
3
3
3
3
3
3
3
3
3
3
3
3
3
3
3
3
3
3
3
3
3
3
3
3
3
3
3
3
3
4
4
4
4
4
4
3
3
3
3
3
3
3
3
3
3
3
3
3
3
3
3
3
3
3
3
3
3
3
3
3
3
3
3
3
3
3
3
3
3
3
3
3
3
3
3
3
3
3
3
3
3
3
3
3
3
4
4
4
3
3
3
3
3
3
3
3
3
3
3
3
3
3
3
3
3
3
3
3
3
3
3
3
3
3
3
3
3
3
3
3
3
3
3
3
3
3
3
3
3
3
3
3
3
3
3
3
3
3
3
3
3
3
3
3
3
3
3
3
3
3
3
3
3
3
3
3
3
3
3
2
3
3
3
3
5
5
5
5
5
5
5
5
5
5
4
4
4
4
4
4
4
4
4
4
4
4
4
4
4
4
4
4
5
5
5
5
5
5
5
5
5
5
5
5
5
5
5
5
5
5
5
5
5
5
5
5
5
5
5
5
5
5
6
6
6
6
6
6
6
7
7
7
7
7
7
7
7
7
7
7
7
7
7
9
9
9
9
10
10
10
10
10
10
11
11
11
11
11
11
11
11
11
11
11
11
11
11
11
11
11
11
11
11
11
11
11
10
10
10
10
10
10
10
10
10
10
10
10
9
9
9
9
9
9
9
9
9
9
9
9
9
9
9
9
10
10
10
10
10
10
10
11
11
11
11
11
11
11
11
11
13
13
13
13
13
13
13
14
14
14
14
14
14
14
17
17
17
17
17
16
16
16
16
16
16
16
17
17
16
17
17
17
17
17
17
17
17
17
17
17
19
20
20
20
20
20
20
20
20
20
20
21
21
21
21
21
21
21
21
21
21
21
21
21
21
20
20
20
20
20
20
20
20
20
20
20
20
20
20
20
20
21
23
23
24
25
28
28
29
30
30
30
30
29
29
29
29
31
31
31
31
31
31
31
31
32
32
32
29
29
29
29
29
30
30
30
30
30
31
31
31
31
31
33
33
33
33
33
33
33
33
33
31
31
31
31
31
31
31
31
31
31
31
31
31
31
31
31
31
32
32
30
30
29
29
29
29
30
31
31
31
31
31
31
31
31
32
33
33
34
34
34
35
35
35
32
31
31
30
30
30
30
30
29
29
29
29
29
30
29
29
29
28
28
29
29
29
29
29
29
29
29
29
29
29
29
29
29
29
29
29
29
29
27
28
28
28
28
28
28
28
27
27
27
27
27
27
33
95
174
178
187
189
191
209
212
217
222
226
228
229
230
230
231
237
237
235
236
237
238
238
238
241
241
247
249
253
268
268
273
274
275
275
282
282
286
289
292
292
292
297
307
346
347
349
354
351
353
355
355
358
363
372
373
374
375
374
384
385
393
397
402
409
410
410
410
411
420
440
440
445
451
454
454
456
456
456
465
468
475
477
478
479
480
480
507
505
510
518
522
523
523
529
531
531
532
531
532
536
539
541
541
541
545
545
543
544
535
538
542
548
554
555
555
556
559
558
555
555
562
569
571
571
567
565
569
570
573
574
574
576
577
579
588
589
589
589
590
591
591
592
594
592
597
591
590
594
591
588
578
581
581
583
589
594
594
593
591
580
579
578
580
579
579
589
592
592
594
594
592
591
589
589
589
589
591
582
571
555
554
555
554
565
568
571
569
560
548
542
540
541
541
543
547
547
540
496
497
487
476
471
455
455
459
456
456
458
458
457
457
456
456
461
464
459
464
466
464
463
448
448
452
449
448
445
438
430
430
432
432
431
428
428
429
428
434
440
439
437
436
437
437
442
443
437
429
431
410
414
410
410
410
392
385
386
380
387
374
370
367
368
368
368
367
367
368
368
368
368
368
367
369
372
375
374
380
380
378
377
377
371
372
373
374
373
373
370
370
368
371
374
380
381
381
382
385
386
387
387
387
389
389
392
394
392
392
387
382
368
368
371
368
368
359
348
342
339
341
339
337
337
338
338
339
335
333
334
333
333
333
331
328
326
322
321
316
311
290
270
255
246
245
238
232
235
237
236
239
243
243
243
243
243
243
242
242
242
241
238
237
238
239
242
241
240
241
244
243
237
237
236
237
240
238
240
238
241
241
241
241
243
244
245
244
245
245
248
248
248
249
249
249
247
245
244
245
243
242
242
240
239
239
240
240
241
245
246
245
246
251
244
245
236
202
173
173
175
173
172
172
166
166
186
190
190
189
190
185
192
192
198
202
201
202
202
202
203
203
201
193
197
200
208
208
204
202
198
198
196
196
196
199
201
202
202
206
214
212
208
207
203
203
204
204
204
204
205
208
208
213
219
230
231
232
232
232
228
228
230
230
231
231
231
231
232
232
232
234
236
236
236
237
239
242
243
244
244
244
249
249
249
251
254
255
254
253
253
253
255
255
255
256
264
265
269
276
277
279
279
278
278
278
279
279
279
280
278
279
279
279
280
284
283
285
296
297
299
307
308
303
297
296
295
294
296
297
296
295
294
293
293
296
296
302
303
303
302
302
302
300
299
299
298
298
298
300
300
300
300
300
300
299
300
300
300
304
304
303
303
303
303
301
302
301
301
302
306
304
304
305
304
301
302
303
308
308
308
305
307
307
309
308
308
308
311
309
308
311
304
302
297
295
291
291
293
293
292
292
286
285
286
283
282
279
278
273
273
273
273
276
276
276
276
277
276
275
274
276
276
271
270
271
271
266
253
221
206
202
194
194
196
193
196
194
192
177
164
151
148
145
145
144
142
143
140
147
146
143
143
144
149
154
153
155
154
156
156
154
156
157
157
158
158
161
163
164
165
167
168
170
170
170
172
172
172
173
173
183
185
185
185
185
188
187
188
192
193
195
195
191
192
198
201
200
199
199
198
198
199
205
205
208
212
212
214
220
221
220
211
209
208
209
211
213
214
215
216
216
215
216
214
214
212
211
211
211
218
224
223
223
223
227
228
232
232
232
230
227
228
228
232
232
233
232
231
232
232
232
233
234
234
234
235
235
235
237
239
240
243
243
243
243
243
243
243
243
243
243
243
244
244
243
243
243
243
243
244
244
245
246
246
247
248
248
248
247
248
248
251
252
254
254
254
254
256
256
256
256
256
258
255
259
258
256
256
259
261
262
264
261
258
259
255
255
252
251
252
255
254
254
254
250
257
253
253
254
254
254
258
260
265
264
265
265
268
269
273
273
273
272
273
273
269
273
271
267
267
263
270
271
273
273
273
278
275
275
276
278
281
280
280
278
286
287
286
289
290
293
304
305
304
294
292
296
297
303
302
296
297
286
288
288
290
290
289
297
297
297
297
296
295
298
297
301
301
300
297
295
294
297
301
303
303
303
303
304
305
305
305
307
309
309
313
312
312
312
312
309
309
311
311
315
314
315
313
312
299
290
290
289
295
296
296
295
297
297
298
298
297
297
298
299
298
300
300
302
304
303
307
307
307
308
308
309
309
309
312
314
315
315
315
318
320
321
320
320
320
320
321
323
327
331
330
330
329
329
331
332
333
334
333
331
319
316
314
308
306
299
297
297
295
296
297
297
297
297
294
295
294
297
297
287
245
222
222
222
222
224
224
218
212
212
213
204
203
204
201
202
195
191
191
192
190
179
179
179
181
179
181
180
180
178
177
175
174
173
173
172
173
172
171
169
170
168
164
164
154
154
154
153
153
153
152
153
154
154
154
149
148
146
145
145
145
148
148
148
148
148
150
151
151
152
154
154
154
154
156
155
155
155
154
154
154
154
154
154
153
153
147
136
129
128
128
120
119
118
118
110
107
94
93
92
91
94
94
94
90
89
89
86
88
89
88
93
92
90
89
90
90
89
91
91
95
96
97
97
96
101
102
104
105
106
106
107
106
105
105
103
103
103
103
103
103
103
103
103
103
103
103
103
104
104
105
105
105
106
108
108
110
110
114
116
117
119
119
119
122
123
124
127
127
127
127
127
127
127
129
129
134
134
130
125
124
125
124
124
124
124
124
129
130
129
129
129
128
128
129
130
130
130
131
133
133
133
133
136
136
137
138
137
137
139
140
141
142
142
142
142
143
142
140
140
140
141
141
142
142
144
144
144
144
146
148
148
154
152
151
151
149
149
150
151
152
147
147
140
140
140
140
139
139
140
139
139
138
138
135
127
125
123
124
124
123
120
120
123
124
118
118
121
123
123
123
123
123
123
122
123
123
122
121
125
125
128
128
128
128
127
126
125
125
125
125
126
126
125
128
135
131
133
132
132
133
135
136
137
138
138
139
141
142
148
152
153
154
154
154
155
156
156
155
156
168
167
167
171
174
177
176
183
187
188
196
192
198
200
198
200
199
196
206
206
208
206
202
200
197
197
196
196
196
200
198
197
195
196
189
189
189
189
188
188
188
188
188
190
190
190
190
191
194
193
193
194
194
194
194
198
201
201
203
203
203
204
206
206
204
205
205
202
202
202
203
203
203
203
203
203
204
206
207
211
212
214
214
215
219
225
225
228
228
228
228
228
228
229
229
231
231
232
235
236
236
236
237
238
238
239
243
248
248
248
248
249
249
252
252
251
252
253
251
252
252
253
255
255
259
261
261
265
265
267
265
266
264
257
255
255
255
255
255
255
244
243
243
243
243
244
243
243
243
230
231
230
228
226
226
225
231
232
230
226
230
225
226
224
228
226
224
200
195
192
194
194
194
190
191
197
196
196
196
197
197
199
207
209
209
213
214
210
211
214
213
213
218
220
220
220
222
223
225
221
222
220
220
220
226
226
228
229
229
229
232
232
233
232
227
228
224
229
231
232
249
252
252
251
249
249
246
249
250
250
255
253
255
253
253
255
255
255
253
250
249
248
248
249
258
257
255
254
249
248
251
249
252
262
273
277
271
267
277
276
283
294
297
297
298
309
309
309
310
315
314
315
312
314
315
328
328
337
340
344
356
382
383
384
384
386
386
392
393
393
392
398
402
407
417
421
421
420
423
421
421
422
426
422
424
423
423
423
422
412
416
419
425
434
436
453
458
458
458
458
459
465
473
475
476
476
476
476
476
481
481
484
481
481
481
487
489
490
490
491
491
498
498
499
499
505
505
501
503
503
502
505
503
504
502
508
509
511
511
511
512
512
519
529
529
530
530
534
533
533
534
535
535
539
537
538
539
540
540
542
541
536
534
529
514
511
512
512
511
511
511
512
521
523
523
517
517
516
515
515
514
511
501
499
485
485
486
483
482
481
481
489
471
470
473
483
478
475
486
480
476
475
472
464
475
452
431
433
426
420
419
423
422
420
421
414
411
413
411
412
415
410
404
403
386
381
382
377
376
374
374
355
332
321
315
316
314
315
327
330
328
327
323
321
321
316
315
315
315
309
308
303
299
300
298
294
295
296
303
302
291
290
284
283
283
282
282
276
278
278
283
284
285
284
283
284
283
285
285
285
285
286
286
286
287
288
281
279
270
272
274
274
272
265
267
267
262
261
262
261
262
261
261
257
259
257
257
259
259
258
257
261
265
269
268
266
267
267
267
266
262
260
257
258
258
260
262
259
259
264
267
267
267
271
269
264
263
251
250
250
251
248
243
245
246
245
249
245
246
246
243
243
244
246
248
247
250
249
244
243
244
243
244
249
250
250
250
249
249
250
256
257
257
256
256
256
255
255
256
258
262
260
255
258
257
260
259
258
259
257
267
265
265
264
267
267
267
267
269
275
274
273
268
282
285
292
293
293
295
295
293
296
298
300
299
291
289
281
281
280
280
280
292
295
296
288
286
285
291
293
293
300
300
298
300
300
307
311
313
314
309
309
309
308
309
304
310
308
295
296
295
299
304
303
307
306
306
306
305
309
309
309
306
306
304
305
306
307
308
309
309
309
309
311
311
315
298
291
291
286
287
287
288
289
291
296
297
297
297
297
297
296
296
296
296
296
298
298
298
298
299
300
301
303
303
303
304
308
310
310
314
316
321
322
322
322
322
322
322
323
325
325
327
328
327
326
319
318
318
316
316
316
317
319
315
300
297
286
281
276
275
276
276
276
280
282
281
279
276
276
272
272
271
270
271
270
268
267
266
265
255
256
259
255
255
250
237
229
227
227
227
223
219
222
221
220
220
226
226
225
224
223
226
227
229
228
229
229
228
224
224
217
214
212
209
209
210
210
202
196
196
196
195
198
198
201
202
197
194
197
194
194
196
194
190
190
187
186
185
187
187
185
184
183
186
190
188
181
176
175
178
178
195
195
198
201
206
207
207
204
205
207
207
210
210
212
215
215
216
220
226
232
232
232
233
233
239
249
254
255
255
255
254
253
253
255
255
259
263
266
266
269
274
273
272
272
276
278
279
278
276
276
276
278
279
282
284
288
285
285
285
284
284
285
288
288
286
291
292
292
294
295
296
294
296
292
293
293
291
291
291
297
297
309
315
315
314
313
314
315
314
315
319
321
321
320
321
321
321
323
323
323
324
325
327
327
327
328
329
332
333
333
333
333
333
333
333
334
334
337
337
330
325
320
323
321
319
321
317
317
315
306
305
306
296
292
291
291
283
278
273
273
273
276
274
273
275
272
270
260
261
254
248
248
248
247
246
246
243
243
243
243
237
235
234
232
232
232
229
227
227
226
230
229
240
241
246
248
251
252
255
258
257
255
258
260
259
257
254
257
256
255
255
255
255
252
242
242
243
244
241
239
242
243
245
241
235
204
201
200
200
210
204
198
205
208
207
207
201
201
202
200
202
201
205
204
206
210
209
216
219
225
226
227
234
234
233
233
234
237
237
242
242
243
243
243
243
243
243
243
248
248
248
248
248
247
247
247
248
249
250
250
249
249
250
250
251
251
251
251
255
255
259
265
265
265
266
267
267
267
267
267
270
271
271
273
273
273
275
273
273
274
274
279
278
286
282
288
285
276
269
267
272
274
276
276
277
279
280
280
283
285
285
284
287
286
288
288
285
285
285
293
291
295
294
294
297
297
303
302
306
309
309
309
309
309
308
308
308
308
309
310
316
315
315
315
315
315
315
315
317
320
319
320
318
318
316
319
319
319
319
318
334
338
340
337
336
337
336
340
339
339
339
336
330
330
333
333
332
327
310
302
310
308
306
307
303
313
317
317
317
317
318
318
318
321
322
322
322
322
321
323
324
325
327
329
329
328
329
334
336
335
335
339
335
335
327
315
315
310
313
302
296
297
297
303
303
303
306
306
306
313
308
307
305
305
311
315
315
317
317
318
320
321
321
321
321
321
316
305
304
304
305
307
309
310
308
308
303
300
292
293
296
300
303
303
302
292
291
292
291
291
291
292
291
295
287
280
273
272
263
261
258
261
272
272
274
277
279
279
274
274
274
283
285
283
282
275
272
267
265
264
267
268
267
269
270
268
267
267
270
270
270
271
269
267
263
260
256
255
256
254
253
253
253
255
256
257
257
256
254
254
254
257
258
260
260
260
260
262
261
261
258
258
257
258
259
259
261
263
261
260
258
261
260
260
261
261
265
266
264
263
264
266
266
261
259
253
251
229
230
225
223
209
205
201
199
202
204
207
209
211
214
214
214
219
221
226
226
227
227
229
229
231
232
232
232
236
239
241
241
242
240
251
248
246
247
246
251
249
253
257
256
258
260
257
256
255
257
256
256
257
261
260
258
257
258
257
254
251
251
256
257
257
257
258
257
261
261
261
260
261
260
260
260
258
264
264
266
266
266
267
267
267
267
267
268
268
268
267
260
258
251
247
249
244
243
243
244
244
243
241
241
241
243
237
237
235
239
237
235
234
233
232
233
235
237
239
240
242
242
243
248
249
248
249
249
249
249
249
250
249
249
249
249
249
249
246
243
243
241
231
232
235
231
230
228
229
229
229
229
225
225
224
222
224
225
226
226
228
228
222
221
214
214
214
208
196
177
177
173
173
173
172
172
174
169
166
142
141
136
136
136
136
139
140
140
139
136
135
135
134
133
133
133
136
136
136
134
133
134
135
139
141
140
141
139
138
137
138
138
139
138
137
135
134
133
132
131
131
132
134
134
136
135
136
136
136
136
136
133
124
119
119
116
115
111
114
113
113
113
109
106
105
106
101
101
101
101
102
104
102
101
102
102
102
103
103
102
102
102
102
107
107
105
103
103
101
101
99
100
102
103
106
106
106
107
107
106
106
107
107
110
108
110
110
111
113
113
113
113
115
114
114
116
117
119
120
119
118
118
122
122
123
126
126
126
127
127
127
127
128
128
127
125
124
124
124
132
133
132
132
131
128
128
126
128
131
131
133
133
134
134
134
137
141
142
142
143
148
155
157
165
169
173
176
173
173
173
176
178
178
180
180
180
180
179
178
178
178
178
179
179
179
183
184
189
190
190
190
185
184
184
184
184
182
184
184
188
190
195
197
198
199
199
205
208
209
209
214
218
217
217
213
212
211
212
221
232
235
234
234
234
235
237
237
247
247
244
243
241
240
241
243
243
241
241
238
234
233
232
232
232
235
252
243
244
242
242
243
243
244
249
251
250
242
242
242
242
247
252
251
251
252
256
256
257
257
257
257
257
266
267
267
270
271
285
288
290
291
291
295
298
302
303
303
303
302
303
303
302
302
302
291
289
289
290
290
289
290
287
287
286
286
285
285
285
285
285
286
286
286
285
286
286
286
286
286
286
286
286
286
286
286
286
287
291
296
297
297
298
302
303
306
313
313
315
316
321
324
324
324
324
324
324
325
325
325
325
325
325
327
327
327
327
327
327
328
328
328
328
328
328
328
329
330
332
331
332
332
332
332
332
310
309
307
303
301
300
291
290
293
291
289
280
275
263
261
260
257
257
261
261
263
263
263
260
259
259
261
263
262
267
267
266
267
257
246
239
238
229
224
223
224
230
236
235
237
237
234
234
226
238
238
235
226
226
226
226
230
233
234
234
237
237
235
237
238
240
239
229
228
225
225
227
230
229
237
243
245
246
242
236
237
232
231
228
225
225
228
227
232
231
228
221
215
215
210
212
211
208
215
215
226
226
224
223
221
220
220
220
220
220
220
223
222
225
225
224
229
228
228
232
232
232
233
233
233
233
234
234
236
236
236
236
237
236
240
248
251
252
252
252
255
255
255
255
256
257
257
257
257
258
261
264
267
267
267
267
267
267
268
271
272
273
273
273
273
273
273
274
274
274
275
274
273
270
269
267
267
266
272
273
273
269
269
270
267
266
262
260
259
257
256
261
259
245
246
234
232
232
230
231
230
229
226
210
199
204
205
205
207
209
210
210
209
208
208
208
208
208
209
214
214
215
214
213
209
209
210
210
210
212
212
210
208
220
220
217
217
220
213
213
214
210
210
213
206
202
202
201
201
201
202
202
205
198
198
203
203
203
204
203
206
206
205
204
203
201
196
194
191
191
191
194
194
194
196
188
186
181
175
174
165
166
164
164
164
168
167
167
167
167
167
166
165
165
167
168
167
171
172
173
174
174
175
175
178
185
187
187
185
184
184
184
184
184
187
190
190
191
192
192
192
193
193
193
196
199
201
201
201
201
201
201
210
212
214
214
214
214
214
214
211
207
207
206
205
205
207
207
206
204
198
189
190
184
183
181
181
182
181
181
178
176
176
175
178
178
178
178
178
178
178
180
180
182
183
179
178
178
178
178
178
178
178
178
180
181
181
181
181
183
183
183
185
185
185
185
185
185
186
186
186
187
186
186
186
186
186
186
187
189
193
189
188
188
187
187
187
186
186
186
186
186
186
185
185
185
185
185
186
186
186
186
190
189
188
188
189
188
189
188
189
189
188
186
173
172
166
161
161
162
161
158
158
152
146
146
145
144
141
136
134
136
135
123
111
110
110
110
110
110
117
116
116
114
113
113
112
112
113
114
113
112
110
107
107
107
107
107
107
106
105
103
103
102
101
101
101
106
105
104
106
106
105
105
104
104
104
104
101
94
93
93
92
94
92
91
91
91
89
89
89
89
89
89
89
89
92
92
92
93
92
90
92
95
95
96
95
94
95
95
94
94
94
94
93
95
96
96
95
95
96
96
96
97
97
98
98
99
98
97
97
100
100
101
103
106
107
106
106
106
106
112
113
111
110
112
113
113
117
118
118
118
117
117
117
117
118
120
120
121
122
123
124
127
129
130
132
132
132
133
133
135
136
135
135
133
131
133
131
133
131
131
131
131
132
132
132
132
136
136
138
139
139
141
142
142
144
144
144
146
148
145
143
142
136
136
134
134
134
136
136
136
132
131
130
130
128
128
129
129
129
129
130
130
129
129
130
130
133
133
134
134
133
134
137
137
137
137
136
134
134
136
136
136
136
136
136
136
134
134
134
135
131
130
130
126
123
117
116
118
118
118
118
118
116
118
122
118
119
119
119
119
120
116
114
114
114
113
114
113
114
115
114
114
114
118
119
120
118
118
117
119
126
131
131
130
131
124
124
124
124
123
121
120
121
126
124
122
122
121
122
118
128
130
127
126
126
127
127
127
128
128
128
128
128
128
128
129
130
130
130
133
133
133
133
132
132
132
134
134
134
136
136
136
135
129
129
132
135
136
135
135
136
137
137
138
139
140
141
142
143
146
148
151
153
153
154
157
156
152
154
151
151
152
152
152
155
155
162
163
163
164
167
167
167
168
169
170
171
171
171
170
170
170
172
172
172
172
174
174
174
173
173
173
172
172
174
173
173
173
172
172
172
176
178
179
178
178
179
178
180
180
180
179
179
179
179
179
180
183
183
185
185
184
184
184
184
184
184
183
183
183
184
185
184
184
184
184
190
192
197
198
200
201
207
208
214
213
213
212
212
213
213
214
214
214
210
208
205
202
200
200
198
198
201
201
202
201
200
200
202
205
206
206
204
201
200
199
201
206
206
205
204
207
208
208
208
209
208
208
208
208
208
207
204
197
181
179
180
178
178
179
179
178
179
177
172
172
172
168
160
148
148
149
149
148
149
146
146
146
147
147
148
148
148
148
148
148
148
148
148
148
147
147
142
142
140
134
134
134
134
133
134
133
133
132
132
132
135
135
135
135
135
135
135
135
135
135
135
135
135
136
136
136
133
132
130
131
131
131
131
130
130
130
130
132
134
134
134
130
130
130
130
131
129
128
126
125
124
122
122
122
119
120
118
114
106
104
99
99
99
96
96
96
89
84
85
85
85
78
76
75
75
75
75
72
73
71
71
70
70
71
70
68
67
67
67
65
65
65
65
64
65
64
63
62
62
59
56
54
54
53
53
53
53
54
53
53
53
53
53
53
53
53
53
52
52
50
53
53
54
54
53
53
53
53
53
52
52
53
51
50
48
47
47
49
47
47
48
48
48
48
49
50
50
50
50
50
50
50
51
51
51
51
51
50
50
50
49
48
46
45
43
44
47
43
42
42
43
43
43
43
43
43
43
43
43
43
43
43
43
43
43
43
44
44
44
44
45
45
44
44
45
46
45
47
47
47
47
47
47
48
49
52
53
53
52
52
52
52
52
53
53
55
54
55
55
55
55
55
55
56
56
57
57
57
57
57
59
59
59
60
62
64
64
64
63
63
64
69
70
70
71
67
67
66
66
67
67
68
68
69
69
69
67
68
68
69
71
71
71
71
71
71
71
71
71
69
68
71
73
73
73
73
73
73
73
74
75
76
76
76
76
76
81
81
82
83
83
83
83
83
83
83
83
84
84
84
86
86
86
86
86
85
86
86
86
86
86
85
86
87
88
86
86
89
90
91
91
94
94
94
94
95
95
98
98
98
101
101
101
100
99
96
96
97
97
97
97
97
97
97
98
98
97
98
94
93
92
93
91
91
92
93
93
94
94
93
93
94
95
94
95
95
95
95
94
92
92
93
93
93
94
93
94
94
94
93
93
91
92
92
89
89
85
86
89
87
87
87
86
86
89
88
88
89
89
88
87
86
86
87
92
93
92
94
94
95
94
94
94
97
100
100
99
103
104
106
107
107
107
107
107
107
108
108
107
107
107
101
100
95
96
96
96
92
93
91
91
90
91
91
91
91
91
92
91
90
89
87
88
89
88
89
90
90
92
93
93
93
93
93
93
93
94
93
93
92
92
92
94
95
96
96
96
96
97
97
98
97
96
95
94
95
93
93
93
94
97
97
97
97
97
98
97
97
97
97
98
98
98
98
99
99
99
99
99
98
97
97
97
95
95
94
94
94
94
94
95
95
95
95
95
95
95
97
96
96
95
93
92
90
90
91
90
90
90
93
93
93
94
94
93
92
91
89
91
91
91
91
91
91
91
90
90
89
89
89
89
88
88
87
87
84
82
88
87
87
87
87
83
83
83
83
83
83
83
82
81
81
79
79
75
65
64
63
63
61
61
61
61
59
57
56
56
56
55
53
51
51
50
50
50
49
49
49
49
49
49
49
49
49
49
49
49
49
49
49
49
49
49
49
50
50
49
49
49
49
49
51
53
55
55
55
55
54
55
56
56
56
56
56
56
59
59
58
57
57
57
57
56
57
57
57
57
57
57
56
55
55
56
56
57
57
57
57
57
57
57
57
57
57
57
59
59
59
57
56
57
57
57
57
58
58
58
59
59
59
59
59
59
59
59
59
59
59
59
59
59
59
59
59
59
59
59
56
56
56
57
56
56
55
52
49
47
47
47
45
44
45
43
43
43
42
42
42
41
42
42
42
42
42
42
42
42
42
41
41
41
41
41
41
41
41
41
41
41
41
41
41
41
41
41
41
41
43
43
44
44
44
44
44
44
44
44
43
44
44
44
44
43
42
43
43
44
44
43
41
41
42
42
42
42
42
42
42
42
42
42
42
42
41
41
41
41
39
39
35
36
36
36
36
36
37
36
36
36
36
36
35
34
33
33
33
32
32
32
32
31
31
31
32
32
32
33
33
33
32
31
31
30
30
31
32
32
34
34
33
33
32
30
31
31
31
31
31
30
30
32
32
33
33
33
31
31
31
31
31
31
31
31
31
30
30
30
30
30
30
30
30
30
30
30
30
30
30
31
30
30
30
29
29
29
30
35
37
40
41
41
41
41
41
41
41
40
40
39
39
39
38
38
37
37
37
41
42
42
43
43
44
44
44
44
44
44
44
45
45
45
45
47
48
49
49
49
50
50
50
50
50
53
53
53
53
52
52
51
50
50
50
50
49
48
47
49
48
48
48
48
47
47
47
47
47
47
47
47
47
47
47
47
47
46
46
46
46
46
47
47
47
47
47
47
47
47
47
47
48
47
45
45
45
45
45
45
45
45
45
45
45
45
45
45
45
44
44
44
44
44
44
45
47
47
45
45
43
44
42
43
44
44
45
46
46
47
46
46
47
47
47
48
48
48
48
48
48
48
48
48
48
49
49
49
50
50
51
50
53
53
53
53
51
50
51
51
50
50
51
52
52
52
52
51
49
48
48
48
48
48
47
47
47
48
48
49
49
49
50
50
50
50
50
52
52
52
52
52
53
53
52
52
50
48
48
48
48
48
50
50
51
51
52
51
53
53
51
51
51
51
51
50
50
50
55
53
53
53
55
54
54
54
54
55
56
56
57
58
59
59
59
59
59
59
59
59
57
57
57
57
57
57
57
57
57
57
57
58
59
60
63
62
62
62
62
62
62
61
62
63
64
64
64
65
65
65
66
66
66
65
61
60
60
59
59
59
59
60
63
63
63
63
61
61
61
60
60
60
60
61
63
63
63
63
65
67
67
69
69
69
69
69
69
69
71
71
71
71
71
72
72
72
72
72
72
72
72
72
71
71
71
71
71
71
71
71
71
71
71
70
71
71
70
71
71
71
71
71
71
71
71
71
72
72
72
72
72
72
72
72
71
72
73
73
73
73
73
73
73
73
75
76
76
75
75
75
76
73
73
71
71
72
72
73
73
73
75
70
70
70
68
66
66
65
65
65
65
66
66
65
65
64
64
64
63
62
62
62
63
64
64
64
65
65
65
65
67
70
71
71
71
71
71
71
71
65
63
60
60
59
56
55
52
52
52
48
47
49
49
49
49
49
48
48
48
48
47
43
42
42
42
42
42
45
46
49
49
49
49
49
52
51
51
50
49
49
50
52
52
55
57
59
59
67
68
68
68
68
68
67
67
67
67
68
68
68
71
71
71
72
72
72
71
72
72
71
71
71
72
72
73
73
73
74
74
74
74
74
74
74
73
73
73
72
72
72
72
72
72
72
73
73
73
74
74
74
74
75
76
76
75
75
75
75
75
75
74
74
74
74
75
75
75
73
73
73
73
73
73
73
73
73
73
73
73
73
74
74
74
73
73
73
73
73
73
73
73
73
73
74
74
74
74
74
74
73
73
74
74
74
74
74
74
74
74
73
72
71
71
71
69
68
68
68
68
68
68
68
66
64
64
64
64
64
64
66
68
68
67
67
67
67
68
67
67
67
67
67
67
66
66
66
66
63
61
53
55
55
55
53
51
51
50
50
50
52
52
55
54
54
54
54
53
53
53
53
53
53
53
53
54
53
51
51
50
40
37
37
34
33
28
28
28
28
28
29
30
30
30
30
31
31
31
32
32
31
31
31
33
33
33
33
33
33
33
33
33
33
33
33
33
33
33
34
34
33
33
32
33
33
33
35
34
34
34
35
35
35
38
37
37
37
38
38
39
39
40
40
40
41
40
40
40
41
41
41
41
41
41
42
43
44
43
43
43
43
43
43
43
44
43
43
46
46
46
46
47
47
47
47
47
47
46
46
46
47
47
51
51
51
51
51
51
52
52
52
52
52
52
52
52
53
53
53
51
51
50
51
51
52
53
53
53
53
53
53
53
48
48
47
47
48
48
48
49
49
47
47
47
47
47
54
59
59
59
59
59
59
59
59
59
62
62
62
63
63
63
64
64
64
64
63
61
60
60
60
60
60
62
62
62
61
61
61
61
61
61
61
61
61
61
61
61
60
60
61
59
59
59
59
59
61
60
60
59
59
56
55
55
56
56
57
58
58
59
59
59
60
60
60
59
58
57
57
57
57
57
57
57
58
58
58
58
58
58
58
58
58
59
58
57
57
57
57
58
58
58
58
58
58
58
58
57
55
56
55
54
54
54
55
55
55
55
55
54
54
54
54
55
55
57
57
57
57
58
58
58
58
58
58
58
59
59
59
59
59
59
59
59
59
59
59
58
58
59
62
62
65
65
65
66
66
67
67
67
67
67
66
67
67
66
66
66
67
67
67
68
67
67
67
65
64
64
64
68
69
66
65
65
64
63
63
62
60
60
59
58
58
55
56
56
56
54
51
50
50
49
48
48
48
49
50
50
49
47
47
47
47
46
47
47
47
46
46
47
47
47
47
47
47
50
50
50
51
51
51
51
52
54
54
54
54
54
54
54
57
58
58
58
59
59
59
59
59
60
61
61
61
61
61
61
61
62
60
60
62
62
61
62
59
59
61
62
61
60
62
61
60
62
62
65
65
65
65
65
65
65
66
67
67
66
67
67
67
67
67
67
68
66
68
67
67
67
68
68
65
65
65
66
65
65
65
65
65
66
67
67
67
67
66
67
70
69
68
67
67
66
66
66
65
65
65
65
65
65
67
67
69
68
68
68
68
66
66
65
65
65
65
65
65
65
65
65
65
65
64
64
64
64
64
64
63
63
64
63
64
65
65
65
65
65
65
66
66
66
65
65
62
62
63
62
61
60
58
58
58
61
61
60
60
60
60
60
59
58
57
57
56
56
55
55
55
55
54
53
53
55
56
58
58
59
58
58
58
60
60
61
61
61
59
59
59
59
58
57
55
53
53
52
52
53
53
48
49
49
48
48
44
44
45
46
46
45
45
46
45
44
44
42
43
43
43
43
42
42
42
42
42
42
43
43
43
45
45
45
46
46
46
46
46
47
47
47
47
47
47
47
47
48
47
47
47
47
47
47
48
47
47
47
47
47
46
46
46
45
45
45
45
45
45
47
47
47
47
47
47
47
47
47
47
48
47
47
47
47
47
47
47
47
47
47
47
46
45
45
43
43
43
43
44
45
45
45
44
44
42
42
42
42
43
43
43
41
41
41
42
42
42
43
42
42
42
42
43
46
46
46
42
43
43
42
42
39
36
36
36
36
36
36
36
36
36
37
37
37
35
35
36
35
35
35
35
35
36
35
35
35
35
35
35
36
36
36
36
36
36
36
36
36
36
36
35
35
35
35
34
34
34
34
33
33
33
33
33
33
31
31
23
23
23
23
23
22
22
22
23
23
23
23
26
29
29
29
29
29
35
86
87
89
97
101
101
103
104
105
106
107
106
105
115
118
119
119
118
119
120
120
120
120
123
126
129
128
128
130
132
133
133
133
133
135
138
139
146
148
148
148
148
148
149
150
152
154
154
154
154
161
161
162
162
162
162
162
162
162
162
162
161
160
161
161
161
161
163
163
164
164
164
165
166
169
173
174
174
174
174
177
178
178
177
176
176
180
180
188
189
194
196
197
198
198
199
201
201
202
205
206
206
206
207
207
207
207
207
207
207
207
207
209
210
215
212
207
208
207
207
211
211
211
211
212
212
212
212
213
214
214
216
217
217
218
218
218
220
221
221
223
223
223
223
223
223
223
223
224
224
226
226
226
226
226
226
220
214
205
204
202
201
201
201
198
195
192
181
181
179
179
177
166
163
163
163
164
164
161
160
159
156
153
147
146
148
148
148
148
146
142
141
140
140
141
141
142
142
144
144
143
142
144
145
145
145
145
145
144
144
144
143
143
143
144
143
142
142
142
141
141
139
139
138
137
135
129
126
125
125
126
125
122
120
124
118
116
114
116
116
115
113
113
107
107
107
107
106
106
104
97
96
93
93
92
91
87
84
84
84
83
83
83
83
83
83
83
83
83
83
83
84
83
83
82
80
80
80
81
81
81
81
81
81
81
81
81
81
80
80
79
79
79
79
80
81
82
82
82
82
82
82
82
82
83
83
83
83
83
83
83
83
82
73
71
71
66
65
65
65
69
69
66
65
64
64
64
64
64
64
64
64
62
61
60
60
59
59
59
59
58
58
57
57
57
57
57
57
57
55
53
53
50
50
50
50
50
50
50
47
47
47
47
47
43
43
43
42
42
41
38
34
31
31
31
30
30
30
30
30
29
29
29
29
30
29
29
26
26
26
26
26
26
25
25
25
25
23
23
23
23
23
23
23
22
22
20
20
19
19
19
19
19
19
19
19
19
19
19
19
19
19
20
19
19
19
19
18
18
18
18
17
17
16
17
17
17
17
17
16
15
15
15
15
12
12
12
12
12
11
11
11
11
11
11
11
11
11
11
11
11
11
11
11
11
11
11
11
11
11
11
11
11
11
11
11
12
12
12
12
11
11
11
11
11
11
11
11
11
11
11
11
11
11
11
11
11
11
11
11
11
11
11
11
11
11
12
12
12
13
13
11
11
11
11
11
11
11
11
11
11
11
11
11
11
11
11
11
11
11
11
11
11
10
10
10
10
10
10
9
9
9
9
9
9
8
8
8
8
8
8
8
8
9
9
9
10
10
10
10
10
10
10
10
10
10
10
10
10
10
10
10
10
10
10
10
10
10
10
10
11
11
11
11
11
11
11
11
11
11
11
11
11
11
11
11
11
11
11
12
12
12
12
12
12
12
12
12
12
14
14
14
15
14
14
14
14
14
14
14
14
14
14
14
13
13
13
12
12
12
12
12
12
12
11
11
11
11
11
11
11
11
11
11
11
11
11
11
11
11
11
11
11
11
11
11
11
10
10
10
10
11
11
11
11
11
11
11
11
11
11
11
11
10
10
10
10
10
11
10
11
11
11
11
11
11
11
11
11
11
11
11
11
11
11
11
11
10
10
10
10
10
11
11
11
11
11
11
11
11
11
11
11
10
10
10
10
10
10
10
10
10
10
10
11
11
11
11
11
11
11
11
11
11
11
11
11
11
11
11
11
11
11
11
10
10
10
10
10
10
10
10
10
10
10
10
10
10
10
10
10
10
10
10
10
10
10
10
8
8
8
7
8
9
9
9
9
9
9
9
9
10
10
10
9
9
9
9
9
9
9
9
9
9
9
9
9
8
8
8
8
8
8
8
8
8
8
8
8
8
8
8
8
8
8
8
8
8
8
8
8
8
8
8
8
8
8
8
8
8
8
8
8
8
8
8
8
8
8
8
8
8
8
8
8
8
7
7
7
7
7
6
6
6
6
6
6
6
6
6
6
6
6
6
6
5
5
5
5
5
5
3
3
3
3
3
3
4
4
4
4
4
5
5
5
5
5
5
5
5
4
4
4
4
4
4
4
4
4
4
4
3
3
3
3
3
3
3
3
3
3
3
3
2
2
2
2
2
2
2
2
2
2
2
2
2
2
2
2
2
2
2
2
2
2
2
2
2
2
2
2
2
2
2
2
2
3
3
3
3
3
3
3
3
3
3
3
2
2
2
2
2
2
2
2
2
2
2
2
2
2
2
2
2
2
2
2
2
2
2
2
2
2
2
2
2
1
1
1
1
1
1
1
1
1
1
1
1
1
1
1
1
1
1
1
1
1
1
1
1
1
1
1
1
1
1
1
1
2
2
2
3
3
3
3
3
4
4
4
4
4
4
4
4
4
4
4
4
4
4
4
4
4
4
4
4
4
4
5
5
5
5
5
5
5
5
5
5
5
6
6
6
6
6
6
6
7
7
7
7
7
7
7
7
7
7
7
6
6
6
6
6
6
6
6
7
7
7
7
6
6
6
6
6
6
6
6
6
6
6
6
6
6
6
6
6
6
6
6
6
6
6
6
6
6
8
8
8
8
8
8
8
8
8
8
8
8
8
8
8
8
8
8
9
9
9
9
9
9
9
9
9
9
9
9
9
9
9
9
9
9
9
9
9
10
10
10
10
10
10
10
10
10
10
11
11
11
11
11
11
11
11
11
11
11
11
11
11
11
11
11
11
11
11
11
11
11
11
11
11
12
13
13
13
13
13
13
13
12
12
12
11
11
11
11
11
11
11
11
10
10
10
10
10
10
10
10
10
10
10
10
10
10
10
10
10
10
10
10
10
10
10
10
10
10
10
10
10
10
10
10
10
10
10
10
10
10
10
10
10
10
10
10
10
10
10
10
10
10
10
10
10
10
10
10
10
9
9
9
9
9
9
9
9
8
8
8
5
5
5
5
5
5
5
5
6
6
6
6
5
5
5
5
5
5
5
5
5
5
5
5
5
5
5
5
5
6
6
6
6
6
6
6
6
6
6
6
6
6
6
6
6
6
6
6
6
6
6
6
6
6
6
6
6
6
5
5
5
5
5
5
5
5
5
5
5
5
6
6
6
5
5
5
5
5
5
5
5
5
5
5
6
6
5
5
5
4
4
4
4
4
4
4
4
4
4
4
4
4
4
4
4
4
4
4
4
4
4
4
4
4
4
4
4
4
4
4
4
5
5
5
5
5
5
5
5
5
5
5
5
5
5
5
5
5
5
5
5
5
5
5
5
5
5
5
5
5
5
5
5
5
5
6
6
6
6
6
6
6
6
6
6
6
6
6
6
6
6
7
8
8
8
8
8
8
8
8
8
8
8
8
6
6
6
6
6
6
6
6
6
6
6
6
6
6
6
6
6
6
6
6
6
6
6
6
6
6
6
6
6
6
6
6
6
6
6
6
6
6
6
6
6
6
6
6
6
5
5
5
5
5
5
5
5
5
5
5
5
5
5
5
5
5
5
5
5
5
5
5
5
5
5
5
5
5
5
5
5
5
5
5
5
5
5
5
5
5
5
5
4
4
4
4
4
5
5
5
5
5
5
5
5
5
5
5
5
5
5
5
5
5
6
7
8
8
8
8
8
8
8
8
8
8
8
8
8
8
9
9
8
8
8
8
8
8
8
9
9
10
9
9
9
9
9
9
9
9
9
9
9
9
9
9
9
9
9
9
9
9
9
10
10
10
9
9
9
9
9
9
9
9
9
9
9
9
9
9
9
9
9
10
10
10
10
10
10
10
10
10
10
10
10
10
11
11
11
11
11
11
11
11
11
11
11
11
11
11
11
11
11
11
11
11
11
11
11
11
11
11
11
11
12
12
12
12
12
12
12
12
11
11
12
12
12
12
12
14
14
14
14
14
14
14
14
14
14
14
14
14
14
14
14
14
14
14
13
13
13
13
13
13
13
13
12
12
12
12
12
12
12
12
11
11
11
11
11
11
11
11
11
11
11
11
11
11
11
11
11
11
11
11
11
11
11
11
11
11
11
11
11
11
11
11
10
10
10
10
10
10
10
10
10
10
10
10
10
10
10
8
8
8
6
6
6
6
6
6
5
5
5
5
5
5
5
5
5
5
5
5
5
5
3
3
3
3
3
3
3
3
3
3
3
3
3
3
3
3
3
3
3
3
3
2
2
1
1
1
1
1
0
0
0
0
0
0
0
0
0
0
0
0
0
0
0
0
0
0
0
0
0
0
0
0
1
1
1
1
1
1
1
1
1
1
1
1
1
1
1
1
1
1
1
1
1
1
1
1
1
1
1
1
1
1
1
1
1
1
1
1
1
1
1
1
1
1
1
1
2
3
3
4
4
4
4
4
4
4
4
4
4
4
4
4
4
4
4
4
4
4
4
4
4
4
4
4
4
4
4
4
4
5
5
5
5
5
5
5
5
5
5
5
5
5
5
5
5
5
5
5
5
5
4
4
4
4
4
4
4
4
4
5
5
5
5
5
5
5
5
5
5
5
5
5
5
5
5
5
5
5
5
5
5
5
5
5
5
5
5
5
5
5
5
5
5
5
5
5
5
5
5
5
5
5
5
5
5
5
5
5
5
5
5
5
5
5
5
5
5
5
5
5
5
5
5
5
5
5
5
5
5
5
5
5
5
5
5
5
5
5
5
4
4
4
4
5
5
5
5
5
5
5
4
4
4
4
4
4
4
4
4
4
5
5
5
5
5
5
5
5
6
6
8
8
8
8
8
8
8
8
8
8
8
8
8
9
9
9
10
10
10
10
11
11
11
11
11
11
10
10
10
10
10
10
10
10
10
11
10
10
10
10
11
11
11
11
11
11
11
11
11
11
11
11
11
11
11
11
11
11
12
12
12
12
15
16
17
18
19
20
21
23
23
23
23
23
23
23
23
23
23
23
23
23
23
23
23
23
23
23
23
25
25
25
25
25
25
25
25
25
25
25
24
25
25
25
25
27
26
26
26
26
26
26
26
27
27
28
28
28
28
28
28
28
28
28
28
28
28
28
28
28
28
28
29
29
29
29
29
29
29
29
29
30
34
35
35
35
35
36
37
37
37
37
37
37
37
37
37
37
36
36
36
36
36
36
36
36
36
36
36
36
37
37
36
36
36
36
36
36
36
36
36
36
36
36
36
36
36
36
36
36
35
34
34
34
34
34
34
35
35
35
37
36
35
35
35
35
35
35
35
35
35
34
35
35
35
35
35
33
33
33
33
33
34
33
30
31
29
29
30
30
31
29
29
29
29
30
30
29
29
29
28
27
27
27
27
26
26
26
26
25
25
25
25
25
25
25
25
25
25
25
25
25
23
23
23
23
23
23
23
23
23
22
22
22
22
21
21
21
21
21
21
21
21
21
21
21
21
21
21
21
21
21
21
21
20
21
21
21
21
22
21
21
21
21
21
21
21
21
21
21
20
20
20
20
20
20
20
20
20
20
20
18
18
18
18
18
18
18
18
18
18
17
17
17
17
17
17
17
17
17
17
17
17
17
17
17
17
17
17
17
17
17
17
17
17
17
17
17
16
14
15
15
15
15
15
15
15
15
16
16
16
16
16
16
16
16
16
16
16
16
16
16
16
16
16
16
15
15
15
15
15
13
13
13
13
12
12
12
12
12
12
12
12
12
12
11
11
11
11
11
11
11
11
11
11
11
11
11
11
11
11
11
11
11
11
11
11
11
11
11
11
11
11
11
11
11
11
11
11
10
10
10
10
10
10
10
11
11
11
11
11
11
11
11
11
11
11
11
11
11
11
11
11
11
11
11
12
12
12
12
12
12
12
12
12
12
12
12
12
12
13
14
14
13
13
13
13
13
13
13
13
13
13
14
14
15
15
15
15
15
14
14
15
15
15
15
15
15
15
16
16
16
16
16
16
16
16
15
15
15
15
15
15
15
17
17
17
17
17
17
17
17
17
17
17
17
16
16
16
16
16
16
16
16
16
16
16
16
16
16
16
17
17
17
17
17
17
17
17
17
17
17
17
17
17
17
17
17
17
17
17
17
17
17
17
17
17
17
17
17
17
17
17
17
17
17
18
18
18
18
18
17
17
17
17
17
17
17
17
17
17
17
17
17
17
17
17
17
17
16
16
16
17
17
17
17
17
17
17
17
17
17
17
17
17
17
17
17
17
17
17
17
17
17
17
17
17
17
17
17
17
17
17
16
16
16
16
16
16
16
16
16
15
15
15
14
14
14
14
14
14
14
14
14
14
14
15
15
15
15
15
15
15
15
14
14
14
14
14
14
14
14
14
14
14
14
13
13
13
13
14
14
14
13
13
12
13
13
13
13
13
13
13
13
13
13
14
15
16
17
17
17
17
17
17
17
17
17
17
17
17
16
16
16
16
16
16
16
16
17
17
17
17
17
17
17
17
17
17
17
17
17
17
18
18
18
18
18
18
18
18
18
18
18
18
18
18
18
18
18
18
18
18
18
18
18
18
19
19
19
19
19
18
18
18
18
18
18
18
18
17
17
17
17
17
17
17
17
17
17
17
17
17
17
17
17
17
17
17
17
17
17
17
17
17
17
17
17
17
17
17
17
17
17
17
17
17
17
17
17
18
18
18
18
18
18
17
17
17
17
17
17
17
17
17
17
17
17
17
17
17
17
17
17
17
17
17
17
17
17
17
17
17
17
17
17
17
17
17
17
17
17
17
17
17
17
17
17
17
15
15
15
15
15
15
15
15
15
15
16
17
17
17
15
14
14
13
13
13
13
13
13
13
13
13
12
12
11
11
11
11
11
11
11
11
11
11
11
11
11
11
11
11
11
11
11
11
11
11
11
11
11
11
11
11
11
11
11
11
11
11
11
11
10
10
10
11
11
11
11
10
10
10
10
10
9
9
9
7
7
6
6
6
6
6
6
6
7
7
7
7
7
7
7
7
7
7
7
8
8
9
9
9
9
9
9
9
8
8
8
8
8
8
8
8
7
7
7
7
7
7
7
7
7
8
8
8
8
8
8
8
8
8
8
9
9
8
8
8
8
8
8
8
8
8
8
9
9
9
9
9
9
8
8
8
8
8
8
8
8
8
8
8
8
8
8
8
8
8
8
8
8
8
8
8
8
8
8
8
8
8
8
8
8
7
7
7
6
6
6
6
6
6
6
7
7
7
7
7
7
7
7
7
7
7
7
7
7
7
7
6
6
6
6
6
6
6
6
6
6
7
8
8
8
8
8
8
9
9
9
9
9
9
8
8
8
8
8
8
8
8
7
7
7
7
7
7
7
7
7
7
7
6
6
6
6
6
6
6
6
7
7
7
7
7
6
6
6
6
6
6
6
6
6
6
6
6
6
6
6
7
7
7
7
7
7
7
7
7
7
8
9
9
9
9
9
9
9
9
9
9
9
9
9
9
9
9
9
9
9
9
9
9
9
9
9
10
10
10
10
10
10
10
10
10
10
10
10
10
10
10
10
10
10
10
10
10
10
11
11
10
10
10
10
10
10
10
10
10
10
11
11
11
11
11
11
11
11
11
11
11
11
11
11
11
11
11
11
11
13
14
15
14
14
14
14
14
14
13
13
13
13
13
13
13
13
13
13
13
13
13
13
13
13
13
13
13
13
13
13
13
13
13
13
13
13
13
13
13
13
14
14
14
14
14
14
14
14
14
14
14
14
14
14
14
14
14
14
14
14
14
14
14
14
13
13
13
15
15
15
14
14
14
14
14
14
14
14
14
13
13
13
13
13
13
13
13
13
13
13
13
13
13
13
13
13
13
13
13
13
13
13
13
13
12
12
12
12
12
12
12
12
12
12
12
12
12
12
12
13
12
13
13
13
13
13
13
14
14
14
14
14
14
14
14
14
14
14
14
14
14
14
14
14
14
14
14
14
14
14
14
14
14
13
12
12
11
11
11
11
12
11
11
11
11
11
11
11
11
12
12
11
11
11
11
11
11
12
12
12
12
12
12
11
11
11
11
11
11
11
11
11
10
10
10
10
10
10
10
10
9
9
9
9
9
9
8
8
8
8
8
8
8
9
9
9
9
9
9
9
9
9
9
9
9
9
9
9
9
9
9
10
10
10
10
10
10
10
10
10
10
9
9
10
10
10
10
10
10
10
10
10
10
10
10
8
7
7
7
7
7
7
7
7
8
8
8
8
8
7
7
7
7
7
8
8
8
8
8
8
8
9
9
9
9
8
9
9
9
9
9
9
9
9
9
9
9
9
9
9
9
9
9
9
9
9
9
9
9
9
9
8
8
8
8
8
8
8
8
8
8
8
8
8
9
9
10
10
10
11
11
11
11
11
11
11
11
11
11
11
11
11
11
11
11
11
11
11
11
11
11
11
11
11
11
11
11
12
13
13
13
13
14
14
14
14
14
14
14
16
16
16
16
16
16
16
16
16
16
16
16
16
16
16
16
16
16
16
16
16
16
17
17
17
17
17
17
17
17
17
17
17
17
17
17
18
18
18
18
18
18
18
18
19
19
19
19
19
18
18
18
18
20
20
20
20
20
20
20
21
21
21
21
21
21
21
21
21
21
22
22
22
22
23
23
23
23
23
23
23
23
23
23
22
22
22
22
22
22
22
22
22
22
22
22
23
23
23
23
23
23
23
22
21
21
21
20
20
21
21
21
21
21
21
21
21
21
21
21
21
21
21
21
21
21
21
21
21
21
20
20
20
20
19
19
18
18
18
17
17
17
17
17
17
17
17
17
17
17
17
17
17
17
17
17
17
17
17
17
17
17
17
17
17
17
16
16
15
15
15
15
15
15
15
15
15
15
15
15
15
14
14
14
13
12
12
12
12
12
12
12
12
12
12
12
12
12
12
12
12
12
11
11
11
10
10
10
10
10
11
11
10
9
9
9
9
9
9
9
9
9
9
9
7
7
6
6
6
6
6
6
6
6
6
6
6
6
5
5
5
5
5
4
4
3
3
3
3
3
3
3
3
3
4
4
4
4
4
4
4
4
4
4
4
4
4
3
3
3
3
3
3
3
3
3
3
3
3
3
3
3
3
3
3
2
2
2
2
2
5
5
5
5
5
5
5
5
5
5
5
5
5
5
5
5
5
5
5
6
6
6
6
6
6
6
6
6
6
6
6
6
6
5
5
5
5
5
5
5
5
6
6
6
6
6
6
6
6
6
6
6
6
6
6
6
6
6
6
6
6
6
6
6
6
6
6
6
6
6
6
6
6
6
6
6
5
5
5
5
5
5
6
6
6
6
6
6
6
7
7
7
7
7
7
7
7
7
7
7
8
11
11
11
11
11
12
12
12
12
12
12
11
11
11
11
11
11
11
11
11
11
11
11
11
11
11
11
11
11
11
11
11
11
11
11
11
11
11
11
11
11
11
11
11
11
11
12
12
12
12
12
12
12
12
12
12
12
12
12
12
12
11
11
11
11
11
11
11
11
11
11
11
11
12
12
12
12
12
12
12
12
12
12
12
12
12
12
12
12
12
12
12
12
12
12
12
12
13
13
13
13
13
13
13
13
13
13
13
13
12
12
12
12
11
11
11
12
12
12
12
11
11
11
11
11
11
11
11
11
11
11
11
11
12
12
12
12
12
12
12
12
12
13
15
15
15
15
15
15
14
14
14
14
14
14
14
14
14
13
13
13
11
11
11
11
11
11
11
11
11
11
11
12
12
12
12
12
12
12
12
12
12
13
13
13
13
13
13
13
13
13
13
13
13
13
13
13
13
15
16
16
16
16
17
17
17
17
16
16
16
17
17
17
17
17
17
17
17
17
18
18
18
18
18
19
19
19
19
19
19
20
20
20
20
20
20
20
22
22
22
22
22
22
22
22
22
22
22
22
22
22
22
22
22
22
22
22
22
22
22
22
22
22
22
22
22
22
22
22
22
22
22
22
22
22
22
22
22
22
22
22
22
22
22
22
22
22
22
22
22
22
22
22
22
22
22
22
21
21
21
21
21
21
21
21
21
21
21
21
20
20
20
20
21
21
20
20
20
20
20
21
21
21
21
22
22
22
23
23
23
23
23
23
23
23
23
23
23
23
23
23
23
23
22
22
21
21
21
22
22
22
22
22
22
22
22
22
22
22
22
22
21
22
22
22
22
21
19
19
19
19
19
19
19
19
19
19
19
19
17
17
17
17
17
17
17
17
17
17
17
17
17
17
17
17
16
16
16
16
16
16
16
16
15
14
14
14
14
13
13
13
13
13
13
13
13
13
13
13
13
13
13
13
13
13
12
12
12
12
12
12
12
12
12
12
12
12
12
12
12
12
12
12
12
12
12
12
12
12
12
12
12
12
12
12
12
12
11
11
11
11
11
11
11
11
11
12
11
11
11
11
11
11
11
11
11
11
11
8
9
9
10
10
10
10
10
10
10
10
11
11
11
11
11
11
11
11
11
11
11
11
11
11
11
11
11
11
11
11
11
11
11
11
11
12
12
11
11
11
11
11
11
11
11
11
11
11
11
11
11
11
11
11
13
13
13
13
13
13
13
13
13
13
13
13
13
13
13
13
13
13
13
14
14
14
14
14
15
15
15
15
15
15
15
15
15
15
15
15
15
15
15
15
15
14
14
14
14
14
14
14
14
14
14
14
14
14
14
14
15
15
15
15
15
15
15
15
15
15
15
16
16
16
16
16
16
16
16
16
15
15
15
15
15
15
15
15
15
15
15
14
14
14
14
14
14
14
14
14
14
14
14
14
14
14
14
14
14
13
13
13
13
13
13
13
13
13
13
13
13
13
13
13
13
14
13
12
12
14
14
13
15
15
16
16
16
16
16
17
17
17
17
16
17
17
17
17
17
17
16
16
16
16
16
16
16
16
16
16
16
16
16
16
16
17
17
17
17
17
17
19
19
19
19
19
19
19
18
18
18
18
18
16
16
16
16
16
16
16
17
17
17
17
18
17
17
17
17
17
17
17
17
17
17
17
17
18
18
18
18
18
18
18
18
18
18
18
18
18
18
19
18
18
18
18
18
18
18
18
18
18
18
17
17
17
17
17
17
17
17
17
17
17
17
18
18
18
18
18
18
18
18
18
17
17
17
17
17
17
17
17
17
17
17
17
17
17
17
17
17
17
17
17
17
17
17
17
17
17
16
16
16
16
16
16
16
16
16
16
16
16
16
16
16
15
15
15
15
15
15
17
17
15
15
15
15
15
15
14
14
14
13
13
13
11
11
11
11
11
11
11
11
11
11
11
11
11
11
11
11
11
11
11
11
11
11
11
11
11
11
11
10
10
10
10
10
10
10
10
10
11
11
11
10
10
9
9
9
9
9
8
8
8
8
8
8
7
7
7
7
7
7
7
7
7
7
7
7
7
7
7
7
7
7
7
7
7
7
6
6
6
6
6
6
6
6
6
6
6
6
6
6
6
6
6
6
6
6
6
6
6
6
6
6
6
6
7
7
7
7
8
8
8
8
7
7
7
7
7
7
7
7
7
7
7
7
7
7
7
7
7
6
6
6
6
6
6
6
6
8
8
8
9
9
9
9
9
9
9
9
9
9
9
9
10
9
9
10
10
10
10
9
9
9
8
8
9
9
9
9
9
9
9
9
9
9
9
9
9
9
9
9
9
9
9
9
9
9
9
9
9
9
9
9
9
9
9
9
9
9
9
9
9
9
9
9
9
9
9
9
9
9
9
9
8
8
8
8
8
8
8
8
8
7
7
7
8
8
8
8
8
8
8
8
8
8
8
8
9
9
9
9
9
9
9
9
9
9
9
9
9
9
9
9
9
9
9
9
9
9
9
9
9
9
9
9
9
9
9
9
9
9
9
10
10
10
11
11
11
11
11
11
11
11
11
11
11
11
11
11
11
11
11
11
11
9
9
8
8
8
8
9
9
9
9
9
8
8
7
7
7
6
6
6
6
6
6
6
6
6
6
6
6
6
6
6
7
7
7
7
7
7
7
7
7
7
7
7
7
7
7
7
8
8
8
8
8
8
8
8
8
8
8
8
8
8
8
8
8
8
8
8
8
8
8
8
8
8
8
8
8
8
8
8
8
8
8
8
8
8
8
8
8
8
8
8
8
8
8
8
7
6
5
5
5
5
5
5
5
5
5
5
5
5
5
5
5
5
5
5
5
5
5
5
5
5
5
5
5
5
5
5
5
5
5
5
5
5
5
5
5
5
5
5
5
5
5
5
5
5
5
5
5
5
5
5
5
5
5
5
5
5
5
5
5
5
5
5
5
5
5
5
5
5
5
5
5
5
5
5
5
5
5
5
5
5
5
5
5
5
5
5
5
5
5
5
5
5
5
5
5
5
5
5
4
4
4
4
3
3
3
3
3
3
3
3
3
3
3
3
3
3
4
4
4
4
4
4
5
5
5
5
5
5
5
5
5
5
6
6
6
6
6
6
6
6
6
6
6
6
6
6
6
6
6
6
6
6
6
6
6
6
6
6
6
6
7
7
7
7
7
7
7
7
7
7
7
7
7
7
7
7
7
7
7
7
7
7
7
7
7
7
7
7
7
7
7
7
7
7
7
7
7
7
7
7
6
6
6
6
6
6
6
6
6
6
6
6
6
6
6
5
5
5
5
5
5
5
5
5
5
5
5
5
5
5
5
4
4
4
5
5
5
5
5
5
5
5
5
5
5
5
5
5
5
5
5
5
5
5
5
5
5
5
5
5
5
5
5
5
5
5
5
5
5
5
5
5
5
5
5
5
5
5
5
5
5
5
5
5
5
5
6
6
6
6
6
6
6
6
6
6
6
6
7
7
7
7
7
7
7
6
6
6
6
6
7
7
7
7
7
7
7
7
7
7
7
7
7
7
7
7
7
7
7
7
7
7
7
7
7
7
7
7
7
7
7
7
7
7
7
7
7
7
7
7
7
7
7
7
7
7
7
7
7
7
7
7
7
7
7
7
7
8
8
8
8
8
8
8
8
8
8
8
8
8
8
8
10
10
10
10
10
10
9
9
9
10
11
11
12
12
12
13
13
14
17
17
17
19
19
19
20
20
20
20
20
20
20
20
20
20
19
20
23
27
28
29
28
28
29
29
29
29
29
29
29
29
29
29
29
29
29
29
29
29
29
29
29
29
29
29
29
29
29
29
28
28
28
28
28
28
28
28
29
29
29
29
29
29
29
29
29
29
29
29
29
30
30
30
30
29
29
29
29
29
29
29
29
29
29
29
29
29
29
29
29
29
29
29
29
29
29
29
29
29
29
29
29
29
29
29
29
29
29
29
29
29
29
29
29
29
29
29
29
29
29
29
29
29
29
29
29
29
28
28
27
27
27
27
27
27
26
26
26
24
24
24
24
24
24
23
23
23
23
22
22
21
21
21
21
21
21
21
20
20
20
20
20
19
19
19
19
19
19
19
20
20
20
20
20
19
20
18
18
18
18
17
17
17
16
16
16
16
16
16
15
15
15
15
15
15
14
14
14
15
15
15
15
15
14
14
14
14
14
12
12
12
12
12
12
12
12
12
12
12
12
11
11
11
11
11
11
11
11
11
11
11
11
11
11
11
10
10
10
10
9
9
9
9
8
8
8
8
8
8
8
8
8
10
10
10
10
10
10
10
10
10
10
10
9
9
9
9
9
9
9
8
8
8
8
8
8
8
9
9
8
8
8
8
8
9
9
9
9
9
9
9
9
9
9
9
9
9
9
9
9
9
9
9
9
9
9
8
8
8
9
9
9
9
9
9
9
9
9
9
8
8
8
7
7
7
7
7
7
7
7
7
7
7
8
8
8
8
8
8
8
8
8
8
8
8
8
8
8
8
8
8
8
8
7
7
7
7
7
7
7
7
7
7
7
7
7
6
6
6
6
6
6
6
6
6
6
6
6
6
6
6
7
7
7
8
8
8
8
8
8
8
8
8
8
8
8
8
8
8
8
7
7
7
7
7
7
7
7
7
7
7
7
7
7
7
7
7
6
9
9
9
9
9
10
9
9
9
9
9
9
9
9
9
9
9
9
9
9
9
9
9
9
9
9
9
9
9
9
9
9
9
9
9
9
9
9
9
9
7
7
7
7
7
7
6
6
6
7
7
7
7
7
7
7
7
7
7
7
7
7
7
7
7
7
7
7
7
6
6
7
7
7
7
6
6
6
6
6
6
6
6
6
6
7
7
7
7
7
7
7
7
7
7
7
7
6
6
6
6
7
7
6
6
7
7
8
8
8
8
8
8
8
8
8
8
9
9
9
9
9
9
9
9
9
9
9
9
9
9
9
9
9
12
12
11
11
11
11
11
11
11
11
11
11
11
11
11
11
11
11
11
11
11
11
11
11
11
11
11
11
11
11
11
11
12
12
13
13
13
13
13
14
14
14
14
14
14
15
15
15
15
15
15
15
15
15
15
15
15
15
15
15
15
15
15
15
15
15
15
15
15
15
15
15
15
15
14
14
14
15
15
15
15
15
17
17
17
17
17
17
17
17
17
17
17
17
17
17
17
17
17
17
17
17
17
17
18
18
18
18
18
18
18
18
18
18
18
18
18
18
18
18
18
18
18
18
18
18
18
18
18
18
18
18
18
17
17
18
18
17
17
17
17
17
17
17
17
16
16
16
17
17
17
17
17
16
16
15
15
15
15
15
15
15
15
15
15
15
15
15
15
15
15
15
15
15
15
16
17
17
17
17
17
17
17
17
17
17
17
17
17
17
17
17
17
16
16
16
15
15
15
15
15
15
15
16
15
15
15
15
15
15
16
16
16
16
14
14
14
14
14
14
13
12
12
12
12
12
12
12
12
12
12
11
11
11
11
11
11
11
11
11
11
11
11
11
11
12
12
12
12
12
12
12
12
12
12
12
11
11
11
11
11
11
11
14
14
14
14
14
14
14
14
14
14
14
14
16
17
17
18
21
22
22
22
23
23
23
23
23
23
23
23
23
23
24
25
25
26
27
27
28
28
28
28
29
29
29
29
29
29
29
29
29
29
29
29
29
29
29
29
29
29
29
29
29
29
29
29
29
29
29
29
29
29
29
29
29
29
29
28
27
27
27
27
27
26
26
26
26
27
27
27
27
27
27
27
27
26
26
26
26
26
26
26
25
25
25
25
24
24
24
24
24
24
25
24
24
23
23
24
25
25
25
25
24
25
25
25
25
24
24
24
23
23
23
23
23
25
25
25
25
25
25
25
27
29
29
29
30
30
30
30
30
30
31
33
32
32
32
32
32
32
32
33
33
33
33
33
34
34
34
29
29
29
27
26
26
25
25
23
23
23
23
23
23
23
23
23
23
23
24
24
25
27
28
29
29
29
29
29
29
29
29
29
29
29
29
29
29
29
29
29
29
29
29
29
29
30
30
29
29
29
29
29
29
29
29
29
29
29
29
29
29
29
29
29
29
29
29
29
29
29
29
29
28
28
28
29
29
30
31
32
32
32
32
32
32
32
32
33
33
34
33
33
33
33
33
33
34
34
35
35
35
35
35
35
35
35
35
35
35
35
35
35
35
35
35
36
36
37
37
36
36
36
36
36
36
36
36
38
38
38
38
38
38
37
37
36
36
33
33
33
33
31
32
33
33
34
34
34
34
34
34
33
33
32
30
30
30
29
30
30
32
31
31
31
32
32
32
32
32
32
32
32
31
32
32
32
31
30
29
29
29
29
29
30
29
27
26
26
26
26
26
26
27
26
27
27
27
29
29
29
28
28
28
28
28
28
28
27
27
27
27
27
28
27
27
27
27
27
27
27
27
27
27
27
27
27
27
27
27
27
27
27
26
26
27
28
29
29
29
29
29
29
29
28
28
28
28
28
28
28
28
28
28
28
27
27
27
27
27
27
27
26
26
24
22
22
22
22
22
22
22
23
23
22
19
19
17
17
17
17
17
17
17
17
17
17
16
17
17
17
17
17
17
17
17
17
17
17
17
17
17
17
17
16
16
16
16
16
16
16
16
16
16
16
16
16
16
16
17
17
17
17
17
17
17
17
17
17
18
18
18
18
18
18
18
17
17
17
17
17
17
18
18
18
18
19
19
18
18
18
18
17
16
16
15
15
16
16
16
15
15
14
14
15
15
15
15
15
15
15
16
16
16
15
15
16
16
17
17
17
17
18
18
18
18
18
19
19
19
18
18
18
18
17
17
18
18
18
18
18
18
19
19
20
21
21
21
21
21
21
21
21
21
21
21
21
21
22
22
22
22
22
23
23
27
27
27
28
28
28
28
28
28
28
29
29
29
29
29
30
30
30
30
31
31
31
31
31
31
32
32
32
32
32
32
32
33
34
34
34
34
34
34
36
36
37
37
37
37
37
37
38
38
37
38
38
39
39
39
39
39
42
42
42
43
43
43
43
43
43
42
42
42
42
44
47
47
46
46
46
46
46
46
46
45
45
45
46
46
47
47
47
47
45
45
45
45
45
44
44
44
44
44
44
44
44
44
44
45
45
45
45
45
46
47
46
45
45
45
45
45
45
45
45
45
45
45
43
43
41
39
39
38
39
39
38
38
37
35
36
35
35
35
35
35
35
36
36
36
36
35
35
35
35
35
35
35
35
36
36
36
35
36
36
35
35
35
36
35
35
35
35
35
35
35
35
35
35
36
36
35
35
35
35
35
35
35
35
34
30
30
30
32
32
32
31
31
31
30
31
31
31
31
31
31
30
29
29
29
29
29
31
31
31
31
31
31
31
30
29
29
29
32
33
33
33
33
32
32
32
32
34
33
32
31
30
30
29
29
28
28
28
28
27
29
29
29
29
29
29
29
29
29
29
29
29
30
32
34
34
34
33
34
34
34
34
34
34
34
34
34
34
34
34
34
34
33
33
33
34
34
36
36
36
36
36
35
37
37
37
38
38
38
39
39
39
40
41
41
41
41
41
40
40
41
41
42
41
41
41
42
42
42
42
42
43
43
43
41
40
39
37
36
36
36
36
36
36
36
36
36
36
36
36
35
36
37
37
35
35
35
35
35
35
35
35
35
35
35
34
34
34
34
34
34
34
34
34
34
34
35
35
35
35
35
35
35
35
35
35
35
36
38
40
39
39
39
39
39
41
41
41
41
41
41
41
41
41
41
41
41
41
40
40
41
40
41
41
39
39
39
39
39
41
41
41
40
40
39
39
36
36
36
37
36
36
36
33
33
34
34
33
35
35
30
30
29
29
29
26
26
26
26
27
27
28
29
29
28
27
27
27
28
28
28
28
29
30
30
30
30
30
31
31
32
32
32
32
32
32
32
32
32
32
32
32
32
32
32
32
32
32
32
31
31
31
32
32
32
32
32
32
32
32
31
31
31
30
29
29
29
29
29
29
29
29
29
29
29
30
30
30
30
30
30
30
30
31
31
31
30
29
29
29
30
31
31
32
33
35
35
33
33
33
33
33
33
33
35
35
34
35
34
34
34
33
33
33
33
32
32
32
32
32
32
31
30
29
28
26
26
27
27
27
27
29
29
28
29
29
29
29
29
29
29
30
31
32
32
35
35
35
35
36
36
36
36
37
37
37
37
37
36
36
36
36
36
36
36
36
36
36
37
37
37
37
37
36
36
36
36
36
35
35
35
34
34
34
35
35
35
35
35
35
35
35
35
35
35
35
35
35
35
35
35
35
35
35
35
35
35
35
35
35
35
35
35
35
35
35
35
35
35
38
39
39
39
39
39
39
39
41
42
42
42
41
41
42
42
42
42
41
40
39
39
44
44
44
45
45
45
45
44
44
44
43
43
42
42
42
41
41
42
37
35
34
34
34
34
35
35
35
35
35
31
31
32
31
31
31
35
35
35
35
35
36
36
37
37
37
37
39
38
38
38
38
38
38
38
38
39
39
40
40
41
41
41
42
42
42
42
42
42
44
44
44
44
44
44
44
45
45
46
45
45
45
45
44
44
45
46
46
47
47
47
47
47
47
47
47
47
47
47
47
47
47
48
48
52
52
53
53
53
53
54
54
54
54
54
54
53
53
53
55
55
55
56
56
56
56
56
56
56
57
57
57
59
59
59
59
59
58
59
59
58
56
54
53
53
52
51
50
49
50
53
52
52
52
52
52
52
52
52
53
52
52
51
51
51
50
50
49
49
49
49
50
49
52
52
52
53
53
53
53
54
54
55
58
55
55
55
55
57
57
57
57
57
57
57
58
58
58
60
60
59
64
65
65
65
66
69
69
69
69
69
70
71
71
72
72
72
70
72
70
70
71
71
72
71
71
73
71
71
70
70
71
71
72
71
71
71
71
70
70
71
71
71
71
71
71
71
71
70
71
71
71
71
71
71
71
73
73
73
73
73
73
74
74
74
74
74
74
74
75
76
75
74
72
72
72
74
75
75
76
76
76
76
76
76
76
76
76
76
77
76
76
76
76
76
76
76
76
76
76
76
76
76
76
76
76
74
74
74
74
74
75
75
76
76
76
76
76
77
77
77
77
77
77
77
77
77
77
77
77
76
75
72
72
72
72
72
73
74
74
73
76
76
76
69
68
65
65
65
67
67
67
68
65
62
61
60
57
57
55
56
56
57
57
57
57
53
49
49
48
48
48
48
45
45
46
45
44
44
40
40
39
39
39
39
39
39
38
37
36
39
39
39
38
35
35
35
35
35
35
35
32
33
33
33
33
33
35
35
35
34
34
34
35
35
35
35
35
35
35
35
35
35
35
35
35
35
35
35
35
35
36
36
36
36
36
36
37
37
40
40
40
40
40
40
40
41
41
41
41
41
41
41
42
41
42
42
45
45
47
47
47
46
47
47
47
47
49
51
51
50
47
47
47
47
49
49
49
49
47
47
47
47
47
47
48
47
46
47
47
47
47
45
45
45
45
45
45
46
47
47
47
47
48
48
48
49
49
49
49
48
48
48
48
48
48
47
47
47
48
48
48
49
48
49
49
49
49
49
49
49
49
53
53
53
53
53
53
53
54
54
55
55
58
58
58
58
58
58
58
58
58
58
59
59
59
59
59
59
59
59
59
59
59
59
59
59
59
60
60
59
59
59
59
59
59
59
60
60
60
60
61
61
61
61
61
61
62
64
67
68
66
66
67
67
68
68
73
71
71
61
54
53
54
54
54
54
54
54
54
55
54
56
57
57
57
58
58
58
60
62
62
62
61
60
60
59
62
65
65
66
65
66
66
68
68
70
70
70
70
70
71
71
71
71
70
70
71
71
71
73
73
73
73
75
75
77
77
77
77
77
80
81
83
83
84
84
85
86
88
90
91
91
91
92
93
93
95
95
96
97
96
96
95
98
97
96
96
96
96
96
96
97
97
97
97
100
101
101
99
98
98
98
100
101
101
101
101
101
101
102
103
103
103
103
104
106
106
108
109
108
108
109
109
109
109
110
110
111
111
111
111
112
112
113
114
115
115
115
115
116
116
117
117
116
116
116
116
116
116
116
117
118
115
114
113
110
110
109
109
111
111
112
112
113
110
109
108
107
107
107
107
107
107
107
105
104
103
102
102
102
102
102
105
107
108
107
107
107
107
107
106
100
95
93
92
92
92
92
91
91
90
87
87
86
86
88
88
87
87
87
87
87
87
87
87
88
88
88
87
87
89
89
89
89
89
89
87
86
86
84
85
71
67
66
68
66
66
65
56
54
53
53
55
53
53
53
50
50
49
48
47
46
45
44
44
44
43
42
41
41
41
41
41
41
41
41
41
41
41
40
40
40
40
40
40
40
41
41
41
41
43
43
43
43
43
43
43
43
42
41
41
42
44
44
44
45
45
41
40
40
38
37
37
37
38
38
38
38
38
38
38
38
35
35
35
35
35
33
31
30
30
29
29
29
30
30
30
30
30
30
30
30
30
31
29
29
29
28
29
29
29
29
29
29
29
29
29
29
29
30
30
31
30
30
30
30
30
30
30
33
33
33
33
32
32
32
32
32
32
32
32
32
32
33
33
33
33
35
35
35
35
35
35
35
35
35
36
36
36
36
36
36
35
35
35
37
38
38
37
37
37
37
36
35
35
36
36
38
37
35
35
35
35
32
31
32
32
33
33
32
31
31
32
31
34
34
34
34
34
33
33
33
33
31
31
33
33
34
34
34
34
35
35
35
35
35
35
35
35
36
36
36
36
36
36
36
36
37
37
38
38
37
37
37
37
37
37
37
37
38
38
38
38
38
38
38
38
38
38
39
39
40
40
40
40
40
40
40
40
40
40
40
41
41
42
42
43
43
44
48
49
49
49
49
50
51
51
52
53
53
53
53
53
52
52
53
53
53
53
53
53
53
48
49
48
49
50
50
49
49
49
48
49
50
50
47
47
47
45
45
45
45
45
45
44
44
44
44
44
44
46
46
47
47
47
47
47
47
47
47
48
48
48
49
47
47
47
47
47
47
47
46
46
46
46
46
45
45
45
45
45
44
44
44
44
44
46
45
46
46
45
41
41
41
41
41
41
42
42
42
42
42
42
42
42
43
43
43
43
43
43
43
43
43
43
43
43
43
43
42
42
42
42
43
43
43
42
43
43
43
42
42
41
41
41
41
41
41
41
41
41
41
41
41
41
41
41
41
41
41
41
41
41
41
41
38
39
39
38
38
38
38
38
38
38
37
37
35
34
34
34
31
31
31
31
30
30
30
31
30
30
29
29
29
29
29
30
30
30
31
30
30
30
30
29
31
30
29
29
28
28
28
28
28
28
28
27
27
26
25
25
24
23
23
23
23
23
23
23
23
23
25
26
26
27
27
27
27
27
27
27
28
28
28
29
29
29
29
29
28
29
28
28
29
26
26
26
26
26
26
26
27
27
27
27
27
27
27
27
27
26
26
26
25
24
24
24
24
24
24
24
24
24
24
24
24
24
24
24
24
24
24
24
24
24
25
25
25
25
25
25
25
25
25
25
23
23
22
22
22
23
23
23
23
22
22
22
22
23
23
23
23
23
23
23
23
23
23
23
23
23
23
23
23
23
23
22
21
21
21
21
21
18
18
17
17
17
17
17
17
15
14
14
14
15
14
14
14
14
15
14
14
14
14
14
14
14
14
14
14
14
14
14
15
15
15
16
16
16
16
16
16
16
16
18
18
18
18
18
18
18
18
19
19
20
20
20
20
20
20
20
21
21
21
21
21
20
19
19
19
18
18
17
17
17
17
17
17
17
17
17
16
16
16
16
16
16
16
17
17
17
17
17
17
17
17
17
17
17
17
17
17
17
17
17
17
17
17
17
17
17
17
17
17
18
18
18
18
18
18
18
18
18
18
18
18
18
19
20
20
20
20
20
20
20
20
20
20
20
19
19
19
19
19
19
19
19
19
19
19
19
19
19
19
19
19
19
19
19
19
19
17
17
17
17
17
17
17
17
17
17
17
17
16
16
16
16
16
16
16
16
16
15
14
14
13
13
11
11
11
11
11
11
11
12
12
12
12
12
11
10
10
10
10
10
10
10
10
10
9
9
8
8
8
8
8
8
8
8
8
8
8
8
8
8
8
8
8
8
8
8
8
8
8
8
8
8
7
7
7
7
7
6
6
6
6
6
6
8
8
10
10
11
11
11
11
11
11
11
11
11
11
10
8
8
7
7
7
7
7
6
6
6
6
7
7
7
7
7
7
7
7
7
7
7
7
7
7
7
10
10
10
10
10
10
10
10
10
10
10
9
9
9
9
9
10
10
10
10
10
10
10
10
11
11
11
11
11
11
11
11
11
11
11
11
11
12
12
12
12
12
12
12
12
12
12
12
13
13
13
13
12
12
12
12
12
12
12
12
12
12
12
12
12
12
12
12
12
12
12
12
12
12
12
12
12
12
12
12
12
12
12
12
12
12
12
12
12
12
12
12
12
11
11
11
11
11
11
11
11
11
11
11
11
11
11
11
11
11
11
10
10
10
10
11
11
11
10
10
10
10
9
9
9
9
10
10
11
11
11
11
11
11
11
11
11
11
11
11
11
11
11
11
12
12
12
12
12
12
12
12
12
12
12
12
12
11
11
11
11
11
11
11
11
11
11
11
11
11
11
11
11
11
11
11
11
11
11
11
11
11
11
11
12
12
11
11
11
11
11
11
11
11
11
11
11
11
11
11
11
11
11
11
11
10
10
10
10
10
10
10
10
10
11
11
11
11
10
10
11
10
10
10
10
10
11
11
11
11
11
12
12
12
12
13
13
13
14
14
14
14
14
14
14
14
14
14
14
14
14
14
14
14
14
14
14
14
14
14
13
13
13
13
13
13
13
13
13
13
12
12
12
12
12
12
12
12
12
12
12
12
12
12
12
13
13
13
13
13
13
13
13
13
13
13
13
13
13
13
13
13
13
13
14
14
14
14
14
14
14
14
14
14
14
14
14
14
14
14
14
14
14
14
14
14
14
14
14
14
13
14
14
14
14
14
15
15
15
15
14
14
14
14
14
14
14
13
14
14
13
13
12
12
12
12
11
11
11
11
11
11
11
11
11
11
11
11
11
11
11
11
11
11
11
11
11
11
11
10
10
10
10
10
11
11
10
10
10
10
10
10
10
9
9
9
9
9
9
9
9
9
9
9
9
9
10
10
10
10
10
10
10
10
10
10
10
10
10
10
11
11
11
11
11
11
11
11
11
9
9
9
9
9
9
8
8
8
8
9
9
9
9
9
9
9
9
9
9
9
9
9
9
10
10
11
11
11
11
11
11
11
11
11
10
10
10
10
10
10
10
10
10
10
10
10
10
10
10
9
9
10
10
10
10
10
10
10
10
10
10
10
10
11
10
11
11
11
11
11
11
11
11
11
11
11
11
11
11
11
10
10
10
10
10
10
11
11
11
11
11
11
11
11
11
11
11
11
11
11
11
11
11
10
10
9
8
8
8
8
8
8
8
8
8
8
8
8
8
8
8
8
8
8
8
8
8
8
8
8
8
8
8
8
8
8
8
9
9
9
9
9
9
9
10
11
11
11
11
11
11
11
11
11
11
11
11
11
11
11
11
11
11
11
11
11
11
11
11
11
11
11
11
11
11
11
11
11
11
11
11
11
11
11
11
12
12
11
11
11
11
11
11
11
11
11
11
11
11
13
13
13
13
13
13
13
13
13
13
13
13
13
13
14
14
14
14
14
14
14
14
14
13
13
12
12
12
12
12
12
12
12
12
12
12
12
13
13
13
13
13
12
12
12
12
12
12
11
11
11
11
11
11
11
11
12
12
12
12
12
12
12
11
11
11
11
11
11
11
11
11
11
11
11
11
11
11
11
11
11
11
11
11
11
11
11
11
11
11
11
11
11
11
11
11
11
11
10
10
10
10
10
10
10
10
10
10
10
10
10
10
10
10
10
10
10
10
10
10
10
10
10
10
10
10
10
10
10
10
10
10
10
9
9
9
9
9
9
9
9
10
10
10
10
10
10
10
10
10
10
10
10
10
10
10
9
9
9
9
9
9
8
8
8
8
8
8
8
8
8
8
8
8
8
6
6
6
6
6
6
6
6
6
5
5
5
5
5
5
5
5
5
5
5
5
5
5
5
5
5
5
5
5
5
5
5
5
5
5
5
5
5
5
5
5
5
5
5
5
5
5
5
5
5
5
5
5
5
5
5
5
5
5
5
5
5
5
5
5
5
5
5
5
5
5
5
5
5
4
4
4
4
5
5
6
6
7
8
8
8
8
9
9
9
9
9
9
9
9
9
9
9
9
9
9
9
9
9
10
10
10
10
11
10
10
10
10
10
11
11
11
11
11
11
11
11
11
11
11
11
12
12
12
12
12
13
13
13
13
13
14
14
14
14
14
15
15
16
16
16
17
17
17
17
17
17
17
17
19
20
20
20
20
20
20
20
20
20
20
20
20
20
20
20
20
20
20
20
20
20
20
20
20
20
20
21
21
21
21
21
21
21
22
22
22
22
22
22
22
22
23
23
23
23
23
23
23
23
23
23
23
23
23
23
22
22
22
22
22
22
22
22
22
22
22
23
23
23
23
23
23
23
23
23
23
23
23
23
23
23
23
23
23
23
23
23
23
23
23
24
24
26
26
26
26
26
25
26
26
26
25
25
25
26
26
25
24
24
24
24
24
25
25
25
25
24
24
24
24
23
23
23
23
23
23
23
23
23
23
23
23
23
23
23
23
23
23
23
23
23
22
22
22
23
23
23
22
22
22
22
20
20
20
20
20
20
20
20
20
20
20
20
20
20
19
19
19
19
19
19
19
19
19
19
19
19
19
19
19
19
19
19
19
19
19
19
19
19
19
19
19
19
19
19
19
18
17
17
17
17
18
18
18
19
19
19
18
18
18
18
18
17
18
18
18
18
17
17
17
17
17
17
17
17
17
18
18
18
18
17
17
17
17
17
17
17
17
17
17
16
16
17
17
15
15
15
15
15
15
15
16
16
16
16
15
16
16
16
16
15
15
14
14
13
13
13
13
13
13
12
12
12
12
12
14
15
16
16
16
16
16
16
16
16
16
15
15
15
15
15
15
15
16
16
16
16
16
16
16
16
16
17
16
16
17
17
17
17
17
17
17
17
17
17
17
17
17
17
17
17
17
17
17
17
17
17
17
17
17
17
17
17
17
17
17
17
17
17
17
17
17
17
17
17
18
18
18
18
18
18
18
18
18
18
18
18
18
18
18
18
18
18
18
18
18
18
17
17
17
17
17
17
18
18
18
18
17
17
17
17
17
18
18
18
17
17
17
17
15
14
13
13
13
13
13
13
13
13
13
13
13
13
13
13
13
13
13
13
13
13
13
13
13
13
13
14
14
14
14
14
14
14
14
14
14
14
14
14
14
14
14
14
14
14
14
14
14
14
14
14
14
14
14
14
14
14
14
14
14
13
13
13
13
13
13
13
13
12
12
12
12
13
12
12
11
11
11
11
11
11
11
10
10
8
8
8
8
8
8
8
9
9
9
9
9
9
10
10
10
10
10
10
10
10
10
10
10
10
10
11
11
11
11
11
11
11
11
11
11
11
11
11
11
11
10
10
10
10
10
10
10
9
9
9
9
9
9
9
9
9
9
9
9
9
9
9
9
8
7
7
7
7
7
7
7
7
7
7
7
7
7
7
8
8
8
8
8
8
8
8
8
8
8
8
8
8
8
7
7
7
7
7
8
9
9
9
9
9
9
9
9
9
9
9
9
10
10
10
10
10
10
10
10
10
10
10
10
10
10
10
10
10
10
10
11
11
11
11
11
11
11
11
11
11
11
11
11
11
11
11
11
11
11
11
11
11
11
11
11
11
11
11
11
11
11
11
11
11
11
11
11
11
11
11
10
10
10
10
10
10
10
9
9
9
9
9
9
9
9
9
9
9
9
10
10
10
10
11
11
11
11
10
10
10
10
10
10
10
11
11
11
11
11
11
13
13
13
13
14
14
14
14
14
14
14
14
14
14
13
13
13
13
13
14
14
14
14
14
14
14
14
14
14
14
13
13
13
13
13
11
11
11
11
11
13
13
13
13
13
13
13
13
13
13
13
13
12
12
12
12
12
12
12
12
12
12
12
12
12
12
12
12
12
12
12
12
12
12
12
14
14
14
14
14
14
14
14
14
14
14
14
14
14
14
14
14
14
14
14
14
14
13
13
13
13
13
12
12
12
12
12
12
12
13
13
13
13
13
13
13
13
13
13
13
13
13
13
13
13
13
13
13
16
17
17
17
16
16
16
16
16
16
16
16
15
15
15
15
16
16
16
16
16
16
16
16
16
16
16
16
16
16
16
16
16
16
16
16
16
16
17
17
17
17
17
17
17
17
17
17
17
17
16
16
16
16
16
16
16
16
16
16
15
15
15
15
15
15
15
15
15
15
15
15
15
15
15
15
15
15
15
15
15
15
15
15
15
15
15
15
15
15
15
15
14
14
14
15
15
15
15
15
15
15
15
14
14
15
15
15
15
15
14
14
14
14
14
14
14
14
14
14
14
13
13
13
13
13
13
13
13
13
13
13
13
13
13
13
13
14
14
14
14
14
14
14
14
14
14
14
12
12
12
12
12
12
12
11
11
11
11
11
11
11
11
11
12
12
12
12
13
13
13
13
13
13
13
13
13
13
13
13
13
13
13
13
13
16
16
16
16
16
16
16
17
17
17
17
17
17
16
15
16
15
15
15
16
16
16
16
16
16
16
17
17
17
17
17
17
17
17
22
25
26
26
26
26
26
26
26
26
26
25
25
25
25
25
25
25
25
25
25
25
25
25
25
25
25
24
24
24
24
24
24
23
23
23
24
24
24
24
24
24
24
24
23
23
24
26
27
29
30
30
31
30
30
31
31
32
32
32
33
33
33
33
33
33
33
33
33
33
33
33
33
33
33
33
33
33
33
33
33
33
33
33
33
33
33
33
33
33
33
33
33
33
33
33
33
33
33
33
33
33
33
33
33
33
32
32
32
32
32
32
32
32
31
30
30
30
30
30
29
29
29
29
29
29
29
29
29
29
29
28
28
27
27
28
28
28
28
28
28
28
28
28
27
27
27
27
27
27
27
27
27
27
27
27
27
27
27
27
27
27
27
25
25
25
25
25
25
25
26
25
25
25
25
25
25
24
24
24
24
24
24
24
24
24
24
24
24
24
24
24
24
24
24
23
23
23
21
21
21
20
19
19
19
19
19
19
19
20
20
20
20
20
20
20
20
20
20
20
20
20
20
20
20
18
18
18
18
18
18
18
18
17
17
17
17
17
17
17
15
14
14
14
14
14
15
16
16
16
16
15
15
15
15
14
14
14
14
14
14
14
13
12
12
12
11
11
11
11
11
11
11
11
11
11
11
11
11
11
11
11
11
11
11
11
11
11
11
11
11
12
12
12
12
12
13
12
12
12
12
12
12
12
12
12
12
12
11
11
11
11
11
11
11
11
11
11
11
11
11
11
11
11
11
11
11
11
11
11
11
11
11
11
11
11
11
10
10
10
10
10
10
10
10
10
10
10
10
10
10
10
10
10
10
10
10
10
11
11
12
12
12
12
12
12
12
12
12
12
12
12
12
12
12
12
12
12
12
12
12
12
12
12
12
12
12
12
12
12
12
11
11
11
11
11
11
11
11
11
11
11
11
11
11
11
12
12
12
13
13
13
13
13
13
13
13
13
13
13
13
11
11
10
10
10
10
10
10
10
10
10
10
10
10
10
9
9
9
9
9
9
9
9
8
8
8
8
8
7
7
7
7
7
7
7
7
7
7
7
7
7
7
6
6
6
6
6
6
6
7
7
7
7
8
8
9
9
9
9
9
11
11
11
11
11
11
11
11
11
11
11
11
11
11
11
11
11
11
11
11
11
11
11
11
11
11
11
11
11
11
11
10
10
10
10
9
8
9
9
9
9
9
8
8
9
9
9
9
8
9
10
10
10
10
10
10
10
10
14
17
17
20
20
20
20
20
22
22
23
23
23
23
23
23
23
26
27
28
28
28
28
29
29
29
29
29
29
29
29
29
30
30
30
30
30
30
30
30
31
31
31
31
31
31
31
31
31
31
32
33
33
34
34
34
35
35
35
35
35
37
39
40
41
41
41
42
41
41
41
41
41
41
41
41
41
41
41
41
41
41
41
41
41
41
41
41
41
46
46
46
46
46
46
47
47
47
47
47
49
49
49
50
50
50
49
48
48
48
49
49
49
49
49
49
50
50
50
51
51
51
50
50
51
52
52
52
52
52
52
52
53
53
53
53
53
53
53
53
53
53
53
53
53
54
53
53
53
53
53
53
53
53
53
54
53
53
53
53
53
53
53
53
53
53
52
52
53
53
53
52
52
52
52
53
53
53
53
53
53
53
53
52
52
51
51
51
51
50
49
49
49
49
49
49
51
51
51
50
49
49
49
50
50
50
50
48
48
48
48
48
48
48
48
48
48
48
48
47
41
34
33
32
32
32
32
32
32
32
33
33
33
32
32
32
29
32
33
33
33
33
33
33
32
32
31
31
31
31
31
31
31
31
31
31
31
31
31
29
29
33
32
32
32
27
27
27
28
27
27
27
27
27
27
27
26
26
25
25
25
25
25
25
26
27
27
27
28
29
29
29
29
29
29
29
29
29
29
29
29
29
29
29
29
29
28
28
28
28
28
29
29
29
29
29
29
29
29
29
30
30
30
30
29
29
29
29
29
29
29
29
29
29
29
29
29
29
29
29
29
29
29
29
29
29
29
29
29
29
29
29
29
28
28
29
29
29
29
29
29
29
29
29
29
28
28
28
28
28
29
29
29
29
29
29
28
27
26
26
27
26
28
27
27
27
27
27
27
27
27
27
27
27
29
29
29
30
30
30
30
30
30
30
29
29
29
29
29
29
28
28
27
27
28
28
28
28
28
29
29
25
25
25
25
24
24
24
24
24
25
25
25
25
24
24
24
24
24
24
24
25
26
26
26
26
26
26
26
26
26
25
24
20
20
20
19
20
20
21
21
20
19
19
19
19
19
19
18
18
18
18
19
19
19
20
20
21
22
22
22
22
22
22
22
22
22
21
21
21
22
22
22
22
22
22
22
22
22
22
23
23
23
23
23
23
23
23
24
24
25
25
25
25
25
25
26
26
26
27
27
25
25
25
25
24
24
24
24
24
24
24
24
28
32
32
33
34
44
47
53
54
54
54
54
55
55
55
55
55
55
56
56
57
57
57
57
57
57
58
58
59
59
59
59
59
59
59
59
59
59
59
59
59
59
59
59
59
59
59
59
59
59
59
59
59
59
59
58
58
58
59
59
59
59
59
59
59
58
58
59
59
59
59
59
59
59
59
59
59
59
59
59
59
58
58
58
58
58
58
58
57
54
54
54
54
54
57
57
57
57
57
57
57
57
57
57
57
57
55
56
53
53
53
53
53
52
50
47
46
46
46
46
46
46
46
46
46
45
45
45
45
45
45
46
46
46
46
46
47
47
47
47
47
47
41
41
41
41
41
41
41
41
41
41
41
41
39
39
40
40
40
40
40
39
36
36
35
35
35
35
34
34
34
34
34
34
33
33
33
32
31
31
31
31
31
31
30
30
31
29
29
21
21
21
21
21
21
22
22
22
22
22
22
22
22
22
22
22
22
22
22
23
23
22
22
17
17
17
18
18
17
17
17
17
17
17
19
19
19
18
18
18
19
19
19
19
19
18
18
18
18
18
18
18
19
20
20
20
20
20
20
20
20
20
20
20
20
20
23
23
23
23
23
23
23
23
23
23
23
23
23
23
23
23
23
23
23
24
25
26
26
26
25
24
24
23
22
22
22
22
22
22
22
22
22
22
22
22
21
21
21
21
21
21
23
23
23
23
23
23
24
24
24
24
24
24
24
25
25
25
24
23
23
23
23
23
23
23
23
23
23
23
23
23
23
22
22
22
22
23
23
23
23
24
24
24
24
26
26
26
26
25
25
26
26
26
26
26
26
25
25
25
25
25
25
25
25
24
24
24
24
24
24
23
23
23
23
23
23
23
23
23
23
23
24
26
26
26
26
25
25
25
25
25
25
26
26
26
26
26
26
23
24
26
26
26
25
25
26
27
27
27
27
27
27
29
29
28
27
27
27
27
27
27
27
26
25
25
25
25
25
25
26
26
26
26
26
26
26
26
26
26
26
28
28
27
27
27
26
26
26
26
26
26
26
25
25
25
25
25
25
25
25
25
25
25
24
24
23
23
23
23
23
23
24
24
25
25
25
25
25
25
25
25
25
25
25
25
25
25
25
25
25
23
22
22
23
23
23
21
21
21
21
21
21
21
21
21
21
21
21
21
21
21
21
21
21
21
21
20
20
20
20
20
20
20
20
20
20
20
18
18
19
18
18
18
18
18
18
18
19
19
21
21
21
21
21
21
21
20
20
21
21
22
23
23
23
23
24
24
23
23
19
16
16
15
15
17
17
17
17
17
17
17
17
17
17
17
15
16
16
16
17
17
17
17
17
17
17
17
17
17
17
17
17
17
18
18
18
18
18
18
18
19
19
21
21
21
21
21
21
22
22
22
23
23
23
24
24
24
24
24
24
24
24
24
24
24
24
25
25
25
25
24
24
24
24
24
24
24
24
24
24
24
25
25
25
25
25
25
25
25
25
25
25
25
25
25
25
25
25
25
25
24
24
25
23
23
23
23
23
23
23
23
26
26
26
26
24
24
24
24
24
24
23
23
24
24
24
23
23
23
23
23
23
23
23
23
23
23
23
23
23
23
23
23
23
23
23
23
23
23
23
23
23
23
23
24
25
25
25
25
25
25
25
25
25
26
26
26
26
26
26
27
26
26
26
27
27
26
25
26
26
25
25
24
24
24
30
29
29
29
29
29
29
29
30
31
30
30
30
31
31
31
31
29
29
29
30
31
32
32
32
29
30
30
31
31
32
32
33
33
33
33
33
33
33
33
33
33
33
33
33
33
33
33
33
33
33
34
35
34
34
34
35
35
35
35
35
36
36
37
37
38
39
38
37
37
37
37
37
40
40
41
41
42
43
43
42
42
42
42
42
42
42
42
42
45
45
45
45
45
45
46
46
46
46
46
45
45
46
47
48
48
48
47
47
46
46
46
45
45
45
45
45
45
47
48
48
50
50
50
50
49
49
50
47
48
49
49
49
48
48
48
48
48
48
47
47
47
52
52
53
53
53
53
53
53
53
53
54
57
58
58
59
59
59
59
59
59
59
59
59
60
60
60
60
61
61
61
60
58
58
57
57
56
56
56
56
57
57
56
56
54
56
56
54
55
55
55
55
55
55
55
55
54
53
52
52
52
52
52
52
52
52
52
52
52
52
52
53
53
53
51
51
51
51
51
51
51
51
51
51
51
51
51
51
51
51
53
52
51
51
48
47
47
47
47
46
46
45
45
45
45
47
47
47
47
47
47
47
47
47
47
47
45
45
45
45
45
44
43
44
44
41
40
40
37
37
36
36
38
37
37
33
34
35
35
35
35
39
37
37
37
37
38
36
35
34
34
34
33
33
33
33
33
33
32
32
32
33
33
33
32
31
31
31
30
30
30
30
29
30
30
30
32
32
31
31
33
34
35
35
36
36
36
36
36
36
36
36
36
36
36
36
36
36
38
38
38
38
38
38
38
39
39
39
39
39
39
39
39
39
40
40
40
40
40
41
41
40
40
40
40
40
40
40
40
41
41
41
41
41
41
41
41
41
41
41
41
41
41
42
43
43
41
41
41
41
41
41
41
41
41
41
43
44
44
43
42
42
43
44
44
44
44
44
44
43
43
43
43
43
44
44
47
46
46
46
47
47
47
47
48
48
47
47
46
45
45
46
46
45
45
44
44
44
44
44
45
47
48
49
49
48
48
48
48
49
49
49
49
49
50
50
50
49
47
47
46
46
46
50
56
58
57
57
57
57
57
57
57
57
58
57
57
57
57
57
57
57
57
57
57
57
57
57
57
57
59
60
62
62
60
59
58
58
58
58
60
61
61
60
57
53
53
54
53
55
55
56
56
56
56
56
56
56
56
56
56
56
56
56
56
56
55
55
55
55
55
56
56
56
56
56
57
57
57
57
57
57
58
58
58
58
58
57
54
52
50
50
50
49
49
49
50
50
50
50
50
50
50
50
48
47
47
47
47
47
48
48
48
47
47
46
46
45
43
44
44
44
42
42
42
42
42
43
44
43
43
43
43
42
42
43
43
43
43
44
44
44
44
42
39
39
39
40
41
41
42
42
41
41
42
44
44
46
47
46
47
46
43
43
43
43
39
39
39
39
39
39
38
38
36
35
35
35
35
35
35
35
35
34
34
35
35
34
34
34
33
34
33
35
35
35
35
35
35
35
35
35
35
35
34
34
34
34
34
34
35
35
35
35
35
35
34
34
34
34
34
34
34
34
34
34
35
35
36
35
35
35
36
36
36
36
36
35
36
36
37
37
37
37
37
37
38
38
38
38
38
38
38
38
38
38
40
40
40
40
41
41
41
41
41
41
41
41
41
41
41
41
41
41
41
41
41
41
41
41
42
42
42
42
42
43
43
43
42
43
43
43
42
42
42
42
42
42
42
42
42
42
42
42
42
42
42
43
43
43
43
43
43
44
44
44
44
44
43
43
43
43
43
43
43
43
43
43
43
43
43
43
43
43
43
41
41
41
37
37
37
37
36
35
36
36
37
37
37
36
36
37
37
37
37
37
37
38
38
37
37
38
35
35
35
35
35
37
37
37
35
35
34
34
35
35
35
35
35
35
35
34
34
34
34
32
32
34
34
34
33
32
32
32
32
32
29
29
28
26
26
26
26
26
27
26
26
25
25
24
24
24
25
23
23
23
23
23
23
23
23
23
23
23
23
23
23
23
23
23
23
23
23
23
23
23
23
23
24
24
24
24
24
25
26
26
26
25
25
25
25
25
25
25
25
26
25
25
25
25
25
26
27
26
27
26
26
26
26
26
27
27
27
27
26
24
24
24
24
25
25
25
27
29
30
30
30
30
30
30
30
30
31
31
30
29
29
29
29
29
29
29
29
29
29
29
29
29
29
29
29
29
29
29
29
29
29
29
29
29
30
30
30
30
30
29
27
27
27
26
29
30
31
30
29
29
30
30
30
30
30
27
27
27
27
27
27
26
26
26
27
27
26
26
26
26
27
27
27
27
27
27
27
27
28
28
28
28
29
29
28
28
29
29
29
29
29
29
29
29
29
29
29
28
28
28
27
27
27
27
27
27
27
27
27
27
27
27
27
27
27
27
27
26
27
26
26
26
26
26
26
26
26
26
26
26
25
24
24
24
24
24
24
24
23
23
23
23
23
23
23
23
23
23
23
22
22
21
20
20
19
19
18
17
17
14
14
14
15
13
13
13
12
12
12
12
12
11
11
11
11
11
11
12
12
12
12
12
12
12
12
12
12
12
12
12
12
12
12
12
13
13
13
13
13
14
15
15
15
15
15
17
17
17
17
17
17
18
18
19
19
19
19
19
19
19
19
19
18
18
18
18
18
18
18
17
17
17
19
19
19
19
19
19
19
19
19
19
19
19
19
19
19
19
19
20
20
20
20
20
20
20
20
20
20
20
20
20
20
20
20
21
20
20
20
20
21
21
21
21
21
21
21
22
22
23
23
23
23
23
23
23
23
23
23
23
23
23
23
23
23
23
23
23
23
23
23
23
23
23
23
24
25
25
25
25
25
25
25
24
23
23
23
23
23
23
23
22
22
22
22
22
22
22
22
21
19
19
19
19
19
19
19
19
18
18
18
18
18
18
18
19
19
19
18
18
18
18
18
18
18
17
17
17
17
16
16
16
16
16
16
17
17
17
17
17
17
17
17
17
17
17
17
17
17
17
17
17
16
16
15
15
15
14
14
11
11
11
11
11
11
11
11
11
11
11
11
11
11
11
11
11
11
11
11
11
11
7
7
7
7
7
7
7
7
7
7
7
7
7
7
7
7
7
7
7
7
7
6
6
6
6
7
8
8
9
9
9
8
8
8
9
9
9
9
9
9
9
9
9
9
9
9
9
9
9
9
9
9
9
9
9
9
9
9
9
9
9
10
10
10
10
10
11
11
12
12
12
12
12
12
12
12
12
12
12
12
11
11
11
11
11
11
11
12
12
12
12
11
11
11
11
12
12
11
11
11
11
11
11
11
11
11
11
11
11
11
11
11
11
11
11
11
11
11
11
11
11
11
11
11
11
11
11
11
11
11
11
11
11
11
11
11
11
11
11
11
11
11
11
11
11
11
11
11
11
11
11
11
11
11
11
11
11
11
11
11
11
11
11
11
11
11
11
11
11
11
11
11
10
10
10
10
10
10
10
10
9
9
9
8
8
8
8
8
8
8
8
7
7
7
7
7
7
8
8
8
8
8
8
8
8
8
8
10
10
10
10
11
11
13
14
17
19
19
20
20
20
20
20
20
20
20
20
22
23
23
23
23
23
23
23
23
23
22
22
22
21
21
21
22
22
21
21
22
22
22
22
22
22
22
22
22
22
22
22
22
22
22
22
22
22
22
22
22
23
23
23
23
23
25
25
25
25
25
25
25
26
26
27
28
28
27
27
27
27
27
27
27
27
27
28
27
27
27
28
28
29
29
29
29
29
29
29
29
30
31
32
32
34
34
34
33
33
33
33
32
32
32
32
32
33
31
31
31
31
31
31
33
33
33
33
33
34
35
35
34
34
34
35
35
35
35
35
35
35
35
35
35
35
35
35
35
34
34
34
33
33
33
33
32
32
32
32
33
33
33
33
32
32
32
31
31
31
31
32
33
33
33
33
33
33
33
33
33
33
33
33
33
33
32
32
32
31
31
30
30
30
30
30
30
30
30
30
30
30
30
30
29
29
29
29
29
29
29
29
29
29
29
29
28
29
29
29
29
29
29
29
29
29
28
26
25
25
25
25
23
23
23
23
22
21
21
21
21
21
21
21
19
17
18
18
17
17
17
17
17
17
17
17
17
17
18
17
17
17
17
17
17
17
17
17
17
17
17
17
17
17
17
17
17
17
17
17
17
17
17
17
17
17
17
17
16
16
16
16
16
16
16
16
16
16
16
16
16
16
16
16
16
16
16
16
16
14
14
14
14
14
14
14
15
15
15
15
15
15
15
15
15
15
15
15
15
15
15
15
15
15
15
15
16
15
14
14
14
14
14
14
14
14
14
13
13
13
13
13
12
12
12
11
11
11
11
11
11
11
11
11
11
11
11
11
11
11
11
11
11
11
11
11
11
11
11
11
11
11
11
10
10
10
10
10
10
10
10
9
9
9
9
9
9
9
9
9
9
9
9
8
8
8
8
8
8
8
8
8
8
8
8
8
7
7
8
6
6
5
5
5
6
6
7
8
8
8
8
8
8
8
8
8
8
9
8
8
9
9
8
8
8
8
8
9
9
9
9
9
9
9
9
10
10
10
10
10
10
10
10
10
10
10
10
10
10
10
10
10
10
10
10
10
10
11
11
11
11
11
11
11
11
11
10
10
11
11
11
11
11
11
11
11
11
11
11
11
11
11
11
11
11
11
11
11
11
11
11
11
11
11
11
11
11
11
11
11
11
12
12
12
12
12
12
12
13
13
13
13
13
12
12
12
13
13
13
13
13
13
13
13
13
13
14
14
14
14
14
14
14
14
14
14
14
14
14
14
14
14
14
13
14
14
14
15
15
15
15
15
15
15
15
15
15
15
15
15
15
14
14
14
14
14
14
14
14
14
14
14
14
14
16
16
16
16
16
16
14
14
14
14
14
16
16
16
16
16
16
18
19
19
19
19
19
19
19
20
20
20
19
18
18
18
18
17
17
17
17
17
17
17
17
17
17
17
17
17
17
17
17
17
17
17
17
17
17
17
17
17
17
17
17
17
18
18
18
18
18
18
18
18
18
18
18
17
17
17
17
17
17
17
17
17
17
17
17
17
17
17
18
18
18
18
18
18
18
17
17
17
17
17
17
17
17
17
17
17
17
17
17
17
17
17
17
17
17
17
17
17
17
18
17
17
17
17
17
17
17
17
17
17
17
17
17
17
17
17
17
17
17
17
17
17
17
17
17
17
17
17
17
17
17
17
17
17
17
17
17
17
17
17
17
17
17
17
17
17
17
17
17
17
17
17
17
17
17
17
17
17
17
17
17
17
17
17
17
17
17
17
17
17
17
17
18
18
18
18
18
18
18
18
18
19
19
19
19
19
19
19
19
19
19
20
20
20
20
18
18
18
18
17
17
17
17
17
17
17
17
17
17
17
17
17
17
16
16
16
16
16
16
16
17
17
17
17
17
17
17
17
17
16
16
16
16
16
16
15
15
15
15
14
14
15
15
15
15
15
15
15
14
14
13
13
13
13
13
13
13
13
13
13
12
12
11
11
11
11
11
11
11
11
11
11
12
12
12
13
13
13
12
12
12
11
11
11
11
11
11
11
11
11
11
11
11
11
11
11
9
9
11
11
11
11
11
10
10
10
10
10
9
9
9
9
9
9
9
9
9
9
9
9
9
9
9
9
8
8
8
8
8
8
8
8
8
8
8
8
8
8
8
8
8
8
8
8
8
8
8
8
8
8
8
8
8
8
8
8
8
8
8
8
8
8
8
8
8
7
7
7
7
7
7
7
7
7
8
8
8
8
8
8
8
8
8
8
8
8
8
8
8
8
8
7
7
7
7
8
8
8
8
8
8
8
8
8
8
8
8
8
8
8
7
7
8
8
8
8
9
9
9
9
9
9
9
9
9
9
9
9
9
8
8
8
8
8
8
8
8
8
8
8
8
8
8
8
8
8
8
8
8
8
8
8
8
8
8
8
7
7
7
5
5
5
5
5
5
6
6
6
6
6
8
8
8
8
7
7
7
7
7
7
7
7
7
7
7
7
7
6
6
6
7
7
7
8
8
8
8
8
8
8
8
8
8
8
8
8
8
8
9
9
9
9
9
10
10
10
10
10
10
10
10
10
10
11
11
11
11
11
11
11
11
11
11
11
11
11
11
11
11
11
12
12
12
12
11
11
11
12
12
12
12
12
12
11
11
11
11
11
12
12
12
12
12
12
12
12
12
12
13
13
13
13
13
13
13
13
13
13
13
15
15
15
15
15
15
15
15
15
15
15
15
15
15
15
15
15
15
15
15
16
17
17
17
17
17
17
17
17
17
17
17
17
17
17
17
17
17
17
17
17
17
17
17
18
18
18
18
18
18
18
17
17
17
17
17
17
17
17
17
17
17
17
17
17
16
16
16
16
16
16
16
16
16
16
16
16
16
16
16
16
16
16
16
16
16
16
17
16
16
16
16
16
16
16
16
16
16
16
16
16
15
15
15
14
14
14
15
15
15
15
15
15
15
15
15
15
15
15
15
16
16
16
16
16
16
16
16
16
16
16
16
17
17
17
17
17
17
17
17
17
17
17
17
17
17
16
17
17
17
17
17
17
17
17
17
17
17
17
17
17
17
17
17
17
17
17
17
17
17
17
17
17
17
17
17
16
16
16
16
16
16
16
16
16
16
16
16
16
15
15
15
14
14
14
17
17
17
17
17
17
17
17
17
17
17
17
17
17
17
17
17
17
16
16
16
16
16
16
16
17
17
17
17
17
17
15
16
16
16
16
15
15
15
17
17
16
16
16
16
16
16
16
16
16
16
15
15
16
16
16
16
16
16
16
16
16
16
16
16
16
16
16
16
16
16
15
16
16
16
16
16
15
15
15
15
15
16
16
16
17
17
17
17
17
17
17
17
17
17
17
17
17
17
17
17
17
17
17
17
17
17
17
17
17
17
16
17
17
17
18
18
18
18
18
18
17
17
17
17
17
17
18
18
17
16
16
17
17
17
17
16
16
16
16
16
16
16
16
16
16
16
16
16
16
16
16
16
16
16
15
16
16
16
16
15
15
14
14
14
14
15
16
16
17
17
17
17
17
20
20
74
80
83
84
84
86
86
88
89
92
92
95
97
97
97
101
108
124
132
144
151
160
175
188
198
246
248
253
258
259
289
297
299
304
308
310
319
321
325
327
346
381
381
383
383
382
382
382
382
382
384
385
386
393
403
404
404
410
410
412
412
413
421
428
443
448
449
453
459
462
469
470
479
479
481
481
487
487
488
488
488
489
491
493
494
494
497
509
515
515
525
531
532
533
536
536
537
541
559
562
562
563
564
565
565
565
569
571
571
571
571
577
580
580
583
583
583
585
585
585
585
588
592
592
592
592
592
593
599
599
600
600
599
600
606
607
610
611
611
612
609
611
612
611
612
611
614
615
615
615
614
610
608
606
604
604
604
604
602
602
600
600
599
598
598
598
597
596
592
584
578
574
574
573
565
565
565
565
571
574
566
565
558
555
446
446
441
435
428
386
362
362
363
362
362
362
363
363
360
358
353
352
353
353
353
352
353
348
337
331
327
328
326
327
325
323
323
322
321
321
323
323
321
320
318
314
299
295
288
285
290
289
287
287
286
283
277
272
261
223
221
180
179
179
176
175
176
181
183
178
175
161
158
156
157
159
161
168
169
168
166
169
168
167
168
169
170
170
173
173
173
172
172
172
172
172
172
174
176
176
176
176
175
175
174
174
174
173
175
172
171
155
150
148
148
150
150
151
152
152
151
150
152
150
156
156
156
156
158
159
160
160
160
160
161
160
160
160
160
166
178
181
183
183
183
182
182
184
184
184
184
191
192
190
190
194
202
202
198
196
196
204
204
204
207
208
208
208
208
208
208
209
209
209
211
210
224
237
237
249
249
247
247
247
249
250
251
253
253
254
254
254
255
257
257
256
256
258
261
265
265
268
269
281
285
286
287
285
283
285
287
291
299
303
303
303
306
308
308
309
311
311
312
310
310
309
309
309
314
314
314
313
313
313
312
309
307
308
313
315
315
315
315
315
315
317
317
317
316
321
324
324
324
320
321
320
319
319
319
318
318
318
318
315
315
317
319
318
318
318
318
322
318
316
316
315
312
303
302
303
306
308
311
304
304
303
301
300
299
293
291
295
295
282
265
245
245
246
245
248
249
249
247
247
247
247
244
244
245
239
236
222
217
214
217
218
214
214
212
212
214
215
215
215
213
214
214
217
217
215
214
213
216
217
217
232
234
240
237
233
232
230
229
229
223
226
226
226
220
217
217
217
216
218
220
224
227
220
220
218
229
232
237
237
232
223
226
223
225
224
223
218
208
204
203
209
211
215
220
222
220
222
222
224
229
230
231
232
235
235
236
237
239
240
239
242
243
251
252
253
261
263
270
269
272
272
276
276
278
283
290
291
290
288
290
290
292
291
293
297
297
294
298
300
303
302
304
305
311
315
311
325
325
324
325
326
337
339
342
339
339
339
338
339
339
339
339
341
345
345
346
349
349
348
347
347
346
349
350
349
349
351
352
352
354
356
366
367
368
369
370
373
372
374
374
377
376
377
377
380
381
382
384
383
383
384
386
389
391
394
394
392
392
390
390
392
391
391
391
393
396
395
399
400
403
405
405
407
409
410
408
404
405
403
403
402
403
407
409
404
406
401
398
380
369
369
367
368
373
374
374
374
372
373
375
375
377
380
386
388
389
394
393
397
398
398
402
402
404
404
404
404
403
405
412
424
428
434
435
440
444
446
424
425
422
386
385
384
385
387
392
382
357
355
351
346
344
353
353
356
350
352
354
375
376
383
383
386
388
404
412
413
416
427
430
431
431
429
430
438
440
434
440
441
446
436
438
442
442
443
445
452
452
454
452
440
438
432
430
428
436
443
454
455
458
459
459
464
465
472
473
477
483
484
486
489
492
495
493
494
496
496
505
505
512
517
522
521
520
529
527
529
527
526
527
528
530
532
535
541
543
545
546
546
547
543
546
553
559
559
562
560
559
556
555
549
539
540
540
540
544
544
544
555
559
563
564
565
565
565
571
576
581
584
589
597
600
600
603
607
606
606
607
607
610
611
613
613
613
616
625
626
648
649
657
656
655
652
630
620
587
582
590
595
587
594
592
612
605
600
600
598
598
599
600
600
600
600
594
589
594
598
599
596
604
604
606
606
605
599
599
594
622
630
637
632
626
629
635
636
635
630
626
617
615
614
614
638
634
633
627
624
623
623
623
626
626
637
642
643
647
654
667
667
667
669
670
669
671
672
679
684
684
687
687
687
684
684
675
671
669
667
654
658
661
663
666
666
667
662
670
661
656
651
648
629
621
612
603
591
591
594
594
592
592
591
591
590
593
593
592
592
591
591
589
589
600
595
594
602
602
600
599
597
596
596
599
599
600
600
593
589
577
562
559
559
560
562
567
567
569
570
568
560
559
547
548
548
559
550
563
564
556
556
547
547
547
540
540
543
553
555
538
529
511
501
497
493
493
497
502
507
506
505
502
497
495
493
493
493
492
492
494
495
495
502
505
505
498
496
487
505
512
511
517
517
497
494
499
497
500
505
512
496
497
476
476
476
476
477
486
496
499
499
493
491
486
487
488
492
505
508
505
505
498
498
498
499
505
506
508
508
505
506
505
506
508
510
514
512
508
511
511
511
517
517
517
516
515
517
516
516
517
519
520
523
522
517
517
519
515
516
510
515
512
515
523
521
517
517
517
515
515
515
520
517
514
510
501
501
[truncated: 18,756,449 more chars]
