# Supplementary material for: Transcriptome profiling of Variovorax paradoxus EPS under different growth conditions reveals regulatory and structural novelty in biofilm formation
Source: Access Microbiol. 2020 Apr 3;2(6):acmi000121. doi: 10.1099/acmi.0.000121 (PMC7494200; doi:10.1099/acmi.0.000121)
Supplement: Supplementary material 2 [file acmi-2-121-s002.zip › Supplemental Data S2/genomeBrowserFiles-bfvlog/TrimmomaticBf3-2_TrimmomaticBf3-1_NC_014931_v1_m15_l33_fr.minus.wig]

track name=TrimmomaticBf3-2_MINUS color=255,0,0 graphType=bar viewLimits=0:186
fixedStep chrom=gi|319790694|ref|NC_014931.1| start=1 step=1
0
0
0
0
0
0
0
0
0
0
0
0
0
0
0
0
0
0
0
0
0
0
0
0
0
0
0
0
0
0
0
0
0
0
0
0
0
0
0
0
0
0
0
0
0
0
0
0
0
0
0
0
0
0
0
1
1
1
1
1
1
1
1
1
1
1
1
2
2
2
2
2
2
2
2
2
2
2
2
2
2
2
2
2
2
2
2
2
2
2
2
2
2
2
2
2
2
2
2
2
2
2
2
2
2
2
2
2
2
2
2
2
2
2
2
2
2
2
2
2
2
2
2
2
2
2
2
2
2
2
2
2
2
2
2
2
2
2
2
2
2
2
2
2
2
2
2
2
2
2
2
2
2
2
2
2
2
2
2
2
2
2
2
2
2
2
2
2
2
2
2
1
1
1
1
1
1
1
1
1
1
1
1
2
2
2
2
2
2
2
2
2
2
2
2
2
2
2
1
1
1
1
2
2
2
2
2
2
2
2
2
2
2
2
2
2
2
2
2
2
3
3
3
3
2
2
2
4
4
4
4
4
4
4
4
4
4
4
4
4
4
5
5
5
5
5
5
5
5
6
6
7
7
7
7
7
7
7
7
7
7
7
7
7
7
7
7
7
7
7
7
7
7
7
7
7
7
7
7
7
7
7
7
7
7
7
7
7
7
7
7
7
7
7
7
8
8
8
8
8
8
8
8
7
7
7
7
7
7
7
7
7
7
7
7
7
7
7
7
7
7
7
7
7
7
7
7
7
7
7
7
7
7
7
7
7
7
7
7
7
7
6
6
6
6
6
6
6
6
6
6
6
6
6
6
6
6
5
5
5
5
5
5
5
5
5
5
5
5
5
5
5
5
5
5
5
5
5
5
5
5
5
5
5
5
5
5
5
4
4
4
4
4
4
4
4
4
4
4
4
4
3
3
3
3
3
3
3
3
3
3
3
3
3
3
3
3
3
3
3
3
3
3
4
4
4
4
4
5
5
5
5
5
5
5
6
6
5
5
6
6
6
6
6
6
6
6
6
6
6
6
6
6
6
6
6
8
8
8
8
8
8
8
8
8
8
8
8
8
8
8
8
8
8
8
8
8
8
8
8
8
9
9
10
10
10
10
10
10
10
10
10
10
10
10
10
10
10
10
10
10
10
10
10
10
10
10
10
10
10
10
10
10
10
11
10
10
10
10
10
11
10
10
10
10
10
10
10
10
10
10
10
10
13
16
18
20
20
21
21
21
22
23
23
23
23
23
23
23
25
25
24
24
24
25
25
25
25
25
25
27
29
28
27
29
29
29
29
29
29
29
29
29
29
29
29
29
29
29
29
29
29
29
29
29
29
29
29
29
29
29
29
29
29
29
29
29
29
29
29
29
29
29
29
29
29
28
28
28
28
28
28
29
29
28
28
28
28
28
28
28
28
28
28
28
28
28
28
28
28
28
27
27
26
26
26
26
25
25
25
25
25
28
28
28
29
29
29
29
29
29
29
29
27
28
27
27
29
28
26
26
26
26
26
26
26
26
26
26
26
26
26
26
25
25
24
24
24
23
23
22
22
22
24
23
24
24
24
24
24
23
23
23
25
26
25
25
25
26
26
25
25
25
25
25
25
25
25
25
25
24
24
24
24
24
24
24
24
24
23
23
22
22
22
22
22
22
22
22
22
22
22
21
20
20
20
20
16
16
16
16
16
16
16
16
16
16
16
16
16
16
16
16
16
16
16
16
16
16
16
16
16
16
16
16
16
16
16
16
16
16
16
16
16
15
15
15
15
15
15
14
14
14
14
14
12
12
12
11
11
11
11
11
11
11
10
10
10
10
10
10
10
10
10
10
10
10
9
9
9
9
8
8
8
8
7
6
6
6
6
6
5
4
4
4
4
3
3
3
4
4
3
3
3
3
3
3
3
4
4
3
3
3
3
3
3
3
3
3
3
3
3
3
3
3
3
3
3
3
3
3
3
3
3
3
3
3
3
3
3
4
4
4
4
4
4
4
3
3
3
3
3
3
3
3
3
3
3
3
3
3
3
3
3
3
3
3
3
3
3
3
3
3
3
3
3
3
3
3
3
4
4
4
6
6
5
5
5
5
5
5
5
5
5
5
5
5
5
5
5
5
5
5
5
5
5
5
5
5
5
5
5
5
5
5
5
5
5
5
5
5
5
5
5
5
5
5
6
6
6
6
6
6
6
6
6
6
6
6
6
5
6
6
6
6
6
6
6
6
6
6
6
6
6
6
6
6
6
6
6
6
7
7
7
7
7
8
8
8
8
8
8
8
8
8
8
8
8
7
7
7
7
7
7
7
7
7
7
7
7
7
7
7
7
7
7
9
9
9
9
9
9
9
9
9
9
9
9
9
9
9
9
9
9
9
9
9
9
9
9
9
9
7
7
7
7
7
7
7
7
7
7
7
7
7
7
7
7
7
7
7
7
7
7
7
7
7
7
8
8
8
8
8
8
8
8
8
8
8
8
9
10
10
10
10
10
10
10
10
10
10
10
10
10
10
10
10
10
10
10
10
10
10
10
10
10
10
10
10
10
10
10
8
8
8
7
6
6
6
6
6
6
7
7
7
6
6
6
6
6
6
6
6
6
6
6
6
7
7
7
7
6
6
6
6
6
6
6
6
6
6
6
6
9
9
9
9
9
9
9
9
9
9
9
9
9
10
11
11
11
10
10
10
10
10
10
10
10
10
10
10
10
10
10
10
10
9
9
9
9
9
9
9
9
9
9
9
9
9
9
9
9
12
12
12
12
12
12
12
12
12
11
11
11
11
11
11
11
11
11
11
11
11
11
11
12
12
13
13
12
12
12
12
12
12
12
12
12
12
12
12
12
12
12
12
12
12
13
13
13
13
13
13
13
13
13
13
13
13
13
13
13
13
13
10
10
10
10
10
10
10
10
10
10
10
10
10
10
10
10
10
10
10
10
10
10
10
10
10
10
11
11
11
12
12
12
12
12
12
12
11
12
12
12
12
12
12
12
12
12
12
12
12
12
12
12
11
11
11
11
11
11
11
11
11
11
11
11
11
11
11
11
10
10
10
10
10
11
11
11
11
11
12
12
12
12
16
15
15
15
15
15
16
16
16
15
15
15
15
17
17
17
17
17
16
16
18
18
18
18
19
19
18
18
18
19
19
19
19
19
19
19
19
19
19
19
19
19
18
18
18
18
18
18
18
18
18
18
18
18
18
17
17
17
17
17
17
17
17
17
17
17
17
17
17
17
17
17
17
18
18
18
17
15
15
15
15
15
15
15
15
15
15
15
15
15
15
15
15
15
15
15
15
15
15
15
15
15
15
15
15
15
15
15
15
15
15
15
15
15
15
15
15
15
15
15
15
15
15
14
14
13
13
13
13
13
13
13
13
13
13
13
13
13
13
13
12
12
12
12
12
12
10
10
10
10
10
10
10
10
10
10
10
9
9
9
8
8
8
7
5
5
5
5
5
5
5
4
4
4
4
4
3
0
0
0
0
0
0
0
0
0
0
0
0
0
0
2
2
3
3
3
3
3
3
3
3
3
4
4
4
4
4
4
4
4
4
4
4
4
4
4
4
4
4
4
4
4
4
4
3
3
3
3
3
3
3
3
3
3
3
3
3
3
3
3
3
3
3
3
3
3
3
3
3
3
3
3
3
3
3
3
3
3
3
3
3
3
3
3
3
3
3
3
3
3
3
3
3
3
3
3
3
3
3
3
3
3
3
3
3
3
3
3
3
3
3
3
3
3
3
3
3
3
3
3
3
2
2
2
2
2
2
2
2
2
2
2
2
2
2
2
2
2
2
2
2
2
2
1
1
1
1
1
1
1
1
1
1
1
1
1
1
1
1
1
1
1
1
1
1
1
1
1
1
1
1
1
1
1
1
0
0
0
0
0
0
0
0
0
0
0
0
0
0
0
0
0
0
0
0
0
0
0
0
0
0
0
0
0
0
0
0
0
0
0
0
0
0
0
0
0
0
0
0
0
0
0
0
0
0
0
0
0
0
0
0
0
0
0
0
0
0
0
0
0
0
0
0
0
0
0
0
0
0
0
0
0
0
0
0
0
0
0
0
0
0
0
0
0
0
0
0
0
0
0
0
0
0
0
0
0
0
0
0
0
0
0
0
0
0
0
0
0
0
0
0
0
0
0
0
0
0
0
0
0
0
0
0
0
0
0
0
0
0
0
0
0
0
0
0
0
0
0
0
0
0
0
0
0
0
0
0
0
0
0
0
0
0
0
0
0
0
0
0
0
0
0
0
0
0
0
0
0
0
0
0
0
0
0
0
0
0
0
0
0
0
0
0
0
0
0
0
0
0
0
0
0
0
0
0
0
0
0
0
0
0
0
0
0
0
0
0
0
0
0
0
0
0
0
0
0
0
0
0
0
0
0
0
0
0
0
0
0
0
0
0
0
0
0
0
0
0
0
0
0
0
0
0
0
0
0
0
0
0
0
0
0
0
0
0
0
0
0
0
0
0
0
0
0
0
0
0
0
0
0
0
0
0
0
0
0
0
0
0
0
0
0
0
0
0
0
0
0
0
0
0
0
0
0
0
0
0
0
0
0
0
0
0
0
0
0
0
0
0
0
0
0
0
0
0
0
0
0
0
0
0
0
0
0
0
0
0
0
0
0
0
0
0
0
0
0
0
0
0
0
0
0
0
0
0
0
0
0
0
0
0
0
0
0
0
0
0
0
0
1
1
1
1
1
1
1
1
1
1
1
1
1
1
1
1
1
1
2
2
2
2
2
2
2
2
2
2
2
2
2
2
2
2
2
2
2
2
2
2
2
2
2
2
2
2
2
2
2
2
2
2
2
2
2
2
2
2
2
2
2
2
2
2
2
2
2
2
2
2
2
2
2
3
3
3
3
3
3
3
3
3
3
3
3
3
3
3
3
3
3
3
3
3
3
3
3
3
3
3
3
3
3
3
3
3
3
3
3
3
3
3
3
3
3
3
3
3
3
3
3
3
3
3
3
3
4
4
4
4
4
4
4
4
4
4
3
3
3
3
3
3
3
3
2
2
1
1
1
1
1
1
1
1
1
1
1
1
1
2
2
2
2
3
3
3
3
3
3
3
3
3
3
3
3
3
3
3
3
3
3
3
3
3
3
3
3
3
3
3
3
3
3
3
3
3
3
3
3
3
3
3
3
3
3
3
3
3
3
3
4
4
4
4
4
4
4
4
4
4
4
4
4
4
4
3
3
3
3
3
3
3
3
3
3
3
3
3
3
3
3
3
3
3
3
3
3
3
3
3
3
3
3
3
3
3
3
4
4
4
4
4
4
4
4
4
4
5
5
6
6
6
6
6
6
6
6
6
6
7
7
7
7
7
7
7
7
7
7
7
7
7
7
7
7
7
7
7
7
7
7
7
7
7
7
7
7
7
7
7
7
7
7
7
7
7
7
7
7
7
7
7
7
7
7
7
7
6
6
6
6
6
6
6
6
6
6
6
6
6
6
6
6
6
4
4
4
4
4
4
4
4
4
4
4
4
4
4
4
4
4
4
4
4
4
4
4
4
4
4
4
4
4
4
4
4
4
4
4
4
4
4
3
3
3
3
3
3
3
3
3
3
4
4
4
4
4
4
4
4
4
4
3
3
3
3
3
2
2
2
2
2
2
2
2
2
2
3
3
3
3
3
3
2
2
2
2
2
2
2
2
2
2
2
2
2
2
2
2
2
2
2
2
2
2
2
2
2
2
2
2
2
2
2
2
2
2
2
2
2
2
2
2
2
2
2
2
2
2
2
2
2
2
1
1
1
1
1
1
1
1
1
1
1
1
1
1
1
1
1
1
1
1
1
1
1
2
2
2
2
2
2
2
2
2
2
2
2
2
2
2
2
2
2
2
2
2
2
2
2
2
2
2
2
2
2
2
2
2
3
3
3
3
3
3
3
2
2
2
3
3
5
5
5
5
6
6
6
6
6
6
6
6
6
6
6
6
6
6
6
6
6
6
9
10
11
11
11
11
11
11
11
11
11
11
11
11
11
11
11
11
11
11
11
11
11
11
11
11
11
11
11
11
11
11
11
11
11
11
11
10
10
10
10
10
10
10
10
10
10
10
10
10
10
10
10
10
10
10
10
10
10
10
10
10
10
10
10
10
10
10
10
10
10
10
10
10
10
10
10
11
11
11
11
11
11
11
11
11
11
11
11
11
11
11
13
13
13
13
13
13
13
13
13
13
13
12
11
11
11
11
11
10
10
10
10
10
10
11
11
11
11
11
11
11
11
11
10
9
8
8
8
8
7
7
5
5
5
5
5
5
5
5
5
5
5
5
5
5
5
5
5
5
5
5
5
5
5
5
5
5
5
5
5
5
5
5
4
4
4
4
5
5
5
5
5
5
5
5
5
5
5
5
5
5
5
5
5
5
5
5
5
5
5
5
5
4
4
4
4
4
4
4
4
4
4
4
4
4
4
4
4
4
4
4
4
4
5
5
5
5
5
5
5
5
5
5
5
5
5
5
5
5
5
5
5
5
5
5
5
5
5
5
5
5
5
5
5
5
5
5
5
5
5
4
4
4
4
4
4
4
4
4
4
4
4
4
4
4
4
4
4
4
4
4
4
3
3
3
3
3
3
3
3
3
3
3
3
4
4
4
4
4
4
4
4
4
4
4
4
4
4
4
4
4
4
4
4
4
4
4
4
3
3
2
2
2
1
1
1
1
1
1
1
1
1
1
1
1
1
1
1
1
1
1
1
1
1
1
1
1
1
1
1
1
1
1
1
1
1
1
1
1
1
1
1
1
1
2
2
2
2
2
2
2
2
2
2
2
2
2
2
2
2
2
2
2
2
2
2
2
2
2
2
2
2
2
2
2
2
2
2
2
2
2
2
2
2
2
2
2
2
2
2
2
2
2
1
1
1
1
1
1
1
1
1
1
1
1
1
1
1
1
1
1
1
1
1
1
1
1
1
1
1
1
1
1
1
1
1
1
1
1
1
1
1
1
1
1
1
1
1
2
2
2
2
2
2
2
2
2
2
2
2
2
2
2
2
1
1
1
1
1
1
1
1
1
1
1
1
0
0
0
0
0
0
0
0
0
0
2
2
2
3
4
4
4
4
4
4
4
4
4
4
4
4
4
4
4
4
4
4
4
5
5
5
5
5
5
5
5
5
5
5
5
5
5
5
5
5
5
5
5
5
5
5
5
5
5
5
5
5
5
5
5
5
5
5
5
5
5
5
5
5
5
5
5
5
5
5
5
5
5
5
5
7
7
8
8
8
8
8
8
8
8
8
8
8
8
8
8
8
8
8
8
8
8
8
7
7
7
7
7
7
7
7
7
7
7
7
7
7
7
7
7
7
7
7
7
7
7
7
6
6
6
7
7
7
7
6
7
7
6
7
7
7
7
7
7
7
7
7
7
7
7
7
8
8
8
8
7
7
7
7
7
7
7
7
7
7
7
7
7
7
7
7
7
7
7
7
7
7
7
7
7
7
7
7
7
7
7
7
7
7
7
7
7
7
7
7
7
7
7
7
7
7
7
7
7
7
7
7
7
7
7
7
7
7
7
7
7
7
7
7
7
7
7
7
7
7
7
7
7
7
6
6
6
6
6
6
6
6
6
6
6
6
6
6
6
6
6
6
6
5
5
5
5
4
4
4
4
4
4
4
4
4
4
4
3
3
3
3
3
3
3
3
3
3
3
3
3
3
3
3
3
3
3
3
3
3
3
3
3
3
3
2
2
2
2
2
2
2
2
2
2
2
2
2
2
2
2
2
2
2
2
2
1
1
1
1
1
1
1
1
1
1
0
0
0
0
0
0
0
0
0
0
0
0
0
0
0
0
0
0
0
0
0
0
0
0
0
0
0
0
0
0
0
0
0
0
0
0
0
0
0
0
0
0
0
0
0
0
0
0
0
0
0
0
0
0
0
0
0
0
0
0
0
0
0
0
0
0
0
0
0
0
0
0
0
0
0
0
0
0
0
0
0
0
0
0
0
0
0
0
0
0
0
0
0
0
0
0
0
0
0
0
0
0
0
0
0
0
0
0
0
1
2
2
2
2
2
2
2
2
2
2
2
2
2
2
3
3
3
3
3
3
3
3
3
3
3
3
3
3
3
3
3
3
3
3
3
3
3
3
3
3
3
3
3
3
4
4
4
4
4
5
5
5
5
5
5
5
5
5
5
5
5
5
5
5
5
5
5
5
5
5
5
5
5
5
5
5
5
5
5
5
5
5
5
5
5
5
5
5
5
5
5
5
5
5
5
5
5
5
5
5
5
5
5
5
5
5
5
5
5
5
5
5
5
5
6
6
6
6
6
6
6
6
6
6
6
6
6
6
6
6
6
6
6
6
6
6
6
6
6
6
6
6
6
6
6
6
5
5
5
5
5
5
5
5
5
5
5
5
5
5
5
5
5
5
5
5
5
5
5
5
5
5
4
4
4
4
4
4
4
3
3
3
3
3
2
2
2
2
2
2
2
2
2
2
2
2
2
2
2
2
2
2
2
1
1
1
1
1
1
1
1
1
1
1
1
1
1
1
1
1
1
1
1
1
1
1
1
1
0
0
0
0
0
0
0
0
0
0
0
0
0
0
0
0
0
0
0
0
0
0
0
0
0
0
0
0
0
0
0
0
0
0
0
0
0
0
0
0
0
0
0
0
0
0
0
0
0
0
0
0
0
0
0
0
0
0
0
0
0
0
0
0
0
0
0
0
0
0
0
0
0
0
0
0
0
0
0
0
0
0
0
0
0
0
0
0
0
0
0
0
0
0
0
0
0
0
0
0
0
0
0
0
0
0
0
1
1
1
1
1
1
1
1
1
1
1
1
1
1
1
1
1
1
1
1
1
1
1
1
1
1
1
1
1
1
1
1
1
1
1
1
1
1
1
1
1
1
1
1
1
1
1
1
1
1
1
1
1
1
1
1
1
1
1
1
2
3
3
3
3
3
3
3
3
3
3
3
3
3
3
3
3
3
3
3
3
3
3
3
3
3
3
3
3
3
3
3
3
3
3
3
3
3
3
3
3
3
3
3
3
4
4
4
4
4
4
4
4
4
4
4
3
3
6
6
6
6
6
7
7
7
7
7
7
7
7
7
7
7
7
7
7
7
7
7
7
7
7
7
7
7
7
7
7
8
8
9
9
9
8
8
8
8
8
8
8
8
8
8
8
8
8
8
8
8
8
8
9
9
9
9
9
9
9
9
9
9
10
10
10
9
9
9
9
9
9
9
9
9
9
9
8
8
8
8
8
8
8
8
8
8
8
8
8
8
8
8
8
8
8
8
7
7
7
7
7
7
7
7
7
7
7
7
7
7
7
7
7
7
7
7
7
7
7
7
7
7
7
8
8
8
8
7
7
7
7
7
7
7
7
7
6
6
6
6
6
6
6
7
7
8
8
8
10
10
12
12
12
12
12
12
12
12
12
12
12
12
12
12
12
11
11
11
11
11
11
11
11
11
10
10
10
10
10
10
10
10
10
9
9
9
9
9
9
9
9
9
9
9
9
9
9
9
9
9
9
9
10
10
10
10
10
10
10
10
10
10
10
10
10
10
10
10
10
10
10
10
10
8
9
9
9
9
9
9
9
9
9
9
8
8
8
8
9
9
9
9
9
9
9
9
9
9
9
9
9
9
9
9
8
8
8
8
8
8
7
7
7
7
8
9
9
9
9
9
9
9
9
9
9
8
8
8
8
8
8
8
8
8
7
7
7
7
7
7
7
7
7
7
7
6
6
6
6
7
7
7
7
7
7
7
7
7
7
7
8
8
7
7
7
8
8
9
9
9
9
9
9
9
12
18
18
18
18
18
18
20
21
21
21
21
21
21
22
21
21
21
22
22
22
22
22
22
22
22
22
22
22
22
22
22
22
22
22
22
23
23
23
23
23
23
23
23
23
23
23
23
23
23
23
23
23
23
23
23
23
23
23
23
23
23
23
23
23
23
23
23
23
23
23
23
23
23
23
23
23
23
23
23
23
23
23
23
23
23
23
23
23
23
23
23
23
23
23
22
22
22
22
22
22
22
22
22
21
21
21
21
21
20
20
19
19
19
18
18
18
18
18
18
18
18
18
18
18
18
18
17
15
15
12
3
2
1
1
1
1
1
1
1
1
1
1
1
1
1
1
1
1
1
1
1
1
1
1
1
1
1
1
1
1
1
1
1
1
1
1
1
1
1
1
1
0
0
0
0
0
0
0
0
0
0
0
0
0
0
0
0
0
0
0
0
0
0
0
1
1
1
1
1
1
1
1
1
1
1
1
1
1
1
1
1
1
1
1
1
1
1
1
1
1
1
1
1
1
1
1
1
1
1
1
1
1
1
1
1
1
1
1
1
1
1
1
1
1
1
1
1
1
1
1
1
1
1
1
1
1
1
2
3
3
3
3
3
3
3
3
3
3
3
3
3
3
3
3
3
3
3
3
3
3
4
4
4
4
4
4
4
4
4
4
4
4
4
4
3
3
3
3
3
3
3
3
3
3
3
3
3
3
3
3
3
3
3
3
3
3
3
3
3
3
3
3
3
3
3
3
3
3
3
3
3
3
2
2
2
2
2
2
2
2
2
2
2
2
2
2
2
2
2
2
2
2
2
2
1
1
1
1
1
1
1
1
1
1
1
1
1
1
2
2
2
2
2
2
2
2
2
2
2
2
2
2
2
2
2
2
2
2
2
2
2
2
2
2
2
2
2
2
2
2
2
2
2
2
2
2
3
4
4
4
4
4
4
4
4
4
4
4
4
4
4
4
4
4
4
4
4
3
3
3
3
3
3
3
3
3
3
3
3
3
3
3
3
3
3
2
2
2
2
2
2
2
2
2
2
2
2
2
2
2
2
2
2
2
2
2
2
2
2
2
2
2
2
2
3
3
3
3
3
3
3
3
3
3
3
3
3
3
3
3
3
3
3
3
3
3
3
3
3
3
3
3
3
3
3
3
3
3
2
2
2
2
2
2
2
2
2
2
2
2
2
2
2
2
2
2
2
2
2
2
2
2
3
3
3
3
3
3
3
3
3
3
3
3
3
3
3
3
3
3
3
3
3
3
3
3
2
2
2
2
2
2
2
2
2
2
2
2
2
2
2
2
2
2
2
2
2
2
2
2
2
2
2
2
2
2
2
2
1
1
0
0
0
0
0
0
0
0
0
0
0
0
0
0
0
0
0
0
0
0
0
0
0
0
0
0
0
0
0
0
0
0
0
0
0
0
0
0
0
0
0
0
0
0
0
0
0
0
0
0
0
0
0
0
0
0
0
0
0
0
0
0
0
0
0
0
0
0
0
0
0
0
0
0
0
0
0
0
0
0
0
0
0
0
0
0
0
0
0
0
0
0
0
0
0
0
0
0
0
0
0
0
0
0
0
0
0
0
0
0
0
0
0
0
0
0
0
0
0
0
0
0
0
0
0
0
0
0
0
0
0
0
0
0
0
0
0
0
0
0
0
0
0
0
0
0
0
0
0
0
0
0
0
0
0
0
0
0
0
0
0
0
1
1
1
2
2
3
3
3
3
3
3
3
3
3
3
3
3
3
3
3
3
3
3
3
3
3
3
3
3
3
3
3
3
3
3
3
3
3
3
3
3
3
3
3
3
3
3
3
3
4
4
4
4
4
4
4
4
4
5
5
5
5
5
5
5
5
6
6
8
8
8
8
8
8
8
8
8
8
8
8
8
8
8
8
8
8
8
8
8
8
8
8
8
8
8
8
8
8
8
8
8
8
8
8
8
8
8
8
8
8
8
8
8
8
8
8
8
8
7
7
7
7
7
7
7
7
7
7
7
7
7
7
7
7
7
7
7
7
7
7
7
7
8
8
8
8
8
9
9
9
9
9
9
9
9
9
9
9
10
10
10
10
10
10
10
11
11
11
11
11
12
12
13
11
11
11
11
11
11
11
11
11
11
11
11
11
11
11
11
11
11
11
11
11
11
11
10
9
9
9
8
8
8
8
8
8
8
8
8
8
8
8
8
8
8
8
8
8
8
8
8
8
8
8
8
8
8
8
8
8
8
8
8
8
8
8
8
8
8
8
8
8
8
8
8
8
8
8
8
8
8
8
8
8
8
8
8
8
8
8
8
7
7
8
10
10
10
10
9
9
9
9
9
9
9
10
10
10
11
11
11
11
10
11
11
12
12
12
12
12
12
12
12
12
12
12
12
12
13
14
14
14
14
15
15
15
15
14
14
14
15
16
20
20
20
20
20
23
23
23
23
23
23
22
23
23
23
23
23
23
23
23
23
23
23
23
23
23
23
23
23
23
23
23
23
23
23
23
23
23
23
23
23
23
23
23
23
23
23
23
23
23
23
23
23
23
23
22
22
22
22
22
22
22
22
22
22
22
22
22
22
22
22
22
22
22
22
22
22
22
22
22
22
22
22
22
22
22
22
22
22
22
22
22
22
22
23
23
23
23
23
23
22
23
23
23
24
24
21
20
20
20
20
20
20
19
19
19
19
18
18
18
18
18
18
18
18
18
18
18
19
18
16
16
16
16
16
16
16
15
14
14
13
14
14
13
13
12
12
12
12
12
12
12
12
12
9
9
9
9
9
9
8
9
10
12
12
15
16
16
16
16
16
16
16
16
16
16
16
16
16
16
16
16
16
16
16
16
16
16
16
16
16
16
16
16
16
16
16
16
16
16
16
16
16
15
15
15
15
15
15
15
15
15
15
14
14
13
13
13
13
13
13
13
13
13
13
13
13
13
13
13
13
13
13
13
13
13
13
13
13
13
13
11
11
11
11
11
11
11
11
11
11
11
10
10
10
10
10
10
10
10
10
10
10
10
10
10
10
10
10
10
10
10
9
9
9
9
9
9
9
9
9
9
9
9
9
9
7
8
8
8
8
8
8
8
8
8
8
8
8
5
5
5
5
5
5
5
5
4
4
4
4
4
4
4
4
3
3
3
3
3
3
2
2
2
2
2
2
2
2
2
2
2
2
2
2
2
2
2
2
2
2
2
2
2
2
2
2
2
2
2
2
2
2
2
2
2
2
2
2
3
3
3
4
4
4
4
4
4
4
4
4
4
4
4
4
4
4
4
4
4
5
5
5
5
5
5
5
5
5
5
5
5
5
5
5
5
5
5
5
5
5
5
5
5
5
5
5
5
5
5
5
5
5
5
5
5
5
5
4
3
3
3
3
3
3
3
3
3
3
3
3
3
3
3
3
3
3
3
3
3
3
3
3
3
3
3
3
3
3
3
3
3
3
3
4
4
4
5
5
5
6
11
10
15
15
16
18
18
18
18
18
19
19
19
19
19
19
19
19
19
19
19
19
19
19
19
19
19
19
19
19
19
19
19
19
19
19
19
19
18
19
19
19
20
20
20
21
31
31
31
31
31
31
31
31
31
31
31
31
31
31
31
30
30
30
30
30
30
30
30
30
30
30
30
30
30
30
30
30
30
30
30
30
30
30
30
30
30
30
30
30
30
30
29
29
29
29
29
29
29
29
29
29
29
29
29
29
29
27
26
27
29
29
29
29
31
31
31
31
31
31
31
31
31
31
30
30
29
29
29
29
29
28
27
28
28
27
27
27
24
24
23
23
23
23
23
23
23
23
23
23
23
23
23
22
22
22
23
23
23
23
23
22
22
21
20
20
20
20
18
18
18
18
18
18
16
16
16
16
16
16
16
16
16
16
16
16
16
16
16
16
16
16
16
14
13
13
13
13
13
13
13
11
11
11
11
10
10
10
10
10
10
10
10
10
10
10
9
9
8
8
8
9
9
9
9
9
9
9
9
7
7
7
7
7
7
7
6
6
6
6
6
6
6
6
6
6
6
6
6
6
6
6
6
6
5
5
5
5
5
5
4
5
5
5
6
6
5
5
5
6
6
6
6
6
6
6
6
6
6
6
6
6
6
6
6
6
6
6
6
6
6
6
6
6
6
6
6
6
6
6
6
6
6
6
6
6
6
6
6
6
6
6
7
7
7
7
8
8
7
7
7
7
8
8
8
8
8
8
8
8
8
8
8
8
7
7
7
7
7
7
7
8
8
7
7
7
7
7
7
7
7
7
7
7
7
7
7
7
7
7
7
7
7
7
7
7
7
7
7
7
7
8
8
8
8
8
8
8
8
8
8
8
8
8
8
8
8
9
9
9
9
9
9
9
9
9
9
9
11
11
12
14
15
15
15
15
15
15
15
15
15
15
16
16
16
16
16
15
15
15
16
16
17
17
17
17
17
17
18
18
18
18
19
19
19
19
19
19
22
22
26
27
27
27
27
27
27
27
27
27
27
26
26
27
27
28
28
28
28
28
28
28
28
28
27
27
27
27
27
27
27
27
27
27
27
27
27
26
26
26
26
26
26
25
25
25
25
25
25
25
25
24
26
26
26
26
26
26
26
26
26
26
26
26
26
26
26
25
25
25
25
25
25
25
25
25
25
25
26
26
26
26
25
25
24
24
24
24
24
24
24
24
24
23
23
23
23
22
22
23
25
25
25
26
26
25
26
26
26
26
26
26
26
26
26
26
26
26
25
25
25
25
25
25
24
24
24
24
24
26
26
26
26
26
26
26
25
25
25
25
24
24
23
23
23
23
23
23
23
23
23
22
22
22
21
21
21
25
23
23
24
23
21
21
22
22
23
24
24
26
27
27
28
28
31
32
32
33
33
33
32
32
33
34
34
34
34
35
35
37
37
37
37
37
36
36
36
36
36
36
36
36
36
36
36
35
35
35
35
34
34
34
34
34
35
35
35
35
35
33
33
33
33
33
33
33
33
32
32
32
32
32
32
33
33
33
33
32
32
32
31
31
31
31
30
29
29
29
29
29
29
29
29
29
29
29
29
29
29
29
29
29
28
28
28
28
28
28
28
28
28
28
29
29
29
29
28
28
27
27
27
27
26
27
23
21
20
20
22
22
25
25
25
25
25
25
25
27
26
30
30
30
30
30
30
30
30
30
28
28
27
27
27
27
27
27
27
28
28
28
27
27
26
25
24
24
24
24
24
24
22
22
22
22
22
22
22
22
22
22
22
23
24
24
25
25
25
25
28
28
29
29
30
30
30
30
30
30
30
30
30
30
30
30
30
29
29
29
29
29
28
28
28
28
28
28
28
28
28
28
28
28
27
27
27
27
27
27
26
26
26
26
26
26
26
27
27
26
26
27
27
27
27
27
27
28
28
28
28
28
29
31
31
30
30
32
30
31
32
32
32
32
30
30
29
29
29
29
29
29
29
29
29
30
30
30
30
30
30
30
30
30
30
30
30
30
30
30
30
30
30
30
29
29
29
29
29
29
29
29
29
27
27
27
27
27
27
27
27
27
27
27
26
26
27
26
25
25
25
25
25
25
25
25
25
25
25
25
25
24
24
24
22
21
21
21
20
20
20
20
20
20
20
18
18
18
18
18
17
17
17
17
17
17
16
16
16
16
16
14
14
14
14
14
13
13
10
10
9
9
9
9
9
9
9
9
9
9
8
8
7
7
8
8
10
9
9
9
9
9
9
10
10
10
11
11
10
10
10
10
10
10
10
10
10
10
10
11
11
11
11
11
11
11
11
12
13
13
14
14
14
15
15
15
15
15
15
15
15
15
15
15
15
15
15
15
14
14
14
14
14
14
14
14
14
14
14
14
14
14
14
14
14
14
14
14
14
14
14
14
14
14
13
13
13
13
14
21
25
26
25
25
25
25
25
25
25
25
25
25
25
25
25
25
25
25
25
25
25
25
25
25
25
25
25
24
24
24
23
23
23
23
23
23
24
24
24
24
24
24
24
24
24
24
24
24
25
25
25
25
25
25
24
24
24
24
24
24
24
24
24
24
24
24
24
23
23
22
22
22
21
20
20
20
20
20
20
20
22
22
21
21
21
21
21
21
21
21
21
21
21
21
20
20
20
20
20
20
20
19
19
19
18
18
17
17
17
18
18
18
18
18
18
18
18
15
13
13
13
11
11
11
12
11
10
10
10
10
10
10
10
10
10
10
10
10
10
10
10
10
10
10
10
10
10
10
10
10
10
10
10
10
10
10
10
10
10
10
10
9
9
9
9
9
9
9
9
9
9
9
9
9
9
9
9
10
10
10
10
9
9
9
9
9
9
9
9
9
9
9
9
9
9
9
8
8
8
9
9
9
9
9
9
9
9
9
9
9
9
9
9
9
9
8
9
8
8
8
8
9
9
9
9
9
9
9
9
9
9
9
9
9
9
8
8
8
8
8
8
7
7
7
7
7
8
8
8
8
8
8
8
8
8
8
8
8
6
6
6
5
5
5
5
4
4
4
4
4
4
4
4
4
4
4
4
4
4
4
4
4
4
4
4
4
4
4
4
4
4
4
4
4
3
3
3
3
3
3
3
3
3
3
3
3
3
3
3
3
3
3
3
3
3
3
3
3
3
3
1
1
1
1
1
1
1
1
1
1
1
1
1
1
1
1
1
1
1
1
1
1
1
1
1
1
1
1
1
1
1
1
1
1
1
1
1
1
1
1
1
1
1
1
1
1
1
1
1
1
1
1
0
0
0
0
0
0
0
0
0
0
0
0
0
0
0
0
0
0
0
0
0
0
0
0
0
0
0
0
0
0
0
0
0
0
0
0
0
0
0
0
0
0
0
0
0
0
0
0
0
0
0
0
0
0
0
0
0
0
0
0
0
0
0
0
0
0
0
0
0
0
0
0
0
0
0
0
0
0
0
0
0
0
0
0
0
0
0
0
0
0
0
0
0
0
0
0
0
0
0
0
0
0
0
0
0
0
0
0
0
0
0
0
0
0
0
0
0
0
0
0
0
0
0
0
0
0
0
0
0
0
0
0
0
0
0
0
0
0
0
0
0
0
0
0
0
0
0
0
0
0
0
0
0
0
0
0
0
0
0
0
0
0
0
0
0
0
0
0
0
0
0
0
0
0
0
0
0
0
0
0
0
0
0
0
0
0
0
0
0
0
0
0
0
0
0
0
0
0
0
0
0
0
0
0
0
0
0
0
0
0
0
0
0
0
0
0
0
0
0
0
0
0
0
0
0
0
0
0
0
0
0
0
0
0
0
0
0
0
0
0
0
0
0
0
0
0
0
0
0
0
0
0
0
0
0
0
0
0
0
0
0
0
0
0
0
0
0
0
0
0
0
0
0
0
0
0
0
0
0
0
0
0
0
0
0
0
0
0
0
0
0
0
0
0
0
0
0
0
0
0
0
0
0
0
0
0
0
0
0
0
0
0
0
0
0
0
0
0
0
0
0
0
0
0
0
0
0
0
0
0
0
0
0
0
0
0
0
0
0
0
0
0
0
0
0
0
0
1
1
1
1
1
1
1
1
1
1
1
1
1
1
2
2
2
2
3
3
3
3
3
3
3
3
3
3
3
3
3
3
3
3
3
3
3
3
3
3
3
3
3
3
3
3
3
3
3
3
3
3
3
3
4
4
4
4
4
4
4
4
4
4
4
4
4
4
4
4
4
4
4
4
4
4
4
4
4
4
4
4
4
4
4
4
4
4
4
4
4
4
4
4
4
4
4
4
4
4
4
4
4
4
4
4
4
4
4
4
4
4
4
4
4
4
4
4
4
4
4
4
4
5
5
5
4
4
4
4
4
4
4
4
4
4
4
4
4
4
4
4
4
4
4
4
4
4
4
4
4
4
4
4
4
4
4
4
3
3
3
3
3
3
3
3
3
3
3
3
3
3
3
3
3
3
3
3
3
3
3
3
3
3
3
3
3
3
3
3
3
3
3
3
3
3
3
3
3
3
3
3
2
2
2
2
2
2
2
1
1
1
1
1
1
1
1
1
1
1
1
1
1
1
1
1
1
1
1
1
1
1
1
1
1
1
1
1
1
1
1
1
1
1
1
1
1
1
1
1
1
1
1
1
1
1
1
1
1
1
1
1
1
1
1
1
1
1
1
1
1
1
1
1
1
1
1
1
1
1
1
1
1
1
1
1
1
1
1
1
1
1
1
1
1
1
1
1
1
1
1
1
1
1
1
1
1
1
1
1
1
1
1
1
1
1
1
1
1
1
1
1
0
0
0
0
0
0
0
0
0
0
0
0
0
0
0
0
0
0
0
0
0
0
0
0
0
0
0
0
0
0
0
0
0
0
0
0
0
0
0
0
0
0
0
0
0
0
0
0
0
0
1
1
1
1
1
1
1
1
1
1
1
1
1
1
1
1
1
1
1
1
1
1
1
1
1
1
1
1
1
1
1
1
1
1
1
1
1
1
1
1
1
1
1
3
4
4
4
4
4
4
5
5
5
5
5
5
5
5
5
5
5
5
5
5
5
5
5
5
5
5
5
5
5
5
5
5
5
5
5
5
5
5
5
5
5
5
5
5
5
5
5
5
5
5
5
5
5
5
5
5
5
5
5
5
5
5
5
5
5
5
5
5
5
5
5
5
5
5
5
5
5
5
5
5
5
5
5
5
5
5
5
5
6
6
6
5
4
4
4
4
4
4
4
4
4
4
4
4
4
4
4
4
4
4
4
4
4
4
4
4
4
4
4
4
4
4
4
4
4
4
4
4
4
4
4
4
4
4
4
4
3
3
3
3
3
3
3
3
3
3
3
3
3
3
3
3
3
3
3
3
3
3
3
3
3
3
2
2
2
2
2
2
0
0
0
0
0
0
0
0
0
0
0
0
0
0
0
0
0
0
0
0
0
0
0
0
0
0
0
0
0
0
0
0
0
0
0
0
0
0
0
0
0
0
0
0
0
0
0
0
0
0
0
0
0
0
0
0
0
0
0
0
0
0
0
0
0
0
0
0
0
0
0
0
0
0
0
0
0
0
0
0
0
0
0
0
0
0
0
0
0
0
0
0
0
0
0
0
0
1
1
1
1
1
1
1
1
1
1
1
1
1
1
1
1
1
1
1
1
1
1
1
1
1
1
1
1
1
1
1
1
1
1
1
1
1
1
1
1
1
1
1
1
1
1
1
1
1
1
1
1
1
1
1
1
1
1
1
1
1
1
1
1
1
1
1
1
1
1
1
1
1
1
1
1
1
1
1
1
1
1
1
1
1
1
1
1
1
1
1
1
1
1
1
1
1
1
1
1
1
1
1
1
1
1
1
1
1
1
1
1
1
1
1
1
1
1
1
1
1
1
1
1
1
1
1
1
1
1
1
1
1
1
1
1
1
1
1
1
1
1
1
1
1
1
1
1
1
1
1
1
0
0
0
0
0
0
0
0
0
0
0
0
0
0
0
0
0
0
0
0
0
0
0
0
0
0
0
0
0
0
0
0
0
0
0
0
0
0
0
0
0
0
0
0
0
0
0
0
0
0
0
0
0
0
0
0
1
1
1
1
1
1
1
1
1
1
1
0
0
0
1
1
1
1
1
1
1
1
1
1
1
1
1
1
1
1
1
1
1
1
1
1
1
1
1
1
1
1
1
1
1
1
1
1
1
1
1
1
1
1
1
1
1
1
1
1
1
1
1
1
1
1
1
1
1
1
1
1
1
1
1
1
1
1
1
1
1
1
1
1
1
1
1
1
1
1
1
1
1
1
1
1
1
1
1
1
1
1
1
1
1
1
1
1
1
1
1
1
1
1
1
1
1
1
1
1
1
1
1
1
1
2
2
2
3
3
3
3
3
3
3
3
3
3
3
2
2
2
2
2
2
2
2
2
2
2
2
2
2
3
3
3
3
3
3
3
3
2
2
2
3
3
3
3
3
3
3
3
3
3
3
3
3
3
3
3
3
3
3
3
3
3
3
3
3
3
3
3
3
3
3
3
3
3
3
3
3
3
3
3
3
3
3
3
3
3
3
3
3
3
3
3
3
3
3
3
3
3
3
3
3
3
3
3
3
3
3
3
3
3
3
3
3
3
3
3
3
3
3
3
3
3
3
3
3
3
3
3
3
3
3
3
3
3
3
3
3
3
3
2
2
2
2
2
2
2
2
2
2
2
2
2
2
2
2
2
2
2
1
1
1
1
1
1
1
1
1
1
1
1
1
1
1
0
0
0
1
1
1
1
1
1
1
1
1
1
1
1
1
1
1
1
1
1
1
1
1
1
1
1
1
1
1
1
1
1
1
1
1
1
1
1
1
2
2
2
2
2
2
2
2
2
2
2
2
2
2
2
2
2
2
2
2
2
3
5
5
5
5
5
5
5
5
5
5
5
5
5
5
5
5
5
5
6
6
7
7
7
7
7
7
8
8
8
8
8
8
9
9
9
9
9
9
9
9
9
9
9
9
9
9
9
9
9
9
9
9
9
9
9
9
9
9
9
9
9
9
9
9
9
9
9
9
9
9
9
9
9
9
9
9
9
9
9
9
9
9
9
9
9
9
9
9
9
9
9
9
9
9
9
9
9
9
9
9
9
9
9
9
9
9
9
9
9
9
9
9
9
9
9
9
9
9
9
9
9
9
9
9
9
9
8
8
8
8
8
8
8
8
8
8
7
7
7
7
7
7
7
7
7
7
7
7
7
7
7
7
7
6
6
6
6
6
6
5
5
5
5
5
4
4
4
4
4
4
4
4
4
4
4
4
4
4
4
4
4
4
4
4
4
4
3
3
3
3
3
3
3
3
0
0
0
0
0
0
0
0
0
0
0
0
0
0
0
0
0
0
0
0
0
0
0
0
0
0
0
0
0
0
0
0
0
0
0
0
0
0
0
0
0
0
0
0
0
0
0
0
0
0
0
0
0
0
0
0
0
0
0
0
0
0
0
0
0
0
0
0
0
0
0
0
0
0
0
0
0
0
0
0
0
0
0
0
0
0
0
0
0
0
0
0
0
0
0
0
0
0
0
0
0
0
0
0
0
0
0
0
0
0
0
0
0
0
0
0
0
0
0
0
0
0
0
0
0
0
0
0
0
0
0
0
0
0
0
0
0
0
0
1
1
1
1
1
1
1
1
1
1
1
1
1
1
1
1
1
1
1
1
1
1
1
1
1
1
1
1
1
1
1
1
1
1
1
1
1
1
1
1
1
2
2
2
2
2
2
2
2
2
2
2
2
2
2
2
2
2
2
2
2
1
1
1
1
1
1
1
1
1
1
1
1
1
1
1
1
1
1
1
1
1
1
1
1
1
1
1
1
1
1
1
1
1
1
1
1
1
1
1
1
1
1
1
1
1
1
1
1
1
1
1
1
1
1
1
1
1
1
1
1
1
1
1
1
1
1
1
1
1
1
1
1
1
1
1
1
1
1
1
1
1
1
1
1
1
1
1
1
1
1
1
1
1
1
2
2
2
2
2
2
2
2
2
2
2
3
3
3
4
4
4
4
4
4
4
4
4
4
4
4
5
5
4
4
4
5
5
6
6
7
7
8
8
8
8
8
8
8
8
8
8
9
9
9
9
9
9
9
9
9
9
9
9
9
8
8
8
8
8
8
8
8
9
9
9
9
9
9
9
9
9
9
9
9
9
9
9
9
9
9
9
9
9
9
9
9
9
9
9
9
9
9
9
10
10
10
10
10
10
10
10
10
10
10
10
10
10
10
10
10
10
10
10
10
10
10
10
10
10
10
10
10
10
10
10
10
10
11
11
11
11
11
11
10
10
10
10
10
9
9
9
9
9
9
9
9
8
8
8
8
8
8
8
8
8
8
8
8
8
8
8
8
8
8
8
8
8
8
7
7
7
7
7
7
6
6
6
6
6
6
6
7
8
8
8
8
8
8
8
9
10
11
11
11
10
10
10
10
10
10
9
9
9
9
9
9
9
9
9
9
9
10
9
9
9
9
9
9
9
9
9
9
9
9
9
9
9
9
9
9
9
9
9
9
9
9
9
9
8
8
8
8
8
8
8
8
8
8
8
8
8
8
8
8
7
7
7
7
7
7
7
7
7
7
7
7
7
7
8
9
9
10
11
11
11
11
11
11
11
11
11
11
12
12
12
12
12
12
12
12
12
13
14
16
16
17
17
17
17
18
18
18
18
18
18
18
18
18
18
18
18
20
20
20
20
21
20
20
20
21
21
21
22
29
31
31
33
32
32
32
32
32
32
32
32
32
32
32
32
32
31
31
31
31
31
31
31
31
31
31
30
30
30
30
30
30
30
30
30
29
29
29
29
29
29
29
29
29
29
29
29
29
29
29
29
30
30
30
30
32
32
32
32
32
32
32
33
36
36
36
36
36
37
37
37
37
38
42
42
42
43
43
43
43
43
43
43
43
43
42
42
42
42
42
41
39
39
39
38
37
37
38
41
42
42
44
45
45
44
44
44
44
44
44
44
44
44
43
42
42
43
43
42
41
40
39
44
45
46
47
47
47
47
47
47
48
48
48
54
54
55
55
57
63
63
63
63
63
63
63
63
63
61
60
60
60
60
60
60
60
59
59
59
59
59
59
58
58
58
58
58
55
55
55
55
55
55
55
56
56
56
56
56
55
55
55
55
55
55
55
55
55
55
55
55
55
55
55
55
55
54
54
54
53
53
53
53
53
53
53
52
51
51
51
51
51
51
52
52
52
52
52
51
51
51
51
51
51
50
50
49
49
48
48
48
48
45
45
45
45
45
45
45
45
45
45
42
42
42
42
41
40
38
38
38
38
38
38
38
38
38
38
38
38
38
38
38
38
37
37
38
38
38
37
37
37
37
37
36
37
39
41
40
40
40
40
40
41
41
41
41
42
42
43
47
47
47
47
45
48
47
47
48
49
49
49
47
47
47
48
49
45
45
47
48
48
48
48
48
46
46
45
46
46
46
46
47
47
47
47
46
45
45
45
45
45
45
46
46
46
46
45
45
47
47
56
56
56
58
59
58
58
58
59
64
69
70
71
71
69
72
74
74
74
74
74
74
74
74
74
74
74
74
73
73
73
72
72
72
72
72
72
72
72
72
72
72
72
72
72
72
72
72
72
70
71
71
72
72
71
71
71
72
72
71
71
71
71
70
70
70
70
70
70
70
71
71
73
72
72
70
68
67
67
67
67
69
69
69
68
68
70
70
67
67
67
67
67
67
66
66
66
63
61
60
60
61
61
61
61
61
60
60
60
60
58
58
57
56
55
55
55
55
55
55
55
52
52
52
52
52
52
52
52
51
48
48
48
48
48
48
48
47
47
45
45
46
45
46
46
46
46
46
47
45
43
41
41
41
41
39
35
36
36
36
36
37
37
37
37
37
39
47
51
50
50
50
50
50
50
50
50
50
50
49
49
49
49
49
49
49
49
50
50
49
50
50
51
51
52
55
55
55
54
54
54
54
54
55
55
55
55
55
55
55
56
56
57
57
57
57
57
57
57
57
57
55
55
55
55
55
55
55
55
55
55
54
54
54
54
54
51
50
50
50
50
50
50
49
49
52
53
54
53
53
52
52
51
51
51
51
50
50
50
50
50
50
50
50
50
50
50
50
49
49
48
48
50
50
49
49
48
48
47
48
48
48
46
46
45
44
43
43
42
42
42
42
42
42
42
42
42
42
42
44
45
47
47
47
47
48
48
48
50
51
51
52
47
47
47
49
50
50
52
53
53
55
56
59
60
60
60
62
61
61
61
61
59
59
56
56
57
57
57
55
55
55
56
57
57
57
56
57
57
57
57
56
50
49
47
46
44
43
43
43
43
43
43
43
44
43
43
43
43
43
44
45
45
43
44
43
42
42
42
42
42
42
43
43
44
44
44
44
44
44
44
44
44
45
44
43
43
43
43
43
43
43
41
40
40
40
40
40
40
40
40
40
40
40
40
40
40
40
40
40
40
40
40
41
41
42
42
42
42
42
42
43
38
38
38
37
37
37
37
36
36
36
35
37
37
37
37
38
37
37
39
39
39
39
39
38
38
38
37
37
37
35
35
35
34
34
33
33
34
34
34
34
34
34
32
32
32
32
32
32
32
31
31
31
30
30
30
30
31
31
31
31
32
32
32
32
32
32
32
32
32
32
32
32
31
31
31
31
30
28
28
28
28
30
30
27
24
24
24
24
24
24
24
24
24
24
24
23
22
23
23
23
23
23
23
23
23
23
23
22
22
22
22
22
22
22
22
22
22
22
22
22
22
22
22
22
22
22
22
22
22
22
21
21
21
21
21
21
20
20
20
20
19
19
19
19
19
19
19
18
18
18
18
18
18
18
18
18
18
17
17
17
17
17
17
17
17
17
17
17
17
17
17
17
17
16
16
16
13
12
12
12
13
13
12
12
12
12
12
12
12
11
12
13
13
13
13
13
13
13
13
13
13
13
10
10
10
12
12
14
15
15
15
14
15
15
15
15
15
15
15
15
15
15
15
14
14
14
14
14
14
15
15
15
15
15
15
15
15
15
15
15
15
15
15
15
15
15
15
15
15
15
15
15
18
18
18
18
18
18
18
18
18
18
18
18
18
18
18
18
18
18
18
18
18
19
19
19
19
19
19
19
19
19
19
19
19
19
19
20
21
21
21
22
21
21
21
21
21
21
21
22
22
22
22
22
22
22
22
22
22
22
22
22
22
22
22
22
22
22
22
22
22
22
22
22
20
20
22
23
24
27
24
24
24
22
22
23
27
27
27
27
27
27
27
27
27
27
27
27
27
27
27
27
27
27
27
27
28
28
28
28
28
28
28
28
29
29
30
30
30
30
30
30
30
30
30
30
30
31
32
32
36
36
37
37
37
36
37
37
37
37
37
37
37
37
37
38
40
40
38
39
39
39
38
38
38
38
39
39
39
38
38
37
37
37
37
37
37
37
40
40
40
41
41
41
40
40
40
40
40
40
40
40
40
40
40
40
40
40
40
40
41
41
41
41
41
41
41
41
41
41
40
41
40
40
40
40
40
40
40
41
41
41
41
40
40
40
40
39
39
39
38
39
39
40
43
45
48
49
48
48
47
50
51
51
51
51
51
51
51
51
51
51
52
51
51
52
51
49
49
49
49
49
49
49
49
50
48
44
44
44
44
43
43
44
44
44
44
44
43
42
42
42
42
42
44
46
49
51
52
54
53
55
56
56
57
57
57
56
56
57
57
57
56
55
55
55
55
55
55
55
55
55
55
55
55
55
55
55
55
55
55
55
55
55
54
54
54
53
53
55
55
57
57
57
57
57
57
57
57
57
57
57
57
58
58
57
57
57
57
57
57
57
57
57
57
55
55
55
55
56
57
58
57
56
55
58
59
60
61
64
63
63
67
68
71
70
71
71
71
71
71
82
93
97
104
105
106
111
111
114
116
117
117
117
117
117
114
114
112
112
112
112
113
112
112
112
112
112
112
111
112
110
110
109
110
109
109
110
109
108
108
107
107
109
109
109
111
111
109
108
110
110
109
109
109
109
109
109
109
109
108
108
107
107
107
107
107
105
104
104
104
104
104
104
104
104
104
105
105
105
109
111
111
111
111
111
111
111
111
111
111
111
111
111
111
111
112
111
111
111
109
109
109
109
108
108
108
107
106
105
105
104
104
103
103
99
98
97
97
97
97
95
95
95
95
96
95
95
95
95
90
89
86
86
86
85
85
84
83
83
83
84
83
82
80
79
79
79
78
76
75
74
72
72
72
72
70
68
68
65
64
63
61
60
60
59
61
61
61
60
59
59
58
58
58
58
58
58
58
59
59
59
58
58
54
51
51
51
51
51
51
50
48
48
43
43
42
43
44
44
43
43
42
42
42
42
42
42
42
42
42
40
40
40
37
37
37
37
37
37
36
30
29
29
29
29
29
29
29
29
28
28
27
27
25
25
25
25
26
26
26
24
24
24
24
24
23
23
23
24
25
24
24
24
22
23
23
23
23
23
23
22
23
23
23
22
22
22
21
21
20
20
20
20
20
20
20
20
20
20
20
20
20
20
20
20
19
19
19
19
19
19
19
19
19
20
21
22
22
21
20
20
21
22
22
21
20
20
20
20
20
20
20
20
19
19
19
19
19
19
19
19
19
19
19
19
19
19
19
19
20
20
20
20
19
19
19
19
19
19
19
19
18
18
17
17
17
17
17
16
16
16
17
17
17
17
17
17
17
17
17
17
17
17
16
16
15
15
14
14
14
18
21
23
23
23
23
23
24
24
24
24
26
27
29
30
31
31
31
31
31
31
31
30
31
31
33
33
33
33
33
33
34
34
34
34
34
34
34
34
33
33
33
33
33
33
32
32
32
32
32
31
31
31
31
31
31
31
31
30
30
30
30
30
30
31
30
30
30
30
30
29
29
29
29
29
29
29
29
29
29
29
29
29
29
29
29
29
29
28
28
28
28
28
28
28
28
28
28
28
28
27
27
27
28
28
31
35
34
34
34
34
34
34
34
34
34
34
34
34
34
34
34
34
34
34
34
34
34
34
32
32
32
32
30
29
28
27
27
27
27
27
27
27
26
26
26
26
23
23
22
22
19
19
19
19
19
19
19
19
20
20
20
20
19
19
19
19
19
19
18
18
17
16
16
15
14
13
13
13
13
13
12
12
13
13
14
14
14
14
15
15
15
15
15
16
16
16
17
17
21
22
26
26
26
26
26
27
27
27
27
27
27
27
27
28
28
28
30
31
31
32
33
35
37
37
37
37
37
37
42
42
42
44
44
43
43
43
42
42
42
42
42
42
42
42
42
42
42
42
42
42
43
43
44
45
48
50
54
54
54
54
59
59
60
61
64
65
65
65
65
65
65
65
66
66
66
66
66
66
66
66
66
66
66
66
66
66
66
66
66
65
65
65
65
65
65
65
65
65
64
64
65
65
65
65
65
66
67
64
63
62
62
62
62
62
62
62
62
64
67
68
68
68
66
66
65
65
66
66
69
71
71
71
71
72
73
74
74
74
74
74
74
73
72
70
70
69
69
69
69
69
68
68
68
67
66
66
65
65
64
64
64
64
64
64
64
64
62
62
62
60
60
60
60
58
57
55
55
55
55
55
55
55
56
56
56
55
56
56
56
56
55
55
55
55
55
55
55
55
55
55
55
54
54
50
50
50
50
49
48
48
48
48
45
47
48
46
46
48
51
53
54
58
58
58
60
62
62
62
62
67
74
75
82
84
88
92
91
93
93
93
92
95
96
96
106
109
109
110
111
111
109
111
111
111
111
113
113
120
120
120
118
119
126
126
127
130
129
131
137
136
137
137
138
138
137
138
138
138
137
137
137
137
137
138
137
136
136
136
136
136
136
134
134
134
134
133
133
133
134
134
135
136
137
137
137
137
137
136
136
136
136
136
137
139
138
138
141
140
141
146
148
150
151
152
154
155
155
162
163
163
161
161
159
159
159
159
158
159
160
160
158
159
159
159
159
158
157
157
155
155
154
154
156
156
156
156
156
154
152
148
148
148
148
148
147
147
145
145
141
140
140
139
138
134
133
126
127
126
126
126
126
125
121
117
115
115
115
115
115
113
113
113
111
111
109
109
106
106
106
106
106
107
106
103
103
102
100
101
101
102
102
99
98
97
97
97
97
97
97
97
96
96
96
95
94
94
94
94
92
89
89
90
90
90
90
89
85
84
83
82
81
79
78
74
74
73
73
74
74
74
74
74
74
72
72
72
69
68
70
71
73
73
74
74
73
75
83
87
89
89
84
83
91
93
93
94
95
93
109
112
117
117
117
117
124
125
126
127
128
128
128
127
127
127
128
127
129
135
136
138
138
140
139
139
139
139
139
139
139
139
139
139
138
138
139
139
139
138
133
143
144
146
152
151
151
151
151
151
157
166
169
175
192
218
229
282
283
284
304
309
315
350
349
359
366
364
364
364
364
364
364
364
363
363
363
364
364
364
365
365
364
364
362
362
363
363
364
367
367
365
365
366
368
368
368
367
366
367
366
366
366
368
368
369
370
365
365
365
365
365
366
366
366
369
369
369
366
366
366
366
365
365
365
362
360
358
357
356
354
353
352
352
346
346
342
342
342
340
340
336
335
334
337
338
333
327
316
313
310
310
310
310
308
307
307
308
307
307
307
307
305
305
305
305
304
304
304
305
305
302
298
298
298
295
295
295
293
293
293
291
288
282
282
279
270
270
269
269
269
269
259
259
245
244
242
236
236
237
239
235
219
210
209
206
204
205
204
204
203
202
200
199
199
199
195
187
187
187
186
186
185
190
185
186
185
177
176
177
173
172
166
166
166
166
166
162
159
154
155
152
147
145
142
140
140
139
137
136
136
136
135
136
136
135
134
134
130
126
120
122
122
120
120
120
124
125
119
118
113
114
111
111
109
107
105
104
104
105
105
107
103
103
104
103
100
99
99
95
95
95
93
93
91
87
87
86
85
87
86
84
83
83
78
77
78
78
78
78
78
78
90
90
91
94
93
98
105
114
120
121
119
119
118
118
117
117
116
117
115
113
113
113
113
112
112
111
111
111
112
117
118
116
116
119
122
128
129
128
129
129
129
129
128
129
129
129
129
129
129
129
129
128
128
128
129
129
129
129
129
129
129
129
129
129
130
131
134
134
139
140
139
139
139
141
141
140
139
140
140
139
138
138
138
138
138
138
138
138
138
138
138
137
137
137
135
134
134
134
136
137
139
136
136
137
140
140
139
139
141
140
141
144
144
145
145
144
144
144
145
145
145
145
144
144
144
144
144
145
145
145
145
145
143
139
139
139
139
140
140
136
135
137
147
149
160
168
170
195
201
217
224
236
239
239
240
240
237
238
222
223
223
216
214
215
215
214
214
214
216
214
214
214
214
214
213
213
215
219
223
221
221
220
220
222
222
225
224
224
223
225
222
224
227
226
227
225
231
238
238
236
233
233
234
234
234
234
234
234
233
233
232
229
229
229
229
229
229
229
229
229
227
226
227
227
227
225
225
223
223
224
223
223
223
222
221
222
223
223
222
221
218
215
215
213
213
214
211
209
203
201
199
199
199
198
197
196
193
176
169
167
163
163
165
175
177
179
179
178
179
179
179
178
177
175
174
170
169
170
169
171
166
166
166
168
167
167
166
166
166
166
166
166
166
166
166
166
166
166
166
166
166
165
165
164
164
164
164
164
162
162
160
154
145
145
145
145
145
144
144
144
142
137
133
129
111
110
109
109
110
112
111
115
122
126
123
123
123
123
123
129
129
132
151
150
141
134
126
126
125
123
135
150
158
175
177
178
177
168
168
168
172
172
175
175
177
177
177
177
176
176
176
176
176
173
173
173
171
170
171
171
172
170
170
170
170
168
168
164
163
163
163
161
160
159
159
160
160
162
162
162
162
163
163
163
164
164
165
165
165
165
165
165
165
167
168
170
170
170
175
177
177
176
177
178
178
178
179
179
179
177
178
178
178
179
179
179
179
178
178
177
177
177
177
177
177
177
176
176
177
177
177
176
174
175
175
175
175
176
177
177
177
176
176
176
176
172
170
166
162
159
158
157
158
158
156
155
154
154
151
149
148
147
146
145
145
144
145
136
134
139
140
134
132
132
132
133
135
136
137
137
127
125
115
115
112
110
110
109
110
103
103
107
107
109
109
109
107
105
105
99
98
98
98
97
96
96
95
95
95
94
93
95
95
96
95
95
96
93
93
94
93
92
92
88
85
85
85
85
84
83
83
83
83
82
82
83
83
83
82
81
81
78
76
75
74
74
73
73
72
74
76
78
80
80
79
77
77
76
75
74
74
74
74
71
72
72
82
86
88
88
88
88
88
88
88
87
87
87
87
87
87
86
85
83
84
84
84
84
83
80
80
80
80
77
77
77
76
76
76
76
76
76
74
74
74
74
76
79
81
80
79
78
77
75
74
73
74
74
75
73
73
70
69
69
69
69
68
68
66
66
66
65
66
70
73
81
80
79
77
78
78
78
78
80
82
82
88
95
95
95
96
95
95
95
95
100
110
122
123
123
124
133
133
135
135
133
133
133
132
132
131
131
129
129
125
123
122
122
122
122
122
121
121
121
121
121
121
121
118
116
116
116
114
111
111
111
110
110
111
110
112
111
121
123
122
122
123
123
123
123
123
125
125
127
127
127
127
126
126
126
127
127
127
132
132
140
140
139
139
140
141
138
135
135
135
135
135
135
134
134
134
134
134
134
134
134
134
134
134
134
134
134
134
134
134
134
134
133
133
133
133
133
132
132
131
131
131
131
130
128
128
128
128
128
127
127
127
127
126
126
126
126
125
124
123
122
122
122
124
124
125
125
125
125
123
121
121
121
121
119
114
111
111
111
110
105
105
104
104
103
102
99
98
98
98
98
96
97
94
96
97
96
95
94
94
93
93
93
93
92
92
92
92
90
89
92
91
92
91
88
86
78
73
73
72
72
73
74
73
75
77
77
75
72
72
72
73
74
73
73
73
72
71
71
68
68
68
68
68
68
67
59
59
57
56
56
56
55
55
55
55
55
55
55
57
55
55
55
55
55
52
52
52
50
51
50
49
52
54
55
57
60
61
61
64
66
68
68
68
70
70
71
73
74
75
75
75
74
77
82
81
80
80
80
80
81
82
89
89
89
86
86
87
87
88
88
90
91
91
91
92
92
92
98
96
100
102
103
105
110
117
117
120
120
120
120
121
118
119
121
121
121
127
128
129
129
129
129
129
129
129
129
129
129
129
129
129
128
125
125
125
125
125
125
125
123
123
122
122
122
122
122
125
125
126
129
129
129
128
128
128
127
127
129
129
129
129
129
128
127
127
128
128
128
129
128
128
128
127
127
127
125
126
126
126
125
125
125
125
125
124
124
120
120
118
118
118
118
118
118
117
117
117
117
116
115
111
110
107
105
104
104
104
103
103
104
104
101
100
99
99
98
97
95
93
92
92
92
92
92
92
92
92
93
92
91
86
86
88
88
91
94
93
94
91
91
89
86
87
87
85
89
92
91
91
92
92
92
101
105
106
106
102
105
106
107
107
107
108
106
101
100
102
102
101
109
111
112
112
112
112
111
111
111
108
108
108
108
109
109
109
109
106
106
105
105
105
105
105
104
104
104
104
101
100
100
100
99
99
99
97
95
95
95
95
95
95
95
96
97
98
96
97
97
97
97
97
97
98
98
98
98
98
97
97
97
97
96
97
97
97
98
99
99
99
99
102
103
104
104
104
104
104
102
103
103
105
106
112
120
118
119
117
115
115
115
114
114
114
114
113
112
114
115
115
115
113
111
110
110
110
110
110
111
111
106
106
105
101
100
100
100
100
99
99
100
101
101
98
96
97
96
96
96
96
94
94
90
86
86
84
81
77
77
77
78
77
77
80
80
81
81
81
84
84
83
82
82
81
81
82
81
81
81
81
82
82
82
83
84
87
88
90
92
93
93
92
96
99
100
101
96
94
94
94
94
93
93
93
93
94
94
94
92
92
92
92
91
91
91
91
92
91
92
92
91
91
91
91
91
91
91
90
90
91
91
91
92
91
90
90
90
90
88
87
85
84
84
82
82
82
82
78
79
80
78
78
78
78
78
79
79
79
78
78
78
78
78
78
78
78
79
79
79
80
79
79
78
77
77
76
78
80
80
80
79
78
77
76
82
82
82
80
79
81
84
85
86
86
86
85
85
85
85
85
85
78
78
76
74
73
73
73
77
77
76
76
75
79
93
100
101
100
97
97
96
96
95
95
96
95
96
99
99
103
103
102
103
103
103
103
103
103
103
103
102
102
102
102
102
102
102
101
101
100
99
98
98
98
98
97
97
94
93
92
92
92
94
94
93
95
98
101
103
103
98
98
98
98
98
99
100
101
101
102
102
102
103
111
114
117
117
117
118
118
119
124
125
127
127
126
126
126
126
128
129
129
129
129
129
128
125
125
121
119
119
119
120
124
126
127
127
135
136
142
141
141
138
138
138
138
138
138
137
137
135
135
134
136
136
138
136
136
133
128
124
124
125
128
128
128
126
120
119
118
118
118
119
119
119
119
119
119
118
118
118
119
119
119
118
113
112
112
112
112
113
116
117
117
116
113
112
111
114
114
113
112
117
124
127
130
135
135
134
133
132
130
130
130
131
132
133
133
134
135
135
135
134
136
136
137
137
138
140
147
148
153
157
157
157
162
161
160
160
160
160
157
156
154
154
154
151
151
151
151
151
150
149
147
145
144
142
141
140
139
139
139
139
139
139
139
140
139
135
135
135
135
141
142
142
142
142
142
142
142
144
149
148
143
143
143
143
144
144
144
144
143
143
140
138
138
138
138
138
138
138
137
137
137
136
136
137
136
136
134
134
132
132
133
133
133
133
131
130
130
130
129
129
129
129
129
129
129
129
129
129
128
126
125
125
125
123
123
123
122
120
121
118
118
119
119
118
118
119
118
112
111
109
106
106
107
102
104
96
89
85
76
74
59
58
58
58
60
59
54
48
42
42
43
43
43
43
44
44
46
63
63
69
69
69
69
69
72
74
75
76
74
74
74
74
74
74
74
74
74
74
74
74
74
74
74
72
71
71
71
70
70
70
70
70
70
70
70
70
70
70
70
70
70
70
70
70
71
71
70
70
70
70
70
69
70
70
70
71
71
71
71
71
71
72
72
71
71
71
71
71
71
71
71
71
71
71
71
71
71
71
71
71
72
72
72
72
72
72
71
71
71
70
69
68
68
69
73
74
74
74
76
76
76
77
77
76
77
77
77
77
77
77
77
75
75
74
74
73
73
73
73
73
73
73
74
74
74
74
74
74
74
76
77
76
75
74
71
72
71
70
69
69
69
67
67
65
65
64
64
64
64
64
64
61
60
60
60
60
60
59
59
59
59
59
59
57
57
57
57
57
58
59
59
60
59
60
57
56
60
59
57
57
52
52
51
51
48
48
48
47
46
46
46
43
43
43
43
41
41
41
41
41
41
41
41
39
39
39
39
39
38
38
38
38
37
35
35
35
35
34
33
33
33
33
33
32
32
32
32
31
30
30
30
30
30
30
30
28
29
29
30
30
30
30
29
28
28
28
28
28
28
28
27
27
27
28
28
27
27
27
27
27
27
27
27
27
28
28
28
28
28
29
29
29
29
28
28
28
28
28
27
26
26
27
27
27
27
27
25
25
25
25
26
26
25
24
23
23
25
25
27
27
29
30
30
30
28
25
25
25
26
26
27
27
26
26
27
27
33
34
36
37
37
37
37
38
37
37
37
37
37
37
37
37
36
37
37
37
37
37
37
37
37
37
37
37
36
37
37
36
35
35
35
35
35
34
34
34
33
33
34
34
34
34
34
34
34
34
33
34
33
33
33
33
33
33
33
33
33
33
33
33
33
33
33
33
33
33
34
34
34
34
34
34
34
34
34
34
34
34
33
33
33
33
33
33
33
31
31
31
31
31
31
31
31
31
31
31
30
30
29
29
29
29
29
29
29
29
29
30
30
28
28
28
28
28
29
29
29
29
28
29
30
30
29
28
28
28
28
28
26
26
26
26
26
26
26
26
26
27
26
25
25
25
25
25
24
24
23
23
20
20
20
21
21
20
20
20
19
20
20
20
20
20
19
18
18
18
18
18
18
18
18
17
18
18
17
17
17
17
16
16
15
14
14
14
13
13
13
13
13
14
14
14
14
14
14
14
14
14
14
14
14
14
14
14
14
14
14
14
14
16
16
16
16
16
16
16
15
15
16
16
18
18
18
18
19
22
26
25
25
26
26
26
26
26
26
26
26
26
26
26
26
26
25
25
26
26
26
26
26
26
26
26
26
26
26
26
26
26
25
26
26
26
26
26
26
25
25
25
25
25
25
25
25
25
25
25
25
25
25
25
25
25
25
27
30
30
29
29
29
29
29
29
27
27
28
27
27
27
26
26
26
26
26
26
26
26
26
26
25
25
25
25
25
25
25
25
25
25
25
24
23
23
23
23
23
23
23
23
23
23
23
23
23
23
20
18
18
18
18
17
16
17
15
15
13
13
13
12
11
11
11
11
11
11
11
11
11
11
11
11
11
11
11
11
11
11
11
11
11
11
11
11
11
11
11
11
12
13
13
13
17
23
23
26
30
33
33
33
33
33
33
33
32
32
32
32
32
33
34
34
34
34
34
34
34
34
34
34
36
36
36
36
36
36
36
35
37
37
38
48
48
70
74
76
86
88
92
137
139
167
171
174
191
196
204
207
208
217
222
246
250
254
259
261
266
266
266
267
269
269
270
271
271
272
272
272
272
272
272
272
272
273
280
283
286
290
290
290
291
291
291
292
292
292
292
292
292
292
292
292
292
292
293
293
294
294
295
295
294
297
297
297
299
297
297
297
297
299
300
300
300
298
297
293
292
292
295
296
296
294
295
294
296
299
309
311
313
313
314
316
316
318
318
316
316
315
330
333
356
359
358
379
379
374
383
381
383
384
385
388
389
390
389
386
381
377
377
375
377
378
383
388
394
397
401
403
402
408
408
407
407
408
420
421
438
445
447
466
494
479
504
514
534
527
529
534
534
542
549
549
553
554
552
549
546
556
556
555
549
546
545
544
540
540
543
545
547
546
546
538
541
543
541
545
545
547
555
555
556
564
572
619
679
878
906
939
1148
1174
1216
1304
1366
1376
1467
1466
1507
1517
1527
1515
1517
1521
1520
1518
1521
1514
1513
1515
1515
1519
1544
1544
1582
1589
1584
1580
1575
1575
1646
1644
1645
1666
1674
1684
1680
1688
1705
1720
1718
1713
1709
1708
1710
1705
1710
1710
1720
1723
1725
1720
1717
1724
1724
1723
1722
1721
1722
1723
1724
1724
1728
1730
1739
1787
1797
1797
1810
1815
1815
1813
1812
1807
1807
1805
1804
1797
1796
1796
1792
1789
1794
1794
1795
1790
1792
1776
1774
1760
1760
1760
1762
1774
1783
1788
1785
1778
1777
1786
1789
1795
1802
1826
1829
1851
1840
1837
1845
1844
1841
1850
1851
1854
1852
1841
1801
1777
1764
1731
1737
1733
1723
1643
1621
1559
1562
1574
1572
1587
1584
1588
1610
1589
1585
1586
1588
1585
1574
1570
1567
1566
1568
1554
1520
1518
1518
1478
1458
1405
1370
1367
1366
1360
1356
1347
1344
1333
1334
1333
1324
1303
1302
1305
1298
1294
1274
1218
1183
1173
1170
1179
1189
1174
1174
1162
1164
1140
1131
1139
1130
1138
1130
1103
1096
1096
1088
1083
1087
1074
1050
1045
1036
1019
1016
1011
1008
1007
1003
986
976
972
960
970
1023
1025
1035
1030
1033
1009
978
979
977
982
982
985
992
1000
997
993
982
978
970
967
956
956
956
954
952
935
914
908
908
906
886
869
867
866
866
865
865
863
851
844
839
822
812
811
806
800
799
799
797
796
777
768
768
755
755
741
738
733
731
730
728
726
720
720
719
719
716
716
713
707
707
702
693
690
693
694
703
699
712
716
719
723
728
732
754
756
764
825
829
846
875
862
844
825
806
811
811
811
810
811
812
809
809
810
806
807
787
769
759
759
757
730
730
730
728
728
724
719
710
709
707
704
704
693
693
677
667
666
657
657
658
658
659
658
654
645
639
639
637
634
628
626
625
617
613
612
594
594
577
573
572
571
565
560
561
561
549
546
520
516
516
516
512
499
496
497
497
498
498
498
496
496
496
490
490
484
484
484
480
477
473
472
471
462
461
457
457
456
445
443
435
432
429
427
424
420
418
417
406
403
375
375
363
362
362
362
352
333
323
315
259
239
211
196
196
186
101
89
51
46
46
46
48
48
48
48
46
44
43
43
43
44
44
43
43
43
43
43
42
42
43
43
40
40
40
40
40
41
41
39
38
38
37
37
37
37
37
37
38
37
36
34
35
34
34
34
34
34
35
39
40
41
43
42
43
42
44
45
45
45
45
47
48
48
53
53
53
53
55
55
53
53
53
53
54
54
54
54
54
54
54
54
54
55
55
54
54
54
54
53
53
53
53
53
53
53
54
54
55
55
55
55
56
55
55
55
55
55
55
56
57
56
57
58
57
57
57
57
57
57
56
55
55
54
54
54
54
55
58
61
61
61
63
63
63
64
64
64
63
63
60
60
60
59
59
59
59
59
59
59
59
58
58
58
58
58
58
58
58
58
58
57
56
56
56
56
56
56
56
56
56
56
56
56
56
56
56
56
56
56
56
55
55
54
54
52
52
53
51
51
51
51
50
50
50
50
50
50
50
50
50
50
49
49
47
46
46
46
46
46
47
48
48
48
46
46
45
45
45
41
41
41
40
38
38
38
38
38
43
44
46
47
46
43
47
46
50
50
50
50
50
50
51
51
51
51
52
51
48
48
48
48
48
48
48
47
47
46
45
45
45
45
45
43
43
43
43
43
43
44
43
43
43
43
42
43
43
42
43
47
47
47
46
46
46
46
46
46
46
46
45
44
43
43
43
43
43
43
43
43
43
43
42
42
42
42
42
40
41
41
41
41
41
42
41
41
40
40
40
40
40
38
38
38
37
37
35
35
35
35
35
35
35
36
36
37
37
37
37
37
37
37
37
37
38
39
40
41
42
42
42
43
45
47
51
52
55
55
55
55
55
55
55
55
55
55
56
56
56
56
55
55
55
55
55
55
55
55
54
54
54
54
55
55
55
55
54
54
53
53
53
53
53
53
53
52
52
52
52
52
51
50
50
50
50
50
50
51
51
51
51
49
49
47
47
47
46
46
45
45
44
44
45
45
45
45
45
44
44
43
43
43
43
43
41
40
40
40
39
39
39
36
36
37
37
36
36
37
37
37
37
37
37
37
37
37
39
40
38
40
41
41
41
41
46
47
48
56
56
57
61
59
59
58
59
59
58
59
58
60
60
61
63
64
65
64
67
71
71
73
78
77
78
78
79
83
83
83
83
82
82
78
78
78
78
78
78
78
77
75
75
74
74
74
74
74
74
74
74
74
74
74
73
73
73
74
74
73
73
73
73
73
73
73
73
73
73
73
73
73
73
71
73
73
73
73
73
73
74
74
74
75
75
75
75
75
75
76
78
78
80
80
80
81
81
81
81
81
79
79
79
79
79
79
79
79
79
80
79
80
82
82
79
77
77
77
76
76
76
76
76
76
72
72
72
71
70
68
68
60
59
57
57
55
55
55
55
54
54
54
56
59
58
59
60
59
58
58
58
58
59
63
61
61
62
58
55
55
55
54
54
54
51
51
51
51
52
51
51
49
47
47
47
47
49
49
50
50
50
50
50
50
50
49
49
49
50
53
53
55
62
62
63
63
63
71
74
74
74
74
75
76
76
76
76
77
80
81
81
81
80
80
78
78
78
78
78
78
78
78
78
78
74
74
71
71
72
72
72
73
77
80
80
78
79
79
79
79
79
78
78
80
78
79
79
80
81
82
82
83
85
89
99
114
118
120
120
122
122
125
126
130
128
129
129
131
131
129
128
128
128
128
128
129
129
129
128
127
129
129
129
129
129
125
125
126
126
127
127
127
127
127
127
127
127
127
127
127
124
123
123
123
123
123
123
123
120
119
118
118
115
115
115
112
112
111
112
113
111
111
112
112
112
112
112
112
112
112
111
111
111
111
111
110
110
109
109
109
108
108
108
108
108
108
108
108
107
104
102
102
101
101
102
102
95
94
94
94
94
94
94
98
99
101
101
99
100
100
95
95
96
95
98
101
100
100
98
101
101
100
100
96
95
93
92
92
92
93
93
92
92
91
88
85
85
84
83
83
83
82
82
81
79
79
78
79
75
75
75
75
75
74
74
74
74
74
74
74
74
74
74
74
74
74
74
74
74
74
74
74
73
73
72
72
72
73
72
71
71
71
69
69
69
68
66
66
65
67
67
67
67
67
67
67
68
66
66
65
65
62
63
63
64
64
63
64
64
59
59
60
68
72
72
73
70
70
70
70
70
70
71
71
71
73
73
73
74
71
71
71
71
69
68
68
68
68
68
68
68
68
68
68
68
69
70
72
72
73
76
77
79
82
82
77
86
87
93
102
105
104
103
104
104
104
105
105
105
104
104
100
101
102
102
102
102
103
103
103
104
106
106
106
106
106
106
105
105
105
105
105
107
106
106
105
104
104
105
105
103
102
102
100
101
101
101
100
100
101
101
101
101
101
102
99
97
97
97
97
97
97
95
94
94
93
93
93
93
93
93
93
93
92
92
92
92
92
92
92
92
92
92
92
94
94
93
93
93
94
94
93
93
93
92
92
91
91
90
89
88
83
82
82
82
82
82
83
83
83
83
83
78
76
76
76
78
78
79
76
75
75
76
77
78
77
77
74
73
74
73
73
73
73
75
79
79
79
79
79
80
82
82
81
81
79
79
76
76
76
80
79
80
81
81
80
79
78
78
76
76
76
74
70
70
70
70
69
68
69
70
70
69
67
66
66
64
64
64
63
62
62
68
72
70
67
64
64
65
65
63
64
69
74
74
74
74
74
74
74
74
81
87
87
87
86
85
85
85
85
85
85
85
84
84
84
84
84
84
84
84
84
84
84
83
83
83
83
82
82
82
82
82
82
82
82
82
82
82
82
82
81
81
81
80
80
81
81
81
80
80
80
78
78
79
79
79
77
75
75
75
75
76
76
76
75
75
75
74
74
74
74
74
74
74
74
74
74
74
74
74
73
73
73
73
73
70
69
69
69
69
69
69
69
69
68
68
68
64
62
63
63
64
63
63
64
64
64
66
65
65
65
65
65
65
65
58
58
58
57
58
61
63
74
76
77
78
81
81
83
81
81
82
81
79
81
82
89
90
94
95
97
99
100
97
97
97
96
96
96
98
96
96
96
96
96
96
96
96
95
96
96
94
92
92
92
92
92
92
92
92
92
92
91
90
90
91
92
96
96
96
96
96
96
95
95
94
94
94
94
92
92
92
92
92
92
92
92
92
92
92
92
92
92
92
92
92
92
92
92
92
92
92
92
92
91
91
92
94
94
94
94
95
95
96
96
97
100
100
101
101
101
101
103
103
103
103
102
101
101
101
101
101
100
100
100
98
97
97
94
94
92
92
92
92
92
90
88
88
88
86
85
83
83
83
83
83
83
83
80
77
77
77
76
75
75
73
73
72
72
72
72
72
72
72
72
71
69
67
67
68
67
67
63
63
61
60
62
60
61
61
57
53
52
49
49
49
49
49
46
45
45
45
46
46
45
43
43
43
43
43
43
43
42
42
43
43
43
42
41
42
46
46
47
47
44
44
44
44
43
43
43
43
42
42
42
43
43
42
42
41
41
41
42
42
41
41
41
41
40
39
39
40
41
41
41
42
43
43
44
46
48
51
51
51
51
52
57
58
58
56
55
55
55
55
55
55
54
54
54
54
55
55
55
55
55
56
55
55
55
55
55
55
53
53
53
53
51
51
50
50
50
50
48
48
48
48
48
48
48
48
49
49
49
48
48
48
47
47
47
47
47
47
47
47
46
46
45
45
45
45
45
45
45
45
45
45
45
45
45
45
45
45
44
44
44
44
44
44
44
44
44
44
43
43
43
43
43
44
44
44
44
42
37
36
36
35
35
35
35
35
35
34
33
33
33
33
32
32
32
32
32
29
27
24
24
23
24
23
26
24
25
24
24
24
24
24
24
30
34
37
49
50
48
48
46
46
46
49
49
50
50
49
49
48
48
48
49
49
49
49
49
50
50
50
50
50
48
47
46
46
46
46
46
46
46
46
46
46
46
48
48
49
49
49
49
49
49
49
49
49
49
49
49
48
48
48
49
49
51
52
52
52
51
51
51
51
51
51
51
51
51
51
51
51
51
51
51
51
51
50
50
49
49
49
49
49
49
49
48
48
48
48
48
48
49
49
48
48
48
48
48
48
47
46
46
46
45
44
44
44
42
42
42
41
41
41
41
39
39
39
38
38
37
37
38
38
38
38
38
38
40
40
38
37
37
35
35
35
36
36
36
36
34
32
32
32
32
32
32
32
31
30
30
30
30
30
29
29
30
31
32
32
31
30
30
30
30
30
30
30
29
30
29
29
29
29
29
29
29
29
29
29
27
28
30
31
33
35
37
37
37
37
34
34
34
34
33
33
33
33
30
30
30
30
30
30
27
27
27
28
28
29
30
32
32
31
31
31
31
31
31
31
31
31
31
31
31
31
31
31
31
33
34
34
34
34
34
34
34
33
33
33
33
33
33
33
33
33
33
36
37
36
36
36
36
36
39
41
42
44
44
45
45
45
45
46
48
48
48
48
48
47
46
46
47
47
47
47
47
50
50
53
60
61
61
60
61
61
62
63
63
67
67
67
67
69
69
67
67
67
67
67
67
67
67
67
67
67
67
67
68
67
66
66
66
65
66
66
66
66
65
65
64
64
64
64
64
65
63
62
63
62
62
62
62
62
62
62
62
62
62
62
62
62
62
63
63
64
64
64
63
63
64
66
66
66
71
72
72
75
75
75
77
79
82
82
81
81
81
81
81
80
80
79
79
78
78
77
77
76
76
76
75
75
73
73
72
72
75
75
75
75
75
75
74
74
74
73
73
72
71
70
70
70
70
70
70
70
70
71
71
71
70
68
69
69
69
69
69
71
70
70
74
74
74
75
75
75
75
75
74
74
74
73
72
69
68
67
66
65
59
59
57
56
56
55
55
56
56
55
55
55
55
55
54
53
53
54
52
51
51
50
50
49
49
49
49
49
49
49
49
49
48
47
47
47
47
47
47
46
46
45
44
43
43
43
43
43
43
42
42
42
42
42
42
42
42
42
41
41
41
41
41
40
40
42
42
43
43
44
44
44
44
43
43
45
45
45
44
43
42
41
40
40
40
40
40
40
41
41
41
41
41
41
41
41
41
41
41
40
40
40
40
40
40
40
39
39
39
37
37
35
35
34
34
34
34
34
34
34
33
30
30
30
28
28
28
29
28
29
29
31
30
30
30
30
31
31
29
28
28
29
28
29
29
30
31
30
30
31
31
31
31
32
32
32
32
31
30
30
29
28
29
29
28
27
27
27
27
27
28
28
28
28
28
28
28
28
28
28
28
28
27
27
27
27
27
27
27
27
27
27
27
27
27
27
27
27
27
27
27
27
27
27
27
26
25
25
25
25
24
24
24
24
23
22
22
22
22
22
22
22
23
22
22
22
21
21
21
23
23
23
23
23
23
23
23
23
23
23
23
22
23
23
23
23
23
23
22
23
23
24
24
24
24
24
26
26
26
26
26
29
31
32
32
32
32
32
31
31
31
32
32
33
33
33
33
33
33
33
33
34
35
35
35
35
34
33
33
33
34
34
34
34
34
34
33
33
33
33
33
34
34
32
32
32
32
32
32
32
32
30
31
31
31
31
31
31
31
30
30
30
32
32
32
32
32
33
34
35
35
35
35
35
35
35
35
34
34
33
33
33
33
33
32
32
32
32
32
32
32
32
32
32
32
30
30
30
30
31
31
32
32
32
32
32
32
32
32
32
32
32
32
31
30
31
31
31
31
32
33
32
32
32
32
32
32
37
42
44
43
43
42
44
44
44
44
46
47
47
46
47
51
51
51
51
50
50
51
51
51
51
52
50
50
48
48
48
48
50
51
51
51
51
51
51
52
52
52
51
51
51
51
51
51
50
49
49
49
48
47
47
48
48
48
49
49
49
50
50
50
50
49
49
49
50
50
50
50
50
49
50
50
50
51
51
51
51
51
51
51
51
51
51
51
51
51
50
51
51
53
54
55
55
55
55
56
59
58
58
58
58
58
58
59
60
60
60
60
60
60
63
64
63
64
64
67
68
68
69
70
70
70
70
73
76
78
78
76
75
73
73
73
73
73
72
72
71
71
70
70
70
70
70
70
69
69
69
69
68
68
68
68
68
68
67
62
60
58
58
58
58
58
57
55
55
55
55
55
55
55
55
55
54
51
51
51
51
51
49
49
49
49
49
49
48
48
48
48
48
48
48
46
46
46
46
46
46
46
47
46
46
45
44
43
43
43
43
43
43
41
41
40
40
40
38
38
38
38
38
40
41
41
41
41
40
39
39
39
38
38
38
37
35
35
35
35
35
34
34
34
34
33
33
33
33
31
32
35
35
32
32
31
31
32
33
33
31
30
30
30
30
30
30
28
26
26
26
27
26
26
25
25
25
25
25
25
23
23
22
21
21
21
21
21
21
21
21
21
21
21
21
21
21
21
21
21
21
21
21
21
21
21
21
21
20
20
19
19
19
19
18
18
18
20
20
20
20
19
19
19
20
19
19
19
18
18
18
18
18
18
18
18
18
18
18
18
18
18
18
18
18
18
18
18
20
20
20
21
21
20
19
19
19
19
19
19
19
19
19
19
19
19
19
18
18
18
18
18
18
18
18
18
18
18
18
18
18
18
18
18
18
18
18
18
18
18
18
18
18
18
18
18
18
18
18
18
18
17
17
17
16
16
15
15
16
16
16
16
17
17
20
22
21
22
22
22
22
22
24
23
22
21
21
21
22
22
23
23
23
23
23
23
23
23
31
34
38
38
38
38
37
37
37
37
37
37
37
37
37
37
37
37
38
42
41
41
41
41
41
41
41
41
41
41
41
43
43
43
43
44
43
43
43
43
43
43
43
43
42
42
43
43
42
42
43
43
43
43
43
43
43
44
43
43
49
49
50
49
49
50
50
50
50
50
50
49
49
49
49
49
49
49
49
49
49
49
49
49
51
52
52
52
52
52
52
52
52
52
52
52
52
52
52
52
52
52
52
50
50
50
50
50
50
50
50
49
49
49
49
49
49
49
48
48
48
48
48
48
48
48
49
49
49
48
47
46
45
44
44
44
45
45
44
42
40
40
41
42
42
44
46
46
46
45
45
41
39
39
39
38
38
37
36
36
36
36
36
36
34
34
34
34
34
34
35
35
35
35
35
35
35
35
35
35
35
32
30
30
30
29
29
29
29
29
27
26
24
24
24
24
24
23
23
23
23
22
22
22
22
22
22
22
22
22
22
22
22
22
22
22
24
24
24
24
24
23
24
26
27
27
27
27
28
28
30
30
30
28
29
27
28
28
28
27
27
28
31
31
33
34
36
41
44
45
45
46
46
45
45
45
45
45
45
44
44
44
44
44
44
44
44
44
44
44
44
44
44
44
43
43
43
43
43
43
44
42
43
43
44
44
44
44
44
43
43
43
43
43
43
43
43
43
42
41
41
41
41
41
47
48
48
48
48
48
48
48
48
48
48
48
48
48
48
48
48
48
48
48
48
46
46
46
46
46
46
46
46
46
46
46
46
46
46
46
46
46
46
46
46
46
45
45
44
43
43
43
43
41
41
41
40
40
39
39
39
39
39
39
39
39
38
37
37
37
37
38
37
37
36
36
35
35
36
36
36
37
37
37
37
37
37
37
37
37
36
37
37
37
36
36
37
37
37
37
37
35
36
39
43
44
43
43
44
43
43
43
43
43
44
42
42
42
41
41
41
42
42
43
43
43
43
43
43
43
43
43
42
41
41
41
42
43
43
43
43
42
45
44
44
44
44
44
44
44
44
45
45
45
45
44
44
44
44
45
45
44
45
46
46
46
45
45
45
44
45
45
45
45
45
45
45
43
43
43
43
43
43
43
42
42
42
42
42
42
42
42
42
42
42
44
44
44
46
47
45
45
45
45
46
45
45
45
45
45
45
45
44
44
44
43
44
40
41
39
45
44
44
44
45
45
46
46
46
48
49
50
50
49
49
49
49
49
49
49
48
47
47
46
46
46
47
46
45
45
44
45
45
45
45
45
45
44
44
44
44
45
44
47
47
47
48
47
50
50
52
54
55
58
63
70
71
74
74
73
73
73
73
73
73
73
73
73
73
71
71
71
71
71
71
72
71
71
71
71
71
71
71
71
71
71
71
71
71
68
68
68
67
66
66
66
66
66
66
66
66
65
65
65
63
63
63
63
62
62
62
62
62
62
61
61
61
61
61
61
61
61
61
61
61
60
60
59
59
56
56
56
56
58
58
59
58
58
57
57
56
59
60
60
61
60
60
60
60
60
60
60
59
59
59
59
59
58
60
60
64
66
69
66
66
64
63
63
63
63
63
62
62
61
62
62
63
63
63
63
63
63
62
62
62
62
62
61
57
58
58
58
57
57
57
57
59
59
59
59
60
58
59
60
56
55
55
53
50
50
50
43
43
42
41
41
45
46
45
45
42
44
47
47
47
47
47
47
47
47
47
47
47
46
46
48
51
51
54
54
52
52
52
52
52
52
52
52
53
53
52
51
49
49
49
49
49
47
48
48
48
50
51
51
50
50
50
50
50
50
50
50
50
50
50
50
49
49
49
49
49
49
49
49
49
49
49
48
46
46
44
44
44
44
44
45
48
48
49
48
47
47
44
43
43
44
44
44
44
44
43
43
43
43
43
44
44
44
45
45
45
45
45
45
43
43
43
43
43
43
43
43
43
44
44
44
44
44
44
44
44
44
45
45
45
45
45
45
45
47
47
46
46
45
45
45
45
45
42
42
41
40
40
40
40
40
40
40
40
40
40
40
40
40
40
40
40
40
40
38
38
38
37
37
37
37
37
37
37
37
37
37
33
31
31
30
30
30
30
30
30
31
28
27
27
27
27
27
27
27
27
27
27
26
22
22
22
22
22
22
22
22
21
21
20
20
20
20
20
20
20
20
20
20
20
19
18
18
18
17
16
16
16
16
16
20
21
21
23
24
22
22
22
22
22
22
22
22
24
27
27
27
27
27
27
25
25
25
25
23
23
23
23
24
23
23
23
23
23
23
21
21
22
22
22
22
22
22
23
24
24
24
24
24
25
26
26
26
26
25
26
26
27
27
27
27
28
33
35
35
35
38
38
39
40
40
40
40
42
42
42
43
43
43
43
43
43
43
43
43
43
43
43
43
42
42
42
42
42
42
43
43
44
44
44
44
44
44
44
46
47
50
50
50
51
51
52
51
50
50
50
50
50
50
50
49
50
50
50
50
50
50
50
50
49
49
49
47
47
47
47
46
46
46
46
46
46
46
46
46
46
46
46
46
46
46
46
46
46
46
44
44
44
42
42
41
41
41
41
41
41
41
41
41
41
41
41
41
41
41
41
41
40
40
40
40
40
40
40
40
40
40
40
40
40
39
39
39
39
39
39
39
39
39
39
39
39
39
39
39
37
36
33
32
32
32
32
32
31
31
30
30
30
30
30
29
29
28
25
25
25
25
23
23
23
22
21
21
21
21
21
21
21
21
21
21
21
18
17
17
17
17
17
17
17
17
17
17
16
16
16
16
16
15
13
13
10
11
12
12
12
11
10
10
10
10
10
10
10
10
10
11
11
10
10
10
10
10
10
10
9
9
9
9
9
9
9
9
9
9
9
8
8
8
8
7
7
7
7
9
9
8
8
8
8
9
11
12
12
11
11
11
11
11
11
11
11
11
11
11
11
12
12
12
12
12
12
12
12
11
11
12
13
13
16
16
16
16
18
18
18
19
19
19
19
19
19
19
19
19
19
19
19
19
19
19
20
21
24
29
29
36
37
38
43
44
55
55
55
56
56
57
57
57
57
57
57
57
57
57
58
58
58
59
59
59
59
59
59
59
59
59
58
58
58
58
58
59
59
59
59
59
59
58
58
58
58
58
58
58
58
58
59
59
58
58
58
58
58
58
57
57
56
56
55
55
55
55
55
55
55
55
55
55
55
55
55
57
57
57
58
58
58
58
58
58
58
58
58
57
59
59
62
66
66
66
66
68
68
68
70
70
71
72
72
72
76
76
78
82
83
84
83
82
81
81
81
81
81
81
82
82
82
82
82
78
78
78
79
79
79
79
78
78
78
78
78
78
78
78
76
77
76
76
76
76
76
76
75
75
75
75
75
76
76
77
76
77
77
77
79
78
77
77
77
76
76
74
74
75
76
76
77
76
74
74
73
72
71
71
71
70
65
65
65
65
64
64
64
63
63
63
63
63
63
63
63
62
62
62
62
63
63
63
63
64
64
63
63
63
63
65
65
65
65
63
63
62
62
62
62
62
61
59
58
58
58
57
57
57
57
57
57
57
57
57
55
55
55
55
53
53
53
52
52
51
50
49
49
49
49
49
47
47
47
48
49
50
50
48
48
49
49
49
49
50
50
52
51
51
51
51
47
47
50
50
54
55
54
49
48
47
47
44
45
46
46
46
46
45
42
42
43
43
42
42
41
40
40
40
40
43
45
44
45
46
59
59
59
62
63
63
64
63
67
69
71
81
79
81
84
82
80
80
81
81
81
82
82
82
82
82
82
82
82
82
82
82
81
82
82
82
82
82
82
82
82
82
82
82
82
82
82
82
81
81
80
80
80
80
81
82
84
83
83
83
83
83
83
83
83
83
83
83
83
83
83
83
83
83
83
83
82
82
82
82
82
82
82
81
82
81
81
82
80
80
80
80
80
79
79
79
79
78
78
77
80
80
83
84
84
86
86
87
87
86
86
87
87
87
87
86
85
84
84
85
85
85
80
81
80
80
77
74
72
70
67
67
66
66
60
60
60
60
59
56
56
56
55
55
54
52
51
51
49
47
47
45
45
45
45
45
45
44
44
44
44
43
43
43
43
43
42
42
42
42
42
41
39
39
39
38
38
37
37
37
37
37
37
37
37
37
37
37
37
37
37
36
36
36
36
36
36
36
36
36
36
36
36
36
36
36
36
36
36
36
36
35
35
35
35
36
36
35
35
35
34
34
34
34
34
34
34
34
32
32
33
33
33
33
33
34
34
33
33
32
32
29
29
29
29
29
29
29
29
28
28
28
27
25
26
21
21
20
22
22
22
22
22
22
21
21
22
22
23
26
27
27
27
26
26
26
27
30
31
31
30
30
30
30
30
31
31
31
31
31
33
33
33
33
33
34
35
37
39
40
41
42
42
43
43
43
43
43
43
42
42
42
43
43
41
42
42
44
43
43
41
41
41
41
42
42
42
42
41
41
40
40
40
40
40
40
40
40
40
39
39
39
39
39
39
38
38
38
38
38
37
37
37
37
37
37
37
38
38
38
38
39
39
39
40
40
40
40
40
40
40
40
40
40
40
40
40
40
40
40
40
40
40
40
40
40
40
40
40
39
38
38
38
38
38
37
37
37
37
37
37
37
37
37
37
37
37
37
37
37
37
37
37
32
32
31
31
33
32
31
31
31
33
34
35
35
34
34
33
34
36
36
40
41
47
47
50
52
49
49
51
53
53
53
58
59
65
68
67
66
68
69
72
85
84
86
85
86
86
88
89
89
90
92
92
92
92
92
92
92
92
95
97
97
98
100
100
99
99
99
102
103
103
103
102
102
102
104
105
107
107
107
107
108
109
109
111
111
111
111
111
111
111
111
111
111
111
111
111
111
111
111
111
111
112
112
112
113
113
114
115
115
115
115
115
115
115
115
114
115
115
115
115
115
113
113
113
113
113
113
113
113
113
113
113
112
112
112
112
111
111
110
109
109
109
109
109
109
109
106
105
105
105
104
100
99
101
101
100
95
95
95
95
95
95
95
94
94
93
93
93
93
92
93
92
92
92
92
91
91
92
92
92
92
87
86
85
85
85
84
84
84
82
81
77
74
74
75
75
74
73
73
71
71
67
66
66
67
66
66
65
65
67
67
66
65
65
68
72
75
75
79
78
74
80
81
83
84
84
83
82
81
80
79
78
79
79
78
79
78
78
78
76
75
75
74
73
73
75
77
76
76
76
76
77
77
74
74
74
74
73
72
72
71
69
69
69
69
69
69
68
66
66
66
66
66
66
66
65
65
65
65
65
65
64
64
64
64
64
64
64
64
64
64
64
64
64
64
64
64
63
63
63
63
63
63
63
63
63
63
63
63
64
65
65
65
65
65
65
66
67
67
67
68
69
68
66
66
66
66
66
65
65
64
64
64
64
63
63
63
63
63
63
63
64
64
64
63
63
62
62
62
62
64
63
63
61
58
55
55
57
57
62
62
62
59
59
59
60
60
62
62
65
66
67
67
67
66
66
67
68
70
68
68
70
67
67
67
68
67
64
66
64
64
68
69
72
70
70
70
69
72
73
73
73
74
74
75
81
81
81
80
80
81
81
81
83
83
83
84
86
86
86
86
86
85
85
85
92
92
92
94
92
97
96
96
96
96
95
95
96
97
97
101
101
101
104
104
106
111
112
113
115
126
129
129
129
129
126
126
124
124
125
125
125
125
124
124
124
125
125
125
126
126
126
128
128
129
129
129
130
131
129
130
132
132
132
130
130
130
130
129
129
129
129
129
129
129
129
129
129
129
129
129
128
126
126
126
122
121
120
120
120
119
119
119
119
119
119
119
119
119
119
119
119
118
118
117
117
117
117
118
118
115
115
115
114
111
110
110
106
106
103
103
102
102
102
101
101
101
98
97
97
97
97
96
96
95
92
92
91
91
91
91
90
90
88
89
89
87
87
86
86
86
85
85
83
81
77
78
78
77
74
74
74
72
74
74
73
71
66
65
65
65
64
63
63
62
62
62
62
62
62
62
62
63
63
61
60
59
57
56
56
59
59
60
60
59
59
59
59
57
55
55
53
53
52
53
53
53
53
53
51
47
47
47
47
48
48
47
43
42
42
41
41
41
40
40
41
41
41
39
38
38
38
38
37
37
37
37
37
37
38
38
37
37
37
37
37
37
40
43
44
44
45
48
48
48
48
44
44
44
44
44
43
43
43
42
41
41
41
41
41
41
41
41
41
41
41
41
41
41
41
41
41
41
41
40
40
40
41
41
39
38
38
38
38
38
38
38
39
42
41
41
44
44
44
46
46
46
46
46
43
42
44
44
44
44
45
45
45
46
46
47
45
43
44
45
46
48
48
48
48
47
47
47
47
46
46
46
46
46
46
46
46
46
46
46
46
46
45
45
44
44
44
44
44
44
44
44
42
42
42
42
42
42
42
42
42
42
42
41
42
42
42
42
41
41
41
41
43
43
43
43
43
43
43
43
41
40
39
39
39
38
37
37
37
37
37
38
38
38
38
38
38
38
37
37
37
37
37
37
37
40
41
42
41
46
45
49
48
52
53
53
55
56
56
57
57
57
56
56
55
55
55
55
55
55
55
55
55
55
55
55
54
54
54
54
54
54
53
53
53
53
52
52
50
50
49
49
48
48
48
48
48
48
48
46
46
46
45
45
45
45
45
45
45
45
45
45
45
44
45
45
45
45
42
41
41
41
41
35
36
34
34
33
33
33
29
29
29
28
27
26
26
26
26
26
26
27
27
27
29
30
32
32
32
32
32
32
31
32
32
33
35
38
37
37
37
38
38
38
37
37
37
37
37
36
36
36
36
36
37
37
37
35
35
35
35
35
35
35
35
35
35
35
35
34
33
31
31
31
31
31
31
31
31
31
31
31
31
31
31
31
31
31
30
29
29
29
29
29
29
29
28
27
26
26
26
27
27
27
27
27
27
27
27
27
27
26
26
26
26
26
26
26
25
25
25
25
25
25
25
25
25
25
25
25
24
24
24
24
24
24
24
23
23
23
23
22
22
21
21
21
21
21
20
20
19
19
20
21
21
20
21
22
24
24
24
24
24
23
24
24
25
26
26
26
26
26
26
26
26
25
25
25
25
24
24
24
24
25
25
25
25
24
24
24
24
21
21
22
21
20
22
22
21
21
21
21
21
21
21
22
22
21
22
22
24
27
27
26
27
27
27
27
27
27
27
25
26
26
26
26
26
26
26
26
26
26
26
26
26
26
26
26
26
26
26
26
26
26
27
27
28
28
28
28
29
29
29
29
29
29
29
29
29
29
29
29
29
29
29
29
29
29
29
29
28
28
28
29
30
32
33
34
34
34
34
33
34
34
34
34
34
33
32
32
32
32
32
32
32
32
32
32
32
32
32
31
31
31
31
31
31
31
31
29
29
30
30
30
30
30
30
30
30
30
29
29
29
28
27
27
28
28
27
27
27
27
26
26
26
26
26
26
26
26
26
26
25
25
25
25
23
23
23
23
23
22
22
22
22
21
21
20
20
20
20
20
20
20
19
19
18
18
18
18
19
19
19
19
19
18
18
18
18
18
18
18
18
18
18
18
18
18
18
18
18
18
18
17
17
17
17
17
17
17
18
18
17
17
17
17
15
15
16
16
16
16
16
16
17
17
17
17
17
17
17
17
17
17
17
17
17
17
17
17
17
17
17
17
17
17
16
16
16
16
14
13
13
13
13
13
13
13
13
13
13
13
13
13
13
12
12
12
12
13
12
12
12
12
16
17
17
17
17
17
18
19
24
27
28
28
28
28
28
28
29
28
28
28
28
26
26
26
26
28
28
28
28
28
28
28
28
27
27
27
26
26
26
26
26
26
26
26
26
26
27
27
27
27
31
31
31
30
30
30
30
31
31
35
37
37
37
37
37
37
37
37
37
37
37
37
41
40
40
43
43
43
44
44
48
48
48
48
49
51
51
51
51
51
51
53
53
54
54
54
54
54
54
54
54
54
55
55
55
55
55
55
55
56
56
56
55
54
54
54
54
54
53
52
52
52
52
52
52
50
50
50
50
50
50
50
50
50
50
50
50
50
50
50
50
50
50
50
50
50
50
50
49
49
49
49
49
49
49
46
45
45
45
45
44
43
42
41
41
41
41
41
41
41
41
41
41
41
41
42
42
42
42
42
42
42
42
42
42
42
42
42
41
41
41
41
41
41
41
40
40
40
40
39
37
37
37
37
37
37
35
32
30
27
25
25
24
24
23
23
23
23
22
20
21
22
22
22
22
22
22
22
22
22
21
21
21
21
21
21
21
21
20
20
20
20
20
20
20
20
20
20
21
21
21
21
21
21
19
19
19
19
20
20
20
20
20
19
18
18
18
18
18
18
18
18
18
18
18
18
18
18
18
18
18
18
18
18
18
18
17
17
17
17
17
17
17
17
17
16
16
16
16
16
16
16
16
16
16
17
16
17
17
17
17
17
17
17
17
18
18
18
18
18
18
18
16
16
17
17
17
17
17
17
17
16
16
14
14
14
14
14
13
13
13
13
13
15
15
17
17
18
18
18
18
18
18
18
18
16
16
16
16
15
15
14
14
14
14
13
13
13
13
13
13
13
13
13
13
13
13
13
13
13
14
14
14
14
14
13
14
14
14
13
13
13
13
13
14
14
13
13
13
13
13
13
13
14
14
14
14
14
14
14
14
14
14
14
14
14
14
14
14
14
14
14
14
14
14
16
17
15
15
15
14
14
14
14
14
14
14
14
15
15
15
15
15
15
15
15
15
15
15
15
15
15
15
15
15
15
15
15
15
15
15
15
15
15
15
15
15
15
15
15
15
15
15
15
15
15
15
15
15
15
18
18
18
17
17
17
17
17
17
17
17
17
17
17
16
16
16
15
15
15
15
15
15
16
16
15
16
16
16
15
14
14
14
13
13
13
12
12
12
12
12
12
12
12
12
12
12
12
12
12
12
12
12
12
13
13
13
13
13
13
13
12
12
12
12
12
12
12
12
12
12
12
12
12
11
11
11
11
11
10
10
10
10
10
10
10
10
10
10
10
11
11
11
11
10
10
10
10
10
10
10
10
10
10
10
10
10
10
10
10
10
10
10
10
10
10
10
10
10
10
10
10
10
12
12
12
12
12
12
12
12
12
11
11
10
10
10
10
10
10
10
9
9
9
9
9
9
9
9
9
9
9
9
10
9
8
8
7
7
7
7
7
7
7
7
9
9
9
10
10
10
10
10
10
10
9
9
9
9
9
9
10
10
10
10
10
10
10
10
10
10
10
11
11
11
11
11
11
11
11
11
11
11
11
11
11
11
11
11
11
11
11
11
11
11
11
11
11
11
11
11
10
10
10
10
10
10
10
10
10
10
10
10
10
9
9
10
10
10
10
12
12
12
12
12
12
12
12
12
12
12
12
12
13
14
14
14
14
14
14
14
14
16
16
16
16
16
16
16
16
16
16
16
16
15
15
15
14
14
14
13
13
13
13
13
13
13
13
13
13
13
13
13
13
13
13
13
13
13
13
13
14
14
18
18
18
17
18
18
18
18
18
18
18
18
18
18
18
18
18
18
18
18
18
18
19
20
19
19
19
19
19
19
19
20
21
21
21
23
23
22
22
22
23
23
23
23
23
23
23
23
23
23
23
23
24
24
24
24
23
24
24
24
24
24
24
24
23
23
23
23
23
23
23
23
23
23
23
23
23
23
23
23
23
24
24
25
25
25
24
24
24
24
24
24
24
24
25
26
26
27
27
27
27
27
27
27
27
27
27
27
27
27
27
27
27
27
26
25
25
24
24
26
28
28
32
32
33
33
33
33
34
34
35
35
35
35
37
38
39
39
39
38
37
37
37
37
37
37
37
37
37
37
37
37
38
37
36
36
35
35
35
36
36
36
35
39
45
55
56
56
57
57
57
58
57
58
61
61
61
61
61
61
61
60
60
58
58
58
58
59
60
59
59
60
59
58
59
60
61
68
67
70
70
70
72
72
72
72
72
71
71
71
71
71
71
71
71
72
72
72
72
72
72
73
73
73
73
72
72
72
72
72
72
71
70
70
71
71
71
71
71
70
70
70
70
70
69
70
71
71
70
70
70
70
70
70
70
70
71
70
70
70
70
70
70
70
70
70
70
69
68
68
67
66
66
67
67
67
67
67
67
67
68
68
68
68
68
68
68
67
66
67
66
69
67
70
72
76
77
77
77
82
86
97
99
101
102
102
103
102
103
106
105
105
105
105
104
104
104
103
103
103
103
103
103
101
101
100
98
97
96
96
96
97
98
98
95
92
92
92
92
91
91
90
90
90
90
90
90
90
90
89
89
89
89
89
89
86
86
86
86
86
86
85
84
84
84
84
83
80
80
78
78
79
79
82
82
82
82
85
85
84
85
83
83
82
79
80
80
79
79
79
79
80
80
80
80
80
80
81
81
81
78
80
80
80
79
78
78
77
76
76
76
75
75
72
72
71
70
70
70
67
67
67
65
65
65
65
65
65
65
63
62
62
62
62
62
61
61
61
62
61
61
61
60
59
58
58
58
58
57
55
53
53
50
49
49
48
48
48
48
48
47
47
45
43
43
46
45
45
42
43
48
55
55
55
55
58
59
60
61
61
63
62
60
60
62
63
65
65
65
64
64
67
66
66
66
66
66
66
66
66
66
65
63
62
61
61
61
61
61
60
60
60
60
58
58
57
55
55
55
55
55
55
55
53
52
52
52
52
52
52
52
52
52
54
62
64
65
66
67
67
67
67
68
69
69
68
69
70
70
70
72
72
74
75
75
74
74
74
74
74
74
74
74
74
74
74
74
74
74
74
74
77
77
78
78
78
78
78
78
77
79
78
77
77
77
77
77
77
77
74
74
74
73
74
74
73
75
75
75
72
71
71
74
73
70
70
69
69
69
69
69
70
70
70
71
71
70
70
70
70
72
73
73
73
73
73
73
73
72
72
72
72
72
73
69
70
70
70
69
69
69
69
69
69
69
67
67
66
65
65
65
65
64
64
63
63
64
64
64
63
63
63
63
63
62
60
60
60
59
57
57
55
55
55
54
54
50
51
51
51
51
49
49
49
49
49
49
49
46
46
46
46
47
47
47
49
49
50
50
50
50
49
49
49
49
49
49
49
49
49
48
48
48
50
49
47
47
46
46
47
48
48
48
49
51
50
55
55
55
55
53
52
52
55
57
57
56
60
60
61
61
61
60
61
61
61
62
62
62
62
62
60
60
59
59
59
59
59
59
59
59
59
58
59
59
58
58
58
58
58
58
58
58
58
56
55
54
55
54
54
54
54
55
55
54
54
54
54
53
53
47
46
46
45
45
45
45
45
45
45
45
45
45
45
45
45
45
45
45
45
44
44
44
44
43
43
43
44
43
43
44
45
45
45
46
45
46
47
47
45
45
45
44
44
44
44
44
44
44
44
44
44
44
45
45
44
44
44
44
43
43
43
42
42
42
41
41
41
38
38
38
38
37
37
36
36
37
37
37
37
37
37
37
37
37
37
37
37
37
36
36
35
35
35
35
34
34
34
34
34
34
34
34
33
36
35
35
35
34
31
31
30
31
32
33
33
33
33
33
33
33
33
33
33
32
31
31
31
31
31
31
30
30
30
30
30
30
30
30
31
31
32
34
37
41
43
48
53
53
52
52
52
50
49
49
49
49
49
49
49
49
50
49
49
46
46
46
46
46
46
46
46
46
46
46
46
46
46
46
46
46
46
46
46
46
46
45
44
43
43
43
43
42
42
41
40
40
40
40
40
39
39
39
39
39
39
38
38
38
37
35
35
35
35
35
35
36
36
36
36
36
36
36
36
35
35
35
35
37
37
37
37
37
36
36
37
37
37
50
50
53
53
53
55
55
56
56
57
58
63
68
72
76
79
82
84
80
80
81
81
81
81
81
81
81
77
77
74
74
74
74
74
76
75
75
75
74
73
73
73
73
73
73
72
72
72
72
70
70
69
69
69
69
68
68
67
67
67
68
68
71
71
72
74
74
74
74
78
79
80
84
84
84
84
85
85
85
87
87
87
90
90
90
90
90
90
90
90
89
89
92
92
92
92
92
91
90
90
90
92
92
92
93
94
94
94
94
94
93
93
94
94
94
94
93
93
94
94
93
93
93
92
92
92
92
95
95
96
96
96
97
97
99
98
99
99
97
96
95
95
94
92
92
92
92
92
92
92
90
89
87
87
87
86
85
85
85
81
81
81
80
79
78
77
76
75
74
72
72
71
63
63
63
62
64
63
65
62
62
62
63
62
62
62
60
60
60
60
60
60
60
60
60
60
58
58
58
58
58
58
57
55
54
54
53
53
53
53
53
52
52
52
52
52
53
54
54
54
55
55
55
55
55
55
53
52
52
52
54
53
53
53
53
53
53
53
53
53
52
51
51
51
51
51
51
51
48
48
49
50
47
47
46
45
43
43
42
42
43
42
42
42
42
41
41
40
40
40
40
39
39
39
39
39
39
39
39
39
39
39
38
37
37
37
37
37
37
37
37
37
35
35
34
34
34
34
34
34
34
34
34
34
34
34
33
33
33
33
33
33
32
32
30
26
26
26
26
24
24
23
22
22
20
20
20
20
21
21
21
20
20
20
20
20
20
20
20
19
19
19
19
18
17
18
18
16
15
14
14
13
13
13
13
13
14
14
14
15
15
15
13
14
15
15
15
14
15
16
16
16
15
13
13
13
13
13
14
15
16
16
16
16
16
16
16
16
16
16
16
16
16
16
16
18
18
18
18
18
18
18
18
18
21
21
21
21
23
24
24
25
26
26
26
25
27
27
27
27
27
27
27
28
29
44
47
50
51
52
52
52
55
55
61
67
69
69
69
70
70
70
72
72
72
72
72
72
72
72
72
72
72
72
72
72
72
72
72
72
72
72
71
71
71
72
72
73
73
73
73
73
73
73
74
74
75
76
76
76
78
78
79
79
79
79
79
79
78
78
78
78
78
78
75
74
74
72
72
72
72
72
72
72
72
73
74
74
74
76
76
80
82
83
86
86
90
91
92
96
98
98
98
98
98
96
96
96
96
95
93
93
92
92
92
92
92
92
92
92
92
92
92
91
88
79
78
77
77
75
75
75
74
80
80
83
85
85
86
88
88
89
89
89
83
83
83
83
83
83
82
82
82
82
83
81
82
83
82
82
83
82
84
85
85
84
85
85
84
87
88
91
91
91
91
91
92
92
93
93
94
97
97
99
99
98
98
98
99
99
99
98
96
99
99
99
97
97
97
97
97
98
98
98
98
98
107
108
108
106
101
101
101
102
100
96
98
95
93
93
93
93
94
93
94
93
93
93
93
93
92
92
92
92
92
92
91
90
90
90
89
89
89
89
89
89
89
86
86
83
83
83
83
83
83
83
83
83
83
83
84
84
84
84
84
83
83
83
81
78
78
78
78
78
79
78
76
74
72
72
72
70
70
71
66
65
65
65
64
64
64
63
62
65
66
69
70
71
72
67
68
70
74
75
80
75
75
74
74
74
74
74
74
74
72
71
71
71
71
70
70
68
67
67
68
65
64
64
63
63
62
63
64
64
65
62
62
62
62
63
63
63
63
63
63
63
62
62
60
58
57
55
55
55
55
54
54
54
54
54
54
53
53
51
51
52
55
72
75
76
75
75
75
76
77
77
77
77
78
77
77
77
77
77
77
77
77
78
80
90
100
105
108
108
108
106
107
107
107
108
106
109
107
107
107
107
107
106
107
108
110
110
116
119
119
119
119
129
129
131
130
129
135
134
133
133
132
130
129
129
129
129
129
129
126
126
127
128
127
128
128
127
127
127
129
128
128
128
129
127
127
126
126
127
127
126
127
128
125
125
125
125
125
124
124
124
124
123
123
123
123
122
122
122
121
119
119
119
119
119
120
122
122
122
122
122
116
114
114
114
114
114
113
113
113
113
113
108
107
107
107
105
105
105
104
103
102
97
97
97
97
92
92
91
91
91
91
92
97
96
98
98
97
97
97
97
97
97
95
94
91
91
91
90
91
91
91
91
88
88
88
87
87
87
87
86
86
80
78
81
80
82
84
84
85
83
84
85
86
82
84
89
91
91
88
87
86
86
87
87
87
88
89
89
89
84
85
85
85
85
85
83
83
83
83
82
82
82
83
83
84
82
78
78
78
78
78
78
78
78
78
78
75
75
73
73
73
73
72
72
70
70
71
70
70
69
67
66
65
65
65
65
65
64
63
63
63
63
63
63
63
63
63
61
62
63
64
64
62
62
61
57
56
56
56
56
56
55
55
55
55
55
55
55
55
55
55
54
54
54
54
54
53
53
52
53
53
55
55
54
52
52
52
49
49
49
48
48
51
55
57
58
58
58
57
58
57
57
57
54
54
53
53
53
52
52
51
51
51
51
50
49
48
48
47
47
46
46
46
45
45
45
45
45
45
45
45
45
45
45
43
43
42
42
42
42
42
42
42
42
42
42
42
42
42
42
42
42
42
41
41
41
41
41
41
41
42
42
42
42
42
41
41
41
41
40
40
38
38
37
37
37
37
37
37
37
35
35
35
35
34
33
33
33
33
32
32
32
32
32
32
32
32
32
32
32
32
32
32
29
29
29
29
29
28
28
28
27
27
27
27
25
25
25
25
24
24
24
22
22
22
22
22
22
21
20
20
20
20
17
17
17
17
16
16
16
16
16
15
15
12
11
9
9
9
9
9
8
6
5
5
5
1
1
1
1
0
0
0
0
0
0
0
0
0
0
0
0
0
0
0
0
0
0
0
0
0
0
0
0
0
0
0
0
0
0
0
0
0
0
0
0
0
0
0
0
0
0
0
0
0
0
0
0
0
0
0
0
0
0
0
0
0
0
0
0
0
0
0
0
0
0
0
0
0
0
0
0
0
0
0
0
0
0
0
0
0
0
0
0
0
0
0
0
0
0
0
0
0
0
0
0
0
0
0
0
0
0
0
0
0
0
0
0
0
0
0
0
0
0
0
0
0
0
0
0
0
0
0
0
0
0
0
0
0
0
0
0
0
0
0
0
0
0
0
0
0
0
0
0
0
0
0
0
0
0
0
0
0
0
0
0
0
0
0
0
0
0
0
0
0
0
0
0
0
0
0
0
0
0
0
0
0
0
0
0
0
0
0
0
0
0
0
0
0
0
0
0
0
0
0
0
0
0
0
0
0
0
0
0
0
0
0
0
0
0
0
0
0
0
0
0
0
0
0
0
0
0
0
0
0
0
0
0
0
0
0
0
0
0
0
0
0
0
0
0
0
0
0
0
0
0
0
0
0
0
0
0
0
0
0
0
0
0
0
0
0
0
0
0
0
0
0
0
0
0
0
0
0
0
0
0
0
0
0
0
0
0
0
0
0
0
0
0
0
0
0
0
0
0
0
0
0
0
0
0
0
0
0
0
0
0
0
0
0
0
0
0
0
0
0
0
0
0
0
0
0
0
0
0
0
0
0
0
0
0
0
0
0
0
0
0
0
0
0
0
0
0
0
0
0
0
0
0
0
0
0
0
0
0
0
0
0
0
0
0
0
0
0
0
0
0
0
0
0
0
0
0
0
0
0
0
0
0
0
0
0
0
0
0
0
0
0
0
0
0
0
0
0
0
0
0
0
0
0
0
0
0
0
0
0
0
0
0
0
1
1
1
1
1
1
1
1
1
1
1
1
1
1
1
1
1
1
1
1
1
1
1
1
1
1
1
1
1
1
1
1
1
1
1
1
1
1
1
1
1
1
1
1
1
1
1
1
1
1
1
1
1
1
1
1
1
1
1
1
1
1
1
1
1
1
1
1
1
1
1
1
1
1
1
1
1
1
1
1
1
1
1
1
1
1
1
1
1
1
1
1
1
1
1
1
1
1
1
1
1
1
1
1
1
1
1
1
1
1
1
1
1
1
1
1
1
1
1
1
1
1
1
1
1
1
1
1
1
1
1
1
1
1
1
1
1
1
1
1
1
1
1
1
0
0
0
0
0
0
0
0
0
0
0
0
0
0
0
0
0
0
0
0
0
0
0
0
0
0
0
0
0
0
0
0
0
0
0
0
0
0
0
0
0
0
0
0
0
0
0
0
0
0
0
0
0
0
0
0
0
0
0
0
0
0
0
0
0
0
0
0
0
0
0
0
0
0
0
0
0
0
0
0
0
0
0
0
0
0
0
0
0
0
0
0
0
0
0
0
0
0
0
0
0
0
0
0
0
0
0
0
0
0
0
0
0
0
0
0
0
0
0
0
0
0
0
0
0
0
0
0
0
0
0
0
0
0
0
0
0
0
0
0
0
0
0
0
0
0
0
0
0
0
0
0
0
0
0
0
0
0
0
0
0
0
0
0
0
0
0
0
0
0
0
0
0
0
0
0
0
0
0
0
0
0
0
0
0
0
0
0
0
0
0
0
0
0
0
0
0
0
0
0
0
0
0
0
0
0
0
0
0
0
0
0
0
0
0
0
0
0
0
0
1
1
1
1
1
1
1
1
1
1
1
1
1
1
1
1
1
1
1
1
1
1
1
1
1
1
1
1
1
1
1
1
1
1
1
1
1
1
1
1
1
1
1
1
1
1
1
1
1
1
1
1
1
1
1
0
0
0
0
1
1
1
1
1
1
1
1
1
1
1
1
1
1
1
1
1
1
1
1
1
1
1
1
1
1
1
1
1
1
1
1
1
1
1
1
1
1
1
1
1
1
1
1
1
1
1
1
1
1
1
1
1
1
1
1
1
1
1
1
1
1
1
1
1
1
1
1
1
1
1
1
1
1
1
1
1
1
1
1
1
1
0
0
0
0
0
0
0
0
0
0
0
0
0
0
0
0
0
0
0
0
0
0
0
0
0
0
0
0
0
0
0
0
0
0
0
0
0
0
0
0
0
0
0
0
0
0
0
0
0
0
0
0
0
0
0
0
0
0
0
0
0
0
0
0
0
0
0
0
0
0
0
0
0
0
0
0
0
0
0
0
0
0
0
0
0
0
0
0
0
0
0
0
0
0
0
0
0
0
0
0
0
0
0
0
0
0
0
0
0
0
0
0
0
0
0
0
0
0
0
0
0
0
0
0
0
0
0
0
0
0
0
0
0
0
0
0
0
0
0
0
0
0
0
0
0
0
0
0
0
0
0
0
0
0
0
0
0
0
0
0
0
0
0
0
0
0
0
0
0
0
0
0
0
0
0
0
0
0
0
0
0
0
0
0
0
0
0
0
0
0
0
0
0
0
0
0
0
0
0
0
0
0
0
0
0
0
0
0
0
0
0
0
0
0
0
0
0
0
0
0
0
0
0
0
0
0
0
0
0
0
0
0
0
0
0
0
0
0
0
0
0
0
0
0
1
0
0
0
0
0
0
0
0
0
0
0
0
0
0
0
0
0
0
0
0
0
0
0
0
0
0
0
0
0
0
0
0
0
0
0
0
0
0
0
0
0
0
0
0
0
0
0
0
0
0
0
0
0
0
0
0
0
0
0
0
0
0
0
0
0
0
0
0
0
0
0
0
0
0
0
0
0
0
0
0
0
0
0
0
0
0
0
0
0
0
0
0
0
0
0
0
0
0
0
0
0
0
0
0
0
0
0
0
0
0
0
0
0
0
0
0
0
0
0
0
0
0
0
0
0
0
0
0
0
0
0
0
0
0
0
0
0
0
0
0
0
0
0
0
0
0
0
0
0
0
0
0
0
0
0
0
0
0
0
0
0
0
0
0
0
0
0
0
0
0
0
0
0
0
0
0
0
0
0
0
0
0
0
0
0
0
0
0
0
0
0
0
0
0
0
0
0
0
0
0
0
0
0
0
0
0
0
0
0
0
0
0
0
0
0
0
0
0
0
0
0
0
0
0
0
0
0
0
0
0
0
0
0
0
0
0
0
0
0
0
0
0
0
0
0
0
0
0
0
0
0
0
0
0
0
0
0
0
0
0
0
0
0
0
0
0
0
0
0
0
0
0
0
0
0
0
0
0
0
0
0
0
0
0
0
0
0
0
0
0
0
0
0
0
0
0
0
0
0
0
0
0
0
0
0
0
0
0
0
0
0
0
0
0
0
0
0
0
0
0
0
0
0
0
0
0
0
0
0
0
0
0
0
0
0
0
0
0
0
0
0
0
0
0
0
0
0
0
0
0
0
0
0
0
0
0
0
0
0
0
0
0
0
0
0
0
0
0
0
0
0
0
0
0
0
0
0
0
0
0
0
0
0
0
0
0
0
0
0
0
0
0
0
0
0
0
0
0
0
0
0
0
0
0
0
0
0
0
0
0
0
0
0
0
0
0
0
0
0
0
0
0
0
0
0
0
0
0
0
0
0
0
0
0
0
0
0
0
0
0
0
0
0
0
0
0
0
0
0
0
0
0
0
0
0
0
0
0
0
0
0
0
0
0
0
0
0
0
0
0
0
0
0
0
0
0
0
0
0
0
0
0
0
0
0
0
0
0
0
0
0
0
0
0
0
0
0
0
0
0
0
0
0
0
0
0
0
0
0
0
0
0
0
0
0
0
0
0
0
0
0
0
0
0
0
0
0
0
0
0
0
0
0
0
0
0
0
0
0
0
1
1
1
1
1
1
1
1
1
1
1
1
1
1
1
1
1
1
1
1
1
1
1
1
1
1
1
1
1
1
1
1
1
1
1
1
1
1
1
1
1
1
1
1
1
1
1
1
1
1
1
1
1
1
1
1
1
1
1
1
1
1
1
1
1
1
1
1
1
1
1
1
1
1
1
1
1
1
1
1
1
1
1
1
1
1
1
1
1
1
1
1
1
1
1
1
1
1
1
1
1
1
1
1
1
1
1
1
1
1
1
1
1
1
1
1
0
0
0
0
0
0
0
0
0
0
0
0
0
0
0
0
0
0
0
0
0
0
0
0
0
0
0
0
1
1
1
1
1
1
1
1
1
1
1
1
1
1
1
1
1
1
1
1
1
1
1
1
1
1
1
1
1
1
1
1
1
1
1
0
0
0
0
0
0
0
0
0
0
0
0
0
0
0
0
0
0
0
0
0
0
0
0
0
0
0
0
0
0
0
0
0
0
0
0
0
0
0
0
0
0
0
0
0
0
0
0
0
0
0
0
0
0
0
0
0
0
0
0
0
0
0
0
0
0
0
0
0
0
0
0
0
0
0
0
0
1
1
1
1
1
1
1
1
1
1
1
1
1
1
1
1
1
1
1
1
1
1
1
1
1
1
1
1
1
1
1
1
1
1
1
1
1
1
1
1
1
1
1
1
1
1
1
1
1
1
1
1
1
1
1
1
1
1
1
1
1
1
1
1
1
1
1
1
1
1
1
1
1
1
1
1
1
1
1
1
1
1
1
1
1
1
1
1
1
1
1
1
1
1
1
1
1
1
1
1
1
1
1
1
1
1
1
1
1
1
1
1
1
1
1
1
1
1
1
1
1
1
1
1
1
1
1
0
0
0
0
0
0
0
0
0
0
0
0
0
0
0
0
0
0
0
0
0
0
0
0
0
0
0
0
0
0
0
0
0
0
0
0
0
0
0
0
0
0
0
0
0
0
0
0
0
0
0
0
0
0
0
0
0
0
0
0
0
0
0
0
0
0
0
0
0
0
0
0
0
0
0
0
0
0
0
0
0
0
0
0
0
0
0
0
0
0
0
0
0
0
0
0
0
0
0
0
0
0
0
0
0
0
0
0
0
0
0
0
0
0
0
0
0
0
0
0
0
0
0
0
0
0
0
0
0
0
0
0
0
0
0
0
0
0
0
0
0
0
0
0
0
0
0
0
0
0
0
0
0
0
0
0
0
0
0
0
0
0
0
0
0
0
0
0
0
0
0
0
0
0
0
0
0
0
0
0
0
0
0
0
0
0
0
0
0
0
0
0
0
0
0
0
0
0
0
0
0
0
0
0
0
0
0
0
0
0
0
0
0
0
0
0
0
0
0
0
0
0
0
0
0
0
0
0
2
3
3
3
3
3
3
4
4
4
4
4
4
4
4
4
4
4
4
3
3
3
3
3
3
3
3
3
3
3
3
3
3
3
3
3
3
3
3
3
3
3
3
3
3
3
3
3
3
3
3
3
3
3
3
3
3
3
3
3
3
3
3
3
3
3
3
3
3
3
3
3
3
3
3
3
3
3
3
3
4
4
4
4
4
4
4
4
4
4
4
4
4
4
4
4
4
4
4
4
4
4
4
4
4
4
4
4
4
4
4
4
4
4
4
4
4
4
4
4
4
4
4
4
4
4
4
4
4
4
4
4
4
4
4
4
4
4
4
4
4
4
4
4
4
4
4
4
4
4
4
4
4
4
4
4
3
3
3
3
3
3
3
3
3
3
2
2
3
2
2
1
1
1
1
1
1
1
1
1
1
1
1
1
1
1
1
1
1
1
1
1
1
1
1
1
1
1
1
1
1
1
1
1
1
2
2
2
2
2
2
2
2
2
2
2
2
2
2
2
2
2
2
2
2
2
2
2
2
2
2
2
2
2
2
2
2
2
2
2
2
2
2
2
2
2
2
2
1
1
1
1
1
1
1
1
1
1
1
1
1
1
1
1
1
1
1
1
1
1
1
1
1
1
1
0
0
0
0
0
0
0
0
0
0
0
0
1
1
1
1
1
1
1
1
1
1
1
1
1
1
2
2
2
2
2
2
2
2
2
2
2
2
2
2
2
2
2
2
2
2
2
2
2
2
2
2
2
2
2
2
2
2
2
2
2
1
1
1
1
1
1
1
1
1
1
1
1
1
1
1
1
1
1
1
1
1
1
1
1
1
1
1
1
1
1
1
1
1
1
1
1
1
1
1
1
1
1
1
1
1
0
0
0
0
0
0
0
0
0
0
0
0
0
0
0
0
0
0
0
0
1
1
1
1
1
1
1
1
1
1
1
1
1
1
1
1
1
1
1
1
1
1
1
1
1
1
1
1
1
1
1
1
1
1
1
1
1
1
1
1
1
1
1
1
1
1
1
1
1
1
1
1
1
1
1
1
1
1
1
1
1
1
1
1
1
1
1
1
1
1
1
1
1
1
1
1
1
1
1
1
1
1
1
1
1
1
1
1
1
1
1
1
1
1
3
3
3
3
3
3
3
3
3
3
3
3
4
4
4
4
4
4
4
4
4
4
4
4
4
4
4
4
4
4
4
4
4
4
4
4
4
3
3
3
3
3
3
3
3
3
3
3
3
3
3
3
3
3
3
3
3
3
3
3
3
3
3
3
3
3
3
3
3
3
3
3
2
2
2
2
2
2
2
2
2
3
3
3
3
3
3
3
3
3
3
3
3
3
3
3
3
3
3
3
3
3
3
3
3
3
3
3
3
3
3
3
2
2
2
2
1
1
1
1
1
1
2
2
2
2
2
1
1
1
2
2
2
2
2
2
2
2
2
2
2
2
2
2
2
2
2
2
2
2
2
2
2
2
2
2
2
2
3
3
3
3
3
3
3
3
3
3
3
3
3
3
3
3
3
3
3
3
3
3
3
3
3
3
3
3
3
3
3
3
3
3
3
3
3
3
3
3
3
3
3
3
3
3
3
3
3
3
3
3
3
3
3
3
3
3
3
3
3
3
3
3
3
3
3
3
3
3
3
3
3
3
3
3
3
3
3
3
3
3
3
3
3
3
3
3
3
3
3
3
3
3
3
3
3
3
3
3
3
3
3
3
3
3
3
3
2
2
2
2
2
2
2
1
1
1
1
1
1
1
1
1
2
2
2
2
2
2
2
2
2
2
2
2
2
2
2
2
2
2
2
2
2
2
2
2
2
2
2
2
2
2
2
2
2
2
2
2
2
2
2
2
2
2
2
2
2
2
2
2
2
2
2
2
2
2
2
2
2
2
2
2
2
2
2
2
2
2
2
2
3
3
3
3
3
3
3
2
2
1
1
1
1
1
1
1
1
1
1
1
1
1
1
1
1
1
1
1
1
1
1
1
1
1
1
1
1
1
1
1
1
1
1
1
1
1
1
1
1
1
1
1
1
1
1
1
1
1
1
1
1
1
1
1
1
1
2
2
2
2
2
2
2
2
2
2
2
2
2
2
2
2
2
2
2
2
2
2
2
2
2
2
2
2
2
2
2
2
2
2
2
2
2
2
3
3
3
3
3
3
3
3
3
2
2
2
2
2
2
2
2
2
2
2
2
2
2
2
2
2
2
2
2
2
2
2
2
2
2
2
2
2
2
2
2
2
2
2
2
2
2
2
2
2
2
2
2
2
2
2
2
2
2
2
2
2
2
2
2
2
2
2
2
2
2
2
2
2
3
3
3
3
3
3
3
1
1
1
1
1
1
1
1
1
1
1
1
1
1
1
1
1
1
1
1
1
1
1
1
1
1
1
1
1
1
1
1
1
1
1
1
1
1
1
1
1
1
1
0
0
0
0
0
0
0
0
2
2
2
2
2
2
2
2
2
2
2
2
2
2
2
2
2
2
2
2
2
2
2
2
2
2
2
2
2
2
2
2
2
2
2
2
2
2
2
2
2
2
2
2
2
2
2
2
2
2
2
2
2
2
2
2
2
2
2
2
2
2
2
2
2
2
2
2
2
2
2
2
2
2
2
2
2
2
2
2
2
2
2
2
2
2
2
2
2
2
2
2
2
1
1
1
1
1
1
1
1
1
1
1
1
1
1
1
1
1
1
0
0
0
0
0
0
0
0
0
0
0
0
0
0
0
0
0
0
0
0
0
0
0
0
0
0
0
0
0
0
0
0
0
0
0
0
0
0
0
0
0
0
0
0
0
0
0
0
0
1
1
1
1
1
1
1
1
1
1
1
1
1
1
1
1
1
1
1
1
1
1
1
1
1
1
1
1
1
1
1
1
1
1
1
1
1
1
1
1
1
1
1
1
1
1
1
1
1
1
1
1
1
1
1
1
1
1
1
1
1
1
1
1
1
1
1
1
1
1
1
1
1
1
1
1
1
1
1
1
1
1
1
1
1
1
1
1
1
1
1
1
1
1
1
1
1
1
1
1
1
1
1
1
1
1
1
1
1
1
1
1
1
1
1
1
1
1
1
1
1
1
1
1
1
1
1
1
0
0
0
0
0
0
0
0
0
0
0
0
0
0
0
0
0
0
0
0
0
0
0
0
0
0
0
0
0
0
0
0
0
0
0
0
0
0
0
0
0
0
0
0
0
0
0
0
0
0
0
0
0
0
0
0
0
0
0
0
0
0
0
0
0
0
0
0
0
0
0
0
0
0
0
0
0
0
0
0
0
0
0
0
0
0
0
0
0
0
0
0
0
0
0
0
0
0
0
0
0
0
0
0
0
0
1
1
1
1
1
1
1
1
1
1
1
1
1
1
1
1
1
1
1
1
1
1
1
1
1
1
1
1
1
1
1
1
1
1
1
1
1
1
1
1
1
1
1
1
1
1
1
1
1
1
1
1
1
1
1
1
1
1
1
1
1
1
1
1
1
1
1
1
1
1
1
1
1
1
1
1
1
1
1
1
1
1
1
1
1
1
1
1
1
1
1
1
1
1
1
1
1
1
1
1
1
1
1
1
1
1
1
1
1
1
1
1
1
0
0
0
0
0
0
0
0
0
0
0
0
0
0
0
0
0
0
0
0
0
0
0
0
0
0
0
0
0
0
0
0
0
0
0
0
0
0
0
0
0
0
0
0
0
0
0
0
0
0
0
0
0
0
0
0
0
0
0
0
0
0
0
0
0
0
0
0
0
0
0
0
0
0
0
0
0
0
0
0
0
0
0
0
0
0
0
0
0
1
1
1
1
1
1
1
1
1
1
1
1
1
1
1
1
1
1
1
1
1
1
1
1
1
1
1
1
1
1
1
1
1
1
1
1
1
1
1
1
1
1
1
1
1
1
1
1
1
1
1
1
1
1
1
1
1
1
1
1
1
1
1
1
1
1
1
1
0
0
0
0
0
0
0
0
0
0
0
0
0
0
0
0
0
0
0
0
0
0
0
0
0
0
0
0
0
0
0
0
0
0
0
0
0
0
0
0
0
0
0
0
0
0
0
0
0
0
0
0
0
0
0
0
0
0
0
0
0
0
0
0
0
0
0
0
0
0
0
0
0
0
0
0
0
0
0
0
0
0
0
0
0
0
0
0
0
0
0
0
0
0
0
0
0
0
0
0
0
0
0
0
0
0
0
0
0
0
0
0
0
0
0
0
0
0
0
0
0
0
0
0
0
0
0
0
0
0
0
0
0
0
0
0
0
0
0
0
0
0
0
0
0
0
0
0
0
0
0
0
0
0
0
0
0
0
0
0
0
0
0
0
0
0
0
0
0
0
0
0
0
0
0
0
0
0
0
0
0
0
0
0
0
0
0
0
0
0
0
0
0
0
0
0
0
0
0
0
0
0
0
0
0
0
0
0
0
0
0
0
0
0
0
0
0
0
0
0
0
0
0
0
0
0
0
0
0
0
0
0
0
0
0
0
0
0
0
0
0
0
0
0
0
0
0
0
0
0
0
0
0
0
0
0
0
0
0
0
0
0
0
0
0
0
0
0
0
0
0
0
0
0
0
0
0
0
0
0
0
0
0
0
0
0
0
0
0
0
0
0
0
0
0
0
0
0
0
0
0
0
0
0
0
0
0
0
0
0
0
0
0
0
0
0
0
0
0
0
0
0
0
0
0
0
0
0
0
0
0
0
0
0
0
0
0
0
0
0
0
0
0
0
0
0
0
0
0
0
0
0
0
0
0
0
0
0
0
0
0
0
0
0
0
0
0
0
0
0
0
0
0
0
0
0
0
0
0
0
0
0
0
0
0
0
0
0
0
0
0
0
0
0
0
0
0
0
0
0
0
0
0
0
0
0
0
0
0
0
0
0
0
0
0
0
0
0
0
0
0
0
0
0
0
0
0
0
0
0
0
0
0
0
0
0
0
0
0
0
0
0
0
0
0
0
0
0
0
0
0
0
0
0
0
0
0
0
0
0
0
0
0
0
0
0
0
0
0
0
0
0
0
0
0
0
0
0
0
0
0
0
0
0
0
0
0
0
0
0
0
0
0
0
0
0
0
0
0
0
0
0
0
0
0
0
0
0
0
0
0
0
0
0
0
0
0
0
0
0
0
0
0
0
0
0
0
0
0
0
0
0
0
0
0
0
0
0
0
0
0
0
0
0
0
0
0
1
1
1
1
1
1
1
1
1
1
1
1
1
1
1
1
1
1
1
1
1
1
1
1
1
1
1
1
1
1
1
1
1
1
1
1
1
0
0
0
0
0
0
0
0
0
0
0
0
0
0
0
0
0
0
0
0
0
0
0
0
0
0
0
0
0
0
0
0
0
0
0
0
0
0
0
0
0
0
0
0
0
0
0
0
0
0
0
0
0
0
0
0
0
0
0
0
0
0
0
0
0
0
0
0
0
0
0
0
0
0
0
0
0
0
0
0
0
0
0
0
0
0
0
0
0
0
0
0
0
0
0
0
0
0
0
0
0
0
0
0
0
0
0
0
0
0
0
0
0
0
0
0
0
0
0
0
0
0
0
0
0
0
0
0
0
0
0
0
0
0
0
0
0
0
0
0
0
0
0
0
0
0
0
0
0
0
0
0
0
0
0
0
0
0
0
0
0
0
0
0
0
0
0
0
0
0
0
0
0
0
0
0
0
0
0
0
0
0
0
0
0
0
0
0
0
0
0
0
0
0
0
0
0
0
0
0
0
0
0
0
0
0
0
0
0
0
0
0
0
0
0
0
0
0
0
0
0
0
0
0
0
0
0
0
0
0
0
0
0
0
0
0
0
0
0
0
0
0
0
0
0
0
0
0
0
0
0
0
0
0
0
0
0
0
0
0
0
0
0
0
0
0
0
0
0
0
0
0
0
0
0
0
0
0
0
0
0
0
0
0
0
0
0
0
0
0
0
0
0
0
0
0
0
0
0
0
0
0
0
0
0
0
0
0
0
0
0
0
0
0
0
0
0
0
0
0
0
0
0
0
0
0
0
0
0
0
0
0
0
0
0
0
0
0
0
0
0
0
0
0
0
0
0
0
0
0
0
0
0
0
0
0
0
0
0
0
0
0
0
0
0
0
0
0
0
0
0
0
0
0
0
0
0
0
0
0
0
0
0
0
0
1
1
1
1
1
1
1
1
1
1
1
1
2
2
2
2
2
2
2
2
2
2
2
2
2
2
2
2
2
2
2
2
2
2
2
2
2
2
2
2
2
2
2
2
2
2
2
3
3
3
3
3
3
3
3
3
3
3
3
3
3
3
3
3
3
3
3
3
3
3
3
3
3
3
3
3
3
3
3
3
3
3
3
3
3
3
3
3
3
3
3
3
3
3
3
3
3
3
3
3
3
3
3
3
3
3
3
3
3
3
3
3
3
3
3
3
3
3
3
3
3
3
3
3
3
3
3
3
3
3
3
3
3
3
3
3
3
3
3
3
3
3
3
3
3
3
3
3
3
3
3
3
3
3
3
3
3
3
3
3
3
2
2
2
2
1
1
1
1
1
1
1
1
1
1
1
1
1
1
1
1
1
1
1
1
1
1
1
1
1
1
1
1
1
1
1
1
1
1
1
1
1
1
1
1
1
1
1
1
1
0
0
0
0
0
0
0
0
0
0
0
0
0
0
0
0
0
0
0
0
0
0
0
0
0
0
0
0
0
0
0
0
0
0
0
0
0
0
0
0
0
0
0
0
0
0
0
0
0
0
0
0
0
0
0
0
0
0
0
0
0
0
0
0
0
0
0
0
0
0
0
0
0
0
0
0
0
0
0
0
0
0
0
0
0
0
0
0
0
0
0
0
0
0
0
0
0
0
0
0
0
0
0
0
0
0
0
0
0
0
0
0
0
0
0
0
0
0
0
0
0
0
0
0
0
0
0
0
0
0
0
0
0
0
0
0
0
0
0
0
0
0
0
0
0
0
0
0
0
0
0
0
0
1
1
1
1
1
1
1
1
1
2
2
3
3
3
3
3
3
3
3
3
3
3
3
3
3
3
3
3
3
4
4
4
4
4
4
4
4
4
4
4
4
4
4
4
4
4
4
4
4
4
4
4
4
4
4
4
4
4
4
4
4
4
5
6
6
6
6
6
7
7
7
7
7
7
7
7
7
7
8
8
8
8
8
8
8
8
8
8
8
8
8
8
8
8
8
8
8
8
8
8
8
8
8
8
8
8
8
8
8
8
8
8
8
8
8
8
8
8
8
8
8
8
8
8
8
8
8
8
8
8
8
8
8
8
8
8
8
8
8
8
8
8
8
8
8
8
8
8
8
8
8
8
8
8
8
8
8
8
8
8
8
8
7
7
7
7
7
7
7
7
7
6
6
6
6
6
7
7
8
8
9
9
9
9
8
8
8
9
9
9
9
9
7
7
6
6
6
6
6
6
6
6
6
5
5
5
3
3
3
3
4
4
4
4
4
4
4
4
4
4
4
4
4
4
4
4
4
4
4
4
4
4
4
4
4
4
4
4
4
4
4
4
4
4
4
4
4
4
4
4
4
4
4
4
4
4
4
4
4
4
4
4
4
4
4
4
4
4
4
4
4
4
4
4
4
4
4
4
4
4
4
4
5
5
5
6
6
6
6
6
6
6
6
6
6
6
6
6
6
5
5
5
5
5
5
5
5
5
5
5
5
5
5
5
5
5
5
5
5
5
5
5
5
6
6
6
6
6
6
6
6
6
6
6
6
7
7
7
6
6
6
6
7
7
7
7
7
7
7
7
7
7
7
7
7
7
7
7
7
7
7
7
7
8
8
8
8
8
8
8
8
8
7
7
7
7
7
7
7
7
7
7
7
7
7
7
7
7
7
7
7
7
7
7
7
7
7
7
7
7
7
6
6
6
6
6
5
5
5
5
5
5
5
5
5
5
5
5
5
5
5
5
5
5
5
5
5
6
6
6
6
6
7
7
8
8
8
8
8
8
8
8
8
8
8
8
8
8
8
8
8
8
8
8
8
8
9
9
9
9
9
9
9
7
7
7
7
7
7
7
7
7
7
7
7
7
6
6
6
6
6
6
7
7
7
8
8
8
8
8
8
8
8
8
10
10
11
11
11
11
11
11
11
11
11
12
12
12
12
12
12
11
11
11
11
11
11
11
11
11
11
11
11
10
11
11
11
11
11
11
11
11
11
11
11
11
11
11
11
11
11
11
11
11
11
11
11
11
11
11
11
11
11
11
11
11
11
11
11
11
11
11
11
11
11
12
12
13
14
14
15
15
15
15
15
15
15
14
15
15
15
15
15
15
15
15
15
15
15
14
14
13
13
13
13
15
15
15
15
15
15
15
15
16
17
17
17
17
17
17
17
17
17
17
17
17
17
17
17
17
17
17
17
17
17
17
17
17
17
17
17
17
17
17
16
17
17
17
17
17
17
17
17
18
18
17
17
17
17
17
17
17
17
17
17
17
17
16
16
16
16
15
15
15
15
15
15
15
16
16
16
16
16
15
14
14
14
14
14
14
14
14
14
14
14
14
13
13
13
13
13
12
11
12
12
13
13
13
13
15
16
16
16
15
15
15
15
15
14
14
14
15
17
17
17
18
18
18
18
18
18
18
18
18
19
19
19
19
19
19
19
19
19
19
19
19
19
19
19
19
19
19
19
19
19
19
19
19
18
18
18
18
18
18
18
18
18
18
18
18
18
18
18
21
22
25
27
27
27
27
26
26
26
26
26
26
26
27
28
27
27
27
28
28
28
28
28
28
28
28
28
28
28
27
27
27
26
26
26
26
26
26
26
26
26
25
25
25
25
25
25
25
25
25
25
25
23
23
23
23
23
23
23
23
23
23
23
23
22
22
22
22
22
23
23
23
23
23
23
23
23
23
23
23
23
23
25
25
25
24
24
24
23
23
23
23
23
23
23
23
23
23
23
23
23
23
23
23
22
22
22
25
24
24
24
26
27
28
28
28
28
28
28
27
26
26
26
26
26
26
27
27
27
27
26
26
26
26
26
25
25
25
26
26
26
26
26
26
27
27
27
23
23
23
26
28
26
29
29
29
28
28
29
28
28
28
28
28
28
28
28
27
27
27
28
28
28
27
27
27
27
27
28
29
29
29
29
29
29
29
29
29
29
29
28
28
28
28
28
28
29
29
30
30
32
32
32
33
33
33
33
33
33
33
33
33
32
31
31
31
31
32
32
32
32
32
32
32
32
32
32
34
34
34
34
36
36
36
36
36
35
35
38
40
39
38
38
37
37
37
37
37
37
37
37
37
37
37
37
37
37
37
37
37
37
37
37
38
38
38
38
38
38
39
40
41
42
42
42
42
42
42
42
42
41
41
41
41
41
42
42
43
43
43
43
40
40
40
40
40
41
41
41
39
39
40
40
40
39
39
39
39
38
38
38
38
38
38
38
37
37
37
37
37
37
37
37
36
35
35
34
34
32
32
32
32
32
32
32
32
32
32
32
31
31
31
30
30
30
30
30
29
29
29
29
29
29
29
28
28
26
26
26
26
26
26
26
26
26
26
26
26
25
25
25
25
25
25
25
23
22
21
21
21
21
21
21
22
21
21
21
22
22
21
21
20
18
18
19
19
22
22
22
18
18
18
18
18
18
18
19
18
18
18
18
17
18
18
18
18
18
18
18
18
18
18
18
18
18
18
18
18
18
18
18
17
17
17
17
17
17
17
16
16
15
16
16
16
16
17
16
16
16
16
16
16
16
16
16
16
16
16
16
16
16
16
15
15
15
15
15
15
15
15
15
15
15
15
15
15
15
15
15
15
15
15
14
14
13
13
13
13
12
12
12
12
12
12
12
12
12
12
12
12
12
12
12
12
12
12
12
12
12
12
11
11
11
11
10
10
10
10
10
10
10
9
9
9
10
10
10
10
10
10
10
10
10
10
10
10
10
10
10
9
9
10
10
11
11
11
11
11
11
11
11
10
10
11
11
11
12
11
11
11
12
12
14
14
13
13
14
14
14
14
13
13
13
13
13
13
13
13
13
13
13
13
13
13
13
12
12
12
12
12
12
12
12
12
12
12
12
12
12
12
12
12
12
12
11
11
11
11
11
11
11
11
11
11
12
13
13
13
13
13
13
13
13
13
13
13
13
13
13
13
13
13
13
13
13
13
13
13
13
13
13
13
13
13
13
13
13
13
13
13
13
13
13
13
13
13
13
13
13
13
13
13
13
13
14
15
15
15
15
15
16
18
20
20
20
19
19
18
18
18
18
18
18
18
18
18
18
18
18
17
17
17
16
14
14
14
14
14
14
14
14
14
14
14
14
14
14
14
13
13
12
12
12
12
12
12
12
12
12
12
11
11
11
11
11
11
11
11
11
11
11
11
11
11
11
10
10
10
10
10
11
11
11
11
11
11
10
10
10
10
10
10
10
10
10
11
11
11
11
11
11
11
11
11
11
11
11
11
11
11
11
11
11
11
12
12
12
12
12
12
12
12
12
12
12
12
12
12
12
12
12
12
12
12
12
13
13
12
12
12
13
12
12
12
11
11
11
11
11
11
11
10
10
10
10
10
10
10
10
10
11
11
11
11
11
11
11
11
11
12
12
12
12
12
12
12
12
12
13
13
13
14
14
14
16
16
16
17
17
16
16
17
17
18
18
18
18
18
18
18
18
17
17
17
17
17
18
18
17
17
17
17
17
17
17
17
17
17
17
17
17
17
17
17
18
18
18
18
18
18
19
20
21
21
21
22
21
21
21
21
21
21
21
21
21
21
21
21
21
21
21
21
21
21
21
21
21
21
21
21
21
21
21
21
21
21
21
21
21
21
22
22
22
22
22
22
22
22
23
23
23
23
24
24
25
25
26
26
26
25
25
25
24
24
24
24
24
24
24
24
25
25
25
25
25
25
25
25
25
25
25
23
24
23
23
24
23
23
23
23
24
24
24
24
24
24
24
24
25
26
26
26
26
25
25
25
25
25
24
24
24
23
23
23
23
23
22
22
22
22
22
22
22
22
22
22
23
23
24
24
28
28
28
29
28
29
29
27
27
27
27
27
27
27
27
27
24
24
24
24
25
25
25
25
27
30
32
33
34
43
43
45
45
45
45
45
45
45
45
44
43
42
42
43
43
43
43
42
42
42
42
42
42
42
46
47
47
47
47
47
47
47
47
48
48
49
49
50
50
50
50
50
51
51
51
51
51
49
49
50
50
50
50
50
50
50
49
49
49
49
49
50
50
50
50
50
49
48
49
52
56
59
59
58
59
59
61
60
62
63
64
65
66
66
66
66
69
68
68
68
68
67
67
67
67
67
68
68
68
68
68
68
67
67
67
67
66
66
66
66
66
66
66
66
64
64
64
63
62
62
62
62
62
62
62
62
62
62
62
62
62
60
59
59
58
57
56
56
56
56
56
56
55
55
55
55
55
56
57
57
57
57
56
56
55
55
55
55
55
55
55
55
55
51
51
51
51
51
50
50
50
50
50
50
50
49
49
49
49
47
47
47
47
40
40
38
37
37
37
37
37
37
37
37
37
37
37
37
37
36
35
35
35
35
35
35
35
35
34
23
23
23
23
23
23
23
22
22
21
21
21
21
21
21
21
21
21
22
22
21
21
20
20
20
20
20
20
20
20
18
17
17
17
17
17
16
17
18
19
19
18
19
20
20
20
20
19
22
22
22
24
24
26
26
26
26
26
26
26
26
26
26
26
26
28
28
28
29
30
30
30
28
28
28
29
28
28
28
28
28
28
30
30
30
30
30
30
30
30
30
31
30
32
32
31
31
31
31
31
32
32
32
32
32
32
32
31
31
31
31
31
31
31
31
31
31
31
31
31
31
31
31
31
31
31
31
31
31
31
31
31
31
31
31
31
31
31
32
32
32
32
32
32
32
32
32
33
33
33
33
34
34
36
36
36
37
37
45
48
54
54
54
54
53
53
54
55
55
56
56
55
55
55
55
55
55
55
55
55
55
55
55
55
55
55
55
55
55
55
54
50
48
48
48
48
48
48
46
47
47
45
43
43
42
44
44
45
43
43
43
43
43
43
43
43
45
45
45
47
51
55
55
55
55
55
55
55
55
54
54
55
55
57
57
57
61
60
61
61
62
62
61
61
61
61
61
59
59
58
58
58
58
58
58
58
58
58
58
58
58
58
58
57
57
57
57
57
57
57
57
56
56
56
56
56
56
56
55
55
55
54
54
54
54
54
54
54
54
55
55
55
55
55
55
55
55
55
56
56
56
56
56
56
56
56
57
57
57
56
59
59
55
55
54
54
54
55
55
58
60
60
60
60
60
60
61
60
59
59
55
55
55
55
55
55
55
55
55
55
55
55
55
55
55
55
55
54
50
49
49
49
51
47
46
47
45
45
46
55
57
63
70
70
72
76
77
88
89
98
98
102
102
109
111
111
111
110
109
108
108
108
108
108
108
107
107
107
107
107
107
107
110
111
111
111
111
111
111
111
111
112
112
112
114
113
115
115
117
117
117
117
121
121
123
124
124
124
124
123
123
123
122
122
122
122
122
122
122
123
124
123
123
123
123
122
121
121
121
121
120
118
119
119
118
118
118
119
119
121
121
121
121
121
122
122
125
127
129
129
129
129
129
129
130
130
130
130
129
129
129
129
128
127
127
127
127
127
127
128
127
127
127
124
124
124
124
124
124
124
124
122
122
122
121
121
117
117
117
114
113
114
111
110
109
104
102
103
103
103
101
101
101
100
100
100
104
111
108
115
124
128
128
125
120
120
119
119
119
119
118
121
125
116
123
121
121
121
122
122
120
120
120
119
118
118
118
114
114
113
113
111
110
110
110
109
110
110
111
112
114
115
115
115
116
116
113
113
112
112
112
111
111
109
107
105
104
104
104
104
104
104
103
103
104
104
104
103
103
102
102
102
102
102
102
102
102
103
105
105
105
104
101
101
100
99
99
99
98
96
95
93
93
93
94
94
96
96
97
98
99
97
97
96
97
97
97
96
96
96
96
96
94
90
90
90
90
91
91
92
92
94
96
96
97
97
97
97
97
98
95
95
100
95
94
94
93
92
92
92
92
93
92
91
89
89
89
89
89
89
89
87
88
87
86
86
86
86
82
82
81
81
82
84
86
86
86
85
83
83
83
85
86
86
86
86
87
88
92
92
89
91
91
89
90
87
86
86
87
86
86
88
88
88
88
87
86
86
86
86
86
86
86
86
85
83
83
83
82
81
81
78
78
78
78
78
78
77
77
75
74
74
74
73
73
71
71
70
69
68
67
67
67
66
66
66
66
66
66
63
63
63
63
63
62
62
61
61
61
60
60
59
58
58
58
58
58
57
56
55
55
55
55
55
55
55
55
55
55
56
56
56
55
59
60
61
61
60
58
57
56
56
56
56
56
56
54
51
51
51
50
50
50
49
47
47
47
47
40
34
27
23
23
20
20
18
16
16
15
17
18
18
17
16
14
14
14
14
14
14
14
14
14
14
14
14
14
14
14
14
14
14
14
14
14
14
14
14
14
14
14
14
14
14
14
14
14
14
14
14
14
14
14
14
14
14
14
14
14
15
15
15
15
16
16
16
15
15
15
15
15
15
15
15
16
16
16
16
16
16
16
16
16
16
16
16
15
15
15
15
15
15
14
14
14
14
14
14
14
14
14
13
13
13
13
13
13
13
13
13
13
14
13
13
13
13
13
13
13
13
11
12
13
13
13
12
12
12
13
13
13
13
11
11
11
11
11
11
11
11
11
11
11
11
10
10
10
9
9
9
9
9
9
9
9
9
9
9
9
9
9
9
9
9
9
9
9
9
9
9
9
9
9
9
9
9
9
9
9
9
9
9
9
9
9
9
10
10
10
10
10
10
10
10
10
10
10
10
10
10
9
9
9
9
9
9
9
9
9
9
9
9
9
9
10
9
9
8
8
7
7
7
8
8
8
8
8
8
8
8
8
8
8
8
8
8
8
8
8
8
8
8
8
9
10
10
10
10
10
10
10
9
9
9
8
8
8
8
8
7
7
7
7
7
7
7
7
7
7
7
7
7
7
6
6
6
6
6
6
6
6
6
6
6
6
6
6
6
6
6
6
6
6
6
5
5
5
5
5
5
5
3
3
3
3
3
3
3
3
3
3
3
3
3
3
3
3
3
3
3
3
3
3
3
3
3
3
3
3
3
3
3
3
3
3
3
3
3
3
3
3
3
3
2
2
2
2
2
2
2
2
2
2
2
2
2
2
2
2
2
2
2
2
2
2
2
2
2
2
2
2
2
2
2
2
2
2
2
2
2
2
2
2
2
2
2
2
2
2
2
2
2
1
1
1
1
1
1
1
1
1
1
1
1
1
1
1
1
1
1
1
1
1
1
1
1
1
1
1
1
1
1
1
1
1
1
1
1
1
1
1
1
1
1
1
1
1
1
1
1
1
1
1
1
1
1
1
1
1
2
2
2
2
2
2
2
2
2
2
1
1
1
1
1
1
1
1
1
1
1
1
1
1
1
1
1
1
1
1
1
1
1
1
1
1
1
1
1
1
1
1
1
1
0
0
0
0
0
0
0
0
0
0
0
0
0
0
0
0
0
0
0
0
0
0
0
0
0
0
2
2
2
2
2
2
2
2
2
2
2
2
2
3
3
3
3
3
3
3
3
3
3
3
3
3
3
3
3
3
3
3
3
3
3
3
3
3
3
3
3
3
3
3
3
3
3
3
3
3
3
3
3
3
3
3
3
3
3
3
3
3
3
3
3
3
3
3
3
3
3
3
3
3
3
3
3
3
3
3
3
3
3
3
3
3
3
3
3
3
3
3
3
3
3
3
3
3
3
3
3
3
3
3
3
3
3
3
3
3
3
3
3
3
3
3
3
3
3
3
3
3
2
2
2
2
2
2
2
2
2
2
2
2
2
2
2
2
2
2
2
2
1
1
1
1
1
1
1
1
1
1
1
1
1
1
1
1
1
1
1
1
1
1
1
1
1
1
1
1
1
1
1
1
1
1
1
0
0
0
0
0
0
0
0
0
0
0
0
0
1
1
1
1
1
1
1
1
1
1
1
1
1
1
1
1
1
1
1
1
1
1
1
1
1
0
0
0
0
0
0
0
0
0
0
0
0
0
0
0
0
0
0
0
0
0
0
0
0
0
0
0
0
0
0
0
0
0
0
0
0
0
0
0
0
0
0
0
1
1
1
2
2
2
2
2
3
7
7
7
8
8
10
10
10
10
10
10
10
10
10
10
10
10
10
10
10
10
10
10
10
10
10
10
10
10
10
10
10
10
10
10
10
10
10
10
10
10
10
10
10
10
10
10
10
10
10
10
10
10
11
11
12
12
12
13
13
13
13
13
13
13
13
13
13
13
13
13
13
13
13
13
13
13
13
13
13
13
13
13
13
13
13
13
13
13
12
12
12
12
12
12
12
12
12
12
12
12
12
13
13
13
13
13
13
13
13
13
13
14
14
14
13
12
12
12
12
12
12
12
12
12
12
12
12
12
13
13
13
13
13
13
13
14
13
13
13
13
13
13
13
13
13
13
13
12
12
13
13
13
14
14
13
12
12
12
12
12
12
12
12
12
13
13
13
13
13
13
13
13
13
13
14
14
14
14
14
14
14
14
14
13
13
13
13
13
13
13
13
12
12
12
12
12
12
12
12
11
11
11
11
11
11
11
11
11
10
10
10
10
10
10
10
10
10
9
9
9
9
9
8
7
7
8
8
8
7
7
7
7
7
7
7
8
8
8
8
8
8
8
8
8
8
8
8
8
8
8
8
8
8
8
8
8
8
8
9
9
9
8
8
9
9
8
8
8
8
8
9
10
10
9
9
9
9
9
9
9
9
9
9
9
9
10
10
10
10
10
10
10
10
10
10
10
10
10
10
10
10
10
10
10
10
10
10
10
10
10
10
12
12
12
12
11
11
11
11
11
11
11
11
11
11
11
10
10
10
10
10
10
10
11
11
11
11
12
12
12
12
12
12
12
12
12
12
12
12
12
11
11
11
11
10
10
10
10
9
9
9
9
9
9
9
12
12
12
12
12
11
13
13
15
15
15
15
15
15
15
15
15
15
15
15
15
15
15
15
15
15
15
15
15
16
18
18
18
18
17
17
18
18
18
18
18
18
18
18
18
18
18
18
18
18
20
21
22
22
22
23
25
26
29
30
32
31
47
49
50
56
62
62
63
63
63
63
63
62
62
62
62
62
62
62
62
62
62
62
63
63
63
63
63
63
63
63
63
63
64
64
64
64
64
64
64
64
64
64
63
63
63
63
63
64
67
70
70
70
70
70
71
72
72
76
77
82
84
84
84
84
83
82
82
82
82
82
85
87
87
89
89
90
91
91
91
91
91
91
91
92
92
94
94
96
97
98
102
104
104
106
106
106
106
106
106
107
105
105
108
108
108
107
107
107
106
112
116
116
124
125
128
128
128
129
129
129
129
129
128
128
128
128
127
123
120
114
114
113
113
113
111
110
110
110
110
106
106
106
105
105
105
105
102
96
95
95
95
95
95
95
95
95
95
95
95
95
95
93
92
92
92
92
92
94
94
93
92
92
92
92
92
89
89
89
87
86
82
82
81
81
81
81
81
81
81
79
79
78
78
78
78
78
79
80
86
87
88
88
87
88
87
85
88
92
92
92
88
91
97
107
152
152
205
215
215
230
237
241
261
269
282
285
312
323
325
330
331
334
340
360
371
379
379
381
386
386
386
389
389
389
388
388
388
389
389
388
385
378
379
378
378
380
381
389
398
440
449
450
450
451
457
459
459
463
465
466
467
468
469
468
467
467
466
466
466
466
466
466
465
465
465
468
468
467
468
468
469
471
481
483
484
486
487
487
487
489
496
496
500
508
508
521
520
551
564
563
564
562
566
568
576
582
587
590
591
586
586
590
591
591
591
591
591
591
590
590
586
586
582
566
561
561
561
563
567
566
558
557
559
562
563
563
572
573
584
579
555
555
553
553
554
557
558
555
551
544
521
522
521
520
520
519
518
517
517
514
513
512
506
500
499
499
499
499
494
486
453
451
447
448
447
447
445
443
442
442
441
441
442
441
437
426
426
421
421
419
420
416
407
406
404
404
402
398
368
366
358
356
353
351
343
341
334
333
333
333
324
324
319
318
317
312
313
315
315
316
319
320
314
308
286
284
282
285
280
276
273
269
278
276
275
268
266
264
242
239
258
260
278
279
278
277
278
291
297
299
309
304
300
301
300
296
292
287
281
280
280
281
279
278
279
281
268
269
269
268
268
269
269
268
268
267
260
260
260
257
257
256
255
250
246
246
242
243
243
242
242
243
239
238
238
238
236
243
245
245
242
242
234
234
228
228
225
225
225
223
222
222
222
222
223
221
222
222
222
223
220
220
220
221
225
224
223
223
221
221
221
222
223
224
224
224
224
224
226
224
223
216
216
216
216
225
230
232
231
224
224
224
224
224
225
225
225
225
224
223
223
222
222
222
222
219
219
219
222
230
226
229
227
229
261
268
268
262
264
264
258
259
256
254
262
280
286
316
331
342
334
333
333
335
338
345
369
420
427
434
432
432
438
439
457
463
467
466
464
467
466
467
467
472
472
476
480
481
481
480
469
469
469
470
470
469
468
468
467
467
467
467
467
467
467
468
465
465
460
462
463
479
480
486
502
536
537
537
539
537
535
536
537
544
547
547
546
544
544
544
544
544
544
545
545
545
546
545
544
544
543
543
543
542
542
541
541
540
538
538
537
538
536
536
535
534
527
528
528
528
529
528
528
524
524
524
525
515
513
496
484
485
487
489
489
490
482
481
481
471
469
469
469
479
491
493
490
495
492
480
484
486
479
480
481
479
475
475
467
460
455
460
484
511
525
529
532
536
533
529
536
536
533
519
486
486
482
482
482
481
480
469
467
463
463
457
453
453
451
450
452
453
451
445
446
456
460
463
463
455
456
452
463
461
463
467
468
465
466
461
461
461
460
458
456
456
453
452
438
424
422
403
402
405
548
648
651
662
674
671
672
674
674
673
673
672
667
667
667
667
662
665
661
650
649
650
648
650
651
653
657
659
659
668
666
667
667
665
652
643
641
641
642
642
638
638
629
619
616
615
614
611
611
610
608
608
607
607
596
591
587
584
584
583
581
580
580
578
578
577
566
566
564
564
562
560
555
544
537
537
537
537
535
535
535
534
533
530
530
528
522
522
521
521
519
517
510
509
509
488
488
488
488
487
487
486
482
482
481
481
481
481
481
472
456
449
449
430
430
428
428
425
423
370
368
366
355
348
339
333
288
285
280
273
248
246
242
239
238
224
203
203
196
188
185
185
184
157
156
153
130
32
32
31
16
10
10
10
9
9
9
9
9
8
8
8
8
7
7
7
6
6
6
6
6
6
6
6
6
6
6
6
6
6
6
6
6
6
6
6
6
6
5
4
4
4
4
4
4
4
4
4
3
3
3
3
3
3
3
2
2
2
2
2
2
2
2
2
2
2
2
2
2
2
2
2
2
2
2
2
1
1
1
1
1
1
1
1
1
1
1
1
1
1
1
1
1
1
1
1
1
1
1
1
1
1
1
1
1
1
1
0
0
0
0
0
0
0
0
0
0
0
0
0
0
0
0
0
0
0
0
0
0
0
0
0
0
0
0
0
0
0
0
0
0
0
0
0
0
0
0
0
0
0
0
0
0
0
0
0
0
0
0
0
0
0
0
0
0
0
0
0
0
0
0
0
0
0
0
0
0
0
0
0
0
0
0
0
0
0
0
0
0
0
0
0
0
0
0
0
0
0
0
0
0
0
0
0
0
0
0
0
0
0
0
0
0
0
0
0
0
0
0
0
0
0
0
0
0
0
0
0
0
0
0
0
0
0
0
0
0
0
0
0
0
0
0
0
0
0
0
0
0
0
0
0
0
0
0
0
0
0
0
0
0
0
0
0
0
0
0
0
0
0
0
0
0
0
0
0
0
0
0
0
0
0
0
0
0
0
0
0
0
0
0
0
0
0
0
0
0
0
0
0
0
0
0
0
0
0
0
0
0
0
0
0
0
0
0
0
0
0
0
0
0
0
0
0
0
0
0
0
0
0
0
0
0
0
0
0
0
0
0
0
0
0
0
0
0
0
0
0
0
0
0
0
0
0
0
0
0
0
0
0
0
0
0
0
0
0
0
0
0
0
0
0
0
0
0
0
0
0
0
0
0
0
0
0
0
0
0
0
0
0
0
0
0
0
0
0
0
0
0
0
0
0
0
0
0
0
0
0
0
0
0
0
0
0
0
0
0
0
0
0
0
0
0
0
0
0
0
0
0
0
0
0
0
0
0
0
0
0
0
0
0
0
0
0
0
0
0
0
0
0
0
0
0
0
0
0
0
0
0
0
0
0
0
0
0
0
0
0
0
0
0
0
0
0
0
0
0
0
0
0
0
0
0
0
0
0
0
0
0
0
0
0
0
0
0
0
0
0
0
0
0
0
0
0
0
0
0
0
0
0
0
0
0
0
0
0
0
0
0
0
0
0
0
0
0
0
0
0
0
0
0
0
0
0
0
0
0
0
0
0
1
1
1
1
1
1
1
1
1
0
0
0
0
0
0
0
0
0
0
0
0
0
0
0
0
0
0
0
0
0
0
0
0
0
0
0
0
0
0
0
0
0
0
0
0
0
0
0
0
0
0
0
0
0
0
0
0
0
0
0
0
0
0
0
0
0
0
0
0
0
0
0
0
0
0
0
0
0
0
0
0
0
0
0
0
0
0
0
0
0
0
0
0
0
0
0
0
0
0
0
0
0
0
0
0
0
0
0
0
0
0
0
0
0
0
0
0
0
0
0
0
0
0
0
1
1
1
1
1
1
1
1
1
1
1
1
1
1
1
1
1
1
1
1
1
1
1
1
1
1
1
1
1
1
1
1
1
1
1
1
1
1
1
1
1
1
1
1
1
1
1
1
1
1
2
2
2
2
2
2
2
2
2
2
2
2
2
2
2
2
2
2
2
2
2
2
2
2
2
2
2
2
2
2
2
2
2
2
2
2
2
2
2
2
2
2
2
1
1
1
1
1
1
1
1
1
1
1
1
1
1
1
1
1
1
1
1
1
1
1
1
1
1
1
1
1
1
1
1
1
1
1
1
1
1
1
1
1
1
1
1
1
1
1
1
1
1
1
1
1
1
1
1
1
1
1
1
1
1
1
1
1
1
1
1
1
1
1
1
1
1
1
1
1
1
1
1
1
1
1
1
1
1
1
1
1
1
1
1
1
1
1
1
1
1
1
1
1
1
1
1
1
1
1
1
1
1
1
1
2
2
2
2
2
2
2
2
2
2
2
2
2
2
2
2
2
2
2
2
1
1
1
1
0
0
0
0
0
0
0
0
0
0
0
0
0
0
0
0
0
0
0
0
0
0
0
0
0
0
0
0
0
0
0
0
0
0
0
0
0
0
0
0
0
0
0
0
0
0
0
0
0
0
0
0
0
0
0
0
0
0
0
0
0
0
0
0
0
0
0
0
0
0
0
0
0
0
0
0
0
0
0
0
0
0
0
0
0
0
0
0
0
0
0
0
0
0
0
0
0
0
0
0
0
0
0
0
0
0
0
0
0
0
0
0
0
0
0
0
0
0
0
0
0
0
0
0
0
0
0
0
0
0
0
0
0
0
0
0
0
0
0
0
0
0
0
0
0
0
0
0
0
0
0
0
0
0
0
0
0
0
0
0
0
0
0
0
0
0
0
0
0
0
0
0
0
0
0
0
0
0
0
0
0
0
0
0
0
0
0
0
0
0
0
0
0
0
0
0
0
0
0
0
0
0
0
0
0
0
0
0
0
0
0
0
0
0
0
0
0
0
0
0
0
0
0
0
0
0
0
0
0
0
0
0
0
0
0
0
0
0
0
0
0
0
0
0
0
0
0
0
0
0
0
0
0
0
0
0
0
0
0
0
0
0
0
0
0
0
0
0
0
0
0
0
0
0
0
0
0
0
0
0
0
0
0
0
0
0
0
0
0
0
0
0
0
0
0
0
0
0
0
0
0
0
0
0
0
0
0
0
0
0
0
0
0
0
0
0
0
0
0
0
0
0
0
0
0
0
0
0
0
0
0
0
0
0
0
0
0
0
0
0
0
0
0
0
0
0
0
0
0
0
0
0
0
0
0
0
0
0
0
0
0
0
0
0
0
0
0
0
0
0
0
0
0
0
0
0
0
0
0
0
0
0
0
0
0
0
0
0
0
0
0
0
0
0
0
0
0
0
0
0
0
0
0
0
0
0
0
0
0
0
0
0
0
0
0
0
0
0
0
0
0
0
0
0
0
0
0
0
0
0
0
0
0
0
0
0
0
0
0
0
0
0
0
0
0
0
0
0
0
0
0
0
0
0
0
0
0
0
0
0
0
0
0
0
0
0
0
0
0
0
0
0
0
0
0
0
0
0
0
0
0
0
0
0
0
0
0
0
0
0
0
0
0
0
0
0
0
0
0
0
0
0
0
0
0
0
0
0
0
0
0
0
0
0
0
0
0
0
0
0
0
0
0
0
0
0
0
0
0
0
0
0
0
0
0
0
0
0
0
0
0
0
0
0
0
0
0
0
0
0
0
0
0
0
0
0
0
0
0
0
0
0
0
0
0
0
0
0
0
0
0
0
0
0
0
0
0
0
0
0
0
0
0
0
0
0
0
0
0
0
0
0
0
0
0
0
0
0
0
0
0
0
0
0
0
0
0
0
0
0
0
0
0
0
0
0
0
0
0
0
0
0
0
0
0
0
0
0
0
0
0
0
0
0
0
0
0
0
0
0
0
0
0
0
0
0
0
0
0
0
0
0
0
0
0
0
0
0
0
0
0
0
0
0
0
0
0
0
0
0
0
0
0
0
0
0
0
0
0
0
0
0
0
0
0
0
0
0
0
0
0
0
0
0
0
0
0
0
0
0
0
0
0
0
0
0
0
0
0
1
1
1
1
1
1
1
1
1
1
1
1
1
1
1
1
1
1
1
1
1
1
1
1
1
1
1
1
1
1
1
1
1
1
1
1
1
1
1
1
1
1
1
1
1
1
1
1
1
1
1
1
1
1
1
1
1
1
1
1
1
1
1
1
1
1
1
1
1
1
1
1
1
1
1
1
1
1
1
1
1
1
1
1
1
1
1
1
1
1
1
1
1
1
1
1
1
1
1
1
1
1
1
1
1
1
1
1
1
1
1
1
1
1
1
1
1
1
1
1
1
1
1
1
1
1
1
1
1
1
1
1
1
1
1
1
1
1
1
1
1
1
1
1
1
1
1
1
1
1
1
1
1
1
1
1
1
1
1
1
1
0
0
0
0
0
0
0
0
0
0
0
0
0
0
0
0
0
0
0
0
0
0
0
0
0
0
0
0
0
0
0
0
0
0
0
0
0
0
0
0
0
0
0
0
0
0
0
0
0
0
0
0
0
0
0
0
0
0
0
0
0
0
0
0
0
0
0
0
0
0
0
0
0
0
0
0
0
0
0
0
0
0
0
0
0
0
0
0
0
0
0
0
0
0
0
0
0
0
0
0
0
0
0
0
0
0
0
0
0
0
0
0
0
0
0
0
0
0
0
0
1
1
1
1
1
1
1
1
1
1
1
1
1
1
1
1
1
1
1
1
1
1
1
1
1
1
1
1
1
1
1
1
1
1
1
1
1
1
1
1
1
1
1
1
1
1
1
1
1
1
1
1
1
1
1
1
1
1
1
1
1
1
1
1
1
1
1
1
1
1
1
1
1
1
1
0
0
0
1
1
1
1
1
1
1
1
1
1
1
1
1
1
1
1
1
1
1
1
1
1
1
1
1
1
1
1
1
1
1
1
1
1
1
1
1
1
1
1
1
1
1
1
1
1
1
1
1
1
1
1
1
1
1
1
1
1
1
1
1
1
2
2
2
3
4
4
4
4
4
6
6
6
6
6
6
6
6
6
6
6
6
6
6
5
5
5
5
5
5
5
5
5
5
5
5
5
5
5
5
5
5
5
5
5
5
5
6
6
6
7
6
6
6
6
6
6
6
6
6
6
7
7
7
7
7
7
7
7
7
7
7
7
7
7
7
7
7
7
8
8
8
8
8
8
8
8
8
8
8
8
8
8
8
8
8
9
9
9
9
9
9
9
9
9
9
9
9
9
9
9
9
9
9
9
9
9
9
9
9
9
9
9
9
9
9
9
9
9
9
9
9
9
9
9
9
9
9
9
9
9
9
8
7
7
7
7
7
6
6
6
6
6
6
6
7
7
7
7
7
7
7
7
7
5
6
6
6
6
6
6
6
6
6
6
6
6
6
7
7
8
9
9
9
9
9
9
9
9
9
9
9
9
9
9
9
10
10
10
9
9
9
9
9
9
9
9
9
9
9
9
9
9
9
9
9
9
9
9
9
9
9
9
8
8
8
9
9
9
9
9
9
9
9
9
9
9
9
9
9
9
9
9
9
8
8
8
8
8
8
9
9
9
9
9
9
9
8
8
8
8
9
10
11
12
12
12
12
14
14
14
14
13
13
13
13
13
13
13
13
13
13
13
13
13
13
14
14
14
13
13
14
13
13
13
13
14
14
14
14
14
14
15
15
15
14
14
14
14
16
16
16
16
16
16
16
16
16
16
16
16
17
17
17
17
17
17
17
16
17
17
17
17
17
17
17
17
17
17
17
16
16
16
16
16
16
16
16
16
16
16
16
16
16
16
16
16
16
16
16
16
16
16
16
16
16
16
16
16
16
16
16
16
16
16
16
16
16
16
16
16
16
16
16
16
16
16
16
16
16
16
16
16
16
16
16
16
16
16
16
16
16
16
16
15
15
15
15
15
15
15
15
15
15
15
15
15
15
15
17
16
16
16
16
15
13
13
13
13
15
15
15
15
16
15
15
15
15
15
15
15
15
15
15
15
15
15
15
16
16
18
18
18
18
18
18
18
18
18
18
18
21
22
22
23
23
23
23
23
23
23
21
20
19
19
19
19
19
19
19
19
18
18
18
18
18
18
18
18
18
17
17
17
17
17
17
17
17
17
17
17
17
17
17
17
16
16
16
16
16
16
16
16
16
16
16
16
16
16
16
16
16
16
17
18
18
18
18
18
18
19
19
19
19
19
19
19
19
19
19
19
19
19
19
19
19
19
18
18
18
18
18
18
18
18
18
18
18
18
18
18
18
18
18
18
18
18
18
18
18
18
17
17
17
17
16
16
13
13
13
13
13
13
13
12
12
11
11
11
11
11
13
13
14
16
17
17
17
17
18
18
18
18
18
18
18
18
18
18
18
18
18
18
18
18
18
18
18
18
18
18
18
18
18
18
18
18
18
18
17
17
17
17
16
16
16
16
16
16
16
16
16
16
16
16
16
16
16
16
16
16
17
17
17
17
17
17
17
18
18
18
18
18
18
18
18
18
18
18
18
18
18
18
18
18
18
18
18
18
18
18
18
18
18
18
18
18
18
18
18
18
18
18
18
18
18
18
18
18
18
18
18
18
16
16
17
17
17
17
17
17
17
17
17
17
17
17
17
17
15
13
13
12
12
12
12
12
12
13
13
13
13
13
10
10
10
10
10
11
11
11
12
12
11
11
11
11
11
11
11
11
10
10
10
10
10
10
10
10
10
10
9
9
9
9
9
9
9
9
9
9
9
9
9
9
9
9
9
9
9
9
9
9
9
9
9
8
8
8
8
8
8
8
8
8
8
8
8
8
8
8
8
8
8
8
8
9
9
9
9
10
10
10
10
10
10
10
10
10
10
10
11
11
11
11
10
10
10
10
11
11
11
11
11
11
11
11
11
11
11
11
11
11
12
15
15
15
15
15
15
15
15
15
15
15
15
15
15
15
15
15
15
15
15
15
15
15
15
15
15
15
15
15
15
15
15
15
15
15
14
14
14
14
14
13
13
13
13
13
13
13
13
13
13
13
13
13
13
12
12
12
12
11
11
11
11
11
11
11
11
11
11
11
10
10
10
10
10
10
10
10
10
10
10
10
10
10
10
10
10
10
10
10
9
9
9
9
9
9
9
9
9
9
9
9
9
8
8
8
8
8
8
8
8
8
8
7
6
6
5
5
5
5
2
2
1
1
0
0
0
0
0
0
0
0
0
0
0
0
0
0
0
0
0
0
0
0
0
0
0
0
0
0
0
0
0
0
0
0
0
0
0
0
0
0
0
0
0
0
0
0
0
0
0
0
0
0
0
0
0
0
0
0
0
0
0
0
0
0
0
0
0
0
0
0
0
0
0
0
0
0
0
0
0
0
0
0
0
0
0
0
0
0
0
0
0
0
0
0
0
0
0
0
0
0
0
0
0
0
0
0
0
0
0
0
0
0
0
0
0
0
0
0
0
0
0
0
0
0
0
0
0
0
0
0
0
0
0
0
0
0
0
0
0
0
0
0
0
0
0
0
0
0
0
0
0
0
0
0
0
0
0
0
0
0
0
0
0
0
0
0
0
0
0
0
0
0
0
0
0
0
0
0
0
0
0
0
0
0
0
0
0
0
0
0
0
0
0
0
0
0
0
0
0
0
0
0
0
0
0
0
0
0
0
0
0
0
0
0
0
0
0
0
0
0
0
0
0
0
0
0
0
0
0
0
0
0
0
0
0
0
0
0
0
0
0
0
0
0
0
0
0
0
0
0
0
0
0
0
0
0
0
0
0
0
0
0
0
0
0
0
0
0
0
0
0
0
0
0
0
1
2
2
2
2
2
2
2
3
3
3
3
3
3
3
3
3
3
3
3
3
3
3
3
3
3
3
3
3
3
3
3
3
3
3
3
3
3
3
3
3
3
3
3
3
3
3
3
3
3
3
3
3
3
3
3
3
3
3
3
3
3
3
3
3
3
3
3
3
3
3
3
3
3
3
3
3
3
3
3
3
3
3
3
3
3
3
3
3
3
3
3
3
3
3
3
3
3
3
3
3
3
3
3
3
3
3
3
3
3
3
3
3
3
3
2
2
2
2
2
2
2
2
2
2
2
2
2
2
2
3
3
4
4
4
4
4
5
5
6
6
6
6
6
6
6
6
6
6
6
6
6
6
6
6
6
6
6
6
6
6
6
6
6
6
7
7
6
6
6
6
6
6
6
7
7
7
7
7
7
7
7
7
7
7
7
7
7
7
7
7
7
7
7
7
8
9
10
10
10
10
10
10
10
10
10
10
10
10
10
9
9
9
9
9
9
9
9
9
9
9
9
9
10
10
10
10
10
10
10
10
10
10
10
10
10
10
10
10
10
10
10
10
10
10
11
11
11
11
11
11
11
11
11
11
11
11
11
11
11
11
12
12
12
12
12
12
12
12
12
12
11
11
11
11
11
11
11
11
11
11
11
9
9
9
9
9
9
9
9
8
8
8
8
8
8
8
8
8
8
8
8
8
8
8
8
8
8
8
8
8
8
8
8
7
7
7
7
7
7
7
7
7
7
7
7
6
6
6
6
6
6
6
6
6
6
5
6
6
6
6
6
6
6
6
6
6
6
6
6
6
6
6
6
6
6
6
6
6
6
6
5
5
5
5
5
5
5
5
5
5
5
5
5
5
5
5
5
5
5
6
6
6
6
6
7
8
8
8
8
9
9
10
11
11
11
11
11
11
11
11
11
11
11
11
11
11
11
11
11
11
11
11
11
11
11
11
11
11
11
11
12
12
11
11
11
10
10
11
11
11
11
11
11
11
11
11
11
11
11
11
11
11
11
11
11
11
10
10
10
10
10
10
9
9
9
9
9
9
9
9
9
9
9
9
9
9
9
9
9
9
9
9
9
9
9
9
9
9
9
9
9
10
10
10
10
10
10
10
10
10
10
10
9
9
9
9
8
8
8
8
8
8
8
8
8
8
8
8
7
7
7
7
7
7
7
7
7
7
10
10
11
11
11
11
11
11
11
10
10
10
10
10
10
10
10
10
10
9
9
11
11
14
14
14
14
14
17
18
18
18
18
18
18
18
18
18
18
18
18
18
16
16
16
16
16
16
16
16
16
16
16
16
15
15
15
15
15
15
15
15
15
15
15
15
15
15
15
15
15
15
15
15
15
14
14
14
13
13
13
13
13
13
13
13
13
13
13
13
13
13
13
13
13
12
12
12
12
12
12
12
12
12
12
12
12
12
12
12
12
12
12
12
12
13
13
13
13
13
13
13
13
13
13
13
13
13
13
13
13
14
14
14
14
14
14
15
16
16
16
16
16
16
16
16
16
16
17
17
17
16
15
15
14
14
14
14
14
14
13
13
13
13
13
13
13
13
12
12
12
12
12
12
12
9
9
9
9
9
9
9
9
8
8
8
8
8
8
6
6
6
6
6
6
6
6
6
6
6
6
6
6
6
6
6
6
6
7
6
6
6
6
6
5
5
5
5
5
5
5
5
5
5
5
5
5
5
5
5
5
5
5
5
5
5
5
5
5
5
5
5
5
5
5
5
5
5
5
5
5
5
5
5
5
4
4
4
4
4
4
4
4
4
4
5
6
6
7
7
7
8
8
8
8
8
8
8
8
8
8
8
7
6
7
7
7
7
8
9
9
9
10
12
12
12
12
12
12
12
12
12
12
12
13
12
12
13
13
13
13
13
13
13
13
13
13
13
13
13
13
12
12
12
12
12
12
12
12
12
12
13
13
13
13
13
13
13
13
13
13
13
13
13
13
13
13
13
13
13
13
13
13
13
13
14
14
13
13
13
13
13
13
13
13
13
13
13
13
13
14
14
14
14
14
14
18
18
20
20
20
20
20
20
20
21
21
21
21
21
21
21
21
21
21
21
21
21
21
20
20
20
20
20
20
20
20
21
21
21
20
19
18
18
18
18
18
18
19
18
18
18
18
18
18
18
18
18
18
18
19
19
19
19
19
18
18
18
18
18
18
18
18
18
18
18
18
18
18
18
18
18
18
18
18
18
18
18
18
18
22
22
22
22
22
22
22
22
22
22
23
24
24
24
24
24
24
24
25
25
25
25
24
24
28
28
28
28
29
29
29
30
30
34
35
35
35
35
35
35
35
35
35
35
35
35
35
34
33
33
32
32
32
32
32
32
32
32
32
32
32
31
31
30
30
30
30
30
30
29
29
28
28
28
28
28
28
28
29
29
29
29
28
28
26
26
25
25
24
24
25
25
26
26
27
27
27
29
30
30
32
33
33
32
32
34
35
37
37
37
37
37
37
40
42
50
52
52
52
52
52
52
51
51
55
55
58
60
61
62
62
62
62
62
62
62
62
62
62
62
62
62
62
62
62
62
62
62
62
62
61
61
61
62
61
61
62
62
62
62
61
61
61
61
61
60
58
57
57
53
53
52
52
52
52
52
52
51
51
51
51
51
51
50
50
50
50
50
50
49
48
47
48
48
48
48
49
48
48
48
47
47
47
47
47
47
47
47
47
45
45
45
45
45
45
45
45
44
41
41
41
41
42
42
42
44
45
44
46
49
50
50
50
51
53
53
53
53
50
50
50
49
49
49
49
49
49
49
49
49
49
49
49
49
49
49
49
48
48
48
48
48
48
48
48
47
47
47
43
43
42
42
42
42
42
42
42
42
42
42
42
42
42
41
40
40
40
40
40
40
39
39
39
39
38
38
39
40
41
40
42
40
40
41
41
41
41
41
43
43
44
43
44
41
41
41
41
42
42
42
42
42
40
40
39
39
39
38
38
38
39
40
40
40
40
39
38
38
38
38
38
38
38
38
37
37
37
37
37
37
38
38
38
38
38
38
38
38
38
38
38
38
39
39
38
38
37
37
37
37
40
41
41
41
41
41
38
37
37
42
46
45
42
42
46
47
47
55
55
54
54
54
55
60
60
61
61
62
61
62
64
69
72
72
75
76
74
74
74
74
75
75
76
76
77
77
76
76
76
76
76
77
77
77
77
77
77
77
77
77
77
77
77
77
77
76
75
75
75
75
75
75
75
74
74
74
74
74
74
74
74
74
74
74
73
72
73
73
73
73
74
73
74
74
74
73
73
73
73
74
74
77
77
77
77
75
75
75
75
76
74
72
72
71
71
71
71
71
70
70
70
69
69
69
69
69
69
68
67
67
66
66
65
65
65
65
64
64
62
62
62
61
59
59
59
58
58
57
57
57
57
57
53
50
49
48
48
49
49
49
49
49
48
46
46
44
44
44
44
43
43
42
42
42
42
42
42
42
42
42
41
41
41
41
41
41
40
40
40
39
36
35
35
36
36
35
35
34
34
33
32
32
32
32
32
32
32
32
32
32
32
32
32
32
32
32
32
32
31
31
31
31
31
31
31
31
30
29
29
29
29
28
28
27
26
26
25
24
24
24
24
24
22
23
24
24
25
25
25
26
26
26
26
26
26
26
27
29
28
28
29
29
27
31
30
31
31
31
31
31
31
31
31
31
30
30
30
30
30
30
30
30
30
30
29
29
29
29
28
28
28
28
28
28
27
27
27
28
28
26
26
25
25
25
25
25
26
25
25
25
25
25
25
25
25
25
25
24
24
25
26
26
25
24
24
24
24
24
24
24
24
24
24
24
24
25
26
26
26
26
26
26
26
26
26
27
27
27
27
26
26
26
26
26
26
25
25
25
25
25
25
25
25
24
24
24
24
24
24
24
24
27
27
27
27
27
27
27
27
27
27
26
26
25
25
25
25
25
25
25
24
24
24
26
25
25
25
24
24
24
24
24
24
24
23
22
22
23
24
24
23
23
23
22
24
25
25
26
26
26
23
23
23
23
23
23
24
24
24
24
24
23
23
23
23
25
25
25
26
27
30
31
32
32
32
34
34
34
34
34
35
35
34
34
34
34
34
34
35
35
36
36
36
36
35
35
35
35
36
37
37
38
40
40
40
41
42
50
53
53
58
60
60
61
62
71
72
73
73
73
73
73
72
72
72
72
72
71
71
71
71
71
71
71
71
71
71
71
72
72
73
73
74
74
75
75
75
76
79
83
85
86
85
84
84
84
84
84
85
84
83
83
83
83
83
84
84
85
86
87
85
84
86
86
86
86
86
86
86
86
85
85
85
85
84
81
81
81
80
80
80
80
80
79
79
79
79
79
79
79
79
79
79
78
78
78
80
80
82
83
83
82
81
81
81
81
81
77
77
77
77
77
77
77
77
77
77
77
77
75
74
72
72
72
72
72
73
73
73
74
72
73
73
74
74
74
74
74
74
74
74
74
74
74
74
73
73
72
72
73
74
75
76
76
76
76
76
75
75
75
73
71
71
64
63
63
63
63
63
63
62
62
62
62
60
60
61
61
62
62
59
59
57
57
57
57
57
54
53
53
53
52
53
48
48
48
49
50
50
50
50
50
50
50
50
47
47
46
45
45
44
42
42
41
41
41
40
40
40
39
39
42
42
42
42
42
42
41
41
42
42
42
42
41
41
41
41
41
41
41
41
35
35
35
35
35
35
35
35
35
35
34
34
34
34
31
31
30
30
31
31
31
31
31
31
31
31
31
31
31
31
29
28
28
29
30
30
31
31
28
28
28
27
33
33
33
35
36
36
36
36
36
35
35
35
36
36
36
35
35
35
35
35
35
35
35
36
33
33
33
33
33
33
33
33
32
30
30
30
30
30
30
30
30
30
30
30
30
30
31
34
34
33
33
33
33
33
34
34
33
33
34
31
31
30
29
29
29
28
28
28
28
29
29
30
30
30
30
30
30
30
29
29
29
29
29
29
29
29
28
28
28
28
28
28
29
29
29
29
29
29
29
28
28
28
28
28
28
29
29
29
29
29
31
31
31
31
31
31
32
33
34
36
36
35
34
34
33
33
33
33
33
33
33
33
35
35
35
35
35
33
33
33
33
33
33
33
33
33
33
33
33
33
33
33
33
32
32
33
39
40
40
40
39
39
38
38
38
39
39
38
39
38
38
38
38
38
38
38
37
37
37
37
37
37
38
38
38
39
39
39
41
41
40
40
40
37
37
38
39
39
39
39
39
38
38
39
39
42
43
43
43
43
43
43
44
44
44
45
45
45
45
45
44
44
44
44
45
45
43
43
43
43
43
43
43
43
43
43
43
43
43
43
43
43
43
44
43
43
43
41
40
39
39
39
39
39
39
39
39
39
39
37
37
37
37
37
37
37
37
35
35
35
35
35
35
35
35
35
36
36
36
36
36
37
36
36
36
36
36
36
35
34
37
38
37
37
37
37
37
40
42
43
43
45
45
46
47
50
49
48
46
46
45
47
55
59
75
77
106
116
116
116
115
114
115
115
116
119
121
121
122
120
120
120
119
119
119
119
119
119
119
119
119
119
119
119
119
124
123
123
123
124
124
124
124
124
125
127
126
126
126
126
126
127
127
129
129
130
130
130
131
130
130
130
139
140
144
146
146
146
146
147
148
154
163
184
186
190
193
199
202
202
203
203
203
204
203
203
217
226
231
240
240
244
243
271
271
270
272
275
269
270
270
270
270
270
270
269
269
269
284
284
284
286
289
284
281
281
279
276
277
273
267
267
267
267
266
266
266
262
262
260
261
260
260
260
261
259
260
258
257
257
257
258
259
260
262
262
261
260
260
259
259
259
259
257
257
257
257
257
253
253
251
251
249
247
247
247
246
246
244
243
242
243
243
242
242
242
241
241
240
238
236
236
235
234
234
234
232
232
232
232
232
227
227
222
222
221
216
213
212
212
211
212
213
212
214
219
220
224
229
230
237
240
239
237
240
237
240
240
223
223
223
222
217
214
214
206
206
205
203
203
202
198
198
201
201
201
205
203
200
197
197
194
193
191
192
188
188
188
185
185
184
184
184
182
183
183
189
189
188
185
186
185
185
185
185
185
185
185
183
183
182
182
182
182
174
173
173
171
171
169
168
168
168
168
169
167
167
168
166
165
164
164
166
168
168
168
168
167
166
165
165
165
165
165
165
162
163
163
161
159
157
156
155
155
154
158
161
160
163
174
176
176
174
176
179
178
179
179
179
182
179
176
176
177
177
177
177
177
177
176
176
173
172
172
171
171
170
166
165
165
162
162
162
157
152
152
152
152
152
152
150
149
148
146
144
143
139
139
139
139
135
133
133
133
133
129
128
129
129
129
127
127
124
124
126
125
125
120
119
118
118
118
118
118
120
124
116
126
124
125
125
125
130
129
131
139
140
144
141
134
131
128
128
128
126
126
126
125
125
125
125
125
123
122
121
121
119
119
118
118
118
117
116
115
114
111
111
111
111
107
107
107
107
108
110
108
107
100
100
97
97
99
99
99
101
104
105
105
107
109
116
116
117
117
116
117
117
117
117
118
118
118
117
114
114
113
111
111
110
111
110
109
107
101
100
100
100
99
99
101
101
100
104
102
103
103
105
100
100
100
100
100
100
100
98
99
99
99
100
101
100
100
100
100
100
100
100
100
99
98
98
98
98
99
95
95
94
93
93
94
94
96
96
96
96
97
98
98
98
100
102
104
103
102
102
99
100
100
100
100
100
99
92
92
92
92
92
92
92
92
91
93
92
92
92
89
91
91
91
91
91
90
89
89
89
89
89
89
88
88
88
87
82
84
92
97
95
95
90
90
90
89
89
89
88
88
89
89
89
89
90
89
89
89
87
86
86
85
86
86
86
86
86
85
85
85
85
89
87
87
87
85
85
85
85
86
86
86
84
84
84
84
85
85
86
86
80
80
80
80
80
76
76
76
76
75
75
74
74
74
74
74
74
74
74
74
74
72
70
70
70
70
71
71
71
71
71
71
70
70
70
71
74
74
74
76
77
77
79
80
79
79
79
76
76
76
76
76
77
80
81
80
80
79
79
77
77
77
77
77
77
77
77
77
76
76
74
72
69
69
69
70
70
70
71
71
71
70
70
69
68
68
68
68
67
67
66
66
66
65
66
66
66
67
68
66
67
66
65
65
66
66
74
77
78
81
107
112
118
122
123
122
125
125
128
129
129
129
128
128
128
126
126
125
125
125
125
125
126
126
126
126
126
125
124
124
124
124
124
124
123
123
122
122
120
120
120
121
120
121
121
121
122
123
130
136
140
142
139
139
137
137
138
137
141
141
140
143
143
143
143
143
143
143
143
143
143
143
143
143
143
144
144
144
144
143
143
144
144
144
145
143
143
141
139
139
140
141
143
148
149
150
148
148
146
146
145
145
146
146
147
147
147
146
159
174
182
183
182
180
178
178
178
178
178
178
177
172
170
169
169
169
167
166
166
166
166
166
166
166
166
163
159
157
157
152
151
150
156
155
155
156
156
157
154
154
151
146
142
142
142
142
142
142
142
142
142
139
139
140
137
137
139
139
138
138
132
132
133
133
132
132
132
132
134
133
133
132
131
130
129
127
127
127
126
125
125
124
124
123
123
123
116
116
115
114
114
114
113
113
113
113
111
112
111
111
111
111
110
106
105
104
104
104
104
103
103
103
98
98
97
96
96
95
94
93
92
92
92
91
88
86
85
85
85
84
83
79
79
79
76
74
74
72
70
70
70
68
68
68
67
67
67
67
66
66
66
66
66
64
64
60
58
56
55
54
41
37
34
33
23
23
22
20
17
17
17
7
6
6
6
6
3
1
1
1
1
1
1
1
1
1
1
1
1
1
1
1
1
1
1
1
1
1
1
1
1
1
1
1
1
1
1
1
1
1
1
1
1
1
1
1
1
1
1
1
1
1
1
1
1
1
1
1
1
1
1
1
1
1
1
1
1
1
1
1
1
1
1
1
1
1
1
1
1
1
1
1
0
0
0
0
0
0
0
0
0
0
0
0
0
0
0
0
0
0
0
0
0
0
0
0
0
0
0
0
0
0
0
0
0
0
0
0
0
0
0
0
0
0
0
0
0
0
0
0
0
0
0
0
0
0
0
0
0
0
0
0
0
0
0
0
0
0
0
0
0
0
0
0
0
0
0
0
0
0
0
0
0
0
0
0
0
0
0
0
0
0
0
0
0
0
0
0
0
0
0
0
0
0
0
0
0
0
0
0
0
0
0
0
0
0
0
0
0
0
0
0
0
0
0
0
0
0
0
0
0
0
0
0
0
0
0
0
0
0
0
0
0
0
0
0
0
0
0
0
0
0
0
0
0
0
0
0
0
0
0
0
0
0
0
0
0
0
0
0
0
0
0
0
0
0
0
0
0
0
0
0
0
0
0
0
0
0
0
0
0
0
0
0
0
0
0
0
0
0
0
0
0
0
0
0
0
0
0
0
0
0
0
0
0
0
0
0
0
0
0
0
0
0
0
0
0
0
0
0
0
0
0
0
0
0
0
0
0
0
0
0
0
0
0
0
0
0
0
0
0
0
0
0
0
0
0
0
0
0
0
0
0
0
0
0
0
0
0
0
0
0
0
0
0
0
0
0
0
0
0
0
0
0
0
0
0
0
0
0
0
0
0
0
0
0
0
0
0
0
0
0
0
0
0
0
0
0
0
0
0
0
0
0
0
0
0
0
0
0
0
0
0
0
0
0
0
0
0
0
0
0
0
0
0
0
0
0
0
0
0
0
0
0
0
0
0
0
0
0
0
0
0
0
0
0
0
0
0
0
0
0
0
0
0
0
0
0
0
0
0
0
0
0
0
0
0
0
0
0
0
0
0
0
0
0
0
0
0
0
0
0
0
0
0
0
0
0
0
0
0
0
0
0
0
0
0
0
0
0
0
0
0
0
0
0
0
0
0
0
0
0
0
0
0
0
0
0
0
0
0
0
0
0
0
0
0
0
0
0
0
0
0
0
0
0
0
0
0
0
0
0
0
0
0
0
0
0
0
0
0
0
0
0
0
0
0
0
0
0
0
0
0
0
0
0
0
0
0
0
0
0
0
0
0
0
0
0
0
0
0
0
0
0
0
0
0
0
0
0
0
0
0
0
0
0
0
0
0
0
0
0
0
1
1
1
1
1
1
1
1
1
1
1
1
1
1
1
1
1
1
1
1
1
1
1
1
1
1
1
1
1
1
1
1
1
1
1
1
1
1
1
1
1
1
1
1
1
1
1
1
1
1
1
1
1
0
0
0
0
0
0
0
0
0
0
0
0
0
0
0
0
0
0
0
0
0
0
0
0
0
0
0
0
0
0
0
0
0
0
0
0
0
0
0
0
0
0
0
0
0
0
0
0
1
1
1
1
1
1
1
1
1
1
1
1
1
1
1
1
1
1
1
1
1
1
1
1
1
1
1
1
0
0
0
0
0
0
0
0
0
0
0
0
0
0
0
0
0
0
0
0
0
0
0
0
0
0
0
0
0
0
0
0
0
0
0
0
0
0
0
0
0
0
0
0
0
0
0
0
0
0
0
0
0
0
0
0
0
0
0
0
0
0
0
0
0
0
0
0
0
0
0
0
0
0
0
0
0
0
0
0
0
0
0
0
0
0
0
0
0
0
0
0
0
0
0
0
0
0
0
0
0
0
0
0
0
0
0
0
0
0
0
0
0
0
0
0
0
0
0
0
0
0
0
0
0
0
0
0
0
0
0
0
0
0
0
0
0
0
0
0
0
0
0
0
0
0
0
0
0
0
0
0
0
0
0
0
0
0
0
0
0
0
0
0
0
0
0
0
0
0
0
0
0
0
0
0
0
0
0
0
0
0
0
0
0
0
0
0
0
0
0
0
0
0
0
0
0
0
0
0
0
0
0
0
0
0
0
0
0
0
0
0
0
0
0
0
0
0
0
0
0
0
0
0
0
0
0
0
0
0
0
0
0
0
0
0
0
0
0
0
0
0
0
0
0
0
0
0
0
0
0
0
0
0
0
0
0
0
0
0
0
0
0
0
0
0
0
0
0
0
0
0
0
0
0
0
0
0
0
0
0
0
0
0
0
0
0
0
0
0
0
0
0
0
0
0
0
0
0
0
0
0
0
0
0
0
0
0
0
0
0
0
0
0
0
0
0
0
0
0
0
0
0
0
0
0
0
0
0
0
0
0
0
0
0
0
0
0
0
0
0
0
0
0
0
0
0
0
0
0
0
0
0
0
0
0
0
0
0
0
0
0
0
0
0
0
0
0
0
0
0
0
0
0
0
0
0
0
0
0
0
0
0
0
0
0
0
0
0
0
0
0
0
0
0
0
0
0
0
0
0
0
0
0
0
0
0
0
0
0
0
0
0
0
0
0
0
0
0
0
0
0
0
0
0
0
0
0
0
0
0
0
0
0
0
0
0
0
0
0
0
0
0
0
0
0
0
0
0
0
0
0
0
0
0
0
0
0
0
0
0
0
0
0
0
0
0
0
0
0
0
0
0
0
0
0
0
0
0
0
0
0
0
0
0
0
0
0
0
0
0
0
0
0
0
0
0
0
0
0
0
0
0
0
0
0
0
0
0
0
0
0
0
0
0
0
0
0
0
0
0
0
0
0
0
0
0
0
0
0
0
0
0
0
0
0
0
0
0
0
0
0
0
0
0
0
0
0
0
0
0
0
0
0
0
0
0
0
0
0
0
0
0
0
0
0
0
0
0
0
0
0
0
0
0
0
0
0
0
0
0
0
0
0
0
0
0
0
0
0
0
0
0
0
0
0
0
0
0
0
0
0
0
0
0
0
0
0
0
0
0
0
0
0
0
0
0
0
0
0
0
0
0
0
0
0
0
0
0
0
0
0
0
0
0
0
0
0
0
0
0
0
0
0
0
0
0
0
0
0
0
0
0
0
0
0
0
0
0
0
0
0
0
0
0
0
0
0
0
0
0
0
0
0
0
0
0
0
0
0
0
0
0
0
0
0
1
1
1
1
1
1
1
1
1
1
1
1
1
1
1
1
1
1
1
1
1
1
1
1
1
1
1
1
1
1
1
1
1
1
1
1
1
1
1
1
1
1
1
1
1
1
1
1
1
1
1
1
1
1
1
1
1
1
1
1
1
1
1
1
0
0
0
0
0
0
0
0
0
0
0
0
0
0
0
0
0
0
0
0
0
1
1
1
1
1
1
1
1
1
1
1
1
1
1
1
1
1
1
1
1
1
1
1
1
1
1
1
1
1
1
1
1
0
0
0
0
0
0
0
0
0
0
0
0
0
0
0
0
0
0
0
0
0
0
0
0
0
0
0
0
0
0
0
0
0
0
0
0
0
0
0
0
0
0
0
0
0
0
0
0
0
0
0
0
0
0
0
0
0
0
0
0
0
0
0
0
0
0
0
0
0
0
0
0
0
0
0
0
0
0
0
0
0
0
0
0
0
0
0
0
0
0
0
0
0
0
0
0
0
0
0
0
0
0
0
0
0
0
0
0
0
0
0
0
0
0
0
0
0
0
0
0
0
0
0
0
0
0
0
0
0
0
0
0
0
0
0
0
0
0
0
0
0
0
0
0
0
0
0
0
0
0
0
0
0
0
0
0
0
0
0
0
0
0
0
0
0
0
0
0
0
0
0
0
0
0
0
0
0
0
0
0
0
0
0
0
0
0
0
0
0
0
0
0
0
0
0
0
0
0
0
0
0
0
0
0
0
0
0
0
0
0
0
0
0
0
0
0
0
0
0
0
0
0
0
0
0
0
0
0
0
0
0
0
0
0
0
0
0
0
0
0
0
0
0
0
0
0
0
0
0
0
0
0
0
0
0
0
0
0
0
0
0
0
0
0
0
0
0
0
0
0
0
0
0
0
1
1
1
1
1
1
1
1
1
1
1
1
1
1
1
1
1
1
1
1
1
1
1
1
1
1
1
1
1
1
1
1
1
1
1
1
1
1
1
1
1
1
1
1
1
1
1
1
1
1
1
1
1
1
1
1
1
1
1
1
1
1
1
1
1
1
1
1
1
1
1
1
1
1
1
1
1
1
1
1
1
1
1
1
1
1
1
1
1
1
1
1
1
1
1
1
1
1
1
1
1
1
1
1
1
1
1
1
1
1
1
1
1
1
1
1
1
1
1
1
1
1
1
1
1
1
1
1
1
1
1
1
1
1
1
1
2
2
2
2
2
2
2
1
1
1
1
1
1
1
1
1
1
1
1
1
1
1
1
1
1
1
1
1
1
1
1
1
1
1
1
1
1
1
1
1
1
1
1
1
1
1
1
1
1
1
1
1
1
1
1
1
1
1
1
1
1
1
1
1
1
1
1
1
1
1
1
1
1
1
1
1
1
1
1
1
1
1
1
1
1
1
1
1
1
1
1
1
1
1
1
1
1
1
1
1
1
1
1
1
1
1
1
1
1
1
1
1
1
1
1
1
1
1
1
0
0
0
1
1
1
2
2
2
2
2
2
2
2
2
2
2
2
2
2
2
2
2
2
2
2
2
2
2
2
2
1
1
1
1
1
1
1
1
1
1
1
1
1
1
1
1
1
1
1
1
1
1
1
2
2
2
2
2
2
2
2
2
2
2
2
2
4
4
4
4
5
5
5
6
6
6
6
6
6
6
6
6
6
6
6
6
6
6
6
6
6
6
6
6
6
6
6
6
6
7
7
7
8
8
8
8
8
8
8
8
10
10
10
10
10
10
10
10
10
10
10
10
10
10
10
10
10
10
10
10
10
10
10
10
10
10
10
10
10
10
10
10
10
10
10
10
9
9
9
9
10
10
10
10
10
10
10
10
10
10
10
10
10
10
10
10
10
10
10
10
10
10
10
10
10
10
10
10
10
10
10
10
10
10
10
10
10
10
10
10
10
10
10
10
10
10
10
10
10
10
10
10
10
11
11
11
11
11
11
11
11
11
11
11
10
10
10
10
10
10
10
10
10
10
10
10
10
10
8
8
8
8
8
8
8
8
7
7
6
6
6
7
7
7
7
7
8
8
8
8
8
8
9
9
9
9
9
9
9
9
9
9
9
9
9
9
9
9
9
8
8
7
7
7
6
6
6
6
6
7
7
7
7
7
7
6
6
6
6
6
6
6
6
6
6
6
6
6
6
6
6
6
6
6
6
6
6
6
6
6
6
6
6
5
5
4
4
4
4
4
4
4
4
4
4
4
4
4
4
4
5
6
6
6
6
6
6
6
6
6
6
6
6
6
6
6
6
6
6
6
6
6
6
6
6
6
6
6
6
6
6
6
6
6
6
6
6
6
6
6
6
6
6
6
6
6
6
6
6
6
6
6
6
6
6
6
6
6
6
6
6
5
5
5
5
5
5
5
4
4
4
4
4
4
4
4
4
4
3
3
3
3
3
3
3
3
3
3
4
4
4
4
4
4
4
4
4
4
4
4
4
4
4
4
4
4
4
4
4
4
4
4
4
4
4
4
4
4
4
4
4
4
4
4
3
3
3
3
3
3
3
3
4
4
4
4
4
4
4
4
4
4
4
4
4
4
4
4
2
2
2
2
2
2
2
2
2
2
3
3
8
8
8
8
8
8
8
8
8
9
9
9
10
10
10
10
10
10
10
10
10
10
10
10
11
11
11
11
12
12
12
13
13
13
13
13
13
13
13
13
13
13
13
13
13
12
12
12
12
12
12
12
12
12
12
12
12
12
12
12
12
12
12
12
12
12
12
12
12
12
12
12
12
12
12
12
12
12
12
12
12
12
12
12
12
12
12
12
12
12
12
12
12
12
12
12
12
12
12
12
12
12
12
12
12
12
12
12
12
12
12
12
12
12
12
12
12
12
12
11
11
11
11
11
11
11
11
11
11
12
12
11
11
11
11
11
11
11
11
12
12
12
12
12
12
12
13
13
13
13
15
15
15
15
15
15
15
14
14
14
14
14
14
14
13
11
11
11
10
10
10
10
10
10
10
10
10
9
9
9
9
9
9
10
11
11
11
11
11
11
11
11
11
11
11
11
11
11
10
10
10
10
10
10
10
10
9
9
9
9
9
9
9
9
9
9
9
9
9
9
10
10
10
10
10
10
10
10
10
10
10
10
10
10
10
10
10
10
10
10
10
10
10
10
10
9
9
9
9
9
9
9
9
9
9
9
9
9
9
9
9
9
9
9
9
9
9
9
9
9
9
9
9
9
9
9
9
9
8
8
8
8
8
8
8
8
8
8
8
8
8
8
8
8
8
8
8
6
5
5
5
5
5
4
4
4
4
4
4
4
4
4
4
4
5
6
6
6
6
6
6
6
6
6
6
6
4
5
6
6
6
6
6
5
5
5
5
5
5
5
5
5
5
5
5
5
5
5
5
4
4
4
4
4
4
4
4
3
3
3
3
3
3
3
3
3
3
3
3
3
3
3
3
3
3
3
3
3
3
3
3
3
4
4
4
5
5
5
5
5
5
6
6
6
6
6
6
6
6
7
8
8
8
8
8
8
8
8
8
8
8
8
8
8
8
8
8
8
8
8
8
8
8
8
8
8
8
8
8
8
8
8
8
8
8
8
8
7
7
7
8
8
8
8
8
10
10
11
11
12
12
12
13
13
13
13
13
13
13
14
14
14
14
14
14
14
14
14
14
16
16
16
16
16
16
15
15
15
16
16
16
16
17
17
17
18
18
18
18
17
17
17
17
17
17
17
17
17
17
17
17
17
17
17
17
17
17
17
17
17
17
17
17
17
16
16
16
16
16
16
16
16
16
16
16
16
15
15
15
15
15
15
15
15
15
15
15
15
15
15
15
15
16
16
16
16
16
16
16
16
16
16
16
16
15
15
15
15
15
15
15
15
15
15
15
15
15
15
15
15
16
16
16
16
16
16
16
16
16
16
14
14
14
14
14
14
14
14
14
12
12
12
12
13
13
13
13
13
12
12
12
12
12
12
13
17
18
18
18
18
18
18
19
19
19
19
18
18
18
18
18
18
18
18
18
18
17
17
17
18
18
21
21
21
21
21
21
21
21
21
21
21
21
21
21
21
21
21
21
21
23
23
23
23
21
23
23
23
23
24
24
24
24
24
23
23
23
23
23
23
23
23
23
23
23
23
23
23
23
23
23
23
23
23
23
23
23
23
23
23
23
23
23
23
23
23
23
23
23
23
23
23
23
23
23
23
23
22
22
22
22
22
22
22
22
22
22
22
22
22
23
23
23
22
21
21
22
22
21
21
20
19
18
18
18
18
18
18
18
18
18
18
18
18
18
17
17
17
17
17
17
17
17
18
16
16
15
15
15
15
15
15
15
16
16
16
16
16
16
16
16
16
15
15
14
14
14
14
14
14
14
14
14
14
14
14
14
14
14
14
14
14
14
14
14
14
11
11
12
11
11
11
13
13
14
16
16
18
19
19
19
19
19
18
18
18
18
18
18
18
18
19
20
20
19
19
19
19
19
19
19
18
18
18
18
18
18
18
18
19
19
19
19
18
18
19
19
19
19
20
21
21
22
24
24
24
25
25
26
26
26
26
26
26
26
27
27
27
27
26
26
26
26
25
25
25
25
25
25
25
25
25
25
25
25
25
25
25
25
25
25
25
25
27
28
29
30
30
30
30
30
30
30
30
30
30
30
30
30
30
31
31
31
31
31
31
31
31
31
31
31
31
31
31
31
31
31
31
31
31
31
31
31
31
31
31
31
31
31
31
31
31
30
30
30
30
30
31
30
29
29
28
28
28
28
28
28
27
26
26
26
26
26
26
26
25
26
25
26
27
27
27
26
26
26
26
26
26
27
27
26
26
26
27
26
27
27
27
27
27
27
27
27
27
26
27
27
27
27
27
27
25
25
25
24
23
23
22
22
22
22
22
22
22
21
21
21
20
20
20
20
20
20
21
21
21
20
20
20
19
19
19
18
18
18
18
18
18
17
17
17
17
17
17
17
17
18
18
18
17
17
18
18
18
18
18
18
17
16
16
16
16
16
16
16
16
16
16
15
15
15
15
17
17
17
18
18
18
18
18
18
18
19
19
20
24
26
28
28
28
28
27
27
27
27
27
27
29
29
35
40
39
39
39
39
39
39
39
42
41
41
40
40
40
40
40
40
40
40
40
40
40
40
40
41
41
41
41
41
41
41
42
43
43
43
43
44
45
45
45
45
44
44
44
44
44
44
44
44
44
44
44
44
44
44
44
44
44
44
44
44
44
44
44
44
44
45
45
45
45
45
45
45
45
46
48
49
51
51
51
51
51
51
54
61
64
67
84
84
84
86
86
86
87
87
89
91
91
91
91
91
91
92
92
92
92
92
93
93
94
95
95
95
95
95
97
97
97
97
97
97
97
97
97
96
95
95
95
92
92
92
92
93
95
95
94
96
96
96
96
100
100
100
101
102
102
102
102
102
102
103
103
103
101
100
100
100
100
100
100
100
99
99
100
101
101
101
101
100
94
91
91
91
90
90
90
90
90
90
90
90
90
90
90
90
90
90
90
90
90
90
89
89
86
86
87
88
88
89
89
88
88
88
88
87
87
87
86
87
87
87
86
86
85
86
89
89
90
91
91
91
91
92
94
96
97
96
94
94
94
92
85
85
85
85
87
86
86
86
87
87
85
85
85
85
85
86
86
86
86
84
83
81
82
85
84
84
82
78
76
74
74
74
74
74
73
72
72
74
73
73
72
72
72
70
71
71
71
71
71
70
69
69
71
73
73
72
72
72
72
73
73
73
74
74
74
74
74
76
77
77
77
76
76
75
73
74
74
74
74
74
74
87
92
92
99
123
124
127
133
138
152
165
170
170
177
179
183
182
183
183
182
182
182
183
179
179
180
180
181
182
183
183
183
183
183
183
185
184
185
183
182
179
179
179
178
178
178
176
174
174
174
174
174
173
173
171
171
170
169
169
168
168
166
166
166
165
163
162
162
162
162
158
157
157
157
157
157
157
157
157
157
157
157
157
157
157
157
157
157
157
157
157
157
159
162
168
171
172
172
171
169
169
171
171
171
171
171
168
166
165
166
167
168
166
168
170
175
172
172
174
178
178
196
196
205
202
203
200
197
197
190
203
217
222
222
221
218
218
218
222
222
222
222
212
211
207
206
208
210
210
206
206
204
204
204
204
198
196
196
202
204
203
206
207
206
207
203
203
201
201
200
200
202
202
202
202
208
207
208
208
208
208
208
210
210
208
210
207
203
203
202
202
199
199
199
199
199
198
198
202
207
207
206
206
206
206
206
206
206
203
203
203
202
201
201
202
202
202
203
203
203
201
201
201
201
201
209
212
240
240
237
237
242
263
272
277
282
275
275
264
264
265
266
265
266
271
274
274
272
272
274
274
274
274
274
274
273
271
270
269
268
268
266
266
266
259
259
260
262
261
265
265
253
246
242
242
240
240
239
239
239
238
237
237
231
229
230
230
229
227
226
226
223
222
222
221
221
221
221
221
218
218
215
215
215
213
212
212
210
214
221
218
222
223
224
224
225
223
223
222
220
219
217
216
216
216
216
212
211
211
207
207
207
206
206
206
205
204
201
201
200
199
201
201
201
201
201
201
202
202
201
194
179
178
178
178
179
179
179
177
176
171
171
170
170
171
173
170
169
171
168
168
168
163
156
156
158
156
155
155
147
143
140
141
142
144
146
146
148
147
147
151
149
149
148
141
141
143
143
144
144
144
144
145
141
144
147
153
159
164
174
176
173
170
169
171
181
181
182
179
183
183
182
182
181
172
172
171
170
172
179
176
175
175
178
179
179
180
183
196
212
214
215
216
216
219
219
217
217
220
219
214
213
221
228
230
231
228
228
228
227
227
226
230
227
227
227
227
227
227
227
223
223
220
219
219
220
218
218
217
217
217
217
220
221
221
223
225
227
230
232
232
234
237
235
237
237
237
237
237
235
235
238
235
235
235
235
234
234
234
234
232
230
222
221
218
218
218
218
218
217
215
215
215
214
214
213
208
206
206
206
206
206
205
205
204
204
203
203
203
203
203
203
204
203
204
201
201
199
198
196
197
196
196
195
195
193
188
186
185
185
185
183
183
179
176
175
172
172
168
168
166
166
165
165
163
158
156
156
154
154
158
154
154
154
154
154
154
155
155
152
152
147
146
145
144
135
135
135
135
134
134
136
134
135
129
127
127
127
125
126
125
124
115
113
112
113
112
112
113
115
117
118
118
118
106
106
104
104
104
111
112
113
114
114
114
117
126
127
128
132
131
129
129
130
130
131
129
130
130
128
125
125
125
125
122
125
125
125
125
124
123
122
122
123
124
123
125
126
129
130
131
132
130
129
129
129
133
133
141
142
142
143
141
139
140
142
142
142
142
143
143
140
137
134
135
134
133
133
133
133
133
133
133
134
133
133
133
133
133
133
134
135
136
145
147
151
151
145
144
142
142
142
142
142
142
142
142
142
142
142
141
141
142
142
142
141
141
141
140
138
132
131
131
131
132
132
132
131
131
131
131
132
131
132
130
131
129
129
129
124
124
124
126
125
127
128
128
128
128
126
125
123
123
123
122
122
121
121
121
121
120
120
121
121
121
121
122
123
123
122
123
122
122
121
120
132
129
136
136
135
134
134
135
135
136
136
145
147
148
148
147
145
145
145
143
140
139
140
134
132
130
129
131
130
131
133
134
135
138
136
137
137
135
135
135
135
137
136
135
133
134
135
133
137
136
134
132
133
132
134
134
136
136
137
136
133
132
132
133
130
130
129
135
135
134
134
133
136
137
139
157
160
172
172
172
172
172
171
167
166
164
164
164
166
166
165
164
166
166
169
174
175
180
200
200
226
235
235
236
242
244
245
247
247
246
248
252
258
267
270
270
264
265
262
262
260
261
262
259
259
259
259
256
256
254
254
254
253
253
253
253
252
252
248
248
247
247
247
246
246
246
246
245
240
238
238
236
235
234
232
232
231
233
230
235
233
232
231
231
229
229
229
229
229
228
228
227
227
231
230
232
231
231
229
227
226
226
229
227
224
224
224
223
223
223
225
225
225
225
225
225
225
226
226
226
228
219
220
226
225
228
230
225
223
222
225
226
224
222
222
221
220
219
219
213
213
208
204
204
203
203
202
200
199
199
199
199
189
185
185
184
184
184
184
181
175
174
176
174
176
172
171
172
174
175
176
179
180
181
176
175
169
169
173
178
181
183
181
174
177
180
187
186
198
203
203
207
207
205
206
206
207
212
210
212
211
213
216
219
226
227
228
229
230
224
222
227
240
240
241
245
246
247
247
253
254
259
261
260
259
258
258
257
255
255
250
250
251
251
252
253
257
256
253
252
252
252
252
252
252
254
257
257
249
248
247
244
243
242
242
242
240
239
240
240
237
238
238
238
238
238
238
238
235
235
235
235
233
233
230
228
227
227
227
226
226
226
224
223
222
222
221
221
221
222
222
221
218
215
215
214
215
213
212
212
210
210
210
210
209
209
209
208
206
206
205
205
204
198
196
194
192
188
188
187
185
180
169
167
165
165
165
166
165
163
162
159
160
161
161
150
149
148
147
139
130
130
124
120
117
111
111
103
97
97
97
92
57
42
23
23
23
21
21
20
19
17
17
17
17
17
17
17
17
17
17
17
17
17
17
17
17
17
16
16
16
16
16
16
16
16
16
16
16
16
17
17
17
17
17
17
16
16
16
16
16
16
16
16
16
16
16
16
16
15
15
15
15
15
15
15
15
15
15
15
15
15
15
18
18
18
18
18
18
18
18
19
19
23
23
24
24
25
26
26
26
24
24
24
25
25
26
26
26
26
26
26
26
26
26
26
26
26
26
26
26
26
26
26
26
26
26
26
26
26
25
23
23
22
22
22
22
21
21
21
21
21
21
21
21
21
21
21
20
20
20
20
20
19
18
18
18
18
18
18
18
18
18
18
19
19
19
21
21
21
21
21
21
21
22
22
21
21
21
21
21
21
21
21
21
21
22
22
23
23
23
24
24
23
23
23
23
23
23
23
23
23
23
23
23
23
22
21
21
21
21
21
21
21
21
21
21
21
21
21
21
21
21
21
21
21
21
21
21
21
21
21
19
19
19
19
19
19
18
18
18
18
18
18
18
18
17
15
15
15
14
14
14
14
14
14
15
15
15
15
15
15
15
14
13
13
12
12
11
11
11
12
12
12
12
12
12
12
12
12
12
12
12
12
12
11
12
12
12
12
12
12
12
12
12
12
12
12
12
12
12
12
12
12
12
11
11
11
11
11
11
11
11
11
12
12
12
12
13
13
13
13
13
13
13
13
13
13
13
13
11
10
10
10
10
10
10
10
10
10
9
8
8
8
8
8
8
8
8
8
8
8
8
8
9
9
9
8
8
8
8
7
7
7
7
7
7
8
8
8
8
8
9
9
9
9
9
9
9
9
9
13
13
15
18
18
18
18
17
17
17
17
17
17
17
16
16
16
16
17
17
17
17
16
17
17
17
17
18
20
20
20
22
22
22
22
22
24
25
25
25
25
26
27
31
31
31
32
32
32
32
32
32
32
31
31
31
31
32
32
32
32
32
32
32
32
32
33
33
33
33
35
34
34
35
35
35
35
35
35
35
35
35
36
36
36
37
37
37
37
37
37
37
38
39
40
41
41
42
42
43
43
43
43
43
43
43
43
43
43
43
43
43
44
43
43
43
43
43
43
43
43
44
43
43
43
43
42
42
42
42
42
42
41
40
40
40
40
40
40
40
39
39
39
39
39
38
37
35
35
35
35
35
35
34
34
34
34
34
34
34
34
34
33
33
33
33
33
32
31
31
31
30
30
30
30
30
30
30
29
28
27
26
26
26
26
25
23
23
20
20
20
19
19
20
20
20
20
20
19
19
19
19
19
19
19
19
19
19
19
19
18
17
17
16
16
15
15
15
15
15
14
14
13
12
10
10
10
10
11
11
11
10
10
10
10
10
9
9
8
7
7
6
6
6
6
6
6
6
6
6
6
6
5
5
5
5
5
4
4
4
4
4
4
4
4
4
4
4
4
3
3
3
3
3
3
4
4
4
5
4
4
4
4
4
4
4
4
4
4
4
4
4
4
4
4
4
4
4
5
5
5
5
5
5
5
5
5
5
5
6
6
6
6
6
6
6
6
6
6
6
6
6
6
6
6
6
6
6
6
6
7
7
7
7
7
7
8
8
8
8
8
7
7
7
7
7
7
7
7
7
7
8
8
8
8
8
8
8
8
8
8
8
8
8
8
8
8
7
7
7
7
7
7
7
7
7
7
7
7
7
7
7
7
7
7
7
7
7
7
7
7
7
8
8
8
8
8
9
9
9
9
9
9
8
8
9
9
9
11
11
11
11
11
13
13
14
14
14
14
14
14
14
14
14
14
13
13
13
14
14
15
15
15
15
15
16
16
16
16
15
15
15
15
15
15
16
18
18
18
19
20
21
21
22
23
24
25
25
26
26
26
26
26
26
25
26
26
26
26
26
26
26
26
26
26
29
28
28
28
28
28
28
28
28
28
28
27
27
27
27
29
29
29
31
31
31
31
31
31
31
31
31
31
31
31
31
33
33
33
34
34
34
35
35
35
35
35
35
35
35
35
35
35
35
35
33
33
33
33
33
33
33
34
35
35
35
35
36
36
36
36
36
36
36
36
36
35
34
33
33
33
33
33
33
33
33
33
33
33
33
33
33
33
33
33
33
32
32
30
30
30
30
30
30
30
30
30
30
30
31
31
31
31
30
30
30
29
28
28
28
26
26
25
28
28
28
28
28
28
28
28
28
29
30
30
30
30
29
29
29
29
29
29
29
29
29
29
29
29
29
29
29
29
29
29
29
29
29
29
29
29
29
29
29
29
29
29
29
29
29
29
29
29
29
29
29
29
27
27
27
26
24
24
22
22
21
21
21
21
20
20
19
19
18
17
17
18
18
18
18
16
16
17
18
18
18
19
19
19
19
20
20
20
20
20
19
19
20
19
25
26
33
33
34
34
34
34
34
34
34
33
33
33
33
33
33
33
34
34
34
33
33
33
32
32
32
32
35
36
36
35
35
33
35
35
36
38
38
38
39
39
39
39
39
39
39
39
39
39
39
39
39
39
39
39
39
40
40
40
40
41
41
41
41
41
41
41
41
41
41
41
41
40
40
40
40
40
40
40
40
40
40
40
40
40
40
40
40
40
40
40
40
40
40
40
40
40
40
40
40
40
40
40
40
40
40
40
40
40
40
40
40
40
39
38
38
38
37
37
36
36
35
35
35
35
35
36
35
34
34
35
35
35
35
35
35
35
35
34
31
31
30
30
30
31
31
31
31
31
31
31
31
31
27
24
24
24
24
25
25
25
25
25
25
25
26
26
26
26
23
23
23
22
23
23
23
20
20
19
23
26
26
26
28
28
30
30
29
28
29
29
29
29
29
29
29
28
28
28
29
29
29
28
28
28
27
27
27
27
27
27
27
26
26
26
26
26
26
26
26
26
26
25
24
24
24
24
24
24
24
24
25
25
25
28
28
28
28
28
28
28
28
28
27
27
27
27
27
27
27
27
27
27
27
27
27
27
27
29
29
29
29
29
29
28
27
28
29
29
29
29
28
28
28
29
29
29
29
29
29
29
29
29
29
29
29
29
29
29
29
29
29
29
29
29
29
29
29
29
29
29
30
30
30
30
30
30
31
29
29
28
28
28
28
28
28
28
27
28
28
28
29
29
29
29
29
28
28
28
29
29
29
28
26
26
25
24
24
24
24
25
25
25
25
25
24
24
24
24
24
25
25
27
27
27
27
27
26
26
26
26
25
25
25
25
25
27
27
28
28
28
28
28
29
29
29
29
29
29
28
24
24
24
28
32
34
35
35
35
35
36
36
36
37
37
37
36
36
36
36
37
37
37
36
36
36
36
37
36
36
36
35
35
35
34
34
33
35
35
35
35
35
34
34
34
33
33
33
33
33
33
33
33
33
33
34
34
34
34
34
35
35
35
35
34
34
34
33
33
33
33
33
32
32
32
32
32
31
31
31
31
31
32
32
33
33
33
33
33
33
33
33
33
33
33
33
33
33
33
33
33
32
32
32
32
31
31
31
31
31
30
30
30
29
29
29
29
29
29
26
25
24
24
23
23
23
24
24
24
24
24
24
25
25
24
24
24
24
24
23
23
22
22
22
22
22
22
22
22
22
24
23
23
23
23
23
23
23
23
23
23
22
20
20
20
20
20
20
20
20
20
20
19
19
19
19
19
19
18
18
18
18
18
18
18
18
18
18
18
19
19
21
21
20
20
18
18
18
18
18
18
18
18
17
17
17
18
18
18
18
18
18
18
18
18
18
17
17
17
17
16
15
14
14
14
14
14
14
14
15
17
17
17
18
18
18
18
18
18
18
18
17
17
17
17
17
17
17
17
16
16
16
16
16
16
16
16
16
16
16
16
16
16
16
16
16
16
16
16
15
15
15
15
15
15
15
15
14
14
14
13
13
13
13
13
13
13
13
13
13
13
14
15
15
15
14
14
14
12
11
11
11
11
11
11
11
11
11
11
11
11
11
11
11
11
11
11
11
10
10
10
9
9
9
9
9
9
9
9
9
9
9
9
9
9
9
9
9
9
9
9
9
9
8
8
8
8
8
8
8
7
8
8
8
8
9
9
9
9
8
8
8
8
8
8
8
9
9
9
9
9
8
8
8
6
6
6
6
6
6
6
6
6
6
6
6
6
6
6
7
8
8
8
8
9
9
9
9
9
10
11
11
11
12
11
11
11
11
11
11
11
11
10
10
10
10
10
10
11
11
12
12
12
12
12
12
12
12
12
12
12
12
12
12
12
12
12
12
12
13
13
13
13
13
13
13
13
13
13
13
13
13
13
13
13
14
16
16
16
18
19
19
19
19
19
21
25
26
29
29
31
33
33
37
38
40
40
40
40
40
40
40
40
40
40
40
40
40
40
40
40
39
39
39
39
39
39
39
38
39
39
38
39
39
39
40
40
40
40
40
40
40
41
41
41
41
41
41
41
41
41
41
41
41
41
38
39
39
39
39
39
39
38
38
38
38
38
37
37
37
37
37
37
38
38
38
38
37
37
37
37
37
37
37
37
37
37
37
37
37
37
37
37
37
37
37
37
37
37
37
37
37
37
37
37
37
37
37
36
36
36
36
36
35
30
29
29
29
29
29
27
27
27
27
27
26
26
25
25
25
25
25
24
23
23
21
21
21
20
19
18
18
18
18
18
18
18
18
18
18
15
15
15
15
14
15
14
14
14
14
14
14
15
16
16
16
16
16
17
17
17
15
15
15
15
16
15
16
15
15
18
21
28
28
28
28
27
27
27
27
27
27
27
28
28
28
28
28
28
28
29
29
29
29
29
29
29
29
28
27
27
27
27
27
27
27
27
27
27
27
27
28
32
33
33
33
33
34
35
34
33
33
34
33
34
35
35
36
36
37
37
37
37
37
37
40
42
42
42
43
44
44
44
44
44
47
47
48
47
47
47
48
48
48
49
51
51
51
52
52
52
52
52
52
52
52
52
52
53
53
53
50
49
49
48
48
48
48
48
48
48
51
52
52
52
52
52
52
52
51
51
51
51
49
49
49
50
50
50
50
50
50
50
50
50
50
49
49
49
49
49
49
49
49
48
47
47
45
45
45
45
45
45
45
45
45
45
45
45
45
45
46
46
46
46
46
46
46
44
44
44
44
42
41
40
40
40
40
40
39
38
38
38
38
37
37
37
37
37
37
37
37
37
36
36
36
35
35
35
35
35
35
35
34
34
34
34
34
34
34
34
34
33
32
32
31
31
31
29
29
29
29
29
29
29
28
28
28
27
25
25
25
24
24
24
23
23
23
23
23
23
23
22
22
22
22
23
23
23
23
23
23
23
24
24
23
22
22
20
20
20
20
20
20
18
18
17
17
17
17
17
17
17
17
17
17
17
17
17
17
17
17
17
17
17
17
17
16
16
16
16
16
16
16
16
16
16
16
16
15
15
15
15
15
15
15
15
15
15
15
15
15
15
15
14
13
13
12
9
9
9
9
9
11
11
11
11
10
10
10
10
10
11
11
11
11
11
11
10
10
9
9
10
10
10
10
10
10
10
10
10
10
10
10
10
10
10
10
10
10
11
12
12
13
13
14
15
15
15
15
15
15
15
15
15
15
16
16
16
15
15
15
15
15
15
15
15
14
17
18
18
18
19
19
19
19
20
20
19
18
19
19
19
19
20
20
20
19
19
19
19
19
19
19
19
19
19
19
19
18
18
18
18
18
18
18
18
19
18
18
18
18
18
19
21
21
21
22
22
22
22
22
22
22
22
22
22
22
22
22
22
22
22
22
22
22
22
22
22
22
22
22
22
23
23
25
25
26
26
27
26
26
26
27
27
27
28
28
28
28
28
28
28
29
28
29
30
30
30
30
30
30
30
30
30
30
30
30
30
30
30
29
29
29
29
29
29
29
29
29
29
29
29
29
29
29
29
28
28
28
28
28
28
26
25
25
26
26
25
23
23
23
23
23
23
23
23
23
23
23
24
23
23
23
23
23
23
23
23
23
23
23
23
23
24
24
24
24
24
23
23
23
23
23
23
23
23
23
23
23
22
22
22
21
21
21
21
20
20
22
22
23
22
20
20
22
22
22
27
28
28
28
29
33
34
34
34
37
38
40
39
39
40
41
44
45
49
49
50
51
51
51
51
54
57
61
61
71
72
74
74
81
81
81
82
91
93
100
99
102
101
100
113
113
118
121
121
121
121
121
120
120
122
121
122
122
122
122
122
121
121
121
121
122
122
122
123
123
123
123
123
123
123
123
123
123
123
123
123
123
123
123
123
123
123
123
123
123
123
123
123
122
125
126
128
128
128
128
128
129
131
132
132
132
132
133
134
135
135
135
141
150
149
150
149
148
148
148
148
149
149
149
155
154
159
169
177
176
179
194
194
201
204
204
207
208
208
214
219
218
221
223
227
228
225
225
218
217
224
228
225
226
220
223
222
219
225
222
228
231
231
229
234
284
296
300
310
311
341
340
340
341
342
344
343
342
342
343
343
341
341
342
341
341
337
337
337
338
338
338
338
335
334
333
333
333
332
333
335
335
340
342
342
345
346
346
346
346
347
347
348
348
348
348
348
348
348
347
347
347
347
346
343
342
342
342
343
342
342
342
340
340
337
336
335
335
335
335
335
335
334
334
333
333
333
332
330
329
328
328
328
329
326
328
328
327
327
326
330
333
333
332
330
328
326
326
326
325
327
325
319
325
322
310
315
312
326
323
333
335
355
353
350
341
340
363
364
362
363
361
377
362
353
352
406
407
407
425
443
439
443
434
435
435
435
430
423
419
420
420
418
417
418
409
407
394
393
392
388
381
378
377
377
376
376
372
370
370
370
369
363
362
359
354
350
350
346
346
343
342
344
345
345
343
343
344
343
344
345
345
345
341
341
343
344
344
344
342
341
341
336
336
334
333
333
333
333
334
333
332
331
331
327
327
324
322
319
319
319
319
319
316
316
317
321
321
321
321
320
320
320
320
320
321
326
319
314
316
319
317
327
362
361
370
370
363
366
362
358
358
359
372
368
392
394
392
394
395
396
377
376
382
385
374
380
379
377
378
369
365
364
365
365
364
365
364
352
351
329
331
332
332
332
331
331
333
335
334
323
320
319
313
313
313
314
314
314
311
310
310
311
312
312
308
303
303
303
306
306
305
302
310
305
314
314
322
322
320
317
316
317
317
318
316
314
313
312
313
309
309
308
307
305
303
299
298
298
296
295
295
293
291
290
289
289
289
288
289
287
287
284
286
285
285
285
285
288
287
287
287
279
279
274
271
271
277
277
277
277
279
291
297
302
302
302
305
306
309
310
322
319
316
311
288
287
293
312
320
369
389
416
417
418
417
439
438
459
469
476
477
477
471
471
470
470
470
469
468
468
466
461
461
454
452
451
452
454
454
459
460
461
461
461
463
461
461
461
460
457
457
456
456
456
456
456
453
453
452
442
442
439
439
439
439
439
443
434
435
432
431
433
430
429
429
429
428
428
422
421
421
421
421
419
419
419
417
416
413
413
412
412
413
419
424
439
443
442
435
436
436
437
437
435
439
451
449
453
452
450
445
447
444
444
450
448
453
451
444
434
441
442
434
432
431
431
432
436
437
427
425
423
421
419
423
429
431
445
447
454
450
467
468
468
461
459
450
447
449
448
449
443
439
417
413
413
414
413
413
403
400
394
390
390
390
389
389
389
385
373
372
366
365
364
364
367
365
365
365
363
357
354
354
354
350
349
342
343
346
346
343
337
335
323
319
315
314
315
314
314
313
313
312
312
312
312
304
303
303
296
296
291
276
276
273
273
271
270
268
268
268
270
269
266
266
265
260
259
259
259
258
258
256
256
253
249
249
246
244
236
235
232
232
229
229
223
218
216
215
215
214
214
214
213
209
209
205
205
205
205
205
193
189
177
177
171
156
149
149
137
135
121
116
104
104
102
101
101
95
93
90
90
89
88
86
74
73
50
36
35
32
29
29
23
13
13
11
10
9
9
8
8
8
7
7
7
7
8
8
8
8
8
8
8
8
8
8
8
8
8
8
8
8
8
8
8
7
7
7
7
7
6
6
6
6
6
6
6
6
6
6
6
6
6
6
6
6
6
6
6
6
6
6
6
6
6
6
6
6
6
6
6
5
5
5
5
5
5
5
5
5
5
5
5
5
5
5
5
5
5
5
4
4
4
4
4
4
4
4
4
4
4
4
4
4
4
4
4
3
3
3
3
3
3
3
3
3
3
3
3
3
3
3
3
3
3
3
3
1
0
0
0
0
0
0
0
0
0
0
0
0
0
0
0
0
0
0
0
0
0
0
0
0
0
0
0
0
0
0
0
0
0
0
0
0
0
0
0
0
0
0
0
0
0
0
0
0
0
0
0
0
0
0
0
0
0
0
0
0
0
0
0
0
0
0
0
0
0
0
0
0
0
0
0
0
0
0
0
0
0
0
0
0
1
1
1
1
2
2
2
2
2
2
2
2
2
2
2
2
2
2
2
2
3
3
3
3
3
3
3
3
3
3
3
3
3
3
3
4
4
4
4
4
4
4
4
4
4
4
4
4
4
4
4
4
4
4
4
4
4
4
4
4
4
4
4
4
4
4
4
4
4
4
4
4
4
4
4
4
4
4
4
4
4
4
4
4
4
4
4
4
4
4
4
4
6
6
6
6
6
6
7
7
9
9
9
9
9
9
11
11
11
11
12
14
15
15
15
17
17
17
17
17
16
16
16
16
16
16
16
16
16
16
16
16
16
16
16
16
16
16
16
16
16
16
16
16
16
15
15
15
15
15
15
15
15
15
15
15
15
15
15
15
15
15
15
15
15
15
15
15
15
15
15
15
15
15
14
14
14
14
14
14
14
14
14
14
14
14
14
14
14
14
14
14
14
14
14
14
14
14
14
14
14
14
14
14
14
14
14
14
14
14
14
14
14
14
14
13
12
12
12
12
12
12
12
11
11
11
11
11
11
11
11
11
11
11
11
11
11
11
11
11
10
10
10
10
10
10
10
10
10
10
9
9
9
9
9
9
9
9
8
8
8
8
8
9
9
9
9
9
9
9
9
9
9
9
9
9
9
8
7
7
3
3
3
3
3
2
2
2
2
2
2
2
2
2
2
2
2
2
2
2
2
2
2
2
2
2
2
2
2
2
2
2
2
2
2
2
2
2
2
2
2
2
2
2
2
2
2
2
2
2
2
2
2
2
2
2
2
2
2
2
2
2
2
2
2
2
2
2
2
2
2
2
2
2
2
2
2
2
2
2
2
1
1
1
1
1
1
1
1
1
1
1
1
1
1
1
1
1
1
1
1
1
0
0
0
0
0
0
0
0
0
0
0
0
0
0
0
0
0
0
0
0
0
0
0
0
0
0
0
0
0
0
0
0
0
0
0
0
0
0
0
0
0
0
0
0
0
0
0
0
0
0
0
0
0
0
0
0
0
0
0
0
0
0
0
0
0
0
0
0
0
0
0
0
0
0
0
0
0
0
0
0
0
0
0
0
0
0
0
0
0
0
0
0
0
0
0
0
0
0
0
0
1
1
1
1
1
1
1
1
1
1
1
1
1
1
1
1
1
1
1
1
1
1
1
1
1
1
1
1
1
1
1
1
1
1
1
1
1
1
1
1
1
1
1
1
1
1
1
1
1
1
1
1
1
1
1
1
1
1
1
1
1
1
1
1
1
1
1
1
1
1
1
0
1
1
1
1
1
1
1
1
1
1
1
1
1
1
1
1
1
1
1
1
1
2
2
2
2
2
2
2
4
4
4
4
4
4
4
4
4
4
4
4
4
4
4
4
4
4
4
4
4
4
4
4
4
4
4
4
4
4
4
4
3
3
3
3
3
3
3
3
3
3
3
3
3
3
3
3
3
3
3
3
3
3
3
3
3
3
3
3
3
3
3
3
3
3
3
3
3
3
3
3
3
3
3
3
3
3
3
3
3
3
3
3
3
3
3
3
3
3
3
3
3
3
3
3
3
2
2
2
2
2
1
1
1
1
1
1
1
1
1
1
1
1
1
2
2
2
2
2
2
2
2
2
2
2
2
2
2
2
2
2
2
2
2
2
2
1
1
1
1
1
1
1
1
1
1
1
1
1
1
1
1
1
1
1
1
1
1
1
1
1
1
1
1
1
1
1
1
1
1
1
1
1
1
1
1
1
1
1
1
1
1
1
1
1
1
1
1
1
1
1
1
1
1
1
1
1
1
1
1
1
1
1
1
1
1
1
1
1
1
1
1
2
3
3
3
3
3
3
3
3
4
5
5
4
5
5
5
5
5
5
5
5
5
5
5
5
5
5
5
6
6
6
6
6
6
6
6
6
6
6
6
6
6
6
6
7
7
7
7
7
8
8
8
8
8
8
8
8
11
13
13
14
14
14
14
14
14
14
14
16
17
17
17
18
18
18
18
18
18
18
18
18
18
18
18
18
18
18
18
18
18
18
18
18
18
18
18
18
18
18
18
18
18
18
18
18
18
18
18
18
18
18
18
18
18
18
18
18
18
18
18
18
18
18
18
18
18
18
18
18
18
18
18
18
18
18
19
19
19
19
19
18
18
18
18
18
18
18
18
18
18
18
18
18
18
18
18
18
18
18
18
18
18
18
18
18
18
17
17
17
17
17
17
17
17
17
17
17
17
16
12
12
12
12
12
12
12
12
12
11
11
11
11
11
11
11
11
11
11
10
10
9
9
5
5
5
5
3
3
3
3
3
3
3
3
3
3
2
2
2
2
1
1
1
1
1
1
1
1
1
1
1
1
1
1
1
1
1
1
1
1
1
1
1
1
1
1
2
1
1
1
1
1
1
1
1
1
1
1
1
1
1
1
1
1
1
1
1
0
0
0
0
0
0
0
0
0
0
0
0
0
0
0
1
1
1
1
1
1
1
1
1
1
1
1
1
1
1
1
1
1
1
1
1
1
1
1
1
1
2
2
2
2
2
2
2
2
2
2
2
2
2
2
3
3
3
3
3
3
3
3
3
3
3
3
3
3
3
3
3
3
3
3
3
3
3
3
3
3
3
3
3
3
3
3
3
3
3
3
3
3
3
3
3
3
3
3
3
3
3
3
3
3
3
3
3
3
3
3
3
3
3
3
3
3
3
3
3
3
3
3
3
3
3
3
3
3
3
3
3
3
3
3
3
3
3
3
3
3
3
3
3
3
3
3
3
3
3
3
3
3
3
3
3
3
2
2
2
2
2
2
2
2
2
2
2
2
2
2
2
2
2
2
2
2
2
2
2
2
2
2
1
0
0
0
0
0
0
0
0
0
0
0
0
0
0
0
0
0
0
0
0
0
0
0
0
0
0
0
0
0
0
0
0
0
0
0
0
0
0
0
0
0
0
0
0
0
0
0
0
0
0
0
0
0
0
0
0
0
1
2
2
2
2
2
2
2
2
2
2
2
2
2
2
2
2
3
3
3
3
4
4
4
5
5
5
5
5
5
6
6
6
7
9
9
10
11
11
11
11
11
11
11
11
12
12
12
12
12
12
12
12
12
13
15
15
15
15
15
15
15
15
15
15
15
15
15
15
15
15
15
15
15
15
15
15
15
15
15
15
15
15
15
15
15
15
15
15
15
15
15
15
15
15
15
15
15
15
15
15
15
15
15
15
15
15
15
15
15
15
15
15
15
15
15
15
15
15
15
15
15
14
14
14
14
14
14
14
14
14
14
14
14
14
14
14
14
14
14
13
13
13
13
13
13
13
13
13
13
12
12
12
12
12
12
12
11
11
11
11
11
10
10
10
10
10
10
10
10
10
10
10
10
10
10
10
10
9
9
9
8
9
9
9
9
9
9
9
8
9
9
9
9
9
9
9
9
10
10
10
10
10
10
10
11
11
12
12
12
12
12
12
12
12
12
11
11
11
11
11
11
11
11
11
11
11
11
11
11
11
11
11
11
11
11
11
11
11
11
11
10
10
10
10
10
10
10
11
11
11
11
11
11
11
11
11
7
7
7
7
7
7
7
7
7
7
7
7
7
7
7
7
7
7
7
7
7
7
7
7
7
7
7
8
8
8
10
10
10
10
10
10
10
10
10
10
10
10
10
10
10
10
10
9
9
9
9
9
9
9
9
9
9
9
9
9
9
9
9
9
9
9
9
9
9
8
8
8
7
7
7
7
7
7
6
6
6
6
6
6
6
6
6
6
6
6
6
6
6
6
5
5
5
5
5
5
5
5
5
5
5
5
5
5
5
5
5
5
5
5
5
4
4
4
4
4
5
5
6
7
7
7
7
7
7
7
7
7
7
7
6
6
6
6
6
6
6
6
6
6
6
6
6
6
6
6
6
6
6
6
6
6
6
6
6
6
6
6
6
6
6
6
6
6
6
5
5
5
5
5
5
5
5
5
5
5
6
6
6
6
6
6
6
6
6
6
6
6
6
6
6
6
6
6
6
6
5
5
5
5
5
5
5
5
5
5
5
4
4
4
4
5
5
5
5
5
5
5
5
5
5
5
5
5
5
5
5
5
5
5
5
5
5
5
5
5
5
5
5
6
5
5
5
5
5
5
5
5
5
5
5
5
5
5
5
6
7
8
8
8
8
8
8
8
8
8
8
8
7
7
7
7
7
7
7
7
7
7
7
7
7
7
7
7
7
7
7
6
6
6
6
6
6
6
7
7
7
7
7
7
7
7
7
7
7
7
7
7
7
7
7
7
7
7
9
10
11
14
15
15
15
15
16
16
16
16
17
17
17
17
17
17
17
17
17
17
18
18
18
18
18
18
18
18
19
19
19
18
18
18
18
18
18
18
18
18
18
18
18
18
18
18
18
18
18
18
18
18
18
18
18
20
20
20
20
20
19
18
18
18
18
18
18
18
18
18
18
18
18
18
18
18
18
18
18
18
18
18
18
18
18
18
18
18
18
18
18
18
18
18
18
18
18
18
18
18
18
18
18
18
18
18
18
18
18
18
18
18
18
18
18
18
18
18
18
18
18
18
18
17
17
17
17
17
17
17
17
17
17
16
16
16
16
16
16
15
13
13
11
11
11
11
11
9
9
9
9
9
9
9
9
9
9
9
9
9
9
8
8
7
7
7
7
7
7
6
6
6
6
6
6
6
6
6
5
4
4
3
3
3
3
3
3
3
3
3
3
3
3
3
2
2
2
2
2
2
2
2
2
2
2
2
2
2
1
2
2
2
2
1
1
1
1
1
1
1
1
0
0
0
0
0
0
0
0
0
0
0
0
0
0
0
0
0
0
0
0
0
0
0
0
0
0
0
0
0
0
0
0
0
0
0
0
0
0
0
0
0
0
0
0
0
0
0
0
0
0
0
0
0
0
0
0
0
0
0
0
0
0
1
1
1
1
1
1
1
1
1
1
1
1
1
1
1
1
1
1
1
1
1
1
1
1
1
1
1
1
1
1
1
1
1
1
1
1
1
1
1
1
1
1
1
1
1
1
1
1
1
1
1
1
1
1
1
1
1
1
1
1
1
1
1
1
1
1
1
1
1
1
1
1
1
1
1
1
1
1
1
1
1
1
1
1
1
1
1
1
1
1
1
1
1
1
1
1
1
1
1
1
0
0
0
0
0
0
0
0
0
0
0
0
0
0
0
0
0
0
0
0
0
0
0
0
0
0
0
0
0
0
0
0
0
0
0
0
0
0
0
0
0
0
0
0
0
0
0
0
0
0
0
0
0
0
0
0
0
0
0
0
0
0
0
0
0
0
0
0
0
0
0
0
0
0
0
0
0
0
0
0
0
0
0
0
0
0
0
0
0
0
0
0
0
0
0
0
0
0
0
0
0
0
0
0
0
0
0
0
0
0
0
0
0
0
0
0
0
0
0
0
0
0
0
0
0
0
0
0
0
0
0
0
0
0
0
0
0
0
0
0
0
0
0
0
0
0
0
0
0
0
0
0
0
0
0
0
0
0
0
0
0
0
0
0
0
0
0
0
0
0
0
0
0
0
0
0
0
0
0
0
0
0
0
0
0
0
0
0
0
0
0
0
0
0
0
0
0
0
0
0
0
0
0
0
0
0
0
0
0
0
0
0
0
0
0
0
0
0
0
0
0
0
0
0
0
0
0
0
0
0
0
0
0
0
0
0
0
0
0
0
0
0
0
0
0
0
0
0
0
0
0
0
0
0
0
0
0
0
0
0
0
0
0
0
0
0
0
0
0
0
0
0
0
0
0
0
0
0
0
0
0
0
0
0
0
0
0
0
0
0
0
0
0
0
0
0
0
0
0
0
0
0
0
0
0
0
0
0
0
0
0
0
0
0
0
0
0
0
0
0
0
0
0
0
0
0
0
0
0
0
0
0
0
0
0
0
0
0
0
0
0
0
0
0
0
0
0
0
0
0
0
0
0
0
0
0
0
0
0
0
0
0
0
0
0
0
0
0
0
0
0
0
0
0
0
0
0
0
0
0
0
0
0
0
0
0
0
0
0
0
0
0
0
0
0
0
0
0
0
0
0
0
0
0
0
0
0
0
0
0
0
0
0
0
0
0
0
0
0
0
0
0
0
0
1
1
1
1
1
1
1
1
1
1
1
1
1
1
1
1
1
1
1
1
1
1
1
1
1
1
1
1
1
1
1
1
1
1
1
1
1
1
1
1
1
1
1
1
1
1
1
1
1
1
1
1
1
1
1
1
1
1
2
2
2
2
2
2
2
2
2
2
2
2
2
1
1
1
1
1
1
1
1
1
1
1
1
1
1
1
1
1
1
1
1
1
1
1
1
1
1
1
1
1
1
1
1
1
1
1
1
1
1
1
1
2
2
2
2
2
2
2
2
2
2
2
2
2
2
2
2
2
2
2
2
2
2
2
2
2
2
2
2
2
2
2
1
1
1
1
1
1
1
1
1
1
1
1
1
1
1
1
1
1
1
1
1
1
1
1
1
1
1
1
1
1
1
1
1
1
1
1
1
1
1
1
1
1
1
1
1
1
1
1
1
1
1
1
1
1
1
1
1
1
1
1
0
0
0
0
0
0
0
0
0
0
0
0
0
0
0
0
0
0
0
0
0
0
0
0
0
0
0
0
0
0
0
0
0
0
1
1
1
1
1
1
1
1
1
1
1
1
1
1
1
1
1
1
0
0
0
0
0
0
2
2
2
2
2
2
2
2
2
2
2
2
2
2
2
2
2
2
2
2
2
2
2
2
2
2
2
2
2
2
2
2
2
2
2
2
2
2
2
2
2
2
2
2
2
2
2
2
2
2
2
2
2
2
2
2
2
2
2
2
2
2
2
2
2
2
2
2
2
2
2
2
2
2
2
2
2
2
2
2
3
3
3
3
3
3
3
3
3
3
3
3
3
3
3
3
3
3
3
3
3
3
3
3
3
3
3
3
3
3
3
3
3
3
3
3
3
3
3
3
3
3
3
3
3
3
3
3
3
3
3
3
3
2
2
2
2
2
2
3
3
3
3
3
3
3
3
3
3
3
3
3
3
3
3
3
3
3
3
3
3
3
3
3
3
3
3
3
3
3
3
3
3
3
3
3
3
3
3
3
3
3
3
3
3
3
3
3
3
3
3
3
3
3
3
3
2
2
2
2
2
2
2
2
1
1
1
1
1
1
1
1
1
1
1
1
1
1
1
1
1
1
1
1
1
1
1
1
1
1
1
1
1
1
1
1
1
1
1
1
1
1
1
1
1
0
0
0
0
0
0
0
0
0
1
1
1
1
1
1
1
1
1
1
1
1
1
1
1
1
1
1
1
1
1
1
1
1
1
0
0
0
0
0
0
0
0
0
0
0
0
0
0
0
0
0
0
0
0
0
0
0
0
0
0
0
0
0
0
0
0
0
0
0
0
0
0
0
0
0
0
0
0
0
0
0
0
0
0
0
0
0
0
0
0
0
0
0
0
0
0
0
0
0
0
0
0
0
0
0
0
0
0
0
0
0
0
0
0
0
0
0
0
0
0
0
0
0
0
0
0
0
0
0
0
0
0
0
0
0
0
0
0
0
0
0
0
0
0
0
0
0
0
0
0
0
0
0
0
0
0
0
0
2
2
2
2
2
2
2
2
3
3
3
3
3
3
3
3
3
3
3
3
3
3
3
3
3
3
3
3
3
3
3
3
3
3
3
2
2
2
2
2
2
2
2
2
2
2
2
2
2
2
2
2
2
2
2
2
2
2
2
2
2
2
2
3
3
3
3
3
3
3
3
3
3
3
3
3
3
3
3
3
3
3
3
3
3
3
3
3
3
3
4
4
4
4
4
4
4
4
4
4
4
4
4
4
4
4
4
4
4
4
4
4
4
4
4
4
5
5
5
5
5
5
5
5
5
5
5
5
5
5
5
5
5
5
6
6
6
6
6
6
6
6
6
6
6
6
6
6
6
6
6
5
5
5
5
5
5
5
5
5
5
5
5
5
5
5
5
5
5
4
4
4
4
4
4
4
4
4
4
4
4
4
5
5
5
5
5
4
4
4
4
4
4
4
7
7
7
7
7
8
8
8
9
9
9
9
9
9
9
9
8
8
8
8
8
7
7
7
7
7
7
7
7
7
7
7
7
7
7
7
7
7
7
7
7
7
7
7
7
7
7
7
7
7
7
7
7
7
7
7
7
7
7
7
7
7
7
8
9
9
9
9
9
9
9
9
9
9
9
9
9
9
9
9
9
9
9
9
9
9
9
9
9
9
9
9
9
9
9
9
9
9
9
9
9
9
9
9
9
9
9
9
9
9
9
9
9
9
9
9
7
7
7
7
7
7
7
7
7
7
6
6
6
6
6
5
5
6
6
6
6
6
6
6
6
6
6
6
6
6
6
6
6
6
5
6
6
6
6
6
6
6
6
6
6
6
6
6
6
6
6
6
6
6
6
6
6
6
6
6
6
6
6
6
6
6
5
5
5
5
5
5
5
6
6
6
6
6
6
6
6
6
6
6
6
6
6
6
6
6
6
6
6
6
6
6
6
6
6
6
6
6
6
6
6
6
6
6
6
6
6
6
6
6
6
6
5
5
5
5
5
5
5
5
5
5
5
5
5
6
6
6
6
7
7
7
7
7
7
7
7
7
7
7
7
7
7
7
7
7
7
7
7
7
7
7
7
7
7
7
7
7
7
7
7
7
7
7
7
7
7
7
7
7
7
7
7
7
7
7
7
7
7
7
7
7
7
7
7
7
7
7
7
7
7
7
6
6
5
5
5
6
5
6
6
7
7
7
7
7
7
7
7
7
7
7
7
7
7
6
6
6
6
6
6
6
6
6
6
6
6
6
6
6
6
5
5
5
5
5
5
5
5
5
5
6
6
6
6
6
6
6
6
6
5
4
4
4
4
4
4
4
4
4
4
4
4
4
4
4
4
4
4
4
4
4
3
3
3
3
3
3
3
3
3
3
3
3
3
3
3
3
3
3
3
3
3
3
3
3
3
3
3
3
3
3
3
3
3
3
3
3
3
3
3
3
3
3
3
3
2
2
2
2
2
2
2
2
2
2
2
2
2
2
2
2
3
3
3
3
3
3
3
3
3
3
3
3
3
3
3
2
2
2
2
2
2
2
2
2
2
2
2
2
2
2
2
2
2
2
3
3
3
3
3
3
3
3
3
3
3
3
3
3
3
3
3
3
3
2
2
2
2
2
2
2
2
2
2
2
2
2
2
2
2
2
2
2
2
2
2
1
1
1
1
1
1
1
1
1
1
1
1
1
1
1
1
1
1
1
1
1
1
1
1
1
1
1
1
1
0
0
0
0
0
0
0
0
0
2
3
3
3
3
3
3
3
3
3
3
3
3
3
3
3
4
4
4
4
4
4
4
4
4
4
4
4
4
4
4
4
4
4
4
4
4
4
4
4
4
4
4
4
4
4
4
4
4
4
4
4
4
4
4
4
4
4
4
4
4
5
5
6
6
7
7
7
7
7
7
7
7
8
8
8
8
8
8
8
8
8
8
8
8
8
8
8
8
8
8
8
8
8
8
8
8
8
8
8
8
8
8
8
8
8
8
8
8
8
7
7
7
7
7
7
7
7
7
7
7
7
7
7
7
7
7
7
7
7
7
7
7
7
7
7
7
7
7
7
7
7
7
7
7
7
7
7
7
5
5
5
4
4
4
4
4
4
4
4
4
4
4
4
4
4
4
4
4
4
4
4
4
4
4
4
4
4
4
4
4
4
5
5
5
5
5
5
5
5
5
5
5
5
5
5
5
5
5
5
5
5
5
4
4
3
3
3
3
3
3
3
2
2
2
2
2
2
2
2
2
2
2
2
2
2
2
2
2
2
2
2
2
2
2
2
1
1
1
1
1
1
1
1
1
1
1
1
1
1
1
1
1
1
1
1
1
1
2
2
2
2
2
2
1
1
1
1
2
2
2
2
2
2
2
2
2
2
2
2
2
2
2
2
2
2
2
2
2
2
2
2
2
2
2
2
2
2
2
2
2
2
2
2
2
2
2
2
2
2
2
2
2
2
2
2
2
2
2
2
2
2
2
2
2
2
2
2
2
2
2
2
2
2
2
3
3
3
3
3
4
5
5
7
7
7
7
7
7
7
7
7
7
7
7
7
7
7
7
7
7
7
7
7
7
7
7
7
7
7
7
7
7
7
7
7
6
6
6
6
6
6
6
6
6
6
6
6
6
6
6
6
6
6
6
6
6
6
6
6
6
6
6
6
6
6
6
6
6
6
6
6
6
6
6
6
6
6
6
6
6
6
6
6
6
6
6
6
6
6
5
5
5
5
5
5
5
5
5
5
5
5
5
5
5
5
5
5
5
5
5
5
5
5
5
5
5
5
5
5
5
5
4
4
4
4
4
4
4
4
4
3
3
3
3
3
3
3
3
3
1
1
1
1
1
1
1
1
0
0
0
1
1
1
1
1
1
1
1
1
1
1
1
1
1
1
1
1
1
1
1
1
1
1
1
1
1
1
1
1
1
1
1
1
1
1
1
0
0
0
0
0
0
0
0
0
0
0
0
0
0
0
0
0
0
0
0
0
0
0
0
0
0
0
0
0
0
0
0
0
0
0
0
0
0
0
0
0
0
0
1
1
1
1
1
1
1
1
1
1
1
1
1
1
1
1
1
1
1
1
1
1
1
1
1
1
1
1
1
1
1
1
1
1
1
1
0
0
0
0
0
0
0
0
0
0
0
0
0
0
0
0
0
0
0
0
0
0
0
0
0
0
0
0
0
0
0
0
0
0
0
0
0
0
0
0
0
0
0
0
0
0
0
0
0
0
0
0
0
0
0
0
0
0
0
0
0
0
0
1
1
1
1
1
1
1
1
1
1
1
1
1
1
1
1
1
1
0
0
0
0
0
0
0
0
0
0
0
0
0
0
0
0
0
0
0
0
0
0
0
0
0
0
0
0
0
0
0
0
0
0
0
0
0
0
0
0
0
0
0
0
0
0
0
0
0
0
0
0
0
0
0
0
0
0
0
0
0
0
0
0
0
0
0
1
1
1
1
1
1
1
1
1
1
1
1
1
1
1
1
1
1
1
1
1
1
1
1
1
1
1
1
1
1
1
1
1
1
1
1
1
1
1
1
1
1
1
2
2
2
2
2
2
2
2
2
2
2
2
2
2
2
2
2
2
2
2
2
2
2
2
2
2
2
2
2
2
2
2
2
2
2
2
2
2
2
2
2
2
2
2
2
2
2
2
2
1
1
1
1
1
1
1
1
1
1
1
1
1
1
1
1
1
1
1
1
1
1
1
1
1
1
1
0
0
0
0
0
0
0
0
0
0
0
0
0
0
0
0
0
0
0
0
0
0
0
0
0
0
0
0
0
0
0
0
0
0
0
0
0
0
0
0
0
0
0
0
0
0
0
0
0
0
0
0
0
0
0
0
0
0
0
0
0
0
1
1
1
1
1
1
1
1
1
1
1
1
1
1
0
0
0
0
0
0
0
0
0
0
0
1
1
1
1
1
1
1
1
1
1
1
1
1
1
1
1
1
1
1
1
1
1
1
1
1
1
1
1
1
1
1
1
1
1
1
1
1
1
1
1
1
1
1
1
1
2
2
2
2
2
2
2
2
2
2
2
2
2
2
2
2
2
2
2
2
2
3
3
3
3
3
3
3
3
4
4
4
4
4
4
4
4
4
4
4
4
4
4
4
4
4
4
4
4
4
4
4
4
4
4
4
4
4
4
4
4
4
4
4
4
4
4
4
3
3
3
3
3
3
3
3
3
3
3
3
3
3
3
3
3
3
3
3
3
3
3
3
3
3
3
3
3
4
4
4
3
3
3
3
3
3
3
3
3
3
3
3
3
3
3
3
3
3
3
3
3
3
3
3
3
3
3
3
3
3
3
3
3
3
3
3
3
3
3
3
3
3
3
3
2
2
2
2
2
2
2
2
2
2
2
2
2
2
2
2
2
2
2
2
2
2
2
2
2
2
1
1
1
1
1
1
1
1
1
1
1
1
1
1
1
1
1
1
1
1
1
1
1
1
1
1
2
2
2
2
1
1
1
1
1
1
1
1
1
1
1
1
1
1
1
1
1
1
1
1
1
1
1
1
1
1
1
1
1
1
1
1
1
1
1
1
1
1
1
1
1
1
1
1
1
1
1
1
1
1
1
1
1
1
1
1
1
1
1
1
1
1
1
1
1
1
1
1
1
1
1
1
2
2
2
2
2
2
2
3
3
3
3
3
8
8
8
8
7
7
7
7
7
7
7
7
7
7
7
7
7
7
7
7
7
7
7
7
7
7
7
7
7
7
7
7
7
7
7
7
7
7
7
7
7
7
7
7
7
7
8
8
8
8
8
8
8
8
8
8
8
9
9
9
9
9
9
8
8
8
8
8
8
8
8
8
8
8
8
8
8
8
8
8
8
10
10
10
10
10
10
10
10
10
11
11
11
11
11
11
11
11
11
11
11
11
11
11
11
11
11
11
11
11
11
11
11
11
11
11
11
11
10
10
10
10
10
10
9
9
9
9
9
9
9
9
9
9
8
8
8
8
8
8
8
8
8
7
7
6
6
6
6
6
6
6
6
6
6
6
6
6
6
6
6
5
5
5
5
5
5
5
5
5
5
5
5
5
5
5
5
5
5
5
5
5
4
4
4
4
4
4
4
4
4
4
4
5
5
6
6
6
6
6
6
6
6
5
5
5
5
5
5
5
5
5
5
5
5
6
6
6
6
6
6
6
5
5
5
5
5
5
5
5
5
5
3
3
3
3
3
3
3
2
2
2
2
2
2
2
2
2
2
2
2
2
2
2
2
2
2
2
2
2
3
3
3
3
3
3
3
3
3
3
3
3
3
3
3
3
3
3
3
3
3
3
3
3
3
3
3
3
3
3
3
3
3
3
3
3
3
3
3
3
3
3
4
4
4
4
4
4
4
4
4
4
4
4
4
4
4
5
5
5
5
5
5
5
5
5
5
5
5
5
5
5
5
5
5
5
5
5
5
5
5
5
5
5
5
5
5
5
5
5
5
5
5
5
5
5
5
5
5
5
5
5
5
4
4
4
4
4
4
4
4
4
4
4
4
5
5
5
5
5
5
5
4
4
4
4
4
4
4
4
4
4
4
4
4
4
4
4
4
4
4
4
4
4
4
4
4
4
4
4
4
4
4
4
4
4
4
4
4
4
4
4
4
4
4
4
3
3
4
4
4
4
4
4
4
4
4
4
4
4
4
4
4
4
4
4
4
4
4
4
4
4
4
4
4
4
4
4
4
4
4
4
4
4
4
4
4
4
4
4
4
4
4
4
4
4
4
4
4
4
4
4
4
4
4
4
4
4
4
4
4
4
4
4
4
4
4
4
4
4
4
4
4
4
4
4
4
4
4
4
3
3
3
3
3
3
3
3
3
3
3
3
3
2
2
2
2
2
2
2
3
4
4
4
4
4
4
4
4
4
4
4
4
4
4
7
8
9
9
9
9
9
9
9
9
9
9
9
9
9
8
8
8
8
8
8
8
9
9
9
9
9
9
9
9
9
9
9
9
9
9
9
9
9
9
9
9
9
9
9
9
9
9
9
10
12
13
13
14
15
15
15
15
15
15
15
15
14
13
13
13
13
13
14
14
14
14
14
14
14
14
14
14
14
14
14
14
14
14
14
14
14
14
14
14
14
14
14
14
14
14
14
14
14
14
14
14
14
14
14
14
14
14
14
14
13
13
12
12
12
12
12
12
12
12
12
12
12
12
12
13
13
12
12
12
12
12
12
13
13
14
14
15
16
16
17
18
18
18
18
18
18
18
18
18
18
18
17
17
17
16
15
15
15
15
15
15
15
15
14
15
15
16
16
16
17
17
17
17
17
17
17
18
18
18
18
18
18
18
18
18
18
18
18
18
18
18
18
18
18
17
17
17
16
16
16
16
16
16
16
16
16
16
16
16
16
16
16
16
16
16
15
15
15
15
15
15
15
15
15
15
16
15
15
15
15
15
15
15
15
15
15
15
15
15
15
15
14
13
13
13
13
13
13
13
12
12
12
12
12
12
12
12
12
11
11
11
11
10
10
10
10
10
10
10
10
10
10
10
10
10
10
10
9
8
7
7
7
5
6
6
5
5
5
5
5
5
5
6
6
6
6
6
6
6
6
6
6
6
6
5
5
5
5
5
5
5
5
5
5
5
5
5
5
5
5
5
5
5
5
5
5
5
5
5
5
5
5
5
5
5
5
5
5
5
5
5
5
5
5
5
5
5
5
5
4
4
4
4
5
5
5
5
5
5
4
4
3
3
3
3
3
3
3
3
3
3
3
3
3
3
3
3
3
3
3
3
3
3
3
3
3
3
3
3
3
3
3
3
3
3
3
3
3
3
3
3
3
3
3
3
3
3
3
3
3
3
3
3
3
3
4
3
3
3
3
3
3
3
3
3
3
3
3
3
3
3
3
3
3
3
3
3
3
3
3
3
3
3
2
2
2
2
2
2
2
2
2
2
2
2
2
2
2
2
2
2
2
2
2
3
3
3
3
3
2
2
2
2
4
4
4
4
4
4
4
4
4
5
5
5
5
5
5
5
5
5
6
6
6
6
6
6
6
6
6
6
6
6
6
6
6
6
6
6
6
6
6
6
6
6
6
6
6
6
6
6
6
6
7
7
7
7
7
7
7
7
7
7
7
7
7
7
7
7
7
7
7
7
7
7
7
7
7
7
7
7
8
8
8
8
8
8
8
7
7
7
7
8
8
8
8
8
8
8
8
8
8
8
8
8
8
8
8
8
8
8
8
8
8
8
7
7
7
7
7
7
7
7
7
7
7
7
7
7
7
7
7
7
7
7
7
7
7
7
7
7
7
7
7
7
7
7
7
7
7
7
7
7
7
7
7
7
7
7
7
7
7
7
7
7
7
7
7
7
7
7
8
8
8
8
8
8
8
8
9
9
9
9
9
9
9
9
9
8
8
6
6
6
6
6
6
6
6
6
6
5
5
5
5
5
5
4
4
4
4
4
4
4
4
4
4
4
4
4
3
3
3
3
3
3
3
3
3
3
3
3
3
3
3
2
2
2
2
2
2
2
2
2
3
3
3
3
3
3
3
3
3
3
3
3
3
3
3
3
3
2
2
2
2
2
2
2
2
2
2
2
2
2
2
2
2
2
2
2
2
2
2
2
2
2
2
2
2
2
2
2
2
2
2
2
2
2
2
2
2
2
2
2
2
2
2
2
2
2
2
2
2
2
2
2
2
2
2
2
2
2
2
2
2
2
2
2
2
2
2
2
2
2
2
2
2
3
3
3
5
6
6
6
6
6
6
6
7
7
7
7
7
7
7
7
7
7
6
6
6
6
6
6
6
6
6
6
6
6
7
7
6
6
6
6
6
6
6
6
6
6
6
5
5
5
5
5
5
5
5
5
5
5
5
5
5
5
5
5
5
5
5
5
5
5
5
5
5
5
5
5
5
5
5
5
5
5
5
5
5
5
5
5
5
5
5
5
5
5
5
5
5
5
5
7
7
7
7
7
7
8
8
8
8
8
8
8
8
8
9
9
9
9
9
9
9
9
9
9
9
9
10
10
10
10
10
10
10
10
12
12
12
12
12
12
12
12
12
12
12
12
12
13
13
13
13
13
14
14
14
14
14
14
14
14
13
12
12
12
12
12
12
12
12
12
12
12
12
12
12
12
12
12
12
12
12
12
12
12
12
12
12
12
12
12
12
12
12
12
12
12
12
12
12
12
12
12
12
12
12
12
13
13
13
13
13
13
13
13
13
13
13
13
14
14
13
13
14
14
14
13
13
13
14
15
15
15
15
15
15
16
16
16
16
16
16
16
16
16
17
16
16
16
16
16
16
16
16
16
16
16
16
16
16
16
16
16
16
16
16
16
15
15
15
16
16
16
16
16
16
15
15
15
14
14
13
13
13
13
13
13
13
13
13
13
13
13
13
13
13
13
13
13
13
13
13
13
12
12
12
12
12
12
12
12
12
13
12
12
12
12
12
13
13
12
12
12
12
11
11
11
11
11
11
11
11
11
11
11
11
11
11
11
11
11
11
11
11
11
11
10
10
9
9
9
9
9
8
8
8
8
8
8
8
8
8
8
8
8
8
8
8
8
8
8
8
8
8
6
6
6
6
6
6
6
6
6
6
6
6
7
7
7
7
7
7
7
7
7
7
7
7
6
6
5
5
5
5
6
6
6
7
7
7
7
7
7
7
7
6
6
6
6
6
6
6
6
5
5
5
5
5
5
5
5
5
5
4
4
4
3
3
3
3
2
2
2
2
2
2
2
2
2
2
2
3
3
3
3
3
4
4
4
4
4
4
4
4
4
4
4
4
4
4
4
4
4
4
4
4
4
4
4
4
4
4
4
4
4
4
4
4
4
4
4
4
4
4
4
4
4
4
4
4
4
4
4
4
4
4
4
4
4
4
4
4
4
4
4
4
4
4
4
4
3
3
3
3
3
3
3
3
3
3
3
3
3
3
3
3
3
3
3
3
3
3
3
3
3
3
3
3
3
3
3
3
3
3
3
3
3
3
3
3
3
3
3
3
3
3
3
3
3
3
3
3
3
2
2
2
2
2
2
2
2
2
1
1
1
1
1
1
1
1
1
1
1
1
1
1
1
1
1
1
1
1
1
1
1
1
1
1
1
1
1
1
1
1
1
1
1
1
1
1
1
1
1
1
1
1
1
1
1
1
1
1
1
1
1
1
1
1
1
1
1
1
1
1
1
1
1
1
1
1
1
1
1
1
1
1
1
1
1
1
1
1
1
1
1
1
1
1
1
1
1
1
1
1
1
1
1
1
1
1
1
1
1
1
1
1
1
1
1
1
1
1
1
1
1
1
1
2
2
2
2
2
1
1
1
1
1
1
1
1
1
1
1
1
1
2
2
2
2
2
2
2
2
2
2
2
1
1
1
1
1
1
1
1
1
1
1
1
1
1
1
1
1
1
1
1
1
1
1
1
1
1
1
1
1
1
1
1
1
1
1
1
1
1
1
1
1
1
1
1
1
1
1
1
1
1
1
1
1
1
1
1
1
1
1
1
1
1
1
1
1
1
1
1
1
1
1
1
1
1
1
1
1
1
1
1
1
1
1
1
1
1
1
1
1
1
1
1
1
1
2
2
2
2
2
1
1
1
1
1
1
1
0
0
0
0
0
0
0
0
0
0
0
0
0
0
0
0
0
0
0
0
0
0
0
0
0
0
0
0
0
0
0
0
0
0
0
0
0
0
0
0
0
0
0
0
0
0
0
0
0
0
1
1
1
1
1
1
1
1
2
2
2
2
2
2
2
2
2
2
2
2
2
2
2
2
2
2
2
2
2
2
2
2
2
2
2
3
3
4
4
4
4
4
4
4
4
4
4
4
4
4
4
4
4
4
4
4
4
4
4
4
4
4
4
4
4
4
4
4
4
4
4
4
4
4
4
4
4
4
4
4
4
4
4
4
4
4
4
4
4
4
4
4
4
3
3
3
3
3
3
3
3
3
3
3
3
3
3
3
4
4
4
4
4
4
4
4
4
4
4
4
4
4
4
4
4
4
5
5
5
5
5
5
5
5
5
5
5
5
5
5
5
5
5
5
5
4
4
4
4
4
4
4
4
4
4
4
3
3
3
3
3
3
3
3
3
3
3
3
3
3
2
2
2
2
2
2
2
2
2
2
2
2
2
2
2
2
2
2
2
2
2
3
3
3
3
3
3
3
3
3
3
3
3
3
3
3
3
3
3
3
3
4
4
4
4
4
4
4
4
4
4
4
4
4
4
4
4
3
3
3
3
3
3
3
3
3
3
3
3
3
3
3
3
3
3
3
3
3
4
4
4
4
4
4
4
4
4
4
4
4
4
4
4
4
4
4
4
3
3
3
3
3
3
3
3
3
3
3
3
3
3
3
3
3
3
3
3
3
3
3
3
3
3
3
3
3
3
3
3
3
3
3
3
3
3
3
5
5
5
5
5
5
4
4
4
4
4
4
4
4
4
4
4
4
4
6
6
6
6
6
6
7
7
7
7
7
7
7
7
7
7
7
7
7
7
7
7
7
7
7
7
7
7
7
6
6
6
7
7
7
7
7
7
7
7
7
7
7
7
7
7
7
7
7
7
10
11
11
11
11
11
11
11
11
11
11
11
10
10
10
10
10
10
10
10
10
10
10
10
10
10
10
10
10
10
10
10
10
10
10
10
10
11
11
11
11
11
11
11
11
11
11
11
11
11
11
11
11
11
11
11
11
11
11
11
11
11
10
10
10
10
10
10
10
9
9
10
10
10
10
10
9
9
8
8
8
8
8
7
7
7
7
7
7
7
7
7
7
7
7
7
7
7
7
7
7
7
7
7
7
7
7
7
7
7
7
7
7
7
7
7
7
7
7
7
7
7
7
7
7
7
7
7
7
7
7
7
7
6
6
6
6
6
6
6
6
6
6
6
7
7
7
7
6
5
5
4
4
4
4
4
4
4
4
4
4
4
4
4
4
4
4
4
3
3
3
3
3
3
3
3
3
3
3
3
3
3
3
3
3
3
3
3
3
3
3
3
3
3
4
3
3
3
3
3
3
3
4
4
4
4
4
4
4
4
3
3
3
3
3
3
3
5
5
5
5
5
5
5
5
5
5
5
5
5
5
5
5
5
5
5
5
5
5
5
5
5
5
5
5
5
8
10
10
10
11
11
11
11
11
11
11
11
11
11
12
12
12
28
35
37
41
41
41
46
47
48
48
48
48
48
48
48
48
48
49
49
49
49
49
49
49
49
49
49
49
48
49
49
49
49
49
49
49
50
50
50
50
49
49
49
49
49
50
50
50
50
50
50
50
51
51
53
54
58
63
68
68
68
72
72
73
73
73
74
76
75
75
75
75
80
81
81
81
82
82
86
86
86
86
86
88
88
88
89
90
93
92
92
92
92
92
92
92
93
93
95
97
97
98
98
98
98
98
98
98
98
99
98
98
100
100
100
101
101
99
99
99
99
99
99
99
99
98
98
98
98
99
99
99
99
100
100
100
99
99
100
100
100
100
100
100
98
99
99
97
96
96
96
95
95
95
95
95
95
92
84
84
84
87
87
86
84
82
81
81
81
83
83
85
88
89
92
92
105
109
111
113
117
118
118
117
117
117
117
119
120
122
122
114
115
114
115
118
119
121
119
115
114
113
113
113
113
113
112
112
111
111
111
111
112
111
111
111
111
111
111
111
112
107
104
103
103
103
103
102
98
98
98
98
99
99
99
101
102
102
102
103
102
102
102
102
102
102
102
101
102
108
109
108
108
109
109
111
113
113
112
112
111
111
111
111
111
111
111
111
111
109
108
105
106
106
106
103
102
102
102
101
101
100
100
100
100
100
99
101
98
99
100
99
100
94
94
94
95
95
95
96
95
95
98
98
101
103
103
102
97
97
98
98
98
97
96
96
97
94
94
95
95
94
93
105
112
112
116
119
150
152
158
158
157
155
154
153
155
155
155
155
155
153
152
152
151
151
151
151
150
150
151
150
150
150
148
147
144
144
142
142
141
136
136
135
135
136
136
136
137
137
137
137
136
136
135
134
134
134
129
129
129
129
129
129
134
135
136
135
136
134
131
131
131
131
131
131
131
129
129
129
130
131
131
133
134
135
135
136
133
133
134
133
133
135
135
135
135
134
133
132
133
137
136
137
148
149
148
148
150
153
153
154
154
153
153
153
153
152
153
151
149
148
148
147
144
142
134
131
131
131
130
132
133
133
135
135
135
134
133
132
129
129
130
130
130
127
128
133
127
129
128
128
128
124
126
126
126
126
127
125
125
124
124
122
122
123
123
123
123
123
122
124
124
122
122
125
124
126
125
127
125
124
124
123
123
121
121
120
120
120
120
120
120
121
122
122
121
122
120
122
122
124
124
124
122
122
121
121
124
126
126
126
121
122
123
123
125
125
128
126
121
119
119
125
126
128
128
128
130
132
130
130
131
128
128
129
132
135
149
163
162
168
167
167
167
165
160
157
154
154
154
155
155
154
154
153
152
153
152
153
153
153
153
155
157
161
157
161
157
153
153
151
151
150
150
150
150
151
151
151
150
150
149
149
149
149
149
148
148
148
148
145
145
142
142
142
142
142
141
140
140
140
139
139
137
136
136
135
135
133
142
140
141
141
140
141
141
142
142
143
151
153
156
160
159
159
159
160
158
167
167
168
168
168
169
167
167
166
166
166
166
166
166
165
165
163
163
163
163
163
165
163
162
157
157
157
154
154
154
154
155
155
155
154
152
148
148
148
148
148
147
147
147
142
143
142
140
129
129
129
129
130
130
129
125
124
124
124
124
122
122
122
122
122
121
121
115
115
113
111
111
111
111
111
111
111
111
109
107
104
104
104
104
104
104
104
104
104
103
103
103
103
105
104
104
102
101
98
99
99
98
99
97
94
95
96
94
94
95
95
95
95
95
96
99
98
100
104
105
110
105
107
106
107
108
108
108
109
103
98
103
103
107
109
111
112
111
111
111
111
111
110
111
111
111
111
111
111
116
118
126
126
126
124
123
123
118
117
119
117
115
114
113
114
113
112
111
111
111
110
110
110
109
109
109
109
107
107
107
106
106
106
104
104
104
104
103
104
104
104
104
104
105
104
104
104
104
104
104
103
102
101
101
101
100
100
99
99
100
100
100
100
100
101
101
100
98
97
97
98
98
99
98
98
98
97
96
94
94
94
94
95
95
95
95
96
96
94
93
92
92
92
92
91
93
92
94
93
94
93
94
94
92
92
92
92
92
92
92
92
96
98
98
98
91
92
91
91
91
91
94
97
98
98
97
96
97
98
98
98
98
98
94
95
92
92
92
89
85
86
85
87
88
88
84
85
85
88
86
85
84
83
85
88
87
88
89
92
94
95
100
100
116
131
139
148
155
171
171
173
185
185
197
200
200
200
200
201
205
206
207
207
207
211
217
215
216
218
216
216
215
215
216
216
218
220
219
218
218
218
219
219
219
219
219
219
221
224
224
225
225
225
224
224
227
227
227
228
228
228
229
229
230
229
229
228
229
229
229
228
228
228
229
230
231
232
232
232
232
231
229
229
229
229
228
228
228
228
229
225
226
227
229
229
229
229
229
226
225
225
225
225
230
237
243
243
243
240
242
241
242
242
242
242
239
233
233
231
225
224
222
222
221
221
221
222
221
219
213
207
207
206
206
206
206
206
205
202
199
190
188
182
176
172
172
172
172
171
171
170
169
169
170
170
170
170
168
168
166
166
158
148
150
146
140
136
134
134
133
132
132
131
130
128
126
126
126
126
126
127
126
126
127
130
130
130
129
129
129
129
127
126
126
125
126
125
124
124
124
124
124
124
125
127
127
127
127
123
123
123
124
124
127
124
120
118
119
121
123
123
123
123
123
120
121
119
119
123
123
122
125
120
120
118
118
118
117
117
115
115
115
114
113
108
106
106
105
103
103
102
102
102
102
99
97
96
94
90
90
87
87
87
87
87
87
86
82
80
79
80
80
78
79
79
79
79
79
79
79
79
79
77
81
80
80
79
76
78
77
99
111
125
129
129
131
136
141
144
156
160
165
182
180
183
185
187
187
186
186
186
185
185
183
184
185
185
185
186
188
189
193
192
195
196
196
196
194
193
193
195
194
192
193
190
189
189
189
189
189
189
189
191
191
193
189
188
187
187
187
187
187
188
187
186
185
184
184
184
182
182
182
182
182
182
182
180
180
180
180
176
176
176
176
175
175
174
174
174
174
174
174
174
174
174
174
174
174
174
174
174
174
174
174
174
172
169
168
167
167
167
167
167
166
166
166
166
166
166
166
166
166
163
163
160
154
152
148
148
149
148
148
143
140
140
140
140
139
138
137
137
137
135
135
135
134
133
133
133
132
127
121
117
115
115
101
95
92
92
85
76
70
57
40
39
13
0
0
0
0
0
0
0
0
0
0
0
0
0
0
0
0
0
0
0
0
0
0
0
0
0
0
0
0
0
0
0
0
0
0
0
0
0
0
0
0
1
1
1
1
1
1
1
1
1
1
1
1
1
1
1
1
1
1
1
1
1
1
1
1
1
1
1
1
1
1
1
1
1
1
1
1
1
1
1
1
1
1
1
1
1
1
2
2
2
2
2
2
2
2
2
2
2
2
2
2
2
2
2
2
2
2
2
2
2
2
2
2
2
2
2
2
2
2
2
2
2
2
2
2
2
2
2
2
2
2
2
2
2
2
2
2
2
2
2
2
2
2
1
1
1
1
1
1
1
1
1
1
1
1
1
1
1
1
1
1
1
1
1
1
1
1
1
1
1
1
1
1
1
1
1
1
1
1
1
1
1
0
0
0
0
0
0
0
0
0
0
0
0
0
0
0
0
0
0
0
0
0
0
0
0
0
0
0
0
0
0
0
0
0
0
0
0
0
0
0
0
0
0
0
0
0
0
0
0
0
0
0
0
0
0
0
0
0
0
0
0
0
0
0
0
0
0
0
0
0
0
0
0
0
0
0
0
0
0
0
0
0
0
0
0
0
0
0
0
0
0
0
0
0
0
0
0
0
0
0
0
0
0
0
0
0
0
0
0
0
0
0
0
0
0
0
0
0
0
0
0
0
0
0
0
0
0
0
0
0
0
0
0
0
0
0
0
0
0
0
0
0
0
0
0
0
0
0
0
0
0
0
0
0
0
0
0
0
0
0
0
0
0
0
0
0
0
0
0
0
0
0
0
0
0
0
0
0
0
0
0
0
0
0
0
0
0
0
0
0
0
0
0
0
0
0
0
0
0
0
0
0
0
0
0
0
0
0
0
0
0
0
0
0
0
0
0
0
0
0
0
0
0
0
0
0
0
0
0
0
0
0
0
0
0
0
0
0
0
0
0
0
0
0
0
0
0
0
0
0
0
0
0
0
0
0
0
0
0
0
0
0
0
0
0
0
0
0
0
0
0
0
0
0
0
0
0
0
0
0
0
0
0
0
0
0
0
0
0
0
0
0
0
0
0
0
0
0
0
0
0
0
0
0
0
0
0
0
0
0
0
0
0
1
1
1
1
1
1
1
1
1
1
1
2
2
2
2
2
3
3
3
3
3
3
3
3
3
3
3
3
3
3
3
3
3
3
3
3
3
3
3
3
3
3
3
3
3
3
3
3
3
3
3
3
3
3
3
4
4
5
5
4
4
4
4
4
4
4
4
4
4
4
4
4
4
4
4
4
4
4
4
4
4
4
4
4
4
4
4
4
4
4
4
4
4
4
4
4
4
4
4
4
4
4
4
4
4
4
4
4
4
4
4
4
4
4
4
4
4
4
3
3
3
3
3
3
3
3
3
3
3
3
3
3
2
2
2
2
2
2
3
3
3
3
3
3
3
3
3
3
3
3
3
3
3
3
2
2
2
2
2
2
2
2
2
2
3
3
3
3
3
3
3
4
4
4
4
4
4
4
4
4
4
4
4
4
4
5
5
5
5
5
5
5
5
5
5
5
5
5
5
5
5
5
5
5
5
5
5
5
5
5
5
5
5
5
5
5
5
6
6
6
4
4
4
4
4
4
4
4
4
4
4
4
4
4
4
4
4
4
4
4
4
4
4
4
4
4
4
4
4
4
4
4
4
4
4
4
4
4
4
4
4
4
4
4
4
4
4
4
4
4
4
4
4
4
4
4
4
4
4
4
4
4
4
4
4
4
4
3
3
3
3
3
3
3
3
3
3
3
3
3
3
3
3
3
3
3
3
3
3
3
3
3
3
3
4
4
4
4
4
4
4
3
3
3
3
3
3
3
3
3
3
3
3
3
3
3
3
3
3
3
3
3
3
3
3
3
2
2
2
2
2
1
1
1
1
1
1
1
1
1
1
1
1
1
1
1
1
1
0
0
0
0
0
0
0
0
0
0
0
0
0
0
0
0
0
0
0
0
0
0
0
0
0
0
0
0
0
0
0
0
0
0
0
0
0
0
0
0
0
0
0
0
0
0
0
0
0
0
0
0
0
0
0
0
0
0
0
0
0
0
0
0
0
0
0
0
0
0
0
0
0
0
0
0
0
0
0
0
0
0
0
0
0
0
0
0
0
0
0
0
0
0
0
0
0
0
0
0
0
0
0
0
0
0
0
0
0
0
0
0
0
0
0
0
0
0
0
0
0
0
0
0
0
0
0
0
0
0
0
0
0
0
0
0
0
0
0
0
0
0
0
0
0
0
0
0
0
0
0
0
0
0
0
0
0
0
0
0
0
0
0
0
0
0
0
0
0
0
0
0
0
0
0
0
0
0
0
0
0
0
0
0
0
0
0
0
0
0
0
0
0
0
1
1
1
1
1
1
1
1
1
1
1
1
1
1
1
1
1
1
1
1
1
1
1
1
1
1
1
1
1
1
2
2
2
2
2
2
2
2
2
2
2
2
2
2
2
2
2
2
2
2
2
2
2
2
2
2
2
2
2
2
2
2
2
2
2
2
2
2
2
2
2
2
2
2
2
2
2
2
2
2
2
2
2
2
2
2
2
2
2
2
2
2
2
2
2
2
2
2
2
2
2
2
2
2
2
2
2
2
2
4
4
4
5
5
5
5
5
5
5
5
5
5
5
5
5
5
4
4
4
4
4
4
4
4
4
4
4
4
4
4
4
4
4
4
4
4
4
4
4
4
4
4
4
4
4
4
4
5
5
5
5
5
5
5
5
5
5
5
5
5
5
5
5
5
5
5
5
5
5
5
5
5
5
5
5
5
5
5
5
5
5
5
5
5
5
5
5
5
5
5
5
5
5
5
5
5
5
5
5
5
5
5
5
5
5
5
5
5
5
5
5
5
5
5
5
5
5
5
5
5
5
5
5
5
5
5
5
5
5
5
5
5
5
4
4
4
4
4
4
4
4
5
5
5
5
5
4
4
6
6
7
10
11
14
14
14
14
14
14
14
14
14
14
14
13
13
13
13
13
13
13
13
13
13
13
13
13
13
13
13
13
13
13
13
13
13
13
13
13
13
13
13
13
13
13
13
13
13
13
13
13
13
13
13
13
13
13
13
13
13
13
13
13
13
13
13
13
11
11
11
11
11
11
11
11
11
11
11
11
11
11
11
11
11
11
11
11
11
11
12
12
12
12
12
12
13
13
13
13
13
14
15
16
17
18
18
18
17
16
20
20
21
21
21
21
21
22
23
23
23
25
26
26
25
25
24
24
24
24
24
24
24
24
24
24
24
23
23
23
23
23
23
23
23
23
23
22
22
22
22
21
19
19
19
19
19
19
19
19
19
20
20
19
19
19
19
19
19
19
19
19
19
19
19
19
19
19
19
19
19
19
19
19
19
19
19
19
19
19
19
19
19
19
19
19
19
19
19
19
19
19
19
19
19
19
19
19
19
19
19
19
19
19
19
19
19
19
19
19
19
19
19
19
19
19
18
18
18
18
18
18
18
18
18
17
17
17
17
17
16
16
15
15
15
14
14
14
14
14
14
14
12
12
12
12
11
11
11
11
11
11
9
7
7
7
6
6
6
6
8
7
7
7
7
7
7
7
7
7
7
7
6
6
8
8
8
9
9
9
9
9
9
9
9
9
9
9
9
9
9
9
9
9
9
9
9
9
9
9
9
9
9
11
11
13
13
13
13
13
13
13
13
13
13
13
13
13
13
13
14
14
15
18
18
18
18
19
19
20
21
21
21
22
22
22
23
27
28
28
28
29
29
29
29
28
28
28
28
28
28
28
29
29
29
29
29
29
29
29
29
29
29
29
29
28
28
27
27
27
27
27
27
28
29
29
29
31
31
31
31
31
31
31
31
33
33
34
34
34
34
34
34
33
33
32
32
32
32
32
32
32
32
32
32
32
32
32
32
32
32
31
31
31
31
31
31
31
31
31
31
31
31
31
31
31
31
31
31
30
30
31
31
31
31
30
30
33
33
34
33
33
33
32
32
32
32
32
33
32
32
34
34
34
30
29
29
29
30
29
30
31
30
30
30
30
31
31
31
31
30
30
29
30
30
30
30
30
29
29
29
28
28
28
28
28
28
28
28
27
27
27
27
26
26
25
25
25
24
24
24
26
26
26
26
25
25
25
25
25
25
25
25
25
25
25
25
25
25
25
25
25
25
25
25
25
25
25
25
23
22
22
22
22
22
21
21
21
21
21
21
21
21
23
22
20
20
20
19
19
19
19
19
19
19
18
18
18
18
18
18
18
18
18
18
18
18
18
18
18
18
18
18
18
18
18
18
17
17
17
17
16
16
16
16
16
16
16
15
13
13
14
14
14
14
13
13
13
13
12
12
12
12
12
13
13
13
13
12
11
11
11
11
11
11
11
11
11
11
11
11
11
11
11
11
10
10
10
10
10
10
10
10
10
9
9
10
8
8
7
7
7
7
7
7
7
7
8
8
8
8
8
8
8
8
8
8
8
8
8
8
8
8
8
10
11
12
12
12
11
11
11
11
11
11
11
11
11
11
11
11
11
11
12
12
12
13
13
13
13
12
12
12
12
12
12
11
11
11
12
12
12
12
12
12
12
12
12
12
12
12
12
12
12
11
11
11
12
14
14
14
14
14
14
14
17
18
18
18
18
19
20
20
20
20
20
20
23
23
24
31
31
32
34
35
36
37
37
37
37
37
37
37
37
37
37
37
37
37
37
37
37
37
37
37
37
37
37
37
37
37
37
37
37
37
37
37
37
37
37
35
34
34
34
34
34
34
34
34
34
34
34
34
34
34
34
34
35
35
38
39
39
39
38
38
39
39
39
39
39
39
39
39
39
39
39
39
39
39
39
39
39
38
38
38
38
38
38
38
37
37
37
37
37
37
36
36
36
36
36
36
36
36
36
36
36
36
36
36
36
36
36
36
36
36
35
35
35
35
35
35
35
35
35
34
34
34
34
34
35
33
33
33
33
33
33
33
32
32
32
31
30
30
30
30
29
30
30
30
30
29
29
29
32
32
33
33
33
32
32
32
32
32
32
32
32
29
29
28
28
28
28
28
27
27
27
27
27
28
27
25
25
25
25
26
26
26
25
24
24
24
24
24
24
24
23
22
22
22
22
21
20
20
20
20
20
20
20
19
19
19
18
18
18
18
18
18
18
18
18
18
18
18
18
18
18
18
18
18
18
18
17
17
17
17
17
17
17
17
17
16
17
16
16
16
16
16
16
16
16
16
16
16
16
16
16
15
15
15
15
15
15
15
15
14
15
15
15
15
15
15
14
14
13
12
18
18
25
29
27
32
33
35
35
35
36
36
36
36
36
36
36
36
36
36
36
36
36
36
36
36
36
36
36
36
36
36
36
36
36
36
35
35
35
35
35
35
33
33
33
33
33
33
34
34
34
34
34
34
34
34
34
34
34
34
34
34
34
34
34
34
34
34
34
34
34
34
34
34
34
34
34
34
34
34
34
34
35
35
35
35
36
36
36
36
36
36
36
35
35
35
36
36
36
36
36
36
36
36
36
36
36
36
35
35
35
35
34
34
35
36
36
37
37
37
37
37
37
37
37
37
37
37
35
35
35
35
35
34
34
34
35
36
37
37
37
37
37
36
36
36
36
36
36
36
36
36
36
36
36
36
36
36
36
35
33
33
33
33
33
34
34
35
35
37
37
38
37
38
39
39
43
43
43
43
45
45
45
50
55
56
57
58
58
57
57
56
56
56
56
56
55
55
55
55
54
54
55
55
55
53
52
52
52
52
52
52
51
51
51
50
50
50
50
50
49
49
49
49
49
49
49
50
50
50
50
50
50
50
50
50
50
50
50
50
48
48
46
45
45
44
44
44
44
44
44
44
43
43
43
43
44
44
44
43
43
41
41
41
42
42
43
44
44
44
44
44
44
44
44
43
42
42
43
44
44
43
46
47
52
55
55
54
54
55
57
59
60
60
64
64
67
67
68
68
68
68
68
68
70
69
69
68
68
68
67
66
65
64
65
65
65
65
64
64
64
63
63
62
62
62
62
64
64
60
59
59
58
57
56
55
55
55
55
55
56
55
55
55
55
55
55
55
55
55
55
55
55
55
54
54
54
54
54
54
54
55
55
55
55
55
54
54
54
54
54
54
54
54
54
54
54
54
54
54
54
54
54
54
53
51
51
51
51
51
51
51
51
52
51
51
51
51
51
51
53
53
50
49
49
49
49
48
47
47
47
47
47
47
47
47
47
46
45
45
45
45
44
42
42
42
40
40
40
40
40
40
40
37
37
37
37
37
36
34
34
34
34
34
34
34
32
31
31
31
30
29
29
29
30
29
29
29
30
30
29
28
26
26
26
26
25
25
24
24
24
22
21
21
21
21
21
21
21
21
19
18
18
18
18
18
18
18
16
17
14
14
14
14
14
14
14
14
14
14
14
15
13
10
10
8
9
9
9
7
6
5
5
5
5
5
5
5
5
5
5
5
5
5
5
5
5
5
5
5
5
5
5
4
4
4
4
4
4
4
4
4
4
4
4
4
4
4
4
4
4
4
4
4
4
4
4
4
4
4
4
5
5
5
5
5
5
5
5
5
5
5
5
5
5
5
5
5
5
5
5
5
5
5
5
5
5
5
5
5
5
4
4
4
4
4
4
4
4
4
4
4
4
4
4
4
4
4
4
4
3
3
3
3
4
4
4
4
4
4
4
4
4
4
4
4
4
4
4
4
3
3
3
3
3
3
3
3
3
3
3
3
3
3
3
3
3
3
3
2
2
2
2
2
2
2
2
2
2
2
2
2
2
2
2
2
2
2
2
2
2
2
2
2
2
2
2
2
2
2
2
2
2
2
2
2
2
3
2
2
2
2
2
2
2
3
4
5
5
5
6
6
7
7
7
7
8
8
8
8
8
8
8
8
8
8
8
9
9
9
9
9
9
9
9
9
9
9
9
9
9
9
9
9
9
9
9
9
9
9
9
9
9
9
9
9
9
9
9
9
9
9
9
9
9
9
9
9
9
9
9
9
9
9
9
9
9
9
9
9
9
9
8
8
8
8
8
8
8
8
8
8
8
8
8
8
8
8
8
8
8
8
8
8
8
8
8
8
8
8
8
8
8
8
8
8
8
8
8
7
7
6
6
6
6
6
6
5
5
5
5
3
3
3
3
4
4
4
4
4
4
4
4
4
4
4
4
3
3
3
3
3
3
3
3
3
3
3
3
3
3
3
3
3
3
3
3
3
3
3
3
3
3
3
3
3
3
3
2
2
2
2
2
2
2
3
3
3
3
5
5
5
5
5
5
5
5
5
5
5
5
5
5
5
5
5
5
5
5
5
5
4
4
4
4
4
4
4
4
4
4
4
4
4
4
4
4
4
4
4
4
4
4
4
4
4
4
4
4
4
4
4
4
4
4
4
4
4
4
4
4
4
4
3
3
3
3
3
3
3
3
3
3
3
3
4
4
4
4
5
6
6
7
7
7
7
7
7
7
7
7
7
7
7
7
7
7
7
8
8
8
8
8
8
8
8
8
8
8
7
7
7
7
7
7
7
7
7
7
7
7
7
7
7
7
7
7
7
7
7
7
7
7
7
7
7
7
7
7
7
11
12
13
13
14
14
15
15
15
15
15
14
14
14
14
15
15
15
15
15
15
15
15
15
15
15
15
15
15
15
15
15
15
15
15
15
15
15
15
15
15
15
15
15
15
15
16
17
17
17
17
17
17
17
17
17
18
17
16
16
16
16
16
16
16
16
16
16
16
16
16
17
17
17
17
17
17
17
17
16
15
14
14
14
14
14
14
14
14
14
14
14
14
14
14
14
14
14
14
14
14
14
14
14
14
14
14
14
14
14
14
13
13
13
13
13
13
13
13
13
13
13
13
13
13
13
13
13
13
13
13
13
13
13
13
12
11
11
11
11
11
10
10
10
10
9
9
9
9
9
9
9
9
9
8
8
8
8
8
8
8
7
7
6
6
6
6
6
6
6
5
5
5
5
5
5
5
5
5
5
5
5
5
4
4
4
4
4
4
4
4
4
4
4
4
4
4
4
4
4
4
3
3
3
3
2
2
2
2
2
2
2
2
2
1
1
1
1
1
1
1
1
1
1
1
1
1
1
1
1
1
1
1
1
1
1
1
1
1
1
1
1
1
1
1
1
1
1
1
1
1
2
2
2
2
2
2
2
2
2
2
2
2
2
2
2
3
4
4
4
4
4
4
4
4
4
4
4
4
4
4
4
4
4
4
4
4
4
4
5
5
5
5
5
5
5
5
5
5
5
5
5
5
5
5
5
5
5
5
5
4
4
4
4
4
4
3
3
3
3
3
3
3
3
3
3
3
3
3
3
3
3
3
3
3
3
3
3
3
3
3
3
3
3
3
3
3
3
3
3
3
3
3
3
3
3
3
3
3
3
3
3
3
3
3
3
3
3
3
3
3
3
3
3
3
3
3
3
3
3
3
3
3
3
3
3
3
3
3
3
3
3
3
3
3
3
3
3
3
2
2
2
2
2
2
2
2
2
2
2
2
1
1
1
1
1
1
1
1
1
1
1
1
1
1
1
1
1
1
1
1
1
1
1
1
1
1
1
1
1
1
1
1
1
1
1
1
1
1
1
1
1
1
1
1
1
1
1
1
1
1
1
1
1
1
1
1
1
1
1
1
1
1
1
1
1
1
1
1
1
1
1
1
1
2
2
2
2
2
3
4
4
4
4
4
4
4
4
4
4
4
4
4
4
4
4
4
4
4
4
4
4
4
4
5
5
5
5
5
5
5
6
8
8
8
8
8
8
8
8
8
8
8
9
8
8
8
8
8
8
9
9
9
9
9
9
9
9
9
9
9
9
9
9
9
9
9
9
9
9
9
9
9
9
9
9
9
9
9
9
9
9
9
9
9
9
9
9
10
10
10
10
10
10
10
10
11
11
11
11
11
11
11
11
11
11
11
11
12
12
12
12
12
12
12
12
12
12
12
11
12
13
13
13
13
13
13
13
13
13
13
13
13
13
13
16
17
17
18
18
18
18
17
17
17
17
17
17
17
17
17
17
17
17
17
17
17
17
17
17
17
17
17
17
17
17
17
17
17
17
17
17
17
17
18
20
21
22
22
22
23
24
25
25
24
24
24
24
25
26
26
28
31
32
31
33
34
35
36
39
39
46
48
48
48
48
48
48
48
48
48
48
48
48
48
49
49
49
49
50
50
50
50
50
48
48
48
48
48
48
48
48
48
48
47
47
47
47
47
47
47
48
48
48
47
47
47
47
47
47
47
47
47
48
48
48
48
50
50
50
51
51
50
50
50
50
49
49
50
50
50
49
49
49
48
48
48
48
48
48
47
47
48
47
48
48
48
48
48
48
48
48
48
48
48
48
48
48
48
48
48
48
48
48
48
48
48
48
48
48
48
47
55
59
60
62
67
67
67
67
66
65
66
64
60
59
59
58
59
60
60
61
68
71
81
83
84
83
81
84
84
86
86
86
85
85
85
85
88
88
91
92
93
98
98
97
98
98
99
104
104
104
104
104
104
103
103
103
103
104
104
104
104
103
103
103
103
102
102
101
102
104
104
104
108
108
104
103
104
105
108
108
126
129
130
132
142
146
145
145
145
145
145
144
145
148
147
147
147
147
147
147
147
147
147
147
147
147
147
147
147
147
147
148
148
148
148
148
148
148
148
148
149
151
154
154
154
155
155
154
154
154
155
155
165
172
170
173
173
169
173
190
191
213
240
240
238
259
259
273
286
286
290
292
279
280
282
283
284
288
287
284
286
286
285
279
276
280
286
292
292
293
312
311
311
313
314
314
316
315
315
316
316
314
314
314
314
314
314
313
313
312
312
313
311
310
310
311
312
310
312
311
313
313
313
313
308
308
307
305
303
302
302
302
299
300
298
298
297
296
296
296
295
295
295
295
293
292
292
292
291
290
288
288
288
288
287
287
287
287
287
286
285
281
280
280
277
277
277
268
268
268
266
265
265
259
258
257
257
258
258
257
257
256
256
253
244
243
243
242
238
228
222
219
217
216
214
213
211
211
206
200
198
190
189
189
188
165
165
159
154
153
144
144
142
139
126
114
106
92
91
82
81
73
51
50
37
28
15
11
5
5
5
4
3
3
3
3
3
3
3
3
3
3
2
2
2
2
2
2
2
2
2
2
2
2
2
2
2
2
2
3
3
3
3
3
3
3
3
3
3
3
3
4
4
4
4
4
4
4
4
4
4
4
4
4
4
4
4
4
4
4
4
4
4
4
4
4
4
4
3
3
3
3
3
3
3
3
3
3
3
3
3
3
3
3
3
3
3
3
3
3
3
3
3
3
3
3
3
3
3
3
3
3
3
3
3
3
3
3
3
3
3
3
3
3
3
3
3
3
5
5
5
5
5
6
6
6
6
6
6
6
6
6
6
6
6
6
6
6
6
6
6
6
6
6
6
6
6
6
6
6
6
6
6
6
6
6
6
6
6
5
5
5
5
5
5
5
5
5
5
5
5
5
5
5
5
5
5
5
5
5
5
5
5
5
5
4
4
4
4
4
5
5
5
5
5
5
5
5
5
5
5
5
5
5
5
5
5
5
5
5
5
5
5
5
5
5
5
5
5
5
5
5
5
5
5
5
5
5
4
4
4
4
4
4
4
4
4
4
4
3
2
2
2
2
2
2
2
2
2
2
2
2
1
1
1
0
0
0
0
0
0
0
0
0
0
0
0
0
0
0
0
0
0
0
0
0
0
0
0
0
0
0
0
0
0
0
0
0
0
0
0
0
0
0
0
0
0
0
0
0
0
0
0
0
0
0
0
0
0
0
0
0
0
0
0
0
0
0
0
0
0
0
0
0
0
0
0
0
0
0
0
0
0
0
0
0
0
0
0
0
0
0
0
0
0
0
0
0
0
0
0
0
0
0
0
0
0
0
0
0
0
0
0
0
0
0
0
0
0
0
0
0
0
0
0
0
0
0
0
0
0
0
0
0
0
0
0
0
0
0
0
0
0
0
0
0
0
0
0
0
0
0
0
0
0
0
0
0
0
1
1
1
1
1
1
1
1
1
1
1
1
1
1
1
1
1
1
1
1
1
1
1
1
1
1
1
1
1
1
1
1
1
1
1
1
1
1
1
1
1
1
1
1
1
1
1
1
1
1
1
1
1
1
1
1
1
1
1
1
1
1
1
1
1
1
1
1
1
1
1
1
2
2
3
3
3
3
5
5
5
5
5
5
5
5
5
5
5
5
5
5
5
5
5
5
5
5
5
5
5
5
5
5
5
5
5
5
5
5
5
5
5
5
4
4
4
4
4
4
4
4
4
4
4
4
4
4
4
4
4
4
4
4
4
4
4
4
4
4
4
4
4
4
4
4
4
4
4
4
3
3
3
3
3
6
6
6
6
6
6
6
7
7
7
7
7
7
7
7
7
7
7
7
7
7
7
7
7
7
7
7
7
7
7
7
7
7
7
7
7
7
7
8
8
8
8
8
8
8
8
8
8
8
8
8
8
8
9
9
9
9
9
9
9
9
9
9
9
9
9
9
9
9
9
9
9
9
9
9
9
9
9
9
8
8
8
8
7
7
7
7
7
6
6
6
6
6
6
6
6
6
6
6
6
6
6
6
6
6
6
5
5
5
5
5
5
5
5
5
5
5
5
5
5
5
5
5
5
5
5
5
5
5
5
5
5
5
5
5
5
4
4
4
4
4
4
4
4
4
4
4
4
4
4
4
5
5
5
5
5
5
5
5
5
5
5
5
5
4
4
4
4
4
4
4
4
4
4
4
4
4
4
4
4
4
3
2
2
2
2
2
2
2
2
2
2
2
2
2
2
2
2
2
2
2
2
2
2
2
2
1
1
1
1
1
1
1
1
1
1
1
1
1
1
1
1
1
1
1
1
1
1
1
1
1
1
1
1
1
1
1
1
1
1
1
1
1
1
1
1
1
1
1
1
1
1
1
1
1
1
1
1
1
1
1
1
1
1
1
1
1
1
1
1
1
1
1
1
1
1
1
1
1
1
1
1
1
1
1
1
1
2
2
2
2
1
1
1
1
1
1
1
1
1
1
1
1
1
1
0
0
0
0
0
0
0
0
0
0
0
0
0
0
0
0
0
0
0
0
0
0
0
0
0
0
0
0
0
0
0
0
0
0
0
0
0
0
1
1
1
1
1
1
1
1
1
1
1
1
1
1
1
1
1
1
1
1
1
1
1
1
1
1
1
1
1
1
1
1
1
1
1
1
1
1
1
1
1
1
1
1
1
1
1
1
1
1
1
1
1
1
1
1
1
1
1
1
1
1
1
1
1
1
1
1
1
1
1
1
1
1
1
1
1
1
2
2
2
2
2
2
2
2
2
2
3
3
3
3
3
3
3
3
3
3
3
3
3
3
3
3
2
2
2
2
2
2
2
2
2
2
2
2
2
2
2
2
2
2
2
2
2
2
2
2
2
2
2
2
2
2
2
2
2
2
2
2
2
2
2
2
2
2
2
2
2
2
2
3
3
3
3
3
3
3
3
3
3
3
3
3
3
3
3
3
3
3
3
3
3
3
3
3
2
2
2
2
2
2
2
2
2
2
2
1
1
1
1
1
1
1
1
1
1
1
1
1
1
1
1
1
1
1
1
1
1
1
1
1
1
1
1
1
1
1
1
1
1
1
1
1
1
1
1
1
1
1
1
1
1
1
1
1
1
1
1
1
1
1
1
1
1
1
1
1
1
1
1
1
1
1
1
1
1
1
1
1
1
1
1
1
1
1
1
1
1
1
1
1
1
1
1
1
1
1
1
1
1
0
0
0
0
0
0
0
0
0
0
0
0
0
0
0
0
0
0
0
0
0
0
0
0
0
0
0
0
0
0
0
0
0
0
0
0
0
0
0
0
0
0
0
0
0
0
0
0
0
0
0
0
0
0
0
0
0
0
0
0
0
0
0
0
0
0
0
0
0
0
0
0
0
0
0
0
0
0
0
1
1
1
1
1
1
1
1
0
0
0
0
0
0
0
0
0
0
0
0
0
0
0
0
1
1
1
1
1
1
1
1
1
1
1
1
1
1
1
1
1
1
1
1
1
1
1
1
1
1
1
1
1
1
1
1
1
1
1
1
1
1
1
1
1
1
1
1
1
1
1
1
1
1
1
1
1
1
1
1
1
1
1
1
1
1
1
1
1
2
2
2
2
2
2
2
2
2
2
2
2
2
2
2
3
3
3
3
3
3
3
3
3
3
3
3
3
3
3
3
3
3
3
3
3
3
3
3
3
3
3
3
3
3
3
3
3
3
3
3
3
3
3
3
3
3
3
3
3
3
3
3
3
3
3
3
3
3
3
3
3
3
3
3
3
3
3
3
3
3
3
3
3
3
3
3
3
3
3
3
3
3
2
2
2
2
2
4
4
4
4
4
4
4
4
5
5
5
5
5
5
5
5
5
5
4
4
4
4
4
4
4
4
4
4
4
4
4
4
4
4
4
4
4
4
4
4
4
4
4
4
4
4
4
4
4
4
4
4
4
4
4
4
4
4
4
4
4
4
4
4
4
4
4
4
4
4
4
4
4
4
4
4
4
4
4
4
3
3
3
3
3
3
3
3
3
3
3
3
3
3
3
3
3
3
3
3
3
3
3
3
3
3
3
3
3
3
3
3
3
3
3
3
3
3
3
3
3
3
3
3
3
3
3
3
3
3
2
2
2
2
2
2
2
2
2
2
2
2
2
2
2
2
2
2
2
2
2
2
2
2
2
2
2
2
2
2
2
1
1
1
1
1
1
0
0
0
0
0
0
0
0
0
0
0
0
0
0
0
0
0
0
0
0
0
0
0
0
0
0
0
0
0
0
0
0
0
0
0
0
0
0
0
0
0
0
0
0
0
0
0
0
0
0
0
0
0
0
0
0
0
0
0
0
0
0
0
0
0
0
0
0
0
0
0
0
0
0
0
0
0
0
0
0
0
0
0
0
0
0
0
0
0
0
0
0
0
0
0
0
0
0
0
0
0
0
0
0
0
0
0
0
0
0
0
0
0
0
0
0
0
0
0
0
0
0
0
0
0
0
0
0
0
0
0
0
0
0
0
0
0
0
0
0
0
0
0
0
0
0
0
0
0
0
0
0
0
0
0
0
0
0
0
0
0
0
0
0
0
0
0
0
0
0
0
0
0
0
0
0
0
0
0
0
0
0
0
0
0
0
0
0
0
0
0
0
0
0
0
0
0
0
0
0
0
0
0
0
0
0
0
0
0
0
0
0
0
0
0
0
0
0
0
0
0
0
0
0
0
0
0
0
0
0
0
0
0
0
0
0
0
0
0
0
0
0
0
0
0
0
0
0
0
0
0
0
0
0
0
0
0
0
0
0
0
0
0
0
0
0
0
0
0
0
0
0
0
0
0
0
0
0
0
0
0
0
0
0
0
0
0
0
0
0
0
0
0
0
0
0
0
0
0
0
0
0
0
0
0
0
0
0
0
0
0
0
0
0
0
0
0
0
0
0
0
0
0
0
0
0
0
0
0
0
0
0
0
0
0
0
0
0
0
0
0
0
0
0
0
0
0
0
0
0
0
0
0
0
0
0
0
0
0
0
0
0
0
0
0
0
0
0
0
0
0
0
0
0
0
0
0
0
0
0
0
0
0
0
0
0
0
0
0
0
0
0
0
0
0
0
0
0
0
0
0
0
0
0
0
0
0
0
0
0
0
0
0
0
0
0
0
0
0
0
0
0
0
0
0
0
0
0
0
0
0
0
0
0
0
0
0
0
0
0
0
0
0
0
0
0
0
0
0
0
0
0
0
0
0
0
0
0
0
0
0
0
0
0
0
0
0
0
0
0
0
0
0
0
0
0
0
0
0
0
0
0
0
0
0
0
0
0
0
0
0
0
0
0
0
0
0
0
0
0
0
0
0
0
0
0
0
0
0
0
0
0
0
0
0
0
0
0
0
0
0
0
0
0
0
0
0
0
0
0
0
0
0
0
0
0
0
0
0
0
0
0
0
0
0
0
0
0
0
0
0
0
0
0
0
0
0
0
0
0
0
0
0
0
0
0
0
0
0
0
0
0
0
0
0
0
0
0
0
0
0
0
0
0
0
0
0
0
0
0
0
0
0
0
0
0
0
0
0
0
0
0
0
0
0
0
0
0
0
0
0
0
0
0
0
0
0
0
0
0
0
0
0
0
0
0
0
1
1
1
1
1
1
1
1
1
1
1
0
0
0
0
0
0
0
0
0
0
0
0
0
0
0
0
0
0
0
0
0
0
0
0
0
0
0
0
0
0
0
0
0
0
0
0
0
0
0
0
0
0
0
0
0
0
0
0
0
0
0
0
0
0
0
0
0
0
0
0
0
0
0
0
0
0
0
0
0
0
0
0
0
0
0
0
0
0
0
0
0
0
0
0
0
1
1
1
1
1
1
1
1
1
1
2
2
2
2
2
2
2
2
2
2
2
2
2
2
2
2
2
2
2
2
2
2
2
2
2
2
2
2
2
2
2
2
2
2
2
2
3
3
3
3
3
4
4
4
4
4
4
4
4
4
4
4
4
4
4
4
4
4
4
4
4
4
4
4
4
4
4
4
4
4
4
4
4
4
3
3
3
3
3
3
3
3
3
3
3
3
3
3
3
3
3
3
3
3
3
3
3
3
3
3
3
3
3
3
3
3
3
3
3
3
3
3
2
2
2
2
2
2
2
2
2
2
2
2
2
2
2
2
2
2
2
2
2
2
2
2
2
2
2
2
2
2
2
2
2
2
2
2
2
2
2
2
2
2
1
1
1
1
1
1
1
1
1
1
1
1
1
1
1
1
1
1
1
1
1
1
1
1
1
1
2
2
2
2
2
2
2
2
2
2
2
2
2
2
2
2
2
2
2
2
2
2
2
2
2
2
2
2
2
2
2
2
2
2
2
2
2
2
2
2
2
2
2
2
2
2
2
2
2
2
2
0
0
0
0
0
0
0
0
0
0
0
0
0
0
0
0
0
0
0
0
0
0
0
0
0
0
0
0
0
0
0
0
0
0
0
0
0
0
0
0
0
0
0
0
0
0
0
0
0
0
0
0
0
0
0
0
0
0
0
0
0
0
0
0
0
0
0
0
0
0
0
0
0
0
0
0
0
0
0
0
0
0
0
0
0
0
0
0
0
0
0
0
0
0
0
0
0
0
0
0
0
0
0
0
0
0
0
0
0
0
0
0
0
0
0
0
0
0
0
0
0
0
0
0
0
0
0
0
0
0
0
0
0
0
0
0
1
1
1
2
2
2
2
2
2
2
2
2
2
2
2
2
2
2
2
2
2
2
2
2
2
2
2
2
2
2
2
2
2
1
1
1
1
1
1
1
1
1
1
1
1
1
1
1
1
1
1
1
1
1
1
1
1
1
1
1
1
1
1
1
1
1
1
1
1
1
1
1
1
1
1
1
1
1
1
1
1
1
1
1
1
1
1
1
1
1
1
1
1
1
1
1
1
1
1
1
1
1
1
1
1
1
1
1
1
1
1
1
1
1
1
1
1
1
1
1
1
1
1
1
1
1
1
1
1
1
1
1
1
1
1
1
1
1
1
2
2
2
2
2
2
2
2
2
2
2
2
1
1
1
1
1
1
1
1
1
1
1
1
1
1
1
1
1
1
1
1
1
1
1
1
1
1
1
1
1
1
1
1
0
0
0
0
1
1
1
1
1
1
1
1
1
1
1
1
1
1
1
1
1
1
1
1
1
1
1
1
1
1
1
1
1
1
1
1
1
1
1
1
1
1
1
1
1
1
1
1
1
1
1
1
1
1
1
1
1
1
1
1
1
1
1
1
1
1
1
1
1
1
1
1
1
1
1
1
1
1
1
1
1
1
1
1
1
1
1
1
1
1
1
1
1
1
1
1
1
1
1
1
1
1
1
1
1
1
1
1
1
1
1
1
1
1
1
1
1
1
1
1
1
1
1
1
1
1
1
1
1
1
1
1
1
1
1
1
1
1
0
0
0
2
2
2
2
2
2
2
2
2
2
2
2
2
2
2
2
2
2
2
2
2
2
2
3
3
3
3
3
3
3
3
3
3
3
3
3
3
3
3
3
3
3
3
3
3
3
3
3
3
3
3
3
3
3
3
3
3
3
3
3
3
3
3
3
3
3
3
3
3
3
3
3
3
3
3
3
3
3
3
3
3
3
3
3
3
3
3
3
3
2
2
2
2
2
2
2
2
3
3
3
3
3
3
3
3
3
3
3
3
4
4
4
4
4
4
4
4
4
4
4
4
4
4
4
4
4
4
4
4
4
4
4
4
4
4
4
4
4
4
4
4
4
4
4
3
3
3
3
3
3
3
3
3
3
3
3
3
3
3
3
3
3
3
3
3
3
3
3
3
3
1
1
1
1
1
1
1
1
1
1
1
1
1
1
1
1
1
1
1
1
1
1
1
1
1
1
1
1
1
1
1
1
1
1
1
1
1
1
1
1
1
1
1
1
1
1
1
1
1
1
1
1
1
1
1
1
1
1
1
1
1
1
1
1
1
1
0
0
0
0
0
0
0
0
0
0
0
0
0
0
0
0
0
0
0
0
0
0
0
0
0
0
0
0
0
0
0
0
0
0
0
0
0
0
0
0
0
0
0
0
0
0
0
0
0
0
0
0
0
0
0
0
0
0
0
0
0
0
0
0
0
0
0
0
0
0
0
0
0
0
0
0
0
0
0
0
0
0
0
0
0
0
0
0
0
0
0
0
0
0
0
0
0
0
0
0
0
0
0
0
0
0
0
0
0
0
0
0
0
0
0
0
0
0
0
0
0
0
0
0
0
0
0
0
0
0
0
0
0
0
0
0
0
0
0
0
0
0
0
0
0
0
0
0
0
0
0
0
0
0
0
0
0
0
0
0
0
0
0
0
0
0
0
0
0
0
0
0
0
0
0
0
0
0
0
0
0
0
0
0
0
0
0
0
0
0
0
0
0
0
0
0
0
0
0
0
0
0
0
0
0
0
0
0
0
0
0
0
0
0
0
0
0
0
0
0
0
0
0
0
0
0
0
0
0
0
0
0
0
0
0
0
0
0
0
0
0
0
0
0
0
0
0
0
0
0
0
0
0
0
0
0
0
0
0
0
0
0
0
0
0
0
0
0
0
0
0
0
0
0
0
0
0
0
0
0
0
0
0
0
0
0
0
0
0
0
0
0
0
0
0
0
0
0
0
0
0
0
0
0
0
0
0
0
0
0
0
0
0
0
0
0
0
0
0
0
0
0
0
0
0
0
0
0
0
0
0
0
0
0
0
0
0
0
0
0
0
0
0
0
0
0
0
0
0
0
0
0
0
0
0
0
0
0
0
0
0
0
0
0
0
0
0
0
0
0
0
0
0
0
0
0
0
0
0
0
0
0
0
0
0
0
0
0
0
0
0
0
0
0
0
0
0
0
0
0
0
0
0
0
0
0
0
0
0
0
0
0
0
0
0
0
0
0
0
0
0
0
0
0
0
0
0
0
0
0
0
0
0
0
0
0
0
0
0
0
0
0
0
0
0
0
0
0
0
0
0
0
0
0
0
0
0
0
0
0
0
0
0
0
0
0
0
0
0
0
0
0
0
0
0
0
0
0
0
0
0
0
0
0
0
0
0
0
0
0
0
0
0
0
0
0
0
0
0
0
0
0
0
0
0
0
0
0
0
0
0
0
0
0
0
0
0
0
0
0
0
0
0
0
0
0
0
0
0
0
0
0
0
0
0
0
0
0
0
0
0
0
0
0
0
0
0
0
0
0
0
0
0
0
0
0
0
0
0
0
0
0
0
0
0
0
0
0
0
0
0
0
0
0
0
0
0
0
0
0
0
0
0
0
0
0
0
0
0
0
0
0
0
0
0
0
0
0
0
0
0
0
0
0
0
0
0
0
0
0
0
0
0
0
0
0
0
0
0
0
0
0
0
0
0
0
0
0
0
0
0
0
0
0
0
0
0
0
0
0
0
0
0
0
0
0
0
0
0
0
0
0
0
0
0
0
0
0
0
0
0
0
0
0
0
0
0
0
0
0
0
0
0
0
0
0
0
0
0
0
0
0
0
0
0
0
0
0
0
0
0
0
0
0
0
0
0
0
0
0
0
0
0
0
0
0
0
0
0
0
0
0
0
0
0
0
0
0
0
0
0
0
0
0
0
0
0
0
0
0
0
0
0
0
0
0
0
0
0
0
0
0
0
0
0
0
0
0
0
0
0
0
0
0
0
0
0
0
0
0
0
0
0
0
0
0
0
0
0
0
0
0
0
0
0
0
0
0
0
0
0
0
0
0
0
0
0
0
0
0
0
0
0
0
0
0
0
0
0
1
1
1
1
1
1
1
1
1
1
1
1
1
1
1
1
1
1
1
1
1
1
1
1
1
1
1
1
1
1
1
1
1
1
1
1
1
1
1
1
1
1
1
1
1
1
1
1
1
1
1
1
1
1
1
1
1
1
1
1
1
1
1
1
1
1
1
1
1
1
1
1
1
1
1
1
1
1
1
1
1
1
1
1
1
1
1
1
1
1
1
1
1
1
1
1
1
1
1
1
1
1
1
1
1
1
1
1
1
1
1
1
1
1
1
1
1
1
1
1
0
0
0
0
0
0
0
1
1
1
1
1
1
1
1
1
1
1
1
1
1
1
1
1
1
1
1
1
1
1
1
1
1
1
1
1
2
2
3
3
3
3
3
3
4
4
4
4
4
4
4
4
4
4
4
4
4
4
4
4
4
4
4
4
4
4
4
4
3
3
3
3
3
3
3
3
3
3
3
3
3
3
3
3
3
3
3
3
3
3
3
3
3
3
3
3
3
3
3
4
4
4
4
4
4
4
4
4
4
4
4
4
4
4
4
4
4
4
4
4
4
4
4
4
4
4
4
3
3
3
3
3
3
3
3
3
3
3
3
3
3
3
3
3
3
3
3
3
3
3
3
3
3
3
3
3
3
3
3
3
3
3
3
3
3
3
3
3
3
3
3
3
3
3
3
3
3
3
3
3
3
3
3
3
2
2
2
2
2
2
2
2
2
3
3
3
3
3
3
3
3
3
3
3
3
3
3
3
3
3
3
3
3
3
3
2
2
2
2
2
2
2
2
2
2
2
2
2
2
2
2
2
2
2
2
2
2
2
2
2
1
1
1
1
1
1
1
1
1
1
1
1
1
1
1
1
1
1
1
1
1
1
1
1
1
1
1
1
1
1
1
1
1
1
1
1
0
0
0
0
0
0
0
0
0
0
0
0
0
0
0
0
0
0
0
0
0
0
0
0
0
0
0
0
0
0
0
0
0
0
0
0
0
0
0
0
0
0
0
0
0
0
0
0
0
0
0
0
0
0
0
0
0
0
0
0
0
0
0
0
0
0
0
0
0
0
0
0
0
0
0
0
0
0
0
0
0
0
0
0
0
0
0
0
0
0
0
0
0
0
0
0
0
0
0
0
0
0
0
0
0
0
0
0
0
0
0
0
0
0
0
0
0
0
0
0
0
0
0
0
0
0
0
0
0
0
0
0
0
0
0
0
0
0
0
0
0
0
0
0
0
0
0
0
0
0
0
0
0
0
0
0
0
0
0
0
0
0
0
0
0
0
0
0
0
0
0
0
0
0
0
0
0
0
0
0
0
0
0
0
0
0
0
0
0
0
0
0
0
0
0
0
0
0
0
0
0
0
0
0
0
0
0
0
0
0
0
0
0
0
0
0
0
0
0
0
0
0
0
0
0
0
0
0
0
0
0
0
0
0
0
0
0
0
0
0
0
0
0
0
0
0
0
0
0
0
0
0
0
0
0
0
0
0
0
0
0
0
0
0
0
0
0
0
0
0
0
0
0
0
0
0
0
0
0
0
0
0
0
0
0
0
0
0
0
0
0
0
0
0
0
0
0
0
0
0
0
0
0
0
0
0
0
0
0
0
0
0
0
0
0
0
0
0
0
0
0
0
0
0
0
0
0
0
0
0
0
0
0
0
0
0
0
0
0
0
0
0
0
0
0
0
0
0
0
0
0
0
0
0
0
0
0
0
0
0
0
0
0
0
0
0
0
0
0
0
0
0
0
0
0
0
0
0
0
0
0
0
0
0
0
0
0
0
0
0
0
0
0
0
0
0
0
0
0
0
0
0
0
0
0
0
0
0
0
0
0
0
0
0
0
0
0
0
0
0
0
0
0
0
0
0
0
0
0
0
0
0
0
0
0
0
0
0
0
0
0
0
0
0
0
0
0
0
0
0
0
0
0
0
0
0
0
0
0
0
0
0
0
0
0
0
0
0
0
0
0
0
0
0
0
0
0
0
0
0
0
0
0
0
0
0
0
0
0
0
0
0
0
0
0
0
0
0
0
0
0
0
0
0
0
0
0
0
0
0
0
0
0
0
0
0
0
0
0
0
0
0
0
0
0
0
0
0
0
0
0
0
0
0
0
0
0
0
0
0
0
0
0
0
0
0
0
0
0
0
0
0
0
0
0
0
0
0
0
0
0
0
0
0
0
0
0
0
0
0
0
0
0
0
0
0
0
0
0
0
0
0
0
0
0
0
0
0
0
0
0
0
0
0
0
0
0
0
0
0
0
0
0
0
0
0
0
0
0
0
0
0
0
0
0
0
0
0
0
0
0
0
0
0
0
0
0
0
0
0
0
0
0
0
0
0
0
0
0
0
0
0
0
0
0
0
0
0
0
0
0
0
0
0
0
0
0
0
0
0
0
0
0
0
0
0
0
0
0
0
0
0
0
0
0
0
0
0
0
0
0
0
0
0
0
0
0
0
0
0
0
0
0
0
0
0
0
0
0
0
0
0
0
0
0
0
0
0
0
0
0
0
0
0
0
0
0
0
0
0
0
0
0
0
0
0
0
0
0
0
0
0
0
0
0
0
0
0
0
0
0
0
0
0
0
0
0
0
0
0
0
0
0
0
0
0
0
0
0
0
0
0
0
0
0
0
0
0
0
0
0
0
0
0
0
0
0
0
0
0
0
0
0
0
0
0
0
0
0
0
0
0
0
0
0
0
0
0
0
0
0
0
0
0
0
0
0
0
0
0
0
0
0
0
0
0
0
0
0
0
0
0
0
0
0
0
0
0
0
0
0
0
0
0
0
0
0
0
0
0
0
0
0
0
0
0
0
0
0
0
0
0
0
0
0
0
0
0
0
0
0
0
0
0
0
0
0
0
0
0
0
0
0
0
0
0
0
0
0
0
0
0
0
0
0
0
0
0
0
0
0
0
0
0
0
0
0
0
0
0
0
0
0
0
0
0
0
0
0
0
0
0
0
0
0
0
0
0
0
0
0
0
0
0
0
0
0
0
0
0
0
0
0
0
0
0
0
0
0
0
0
0
0
0
0
0
0
0
0
0
0
0
0
0
0
0
0
0
0
0
0
0
0
0
0
0
0
0
0
0
0
1
1
1
1
1
1
1
1
1
2
2
2
2
2
2
2
2
2
2
2
2
2
2
2
2
2
2
2
2
2
2
2
2
2
2
2
2
2
2
2
2
2
2
2
2
2
2
2
2
2
2
2
2
2
2
2
3
3
4
4
4
4
4
4
4
4
4
4
4
4
4
4
4
4
4
4
4
4
4
4
4
4
4
4
4
4
4
4
4
4
4
4
4
4
4
4
4
4
4
4
4
4
4
4
4
4
4
4
4
4
4
3
3
3
3
3
3
3
3
3
3
3
3
3
3
3
3
3
3
3
3
3
3
3
2
2
2
2
2
2
2
2
2
2
2
2
2
2
2
2
2
2
2
2
2
2
2
2
2
2
2
2
2
2
2
2
2
2
2
2
2
2
2
2
2
2
2
2
2
2
2
2
2
2
2
2
2
2
2
1
1
1
1
1
1
1
1
1
0
0
0
0
0
0
0
0
0
0
0
0
0
0
0
0
0
0
0
0
0
0
0
0
0
0
0
0
0
0
0
0
0
0
0
0
0
0
0
0
0
0
0
0
0
0
0
0
0
0
0
0
0
0
0
0
0
0
0
0
0
0
0
0
0
0
0
0
0
0
0
0
0
0
0
0
0
0
0
0
0
0
0
0
0
0
0
0
0
0
0
0
0
0
0
1
1
1
1
1
1
1
1
2
2
2
2
2
2
2
2
2
2
2
2
2
2
2
2
2
2
2
2
2
2
2
2
2
2
2
2
2
2
2
2
2
2
2
2
2
2
2
2
2
2
2
2
2
2
2
2
2
2
2
2
2
2
2
2
2
2
2
2
2
2
2
2
2
2
2
2
2
2
2
2
2
2
2
2
2
2
2
2
2
2
2
2
2
2
2
2
2
2
2
2
2
2
2
2
2
2
2
2
2
2
2
2
2
2
2
2
2
2
2
2
2
1
1
1
1
1
1
1
2
2
2
2
2
2
2
2
2
2
2
2
1
1
1
1
1
1
1
1
1
1
1
1
1
1
1
1
1
1
1
1
1
1
1
1
1
1
1
1
1
1
1
1
1
1
1
1
2
2
2
2
2
2
1
1
1
1
1
1
1
1
1
1
1
1
1
1
1
1
1
1
1
1
1
1
1
2
2
2
2
2
2
2
2
2
2
2
2
2
2
2
2
2
2
2
2
2
2
2
2
2
2
2
2
2
2
2
2
2
2
2
2
2
2
2
2
2
2
2
2
2
2
2
2
2
2
2
2
2
2
2
2
2
2
2
2
2
2
2
2
2
2
2
2
2
2
2
2
2
2
2
2
2
2
2
2
2
2
2
2
2
2
2
2
2
2
1
1
1
1
1
1
1
1
1
1
1
1
1
1
1
1
1
1
1
1
1
1
1
1
1
1
1
1
1
1
1
1
1
1
1
1
1
1
0
0
0
0
0
0
0
0
0
0
0
0
0
0
0
0
0
0
0
0
0
0
0
0
0
0
0
0
0
0
0
0
0
0
0
0
0
0
0
0
0
0
0
0
0
0
0
0
0
0
0
0
0
0
0
0
0
0
0
0
0
0
0
0
0
0
0
0
0
0
0
0
0
0
0
0
0
0
0
0
0
0
0
0
0
0
0
0
0
0
0
0
0
0
0
0
1
1
1
1
1
1
1
1
1
1
1
1
1
1
1
1
1
1
1
1
1
1
1
1
1
1
1
1
1
1
1
1
1
1
1
1
1
1
1
1
1
1
1
1
1
1
1
1
1
1
1
1
1
1
1
1
1
1
1
1
1
1
1
1
1
1
1
1
1
1
1
1
1
1
1
1
1
1
1
1
1
1
1
1
1
1
1
1
1
1
1
1
0
0
0
0
0
0
0
0
0
0
0
0
0
0
0
0
0
0
0
0
0
0
0
0
0
0
0
0
0
0
0
0
0
0
0
0
0
0
0
0
0
0
0
0
0
0
0
0
0
0
0
0
0
0
0
0
0
0
0
0
0
0
0
0
0
0
0
0
0
0
0
0
0
0
0
0
0
0
0
0
0
0
0
0
0
0
0
0
0
0
0
0
0
0
0
0
0
0
0
0
0
0
0
0
0
0
0
0
0
0
0
0
0
0
0
0
0
0
0
0
0
0
0
0
0
0
0
0
0
0
0
0
0
0
0
0
0
0
0
0
0
1
1
1
1
1
1
1
1
1
1
1
1
1
1
2
2
2
2
2
2
2
2
2
2
2
2
2
2
2
2
2
2
2
2
2
2
2
2
2
2
2
2
2
2
2
2
2
2
2
2
2
2
2
2
2
2
2
2
2
2
2
2
2
2
2
2
2
2
2
2
2
2
2
2
2
2
2
2
2
2
2
2
2
2
2
2
2
2
2
2
2
2
2
2
2
2
2
2
2
2
2
2
2
2
2
2
2
2
2
2
2
2
2
2
2
2
2
2
2
2
2
2
2
2
2
2
2
2
2
2
2
2
2
2
1
1
1
1
1
1
1
1
1
1
1
1
1
1
2
2
2
2
2
3
3
3
3
3
3
3
2
2
2
2
2
1
1
1
1
1
2
2
2
2
2
2
2
2
2
2
2
2
2
2
2
2
2
2
2
2
2
2
2
2
2
2
2
2
2
2
2
2
2
2
2
2
2
2
2
2
2
2
2
2
2
2
2
2
2
2
2
2
2
2
2
2
2
2
2
2
2
2
2
2
2
2
2
2
2
2
2
2
2
2
2
2
2
2
2
2
2
2
2
2
2
2
2
2
2
2
2
2
2
2
2
2
2
2
2
2
2
2
2
2
2
2
2
2
2
2
2
2
2
2
2
2
2
2
2
2
2
2
2
2
2
2
2
2
2
2
2
2
2
2
2
2
2
2
2
2
1
1
1
1
1
0
0
0
0
0
0
0
0
0
0
0
0
0
0
0
0
0
0
0
0
0
0
0
0
0
0
0
0
0
0
0
0
0
0
0
0
0
0
0
0
0
0
0
0
0
0
0
0
0
0
0
0
0
0
0
0
0
0
0
0
0
0
0
0
0
0
0
0
0
0
0
0
0
0
0
0
0
0
0
0
0
0
0
0
0
0
0
0
0
0
0
0
0
0
0
0
0
0
0
0
0
0
0
0
0
0
0
0
0
0
0
0
0
0
0
0
0
0
0
0
0
0
0
0
0
0
0
0
0
0
0
0
0
0
0
0
0
0
0
0
0
0
0
0
0
0
0
0
0
0
0
0
0
0
0
0
0
0
0
0
0
0
0
0
0
0
0
0
0
0
0
0
0
0
0
1
1
1
1
1
1
1
1
1
1
1
1
1
1
1
1
1
1
1
1
1
1
1
1
1
1
1
1
1
1
1
1
1
1
1
1
1
1
1
1
1
1
1
1
1
1
1
1
1
1
1
1
1
1
1
1
1
1
1
1
1
1
1
1
1
1
1
1
1
1
1
1
1
1
1
1
1
1
1
1
1
1
1
1
1
1
1
1
1
1
1
1
1
1
1
1
1
1
1
1
1
1
1
1
1
1
1
1
1
1
1
1
0
0
0
0
0
0
0
0
0
0
0
0
0
0
0
0
0
0
0
0
0
0
0
0
0
0
0
0
1
1
1
1
1
1
1
1
1
1
1
1
1
1
1
1
1
1
1
1
0
0
0
0
0
0
0
0
0
0
0
0
1
1
1
1
2
3
3
3
3
3
3
3
3
3
3
3
3
3
3
3
3
3
3
3
3
3
3
3
3
3
3
3
3
3
3
3
3
3
3
3
3
3
3
3
3
3
3
3
3
3
3
3
4
4
4
4
4
4
4
4
4
4
4
4
4
4
4
4
4
4
4
4
4
4
4
4
4
5
5
5
5
5
5
5
5
5
5
5
5
5
5
5
5
5
5
5
5
5
5
5
5
5
5
5
5
5
5
5
5
5
5
5
5
5
5
5
5
5
5
5
5
5
5
5
5
5
5
5
5
5
5
5
5
5
5
5
5
5
5
5
5
4
4
4
5
5
6
6
6
5
5
5
5
5
5
5
5
5
5
5
5
4
4
4
4
4
4
4
4
4
4
4
4
3
3
3
3
3
3
3
3
3
3
3
3
4
4
5
5
5
5
5
5
5
5
5
5
5
5
5
5
5
5
5
5
5
5
5
5
5
5
5
5
5
5
5
5
5
5
5
5
5
5
5
5
5
5
5
5
5
5
5
4
4
4
4
4
4
4
4
4
4
4
4
4
4
4
4
4
3
3
3
3
3
3
3
3
3
3
3
3
3
3
3
3
3
3
3
3
3
3
3
3
3
3
3
3
3
3
3
3
3
3
3
3
3
3
3
3
3
3
3
3
3
3
3
3
3
3
3
3
3
3
3
3
3
3
3
3
3
2
2
2
2
2
2
2
2
2
2
2
2
2
2
2
3
3
3
3
4
4
4
4
4
4
4
4
4
4
4
4
4
4
4
4
4
4
4
4
4
4
4
4
4
4
4
4
3
3
3
3
3
3
3
2
2
2
2
2
2
2
2
2
2
2
2
2
2
2
2
2
2
2
2
2
2
2
2
2
2
2
2
2
2
2
2
2
2
2
2
2
2
2
2
2
2
2
2
2
2
2
2
2
2
2
2
2
2
2
2
2
2
2
2
2
2
2
2
2
2
2
2
2
2
2
2
2
2
2
2
1
1
0
0
0
0
0
0
0
0
0
0
0
0
0
0
0
0
0
0
0
0
0
0
0
0
0
0
0
0
0
0
0
0
0
0
0
0
0
0
0
0
0
0
0
0
0
0
0
0
0
0
0
0
0
0
0
0
0
0
0
1
1
1
1
1
1
1
1
1
1
1
1
1
1
1
1
1
1
1
1
1
1
1
1
1
1
1
2
2
2
2
2
2
2
2
2
2
1
1
1
1
1
1
1
1
1
1
1
1
1
1
1
1
1
1
1
1
1
1
1
1
1
1
1
1
1
1
1
1
1
1
1
1
1
1
1
1
1
1
1
1
1
1
1
1
1
1
1
1
1
1
1
1
1
1
1
1
1
1
1
1
1
1
1
1
1
1
1
1
1
1
1
1
1
1
1
1
1
1
1
1
1
1
1
1
0
1
1
1
2
2
2
3
3
3
3
4
4
5
5
5
5
5
5
5
5
5
5
5
5
5
5
5
5
4
4
4
4
4
4
4
4
4
5
5
5
5
5
5
5
5
5
5
5
5
5
5
5
5
5
5
5
5
5
5
5
5
5
5
5
5
5
5
5
5
5
5
5
5
5
5
5
5
5
5
5
5
5
5
6
6
6
6
6
6
6
6
6
6
6
6
6
7
7
7
7
7
7
7
7
7
7
7
7
7
7
7
7
7
7
7
7
7
7
7
7
7
7
7
7
7
7
7
7
7
7
7
7
7
7
7
7
7
7
7
7
7
7
7
7
7
7
7
7
7
7
6
6
6
6
6
6
6
6
6
6
6
6
5
5
5
5
5
5
5
5
5
5
5
5
5
5
4
4
4
4
4
4
4
4
4
4
4
4
4
4
4
4
4
4
4
4
4
4
4
4
4
4
3
3
3
3
3
3
3
3
3
3
3
3
3
3
3
3
3
3
3
3
2
2
2
2
2
2
2
2
2
2
2
2
2
2
2
2
2
2
2
2
2
2
2
2
2
2
2
2
2
2
3
3
3
3
3
3
3
3
3
3
3
3
3
3
3
3
3
2
2
3
3
3
3
3
3
3
3
3
2
2
2
2
2
2
2
2
2
2
2
2
2
2
2
2
2
2
1
1
1
1
1
1
1
1
1
1
1
1
1
1
1
1
1
1
1
1
1
1
1
1
1
1
1
1
1
1
1
1
1
1
1
1
1
1
1
1
1
1
1
1
1
1
1
1
1
1
1
1
1
1
1
1
1
1
1
1
1
1
1
1
1
1
1
1
1
1
1
1
1
1
1
1
1
1
1
1
1
1
1
1
1
0
0
0
0
0
0
0
0
0
0
0
0
0
0
0
0
0
1
2
2
2
2
2
2
2
2
2
2
2
2
2
2
2
2
2
2
2
2
2
2
2
2
2
2
2
2
2
2
2
2
2
2
2
2
2
2
2
2
2
2
2
2
2
2
2
2
2
2
2
2
2
2
2
2
2
2
2
2
2
2
2
2
2
2
2
2
2
2
2
2
2
2
2
2
2
2
2
2
2
2
2
2
2
2
2
2
2
2
2
2
2
2
2
2
2
2
2
2
2
2
2
2
2
2
1
1
1
1
1
1
1
0
0
0
0
0
0
0
0
0
0
0
0
1
1
1
1
1
1
1
1
1
1
1
1
1
1
1
1
1
1
1
1
1
1
1
1
1
1
1
1
1
1
1
1
1
1
1
1
1
1
1
1
1
1
1
1
1
1
1
1
1
1
1
1
1
1
1
1
1
1
1
1
1
1
1
1
1
1
1
1
1
1
1
1
1
1
1
1
1
1
1
1
1
1
1
1
1
1
1
1
1
1
1
1
1
1
1
1
1
1
1
1
1
1
1
1
1
1
1
1
1
1
1
1
1
1
1
1
1
2
2
2
2
2
2
2
2
2
2
2
4
4
4
4
4
4
4
4
4
4
4
4
4
4
4
4
4
4
4
4
4
4
4
4
4
4
4
4
4
4
4
4
4
4
4
4
4
4
4
4
4
4
4
4
4
4
4
4
4
4
4
4
4
4
4
4
4
4
4
5
6
8
8
8
8
8
8
9
10
10
11
16
17
23
26
26
28
28
28
28
28
29
29
29
29
29
29
29
29
29
29
29
29
29
29
29
29
29
29
29
29
29
29
29
29
29
29
29
26
27
27
27
27
27
27
27
27
29
29
29
29
29
29
29
29
30
31
31
31
31
31
31
31
31
33
33
33
34
35
35
35
35
35
35
35
35
34
35
35
35
35
35
35
35
35
35
35
35
35
35
35
35
35
35
37
37
37
37
37
37
37
37
37
36
37
37
37
37
38
38
42
56
60
61
64
74
95
100
106
107
106
105
105
105
105
111
113
112
112
113
111
113
113
113
112
112
111
111
111
111
111
111
111
111
111
110
110
109
108
109
114
113
113
115
115
115
116
119
119
126
126
129
129
129
129
129
129
129
131
131
132
132
132
132
134
135
135
135
137
137
138
138
136
136
136
138
138
138
138
138
139
138
137
137
137
138
138
137
137
137
137
137
137
137
134
133
133
133
133
133
132
132
132
133
134
134
136
138
144
147
146
148
149
149
150
153
154
152
148
148
149
149
148
148
148
148
148
148
148
146
146
146
145
143
142
140
134
133
132
132
131
128
127
126
126
126
126
124
124
124
123
123
122
121
121
120
117
115
115
112
112
112
110
109
110
110
111
111
107
106
105
105
105
106
106
106
105
104
103
99
99
98
99
99
98
103
103
102
101
101
98
98
98
100
98
98
92
92
92
92
92
92
92
93
92
91
91
88
85
83
82
84
100
103
111
111
109
109
110
110
109
108
107
107
107
106
103
104
104
103
103
103
103
110
111
111
111
109
108
108
107
107
107
107
107
107
104
104
104
104
104
104
104
104
104
104
104
104
104
102
102
102
103
103
102
102
102
103
112
113
114
116
117
120
120
120
120
119
123
123
129
129
128
129
135
136
135
135
135
135
135
135
135
135
133
133
132
131
131
131
131
131
130
130
130
130
130
130
130
130
130
131
131
131
131
131
133
137
147
150
150
148
149
148
148
148
148
147
147
147
148
148
148
145
145
147
148
146
145
145
145
145
144
145
144
144
141
140
139
138
138
138
139
139
139
139
136
134
132
131
130
129
126
124
123
120
118
118
117
115
115
115
114
114
112
112
112
112
112
111
111
111
111
111
111
111
111
108
108
108
108
108
108
107
104
104
96
96
96
96
96
94
93
93
92
92
91
89
89
88
87
88
88
87
87
87
87
87
88
89
89
89
89
87
87
87
87
87
87
87
87
87
87
84
84
79
76
74
74
74
74
74
73
69
69
64
62
62
61
61
61
57
55
55
55
55
54
54
54
54
54
54
53
52
51
49
48
48
48
48
47
47
47
45
45
45
45
45
45
45
45
45
50
51
55
58
55
55
55
56
59
56
60
63
64
70
69
72
69
71
71
72
75
83
84
87
85
87
87
90
87
88
88
88
88
88
88
88
86
86
85
83
83
83
83
83
83
83
83
83
81
81
81
80
80
80
80
80
79
77
74
74
74
74
74
74
74
74
73
73
73
72
72
72
72
72
72
73
73
72
72
72
72
72
72
72
72
72
73
73
71
71
71
71
71
70
69
69
68
69
69
68
69
69
69
69
70
71
72
72
72
72
72
72
72
72
71
72
71
71
71
71
71
71
73
76
78
78
78
73
73
72
72
74
74
87
91
91
92
93
93
93
95
96
99
98
98
98
98
102
102
101
101
100
101
100
100
100
100
98
98
98
96
96
96
93
93
93
93
92
92
92
92
92
92
92
92
90
89
91
92
93
91
91
92
91
91
91
91
90
92
94
94
94
96
96
96
97
97
97
99
98
97
97
96
95
95
95
97
97
99
100
98
98
98
95
95
95
95
94
94
94
95
95
95
95
95
94
95
92
92
92
92
92
92
92
92
94
93
94
96
100
99
100
100
104
104
115
118
120
123
124
123
125
128
128
126
125
125
121
121
121
122
123
126
128
128
129
129
127
129
129
129
129
136
135
137
138
137
137
137
135
136
137
136
137
135
133
133
133
133
132
132
132
130
130
128
127
126
128
131
131
130
130
130
130
130
130
132
128
127
126
126
125
124
123
123
123
123
124
123
121
121
120
120
120
120
120
120
119
119
118
116
116
116
116
115
115
115
115
115
115
115
114
114
112
112
112
112
112
112
111
110
110
110
110
110
108
107
107
107
106
103
102
102
102
101
104
107
116
115
119
122
123
123
122
123
120
121
122
122
121
121
118
118
116
115
115
114
113
113
113
113
113
112
108
108
103
103
103
101
100
98
100
103
109
116
119
118
116
116
116
115
115
115
116
116
116
118
118
118
118
115
115
115
116
115
109
108
106
106
105
105
105
104
103
103
103
104
104
104
104
104
104
104
104
102
102
101
101
96
94
94
93
92
91
91
91
91
92
92
95
94
95
97
96
97
97
98
98
97
95
94
95
95
95
95
93
93
93
93
93
93
93
93
93
93
92
90
89
88
88
88
90
90
90
90
86
83
82
81
83
91
91
92
92
93
100
101
101
101
102
100
100
100
100
101
101
102
100
101
100
100
102
106
107
107
107
107
113
112
113
115
120
118
114
113
113
113
113
114
111
111
111
111
111
110
109
109
109
107
104
102
101
100
101
101
100
101
102
103
103
104
105
108
109
109
109
109
109
111
111
111
112
111
111
111
111
111
112
113
113
111
111
111
114
113
113
113
113
114
115
116
115
115
124
125
129
129
129
129
128
128
127
128
131
131
132
131
130
129
132
135
135
135
137
138
138
138
138
138
138
138
137
138
138
137
137
136
136
138
138
138
137
137
138
137
138
138
138
138
137
137
136
137
138
139
139
137
135
134
135
134
134
132
128
126
125
128
130
131
131
132
132
132
133
133
133
131
131
130
130
129
129
129
129
127
127
127
127
127
126
126
125
125
125
125
115
113
113
113
111
111
110
105
104
105
102
101
100
98
98
99
102
102
102
103
110
112
111
111
110
110
101
100
100
100
100
99
99
99
99
98
98
99
99
99
98
98
97
96
93
89
88
88
89
91
88
88
80
81
81
82
84
89
78
78
89
89
89
93
96
105
105
109
108
109
111
113
120
120
120
119
120
146
148
156
166
182
188
190
190
191
192
192
190
190
190
190
189
187
187
187
185
185
185
184
184
182
182
182
182
182
182
181
181
181
182
183
183
183
182
182
182
182
182
182
182
182
182
182
181
182
182
181
181
181
181
180
176
176
176
176
176
176
176
176
176
176
175
174
174
172
172
172
172
172
172
172
172
172
172
172
171
171
171
171
171
169
169
169
169
169
170
170
171
170
174
172
174
174
179
178
177
177
178
178
179
176
173
170
169
168
167
166
166
165
164
162
161
162
166
157
153
156
156
156
156
156
156
159
160
162
162
163
154
146
144
144
144
144
144
139
139
136
134
132
132
129
129
131
129
128
123
120
119
118
116
111
110
110
110
109
108
109
109
109
109
107
106
98
93
92
91
91
90
89
88
83
82
79
79
79
79
80
78
78
78
77
77
77
77
76
75
75
74
75
75
74
74
71
71
71
71
70
70
70
70
70
70
70
70
68
68
68
67
68
68
68
67
64
64
64
64
65
66
65
65
62
62
61
61
61
61
61
61
59
59
57
57
56
57
54
54
55
56
56
60
60
61
61
59
58
56
56
56
56
55
55
55
55
55
55
55
55
56
56
55
55
54
52
52
50
48
48
48
48
48
47
47
47
47
46
42
39
39
39
39
38
38
38
38
38
37
37
37
37
37
37
37
36
36
36
35
35
35
34
33
33
33
33
33
33
33
33
33
33
32
32
31
30
30
30
30
30
30
30
30
29
29
29
29
29
29
28
28
28
28
27
26
26
26
26
26
24
24
24
24
24
24
24
24
24
24
24
24
24
23
23
23
23
23
23
22
18
17
17
16
15
15
15
15
14
14
14
14
14
13
13
13
13
11
10
9
9
9
8
8
8
8
8
8
6
6
5
5
5
5
5
5
5
5
5
5
4
4
4
4
3
3
3
3
3
3
3
3
3
3
3
3
3
3
3
4
4
4
4
4
4
4
5
5
6
6
9
10
13
16
18
18
18
18
18
19
19
19
19
19
19
18
18
18
18
18
18
18
18
18
18
18
18
18
19
19
19
19
19
19
19
19
19
19
19
19
19
21
22
23
23
25
25
25
29
31
33
39
43
44
45
45
45
47
52
71
90
97
102
102
103
129
129
143
160
160
161
164
166
166
166
166
166
166
166
166
166
166
167
167
167
167
167
167
167
168
171
174
176
177
177
177
180
180
185
185
186
192
196
200
200
203
204
205
205
205
206
206
206
206
206
206
206
206
205
206
206
206
205
204
205
207
216
228
235
237
238
238
238
238
240
240
240
240
240
240
248
249
259
263
277
278
282
284
284
286
286
286
286
286
286
287
287
288
287
287
288
287
287
286
287
287
287
286
283
284
284
284
284
284
284
284
283
283
283
284
284
284
284
283
282
283
282
282
281
281
277
276
273
269
265
263
259
257
255
248
247
247
243
241
241
241
241
240
241
240
239
239
239
235
235
231
228
229
231
230
242
241
261
263
265
264
262
263
265
268
274
273
273
265
261
267
282
298
310
322
339
338
339
338
339
339
333
333
331
327
326
326
326
326
326
324
323
322
321
322
322
317
310
309
307
307
304
299
297
296
290
293
294
294
290
290
287
284
285
285
276
270
268
267
266
266
266
266
265
265
264
263
259
259
259
259
259
259
259
258
254
253
253
247
247
243
242
229
230
231
229
228
229
227
228
228
228
225
224
224
224
224
224
224
221
221
220
220
222
223
223
223
221
219
218
218
219
219
219
216
216
215
213
213
215
216
217
210
209
203
203
188
188
185
185
192
189
190
184
166
129
129
130
129
123
121
120
120
118
117
116
111
95
96
94
81
77
83
85
84
84
84
84
83
83
83
83
80
80
80
79
79
79
78
79
79
79
79
80
80
80
80
80
81
81
81
79
79
79
79
79
79
79
79
79
78
78
78
78
78
78
78
78
78
76
75
75
75
75
75
75
74
74
72
70
69
68
68
68
68
68
68
68
67
67
67
66
66
66
65
65
65
63
62
62
62
62
61
61
61
60
60
60
60
60
60
60
55
55
54
54
54
53
53
53
52
51
51
50
50
48
47
47
46
46
45
44
44
44
45
45
45
46
44
44
43
42
42
42
42
42
42
41
42
41
40
40
39
38
36
36
33
30
30
27
26
26
29
28
52
51
52
52
52
52
54
54
54
54
54
53
53
53
53
53
54
59
59
59
59
60
59
58
58
56
57
57
57
58
59
59
59
59
57
55
55
55
55
55
57
57
57
59
67
69
69
69
69
69
69
69
70
71
71
71
71
71
72
72
72
71
71
71
72
72
72
72
73
73
73
73
73
73
73
73
73
73
73
72
73
74
74
74
74
74
74
74
74
74
74
74
74
74
74
74
74
74
74
74
75
75
75
75
75
75
74
75
75
75
77
77
77
77
77
77
77
77
75
75
75
75
75
69
69
68
68
68
69
67
67
67
62
61
60
60
60
60
60
60
60
59
57
57
56
56
56
57
58
58
58
58
58
64
65
65
62
62
62
62
62
62
62
62
61
60
59
59
59
59
59
58
57
55
56
55
55
57
56
57
57
56
56
55
55
55
55
55
55
51
49
49
49
49
48
48
48
48
48
48
48
47
47
44
44
44
44
44
44
44
41
41
42
42
42
42
43
43
43
41
41
41
40
40
40
40
40
39
37
37
37
38
37
37
37
36
36
36
36
36
35
34
34
33
33
33
31
31
30
29
28
28
28
27
29
28
28
29
29
29
29
29
29
29
29
29
29
29
29
28
28
28
28
28
28
28
28
28
28
26
26
27
26
26
26
26
25
26
25
25
25
25
25
25
25
25
26
26
26
26
25
25
23
23
23
23
23
23
23
23
23
23
23
23
23
23
23
22
22
22
22
22
22
22
22
22
23
23
23
22
22
23
23
21
20
20
20
20
20
20
21
22
22
19
20
18
20
20
20
20
20
20
19
18
18
18
18
18
18
18
18
18
18
18
18
18
18
20
20
20
20
21
21
20
20
20
21
21
22
22
23
23
24
24
24
24
25
24
24
24
24
24
24
24
24
24
24
23
23
23
22
22
23
22
22
22
22
22
22
22
22
22
23
23
23
23
23
23
25
25
25
25
24
24
24
24
24
24
24
24
24
24
24
23
23
23
23
23
23
24
25
26
29
30
31
31
32
32
32
32
32
33
33
34
37
37
37
55
57
63
63
63
63
65
64
64
66
66
66
66
66
66
66
67
67
67
67
67
67
67
67
67
67
66
66
66
66
66
66
65
65
65
65
65
65
65
64
64
64
64
64
64
64
64
64
63
63
63
63
63
63
63
63
61
61
61
61
61
61
61
61
61
61
61
61
61
61
61
58
58
58
58
58
58
58
58
58
58
57
57
57
58
58
59
59
58
58
58
58
58
58
58
57
58
56
56
58
58
59
59
61
61
61
61
61
61
61
61
61
64
64
64
62
59
59
62
62
62
62
62
61
58
58
58
60
60
58
55
55
55
55
53
51
51
51
50
48
48
48
48
47
47
47
47
46
46
51
51
50
50
49
47
47
46
46
46
46
45
44
44
43
43
42
42
43
43
43
44
44
44
44
45
45
44
46
45
45
43
43
43
43
43
42
42
42
43
43
43
43
43
43
44
44
44
40
40
40
41
41
41
41
40
41
41
41
41
41
42
42
42
41
41
41
40
40
38
38
41
41
40
39
39
39
37
37
37
37
37
37
37
37
37
38
38
37
37
37
37
37
37
37
37
37
37
37
37
38
39
39
38
39
38
38
38
38
38
36
36
36
36
37
37
37
39
39
37
37
37
37
37
38
38
37
38
38
38
37
36
35
35
35
36
35
35
35
35
35
37
37
37
37
38
37
37
37
37
37
37
37
37
37
37
37
37
36
36
35
35
35
34
34
34
34
34
33
33
33
33
33
33
33
33
32
32
31
30
30
30
30
29
29
31
31
33
34
34
35
35
35
35
35
35
36
36
35
35
35
35
35
35
35
35
34
34
34
34
34
34
37
37
37
37
37
36
36
36
36
36
37
37
37
37
37
37
37
37
36
36
36
36
36
36
36
35
35
33
33
33
33
33
34
35
34
33
31
30
29
29
29
28
27
27
26
25
25
25
25
25
25
25
25
25
26
26
27
28
30
30
28
28
28
28
28
27
27
26
26
26
26
26
30
29
29
29
30
30
30
30
30
32
32
33
31
31
31
31
32
32
32
34
48
72
91
105
114
122
123
141
142
143
144
144
143
144
144
145
145
144
144
144
144
144
144
144
144
145
144
144
144
144
144
144
145
145
145
145
144
144
144
144
144
146
146
146
146
146
146
146
146
146
145
145
145
145
145
145
145
145
145
145
146
147
148
149
149
149
149
148
151
150
150
150
151
152
152
157
157
157
157
157
158
160
160
160
161
160
162
162
163
163
162
160
160
160
160
160
160
160
160
159
157
156
155
155
155
155
155
155
154
154
153
152
152
152
152
152
152
152
150
149
148
148
148
147
147
147
147
147
140
140
139
138
138
139
139
132
131
131
131
131
130
128
123
121
115
112
102
99
92
91
92
92
102
105
111
115
114
114
116
119
121
125
124
121
121
119
118
118
118
116
116
115
116
116
116
116
116
115
114
106
109
109
108
106
105
105
108
111
114
112
113
111
111
111
111
111
111
110
110
110
111
111
111
109
108
106
105
105
105
105
105
104
101
101
101
101
101
101
101
99
99
97
97
97
97
96
96
96
95
95
95
96
96
97
97
97
96
95
95
95
94
93
92
92
92
92
92
91
91
91
91
90
89
89
89
89
89
88
88
88
85
85
85
83
82
82
82
82
81
79
79
79
79
78
78
79
77
76
77
76
76
74
75
76
77
75
77
76
74
74
74
74
74
74
73
72
72
72
72
72
70
69
68
68
67
66
65
65
64
64
62
62
62
57
56
56
51
52
52
52
53
53
52
51
51
51
51
51
53
54
54
52
51
50
50
50
49
49
49
48
47
47
47
47
39
39
39
38
38
37
37
37
37
37
37
37
35
35
35
35
34
34
34
34
34
34
34
34
33
33
33
33
33
32
32
32
32
30
25
25
25
24
24
24
24
22
22
21
20
20
20
19
19
19
18
18
18
18
18
18
19
20
20
20
19
18
18
18
18
18
18
16
15
15
14
13
13
13
13
14
14
14
12
12
12
12
12
13
13
13
13
13
14
15
18
17
20
20
19
19
20
20
21
22
23
24
24
24
24
24
24
24
24
24
24
24
24
24
24
25
25
26
26
28
28
28
28
28
28
28
28
28
29
29
29
29
29
29
29
29
29
29
28
28
28
28
28
28
28
27
27
27
27
26
26
26
26
26
26
26
26
26
26
26
26
26
26
26
26
26
26
26
26
26
26
26
26
26
26
26
26
26
26
26
27
27
27
27
28
27
27
27
27
27
26
26
26
26
27
27
27
26
24
24
24
24
24
24
24
24
24
24
24
24
24
24
23
24
26
28
29
28
31
32
36
36
37
37
37
37
37
37
37
37
37
37
37
37
37
37
37
37
37
38
39
39
39
39
38
38
38
38
38
39
39
40
40
40
39
39
40
42
42
42
45
46
45
45
43
41
41
41
41
41
42
43
42
41
40
40
40
41
41
40
40
44
45
46
48
48
47
46
46
46
46
46
46
46
46
46
46
46
46
45
45
45
45
45
45
45
46
46
46
45
45
45
45
45
45
46
45
46
47
55
57
60
62
68
77
84
85
85
85
85
85
89
89
89
89
89
89
88
89
89
90
91
91
91
91
91
90
90
89
89
89
89
89
89
88
90
90
90
90
90
91
92
93
93
95
95
94
94
93
93
93
93
93
93
95
97
97
97
96
96
99
97
97
96
96
96
95
95
94
94
94
92
92
89
88
88
86
86
86
85
85
84
84
82
81
80
80
80
80
80
80
76
76
76
76
76
76
76
74
74
74
74
74
74
74
74
74
74
74
74
74
74
74
74
73
73
74
73
73
74
73
74
76
80
82
82
86
86
87
92
93
95
95
94
92
91
91
90
90
90
89
90
89
89
89
87
87
86
84
79
79
80
80
80
80
80
80
80
79
79
79
79
78
82
87
86
88
83
79
78
78
78
78
78
78
78
78
78
78
77
76
76
76
76
76
76
76
76
74
74
74
74
74
74
73
73
71
71
71
70
70
70
70
70
70
69
69
68
67
67
67
67
65
65
65
64
63
63
62
62
62
62
61
61
61
61
60
60
60
59
57
57
57
57
57
57
55
55
55
55
55
55
55
53
52
52
52
52
52
52
51
51
50
50
47
46
44
44
44
44
44
44
43
42
42
42
42
42
41
36
27
18
18
17
12
10
7
3
2
0
0
0
0
0
0
0
0
0
0
0
0
0
0
0
0
0
0
0
0
0
0
0
0
0
0
0
0
0
0
0
0
0
0
0
0
0
0
0
0
0
0
0
0
0
0
0
0
0
0
0
0
0
0
0
0
0
0
0
0
0
0
0
0
0
0
0
0
0
0
0
0
0
0
0
0
0
0
0
0
0
0
0
0
0
0
0
0
0
0
0
0
0
0
0
0
0
0
0
0
0
0
0
0
0
0
0
0
0
0
0
0
0
0
0
0
0
0
0
0
0
0
0
0
0
0
0
0
0
0
0
0
0
0
0
0
0
0
0
0
0
0
0
0
0
0
0
0
0
0
0
0
0
0
0
0
0
0
0
0
0
0
0
0
0
0
0
0
0
0
0
0
0
0
0
0
0
0
0
0
0
0
0
0
0
0
0
0
0
0
0
0
0
0
0
0
0
0
0
0
0
0
0
0
0
0
0
0
0
0
0
0
0
0
0
0
0
0
0
0
0
0
0
0
0
0
0
0
0
0
0
0
0
0
0
0
0
0
0
0
0
0
0
0
0
0
0
0
0
0
0
0
0
0
0
0
0
0
0
0
0
0
0
0
0
0
0
0
0
0
0
0
0
0
0
0
0
0
0
0
0
0
0
0
0
0
0
0
0
0
0
0
0
0
0
0
0
0
0
0
0
0
0
0
0
0
0
0
0
0
0
0
0
0
0
0
0
0
0
0
0
0
0
0
0
0
0
0
0
0
0
0
0
0
0
0
0
0
0
0
0
0
0
0
0
0
0
0
0
0
0
0
0
0
0
0
0
0
0
0
0
0
0
0
0
0
0
0
0
0
0
0
0
0
0
0
0
0
0
0
0
0
0
0
0
0
0
0
0
0
0
0
0
0
0
0
0
0
0
0
0
0
0
0
0
0
0
0
0
0
0
0
0
0
0
0
0
0
0
0
0
0
0
0
0
0
0
0
0
0
0
0
0
0
0
0
0
0
0
0
0
0
0
0
0
0
0
0
0
0
0
0
0
0
0
0
0
0
0
0
0
0
0
0
0
0
0
0
0
0
0
0
0
0
0
0
0
0
0
0
0
0
0
0
0
0
0
0
0
0
0
0
0
0
0
0
0
0
0
0
0
0
0
0
0
0
0
0
0
0
0
0
0
0
0
0
0
0
0
0
0
0
0
0
0
0
0
0
0
0
0
0
0
0
0
0
0
0
0
0
0
0
0
0
0
0
0
0
0
0
0
0
0
0
0
0
0
0
0
0
0
0
0
0
0
0
0
0
0
0
0
0
0
0
0
0
0
0
0
0
0
0
0
0
0
0
0
0
0
0
0
0
0
0
0
0
0
0
0
0
0
0
0
0
0
0
0
0
0
0
0
0
0
0
0
0
0
0
0
0
0
0
0
0
0
0
0
0
0
0
0
0
0
0
0
0
0
0
0
0
0
0
0
0
0
0
0
0
0
0
0
0
0
0
0
0
0
0
0
0
0
0
0
0
0
0
0
0
0
0
0
0
0
0
0
0
0
0
0
0
0
0
0
0
0
0
0
0
0
0
0
0
0
0
0
0
0
0
0
0
0
0
0
0
0
0
0
0
0
0
0
0
0
0
0
0
0
0
0
0
0
0
0
0
0
0
0
0
0
0
0
0
0
0
0
0
0
0
0
0
0
0
0
0
0
0
0
0
0
0
0
0
0
0
0
0
0
0
0
0
0
0
0
0
0
0
0
0
0
0
0
0
0
0
0
0
0
0
0
0
0
0
0
0
0
0
0
0
0
0
0
0
0
0
0
0
0
0
0
0
0
0
0
0
0
0
0
0
0
0
0
0
0
0
0
0
0
0
0
0
0
0
0
0
0
0
0
0
0
0
0
0
0
0
0
0
0
0
0
0
0
0
0
0
0
0
0
0
0
0
0
0
0
0
0
0
0
0
0
0
0
0
0
0
0
0
0
0
0
0
0
0
0
0
0
0
0
0
0
0
0
0
0
0
0
0
0
0
0
0
0
0
0
0
0
0
0
0
0
0
0
0
0
0
0
0
0
0
0
0
0
0
0
0
0
0
0
0
0
0
0
0
0
0
0
0
0
0
0
0
0
0
0
0
0
0
0
0
0
0
0
0
0
0
0
0
0
0
0
0
0
0
0
0
0
0
0
0
0
0
0
0
0
0
0
0
0
0
0
0
0
0
0
0
0
0
0
0
0
0
0
0
0
0
0
0
0
0
0
0
0
0
0
0
0
0
0
0
0
0
0
0
0
0
0
0
0
0
0
0
0
0
0
0
0
0
0
0
0
0
0
0
0
0
0
0
0
0
0
0
0
0
0
0
0
0
0
0
0
0
0
0
0
0
0
0
0
0
0
0
0
0
0
0
0
0
0
0
0
0
0
0
0
0
0
0
0
0
0
0
0
0
0
0
0
0
0
0
0
0
0
0
0
0
0
0
0
0
0
0
0
0
0
0
0
0
0
0
0
0
0
0
0
0
0
0
0
0
0
0
0
0
0
0
0
0
0
0
0
0
0
0
0
0
0
0
0
0
0
0
0
0
0
0
0
0
0
0
0
0
0
0
0
0
0
0
0
0
0
0
0
0
0
0
0
0
0
0
0
0
0
0
0
0
0
0
0
1
1
1
1
1
2
2
2
2
2
4
4
4
4
4
4
5
5
5
5
5
5
5
5
5
6
6
6
6
6
6
6
6
6
6
6
6
6
6
6
6
6
6
6
6
6
6
6
6
6
6
6
6
6
6
6
6
6
6
6
6
6
6
6
6
6
6
6
6
6
6
6
6
6
6
6
6
6
6
6
6
6
6
6
6
6
6
6
6
6
6
6
6
6
6
6
6
6
6
6
6
7
7
7
7
7
7
7
7
7
7
7
7
7
7
8
7
7
6
6
6
6
7
7
7
7
7
7
7
7
6
6
6
6
6
6
6
6
6
6
5
5
5
5
5
5
5
5
6
6
6
6
6
6
7
7
7
7
7
7
7
8
9
9
9
8
8
9
9
9
9
9
9
9
9
9
9
8
7
7
7
8
8
9
9
9
9
9
9
9
9
9
9
9
9
10
11
11
11
11
11
11
11
11
11
11
11
11
11
11
11
11
11
11
11
11
11
11
11
11
11
11
11
11
11
11
11
11
11
11
11
12
12
12
12
12
12
12
12
12
12
12
12
12
12
12
12
12
12
12
12
12
12
12
12
12
12
12
12
11
11
11
11
11
11
9
9
9
9
9
9
9
9
10
10
10
10
10
10
10
10
10
10
10
9
9
9
9
9
9
9
9
9
9
9
9
9
9
9
9
9
9
9
9
9
10
10
10
10
10
10
9
9
9
10
9
9
9
9
9
8
8
8
8
8
8
8
8
7
7
7
7
7
7
7
7
6
6
6
6
6
6
6
6
6
6
6
6
6
6
6
6
6
6
6
6
6
6
6
6
7
7
7
7
7
7
7
7
8
8
8
8
8
8
8
8
8
8
8
8
8
8
8
8
8
8
8
8
8
8
8
8
8
7
7
7
7
7
7
7
7
7
7
7
7
6
5
5
5
5
5
5
5
5
5
5
5
5
5
5
5
5
5
5
5
5
5
5
5
5
5
5
5
5
5
5
5
4
3
3
3
3
3
3
3
3
3
3
3
3
3
3
3
3
4
4
4
4
4
4
4
4
4
3
3
3
3
3
3
2
2
2
2
2
2
2
2
2
2
2
2
2
2
3
3
3
3
3
3
3
3
4
4
5
5
6
6
6
6
6
6
6
6
6
6
6
5
5
5
5
5
5
5
5
5
5
5
5
5
5
5
5
5
5
5
5
5
5
5
5
5
5
5
5
5
5
5
5
5
5
5
5
5
5
5
5
5
6
6
6
6
6
6
6
6
6
6
6
6
6
6
6
6
6
6
6
6
6
6
6
6
6
6
6
6
6
6
6
5
5
5
5
5
5
5
5
5
5
5
5
5
5
5
5
5
5
5
5
5
5
5
5
5
5
6
6
6
6
6
6
6
6
6
6
6
6
6
6
6
6
6
6
6
6
5
5
5
5
5
5
4
4
4
4
4
4
4
4
4
4
4
4
4
4
4
4
4
4
4
4
4
4
4
4
4
4
4
4
4
4
4
4
4
4
4
4
4
4
4
4
4
4
4
4
4
4
4
4
8
8
8
8
8
8
8
8
8
8
8
8
8
8
8
8
9
9
9
9
9
9
9
9
9
9
9
9
10
11
11
11
10
10
10
10
10
10
10
10
10
10
10
10
10
10
10
10
10
10
10
10
10
10
10
10
10
10
10
10
10
11
11
11
11
11
11
12
12
12
12
12
12
12
12
12
12
15
15
15
15
17
17
17
17
17
18
18
18
18
18
18
18
18
18
18
18
18
18
17
17
17
17
17
17
17
17
17
17
17
17
17
17
17
17
16
16
16
16
16
16
16
16
16
15
15
15
15
15
15
15
15
15
15
15
14
15
15
15
15
16
16
16
16
15
14
14
14
13
13
14
14
14
14
14
14
15
14
14
14
14
14
14
14
14
14
14
14
13
13
13
13
14
14
14
14
14
14
13
13
12
12
12
12
10
10
9
9
9
9
9
9
9
9
9
10
10
10
10
10
10
10
10
10
10
10
10
10
10
10
10
10
10
10
10
10
10
10
10
10
10
10
10
10
10
10
10
10
10
10
10
10
10
10
9
9
9
9
9
9
9
9
9
9
9
9
9
9
9
9
9
9
9
8
7
7
7
7
7
7
7
7
7
7
7
6
6
6
4
4
4
4
4
4
4
4
4
4
4
4
4
4
4
4
3
3
3
3
3
3
2
2
2
2
2
2
2
2
2
2
2
2
2
2
2
2
2
2
2
2
2
2
2
2
2
4
4
4
4
4
3
3
3
3
3
3
3
3
3
3
3
3
3
3
3
3
3
3
3
3
3
3
3
2
2
2
2
2
2
2
2
2
2
2
3
3
2
2
2
2
2
2
2
2
2
2
2
2
2
2
2
2
2
2
2
2
2
2
2
2
2
2
2
2
2
2
2
2
2
2
2
2
2
2
2
3
3
3
3
3
3
3
3
3
3
3
3
3
3
3
3
3
3
3
3
3
3
3
3
3
3
3
3
3
3
3
3
3
3
3
3
3
3
3
3
3
3
3
3
3
3
3
3
3
3
3
3
3
3
3
3
3
3
3
3
3
3
3
4
4
4
4
4
4
4
4
4
4
4
4
4
4
4
4
4
4
4
4
4
3
3
3
3
3
3
3
3
3
3
3
2
2
2
2
2
2
2
2
2
2
2
2
2
2
2
2
2
2
2
2
4
4
4
4
4
4
4
4
4
4
4
4
4
4
4
4
4
4
4
4
4
4
4
4
3
3
3
3
3
3
3
3
3
3
2
2
2
2
2
2
2
2
2
2
2
2
2
2
2
2
2
2
2
2
2
2
2
2
2
2
2
2
2
2
2
2
2
2
2
2
2
2
2
2
2
2
2
2
2
2
2
2
2
2
2
3
3
3
3
3
3
3
3
3
3
3
3
3
3
3
3
3
3
3
3
3
3
3
3
3
3
3
3
3
3
3
3
3
3
3
3
3
3
3
3
3
2
2
2
2
2
2
2
1
1
1
0
0
0
0
0
0
0
0
0
0
0
0
0
0
0
0
0
0
0
0
0
0
0
0
0
0
0
0
0
0
0
0
0
0
0
0
0
0
0
0
0
0
0
0
0
0
0
0
0
0
0
0
0
0
0
0
0
0
0
0
0
0
0
0
0
0
0
0
0
0
0
1
1
1
1
1
0
0
0
0
0
0
0
0
0
0
0
0
0
0
0
0
0
0
0
0
0
0
0
0
0
0
0
0
0
0
0
0
0
1
1
1
1
1
1
1
1
1
1
1
1
1
1
1
1
1
1
1
1
1
1
1
1
1
1
1
1
1
1
1
1
1
1
1
1
1
1
1
1
1
1
1
1
1
1
1
1
1
1
1
1
1
1
1
1
1
1
1
2
2
2
2
2
2
2
2
2
2
2
2
2
2
2
2
2
2
2
2
2
2
2
2
2
2
3
3
3
3
3
3
3
3
3
3
3
3
3
3
3
3
3
3
3
3
3
3
3
3
3
3
3
3
3
3
3
3
3
3
3
3
3
3
3
3
3
3
3
3
3
3
3
3
3
3
3
3
3
3
3
3
3
3
3
3
3
3
3
3
3
3
3
3
3
3
3
3
3
3
3
3
3
3
3
3
3
3
3
3
3
3
3
3
3
3
2
2
2
2
2
2
2
2
2
2
2
2
2
2
2
2
2
2
2
2
2
2
2
2
2
2
2
2
2
2
2
2
2
2
2
2
2
2
2
2
2
1
1
0
0
0
0
0
0
0
0
0
0
0
0
0
0
1
2
2
2
2
2
2
2
2
2
3
3
3
3
4
4
4
4
4
4
4
4
4
4
4
4
4
4
4
4
4
4
4
4
4
4
4
4
4
4
4
4
4
4
4
4
4
4
4
4
4
4
4
4
4
4
4
4
4
4
4
4
4
4
4
4
4
4
4
4
4
4
4
4
4
4
4
4
4
4
4
4
4
4
5
6
7
7
7
7
7
7
7
7
7
7
7
7
7
7
7
7
7
7
7
7
7
6
6
6
6
6
6
6
6
6
6
6
6
6
6
6
6
6
6
6
6
6
5
5
5
5
6
6
6
6
6
6
6
6
6
6
6
6
6
6
6
6
6
6
5
4
4
4
4
4
4
4
4
4
4
4
4
5
5
5
5
5
6
6
6
6
6
6
6
6
6
6
6
6
7
7
7
7
7
6
6
6
6
6
6
6
6
6
6
6
6
6
6
6
6
6
6
6
6
6
6
6
6
6
6
6
7
7
7
7
7
7
7
7
7
7
7
7
7
7
7
7
7
7
7
7
7
7
7
7
7
7
7
7
7
7
7
7
7
7
7
7
7
7
7
6
6
6
6
6
8
8
9
9
9
9
9
9
9
9
10
10
10
10
10
10
10
9
8
8
8
8
8
8
8
8
8
8
8
8
8
8
8
8
8
8
8
8
8
7
7
7
7
7
7
7
7
7
7
7
7
7
7
7
7
7
7
7
6
6
6
6
6
6
6
6
6
6
6
6
6
6
6
6
6
6
6
6
6
6
6
6
6
6
4
4
4
4
4
4
4
4
5
5
5
5
5
5
5
5
5
5
5
5
5
5
5
5
5
5
5
5
5
5
5
4
3
3
3
3
3
3
3
3
3
3
3
3
3
3
3
3
3
2
2
2
2
2
2
2
2
2
2
2
2
2
2
2
2
2
2
2
2
2
2
2
2
2
2
2
2
2
2
2
2
2
2
2
2
2
2
2
2
2
2
2
2
2
2
2
2
2
2
2
2
2
2
2
2
2
2
2
2
2
2
2
2
2
2
2
2
2
2
2
2
1
1
1
1
1
1
1
1
1
1
1
1
1
1
1
0
0
0
0
0
0
0
0
0
0
0
0
0
0
0
0
0
0
0
0
0
0
0
0
0
0
0
0
0
0
0
0
0
0
0
0
0
0
0
0
0
0
0
0
0
0
0
0
0
0
0
0
0
0
0
0
0
0
0
0
0
0
0
0
0
0
0
0
0
0
0
0
0
0
0
0
0
0
0
0
0
0
0
0
0
0
0
0
0
0
0
0
0
0
0
0
0
0
0
0
0
0
0
0
0
0
0
0
0
0
0
0
0
0
0
0
0
0
0
0
0
0
0
1
1
1
1
1
1
1
1
1
1
1
1
1
1
1
1
1
1
1
1
1
1
1
1
1
1
1
1
1
1
1
1
2
2
2
2
2
2
2
2
2
2
2
2
2
2
2
2
2
2
2
2
2
2
2
2
2
2
2
2
2
2
2
2
3
2
2
2
2
2
2
2
2
2
2
2
2
2
2
2
2
2
2
2
2
2
2
2
2
2
3
3
3
3
3
3
3
3
3
3
3
3
3
3
3
3
3
3
3
3
3
3
3
3
3
3
3
3
3
3
3
3
3
3
3
3
3
4
4
4
4
4
4
4
4
3
3
3
3
3
3
3
3
3
3
3
3
4
4
4
4
4
4
4
4
4
4
4
4
4
4
4
5
5
6
6
6
6
6
6
6
6
6
5
6
6
6
6
6
6
6
6
6
6
6
6
6
6
6
6
6
6
6
6
6
6
6
6
6
6
5
5
5
5
5
5
5
5
5
5
5
5
5
5
5
5
5
5
5
5
5
5
5
5
5
5
5
5
5
5
5
5
5
5
5
5
5
5
5
5
5
5
5
5
5
5
5
5
5
5
5
5
5
5
5
5
5
5
4
4
4
4
4
4
4
4
4
4
4
4
4
4
4
4
4
3
3
3
3
3
3
3
3
3
3
3
3
3
3
3
3
3
3
3
3
3
3
3
3
3
3
3
3
3
3
3
3
3
3
3
3
3
3
3
3
3
3
3
3
3
3
3
3
3
3
3
3
3
3
3
3
3
3
3
3
3
3
3
3
3
3
3
3
3
3
3
3
3
3
2
2
2
2
2
2
2
2
2
2
2
2
2
2
1
1
1
1
1
1
1
0
0
0
0
0
0
0
0
0
0
0
0
0
0
0
0
0
0
0
0
0
0
0
0
0
0
0
0
0
0
0
0
0
0
0
0
0
0
0
0
0
0
0
0
0
0
0
0
0
0
0
0
0
0
0
0
0
0
0
0
0
0
0
0
0
0
0
0
0
0
0
1
1
1
1
1
1
1
1
1
1
1
1
1
1
1
1
1
2
2
2
2
2
2
2
2
2
2
2
2
2
2
2
2
2
2
2
2
2
2
2
2
2
2
2
2
2
2
2
2
2
2
2
2
2
2
2
2
2
2
2
2
2
2
2
2
2
2
2
2
2
2
2
2
2
2
2
2
2
2
2
2
2
2
2
2
2
2
2
2
2
2
2
2
2
2
2
2
2
2
2
2
2
2
2
2
2
2
2
2
2
2
2
2
2
2
2
2
2
2
2
2
2
2
2
2
2
2
2
2
2
2
2
1
1
1
1
1
1
1
1
1
1
1
1
1
1
1
1
1
1
1
0
0
0
0
0
0
0
0
0
0
0
0
0
0
0
0
0
0
0
0
0
0
0
0
0
0
0
0
0
0
0
0
0
0
0
0
0
0
0
0
0
0
0
0
0
0
0
0
0
0
0
0
0
0
0
0
0
0
0
0
0
0
0
0
0
0
0
0
0
0
0
0
0
0
0
0
0
0
0
0
0
0
0
0
0
0
0
0
0
0
0
0
0
0
0
0
0
0
1
1
2
2
2
2
2
2
2
2
2
2
2
2
2
2
2
2
2
2
2
2
2
2
2
3
3
3
3
3
3
3
3
3
3
3
3
3
3
3
4
4
4
4
4
4
4
4
4
4
4
4
4
4
4
4
4
4
4
4
4
4
4
4
4
4
4
4
4
4
4
4
4
4
4
4
4
4
4
4
4
3
3
3
3
3
3
3
3
3
3
3
3
3
3
3
3
3
3
3
3
3
3
3
3
3
3
3
3
3
3
4
4
4
4
4
4
4
4
4
4
4
4
4
4
4
4
4
4
4
4
4
4
4
4
4
4
4
4
4
4
4
4
4
4
4
4
4
4
4
4
4
4
4
4
4
4
4
4
4
4
4
4
4
4
4
4
4
4
4
4
4
4
4
4
4
4
4
4
4
4
4
4
4
4
4
4
4
3
2
2
2
2
2
2
2
2
2
2
2
2
2
2
2
2
2
2
2
1
1
0
0
0
0
0
0
0
0
0
0
0
0
0
0
0
0
0
0
0
0
0
0
0
0
0
0
0
0
0
0
0
0
0
0
0
0
0
0
0
0
0
0
0
0
0
0
0
0
0
0
0
0
0
0
0
0
0
0
0
0
0
0
0
0
0
0
0
0
0
0
0
0
0
0
0
0
0
0
0
0
0
0
0
0
0
0
0
0
0
0
0
0
0
0
0
0
0
0
0
0
0
0
0
0
0
0
0
0
0
0
0
0
0
0
0
0
0
0
0
0
0
0
0
0
0
0
0
0
0
0
0
0
0
0
0
0
0
0
0
0
0
0
0
0
0
0
0
0
0
0
0
0
0
0
0
0
0
0
0
0
0
0
0
0
0
0
0
0
0
0
0
0
0
0
0
0
0
0
0
0
0
0
0
0
0
0
0
0
0
0
0
0
0
0
0
0
0
0
0
0
0
0
0
0
0
0
0
0
0
0
0
0
0
0
0
0
0
0
0
0
0
0
0
0
0
0
0
0
0
0
0
0
0
0
0
0
0
0
0
0
0
0
0
0
0
0
0
0
0
0
0
0
0
0
0
0
0
0
0
0
0
0
0
0
0
0
0
0
0
0
0
0
0
0
0
0
0
0
0
0
0
0
0
0
0
0
0
0
0
0
0
0
0
0
0
0
0
0
0
0
0
0
0
0
0
0
0
0
0
0
0
0
0
0
0
0
0
0
0
0
0
0
0
0
0
0
0
0
0
0
0
0
0
0
0
0
0
0
0
0
0
0
0
0
0
0
0
0
0
0
0
0
0
1
1
1
1
1
1
1
1
1
1
1
1
1
1
1
1
1
1
1
1
1
1
1
1
1
2
2
2
2
2
2
2
2
2
2
2
2
2
2
2
2
3
3
3
3
3
3
3
3
3
3
3
3
3
3
3
3
3
3
3
3
3
3
3
3
3
3
3
3
3
3
3
3
3
3
3
3
3
3
3
3
3
3
3
3
3
3
3
3
3
3
3
3
3
3
3
3
3
3
3
3
3
3
3
3
3
3
3
3
3
3
3
3
3
3
3
3
3
3
3
3
4
4
4
4
4
4
6
6
6
6
6
6
6
6
6
6
6
6
6
6
6
6
6
6
6
6
6
6
6
6
6
7
7
7
7
7
7
6
6
6
6
6
6
6
6
6
6
6
6
6
6
6
6
6
6
6
6
6
6
6
6
6
6
6
6
6
6
6
6
6
6
6
6
6
7
7
7
7
6
6
7
7
7
7
7
7
9
9
9
12
13
13
13
13
13
13
13
13
13
13
13
13
13
13
13
13
13
13
13
13
13
13
13
13
13
13
13
13
13
13
13
13
13
13
13
12
12
12
12
12
13
14
13
13
13
13
13
13
13
12
12
12
12
12
12
12
12
12
12
12
12
13
13
13
13
13
13
13
13
13
13
13
13
13
13
13
13
13
13
13
13
13
13
13
13
13
13
13
13
12
12
11
11
11
11
11
11
11
10
11
11
11
11
11
11
11
11
11
11
11
11
11
11
11
11
11
11
11
11
11
11
11
11
11
11
11
11
11
11
10
10
10
10
10
10
10
9
9
9
9
9
9
9
9
9
9
9
9
9
9
9
9
9
9
9
8
8
7
7
7
7
7
6
6
6
6
6
5
5
5
5
5
5
5
5
3
3
3
2
2
2
2
2
1
1
1
1
1
1
1
1
1
1
1
1
1
1
1
1
1
1
1
1
1
1
1
1
1
1
1
1
1
1
1
1
0
0
0
0
0
0
0
0
0
0
0
0
0
0
0
0
0
0
0
0
0
1
1
1
1
1
1
1
1
1
1
1
1
1
1
1
1
1
0
0
0
0
0
0
0
0
0
0
0
0
0
0
0
0
0
0
0
0
0
0
0
0
0
0
0
0
0
0
0
0
0
0
0
0
0
0
0
0
0
0
0
0
0
0
0
0
0
0
0
0
0
0
0
0
0
0
0
0
0
0
0
0
0
0
0
0
0
0
0
0
0
0
0
0
0
0
0
0
0
0
0
0
0
0
0
0
0
0
0
0
0
0
0
0
0
0
0
0
0
0
0
0
0
0
0
1
1
1
1
1
1
1
1
1
1
1
1
1
1
1
1
1
1
1
1
1
1
1
1
1
1
1
1
1
1
1
1
1
1
1
1
1
1
1
1
1
1
1
1
1
1
1
1
1
1
4
4
5
5
5
5
5
5
5
5
5
5
5
5
5
5
5
5
9
10
10
15
15
15
15
15
15
15
15
15
15
15
15
15
15
15
15
15
15
15
15
15
15
15
15
15
15
16
17
18
18
18
19
19
19
19
19
19
19
19
19
19
19
19
19
19
19
21
21
21
21
21
21
21
21
21
21
21
21
21
23
23
25
27
27
27
26
26
26
27
27
27
27
27
27
27
27
27
27
27
27
26
26
26
26
26
26
26
26
26
26
26
26
26
26
26
26
26
26
26
26
26
26
26
26
26
26
26
26
26
26
26
25
25
24
24
24
25
25
25
25
26
25
25
27
27
27
27
27
26
26
25
25
25
25
25
25
25
24
24
23
23
23
23
23
23
25
25
25
25
25
24
24
24
24
24
24
24
23
23
23
23
23
23
22
22
22
22
21
21
21
21
21
21
21
21
20
20
20
19
18
18
18
18
18
18
18
18
18
18
18
18
18
18
18
18
18
18
18
16
15
15
15
15
14
14
14
14
14
14
14
14
14
14
13
13
13
13
13
14
14
14
14
14
14
14
13
13
12
13
14
14
14
14
14
14
14
13
12
12
12
12
12
12
12
12
12
12
12
11
11
11
11
12
12
12
12
12
12
12
12
12
12
12
12
12
12
12
12
12
12
12
12
12
12
12
10
10
10
10
10
10
10
10
10
10
10
10
9
9
8
8
8
8
8
8
8
8
7
7
7
7
7
7
7
7
7
7
7
6
6
6
6
5
5
5
5
5
5
5
5
5
5
5
5
5
5
5
5
5
5
6
5
5
5
5
5
5
5
5
5
5
5
5
4
4
4
4
4
4
4
4
4
4
4
4
4
4
4
4
4
4
4
4
4
4
4
4
4
4
4
4
4
4
4
4
4
4
4
4
4
4
4
4
4
4
3
3
3
3
3
3
3
3
3
3
3
3
3
3
3
3
2
2
2
2
2
2
2
2
2
2
2
2
2
2
2
2
2
2
2
2
2
2
2
2
2
2
2
2
2
2
2
2
2
3
3
3
3
2
1
1
1
1
1
1
1
1
1
1
1
1
1
1
1
1
1
1
1
1
1
1
1
1
1
1
1
1
1
1
1
1
1
1
1
1
1
1
1
1
1
1
1
1
1
1
1
1
1
1
1
1
1
1
1
1
1
1
1
1
1
1
1
2
3
3
3
5
5
5
5
5
5
5
5
5
5
5
5
5
5
5
5
5
5
5
5
5
5
5
5
5
5
5
5
5
5
5
5
5
5
5
5
5
5
5
5
5
5
5
5
5
5
5
5
5
5
5
5
5
5
5
5
5
5
5
5
5
5
5
5
5
5
5
5
5
5
5
5
5
5
5
5
5
5
5
5
5
5
5
5
5
5
5
5
5
5
5
5
4
4
4
4
4
3
3
3
3
3
3
3
3
3
3
3
3
3
3
3
3
3
4
4
4
4
4
4
4
4
4
4
4
4
4
4
4
4
4
4
4
4
4
5
5
5
5
4
4
4
4
4
4
4
4
3
3
3
3
3
3
3
3
3
3
3
3
3
3
3
3
3
3
3
3
3
3
3
3
3
3
3
3
3
3
3
3
3
3
3
3
3
3
3
3
3
3
3
3
3
3
3
3
3
3
3
3
3
3
3
3
3
3
3
3
3
3
3
3
4
4
4
4
4
4
4
4
4
4
4
4
4
4
4
4
4
4
4
4
4
4
4
4
4
4
4
4
4
4
4
4
4
4
4
4
4
4
4
4
4
4
4
4
4
4
4
4
4
4
4
4
4
4
4
4
4
4
4
4
4
4
5
5
5
4
4
4
4
4
4
4
4
4
4
4
4
4
4
4
4
4
4
4
4
4
4
4
4
4
4
4
4
4
4
4
4
4
4
4
4
4
4
3
3
3
3
3
3
3
3
3
3
3
3
3
3
3
3
3
3
3
3
3
3
3
3
3
3
2
2
2
2
2
2
2
2
2
2
2
2
2
2
2
2
2
2
2
2
2
2
2
2
2
2
2
2
2
2
2
2
2
2
2
2
2
2
2
2
2
2
2
2
2
2
2
3
3
3
3
3
3
3
2
2
2
2
1
1
1
1
1
1
1
1
1
1
1
1
1
1
1
1
1
1
1
1
1
1
1
1
1
1
1
1
1
1
1
1
1
1
1
1
1
1
1
1
1
1
1
1
1
1
1
1
1
1
1
1
1
1
1
1
1
1
1
1
1
1
1
1
1
1
1
1
1
1
1
1
1
1
1
1
1
1
1
1
1
1
1
1
1
1
1
1
1
1
1
1
1
2
2
2
2
2
2
2
2
2
2
2
2
1
1
1
1
1
1
1
1
1
1
1
1
1
1
1
1
1
1
1
1
1
1
1
1
1
1
1
1
1
1
1
1
1
1
1
1
1
1
1
1
1
1
1
1
1
2
2
2
2
2
1
1
1
1
1
1
1
1
1
1
1
1
1
1
1
1
1
1
1
1
1
1
1
1
1
1
1
1
1
1
1
1
1
1
1
1
1
1
1
1
1
1
1
1
1
1
1
1
1
1
1
1
1
1
1
1
1
1
1
1
1
1
1
1
1
1
1
1
1
1
1
1
1
1
1
1
1
1
1
1
1
1
1
1
1
1
0
0
0
0
0
0
0
0
0
0
0
0
0
1
1
1
1
1
1
1
0
0
0
0
0
0
0
0
0
0
0
0
0
0
0
0
0
0
0
0
0
0
0
0
0
0
0
0
0
0
0
0
0
0
0
0
0
0
0
0
0
0
0
0
0
0
0
0
0
0
0
0
0
0
0
1
1
1
1
1
1
1
1
1
1
1
1
1
1
1
2
2
2
2
2
2
2
2
2
2
2
2
2
2
2
2
2
2
2
2
2
2
2
2
2
2
2
2
2
2
2
2
2
2
2
2
2
2
2
2
2
2
2
2
2
2
2
2
2
2
2
2
2
2
2
2
2
2
3
3
3
3
3
3
3
3
3
3
3
3
3
3
3
3
3
3
3
3
3
3
3
3
3
3
4
4
4
5
5
5
5
5
5
5
5
5
5
5
5
5
5
5
5
5
5
5
5
6
6
6
6
6
6
6
6
6
6
6
6
6
6
6
6
6
6
6
6
6
6
6
6
6
6
6
6
6
6
7
7
8
8
8
8
8
8
8
8
8
8
7
7
7
7
7
7
7
7
7
7
7
7
7
7
7
7
7
7
7
7
7
7
7
7
7
7
7
7
7
7
7
8
8
8
8
8
8
9
9
9
9
9
9
9
9
9
9
9
9
9
9
9
9
9
11
11
11
11
9
9
9
8
8
8
9
9
9
9
9
9
9
9
9
9
9
9
9
9
9
9
9
9
9
9
9
9
9
9
8
8
8
8
8
8
8
8
8
8
8
8
8
8
8
8
8
8
7
7
7
7
8
8
8
8
8
8
8
8
8
8
8
8
7
7
6
6
6
6
6
6
6
7
7
7
7
7
7
7
7
7
7
7
7
7
6
6
6
6
6
6
6
6
6
6
6
6
6
6
6
6
6
6
6
6
6
6
6
6
5
5
5
5
5
5
5
5
5
5
5
5
5
5
5
4
3
3
3
3
3
3
3
3
3
3
3
3
3
3
3
3
3
3
2
2
2
2
2
2
2
2
2
2
2
2
1
1
1
1
1
1
1
1
1
1
1
1
1
1
1
1
1
1
1
1
1
1
1
1
1
1
1
1
1
1
1
1
1
1
1
1
1
1
1
1
1
1
1
1
1
1
1
1
1
1
1
1
2
2
3
3
3
3
3
3
3
3
3
3
3
3
3
3
3
3
3
3
3
3
3
3
3
3
3
3
3
3
3
3
3
3
3
3
3
3
3
3
3
3
3
3
3
3
3
3
3
3
3
3
3
3
3
3
3
3
3
2
2
2
3
3
3
3
3
3
3
3
3
3
3
3
3
3
3
3
3
3
3
3
3
3
3
3
3
3
3
3
3
3
3
3
3
3
3
3
3
3
3
3
3
3
3
3
3
3
3
3
3
3
3
3
3
3
3
3
3
3
3
3
3
3
3
3
3
3
3
3
3
3
3
3
3
3
3
3
3
3
3
3
3
3
3
3
3
3
3
3
3
3
3
3
3
3
3
3
2
2
2
2
2
2
2
2
2
2
2
2
2
2
2
2
2
2
2
2
2
2
1
1
1
1
0
0
0
0
0
0
0
0
1
1
1
1
2
2
2
2
2
2
2
2
2
2
2
2
2
2
2
2
2
2
2
2
2
2
2
2
2
2
2
2
2
2
2
2
2
2
2
2
2
2
2
2
2
2
2
2
2
2
2
2
2
2
2
2
1
1
1
1
1
1
1
1
1
1
1
1
1
1
1
1
1
1
1
1
1
1
1
1
2
2
2
2
2
2
2
2
3
3
3
3
3
3
3
3
3
3
3
3
3
3
3
3
3
3
3
3
3
3
3
3
3
3
3
3
3
3
3
3
3
3
3
3
3
3
3
3
3
3
3
3
3
3
3
3
3
3
3
3
3
3
3
3
3
3
3
3
3
3
3
3
3
3
3
3
3
3
3
3
3
3
3
3
3
3
3
3
3
3
3
3
3
3
3
3
3
3
3
2
2
2
2
1
1
1
1
1
1
1
1
1
1
1
1
1
1
1
1
1
1
1
1
1
1
1
1
1
1
1
1
1
1
1
1
1
1
1
1
1
1
1
1
1
1
1
1
1
1
1
1
1
1
1
1
1
1
1
1
1
1
1
1
1
1
1
1
1
1
1
1
1
1
1
1
1
1
1
1
1
1
1
1
1
1
1
1
1
1
1
1
1
1
1
1
1
1
1
1
1
1
1
2
2
2
2
2
2
2
2
2
2
3
3
3
3
3
3
3
3
3
3
3
3
3
3
3
3
3
3
3
4
6
7
7
7
7
7
7
7
7
7
8
8
8
8
8
8
8
8
8
8
8
8
8
8
8
8
8
8
8
8
8
8
8
8
8
8
8
8
8
8
8
8
9
9
9
8
8
8
8
8
8
8
9
9
9
9
9
10
10
10
11
11
11
11
11
11
11
11
11
11
11
11
10
10
10
10
10
10
10
10
10
10
10
10
10
10
10
10
10
10
10
10
10
10
10
10
10
10
10
10
10
11
11
11
11
11
11
11
11
11
11
11
11
11
10
10
10
10
10
10
10
10
9
9
9
9
9
9
9
10
10
10
10
10
10
10
10
9
9
9
8
8
8
8
9
9
9
9
9
9
9
8
8
8
8
8
8
8
8
8
8
8
8
7
7
7
7
7
7
7
7
6
6
7
7
7
7
7
6
6
6
6
6
6
6
6
6
6
7
7
7
7
9
9
8
9
9
9
9
8
8
8
8
8
8
8
8
8
8
8
8
8
8
8
8
8
8
8
8
8
8
8
8
8
8
8
7
7
7
7
7
7
7
6
6
6
6
6
6
6
6
6
6
6
6
6
6
6
6
6
6
6
6
6
6
6
6
6
6
6
6
6
6
6
6
6
6
6
6
6
6
6
6
6
6
6
6
6
6
6
6
6
6
6
6
6
6
6
6
6
6
6
6
5
5
5
5
5
5
5
5
5
5
5
5
5
5
5
5
5
5
6
6
6
6
6
6
6
6
6
6
6
6
6
7
7
7
7
7
7
7
7
7
7
8
7
7
7
6
6
6
6
6
6
6
7
7
7
7
7
6
6
6
6
6
6
6
6
6
6
5
5
5
5
5
5
5
5
5
5
5
5
5
5
5
5
5
5
5
5
5
6
7
7
7
7
7
7
7
7
7
7
7
6
6
6
6
6
6
6
6
6
6
6
6
6
6
6
6
6
6
6
7
7
7
8
8
8
8
8
8
8
8
8
8
8
8
8
8
8
8
9
9
9
9
9
9
9
8
8
8
8
8
8
8
8
8
8
8
8
8
8
8
8
8
8
8
9
9
9
9
8
8
9
9
9
9
9
9
9
9
9
9
9
9
9
9
9
9
9
10
10
10
10
10
10
10
10
10
10
10
10
10
9
9
9
9
9
9
9
9
9
9
9
9
9
7
7
7
7
7
7
7
7
7
7
7
8
8
8
8
8
8
8
8
8
8
9
9
9
10
10
10
10
10
10
10
10
10
10
10
11
10
10
10
10
10
10
10
10
11
11
11
11
11
12
13
15
15
18
18
19
19
19
19
18
20
20
20
20
20
19
19
19
19
19
19
19
19
19
19
19
19
19
19
19
19
19
19
19
19
19
20
20
20
22
22
22
23
23
23
23
23
23
23
23
24
24
25
25
25
25
24
24
24
24
24
24
24
24
24
24
23
23
23
23
23
24
24
23
23
23
23
24
24
24
25
25
25
25
25
25
25
25
24
24
24
24
24
24
24
24
24
24
24
24
24
24
24
24
24
24
24
24
24
24
24
24
25
25
25
25
26
23
23
23
23
23
23
23
23
23
23
23
23
24
24
24
24
24
24
24
24
24
24
24
23
23
23
23
23
22
22
22
21
21
21
21
21
21
21
21
20
20
21
21
21
21
21
21
21
21
21
21
21
22
22
22
21
21
21
21
21
21
21
21
21
21
22
22
22
22
21
18
18
18
18
18
18
18
18
18
18
18
21
23
23
23
23
23
23
23
23
23
23
23
22
22
22
22
22
21
21
21
21
21
21
21
21
20
20
20
20
19
19
19
19
19
19
19
19
19
19
20
20
20
20
20
21
21
20
19
19
18
18
18
18
19
19
19
19
21
23
23
23
23
23
23
23
23
24
24
24
24
24
24
24
24
24
24
24
24
24
24
24
24
24
22
22
22
22
22
22
22
22
21
21
21
21
21
21
21
21
21
20
19
20
21
21
20
20
20
20
20
20
20
20
20
20
19
19
19
19
18
18
18
18
18
18
18
18
18
18
18
18
18
18
18
18
17
17
16
16
15
15
15
15
15
17
17
17
17
17
17
18
18
18
19
19
19
19
19
19
19
19
19
18
19
19
19
19
19
19
19
19
19
19
19
18
18
18
18
18
19
20
20
20
20
20
20
20
20
20
21
21
21
22
22
22
22
22
22
23
23
24
23
23
28
28
34
37
39
41
45
46
46
47
50
50
50
50
51
51
51
50
51
51
51
51
51
51
51
50
50
50
50
50
50
51
51
52
52
52
52
52
52
52
52
52
52
52
52
55
55
55
55
55
55
55
55
55
55
55
55
55
55
55
55
55
55
55
55
54
54
54
54
54
53
53
53
53
53
53
52
52
52
52
52
57
58
60
60
60
63
65
65
65
66
66
67
68
68
68
68
68
73
74
86
92
102
108
108
115
115
116
118
118
118
118
118
118
118
117
116
116
116
116
113
110
111
112
112
112
111
111
111
106
106
106
106
105
101
100
99
99
100
100
100
101
101
102
102
102
99
99
99
99
99
99
100
100
99
99
99
99
98
96
96
96
96
93
93
95
94
94
94
94
95
97
97
97
97
96
96
95
95
95
96
97
96
96
96
96
96
96
96
95
95
95
95
95
95
95
95
95
94
94
93
93
92
92
92
92
92
91
91
91
90
90
90
90
80
80
80
80
81
82
80
78
79
77
76
75
74
74
75
76
74
73
70
68
67
67
67
66
65
65
66
64
64
63
63
62
61
61
60
58
55
52
52
51
51
50
49
50
50
51
50
48
48
48
48
48
49
49
48
48
48
48
48
48
48
48
47
47
45
45
45
44
44
44
44
44
44
44
44
44
44
42
41
41
41
40
40
40
39
39
39
39
37
37
36
35
35
35
35
35
34
33
33
32
32
31
30
30
27
27
27
27
27
27
28
28
28
29
27
27
27
27
27
27
27
27
27
28
28
29
29
30
30
30
30
30
30
30
29
29
27
27
26
26
26
26
27
27
27
29
29
28
28
28
26
25
24
24
25
24
24
24
24
24
25
24
24
25
25
24
24
25
24
24
24
24
24
26
26
26
25
24
25
26
26
27
27
27
27
28
28
28
28
29
30
29
32
32
32
32
33
33
33
33
33
33
33
34
34
34
34
34
34
34
34
34
35
35
36
36
36
36
36
36
37
37
37
37
37
37
36
37
37
37
37
37
37
37
37
37
37
37
37
37
37
37
37
38
37
39
42
48
51
52
52
55
55
57
59
59
60
61
61
59
59
59
60
60
60
60
60
60
60
60
60
60
60
60
59
59
57
56
56
56
56
56
56
56
55
55
55
55
55
55
55
55
55
54
54
52
52
52
52
51
51
52
52
52
52
52
52
52
52
52
52
52
50
50
50
52
52
52
51
52
54
55
55
54
53
53
53
53
53
53
53
53
52
52
52
52
52
52
50
50
50
50
50
50
50
51
49
49
49
49
48
48
48
46
46
46
46
46
46
46
46
46
46
46
46
46
46
46
46
46
45
45
43
43
41
39
39
38
38
38
38
40
37
37
37
35
35
35
35
34
33
33
28
28
28
28
28
27
26
26
26
26
26
22
21
21
21
21
21
21
20
19
18
18
18
17
16
16
16
14
14
13
13
13
12
11
11
10
10
10
10
7
7
7
7
7
7
5
5
5
5
3
3
3
3
3
1
1
1
1
1
1
1
1
1
1
1
1
1
1
1
1
2
2
2
2
2
2
2
2
2
2
2
3
3
3
3
3
3
3
3
3
3
2
2
2
2
2
2
2
2
2
2
2
2
2
2
2
2
2
2
2
2
2
2
2
2
2
2
2
2
2
2
2
2
2
2
2
2
2
2
2
2
2
2
2
2
2
2
2
2
2
2
2
2
2
1
1
1
1
1
1
1
1
1
1
1
1
1
1
1
1
1
1
1
1
1
1
1
1
1
1
1
1
1
1
1
1
1
1
1
1
1
1
1
1
1
1
1
1
1
1
0
0
0
0
0
0
0
0
0
0
0
0
0
0
0
0
0
0
0
0
0
0
0
0
0
0
0
0
0
0
0
0
0
0
0
0
0
0
0
0
0
0
0
0
0
0
0
0
0
0
0
0
0
0
0
0
0
0
0
0
0
0
0
0
0
0
0
0
0
0
0
0
0
0
0
0
0
0
0
0
0
0
0
0
0
0
0
0
0
0
0
0
0
0
0
0
0
0
0
0
0
0
0
0
0
0
0
0
0
0
0
0
0
0
0
0
0
0
0
0
0
0
0
0
0
0
0
0
0
0
0
0
0
0
0
0
0
0
0
0
0
0
0
0
0
0
0
0
0
0
0
0
0
0
0
0
0
0
0
0
0
0
0
0
0
0
0
0
0
0
0
0
0
0
0
0
0
0
0
0
0
0
0
0
0
0
0
0
0
0
0
0
0
0
0
0
0
0
0
0
0
0
0
0
0
0
0
0
0
0
0
0
0
0
0
0
0
0
0
0
0
0
0
0
0
0
0
0
0
0
0
0
0
0
0
0
0
0
0
0
1
1
1
1
1
1
1
1
1
1
1
1
1
1
1
1
1
1
1
1
0
0
0
0
0
0
0
0
0
0
0
0
0
1
2
2
2
2
2
2
2
2
2
2
2
2
2
2
2
2
2
2
2
2
2
2
2
2
2
2
2
2
2
2
2
2
2
2
2
2
2
2
2
2
2
2
2
2
2
2
2
2
2
2
2
2
2
2
2
2
2
2
2
2
2
2
2
2
2
2
2
2
2
2
2
2
2
2
2
2
2
2
2
2
2
2
2
2
2
2
2
2
2
2
2
2
2
2
2
2
2
2
2
2
2
2
2
2
2
2
2
2
2
2
2
2
2
2
2
2
2
2
2
2
2
2
2
2
2
2
2
2
2
2
2
2
2
2
2
0
0
0
0
0
0
0
0
0
0
0
0
0
0
0
0
0
0
0
0
0
0
0
0
0
0
0
0
0
0
0
0
0
0
0
0
0
0
0
0
0
0
0
0
0
0
0
0
0
0
0
0
0
0
0
0
0
0
0
0
0
0
0
0
0
0
0
0
0
0
0
0
0
0
0
0
0
0
0
0
0
0
0
0
0
0
0
0
0
0
0
0
0
0
0
0
0
0
0
0
0
0
0
0
0
0
0
0
0
0
0
0
0
2
2
3
4
4
6
6
6
6
6
6
6
6
6
6
6
6
6
6
6
6
6
6
6
6
6
6
6
6
6
6
6
6
6
6
6
6
6
6
7
7
7
7
7
7
7
7
7
7
7
7
7
7
7
7
7
7
7
7
8
8
8
8
8
8
8
8
8
8
8
8
8
8
8
8
8
8
8
8
8
8
8
9
9
9
9
9
9
9
9
9
9
9
9
9
9
9
9
9
9
9
9
9
9
9
9
9
9
9
9
9
9
9
9
9
9
9
9
9
9
9
8
8
8
8
8
8
8
8
8
8
8
8
8
8
8
8
8
8
8
8
8
9
9
9
9
9
9
9
9
9
9
9
9
9
9
9
9
9
9
9
9
10
10
10
10
10
10
10
10
9
9
9
9
10
8
8
8
8
8
8
7
7
7
7
7
8
8
8
8
8
8
8
8
8
8
8
8
8
8
8
8
8
8
8
8
8
8
8
8
8
8
8
8
8
8
7
7
7
7
7
7
8
8
8
8
8
8
8
8
8
8
8
8
8
8
8
8
8
8
7
7
7
7
7
7
7
7
7
7
7
7
6
5
5
5
5
5
5
5
5
5
5
5
5
5
5
5
5
5
5
4
4
4
4
5
6
6
6
6
6
6
5
5
5
5
5
5
6
6
6
6
6
7
7
7
7
7
7
7
7
7
7
6
6
5
5
5
5
5
5
5
5
5
5
5
5
5
5
5
5
5
5
5
5
5
5
5
5
5
5
5
5
5
5
5
5
5
5
5
5
5
5
5
5
5
4
3
3
3
3
4
5
5
5
5
5
5
5
5
5
5
5
5
5
5
5
5
5
5
5
5
5
5
5
5
5
5
5
5
6
6
6
6
6
6
6
6
6
7
7
7
7
7
7
7
7
7
7
7
7
7
7
7
7
7
7
7
7
7
7
7
7
7
7
7
7
7
7
7
7
7
7
7
7
7
7
7
7
7
7
7
7
7
7
7
7
7
7
7
7
7
10
10
10
10
10
10
10
10
10
10
11
11
11
12
11
11
14
14
14
14
14
14
14
13
13
13
13
13
14
14
14
14
14
14
14
14
14
14
14
13
13
13
13
13
13
13
13
13
13
13
13
13
13
13
13
13
13
13
13
13
13
13
13
13
13
13
13
13
13
13
13
13
13
13
13
13
13
13
13
13
13
13
13
13
13
13
13
13
13
12
11
11
11
11
11
11
11
11
11
11
11
11
11
11
11
11
11
11
11
11
11
11
10
10
10
10
10
10
10
10
10
10
10
10
10
10
10
10
10
10
10
10
10
10
10
10
10
10
10
10
10
10
10
10
9
9
9
9
8
10
10
10
10
9
9
9
9
7
7
7
7
7
7
6
6
6
6
6
6
5
6
6
6
6
6
6
6
6
6
6
6
6
6
6
6
6
6
6
6
6
6
6
6
6
6
6
6
6
6
6
6
6
6
6
6
5
4
4
4
4
4
3
3
3
3
3
3
3
3
3
3
3
3
3
3
3
4
4
4
4
4
4
4
4
4
4
4
4
4
6
6
6
6
6
6
6
6
7
7
7
7
7
6
6
6
6
6
6
6
6
6
6
6
6
6
6
6
6
6
6
6
6
6
6
6
6
5
5
5
5
5
5
5
5
5
5
5
5
5
5
5
4
5
5
5
5
6
6
6
6
6
6
6
7
7
7
7
7
7
7
7
7
7
7
7
7
7
7
7
6
6
6
6
6
6
6
6
6
6
6
6
6
6
6
6
6
6
6
6
6
6
6
6
6
6
6
6
6
6
6
6
6
6
6
6
6
6
6
6
6
6
6
5
5
5
5
6
6
6
6
6
6
6
6
6
6
6
6
5
5
5
5
5
5
5
4
4
4
4
4
4
3
3
3
3
3
3
3
5
5
6
6
6
6
6
6
6
6
6
6
6
6
6
6
6
6
7
7
8
9
9
9
10
10
10
10
10
10
10
9
9
9
9
9
9
9
9
9
10
11
12
12
12
11
11
11
13
12
12
12
12
12
12
12
12
12
12
12
12
12
12
12
12
12
12
12
12
12
12
12
12
13
13
13
13
13
13
13
13
13
13
13
13
13
13
13
13
13
13
13
13
13
13
13
13
13
13
13
13
13
13
13
13
13
13
13
13
13
13
13
13
13
13
13
13
13
13
13
13
13
13
13
13
13
13
13
13
13
13
13
13
13
13
13
13
13
13
13
13
11
11
11
9
9
9
9
9
9
9
9
9
9
9
9
7
7
7
7
7
7
7
7
7
7
7
7
7
7
7
7
7
7
6
6
6
5
5
5
5
5
5
5
5
5
5
5
5
5
5
5
5
5
5
3
3
3
3
3
3
3
3
3
3
3
3
3
3
3
3
3
3
4
4
4
4
4
4
4
4
4
4
4
4
4
4
4
4
3
3
3
3
3
3
3
3
3
3
3
3
3
3
3
3
3
2
2
2
2
2
2
2
2
2
2
2
2
2
2
2
2
2
1
2
2
3
3
3
3
3
3
3
3
3
3
3
3
3
3
3
3
3
3
3
3
3
3
3
3
3
3
3
3
3
3
3
3
3
3
3
3
3
3
3
3
3
3
2
2
2
2
2
2
2
2
2
2
2
2
2
2
2
2
2
2
2
2
2
2
2
3
3
3
3
3
3
3
3
3
3
3
3
3
3
3
3
3
3
3
3
4
4
4
4
4
4
4
4
4
4
4
4
6
6
6
7
8
8
8
8
8
8
8
8
8
8
8
8
8
8
8
10
10
10
10
10
10
10
10
10
10
10
11
11
11
11
11
11
11
11
11
11
11
11
11
11
11
11
11
13
13
13
13
13
13
13
13
13
13
13
12
11
11
11
11
11
11
11
11
11
11
11
11
11
10
10
10
11
11
12
12
12
12
12
12
12
12
12
12
12
12
12
12
12
12
12
12
12
12
12
12
12
12
12
12
11
11
11
12
12
12
12
12
12
12
12
12
13
13
13
13
13
13
13
13
13
13
13
13
13
13
13
13
13
13
13
13
13
13
12
11
11
11
11
11
11
11
11
11
11
11
11
11
12
12
12
12
13
13
13
14
15
15
15
14
15
15
15
15
14
14
14
14
14
14
14
14
14
14
14
14
14
14
14
14
14
14
13
12
12
12
12
12
10
9
9
9
9
9
9
9
9
9
9
9
9
9
9
8
8
8
8
8
8
7
7
7
7
7
7
7
7
7
7
7
7
7
7
7
6
6
6
6
6
6
6
6
6
6
6
6
6
6
6
6
6
6
6
6
6
6
6
6
6
6
6
7
7
7
7
7
7
7
7
7
7
7
7
7
7
7
7
7
7
8
8
8
8
8
8
8
8
8
8
8
7
7
7
7
7
7
7
6
6
6
6
6
6
6
6
6
7
7
7
7
7
7
7
7
7
7
7
6
6
6
6
5
5
6
6
6
8
8
8
8
8
7
7
7
7
7
7
7
7
8
8
9
12
12
12
12
12
12
12
12
12
12
12
12
12
12
12
12
11
11
11
11
12
12
12
12
12
12
12
12
12
12
12
12
14
13
13
13
13
13
13
13
13
13
12
12
12
12
12
12
12
12
12
12
12
12
12
12
12
12
12
12
13
13
13
13
13
13
13
13
13
13
13
13
13
13
14
13
13
13
13
13
13
13
13
13
13
13
13
13
13
13
13
13
13
13
13
13
13
13
13
13
13
13
13
13
13
13
13
13
13
13
12
12
12
12
12
11
11
11
11
11
11
11
11
10
10
10
10
10
10
10
10
9
9
9
9
8
8
8
8
8
7
7
9
9
9
9
9
9
9
9
9
9
9
9
9
9
9
10
8
8
8
9
9
9
9
9
9
9
9
9
9
9
9
9
9
9
9
9
9
7
7
7
7
7
7
7
7
7
7
7
7
7
7
7
6
6
6
6
5
5
5
5
5
5
5
5
5
5
5
5
5
5
5
5
5
5
5
5
5
5
5
5
5
5
5
5
5
5
5
5
5
5
5
5
4
4
3
3
3
3
3
3
3
3
3
3
3
3
3
3
3
3
4
4
4
4
4
4
5
5
5
5
5
5
5
6
7
7
7
7
7
7
7
7
7
7
7
7
7
7
7
7
7
7
7
7
7
7
6
6
6
6
6
6
6
6
5
5
5
5
5
5
5
5
5
5
5
5
5
5
6
6
6
6
6
6
6
6
7
8
9
9
9
9
9
9
9
9
9
9
9
9
9
9
9
9
9
9
10
10
11
11
10
10
10
10
12
12
12
12
12
12
12
12
12
12
12
12
12
11
11
11
11
11
11
12
12
12
12
12
12
12
12
12
12
12
12
12
12
12
12
12
12
12
12
12
12
12
12
12
12
12
12
12
13
12
12
12
12
12
12
9
9
9
9
9
9
9
9
9
9
9
9
9
9
9
9
9
9
9
9
9
9
9
9
9
9
9
9
9
9
9
9
10
10
10
10
10
10
9
9
9
9
9
9
9
8
8
8
8
8
8
8
8
8
8
8
7
7
7
6
6
6
6
6
6
6
6
6
6
6
6
6
6
6
6
6
6
6
6
6
6
6
6
6
6
6
6
6
6
5
5
5
5
5
5
5
5
5
5
5
5
5
5
5
5
5
5
5
4
3
3
3
3
3
3
3
3
3
3
3
3
3
2
2
2
2
2
2
2
2
2
2
2
2
2
2
2
2
2
2
2
2
2
2
2
2
2
2
2
2
2
2
2
2
1
1
2
3
3
3
3
3
3
3
3
3
3
3
3
3
3
3
3
3
3
3
3
3
3
3
3
3
3
3
3
5
5
5
5
5
5
5
5
5
6
6
6
5
4
4
4
4
4
4
4
4
4
5
5
7
8
8
8
8
8
9
9
10
12
12
12
12
12
12
12
12
12
12
12
12
12
12
12
12
12
12
12
12
12
12
12
12
12
12
12
12
12
12
12
12
12
12
13
13
13
13
13
13
13
13
13
13
13
13
13
13
13
13
13
13
13
13
13
13
13
13
13
13
13
13
13
13
13
13
13
13
13
13
13
13
13
13
13
13
13
13
13
13
13
13
13
13
13
13
13
13
13
13
13
13
13
13
13
13
13
12
12
13
13
13
11
11
11
11
11
11
10
9
10
10
10
10
10
10
10
10
10
10
12
12
12
11
11
11
11
11
11
11
11
11
11
10
10
10
10
10
9
9
9
9
9
9
9
9
9
9
9
9
9
9
8
8
7
7
7
7
7
7
7
7
7
6
6
6
6
6
6
6
6
6
6
6
6
6
6
6
6
6
6
5
5
5
5
5
5
5
5
5
4
3
3
3
4
4
4
4
4
4
4
4
4
4
4
4
4
4
4
4
4
4
4
4
4
4
4
4
4
4
4
4
4
4
4
4
4
5
6
6
6
6
6
6
6
6
6
6
6
6
6
7
7
7
7
7
7
6
6
6
6
5
5
5
5
5
5
5
5
5
5
5
5
5
5
5
5
5
5
5
5
5
6
6
6
6
6
6
6
5
5
5
5
5
5
5
5
4
4
4
4
4
4
4
4
4
4
4
4
4
4
4
4
5
5
6
6
6
6
6
6
6
6
6
6
6
6
6
6
6
6
6
6
6
6
6
6
6
6
6
6
6
6
6
6
6
7
7
7
7
7
7
7
7
7
7
7
7
7
7
7
7
7
7
7
7
7
7
7
6
6
6
6
6
6
6
6
6
6
6
6
6
6
5
6
6
6
7
7
7
7
8
8
8
7
7
7
7
7
7
7
7
7
7
7
7
7
7
7
7
7
7
7
7
7
7
7
7
7
7
7
7
7
7
7
7
7
7
7
7
8
8
8
8
8
8
6
6
6
6
6
6
6
6
6
6
6
6
6
6
6
6
6
6
6
6
6
6
6
6
6
6
6
6
6
8
8
8
8
8
8
8
8
8
8
8
8
8
8
8
8
8
8
8
8
8
8
8
8
8
8
8
8
8
8
8
8
8
8
7
7
7
7
7
6
6
6
6
6
6
6
6
6
6
6
6
6
6
6
6
5
5
5
5
5
5
4
4
4
4
4
3
3
3
3
3
3
3
3
3
3
3
3
3
3
3
3
3
3
3
3
3
3
3
3
3
3
2
2
2
2
2
2
2
2
2
2
2
2
2
2
2
1
1
1
1
1
1
1
1
1
1
1
1
1
1
1
1
1
1
1
1
1
1
1
1
2
2
2
2
2
4
4
4
4
4
4
4
4
4
4
4
3
3
3
3
3
3
3
3
3
3
3
3
3
3
3
3
3
3
3
3
4
5
5
5
5
5
5
5
5
5
5
5
5
5
5
5
5
5
4
4
4
4
4
4
4
4
4
4
4
4
4
4
5
5
5
5
5
5
5
5
5
5
5
5
5
5
5
5
5
5
5
5
5
5
5
5
5
5
5
5
5
5
5
5
5
5
5
5
5
5
5
5
5
5
5
5
5
5
5
5
5
5
5
5
6
6
6
6
6
6
6
6
6
7
7
7
7
7
7
7
7
7
7
7
6
6
6
6
6
6
6
5
5
5
5
5
5
5
5
5
5
5
5
5
5
5
5
5
5
5
5
5
5
5
5
5
5
5
5
4
4
4
4
4
4
4
4
4
4
4
4
4
4
4
4
4
4
4
4
4
4
4
4
4
4
4
4
4
4
4
4
4
4
4
4
4
4
4
4
4
4
4
4
4
4
5
5
5
5
5
5
5
5
4
4
4
4
4
4
4
4
4
4
4
3
3
3
3
3
3
3
3
3
4
4
4
5
5
5
5
5
5
5
5
5
7
8
11
11
11
11
11
11
12
12
12
10
10
10
10
10
10
9
9
9
9
9
9
9
9
9
9
9
9
9
9
9
9
9
9
9
9
9
9
9
9
9
9
9
9
9
9
9
9
9
9
9
9
9
9
9
9
9
9
9
9
9
9
9
9
9
9
9
9
9
9
9
9
9
9
9
9
9
10
10
10
10
11
11
11
13
13
12
12
12
12
12
12
12
12
12
13
13
13
14
14
14
16
16
16
16
16
17
17
17
17
17
17
17
17
17
16
16
16
16
16
16
16
16
15
16
17
17
18
18
18
18
18
18
18
19
19
20
20
20
23
23
23
23
23
23
23
23
23
22
22
22
22
22
22
22
22
22
22
22
22
22
21
21
21
21
21
21
19
19
19
19
19
19
19
19
19
19
19
19
18
18
18
18
18
18
18
18
18
18
18
18
18
19
19
19
19
19
19
19
19
19
19
19
19
20
19
19
20
22
22
22
23
23
23
23
23
23
23
23
23
23
23
23
23
23
23
23
23
23
23
23
23
23
23
23
23
23
23
21
21
22
20
20
20
20
19
19
19
20
20
20
20
20
20
20
20
20
20
20
18
18
18
17
15
15
15
14
14
15
15
15
15
15
14
14
14
14
14
14
14
14
14
14
14
14
14
14
14
15
15
15
15
15
15
15
15
15
15
15
13
13
13
13
13
13
13
12
12
12
12
12
12
13
13
11
11
12
12
12
12
12
12
12
12
12
12
12
12
12
12
12
12
12
12
12
12
12
12
12
11
11
11
11
12
12
12
12
12
12
12
12
12
12
12
13
13
13
13
13
15
15
15
15
15
15
15
15
15
15
14
14
15
15
15
15
16
16
16
16
16
16
16
16
16
16
16
16
16
16
16
15
15
15
15
15
15
15
15
15
15
15
15
15
15
15
15
18
18
18
17
17
17
17
17
17
17
17
17
16
16
16
15
15
15
15
15
15
15
15
15
15
15
15
16
15
15
15
14
14
14
14
14
14
14
14
14
14
14
14
14
14
14
14
14
14
14
14
14
14
14
15
16
17
17
17
18
18
18
18
18
18
18
17
17
17
17
17
17
16
17
17
17
17
17
18
18
18
18
18
18
18
18
18
18
18
18
18
18
18
18
18
19
19
19
19
20
20
19
19
19
19
18
18
18
18
18
18
18
17
16
16
15
15
15
15
15
15
15
15
15
15
15
15
15
15
14
14
14
14
13
13
13
12
12
12
12
12
12
10
10
10
10
10
10
10
10
10
10
10
10
10
10
10
10
10
10
10
10
10
10
10
10
10
10
10
10
10
10
10
10
10
10
10
9
9
9
9
9
8
8
8
8
8
8
8
8
8
8
8
8
8
8
8
8
8
8
8
8
8
8
7
7
7
8
8
8
8
8
8
8
8
8
8
8
8
8
8
8
8
8
8
7
7
7
7
7
7
7
7
7
7
7
7
7
7
7
7
5
5
5
5
5
5
4
4
3
3
3
3
3
3
3
2
2
3
3
3
3
3
3
3
3
3
3
3
3
3
3
3
2
2
2
2
2
2
2
2
2
2
2
2
2
2
2
2
2
2
2
2
2
2
2
2
2
2
2
2
2
2
2
2
2
2
2
2
2
2
2
2
2
2
2
2
2
2
2
2
2
2
2
2
2
2
2
2
2
2
2
2
2
2
2
2
2
2
2
2
2
2
2
2
2
2
2
2
2
2
2
2
2
2
2
2
2
2
2
2
2
2
2
2
2
2
2
2
2
2
2
2
2
2
2
2
2
2
2
2
2
2
2
2
2
2
2
2
2
2
2
2
2
2
2
2
2
2
2
2
2
2
2
2
2
2
1
0
0
0
0
0
0
0
0
0
0
0
0
0
0
0
0
0
0
0
0
0
0
0
1
1
1
1
1
1
1
1
1
1
1
1
1
1
0
0
0
0
0
0
0
0
0
0
0
0
0
0
0
1
1
1
1
1
1
1
1
1
1
1
1
1
1
1
1
1
1
1
1
1
1
1
1
1
1
1
1
1
1
1
1
1
1
1
1
1
1
1
1
1
1
1
1
1
1
1
1
1
1
1
1
1
1
1
1
1
1
1
1
1
1
1
1
1
1
1
1
1
1
1
1
1
1
1
1
1
1
2
2
2
2
2
2
2
2
2
2
2
2
2
2
2
2
2
2
1
1
1
1
1
1
1
1
1
1
1
1
1
1
1
1
1
1
1
1
1
1
1
1
2
4
4
4
4
4
4
4
4
4
4
4
4
4
4
4
4
4
4
4
4
4
4
4
4
4
4
4
4
4
4
4
4
4
4
4
4
4
4
4
4
3
3
3
3
3
3
3
3
3
3
3
3
3
3
3
3
3
3
3
3
3
3
3
3
3
4
4
4
4
4
4
4
4
4
4
4
5
5
6
7
7
7
7
7
7
7
7
7
7
7
6
6
7
7
7
8
8
8
8
8
8
8
8
8
8
8
8
8
8
8
8
8
8
8
8
8
8
8
8
8
8
7
8
8
8
8
8
8
8
8
8
8
8
8
8
8
8
8
8
8
8
9
9
9
9
9
9
9
9
9
9
9
9
9
9
9
9
9
9
9
9
9
9
9
9
9
9
9
9
9
9
9
9
9
9
9
9
10
10
11
11
11
11
12
12
12
12
12
12
12
12
12
12
12
12
12
12
11
11
11
11
11
11
11
11
11
11
11
11
11
11
11
11
11
11
11
11
11
11
11
11
11
11
11
11
11
10
10
9
9
11
11
11
11
11
11
11
12
12
14
15
15
15
15
15
15
14
14
14
14
14
14
14
14
14
14
13
12
12
12
12
12
12
12
12
12
12
12
12
12
12
12
12
13
13
13
13
13
13
13
13
13
13
13
13
13
13
13
12
12
12
12
12
12
12
12
12
12
10
10
10
10
10
10
10
10
10
10
10
10
11
11
11
11
11
11
12
12
13
13
13
14
14
14
14
14
14
13
13
13
18
18
17
17
17
19
19
23
23
25
26
26
27
27
27
27
30
29
31
31
31
31
31
31
32
33
36
36
36
36
39
39
39
39
41
41
41
41
42
41
41
41
41
41
41
42
42
42
42
42
41
41
41
41
42
42
41
40
40
40
40
40
40
40
40
40
40
40
40
40
40
40
40
40
40
40
40
40
40
40
40
40
40
40
40
40
39
39
39
39
39
39
39
39
39
39
39
39
39
39
39
39
39
39
39
39
39
39
39
39
39
38
37
37
37
37
37
37
37
37
37
37
37
37
36
35
36
36
36
36
36
36
36
36
36
36
35
35
35
35
35
35
35
35
34
34
34
34
34
32
32
32
32
32
32
32
32
32
27
27
25
25
24
25
25
25
25
25
25
25
25
24
23
22
21
21
21
21
21
20
20
19
19
19
19
19
19
18
18
18
18
18
18
18
18
18
17
17
16
16
15
14
14
14
14
15
15
15
15
15
16
16
16
16
16
16
15
15
14
14
14
16
17
16
16
18
18
18
18
18
17
17
17
17
17
18
18
18
18
18
18
18
18
18
18
18
18
17
17
17
16
16
16
16
16
16
16
16
16
16
15
15
15
15
15
15
14
14
14
14
14
14
15
15
15
15
15
15
15
15
15
15
15
15
15
15
15
15
15
15
15
15
15
15
15
15
16
15
15
15
15
15
15
15
15
15
14
14
14
14
13
13
13
13
13
13
13
13
13
13
13
13
13
13
12
12
12
12
12
11
13
13
14
14
14
15
15
15
15
16
16
16
16
16
16
15
15
16
16
16
16
16
16
16
16
17
17
16
16
15
15
15
15
15
15
15
15
15
15
15
15
14
13
13
13
14
14
14
14
14
14
14
14
14
14
14
14
14
14
14
14
14
14
14
14
14
14
14
13
13
13
13
13
13
13
13
13
13
13
13
13
13
13
13
13
13
13
13
13
12
11
11
11
11
12
12
12
12
12
12
12
12
12
12
12
12
12
11
11
11
11
11
11
11
11
11
11
11
11
10
10
11
11
11
12
11
13
13
13
13
17
19
19
19
19
19
19
19
20
20
20
20
21
18
18
18
18
18
18
18
18
18
18
18
18
18
18
18
18
18
18
18
19
19
19
19
19
19
18
18
18
18
18
18
18
18
18
18
18
18
18
18
18
18
18
18
18
18
18
18
18
18
18
18
18
18
18
18
18
18
17
16
16
16
16
16
16
16
16
17
18
18
19
19
20
20
20
20
20
20
20
20
20
20
20
20
20
20
20
20
20
21
21
21
21
21
21
22
23
23
23
24
23
23
23
23
25
25
25
25
24
24
23
23
23
23
23
23
23
23
23
23
23
23
23
23
22
22
22
22
22
22
20
20
20
21
21
21
21
21
21
21
20
21
19
19
19
19
19
19
19
18
18
18
18
19
19
20
20
20
20
20
20
20
20
20
20
20
21
21
21
21
21
21
22
22
22
23
23
22
22
22
22
22
22
22
22
21
21
21
21
21
21
21
21
21
21
20
20
19
19
19
18
18
18
18
18
18
18
18
18
18
18
18
18
18
18
18
18
18
18
18
18
18
17
17
17
17
17
17
17
16
15
15
15
15
15
15
15
15
15
15
15
14
14
14
13
13
14
14
14
14
14
14
14
14
15
15
15
15
15
15
15
15
15
15
15
15
15
15
15
15
15
14
14
14
14
14
14
14
14
14
14
14
14
13
13
13
13
13
13
13
12
12
11
12
11
11
11
11
11
11
11
12
12
12
12
13
13
13
13
13
13
13
13
13
13
13
14
15
15
15
15
15
14
14
13
13
13
13
13
12
12
12
12
12
12
12
12
13
12
11
11
11
11
11
11
10
9
9
9
9
9
9
9
9
9
9
9
9
9
9
9
9
9
9
9
9
9
9
9
9
9
9
9
9
9
9
9
9
9
9
9
9
9
9
9
9
9
9
9
9
9
9
9
9
9
9
9
9
9
9
9
9
8
8
7
7
7
7
7
7
7
7
7
7
7
7
7
8
8
8
8
7
7
7
7
7
7
6
6
6
6
6
6
6
6
6
6
7
7
7
7
7
7
7
7
7
7
7
7
7
7
7
7
7
7
7
7
7
6
6
6
6
6
6
6
6
6
6
6
6
6
6
6
6
6
6
6
6
6
6
6
6
6
6
6
6
6
6
6
6
6
6
6
6
6
5
5
5
5
5
5
5
5
5
5
5
5
5
5
5
5
5
5
4
3
2
2
2
2
2
2
2
2
1
0
0
0
0
0
0
0
0
0
0
0
0
0
0
0
0
0
0
0
0
0
0
0
0
0
0
0
0
0
0
0
0
0
0
0
0
0
0
0
0
0
0
0
0
0
0
0
0
0
0
0
0
0
0
0
0
0
0
0
0
0
0
0
1
1
1
1
1
1
1
1
1
1
1
2
2
2
2
2
2
2
2
2
2
2
3
3
3
3
3
3
3
3
3
3
3
3
3
3
2
2
2
2
2
2
2
2
2
2
2
2
2
2
2
2
2
2
2
2
2
2
2
2
2
2
2
2
2
2
2
2
2
2
2
2
2
2
2
2
2
2
2
2
2
2
2
2
2
2
2
2
2
2
2
2
2
2
2
2
2
2
2
2
2
2
2
2
2
2
2
2
2
2
2
2
2
2
2
2
2
2
2
2
2
3
3
3
2
2
2
2
2
2
2
2
2
3
3
3
3
3
3
3
3
3
2
1
1
1
1
1
1
1
1
1
1
1
1
1
1
1
1
1
1
1
1
1
1
2
2
2
2
2
2
2
2
2
2
2
2
2
2
2
2
2
2
2
2
2
2
2
2
2
2
2
2
2
2
2
2
2
2
2
2
2
2
2
2
2
2
2
2
2
2
2
2
2
2
2
2
2
2
2
2
2
2
2
2
2
2
2
2
2
2
2
2
2
2
2
2
2
2
2
2
2
2
2
2
2
2
2
2
2
2
2
2
2
2
2
2
2
2
2
2
2
3
3
3
3
3
3
3
3
3
3
3
3
3
3
3
3
3
3
3
3
3
3
3
2
2
2
2
2
2
2
2
1
1
1
1
1
0
0
0
0
0
1
2
2
2
3
3
3
3
3
3
4
4
4
4
4
4
4
4
4
4
5
5
5
5
5
5
5
5
5
5
5
5
5
5
5
5
5
5
5
5
5
5
5
5
5
5
5
5
5
5
5
5
5
5
5
5
5
5
5
5
5
5
5
5
5
5
5
5
4
4
4
4
4
4
4
4
4
4
4
4
4
4
4
4
4
4
4
4
4
4
4
4
4
4
4
4
4
4
4
4
4
4
4
4
4
4
4
4
4
4
4
4
4
4
4
4
4
4
4
4
4
4
4
4
4
4
4
4
4
4
4
4
4
4
4
4
5
5
4
4
4
4
4
4
4
3
3
3
3
3
3
3
3
3
3
3
3
2
2
2
1
1
1
1
1
1
1
1
1
1
1
1
1
1
0
0
0
0
0
0
0
0
0
0
0
0
0
0
0
0
0
0
0
0
0
0
0
0
0
0
0
0
0
0
0
0
0
0
0
0
0
0
0
0
0
0
0
0
0
0
0
0
0
0
0
0
0
0
0
0
0
0
0
0
0
0
0
0
0
0
0
0
0
0
0
0
0
0
0
0
0
0
0
0
0
0
0
0
0
0
0
0
0
0
0
0
0
0
0
0
0
0
0
0
0
0
0
0
0
0
0
0
0
0
0
0
0
0
0
0
0
0
0
0
0
0
0
0
0
0
0
0
0
0
0
0
0
0
0
0
0
0
0
0
0
0
0
0
0
0
0
0
0
0
0
0
0
0
0
0
0
0
0
0
0
0
0
0
0
0
0
0
0
0
0
0
0
0
0
0
0
0
0
0
0
0
0
0
0
0
0
0
0
0
0
0
0
0
0
0
0
0
0
0
0
0
0
0
1
1
1
1
1
1
1
1
1
1
1
1
1
1
1
1
1
1
1
1
1
1
1
1
1
1
1
1
1
1
1
1
1
1
1
1
1
1
1
1
1
1
1
1
1
1
1
1
1
1
1
1
1
1
1
1
1
1
1
1
1
1
1
1
1
1
1
1
1
1
1
1
1
1
1
1
1
1
1
1
1
1
1
1
1
1
1
1
1
1
1
1
1
1
1
1
1
1
1
1
1
1
1
1
1
1
1
1
1
1
1
1
1
1
1
1
1
1
1
1
1
1
1
1
1
1
1
1
1
1
1
1
1
1
1
1
1
1
1
1
1
1
1
1
1
1
1
1
1
1
1
1
1
1
1
1
0
0
0
0
0
0
0
0
0
0
0
0
0
0
0
0
0
0
0
0
0
0
0
0
0
0
0
0
0
0
0
0
0
0
0
0
0
0
0
0
0
0
0
0
0
0
0
0
0
0
0
0
0
0
0
0
0
0
0
0
0
0
0
0
0
0
0
0
0
0
0
0
0
0
0
0
0
0
0
0
0
0
0
0
0
0
0
0
0
0
0
0
0
0
0
0
0
0
0
0
0
0
0
0
0
0
0
0
0
0
0
0
0
0
0
0
0
0
0
0
0
0
0
0
0
0
0
0
0
0
0
0
0
0
0
0
0
0
0
0
0
0
0
0
0
0
0
0
0
0
0
0
0
0
0
0
0
0
0
0
0
0
0
0
0
0
0
0
1
1
1
1
1
1
1
1
1
1
1
1
1
1
1
1
1
1
1
1
1
1
1
1
1
1
1
1
1
1
1
1
1
1
1
1
1
1
1
1
1
1
1
1
1
1
1
1
1
1
1
1
1
0
0
0
0
0
0
0
0
0
0
0
0
0
0
0
0
0
0
0
0
0
0
0
0
0
0
0
0
0
0
0
0
0
0
0
0
0
0
0
0
0
0
0
0
0
0
0
0
0
0
0
0
0
0
0
0
0
0
0
0
0
0
0
0
0
0
0
0
0
0
0
0
0
0
0
0
0
0
0
0
0
0
0
0
0
0
0
0
0
0
0
0
0
0
0
0
0
0
0
0
0
0
0
0
0
0
0
0
0
0
0
0
0
0
0
0
0
0
0
0
0
0
0
0
0
0
0
0
0
0
0
0
0
0
0
0
0
0
0
0
0
0
0
0
0
0
0
0
0
0
0
0
0
0
0
0
0
0
0
0
0
0
0
0
0
0
0
0
0
0
0
0
0
0
0
0
0
0
0
0
0
0
0
0
0
0
0
0
0
0
0
0
0
0
0
0
0
0
0
0
0
0
0
0
0
0
0
0
0
0
1
1
1
1
1
1
1
1
1
1
0
0
0
0
0
0
0
0
0
0
0
0
0
0
0
0
0
0
0
0
0
0
0
0
0
0
0
0
0
0
0
0
0
0
0
0
0
0
0
0
0
0
0
0
0
0
0
0
0
0
0
0
0
0
0
0
0
0
0
0
0
0
0
0
0
0
1
2
2
2
2
2
2
2
2
2
2
2
2
2
2
2
2
2
2
2
2
2
2
2
2
2
2
2
2
2
2
2
2
2
2
2
2
2
2
2
2
2
2
2
2
2
2
2
2
2
2
2
2
2
2
2
2
2
2
2
2
2
2
2
2
2
2
2
2
2
2
2
2
2
2
2
2
2
2
2
2
2
2
2
2
2
2
2
2
1
1
1
1
1
1
1
1
1
1
1
2
2
2
2
2
2
2
2
2
2
2
2
2
2
2
2
2
2
2
2
2
2
2
2
2
2
2
2
2
2
2
2
2
2
2
2
2
3
3
3
3
3
3
3
4
4
4
4
4
4
5
5
5
6
5
5
5
5
5
5
5
5
5
5
5
5
5
5
6
6
7
7
7
7
7
7
7
7
7
7
7
7
7
7
7
7
7
7
7
7
6
6
6
6
6
6
6
6
6
6
6
6
6
6
6
6
6
6
6
6
6
6
6
6
6
6
6
6
6
6
6
6
6
6
6
6
6
6
6
6
6
6
6
6
6
6
6
6
6
6
6
6
6
6
6
6
6
6
6
6
6
6
6
6
6
6
6
6
6
6
6
6
6
6
6
6
6
6
6
6
6
6
6
6
6
6
6
6
6
6
4
4
4
4
4
4
4
4
4
4
4
3
3
3
3
3
3
3
3
3
3
3
3
3
3
3
2
2
2
1
1
1
1
1
1
1
1
1
1
1
1
1
1
1
1
1
1
1
1
1
2
2
2
2
2
2
2
2
2
2
2
2
2
2
2
2
2
2
2
1
1
1
1
1
1
1
1
1
1
1
1
1
1
1
1
1
1
1
1
1
1
1
1
1
1
1
1
1
1
1
1
1
1
1
1
1
1
1
1
1
1
1
1
1
1
1
1
1
1
1
1
1
1
1
1
1
1
2
2
2
2
2
2
2
2
2
2
2
2
2
2
1
1
1
1
1
1
1
1
1
1
1
1
1
1
1
1
1
1
1
1
1
1
1
1
0
0
0
0
0
0
0
0
0
0
0
0
0
0
0
0
0
0
0
0
0
0
0
0
0
0
0
0
0
0
0
0
0
0
0
0
0
0
0
0
0
0
0
0
0
0
0
0
0
0
0
0
0
0
0
0
0
0
0
0
0
0
0
0
0
0
0
0
0
0
0
0
0
0
0
0
0
0
0
0
0
0
0
0
0
0
0
0
0
0
0
0
0
0
0
0
0
0
0
0
0
0
0
0
0
0
0
0
0
0
0
0
0
0
0
0
0
0
0
0
0
0
0
0
0
0
0
0
0
0
0
0
0
0
0
0
0
0
0
0
0
0
0
0
0
0
0
0
0
0
0
0
0
0
0
0
0
0
0
0
0
0
0
0
0
0
1
1
1
1
1
1
1
1
1
1
1
1
1
1
1
1
1
1
1
1
1
1
1
1
1
1
1
1
1
1
1
1
1
1
1
1
1
1
1
1
1
1
1
1
1
1
1
1
1
1
1
1
1
1
1
1
1
1
1
1
1
1
1
1
1
1
1
1
1
1
1
1
1
1
1
1
1
1
1
1
1
2
2
2
2
2
2
2
2
2
2
2
2
2
2
2
2
2
2
2
2
2
2
2
2
2
2
2
2
2
2
2
2
2
2
2
2
2
2
2
2
2
1
1
1
1
1
1
1
1
1
1
1
1
1
1
1
1
1
1
1
1
1
1
1
1
1
1
1
1
2
2
2
1
1
1
1
1
1
1
1
1
1
1
1
1
1
1
1
1
1
1
1
1
1
1
1
1
1
1
1
1
1
1
1
1
1
1
1
1
1
1
1
0
0
0
0
0
0
0
0
0
0
0
0
0
0
0
0
0
0
0
0
0
0
0
0
0
0
0
0
0
0
0
0
0
0
0
0
0
0
0
0
0
0
0
0
0
0
0
0
0
0
0
0
0
0
0
0
0
0
0
0
0
0
0
0
0
0
0
0
0
0
0
0
0
0
0
0
0
0
0
0
0
0
0
0
0
0
0
0
0
0
0
0
0
0
0
0
0
0
0
0
0
0
0
0
0
0
0
0
0
0
0
0
0
0
0
0
0
0
0
0
0
0
0
0
0
0
0
0
0
0
0
0
0
0
0
0
0
0
0
0
0
0
0
0
0
0
0
0
0
0
0
0
0
0
0
0
0
0
0
0
0
0
0
0
0
0
0
0
0
0
0
0
0
0
0
0
0
0
0
0
0
0
0
0
0
0
0
0
0
0
0
0
0
0
0
0
0
0
0
0
0
0
0
0
0
0
0
0
0
0
0
0
0
0
0
0
0
0
0
0
0
0
0
0
0
0
0
0
0
0
0
0
0
0
0
0
0
0
0
0
0
0
0
0
0
0
0
0
0
0
0
0
0
0
1
1
1
1
1
1
1
1
1
1
1
1
1
1
1
1
1
1
1
1
1
1
1
1
1
1
1
1
2
2
2
2
2
2
2
2
2
2
2
2
2
2
2
2
2
2
2
2
2
2
2
2
2
2
2
2
2
2
2
2
2
2
2
2
2
2
2
2
2
2
2
2
2
2
2
2
2
2
2
2
2
2
2
2
2
2
2
2
2
2
2
2
2
2
2
2
2
2
2
2
2
2
2
2
2
2
2
2
2
2
2
2
2
2
2
2
2
2
2
2
2
2
2
2
2
2
2
2
2
2
2
1
1
1
1
1
1
1
1
1
1
1
1
1
1
1
1
1
1
1
0
0
0
0
0
0
0
0
0
0
0
0
0
0
0
0
0
0
0
0
0
0
0
0
0
0
0
0
0
0
0
0
0
0
0
0
0
0
0
0
0
0
0
0
0
0
0
0
0
0
0
0
0
0
0
0
0
0
0
0
0
0
0
0
0
0
0
0
0
0
0
0
0
0
0
0
0
0
0
0
0
0
0
0
0
0
0
0
0
0
0
0
0
0
0
0
0
1
1
0
0
0
0
0
0
0
0
0
0
0
0
0
0
0
0
0
0
0
0
0
0
0
0
0
0
0
0
0
0
0
0
0
0
0
0
0
0
0
0
0
0
0
0
0
0
0
0
0
0
0
0
0
0
0
1
1
1
1
1
1
1
1
1
1
1
1
1
1
1
1
1
1
1
1
1
1
1
1
1
1
1
1
1
1
1
1
1
1
1
1
1
1
1
1
1
1
1
1
1
1
1
1
1
1
0
1
1
3
4
4
4
6
6
6
6
6
8
8
8
8
8
8
8
8
8
8
8
8
8
8
8
8
8
8
8
8
8
8
8
8
8
9
9
9
9
9
9
9
9
9
9
9
9
10
10
10
10
10
10
10
10
10
10
10
10
10
10
10
10
10
10
10
10
10
10
10
10
10
10
10
10
10
10
10
10
10
10
10
10
10
10
10
10
10
10
10
10
10
10
10
10
10
10
10
10
9
9
9
9
9
9
9
9
9
9
9
9
9
9
9
9
9
8
8
8
8
8
8
8
8
8
8
8
8
7
7
7
7
7
7
7
7
6
6
6
6
6
6
6
6
6
6
6
6
5
5
5
6
6
6
6
6
6
6
6
6
6
6
4
4
4
4
4
4
4
4
4
4
4
4
4
4
4
4
4
4
4
3
3
3
2
2
2
2
2
2
2
1
1
1
1
1
1
1
1
1
1
1
1
1
1
1
1
1
1
1
1
2
2
2
2
2
2
2
2
2
2
2
2
2
2
2
2
2
2
2
2
2
2
2
2
2
2
2
2
2
2
2
2
2
2
2
2
2
2
2
2
2
2
2
2
2
2
2
2
2
2
2
2
2
2
2
2
2
2
2
2
2
2
2
1
1
1
1
1
2
2
2
2
2
2
2
2
2
2
2
2
2
2
2
2
2
2
2
2
2
2
2
2
2
2
2
2
2
2
2
2
2
2
2
1
1
1
1
1
1
1
1
1
1
1
1
1
1
1
1
1
1
1
1
1
1
1
1
1
1
1
1
1
1
1
1
1
1
1
1
2
2
2
2
2
2
2
3
3
3
3
4
4
4
4
5
6
6
6
6
6
6
7
7
7
7
7
7
7
6
6
6
6
6
6
6
6
6
6
6
6
6
6
6
6
6
6
6
6
6
6
6
6
6
6
6
6
6
6
6
6
6
7
7
7
7
7
7
7
7
7
7
7
7
7
7
7
9
9
9
9
9
9
8
8
8
8
8
8
8
8
8
8
8
8
8
8
8
8
8
8
8
8
8
8
8
8
8
8
8
8
8
8
8
8
8
8
8
7
7
7
7
7
7
7
7
7
6
6
6
6
6
6
6
6
6
6
6
6
6
6
6
6
6
6
6
6
6
6
6
6
6
6
5
5
5
5
5
5
4
4
4
4
3
3
3
3
3
3
3
3
3
3
3
3
3
3
3
3
3
3
3
3
3
3
3
3
3
3
3
3
3
3
3
3
3
3
3
3
3
3
3
3
3
3
3
3
3
3
3
3
3
3
3
3
3
3
3
3
3
3
3
3
3
3
3
3
3
3
3
3
3
3
3
3
3
3
3
3
3
3
3
3
3
3
3
3
3
3
3
3
3
3
3
3
3
3
3
3
3
3
2
2
2
1
1
1
1
1
1
1
1
1
2
2
1
1
1
1
1
2
2
2
2
2
2
2
2
2
2
2
1
1
1
1
1
1
1
1
1
1
1
1
1
1
1
1
1
1
1
1
1
1
1
1
1
1
1
1
1
1
1
1
1
1
1
1
1
1
1
1
1
3
3
3
3
3
3
3
3
3
3
3
4
4
5
5
6
6
6
6
6
6
6
6
6
6
6
6
6
6
6
6
6
6
6
6
6
6
6
6
6
6
6
6
6
6
6
6
6
7
7
7
7
7
7
7
7
7
7
7
6
6
6
6
6
6
6
7
7
7
7
7
7
7
7
7
7
7
8
8
8
8
8
8
8
8
8
8
8
8
8
8
8
8
8
8
8
8
8
8
9
9
9
9
9
10
10
10
11
11
11
11
10
10
10
9
9
9
9
9
9
9
9
9
9
9
9
9
9
9
9
9
9
9
9
9
9
9
9
9
9
9
9
9
10
10
10
10
10
10
10
10
10
10
10
10
11
11
11
11
11
11
11
11
11
11
11
12
12
12
12
12
12
12
12
12
12
12
12
12
12
12
12
13
12
13
14
15
15
16
17
17
18
18
18
18
18
18
18
18
18
22
22
22
22
22
22
22
22
23
23
23
23
21
21
21
20
20
20
20
20
20
20
20
19
19
19
19
19
19
19
19
22
22
22
22
23
23
23
23
23
23
23
23
23
23
23
23
23
23
23
23
23
23
23
23
23
23
23
23
23
23
21
21
21
21
23
23
24
24
24
24
24
24
24
24
24
24
24
24
23
24
24
24
23
23
23
23
23
23
23
23
23
23
23
23
23
22
22
22
22
22
22
22
22
21
20
20
20
20
19
19
19
19
19
19
18
18
18
18
18
18
18
18
18
18
18
18
18
18
18
18
18
18
18
18
18
18
18
18
18
18
18
18
18
18
18
18
18
18
17
17
17
17
17
17
18
18
18
18
18
18
18
18
18
18
18
18
18
18
18
18
18
17
17
17
17
17
17
16
16
15
15
15
15
14
14
14
14
14
14
14
14
14
14
14
14
14
14
14
13
13
13
13
13
13
13
13
13
12
12
11
11
11
11
11
11
11
11
13
13
13
13
12
12
11
11
11
13
12
12
12
12
12
12
12
12
11
11
11
11
11
11
11
11
10
10
10
10
10
10
10
10
10
10
10
10
10
10
10
9
9
9
9
9
9
9
9
9
9
9
9
9
9
9
9
9
9
9
9
9
9
9
8
8
8
7
7
7
7
7
7
7
7
7
7
8
8
8
8
8
8
8
8
8
8
8
8
8
8
8
8
8
8
8
8
8
8
8
8
8
8
8
8
8
8
8
8
8
8
8
8
8
8
8
8
8
8
7
7
7
6
6
7
7
7
7
7
7
7
7
7
7
7
6
6
6
5
5
5
5
5
5
5
5
5
4
5
5
5
5
5
5
5
5
5
5
6
6
6
6
6
6
6
6
6
6
6
6
6
6
6
6
6
6
6
6
6
6
6
6
6
6
6
6
6
6
6
6
6
6
6
6
6
6
4
4
4
4
4
4
4
4
4
3
3
3
3
3
3
3
3
3
3
3
3
3
3
3
3
3
3
3
3
3
3
3
3
3
3
3
3
3
3
3
3
3
3
3
3
3
3
3
3
3
3
3
3
3
3
3
3
3
3
3
3
3
3
3
3
3
3
3
3
3
3
3
3
3
3
3
3
3
3
3
3
3
3
3
3
3
3
3
3
2
2
1
1
1
1
1
0
1
1
1
1
1
1
1
1
1
1
1
1
1
1
1
1
1
1
1
1
1
1
1
1
1
1
1
1
1
1
1
1
1
1
1
1
1
1
1
1
1
1
1
1
1
1
1
1
1
1
1
1
1
1
1
1
1
1
1
1
1
1
1
1
1
1
1
2
2
2
2
3
3
3
3
3
3
3
3
3
3
3
3
3
4
4
4
4
4
3
3
3
3
3
4
4
4
4
4
4
4
4
4
4
5
5
5
5
5
5
5
5
5
6
6
6
6
6
6
6
6
6
6
7
7
7
7
7
7
8
8
8
8
8
8
8
8
8
8
8
8
8
8
8
8
8
9
9
9
9
9
9
9
9
9
9
9
9
9
9
9
9
9
9
9
9
9
9
10
10
10
10
10
10
10
10
10
10
10
10
10
11
11
12
12
12
12
12
12
12
12
12
12
12
12
12
12
12
12
12
12
12
12
12
12
12
12
12
12
12
12
12
12
12
12
12
12
12
12
12
12
12
13
13
15
14
14
15
15
15
15
15
15
15
14
14
14
14
14
13
14
14
15
15
15
15
15
15
15
15
13
13
14
15
15
15
15
16
16
16
16
16
16
16
16
16
16
16
15
15
15
15
15
14
14
14
14
14
14
14
14
14
14
14
14
14
14
13
12
12
12
12
12
12
12
12
12
12
12
12
12
12
12
12
12
12
12
12
12
12
12
12
12
12
12
12
12
12
12
12
12
12
12
12
12
12
12
12
12
12
12
12
12
12
12
12
12
12
12
12
12
12
12
12
12
12
12
12
12
12
11
11
11
11
10
10
10
10
9
9
9
9
9
9
9
9
9
9
9
9
9
9
9
8
8
8
9
9
10
10
11
11
11
10
10
8
8
10
10
8
8
8
9
9
9
10
10
11
11
11
11
12
12
12
12
11
11
11
11
11
11
11
11
11
11
11
11
10
10
10
10
10
10
10
10
10
10
10
10
10
10
10
10
10
10
10
10
10
9
9
9
9
9
9
9
9
9
9
9
9
9
9
9
9
9
9
9
9
9
9
9
9
9
9
9
9
9
9
9
9
9
9
9
9
9
9
9
9
9
9
9
9
9
9
9
9
9
9
9
9
9
9
9
9
9
9
9
9
9
9
8
8
8
7
6
6
6
6
6
6
5
5
5
5
5
5
6
6
6
6
6
6
6
6
6
6
6
6
6
6
6
5
5
5
5
5
4
4
4
4
4
4
4
4
4
4
4
4
4
3
3
3
3
3
3
3
3
3
3
3
3
3
3
3
3
3
3
3
3
3
3
3
3
3
3
3
3
3
3
3
3
3
3
3
3
3
3
3
3
3
3
3
3
3
3
3
3
3
3
3
3
3
3
3
3
3
2
2
2
2
2
2
2
2
2
2
2
2
2
2
2
0
0
0
0
0
0
0
0
0
0
0
0
0
0
0
0
0
0
0
0
0
0
0
0
0
0
0
0
0
0
0
0
0
0
0
0
0
0
0
0
0
0
0
0
0
0
0
0
0
0
0
0
0
0
0
0
0
0
0
0
0
0
0
0
0
0
0
0
0
0
0
0
0
0
0
0
0
0
0
0
0
0
0
0
0
0
0
0
0
0
0
0
0
0
0
0
0
0
0
0
0
0
0
0
0
0
0
0
0
0
0
1
1
1
1
1
1
1
1
1
1
1
1
1
1
1
1
1
1
1
1
1
1
1
1
1
1
1
1
1
1
1
1
1
1
1
1
1
1
1
1
1
1
1
1
1
1
1
1
1
1
1
1
1
1
1
1
1
1
1
1
1
1
1
1
1
1
1
1
1
1
1
1
1
1
1
1
1
1
1
1
1
1
1
1
1
1
1
1
1
1
1
1
1
1
1
1
1
1
1
1
1
1
1
1
1
1
1
1
1
1
1
1
1
1
1
1
1
1
1
1
1
1
1
1
1
1
1
1
0
0
0
0
0
0
0
0
0
0
0
0
0
0
0
0
1
1
1
0
0
0
0
0
0
0
0
0
0
0
0
0
0
0
0
1
1
1
2
2
2
2
2
2
2
2
2
2
2
2
2
2
2
2
2
2
2
2
2
2
2
2
2
2
2
2
3
3
3
3
3
3
3
3
3
3
3
3
3
3
3
3
3
3
3
3
3
3
3
3
3
3
3
3
3
3
3
3
3
3
3
3
3
3
3
3
3
3
3
3
3
3
3
3
3
3
3
3
3
3
3
3
2
2
2
2
2
2
2
2
2
2
2
2
1
1
1
1
1
1
1
1
1
1
1
1
1
1
1
1
1
1
1
1
1
1
1
1
1
1
1
1
1
1
1
1
1
1
1
2
2
2
2
2
2
2
2
2
2
2
2
2
2
2
2
2
2
2
2
2
2
2
2
2
2
2
2
2
2
2
2
2
2
2
2
2
2
2
2
2
2
2
2
1
1
1
1
1
1
1
1
1
1
1
1
1
1
1
1
1
1
1
1
1
1
1
1
1
1
1
1
1
1
1
1
1
1
1
1
1
1
1
1
1
1
1
1
1
1
1
1
1
1
1
1
1
1
1
1
1
1
1
0
0
0
0
0
0
0
0
0
0
0
0
0
0
0
0
0
0
0
0
0
0
0
0
0
0
0
0
0
0
0
0
0
0
1
1
1
1
1
1
1
1
1
1
1
1
1
1
1
1
1
1
1
1
1
1
1
1
1
1
1
1
1
1
1
1
1
1
1
2
2
2
2
2
2
2
2
2
2
2
2
2
2
2
2
2
2
2
2
2
2
2
2
2
2
2
2
2
2
2
2
2
2
2
2
2
2
2
2
2
2
2
2
2
2
2
3
3
3
3
3
3
3
3
3
3
3
3
3
3
3
3
3
3
3
3
3
3
3
3
3
3
3
3
3
3
3
3
3
2
2
2
2
2
2
2
2
2
2
2
2
2
2
2
2
2
2
2
2
2
2
2
2
2
2
1
1
1
1
1
2
2
2
2
2
2
2
2
2
2
2
2
2
2
2
2
2
2
2
2
2
2
2
2
2
2
2
2
2
2
2
2
2
2
2
2
2
2
2
2
2
2
2
2
2
2
2
2
2
2
2
2
2
2
2
2
2
2
1
1
1
1
1
1
1
1
1
1
1
1
2
2
1
1
1
1
1
1
1
1
1
1
1
1
1
1
1
1
1
2
2
2
2
2
3
3
3
4
4
4
4
4
4
4
4
4
4
4
4
4
4
4
4
4
4
4
4
4
4
4
4
4
4
4
4
4
4
4
4
4
4
4
4
4
4
4
4
4
4
4
4
4
4
4
4
4
4
4
4
4
4
4
4
4
4
4
4
4
4
4
3
3
3
3
3
3
3
3
4
4
4
4
4
4
4
4
4
4
4
4
4
4
4
5
6
6
6
6
6
6
6
6
6
6
6
6
6
6
6
6
6
6
6
6
6
6
6
6
6
6
6
6
6
6
6
6
6
6
6
6
6
6
6
6
5
5
5
4
4
4
4
4
4
4
4
4
4
4
4
4
4
4
4
4
4
4
4
4
4
4
3
3
3
3
3
3
3
3
3
3
3
3
3
3
3
3
3
3
3
3
3
3
3
3
3
3
3
3
3
3
3
3
3
3
3
3
3
3
3
2
2
2
2
2
2
2
2
2
2
2
2
2
2
2
2
2
2
2
2
2
2
2
2
2
2
2
2
2
2
2
3
3
3
3
4
3
3
3
3
4
4
4
4
4
4
4
4
4
4
4
4
4
4
4
4
4
4
4
4
4
4
4
4
4
4
4
4
3
3
3
3
3
3
3
3
3
3
3
2
2
2
2
3
3
3
3
4
4
4
4
4
4
4
4
4
4
4
4
5
5
6
6
6
6
6
7
7
7
7
7
8
8
8
8
8
8
8
8
8
8
9
9
9
9
9
9
9
9
9
9
9
9
8
8
8
8
8
8
8
8
8
8
8
8
8
8
8
8
8
8
8
8
8
8
8
8
8
8
8
8
8
9
9
9
9
9
9
9
9
9
9
8
7
7
7
7
7
7
7
7
7
7
7
7
7
7
7
7
8
8
8
8
8
7
7
7
7
7
7
7
7
7
7
7
7
7
7
7
7
8
8
8
8
8
8
8
8
8
8
8
8
8
8
8
8
8
8
8
8
8
8
8
8
7
7
7
7
6
6
5
5
5
5
5
4
4
4
4
4
4
4
4
4
4
4
4
4
4
5
5
5
5
5
5
5
5
5
5
5
5
5
5
5
5
5
5
5
5
5
5
5
5
5
5
5
5
5
5
5
5
5
5
5
5
5
6
7
7
7
6
6
6
6
6
6
6
6
6
6
6
6
6
6
6
6
6
6
6
6
6
6
6
7
7
7
7
8
8
8
8
8
8
8
6
6
6
6
6
6
6
6
6
6
6
6
6
6
6
6
6
6
6
6
7
7
7
7
7
7
7
7
7
7
7
7
7
7
7
7
7
7
7
7
7
7
7
7
7
7
7
7
7
7
7
7
7
7
7
7
7
6
6
6
6
6
6
6
5
5
5
5
5
4
4
4
4
4
4
4
4
4
4
4
4
4
4
4
4
4
4
4
4
4
6
6
6
6
6
6
6
6
6
6
6
6
6
6
6
7
7
7
7
7
7
7
7
7
7
7
7
7
7
7
7
6
6
6
7
7
7
7
7
7
7
7
6
5
5
5
6
6
6
6
6
6
6
5
5
5
5
5
5
5
5
6
6
6
6
6
6
6
6
6
6
6
6
6
6
6
6
6
6
6
6
6
6
6
6
6
6
6
6
6
6
6
6
6
6
6
6
6
5
4
4
4
4
4
4
4
4
4
4
4
5
5
5
5
6
6
6
6
6
6
6
6
6
6
6
8
9
9
9
10
10
10
10
10
10
10
10
10
10
10
10
10
10
10
10
10
10
10
10
10
10
10
10
10
10
10
10
10
10
10
10
10
10
10
10
10
10
11
11
11
13
13
13
13
13
13
13
13
13
13
13
13
13
13
13
13
14
14
14
14
16
16
16
19
20
23
23
23
23
24
25
25
25
25
25
25
25
25
25
25
25
25
25
25
25
25
24
24
24
24
24
24
24
24
24
24
24
23
24
24
23
23
23
23
23
23
23
23
23
23
23
23
23
23
23
23
23
23
23
23
23
23
23
23
23
23
23
23
23
22
21
21
21
21
21
21
21
21
21
21
21
21
21
21
21
21
21
21
22
22
22
22
22
22
22
22
22
21
21
21
21
21
21
21
21
21
21
21
21
23
23
23
23
24
23
24
24
26
29
34
34
33
33
33
36
35
35
37
37
37
37
37
41
41
43
43
48
51
50
54
57
61
61
63
65
65
65
65
63
62
62
64
64
64
66
67
68
68
68
68
69
71
74
74
74
74
74
74
74
74
74
74
74
73
73
72
72
72
72
72
72
72
72
72
72
72
72
72
72
72
72
72
72
72
72
72
71
71
71
72
72
72
72
72
74
73
73
72
72
72
72
72
72
72
72
73
73
73
72
72
71
71
71
71
71
70
70
71
71
71
72
72
71
71
72
72
72
72
72
72
72
72
73
73
73
75
75
76
76
76
76
78
73
71
70
70
70
70
69
69
69
69
68
68
68
68
68
68
67
67
65
65
65
64
63
63
63
63
62
60
60
57
56
56
57
57
58
59
59
59
57
57
57
57
58
60
60
60
59
59
58
58
58
58
57
57
55
54
54
55
55
54
54
54
54
51
51
50
50
50
48
46
45
44
44
43
41
41
40
42
41
41
41
38
38
39
37
37
37
38
37
37
35
35
35
35
33
33
33
33
33
35
35
35
35
33
33
34
34
34
34
34
34
35
34
34
35
36
37
36
36
36
36
35
35
35
33
33
32
32
32
32
33
33
35
36
34
33
33
33
34
34
34
35
35
35
35
35
35
35
35
34
34
32
32
32
32
32
32
32
32
32
32
32
32
32
32
32
32
32
33
34
33
33
33
34
32
33
33
31
31
31
31
31
31
31
30
30
30
30
29
29
29
29
29
29
29
29
29
29
29
29
29
29
28
28
28
28
28
28
28
27
27
27
26
26
26
26
26
26
26
26
26
26
26
26
26
26
26
26
26
26
25
24
24
24
24
24
24
24
24
24
24
24
24
24
23
24
25
31
36
41
44
45
46
46
46
46
46
47
47
47
48
46
47
48
48
48
50
51
52
52
51
51
51
51
51
51
51
52
52
52
54
53
53
52
51
53
53
53
53
53
53
53
52
52
52
52
52
52
52
53
53
53
53
52
52
52
52
52
52
51
50
49
48
48
48
48
48
48
48
48
48
48
48
48
48
48
49
48
50
51
51
51
52
54
53
53
53
53
53
52
52
52
52
53
53
53
55
55
55
55
55
55
55
55
55
59
59
59
59
59
59
60
60
62
62
63
62
62
61
60
60
61
61
61
60
61
61
61
61
60
60
60
58
58
58
57
56
55
55
55
55
55
55
53
53
53
51
51
50
48
48
47
46
46
46
46
46
46
46
45
46
47
47
46
46
46
46
46
48
48
48
48
48
47
47
47
47
47
47
47
46
42
42
42
42
42
42
42
40
39
38
38
37
37
37
37
36
36
36
36
36
35
37
37
40
40
41
41
41
41
43
43
44
44
44
43
43
43
42
42
40
39
39
43
44
43
46
47
47
47
47
47
47
47
47
47
47
45
44
44
44
43
43
43
43
43
43
43
45
45
45
45
45
45
45
44
44
44
44
44
45
45
45
42
42
45
45
45
45
41
41
42
41
41
42
44
46
50
49
50
50
48
48
48
48
48
48
48
47
47
47
47
47
47
47
47
47
47
47
47
47
47
47
47
47
46
46
46
46
46
46
46
46
46
46
44
44
44
44
44
44
44
44
44
44
44
44
44
44
44
42
42
41
41
41
41
41
41
41
41
41
40
38
38
38
38
38
38
38
38
38
38
38
38
37
37
36
36
36
36
36
36
36
36
36
34
34
34
35
35
33
30
31
30
30
30
31
30
30
29
27
27
27
26
26
26
26
26
26
26
26
26
26
26
26
26
26
26
25
25
26
25
25
25
25
23
24
23
23
23
23
23
23
21
23
23
23
21
21
20
20
21
21
21
21
21
20
24
27
31
32
33
33
33
32
32
34
34
34
35
36
38
41
42
42
42
42
42
42
42
42
42
42
42
42
42
42
42
42
42
42
42
42
42
42
42
42
42
42
41
41
41
40
40
40
38
38
38
38
38
38
38
38
39
39
39
39
39
39
39
39
40
39
39
39
38
38
38
38
38
38
37
37
38
38
38
38
38
38
38
38
38
39
39
39
39
39
40
40
40
40
40
40
38
38
38
39
40
40
39
39
39
39
39
39
39
39
40
41
40
40
39
39
39
39
38
37
37
36
36
36
37
37
37
37
37
38
38
38
38
38
38
38
38
38
38
38
38
38
37
37
35
35
35
36
36
37
37
37
38
38
37
37
37
37
37
37
37
37
37
37
35
35
35
35
34
34
34
34
34
35
35
36
36
36
35
35
35
34
34
34
34
34
35
36
36
36
36
36
36
36
35
36
36
37
37
35
35
35
35
34
34
34
34
34
33
33
33
33
33
33
33
33
33
33
33
33
33
33
33
32
32
31
31
31
31
30
30
30
31
29
31
31
31
31
31
30
29
29
29
29
29
29
29
28
28
29
30
32
32
32
34
37
37
37
36
35
35
35
35
35
35
35
35
35
35
35
35
35
35
35
34
34
36
33
33
34
34
34
33
33
33
33
33
33
33
33
32
32
31
31
31
31
33
33
35
37
37
37
37
37
37
37
37
37
38
38
38
38
37
37
37
37
37
37
37
37
36
36
35
35
35
34
34
34
34
36
37
37
38
38
38
38
39
39
39
39
39
39
39
39
39
39
39
39
38
39
39
39
39
38
38
38
39
39
39
38
38
38
38
38
38
38
38
38
38
38
38
38
38
38
39
39
39
39
39
40
40
42
42
42
42
43
43
43
43
43
43
43
43
43
46
46
46
46
45
46
46
46
45
45
45
45
45
45
43
43
43
43
42
42
42
41
40
43
45
43
43
43
43
43
46
46
46
50
49
49
45
46
47
48
48
50
51
52
52
52
47
49
49
51
53
53
54
52
52
52
51
51
50
46
46
48
48
48
48
48
49
49
49
48
49
49
49
48
48
48
48
48
48
48
48
48
47
47
47
47
47
48
48
47
47
47
47
46
46
46
46
45
43
43
44
44
45
45
45
45
41
41
41
41
41
43
43
41
41
41
41
41
41
41
41
41
40
40
40
40
40
40
40
40
40
40
40
40
40
40
39
39
39
39
39
40
40
40
40
40
39
37
37
36
36
36
36
36
36
35
34
34
34
34
34
34
33
33
33
33
33
32
32
31
31
31
31
31
32
32
32
32
29
29
29
29
29
29
29
29
29
28
28
28
26
25
22
22
22
22
21
21
21
21
21
21
21
20
20
20
19
19
18
18
18
18
18
18
18
19
18
18
18
18
18
18
18
17
15
15
15
15
15
13
13
13
13
13
14
14
15
15
15
15
15
15
15
15
15
15
15
15
15
15
13
12
12
12
12
14
15
15
15
15
15
15
16
16
16
16
16
14
14
14
14
14
14
14
13
13
13
13
18
18
18
18
18
18
18
18
18
18
18
18
18
18
18
18
18
18
17
17
17
17
17
17
17
17
17
17
17
17
17
17
17
17
17
17
17
18
16
16
15
15
15
15
16
18
18
18
18
18
18
18
18
20
20
19
20
22
23
23
27
27
31
33
33
33
32
33
33
33
33
33
33
33
34
35
35
35
35
35
35
35
36
36
37
37
37
37
37
37
37
38
37
37
37
37
37
37
37
37
37
37
37
37
37
37
37
37
37
37
37
37
37
37
36
36
36
35
35
35
35
35
34
31
31
31
31
31
31
31
31
31
29
29
29
29
29
29
29
29
29
29
29
29
28
28
28
28
28
28
28
28
28
28
28
28
28
28
28
28
28
28
28
28
26
26
26
26
25
26
26
26
26
26
26
26
26
26
26
26
26
26
26
22
22
22
22
22
22
22
22
22
21
20
19
18
18
18
18
18
18
18
19
19
19
19
18
18
18
18
17
17
17
17
17
17
17
15
15
15
15
13
13
13
13
13
12
12
12
12
12
12
13
13
12
12
12
12
12
12
12
12
12
12
11
11
11
11
13
13
13
14
14
15
16
17
17
16
16
16
16
16
16
16
16
16
16
18
18
18
18
19
19
19
19
19
19
19
20
25
26
26
27
28
29
29
29
29
29
29
29
29
29
29
29
29
28
29
28
29
29
31
34
35
35
35
35
36
36
36
36
36
36
36
36
36
36
36
36
36
36
36
38
38
38
38
38
37
37
37
37
37
38
37
37
37
37
37
37
37
37
38
38
38
38
38
38
38
39
39
39
39
39
41
41
41
41
40
40
39
39
39
39
39
39
39
39
39
39
39
39
39
39
39
39
39
39
39
39
39
39
38
38
38
38
37
37
37
37
37
37
37
37
37
37
37
37
37
37
36
36
36
35
35
35
35
35
35
35
35
35
35
35
37
37
37
37
39
40
40
40
40
40
40
40
40
38
38
37
37
37
37
37
37
37
37
37
35
35
35
35
34
34
34
34
33
32
30
30
30
30
29
29
29
29
29
28
27
27
27
27
27
27
27
27
27
27
27
27
27
27
27
28
28
28
28
28
28
27
26
24
24
24
21
20
20
20
20
20
19
19
19
18
18
18
18
18
18
18
18
18
18
18
18
17
17
17
17
17
15
15
15
15
15
15
15
15
15
15
15
15
15
15
15
16
16
15
15
15
14
14
14
14
13
14
14
14
15
15
15
14
14
14
16
18
21
24
24
25
24
24
25
24
26
25
27
27
29
29
30
30
30
29
31
34
34
35
35
35
36
36
36
36
36
36
36
36
36
36
36
36
36
36
36
36
36
36
36
36
36
36
36
36
36
36
36
36
36
36
36
36
36
36
36
36
36
36
35
35
35
36
36
36
36
36
36
35
36
36
36
36
37
37
37
37
37
37
37
37
37
37
37
37
37
37
37
37
37
37
37
37
37
37
37
37
38
38
38
38
38
38
38
38
38
38
38
38
38
38
38
38
38
38
38
38
38
38
38
38
38
38
38
38
37
36
36
36
36
36
36
36
35
33
32
31
29
29
29
28
27
26
26
25
25
25
25
22
18
18
18
18
18
18
18
18
18
18
18
18
18
18
18
17
16
14
14
14
14
15
16
14
14
16
18
18
19
20
18
18
18
17
18
18
18
18
18
18
18
18
18
18
18
18
18
18
19
19
21
21
22
22
23
23
23
23
23
23
23
22
22
22
22
22
22
22
22
23
23
25
28
28
29
29
29
29
29
29
29
29
29
28
28
28
28
28
28
28
28
28
28
28
29
29
29
29
29
29
29
29
31
32
34
34
36
36
36
36
38
39
39
39
39
39
39
39
39
39
39
39
39
39
39
39
41
42
42
42
42
42
43
43
43
43
43
43
43
43
43
43
43
45
44
44
43
43
43
43
43
43
43
43
48
47
49
50
50
49
49
49
49
49
49
49
49
49
48
48
48
48
48
48
46
46
46
45
45
45
45
45
46
45
45
45
45
45
46
46
46
47
47
50
52
51
51
51
52
52
51
51
51
50
46
45
45
46
46
46
46
45
47
47
47
49
50
51
51
50
51
51
52
50
53
53
53
53
54
55
54
51
51
51
51
49
49
49
47
46
46
46
45
45
45
45
46
46
44
44
44
44
44
44
44
44
44
44
43
43
43
43
43
43
43
43
43
43
43
43
43
39
39
38
38
38
37
37
37
36
36
35
35
35
35
35
35
35
35
35
35
35
33
33
33
33
33
32
32
32
30
30
29
29
30
30
30
28
27
27
27
28
28
28
28
28
28
28
28
27
27
27
27
28
28
29
29
30
29
29
28
29
29
27
27
28
31
30
30
30
30
30
33
33
33
33
33
36
35
34
35
35
34
34
34
35
35
35
34
34
34
37
38
42
43
43
43
43
43
43
43
43
43
42
42
43
44
46
45
47
47
46
48
48
48
48
46
46
47
46
47
47
48
48
48
48
48
48
48
48
49
49
49
49
49
48
48
48
48
48
49
50
50
50
50
50
50
50
51
51
51
52
53
52
53
53
53
54
58
58
58
58
58
58
58
59
59
59
60
60
60
60
61
61
61
61
61
60
60
60
59
59
59
58
57
54
53
55
56
56
56
56
56
56
56
56
56
56
55
55
55
55
55
55
55
55
55
55
55
55
55
55
55
55
55
55
55
55
55
55
55
55
55
56
56
56
54
54
54
52
51
51
50
50
49
49
49
49
49
49
48
46
47
47
48
48
47
45
45
47
49
49
48
49
49
47
47
47
47
45
45
45
43
43
43
42
42
42
42
42
42
42
42
42
41
40
40
40
40
39
39
39
39
38
38
38
38
38
37
37
37
37
37
34
34
34
34
34
36
40
41
46
46
46
52
52
52
53
53
55
55
55
54
54
54
55
55
55
55
55
55
55
55
55
55
55
52
52
51
51
52
52
52
52
53
53
53
51
52
52
52
52
51
50
49
49
49
50
50
50
50
50
50
50
50
50
50
50
50
51
51
52
52
52
52
53
53
53
52
52
52
52
52
53
53
53
53
53
53
53
53
53
53
53
53
53
53
53
53
53
53
51
51
51
51
50
50
51
51
51
51
51
51
51
51
51
50
50
50
49
49
48
48
48
48
48
47
47
46
43
42
41
41
40
38
38
38
37
37
37
36
36
36
36
36
36
36
36
35
35
35
35
35
35
34
34
34
34
34
34
34
30
29
29
29
27
26
25
25
25
25
25
23
23
23
23
23
23
23
23
23
23
23
23
23
23
22
18
18
18
18
18
18
18
18
18
18
18
18
18
18
14
14
13
13
15
15
16
17
18
18
18
18
18
18
18
19
19
19
19
19
19
19
19
20
20
23
23
24
24
24
24
24
26
26
26
27
27
26
26
23
23
23
23
23
27
27
27
27
27
27
27
27
26
26
26
26
26
26
26
26
27
27
27
27
27
27
27
27
25
25
25
25
25
25
25
25
25
25
25
25
24
24
24
24
24
24
24
24
24
24
24
24
24
24
24
24
24
24
24
24
24
24
24
24
24
24
24
24
24
24
24
24
24
24
24
24
24
24
24
24
24
24
23
22
21
21
21
21
20
19
18
18
18
17
16
16
16
16
16
16
16
16
16
16
16
16
15
12
12
11
11
10
10
10
10
9
9
9
9
9
9
9
9
9
9
9
9
7
7
7
7
6
6
6
6
6
7
7
7
7
7
7
7
7
7
7
7
7
7
7
7
7
7
7
7
7
7
7
7
7
7
7
7
7
7
7
7
7
7
7
7
8
9
9
9
9
9
9
9
9
9
9
8
8
8
8
8
8
8
9
9
10
12
12
14
16
17
17
18
18
20
20
23
23
23
23
24
24
24
24
24
24
24
24
24
24
24
23
23
23
24
26
26
26
26
26
26
26
26
27
28
30
33
34
34
35
35
35
35
35
35
35
36
37
37
37
38
38
38
38
38
38
40
45
46
48
46
48
49
54
57
58
59
59
59
59
59
64
65
65
66
66
68
68
68
68
68
68
67
67
68
68
68
68
70
71
71
71
71
71
71
71
71
71
71
71
71
71
70
69
69
69
69
69
69
69
69
69
69
69
69
67
67
67
67
67
67
67
67
67
67
67
68
68
68
69
69
68
67
66
66
66
66
65
65
65
66
66
66
65
65
65
65
62
64
64
64
64
64
64
65
65
65
65
65
65
65
65
66
66
63
63
61
58
58
58
58
58
57
57
55
55
55
55
55
55
55
55
55
55
55
55
53
53
53
53
53
52
51
49
48
45
47
46
46
46
48
48
49
48
47
44
44
44
44
43
42
42
41
41
40
38
37
38
41
40
40
39
39
39
39
39
39
39
39
39
39
39
39
39
38
38
38
38
38
38
38
38
38
37
37
37
37
37
36
36
37
37
37
36
34
35
34
33
32
32
31
32
33
33
37
38
38
38
38
38
38
38
38
38
42
45
46
46
42
42
41
40
40
48
50
53
53
55
56
55
60
61
63
63
66
66
65
65
65
65
64
64
63
63
63
63
63
63
63
64
63
63
63
63
63
63
63
63
61
61
61
61
62
63
63
62
60
60
60
60
59
59
59
59
59
59
59
60
60
60
60
60
60
59
59
58
58
58
58
58
58
57
57
57
62
62
62
63
64
64
64
68
69
70
71
71
71
74
75
79
79
79
80
79
80
80
80
80
80
80
79
79
79
79
79
79
79
79
79
79
79
78
76
76
76
76
76
76
75
75
74
74
74
74
74
73
73
74
74
73
75
78
78
75
74
74
74
74
74
74
74
73
71
70
70
69
69
69
69
68
68
67
67
66
66
66
65
66
65
65
65
66
65
65
65
65
65
65
65
65
65
64
62
61
61
61
61
61
61
59
59
59
59
59
59
59
58
57
57
57
57
50
50
50
51
51
52
52
52
52
55
56
56
55
54
52
52
51
51
51
51
51
51
51
51
51
51
51
51
51
51
51
50
50
48
45
44
43
42
40
42
42
43
43
42
42
42
41
40
40
39
38
38
38
38
38
38
37
37
37
32
31
31
31
34
37
39
39
38
38
38
38
38
38
38
38
38
37
38
39
40
42
50
55
59
66
69
69
69
69
69
67
67
67
70
71
74
73
79
79
79
84
86
93
94
97
101
98
99
100
103
104
106
106
109
109
110
111
111
112
111
115
115
115
115
115
121
125
130
131
133
132
132
133
134
134
134
134
134
134
134
134
134
133
133
133
132
132
132
132
132
132
132
132
132
132
132
132
132
132
132
132
131
131
131
131
130
130
130
129
129
129
129
129
128
128
128
128
128
128
128
128
128
128
127
127
127
127
128
128
128
124
124
124
124
125
125
127
127
127
127
127
127
127
126
126
125
125
125
125
125
123
122
120
119
119
119
118
117
117
115
115
115
115
115
115
115
115
115
114
111
111
111
110
107
104
104
104
104
104
104
102
99
96
95
92
92
87
85
83
83
83
83
83
84
83
78
78
74
74
74
74
74
74
74
71
71
70
68
68
68
67
66
66
66
66
66
66
66
65
66
65
62
60
58
54
55
55
55
53
52
51
51
58
62
65
70
72
64
62
62
61
61
62
62
62
62
62
62
62
63
62
60
60
60
60
60
60
59
59
59
59
58
58
56
55
55
55
55
54
54
54
54
53
52
52
50
49
49
50
50
50
50
50
49
48
48
48
48
48
48
48
47
47
46
46
46
46
46
46
47
47
47
47
47
47
47
47
47
46
46
46
46
46
46
45
46
44
42
42
42
42
42
42
42
42
42
42
42
42
42
43
43
44
44
44
44
43
43
43
43
43
43
44
44
43
44
45
45
43
44
42
42
41
41
41
41
43
43
43
45
45
43
43
43
43
44
44
44
44
44
44
44
44
43
42
42
41
41
41
41
41
41
41
45
44
43
43
43
43
43
43
43
43
42
41
41
41
41
41
41
41
41
40
40
40
39
39
39
39
38
37
37
37
36
36
36
35
35
35
35
34
34
33
33
32
32
32
32
32
32
32
32
32
32
31
31
31
31
31
31
31
31
31
31
31
30
30
29
29
29
26
26
26
26
25
26
26
26
26
26
25
25
26
26
26
26
26
26
27
26
26
26
26
26
26
25
24
24
24
25
25
25
25
25
25
25
24
24
24
24
24
24
24
24
25
26
26
25
25
24
24
24
24
27
27
28
28
28
29
29
30
32
32
33
33
32
32
32
31
31
31
31
31
31
31
28
28
27
26
27
28
28
28
31
31
31
33
33
33
33
33
33
32
32
32
30
31
31
31
34
34
34
32
32
33
33
34
33
33
33
34
34
34
34
34
34
34
34
34
34
34
34
34
34
33
33
32
32
32
31
31
31
32
32
32
32
32
32
34
34
34
33
33
33
33
33
33
33
33
32
32
32
32
32
32
32
32
32
32
31
31
31
31
31
31
31
31
30
30
30
30
31
31
31
31
31
31
32
32
32
32
32
32
32
33
33
34
34
29
28
29
28
28
28
27
25
24
24
24
24
24
24
24
24
24
22
22
21
21
22
22
22
21
21
21
21
21
21
21
21
20
20
20
20
20
20
20
20
20
20
20
20
20
22
23
22
24
24
24
24
25
23
23
23
23
23
23
23
23
23
23
23
23
23
23
23
23
24
24
24
24
24
23
23
23
24
24
24
24
24
24
23
23
23
23
23
23
23
23
22
22
22
22
22
22
22
22
22
21
21
21
21
19
19
20
20
20
20
20
20
19
19
19
19
19
19
19
19
19
18
17
17
16
16
16
16
16
16
16
16
15
14
13
12
12
12
12
12
12
12
12
12
12
12
12
12
12
12
12
12
12
12
13
14
15
15
15
15
15
15
15
15
15
14
14
14
14
14
14
14
14
14
14
14
14
14
14
14
14
14
14
15
15
15
14
14
14
13
13
13
13
14
14
14
14
14
17
17
17
17
17
18
18
18
18
17
17
18
17
16
16
16
15
15
14
15
15
14
14
13
13
13
13
13
14
14
14
14
14
13
13
13
13
13
13
13
13
13
13
13
13
13
13
12
12
12
12
12
12
12
12
12
12
12
12
12
12
14
15
15
15
15
15
15
15
15
15
15
15
15
15
16
16
16
16
16
16
16
16
16
16
16
16
16
16
16
16
16
17
17
18
18
18
18
18
18
18
18
17
17
17
16
16
14
14
14
14
14
15
15
15
15
15
15
15
15
15
16
16
16
16
16
16
17
17
17
17
17
17
17
17
16
17
17
17
16
16
16
16
16
15
15
15
17
17
17
18
18
18
18
18
18
18
18
18
18
18
18
18
18
18
18
18
18
18
18
18
18
18
18
18
18
18
18
18
18
18
18
18
18
18
18
18
18
18
18
18
18
18
18
18
18
18
18
18
18
18
18
19
19
19
19
19
19
19
19
19
19
20
21
21
21
21
21
21
21
19
19
19
19
19
20
19
19
18
18
18
17
17
19
19
19
19
19
19
20
23
23
23
23
24
24
24
24
24
24
24
24
25
25
25
25
25
25
25
23
23
23
23
23
23
23
23
23
23
23
22
22
22
22
22
22
22
22
22
22
22
22
22
22
22
22
22
22
22
22
22
20
20
18
17
17
16
16
18
18
18
18
20
25
26
27
27
28
28
29
30
29
29
29
29
29
29
29
29
29
30
34
37
39
39
40
40
40
40
40
41
41
41
41
41
41
41
41
41
41
41
41
41
41
41
41
41
41
41
40
40
40
40
40
40
40
39
39
39
38
38
38
37
37
37
37
37
37
37
37
37
37
37
36
35
35
35
35
35
35
35
35
35
35
36
34
34
34
34
34
34
34
34
33
33
33
33
33
33
33
33
34
34
34
34
33
33
33
33
33
33
33
33
33
33
32
32
32
32
32
32
32
32
32
32
32
32
32
32
32
32
32
32
33
33
32
32
32
31
27
27
27
27
27
27
27
26
24
23
24
24
24
24
24
25
25
22
21
21
20
21
21
21
22
22
22
22
22
22
20
20
20
20
20
19
19
19
19
19
19
19
19
19
18
18
18
16
16
16
16
16
17
17
18
18
18
19
20
20
19
20
22
24
25
25
25
25
25
26
26
26
26
26
26
26
30
32
32
32
32
31
31
31
31
31
30
29
29
28
28
28
28
28
28
28
28
28
28
28
28
27
27
27
27
27
27
27
27
27
27
27
27
27
27
27
26
26
26
28
28
28
28
28
28
28
28
27
27
27
27
27
27
27
27
27
27
27
27
27
27
29
29
29
29
29
29
29
29
29
29
29
29
29
29
29
29
29
29
29
30
32
34
35
36
36
36
36
36
36
35
34
34
35
35
34
34
34
34
34
34
34
34
34
34
34
34
34
34
33
33
33
33
33
32
31
31
31
30
30
30
30
30
30
29
25
25
24
24
24
24
24
23
21
21
19
19
19
19
19
19
19
20
20
22
22
22
22
22
22
21
21
21
21
21
21
18
18
18
18
18
18
18
16
16
16
16
16
16
16
16
16
16
16
16
15
15
14
14
13
13
13
13
13
13
13
13
13
13
13
12
12
12
12
12
12
12
11
11
12
12
12
12
12
12
16
18
19
19
19
20
19
21
22
23
23
24
24
24
24
24
23
23
23
23
23
23
23
23
22
22
22
22
22
22
22
22
21
21
23
24
24
24
24
24
24
24
24
24
24
25
28
28
27
28
28
28
28
28
28
28
28
28
36
40
46
53
56
56
56
56
56
59
64
65
69
69
69
70
70
70
70
70
70
70
70
70
70
70
70
70
70
70
70
71
68
68
68
68
68
68
68
68
68
69
69
69
69
69
69
71
71
71
71
71
71
72
73
72
72
72
72
72
72
73
72
72
72
72
72
72
72
72
72
73
73
72
73
73
74
74
74
74
74
74
75
74
74
74
74
74
74
74
75
76
76
76
77
77
76
76
76
76
75
75
75
75
75
74
74
74
74
74
74
74
74
74
74
75
74
74
74
74
74
74
74
74
74
74
73
73
73
73
73
73
70
70
70
70
69
70
72
72
72
74
74
73
71
70
69
70
70
70
70
70
70
70
70
69
69
69
68
68
66
65
65
65
65
64
63
62
59
57
56
55
55
55
55
55
55
55
54
55
53
53
53
53
53
54
55
56
56
55
56
56
54
54
54
60
64
67
67
66
69
75
76
77
77
77
74
73
73
74
74
74
74
75
75
74
72
72
72
72
72
72
72
71
71
69
69
69
69
69
68
68
67
67
67
67
67
67
67
68
68
67
69
69
69
69
69
70
69
69
69
67
65
64
64
65
67
67
66
66
65
64
64
64
63
63
63
63
63
63
63
63
63
63
63
63
63
63
63
63
63
63
61
61
61
60
61
61
62
62
62
62
63
61
62
62
61
61
61
62
62
62
62
62
60
60
60
60
60
60
59
59
58
57
56
56
56
56
55
55
52
51
51
51
50
51
51
51
50
48
46
45
46
46
43
43
43
41
41
40
40
39
39
39
38
38
38
38
38
39
39
39
39
39
38
38
38
37
37
37
39
39
38
37
36
36
36
35
33
33
33
35
35
35
35
35
35
35
43
44
46
48
50
51
51
52
52
52
53
53
53
53
55
56
57
88
88
91
90
90
91
91
95
97
100
102
102
104
104
105
105
105
106
106
104
105
105
106
105
106
106
106
106
106
106
105
105
105
106
106
107
108
107
107
107
107
107
107
107
107
107
107
107
107
107
107
106
106
106
107
107
107
108
108
108
109
109
109
108
108
108
108
109
109
109
108
108
108
108
108
108
106
105
105
104
105
105
105
105
105
105
105
105
105
105
107
107
107
107
107
106
105
105
103
101
101
101
101
101
101
100
99
99
99
98
96
96
96
96
94
91
88
88
86
84
79
78
77
77
77
74
74
74
72
72
72
72
64
64
64
63
62
62
62
62
60
60
60
59
55
55
55
53
49
46
41
41
41
41
40
37
37
31
22
21
20
20
18
17
16
16
11
8
8
8
8
8
8
7
6
6
6
6
6
6
6
6
6
6
5
5
5
4
3
3
3
3
3
3
0
0
0
0
0
0
0
0
0
0
0
0
0
0
0
0
0
0
0
0
0
0
0
0
0
0
0
0
0
0
0
0
0
0
0
0
0
0
0
0
0
0
0
0
0
0
0
0
0
0
0
0
0
0
0
0
0
0
0
0
0
0
0
0
0
0
0
0
0
0
0
0
0
0
0
0
0
0
0
0
0
0
0
0
0
0
0
0
0
0
0
0
0
0
0
0
0
0
0
0
0
0
0
0
0
0
0
0
0
0
0
0
0
0
0
0
0
0
0
0
0
0
0
0
0
0
0
0
0
0
0
0
0
0
0
0
0
0
0
0
0
0
0
0
0
0
0
0
0
0
0
0
0
0
0
0
0
0
0
0
0
0
0
0
0
0
0
0
0
0
0
0
0
0
0
0
0
0
0
0
0
0
0
0
0
0
0
0
0
0
0
0
0
0
0
0
0
0
0
0
0
0
0
0
0
0
0
0
0
0
0
0
0
0
0
0
0
0
0
0
0
0
0
0
0
0
0
0
0
0
0
0
0
0
0
0
0
0
0
0
0
0
0
0
0
0
0
0
0
0
0
0
0
0
0
0
0
0
0
0
0
0
0
0
0
0
0
0
0
0
0
0
0
0
0
0
0
0
0
0
0
0
0
0
0
0
0
0
0
0
0
0
0
0
0
0
0
0
0
0
0
0
0
0
0
0
0
0
0
0
0
0
0
0
0
0
0
0
0
0
0
0
0
0
0
0
0
0
0
0
0
0
0
0
0
0
0
0
0
0
0
0
0
0
0
0
0
0
0
0
0
0
0
0
0
0
0
0
0
0
0
0
0
0
0
0
0
0
0
0
0
0
0
0
0
0
0
0
0
0
0
0
0
0
0
0
0
0
0
0
0
0
0
0
0
0
0
0
0
0
0
0
0
0
0
0
0
0
0
0
0
0
0
0
0
0
0
0
0
0
0
0
0
0
0
0
0
0
0
0
0
0
0
0
0
0
0
0
0
0
0
0
0
0
0
0
0
0
0
0
0
0
0
0
0
0
0
1
1
1
0
0
0
0
0
0
0
0
0
0
0
0
0
0
0
0
0
0
0
0
0
0
0
0
0
0
0
0
0
0
0
0
0
0
0
0
0
0
0
0
0
0
0
0
0
0
0
0
0
0
0
0
0
0
0
0
0
0
0
1
1
1
2
2
2
2
2
2
2
2
2
2
2
2
2
2
2
2
2
2
2
2
2
2
2
2
2
2
2
2
2
2
2
2
2
2
2
2
2
2
2
2
2
2
2
2
2
2
2
2
2
2
2
2
2
2
2
3
3
3
3
3
3
3
4
4
4
4
4
4
4
4
4
4
4
4
4
4
4
4
4
4
4
4
4
4
4
4
4
4
4
4
4
4
4
4
4
4
4
4
4
4
4
4
4
4
4
4
4
4
4
4
4
3
3
3
3
3
3
3
3
3
3
3
3
3
3
3
3
3
3
3
3
2
2
2
2
2
2
2
2
2
2
2
2
2
2
2
2
2
2
2
2
2
2
2
2
2
2
2
2
2
2
2
2
2
2
2
2
2
2
2
2
2
2
2
2
2
2
2
2
2
2
2
2
2
2
2
2
2
2
2
2
2
2
2
2
2
2
2
2
2
2
2
1
2
1
1
1
1
1
1
1
1
1
1
1
1
1
1
1
1
1
1
1
1
0
0
0
0
0
0
0
0
0
0
0
0
0
0
0
0
0
0
0
0
0
0
0
0
0
0
0
0
0
0
0
0
0
0
0
0
0
0
0
0
0
0
0
0
0
0
0
0
0
0
0
0
0
0
0
0
0
0
0
0
0
0
0
0
0
0
0
0
0
0
0
0
0
0
0
0
0
0
1
1
1
1
1
1
1
1
1
1
1
1
1
1
1
1
1
1
1
1
1
1
1
1
1
1
1
1
1
1
1
1
1
1
1
1
1
1
1
1
1
1
1
1
1
1
1
1
1
1
1
1
1
1
1
1
1
1
1
1
1
1
1
0
0
0
0
0
0
0
0
0
0
0
0
0
0
0
0
0
0
0
0
0
0
0
0
0
0
0
0
0
0
0
0
0
0
0
0
0
0
0
0
0
0
0
0
0
0
0
0
0
0
0
0
0
0
0
0
0
0
0
0
0
0
0
0
0
0
0
0
0
0
0
0
0
0
0
0
0
0
0
0
0
0
0
0
0
0
0
0
0
0
0
0
0
0
0
0
0
0
0
0
0
0
0
0
0
0
0
0
1
2
2
2
2
3
3
3
3
3
3
3
3
3
3
3
3
3
3
3
3
3
4
4
4
4
4
4
4
4
4
4
4
4
4
4
4
4
4
4
4
4
4
4
4
4
4
4
4
4
4
4
4
4
4
4
5
5
5
5
5
5
5
5
5
5
5
5
5
5
5
5
5
5
5
5
5
5
6
6
6
6
6
6
6
6
6
6
6
6
6
6
6
6
6
7
7
7
7
7
7
7
7
7
7
7
7
8
8
8
8
8
8
8
8
8
8
8
8
8
8
8
8
8
8
8
8
8
8
8
8
8
8
8
8
8
8
8
7
7
6
5
5
5
5
5
5
5
4
4
4
4
4
4
4
4
4
4
4
4
4
4
4
4
4
4
4
4
4
4
4
4
4
4
4
4
3
3
3
3
3
3
3
3
3
3
3
3
3
3
3
3
4
4
4
4
4
4
4
4
4
4
4
4
4
4
4
5
5
5
5
5
5
5
5
5
5
5
5
5
5
5
5
5
5
5
5
5
4
4
4
4
4
4
4
4
4
4
4
4
4
4
5
6
6
6
6
6
6
6
6
7
7
7
8
8
8
8
8
7
7
7
7
7
7
7
7
7
7
7
7
7
7
7
7
7
7
7
7
8
8
8
8
8
7
7
7
7
7
7
7
7
7
7
7
7
7
7
7
7
7
7
7
7
7
7
7
7
7
7
7
7
7
7
7
7
7
7
7
7
7
6
6
6
6
6
6
6
6
6
6
6
6
6
6
6
6
6
6
6
6
6
6
6
6
6
6
6
6
6
6
6
6
6
6
6
6
6
6
6
6
6
6
7
7
7
7
7
7
7
7
7
7
7
7
7
7
7
7
7
6
6
6
6
6
6
6
6
6
6
6
6
6
5
5
5
5
5
5
5
5
5
5
5
5
5
5
5
5
5
5
5
5
5
5
5
5
5
4
4
4
4
4
4
4
4
4
4
4
4
4
4
4
5
5
5
5
5
5
5
5
5
5
5
5
5
5
5
5
5
5
5
5
5
5
5
5
5
5
5
5
5
5
5
5
5
5
5
6
6
6
6
6
5
5
5
5
5
5
5
5
3
3
3
3
3
4
4
4
4
4
4
4
4
4
4
4
4
4
4
4
4
4
4
4
4
4
4
4
4
4
6
6
6
6
6
6
6
6
6
6
6
6
6
6
6
6
6
6
6
6
6
6
6
6
6
6
6
6
6
6
6
6
6
6
6
6
6
6
6
5
4
4
4
5
6
6
6
6
6
7
8
9
9
11
11
11
11
12
12
12
12
12
12
13
14
14
14
14
14
15
15
15
15
15
15
15
15
15
15
15
15
15
15
15
15
15
15
15
15
15
15
15
15
15
15
15
15
15
15
15
15
15
15
15
15
15
15
15
15
15
15
15
15
15
15
15
15
15
15
15
15
15
15
15
15
15
15
15
15
15
15
15
15
15
15
15
15
15
15
15
15
15
15
15
15
15
15
15
14
14
14
14
14
14
14
14
14
14
14
14
14
14
14
14
13
13
13
12
12
13
13
13
13
12
11
10
8
8
8
7
6
6
4
4
3
2
2
2
2
2
2
2
2
2
2
2
3
3
3
3
3
3
3
3
2
3
4
4
4
5
5
8
8
9
9
9
9
9
9
9
10
10
10
10
10
10
10
10
10
10
10
10
10
10
10
10
10
10
10
10
10
10
10
10
10
10
9
9
9
9
9
9
9
9
9
9
9
9
9
9
9
9
10
10
10
10
10
10
10
10
10
10
10
10
10
10
10
10
10
10
10
10
10
10
10
10
10
10
10
10
10
11
11
11
11
12
12
12
12
11
11
11
11
11
11
11
11
11
11
11
11
12
12
12
12
11
11
10
10
10
10
10
10
10
10
9
9
9
9
9
9
9
9
9
9
9
8
8
8
8
7
7
7
7
6
6
6
6
6
6
6
6
6
6
6
6
6
6
6
6
6
7
7
7
7
6
6
6
6
6
6
6
6
6
6
6
6
6
6
6
6
6
6
6
6
6
6
6
6
6
6
6
6
6
6
6
7
7
7
7
7
7
7
7
7
7
7
7
7
7
7
7
7
7
7
7
7
7
7
7
7
8
8
8
8
11
10
9
9
9
9
9
9
9
9
9
9
9
9
9
9
9
9
9
9
8
8
8
8
8
8
8
8
8
8
8
8
8
8
8
8
9
10
10
10
10
10
10
10
10
10
10
10
11
11
11
11
11
11
10
10
10
11
11
11
11
11
11
11
11
11
11
11
11
11
13
13
14
14
14
14
14
14
14
14
14
14
13
13
13
13
12
12
12
12
12
12
12
12
12
11
11
11
11
11
11
11
11
11
11
11
11
10
10
10
10
10
10
10
10
10
10
10
10
10
10
10
10
10
10
10
10
10
10
10
10
10
10
10
10
11
11
11
11
11
11
11
11
11
11
11
10
9
9
9
9
9
9
9
9
9
9
9
9
9
9
9
9
9
9
9
9
9
9
9
9
9
9
9
9
9
9
8
8
7
7
7
7
7
7
7
6
6
6
5
5
5
5
5
5
5
5
5
5
5
5
5
5
5
5
5
5
4
4
4
4
4
4
4
4
4
4
4
4
4
4
4
4
4
4
4
4
4
4
4
4
4
4
4
4
4
4
4
4
4
4
4
4
4
4
4
4
4
4
4
4
4
4
4
4
4
3
3
3
3
2
2
2
2
2
2
2
2
2
2
2
2
2
2
2
1
1
1
1
2
2
1
1
1
1
1
2
2
2
2
3
4
8
8
8
8
8
8
8
8
8
8
8
8
8
8
8
8
8
8
8
7
7
7
7
7
7
7
7
7
7
7
7
7
7
7
7
7
8
8
8
8
8
8
8
8
8
8
8
8
8
8
8
8
8
8
8
8
8
8
8
8
8
8
8
8
8
8
8
8
8
8
8
8
8
8
8
8
8
8
8
8
8
8
8
8
8
8
8
8
8
8
8
8
8
8
8
9
9
9
9
9
9
9
9
9
9
9
9
9
9
9
9
9
9
10
10
10
10
10
9
9
9
9
9
9
9
9
9
8
8
7
7
7
8
8
9
9
9
9
9
9
9
10
10
10
11
11
11
11
11
10
10
10
10
10
10
10
10
10
10
10
10
10
10
10
10
10
10
10
10
10
10
10
10
10
10
10
10
10
10
11
10
10
10
10
10
9
9
9
9
9
9
9
9
9
9
9
9
9
9
9
9
9
10
10
10
10
10
10
10
10
10
10
10
10
10
10
10
10
9
9
9
9
9
10
10
10
10
10
10
10
10
10
10
10
10
10
10
10
9
9
9
9
9
9
9
9
9
9
9
9
9
9
9
9
9
9
9
9
9
9
9
9
9
9
9
9
9
9
9
9
9
9
9
9
9
9
9
9
9
10
10
12
12
12
12
11
11
11
11
11
11
11
11
11
11
11
11
11
10
10
10
10
10
10
9
9
9
9
9
9
9
9
9
9
9
9
9
9
9
9
9
9
9
8
8
8
8
8
8
8
8
9
8
8
8
8
8
8
8
8
8
8
7
7
7
7
7
7
7
7
7
7
7
7
7
7
7
7
7
7
7
7
8
8
8
8
8
8
8
8
9
8
8
8
8
8
8
8
8
8
8
8
8
8
8
9
8
8
8
7
7
7
7
7
7
7
7
7
7
7
7
7
7
7
7
7
7
7
7
7
7
7
7
7
7
7
7
7
7
7
7
8
8
8
8
8
8
8
8
8
8
8
8
8
8
8
8
8
8
7
7
7
7
7
7
7
7
7
7
7
7
7
7
7
7
7
7
7
7
7
7
7
7
7
6
6
6
6
6
6
6
6
6
6
6
6
6
6
6
6
6
6
6
6
6
6
6
6
6
7
7
6
6
6
6
6
6
6
6
6
6
6
6
6
6
6
6
6
6
6
6
6
6
6
6
6
6
6
7
7
7
8
8
8
8
8
8
8
8
8
7
7
7
7
7
7
7
8
8
8
8
8
8
8
8
8
8
8
8
8
8
8
7
7
7
7
7
7
7
7
7
7
7
7
7
7
7
8
8
8
7
7
7
7
7
7
7
7
7
7
7
7
8
8
8
8
8
8
8
8
8
8
9
9
9
9
9
9
9
9
9
9
9
9
9
9
9
9
9
8
8
8
8
8
8
8
8
8
8
8
8
7
7
6
6
6
6
6
6
6
6
6
6
6
6
6
6
6
6
6
6
6
6
6
6
6
6
6
6
6
6
6
6
6
6
6
6
6
6
6
6
6
6
6
6
6
6
6
6
6
5
5
5
5
5
4
4
4
4
4
4
4
4
4
4
4
6
6
6
6
6
6
6
6
6
6
6
6
6
6
6
6
6
6
6
6
6
6
6
6
6
6
6
6
6
6
6
6
6
6
6
6
6
6
6
6
6
6
5
5
5
5
5
5
5
5
4
4
4
4
4
4
3
3
3
3
3
3
3
3
3
2
2
2
2
2
2
2
2
2
2
2
2
2
2
2
2
2
2
2
2
2
2
2
2
2
2
2
2
2
2
2
2
2
2
2
2
2
2
2
2
2
2
2
2
2
2
3
3
3
3
4
4
4
4
4
4
4
4
4
4
4
4
4
4
4
4
4
4
4
4
4
4
4
4
4
4
4
4
4
4
4
4
4
4
4
4
4
4
4
5
5
5
5
5
5
5
6
5
5
5
5
5
5
5
5
5
5
5
5
5
5
5
5
5
5
5
5
5
5
5
5
5
5
5
6
6
6
6
6
6
6
6
6
6
6
6
6
6
6
6
6
6
6
6
6
6
6
6
6
6
6
6
6
6
6
6
6
6
6
6
6
6
6
6
6
6
6
6
6
6
6
6
6
5
5
5
5
5
5
5
5
5
5
5
5
5
5
5
5
5
5
5
5
5
5
5
5
5
5
5
5
5
5
5
5
5
5
5
5
5
5
5
5
5
5
5
5
5
5
5
5
5
5
5
5
5
4
4
4
3
3
3
0
0
0
0
0
0
0
0
0
0
0
0
0
0
0
0
1
1
1
1
1
1
1
1
1
1
1
1
1
1
1
1
1
1
1
1
1
1
1
1
1
1
1
1
1
1
1
1
1
1
1
1
1
2
2
2
2
2
2
2
2
2
2
2
2
2
2
2
2
2
2
2
2
2
2
2
2
2
2
2
2
2
2
2
2
2
2
2
2
2
2
2
2
2
2
2
2
2
2
2
2
2
2
2
2
2
2
2
2
2
2
2
2
2
2
2
2
2
2
2
2
2
2
2
2
2
2
2
2
2
2
2
2
2
2
2
2
1
1
1
1
1
0
0
0
0
0
0
0
0
0
0
0
0
0
0
0
0
0
0
0
0
0
0
0
0
0
0
0
0
0
0
0
0
0
0
0
0
0
0
0
0
0
0
0
0
0
0
1
2
1
1
1
1
1
1
3
3
3
3
4
4
4
4
5
5
5
5
5
5
5
5
5
5
5
5
5
5
5
5
5
5
5
5
5
5
5
5
5
5
6
6
6
6
6
6
6
6
6
6
6
6
6
6
6
6
6
6
6
6
6
6
6
6
6
6
6
6
6
6
6
6
7
7
7
7
7
7
7
7
7
7
7
7
7
7
7
7
7
7
7
7
7
7
7
7
7
7
7
7
7
7
7
7
7
7
7
7
7
7
7
9
9
10
10
10
10
10
10
10
10
10
10
10
10
10
10
10
10
10
10
10
10
10
9
9
9
9
9
9
9
9
9
9
9
9
10
11
11
11
11
11
11
11
11
11
11
11
11
11
11
11
9
9
9
9
9
9
9
9
9
9
9
9
9
9
9
9
9
8
8
8
8
8
8
8
8
8
8
8
8
8
8
8
8
7
7
7
7
7
7
7
7
7
7
7
7
7
7
7
7
7
7
7
7
7
7
8
9
11
11
11
11
11
11
11
11
10
10
10
10
10
10
8
8
8
8
8
8
8
8
8
8
8
8
8
8
8
10
12
12
12
12
12
12
12
11
11
11
11
11
11
11
11
11
11
11
10
10
10
10
10
10
10
10
10
10
10
10
10
10
10
10
10
10
10
10
10
10
10
10
10
10
10
10
10
10
10
10
10
10
10
10
10
10
10
10
10
10
10
10
11
11
12
13
14
14
15
15
14
14
14
13
13
13
13
13
13
13
13
13
13
13
13
13
13
12
12
12
12
11
11
11
11
11
11
11
11
11
11
11
11
11
11
11
11
11
11
11
11
11
11
11
11
11
11
11
11
11
11
11
10
10
10
10
10
10
10
10
11
12
13
13
13
13
13
13
15
15
15
15
15
17
17
17
17
16
16
16
16
16
16
16
17
17
17
17
17
17
16
16
17
17
18
17
16
16
16
16
16
16
16
16
16
16
16
16
16
16
16
16
16
15
15
15
15
15
15
15
15
15
14
14
14
14
14
14
14
13
13
12
12
12
13
13
13
13
13
13
12
12
12
12
12
12
12
12
12
12
12
12
12
12
12
12
12
12
12
12
12
12
12
12
12
12
12
12
12
12
12
12
12
12
12
12
12
11
11
11
11
11
11
11
11
10
10
10
10
10
10
10
10
10
9
9
9
9
9
9
9
9
9
9
9
9
9
9
9
9
9
9
9
9
9
9
8
8
8
8
8
8
8
8
8
8
8
8
8
8
8
8
8
8
8
8
7
7
7
7
6
6
6
6
6
6
6
6
6
6
5
5
5
5
5
5
5
5
4
4
4
3
3
3
3
3
3
3
3
4
4
4
4
4
4
4
4
4
4
4
5
4
4
4
8
7
7
7
7
7
8
8
8
8
8
8
8
10
10
10
10
10
11
11
11
11
11
11
11
11
11
11
11
11
11
11
11
11
11
11
11
11
11
11
11
11
11
11
11
11
11
11
11
11
11
11
11
11
11
11
11
11
11
11
11
11
11
12
12
12
12
11
11
11
11
11
11
11
11
11
11
11
11
11
11
11
12
12
12
12
12
12
12
12
12
12
12
12
12
12
12
12
12
12
12
12
12
12
12
12
12
12
12
12
12
11
11
11
11
11
11
11
11
11
11
11
11
11
11
11
11
11
12
12
12
12
12
12
12
12
12
12
12
11
11
11
11
11
11
11
11
12
12
13
13
13
13
11
11
11
12
11
10
10
9
8
8
8
8
8
8
8
8
8
8
8
8
8
8
8
8
8
8
9
9
9
10
10
10
10
10
10
10
10
10
10
10
10
10
10
10
10
10
10
10
10
10
10
10
10
10
10
10
10
9
9
9
9
9
9
10
10
10
10
10
10
10
10
10
10
11
11
11
11
11
10
9
9
9
9
8
9
9
9
9
9
9
9
9
9
9
9
9
9
9
9
9
9
9
9
9
9
9
9
9
9
10
10
10
10
10
10
10
10
10
10
10
10
10
10
10
10
10
10
10
10
10
10
10
10
10
10
10
10
10
11
10
10
10
10
10
10
10
10
10
10
10
8
8
8
8
8
8
8
8
8
7
7
7
7
7
7
7
7
7
7
7
7
7
7
7
8
8
8
8
7
5
5
5
4
4
4
4
4
4
4
4
4
4
5
5
5
5
5
5
5
5
5
5
5
5
5
5
5
6
6
6
6
7
7
7
7
7
7
7
7
7
7
7
7
7
7
7
7
6
6
6
6
6
7
7
7
7
7
7
7
7
7
7
7
7
7
7
7
7
8
8
8
8
8
8
7
7
7
7
7
7
7
7
7
7
7
7
7
7
7
7
7
7
7
7
7
7
7
7
7
7
7
7
8
8
7
7
7
7
7
7
7
7
7
6
6
6
6
6
6
6
6
7
7
7
8
8
8
8
8
8
8
8
8
8
7
6
6
6
6
7
7
7
7
7
7
7
7
7
7
7
7
7
7
7
7
7
8
8
8
8
8
8
8
8
8
8
8
8
8
8
8
8
8
8
8
8
8
8
8
8
7
8
7
7
7
7
7
7
8
8
8
8
8
8
8
8
8
8
8
8
8
8
8
8
8
9
9
8
8
8
8
8
8
8
8
8
8
8
7
7
7
7
7
7
7
7
7
7
7
7
7
7
7
7
6
5
5
5
5
5
5
5
5
5
5
5
5
5
5
5
5
5
5
6
6
6
6
6
6
6
6
5
5
5
5
5
5
5
5
5
5
5
5
5
5
5
5
5
5
5
6
7
7
7
8
8
8
8
9
9
9
9
9
9
9
9
9
9
9
9
9
9
9
9
9
9
9
9
9
9
9
9
9
9
9
9
9
9
9
9
9
9
9
9
9
9
9
8
8
8
8
8
8
8
9
9
9
9
9
9
9
8
8
8
8
8
8
8
8
8
8
8
8
8
8
8
8
8
9
9
9
11
11
12
13
13
13
13
13
13
13
13
13
13
13
13
14
14
14
14
14
14
13
12
12
12
12
12
12
12
12
12
13
13
13
13
13
12
12
12
12
12
12
12
12
12
14
14
14
14
13
13
13
13
13
14
14
15
15
16
16
17
17
17
17
17
17
17
17
17
16
16
16
16
16
16
16
16
16
16
18
18
18
18
18
18
18
18
18
18
18
18
18
18
19
19
19
19
19
19
19
19
19
19
19
19
19
19
19
19
19
19
19
19
19
19
19
19
19
19
19
19
19
18
18
18
18
17
17
17
17
17
17
17
17
16
16
16
16
17
16
15
15
15
16
17
17
17
17
17
17
17
17
17
18
18
18
18
18
18
18
18
18
18
18
18
18
18
18
18
18
18
18
18
18
18
18
18
18
18
18
18
18
18
18
18
18
18
18
19
19
20
20
20
20
20
20
20
19
19
20
20
20
20
21
22
22
22
22
22
22
22
22
22
22
21
20
19
19
19
18
18
18
18
18
18
18
18
18
18
18
18
18
18
18
18
19
19
19
19
19
19
19
20
20
21
21
21
21
20
21
21
21
21
21
21
21
22
22
22
22
22
19
19
19
19
18
19
20
20
21
21
22
22
22
22
23
24
24
24
24
22
22
22
22
22
22
22
22
22
23
23
23
22
22
22
22
22
22
22
22
22
22
21
21
21
21
21
21
20
20
20
20
20
21
21
21
21
21
21
21
21
21
21
21
21
21
21
21
21
21
21
21
21
21
21
21
21
21
22
22
22
22
22
22
22
23
23
24
25
27
26
26
26
26
27
27
27
28
28
28
28
28
28
28
26
24
24
24
23
23
23
23
23
23
23
23
23
23
22
22
22
22
21
21
21
21
21
21
21
21
21
21
21
21
21
21
21
21
21
21
21
21
20
20
19
18
18
18
19
20
19
19
19
19
19
19
20
20
20
20
20
20
20
20
20
20
20
20
20
20
20
19
19
19
18
18
18
18
18
18
18
18
21
21
20
20
19
19
19
21
21
21
21
21
19
19
20
20
20
20
20
20
20
20
21
21
21
21
21
21
21
21
21
20
20
20
20
20
20
20
20
20
20
20
20
20
20
20
19
18
18
18
18
17
17
17
16
16
16
16
16
15
15
15
15
15
15
15
16
15
17
16
16
16
16
16
16
16
16
16
16
16
16
16
16
16
16
16
15
15
15
15
15
15
15
15
15
15
15
15
14
14
14
14
14
14
14
14
14
14
13
13
13
13
13
13
13
13
13
13
13
13
13
13
13
13
13
13
13
13
13
13
13
13
13
13
12
12
12
12
12
12
12
12
12
11
10
10
10
10
10
10
10
10
10
10
10
10
10
8
8
8
8
8
8
8
8
8
7
7
7
7
7
3
3
3
3
3
3
2
2
2
1
1
1
1
1
1
1
1
1
1
1
1
1
1
1
1
1
1
1
1
1
1
1
1
1
1
1
1
1
1
1
1
1
1
1
1
1
1
1
1
1
1
1
1
1
1
1
1
1
1
0
0
0
0
0
0
0
1
0
0
0
0
1
1
1
1
1
1
1
1
1
1
1
1
1
1
1
1
1
1
2
2
2
2
2
2
2
2
2
2
2
2
2
2
2
2
2
2
2
2
2
2
2
2
2
2
2
2
2
2
2
2
2
2
2
2
2
2
2
2
2
2
2
2
2
2
2
2
2
2
2
2
2
2
2
2
2
2
2
2
2
2
2
2
2
2
2
2
2
2
2
2
2
2
2
2
2
2
2
2
2
2
2
2
2
2
2
2
2
2
2
2
2
2
2
2
2
2
2
2
2
2
2
2
2
2
1
1
1
1
1
1
1
1
1
1
1
1
1
1
1
1
1
1
1
1
1
1
1
1
1
1
1
1
1
1
1
1
1
1
1
1
1
1
1
1
1
2
2
2
2
2
2
2
2
2
2
2
2
2
2
2
2
1
1
1
1
1
1
1
1
1
1
1
1
1
1
1
1
1
1
1
1
1
1
1
1
1
1
1
1
1
1
1
1
1
1
1
1
1
1
1
1
1
1
1
1
1
1
1
1
1
1
1
1
1
1
1
1
1
0
0
0
0
0
0
0
0
0
0
0
0
0
0
0
0
0
0
0
0
0
0
0
0
0
0
0
0
0
1
1
1
1
1
1
1
1
1
1
1
1
1
1
1
1
1
1
1
1
1
1
1
1
2
2
2
2
2
2
2
2
2
2
2
2
2
3
3
3
3
3
3
3
3
3
3
3
3
3
3
3
3
3
3
3
3
3
3
3
3
3
3
3
3
3
3
3
3
3
2
2
2
2
2
2
2
2
2
2
2
2
2
2
2
2
2
2
2
2
2
2
2
2
2
2
2
2
2
2
2
2
2
2
2
2
2
2
2
2
2
2
2
2
2
2
2
2
2
2
2
2
2
2
2
2
2
2
2
2
2
2
2
2
2
2
2
2
2
2
2
2
2
2
2
2
2
2
2
2
2
2
2
2
2
2
2
2
2
2
2
2
2
2
2
2
2
2
2
2
2
2
2
2
2
2
2
2
2
2
2
2
2
2
2
2
4
4
5
5
5
5
5
5
5
5
5
5
5
5
5
5
5
5
5
5
5
4
5
5
5
5
5
5
5
5
5
5
5
5
5
5
5
5
5
6
6
6
6
7
8
8
8
8
8
8
8
8
8
8
8
8
8
8
8
8
8
8
8
8
8
7
7
7
7
7
7
7
7
7
7
7
7
7
7
7
7
7
7
7
7
7
7
7
7
8
8
8
8
8
8
8
8
8
8
8
8
8
8
8
8
8
8
8
8
8
8
8
8
8
8
8
8
8
8
8
8
8
8
7
7
7
7
7
7
7
7
7
7
7
7
7
7
7
7
7
7
7
7
7
7
7
7
7
7
6
6
6
6
6
6
6
6
6
6
6
6
6
6
6
6
6
6
6
6
6
6
6
6
6
6
6
6
6
6
6
6
5
5
5
5
5
5
5
5
5
5
5
5
5
5
5
5
5
5
5
5
5
5
5
5
5
5
5
5
5
5
5
5
5
5
5
5
5
5
5
5
5
5
5
5
5
4
4
4
4
3
3
3
3
3
3
3
3
3
3
3
3
3
3
2
2
2
1
1
1
1
1
1
1
0
0
0
0
0
0
0
0
0
0
0
0
0
0
0
0
0
1
1
1
1
1
1
1
1
1
1
1
1
1
1
1
1
1
1
1
1
1
1
1
1
1
1
1
1
1
1
1
1
1
1
1
1
1
1
1
1
1
1
1
1
1
1
1
1
1
1
1
0
1
1
1
1
1
1
1
1
1
1
1
1
1
1
1
1
1
1
1
1
1
1
1
1
1
1
1
1
1
1
1
1
1
1
1
1
1
1
1
1
1
1
1
1
1
1
1
1
1
1
1
1
1
1
1
1
2
2
2
2
2
2
2
2
2
2
2
2
2
2
2
2
2
2
2
2
2
2
2
2
2
2
2
2
2
2
2
2
2
2
2
2
2
2
2
2
2
1
1
1
1
1
1
1
1
1
1
1
1
1
1
1
1
1
1
1
1
1
1
1
1
1
1
1
1
1
1
1
1
1
1
1
1
1
1
1
1
1
1
1
1
1
1
1
1
1
1
1
1
1
1
1
1
1
1
1
1
1
1
1
1
1
1
1
1
1
1
1
1
1
1
1
1
1
2
2
2
2
2
2
2
2
2
1
1
1
1
1
1
1
1
1
1
1
1
1
1
1
1
1
1
1
1
1
1
1
1
1
1
1
1
1
1
1
1
1
1
1
1
1
1
1
1
1
1
1
1
1
1
1
1
1
1
1
1
2
2
2
2
2
2
2
2
2
3
3
3
4
4
4
4
4
4
4
4
4
4
4
4
4
4
4
4
4
4
4
4
5
5
5
5
5
5
6
7
7
7
7
7
7
7
7
7
7
7
8
8
8
8
8
9
9
9
9
9
9
9
9
9
9
9
9
9
9
9
9
9
9
9
9
9
9
9
9
9
9
9
9
9
9
9
9
9
9
9
9
9
9
9
9
9
9
9
9
9
9
9
9
9
9
9
9
9
9
9
9
9
9
9
9
9
9
9
9
9
9
9
9
9
9
9
10
10
10
13
13
13
13
13
13
13
13
13
13
13
12
12
12
13
14
14
14
14
14
14
14
14
14
14
15
15
15
13
13
13
13
13
13
13
13
13
13
13
14
14
14
14
14
14
14
14
14
14
14
13
13
13
13
13
13
13
12
11
11
11
11
11
11
11
11
11
11
11
10
10
10
10
10
10
10
10
10
10
10
10
10
10
9
9
9
9
9
9
9
10
10
10
10
10
10
10
10
10
10
10
10
10
10
10
10
10
10
10
10
10
10
10
10
10
10
10
10
10
10
10
10
10
10
10
10
10
10
9
9
8
8
7
7
7
7
7
7
7
7
7
7
5
5
4
4
4
4
4
4
4
4
4
4
4
4
4
4
4
4
4
5
5
5
5
5
5
6
6
6
6
7
7
7
7
7
7
7
7
8
8
8
8
8
8
8
7
7
7
7
7
7
7
7
7
7
7
7
7
7
7
7
7
7
7
7
7
7
7
7
7
7
7
7
7
7
7
7
7
7
7
6
5
5
5
5
5
5
4
4
4
4
4
4
4
4
4
4
4
4
4
4
4
4
4
4
4
4
4
4
4
4
4
4
4
4
4
4
4
4
4
4
4
5
5
5
5
5
5
5
5
5
5
5
5
5
5
5
5
5
5
5
5
5
5
5
5
5
5
5
5
5
5
5
5
5
4
4
4
4
4
3
3
3
3
3
3
3
3
3
3
3
3
3
3
3
3
3
3
3
3
2
2
2
2
2
2
2
2
2
1
1
1
1
1
1
1
1
1
1
2
2
2
2
2
2
2
2
2
2
2
2
2
2
2
2
2
2
1
1
1
1
1
1
1
1
1
1
1
1
1
1
1
1
1
1
1
1
1
1
1
1
1
1
1
1
1
1
1
1
1
1
1
1
1
1
1
1
1
1
1
1
1
1
1
1
1
1
1
1
1
1
1
1
1
1
1
1
1
1
1
0
0
0
0
5
5
5
5
5
6
6
6
6
6
6
6
6
6
6
6
6
6
6
6
6
6
6
6
6
6
6
6
6
6
6
6
6
6
6
6
6
6
6
6
6
6
7
7
7
7
7
7
7
7
7
7
7
7
7
7
7
7
7
7
7
7
7
6
6
6
6
6
6
6
6
6
6
6
6
6
6
6
6
6
6
6
6
6
6
6
6
6
6
6
6
6
6
6
6
6
6
6
6
6
6
6
6
6
6
6
6
6
6
7
7
7
7
7
8
8
8
8
8
7
7
7
7
7
7
7
7
7
7
7
6
6
6
6
6
6
6
6
6
7
7
7
6
5
5
5
5
5
5
5
5
5
5
5
4
5
5
5
5
5
5
5
5
5
5
5
5
4
4
4
4
4
4
4
4
4
3
3
3
3
3
3
3
3
3
3
3
3
3
3
3
3
3
3
3
3
3
3
3
3
4
4
4
4
5
5
5
5
5
5
5
5
5
5
6
6
6
6
6
6
6
6
6
6
6
6
6
6
6
6
6
6
6
6
6
6
6
6
6
6
6
5
5
5
5
5
5
5
5
5
5
5
5
5
5
5
5
5
5
5
5
5
5
5
5
5
5
4
4
4
4
4
4
4
4
4
5
5
5
5
5
5
5
6
6
6
6
6
6
6
6
6
5
4
4
4
4
4
4
4
4
4
4
4
4
4
4
4
4
4
4
4
4
4
4
4
4
4
4
4
4
4
4
4
4
4
4
4
4
4
4
4
4
4
4
4
4
5
5
5
5
5
4
4
4
4
4
4
4
4
4
4
4
4
4
4
4
4
4
4
4
4
4
4
4
4
5
5
5
6
6
6
6
6
6
6
6
6
6
6
6
7
6
6
6
6
6
6
6
6
6
6
6
6
6
6
6
6
6
6
6
6
6
6
6
6
6
6
6
6
6
6
6
7
7
6
6
5
5
5
5
5
5
5
5
5
5
5
5
5
5
5
5
5
5
5
5
5
5
6
6
6
6
5
5
5
5
5
5
5
5
5
5
6
6
6
6
6
6
6
6
6
6
7
7
7
7
7
7
7
7
7
7
7
7
7
7
7
6
6
6
6
6
6
6
6
6
6
6
7
7
7
7
7
7
7
7
7
7
7
8
8
8
8
8
8
8
8
8
8
8
8
8
8
8
8
8
8
8
8
8
8
8
8
8
8
8
8
8
8
8
8
8
8
9
8
8
8
8
8
8
8
8
8
8
8
8
8
8
8
8
8
8
8
8
8
8
8
8
8
9
9
9
9
9
9
9
9
9
9
9
9
9
9
9
9
9
9
9
9
9
9
9
8
8
8
8
8
8
8
8
8
8
8
8
7
7
7
7
7
7
7
7
7
7
7
7
7
7
7
7
7
7
7
7
7
7
7
7
7
6
5
5
5
6
6
6
7
7
7
7
7
7
7
7
8
10
11
11
11
12
11
11
10
10
10
10
10
10
10
10
10
10
10
10
10
10
10
10
10
10
10
10
10
10
10
10
10
10
10
10
10
10
10
10
10
10
10
10
10
10
10
10
10
10
10
10
10
10
10
10
10
9
9
9
9
9
9
9
9
9
9
9
9
8
8
8
7
7
7
7
7
7
7
8
8
9
10
11
11
11
11
11
11
11
11
11
11
11
11
11
11
11
11
11
11
11
11
11
11
11
11
11
11
11
11
11
11
11
11
11
11
11
11
11
11
11
11
11
11
11
11
11
11
11
11
10
10
10
10
10
10
10
11
11
11
11
11
11
10
9
9
9
9
9
9
9
9
9
9
9
9
9
9
8
8
8
8
8
8
8
8
8
8
8
8
8
8
8
8
8
8
8
8
8
8
8
9
9
9
9
9
9
9
9
9
9
9
9
9
9
9
9
9
9
9
9
9
9
9
9
9
9
9
9
9
9
9
9
8
8
7
7
7
7
7
7
7
7
7
7
7
7
7
7
7
7
7
7
7
7
7
7
7
7
6
6
6
6
6
6
6
6
6
6
6
6
6
6
6
6
6
6
6
6
6
6
6
4
4
4
4
4
4
4
4
4
4
4
4
4
4
4
4
3
3
3
3
3
3
3
3
3
3
3
3
3
3
3
3
2
2
0
0
0
0
0
0
0
0
0
0
0
0
0
0
0
0
0
0
0
0
0
0
0
0
0
0
0
0
0
0
0
0
0
0
0
0
0
0
0
0
0
0
0
0
0
0
0
0
0
0
0
0
0
0
0
0
0
0
0
0
0
0
0
0
0
0
0
0
0
0
0
0
0
0
0
0
0
0
0
0
0
0
0
0
0
0
0
0
0
0
0
0
0
0
0
0
0
0
0
0
0
0
0
0
0
0
0
0
0
0
0
0
0
0
0
0
0
0
0
0
0
0
0
0
0
0
0
0
1
1
0
0
0
0
1
1
1
1
1
1
1
1
1
1
1
1
1
1
1
1
1
1
1
1
1
1
1
1
2
2
2
2
2
2
2
2
2
2
2
2
2
2
2
2
2
2
2
2
2
2
2
2
2
2
2
2
2
2
2
2
2
2
2
2
2
2
2
2
2
2
2
2
2
2
2
2
2
2
2
2
2
2
2
2
2
2
2
2
2
2
2
2
2
2
2
2
2
2
2
2
2
2
2
2
2
2
2
2
2
2
2
2
2
2
2
2
2
2
2
1
1
1
1
1
1
1
1
1
1
1
1
1
1
1
1
1
1
1
2
2
2
1
1
2
2
2
2
2
2
2
2
2
3
3
3
3
3
3
3
3
3
3
3
3
3
3
3
3
3
3
3
3
3
3
3
3
3
3
3
3
3
3
3
3
3
3
3
3
2
2
2
2
2
2
2
2
2
2
2
2
2
2
2
2
2
2
2
2
2
2
2
2
2
2
2
2
2
2
2
2
2
2
2
2
2
2
2
2
2
2
2
2
2
2
2
2
2
2
2
2
2
2
2
2
2
2
2
3
3
3
3
3
3
3
3
3
2
2
2
2
2
2
2
2
2
2
1
1
0
0
0
0
0
0
0
0
0
0
0
0
0
0
0
0
0
0
0
0
0
0
0
0
0
0
0
0
0
0
0
0
0
0
0
0
0
0
0
0
0
0
0
0
0
0
0
0
0
0
0
0
0
0
0
0
0
0
0
0
0
0
0
0
0
0
0
0
0
0
0
0
0
0
0
0
0
1
1
1
1
1
1
1
1
1
1
1
1
1
1
1
1
1
1
0
0
0
0
0
0
0
0
0
0
0
0
0
0
0
0
0
0
0
0
0
0
0
0
0
0
0
0
0
0
0
0
0
0
0
0
0
0
0
0
0
0
0
0
0
0
0
0
0
0
0
0
0
0
0
0
0
0
0
0
0
0
0
0
0
0
0
0
0
0
0
0
0
0
0
0
0
0
0
0
0
0
0
0
0
0
0
0
0
0
0
0
0
0
0
0
0
0
0
0
0
0
0
0
0
0
0
0
0
0
0
0
0
0
0
0
0
0
0
0
0
0
0
0
0
0
0
0
0
0
0
0
0
0
0
0
0
0
0
0
0
0
0
0
0
0
0
0
0
0
0
0
0
0
0
0
0
0
0
0
0
0
0
0
0
0
0
0
0
0
0
0
0
0
0
0
0
0
0
0
0
0
0
0
0
0
0
0
0
0
0
0
0
0
0
0
0
0
0
0
0
0
0
0
0
0
0
0
0
0
0
0
0
0
0
0
0
0
0
0
0
0
0
0
0
0
0
0
0
0
0
0
0
0
0
0
0
0
0
0
0
0
0
0
0
0
0
0
0
0
0
0
0
0
0
0
0
0
0
0
0
0
0
0
0
0
0
0
0
0
0
0
0
0
0
0
0
0
0
0
0
0
0
0
0
0
0
0
0
0
0
0
0
0
0
0
0
0
0
0
0
0
0
0
0
0
0
0
0
0
0
0
0
0
0
0
0
0
0
0
0
0
0
0
0
0
0
0
0
0
0
0
0
0
0
0
0
0
0
0
0
0
0
0
0
0
0
0
0
0
0
0
0
0
0
0
0
0
0
0
0
0
0
0
0
0
0
0
0
0
0
0
0
0
0
0
0
0
0
0
0
0
0
0
0
0
0
0
0
0
0
0
0
0
0
0
0
0
0
0
0
0
0
0
0
0
0
0
0
0
0
0
0
0
0
0
0
0
0
0
0
0
0
0
0
0
0
0
0
0
0
0
0
0
0
0
0
0
0
0
0
0
0
0
0
0
0
0
0
0
0
0
0
0
0
0
0
0
0
0
0
0
0
0
0
0
0
0
0
0
0
0
0
0
0
0
0
0
0
0
0
0
0
0
0
0
0
0
0
0
0
0
0
0
0
0
0
0
0
0
0
0
0
0
0
0
0
0
0
0
0
0
0
0
0
0
0
0
0
0
0
0
0
0
0
0
0
0
0
0
0
0
0
0
0
0
0
0
0
0
0
0
0
0
0
0
0
0
0
1
1
1
1
1
1
1
1
1
1
1
1
1
1
1
1
1
1
1
1
1
1
1
1
1
1
1
1
1
1
1
1
1
1
1
1
1
1
1
1
1
1
1
1
1
1
1
1
1
1
1
1
1
1
1
1
1
1
1
1
1
1
1
1
1
1
1
1
1
1
1
1
1
1
1
1
1
1
1
1
1
1
1
1
1
1
1
1
1
1
1
1
1
1
1
1
1
1
1
1
1
1
1
1
1
1
1
1
1
2
2
2
2
2
2
2
2
2
2
2
2
1
1
1
1
1
1
1
1
1
2
2
2
2
2
2
2
2
2
2
2
2
2
2
2
2
2
2
2
2
2
2
2
2
2
2
2
2
2
2
2
2
2
2
2
2
2
2
1
1
1
1
1
1
1
1
1
1
1
1
1
1
1
1
1
1
1
1
1
1
1
1
1
1
1
1
1
1
1
1
1
1
1
1
1
1
1
1
1
1
1
1
1
1
1
1
1
1
1
1
1
1
1
1
1
1
1
1
1
1
1
1
1
1
1
1
1
1
1
1
1
1
1
1
1
1
1
1
1
1
1
1
1
1
1
1
1
1
1
1
1
1
1
1
0
0
0
0
0
0
0
0
0
0
0
0
0
0
0
0
0
0
0
0
0
0
0
0
0
0
0
0
0
0
0
0
0
0
0
0
0
0
0
0
0
0
0
0
0
0
0
0
0
0
0
0
0
0
0
0
0
0
0
0
0
0
0
0
0
0
0
0
0
0
0
0
0
0
0
0
0
0
0
0
0
0
1
1
1
1
1
1
1
1
1
1
1
1
1
1
1
1
1
1
1
1
1
1
1
1
1
1
1
1
1
1
1
1
1
1
1
1
1
1
1
1
2
2
2
2
2
2
2
2
2
2
2
2
2
2
2
2
2
2
2
2
2
2
2
2
2
2
2
2
2
2
2
2
2
2
2
2
2
2
2
2
2
2
2
2
2
2
2
2
2
2
2
2
2
2
2
2
2
2
2
2
2
2
2
2
2
2
2
2
2
2
2
2
2
2
2
2
2
2
2
2
2
2
2
2
2
2
2
2
2
2
1
1
1
1
1
1
1
1
1
1
1
1
1
1
1
1
0
0
0
0
0
0
0
0
0
0
0
0
0
0
0
0
0
0
0
0
0
0
0
0
0
0
0
0
0
0
0
0
0
0
0
0
0
0
0
0
0
0
0
0
0
0
0
0
0
0
0
0
0
0
0
0
0
0
0
0
0
0
0
0
0
0
0
0
0
0
0
0
0
0
0
0
0
0
0
0
0
0
0
0
0
0
0
0
0
0
0
0
0
0
0
0
0
0
0
0
0
0
0
0
0
0
0
0
0
0
0
0
0
0
0
0
0
0
0
0
0
0
0
0
0
0
0
0
0
0
0
0
0
0
0
0
0
0
0
0
0
0
0
0
0
0
0
0
0
0
0
0
0
0
0
0
0
0
0
0
0
0
0
0
0
0
0
0
0
0
0
0
0
0
0
0
0
0
0
0
0
0
0
0
0
0
0
0
0
0
0
0
0
0
0
0
0
0
0
0
0
0
0
0
0
0
0
0
0
0
0
0
0
0
0
0
0
0
0
0
0
0
0
0
0
0
0
0
0
0
0
0
0
0
0
0
0
0
0
0
0
0
0
0
0
0
0
0
0
0
0
0
0
0
0
0
0
0
0
0
0
0
0
0
0
0
0
0
0
0
0
0
0
0
0
0
0
0
0
0
0
0
0
0
0
0
0
0
0
0
0
0
0
0
0
0
0
0
0
0
0
0
0
0
0
0
0
0
0
0
0
0
0
0
0
0
0
0
0
0
0
0
0
0
0
0
0
0
0
0
0
0
0
0
0
0
0
0
0
0
0
0
0
0
0
0
0
0
0
0
0
0
0
0
0
0
0
0
0
0
0
0
0
0
0
0
0
0
0
0
0
0
0
0
0
0
0
0
0
0
0
0
0
0
0
0
0
0
0
0
0
0
0
0
0
0
0
0
0
0
0
0
0
0
0
0
0
0
0
0
0
0
0
0
0
0
0
0
0
0
0
0
0
0
0
0
0
0
0
0
0
0
0
0
0
0
0
0
0
0
0
0
0
0
0
0
0
0
0
0
0
0
0
0
0
0
0
0
0
0
0
0
0
0
0
0
0
0
0
0
0
0
0
0
0
0
0
0
1
1
1
1
1
1
1
1
1
2
2
2
2
2
2
2
2
2
2
2
2
2
2
2
2
2
2
2
2
2
2
2
2
2
2
2
2
2
2
2
2
2
2
2
2
2
2
2
2
2
2
2
2
2
2
2
2
2
2
2
2
2
2
2
2
2
2
2
2
2
2
2
2
2
2
2
2
2
2
2
2
2
2
2
2
2
2
2
2
2
2
2
2
2
2
2
2
2
2
2
2
2
2
2
2
2
2
2
2
2
2
2
2
1
1
1
1
1
1
1
1
1
1
1
1
1
1
1
1
1
1
1
1
1
1
1
1
1
1
1
1
1
1
1
1
1
1
1
1
1
1
1
1
1
1
1
1
1
1
1
1
1
1
1
1
1
1
1
1
1
1
1
1
1
1
1
1
1
1
1
1
1
1
1
1
1
1
1
1
1
1
1
1
1
1
1
1
1
1
1
1
1
1
1
1
1
1
1
1
1
1
1
1
1
1
1
1
1
1
1
1
0
0
0
0
0
0
0
0
0
0
0
0
0
0
0
0
0
0
0
0
0
0
0
0
0
0
0
0
0
0
0
0
0
0
0
0
0
0
0
0
0
0
0
0
0
0
0
0
0
0
0
0
0
0
0
0
0
0
0
0
0
0
0
0
0
0
0
0
0
0
0
0
0
0
0
0
0
0
0
0
0
0
0
0
0
0
0
0
0
0
0
0
0
0
0
0
0
0
0
0
0
0
0
0
0
0
0
0
0
0
0
0
0
0
0
0
0
0
0
0
0
0
0
0
0
0
0
0
0
0
0
0
0
0
0
0
0
0
0
0
0
0
0
0
0
0
0
0
0
0
0
0
0
0
0
0
0
1
1
1
1
1
1
1
1
1
1
1
1
1
1
1
1
1
1
1
1
1
1
1
1
1
1
1
1
1
1
1
1
1
1
1
1
1
1
1
1
1
1
1
1
1
1
1
1
1
1
1
1
1
1
1
1
1
1
1
1
1
1
1
1
1
1
1
1
0
0
0
0
0
0
0
0
0
0
0
0
0
0
0
0
0
0
0
0
0
0
0
0
0
0
0
0
0
0
0
0
0
0
0
0
0
0
0
0
0
0
0
0
0
0
0
0
0
0
0
0
0
0
0
0
0
0
0
0
0
0
0
0
0
0
0
0
0
0
0
0
0
0
0
0
0
0
0
0
0
0
0
0
0
0
0
0
0
0
0
0
0
0
0
0
0
0
0
0
0
0
0
0
0
0
0
0
0
0
0
0
0
0
0
0
0
0
0
0
0
0
0
0
0
0
0
0
0
0
0
0
0
0
0
0
0
0
0
0
0
0
0
0
0
0
0
0
0
0
0
0
0
0
0
0
0
0
0
0
0
0
0
0
0
0
0
0
0
0
0
0
0
0
0
0
0
0
0
0
0
0
0
0
0
0
0
0
0
0
0
0
0
0
0
0
0
0
0
0
0
0
0
0
0
0
0
0
0
0
0
0
0
0
0
0
0
0
0
0
0
0
0
0
0
0
0
0
0
0
0
0
0
0
0
0
0
0
0
0
0
0
0
0
0
0
0
0
0
0
0
0
0
0
0
0
0
0
0
0
0
0
0
0
0
0
0
0
0
0
0
0
0
0
0
0
0
0
0
0
0
0
0
0
0
0
0
0
0
0
0
0
0
0
0
0
0
0
0
0
0
0
0
0
0
0
0
0
0
0
0
0
0
0
0
0
0
0
0
0
0
0
0
0
0
0
0
0
0
0
0
0
1
1
1
1
1
1
1
1
1
1
1
1
1
1
1
1
1
1
1
1
1
1
1
1
1
1
1
1
1
1
1
1
1
1
1
1
1
1
1
1
1
1
1
1
1
1
1
1
1
1
1
1
1
1
1
1
2
2
2
2
2
2
1
1
1
1
1
1
1
1
1
1
1
1
1
1
1
1
1
1
1
1
1
1
1
1
1
1
1
1
1
1
1
1
1
1
1
1
1
1
1
1
1
2
2
2
2
2
2
2
2
2
2
2
2
2
2
2
2
2
2
2
2
2
2
2
2
2
2
2
2
3
3
3
3
3
3
3
3
3
3
3
3
3
3
3
3
3
3
3
3
3
3
3
3
3
3
3
3
3
3
3
3
3
3
3
3
3
3
3
3
3
3
3
3
3
3
3
3
3
3
3
2
2
2
2
2
2
2
2
2
2
2
2
2
2
2
2
2
2
2
2
2
2
2
2
2
2
2
2
2
1
1
1
1
1
1
1
1
1
1
1
1
1
1
1
1
1
1
1
1
1
1
1
1
1
1
1
1
1
1
1
1
1
1
1
1
1
1
1
1
1
1
1
1
1
1
1
1
1
1
1
1
1
1
1
1
1
1
0
0
0
0
0
0
0
0
0
0
0
0
0
0
0
0
0
0
0
0
0
0
0
0
0
0
0
0
0
0
0
0
0
0
0
0
0
0
0
0
0
0
0
0
0
0
0
0
0
0
0
0
0
0
0
0
0
0
0
0
0
0
0
0
0
0
0
0
0
0
0
0
1
1
1
1
1
1
1
1
1
1
1
1
1
1
1
1
1
1
1
1
1
1
1
1
1
1
1
1
1
1
1
1
1
1
1
1
1
1
1
1
1
1
1
1
1
1
1
2
3
3
3
3
3
3
3
3
3
3
3
3
3
3
4
4
4
4
4
4
4
4
4
4
4
4
4
4
4
4
4
4
4
4
4
4
4
4
4
4
4
4
4
4
4
4
4
4
4
4
4
4
4
4
4
4
4
4
4
4
4
4
4
4
4
4
4
3
3
3
3
3
3
3
3
3
3
3
3
3
3
3
3
3
3
3
3
4
4
4
4
4
4
4
4
4
4
4
4
4
4
4
4
4
4
3
3
3
3
3
3
3
3
3
3
3
3
3
3
3
3
3
3
3
3
3
3
3
3
3
3
3
3
3
3
3
3
3
3
3
3
3
3
3
3
3
3
3
3
3
2
2
2
2
2
2
2
2
2
2
2
2
2
2
2
2
3
3
3
3
3
3
3
2
2
2
2
2
2
2
2
2
2
2
2
2
2
2
2
2
2
2
2
2
2
2
2
2
2
2
2
2
2
2
2
3
3
3
3
3
3
3
3
3
3
3
3
3
3
3
3
3
3
3
3
3
3
3
3
3
3
3
3
3
3
3
3
3
3
3
3
3
3
3
3
3
3
3
3
3
3
3
3
3
3
3
3
3
3
2
2
2
2
2
2
2
2
2
2
2
2
2
2
2
2
2
2
2
2
2
2
2
2
2
2
2
2
1
1
1
1
1
1
1
1
1
1
1
1
1
1
1
1
1
1
1
1
0
0
0
0
0
0
0
0
0
0
0
0
0
0
0
0
0
0
0
0
0
0
0
0
0
0
0
0
0
0
0
0
0
0
0
0
0
0
0
0
0
0
0
0
0
0
0
0
0
0
2
2
2
3
3
3
3
3
3
3
3
3
3
3
3
3
3
3
3
4
4
4
4
4
4
4
4
4
4
4
4
4
4
4
4
4
4
4
4
4
4
4
4
4
4
4
4
4
4
4
4
4
4
5
5
5
5
5
5
5
5
5
5
5
5
5
5
5
5
5
5
5
5
5
5
5
5
5
5
5
5
5
5
5
5
5
5
5
5
5
5
5
5
5
5
5
5
5
5
5
5
5
5
5
5
5
5
5
5
5
5
5
5
5
5
5
5
5
5
5
5
5
5
5
5
5
5
5
5
5
5
5
5
5
5
5
3
3
3
3
3
2
2
2
1
1
1
1
1
1
1
1
1
1
0
0
0
0
0
0
0
0
0
0
0
0
0
0
0
0
0
0
0
0
0
0
0
0
0
0
0
0
0
0
0
0
0
0
0
0
0
0
0
0
0
0
0
0
0
0
0
0
0
0
0
0
0
0
0
0
0
0
0
0
0
0
0
0
0
0
0
0
0
0
0
0
0
2
2
2
2
2
2
2
3
3
3
3
3
3
3
3
3
3
3
3
4
4
4
5
5
5
5
5
5
5
5
5
5
5
5
5
6
6
6
6
6
6
6
6
6
6
6
6
6
6
6
6
6
6
6
6
6
6
6
6
6
6
6
6
6
6
6
6
6
6
6
6
6
6
6
6
6
6
6
6
6
6
6
6
6
6
6
6
6
6
6
6
6
6
6
6
6
6
6
6
6
6
6
6
6
6
6
6
6
6
6
6
6
6
6
6
6
6
6
5
5
5
5
4
4
4
4
4
4
4
4
4
4
4
4
5
5
5
5
5
5
5
5
5
5
5
5
5
5
5
5
5
5
5
4
4
4
4
4
4
4
4
4
4
4
4
4
4
4
4
4
4
4
4
4
4
4
4
4
4
4
5
5
5
5
5
5
5
5
4
4
4
5
5
5
5
6
6
6
6
6
6
6
6
6
6
6
6
6
6
6
6
6
6
6
7
7
6
5
5
5
5
5
7
7
7
7
8
9
10
10
10
10
10
10
10
11
11
11
11
11
11
11
11
11
11
11
11
10
9
11
11
11
11
11
11
11
11
11
11
11
11
11
11
11
12
12
13
13
13
13
13
13
13
13
13
13
13
13
13
13
13
13
12
12
12
12
12
13
12
12
12
12
12
12
12
12
12
12
12
12
12
12
12
12
12
12
12
12
12
12
13
13
13
13
13
13
13
13
13
13
13
13
13
13
13
13
13
13
13
13
13
13
13
13
13
13
13
13
13
13
12
12
12
12
12
12
12
12
12
12
12
12
12
12
12
12
12
11
11
11
11
10
10
9
9
9
9
9
9
9
10
10
10
10
11
11
11
12
12
12
12
12
11
11
11
11
11
11
11
11
11
11
11
11
11
11
11
11
11
11
11
10
8
8
9
9
9
9
13
13
13
13
13
13
13
13
13
14
15
15
17
18
21
23
23
22
21
22
22
22
22
22
22
22
22
22
22
22
22
22
22
22
22
22
22
22
22
22
22
22
22
22
22
22
22
22
23
23
23
23
23
23
23
23
23
23
22
22
22
22
22
22
22
22
22
22
23
24
24
24
25
25
26
25
25
27
28
31
32
32
32
31
31
30
30
30
30
31
31
31
31
31
31
31
31
31
31
31
31
31
31
31
31
31
31
31
31
31
31
31
31
31
31
32
32
32
32
31
32
32
32
32
32
32
32
30
30
30
30
30
30
31
31
31
31
31
31
30
31
32
32
34
34
33
34
36
35
34
34
35
33
33
32
32
32
31
30
30
30
30
30
30
30
30
30
29
29
29
29
29
29
28
29
29
29
29
29
29
29
30
28
28
28
28
28
28
28
28
27
27
27
27
27
28
28
26
26
25
25
25
25
25
25
25
25
25
24
25
25
25
25
25
26
26
26
25
24
24
25
25
26
25
23
22
21
21
21
21
21
21
21
19
19
21
21
21
22
23
23
23
23
23
23
23
23
23
24
25
26
26
27
26
25
25
25
25
25
25
25
25
25
25
25
25
25
25
25
24
23
23
23
23
23
23
23
23
23
23
23
23
24
24
25
25
25
25
25
23
23
21
21
21
21
21
21
21
21
22
22
22
22
22
22
22
22
22
22
23
23
23
23
23
23
23
23
23
23
23
23
23
23
23
23
23
23
23
23
23
23
23
23
23
22
21
21
21
20
20
20
20
20
20
21
21
20
20
21
21
21
20
20
18
18
18
18
18
18
18
18
18
18
18
18
18
18
18
18
18
18
18
18
18
18
18
17
16
16
16
15
14
14
14
13
13
13
13
13
13
13
13
13
14
15
17
17
17
18
18
18
18
18
18
18
18
18
18
18
18
18
18
18
16
16
15
14
14
14
18
18
19
19
25
25
25
26
27
27
27
27
27
26
26
26
26
26
26
26
26
25
25
25
25
25
25
25
25
25
25
25
25
25
25
27
27
27
27
27
28
28
28
28
28
26
26
26
26
26
26
26
27
28
28
28
28
28
28
29
29
29
30
32
35
36
37
38
39
37
37
37
37
37
37
37
37
37
37
37
37
37
37
38
38
38
38
38
38
38
38
38
38
37
37
37
37
36
36
36
36
36
36
36
36
36
36
35
35
35
34
34
34
34
34
34
35
35
35
35
35
34
34
34
33
33
33
33
33
33
32
31
28
28
28
27
27
27
27
27
27
27
27
27
27
27
26
26
26
26
26
27
28
27
27
26
26
26
26
26
26
26
26
26
26
26
26
26
26
25
25
25
25
25
25
25
25
22
19
18
18
18
18
18
18
18
18
18
18
18
18
18
18
19
19
21
21
21
20
20
20
20
20
20
20
21
21
21
21
21
21
21
18
18
18
18
18
18
18
18
18
17
17
17
17
17
16
16
15
15
15
15
15
15
15
14
14
14
14
14
14
14
14
14
14
12
11
12
12
12
12
12
12
12
12
12
12
12
12
12
12
12
12
12
12
12
11
11
11
11
11
11
11
11
11
11
12
13
14
14
14
14
14
14
14
14
14
14
15
14
14
14
14
14
13
14
14
14
14
14
14
14
14
14
14
14
15
15
15
15
15
16
16
16
15
15
16
16
16
16
17
17
17
17
16
16
16
16
16
16
16
16
16
16
16
15
15
15
15
15
15
15
15
15
15
15
15
15
15
15
15
16
16
16
15
15
15
15
15
15
14
14
14
15
14
14
14
14
14
14
14
13
12
12
12
12
13
12
12
12
12
12
12
12
12
12
12
12
12
12
13
13
13
13
13
13
12
12
11
11
11
12
12
12
12
12
12
12
12
12
12
12
13
13
13
13
15
17
17
17
16
16
16
16
16
16
16
16
16
16
15
15
15
17
17
17
17
17
17
17
17
16
16
16
15
15
15
15
15
15
15
16
17
17
17
16
16
16
16
16
16
16
16
16
16
16
17
17
17
17
18
18
18
17
17
18
18
17
17
17
16
16
16
16
16
16
16
18
19
22
24
27
29
31
31
30
30
30
31
32
34
37
37
37
38
42
45
46
47
50
49
50
50
50
55
55
58
59
59
59
59
59
59
59
59
59
59
59
59
59
58
59
59
59
59
59
59
59
59
58
59
59
59
60
60
60
60
60
60
60
60
59
59
59
59
59
59
59
59
59
58
58
58
58
58
58
58
58
58
58
58
58
58
58
57
57
57
57
56
56
56
56
55
55
55
55
55
55
55
55
55
55
55
55
55
55
55
55
55
55
55
55
55
55
55
55
54
54
54
54
54
54
53
53
53
53
53
53
53
53
49
49
49
49
49
48
47
47
42
42
42
42
42
42
42
41
40
39
37
34
33
33
33
33
31
30
30
30
30
29
29
29
28
28
27
30
35
39
39
37
37
37
37
37
36
36
36
36
33
33
33
33
33
33
32
31
29
28
28
28
26
26
27
27
25
24
24
24
24
24
23
23
23
23
23
23
23
23
23
22
22
22
20
20
20
20
20
20
20
20
20
20
21
21
21
21
21
21
20
20
20
20
21
23
24
24
24
24
24
24
25
25
25
25
25
25
25
25
25
25
25
25
25
25
25
25
25
25
25
25
25
25
25
26
30
30
30
30
31
31
31
29
29
29
29
29
29
29
28
28
28
27
27
27
26
26
26
26
26
25
25
25
25
25
25
25
25
24
24
22
21
21
21
21
21
21
21
21
21
21
21
21
21
21
21
21
20
20
19
18
18
18
18
19
19
19
18
18
18
18
18
18
18
18
17
17
17
17
17
17
18
20
20
20
20
21
21
26
26
27
27
27
35
37
38
39
39
38
38
38
38
38
38
38
38
38
37
37
37
37
37
37
37
37
37
37
37
37
37
38
38
39
40
40
39
38
38
39
39
39
39
39
39
39
39
38
38
38
38
38
38
37
37
37
37
37
37
37
37
36
36
38
37
37
38
39
40
41
42
43
45
45
46
46
47
49
49
49
49
49
48
48
48
48
48
48
48
48
48
48
48
48
50
49
48
49
49
51
50
50
51
51
51
51
50
50
50
50
50
50
50
50
50
50
50
50
49
49
49
49
49
49
49
49
48
48
48
48
48
48
48
48
42
42
42
42
42
42
42
40
39
38
38
37
37
37
37
37
37
37
37
37
37
37
37
37
37
35
35
35
35
34
33
32
32
31
31
31
31
33
33
33
32
29
29
29
29
29
29
29
29
33
34
33
33
33
33
33
33
33
32
32
32
32
32
32
32
32
32
32
32
32
32
32
32
34
34
36
35
37
44
44
44
46
46
46
46
46
45
45
45
46
45
45
46
44
45
45
45
45
46
48
52
52
51
51
51
51
51
53
53
53
52
50
50
50
50
51
51
50
48
48
48
48
48
48
47
47
47
47
47
47
47
46
46
46
46
46
47
47
47
47
44
44
44
44
44
44
44
44
44
46
47
51
51
51
50
50
49
49
49
49
49
49
49
49
48
49
49
49
49
49
50
51
50
48
46
46
47
48
50
50
51
51
51
52
53
53
53
53
53
52
52
52
53
52
52
50
50
50
50
50
50
50
49
49
49
49
49
49
50
50
49
48
44
44
43
44
44
45
45
45
45
46
46
46
46
45
43
41
39
39
38
38
38
38
38
38
38
38
37
37
37
37
37
37
37
37
37
37
37
37
37
37
38
38
38
38
39
39
39
38
37
36
36
36
36
35
35
35
34
34
37
37
38
38
38
38
38
38
38
38
38
38
38
38
38
38
38
38
38
38
38
40
40
40
35
35
34
34
34
34
33
33
33
33
33
33
33
33
33
33
33
33
32
32
32
32
31
32
32
31
31
31
31
31
31
29
29
29
29
29
29
26
25
25
25
25
26
26
25
25
24
23
21
21
21
21
21
21
21
21
21
21
21
21
21
21
21
21
21
21
21
20
21
21
21
21
21
21
21
21
21
21
19
17
18
18
18
18
18
18
18
18
18
18
18
18
18
17
17
17
17
17
17
16
16
16
16
16
17
17
17
17
16
16
16
16
18
18
18
18
18
18
18
18
18
17
17
17
17
17
17
17
17
16
16
16
16
16
16
16
16
16
16
15
15
14
14
14
14
14
14
14
14
14
14
14
14
14
14
15
14
14
13
13
13
13
13
14
15
18
20
20
20
24
26
27
27
27
27
27
27
27
27
27
28
28
28
28
28
28
28
28
29
30
31
32
32
33
33
33
33
32
31
30
30
30
30
30
30
30
29
29
28
28
36
42
42
45
45
49
49
48
49
49
49
49
49
50
50
50
50
50
49
49
50
51
52
52
52
52
52
52
52
52
52
52
52
58
58
59
59
58
62
63
63
63
63
63
62
62
62
61
61
61
61
62
63
63
63
63
63
63
63
63
63
63
63
62
63
63
64
65
69
69
71
71
71
71
72
72
73
73
78
77
78
79
79
79
79
79
78
78
78
75
75
75
75
75
75
75
75
75
75
75
75
74
74
74
74
74
74
73
73
73
73
73
73
73
72
72
70
70
69
69
68
64
64
63
63
63
63
68
68
68
74
73
71
69
67
66
65
65
65
65
65
67
69
69
73
74
74
74
74
74
75
76
76
77
83
85
85
84
82
81
81
81
80
81
82
81
81
81
80
80
80
83
83
86
86
86
87
87
88
88
88
91
89
89
88
88
87
87
87
87
87
87
87
86
85
85
85
84
84
84
84
84
86
86
86
85
85
84
84
85
86
87
86
87
87
86
86
85
87
87
87
88
89
89
89
88
88
84
84
83
82
82
82
81
81
81
81
81
81
81
81
81
81
81
80
80
80
80
80
80
79
79
75
75
75
75
75
75
75
75
74
74
74
74
74
74
74
74
74
70
70
70
70
70
70
71
72
72
70
67
68
68
66
65
62
63
63
58
58
57
58
56
57
57
56
56
58
58
58
58
57
54
52
55
49
49
49
50
49
49
47
49
49
49
49
49
49
49
49
45
44
44
44
44
44
44
44
44
44
45
45
45
45
45
45
45
45
45
45
44
42
41
41
41
41
41
41
41
41
40
40
40
39
37
37
37
37
37
36
36
36
36
36
36
36
36
36
36
36
33
33
33
33
33
32
32
32
31
31
31
31
31
31
32
32
32
32
32
32
31
31
31
31
32
32
33
33
32
33
33
33
33
33
33
33
33
32
32
32
32
32
32
32
33
34
34
34
33
33
33
33
33
33
32
32
31
30
29
28
28
28
28
28
28
26
25
25
25
25
25
25
25
24
24
24
24
24
23
22
22
21
21
21
19
19
19
19
19
19
19
19
19
19
19
18
18
18
18
18
18
18
18
18
17
17
17
17
17
17
18
18
18
18
18
18
18
17
15
15
15
15
15
13
13
13
13
13
13
13
13
13
13
13
13
13
12
11
11
11
11
11
11
11
11
11
11
10
10
10
10
10
10
10
10
10
10
10
10
10
10
10
10
10
10
10
10
10
9
9
9
9
9
9
9
9
9
9
9
9
9
9
9
9
9
9
8
8
8
8
8
8
8
8
9
8
8
8
8
7
7
7
7
7
8
8
8
8
8
7
7
6
6
6
6
6
7
8
8
8
8
7
7
7
7
7
7
7
7
7
7
7
7
7
7
7
7
7
7
7
7
8
8
8
8
8
8
8
9
8
8
8
8
8
8
8
8
8
8
8
8
8
8
8
8
8
8
8
8
8
8
8
8
8
8
8
8
8
8
8
8
8
8
8
9
9
9
9
9
9
8
8
8
8
8
8
8
8
8
8
8
8
8
8
8
8
8
7
7
7
7
8
8
8
8
8
8
8
8
8
8
8
8
8
8
8
8
8
8
8
8
8
8
8
8
8
8
8
8
8
8
6
6
6
6
6
7
7
7
7
7
7
7
7
7
7
7
7
7
7
7
7
7
7
7
7
7
7
7
7
7
7
7
7
7
7
7
7
7
7
7
8
8
8
8
8
8
8
8
8
8
8
8
8
8
9
9
8
8
8
8
8
8
7
7
7
7
7
7
7
7
7
7
7
7
8
8
8
8
9
9
9
9
9
8
10
11
11
11
11
11
11
11
11
11
11
11
11
11
11
10
10
10
11
11
12
12
15
15
15
15
15
15
15
15
15
15
15
15
15
15
15
15
15
15
15
15
15
15
15
15
15
15
15
15
15
15
15
15
15
15
15
14
14
14
15
15
15
15
15
15
14
14
14
14
14
14
14
14
14
14
14
14
14
14
14
14
14
14
14
14
13
13
13
13
13
13
13
13
13
13
12
12
12
12
12
12
12
12
12
12
12
12
12
12
12
12
12
12
12
12
12
12
12
11
11
11
11
11
11
11
11
11
11
11
11
11
11
11
10
10
10
10
9
9
9
9
9
9
9
9
9
9
9
9
9
9
9
9
9
8
8
6
6
6
6
6
6
6
6
6
6
6
6
6
6
6
6
6
6
6
6
6
6
6
6
6
6
6
6
6
6
6
6
5
5
5
5
5
5
5
5
5
4
4
4
3
3
4
4
4
5
5
5
5
5
5
5
6
6
7
9
9
9
9
9
9
9
9
9
9
9
9
9
9
9
9
9
9
9
9
9
9
9
9
9
9
9
9
9
10
10
10
10
11
11
11
11
11
11
10
10
10
10
10
10
11
11
11
11
11
11
11
11
11
11
11
11
11
11
11
11
11
11
11
10
10
10
10
10
10
10
10
10
10
10
10
10
10
10
10
10
10
10
10
10
10
10
10
9
9
9
9
9
9
9
9
10
10
10
10
10
11
11
12
15
15
15
15
15
16
16
16
20
20
20
21
22
22
22
22
22
22
24
24
23
24
24
24
23
23
25
25
25
26
26
27
27
27
27
28
30
30
30
30
30
29
29
28
28
28
28
28
28
26
26
26
26
26
26
26
26
26
26
25
25
25
25
25
23
24
24
24
24
25
25
25
25
25
25
25
25
25
25
25
25
25
25
25
25
25
25
25
25
25
25
25
25
25
27
27
27
27
27
27
27
27
28
28
28
28
28
28
29
29
29
29
29
29
29
29
29
29
29
29
29
29
29
29
29
30
32
32
32
32
32
36
36
37
37
37
37
37
37
37
36
36
35
34
34
34
36
36
36
35
33
33
33
33
31
31
31
31
31
31
30
30
30
30
30
30
30
30
31
32
32
32
29
29
29
29
28
26
26
26
26
25
25
25
25
25
25
25
24
24
24
23
23
23
23
23
23
23
23
23
23
23
23
23
23
22
22
22
22
22
22
22
22
22
21
20
19
18
18
18
18
18
18
18
18
18
18
18
18
17
17
18
17
17
17
17
17
17
16
16
16
16
16
16
16
16
16
16
16
16
16
16
16
16
16
16
16
16
16
15
14
14
14
14
13
14
14
14
13
13
13
13
13
14
14
14
13
13
12
12
12
12
12
12
13
13
13
13
13
13
13
13
13
13
13
13
13
13
13
13
13
13
13
13
13
13
13
13
12
12
12
12
12
11
11
11
11
11
11
10
10
10
10
10
10
10
10
10
10
10
10
10
10
10
10
10
10
11
11
11
11
11
11
11
11
10
10
10
9
9
8
8
8
8
8
8
8
8
7
6
6
6
6
7
7
7
7
7
7
7
7
7
7
7
7
7
7
7
7
7
8
8
8
8
8
8
7
7
7
7
7
7
7
6
6
6
7
7
7
7
7
7
7
7
7
7
7
7
6
6
6
6
6
6
6
6
6
6
6
6
6
6
6
6
6
6
6
6
6
5
5
5
5
5
5
5
5
5
5
5
5
5
5
5
5
5
5
5
5
5
5
5
5
5
5
5
5
5
5
5
5
5
5
5
5
5
5
5
5
5
5
5
5
5
5
5
5
5
5
5
5
5
5
5
4
4
4
4
4
4
4
4
4
4
4
4
4
4
4
4
4
3
3
3
3
3
3
3
3
3
3
3
3
3
3
3
3
3
3
3
3
3
3
3
3
3
3
3
3
3
3
2
2
2
2
2
2
2
2
2
2
0
0
0
0
0
0
0
0
0
0
0
0
0
0
0
0
0
0
0
0
0
0
0
0
0
0
0
0
0
0
0
0
0
0
0
0
0
0
0
0
0
0
0
0
0
0
0
0
0
0
0
0
0
0
0
0
0
0
0
0
0
0
0
0
0
0
0
0
0
0
0
0
0
1
1
1
1
1
1
1
1
1
1
1
1
1
1
1
1
1
1
1
1
1
1
1
1
1
1
1
1
1
1
1
1
1
1
1
1
1
1
1
1
1
1
1
1
1
1
1
1
1
1
1
1
1
1
1
1
1
1
1
1
1
1
1
1
1
1
1
1
1
1
1
1
1
1
1
1
1
1
1
1
1
1
1
1
1
1
1
2
2
2
2
2
2
2
2
2
2
2
2
2
2
2
2
2
2
2
2
2
2
2
2
2
2
2
2
2
2
2
2
2
2
2
2
2
2
2
2
2
2
2
2
2
2
2
2
2
2
2
2
2
3
3
3
3
3
3
3
3
3
3
3
4
4
4
4
4
4
4
5
8
8
8
8
7
8
8
8
8
8
8
8
8
8
8
8
9
9
9
9
9
10
10
10
10
9
9
9
9
10
10
10
10
10
10
10
10
10
10
10
10
9
9
9
9
9
9
9
9
9
9
9
9
9
10
10
10
10
10
10
12
13
13
15
16
16
16
16
16
16
16
16
16
16
16
16
16
16
16
16
17
17
17
17
18
18
18
18
18
18
19
19
19
19
19
19
19
19
20
20
21
21
22
22
22
22
22
22
22
22
22
22
22
22
22
22
22
22
21
21
21
21
21
21
21
21
21
21
21
21
21
21
21
21
21
21
21
20
20
20
20
20
20
20
20
21
21
21
20
20
19
19
19
19
19
19
19
19
19
19
19
19
18
18
18
18
18
18
18
18
18
17
17
16
15
14
14
16
16
16
16
15
15
15
15
15
15
15
15
16
18
20
22
22
22
23
23
23
23
22
22
22
20
20
20
20
21
21
21
23
22
22
22
22
22
22
22
22
21
21
21
21
21
21
20
20
20
20
20
20
20
19
19
19
19
19
19
18
18
18
18
18
18
18
18
18
18
18
20
20
20
20
19
19
19
20
20
22
22
22
22
21
20
20
20
20
20
20
21
21
21
21
21
21
21
21
21
21
21
21
21
22
22
22
22
22
22
22
22
22
21
21
21
21
22
22
22
21
21
21
21
21
22
22
25
26
29
31
29
30
30
30
30
30
30
30
30
30
30
30
30
30
30
30
30
30
30
30
30
30
30
30
30
30
30
30
30
30
29
29
29
29
29
29
29
29
29
29
29
29
29
29
29
29
29
29
29
29
29
29
29
28
28
28
28
27
26
24
24
22
22
22
22
22
22
22
22
21
21
21
20
20
20
20
20
20
20
23
26
26
26
26
26
26
26
26
26
26
26
26
26
25
25
25
25
25
25
25
25
25
25
25
25
25
28
30
30
28
27
27
27
26
26
26
26
26
26
26
26
26
25
25
25
25
25
25
25
25
23
22
20
20
20
20
20
19
19
18
18
18
18
18
18
19
17
17
17
17
17
17
17
17
17
17
17
17
17
17
17
17
17
17
16
17
17
17
17
17
17
17
17
17
17
17
17
17
17
17
17
17
17
17
17
17
17
17
17
17
17
17
17
16
16
16
16
16
16
16
16
16
16
16
16
16
16
16
16
16
16
16
16
17
17
17
17
17
17
16
15
15
15
15
15
15
14
13
13
13
13
13
14
15
16
16
16
16
17
17
17
17
17
17
17
17
17
17
17
17
17
17
17
17
17
17
17
14
14
14
14
13
13
13
13
13
13
15
15
15
15
15
15
15
14
14
14
14
14
14
14
14
14
14
14
14
14
13
13
13
12
12
12
12
12
12
12
12
12
12
12
12
12
12
12
12
12
12
12
12
12
11
11
11
11
12
12
12
12
12
12
12
12
12
12
12
12
12
12
12
12
12
11
11
11
11
11
11
11
11
11
11
11
11
13
13
13
13
13
13
13
13
13
13
13
13
13
13
14
14
14
11
11
11
11
11
11
11
11
11
11
11
11
11
12
12
11
11
11
11
11
11
10
10
10
10
9
9
9
9
9
9
9
9
9
10
10
10
11
11
11
11
11
11
11
11
10
10
11
11
11
11
11
11
11
11
10
10
10
10
10
10
10
10
10
10
10
10
10
10
9
9
11
11
12
15
15
15
15
15
16
16
16
16
16
16
16
16
16
16
16
16
16
17
17
17
17
18
18
18
18
18
18
18
18
18
18
18
18
18
21
22
25
29
29
30
30
30
30
32
33
33
34
35
34
34
34
34
34
34
34
35
36
36
36
36
36
36
36
36
36
36
36
36
35
35
35
35
35
35
35
35
35
35
35
35
35
35
35
35
35
35
35
35
35
35
35
35
35
37
37
37
37
36
36
36
37
36
35
35
36
41
42
42
43
43
45
46
47
46
46
46
46
46
46
46
48
48
48
48
48
48
48
48
48
48
48
48
46
46
46
46
46
46
46
44
44
44
44
44
43
42
43
47
47
47
47
48
48
49
48
48
49
50
49
43
43
43
42
42
42
43
43
43
43
42
42
42
41
41
41
40
40
40
40
40
40
40
40
40
40
40
38
37
37
37
37
37
37
37
37
37
37
37
37
37
37
37
37
37
37
37
36
36
35
34
34
34
35
35
35
35
35
35
35
34
34
35
34
34
34
34
35
35
35
34
33
33
33
33
33
32
32
32
31
30
30
30
30
30
30
30
30
30
30
30
28
29
29
29
29
29
27
27
25
24
24
24
24
24
23
23
23
23
23
23
23
23
23
23
23
23
24
23
23
22
22
22
22
22
22
22
22
22
20
20
20
19
19
19
19
19
19
19
19
19
18
18
18
18
18
18
18
18
18
19
20
18
18
17
16
15
15
15
15
16
16
16
16
16
16
16
17
18
18
18
18
18
18
18
18
18
18
18
18
18
18
18
18
18
18
18
18
18
18
17
17
17
17
17
17
17
17
17
17
17
17
17
17
17
17
17
17
17
17
17
17
17
17
17
17
17
17
16
16
15
15
15
14
14
14
14
14
14
14
14
14
14
15
15
15
15
15
17
17
16
16
16
16
16
16
16
16
16
16
15
15
15
16
16
19
20
22
24
23
22
23
23
23
24
24
25
24
23
24
25
26
26
26
26
26
26
29
29
29
29
28
28
28
28
28
28
28
28
28
28
28
28
27
27
27
27
27
27
27
27
27
27
27
27
28
27
26
25
25
25
25
25
25
25
25
24
24
24
24
24
24
24
24
24
24
24
24
24
24
24
24
24
24
24
24
24
24
24
24
24
24
24
24
24
24
24
24
24
24
24
24
24
24
24
24
24
25
25
25
25
25
25
25
25
25
24
24
24
24
24
24
24
24
24
24
24
24
24
24
24
24
24
24
24
22
22
23
23
23
23
23
22
22
22
22
22
22
21
21
21
21
21
21
21
20
20
19
19
18
18
18
18
18
18
18
18
18
17
17
17
17
17
14
14
14
14
14
14
14
11
12
12
11
11
11
11
12
12
11
12
12
12
11
11
11
11
11
11
11
11
11
11
11
11
11
11
10
10
10
10
10
11
11
11
11
11
10
10
10
10
10
10
10
10
10
10
10
10
10
10
10
10
10
10
10
10
10
10
10
10
10
10
10
10
10
10
10
10
10
10
10
9
9
9
8
8
8
8
8
8
8
8
8
8
8
8
8
8
7
7
6
6
6
6
6
6
6
6
5
5
5
5
5
5
5
5
5
5
5
5
5
5
5
5
4
4
4
4
4
4
4
4
4
4
4
4
4
4
4
4
4
4
4
4
4
4
4
4
4
4
4
4
4
4
4
4
4
4
4
4
4
4
4
4
2
2
2
2
2
2
2
2
2
2
2
2
2
2
2
2
2
2
2
3
3
3
3
3
3
3
3
3
3
3
3
3
3
3
3
3
3
3
3
3
3
3
3
3
3
3
3
3
3
3
4
4
4
4
4
4
4
4
4
4
4
4
4
4
4
4
4
4
4
5
5
6
6
6
7
7
7
7
7
7
7
7
7
7
7
7
7
7
8
8
8
8
8
8
8
8
8
8
8
8
8
8
8
8
8
8
8
8
8
8
8
8
8
8
8
8
7
7
7
7
7
7
7
7
7
7
7
7
7
7
7
7
7
7
7
7
7
7
6
6
6
6
6
6
6
6
6
6
6
6
6
6
6
6
6
6
6
6
6
6
6
6
6
6
6
6
6
6
6
5
5
5
5
5
5
5
6
6
8
8
7
8
8
8
9
9
9
9
9
9
9
9
9
9
9
9
9
9
9
9
9
9
9
9
9
9
9
9
10
10
10
9
9
9
9
8
8
8
8
8
8
8
8
8
8
8
8
8
8
8
8
9
9
9
10
10
10
10
10
10
10
11
11
11
11
11
11
11
11
13
13
13
13
13
13
13
12
12
12
12
12
12
12
12
12
12
12
12
12
12
12
12
12
12
12
12
12
12
12
12
12
12
12
12
12
12
12
12
12
11
11
11
11
11
11
11
11
11
10
10
10
10
10
10
11
11
12
14
16
16
16
18
18
18
18
17
17
17
17
17
17
17
17
17
17
17
18
18
18
18
19
19
19
19
19
19
19
19
19
20
21
21
21
21
21
21
21
21
20
19
19
19
19
19
19
19
21
21
22
22
23
21
21
21
21
21
21
21
21
21
21
21
21
21
21
21
21
21
21
21
21
21
21
21
21
21
21
20
20
20
20
19
19
19
19
19
19
19
19
19
19
19
19
19
19
18
18
18
18
18
18
18
18
18
18
18
18
18
18
18
18
18
18
18
18
18
18
18
18
17
16
16
16
16
16
16
16
16
16
16
16
16
15
14
14
14
14
14
14
14
14
14
14
13
13
13
13
13
12
12
12
12
11
11
11
11
11
9
9
8
8
7
7
7
7
7
7
7
7
7
7
7
8
8
8
8
8
8
8
8
8
8
8
8
8
8
8
8
6
6
6
6
6
5
5
5
5
5
5
5
5
5
5
5
5
5
5
5
5
5
5
5
5
5
5
5
5
5
5
5
5
5
5
5
5
5
5
5
5
5
5
4
3
3
3
3
3
3
3
2
2
2
2
2
2
2
2
2
2
2
2
2
2
2
2
2
2
2
2
2
2
2
2
2
2
2
2
2
2
2
2
2
3
3
3
3
3
4
5
5
5
5
5
4
4
4
4
4
4
4
4
4
4
4
4
4
4
4
4
4
4
4
4
4
4
4
4
4
4
4
4
4
4
4
5
5
5
5
5
5
5
5
5
5
5
5
5
5
5
5
5
5
5
5
5
5
5
5
5
5
5
5
5
5
5
5
5
5
5
5
6
6
6
6
6
6
6
6
6
6
6
6
6
6
7
7
7
7
7
6
6
6
6
6
6
6
6
6
6
6
6
6
6
6
6
6
6
6
6
6
6
6
6
6
6
6
6
6
6
6
6
6
7
7
8
8
8
8
8
8
8
9
9
9
9
9
9
9
9
9
9
9
9
9
9
9
9
9
9
9
9
9
9
9
9
8
8
8
8
8
8
8
8
8
8
8
7
8
8
8
8
9
9
9
9
8
8
8
8
8
8
8
8
8
8
8
8
8
8
8
8
8
8
8
8
8
8
8
8
8
7
7
6
6
6
6
6
6
6
6
6
6
6
6
6
6
6
8
7
7
7
7
7
7
7
7
6
6
6
6
6
6
6
6
6
6
6
9
9
9
11
12
12
12
12
12
12
12
12
12
11
11
11
11
11
12
12
12
13
13
13
13
13
13
14
14
14
14
14
14
14
14
14
14
14
14
14
14
14
14
14
14
14
14
14
14
14
14
14
14
14
14
14
14
14
14
14
14
14
14
14
14
14
14
14
14
14
14
14
14
14
15
15
15
15
15
14
14
14
14
14
14
14
14
14
14
14
14
14
14
14
14
14
14
14
15
15
15
15
15
15
15
15
15
15
15
14
14
14
14
14
14
14
14
14
14
14
14
14
14
14
14
14
14
14
14
14
14
14
13
13
13
13
13
13
13
12
10
10
10
10
10
10
10
10
10
10
10
10
10
10
9
9
9
9
9
9
9
9
9
9
9
9
9
9
9
8
8
8
8
8
8
8
8
8
8
8
8
8
8
8
8
8
8
8
7
7
7
7
7
7
7
7
6
6
6
6
6
6
5
5
3
3
3
3
3
3
2
2
2
2
2
3
3
3
3
3
2
2
2
2
2
2
2
2
2
2
2
2
2
2
2
2
2
2
2
2
2
2
2
2
2
2
2
2
2
2
2
2
2
2
2
2
2
2
2
2
2
2
2
2
2
2
2
2
2
2
2
2
2
2
2
2
2
2
2
2
2
2
2
2
2
3
3
3
3
4
4
4
4
4
4
4
4
4
4
4
4
4
4
4
4
4
4
4
4
5
5
5
5
5
5
5
6
6
6
6
6
6
6
6
6
6
6
6
7
7
7
7
7
7
7
7
7
7
7
7
7
7
7
7
7
7
7
7
7
7
7
7
7
7
6
6
6
6
6
6
6
6
6
6
6
6
6
6
6
6
6
6
6
6
6
6
6
6
6
6
6
6
6
6
6
6
6
6
6
6
6
6
6
6
6
6
6
7
7
8
8
8
8
8
8
8
8
8
8
8
8
8
8
8
8
8
8
8
8
8
8
8
8
8
8
8
8
8
8
8
8
8
8
8
8
8
7
7
6
5
5
5
5
5
5
5
5
5
5
5
4
4
4
5
4
4
4
5
5
5
5
5
5
5
5
5
5
5
5
5
5
5
5
5
5
5
5
5
5
5
5
5
5
5
5
5
5
5
5
5
5
5
5
5
5
5
5
5
5
5
5
5
5
5
5
5
5
5
5
5
5
4
4
4
4
4
4
4
4
4
4
4
4
4
4
4
4
4
4
4
4
4
4
4
4
4
4
4
4
4
4
4
3
2
2
2
2
2
2
2
1
1
1
1
1
1
1
1
1
1
1
1
1
1
1
1
1
1
1
1
1
1
1
1
1
1
2
2
2
2
2
2
2
2
2
2
2
2
2
2
2
2
2
2
2
2
2
2
2
2
2
2
2
2
2
2
2
2
2
2
2
2
2
2
2
2
2
2
2
2
2
2
2
3
3
3
3
3
3
3
3
3
3
3
3
3
3
3
3
3
3
3
3
3
3
3
3
3
3
2
2
2
2
2
2
2
2
2
2
2
2
2
2
2
2
2
2
2
2
2
3
3
3
3
3
3
3
3
3
3
3
3
3
3
3
3
3
3
3
3
3
3
3
3
3
3
3
4
4
4
4
4
4
4
4
4
4
4
4
4
4
4
4
4
3
3
3
3
3
3
3
3
3
3
3
3
3
3
3
3
3
3
3
3
3
3
3
3
3
3
3
3
3
3
3
3
3
3
3
3
3
2
2
2
2
2
2
2
2
2
2
2
2
2
2
2
2
2
2
2
2
2
2
2
2
2
2
2
2
2
1
1
1
1
1
1
1
1
1
1
0
0
0
0
0
0
0
0
0
0
0
0
0
0
0
0
0
0
0
0
0
0
0
0
0
0
0
0
0
0
0
0
0
0
0
0
0
0
0
0
0
0
0
0
0
0
0
0
0
0
0
0
0
0
0
0
0
0
0
0
0
0
0
0
0
0
0
0
0
0
0
0
0
0
0
0
0
0
0
0
0
0
0
0
0
0
0
0
0
0
0
0
0
0
0
0
0
0
0
0
0
0
0
0
0
0
0
0
0
0
0
0
0
0
0
0
0
0
0
0
0
0
0
0
0
0
0
0
0
0
0
0
0
0
0
0
0
0
0
0
0
0
0
0
0
0
0
0
0
0
0
0
0
0
0
0
0
0
0
0
0
0
0
0
0
0
0
0
0
0
0
0
0
0
0
0
0
0
0
0
0
0
0
0
0
0
0
0
0
0
0
0
0
0
0
0
0
0
0
0
0
0
0
0
0
0
0
0
0
0
0
0
0
0
0
0
0
0
0
0
0
0
0
0
0
0
0
0
0
0
0
0
0
0
0
0
0
0
0
0
0
0
0
0
0
0
0
0
0
0
0
0
0
0
0
0
0
0
0
0
0
0
0
0
0
0
0
0
0
0
0
0
0
0
0
0
0
0
0
0
0
0
1
3
3
3
3
3
3
3
3
3
3
3
3
3
3
2
2
2
2
2
2
2
2
2
2
2
2
2
2
2
2
2
2
2
2
2
2
2
2
2
2
2
2
2
2
2
2
2
2
2
2
2
2
2
2
2
2
2
2
2
2
2
2
2
2
2
2
2
2
2
2
2
2
2
2
2
2
2
2
2
2
2
2
2
2
2
2
2
2
2
2
2
2
2
2
2
2
2
2
2
2
2
2
2
2
2
2
2
2
1
1
1
1
1
1
1
1
1
1
1
1
1
1
1
1
1
1
1
1
1
1
1
1
1
1
1
1
1
1
1
1
1
1
1
1
1
1
1
1
1
1
1
1
1
1
0
0
0
0
0
0
0
0
0
0
0
0
0
0
0
0
0
0
0
0
0
0
0
0
0
0
0
0
0
0
0
0
0
0
0
0
0
0
0
0
0
0
0
0
0
0
0
0
0
0
0
0
0
0
0
0
0
0
0
0
0
1
1
1
1
1
1
1
1
1
1
1
1
1
1
1
1
1
1
1
1
1
1
1
1
1
1
1
1
1
1
1
1
1
1
1
1
1
1
1
1
1
1
1
1
1
1
1
1
1
1
1
1
1
1
1
1
1
1
1
1
1
1
1
1
1
1
1
1
1
1
1
1
1
1
1
1
1
1
1
1
1
1
1
1
1
1
1
1
1
1
1
1
1
1
1
1
1
1
1
1
1
1
1
1
1
1
1
1
1
1
1
1
1
1
1
1
1
1
1
1
1
1
1
1
1
1
1
1
1
1
1
1
1
1
1
0
0
0
0
0
0
0
0
0
0
0
0
0
0
0
0
0
0
0
0
0
0
0
0
0
0
0
0
0
0
0
0
0
0
0
0
0
0
0
0
0
0
0
0
0
0
0
0
0
0
0
0
0
0
0
0
0
0
0
0
0
0
0
0
0
0
0
0
0
0
0
0
0
0
0
0
0
0
0
0
0
0
0
0
0
0
0
0
0
0
0
0
0
0
0
0
0
0
0
0
0
0
0
0
0
0
0
0
0
0
0
0
0
0
0
0
0
0
0
0
0
0
0
0
0
0
0
0
0
0
0
0
0
0
0
0
0
0
0
0
0
0
0
0
0
0
0
0
0
0
0
0
0
0
0
0
0
0
0
0
0
0
0
0
0
0
0
2
2
2
2
2
2
2
2
2
2
2
2
2
2
2
2
2
2
2
2
2
2
2
2
2
2
2
2
2
2
2
2
2
2
2
2
2
2
2
2
2
2
2
2
2
2
2
2
2
2
2
2
2
2
2
2
2
2
2
2
2
2
2
2
2
2
2
2
2
2
2
2
2
2
2
2
2
2
2
3
3
3
3
3
3
3
3
3
3
3
3
3
3
3
3
3
3
3
3
3
3
3
3
3
3
3
3
3
3
4
4
4
4
3
3
3
3
3
3
3
3
3
3
3
3
3
3
3
3
3
3
3
3
3
3
3
3
2
2
2
2
2
1
1
1
1
2
2
2
2
2
2
2
2
2
2
2
2
2
2
2
2
2
2
2
2
2
2
2
2
2
2
2
2
2
2
2
2
2
2
2
2
2
2
2
2
2
2
2
2
2
2
2
2
4
4
5
5
5
5
5
5
5
5
5
5
5
5
5
5
6
6
6
6
6
6
6
6
6
6
6
6
6
6
6
7
7
7
7
6
6
6
6
6
6
6
6
6
6
6
6
6
6
6
6
6
6
6
6
6
6
6
6
6
6
6
6
6
6
6
6
6
6
6
6
6
6
6
6
5
5
5
5
5
5
5
5
5
5
6
6
5
5
5
5
5
5
5
5
5
5
5
5
5
5
5
5
5
5
5
5
5
5
5
5
5
5
5
5
5
5
5
5
5
5
5
5
5
5
5
5
5
5
5
5
5
5
5
5
5
5
5
5
5
5
5
5
5
5
5
5
5
5
5
5
5
5
5
5
5
5
5
6
6
6
6
6
6
5
6
6
6
6
6
6
6
6
5
5
5
5
5
5
5
5
5
5
5
5
5
5
5
5
5
5
5
5
5
5
4
4
3
3
3
3
3
3
3
3
3
3
3
3
3
3
3
3
3
3
3
3
3
3
3
3
3
3
3
3
3
3
3
4
4
4
4
4
4
4
4
4
4
4
4
4
4
4
4
4
4
4
4
6
6
6
6
6
6
6
5
5
5
5
5
5
5
7
8
9
9
9
9
9
10
10
10
10
10
10
10
10
10
10
10
11
11
11
11
11
11
11
11
11
11
11
11
11
11
11
11
11
10
10
10
10
10
10
10
10
10
10
10
10
10
10
10
10
10
10
10
10
10
10
10
10
10
10
10
10
10
10
10
10
10
10
10
10
10
10
10
10
10
10
10
10
10
10
10
10
10
10
10
10
10
10
10
10
10
10
10
10
10
10
10
9
9
9
9
9
9
9
9
9
9
9
8
8
8
8
8
8
8
8
8
8
8
8
8
7
7
7
7
7
7
7
7
7
7
7
5
5
5
5
5
4
4
4
4
4
4
4
4
4
4
4
4
4
4
4
4
4
4
4
4
3
3
3
3
2
2
3
3
3
3
3
3
3
3
3
3
3
3
3
3
3
3
3
3
3
3
3
3
3
3
2
2
2
2
2
2
2
2
2
2
2
2
2
2
2
2
2
2
1
1
1
1
1
1
2
2
2
2
2
2
2
2
2
2
2
1
1
2
2
2
2
2
2
2
2
2
2
2
2
2
2
2
2
2
2
2
2
2
2
2
2
2
2
2
2
2
2
2
2
2
2
2
2
2
2
2
2
2
2
2
4
4
4
4
4
4
4
4
4
4
4
4
4
4
4
4
4
4
5
5
5
5
5
6
6
6
6
6
6
6
6
6
6
6
6
6
6
6
6
7
7
8
8
8
8
8
8
8
8
7
7
7
7
7
7
8
8
9
9
10
10
10
10
10
10
10
10
10
10
10
10
10
10
10
10
10
10
10
10
10
11
11
12
12
13
18
18
19
20
25
25
25
25
25
25
25
25
26
26
25
25
25
25
25
25
25
25
25
25
25
25
25
25
24
24
24
24
24
24
24
24
24
24
24
23
23
23
23
23
23
24
24
25
25
26
26
26
26
26
26
26
26
26
26
26
26
26
26
26
26
26
26
26
26
26
26
26
27
27
27
27
27
27
27
27
27
26
26
26
26
26
26
26
26
25
25
25
25
25
24
24
24
24
24
24
24
24
24
24
24
24
24
24
23
23
23
23
23
24
24
24
24
24
23
22
22
22
22
21
21
21
21
21
21
21
21
21
21
21
21
21
21
21
21
21
21
21
21
21
21
20
21
21
21
21
21
16
16
15
15
15
14
14
13
13
13
13
13
12
12
12
12
12
12
12
12
11
10
10
10
10
10
10
9
9
9
9
9
8
8
8
8
8
8
8
8
8
8
8
8
8
8
8
10
11
11
11
12
12
13
13
13
13
13
13
13
13
13
13
13
13
13
13
13
13
13
12
12
12
12
12
12
12
12
12
12
12
12
12
12
12
12
12
12
12
12
12
12
11
11
11
10
10
10
10
9
9
9
9
9
9
8
8
8
7
7
7
7
8
8
8
8
8
8
8
8
8
8
8
8
9
9
9
9
9
9
9
9
9
9
9
8
8
8
8
8
7
7
7
7
7
7
7
7
7
7
7
7
7
7
7
7
7
7
7
7
8
12
13
14
15
16
17
17
18
18
18
18
18
18
18
18
18
18
18
18
18
18
18
18
18
18
18
18
18
18
18
18
18
18
18
18
18
18
18
18
18
18
18
18
18
18
18
18
18
18
18
18
18
18
18
18
18
18
18
18
18
18
17
17
17
17
17
17
17
17
17
17
16
16
16
16
16
16
16
16
16
16
16
16
16
16
16
16
17
17
17
16
16
16
16
16
16
16
16
16
16
16
16
16
16
16
16
16
16
16
17
17
18
18
18
18
17
17
17
16
16
16
16
16
16
16
16
16
16
16
16
16
16
16
17
17
17
17
17
17
17
17
17
18
23
23
23
23
22
22
24
24
25
25
27
28
27
27
26
25
25
25
25
25
25
25
24
25
25
25
24
25
25
25
25
24
24
24
24
24
24
24
24
24
24
24
24
24
24
24
24
24
23
23
23
23
23
23
23
23
23
23
23
23
23
23
23
23
26
26
26
31
32
33
42
42
42
42
43
43
43
43
43
43
43
43
43
43
43
42
42
42
43
43
43
43
43
43
44
44
44
44
44
44
44
43
43
43
43
44
44
44
44
44
44
44
44
44
44
43
43
43
42
42
42
42
42
42
41
41
41
41
39
39
39
37
37
37
37
37
37
37
38
38
38
38
38
38
38
38
39
40
40
40
40
38
38
38
37
36
36
37
37
37
37
36
36
37
37
37
37
37
37
36
36
35
35
36
36
36
36
37
38
38
38
39
39
39
39
39
39
39
38
38
38
38
37
37
37
38
38
38
37
38
38
38
38
38
38
38
38
39
39
39
39
38
37
37
35
35
35
35
32
31
31
31
31
30
28
29
29
28
28
27
27
27
28
28
28
29
29
28
28
28
28
27
27
26
26
27
27
26
25
25
25
25
25
25
25
25
25
24
24
24
24
24
24
24
24
24
24
23
23
23
24
24
24
24
24
24
24
24
24
24
24
23
23
23
23
24
24
24
22
21
21
23
23
23
23
23
23
22
22
22
22
22
22
22
21
21
22
22
22
22
22
22
22
22
22
23
23
21
21
22
23
24
25
25
25
25
25
25
25
26
26
26
26
26
26
27
27
27
27
28
28
29
29
29
31
31
30
30
30
30
30
30
30
30
30
28
28
28
27
27
26
26
26
26
26
26
26
26
26
25
25
25
25
25
25
25
24
24
23
23
22
22
21
21
21
23
24
24
24
24
25
27
27
27
27
27
29
29
29
29
30
30
30
30
30
33
33
33
33
36
36
36
36
37
37
37
35
35
35
35
35
35
35
35
35
35
35
35
33
31
31
31
31
31
31
31
31
31
31
31
31
32
32
32
32
32
32
32
32
32
32
32
31
30
30
29
29
27
27
27
27
27
27
26
26
26
25
25
25
25
25
25
25
25
25
25
25
25
25
25
25
25
25
25
25
25
25
24
24
24
24
24
24
24
24
24
24
24
25
25
25
25
25
25
25
25
25
25
24
23
23
23
24
24
24
23
23
23
23
23
22
22
20
20
20
20
20
20
20
21
21
21
21
21
21
21
21
20
19
19
19
19
18
18
18
18
18
17
17
18
18
18
18
17
17
17
18
18
18
18
18
18
18
18
18
18
19
20
20
20
21
20
19
19
19
19
19
18
18
19
19
19
19
19
19
19
19
18
18
18
18
18
19
19
19
19
18
20
20
19
18
18
18
18
18
18
18
18
18
18
18
18
18
18
18
18
18
18
18
18
18
18
18
18
18
18
18
18
18
18
18
18
18
18
18
18
18
18
18
18
18
18
18
18
18
18
18
18
18
18
18
18
18
18
19
19
19
19
18
18
18
19
19
19
19
19
19
19
19
19
19
19
19
19
18
18
18
17
17
17
17
17
18
18
18
17
17
17
16
16
16
16
16
17
18
18
18
19
19
20
20
19
19
19
19
18
18
18
18
18
18
18
18
18
17
17
13
13
13
12
12
12
12
12
12
12
12
12
12
12
12
12
12
12
12
12
12
12
12
12
12
11
11
11
11
11
11
11
11
11
11
11
11
11
11
11
11
11
11
11
11
11
11
11
11
11
11
11
11
10
10
10
10
11
11
11
11
11
11
11
11
11
11
11
10
10
10
10
10
10
10
11
11
11
11
10
10
10
10
10
10
10
10
10
10
10
10
10
10
10
10
10
10
10
10
10
10
10
10
10
10
10
10
10
10
11
11
11
11
11
10
10
9
9
9
9
9
9
9
9
9
9
9
9
9
9
9
9
9
9
9
9
9
9
8
8
9
9
10
10
10
10
10
11
11
11
12
12
12
12
12
13
14
14
14
14
14
15
15
16
16
16
17
17
17
17
17
18
17
17
17
17
17
16
16
16
16
16
16
21
21
21
21
21
21
21
21
21
22
22
21
21
21
21
21
21
21
21
21
23
23
23
23
23
24
24
26
27
27
28
28
27
27
27
27
27
30
30
30
30
30
30
30
32
32
33
33
33
33
33
35
35
37
37
37
38
39
39
39
39
40
41
41
41
41
41
41
41
42
42
42
42
42
42
42
43
43
42
43
43
43
43
43
43
43
42
41
41
41
41
41
41
41
41
41
41
41
42
44
45
47
46
47
57
58
58
57
57
57
57
57
57
57
57
58
58
58
57
58
58
58
58
58
58
58
58
58
57
58
59
59
59
59
59
59
59
59
59
58
58
58
57
57
57
56
56
56
56
56
57
57
57
57
57
58
58
58
58
58
59
59
59
59
59
59
57
58
57
57
57
57
57
57
56
57
57
57
57
58
56
56
56
56
56
55
55
54
54
54
56
56
55
54
53
53
53
53
51
51
50
50
48
47
47
47
47
47
45
47
45
43
42
41
41
41
41
41
41
41
41
38
35
35
35
35
35
35
35
35
35
36
36
35
35
35
35
34
34
33
33
34
34
35
35
36
33
31
32
31
32
32
31
31
31
31
31
30
31
31
31
30
30
30
30
30
30
29
29
29
28
28
28
28
28
28
28
28
28
28
27
27
27
27
27
28
28
28
28
27
27
27
27
26
25
24
24
24
24
24
24
24
24
24
22
23
23
23
24
24
24
24
24
24
24
25
25
25
25
25
25
25
25
25
23
23
22
22
22
23
24
24
24
24
24
24
24
24
24
24
24
24
24
23
23
24
25
26
26
26
28
27
27
27
27
27
27
27
28
28
28
28
28
30
32
32
31
30
30
30
31
31
31
32
32
32
32
32
32
32
28
28
28
28
28
28
28
28
28
28
28
28
28
26
26
26
26
26
26
25
24
24
24
25
27
27
29
29
30
29
28
28
29
29
29
29
29
30
31
37
37
37
37
37
37
37
37
37
37
37
37
37
37
38
38
38
38
39
39
39
39
39
39
40
40
40
40
40
40
40
40
40
40
40
40
41
41
41
42
42
42
41
40
40
37
37
37
37
38
38
38
38
38
38
37
37
37
37
36
37
37
37
37
39
40
39
39
39
39
39
40
41
47
49
49
49
49
56
58
58
64
64
64
69
68
68
83
83
84
83
85
85
85
85
86
87
87
87
87
87
88
90
90
90
90
90
90
90
90
90
90
92
92
92
92
91
87
87
88
89
88
86
85
86
86
86
87
87
87
85
85
85
85
85
85
85
85
85
86
86
86
84
83
83
83
84
84
84
84
84
82
82
82
82
85
85
85
85
87
87
87
87
87
88
87
85
85
87
88
88
88
88
90
90
90
91
91
90
90
91
90
94
96
99
99
97
98
98
98
109
110
116
117
117
117
117
117
117
116
114
114
114
115
114
114
114
114
113
113
112
112
112
112
111
111
110
110
110
109
109
107
108
110
110
111
111
107
101
102
102
102
103
105
106
108
109
105
104
104
104
104
104
104
102
99
99
99
98
98
98
98
97
93
94
95
94
94
94
94
94
94
93
93
94
95
95
96
96
96
96
95
92
92
92
92
91
91
91
93
94
92
91
90
90
88
90
90
92
93
94
93
92
92
92
92
93
96
95
92
92
92
91
90
88
88
89
89
89
89
89
89
89
89
87
86
92
93
94
105
110
111
111
113
112
118
129
124
126
126
128
126
126
126
126
127
126
124
124
122
124
124
125
124
124
124
125
124
123
123
123
123
123
127
128
127
127
127
126
125
123
124
128
129
129
129
129
129
129
129
129
129
129
118
118
114
114
114
114
114
112
112
112
112
112
112
112
112
112
118
118
122
123
124
124
124
124
125
126
126
126
126
128
128
129
129
129
129
129
132
132
136
141
142
143
147
148
153
153
153
152
148
148
148
147
147
148
149
149
149
149
149
148
148
148
148
148
149
148
148
148
143
142
141
141
141
138
138
137
135
135
135
135
134
133
130
126
126
125
125
125
124
124
123
121
121
121
121
121
121
121
121
120
120
120
119
118
117
117
117
117
117
117
117
117
115
115
111
111
111
110
110
109
109
107
106
106
105
102
102
100
98
99
100
99
98
96
96
95
95
95
94
94
93
96
98
98
100
100
102
102
102
100
97
95
93
95
95
96
96
96
102
104
113
122
123
123
121
123
123
123
123
123
123
123
122
122
122
122
122
109
109
107
106
107
108
107
109
105
104
100
92
92
92
94
103
116
118
120
120
120
120
120
121
122
122
123
123
124
124
124
125
125
125
125
124
123
125
121
122
124
126
125
126
127
127
127
126
126
125
125
126
121
122
122
122
122
120
119
119
118
118
118
118
118
118
118
118
118
118
118
118
118
118
118
117
116
116
116
114
112
112
112
112
112
112
111
111
111
111
111
111
110
110
110
110
110
110
108
107
107
107
107
107
107
99
98
98
96
96
95
92
92
91
90
87
87
87
87
87
87
87
87
87
87
87
87
87
87
87
88
88
91
91
90
89
89
89
89
88
89
84
84
77
67
50
49
48
45
41
40
28
11
11
10
10
10
10
10
10
10
10
10
10
10
10
10
10
10
10
10
10
11
10
10
10
9
9
9
9
9
10
10
10
10
10
10
10
10
9
8
8
8
8
8
8
9
9
9
9
9
9
9
9
10
18
18
18
25
26
26
27
27
27
27
27
29
29
29
29
30
30
30
30
30
30
30
30
30
30
31
33
33
34
34
34
34
34
34
36
37
37
37
37
37
37
37
37
37
37
37
37
38
40
41
41
41
41
41
41
41
40
40
40
41
41
41
41
41
41
41
41
41
41
41
41
41
41
40
40
40
40
40
40
40
40
39
39
39
39
39
39
39
39
39
39
39
39
39
39
39
38
38
38
38
39
39
39
39
39
38
38
38
38
38
37
37
37
37
37
37
37
37
37
37
37
37
37
37
36
36
35
35
33
33
33
33
32
32
32
32
30
30
29
28
28
28
28
28
28
28
28
28
27
26
26
25
25
25
25
25
25
25
24
22
22
22
22
22
22
22
22
22
22
21
21
21
21
21
21
21
21
19
19
19
19
19
18
18
18
18
18
18
15
13
13
13
13
13
12
12
12
12
12
12
12
12
12
12
12
11
12
11
12
12
12
11
11
11
11
10
10
10
11
11
11
11
10
10
10
10
10
10
10
10
10
10
10
10
10
10
10
10
10
10
10
10
10
10
9
9
9
9
9
9
9
9
9
9
9
10
10
10
9
9
9
9
9
9
9
9
9
9
9
9
9
9
9
9
9
9
9
8
8
8
8
8
8
8
7
7
7
7
7
7
7
7
7
7
7
7
7
7
7
7
6
6
6
6
6
6
6
6
7
7
8
8
7
7
8
8
8
8
9
10
10
10
10
10
11
11
11
11
13
13
13
13
13
13
13
13
13
15
15
15
16
15
15
15
16
16
16
16
16
16
16
17
17
17
17
17
17
18
18
18
18
18
23
24
31
34
34
34
34
34
34
34
34
34
34
34
34
34
34
34
33
33
33
33
33
33
33
32
32
32
32
32
32
32
32
32
32
32
32
32
32
32
32
32
33
32
32
32
32
32
32
33
34
36
36
37
40
40
40
40
40
42
42
43
43
43
43
43
43
43
43
43
43
43
43
43
43
43
43
43
43
43
43
43
42
42
42
42
42
41
41
41
41
41
40
40
40
40
40
40
40
37
37
37
37
37
37
37
36
36
36
37
37
38
39
38
39
39
39
38
38
38
38
38
38
38
38
38
38
38
37
37
37
37
37
37
37
37
36
33
32
32
31
31
31
31
31
31
29
27
24
23
23
23
23
23
23
23
23
23
23
23
25
25
25
25
25
23
23
23
22
22
24
24
25
25
25
25
25
25
25
25
25
25
25
25
26
27
27
27
27
27
27
27
27
25
25
25
25
25
27
27
27
29
29
30
30
29
29
29
29
26
26
25
25
24
23
22
22
22
23
24
24
23
23
23
22
22
20
20
20
21
21
21
21
21
21
20
20
20
20
20
20
19
19
18
18
18
18
18
18
18
18
18
18
18
18
18
18
18
18
20
21
21
21
21
21
20
20
20
20
22
22
23
24
24
24
24
24
23
23
23
23
23
23
23
23
23
23
23
23
23
23
23
23
23
23
23
23
24
25
25
25
24
24
24
24
24
25
25
25
25
24
24
25
25
25
25
25
25
25
25
25
25
25
26
26
26
26
24
24
24
25
26
26
28
28
29
29
29
29
29
29
29
28
28
28
28
28
29
29
29
30
30
30
30
29
28
27
27
27
27
27
27
26
27
27
26
30
30
30
34
34
34
34
33
32
32
32
32
33
34
34
34
34
33
32
32
32
32
32
32
32
32
32
32
32
32
32
32
32
32
32
31
31
31
31
31
31
31
31
31
31
34
35
35
35
35
33
33
33
33
33
33
33
33
32
32
32
32
32
32
32
32
31
31
31
29
30
29
30
29
29
29
29
29
29
29
28
28
28
27
27
27
27
27
27
27
27
27
27
27
27
27
27
27
27
25
25
27
29
29
28
28
29
29
29
29
29
30
29
29
29
29
29
29
29
29
29
29
29
29
28
27
27
27
25
25
25
24
24
23
23
23
23
23
22
22
22
22
22
22
22
22
22
21
21
19
19
19
19
19
19
19
19
19
18
18
17
17
17
17
17
17
17
17
17
17
17
17
17
16
16
15
14
14
13
13
11
11
12
12
12
12
12
12
12
12
12
13
14
14
14
13
13
13
13
12
12
12
12
13
13
13
13
13
13
13
13
13
13
13
13
13
13
12
12
11
11
11
11
11
11
11
11
10
10
10
10
10
10
10
10
10
10
10
10
10
10
9
9
9
9
9
9
9
9
9
8
8
8
8
8
8
8
8
8
8
8
8
8
8
8
8
7
7
6
6
6
6
6
6
6
6
6
6
6
6
6
6
6
6
6
6
6
6
6
6
6
6
6
6
6
6
7
7
8
8
8
8
8
8
8
8
8
9
9
10
10
10
12
12
12
12
12
12
12
11
11
11
11
11
10
10
10
10
10
10
10
10
10
10
11
11
11
11
11
11
11
11
11
11
11
11
10
10
10
10
10
10
10
10
10
9
9
9
9
9
9
9
9
8
8
9
9
9
9
9
9
9
9
9
9
9
10
10
10
10
10
10
10
10
10
10
10
10
9
9
9
9
10
12
12
14
14
14
14
14
14
15
15
16
16
16
16
16
16
16
16
16
16
16
16
16
16
16
16
16
16
16
16
16
16
16
16
16
16
16
16
16
15
15
14
16
18
18
18
19
19
19
19
19
18
18
18
18
18
18
18
18
18
18
18
18
18
18
18
18
18
18
18
18
18
18
18
18
18
18
18
18
18
18
18
18
18
18
18
18
18
18
18
18
18
18
18
18
18
18
18
18
18
18
18
18
18
18
18
20
19
19
19
19
19
19
19
19
18
18
18
17
17
17
17
17
17
17
17
17
17
17
16
16
16
16
16
16
16
15
14
14
14
14
14
13
13
13
13
13
13
13
12
12
12
12
12
12
12
12
12
11
10
10
10
10
10
10
10
10
10
10
10
10
9
9
8
8
8
8
8
8
9
9
9
9
9
9
9
9
7
7
7
7
6
6
6
6
6
6
6
6
6
6
6
6
6
6
6
6
6
6
6
6
5
5
6
7
7
7
7
7
7
7
7
7
7
7
7
7
7
7
7
7
7
7
7
7
7
7
7
7
8
8
8
8
8
8
8
8
8
8
8
7
7
7
7
7
7
7
7
7
7
7
7
7
6
6
6
6
6
6
6
6
5
5
5
5
5
5
5
5
5
5
5
5
5
5
5
5
5
5
5
9
9
9
9
9
9
9
9
9
9
9
9
9
9
9
9
9
9
9
9
9
8
8
8
10
10
9
9
9
9
10
10
10
10
10
10
10
10
10
10
10
10
10
10
10
10
10
10
10
10
10
10
10
10
10
10
10
10
10
10
10
9
9
9
9
9
9
9
9
9
9
9
8
8
8
8
8
8
8
8
8
8
8
8
8
8
8
8
8
8
8
8
9
9
9
9
9
9
9
9
9
8
8
8
8
8
8
8
8
10
11
11
10
10
10
10
10
10
10
10
10
10
9
9
9
9
9
9
9
9
8
8
8
7
7
7
7
8
8
9
9
10
10
10
10
10
10
10
9
9
9
9
9
9
9
9
9
9
9
9
10
10
10
10
10
10
10
8
8
8
8
8
8
8
8
8
8
8
9
9
9
8
8
8
8
8
8
8
8
8
8
8
8
8
8
8
8
8
8
8
8
8
8
8
8
8
8
8
8
9
9
10
10
10
10
10
12
12
12
12
12
12
12
12
12
12
12
12
12
12
12
12
12
12
12
12
12
12
16
16
17
17
16
16
16
16
16
16
16
17
17
17
17
17
17
17
17
17
17
18
18
18
18
18
18
18
18
18
18
18
18
18
18
18
18
18
18
18
18
18
18
18
18
18
18
18
18
18
18
18
18
18
18
18
18
18
18
17
16
14
14
14
14
14
14
14
14
14
14
14
14
14
14
13
13
13
13
13
13
13
12
12
12
12
12
12
12
12
12
12
12
12
12
12
12
12
12
12
11
11
11
11
11
11
11
10
10
10
9
9
9
9
9
9
9
8
8
8
8
8
8
8
8
8
8
8
8
8
8
8
8
8
8
8
8
8
8
6
5
4
4
4
2
2
2
2
2
1
1
1
0
0
0
0
0
0
0
0
0
0
0
0
0
0
0
0
0
0
0
0
0
0
0
0
0
0
0
0
0
0
0
0
0
0
0
0
0
0
0
0
0
0
0
0
0
0
0
0
0
0
0
0
0
0
0
0
0
0
0
0
0
0
0
0
0
0
0
0
0
0
0
0
0
0
0
0
0
0
0
0
0
0
0
0
0
0
0
0
0
0
0
0
0
0
1
1
1
1
1
1
1
1
1
1
1
1
1
1
1
1
1
1
1
1
1
1
1
1
1
1
1
1
1
1
1
1
1
1
2
2
2
2
2
2
2
2
2
2
2
2
2
2
2
2
2
2
2
2
2
2
2
2
2
2
2
2
2
2
2
2
2
2
2
2
2
5
7
7
7
7
7
7
7
7
7
8
8
8
8
8
9
9
9
9
9
9
9
9
9
9
9
9
9
9
9
9
9
9
9
9
9
9
9
9
9
9
9
9
9
9
9
9
9
9
9
9
9
9
9
9
9
9
9
9
9
9
9
9
9
9
9
9
9
9
9
9
9
9
9
9
8
8
8
8
8
10
10
10
10
10
10
10
10
10
10
10
10
10
10
10
11
11
11
11
11
11
10
10
10
10
10
10
10
10
10
10
10
10
9
9
9
9
9
9
9
9
9
9
9
9
9
9
9
9
9
9
9
9
10
10
10
10
10
12
13
13
13
13
13
13
13
13
13
13
13
13
13
12
12
12
12
11
10
10
10
10
10
10
10
10
10
9
9
9
9
9
9
9
9
9
9
9
9
9
9
9
9
9
9
9
9
9
9
10
10
10
10
10
10
10
10
10
10
10
10
9
9
9
9
9
9
9
10
10
10
9
9
9
9
9
9
9
9
9
8
8
8
8
8
8
8
8
8
8
8
8
8
8
8
8
8
8
9
10
10
11
11
11
11
11
11
11
11
11
11
11
11
11
11
11
10
10
10
10
10
10
10
9
9
9
9
9
9
9
9
9
9
9
9
9
9
9
9
9
9
9
9
9
9
9
9
9
9
9
9
9
9
9
9
9
9
9
9
9
9
9
9
9
9
9
9
8
8
8
9
9
9
9
9
9
9
9
9
9
11
13
13
12
12
12
12
12
12
12
12
12
11
11
11
10
10
10
10
10
10
11
11
10
10
9
9
9
9
9
10
9
11
11
11
11
11
11
11
11
11
11
11
11
11
11
11
11
11
11
11
11
11
11
11
11
11
11
11
11
11
11
11
11
11
11
11
11
11
11
11
11
11
11
11
11
11
11
11
11
11
11
10
10
10
9
9
9
9
9
9
9
9
9
9
9
9
9
9
9
9
9
9
9
9
9
9
9
9
9
10
10
10
10
10
10
10
11
12
12
10
10
10
10
10
10
10
10
10
10
9
9
9
10
10
10
10
10
10
10
10
10
10
10
10
10
10
10
10
10
10
10
10
10
10
11
11
11
11
11
11
11
11
11
11
11
11
11
12
12
13
13
13
13
13
13
13
13
14
14
14
14
14
14
14
14
14
14
14
14
14
14
14
14
14
14
14
14
14
14
14
14
14
14
14
14
14
14
11
11
11
11
11
11
10
10
10
10
10
10
10
10
10
10
10
10
10
10
10
10
10
10
10
10
10
10
10
8
8
8
8
8
8
7
7
5
5
5
5
5
5
5
5
5
5
5
5
6
6
6
6
6
6
6
6
6
6
6
6
6
6
6
6
6
6
6
7
7
7
7
7
7
7
7
7
7
6
6
6
6
6
6
6
8
9
9
9
9
9
9
9
9
9
9
9
9
9
9
9
9
9
9
9
9
9
9
9
9
9
9
9
9
9
9
9
9
9
9
9
9
9
9
9
8
8
8
8
8
8
8
8
8
8
7
7
7
7
7
7
7
7
7
7
7
7
8
8
8
8
8
8
8
8
7
7
7
7
7
7
7
7
7
7
6
6
6
6
6
6
6
6
6
6
6
6
6
6
6
6
6
6
6
6
6
6
6
6
5
5
5
5
5
5
5
5
4
4
4
4
4
4
4
4
4
4
4
4
4
4
4
4
4
4
4
4
4
4
4
4
3
3
3
3
3
4
4
4
4
3
3
3
3
3
3
4
4
3
3
3
3
3
3
3
3
3
3
3
3
3
3
4
5
5
6
6
6
6
6
6
6
6
6
6
6
6
6
6
6
6
6
6
6
6
6
6
6
6
6
6
6
6
6
6
6
6
6
6
6
6
6
6
6
6
6
6
6
6
6
6
6
6
6
6
6
6
6
6
6
6
6
6
6
6
6
6
6
6
5
5
5
5
5
5
5
5
5
5
5
5
5
5
5
5
5
5
5
4
4
4
4
4
4
4
4
4
4
4
4
4
4
5
5
5
5
5
5
5
5
5
5
5
5
4
4
4
4
4
4
4
4
3
3
3
3
3
3
2
2
2
2
2
2
2
2
2
2
2
2
2
2
2
2
2
1
1
1
1
1
1
1
1
1
1
2
2
2
2
2
2
2
2
3
3
3
3
3
3
3
3
3
3
4
4
4
4
4
4
4
4
4
4
4
4
4
4
4
3
3
3
3
3
3
3
3
3
3
3
3
3
3
3
3
3
3
3
3
3
3
3
3
3
3
4
4
4
4
4
4
4
4
4
4
4
4
4
4
4
4
4
4
4
4
4
3
3
3
3
3
4
4
4
4
5
5
5
5
5
5
5
5
5
5
5
5
5
5
5
5
5
5
5
5
5
5
5
5
5
5
5
5
5
5
5
5
5
5
5
5
5
4
4
4
4
4
4
4
4
4
4
4
4
4
4
4
4
4
4
4
4
4
4
4
4
4
3
3
3
3
3
4
5
4
4
4
4
4
4
4
4
4
4
4
4
4
4
4
3
3
3
3
3
3
3
3
3
3
3
3
3
3
3
3
3
3
3
3
5
5
5
5
6
6
6
6
6
6
6
5
5
5
5
5
4
4
4
4
4
4
4
4
4
4
4
4
4
4
4
4
4
4
4
4
4
4
4
4
4
4
4
4
4
4
4
4
4
4
4
4
4
4
5
5
5
5
6
6
6
6
6
6
6
6
6
6
6
6
6
6
6
5
5
5
5
5
5
5
5
5
5
5
5
5
5
5
5
6
7
8
8
8
8
9
9
9
9
9
10
10
10
10
10
10
10
10
10
10
10
10
10
10
10
10
10
10
10
10
10
10
10
10
10
10
10
10
10
10
10
10
10
10
11
11
11
11
11
11
11
11
11
11
11
11
11
11
11
11
11
11
11
11
11
10
10
10
10
10
10
10
10
10
10
10
10
10
9
8
8
8
8
8
8
8
8
8
7
7
7
7
7
7
8
8
8
8
8
8
8
8
8
8
9
9
9
9
9
9
9
9
9
9
9
9
9
10
10
9
9
9
10
10
10
9
9
9
9
9
9
9
8
8
8
8
8
8
8
8
8
8
8
7
7
7
7
7
7
7
7
7
7
7
7
7
7
7
7
7
7
6
6
6
6
6
6
8
10
11
11
11
11
11
11
11
11
12
12
12
12
12
12
12
12
12
12
12
12
12
12
12
12
12
12
12
11
12
12
13
14
14
14
13
13
13
13
13
13
13
13
13
13
13
13
13
12
12
12
12
12
12
12
12
12
13
14
14
14
14
14
14
14
14
14
14
14
14
14
14
14
14
14
14
14
14
14
14
14
14
14
14
14
14
14
14
14
14
14
14
14
14
14
14
14
14
13
13
13
13
13
13
13
13
13
13
13
13
13
13
13
13
13
13
13
13
13
13
14
14
14
14
14
14
14
14
14
14
14
14
14
14
14
14
15
15
15
15
15
15
14
14
14
14
14
14
14
14
14
14
14
14
14
14
14
14
15
15
14
14
14
13
14
14
14
13
13
12
12
13
13
13
13
13
12
12
12
12
11
11
11
11
11
11
10
13
13
12
12
12
11
11
11
11
10
10
10
10
10
10
10
9
9
9
9
9
9
10
10
11
11
11
11
11
11
11
11
11
11
11
11
11
11
12
13
14
15
15
16
16
16
16
17
18
18
18
18
18
18
18
18
18
18
19
19
19
19
20
21
23
23
23
24
24
24
25
27
27
27
28
29
29
29
28
28
28
28
28
29
29
30
30
31
31
31
31
31
31
31
31
31
31
31
31
31
31
31
31
31
31
31
31
31
31
31
31
30
30
30
30
29
29
29
29
29
29
29
29
28
28
27
26
26
26
26
26
25
25
25
23
23
23
24
25
25
25
25
25
26
26
26
26
26
26
26
27
29
29
29
29
29
29
29
29
29
29
29
29
29
30
30
30
30
30
30
29
29
29
29
29
29
29
29
29
29
30
34
35
35
36
35
36
35
35
35
35
35
35
35
35
35
35
35
35
35
36
36
36
35
34
34
34
33
32
32
32
33
33
30
30
32
34
37
40
43
44
43
44
44
44
44
44
44
44
43
41
41
41
41
41
41
41
40
40
40
40
40
40
40
40
40
40
40
40
40
40
40
40
40
40
39
39
39
39
37
37
36
34
34
34
34
34
34
34
34
34
34
34
34
34
34
34
34
34
34
35
35
34
33
34
34
34
34
34
33
33
33
33
34
34
34
32
32
32
31
31
34
35
35
35
34
34
33
33
33
31
31
32
33
33
32
32
32
32
32
32
32
32
32
32
32
32
32
33
33
33
32
32
32
32
32
32
32
32
31
31
31
31
31
31
31
29
29
29
28
28
28
28
28
28
27
26
25
25
25
25
25
25
25
24
23
24
24
24
24
24
24
24
24
24
24
24
24
22
22
22
22
22
22
22
22
21
21
21
22
22
22
21
21
21
21
20
20
20
20
20
20
19
19
18
18
18
19
19
19
19
19
18
18
18
18
18
18
18
17
15
13
13
13
14
13
13
14
14
15
15
15
15
16
15
15
15
13
12
12
12
13
13
13
13
12
12
12
12
12
12
12
12
13
13
12
11
11
11
11
10
10
10
10
10
10
10
10
10
10
10
10
10
10
10
10
10
10
10
10
11
11
12
12
12
12
12
12
12
12
12
12
12
13
13
16
17
17
17
17
17
17
17
17
17
17
17
17
17
17
17
17
17
17
17
17
17
17
17
17
17
16
16
16
16
16
16
16
16
16
16
16
16
16
16
16
16
16
16
16
16
16
16
16
16
16
16
16
16
17
17
16
16
16
16
16
16
16
16
16
16
16
16
16
16
15
15
15
15
15
15
15
15
15
15
15
15
15
15
15
15
14
14
14
14
15
15
15
15
14
14
14
14
14
14
14
14
13
13
13
13
13
11
10
9
9
9
9
9
9
9
8
8
8
8
8
8
8
8
8
8
8
8
8
8
8
9
9
9
8
8
9
9
9
9
9
9
9
11
11
11
12
12
12
11
11
11
11
11
11
11
12
12
12
12
12
12
12
12
12
12
12
12
12
12
12
12
12
11
11
11
11
11
11
11
10
10
9
9
9
9
9
9
9
9
9
8
8
7
7
7
8
8
8
7
7
7
7
7
7
7
7
7
7
7
7
7
7
7
7
7
7
7
7
7
7
7
7
7
6
6
6
6
6
6
6
6
6
6
6
6
6
6
6
6
6
6
6
6
6
6
6
6
6
6
6
6
6
6
6
5
5
5
5
5
5
5
5
5
5
5
5
5
5
5
5
5
5
5
5
5
5
5
5
4
4
4
4
4
4
4
4
4
4
4
4
4
4
5
5
4
4
3
3
3
3
3
3
3
3
2
3
3
3
3
4
3
3
4
4
4
4
4
4
4
4
4
4
4
4
4
4
4
4
4
4
4
4
4
4
4
4
4
4
4
4
4
4
4
4
4
4
3
3
3
3
3
3
3
3
3
3
3
3
3
3
3
3
3
3
3
3
3
3
3
3
3
3
3
3
3
3
3
3
3
3
3
3
3
3
4
4
4
4
5
5
5
5
5
5
5
5
5
5
5
5
5
5
5
5
5
5
5
5
5
5
5
5
5
5
5
5
4
4
4
3
3
3
2
2
2
2
2
2
2
2
2
2
2
2
2
2
2
2
2
2
2
2
2
2
2
2
2
2
2
2
2
2
2
2
2
2
2
2
2
2
2
2
2
2
2
2
2
2
2
2
2
2
2
2
2
3
3
4
4
4
4
4
4
4
4
4
4
4
4
4
4
4
5
4
4
4
4
4
4
4
4
4
4
4
4
4
3
3
3
3
3
3
3
3
3
4
4
4
4
4
4
4
4
5
5
5
5
5
5
5
5
5
5
5
5
5
5
5
5
5
5
5
5
5
5
5
5
5
5
5
5
5
5
5
5
5
5
5
5
5
5
5
5
5
5
5
5
5
5
5
5
5
5
5
5
5
5
4
4
4
4
4
4
4
4
4
4
4
4
4
4
6
6
6
6
7
7
8
8
9
9
11
11
11
11
11
11
11
11
10
10
10
10
10
10
10
11
11
11
11
11
11
11
11
11
11
11
11
11
11
11
11
11
11
11
11
11
11
11
11
11
11
11
11
11
11
11
11
11
11
11
11
11
11
10
10
10
10
10
10
10
10
10
10
10
10
11
11
11
11
11
11
11
11
10
10
10
10
10
10
10
10
10
10
10
10
10
10
10
10
10
10
10
11
11
11
11
11
11
11
11
11
11
11
9
9
8
8
9
9
9
9
9
9
9
9
9
9
9
9
9
9
9
9
9
9
8
7
7
7
7
7
7
7
7
7
7
7
6
6
6
6
6
6
6
6
6
6
6
6
6
6
6
6
7
7
7
7
6
6
6
6
6
6
6
6
6
6
6
6
6
5
5
5
5
5
5
5
5
5
5
5
5
5
5
5
5
5
5
5
5
5
5
5
5
5
5
5
5
5
5
5
5
5
5
5
5
5
4
4
4
3
3
3
3
3
3
3
3
3
3
3
3
3
3
3
3
3
3
3
3
3
3
3
3
3
3
3
3
3
3
3
3
3
3
3
3
3
3
2
2
2
2
2
2
3
3
3
3
3
3
3
3
3
3
3
3
3
3
3
3
3
4
4
4
4
4
3
3
2
2
2
2
2
2
2
2
2
2
2
3
3
3
4
4
4
4
4
4
5
5
6
6
6
6
6
7
7
8
8
8
8
8
8
8
8
8
8
8
8
8
8
8
8
8
8
8
8
8
8
9
10
10
9
9
9
9
9
9
9
9
9
9
9
9
9
9
9
9
9
9
9
9
9
9
9
9
10
10
11
11
11
11
11
11
11
11
11
11
11
11
11
11
11
11
11
11
11
11
11
11
11
11
11
11
11
12
12
12
12
12
12
12
12
11
11
11
11
11
11
11
11
11
11
11
11
11
11
11
11
11
11
11
11
11
11
11
11
11
11
11
11
11
11
11
11
11
11
12
12
12
12
12
12
12
11
11
12
12
12
11
10
11
11
11
11
13
13
13
13
13
13
12
12
12
12
12
13
13
15
15
15
15
15
15
14
14
14
14
15
16
16
16
15
15
15
15
15
15
15
15
15
15
15
14
14
14
14
13
13
13
13
13
13
13
13
13
13
13
13
13
13
13
15
16
16
17
17
17
17
18
18
18
19
19
19
19
19
19
19
19
19
19
19
19
19
19
19
22
22
22
22
22
23
23
23
23
23
23
23
23
23
23
23
23
23
23
23
23
22
20
20
20
20
18
18
18
18
18
18
18
18
18
18
17
17
17
17
18
18
18
17
17
17
15
15
15
15
15
15
15
15
15
15
14
14
14
14
14
14
14
14
14
14
14
14
14
14
14
14
14
14
14
14
12
12
12
12
12
12
12
12
13
13
14
14
14
14
14
14
14
14
14
14
14
13
12
12
12
12
12
12
12
11
11
11
11
11
11
11
12
12
12
12
12
12
12
12
12
11
11
10
11
11
11
11
11
11
11
12
11
10
10
10
9
9
9
9
10
10
13
13
13
13
13
13
13
14
14
13
13
13
12
12
12
12
12
12
12
12
12
12
12
12
12
12
12
12
12
12
12
12
12
12
12
12
12
12
12
12
12
12
12
12
11
11
11
11
11
11
11
11
11
11
11
11
11
11
11
11
11
11
11
11
11
11
11
11
10
10
10
10
10
10
10
9
9
9
9
9
9
9
9
8
8
7
7
7
7
7
6
6
5
5
5
5
5
5
5
5
5
5
5
5
5
5
5
5
5
5
5
5
5
5
5
5
5
5
4
4
4
4
4
4
4
4
4
4
4
4
4
4
4
4
4
4
4
4
4
4
4
4
4
4
4
4
4
4
4
4
4
4
4
4
4
4
3
3
3
2
2
2
1
1
1
1
1
1
1
0
0
1
1
1
1
1
1
1
1
1
1
1
1
1
1
1
1
1
1
1
1
1
1
0
0
0
0
0
0
0
0
0
0
0
0
0
0
0
0
0
0
0
0
0
0
0
0
0
0
0
0
0
0
0
0
0
0
0
0
0
0
0
0
0
0
0
0
0
0
0
0
0
0
0
0
0
0
0
0
0
0
0
0
0
0
0
0
0
0
0
0
0
0
0
0
0
0
0
0
0
0
0
0
0
0
0
0
0
0
0
0
0
0
0
0
0
0
0
0
0
0
0
0
0
0
0
0
1
1
1
1
1
1
1
1
1
1
1
1
1
1
1
1
1
1
1
1
1
1
1
1
1
0
0
0
0
0
0
0
0
0
0
0
0
0
0
0
0
0
0
0
0
0
0
0
0
0
0
0
0
0
0
0
0
0
0
0
0
0
0
0
0
0
0
0
0
0
0
0
0
0
0
0
0
0
0
0
0
0
0
0
0
0
0
0
0
0
0
0
0
0
0
0
0
0
0
0
0
0
0
0
0
0
0
0
0
0
0
0
0
0
0
0
0
0
0
0
0
0
0
0
0
0
0
0
0
0
0
0
0
0
0
0
0
0
0
0
0
0
0
0
0
0
0
0
0
0
0
0
0
0
0
0
0
0
0
0
0
0
0
0
0
0
0
0
0
0
0
0
0
0
0
0
0
0
0
0
0
0
0
0
0
0
0
0
0
0
0
0
0
0
0
0
0
0
0
0
0
0
0
0
0
0
0
0
0
0
0
0
0
0
0
0
0
0
0
0
0
0
0
0
0
0
0
0
0
0
0
0
0
0
0
0
0
0
2
2
2
2
2
2
2
2
2
2
2
2
2
2
2
2
2
2
2
2
2
2
2
2
2
2
2
2
2
2
2
2
2
2
2
2
2
2
2
2
2
2
2
2
2
2
2
2
2
5
6
7
7
7
8
8
8
8
8
8
8
8
8
8
8
8
8
8
8
8
8
8
8
8
8
8
8
8
8
8
8
8
8
8
8
8
8
8
8
8
8
8
8
8
8
8
8
8
8
8
8
8
8
8
8
8
8
8
8
8
8
8
8
8
8
8
8
8
8
8
7
7
7
7
7
7
7
7
7
7
7
7
7
7
7
7
7
7
7
7
7
7
7
7
7
7
7
7
7
7
7
7
7
7
7
7
7
7
7
7
7
7
7
7
7
7
7
7
7
7
7
7
7
7
7
7
7
7
7
7
7
7
7
7
7
7
3
3
3
3
3
3
3
2
2
1
1
0
0
0
0
0
1
1
1
1
1
1
1
1
1
1
1
1
1
1
1
1
1
1
1
2
2
2
2
2
2
2
2
2
2
2
2
2
1
1
1
1
1
1
1
1
1
1
1
1
1
1
1
1
1
1
1
3
3
3
3
3
3
3
3
3
3
3
3
3
3
3
3
3
3
3
3
3
3
3
3
3
4
4
4
4
4
4
4
4
4
4
4
4
4
4
4
4
4
4
4
4
4
4
4
4
4
4
4
4
4
4
4
4
4
4
4
4
4
4
4
4
5
5
5
5
5
5
5
5
5
5
5
5
5
5
5
4
4
4
4
4
4
4
4
4
4
4
4
4
4
4
4
4
4
4
4
4
4
4
4
4
4
4
4
4
4
4
4
3
3
3
3
3
3
3
3
2
2
2
2
2
2
2
2
2
2
2
2
2
2
2
2
2
2
2
2
2
2
2
2
2
3
3
3
3
3
3
3
3
3
3
3
3
3
3
3
2
2
2
2
2
2
2
2
2
2
2
1
1
1
1
1
1
1
1
1
1
1
1
1
1
1
1
1
1
1
1
1
1
1
1
1
1
1
1
1
1
2
2
2
1
1
1
1
1
1
1
1
1
1
1
1
1
1
1
1
1
1
1
1
1
1
1
1
1
1
1
1
1
1
1
1
1
1
1
1
1
1
1
1
1
1
1
1
1
1
1
1
1
1
0
0
0
0
0
0
0
0
0
0
0
0
0
0
0
0
0
0
1
1
1
1
1
1
1
1
1
1
1
1
1
1
1
1
1
1
1
1
1
1
1
1
1
1
1
1
1
1
1
1
1
1
2
2
2
2
2
2
2
2
2
2
2
2
2
2
2
2
2
2
3
3
2
2
2
2
2
2
2
2
2
2
2
2
2
2
2
2
2
2
2
2
2
2
2
2
2
2
2
2
2
2
2
2
2
2
2
2
2
2
2
2
2
2
2
2
2
2
2
2
2
2
2
2
2
2
2
2
2
2
2
2
2
2
2
2
2
2
2
2
2
2
2
2
2
2
2
2
2
2
2
2
2
2
2
2
2
1
1
1
1
1
1
1
1
1
1
1
1
1
1
1
1
1
1
1
1
1
1
1
1
1
1
1
1
1
1
1
1
1
1
1
1
1
1
1
1
1
1
1
1
1
1
1
1
1
1
1
1
1
1
1
1
1
1
1
1
1
1
1
1
1
1
1
1
1
1
0
0
0
0
0
0
0
0
0
0
0
0
0
1
1
1
1
1
0
0
0
0
0
0
1
1
1
2
2
2
2
2
2
2
2
2
2
2
2
2
2
2
2
2
2
2
2
2
2
2
2
2
2
2
2
2
2
2
2
2
2
2
2
2
2
2
2
2
2
2
2
2
2
2
2
2
2
2
2
2
2
2
2
2
2
2
2
2
2
2
2
2
2
2
2
2
2
2
2
2
3
3
3
3
3
3
3
4
4
4
4
4
4
4
4
4
4
4
4
4
4
4
4
4
4
4
4
4
4
4
4
4
4
4
4
4
4
4
3
3
3
3
3
3
3
3
3
3
3
3
3
3
3
3
3
3
3
3
4
4
4
4
3
3
3
3
3
3
3
3
3
3
3
3
3
3
3
3
3
3
3
3
3
3
3
3
3
2
2
2
2
2
2
2
2
2
2
2
2
2
2
2
2
2
2
2
2
2
2
2
2
2
2
2
2
2
2
2
2
2
2
2
1
1
1
1
1
1
1
1
1
1
1
1
1
1
1
1
1
1
2
2
2
2
2
2
2
2
2
2
2
2
2
2
2
2
2
2
2
2
2
2
2
2
2
2
2
2
2
2
2
2
2
2
2
2
1
1
1
1
1
1
1
1
1
1
1
2
2
2
2
2
2
2
2
1
1
1
1
1
1
1
1
1
1
1
1
1
1
1
1
1
1
1
1
1
1
1
1
1
1
1
1
1
1
1
1
1
1
1
1
1
1
1
1
1
1
1
1
1
1
1
1
1
1
1
1
1
1
1
1
1
1
1
1
1
1
1
1
1
1
1
1
1
1
1
1
1
1
1
1
1
1
1
1
1
1
1
1
1
1
1
1
1
1
1
1
1
1
1
1
1
1
1
1
1
0
0
0
0
0
0
0
0
0
0
0
0
0
0
0
0
0
0
0
0
0
0
0
0
0
0
0
0
0
0
0
0
0
0
0
0
0
0
0
0
0
0
0
0
0
0
0
0
0
0
0
0
0
0
0
0
0
0
0
0
1
1
1
1
1
1
1
1
1
1
1
1
1
1
1
1
1
1
1
1
1
1
1
1
1
1
1
1
1
1
1
1
1
1
1
1
1
1
1
1
1
1
1
1
1
1
1
1
1
1
1
1
2
2
2
2
2
2
2
2
2
2
2
2
2
2
2
2
2
2
2
2
2
2
2
2
2
2
2
2
2
2
2
2
2
2
2
2
2
2
2
2
2
2
2
2
2
2
2
2
2
2
2
2
2
2
2
2
2
2
2
2
2
2
2
2
2
2
2
2
2
2
2
2
2
2
2
2
2
1
1
1
1
1
1
1
1
1
1
1
1
1
1
1
1
1
1
1
1
1
1
1
1
1
1
1
1
1
1
1
1
1
1
1
1
1
1
1
1
1
1
1
1
1
1
1
1
1
1
1
1
1
1
1
1
1
1
1
1
1
1
1
1
1
1
1
1
1
1
1
1
1
1
1
1
1
0
0
0
0
0
0
0
0
0
0
0
0
0
0
0
0
0
0
0
0
0
0
0
0
0
0
0
0
0
0
0
0
0
0
0
0
0
0
0
0
0
0
0
0
0
0
0
0
0
0
0
0
0
0
0
0
0
0
0
0
0
0
0
0
0
0
0
0
0
0
0
0
0
0
0
0
0
0
0
0
0
0
0
0
0
0
0
0
0
0
0
0
0
0
0
0
0
0
0
0
0
0
0
0
0
0
0
0
0
0
0
0
0
0
0
0
0
0
0
0
0
0
0
0
0
0
0
0
0
0
0
0
0
0
0
0
0
0
0
0
0
0
0
0
0
0
0
0
0
0
0
0
0
0
0
0
0
0
0
0
0
0
0
0
0
0
0
0
0
0
0
0
0
0
0
0
0
0
0
0
0
0
0
0
0
0
0
0
0
0
0
0
0
0
0
0
0
0
0
0
0
0
0
0
0
0
0
0
0
0
0
0
0
0
0
0
0
0
0
0
0
0
0
0
0
0
0
0
0
0
0
0
0
0
0
0
0
0
0
0
0
0
0
0
0
0
0
0
0
0
0
0
0
0
0
0
0
0
0
0
0
0
0
0
0
0
0
0
0
0
0
0
0
0
0
0
0
0
0
0
0
0
0
0
0
0
0
0
0
0
0
0
0
0
0
0
0
0
0
0
0
0
0
0
0
0
0
0
0
0
0
0
0
0
0
0
0
0
0
0
0
0
0
0
0
0
0
0
0
0
0
0
0
0
0
0
0
0
0
0
0
0
0
0
0
0
0
0
0
0
0
0
0
0
0
0
0
0
0
0
0
0
0
0
0
0
0
0
0
0
0
0
0
0
0
0
0
0
0
0
0
0
0
0
0
0
0
0
0
0
0
0
0
0
0
0
0
0
0
0
0
0
0
0
0
0
0
0
0
0
0
0
0
0
0
0
0
0
0
0
0
0
0
0
0
0
0
0
0
0
0
0
0
0
0
0
0
0
0
0
0
0
0
0
0
0
0
0
0
0
0
0
0
0
0
0
0
0
0
0
0
0
0
0
0
0
0
0
0
0
0
0
0
0
0
0
0
0
0
0
0
0
0
0
0
0
0
0
0
1
1
1
1
1
1
1
1
1
1
1
1
1
1
1
1
1
1
1
1
1
1
1
1
1
1
1
0
0
0
0
0
0
0
0
0
0
0
0
0
0
0
0
0
0
0
0
0
0
0
0
0
0
0
0
0
0
0
0
1
1
1
1
2
2
2
2
2
2
2
2
2
2
2
2
2
2
2
2
2
2
2
2
2
2
2
2
2
2
2
2
2
2
2
2
2
2
2
2
2
2
2
2
2
2
2
2
2
2
2
2
2
2
2
2
2
2
2
2
2
1
1
1
1
1
1
1
1
1
1
1
1
2
2
2
2
2
2
2
2
3
3
3
3
4
4
4
4
4
4
4
4
4
4
4
4
4
4
4
4
4
4
4
4
4
4
4
4
4
4
4
4
4
4
4
4
4
4
4
4
4
4
4
4
4
4
4
4
3
3
3
3
3
3
3
3
3
3
3
3
3
3
3
3
3
3
4
4
4
4
4
4
4
4
4
4
4
4
4
4
4
4
4
4
4
4
4
4
4
4
4
4
4
4
4
4
4
4
4
4
4
4
4
4
4
4
4
4
4
4
4
4
4
3
3
3
3
3
3
3
3
3
3
3
3
3
3
3
3
3
2
2
2
2
2
2
2
2
2
2
2
2
2
2
2
2
2
2
2
2
2
2
2
2
2
2
2
2
2
2
2
2
2
2
2
2
2
2
2
2
2
2
2
2
2
2
2
2
2
2
3
3
3
3
3
3
3
3
3
3
3
3
3
3
3
3
3
3
3
2
2
2
2
2
2
2
2
2
2
2
1
1
1
1
2
2
2
2
2
2
2
2
2
2
3
4
4
4
4
4
4
4
4
4
4
4
4
4
4
4
4
4
4
4
4
4
4
4
4
4
4
4
4
4
4
4
4
4
4
4
4
4
4
4
4
4
4
4
5
5
5
5
5
5
5
5
5
5
5
5
5
5
5
5
5
5
5
5
5
5
5
5
5
5
5
5
5
5
5
5
5
5
5
5
5
5
5
5
5
4
4
4
4
4
4
4
4
4
4
4
4
3
3
3
3
3
3
3
3
3
3
3
3
3
3
3
3
3
3
3
3
3
3
3
3
3
3
3
3
3
3
3
3
3
3
3
3
3
3
3
3
3
3
3
3
3
3
3
3
3
3
3
3
3
3
3
3
3
3
3
3
4
4
5
6
6
6
6
6
6
6
7
7
7
7
7
7
6
6
6
6
6
6
6
6
6
6
6
5
5
5
5
5
5
5
5
5
5
6
6
6
6
6
7
7
7
7
7
7
7
7
7
7
7
7
7
7
7
6
6
6
6
6
6
6
6
6
6
6
6
6
6
6
6
6
6
6
6
6
6
6
6
6
6
6
6
6
6
6
6
6
6
6
6
6
6
6
6
6
6
6
6
6
7
7
7
7
7
7
7
7
7
7
7
7
7
7
7
7
7
7
7
7
7
6
6
6
6
6
6
6
5
5
5
5
5
5
5
5
5
5
5
5
5
5
5
5
5
5
5
5
5
5
5
5
5
5
5
5
5
5
4
4
4
4
4
4
4
4
4
4
4
4
4
4
3
2
1
1
1
1
1
1
1
1
1
1
2
3
3
3
3
3
3
3
3
3
3
3
3
3
3
3
3
3
3
3
3
3
3
3
3
3
3
3
3
3
3
3
3
3
3
3
3
3
3
3
3
3
3
3
3
3
3
3
3
3
3
3
3
3
3
3
3
3
3
3
3
3
3
3
3
2
2
2
2
3
3
3
3
3
3
3
4
4
4
4
4
4
4
4
4
4
4
4
4
4
5
5
5
5
5
5
5
5
5
5
5
5
5
5
5
5
5
5
5
5
5
5
5
5
5
5
5
5
5
5
5
5
5
5
5
5
5
5
5
5
5
5
5
5
5
5
5
5
5
5
5
5
5
6
6
6
6
5
5
5
4
4
3
3
3
3
3
3
3
3
3
3
3
3
3
3
3
3
3
3
3
3
3
3
3
3
3
3
3
3
3
3
3
3
3
3
3
3
3
3
3
3
3
3
3
3
3
3
3
3
3
3
3
3
3
3
3
3
3
3
3
3
3
3
3
3
3
3
3
3
3
3
3
3
3
3
3
3
3
3
3
3
3
3
3
3
3
3
3
3
3
3
3
3
3
3
3
3
3
3
2
2
2
2
2
2
2
1
1
1
1
1
1
0
0
0
0
0
0
0
0
0
0
0
0
0
0
0
0
0
0
0
0
0
0
0
0
0
0
0
0
0
0
0
0
0
0
0
0
0
0
0
0
0
0
0
0
0
0
0
0
0
0
0
0
0
0
0
0
0
0
0
0
0
0
0
0
0
0
0
0
0
0
0
0
0
0
0
0
0
0
0
0
0
0
0
0
1
1
1
1
2
2
2
2
2
2
2
3
4
4
4
4
4
4
4
4
4
4
4
4
4
4
4
4
4
4
4
4
4
4
4
4
4
4
4
4
4
5
5
5
5
5
5
5
5
5
5
5
5
5
5
5
5
5
5
5
5
5
5
5
5
5
5
5
5
5
6
6
6
6
6
6
6
6
6
6
6
6
6
6
6
6
6
6
6
6
6
6
6
6
5
5
5
5
5
5
5
5
5
5
5
5
5
5
5
5
5
5
5
5
5
5
5
5
5
5
5
5
5
5
5
5
5
5
5
5
5
5
5
4
4
4
4
3
3
3
3
3
4
4
4
4
4
6
6
6
6
6
6
6
6
6
6
6
6
6
6
6
7
7
7
7
7
7
7
7
7
7
7
7
7
7
7
7
7
7
7
8
8
8
8
8
8
8
8
8
8
8
8
8
8
8
8
8
7
7
7
7
6
6
6
6
6
6
5
5
5
5
5
5
5
5
5
5
5
5
5
5
5
5
5
6
6
6
6
6
6
6
6
6
6
6
6
5
5
5
5
5
5
5
5
5
5
5
5
5
5
7
7
7
7
7
7
7
7
7
7
7
7
7
7
7
7
7
7
7
7
7
7
8
8
8
9
9
9
9
9
9
9
9
10
10
10
11
11
11
11
11
11
11
11
12
12
12
12
12
12
12
12
12
12
12
11
11
11
11
11
11
11
12
13
13
13
12
12
12
12
12
12
12
12
12
12
12
12
12
12
12
12
12
12
12
12
12
12
12
12
12
12
12
12
12
12
12
12
12
11
11
11
11
11
11
11
12
12
12
12
12
12
12
12
12
12
12
12
12
12
12
12
12
12
12
12
12
13
13
13
13
13
13
13
13
12
12
12
12
13
13
13
13
13
12
12
12
12
12
12
12
12
12
12
12
12
12
12
12
11
10
10
10
10
10
10
10
10
10
10
10
10
11
10
10
10
10
10
11
11
11
11
11
11
10
10
10
10
10
10
10
11
11
11
12
11
11
11
11
11
11
11
11
11
11
10
10
10
9
8
8
8
8
8
8
8
8
8
8
8
8
8
8
8
8
8
8
8
8
8
8
9
10
10
10
10
10
10
10
10
10
10
10
10
10
10
10
10
10
10
10
9
9
9
9
9
9
9
9
9
9
9
9
9
9
9
10
10
10
10
10
10
10
9
9
9
12
12
12
12
12
12
12
12
12
12
12
12
12
12
12
13
13
17
18
18
18
18
18
18
18
18
18
18
18
16
16
16
16
16
16
16
16
16
16
16
16
16
16
16
16
16
16
16
16
16
16
16
16
16
16
16
16
16
16
16
16
16
16
16
16
16
16
16
16
16
16
16
16
14
14
14
14
14
14
14
14
14
14
14
14
14
14
14
14
14
14
14
14
14
14
13
13
13
13
13
13
13
13
14
14
14
14
15
15
15
15
15
15
15
16
16
16
16
16
15
15
15
15
15
15
15
16
16
16
15
15
15
15
15
15
15
16
17
18
18
18
18
18
18
18
18
18
18
18
18
18
18
18
19
19
19
19
19
20
20
20
20
20
20
20
20
20
20
20
20
20
20
20
20
20
20
19
20
20
20
20
20
21
22
22
22
23
23
23
23
24
24
24
23
23
22
22
22
23
23
23
23
23
23
23
23
23
23
23
23
23
23
23
23
23
23
23
23
23
23
23
23
23
23
23
23
23
23
22
22
22
22
22
22
22
22
21
20
20
20
21
21
23
23
23
23
23
22
23
23
23
23
23
23
23
23
23
23
23
23
23
23
23
23
23
23
23
23
22
22
22
20
20
19
19
19
19
19
18
18
18
18
18
18
18
18
18
17
17
17
16
18
18
18
18
18
18
18
18
18
18
18
18
18
18
18
18
17
17
17
17
17
18
18
17
17
17
18
18
18
18
18
18
18
19
19
19
20
19
19
19
19
19
20
20
20
20
20
20
20
18
18
18
18
18
18
18
19
18
18
18
18
18
18
19
19
19
19
19
19
19
20
20
20
20
20
20
20
21
20
20
20
20
20
20
20
20
20
20
20
20
20
20
20
20
20
20
20
20
20
20
20
20
19
19
18
18
18
18
17
17
17
19
19
19
19
19
19
19
19
21
21
21
20
20
20
20
20
20
20
20
22
22
22
21
21
21
21
21
21
21
21
20
20
20
20
20
20
20
19
19
19
19
19
19
19
19
19
19
19
19
18
18
18
18
18
18
18
18
18
18
18
18
18
18
18
18
18
18
18
18
18
18
18
18
17
17
16
16
16
16
16
16
16
16
16
16
16
16
16
16
15
15
15
15
15
15
15
15
15
15
15
14
14
14
14
14
14
14
14
14
14
14
14
14
14
14
14
14
14
14
14
14
14
14
13
13
13
13
13
13
13
13
14
14
12
10
10
10
10
10
10
10
10
10
10
10
10
10
10
10
10
10
10
10
9
9
9
9
9
9
9
9
9
9
9
9
9
10
10
10
10
10
9
9
9
9
9
10
11
11
10
10
11
10
10
10
10
10
10
10
10
10
10
9
9
9
9
9
9
9
9
9
9
9
9
9
9
9
9
9
9
9
9
9
9
9
9
8
8
8
8
8
8
8
8
8
8
8
8
7
7
7
7
7
7
7
7
7
7
7
7
7
6
6
6
6
6
6
6
6
6
5
5
5
5
5
5
5
5
5
5
5
5
5
5
5
5
5
5
5
5
5
5
5
5
5
5
5
5
5
5
5
5
5
5
5
5
2
2
1
1
1
1
1
2
2
0
0
0
0
0
0
0
0
0
0
0
0
0
0
0
0
0
0
0
0
0
0
0
0
0
0
0
0
0
0
0
0
0
0
0
0
0
0
0
0
0
0
0
0
0
0
0
0
0
0
0
0
0
0
0
0
0
0
0
0
0
0
0
0
0
0
0
0
0
0
0
0
0
0
0
0
0
0
0
0
0
0
0
0
0
0
0
0
0
0
0
0
0
0
0
0
0
0
0
0
0
0
0
1
1
1
1
1
1
1
1
1
1
1
1
1
1
1
1
1
1
1
1
1
1
1
1
1
1
1
1
1
1
1
1
1
1
1
1
1
1
1
1
1
1
1
1
1
1
1
1
1
1
1
1
1
1
1
1
1
1
1
1
1
1
1
1
1
1
1
1
1
1
1
1
1
1
1
1
1
1
0
0
1
1
1
1
1
1
1
1
1
1
1
1
1
1
1
1
1
1
1
1
1
1
1
1
1
1
0
0
0
0
0
0
0
0
0
0
0
0
0
0
0
0
0
0
0
0
0
0
0
0
0
0
0
0
0
0
0
0
0
0
0
0
0
0
0
0
0
0
0
0
0
0
0
0
0
0
0
0
0
0
0
0
0
0
0
0
0
0
0
0
0
0
0
0
0
1
1
1
1
1
1
1
1
1
1
1
1
1
1
1
1
1
1
1
1
1
1
1
1
1
1
1
1
1
1
1
1
1
1
1
1
1
1
1
1
1
1
1
1
1
1
1
1
1
1
1
1
1
1
1
1
1
1
1
1
1
1
1
1
1
1
1
1
1
1
1
1
1
1
1
1
1
1
1
1
1
1
1
1
1
1
1
1
1
1
1
1
1
1
1
0
0
0
0
0
0
0
0
0
0
0
0
0
0
0
0
0
0
0
0
0
0
0
0
0
0
0
0
0
0
0
0
0
0
0
0
0
0
0
0
0
0
0
0
0
0
0
0
0
0
0
0
0
0
0
0
1
1
1
1
1
1
0
0
0
0
0
1
1
1
1
1
1
1
1
1
1
1
1
1
1
1
1
1
1
1
1
1
1
1
1
1
1
1
1
1
1
1
1
1
1
1
1
1
1
1
1
1
1
1
1
1
1
1
1
1
1
1
1
1
1
1
1
1
1
1
1
1
1
1
1
1
1
1
1
1
1
1
1
1
1
1
1
1
1
1
1
1
1
1
1
1
1
1
1
1
1
1
1
1
1
1
1
1
1
1
1
1
1
1
1
1
1
1
1
1
1
1
1
1
1
1
0
0
0
0
0
0
0
0
0
0
0
0
0
0
0
0
0
0
0
0
0
0
0
0
0
0
0
0
0
0
0
0
0
0
0
0
0
0
0
0
0
0
0
0
0
0
0
0
0
0
0
0
0
0
0
0
0
0
0
0
0
0
0
0
0
0
0
0
0
0
0
0
0
0
0
0
0
0
0
0
0
0
0
0
0
0
0
0
0
0
0
0
0
0
0
0
0
0
0
0
0
0
0
0
0
0
0
0
0
0
0
0
0
0
0
0
0
0
0
0
0
0
0
0
0
0
0
0
0
0
0
0
0
0
0
0
0
0
0
0
0
0
0
0
0
0
0
0
0
0
0
0
0
0
0
0
0
0
0
0
0
0
0
0
0
0
0
0
0
0
0
0
0
0
0
0
0
0
0
0
0
0
0
0
0
0
0
0
0
0
0
0
0
0
0
0
0
0
0
0
0
0
0
0
0
0
0
0
0
0
0
0
0
0
0
0
0
0
0
0
0
0
0
0
0
0
0
0
0
0
0
0
0
0
0
0
0
0
0
0
0
0
0
0
0
0
0
0
0
0
0
0
0
0
0
0
0
0
0
0
0
0
0
0
0
0
0
0
0
1
1
1
1
1
1
1
1
1
1
1
1
1
1
1
1
1
1
1
1
1
1
1
1
1
1
1
1
1
1
1
1
1
1
1
1
1
1
1
1
1
1
1
1
1
1
1
1
1
1
1
1
1
1
1
1
1
1
1
1
1
1
1
1
1
2
2
2
2
2
2
2
2
2
3
3
3
3
3
3
3
3
3
3
3
3
3
3
3
3
3
3
3
3
3
3
3
3
3
3
3
3
3
3
3
3
3
3
3
3
3
3
3
3
3
3
3
3
3
3
3
3
3
3
3
3
3
3
3
3
3
3
3
3
3
3
3
3
3
3
3
3
3
3
3
3
3
3
3
3
3
3
3
3
3
2
2
2
2
2
2
2
2
2
2
2
2
2
1
1
1
1
1
1
1
1
1
1
1
1
1
1
1
1
1
1
1
1
1
1
1
1
1
1
1
1
1
1
1
1
1
1
1
1
1
1
1
1
1
1
1
1
1
1
1
1
1
1
1
1
1
1
1
1
1
1
1
1
1
1
1
1
1
1
1
1
1
1
1
1
1
1
1
1
0
0
0
0
0
0
0
0
0
0
0
0
0
0
0
0
0
0
0
0
0
0
0
0
0
0
0
0
0
0
0
0
0
0
0
0
0
0
0
0
0
0
0
0
0
0
0
0
0
0
0
0
0
0
0
0
0
0
0
0
0
0
0
0
0
0
0
0
0
0
0
0
0
0
0
0
1
1
1
1
1
1
1
1
1
1
1
1
1
1
1
1
1
1
1
1
1
1
1
1
1
1
1
1
1
1
1
1
1
1
1
1
1
1
1
1
1
1
1
1
1
1
1
1
1
1
1
1
1
1
1
1
1
1
1
1
1
1
1
1
1
1
1
1
1
1
2
2
2
2
2
2
2
2
2
2
2
2
2
2
2
2
2
2
2
2
2
2
2
2
2
2
2
2
2
2
2
2
2
2
2
2
2
2
2
2
2
2
2
2
2
2
2
2
2
2
2
2
2
2
2
1
1
1
1
1
1
1
1
1
2
2
2
3
3
3
3
3
3
3
3
3
3
3
3
3
3
3
3
3
3
3
3
3
3
4
4
4
4
4
4
4
4
4
4
4
4
4
4
4
4
4
4
4
4
4
4
4
4
4
4
4
4
3
3
3
3
3
3
3
3
3
3
3
3
3
3
3
3
3
3
3
3
3
3
3
3
3
3
3
3
3
3
3
3
3
3
3
3
3
3
3
3
3
3
3
3
3
3
3
3
3
3
2
2
2
2
2
2
2
2
2
2
2
2
2
2
1
1
1
1
1
1
1
1
1
1
2
2
2
3
3
3
3
3
3
3
3
4
4
4
3
3
3
3
3
3
3
3
3
3
3
3
3
3
3
3
3
3
3
3
3
3
3
3
3
2
2
2
2
2
2
2
2
2
2
2
2
2
2
2
2
2
2
2
3
5
6
6
6
6
7
7
7
7
7
7
7
7
7
7
7
7
7
7
7
7
7
7
7
7
7
7
7
7
7
7
7
7
7
7
7
7
7
7
7
7
7
7
7
7
7
7
7
7
7
8
8
8
8
8
8
8
8
8
8
8
8
8
8
8
8
8
8
8
8
8
8
8
8
7
8
8
8
8
8
8
8
8
8
9
9
10
11
13
14
15
15
15
15
15
15
14
14
14
14
14
14
14
14
14
14
14
14
14
14
14
14
14
14
14
14
13
14
14
14
14
14
14
14
14
14
14
14
14
14
14
14
14
14
14
14
14
14
14
14
14
14
14
14
15
15
15
15
15
15
15
17
17
17
15
15
15
15
15
15
15
16
17
17
17
17
17
17
17
18
20
20
20
20
20
20
20
20
20
21
21
22
22
22
22
22
22
22
22
22
21
20
20
20
20
20
20
20
20
20
21
21
21
21
21
21
21
22
22
22
21
21
21
21
21
21
21
21
20
20
20
20
20
20
20
20
20
20
20
20
20
20
20
20
19
19
18
18
18
18
18
18
18
18
18
18
18
18
18
18
18
19
19
19
19
18
18
18
18
18
18
18
18
18
18
18
18
17
17
15
15
15
15
15
15
15
15
15
15
15
15
17
17
17
17
17
18
18
17
17
17
17
17
17
18
18
18
17
17
17
17
17
17
17
17
16
16
16
16
16
16
16
16
16
16
16
16
16
16
16
16
16
16
16
16
15
15
15
15
15
15
15
15
14
14
14
14
13
13
13
13
13
13
13
12
11
11
11
11
11
11
11
11
11
11
11
11
11
11
11
11
11
11
10
10
10
10
10
10
10
10
10
10
9
9
9
9
9
9
9
9
10
10
10
10
10
10
11
11
11
11
11
10
10
10
10
10
10
10
10
10
10
10
10
10
10
10
8
8
8
8
7
8
8
7
7
7
7
7
7
7
7
7
7
7
7
6
6
6
6
6
6
6
5
5
5
5
7
7
7
7
7
7
7
7
7
7
7
7
8
8
8
8
9
9
9
9
9
9
9
9
9
9
9
9
10
11
12
13
13
13
13
14
16
20
24
24
26
28
28
31
40
42
42
43
44
44
44
45
45
46
47
47
47
47
47
47
47
47
47
47
47
47
47
47
47
47
47
47
47
47
47
47
47
48
48
48
48
48
48
48
48
48
48
49
49
49
49
50
50
50
48
48
48
48
48
48
48
48
48
48
48
48
48
48
48
48
48
48
48
48
48
48
48
49
49
49
50
49
48
48
48
50
50
50
50
50
50
50
50
50
50
50
50
49
49
49
49
49
49
48
48
48
48
48
48
48
47
45
45
45
45
45
45
45
45
45
45
45
45
45
45
45
45
45
45
45
45
45
46
46
44
44
44
45
45
44
45
46
46
42
41
41
39
39
37
37
37
37
37
37
37
38
37
36
36
35
35
36
36
33
32
30
29
29
29
31
31
31
31
29
28
28
28
27
27
27
27
27
27
27
27
26
26
26
25
25
25
25
24
24
24
23
23
23
22
22
22
22
22
21
21
21
19
19
19
19
19
19
19
18
18
19
19
19
19
19
19
19
18
18
18
18
18
17
17
17
16
16
16
16
17
17
17
17
18
18
18
20
20
20
20
20
20
20
20
20
20
20
20
20
20
20
20
20
20
20
20
20
20
20
20
20
20
20
20
20
20
20
20
20
20
20
20
20
20
20
20
20
20
20
20
20
20
20
20
19
19
19
19
19
19
18
18
18
18
18
18
18
18
18
18
18
18
18
18
18
18
18
18
18
18
18
18
18
18
18
18
18
18
18
17
17
17
17
17
17
15
15
15
14
14
15
15
15
15
15
15
15
15
15
15
15
15
15
15
15
15
15
14
14
14
14
14
14
14
14
14
13
13
13
12
11
11
11
11
11
10
10
10
10
10
10
9
8
8
8
8
8
8
8
8
8
8
8
8
8
8
8
8
9
9
9
8
8
8
8
8
8
8
8
7
7
7
7
7
7
7
7
7
7
7
6
6
6
6
6
6
6
6
6
6
6
7
7
7
7
7
7
7
5
5
3
3
3
3
3
3
3
3
3
3
3
3
3
3
3
3
3
3
3
3
3
3
3
3
3
3
3
3
3
3
3
3
3
3
3
3
3
3
3
3
3
3
3
3
3
3
3
3
3
3
2
1
1
1
1
1
1
2
2
2
2
3
3
3
3
3
4
4
5
5
6
6
6
6
6
6
6
6
6
6
6
6
6
6
6
6
7
7
7
7
7
7
7
8
8
8
8
8
9
9
9
10
10
10
10
10
10
12
13
13
13
13
13
13
13
13
13
13
13
13
13
13
13
13
13
13
13
13
13
13
13
13
13
13
13
13
13
13
13
13
13
13
13
13
13
13
13
13
13
13
13
13
13
13
12
12
12
12
12
12
12
12
12
12
13
13
13
13
13
13
13
13
13
13
14
14
14
14
14
14
14
14
14
14
14
14
14
13
13
13
13
13
13
13
13
13
13
13
13
13
14
14
14
14
14
14
14
13
13
13
13
13
13
13
12
12
12
12
12
12
11
11
11
11
11
11
11
11
11
11
11
11
10
10
10
10
10
10
10
10
10
10
10
11
11
10
10
10
10
10
10
10
10
10
10
10
9
9
9
9
9
9
8
8
8
8
8
8
8
8
8
8
8
8
8
8
8
8
8
7
7
7
6
6
7
7
7
7
7
7
7
6
6
6
6
6
6
6
6
6
6
9
9
9
9
10
10
10
10
10
10
11
11
11
11
11
11
11
12
12
12
12
12
12
11
11
11
11
11
11
11
11
11
11
11
11
11
11
11
11
11
11
11
11
11
11
11
11
10
10
10
10
11
11
11
11
11
10
10
10
10
10
10
10
10
10
11
11
11
11
11
11
11
11
11
11
11
11
12
12
12
12
12
12
12
13
13
13
13
13
13
13
13
13
13
13
13
13
13
13
13
13
13
13
13
13
13
13
13
13
13
13
13
13
13
13
13
12
12
12
12
12
12
12
12
12
12
13
11
11
11
9
9
10
10
10
10
10
10
10
10
11
11
11
11
11
11
11
11
11
11
11
11
11
11
11
11
11
11
11
11
11
11
11
11
12
12
11
11
11
11
11
11
11
11
11
11
11
11
11
11
11
11
11
11
11
11
11
11
11
11
11
11
10
10
10
10
10
8
8
8
8
8
8
8
8
8
8
8
7
7
7
7
7
7
7
7
7
7
7
7
7
7
7
7
7
7
6
6
6
6
6
6
6
6
6
6
6
6
6
6
6
6
6
6
6
6
6
6
6
6
6
6
6
6
6
6
6
6
6
6
6
6
6
6
6
5
5
5
5
5
7
7
7
7
7
7
7
7
7
7
7
8
8
8
8
8
10
9
10
11
13
13
15
15
17
18
18
18
18
17
18
19
19
20
21
22
22
22
22
23
24
24
24
24
23
23
23
23
23
23
24
24
24
25
26
27
27
27
27
27
27
27
27
28
28
28
28
27
27
27
27
27
27
27
27
27
27
27
27
27
27
27
26
26
26
26
26
26
26
26
26
26
26
26
26
26
26
26
26
26
26
26
26
26
26
26
26
26
26
26
26
26
26
26
26
26
26
27
27
28
27
27
27
27
27
27
27
27
27
27
27
27
27
26
26
25
25
24
24
23
23
23
23
22
22
22
22
22
22
22
22
22
22
22
21
21
21
21
20
19
19
19
19
19
19
19
19
19
19
19
19
19
19
19
18
18
18
17
17
17
17
17
17
16
16
16
14
14
14
14
12
12
12
11
10
10
8
8
8
8
8
8
8
8
8
8
8
9
9
9
9
9
9
9
9
9
9
9
9
9
9
9
9
9
8
8
8
9
9
9
9
9
9
9
9
9
9
9
10
10
10
10
9
9
8
8
8
8
8
8
8
8
8
9
11
12
12
14
16
16
16
16
16
16
16
14
12
12
11
11
11
11
11
11
11
11
12
12
12
12
12
12
12
12
12
12
12
12
12
12
12
12
12
12
12
12
12
12
12
12
12
12
12
12
12
12
12
12
12
12
12
12
12
12
12
12
12
12
12
12
12
12
12
12
12
12
12
12
12
12
12
12
12
12
12
12
12
12
12
12
12
12
12
12
12
12
12
12
12
12
12
12
13
13
12
12
12
12
12
12
12
12
12
12
12
12
12
12
12
13
12
12
12
12
10
10
10
10
10
10
10
10
10
10
10
10
10
9
8
8
8
8
8
8
9
9
9
9
9
9
10
11
11
11
11
11
11
11
11
12
13
13
13
14
14
14
14
14
14
14
14
14
14
14
14
14
14
14
14
14
14
13
13
13
13
13
13
13
13
13
13
13
13
13
12
12
12
12
12
12
12
12
12
12
12
12
12
12
12
12
12
12
12
12
12
12
12
12
11
11
11
11
11
11
11
11
11
11
11
11
11
11
11
11
11
11
11
11
11
11
11
11
11
11
10
10
10
9
9
9
9
9
9
9
9
9
9
9
9
9
9
9
9
9
9
9
8
8
8
8
7
7
7
7
7
6
6
6
6
6
6
6
6
6
4
4
4
4
4
4
4
4
4
4
4
4
3
3
2
1
1
1
1
1
0
0
0
0
0
0
0
0
0
0
0
0
0
0
0
0
0
0
0
0
0
0
0
0
0
0
0
0
0
0
0
0
0
0
0
0
0
0
0
0
0
0
0
0
0
0
0
0
0
0
0
0
0
0
0
0
0
0
0
0
0
0
0
0
0
0
0
0
0
0
0
0
0
0
0
0
0
0
0
0
0
0
0
0
0
0
0
0
0
0
0
0
0
0
0
0
0
0
0
0
0
0
0
0
0
0
0
0
0
0
0
0
0
0
0
0
0
0
0
0
0
0
0
0
0
0
0
0
0
0
0
0
0
0
0
0
0
0
0
0
0
0
0
0
0
0
0
0
0
0
0
0
0
0
0
0
0
0
0
0
0
0
0
0
0
0
0
0
0
0
0
0
0
0
0
0
0
0
0
0
0
0
0
0
0
0
0
0
0
0
0
0
0
0
0
0
0
0
0
0
0
0
0
0
0
0
0
0
0
0
0
0
0
0
0
0
0
0
0
0
0
0
0
0
0
0
0
0
0
0
0
0
0
0
0
0
0
0
0
0
0
0
0
0
0
0
0
0
0
0
0
0
0
0
0
0
0
0
0
0
0
0
0
0
0
0
0
0
0
0
0
0
0
0
0
0
0
0
0
0
0
0
0
0
0
0
0
0
0
0
0
0
0
0
0
0
0
0
0
0
0
0
0
0
0
0
0
0
0
0
0
0
0
0
0
0
0
0
0
0
0
0
0
0
0
0
0
0
0
0
0
0
0
0
0
0
0
0
0
0
0
0
0
0
0
0
0
0
0
0
0
0
0
0
0
0
0
0
0
0
0
0
0
0
0
0
0
0
0
0
0
0
0
0
0
0
0
0
0
0
0
0
0
0
0
0
0
0
0
0
0
0
0
0
0
0
0
0
0
0
0
0
0
0
0
0
0
0
0
0
0
0
0
0
0
0
0
0
0
0
0
0
1
1
1
1
1
1
1
1
1
1
1
1
1
1
1
1
1
1
1
1
1
1
1
1
1
1
1
1
1
1
1
1
1
1
1
1
1
1
1
1
1
1
1
1
1
2
2
2
2
2
2
2
2
2
2
2
2
2
2
2
2
2
2
2
2
2
1
1
1
1
1
1
1
1
1
1
1
1
1
1
1
1
1
1
1
1
1
1
1
1
1
1
2
2
2
2
2
2
2
2
2
2
2
2
2
2
2
2
2
2
2
2
2
2
2
2
2
2
2
2
2
2
2
2
2
2
2
2
2
2
2
2
2
2
2
2
2
2
2
2
2
2
2
2
2
2
2
2
2
2
2
2
2
2
2
2
2
2
2
2
2
2
2
2
2
2
2
2
2
2
2
2
2
2
2
3
3
3
3
3
3
3
3
3
3
3
3
4
4
4
4
4
4
4
4
4
4
4
4
4
4
4
4
4
4
4
4
4
4
4
4
4
4
4
4
4
4
4
4
4
4
4
4
4
4
4
4
5
4
4
4
4
4
4
4
4
4
4
4
4
4
4
4
4
4
4
4
4
4
4
4
4
4
4
4
4
4
4
4
4
4
6
6
6
6
6
6
6
6
6
6
6
6
6
6
6
6
6
6
6
6
6
6
6
6
6
6
6
6
6
6
6
6
6
6
6
6
6
6
6
6
6
6
6
6
6
6
6
6
6
7
8
8
8
8
8
8
8
8
8
8
8
8
8
8
6
6
6
6
6
6
6
6
6
5
5
5
5
5
5
5
5
5
5
5
5
5
5
5
5
5
5
5
5
5
5
5
5
5
5
5
5
5
5
5
5
5
5
5
5
5
5
5
5
5
5
5
5
5
5
5
5
4
4
4
4
4
4
4
4
4
4
4
4
4
4
4
4
3
3
3
2
2
2
2
2
2
2
2
2
2
2
2
2
2
2
2
2
2
2
2
2
2
2
2
2
2
2
2
2
2
2
2
1
1
1
1
1
1
1
1
1
1
1
1
1
0
0
0
0
0
0
0
0
0
0
0
0
0
0
0
0
0
0
0
0
0
0
0
0
0
0
0
0
0
0
0
0
0
0
0
0
0
0
0
0
0
0
0
0
0
0
0
0
0
0
0
0
0
0
0
0
0
0
0
0
0
0
0
0
0
0
0
0
0
0
0
0
0
0
0
0
0
0
0
0
0
0
0
0
0
0
0
0
0
0
0
0
0
0
0
0
0
0
0
0
0
0
1
1
1
2
2
2
2
2
2
2
2
2
2
2
2
2
2
2
2
2
2
2
2
2
2
2
2
2
2
2
2
2
2
2
2
2
2
2
2
2
2
2
2
2
2
2
2
2
2
2
2
2
2
2
2
2
2
2
2
2
2
2
2
2
2
2
2
2
2
2
2
2
2
2
2
2
2
2
2
2
2
2
2
2
2
2
2
2
2
2
2
2
2
3
3
3
3
3
3
3
3
3
3
3
3
3
3
3
3
3
2
2
2
2
2
2
2
2
2
2
2
2
2
2
2
2
2
2
2
2
2
2
1
1
1
1
1
1
1
1
1
1
1
1
1
1
1
1
1
0
0
0
0
0
0
0
0
0
0
0
0
0
0
0
0
0
0
0
0
0
0
0
0
0
0
0
0
0
0
0
0
0
0
0
0
0
0
0
0
0
0
0
0
0
0
0
0
0
0
0
0
0
0
0
0
0
0
0
0
0
0
0
0
0
0
0
0
0
0
0
0
0
0
0
0
0
0
0
0
0
0
0
0
0
0
0
0
0
0
0
0
0
0
0
0
0
0
0
0
0
0
0
0
0
0
0
0
0
0
0
0
0
0
0
0
0
0
0
0
0
0
0
0
0
0
0
0
0
0
0
0
0
0
0
0
0
0
0
0
0
0
0
0
0
0
0
0
0
0
0
0
0
0
0
0
0
0
0
0
0
0
0
0
0
0
0
0
0
0
0
0
0
0
0
0
0
0
0
0
0
0
1
1
1
1
1
1
1
1
1
1
1
1
1
1
1
1
1
1
1
1
1
1
1
1
1
1
1
1
1
1
1
1
1
1
1
1
1
1
1
1
1
1
1
1
1
1
1
1
1
1
1
1
1
1
1
1
1
1
1
1
1
1
1
1
1
1
1
1
1
1
1
1
1
1
1
1
1
1
1
1
1
1
1
1
1
1
1
1
1
1
1
1
1
1
1
1
1
1
1
1
1
1
1
1
1
1
1
1
1
1
1
1
1
1
1
1
1
1
1
1
1
1
1
1
1
1
1
1
1
1
1
0
0
0
0
0
0
0
0
0
0
0
0
0
0
0
0
0
0
0
0
0
0
0
0
0
0
0
0
0
0
0
0
0
0
0
0
0
0
0
0
0
0
0
0
0
0
0
0
0
0
0
0
0
0
0
0
0
0
0
0
0
0
0
0
0
0
0
0
0
0
0
0
0
0
0
0
0
0
0
0
0
0
0
0
0
0
0
0
0
0
0
0
0
0
0
0
0
0
0
1
1
1
1
1
1
1
0
0
0
0
0
0
0
0
0
0
0
0
0
0
0
0
0
0
0
0
0
0
0
0
0
0
0
0
0
0
0
0
0
0
0
0
0
0
0
0
0
0
0
0
0
0
0
0
0
0
0
0
0
0
1
1
1
1
1
1
1
1
1
1
1
1
1
1
1
1
1
1
1
1
1
1
1
1
1
1
1
1
1
1
1
1
1
1
1
1
1
1
1
1
1
1
1
1
1
1
1
1
1
1
1
1
1
1
1
1
1
1
1
1
1
1
1
1
1
1
1
1
1
1
1
1
1
1
1
1
1
2
3
3
3
3
3
3
3
3
3
3
3
3
3
3
3
3
3
3
3
3
3
3
3
3
3
3
3
3
3
3
3
3
3
3
3
3
3
3
3
3
3
3
3
3
3
3
3
3
3
3
3
3
3
3
3
3
3
3
3
3
3
3
3
3
3
3
3
3
3
3
3
3
3
3
3
3
3
3
3
3
3
3
3
3
3
3
3
3
3
3
3
3
2
2
3
7
7
7
7
7
7
7
7
7
7
7
7
7
7
7
7
7
7
7
7
7
5
5
5
5
6
6
6
6
6
6
6
6
6
6
6
6
6
6
6
6
6
6
6
6
5
5
5
5
5
5
5
5
5
5
5
5
5
5
5
5
5
5
5
5
5
5
5
5
5
5
5
5
5
5
5
5
5
5
5
5
5
5
5
5
5
5
5
5
5
5
5
5
5
5
4
4
4
4
4
4
4
4
4
4
4
4
4
4
4
4
4
4
4
4
4
4
4
4
4
4
4
4
4
4
4
4
4
4
3
3
3
3
3
3
3
3
3
3
3
3
3
3
3
3
3
3
3
3
3
3
3
3
3
3
3
3
3
3
3
2
2
2
2
2
2
2
2
2
2
0
0
0
0
0
0
0
0
0
0
0
0
0
0
0
0
0
0
0
0
0
0
0
0
0
0
0
0
0
0
0
0
0
0
0
0
0
0
0
0
0
0
0
0
0
0
0
0
0
0
0
0
0
0
0
0
0
0
0
0
0
0
0
0
0
0
0
0
0
0
0
0
0
0
0
0
0
0
0
0
0
0
0
0
0
0
0
0
0
0
0
0
0
0
0
0
0
0
0
0
0
0
0
0
0
0
0
0
0
0
0
0
0
0
0
0
0
0
0
0
0
0
0
0
0
2
2
2
2
2
3
3
3
3
3
3
3
3
3
3
3
6
6
8
9
10
13
13
18
18
18
18
18
19
19
19
19
19
20
20
20
20
20
20
20
21
25
25
25
25
25
25
25
25
25
25
25
25
25
25
25
25
25
25
25
25
24
24
24
24
24
24
24
24
24
24
24
24
24
24
24
24
24
24
24
24
24
25
25
25
25
25
25
25
25
25
25
25
25
24
24
24
24
24
24
24
24
24
24
24
24
24
24
24
24
24
24
25
26
26
26
26
27
27
27
27
27
26
26
26
26
26
26
26
26
26
26
26
26
26
26
26
27
29
30
30
30
30
30
29
29
30
30
30
29
28
28
27
26
26
26
26
25
24
24
24
24
24
24
24
24
24
24
24
24
24
23
22
22
23
23
23
23
23
23
23
23
23
23
23
23
22
22
21
21
21
21
21
21
21
21
21
21
21
21
21
20
20
20
20
20
20
19
19
19
18
18
18
18
18
18
18
17
17
18
18
18
19
19
20
20
20
21
18
18
18
18
19
20
20
20
20
20
20
20
19
21
21
22
22
22
22
21
21
21
21
21
18
18
18
18
18
18
18
18
18
18
18
18
18
18
18
18
18
18
18
18
19
19
19
19
18
18
18
18
18
18
18
18
19
19
19
19
19
19
19
19
19
19
19
19
19
19
19
19
19
19
19
19
19
19
19
19
19
19
19
19
19
19
19
19
19
19
19
19
19
19
18
18
18
18
18
18
18
18
18
18
18
18
18
18
18
18
18
18
18
18
18
18
18
18
19
19
23
23
23
22
22
22
22
22
22
22
22
24
24
24
24
24
24
24
21
21
20
21
20
20
20
20
20
20
20
20
20
19
19
20
19
19
19
20
20
22
24
24
24
23
24
24
24
24
24
24
24
24
24
24
24
24
24
24
24
24
24
24
24
24
25
24
24
23
23
23
22
22
22
22
22
22
22
22
22
22
22
22
22
22
22
22
21
21
21
21
21
21
20
20
20
20
20
20
20
18
18
18
18
17
17
17
17
17
17
17
17
17
17
17
17
17
18
18
18
18
18
18
18
18
18
18
18
17
17
17
17
17
17
16
16
16
16
16
16
16
16
16
16
16
17
17
17
17
17
17
16
16
16
17
17
17
17
17
17
16
16
15
15
15
15
15
14
14
14
15
18
17
17
18
17
17
17
17
18
20
19
19
21
21
21
22
22
23
23
21
21
22
23
23
24
27
32
32
33
33
33
35
35
35
35
36
37
37
37
37
37
36
36
36
36
37
37
37
37
37
37
37
37
37
37
37
37
37
37
36
36
36
36
37
37
37
37
37
37
37
37
38
38
38
38
38
38
38
41
42
43
44
44
44
44
44
44
44
45
45
45
45
45
45
45
45
45
45
46
46
47
48
48
48
49
48
51
51
50
50
50
50
51
50
50
50
50
47
49
48
48
48
48
50
50
50
50
50
48
49
50
50
50
50
50
50
50
50
50
50
50
50
50
52
51
49
49
49
49
49
49
49
49
49
47
46
46
46
46
46
46
46
46
46
45
45
45
45
45
44
44
44
44
43
42
42
42
42
42
42
42
42
40
40
40
40
41
41
39
38
37
36
34
34
32
31
31
31
31
31
31
31
31
31
31
31
31
31
31
29
29
29
28
28
28
26
26
25
26
26
26
26
25
24
23
22
22
22
22
22
23
24
24
24
24
24
25
25
25
24
24
24
24
20
20
20
21
21
21
21
19
19
18
18
18
18
18
18
18
18
19
19
19
20
20
20
20
20
20
20
20
18
18
18
18
18
18
18
18
18
18
18
20
21
21
19
19
19
19
19
19
19
19
18
18
18
18
18
18
18
18
18
18
18
18
18
18
18
18
18
18
18
18
18
18
18
18
18
17
16
16
16
16
16
16
16
16
16
16
16
16
16
16
16
15
15
15
15
15
15
15
15
15
15
15
15
15
14
14
12
12
12
12
12
12
12
12
12
12
11
11
11
11
11
11
11
11
11
11
11
11
11
11
11
12
12
12
11
11
12
17
17
18
19
20
21
22
21
21
21
21
20
20
21
21
21
21
21
21
21
21
21
21
21
21
21
19
19
19
19
19
19
19
19
19
18
18
18
18
18
19
19
21
21
21
21
21
21
21
21
20
18
18
18
18
18
18
18
18
18
18
18
18
18
18
18
18
18
18
18
18
18
18
18
18
18
18
18
18
18
18
18
18
18
18
18
18
18
18
18
18
19
19
19
18
18
18
18
18
18
18
18
18
18
18
18
18
18
18
18
18
18
18
19
19
19
19
19
19
18
18
18
18
18
18
18
18
18
18
18
18
18
18
18
17
16
16
16
16
16
15
15
14
14
14
14
14
13
13
13
12
11
11
11
11
12
12
12
12
12
12
12
12
12
11
13
10
10
10
10
10
10
11
11
11
12
13
13
13
13
13
13
13
13
13
13
13
13
13
13
13
13
13
13
13
13
13
12
12
12
12
12
12
12
12
12
12
12
13
14
14
14
14
15
15
15
15
15
15
15
15
15
16
16
16
16
16
16
16
16
16
16
16
16
16
16
16
17
17
17
17
17
17
18
18
19
19
19
19
19
19
19
19
19
19
19
19
19
19
19
19
19
19
20
20
20
21
21
22
23
23
23
24
25
25
26
27
26
25
25
26
27
28
28
28
28
28
28
28
28
28
29
29
29
29
29
29
28
28
28
28
28
28
28
28
28
28
28
26
26
26
26
26
26
26
26
26
26
26
26
26
26
26
26
26
26
26
26
26
26
25
24
24
24
22
22
22
22
22
22
22
22
22
22
22
21
21
21
21
21
21
21
21
21
21
20
19
19
19
19
19
19
19
19
19
19
19
19
19
19
19
19
19
18
18
18
18
18
18
18
19
18
18
18
17
17
18
18
18
23
26
26
26
26
25
25
25
26
26
28
29
33
34
34
36
36
36
36
36
35
35
35
33
33
32
32
32
32
32
31
31
31
31
31
31
31
31
31
31
31
31
31
31
30
30
30
30
30
30
30
30
30
30
30
30
31
32
32
33
33
34
34
34
34
34
34
34
33
33
33
33
32
32
32
32
32
32
32
32
32
32
32
32
32
32
32
32
32
32
32
32
32
32
32
32
32
32
33
32
32
32
32
32
32
32
32
32
32
32
32
32
32
31
31
31
31
31
30
29
26
26
26
26
25
24
24
24
24
23
23
23
22
22
22
22
22
20
20
19
19
19
19
18
17
17
17
17
17
17
18
18
17
17
17
17
16
16
16
16
16
16
16
16
16
16
16
16
16
16
16
16
16
16
16
16
16
16
16
16
16
16
16
17
18
18
18
18
18
18
18
18
18
18
18
18
18
18
17
17
17
17
17
17
17
17
17
17
17
17
16
16
16
16
16
16
16
16
16
16
16
16
16
16
15
15
15
15
15
13
13
12
12
12
12
11
11
11
11
10
10
9
9
9
9
9
9
9
9
8
8
8
8
8
8
8
8
8
8
8
7
6
6
6
6
5
5
5
3
2
2
2
2
2
2
2
2
2
2
2
2
2
2
2
2
2
2
2
2
2
2
2
2
2
2
2
2
2
2
2
2
2
2
2
2
2
2
2
2
2
2
2
2
2
2
2
2
2
2
2
2
2
2
2
2
2
2
2
2
2
2
2
2
2
1
1
1
1
1
1
1
1
1
0
0
0
0
0
0
0
0
0
0
0
0
0
0
0
0
0
0
0
0
0
0
0
0
0
0
0
0
0
0
0
0
0
0
0
0
0
0
0
0
0
0
0
0
0
0
0
0
0
0
0
0
0
0
0
0
0
0
0
0
0
1
1
1
1
1
2
2
2
2
2
2
2
2
2
2
2
2
2
2
2
2
2
2
2
2
2
2
2
2
2
2
2
2
2
2
2
2
2
2
2
2
2
2
2
2
2
2
2
2
2
2
2
2
2
2
2
2
2
2
2
2
2
2
2
2
2
2
2
2
2
2
2
2
2
2
2
2
2
2
2
2
2
2
2
2
2
2
2
2
2
2
2
2
2
2
3
3
3
3
3
3
3
3
3
3
3
3
3
3
3
3
3
3
3
3
3
3
3
3
3
3
3
3
3
3
3
3
3
3
3
3
3
3
3
3
3
3
3
3
3
3
3
3
3
3
3
3
3
3
3
3
2
2
2
2
2
2
2
2
2
2
2
2
2
2
2
2
1
1
1
1
1
1
1
1
1
1
1
1
1
1
1
1
1
1
1
1
1
1
1
1
1
1
1
1
1
1
1
1
1
1
1
1
1
1
1
1
1
1
1
1
1
1
1
1
1
1
1
1
1
1
1
1
1
1
1
1
1
1
1
1
1
1
1
1
1
1
1
1
1
1
1
1
1
1
1
1
1
1
1
1
1
0
0
0
0
0
0
0
0
0
0
0
0
0
0
0
0
0
0
0
0
0
0
0
0
0
0
0
0
0
0
0
0
0
0
0
0
0
0
0
0
0
0
0
0
0
0
0
0
0
0
0
0
0
0
0
0
0
0
0
0
0
0
0
0
0
0
0
0
0
0
0
0
0
0
0
0
0
0
0
0
0
0
0
0
0
0
0
0
0
0
0
0
0
0
0
0
0
0
0
0
0
0
0
0
0
0
0
0
0
0
0
0
0
0
0
0
0
0
0
0
0
0
0
0
0
0
0
0
0
0
0
0
0
0
0
0
0
0
0
0
0
0
0
0
0
0
0
0
0
0
0
0
0
0
0
0
0
0
0
0
0
0
0
0
0
0
0
0
0
0
0
0
0
0
0
0
0
0
0
0
0
0
0
0
0
0
0
0
0
0
0
0
0
0
0
1
1
1
1
1
1
1
1
1
1
1
1
1
1
1
1
1
1
1
1
1
1
1
1
1
1
1
1
1
1
1
1
1
1
1
1
1
1
1
1
1
1
1
1
1
1
1
1
1
1
1
1
1
1
1
1
1
1
1
1
1
1
2
2
2
2
2
2
2
2
2
3
3
4
4
4
4
4
4
4
4
4
4
4
4
4
4
4
4
4
4
4
4
4
4
4
4
4
4
4
4
4
3
3
3
3
3
3
3
3
3
3
3
3
3
3
3
3
3
3
3
3
3
3
3
3
3
3
3
3
2
2
2
2
2
2
2
2
2
2
2
2
2
2
2
2
2
2
2
2
2
2
2
2
2
2
2
2
2
2
2
2
2
2
2
2
2
2
2
2
2
2
2
2
2
2
2
2
2
2
2
2
2
2
2
2
2
2
2
1
1
1
1
1
1
1
1
1
1
1
1
1
1
1
1
1
1
1
1
1
1
1
1
1
1
1
1
1
1
1
1
1
1
1
1
1
1
1
1
1
1
1
1
1
1
1
1
1
1
1
1
1
1
1
1
1
1
1
1
0
0
0
0
0
0
0
0
1
1
1
1
1
1
1
1
1
1
1
1
1
1
1
1
1
1
1
1
1
1
1
1
1
1
0
0
0
0
0
0
0
0
0
0
0
0
0
0
0
0
0
0
0
0
0
0
0
0
0
0
0
0
0
0
0
0
0
0
0
1
1
1
1
1
2
2
2
2
3
4
4
4
4
5
5
5
5
5
5
5
5
5
5
5
5
5
5
5
5
5
5
5
5
5
5
5
5
5
5
5
5
5
5
5
5
5
5
5
5
5
5
5
5
5
5
5
5
5
5
5
5
5
5
5
5
5
4
4
4
4
4
4
5
5
5
5
5
5
5
5
5
5
5
5
6
6
6
6
6
6
6
7
7
8
8
8
8
8
8
8
8
8
8
8
8
8
8
8
8
8
9
9
9
9
9
9
9
9
9
9
9
9
9
9
9
9
9
9
9
9
9
8
8
8
8
8
8
8
8
8
8
8
8
8
8
8
8
8
8
8
8
9
9
9
9
9
9
9
9
9
10
10
10
10
10
10
10
10
10
10
10
10
10
10
9
10
10
10
10
11
11
11
11
11
12
12
12
12
12
13
13
13
15
16
16
16
16
16
16
16
18
18
18
18
18
18
18
18
18
18
18
18
18
18
18
18
18
18
18
17
17
16
15
15
15
15
15
14
14
14
14
14
14
14
14
14
14
14
14
14
14
14
14
14
14
14
14
14
14
14
14
14
14
14
14
14
14
14
14
15
15
15
15
15
15
15
15
15
15
15
15
15
15
15
15
15
14
14
14
14
14
14
14
14
14
14
15
15
15
17
17
17
17
19
19
19
20
20
20
20
20
18
18
18
18
18
18
18
18
18
17
17
18
18
18
17
17
17
17
18
18
18
18
18
18
18
18
18
18
18
18
18
18
18
18
18
18
18
18
18
17
17
17
17
18
18
18
18
18
18
18
18
18
18
18
18
18
18
18
18
18
18
18
18
18
18
18
17
17
17
17
17
17
17
17
17
17
17
17
17
17
17
17
17
17
17
17
17
17
17
17
17
17
17
17
17
17
17
17
17
17
17
17
16
16
17
17
17
16
16
16
15
15
15
15
15
14
14
13
13
13
13
13
13
13
13
13
13
13
13
12
12
12
12
13
13
13
12
12
12
11
11
11
11
11
10
10
10
10
9
9
9
8
8
8
9
9
9
9
9
10
10
11
10
10
10
10
10
10
10
10
9
9
9
9
9
9
8
8
7
7
7
7
7
7
7
8
8
8
8
8
8
8
8
8
8
8
8
8
8
8
8
8
8
8
8
8
8
7
7
7
7
7
7
7
7
7
7
7
7
7
7
7
7
7
8
8
8
8
7
7
7
7
7
7
7
7
7
7
7
7
7
7
7
8
8
8
8
8
8
8
8
8
8
8
8
8
8
8
8
8
8
8
8
8
8
8
8
8
9
9
9
8
8
8
7
7
7
7
7
7
7
7
7
7
7
7
7
7
7
7
7
7
7
7
7
7
7
7
7
7
7
7
7
7
6
6
6
6
6
6
6
6
6
6
6
6
6
6
6
6
6
6
5
5
5
5
5
5
5
5
5
5
5
5
5
5
5
5
5
5
5
5
5
4
4
4
3
3
3
3
3
3
3
3
3
3
3
3
3
3
3
2
2
2
2
1
1
1
1
1
1
1
1
1
1
1
1
1
1
1
1
1
1
1
1
1
1
1
1
1
1
1
1
1
1
0
0
0
0
0
0
0
0
0
0
2
2
2
2
2
2
2
2
2
2
2
2
2
2
2
2
4
4
4
4
4
4
4
4
4
4
4
4
4
4
6
6
6
6
6
6
6
6
6
6
6
6
6
6
6
6
6
6
6
6
6
6
6
6
6
6
6
6
6
6
7
7
7
8
8
8
8
8
8
8
8
9
9
11
11
11
11
10
10
10
10
10
10
10
10
10
10
10
10
10
10
10
10
10
10
10
10
10
10
10
10
10
10
10
10
10
10
10
10
10
10
10
10
10
10
10
10
10
10
10
10
10
10
10
10
10
10
10
10
10
10
10
10
12
13
13
13
13
13
13
13
13
13
13
13
12
12
12
12
13
13
13
13
13
13
13
13
13
13
13
13
13
13
13
13
12
12
12
12
12
12
12
12
12
12
12
12
12
12
10
10
10
10
10
10
10
10
10
10
10
10
10
10
10
10
10
10
10
10
11
11
11
11
11
10
10
10
10
10
10
10
10
10
10
10
10
10
10
10
12
12
12
12
12
12
14
14
14
14
14
13
13
13
15
15
15
13
13
13
13
13
13
13
13
13
13
13
13
13
13
13
13
14
14
14
14
14
14
14
14
14
14
14
14
14
13
13
13
13
13
13
13
13
12
12
12
12
12
12
12
12
12
12
12
11
11
11
11
10
10
10
10
11
11
11
11
11
11
10
9
9
9
9
9
9
8
8
8
8
8
8
8
8
8
8
8
8
8
8
8
8
8
8
8
8
9
9
9
9
9
9
9
9
9
9
9
9
9
9
9
9
9
8
8
8
8
7
7
7
7
7
7
7
7
7
7
8
8
8
8
8
10
10
11
11
10
10
10
9
9
8
8
8
8
8
8
8
8
8
8
8
7
7
7
7
7
7
7
7
7
7
7
7
7
7
7
7
7
7
6
6
6
6
6
6
6
6
6
6
6
6
6
6
6
6
6
6
6
6
6
6
6
6
6
6
6
6
6
6
6
5
5
5
5
5
6
7
7
7
6
6
6
6
6
6
6
6
6
6
6
6
6
6
6
6
6
6
6
7
8
9
9
9
9
9
9
9
9
9
9
9
10
10
10
11
11
11
11
11
11
11
11
12
12
12
12
13
13
14
15
16
16
16
16
16
14
14
15
15
15
15
17
17
17
17
17
17
17
17
17
17
17
17
17
17
17
17
17
17
17
17
17
17
15
15
15
15
15
15
15
15
15
15
15
15
15
15
15
15
15
15
15
15
15
15
15
15
15
15
15
15
15
15
15
15
15
15
15
15
15
15
15
15
15
15
15
15
16
16
16
16
16
16
16
16
16
16
16
15
15
15
15
16
17
17
17
17
15
15
15
15
15
15
15
15
15
15
14
14
14
14
14
14
14
14
14
13
13
13
13
13
13
13
12
11
11
11
11
11
11
11
11
11
10
10
8
8
7
7
7
7
7
7
7
7
7
7
7
7
7
7
7
7
7
7
7
7
7
6
6
6
6
6
6
6
6
6
6
6
6
4
4
4
4
4
4
4
4
3
3
3
3
3
3
3
3
3
3
3
3
3
3
3
3
3
3
3
3
3
3
3
4
4
4
4
4
4
5
5
5
5
5
5
5
6
6
6
6
6
6
7
7
7
7
7
7
7
7
7
7
7
7
7
8
9
9
8
8
8
8
8
8
8
9
9
9
10
10
11
11
11
11
11
11
10
10
10
10
10
10
10
10
10
10
10
10
10
10
10
10
10
10
10
10
10
10
10
10
10
10
10
10
10
10
10
10
10
10
10
10
10
11
11
11
10
11
11
11
11
11
11
11
11
11
11
11
11
11
11
11
11
11
11
12
12
12
12
12
13
13
13
13
13
13
13
13
13
13
13
13
13
13
13
13
13
13
13
13
13
12
11
11
11
10
10
10
10
10
10
10
10
10
10
10
10
10
10
10
10
10
10
10
10
10
10
10
10
10
10
10
10
10
10
10
10
9
9
8
8
8
8
8
8
8
7
6
6
6
6
6
6
6
6
5
5
5
5
5
5
5
5
6
7
7
7
7
7
7
7
7
6
6
6
6
6
6
6
6
6
6
6
6
6
6
6
6
6
6
7
7
7
7
7
7
7
7
7
7
7
7
7
8
8
8
8
8
9
9
8
7
7
7
7
7
7
7
7
7
7
5
5
5
5
5
5
5
5
5
5
5
5
5
5
5
5
5
4
4
4
4
4
4
4
4
4
4
4
4
4
4
4
4
4
4
4
4
4
4
4
4
4
4
4
4
4
4
4
4
4
4
4
4
4
4
5
5
4
4
4
4
4
4
4
4
4
4
4
3
3
3
3
3
3
3
3
3
3
3
3
3
3
3
3
3
3
3
3
3
3
3
3
2
2
2
2
2
2
2
2
2
2
3
3
3
3
3
3
3
3
3
3
3
2
2
2
2
2
2
2
2
2
2
2
2
2
2
2
2
3
3
3
3
3
3
3
3
3
3
3
3
3
3
3
3
3
3
3
3
3
3
3
3
3
3
3
3
3
3
3
3
3
3
3
3
3
3
3
3
3
3
3
3
3
3
3
3
3
3
3
2
2
2
2
2
2
2
2
2
2
2
2
2
2
5
5
5
5
5
6
7
7
7
7
7
7
8
9
9
9
9
9
9
9
9
9
9
9
9
9
9
9
9
9
9
9
9
9
9
9
9
9
9
9
9
9
9
10
10
10
10
10
10
10
11
11
11
11
11
11
11
11
11
11
11
11
12
12
12
12
12
12
12
12
12
12
12
12
11
11
11
11
11
11
11
11
11
11
11
11
11
11
11
11
11
11
11
11
11
11
11
11
11
12
13
13
13
13
13
13
13
13
13
13
13
13
13
13
13
13
13
12
12
12
12
12
12
12
12
12
12
12
12
12
12
12
12
12
12
12
12
12
12
12
12
12
12
12
11
11
11
11
11
11
11
11
11
9
9
9
9
9
9
9
9
9
9
9
9
9
9
10
10
10
10
11
11
11
11
11
11
11
11
11
11
11
10
10
10
10
10
10
10
10
10
10
10
10
10
10
10
10
10
10
10
10
10
10
10
10
10
11
12
12
12
12
12
13
13
13
13
13
12
12
12
12
12
12
12
10
10
10
15
15
17
17
17
17
18
18
18
18
18
18
18
19
19
19
19
18
17
17
17
17
17
17
17
17
17
17
18
18
18
18
18
18
18
18
18
18
18
18
18
18
18
18
18
18
18
18
18
18
18
18
18
18
18
18
17
16
16
16
16
17
17
17
17
17
17
17
17
17
17
16
16
16
18
18
18
18
19
19
20
21
21
21
22
23
23
23
23
23
23
23
23
23
23
23
23
23
23
23
22
22
22
22
22
22
22
22
22
22
22
22
22
22
22
22
22
21
19
20
20
20
20
20
18
18
15
15
15
15
15
15
15
15
15
15
15
15
14
14
14
14
14
14
14
13
13
13
13
13
13
13
13
13
13
13
13
13
13
14
14
14
14
14
14
14
14
12
12
12
12
12
12
12
12
11
11
11
11
11
11
11
11
11
11
11
12
12
12
12
12
12
12
12
12
12
12
12
11
10
9
9
9
8
8
8
8
8
8
8
8
8
8
8
8
8
8
8
8
8
8
7
7
7
7
7
6
6
6
6
6
6
6
6
6
6
6
6
6
6
6
6
6
6
6
6
6
6
6
6
6
6
6
6
5
5
5
5
4
4
4
4
4
4
4
4
3
3
3
3
2
2
1
1
1
1
1
0
0
0
0
0
0
0
0
0
0
0
0
0
0
0
0
0
0
0
0
0
0
0
0
0
0
0
0
0
0
0
0
0
0
0
0
0
0
0
0
0
0
0
0
0
0
0
2
3
4
4
4
5
5
5
6
6
6
6
6
6
6
6
6
6
6
6
6
6
6
6
6
6
6
6
6
6
6
6
6
6
7
7
7
7
7
7
7
7
7
7
7
7
7
7
8
8
8
8
8
8
9
9
9
9
9
9
9
9
9
9
9
10
10
10
10
10
10
10
10
10
10
10
10
10
10
9
9
9
9
9
9
9
9
9
9
9
9
9
9
9
9
9
9
9
9
9
9
9
9
9
9
9
9
9
9
9
9
9
9
9
9
9
9
9
9
9
9
9
9
9
9
9
9
9
9
8
8
8
8
7
7
7
7
7
7
7
6
6
6
6
6
6
6
6
8
8
9
9
9
8
7
6
8
8
8
8
8
8
8
8
8
8
8
8
8
8
8
7
7
7
7
7
7
7
6
6
6
6
6
6
6
6
6
6
6
6
6
6
6
6
6
6
6
6
6
6
6
6
6
6
6
6
5
5
5
5
5
5
5
5
5
5
5
5
5
5
5
5
5
5
5
5
5
5
6
6
6
6
6
6
6
6
6
6
6
6
6
6
6
6
6
6
6
6
6
6
6
6
6
6
7
7
7
7
7
7
7
6
6
6
6
6
6
6
6
6
6
6
6
6
6
6
6
6
6
6
6
6
6
6
6
6
6
6
6
6
6
6
6
5
5
5
5
5
5
5
5
5
5
4
4
4
4
4
4
4
4
4
4
4
4
4
4
4
4
4
4
4
4
4
4
4
5
5
7
7
7
7
6
10
10
11
12
12
12
12
12
12
12
12
12
12
12
12
12
12
12
12
12
12
12
12
12
12
12
12
12
12
12
12
12
12
12
12
12
12
12
12
12
12
12
12
12
12
12
12
12
12
12
12
12
12
12
11
11
11
11
11
11
11
11
11
11
11
10
10
10
10
10
10
10
10
10
12
12
14
14
16
15
15
15
15
15
15
15
15
15
15
15
15
15
15
15
15
15
15
15
15
15
14
14
14
14
14
14
14
14
14
14
14
14
14
14
14
14
14
14
14
14
14
14
14
14
14
14
14
17
18
18
19
19
18
18
19
19
19
19
19
19
19
19
16
16
17
17
17
17
17
17
17
17
17
17
17
17
17
17
17
17
17
17
17
17
17
17
17
17
18
18
20
21
24
24
24
24
24
24
24
24
24
24
24
24
23
23
23
23
23
23
23
23
23
23
23
23
23
23
21
21
21
21
21
21
20
20
20
20
20
21
21
21
22
22
22
22
22
22
22
22
22
22
22
22
22
22
22
22
21
21
21
21
21
21
20
20
20
20
20
20
20
20
20
20
20
20
20
20
19
19
19
19
19
19
19
19
19
19
19
19
18
18
19
19
18
19
19
19
19
19
19
18
18
18
18
18
18
18
18
18
18
18
18
17
15
15
15
15
15
15
15
15
15
15
15
15
11
11
11
11
11
12
11
11
11
12
12
11
11
11
11
11
11
11
11
11
11
11
11
11
11
11
11
11
11
10
10
10
10
10
9
9
9
9
9
9
9
9
9
9
9
9
9
9
9
9
9
8
8
8
8
7
7
7
7
7
7
7
6
6
6
6
6
6
6
6
7
7
7
7
7
7
7
7
7
7
7
7
7
8
8
8
10
10
10
11
11
11
9
9
9
9
9
8
9
9
10
10
10
10
10
10
10
10
10
10
10
10
10
10
10
10
10
10
10
10
10
10
10
10
10
10
10
10
10
9
9
9
9
9
9
10
10
10
10
10
10
10
10
10
11
11
12
14
15
16
16
15
15
15
16
16
16
16
16
17
18
18
18
18
18
18
18
18
18
18
18
18
18
18
18
18
18
18
17
17
17
17
17
17
17
17
17
17
17
16
16
16
16
16
16
16
16
16
16
16
16
16
16
16
16
16
16
15
14
14
14
14
13
13
13
13
12
12
12
12
12
12
12
12
12
12
12
12
12
12
12
12
12
12
12
12
12
12
12
12
12
11
11
11
11
11
11
11
11
11
11
11
11
11
11
11
11
11
11
11
11
11
11
10
10
10
10
10
9
9
9
9
9
7
7
7
7
7
6
4
4
4
4
4
4
5
5
5
5
5
5
5
5
5
5
5
5
5
5
5
2
2
2
2
1
1
1
1
1
1
1
1
1
1
1
1
1
1
1
0
0
0
2
2
2
2
2
2
2
2
2
2
2
3
3
3
3
3
3
3
3
3
3
3
3
3
3
3
3
3
3
3
3
3
3
3
3
3
3
3
3
3
3
3
3
3
3
3
3
3
3
3
3
3
3
3
3
3
3
3
3
3
3
3
3
3
3
3
3
3
3
3
3
3
3
3
3
3
3
3
3
3
3
2
2
2
2
2
2
2
2
3
3
3
3
3
3
3
3
3
3
3
3
3
3
3
3
3
2
2
2
2
2
2
3
3
3
3
3
3
3
3
3
3
3
2
2
2
2
2
2
2
2
2
2
2
2
2
2
2
2
2
2
2
2
2
2
2
2
2
2
2
2
2
2
2
2
2
2
2
2
2
2
2
2
2
2
2
2
2
2
2
2
2
2
2
2
2
2
2
2
2
2
2
2
2
1
1
1
1
1
1
1
1
1
1
1
2
2
2
2
2
2
2
2
2
2
2
2
1
1
1
1
1
1
1
1
1
1
1
1
1
1
1
1
1
1
1
1
1
1
1
1
1
1
1
1
1
1
1
1
1
1
1
1
1
1
1
1
1
1
1
1
1
1
1
1
1
1
1
1
1
1
1
1
1
1
1
1
1
2
2
2
2
2
2
2
2
2
2
2
2
2
2
2
2
2
2
2
2
2
2
2
2
1
1
1
1
1
1
1
1
1
1
1
1
1
1
1
1
1
1
1
1
1
1
1
1
1
1
1
1
1
1
1
1
1
1
1
1
1
1
1
1
1
1
1
1
1
1
1
1
1
1
1
1
1
1
1
1
1
1
1
1
1
1
1
1
1
1
1
1
1
1
1
1
1
1
1
1
1
1
1
1
1
0
0
0
0
0
0
0
0
0
0
0
0
0
0
0
0
0
0
0
0
0
0
0
0
0
0
0
0
0
0
0
0
0
0
0
0
0
0
0
0
0
0
0
0
0
0
0
0
0
0
0
0
0
0
0
0
0
0
0
0
0
0
0
0
0
0
0
0
0
0
0
0
0
0
0
0
0
0
0
0
0
0
0
0
0
0
0
0
0
1
1
1
1
1
1
1
1
1
1
1
1
1
2
2
2
2
2
1
1
1
1
1
1
1
1
1
1
2
2
2
2
2
2
2
2
2
2
2
2
2
2
2
3
3
3
3
3
3
3
3
3
3
3
3
3
3
3
3
3
3
3
3
3
3
3
3
3
3
3
3
3
3
3
3
3
3
3
3
3
3
3
3
3
3
3
3
3
3
3
3
3
3
3
3
3
3
3
3
3
3
3
3
3
3
3
3
3
3
3
3
3
3
2
2
2
2
2
2
2
2
2
2
2
2
2
2
2
2
2
2
2
2
2
2
2
2
2
2
2
2
2
2
2
2
2
2
2
2
2
2
2
2
2
2
2
2
2
2
2
2
2
2
2
2
2
2
1
1
1
1
1
1
1
1
1
1
1
0
0
0
0
0
0
0
0
0
0
0
0
0
0
0
0
0
0
0
0
0
0
0
0
0
0
0
0
0
0
0
0
0
0
0
0
0
0
0
0
0
0
0
0
0
0
0
0
0
0
0
0
0
0
0
0
0
0
0
0
0
0
0
0
0
0
0
0
0
0
0
0
0
0
0
0
0
0
0
0
0
0
0
0
0
0
0
0
0
0
0
0
0
0
0
0
0
0
0
0
0
0
0
0
0
0
0
0
0
0
1
1
1
1
1
1
1
1
1
1
1
1
1
1
1
1
1
2
2
2
2
2
2
2
2
3
3
3
3
3
3
3
3
3
3
3
3
3
3
4
4
4
4
4
4
4
4
4
4
4
4
4
4
4
4
4
5
5
5
5
5
5
5
5
5
5
5
5
5
6
6
6
6
6
6
6
6
6
6
6
6
6
6
5
5
5
5
5
5
5
5
5
5
5
5
5
5
6
6
6
6
6
6
6
6
6
6
6
6
6
6
6
6
6
6
6
6
6
6
6
6
6
6
6
6
6
6
6
6
6
6
6
6
6
7
7
7
7
7
7
7
7
7
7
7
7
8
8
8
8
9
9
9
10
10
9
9
11
11
11
11
12
12
12
12
12
12
12
12
13
13
13
14
14
14
14
15
16
16
16
17
17
17
17
17
17
17
17
17
17
17
16
16
16
16
16
16
16
16
16
16
16
16
16
16
16
16
16
16
16
16
16
16
16
16
16
16
16
16
16
16
16
16
16
16
17
17
17
17
16
16
16
16
16
16
16
16
16
16
16
16
16
16
16
16
16
17
17
18
19
22
22
22
22
23
24
25
26
26
27
26
27
27
26
26
26
26
26
26
26
27
28
28
28
28
28
28
29
29
29
29
29
29
30
31
31
31
32
32
32
33
33
33
33
33
33
32
32
31
30
30
29
29
31
31
31
32
33
33
33
33
34
35
33
37
37
37
38
39
40
40
40
40
41
41
44
46
46
46
45
45
46
46
46
46
46
47
47
47
47
47
47
47
47
47
46
44
44
42
42
42
41
41
40
39
39
39
39
39
39
39
39
39
38
38
38
38
37
37
37
37
38
38
38
37
37
37
37
37
39
40
40
40
40
40
39
39
39
39
39
39
39
39
39
40
39
39
39
39
39
38
37
37
37
37
36
36
36
36
36
36
36
36
34
34
34
33
33
33
33
33
33
32
32
32
31
31
31
31
31
31
31
31
31
33
33
33
34
33
33
33
33
32
32
32
31
31
36
37
37
37
37
37
35
34
33
33
30
28
28
29
29
30
30
30
31
31
30
30
30
30
29
28
27
27
27
26
26
27
27
27
27
27
27
27
27
27
27
27
27
29
29
31
31
31
29
29
29
29
30
30
30
30
30
28
28
28
28
28
29
29
29
31
31
32
32
33
33
33
33
31
31
31
31
31
31
31
33
33
34
34
36
36
36
39
39
39
39
39
39
39
39
38
39
39
39
39
39
41
41
41
40
41
41
41
41
41
40
43
42
42
41
41
41
41
41
41
41
41
40
40
40
40
40
40
40
39
39
39
39
39
39
36
36
35
35
35
35
35
35
35
35
35
35
35
35
35
35
35
36
36
36
36
36
35
35
35
33
33
33
33
33
33
33
33
33
33
33
30
30
30
30
30
30
30
30
30
30
30
30
30
30
29
29
29
29
29
29
29
27
27
27
27
28
28
27
27
27
27
27
27
27
27
27
27
27
26
26
26
26
26
25
22
21
22
24
24
24
23
23
22
22
22
22
22
22
22
21
21
21
21
20
20
21
22
22
22
21
21
20
20
20
20
21
21
21
21
21
21
21
21
21
21
21
21
21
21
21
21
21
20
20
19
19
19
18
18
18
18
18
18
18
18
18
18
18
18
18
18
18
18
18
18
18
18
18
18
18
18
18
18
18
18
18
18
18
18
19
18
18
18
18
17
17
17
17
17
17
17
17
15
15
15
15
14
14
14
14
14
14
14
14
14
14
12
12
12
12
12
12
12
12
12
12
12
12
12
12
13
13
13
13
14
14
13
13
13
13
12
12
12
12
12
12
12
12
12
12
11
11
11
11
11
11
11
11
11
9
10
10
10
10
10
10
10
10
11
11
11
11
11
11
12
12
14
15
16
18
18
20
20
22
28
28
30
48
52
53
53
55
55
59
62
63
66
73
73
74
75
75
77
78
79
80
80
80
80
80
80
80
80
80
82
84
83
83
83
82
82
82
82
82
82
82
84
84
84
84
84
84
84
84
84
84
84
84
84
84
84
84
84
84
84
84
84
83
84
84
83
82
82
82
82
82
82
83
83
83
83
83
82
84
86
86
88
98
100
105
106
108
108
108
108
108
108
108
106
106
106
106
106
106
107
107
108
109
111
110
111
109
109
111
112
113
113
113
113
113
117
121
122
127
129
129
129
129
129
129
129
129
129
129
129
127
127
127
127
126
126
127
127
128
127
127
125
125
125
125
126
125
126
126
126
119
119
119
119
118
118
118
117
117
114
114
114
113
113
113
116
117
109
110
108
111
113
113
113
114
113
113
113
112
111
111
111
109
110
109
109
108
104
103
103
103
104
104
104
104
104
103
95
94
94
93
93
94
92
92
92
91
89
89
89
89
86
86
85
85
85
85
85
85
84
84
84
83
83
83
83
82
80
80
80
80
80
80
79
77
76
75
75
75
75
75
75
74
74
74
74
73
73
73
73
72
72
70
69
68
68
69
69
69
67
67
67
67
65
65
63
62
62
61
61
61
61
60
60
59
58
58
56
56
52
51
51
51
50
50
48
48
49
49
49
49
49
49
50
51
51
51
52
51
57
58
59
59
58
57
57
57
57
55
55
54
54
54
53
53
51
51
51
51
51
51
51
51
51
50
49
49
49
48
49
48
47
47
46
46
47
47
48
50
52
51
55
54
65
66
68
69
68
75
75
75
77
78
78
78
79
79
78
78
78
78
78
77
77
77
76
76
75
75
74
74
74
74
74
74
74
74
75
74
74
72
72
72
72
73
75
75
75
76
75
75
75
75
75
75
74
74
74
74
71
71
71
71
68
69
69
70
70
70
70
70
69
69
69
69
69
69
68
68
68
68
68
68
68
68
68
68
68
68
68
68
67
67
66
65
65
65
65
65
65
65
65
65
65
65
65
65
65
65
65
66
64
64
64
65
65
65
62
59
54
54
54
59
64
69
84
84
88
98
98
98
98
98
98
96
96
96
96
96
92
92
92
92
92
92
93
92
92
92
93
93
91
92
96
96
94
94
96
95
94
96
97
94
95
94
95
101
101
101
101
100
100
100
101
101
100
98
99
99
100
99
100
100
100
100
100
100
101
101
101
101
101
101
101
101
98
98
98
97
96
97
97
97
97
97
97
97
97
97
97
97
97
97
97
97
96
97
97
95
95
96
97
97
97
97
97
98
99
100
100
100
100
101
105
104
104
105
106
107
107
107
107
106
106
106
106
106
106
106
105
105
103
102
102
101
101
103
103
104
105
108
108
111
113
112
112
112
112
111
113
113
113
113
112
111
111
111
111
111
111
106
104
104
101
100
102
102
103
102
102
101
99
99
98
98
94
91
88
88
87
88
87
87
87
87
86
84
84
84
84
82
80
80
82
81
81
87
96
96
98
96
93
93
95
97
94
96
96
96
96
96
95
93
92
92
91
85
85
83
82
82
82
82
82
82
82
82
82
81
81
82
82
82
81
80
80
81
82
81
81
81
76
74
73
71
71
71
71
71
71
71
71
71
71
71
71
70
69
69
69
69
69
68
68
68
67
67
67
67
67
66
66
65
62
60
60
57
57
56
56
55
53
53
53
51
51
50
50
50
50
49
49
49
49
47
47
47
47
46
45
45
45
46
46
46
46
46
46
46
46
46
46
46
46
46
46
46
46
46
46
46
46
46
46
46
46
46
45
46
46
46
46
44
43
36
36
35
35
34
33
29
27
26
25
25
18
9
8
8
4
4
4
4
4
4
4
4
4
4
4
4
4
4
4
4
4
4
4
4
4
4
4
4
4
4
4
4
4
4
4
4
4
4
4
4
4
4
4
4
4
4
4
4
4
4
4
4
4
4
4
4
4
4
4
4
4
4
4
4
4
4
4
4
4
4
4
4
4
4
5
6
6
6
6
6
6
7
7
9
9
9
9
9
9
9
9
9
9
9
9
9
9
9
9
9
9
9
9
9
9
9
9
9
9
10
10
10
10
10
10
10
10
10
10
10
10
10
10
10
10
10
10
10
10
10
10
9
9
9
9
9
9
9
9
9
9
9
9
9
9
9
9
9
9
9
9
9
9
9
9
9
9
9
9
8
8
8
8
8
8
8
8
8
8
8
8
8
8
8
9
9
10
10
10
10
10
10
9
9
9
8
8
8
8
8
8
8
9
9
9
10
10
11
11
11
10
11
12
12
12
12
12
12
12
12
12
12
12
12
12
12
11
11
11
11
11
11
11
11
11
10
10
10
10
10
10
10
10
10
10
10
10
10
9
9
9
9
9
9
9
9
9
9
9
9
9
9
8
8
8
8
8
8
8
8
8
8
8
8
8
8
8
8
8
8
8
8
8
8
8
7
7
7
7
7
7
7
7
7
7
7
7
7
7
6
6
6
6
6
6
6
6
6
6
6
5
5
5
5
5
5
5
5
5
5
5
5
5
5
5
5
5
5
5
5
5
5
5
5
5
5
5
5
5
5
5
5
5
5
5
5
5
5
5
5
5
5
5
4
3
3
3
2
2
2
2
2
2
2
2
2
1
1
1
1
1
1
1
1
1
0
0
0
0
0
0
0
0
0
0
0
0
0
0
0
0
0
0
0
0
0
0
0
0
0
1
1
1
1
1
1
1
1
1
1
1
1
1
1
1
1
1
1
1
1
1
1
1
1
1
1
1
1
1
1
1
1
1
1
1
1
1
1
1
1
1
1
1
1
1
1
1
1
1
1
1
1
1
1
1
1
1
1
1
1
1
1
1
1
2
2
2
2
2
2
2
2
2
2
2
2
2
2
2
2
2
2
2
2
2
2
2
2
2
2
2
2
2
2
2
2
2
2
2
3
3
3
3
3
3
3
3
3
3
3
3
3
2
2
2
2
2
2
2
2
2
2
2
2
2
2
2
2
2
2
2
2
2
2
2
2
2
2
2
2
2
2
2
2
2
2
2
2
2
2
1
1
1
1
1
1
1
1
1
1
1
1
2
2
2
2
2
2
2
2
2
2
2
2
2
3
3
3
3
3
3
3
3
3
3
3
3
3
3
3
3
3
3
3
3
3
3
3
3
3
3
4
5
5
5
5
5
5
5
5
5
5
5
5
5
5
5
5
5
5
5
5
5
5
5
5
5
5
5
5
5
5
5
5
5
5
5
5
5
5
5
5
5
5
5
5
5
5
5
5
5
5
5
5
4
4
4
4
4
4
4
4
4
4
4
5
5
5
5
5
5
5
5
5
5
4
4
4
4
4
4
4
4
4
4
4
4
4
4
4
4
4
4
4
4
4
4
4
4
4
4
4
4
4
4
4
4
4
4
4
4
4
4
4
4
4
4
4
4
4
4
4
4
4
4
4
4
4
4
4
4
4
4
4
4
5
5
5
5
5
5
5
5
5
6
6
6
7
7
6
6
6
6
6
6
6
6
6
6
6
6
6
6
6
6
7
7
7
7
7
6
6
6
6
6
6
6
6
6
6
6
6
6
7
7
7
7
7
7
6
6
6
6
6
5
5
5
5
5
5
5
5
5
5
5
5
5
5
5
5
5
5
5
4
4
4
4
4
4
4
4
4
4
4
4
4
4
4
4
4
4
4
4
4
4
4
4
4
4
4
4
4
4
4
4
4
4
4
4
4
4
4
4
4
4
4
4
4
4
4
4
4
4
4
4
4
4
4
4
4
4
4
4
4
4
4
4
4
4
4
4
4
4
4
4
4
4
4
4
4
4
4
4
4
4
4
4
4
4
4
4
4
4
4
4
4
4
4
4
4
4
4
4
4
4
4
4
4
4
4
4
3
3
4
4
4
4
4
4
4
4
4
4
4
4
4
4
4
4
4
4
4
4
4
4
4
4
4
3
3
3
3
3
3
3
3
3
3
3
3
3
3
3
2
2
2
2
2
2
2
1
1
1
1
1
1
1
1
1
1
1
1
1
1
1
1
1
1
1
1
1
1
1
1
1
1
1
1
1
1
1
1
1
1
1
1
1
1
1
1
1
1
1
1
1
1
2
2
2
2
2
2
2
2
2
2
2
2
2
2
2
2
2
2
2
2
2
2
2
2
2
2
2
2
2
2
2
2
2
2
2
2
2
2
2
2
2
2
2
2
2
2
2
2
2
2
2
2
2
2
2
2
2
2
2
2
2
2
2
2
2
2
2
2
1
1
1
1
1
1
1
1
1
1
1
1
1
0
0
2
2
2
3
4
4
4
4
4
4
4
4
4
4
4
4
4
4
5
5
5
5
5
5
5
5
5
5
5
5
5
5
5
5
5
5
5
5
5
5
5
5
5
5
5
4
4
4
4
4
4
4
4
4
4
4
4
4
4
4
4
4
4
4
4
4
4
4
4
4
4
4
4
4
4
4
4
4
4
4
4
4
4
4
4
4
4
4
4
4
4
4
4
4
4
4
4
4
4
4
4
4
4
4
4
4
4
4
4
4
4
4
4
4
4
4
4
4
4
4
4
4
4
4
4
4
4
4
4
4
4
4
4
2
2
2
2
2
1
1
1
1
1
0
0
0
0
0
0
0
0
0
0
0
0
0
0
0
0
0
0
0
0
0
0
0
0
0
0
0
0
0
0
0
0
0
0
0
0
1
1
1
1
1
1
1
1
1
1
1
1
1
1
1
1
1
1
1
1
1
1
1
1
1
1
1
1
0
0
0
0
0
0
0
0
0
0
0
0
0
0
0
0
0
0
0
0
0
0
0
0
0
0
0
0
0
0
0
0
0
0
0
0
0
0
1
1
1
1
1
1
1
1
2
2
2
2
2
2
2
2
2
2
2
2
2
2
2
2
2
2
2
2
2
2
2
2
2
2
2
2
2
2
2
2
2
2
2
2
2
2
1
1
1
1
1
1
1
1
1
1
1
1
1
1
1
1
1
1
1
1
1
1
1
1
1
1
1
1
1
1
1
1
1
1
1
1
1
1
1
1
1
1
1
1
1
1
1
1
1
1
1
1
1
1
1
1
1
1
1
1
1
1
1
1
1
1
1
1
1
1
1
1
1
1
1
1
1
1
1
1
1
1
1
1
1
1
1
1
1
1
1
1
1
1
1
1
1
1
1
1
1
1
1
1
1
1
1
1
1
1
1
1
1
1
1
1
1
1
1
1
1
1
1
1
1
1
0
0
0
0
0
0
0
0
0
0
0
0
0
0
0
0
0
0
0
0
0
0
0
0
0
0
0
0
0
0
0
0
0
0
0
0
0
0
0
0
0
0
0
0
0
0
0
0
0
0
0
0
0
0
0
0
0
0
0
0
0
0
0
0
0
0
0
0
0
0
0
0
0
0
0
0
0
0
0
0
0
0
0
0
0
0
0
0
0
0
0
0
0
0
0
0
0
0
0
0
0
0
0
0
0
0
0
0
0
0
0
0
0
0
0
0
0
0
0
0
0
0
0
0
0
0
0
0
0
0
0
0
0
0
0
0
0
0
0
0
0
0
0
0
0
0
0
0
0
0
0
0
0
0
0
0
0
0
0
0
0
0
0
0
0
0
0
0
0
0
0
0
0
0
0
0
0
0
0
0
0
0
0
0
0
0
0
0
0
0
0
0
0
0
0
0
0
0
0
0
0
0
0
0
0
0
0
0
0
0
0
0
0
0
0
0
0
0
0
0
0
0
0
0
0
0
0
0
0
0
0
0
0
0
0
0
0
0
0
0
0
0
0
0
0
0
0
0
0
0
0
0
0
0
0
0
0
0
0
0
0
0
0
0
0
0
0
0
0
0
0
0
0
0
0
0
0
0
0
0
0
0
0
0
0
0
0
0
0
0
0
0
0
0
0
0
0
0
0
0
1
1
1
1
1
1
1
1
1
1
1
1
1
1
1
1
1
1
1
1
1
1
1
1
1
1
1
1
1
1
1
1
1
1
1
1
1
1
1
1
1
1
1
1
1
1
1
1
1
1
1
1
1
1
1
1
1
1
1
1
1
1
1
0
0
0
0
0
0
0
0
0
0
0
0
0
0
0
0
0
0
0
0
0
0
0
0
0
0
0
0
0
0
0
0
0
0
0
0
0
0
0
0
1
1
1
1
1
1
1
1
1
1
1
1
1
1
1
1
1
1
1
1
2
2
2
2
2
2
2
2
2
2
2
2
2
2
2
2
2
2
2
2
2
2
2
2
2
2
2
2
2
2
2
2
2
2
2
2
2
2
2
2
2
2
2
2
2
2
2
2
2
2
2
2
2
2
2
2
2
2
2
2
2
2
2
2
2
2
2
2
1
1
1
1
1
1
1
1
1
1
1
1
1
1
1
1
1
1
1
1
1
1
1
1
1
1
1
1
1
1
1
1
1
1
1
1
1
1
1
1
1
1
1
1
1
1
1
1
1
1
1
1
1
1
1
1
1
1
1
1
1
0
0
0
0
0
0
0
0
0
0
0
0
0
0
0
0
0
0
0
0
0
0
0
0
0
0
0
0
0
0
0
0
0
0
0
0
0
0
0
0
0
0
0
0
0
0
0
0
0
0
0
0
0
0
0
0
0
0
0
0
0
0
0
0
0
0
0
0
0
0
0
0
0
0
0
0
0
0
0
0
0
0
0
0
0
0
0
0
0
0
0
0
0
0
0
0
0
0
0
0
0
0
0
0
0
0
0
0
0
0
0
0
0
0
0
0
0
0
0
0
0
0
0
0
0
0
0
0
0
0
0
0
0
0
0
0
0
0
0
0
0
0
0
0
0
0
0
0
0
0
0
0
0
0
0
0
0
0
0
0
0
0
0
0
1
1
1
1
1
1
1
1
1
1
1
1
1
1
1
1
1
1
1
1
1
1
1
1
1
1
1
1
1
1
1
1
1
1
1
1
1
1
1
1
1
1
1
1
1
1
1
1
1
1
1
1
1
1
1
1
1
1
1
1
1
1
1
1
1
1
1
1
1
1
1
1
1
1
2
2
2
2
2
2
2
2
2
2
2
2
2
2
2
2
2
2
2
2
2
2
2
1
1
1
1
1
1
1
1
1
1
1
1
1
1
1
1
1
1
1
1
1
1
1
1
1
1
1
1
1
1
1
1
1
1
1
1
1
1
1
1
1
1
1
1
1
1
1
1
1
1
1
1
1
1
1
1
1
1
1
1
0
0
0
0
0
0
0
0
0
0
0
0
0
0
0
0
0
0
0
0
0
0
0
0
0
0
0
0
0
0
0
0
0
0
0
0
0
0
0
0
0
0
0
0
0
0
0
0
0
0
0
0
0
0
0
0
0
0
0
0
0
0
0
0
0
0
0
0
0
0
0
0
0
0
0
0
0
0
0
0
0
0
0
0
0
0
0
0
0
0
0
0
0
0
0
0
0
0
0
0
0
0
0
0
2
3
3
3
3
3
3
3
3
3
3
3
3
3
3
3
3
3
3
3
3
3
3
3
3
3
3
3
3
3
3
3
3
3
3
3
3
3
3
3
3
3
3
3
3
3
3
3
3
3
3
3
3
3
3
3
3
3
3
3
3
3
3
3
3
3
3
3
3
3
3
3
3
3
3
3
3
3
3
3
3
3
3
3
3
3
3
3
3
3
3
3
3
3
3
3
3
3
3
3
3
3
3
3
3
3
3
3
3
3
3
3
3
3
3
3
3
3
3
3
3
2
2
2
3
3
3
3
3
3
3
3
3
3
3
3
3
3
3
3
3
4
4
4
4
4
4
4
5
5
5
5
5
5
5
5
5
5
5
4
4
4
4
5
5
5
5
5
5
5
5
5
5
5
5
5
5
5
5
5
5
5
5
5
5
5
5
5
5
5
6
6
6
6
6
6
6
6
6
6
6
6
6
6
6
6
6
6
5
5
5
5
5
5
5
5
5
5
5
5
5
5
5
5
5
5
5
5
5
5
5
5
5
5
5
5
5
5
5
5
4
4
3
3
3
3
3
3
3
3
3
3
3
3
3
3
3
3
3
3
3
3
3
3
3
3
3
3
3
3
3
3
3
3
3
3
2
2
2
2
2
2
2
2
2
2
2
2
2
2
2
2
2
2
2
1
1
1
1
1
1
1
1
1
1
1
1
1
1
1
1
1
1
1
0
0
0
0
0
0
0
0
0
0
0
0
0
0
0
0
0
0
0
0
0
0
0
0
0
0
0
0
0
0
0
0
0
0
0
0
0
0
0
0
0
0
0
0
0
0
0
0
0
0
0
0
0
0
0
0
0
0
0
0
0
0
0
0
0
0
0
0
0
0
0
0
0
0
0
0
0
0
0
0
0
0
0
0
0
0
0
0
0
0
0
0
0
0
0
0
0
0
0
0
0
0
0
0
0
0
0
0
0
0
0
0
0
0
0
0
0
0
0
0
0
0
0
0
0
0
0
0
0
0
0
1
1
1
1
0
0
0
0
0
0
0
0
0
0
0
0
0
0
0
0
0
0
0
0
0
0
0
0
0
0
0
0
0
0
0
0
0
0
0
0
0
0
0
0
0
0
0
0
0
0
0
0
0
0
0
0
0
0
0
0
0
0
0
0
0
0
0
0
0
0
0
0
0
0
0
0
0
0
0
0
0
0
0
0
0
0
0
0
0
0
0
0
0
0
1
1
1
1
1
1
2
2
2
2
2
4
4
4
5
5
6
6
6
6
6
6
6
6
8
8
8
8
8
8
8
8
8
8
8
8
8
8
8
8
8
8
8
10
10
10
10
10
10
10
10
10
10
10
10
10
10
10
10
10
10
10
10
10
10
10
10
10
10
10
10
10
10
10
10
10
10
10
10
10
10
10
10
10
10
10
10
10
9
9
9
9
9
9
9
9
9
9
9
9
9
9
9
9
9
9
9
9
9
9
9
9
9
9
9
9
8
8
8
8
8
8
8
8
8
8
8
9
11
11
11
11
10
10
10
10
10
10
10
10
9
8
8
8
8
8
8
8
8
8
8
8
8
8
8
8
8
7
6
6
6
6
6
6
6
6
6
6
6
6
6
5
5
5
5
5
5
6
6
8
9
10
10
10
10
10
10
10
10
10
10
10
9
9
9
9
9
9
9
10
10
10
10
10
10
10
10
10
10
10
10
10
10
10
10
10
10
10
10
10
10
10
10
10
10
10
10
9
9
9
9
9
10
11
12
12
12
12
12
12
12
12
12
12
11
11
13
13
13
13
13
13
13
13
13
13
13
13
13
13
14
14
14
14
14
14
14
14
14
14
14
14
14
14
14
14
14
14
14
14
14
14
14
14
14
14
14
15
15
15
15
16
16
16
16
16
16
17
17
17
17
17
17
17
17
17
17
17
17
17
18
18
18
18
18
18
18
18
18
18
18
18
18
18
18
16
15
15
15
15
15
15
15
13
13
13
13
13
13
13
13
12
12
12
12
12
12
12
12
12
12
12
12
12
12
11
11
11
11
11
11
11
11
11
10
10
10
10
10
10
10
10
10
10
10
10
11
11
11
11
11
10
10
11
11
11
11
11
11
11
11
11
9
9
9
9
9
9
9
9
9
9
9
9
9
9
9
9
9
7
7
7
6
6
6
6
6
6
6
6
6
6
6
5
5
5
5
5
5
5
6
6
6
7
7
7
7
7
7
7
8
8
8
8
8
8
9
9
9
9
9
9
9
9
9
9
8
8
8
6
6
6
6
6
7
7
7
7
7
7
7
7
7
7
7
7
7
7
7
7
7
7
7
6
6
6
6
6
6
6
6
6
6
6
6
6
6
6
6
6
6
7
7
7
7
7
7
7
7
7
7
7
7
6
6
6
6
6
6
6
6
6
6
6
6
6
6
6
6
7
7
7
7
7
7
7
7
7
7
7
7
7
7
7
7
7
7
7
7
7
7
7
7
7
7
7
7
7
7
7
6
6
6
6
6
6
6
6
6
6
5
5
5
5
7
9
10
11
15
15
14
14
14
14
14
14
14
14
14
14
14
14
14
14
14
14
14
14
14
13
13
13
13
13
13
13
13
13
13
13
13
13
13
13
13
13
13
13
13
13
13
13
13
13
13
13
13
13
13
13
13
13
13
13
13
13
13
13
14
14
14
14
15
15
15
15
15
15
15
15
15
16
16
16
16
16
16
15
15
15
15
14
14
14
14
14
14
14
14
14
14
14
14
13
13
13
13
13
13
13
13
13
13
13
13
13
14
14
14
14
14
14
14
14
14
14
13
13
13
13
13
13
13
13
13
13
13
13
13
13
13
13
13
13
13
12
12
12
12
12
12
12
12
12
10
10
10
10
10
9
8
7
7
6
6
6
6
6
6
6
6
6
6
6
6
6
6
6
6
6
6
6
6
6
6
6
6
5
5
5
5
5
4
4
4
4
3
3
3
3
3
3
3
3
3
3
3
3
3
3
3
3
3
3
3
3
4
5
4
4
4
4
4
4
4
4
4
5
5
5
5
5
5
5
5
5
5
5
7
7
7
8
9
9
9
9
9
9
9
9
9
9
9
9
9
9
8
8
9
9
10
10
10
12
12
12
12
12
14
14
14
14
15
15
16
16
16
16
16
16
16
16
16
16
16
16
16
16
16
16
16
16
16
16
16
16
18
18
18
18
18
18
18
18
18
18
18
18
18
18
18
18
18
18
18
18
18
18
18
18
18
18
18
18
18
18
18
18
18
18
18
18
18
18
18
18
18
18
18
18
18
18
18
18
18
18
18
18
18
18
18
18
19
19
19
19
19
19
18
18
18
18
18
18
18
18
14
14
15
14
14
13
13
13
13
13
13
12
12
12
12
11
9
9
9
9
9
9
10
10
10
10
10
10
10
10
10
10
9
9
9
9
9
9
9
9
9
9
9
9
9
9
9
9
9
9
9
9
9
9
9
9
9
9
9
9
9
9
9
9
9
9
9
9
9
9
9
9
8
8
8
8
8
8
7
7
7
7
7
7
7
7
7
7
6
6
6
6
6
6
6
6
6
6
6
6
6
6
6
6
6
6
6
6
6
6
6
6
6
6
6
6
6
6
6
6
6
6
6
6
6
6
5
5
5
4
3
3
3
3
3
3
3
3
3
3
3
3
3
3
3
3
3
3
3
3
3
3
3
2
2
2
2
2
2
2
2
2
2
2
2
2
2
2
2
2
2
2
2
2
2
2
1
1
1
1
1
1
1
1
1
1
1
1
1
1
1
1
1
1
1
1
1
1
1
1
1
1
1
1
1
1
1
1
1
1
1
1
1
1
1
1
1
1
1
1
1
1
1
1
1
1
1
1
1
0
0
0
0
0
0
0
0
0
0
0
0
0
0
0
0
0
0
0
0
0
0
0
0
0
0
0
0
0
0
0
0
0
0
0
0
0
0
0
0
0
0
0
0
0
0
0
0
0
0
0
0
0
0
0
0
0
0
0
0
0
0
0
0
0
0
0
0
0
0
0
0
0
0
0
0
0
0
0
0
0
0
0
0
0
0
0
0
0
0
0
0
0
0
0
0
0
0
0
0
0
0
0
0
0
0
0
0
0
0
0
0
0
0
0
0
0
0
0
0
0
0
0
0
0
0
0
0
0
0
0
0
0
0
0
0
0
0
0
0
0
0
0
0
0
0
0
0
0
0
0
0
0
0
0
0
0
0
0
0
0
0
0
0
0
0
0
0
0
0
0
0
0
0
0
0
0
0
0
0
0
0
0
0
0
0
0
0
0
0
0
0
0
0
0
0
0
0
0
0
0
0
0
0
0
0
0
0
0
0
0
0
0
0
0
0
1
1
1
1
1
1
1
1
1
1
1
1
1
1
1
1
1
1
1
1
1
1
1
1
1
1
1
1
1
1
1
1
1
1
1
1
1
1
1
1
1
1
1
1
1
1
1
1
1
1
1
1
1
1
1
1
1
1
1
1
1
1
1
1
1
1
1
1
1
1
1
1
1
1
1
1
1
1
1
1
1
1
1
1
1
1
1
1
1
1
1
1
1
1
1
1
1
1
1
1
1
1
1
1
1
1
1
1
1
1
1
1
1
1
1
1
1
1
1
1
1
1
1
1
1
1
1
1
1
1
1
1
1
1
1
1
1
1
1
1
1
1
1
1
1
1
1
1
1
1
1
1
1
1
1
1
1
1
1
1
1
1
1
1
1
1
1
1
1
1
1
1
1
1
1
1
1
1
1
1
1
1
0
0
0
0
0
0
0
0
0
0
0
0
0
0
0
0
0
0
0
0
0
0
0
0
0
0
0
0
0
0
0
0
0
0
0
0
0
0
0
0
0
0
0
0
0
0
0
0
0
0
0
0
0
0
0
0
0
0
0
0
0
0
0
0
0
0
0
0
0
0
0
0
0
0
0
0
0
0
0
0
0
0
0
0
0
0
1
1
2
2
2
2
2
2
2
2
2
2
2
2
2
2
2
2
2
2
2
2
2
2
2
2
2
2
2
2
2
2
2
2
2
2
2
2
2
2
2
2
2
2
2
2
2
2
2
3
3
3
3
3
3
3
3
3
3
3
3
3
3
3
3
3
3
3
3
3
3
3
3
3
3
3
3
3
3
3
2
2
2
2
2
2
2
2
2
2
2
2
2
2
2
2
2
2
2
2
2
2
2
2
2
2
2
2
2
2
2
2
2
2
2
2
2
2
2
2
2
2
2
2
2
2
2
2
2
2
3
3
3
3
3
3
3
3
3
3
3
3
3
3
3
3
3
3
3
3
3
3
3
3
3
3
3
3
3
3
3
3
3
3
3
3
3
3
3
3
3
2
2
2
2
2
2
2
2
1
1
1
1
1
1
1
1
1
1
1
2
2
2
2
2
2
2
2
2
2
2
2
2
2
2
2
2
2
2
2
2
2
2
2
2
2
2
2
2
2
2
2
2
2
2
2
2
2
2
2
2
2
2
2
2
2
2
2
2
2
2
2
2
2
2
2
2
2
2
2
2
2
2
2
2
2
2
2
2
2
2
2
2
2
2
2
2
2
2
2
2
2
2
2
2
2
2
2
2
2
2
2
2
2
2
2
2
2
2
2
2
2
2
2
2
2
2
2
2
2
2
2
2
2
2
2
2
2
2
2
2
2
2
2
2
2
2
2
2
2
1
1
1
1
1
1
0
0
0
0
0
0
0
0
0
0
0
0
0
1
0
0
0
1
1
1
1
1
1
1
1
1
1
1
1
1
1
1
1
1
1
1
1
1
1
1
1
1
1
1
1
1
1
1
1
1
1
1
1
1
1
1
1
1
1
1
1
1
1
1
1
1
1
1
1
1
1
1
1
1
1
1
1
1
1
1
1
1
1
1
1
1
1
1
1
1
1
1
1
1
1
1
1
1
1
1
1
1
1
1
1
1
1
1
1
1
1
1
1
1
1
1
1
1
1
1
1
1
1
1
1
1
1
1
1
1
1
1
1
1
1
1
1
1
1
1
1
1
1
1
1
1
1
1
1
1
1
1
0
0
0
0
0
0
0
0
0
0
0
0
0
0
0
0
0
0
0
0
0
0
0
0
0
0
0
0
0
0
0
0
0
0
0
0
0
0
0
0
0
0
0
0
0
0
0
0
0
0
0
0
0
0
0
0
0
0
0
0
0
0
0
0
0
0
0
0
0
0
0
0
0
0
0
0
0
0
0
0
0
0
0
0
0
0
0
0
0
0
0
0
0
0
0
0
0
0
0
0
0
0
0
0
0
0
0
0
0
0
0
0
0
0
0
0
0
0
0
0
0
0
0
0
0
0
0
0
0
0
0
0
0
0
0
0
0
0
0
0
0
0
0
0
0
0
0
0
0
0
0
0
0
0
0
0
0
0
0
0
0
0
0
0
0
0
0
0
0
0
0
0
0
0
0
0
0
0
0
0
0
0
0
0
0
0
0
0
0
0
0
0
0
0
0
0
0
0
0
0
0
0
0
0
0
0
0
0
0
0
0
0
0
0
0
0
0
0
0
0
0
0
0
0
0
0
0
0
0
0
0
0
0
0
0
0
0
0
0
0
0
0
0
0
0
0
0
0
0
0
0
0
0
0
0
0
0
0
0
0
0
0
0
0
0
0
0
0
0
0
0
0
0
0
0
0
0
0
0
0
0
0
0
0
0
0
0
0
0
0
0
1
1
1
1
1
1
1
1
1
1
1
1
1
1
1
1
1
1
1
1
1
1
1
1
1
1
1
1
1
1
1
1
1
1
1
1
1
1
1
1
1
1
1
1
1
1
1
1
1
1
1
1
1
1
1
1
1
1
1
1
1
1
1
1
1
1
1
1
1
1
1
1
1
1
1
1
1
1
1
1
1
1
1
1
1
1
1
1
1
1
1
1
1
1
1
1
1
1
1
1
1
1
1
1
1
1
1
1
1
1
1
1
1
1
1
1
1
1
1
1
1
1
1
1
1
1
1
1
1
1
1
1
1
1
1
1
1
1
1
1
1
1
1
1
1
1
1
1
1
1
1
0
0
0
0
0
0
0
0
0
0
0
0
0
0
0
0
0
0
0
0
0
0
0
0
0
0
0
0
0
0
0
0
0
0
0
0
0
0
0
0
0
0
0
0
0
0
0
0
0
0
0
0
0
0
0
0
0
0
0
0
0
0
0
0
0
0
0
0
0
0
0
0
0
0
0
0
0
0
0
0
0
0
0
0
0
0
0
0
0
0
0
0
0
0
0
0
0
0
0
0
0
0
0
0
0
0
0
0
0
0
0
0
0
0
0
0
0
0
0
0
0
0
0
0
0
0
0
0
0
0
0
0
0
0
0
0
0
0
0
0
0
0
0
0
0
0
0
0
0
0
0
0
0
0
0
0
0
0
0
0
0
0
0
0
0
0
0
0
0
0
0
0
0
0
0
0
0
0
0
0
0
0
0
0
0
0
0
0
0
0
0
0
0
0
0
0
0
0
0
0
0
0
0
0
0
0
0
0
0
0
0
0
0
0
0
0
0
0
0
0
0
0
0
0
0
0
0
0
0
0
0
0
0
0
0
0
0
0
0
0
0
0
0
0
0
0
0
0
0
0
0
0
0
0
0
0
0
0
0
0
0
0
0
0
0
0
0
0
0
0
0
0
0
0
0
0
0
0
0
0
0
0
0
0
0
0
0
0
0
0
0
0
0
0
0
0
0
0
0
0
0
0
0
0
0
0
0
0
0
0
0
0
0
0
0
0
0
0
0
0
0
0
0
0
0
0
0
0
0
0
0
0
0
0
0
0
0
0
0
0
0
0
0
0
0
0
0
0
0
0
0
0
0
0
0
0
0
0
0
0
0
0
0
0
0
0
0
0
0
0
0
0
0
0
0
0
0
0
0
0
0
0
0
0
0
0
0
0
0
0
0
0
0
0
0
0
0
0
0
0
0
0
0
0
0
0
0
0
0
0
0
0
0
0
0
0
0
0
0
0
0
0
0
0
0
0
0
0
0
0
0
0
0
0
0
0
0
0
0
0
0
0
0
0
0
0
0
0
0
0
0
0
0
0
0
0
0
0
0
0
0
0
0
1
1
1
1
1
1
1
1
1
1
1
1
1
1
1
1
1
1
1
1
1
1
1
1
1
1
1
1
1
1
1
1
1
1
1
1
1
1
1
1
1
1
1
0
0
0
0
0
0
0
0
0
0
0
0
0
0
0
0
0
0
0
0
0
0
0
0
0
0
0
0
0
0
0
0
0
0
0
0
0
0
0
0
0
0
0
0
0
0
0
0
0
0
0
0
0
0
0
0
0
0
0
0
0
0
0
0
0
0
0
0
0
0
0
0
0
0
0
0
0
0
0
0
0
0
0
0
0
0
0
0
0
0
0
0
0
0
0
0
0
0
0
0
0
0
0
0
0
0
0
0
0
0
0
0
0
0
0
0
0
0
0
0
0
0
0
0
0
0
0
0
0
0
0
0
0
0
0
0
0
0
0
0
0
0
0
0
0
0
0
0
0
0
0
0
0
0
0
0
0
0
0
0
0
0
0
0
0
0
0
0
0
0
0
0
0
0
0
0
0
0
0
0
0
0
0
0
0
0
0
0
0
0
0
0
0
0
0
0
0
0
0
0
0
0
0
0
0
0
0
0
0
0
0
0
0
0
0
0
0
0
0
0
0
0
0
0
0
0
0
0
0
0
0
0
0
0
0
0
0
0
0
0
0
0
0
0
0
0
0
0
0
0
0
0
0
0
0
0
0
0
0
0
0
0
0
0
0
0
1
1
1
1
1
1
1
1
1
1
1
1
1
1
1
1
1
1
1
1
1
1
1
1
1
1
1
1
1
1
1
1
1
1
1
1
1
1
1
1
1
1
1
1
1
1
1
1
1
1
1
1
1
1
1
1
1
1
1
1
1
1
1
1
1
1
1
1
1
1
1
1
1
1
1
1
1
1
1
1
1
1
1
1
1
1
1
1
1
1
1
1
1
1
1
1
1
1
1
1
1
1
1
1
1
1
1
1
1
1
1
1
1
0
0
0
0
0
0
0
0
0
0
0
0
0
0
0
0
1
1
1
1
1
1
1
1
1
1
1
1
1
1
2
2
2
2
2
2
2
2
2
2
2
2
2
2
2
2
2
2
2
2
2
2
2
2
2
2
2
2
2
2
2
2
2
2
2
2
2
2
2
2
2
2
2
3
3
3
3
3
3
3
3
3
3
3
4
4
4
5
5
5
5
6
6
6
6
6
6
6
6
6
6
6
6
6
6
6
6
6
6
6
6
6
6
6
6
6
6
6
6
6
6
6
6
6
6
6
6
6
6
6
6
6
6
6
6
6
6
6
6
6
6
6
6
6
6
6
6
6
6
6
6
6
6
6
6
6
6
6
6
6
6
6
6
6
6
6
6
6
6
6
6
6
6
6
6
6
6
6
6
6
6
6
6
6
6
6
6
6
6
6
6
6
5
5
5
4
4
4
4
4
4
4
4
4
4
4
4
4
4
4
4
4
4
4
3
3
2
2
2
1
1
1
1
1
1
1
1
1
1
1
1
1
1
1
1
1
1
1
0
0
0
0
0
0
0
0
0
0
0
0
0
0
0
0
0
0
0
0
0
0
0
0
0
0
0
0
0
0
0
0
0
0
0
0
0
0
0
0
0
0
0
0
0
0
0
0
0
0
0
0
0
0
0
0
0
0
0
0
0
0
0
0
0
0
0
0
0
0
0
0
0
0
0
0
0
0
0
0
0
0
0
0
0
0
0
0
0
0
0
0
0
0
0
0
0
0
0
0
0
0
0
0
0
0
0
0
0
0
0
0
0
0
0
0
0
0
0
0
0
0
0
0
0
0
0
0
0
0
0
0
0
0
0
0
0
0
0
0
0
0
0
0
0
0
0
0
0
0
1
2
3
4
4
5
5
5
5
5
5
5
5
5
5
5
5
5
5
5
5
5
6
6
6
6
7
7
7
7
7
7
7
7
7
7
7
7
7
7
7
7
7
8
8
8
8
8
8
8
8
8
8
8
8
8
8
8
8
8
8
8
8
8
8
8
8
8
8
8
8
8
8
8
8
8
8
8
8
8
8
8
8
8
8
8
8
8
8
8
8
8
8
8
8
8
8
8
8
8
8
8
8
8
8
8
8
8
8
8
8
8
8
8
8
8
9
9
9
9
9
9
9
9
9
9
9
9
9
9
8
8
8
8
8
8
8
8
8
8
8
8
8
8
8
8
8
7
7
7
7
7
7
7
7
7
7
7
7
7
7
7
7
7
7
7
7
7
7
7
7
7
6
5
5
5
5
5
5
5
5
4
4
4
4
4
4
4
4
4
4
4
3
3
3
4
4
4
4
4
4
4
5
5
5
5
5
5
5
5
5
5
5
5
5
5
5
5
5
5
4
4
5
5
5
5
5
5
5
5
5
5
5
5
5
5
5
5
5
5
5
5
5
4
4
4
4
4
4
4
4
4
4
4
4
4
4
4
4
4
4
4
4
4
4
4
5
5
5
5
4
4
4
4
4
4
4
4
4
4
4
4
4
4
4
6
6
6
6
6
6
6
6
6
6
6
6
6
6
6
6
6
6
6
7
8
8
8
8
8
8
8
8
7
7
7
7
7
7
7
7
7
7
7
7
7
7
7
7
7
7
7
7
7
7
7
7
7
7
7
7
7
7
7
7
7
7
7
7
7
7
6
6
6
6
6
6
7
7
7
7
7
7
7
7
7
7
7
7
7
7
7
7
7
7
7
7
7
7
7
7
7
7
7
7
7
7
7
7
9
9
9
9
10
10
10
10
11
11
11
11
10
10
10
9
9
9
9
9
9
9
9
9
10
11
11
11
10
11
11
11
11
11
11
12
13
13
13
13
11
11
11
11
12
13
13
13
12
12
12
12
12
12
12
12
12
12
12
12
12
11
11
[truncated: 16,598,327 more chars]
