# Supplementary material for: Transcriptome profiling of Variovorax paradoxus EPS under different growth conditions reveals regulatory and structural novelty in biofilm formation
Source: Access Microbiol. 2020 Apr 3;2(6):acmi000121. doi: 10.1099/acmi.0.000121 (PMC7494200; doi:10.1099/acmi.0.000121)
Supplement: Supplementary material 2 [file acmi-2-121-s002.zip › Supplemental Data S2/genomeBrowserFiles-bfvlog/TrimmomaticBf2-2_TrimmomaticBf2-1_NC_014931_v1_m15_l33_fr.plus.wig]

track name=TrimmomaticBf2-2_PLUS color=0,0,255 graphType=bar viewLimits=0:186
fixedStep chrom=gi|319790694|ref|NC_014931.1| start=1 step=1
0
0
0
0
0
0
0
0
0
0
0
0
0
0
0
0
0
0
0
0
0
5
9
50
97
262
272
283
284
291
309
309
345
418
478
505
534
535
538
558
614
634
636
638
640
640
648
669
690
694
721
741
744
744
747
753
774
785
789
791
791
795
817
829
832
832
832
837
837
845
877
889
893
894
896
899
900
901
905
905
907
915
917
917
923
923
923
923
933
942
942
953
958
958
961
963
963
966
966
966
968
968
968
968
968
968
972
975
977
977
977
977
979
979
979
979
980
980
980
980
981
981
986
988
992
993
993
997
1003
1007
1007
1011
1011
1009
1010
1006
1007
1010
1017
1016
1021
1025
1026
1030
1030
1030
1030
1030
1031
1032
1032
1034
1039
1038
1040
1041
1039
1039
1039
1045
1046
1047
1049
1048
1044
1044
1044
1042
1040
1031
1024
958
948
944
944
944
928
919
916
912
913
911
909
836
593
535
516
450
440
425
425
377
379
377
322
314
310
314
317
320
321
323
323
325
327
323
325
325
325
325
326
327
329
329
330
330
331
330
329
329
333
333
334
339
340
340
339
342
343
343
344
345
347
356
360
363
365
372
380
391
391
392
396
395
393
392
392
392
394
404
401
404
404
397
397
397
398
395
396
396
395
399
405
406
403
337
331
321
322
321
320
326
330
322
321
320
311
299
289
281
279
279
280
280
288
293
296
296
286
275
269
268
268
269
273
275
281
285
282
284
280
280
280
280
281
281
281
282
283
285
292
292
292
293
298
302
306
309
309
317
318
318
318
323
328
328
329
329
329
332
333
333
338
341
344
345
347
348
349
349
350
349
350
351
352
354
357
357
356
355
356
349
349
348
348
344
345
346
341
342
342
339
339
338
340
340
341
346
340
326
315
315
310
310
310
312
316
314
312
306
304
303
303
302
302
307
300
300
294
286
263
261
266
266
267
266
267
268
271
271
274
273
275
273
268
269
268
271
271
271
277
280
280
280
280
283
283
284
286
295
309
310
313
314
312
313
315
316
325
327
328
331
334
336
336
337
338
335
340
340
342
340
340
337
336
337
339
338
339
337
333
333
333
327
321
315
306
276
276
264
265
269
269
270
271
271
271
271
273
272
272
274
275
276
278
279
282
282
280
278
264
266
266
268
266
266
269
269
271
271
271
271
274
273
274
272
272
271
274
274
275
275
277
277
276
278
277
274
273
276
275
276
276
277
277
276
276
276
275
274
273
267
267
263
259
258
257
257
259
260
259
259
260
260
260
260
261
261
261
259
259
261
262
262
263
263
263
261
260
260
260
260
259
257
257
250
247
243
210
210
207
191
186
178
170
141
137
137
137
137
137
137
135
135
134
135
134
132
131
129
126
127
127
127
126
125
129
131
131
131
132
132
136
136
135
135
136
133
133
131
131
133
132
132
132
131
130
130
130
130
129
129
130
128
127
127
127
127
127
126
127
127
127
127
127
127
127
127
124
124
125
125
128
129
129
129
129
129
129
129
129
128
130
131
131
131
130
130
130
130
130
130
130
129
130
122
122
122
121
122
117
111
109
107
108
108
107
107
108
105
91
89
94
101
103
102
103
104
107
107
107
110
110
114
113
115
115
115
115
115
115
115
116
118
118
118
118
118
121
121
121
116
112
113
112
112
112
112
111
111
101
89
94
93
91
98
100
101
101
106
108
109
109
109
109
115
115
115
118
118
121
125
127
126
136
140
142
142
142
143
143
147
168
180
180
186
188
187
186
186
186
186
186
187
187
187
187
198
202
203
204
204
204
205
219
219
220
220
220
219
218
219
221
224
225
226
226
227
227
229
229
229
234
234
229
229
226
226
226
227
227
229
229
230
230
230
230
232
232
235
235
236
237
237
238
239
239
240
238
238
238
239
240
240
240
240
238
238
238
238
238
237
237
237
237
237
237
238
238
240
240
241
240
241
241
241
240
240
240
237
237
236
235
235
235
235
235
236
236
237
236
236
237
237
237
237
239
239
239
239
239
241
241
241
242
242
242
241
239
239
226
227
223
222
222
221
207
175
170
164
157
152
135
125
123
123
117
112
106
108
105
94
88
88
79
76
76
76
75
73
70
65
66
64
64
63
64
64
64
65
66
67
68
68
67
68
66
65
66
66
66
66
66
66
65
65
65
65
64
58
61
61
61
64
65
65
65
66
69
69
70
71
71
70
70
70
73
75
75
75
75
75
75
75
75
74
74
74
74
74
75
75
75
76
75
75
76
77
77
77
76
76
78
78
78
79
79
79
79
80
80
79
79
83
82
84
85
83
83
83
81
83
82
83
82
82
84
84
87
87
88
88
88
88
91
96
98
98
99
99
99
99
99
99
101
101
109
109
109
109
109
109
110
114
114
116
117
117
116
116
116
117
117
117
117
116
115
115
115
113
119
119
119
120
117
117
117
117
117
118
116
114
113
110
111
111
111
111
112
112
112
113
113
114
115
116
116
116
121
121
124
124
124
124
125
125
125
125
128
129
129
129
130
130
132
134
135
135
135
135
135
135
136
136
137
130
128
122
122
122
123
123
133
134
132
131
125
120
119
119
119
117
118
118
115
116
122
130
131
134
135
136
142
148
159
161
165
168
168
168
168
168
169
168
169
171
171
172
172
172
179
188
190
190
189
189
190
190
190
190
189
190
191
191
191
192
192
192
191
191
193
193
193
194
194
194
193
191
191
192
192
193
193
192
192
192
193
199
199
199
197
196
196
197
200
200
200
200
201
201
208
208
208
208
209
209
209
210
210
210
209
205
202
202
202
200
193
202
202
203
205
205
206
209
215
226
224
231
231
231
232
234
247
254
254
254
254
254
254
254
254
254
254
255
255
256
257
260
259
259
258
259
252
254
251
251
251
250
245
245
250
248
246
245
245
237
235
237
236
236
234
218
215
210
201
200
199
197
201
203
203
205
206
208
210
210
211
212
213
213
213
213
220
221
222
222
223
224
226
227
228
229
230
230
230
230
230
230
232
232
231
232
235
235
235
236
238
238
235
228
227
232
229
228
226
234
228
230
225
220
220
220
220
220
220
219
217
212
211
212
217
218
217
220
220
219
220
229
229
236
236
236
236
238
237
237
240
239
239
241
241
243
244
244
245
246
249
249
248
247
243
242
216
213
215
208
214
209
201
203
198
199
194
194
194
194
194
195
195
194
197
198
198
199
198
198
199
200
205
207
208
208
209
209
214
215
216
218
220
218
217
217
216
217
218
218
217
224
224
223
222
225
227
227
227
228
230
234
237
237
237
241
244
243
243
243
243
241
239
241
239
241
239
241
241
242
245
245
246
243
243
242
242
250
248
249
249
242
238
239
234
234
234
237
236
236
235
235
235
234
234
235
237
238
239
238
238
238
240
237
237
235
234
223
209
209
209
209
208
207
208
208
207
206
207
207
207
206
204
201
169
159
159
159
159
162
162
162
163
162
164
166
167
166
166
166
165
165
165
165
167
167
166
165
165
166
166
166
166
166
166
169
170
170
170
170
170
169
170
172
174
174
176
169
169
168
169
169
175
177
182
180
181
188
182
196
204
207
218
228
228
228
232
227
233
228
230
233
249
249
255
257
256
256
256
255
254
242
248
251
253
253
250
247
248
227
229
228
230
233
231
242
241
243
250
261
261
261
261
261
267
268
269
269
274
274
274
273
272
275
275
276
284
290
295
295
298
299
305
305
332
338
336
345
348
347
347
367
374
375
378
379
380
381
384
385
385
385
391
392
395
395
394
398
402
408
409
411
411
412
413
413
414
414
414
415
418
437
437
442
442
442
443
442
442
444
445
448
449
449
449
449
449
453
458
458
458
459
458
458
462
462
463
464
465
464
464
464
464
464
465
472
472
472
473
473
473
475
475
473
472
473
470
470
470
472
474
479
472
472
466
464
458
460
461
461
457
454
444
444
444
446
446
444
438
435
433
434
433
423
403
395
382
383
383
383
385
385
384
378
370
370
373
372
372
372
374
377
376
376
377
379
379
382
382
381
382
386
384
384
383
383
383
383
383
383
382
379
334
271
258
240
239
232
211
210
210
210
214
218
216
215
213
209
205
203
201
201
202
202
203
203
202
202
199
199
197
185
185
179
178
178
179
181
182
182
174
166
165
164
163
163
163
168
169
171
171
173
168
158
159
147
145
132
133
131
129
130
124
124
124
124
123
123
122
129
128
129
129
130
130
131
131
131
133
136
135
135
134
134
133
134
133
133
134
135
137
140
140
141
141
141
140
142
142
142
142
142
142
142
145
145
145
145
142
142
145
156
164
164
163
163
163
163
162
162
161
164
165
163
163
164
164
162
165
165
171
173
172
173
175
177
177
175
175
172
171
173
173
177
178
177
178
179
181
181
183
189
191
190
187
187
187
187
187
190
190
191
194
194
195
195
195
200
201
201
185
180
179
182
182
182
184
184
183
177
171
170
169
171
170
173
173
174
174
174
177
177
179
178
179
180
183
182
183
180
180
179
182
183
183
187
187
187
189
190
190
192
192
194
194
194
197
197
200
201
199
199
199
200
200
200
200
200
200
200
200
200
200
200
201
201
201
202
202
202
202
202
202
203
203
205
205
204
204
204
202
200
203
203
205
202
202
203
202
197
181
144
117
115
115
115
117
120
120
121
122
123
121
117
115
115
111
111
111
111
112
116
117
117
117
117
117
118
118
118
118
118
118
118
120
119
118
121
124
124
122
121
119
122
122
120
119
119
112
109
103
103
103
103
102
102
101
100
100
102
101
101
102
103
103
103
106
108
108
108
109
110
111
113
114
113
112
112
109
104
104
104
104
104
105
104
105
106
106
109
107
106
106
112
114
120
121
122
122
124
126
125
129
130
130
130
130
129
131
132
132
131
131
131
131
140
144
144
146
148
148
148
147
151
153
152
152
156
155
155
155
156
151
149
149
142
141
144
145
145
158
158
159
159
161
164
166
173
176
176
175
175
176
179
179
181
182
181
181
181
187
187
187
191
191
191
191
193
197
198
199
199
208
211
214
215
213
212
213
220
224
224
224
226
229
235
238
240
240
240
240
242
243
245
245
246
246
247
257
261
266
274
272
271
268
267
268
270
269
268
268
269
265
264
264
264
268
272
273
274
276
278
282
283
283
283
283
284
284
285
283
283
285
286
286
291
292
294
297
298
303
304
304
304
301
302
302
304
311
311
311
309
309
312
312
316
316
316
317
329
335
335
336
341
341
341
341
344
355
356
360
355
348
347
346
346
347
349
349
351
351
354
354
354
349
348
345
345
348
348
376
381
374
371
370
358
358
356
348
344
354
350
351
358
350
347
348
326
329
325
324
315
314
312
324
329
335
333
335
335
333
331
330
331
338
343
355
355
357
358
356
357
357
357
357
357
358
358
360
357
357
358
357
358
358
358
358
357
358
358
358
358
356
357
358
358
358
349
349
347
348
349
352
352
351
351
338
337
339
339
340
337
332
322
322
323
324
324
330
332
331
331
336
337
337
337
337
337
337
341
347
351
358
359
359
359
359
361
361
363
364
363
364
358
354
356
355
351
348
345
348
353
354
353
354
354
353
353
354
353
352
353
354
353
352
353
352
342
342
343
321
323
326
326
325
328
326
322
322
321
321
327
335
339
340
344
342
344
345
341
322
301
287
268
231
221
217
214
214
222
225
227
229
229
226
226
225
225
226
226
226
224
222
222
222
224
224
227
230
230
240
241
245
249
250
251
254
258
262
269
269
269
269
273
273
273
276
277
284
289
289
289
290
297
301
297
295
296
295
295
288
288
290
290
293
291
295
297
297
306
306
309
310
319
310
298
293
290
287
287
290
292
293
293
297
298
298
300
302
305
308
312
311
312
314
315
319
320
320
321
324
325
326
327
327
330
331
331
332
332
332
332
332
333
335
342
343
342
343
344
349
350
350
352
353
353
354
356
358
364
366
367
369
370
370
370
370
375
377
376
375
371
369
369
358
357
354
348
348
350
346
344
329
323
308
305
310
316
334
326
324
333
335
337
337
342
342
344
344
344
344
349
350
350
352
352
351
350
350
355
359
366
372
375
376
381
383
384
384
383
382
382
379
380
391
389
393
401
405
392
393
382
378
382
365
366
340
342
333
332
334
334
333
337
336
332
331
331
334
339
338
337
336
336
336
341
341
341
346
349
357
358
358
358
358
358
358
358
358
358
366
367
367
367
367
367
368
368
368
368
369
369
369
369
369
369
370
370
370
370
370
370
370
370
371
370
371
371
371
373
373
374
375
376
377
376
376
376
376
376
376
358
356
313
315
301
297
297
290
265
255
254
254
254
254
255
255
257
258
258
264
264
264
264
264
264
264
264
264
264
264
265
265
266
268
268
268
267
265
265
263
273
265
260
260
257
257
257
260
260
260
259
260
262
262
264
261
262
261
259
262
272
282
288
285
285
288
291
293
273
273
273
251
249
246
246
228
216
211
198
199
200
204
197
180
152
149
147
148
151
152
151
149
145
140
140
139
138
138
137
135
139
140
142
141
142
144
144
144
144
144
144
146
148
149
149
149
149
149
150
150
150
151
151
152
153
155
155
153
153
153
153
152
151
151
153
153
153
155
155
159
162
162
162
162
161
161
160
160
162
162
169
170
171
173
173
177
179
183
183
183
183
184
185
190
190
190
190
190
190
193
193
200
201
201
201
201
204
205
205
204
199
199
200
202
202
206
206
208
209
209
209
210
211
211
211
211
211
210
211
212
210
216
219
220
223
218
218
213
211
210
203
198
192
196
197
197
197
197
195
195
198
199
199
197
197
182
182
182
182
183
183
183
186
182
177
176
170
170
174
171
174
173
173
172
169
169
169
169
166
165
165
165
167
167
169
169
170
172
172
173
174
174
177
177
177
177
179
179
179
179
180
179
179
180
183
183
187
190
190
190
192
193
193
195
195
196
198
201
203
204
208
215
216
216
216
213
213
214
216
219
219
217
213
212
212
212
216
226
224
224
223
221
221
221
222
223
223
224
224
226
226
226
226
226
226
225
224
225
225
225
220
221
211
213
209
203
195
194
180
176
177
177
176
174
173
171
172
171
173
173
173
168
167
166
168
176
176
175
176
176
175
176
177
179
179
178
169
162
160
159
159
157
156
156
156
158
159
158
158
155
155
156
157
157
158
158
157
157
157
157
158
160
160
158
162
157
155
154
152
153
153
152
147
146
145
141
140
136
135
135
136
136
135
136
137
138
138
139
139
139
139
139
139
139
140
140
140
139
140
140
143
143
144
144
142
139
139
139
142
140
141
140
138
138
136
136
136
136
136
135
138
137
137
136
126
126
123
124
123
123
124
124
124
126
123
121
122
113
113
114
111
109
103
97
97
97
96
96
96
94
93
93
92
91
92
93
93
94
92
89
88
88
85
85
84
85
87
89
87
88
88
89
89
88
88
88
87
87
87
87
87
87
87
87
87
87
88
90
90
90
90
90
91
91
93
94
94
96
97
97
97
97
96
97
97
97
97
96
97
99
99
99
98
99
100
100
100
100
101
101
101
101
104
107
107
107
106
110
110
111
111
110
110
111
114
114
111
112
112
104
104
102
101
97
96
87
78
77
80
81
81
81
80
80
80
80
80
80
80
76
77
76
74
74
72
72
72
72
72
74
76
78
78
80
80
80
83
83
83
84
84
85
85
86
89
89
89
91
91
91
91
91
92
94
94
94
93
95
95
96
96
96
95
96
96
97
96
96
98
98
98
98
98
97
97
97
90
89
89
89
89
89
89
88
88
88
89
89
90
91
92
92
92
92
92
92
92
94
93
93
93
93
93
93
95
95
95
95
95
94
92
95
97
97
97
97
96
96
96
95
93
91
89
90
90
92
91
92
92
92
87
87
79
78
78
83
85
85
85
84
84
84
84
84
84
84
83
83
90
88
88
87
87
87
88
80
81
81
80
80
80
80
80
80
80
80
80
78
79
82
82
80
80
73
73
74
74
73
73
74
74
75
73
73
72
72
69
68
68
67
66
67
67
68
68
68
70
70
70
70
70
74
74
74
74
74
74
74
75
74
74
77
74
74
74
76
76
77
77
77
78
79
79
79
80
81
82
82
84
84
84
84
85
85
85
85
85
85
86
85
85
85
87
87
89
89
89
89
90
90
90
90
92
93
93
93
94
101
101
103
105
105
105
105
105
106
107
107
107
107
107
107
106
105
110
111
110
110
110
110
111
111
110
110
111
111
113
114
115
116
116
116
116
118
119
119
121
122
122
122
122
126
126
126
125
129
130
129
125
125
126
123
120
115
112
117
119
119
127
133
137
136
137
138
139
140
141
142
145
148
160
162
160
162
163
162
162
163
164
164
165
165
165
165
165
165
165
165
165
166
168
170
172
174
174
174
176
178
182
185
186
187
187
185
185
185
182
184
184
186
186
187
188
189
189
190
192
192
191
191
190
190
190
190
193
193
194
194
194
190
195
195
195
195
194
194
195
196
197
197
198
199
198
197
197
197
197
197
201
203
204
204
203
202
202
203
203
203
203
204
213
213
216
215
215
216
220
220
220
214
212
208
207
213
213
213
219
220
222
221
221
220
220
220
220
220
222
222
221
220
221
216
214
213
215
212
212
211
213
212
212
207
204
205
200
197
195
195
186
181
179
162
162
160
160
158
166
167
168
167
173
176
177
173
172
169
170
169
170
171
169
170
172
175
172
176
173
172
172
165
164
164
165
169
169
169
174
174
173
173
178
177
177
177
178
177
179
178
180
184
184
185
184
183
184
184
187
187
186
187
186
189
188
185
185
185
185
185
186
185
187
187
187
176
176
177
178
179
175
177
184
180
180
184
186
186
187
189
190
189
189
189
189
189
190
190
188
188
188
188
188
192
193
193
194
193
193
193
193
199
199
202
201
203
199
195
197
195
194
194
192
191
193
195
195
196
194
192
192
191
194
193
193
194
194
194
195
195
196
199
200
201
201
201
202
202
202
202
203
207
209
210
210
210
210
211
212
212
213
216
216
216
216
217
217
219
220
219
220
221
223
223
223
225
227
227
224
203
180
174
173
166
163
161
159
158
157
157
163
139
137
138
134
135
136
138
137
137
137
137
137
137
137
139
141
144
143
143
143
143
143
143
143
143
143
143
142
141
140
139
139
138
139
139
139
141
142
143
144
143
143
143
145
146
146
146
146
146
142
141
143
142
141
141
141
141
142
142
141
140
141
140
139
137
135
131
130
129
129
129
129
129
128
128
127
127
127
127
130
129
128
127
127
126
123
126
125
124
126
125
125
125
125
125
124
119
119
119
118
119
121
120
122
123
122
117
112
109
109
109
108
108
109
112
112
116
116
113
113
113
113
112
112
113
111
111
113
112
112
110
105
108
107
107
107
106
106
106
105
105
105
104
100
100
102
99
97
97
97
95
95
93
91
91
92
91
89
89
89
89
90
90
92
91
90
89
89
90
90
90
91
93
94
95
96
96
96
96
96
95
95
99
99
99
99
99
98
97
97
98
97
97
99
98
100
100
105
103
106
110
112
113
112
114
116
117
119
119
120
123
122
119
118
117
117
118
123
125
125
122
120
123
119
126
125
125
126
127
127
127
129
130
130
133
134
133
133
132
132
132
133
133
133
132
136
139
138
138
138
138
138
141
141
143
146
146
146
148
148
152
152
152
152
151
152
152
151
151
153
153
153
153
152
152
152
153
154
155
155
155
155
156
156
156
156
156
155
155
155
155
155
155
155
154
154
154
154
155
157
158
159
159
156
155
154
152
152
152
152
152
155
153
153
153
152
152
153
155
155
156
156
156
155
155
155
155
155
155
155
156
155
154
154
154
154
154
154
154
154
154
154
154
154
154
154
154
157
156
153
153
153
153
153
153
151
146
138
125
109
96
98
106
106
107
108
105
105
104
103
100
100
105
104
106
105
107
109
110
109
107
107
111
111
117
117
117
119
119
118
119
119
119
120
121
118
118
118
121
120
119
119
119
125
125
124
121
119
118
116
116
117
117
119
119
132
134
137
138
136
134
134
135
136
138
138
142
142
142
144
144
144
144
144
145
146
147
147
146
147
147
147
147
147
147
147
147
146
145
145
145
145
146
147
150
149
155
156
157
158
157
157
158
159
160
159
159
160
161
161
165
165
165
165
165
164
164
164
166
166
166
167
169
170
171
168
165
163
163
163
168
168
168
168
168
167
167
167
167
167
167
166
166
164
163
162
162
164
166
152
152
151
151
150
148
150
150
149
151
150
150
157
158
158
158
158
156
157
157
158
156
155
155
155
155
155
155
157
162
159
147
150
143
142
142
140
139
134
137
134
129
129
129
129
129
130
130
131
132
132
129
128
127
130
128
133
130
130
131
131
131
131
133
135
136
136
136
138
139
140
140
141
144
144
144
144
147
147
149
149
149
150
151
150
150
151
152
151
152
153
153
154
155
156
156
161
161
160
160
159
145
137
137
140
134
134
131
132
134
133
135
136
139
139
139
140
146
147
152
153
154
154
157
158
158
159
162
164
164
165
167
176
178
179
179
183
183
183
182
182
183
179
179
179
179
180
181
182
184
185
184
181
181
180
179
176
170
164
164
164
166
166
166
164
167
167
167
167
167
168
168
168
169
169
169
169
169
174
174
174
174
174
175
176
177
177
177
178
179
180
179
181
181
181
181
181
181
182
182
182
182
182
182
179
179
179
180
180
179
179
179
179
179
179
180
181
181
179
182
189
191
192
193
195
202
202
205
205
201
202
196
194
201
202
204
204
204
204
205
210
210
213
212
208
197
197
195
200
208
209
208
212
218
211
195
185
179
176
177
177
182
182
185
182
184
184
186
187
187
187
188
189
189
190
189
191
191
192
194
198
202
210
211
211
215
209
217
235
237
238
240
241
241
242
245
254
254
256
256
256
256
257
264
271
272
276
277
278
278
280
280
282
283
284
288
290
290
295
301
303
310
310
313
315
317
318
319
324
325
326
328
328
329
331
334
337
337
338
340
344
345
346
347
346
345
345
345
344
344
345
345
345
347
347
351
350
350
350
350
350
350
351
351
351
347
341
327
327
328
330
333
331
331
333
334
334
332
331
331
334
337
337
337
338
341
342
343
344
346
346
346
346
345
346
347
348
349
349
349
351
349
349
349
349
348
348
349
347
347
348
349
350
350
350
352
352
353
355
353
353
354
350
346
346
345
344
300
300
293
293
291
262
260
246
244
222
217
217
217
217
217
218
216
203
201
198
199
196
196
196
196
197
190
191
194
198
196
195
196
194
194
194
194
193
193
189
186
186
187
185
164
159
156
159
160
162
162
151
152
154
141
132
121
119
110
111
110
111
112
112
112
111
111
111
111
111
113
112
112
112
111
111
110
111
112
110
112
114
114
115
121
124
125
124
124
124
124
124
126
126
127
127
125
124
122
123
123
125
124
127
126
126
126
126
126
130
133
139
142
142
142
144
147
148
149
153
153
153
154
154
151
151
156
155
159
160
158
151
150
146
146
146
146
148
150
153
152
154
158
160
160
160
160
166
168
169
173
175
178
184
183
189
191
195
198
198
201
202
203
206
211
211
211
211
214
217
213
216
208
208
215
217
223
223
225
225
223
223
220
222
222
228
229
228
228
230
228
229
231
237
239
239
239
243
247
247
247
248
254
261
264
265
266
266
266
268
267
267
268
273
274
274
276
280
281
282
284
288
288
286
286
285
284
285
286
291
299
304
308
308
309
309
308
309
310
316
314
314
315
311
313
316
317
317
318
322
324
323
320
315
314
312
312
313
314
315
316
317
317
320
320
325
327
327
326
326
326
326
326
326
329
329
329
327
326
326
323
323
328
327
327
329
325
328
327
326
317
314
316
317
317
319
319
319
319
318
315
316
317
317
317
315
315
315
317
317
317
317
316
317
317
314
312
312
316
317
322
321
322
323
320
329
325
324
324
325
294
293
289
280
264
246
221
211
213
215
213
213
220
220
218
221
225
225
225
229
228
231
231
228
223
222
223
223
221
221
211
218
218
207
207
193
193
192
193
191
185
179
176
175
167
167
166
167
168
168
168
172
172
174
175
175
174
174
173
173
172
172
172
172
171
172
168
166
168
168
168
168
166
167
167
167
167
167
172
172
174
174
174
174
175
175
175
175
175
175
175
175
175
176
176
174
174
174
174
174
174
174
174
174
174
174
174
174
174
172
172
172
172
172
172
172
172
172
172
173
173
174
173
173
172
172
172
171
170
170
168
168
168
168
168
166
166
165
163
149
146
140
135
121
117
117
110
97
96
82
82
82
82
82
79
77
74
69
68
64
67
64
60
60
60
59
59
61
61
61
61
60
60
60
60
60
60
60
61
61
61
61
61
61
61
62
62
64
63
66
66
66
66
65
66
66
66
66
63
57
40
23
23
22
22
21
21
21
21
21
21
22
22
22
22
22
22
22
22
22
22
22
22
22
22
22
22
22
22
22
22
22
22
22
22
22
22
22
22
22
22
22
22
22
22
22
22
22
22
22
22
22
22
22
23
23
23
23
23
23
23
23
23
23
23
23
23
23
23
23
23
23
23
24
25
25
25
25
25
25
25
26
26
26
26
26
26
26
26
25
24
24
24
24
24
24
24
24
24
24
24
24
24
25
25
25
25
25
25
25
25
25
25
25
18
13
14
14
14
14
14
13
12
12
12
13
13
13
13
13
13
13
13
13
13
13
13
13
13
15
15
15
15
15
15
15
15
15
15
15
15
15
15
15
15
16
15
17
17
17
17
17
17
17
17
19
19
19
19
19
19
21
21
21
21
21
21
20
20
20
20
20
20
20
20
20
20
20
20
20
20
20
20
20
20
20
20
20
20
20
20
20
20
20
20
20
20
20
21
21
20
20
20
20
21
21
21
21
21
21
21
21
21
21
21
21
21
21
22
22
22
22
22
24
24
24
24
24
25
25
25
26
26
26
26
26
26
26
26
26
26
26
26
26
26
26
26
26
27
26
26
26
23
23
22
22
22
18
18
17
17
17
17
16
15
14
15
15
15
15
15
15
15
15
14
14
14
14
14
14
14
14
14
14
14
14
14
14
14
14
14
14
14
14
14
15
15
15
15
15
15
15
15
15
15
15
15
15
15
15
15
15
15
15
15
15
15
14
14
14
14
14
14
14
14
14
14
14
14
13
13
13
13
13
13
13
13
13
13
13
13
13
13
13
13
13
13
13
13
13
13
13
13
13
15
15
15
15
15
15
15
15
14
14
14
14
14
13
12
9
7
7
8
8
8
8
8
8
7
8
9
9
9
9
9
9
9
9
9
9
12
12
12
12
12
12
12
17
19
18
20
19
19
18
18
18
19
19
19
19
19
19
19
20
20
20
20
20
20
20
20
20
20
20
20
20
20
20
20
20
19
19
19
20
21
21
21
21
21
21
22
22
24
24
27
28
29
29
29
28
28
28
28
28
28
28
28
28
28
28
28
29
29
30
30
30
30
30
30
30
30
30
32
32
32
32
32
32
32
32
32
32
32
32
32
32
32
32
32
32
32
32
32
32
32
32
32
32
32
32
32
32
32
32
32
32
32
32
32
31
31
31
31
29
29
29
30
30
28
29
29
29
30
29
29
29
29
29
29
28
29
29
27
26
25
25
25
26
27
27
28
28
26
26
26
26
26
26
25
23
23
23
23
22
22
22
23
23
23
23
23
23
23
23
23
23
23
23
23
23
23
23
23
23
24
24
24
24
24
24
24
24
24
24
24
24
24
25
25
25
25
25
25
25
25
25
25
25
25
25
25
25
25
25
25
25
25
25
25
25
25
25
25
25
24
24
24
23
23
21
21
20
18
18
17
16
12
12
12
11
11
11
11
11
11
11
11
11
11
11
11
11
11
10
10
10
10
10
10
10
9
9
9
9
9
9
9
9
9
10
9
9
9
9
9
8
7
6
6
6
6
6
6
6
6
6
6
6
6
6
6
6
6
6
6
6
6
6
6
6
6
6
4
4
4
4
4
4
4
3
3
3
3
3
3
3
3
2
2
2
2
2
2
2
2
2
2
2
2
2
2
2
2
2
2
2
2
3
3
3
3
3
3
3
3
3
3
3
3
3
3
3
3
3
3
4
4
4
4
4
4
4
4
4
4
4
4
4
4
4
4
4
4
4
4
4
4
4
4
4
4
4
4
4
4
4
4
4
4
4
4
4
4
4
4
4
4
4
4
4
4
4
4
4
4
4
4
4
4
4
4
4
4
4
4
4
4
4
4
4
4
4
5
5
5
5
5
5
5
5
5
5
5
5
5
5
5
5
5
5
5
5
5
5
5
5
5
5
5
5
5
5
5
5
5
4
4
4
4
4
4
4
4
4
4
4
4
4
4
4
4
4
4
4
4
4
4
4
4
4
4
4
4
4
4
4
4
4
4
4
4
4
3
3
3
3
3
2
2
2
2
2
2
2
2
2
1
1
1
1
1
1
1
1
1
1
1
1
2
2
2
2
2
2
2
2
2
2
2
2
2
2
2
2
2
2
2
2
2
2
2
2
2
2
2
2
2
2
2
2
2
2
2
2
2
2
2
1
1
1
1
1
1
1
1
1
1
1
1
1
1
1
1
1
1
1
1
1
1
1
1
1
1
1
1
1
1
1
1
1
1
2
2
2
2
2
2
2
2
2
2
2
1
1
1
1
1
1
1
1
1
1
1
1
1
1
1
1
1
1
1
1
1
1
1
1
2
2
2
2
2
2
2
2
2
2
3
4
4
4
4
4
4
4
4
4
4
4
5
5
5
5
5
5
5
5
5
5
5
5
5
6
6
6
6
6
6
6
6
6
6
6
6
6
6
6
6
6
6
6
6
6
6
6
6
6
6
6
6
6
6
6
6
6
6
6
6
6
6
6
6
6
6
6
6
6
6
6
6
6
6
6
5
5
5
5
5
5
5
5
5
5
5
5
5
5
5
5
5
5
5
5
5
5
5
5
5
5
5
5
5
5
5
5
5
5
5
5
5
5
5
5
5
5
5
5
5
4
4
4
4
4
4
4
3
3
2
2
2
2
2
2
2
2
2
2
2
2
2
2
2
2
2
2
1
1
1
1
1
1
1
1
1
1
1
1
1
1
1
1
1
1
1
1
1
1
1
1
1
1
1
1
1
1
1
1
1
1
1
1
1
2
1
1
1
1
1
1
1
1
1
1
1
1
1
1
1
1
1
2
2
2
2
2
2
2
2
2
2
2
2
2
2
2
2
2
2
2
2
2
2
2
2
2
2
2
2
2
2
3
3
3
3
3
3
3
3
3
3
3
3
3
3
3
3
3
3
4
4
4
4
4
3
3
3
3
3
3
3
3
3
3
3
3
3
3
3
3
3
3
3
3
3
4
4
4
4
4
4
4
4
4
4
4
4
4
4
4
4
4
4
4
4
4
4
4
4
4
4
4
4
4
4
4
4
4
4
4
4
4
4
4
4
4
3
3
3
3
3
3
3
3
3
3
3
3
3
3
3
3
3
3
3
3
3
3
3
3
3
3
3
3
3
3
3
2
2
2
2
2
2
2
2
2
2
2
2
2
2
2
2
2
2
2
2
2
2
2
2
2
2
2
2
2
2
2
2
2
2
2
2
2
2
2
2
2
2
2
2
2
2
1
1
1
1
1
1
1
1
1
1
1
1
1
1
1
1
1
1
1
1
1
1
1
1
1
1
1
1
1
1
1
1
1
1
1
1
1
1
1
1
1
1
1
1
1
1
1
1
1
1
1
1
1
1
1
1
1
1
1
1
1
0
0
0
0
0
0
0
0
0
0
0
0
0
0
0
0
0
0
0
0
0
0
0
0
0
0
0
0
0
0
0
0
0
0
0
0
0
0
0
0
0
0
0
0
0
0
0
0
0
0
0
0
0
0
0
0
0
0
0
0
0
0
0
0
0
0
0
0
0
0
0
0
0
0
0
0
0
0
0
0
0
0
0
0
0
0
0
0
0
0
0
0
0
0
0
0
0
0
0
0
0
0
0
0
0
0
0
0
0
0
0
0
0
0
0
0
0
0
0
0
0
0
0
0
0
0
0
0
0
0
0
0
0
0
0
0
0
0
0
0
0
0
0
0
0
0
0
0
0
0
0
0
0
0
0
0
0
0
0
0
0
0
0
0
0
0
0
0
0
0
0
0
0
0
0
0
0
0
0
0
0
0
0
0
0
0
0
0
0
0
0
1
2
2
2
2
2
2
2
2
2
2
2
2
2
2
2
2
2
2
2
2
2
2
2
2
2
2
2
2
2
2
2
2
2
2
2
2
2
2
2
2
2
2
2
1
1
1
1
1
1
1
1
1
1
1
1
1
1
1
1
1
1
1
1
1
1
1
1
1
1
1
1
1
1
1
1
1
1
1
1
1
1
1
1
1
1
1
1
1
1
1
1
1
1
1
1
1
1
1
1
1
1
1
1
1
1
1
1
1
1
1
1
1
1
1
1
1
1
1
2
2
2
2
3
3
3
3
3
3
3
3
3
3
3
3
3
3
3
3
3
3
3
3
3
3
3
3
3
1
1
1
1
1
1
1
1
1
1
1
1
1
1
1
1
1
1
1
1
1
1
1
1
1
1
1
1
2
2
2
2
2
2
2
2
3
3
3
3
3
3
5
5
5
5
5
5
5
5
5
6
10
10
10
11
11
11
11
11
11
11
11
12
12
12
12
12
12
12
12
12
12
12
12
12
12
13
13
13
13
14
14
15
15
15
15
15
15
17
17
17
17
17
19
19
19
19
19
19
19
19
19
19
19
19
19
19
19
19
20
20
20
20
19
19
19
19
20
22
22
23
23
23
23
23
23
24
24
24
24
24
23
23
23
23
23
23
23
23
23
23
23
23
23
23
23
24
24
24
24
24
24
24
24
24
24
25
26
26
26
26
26
26
28
28
28
27
27
27
27
27
27
27
27
28
28
28
28
29
29
29
29
29
31
31
31
31
31
31
31
30
30
30
30
30
30
30
30
30
30
32
32
31
31
31
30
32
32
31
31
32
32
34
34
35
35
35
36
36
36
36
36
37
35
35
35
33
33
33
33
33
33
33
33
32
33
33
33
33
33
33
33
33
33
33
33
33
32
33
33
33
33
34
34
34
35
35
35
35
35
35
33
33
33
33
33
33
33
33
33
32
31
31
31
31
32
31
30
30
30
30
29
29
29
29
29
29
28
25
25
25
25
24
24
24
24
24
22
22
22
22
22
22
22
22
22
22
20
20
20
20
20
20
20
20
21
21
21
21
21
21
21
21
22
22
22
22
22
21
21
21
20
20
20
20
20
20
20
20
20
17
17
17
18
18
18
18
18
16
15
11
12
13
13
13
13
14
14
14
14
14
14
14
14
14
14
14
14
14
14
14
14
14
14
14
14
14
14
14
14
14
13
13
13
12
11
10
10
10
10
10
10
11
12
12
12
12
12
11
11
11
11
11
11
11
11
11
11
11
11
11
11
11
11
11
11
11
11
11
11
11
11
12
12
12
12
12
12
12
12
12
12
12
13
14
14
14
14
14
14
14
14
13
13
15
15
15
15
16
17
17
17
17
17
17
16
16
16
15
15
15
15
15
15
15
15
15
13
13
13
13
13
13
13
13
13
13
13
13
13
13
13
13
13
14
14
14
14
14
14
14
14
14
13
13
13
13
13
13
13
13
13
13
13
13
13
13
13
13
13
13
14
14
14
14
15
15
15
15
15
15
15
15
15
15
15
15
15
15
16
16
16
16
16
16
16
16
16
16
16
16
16
16
16
16
18
18
17
17
17
17
18
18
18
18
18
18
18
18
19
19
19
19
19
19
19
19
18
18
18
18
17
14
10
10
9
9
9
9
9
9
9
9
9
9
9
9
9
9
9
9
9
10
10
10
10
10
10
10
10
10
10
10
10
10
10
10
10
10
10
10
10
10
10
10
10
10
10
10
10
10
11
11
11
11
11
11
11
11
11
11
11
11
11
11
11
11
11
11
11
11
11
11
11
11
11
11
11
11
11
11
11
11
11
11
11
11
10
10
10
10
10
10
10
9
9
10
10
8
8
8
8
8
8
8
8
8
8
8
8
8
8
8
8
8
8
8
8
9
26
27
27
28
28
31
36
40
41
43
44
53
56
71
73
81
89
93
99
99
105
110
111
113
120
127
127
124
130
137
140
141
142
142
141
142
142
143
144
148
149
149
147
147
147
147
147
147
147
147
147
147
147
148
148
148
149
149
150
150
151
151
152
153
153
152
152
152
155
157
162
163
164
166
167
168
169
171
172
173
175
175
176
176
176
177
177
179
179
180
182
182
183
183
183
183
183
183
188
188
189
187
187
187
187
187
187
190
190
190
190
190
190
190
191
192
193
196
196
197
197
198
200
200
201
203
200
196
187
183
175
174
179
175
175
175
175
176
176
176
176
176
176
176
177
185
186
187
187
185
184
181
180
180
180
180
179
179
179
178
179
178
177
173
171
171
168
166
167
166
167
167
167
166
165
163
163
163
163
163
163
164
159
156
148
142
143
134
136
136
138
138
138
140
141
142
142
141
142
141
143
144
141
142
142
142
141
139
136
131
130
130
130
130
130
132
132
133
133
133
134
133
132
133
133
130
131
131
130
129
127
128
128
124
123
122
122
121
116
115
117
114
111
109
107
108
111
111
111
112
112
112
112
112
114
114
115
115
114
114
115
116
116
129
129
129
130
132
132
133
132
131
130
130
130
127
126
128
138
144
146
156
156
158
158
159
160
161
161
166
165
165
166
166
165
160
154
153
152
151
151
151
154
154
154
157
156
160
162
162
162
162
163
163
172
173
170
170
173
174
174
175
178
178
177
176
176
173
174
173
173
173
173
174
175
176
176
176
176
176
176
175
175
175
175
178
178
178
178
178
179
179
181
183
183
183
182
185
184
181
182
185
187
189
189
189
189
188
188
188
188
188
188
190
189
188
187
186
186
186
186
185
185
187
187
189
189
189
187
184
183
183
183
184
186
189
190
190
191
191
191
191
191
191
192
191
191
192
192
191
190
190
189
189
192
191
190
187
183
180
177
177
173
165
167
158
155
148
145
143
144
145
142
138
136
136
139
137
136
136
136
134
135
134
136
136
140
141
143
141
140
141
147
159
158
158
158
156
157
157
158
159
166
165
164
159
159
159
160
153
152
151
151
154
157
157
160
161
162
163
164
164
164
164
165
165
165
167
167
166
166
169
171
172
172
173
173
173
170
170
171
171
171
171
171
171
171
171
171
171
171
169
169
169
170
169
169
169
164
161
161
161
159
159
159
159
159
159
159
159
159
159
160
160
160
160
160
159
158
158
158
158
158
157
157
157
157
160
160
160
160
160
160
160
160
160
160
161
161
161
164
164
164
164
163
161
162
160
160
157
159
158
157
152
150
150
150
149
151
149
139
137
109
109
109
110
110
104
100
97
97
98
86
82
74
74
74
67
66
67
66
66
63
65
65
64
63
63
65
66
66
66
66
65
65
65
66
67
67
69
69
70
71
71
71
71
71
73
73
74
74
74
74
74
74
75
76
77
78
78
78
79
81
81
87
88
90
90
89
98
98
99
99
100
106
107
107
110
110
117
117
117
119
119
119
118
121
122
122
122
123
119
118
118
118
132
133
132
131
131
130
130
130
130
130
130
132
133
134
134
137
137
137
138
138
141
146
151
157
158
157
159
158
158
161
181
255
261
269
269
269
269
270
270
271
272
272
274
278
280
281
285
286
287
287
292
293
294
297
298
299
299
303
306
306
306
305
306
310
311
313
313
321
325
326
326
328
334
335
335
335
335
339
341
344
351
351
351
351
351
351
352
352
353
353
353
355
355
355
355
354
354
354
354
356
356
356
355
350
347
346
346
346
344
347
348
348
348
346
345
344
344
344
341
341
338
338
338
338
339
339
338
336
338
338
339
336
326
326
325
311
306
303
295
294
269
262
262
264
264
264
262
262
260
259
259
258
258
258
258
257
257
257
257
256
256
256
256
256
256
256
256
255
254
254
254
255
256
258
258
258
258
257
257
256
255
255
254
249
244
243
234
235
230
209
195
139
136
129
128
127
126
126
126
126
126
123
122
122
122
120
101
56
55
53
48
42
42
43
43
43
44
44
45
45
44
44
44
44
44
45
45
43
43
43
43
43
43
43
43
43
42
42
42
42
42
45
45
46
46
46
46
46
46
45
47
45
43
43
44
47
47
45
45
45
45
45
46
47
47
47
47
46
49
50
50
49
48
48
48
48
49
49
55
57
56
57
57
57
57
58
58
58
58
58
58
59
59
58
58
58
59
58
58
58
58
58
58
58
58
58
58
58
55
55
54
55
54
54
55
54
54
54
54
54
55
56
58
58
58
58
58
58
59
59
59
59
59
60
60
61
63
64
64
64
65
66
66
66
66
67
66
68
68
71
71
71
73
73
74
75
73
72
73
72
72
73
74
72
72
73
74
73
73
75
77
79
79
84
84
84
84
84
84
84
85
85
85
87
88
89
92
93
96
97
99
99
101
101
102
103
103
103
103
105
105
106
106
115
114
114
113
113
113
116
116
114
115
117
116
118
115
113
113
113
115
115
123
124
125
125
125
125
125
125
125
125
125
125
125
126
126
126
126
126
126
128
127
127
128
127
128
125
128
129
129
129
131
132
133
133
132
130
129
130
130
130
130
130
130
130
131
131
131
130
129
128
125
125
125
125
128
129
129
130
129
129
129
129
129
133
133
134
131
132
130
130
132
132
132
133
133
133
133
133
133
133
134
134
135
135
133
133
132
132
132
133
132
133
134
137
137
136
135
136
137
137
136
134
133
133
133
133
133
133
134
128
123
121
123
121
120
119
119
118
119
119
118
118
120
118
109
106
97
95
94
95
92
90
90
93
93
92
92
90
90
91
92
92
94
92
92
92
92
92
92
92
92
94
92
90
90
90
90
90
90
90
89
89
89
89
87
87
87
86
85
85
85
85
85
84
85
84
79
73
71
71
71
72
71
70
70
70
70
71
72
72
74
74
74
75
75
75
75
75
75
73
72
73
73
73
73
70
70
70
70
70
69
69
72
73
73
74
74
74
73
73
72
72
74
73
73
73
73
75
76
75
75
73
73
73
73
73
75
75
73
71
69
69
68
67
67
67
66
68
69
69
69
69
69
69
69
69
69
70
69
69
69
68
67
67
67
67
67
68
68
69
69
70
70
70
69
69
68
67
67
68
68
65
65
63
62
62
62
62
62
61
61
61
61
61
64
62
62
61
57
56
56
56
56
56
56
56
56
56
55
55
55
56
56
56
56
53
51
48
45
41
41
42
41
42
42
42
42
43
43
43
43
43
43
43
44
45
45
45
44
43
43
43
43
43
43
42
42
42
43
43
47
48
48
48
47
47
42
41
41
41
41
41
41
42
42
42
42
42
42
41
41
41
41
42
42
43
43
43
42
42
43
43
43
43
43
42
42
43
43
43
41
41
41
41
40
40
40
40
40
40
40
40
40
41
41
41
41
41
41
41
41
42
42
42
42
42
42
42
42
42
42
40
40
39
38
39
39
39
41
40
41
41
41
41
40
41
41
41
42
38
38
39
38
38
38
38
38
40
40
40
40
40
44
44
44
44
44
42
42
42
44
45
46
45
45
45
45
45
45
45
45
45
46
46
45
45
45
43
40
39
39
41
42
42
44
44
44
44
44
43
43
44
43
43
43
44
44
44
47
47
47
47
48
48
48
49
50
52
51
50
50
50
50
51
52
52
53
52
49
49
49
49
49
49
50
50
50
50
49
49
49
50
50
50
50
50
50
50
51
51
51
51
52
51
51
51
51
51
51
52
52
52
52
52
52
52
52
52
52
52
52
52
52
52
52
52
52
52
52
52
52
52
52
52
52
52
52
52
52
51
51
51
50
50
49
47
47
46
46
46
46
45
45
45
45
45
45
46
46
46
46
46
46
48
48
49
49
49
49
49
49
49
49
49
49
50
48
48
48
47
45
46
43
43
43
45
45
49
50
50
50
49
51
51
51
50
49
48
47
45
46
46
46
47
50
50
50
50
48
44
44
46
43
43
42
43
42
42
42
44
45
48
48
50
49
50
50
50
50
50
50
50
50
50
50
46
45
44
44
44
44
44
44
44
44
44
44
45
45
44
45
46
46
47
47
47
49
49
50
50
50
50
50
50
50
50
51
51
51
51
51
51
51
51
51
51
51
52
52
52
52
52
53
53
53
53
54
54
54
55
55
56
56
56
57
57
58
60
60
60
60
59
60
60
60
60
59
59
59
59
59
59
59
59
59
59
59
59
59
59
59
59
59
59
59
59
59
59
59
59
59
59
59
59
60
60
58
58
57
57
57
57
56
56
49
45
36
36
36
34
34
34
34
34
34
34
35
35
35
36
35
35
35
36
36
36
36
36
36
36
36
36
36
36
36
37
35
34
34
33
33
30
27
28
28
28
28
29
29
28
28
27
27
27
27
27
27
27
27
26
26
26
26
26
26
25
25
25
25
24
22
21
20
19
19
19
19
19
19
20
18
17
17
17
15
15
15
15
14
14
14
14
14
13
13
13
13
13
13
13
13
11
11
11
11
11
11
12
12
12
12
11
11
11
11
11
11
11
11
11
11
11
11
11
11
11
11
11
11
11
11
11
11
11
11
11
11
11
11
11
11
12
12
12
12
14
14
14
14
14
14
15
15
15
17
17
17
17
17
17
17
17
17
17
17
17
17
18
18
18
18
19
18
18
18
18
18
17
18
18
18
18
18
19
19
19
19
19
19
19
19
19
19
19
19
19
19
19
18
17
17
17
17
17
15
15
15
15
15
15
15
15
15
15
15
15
15
15
15
16
16
16
16
16
16
16
16
16
16
17
17
18
18
18
18
18
18
18
18
18
18
18
18
18
18
18
19
19
19
19
20
21
21
21
21
22
22
22
22
22
22
23
23
24
26
26
26
26
26
25
25
25
25
25
25
25
25
25
25
25
24
24
24
24
24
24
23
23
23
23
23
23
23
22
22
22
22
22
22
22
22
22
22
21
22
22
23
23
24
24
24
24
24
24
24
24
24
24
24
24
24
24
24
24
23
23
21
22
22
23
23
23
21
21
20
20
20
20
19
19
19
19
19
19
19
19
19
20
20
20
19
19
19
19
19
19
19
19
19
19
19
19
19
19
19
19
18
17
17
16
15
15
15
15
15
15
15
16
17
15
15
14
14
15
15
15
15
15
15
14
13
13
13
13
13
13
13
13
13
13
14
13
13
13
13
13
13
13
13
13
13
13
13
13
13
13
13
13
14
15
15
15
15
16
16
16
16
16
16
16
16
16
16
16
16
16
16
16
16
16
16
16
16
16
16
16
16
16
16
16
16
17
17
17
17
17
17
17
17
17
18
18
18
18
18
18
18
18
18
18
18
18
18
18
18
18
18
18
18
18
18
18
18
18
18
18
18
18
16
16
16
16
15
15
15
15
15
15
15
15
15
15
15
15
15
15
15
15
15
15
15
15
15
15
15
15
15
15
15
15
15
15
15
15
15
15
15
15
15
15
14
14
14
14
14
14
14
14
14
14
14
14
14
14
13
13
13
13
13
13
13
13
14
14
14
14
13
12
12
9
7
7
7
7
7
7
7
7
7
6
6
6
6
5
6
6
6
6
6
6
6
6
7
7
8
8
8
8
8
8
8
8
8
8
8
8
9
9
9
9
9
9
9
9
9
9
9
9
8
8
9
9
9
9
9
9
9
10
9
9
9
11
11
11
11
11
11
11
11
11
12
12
12
12
12
12
12
13
13
13
13
13
13
13
14
14
15
15
15
15
15
15
15
16
16
16
16
16
16
16
17
17
17
16
16
16
16
16
16
16
16
16
16
16
16
16
16
16
16
17
17
17
17
18
18
19
19
19
19
20
20
20
20
20
20
20
21
21
21
21
21
21
22
23
23
23
23
23
23
24
24
24
24
24
24
24
24
24
24
24
24
24
24
24
24
24
24
24
25
25
25
25
25
29
30
36
37
38
40
43
43
44
44
44
43
43
43
44
44
43
43
43
43
43
44
44
44
44
44
44
45
45
45
45
45
45
45
45
45
45
45
44
42
41
36
35
35
35
35
35
35
35
35
35
35
37
37
37
38
38
38
38
38
38
38
38
38
38
38
38
38
38
38
38
38
38
38
38
38
38
38
38
38
38
38
38
38
38
38
38
38
38
38
38
38
38
38
38
38
38
39
39
39
39
39
40
40
40
40
40
40
40
40
39
39
39
31
31
31
30
29
28
27
21
21
21
21
21
21
21
21
21
21
21
22
22
22
21
21
22
22
24
23
23
23
23
23
25
25
27
27
27
27
27
27
27
27
27
27
27
27
27
27
29
31
31
31
30
29
28
26
25
25
26
26
26
26
26
26
26
26
26
26
26
26
27
27
27
27
29
29
29
30
30
30
30
30
31
31
32
32
32
32
33
34
34
34
34
34
34
34
35
35
35
37
38
39
39
39
39
38
38
38
38
38
38
40
39
37
37
37
37
37
39
39
39
39
39
39
39
39
41
40
41
41
41
40
40
40
40
40
40
40
41
40
40
40
40
40
40
40
40
40
40
40
40
40
38
41
40
40
40
41
40
40
40
42
43
45
45
43
43
43
44
44
45
47
47
48
50
50
50
50
49
49
49
49
47
47
49
47
49
47
48
48
48
48
48
48
49
49
48
48
48
49
48
48
48
48
48
48
48
48
48
49
51
51
50
50
50
50
50
51
51
51
51
51
49
49
49
49
49
50
50
50
50
50
51
51
51
51
51
51
51
51
51
51
51
51
51
51
51
52
52
52
52
52
52
52
52
52
52
52
54
54
54
55
55
56
56
56
57
57
57
57
57
57
57
57
57
58
58
58
58
58
58
58
58
58
58
58
58
58
58
58
57
57
58
58
58
57
58
57
57
56
54
48
48
47
46
46
46
46
42
42
42
42
42
42
43
43
43
43
43
43
40
39
37
36
36
36
36
36
36
36
36
36
37
37
37
37
36
36
36
33
33
33
33
32
32
32
32
32
32
33
33
33
34
33
33
33
33
34
34
34
33
33
34
34
34
35
35
35
35
35
35
35
36
36
36
36
36
36
35
35
33
33
33
33
34
34
34
34
35
35
35
35
35
35
35
35
35
35
34
34
34
33
33
33
32
32
32
32
32
32
33
33
33
33
33
33
33
33
33
33
33
32
27
26
21
21
22
22
22
22
21
20
21
20
19
18
18
18
18
18
18
18
18
18
18
18
18
19
20
21
21
21
21
21
21
21
21
22
22
21
21
21
21
22
23
23
23
23
23
23
23
23
23
23
23
23
23
23
23
23
23
23
23
23
23
23
23
23
23
23
23
23
23
23
23
23
22
22
22
22
22
22
22
21
21
20
20
20
18
17
17
17
17
17
16
16
17
16
15
15
15
15
17
16
16
17
17
17
15
16
16
16
16
15
15
15
15
17
17
17
16
16
16
16
16
16
16
16
16
17
17
17
17
17
17
17
17
18
18
20
20
22
22
22
22
22
22
22
22
22
22
22
22
22
22
22
22
23
23
23
23
23
23
23
23
23
23
24
24
24
25
25
25
25
25
25
25
25
25
25
28
28
28
28
28
29
30
30
30
30
31
31
31
31
31
31
31
30
30
30
30
31
33
33
31
31
31
32
32
32
32
32
32
32
33
33
33
33
33
33
33
32
32
32
32
32
30
30
30
30
30
29
29
29
29
30
30
31
31
32
31
30
30
29
29
29
29
29
30
30
30
30
31
30
29
29
29
28
28
29
29
29
29
29
29
28
28
28
28
28
28
28
29
29
29
29
29
29
29
29
29
29
29
29
29
29
29
29
29
29
30
30
30
30
30
29
29
29
29
29
29
29
29
29
28
27
27
27
27
27
27
27
27
27
27
27
27
26
26
26
26
26
25
25
24
23
23
23
23
23
23
23
23
23
23
23
24
24
24
24
24
23
23
23
23
23
23
23
23
23
23
23
23
23
23
23
23
23
23
23
23
23
23
22
22
21
21
21
21
22
21
20
20
17
17
17
17
17
17
17
16
15
13
13
12
12
12
12
12
12
12
12
12
12
12
12
12
11
11
11
11
11
11
11
10
10
10
10
10
10
10
10
10
10
9
9
9
9
8
8
8
8
8
8
8
8
8
8
8
8
8
6
6
5
5
5
5
5
5
5
5
5
5
5
5
5
5
5
5
5
5
5
5
5
5
5
5
5
5
5
5
5
5
5
5
5
5
5
5
5
5
6
6
6
7
7
7
7
7
7
7
7
7
7
7
7
7
7
7
7
7
7
7
7
7
7
7
7
7
7
7
7
8
8
8
8
8
9
9
9
9
9
9
9
9
9
9
9
9
9
8
7
7
7
7
7
7
7
7
7
7
7
7
7
7
7
7
7
7
7
7
7
7
7
7
6
6
6
6
6
6
6
6
6
6
6
6
6
6
6
6
6
6
6
6
6
6
6
6
6
6
6
7
7
7
7
7
7
7
7
7
7
7
8
8
8
8
8
8
8
8
8
8
9
9
9
9
9
9
9
9
7
6
6
6
6
6
6
6
6
6
6
6
6
7
7
7
7
7
7
7
7
7
7
7
7
7
7
7
7
7
7
7
7
7
7
7
7
7
7
7
7
7
7
7
7
7
7
7
7
7
7
7
6
6
6
6
6
6
6
6
6
6
6
6
6
6
6
6
6
6
6
6
6
6
6
6
6
6
6
6
6
6
6
6
6
4
4
4
4
4
4
4
4
4
4
4
4
4
4
4
4
4
4
4
4
4
4
4
4
4
4
4
3
1
1
1
1
1
1
1
1
0
0
0
0
0
0
0
0
0
0
0
0
0
0
0
0
0
0
0
0
0
0
0
0
0
0
0
0
0
0
0
0
0
0
0
0
0
0
0
0
0
0
0
1
1
2
2
2
1
1
1
1
1
1
1
1
1
1
1
1
1
1
1
1
1
2
2
2
2
2
2
2
2
2
2
2
2
3
3
3
3
3
3
3
3
3
3
3
3
3
3
4
4
4
4
4
4
4
4
5
5
5
5
5
5
5
5
5
5
6
6
6
6
6
6
7
7
7
7
7
7
7
7
7
7
7
7
7
7
7
7
7
7
7
7
9
9
9
9
9
9
9
11
11
11
11
11
11
11
13
13
13
14
15
15
15
15
15
15
15
15
15
15
15
15
15
15
15
15
15
15
15
15
15
15
15
15
15
15
15
15
15
15
15
15
15
15
14
14
14
14
14
14
14
14
15
15
15
15
15
15
15
15
15
15
15
16
16
16
16
16
16
16
16
16
16
16
16
16
16
16
16
16
16
16
16
16
16
16
16
16
16
16
16
16
16
16
16
16
16
16
16
16
16
16
16
16
16
16
16
16
16
16
15
15
15
15
15
15
16
15
14
14
15
14
13
13
12
12
12
11
11
12
11
7
6
6
7
7
6
6
6
7
7
7
7
7
7
7
7
7
7
7
7
7
7
7
7
7
7
7
7
7
7
7
7
7
7
7
7
7
7
7
7
7
7
7
7
7
7
7
7
7
7
7
7
7
7
7
7
7
7
7
7
7
7
7
7
6
6
6
7
7
7
7
7
7
7
7
7
7
7
7
7
7
7
7
7
7
7
7
7
7
7
7
7
7
7
7
7
7
7
7
7
7
7
7
7
7
7
7
7
7
7
7
7
7
7
8
8
8
8
8
8
8
8
8
6
6
6
5
4
4
4
4
4
4
4
4
4
4
4
4
4
4
4
4
4
4
4
4
4
4
4
4
4
4
4
4
4
4
4
4
4
4
4
4
4
4
4
4
4
4
4
4
5
5
5
5
5
5
5
5
5
5
5
5
5
5
5
5
5
5
5
5
5
5
5
5
5
5
5
5
5
5
4
4
3
3
3
3
3
3
3
3
3
3
3
2
2
2
2
2
2
2
2
2
2
2
2
2
2
2
2
2
2
2
2
2
2
2
2
2
2
2
2
2
2
2
2
2
2
1
1
1
1
1
0
0
0
0
0
0
0
0
0
0
0
0
0
0
0
0
0
0
0
0
0
0
0
0
0
0
0
0
0
0
0
0
0
0
0
0
0
0
0
0
0
0
0
0
0
0
0
0
0
0
0
0
0
0
0
0
0
0
0
0
0
0
0
0
0
0
0
0
0
0
0
0
0
0
0
0
0
0
0
0
0
0
0
0
0
0
0
0
0
0
0
0
0
0
0
0
0
0
0
0
0
0
0
0
0
0
0
0
0
0
0
0
0
0
0
0
0
0
0
0
0
0
0
0
0
0
0
0
0
0
0
0
0
0
0
0
0
0
0
0
0
0
0
0
0
1
1
1
1
1
1
1
1
1
1
1
1
1
1
1
1
1
1
1
1
1
1
1
1
1
1
1
1
1
1
1
1
1
1
1
1
1
1
1
1
1
1
1
2
2
2
2
2
2
2
2
2
2
2
2
2
2
2
2
2
2
2
2
2
2
2
2
2
2
2
2
2
2
2
2
2
2
2
2
2
2
2
2
2
2
2
2
2
2
2
2
2
2
2
2
2
2
2
2
2
2
2
2
2
2
2
2
2
2
2
2
2
2
2
2
2
2
2
2
2
2
2
2
2
2
2
2
2
2
2
2
2
2
2
2
2
2
2
2
2
2
2
2
2
2
2
2
2
2
2
2
2
2
2
2
2
2
3
3
3
3
3
3
3
3
3
3
3
3
3
3
3
3
4
4
4
3
3
3
3
4
4
4
4
4
4
4
4
4
4
4
4
4
4
4
4
4
4
4
4
4
4
4
4
4
4
4
4
4
4
4
5
5
5
5
5
5
5
5
5
5
5
5
5
5
5
5
5
5
5
5
5
4
4
4
5
5
5
5
5
5
5
5
5
5
5
5
5
5
5
5
4
4
4
4
4
4
4
4
4
4
4
4
4
4
4
4
4
4
4
4
4
4
4
4
4
4
4
4
4
4
4
4
4
4
4
4
4
4
4
4
4
4
4
4
4
4
4
4
4
4
4
4
4
4
4
4
4
4
4
4
4
4
4
4
4
4
4
4
4
4
4
4
4
4
4
4
4
4
4
4
4
4
4
4
4
4
4
4
4
4
4
4
4
4
4
4
4
4
4
4
4
4
4
4
4
4
5
5
5
5
5
5
5
5
5
5
5
5
5
5
5
5
5
5
5
5
5
5
5
5
5
5
5
5
5
5
5
5
5
5
5
5
5
5
5
5
5
5
5
5
5
5
4
4
4
4
4
3
3
3
3
3
3
3
3
3
2
2
2
2
2
2
2
2
2
2
2
2
2
2
2
2
2
2
2
2
2
2
2
2
2
2
2
2
2
2
2
1
1
1
1
0
0
0
0
0
0
0
0
0
0
0
0
0
0
0
0
0
0
0
0
0
0
0
0
0
0
0
0
0
0
0
0
0
0
0
0
0
0
1
1
1
1
1
1
1
1
2
2
2
2
2
2
2
2
2
2
3
3
3
3
3
3
3
3
3
3
3
3
3
3
3
3
3
3
3
3
3
3
3
3
3
3
3
3
3
4
4
4
4
4
4
4
4
4
4
4
4
4
4
4
4
4
4
4
4
4
4
4
4
4
4
4
4
4
4
4
4
4
4
4
4
4
4
4
4
4
4
4
4
4
4
4
4
4
4
4
4
4
4
4
4
4
4
4
4
4
4
4
4
4
4
4
4
4
4
4
4
4
4
4
4
4
4
4
4
4
4
4
3
3
3
3
3
3
3
4
4
4
4
4
4
4
4
4
4
4
4
4
4
4
4
4
4
4
4
3
3
3
3
3
3
3
3
3
3
3
3
2
2
2
2
2
2
2
2
1
1
1
1
1
1
0
0
0
0
0
0
0
0
0
0
0
0
0
0
1
1
1
1
1
1
1
1
1
2
2
2
2
2
2
2
2
2
2
2
2
3
3
3
3
3
3
3
3
3
3
3
3
3
3
3
3
3
3
3
3
3
3
3
3
3
3
3
3
3
3
3
3
3
3
3
3
3
3
3
3
3
3
3
3
3
3
3
3
3
3
3
3
3
3
3
3
3
3
3
3
3
3
3
3
3
3
3
3
3
3
4
4
4
4
4
4
4
4
4
4
4
4
4
4
4
4
4
4
4
4
4
4
4
4
4
4
4
4
4
4
4
4
4
4
4
4
4
4
4
4
4
4
4
4
4
4
4
4
4
4
4
4
4
4
4
4
4
4
4
4
4
4
4
4
4
4
4
4
4
4
4
4
3
3
3
3
3
3
3
3
4
4
4
4
4
4
4
4
4
4
4
4
4
4
4
4
4
4
4
4
4
4
4
4
4
4
4
4
4
4
4
4
4
4
4
3
3
3
3
3
3
3
3
3
3
3
2
2
2
2
2
2
2
2
2
2
2
2
1
1
1
1
1
1
1
1
1
1
1
1
1
1
1
1
1
0
0
0
0
0
0
0
0
0
0
0
0
0
0
0
0
0
0
0
0
0
0
0
0
0
0
0
0
0
0
0
0
0
0
0
0
0
0
0
0
0
0
0
0
0
0
0
0
0
0
0
0
0
0
0
0
0
0
0
0
0
0
0
0
0
0
0
0
0
0
0
0
0
0
0
0
0
0
0
0
0
0
0
0
0
0
0
0
0
0
0
0
0
0
0
0
0
0
0
0
0
0
0
0
0
0
0
0
0
0
0
0
0
0
0
0
0
0
0
0
0
0
0
0
0
0
0
0
0
0
0
0
0
0
0
0
0
0
0
0
0
0
0
0
0
0
0
0
0
0
0
0
0
0
0
0
0
0
0
0
0
0
0
0
0
0
0
0
0
0
0
0
0
0
0
0
0
0
0
0
0
0
0
0
0
0
0
0
0
0
0
0
0
0
0
0
0
0
0
0
0
0
0
0
0
0
0
0
0
0
0
0
0
0
0
0
0
0
0
0
0
0
0
0
0
0
0
0
0
0
0
0
0
0
0
0
0
0
0
0
0
0
0
0
0
0
1
1
1
1
1
1
1
1
1
1
1
1
1
1
1
1
1
1
1
1
1
1
1
1
1
1
1
1
1
1
1
1
1
1
1
1
1
1
1
1
1
1
1
1
1
1
1
1
1
1
1
1
1
1
1
1
1
1
1
1
1
1
1
1
1
1
1
1
1
1
1
1
1
1
1
1
1
1
1
1
1
1
1
1
1
1
1
1
1
1
1
1
1
1
1
1
1
1
1
1
1
1
1
1
1
1
1
1
1
0
0
0
0
0
0
0
0
0
0
0
0
0
0
0
0
0
0
0
0
0
0
0
0
0
0
0
0
0
0
0
0
0
0
0
0
0
0
0
0
0
0
0
0
0
0
0
0
0
0
0
0
0
0
0
0
0
0
0
0
0
0
0
0
0
0
0
0
0
0
0
0
0
0
0
0
0
0
0
0
0
0
0
0
0
0
0
0
0
0
0
0
0
0
0
0
0
0
0
0
0
0
0
0
0
0
0
0
0
0
0
0
0
0
0
0
0
0
0
0
0
0
0
0
0
0
0
0
0
0
0
0
0
0
0
0
0
0
0
0
0
0
0
0
0
0
0
0
0
0
0
0
0
0
0
0
0
0
0
0
0
0
0
0
0
0
0
0
0
0
0
0
0
0
0
0
0
0
0
0
0
0
0
0
0
0
0
0
0
0
0
0
0
0
0
0
0
0
0
0
0
0
0
0
0
0
0
0
0
0
0
0
0
0
1
1
1
1
1
1
1
1
1
1
1
1
1
1
1
1
1
1
1
1
1
1
1
1
1
0
0
0
0
0
0
0
0
0
0
0
0
0
0
0
0
0
0
0
0
0
0
0
0
0
0
0
0
0
0
0
0
0
0
0
0
0
0
0
0
0
0
0
0
0
0
0
0
0
0
0
0
0
0
0
0
0
0
0
0
0
0
0
0
0
0
0
0
0
0
0
0
0
0
0
0
0
0
0
0
0
0
0
0
0
0
0
0
0
0
0
0
0
0
0
0
0
0
0
0
0
0
0
0
0
0
0
0
0
0
0
0
0
0
0
0
0
0
0
0
0
0
0
0
0
0
0
0
0
0
0
0
0
0
0
0
0
0
0
0
0
0
0
0
0
0
0
0
0
0
0
0
0
0
0
0
0
0
0
0
0
0
0
0
0
0
0
0
0
0
0
0
0
0
0
0
0
0
0
0
0
0
0
0
0
0
0
0
0
0
0
0
0
0
0
0
0
0
0
0
0
0
0
0
0
0
0
0
0
0
0
0
0
1
1
2
2
2
2
2
2
2
2
2
2
2
2
2
2
2
2
2
2
2
2
2
2
2
2
2
2
2
2
2
3
3
3
3
3
3
3
3
3
3
3
3
3
3
3
3
4
4
4
4
4
4
4
4
4
4
4
4
4
4
4
4
4
4
4
4
4
4
4
4
4
4
4
4
4
4
4
4
4
4
5
5
5
5
5
5
5
5
5
5
5
5
5
5
5
6
6
6
6
6
6
6
6
6
6
7
7
7
7
7
7
7
6
6
6
6
6
6
6
6
6
6
6
6
6
6
6
6
6
5
5
5
5
5
5
5
5
5
5
5
5
5
5
5
5
5
6
6
6
6
6
6
7
7
7
7
7
7
7
9
9
9
9
12
56
62
62
62
63
64
67
76
77
81
83
92
92
96
98
98
99
100
100
100
100
101
102
102
103
103
109
109
112
113
113
115
115
115
118
122
122
123
123
129
132
132
136
141
148
148
153
154
156
156
161
161
161
161
163
168
169
169
172
173
173
174
178
179
180
183
183
183
183
184
184
186
189
189
193
193
198
201
201
201
202
202
202
201
207
208
208
218
219
222
221
228
233
233
233
234
234
235
235
236
236
238
238
238
239
239
241
245
248
251
253
256
258
258
260
260
267
268
271
276
277
281
281
283
284
284
284
285
286
286
286
288
290
290
291
291
291
290
295
299
299
304
305
305
306
305
304
303
303
298
281
265
265
265
271
271
272
273
272
272
270
270
278
280
281
286
286
287
290
291
293
292
292
298
300
299
302
301
300
304
304
299
299
303
302
301
311
311
311
311
311
311
317
318
319
322
322
322
322
321
323
324
324
324
324
327
328
328
328
327
329
329
331
336
339
339
339
335
334
334
334
337
338
336
328
314
313
312
286
285
282
281
283
282
286
287
286
286
279
279
277
277
274
242
237
236
238
239
243
244
244
244
240
240
240
240
241
242
243
243
242
242
244
246
246
246
246
243
243
243
247
247
250
250
250
251
250
252
254
254
254
252
254
254
250
248
239
223
211
209
206
202
205
205
201
199
190
189
188
186
188
185
185
185
186
186
186
186
186
186
188
188
188
187
192
192
194
194
192
192
195
198
199
199
200
195
191
192
184
184
187
187
187
185
185
184
183
182
178
182
182
175
171
168
166
163
159
158
160
162
156
158
157
157
157
159
161
161
162
162
159
158
156
158
158
158
158
159
158
158
158
158
155
155
154
154
154
154
153
153
152
152
151
152
151
151
151
151
151
152
150
151
151
152
150
147
146
144
143
142
140
140
140
138
134
132
129
125
125
127
127
127
128
128
127
126
118
112
107
106
103
102
101
101
103
103
103
104
104
104
104
104
104
104
104
104
104
102
102
102
102
102
102
102
101
97
95
95
95
95
94
94
94
94
94
94
93
90
90
90
90
88
88
86
86
85
73
70
68
66
66
65
65
60
60
59
59
59
59
59
59
59
58
58
57
57
57
57
57
57
57
57
57
57
57
54
53
53
52
50
46
42
40
38
36
36
35
33
33
31
20
19
15
15
15
15
15
15
15
14
11
9
7
6
6
6
6
4
4
1
1
1
0
0
0
0
0
0
0
0
0
0
0
0
0
0
0
0
0
0
0
0
0
0
0
0
0
0
0
0
0
0
0
0
0
0
0
0
1
1
1
1
1
1
1
1
1
1
1
1
1
1
1
1
1
1
1
1
1
1
1
1
1
1
1
1
1
1
1
1
1
1
3
3
3
3
3
3
3
3
3
3
3
3
3
3
3
3
3
3
3
3
3
3
3
3
3
3
3
3
4
4
4
4
4
4
4
4
4
4
4
4
4
4
4
4
4
4
4
4
4
4
4
4
4
4
4
4
4
4
4
4
4
4
4
4
4
4
4
4
3
3
3
3
3
3
3
3
3
3
3
3
3
3
4
4
4
4
4
4
4
4
4
4
4
4
4
4
4
4
4
4
4
4
4
4
4
4
4
4
3
3
3
3
3
3
3
3
3
3
3
3
3
3
3
3
3
3
2
2
2
1
1
1
1
1
1
1
1
1
1
1
1
1
1
1
1
1
1
1
1
1
1
1
1
1
1
1
1
1
1
1
1
1
1
1
1
0
0
0
0
0
0
0
0
0
0
0
0
0
0
0
0
0
0
0
0
0
0
0
0
0
0
0
0
0
0
0
0
0
0
0
0
0
0
0
0
0
1
2
2
2
2
2
2
2
2
2
1
1
1
1
1
1
1
1
1
1
1
1
1
1
1
1
1
1
1
1
1
2
2
2
2
2
2
2
2
2
2
2
2
2
3
3
3
3
3
3
3
3
3
3
3
3
3
3
3
3
3
3
3
3
3
3
3
3
3
3
3
3
3
3
3
3
3
3
3
3
3
3
3
3
3
3
3
3
3
3
3
3
3
3
3
3
3
3
4
4
4
4
5
5
5
5
5
5
5
5
5
5
5
5
5
5
5
5
5
5
5
5
5
8
8
8
9
9
9
10
12
12
12
12
12
12
13
13
13
13
13
13
13
13
14
18
18
18
18
18
18
18
18
18
18
18
17
17
17
17
17
17
17
17
17
17
17
17
17
17
18
18
18
18
18
19
17
17
17
17
17
17
18
19
20
20
20
20
20
20
20
21
21
21
21
21
21
21
21
21
21
21
21
21
21
21
21
21
21
21
21
21
21
21
21
21
21
21
21
21
21
21
21
21
21
21
21
21
21
21
21
21
21
21
21
21
21
21
21
21
21
21
21
21
21
21
21
21
21
21
21
21
21
22
22
22
22
22
22
23
23
23
23
23
23
23
23
23
23
23
23
23
23
23
23
23
24
24
24
24
24
20
20
20
20
20
18
18
16
16
16
15
15
15
15
15
12
12
12
12
12
12
12
12
13
13
13
13
13
13
13
13
13
13
13
12
12
12
11
11
11
11
11
11
10
10
10
10
9
9
9
9
9
9
8
8
8
8
8
7
7
7
7
7
7
5
5
5
5
5
5
5
5
5
5
5
5
5
4
4
4
4
4
4
4
4
4
4
4
4
5
5
5
5
5
5
5
5
5
5
5
5
5
5
5
5
5
5
5
5
5
5
5
6
5
5
5
5
5
5
5
5
5
4
4
4
4
4
3
3
3
2
2
2
2
2
1
1
2
2
2
2
2
2
2
2
2
2
2
3
3
3
3
3
3
3
3
3
3
3
3
3
3
3
3
3
3
3
3
4
4
4
4
5
5
5
5
5
5
5
5
5
5
5
5
5
5
5
5
5
5
5
5
5
5
5
5
5
6
6
6
6
6
6
7
7
7
7
7
7
7
7
8
8
9
9
9
9
9
10
10
10
10
10
10
9
9
9
9
9
9
9
9
8
8
8
8
8
8
8
8
8
8
8
8
8
8
8
8
8
7
7
7
7
7
7
7
7
7
7
7
7
7
7
7
7
7
7
7
8
8
8
8
8
8
8
8
8
8
9
9
9
9
9
9
9
9
9
10
10
10
10
10
10
11
11
11
11
11
11
11
11
11
11
11
11
11
11
11
11
11
11
11
11
11
11
11
11
11
11
11
11
11
11
11
11
9
9
9
8
8
8
8
6
6
6
6
6
6
6
6
6
6
6
6
6
6
6
6
6
6
6
6
6
6
6
6
6
5
5
5
5
5
5
5
5
5
5
5
5
5
5
5
5
5
5
5
5
5
5
5
5
5
5
5
5
5
5
5
5
5
5
5
5
5
5
5
5
5
5
5
4
4
4
4
4
4
4
4
4
4
4
4
4
4
4
4
4
4
4
4
4
4
4
4
4
4
4
4
4
4
4
4
4
4
4
3
3
3
2
2
2
2
2
2
1
1
1
1
0
0
0
0
0
0
0
0
0
0
0
0
0
0
0
0
0
0
0
0
0
0
0
0
0
0
0
0
0
0
0
0
0
0
0
0
0
0
0
0
0
0
0
0
0
0
0
0
0
0
0
0
0
0
0
0
0
0
0
0
0
0
0
0
0
0
0
0
2
2
2
2
2
2
2
2
2
2
2
2
2
2
2
2
2
2
2
2
2
2
2
2
2
2
2
2
2
2
2
2
2
2
2
2
2
2
3
3
3
3
3
3
3
3
3
3
3
3
3
3
3
3
3
3
3
3
3
3
3
3
3
3
3
3
3
3
3
3
3
3
3
3
3
3
3
3
3
3
3
3
3
3
3
3
3
3
3
3
3
3
3
3
3
3
3
3
3
3
3
3
3
3
3
3
3
3
3
3
3
3
3
3
3
3
3
3
3
3
3
3
3
3
3
3
3
3
3
3
2
2
2
2
2
2
2
2
2
0
0
0
0
0
0
0
0
0
0
0
0
0
0
0
0
0
0
0
0
0
0
0
0
0
0
0
0
0
0
0
0
0
0
0
0
0
0
0
0
0
0
0
0
0
0
0
0
0
0
0
0
0
0
0
0
0
0
0
0
0
0
0
0
0
0
0
0
0
0
0
0
0
0
0
0
0
0
0
0
0
0
0
0
0
0
0
0
0
0
0
0
0
0
0
0
0
0
0
0
0
0
0
0
0
0
0
0
0
0
0
0
0
0
0
0
0
0
0
0
0
0
0
0
0
0
0
0
0
0
0
0
0
0
0
0
0
0
0
0
0
0
0
0
0
0
0
0
0
0
0
1
1
1
1
1
1
1
1
1
1
1
1
1
1
1
1
1
1
1
1
1
1
1
1
1
1
1
1
1
1
1
1
1
1
1
1
1
1
1
1
1
1
1
1
1
1
1
1
1
1
1
1
1
1
1
1
1
1
1
1
2
2
2
2
2
2
2
2
2
2
2
2
2
2
2
2
3
3
3
3
3
3
3
3
3
3
3
3
3
3
3
3
3
3
3
3
3
3
3
3
3
3
2
2
2
2
2
2
2
2
2
2
2
2
1
1
1
1
1
1
1
1
1
1
1
1
1
1
1
1
1
1
1
1
1
1
1
1
1
1
1
1
1
1
1
1
1
1
1
1
1
1
1
1
1
1
1
1
1
1
1
1
1
1
1
1
1
1
1
1
1
1
1
1
1
1
1
1
1
1
1
1
1
1
1
1
1
1
1
1
1
1
1
1
1
1
1
1
1
1
1
1
1
1
1
1
1
1
1
1
1
1
1
1
1
1
1
1
1
1
1
1
1
1
1
1
1
1
1
1
1
1
1
1
1
1
1
1
1
1
1
1
1
1
1
1
1
0
0
0
0
0
0
0
0
0
0
0
0
0
0
0
0
0
0
0
0
0
0
0
0
0
0
0
0
0
0
0
0
0
0
0
0
0
0
0
0
0
0
0
0
0
0
0
0
0
0
0
0
0
0
0
0
0
0
0
0
0
0
0
0
0
0
0
0
0
0
0
0
0
0
1
1
1
1
1
1
1
1
1
1
1
1
0
0
0
0
0
0
0
0
0
0
0
0
0
0
0
0
0
0
0
0
0
1
1
1
1
1
1
1
1
1
1
1
1
1
1
1
1
1
1
1
1
1
1
1
1
1
1
1
1
1
1
1
1
1
1
1
1
1
1
1
1
1
1
1
1
1
1
1
1
1
1
1
1
1
1
1
1
1
1
1
1
1
1
1
1
1
1
1
1
1
1
1
1
1
1
1
1
1
1
1
1
1
1
1
1
1
1
1
1
1
1
1
0
0
0
0
0
0
0
0
0
0
0
0
0
0
0
0
0
0
0
0
0
0
0
0
0
0
0
0
0
0
0
0
0
0
0
0
0
0
0
0
0
0
0
0
0
0
0
0
0
0
0
0
0
0
0
0
0
0
0
1
1
2
2
2
1
1
1
1
1
1
1
1
1
1
1
1
1
1
1
1
1
1
1
1
1
1
1
1
1
1
1
1
1
1
1
1
1
1
1
1
1
1
1
1
1
1
1
1
2
2
2
2
2
2
2
2
2
2
2
2
2
2
2
2
2
2
2
2
2
2
2
2
2
2
2
2
2
2
2
2
2
2
2
2
2
2
2
2
2
2
2
2
2
2
2
2
2
2
2
2
2
2
2
2
2
2
2
2
2
2
2
2
2
2
2
2
2
2
2
2
2
2
2
2
2
2
2
2
2
2
1
1
1
1
1
1
1
1
1
1
1
1
1
1
1
1
1
1
1
1
1
1
1
1
1
1
1
1
1
1
1
1
1
1
1
1
1
2
2
2
2
2
2
2
2
2
2
2
2
2
2
2
2
2
2
2
2
2
2
2
2
2
2
2
2
2
2
2
2
2
2
2
2
2
2
2
2
2
2
2
2
2
2
2
2
2
2
2
2
2
2
2
2
2
2
2
2
2
2
2
2
2
2
2
1
1
1
1
1
1
1
1
1
1
1
1
1
1
1
1
1
1
1
1
1
1
1
1
1
1
1
1
1
1
1
1
1
1
1
1
1
1
1
1
1
1
1
1
1
1
1
1
1
1
1
1
1
1
1
1
1
1
1
1
1
1
1
1
1
1
1
1
0
0
0
0
0
0
0
0
0
0
0
0
0
0
0
0
0
0
0
0
0
0
0
0
0
0
0
0
0
0
0
0
0
0
0
0
0
0
0
0
0
0
0
0
0
0
0
0
0
0
0
0
0
0
0
0
0
0
0
0
0
0
0
0
0
0
0
0
0
0
0
0
0
0
0
0
0
0
0
0
0
0
0
0
0
0
0
0
0
0
0
0
0
0
0
0
0
0
0
0
0
0
0
0
0
0
0
0
0
0
0
0
0
0
0
0
0
0
0
0
0
0
0
0
0
0
0
0
0
0
0
0
0
0
0
0
0
0
0
0
0
0
0
0
0
0
0
0
0
0
0
0
0
0
0
0
0
0
0
0
0
0
0
0
0
0
0
0
0
0
0
0
0
0
0
0
0
0
0
0
0
0
0
0
0
0
0
0
0
0
0
0
0
0
0
0
0
0
0
0
0
0
0
0
0
0
0
0
0
0
0
0
0
0
0
0
0
0
0
0
0
0
0
0
0
0
0
0
0
0
0
0
0
0
0
0
0
0
0
0
0
0
0
0
0
0
0
0
0
0
0
0
0
0
0
0
0
0
0
0
0
0
0
0
0
0
0
0
0
0
0
0
0
0
0
0
0
0
0
0
0
0
0
0
0
0
0
0
0
0
0
0
0
0
0
0
0
0
0
0
0
0
0
0
0
0
0
0
0
0
0
0
0
0
0
0
0
0
0
0
0
0
0
0
0
0
0
0
0
0
0
0
0
0
0
0
0
0
0
0
0
0
0
0
0
0
0
0
0
0
0
0
0
0
0
0
0
0
0
0
0
0
0
0
0
0
0
0
0
0
0
0
0
0
0
0
0
0
0
0
0
0
0
0
0
0
0
0
0
0
0
0
0
0
0
0
0
0
0
0
0
0
0
0
0
0
0
0
0
0
0
0
0
0
0
0
0
0
0
0
0
0
0
0
0
0
0
0
0
0
0
0
0
0
0
0
0
0
0
0
0
0
0
0
0
0
0
0
0
0
0
0
0
0
0
0
0
0
0
0
0
0
0
0
0
0
0
0
0
0
0
0
0
0
0
0
0
0
0
0
0
0
0
0
0
0
0
0
0
0
0
0
0
0
0
0
0
0
0
0
0
0
0
0
0
0
0
0
0
0
0
0
0
0
0
0
0
0
0
0
0
0
0
0
0
0
0
0
0
0
0
0
0
0
0
0
0
0
0
0
0
0
0
0
0
0
0
0
0
0
0
0
0
0
0
0
0
0
0
0
0
0
0
0
0
0
0
0
0
0
0
0
0
0
0
0
0
0
0
0
0
0
0
0
0
0
0
0
0
0
0
0
0
0
0
0
0
0
0
0
0
0
0
0
0
0
0
0
0
0
0
0
0
0
0
0
0
0
0
0
0
0
0
0
0
0
0
0
0
0
0
0
0
0
0
0
0
0
0
0
0
0
0
0
0
0
0
0
0
0
0
0
0
0
0
1
1
1
1
1
1
1
1
1
1
1
1
1
1
1
1
1
1
1
1
1
1
1
1
1
1
1
1
1
1
1
1
1
1
1
1
1
1
1
1
1
1
1
1
1
1
1
1
1
1
1
1
1
1
1
1
0
0
0
0
0
0
0
0
0
0
0
0
0
0
0
0
0
0
0
0
0
0
0
0
0
0
0
0
0
0
0
0
0
0
0
0
0
0
0
0
0
0
0
0
0
0
0
0
0
0
0
0
0
0
0
0
0
0
0
0
0
0
0
0
0
0
0
0
0
0
1
1
1
2
2
2
2
2
1
1
1
1
1
1
1
1
1
1
1
1
1
1
2
2
2
5
5
5
5
6
6
6
6
6
6
6
6
6
6
6
6
7
7
7
7
7
9
9
9
9
9
9
9
9
9
9
9
9
9
9
9
9
9
9
9
9
9
9
9
9
9
9
9
9
9
9
9
9
9
9
9
9
9
9
9
9
9
9
9
9
9
9
9
9
9
9
9
9
9
9
9
9
9
9
9
9
9
9
9
9
9
9
9
9
9
9
9
9
9
9
9
9
9
9
9
9
9
9
9
9
9
9
9
9
9
9
9
9
9
9
9
9
9
9
9
9
9
8
8
6
5
5
4
4
4
4
4
4
4
4
4
4
4
4
4
4
4
4
4
4
4
4
3
3
3
3
3
3
3
3
2
2
2
2
2
2
2
2
2
2
2
2
2
2
2
2
2
2
2
2
2
2
2
2
2
2
2
2
2
2
2
2
2
2
2
1
1
1
1
1
1
1
1
1
1
1
1
1
1
1
1
1
1
1
1
1
1
1
1
1
1
1
1
1
1
1
1
1
1
1
1
1
1
1
1
1
1
1
1
1
1
1
1
1
1
1
1
1
1
1
1
1
0
0
0
0
0
0
0
0
0
0
0
0
0
0
0
0
0
0
0
0
0
0
0
0
0
0
0
0
0
0
0
0
0
0
0
0
0
0
0
0
0
0
0
0
0
0
0
0
0
0
0
0
0
0
0
0
0
0
0
0
0
0
0
0
0
0
0
0
0
0
0
0
0
0
0
0
0
0
0
0
0
0
0
0
0
0
0
0
0
0
0
0
0
0
0
0
0
0
0
0
0
0
0
0
0
0
0
0
0
0
0
0
0
0
0
0
0
0
1
1
1
1
1
1
1
1
1
1
1
1
1
1
1
1
1
1
1
1
1
1
1
1
1
1
1
1
1
1
1
1
1
1
1
1
1
1
1
1
1
1
1
1
1
1
1
1
1
1
0
0
0
0
0
0
0
0
0
0
0
0
0
0
0
0
0
0
0
0
0
0
0
0
0
0
0
0
0
0
0
0
0
0
0
0
0
0
0
1
1
1
1
1
1
1
1
1
1
1
1
1
1
1
1
1
1
1
1
1
1
1
1
1
1
1
1
1
1
1
1
1
2
2
2
2
2
3
3
3
3
3
3
3
3
3
3
3
3
3
3
3
3
3
3
3
3
3
3
3
3
3
3
3
3
3
3
3
3
3
3
3
3
3
3
3
3
3
3
3
3
3
3
2
2
2
2
2
2
2
2
2
2
2
2
2
2
2
2
2
2
2
2
2
2
2
2
2
2
2
2
2
2
2
2
2
2
2
3
3
3
3
3
3
3
3
3
3
3
3
3
3
3
3
3
3
3
3
3
3
3
3
3
3
3
3
3
2
2
2
2
2
2
2
2
2
2
2
2
2
2
2
3
3
3
3
3
3
3
3
3
4
4
4
4
4
4
4
4
4
4
4
4
4
4
4
3
3
3
3
3
3
2
2
2
2
2
2
2
3
3
3
3
3
3
3
3
3
3
3
3
3
3
3
3
3
3
3
3
3
3
3
3
3
3
3
3
3
3
3
3
3
3
3
3
3
3
3
3
3
3
3
3
3
3
3
3
3
3
3
3
3
3
3
3
3
3
3
3
3
3
3
2
2
2
2
2
2
2
2
2
2
7
7
7
7
7
9
9
9
9
9
9
9
9
12
12
12
12
12
12
12
12
12
12
12
12
11
11
11
11
11
11
11
11
12
12
12
12
13
13
13
13
13
13
13
13
13
13
13
13
13
13
13
13
13
12
12
12
12
12
12
12
12
12
12
12
12
12
12
12
12
12
12
12
12
12
12
12
12
12
12
12
12
12
12
12
12
12
12
12
12
12
12
12
12
12
12
12
12
12
12
12
12
12
12
12
12
13
13
13
13
13
13
13
13
13
13
13
13
13
13
13
13
13
13
13
13
13
13
13
13
13
12
10
9
9
7
7
7
8
8
8
8
8
8
8
7
6
5
4
4
4
4
4
4
3
3
3
3
3
3
3
3
3
3
3
3
3
2
3
3
3
3
3
3
3
3
3
3
3
3
3
2
2
2
2
2
2
2
2
2
2
2
2
2
2
2
2
2
2
2
2
2
2
2
2
2
2
2
2
2
2
2
2
2
2
2
2
2
2
2
2
2
2
2
2
2
2
2
2
2
2
2
2
2
2
2
2
2
2
2
2
2
2
2
2
2
2
1
1
1
1
1
1
1
1
1
1
1
1
1
1
1
1
1
1
1
1
1
1
1
1
0
0
0
0
0
0
0
0
0
0
0
0
0
0
0
0
0
0
0
0
0
0
0
0
0
0
0
0
0
0
0
0
0
0
0
0
0
0
0
0
0
0
0
0
0
0
0
0
0
0
0
0
0
0
0
0
0
0
0
0
0
0
0
1
1
2
3
3
3
3
3
3
3
3
3
3
3
3
3
3
3
3
3
3
3
3
3
3
3
3
3
3
4
4
4
4
4
4
4
4
4
4
4
4
4
4
4
4
5
5
5
5
5
5
5
5
5
5
6
6
6
6
6
6
6
6
6
6
6
6
6
6
6
6
6
6
6
6
6
6
6
6
6
6
6
6
6
6
6
6
6
6
6
6
7
7
7
7
7
7
7
7
7
7
8
8
8
8
8
8
8
8
8
8
8
8
8
8
8
8
8
8
8
8
8
8
8
8
8
8
8
8
8
8
8
8
8
8
8
9
9
9
9
9
9
9
9
9
9
9
8
8
7
7
7
7
7
7
7
7
7
7
7
7
7
7
7
7
7
7
7
7
7
6
6
6
6
5
5
5
5
5
5
5
4
3
3
3
3
3
3
3
3
3
3
4
4
4
4
4
4
4
4
4
4
4
4
4
4
4
4
4
4
4
4
4
4
4
4
4
4
4
4
4
4
4
4
4
4
4
4
4
4
4
4
4
4
4
4
4
4
4
4
4
4
4
4
4
4
4
4
4
4
4
4
4
4
4
4
4
4
4
4
4
4
4
4
4
4
4
4
4
4
4
4
4
4
4
4
2
2
2
2
2
2
3
3
3
3
3
3
3
4
4
4
4
4
4
4
4
4
4
4
4
4
4
4
4
4
4
4
4
4
4
4
4
4
4
4
5
5
5
5
5
5
5
5
5
5
5
5
5
5
5
5
5
5
5
5
5
5
5
5
5
5
5
5
5
5
5
5
5
5
5
5
5
5
5
5
5
5
6
6
6
6
6
5
5
5
5
5
5
6
6
6
6
5
5
7
7
7
7
7
7
7
7
7
7
7
7
7
8
8
8
8
8
8
8
8
8
8
8
7
8
9
9
9
9
9
9
9
9
10
10
10
10
10
10
10
10
10
10
10
10
10
10
10
10
11
11
11
11
12
12
12
12
12
12
12
12
12
12
13
13
13
12
12
12
12
12
12
12
12
12
12
12
12
12
12
12
12
12
12
12
12
12
12
12
12
12
12
12
12
12
12
12
12
12
12
12
12
12
12
12
12
12
12
12
13
13
13
13
13
13
13
13
13
13
13
13
13
13
13
13
13
13
13
13
12
12
12
12
12
12
12
12
12
12
12
11
11
11
11
11
11
11
11
11
11
11
11
11
11
11
11
11
11
11
11
11
11
11
11
11
11
11
11
11
11
11
11
11
11
11
11
11
11
11
11
11
11
11
11
11
11
11
11
11
11
10
10
10
10
8
8
6
4
4
4
4
4
4
4
4
4
4
3
3
3
3
2
2
2
2
2
2
2
2
2
2
1
1
1
1
1
1
1
1
1
1
1
1
1
1
1
1
1
1
1
1
1
1
1
1
1
1
1
1
1
1
1
1
1
1
1
1
1
1
1
1
1
1
1
1
1
1
1
1
1
1
1
2
2
2
2
2
2
2
2
2
2
2
2
2
2
2
2
2
2
2
2
2
2
2
2
2
2
2
2
2
2
2
2
2
1
1
1
1
1
1
1
1
1
1
1
1
1
1
1
1
1
1
1
1
1
1
1
1
1
1
1
1
1
1
1
1
1
1
1
1
1
1
1
1
1
1
1
1
1
1
1
1
1
1
1
1
1
1
1
1
1
1
1
1
1
1
1
1
1
1
1
1
1
1
1
1
1
1
1
1
1
1
1
1
1
0
0
0
0
0
0
0
0
0
0
0
0
0
0
0
0
0
0
0
0
0
0
0
0
0
0
0
0
0
0
0
0
0
0
0
0
0
0
0
0
0
0
0
0
0
0
0
0
0
0
0
0
0
0
0
0
0
0
0
0
0
0
0
0
0
0
0
0
0
0
0
0
0
0
0
0
0
0
0
0
0
0
0
0
0
0
0
0
0
0
0
0
0
0
0
0
0
0
0
0
0
0
0
0
0
0
0
0
0
0
0
0
0
0
0
0
0
0
0
0
0
0
0
0
0
0
0
0
0
0
0
0
0
0
0
0
0
0
0
0
0
0
0
0
0
0
0
0
0
0
0
0
0
0
0
0
0
0
0
0
0
0
0
0
0
0
0
0
0
0
0
0
0
0
0
0
0
0
0
0
0
0
0
0
0
0
0
0
0
0
0
0
0
0
0
0
0
0
0
0
0
0
0
0
0
0
0
0
0
0
0
0
0
0
0
0
0
0
0
0
0
0
0
0
0
0
0
0
0
0
0
0
0
0
0
0
0
0
0
0
0
0
0
0
0
0
0
0
0
0
0
0
0
0
0
0
0
0
0
0
0
0
0
0
0
0
0
0
0
0
0
0
0
0
0
0
0
0
0
0
0
0
0
0
0
0
0
0
0
0
0
0
0
0
0
0
0
0
0
0
0
0
0
0
0
0
0
0
0
0
0
0
0
0
0
0
0
0
0
0
0
1
1
1
1
1
1
1
1
1
1
1
1
1
1
1
1
1
1
1
1
1
1
1
1
1
1
2
2
2
2
2
2
2
2
2
2
2
2
2
2
2
2
2
2
2
2
2
2
2
2
2
2
2
2
2
2
2
2
2
2
2
2
2
2
1
1
1
1
1
1
1
1
1
1
1
1
1
1
1
1
1
1
1
1
1
1
1
1
1
1
1
1
1
1
1
1
1
1
1
1
1
1
1
1
1
1
1
1
1
1
1
1
1
1
1
1
1
1
1
1
1
1
1
1
1
1
1
1
1
1
1
1
1
1
1
1
1
1
1
0
0
0
0
0
0
0
0
0
0
0
0
0
0
0
0
0
0
0
0
0
0
0
0
0
0
0
0
0
0
0
0
0
0
0
0
0
0
0
0
0
0
0
0
0
0
0
0
0
0
0
0
0
0
0
0
0
0
0
0
0
0
0
0
0
0
0
0
0
0
0
0
0
0
0
0
0
0
0
0
0
0
0
0
0
0
0
0
0
0
0
0
0
0
0
0
0
0
0
0
0
0
0
0
0
0
0
0
0
0
0
0
0
0
0
0
0
0
0
0
0
0
0
0
0
0
0
0
0
0
0
0
0
0
0
0
0
0
0
0
0
0
0
0
0
0
0
0
0
0
0
0
0
0
0
0
0
0
0
0
0
0
0
0
0
0
0
0
0
0
0
0
0
0
0
0
0
0
0
0
0
0
0
0
0
0
0
0
0
0
0
0
0
0
0
0
0
0
0
0
0
0
0
0
0
0
0
0
0
0
0
0
0
0
0
0
0
0
0
0
0
0
0
0
0
0
0
0
0
0
0
0
0
0
0
0
0
0
0
0
0
0
0
0
0
0
0
0
0
0
0
0
0
0
0
0
0
0
0
0
0
0
0
0
0
0
0
0
0
0
0
0
0
0
0
0
0
0
0
0
0
0
0
0
0
0
0
0
0
0
0
0
0
0
0
0
0
0
0
0
0
0
0
0
0
0
0
0
0
0
0
0
0
0
0
0
0
0
0
0
0
0
0
0
0
0
0
0
0
0
1
1
1
1
1
1
1
1
1
1
1
1
1
1
1
1
1
1
1
1
1
1
1
1
1
1
1
1
1
1
1
1
1
1
1
1
1
1
1
1
1
1
1
1
1
1
1
1
1
1
1
1
1
1
1
1
1
1
1
1
1
1
1
1
1
1
1
1
1
1
1
1
1
1
1
1
1
1
1
1
1
1
1
1
1
1
1
1
1
1
1
1
1
1
1
1
1
1
1
1
1
1
1
1
1
1
1
1
1
1
1
1
1
1
1
1
1
1
1
1
1
1
1
1
1
1
1
1
1
1
1
1
1
1
1
1
1
1
1
1
1
1
1
1
1
1
1
1
1
1
1
1
1
1
1
0
0
0
0
0
0
0
0
0
0
0
0
0
0
0
0
0
0
0
0
0
0
0
0
0
0
0
0
0
0
0
0
0
0
0
0
0
0
0
0
0
0
0
0
0
0
0
0
0
0
0
0
0
0
0
0
0
0
0
0
0
0
0
0
0
0
0
0
0
0
0
0
0
0
0
0
0
0
0
0
0
0
0
0
0
0
0
0
0
0
0
0
0
0
0
0
0
0
0
0
0
0
0
0
0
0
0
0
0
0
0
0
0
0
0
0
0
0
0
0
0
0
0
0
0
0
0
0
0
0
0
0
0
0
0
0
0
0
0
0
0
0
0
0
0
0
0
0
0
0
0
0
0
0
0
0
0
0
0
0
0
0
0
0
0
0
0
0
0
0
0
0
0
0
0
0
0
0
0
0
0
0
0
0
0
0
0
0
0
0
0
0
0
0
0
0
0
0
0
0
0
0
0
0
0
0
0
0
0
0
0
0
0
0
0
0
0
0
0
0
0
0
0
0
0
0
0
0
0
0
0
0
0
0
0
0
0
0
0
0
0
0
0
0
0
0
0
0
0
0
0
0
0
0
0
0
0
0
0
0
0
0
0
0
0
0
0
0
0
0
0
0
0
0
0
0
0
0
0
0
0
0
0
0
0
0
0
0
0
0
0
0
0
0
0
0
0
0
0
0
0
0
0
0
0
0
0
0
0
0
0
0
0
0
0
0
0
0
0
0
0
0
0
0
0
0
0
0
0
0
0
0
0
0
0
0
0
0
0
0
0
0
0
0
0
0
0
0
0
0
0
0
0
0
0
0
0
0
0
0
0
0
0
0
0
0
0
0
0
0
0
0
0
0
0
0
0
0
0
0
0
0
0
0
0
0
0
0
0
0
0
0
0
0
0
0
0
0
0
0
0
0
0
0
0
0
0
0
0
0
0
0
0
0
0
0
0
0
0
0
0
0
0
0
0
0
0
0
0
0
0
0
0
0
0
0
0
0
0
0
0
0
0
0
0
0
0
0
0
0
0
0
0
0
0
0
0
0
0
0
0
0
0
0
0
0
0
0
0
0
0
0
0
0
0
0
0
0
0
0
0
0
0
0
0
0
0
0
0
0
0
0
0
0
0
0
0
0
0
0
0
0
0
0
0
0
0
0
0
0
0
0
0
0
0
0
0
0
0
0
0
0
0
0
0
0
0
0
0
0
0
0
0
0
0
0
0
0
0
0
0
0
0
0
0
0
0
0
0
0
0
0
0
0
0
0
0
0
0
0
0
0
0
0
0
0
0
0
0
0
0
0
0
0
0
0
0
0
0
0
0
0
0
0
0
0
0
0
0
0
0
0
0
0
0
0
0
0
0
0
0
0
0
0
0
0
0
0
0
0
0
0
0
0
0
0
0
0
0
0
0
0
0
0
0
0
0
0
0
0
0
0
0
0
0
0
0
0
0
0
0
0
0
0
0
0
0
0
0
0
0
0
0
0
0
0
0
0
0
0
0
0
0
0
0
0
0
0
0
0
0
0
0
0
0
0
0
0
0
0
0
0
0
0
0
0
0
0
0
0
0
0
0
0
0
0
0
0
0
0
0
0
0
0
0
0
0
0
0
0
0
0
0
0
0
0
0
0
0
0
0
0
0
0
0
0
0
0
0
0
0
0
0
0
0
0
0
0
0
0
0
0
0
0
0
0
0
0
0
0
0
0
0
0
0
0
0
0
0
0
0
0
0
0
0
0
0
0
0
0
0
0
0
0
0
0
0
0
0
0
0
0
0
0
0
0
0
0
0
0
0
0
0
0
0
0
0
0
0
0
0
0
0
0
0
0
0
0
0
0
0
0
0
0
0
0
0
0
0
0
0
0
0
0
0
0
0
0
0
0
0
0
0
0
0
0
0
0
0
0
0
0
0
0
0
0
0
0
0
0
0
0
0
0
0
0
0
0
0
0
0
0
0
0
0
0
0
0
0
0
0
0
0
0
0
0
0
0
0
0
0
0
0
0
0
0
0
0
0
0
0
0
0
0
0
0
0
0
0
0
0
0
0
0
0
0
0
0
0
0
0
0
0
0
0
0
0
0
0
0
0
0
0
0
0
0
0
0
0
0
0
0
0
0
0
0
0
0
0
0
0
0
0
0
0
0
0
0
0
0
0
0
0
0
0
0
0
0
0
0
0
0
0
0
0
0
0
0
0
0
0
0
0
0
0
0
0
0
0
0
0
0
0
0
0
0
0
0
0
0
0
0
0
0
0
0
0
0
0
0
0
0
0
0
0
0
0
0
0
0
0
0
0
0
0
0
0
0
0
0
0
0
0
0
0
0
0
0
0
0
0
0
0
0
0
0
0
0
0
0
0
0
0
0
0
0
0
0
0
0
0
0
0
0
0
0
0
0
0
0
0
0
0
0
0
0
0
0
0
0
0
0
0
0
0
0
0
0
0
0
0
0
0
0
0
0
0
0
0
0
0
0
0
0
0
0
0
0
0
0
0
0
0
0
0
0
0
0
0
0
0
0
0
0
0
0
0
0
0
0
0
0
0
0
0
0
0
0
0
0
0
0
0
0
0
0
0
0
0
0
0
0
0
0
0
0
0
0
0
0
0
0
0
0
0
0
0
0
0
0
0
0
0
0
0
0
0
0
0
0
0
0
0
0
0
0
0
0
0
0
0
0
0
0
0
0
0
0
0
0
0
0
0
0
0
0
0
0
0
0
0
0
0
0
0
0
0
0
0
0
0
0
0
0
0
0
0
0
0
0
0
0
0
0
0
0
0
0
0
0
0
0
0
0
0
0
0
0
0
0
0
0
0
0
0
0
0
0
0
0
0
0
0
0
0
0
0
0
0
0
0
0
0
0
0
0
0
0
0
0
0
0
0
0
0
0
0
0
0
0
0
0
0
0
0
0
0
0
0
0
0
0
0
0
0
0
0
0
0
0
0
0
0
0
0
0
0
0
0
0
0
0
0
0
0
0
0
0
0
0
0
0
0
0
0
0
0
0
0
0
0
0
0
0
0
0
0
0
0
0
0
0
0
0
0
0
0
0
0
0
0
0
0
0
0
0
0
0
0
0
0
0
0
0
0
0
0
0
0
0
0
0
0
0
0
0
0
0
0
0
0
0
0
0
0
0
0
1
1
1
1
1
1
1
1
1
1
1
1
1
1
1
1
1
1
1
1
1
1
1
1
1
1
1
1
1
1
1
1
1
1
1
1
1
1
1
1
1
1
1
1
2
2
2
2
2
2
2
2
2
2
2
2
2
2
2
2
2
2
3
3
3
3
3
3
3
3
3
3
3
3
3
3
3
3
3
3
3
3
3
3
3
3
3
3
3
3
3
3
3
3
3
3
3
3
3
3
3
3
3
3
3
3
3
3
3
3
3
3
3
3
3
3
3
3
3
3
3
3
3
3
3
3
3
3
3
3
3
3
3
3
3
3
3
3
3
3
3
3
3
3
3
3
3
3
3
3
3
3
3
3
3
3
3
3
3
3
3
3
3
3
3
3
3
3
3
3
3
3
3
3
3
3
3
3
3
3
3
3
3
2
2
2
2
2
2
1
0
0
0
0
0
0
0
0
0
0
0
0
0
0
0
0
0
0
0
0
0
0
0
0
0
1
1
1
1
1
1
1
1
1
1
1
1
1
1
1
1
1
1
1
1
1
1
1
1
1
1
1
1
1
1
1
1
1
1
1
1
1
1
1
1
1
1
1
1
1
1
1
1
1
1
1
1
1
1
1
1
1
1
0
0
0
0
0
0
0
0
0
0
0
0
0
0
0
0
0
0
0
0
0
0
0
0
0
0
0
0
0
0
0
0
0
0
0
0
0
0
0
0
0
0
0
0
0
0
0
0
0
0
0
0
0
0
0
0
0
0
0
0
0
0
0
0
0
0
0
0
0
0
0
0
0
0
0
0
0
0
0
0
0
0
0
0
0
0
0
0
0
0
0
0
0
0
0
0
0
0
0
0
0
0
0
0
0
0
0
0
0
0
0
0
0
0
0
0
0
0
0
0
0
0
0
0
0
0
0
0
0
0
0
0
0
0
0
0
0
0
0
0
0
0
0
0
0
0
0
0
0
0
0
0
0
0
0
0
0
0
0
0
0
0
0
0
0
0
0
0
0
0
0
0
0
0
0
0
0
0
0
0
0
0
0
0
0
0
0
0
0
0
0
0
0
0
0
0
0
0
0
0
1
1
1
1
1
1
1
1
1
1
1
1
1
1
1
1
1
1
1
1
1
1
1
1
1
1
1
1
1
1
1
1
1
1
1
1
1
1
1
1
1
1
1
1
1
1
1
1
2
2
2
2
2
3
3
3
3
3
3
3
3
3
3
3
3
3
3
3
3
3
3
3
3
3
3
3
3
3
3
3
3
3
3
3
3
3
3
3
3
3
3
3
3
3
3
3
3
3
3
3
3
3
3
3
3
3
3
3
3
3
3
3
3
3
3
3
3
3
3
3
3
3
3
3
3
3
4
4
4
4
4
4
4
4
4
4
4
4
4
4
4
4
4
4
4
4
3
3
3
3
3
3
3
4
4
4
4
4
4
4
4
4
4
4
4
4
4
4
4
4
4
4
4
4
4
4
5
5
5
5
5
5
5
5
5
5
5
6
6
6
6
6
6
6
6
6
6
6
6
6
6
6
6
6
6
6
6
6
6
6
6
6
6
6
6
6
6
6
6
6
6
6
6
6
6
6
6
6
6
5
5
5
5
5
5
5
5
5
5
5
5
5
5
5
4
4
4
4
4
5
5
5
5
5
5
5
5
5
5
5
5
5
5
5
5
5
5
5
5
5
5
4
4
4
4
4
4
4
4
4
4
4
4
4
4
4
4
4
4
4
4
4
4
5
5
5
5
5
5
5
5
5
5
5
5
5
5
5
5
5
5
5
5
5
5
5
5
5
5
5
5
5
5
5
5
5
5
5
5
4
4
4
4
4
4
4
4
4
4
4
4
4
4
3
3
3
3
3
3
3
3
4
4
4
4
4
4
4
4
4
4
4
4
4
4
3
3
3
3
3
3
3
3
3
3
3
3
3
3
3
3
3
3
3
3
3
3
3
3
3
3
3
3
3
3
3
3
3
3
3
3
3
3
2
2
2
2
2
1
1
1
1
1
1
1
1
1
1
1
1
1
1
1
1
0
0
0
0
0
0
0
0
0
0
0
0
0
0
0
0
0
0
0
0
0
0
0
0
0
0
0
0
0
0
0
0
0
0
0
0
0
0
0
0
1
1
1
1
1
1
1
1
1
1
1
1
1
1
1
1
1
1
1
2
2
2
2
1
1
1
1
1
1
1
1
1
1
1
1
1
1
1
1
1
1
1
1
1
1
1
1
1
1
1
1
1
1
1
1
1
1
1
1
1
2
2
2
2
2
2
2
2
2
2
2
2
2
2
2
2
2
2
2
2
2
2
2
2
2
2
2
2
2
2
2
2
2
2
2
2
2
2
2
2
2
2
2
2
2
2
2
2
2
2
2
2
2
2
2
2
2
2
2
2
2
2
2
2
2
2
2
2
2
2
2
2
2
2
2
2
2
2
2
2
2
2
2
2
2
2
2
2
2
2
2
2
2
2
2
2
2
2
2
2
2
2
2
2
2
2
2
2
2
2
2
2
2
2
2
2
2
1
1
1
1
1
1
1
1
1
1
1
1
1
1
1
1
1
1
1
1
1
1
1
1
1
1
1
1
1
1
1
1
1
1
1
1
1
1
0
0
0
0
0
0
0
0
0
0
0
0
0
0
0
0
0
0
0
0
0
0
0
0
0
0
0
0
0
0
0
0
0
0
0
0
0
0
0
0
0
0
0
0
0
0
0
0
0
0
0
0
0
0
0
0
0
0
0
0
0
0
0
0
0
0
0
0
0
0
0
0
0
0
0
0
0
0
0
0
0
0
0
0
0
0
0
0
0
0
0
0
0
0
0
0
0
0
0
0
0
0
0
0
0
0
0
0
0
0
0
0
0
0
0
0
0
0
0
0
0
0
0
0
0
0
0
0
0
0
0
0
0
0
0
0
0
0
0
0
0
0
0
0
0
0
0
0
0
0
0
0
0
0
0
0
0
0
0
0
0
0
0
0
0
0
0
0
0
0
0
0
0
0
0
0
0
0
0
0
0
0
0
0
0
0
0
0
0
0
0
0
0
0
0
0
0
0
0
0
0
0
0
0
0
0
0
0
0
0
0
0
0
0
0
0
0
0
0
0
0
0
0
0
0
0
0
0
1
1
1
1
1
1
1
1
1
1
1
1
1
1
1
1
1
1
1
1
1
1
1
1
1
1
1
1
1
1
1
1
1
1
1
1
1
1
1
1
1
1
1
1
1
1
1
1
1
1
1
1
1
1
1
1
1
1
1
1
1
1
1
1
1
1
1
1
1
1
1
1
1
1
1
1
1
0
0
0
0
0
0
0
0
0
0
0
0
0
0
0
0
0
0
0
0
0
0
0
0
0
0
0
0
0
0
0
0
0
0
0
0
0
0
0
0
0
0
0
0
0
0
0
0
0
0
0
0
0
0
0
0
0
0
0
0
0
0
0
0
0
0
0
0
0
0
0
0
0
0
0
0
0
0
0
0
0
0
0
0
0
0
0
0
0
0
0
0
0
0
0
0
0
0
0
0
0
0
0
0
0
0
0
0
0
0
0
0
0
0
0
0
0
0
0
0
0
0
0
0
0
0
0
0
0
0
0
0
0
0
0
0
0
0
0
0
0
0
0
0
0
0
0
0
0
0
0
0
0
0
0
0
0
0
0
0
0
0
0
0
0
0
0
0
0
0
0
0
0
0
0
0
0
0
0
0
0
0
0
0
0
0
0
0
0
0
0
0
0
0
0
0
0
0
0
0
0
0
0
0
0
0
0
0
0
0
0
0
0
0
0
0
0
0
0
0
0
0
0
0
0
0
0
0
0
0
0
0
0
0
0
0
0
0
0
0
0
0
0
0
0
0
0
0
0
0
0
0
0
0
0
0
0
0
0
0
0
0
0
0
0
0
0
0
0
0
0
0
0
0
0
0
0
0
0
0
0
0
0
0
0
0
0
0
0
0
0
0
0
0
0
0
0
0
0
0
0
0
0
0
0
0
0
0
0
0
0
0
0
0
0
0
0
0
0
0
0
0
0
0
0
0
0
0
0
0
0
0
0
0
0
0
0
0
0
0
0
0
0
0
0
0
0
0
0
0
0
0
0
0
0
0
0
0
0
0
0
0
0
0
0
0
0
0
0
0
0
0
0
0
0
0
0
0
0
0
0
0
0
0
0
0
0
0
0
0
0
0
0
0
0
0
0
0
0
0
0
0
0
0
0
0
0
0
0
0
0
0
0
0
0
0
0
0
0
0
0
0
0
0
0
0
0
0
0
0
0
0
0
0
0
0
0
0
0
0
0
0
0
0
0
0
0
0
0
0
0
0
0
0
0
0
0
0
0
0
0
0
0
0
0
0
0
0
0
0
0
0
0
0
0
0
0
0
0
0
0
0
0
0
0
0
0
0
1
1
1
1
1
1
1
1
1
1
2
2
2
3
3
3
3
3
3
3
3
3
3
3
3
3
3
3
3
3
3
3
3
3
4
4
4
4
4
4
4
4
4
4
4
4
4
4
4
4
4
4
4
4
4
4
4
4
4
4
4
4
4
4
4
4
4
4
4
4
4
4
4
4
4
4
4
4
4
4
4
4
4
4
4
4
4
4
4
5
5
5
5
5
5
5
5
5
5
5
5
6
6
6
6
6
6
6
6
6
6
6
6
6
6
6
6
6
6
6
6
6
6
6
6
6
6
6
6
6
6
6
6
6
6
6
6
6
6
5
5
5
5
5
5
5
5
5
5
5
5
4
4
4
4
3
3
3
3
3
3
3
3
3
3
3
2
2
2
2
2
2
2
2
2
2
2
2
2
2
1
1
1
1
1
1
1
1
1
1
1
1
1
1
1
1
1
1
1
1
1
1
1
1
1
1
1
1
1
1
1
1
1
1
1
1
1
1
1
1
1
1
1
0
0
0
0
0
0
0
0
0
0
0
0
0
0
0
0
0
0
0
0
0
0
0
0
0
0
0
0
0
0
0
0
0
0
0
0
0
0
0
0
0
0
0
0
0
0
0
0
0
0
0
0
0
0
0
0
0
0
0
0
0
0
0
0
0
0
0
0
0
0
0
0
0
0
0
0
0
0
0
0
0
0
0
0
0
0
0
0
0
0
0
0
0
0
0
0
0
0
0
0
0
0
0
0
0
0
0
0
0
0
0
0
0
0
0
0
0
0
0
0
0
0
0
0
0
0
0
0
0
0
0
0
0
0
0
0
0
0
0
0
0
0
0
0
0
0
0
1
1
1
1
1
1
1
1
1
1
1
1
1
1
1
1
1
1
1
1
1
1
1
1
1
1
1
1
1
1
1
1
1
1
1
1
1
1
1
1
1
1
1
1
1
1
1
1
1
1
1
1
1
1
1
1
1
1
1
1
1
1
1
1
1
1
1
1
1
1
1
1
1
1
1
1
1
1
1
1
1
1
1
1
1
1
1
1
1
1
1
1
1
1
1
1
1
1
1
1
1
1
1
1
1
1
1
1
1
1
1
1
1
1
1
1
1
1
1
1
1
1
1
1
1
1
1
1
1
1
1
1
1
1
1
1
1
1
1
0
0
0
0
0
0
0
0
0
0
0
0
0
0
0
0
0
0
0
0
0
0
0
0
0
0
0
0
0
0
0
0
0
0
0
0
0
0
0
0
0
0
0
0
0
0
0
0
0
0
0
0
0
0
0
0
0
0
0
0
0
0
0
0
0
0
0
0
0
0
0
0
0
0
0
0
0
0
0
0
0
0
0
0
0
0
0
0
0
0
0
0
0
0
0
0
0
0
0
0
0
0
0
0
0
0
0
0
0
0
0
0
0
0
0
0
0
0
0
0
0
0
0
0
0
0
0
0
0
0
0
0
0
0
0
0
0
0
0
0
0
0
0
0
0
0
0
0
0
0
0
0
0
0
0
0
0
0
0
0
0
0
0
1
1
1
1
1
1
1
1
1
1
1
1
1
1
1
1
1
1
1
1
1
1
1
1
1
2
2
2
2
2
2
2
2
2
2
2
2
2
2
2
2
2
2
2
2
2
2
2
2
2
2
2
2
2
2
2
2
2
2
2
2
2
2
2
2
2
2
2
2
2
2
2
2
2
2
2
2
2
2
2
2
2
2
2
2
2
2
2
2
2
2
2
2
2
2
2
2
2
2
2
2
2
2
2
2
2
2
2
2
2
2
2
2
2
2
2
2
2
2
2
2
2
2
2
2
2
2
2
2
2
2
2
2
2
2
2
2
2
2
2
2
2
2
2
2
2
2
2
2
2
2
2
2
2
2
2
2
2
2
2
2
2
2
2
2
2
1
1
1
1
1
1
1
1
1
1
1
1
1
1
1
1
1
1
1
1
1
1
1
1
1
1
2
2
2
2
2
2
2
2
2
2
2
2
2
2
2
2
2
2
3
2
2
2
2
2
2
2
2
2
2
3
3
3
3
3
3
3
3
3
3
3
3
3
3
3
3
3
3
3
2
2
2
2
2
2
2
2
2
2
2
2
2
2
2
2
2
2
2
2
2
2
2
2
2
2
2
2
2
2
2
2
2
2
2
2
2
2
2
2
2
2
2
2
2
2
2
2
2
2
2
2
2
2
2
2
2
2
2
2
2
2
2
2
2
2
2
2
2
2
2
2
2
2
2
2
2
2
2
2
2
2
2
2
2
2
2
2
2
2
2
2
2
2
2
2
2
2
2
2
2
2
2
2
2
2
2
2
2
2
2
2
2
2
2
2
2
2
2
2
2
2
2
2
2
2
2
2
2
2
2
2
2
2
2
2
2
2
2
2
2
2
2
2
2
2
2
1
1
1
1
0
0
0
0
0
0
0
0
0
0
0
0
0
0
0
0
0
0
0
1
1
1
1
1
1
1
1
1
1
1
1
1
1
1
1
1
1
1
1
1
1
1
1
1
1
1
1
1
1
1
1
1
1
1
1
1
1
1
1
1
1
1
1
1
1
1
1
1
1
1
1
1
1
1
1
1
1
1
1
1
1
1
1
1
1
1
2
2
2
3
3
3
3
3
3
3
3
3
3
3
3
3
3
3
3
3
3
3
3
3
3
3
3
3
3
3
3
3
3
3
3
3
3
3
3
3
3
3
3
3
3
3
3
3
3
3
3
3
3
3
3
3
3
3
3
3
3
3
3
3
2
2
2
2
2
4
4
4
6
7
14
26
26
27
27
27
27
28
31
32
32
32
34
34
34
34
34
37
37
37
40
43
43
43
43
43
43
43
43
43
43
43
43
45
45
45
44
44
44
44
44
44
44
44
44
44
44
44
44
44
44
44
44
46
47
47
47
48
49
49
49
48
48
48
48
48
48
48
48
48
48
50
50
50
50
50
50
50
50
50
50
50
50
50
50
51
51
51
51
51
51
51
51
51
51
52
52
52
53
53
53
53
53
53
53
53
53
53
53
53
53
53
53
53
54
54
55
55
55
55
55
53
53
52
51
51
51
51
50
50
50
50
50
50
50
50
52
49
49
49
49
48
47
47
47
47
47
47
48
49
49
48
44
40
40
38
37
37
37
40
40
40
40
40
39
38
37
36
36
35
35
35
35
35
34
34
34
35
35
35
34
34
34
33
33
33
28
28
28
28
29
29
29
29
29
28
29
28
25
23
21
20
20
22
22
23
23
23
23
23
24
24
24
24
24
24
24
24
24
25
25
25
25
25
25
25
25
25
26
26
26
26
26
26
26
30
30
30
32
32
32
32
32
32
34
35
36
36
36
36
36
36
36
36
36
36
36
36
36
36
36
36
36
36
36
36
36
36
38
40
42
41
40
39
39
41
40
41
41
42
42
42
42
43
43
43
43
44
44
44
44
44
44
44
44
44
44
44
43
44
44
45
45
44
45
45
45
45
45
45
45
48
48
46
46
45
45
46
46
45
45
45
44
44
44
44
44
44
44
44
44
44
44
44
44
44
44
44
44
44
44
44
44
43
43
43
43
42
41
41
42
42
42
42
42
42
42
43
45
45
45
45
45
45
45
45
45
45
45
45
45
45
45
46
46
46
46
45
45
44
44
44
44
44
42
42
42
43
43
42
42
42
42
40
37
34
29
29
28
28
27
27
26
26
25
26
25
25
25
24
24
24
23
23
23
25
25
25
25
25
25
25
25
24
24
24
22
24
24
24
24
24
25
24
24
24
24
25
25
24
24
24
24
24
24
24
24
24
23
23
22
20
20
19
19
19
19
20
20
19
19
19
19
19
19
19
19
19
19
19
19
20
20
20
21
21
21
21
20
20
20
20
20
20
20
20
21
21
21
22
22
22
22
22
22
23
23
23
23
23
22
22
23
23
23
23
23
23
23
23
23
23
23
24
23
24
24
24
24
24
24
24
24
24
25
25
26
26
26
26
26
26
26
26
26
26
26
26
26
26
27
27
26
27
25
25
25
25
25
25
25
25
25
25
26
26
26
26
26
26
26
26
26
26
26
26
26
27
27
27
27
27
28
28
31
30
30
29
28
28
28
28
29
30
32
32
32
32
32
32
32
32
32
32
30
30
30
30
30
30
30
30
30
30
30
30
30
30
30
31
31
31
31
31
31
31
31
31
32
32
32
32
32
32
32
32
32
32
33
33
33
33
33
33
33
33
33
33
33
33
33
33
33
33
32
32
32
32
32
32
32
32
32
32
32
32
32
31
31
29
29
28
24
24
24
24
24
24
24
24
24
25
25
25
25
25
25
25
25
25
24
24
24
24
24
24
24
24
24
24
24
24
24
24
24
24
23
23
23
23
23
23
22
22
22
21
20
20
20
20
20
20
20
20
20
20
21
21
20
20
19
19
19
19
19
19
19
18
18
15
14
14
14
14
14
14
14
15
15
13
12
12
11
12
12
12
12
12
12
11
11
11
11
11
11
11
11
11
11
11
11
11
11
10
10
9
9
9
9
9
8
8
8
8
8
8
8
8
7
7
8
8
9
9
9
9
9
9
9
9
9
9
9
9
9
9
9
9
9
9
9
9
8
8
8
8
8
8
8
8
8
8
8
8
8
8
8
8
9
9
9
9
9
9
9
10
10
10
10
10
10
11
11
11
11
11
11
11
11
12
12
13
13
13
13
13
13
13
13
13
13
13
13
13
13
13
13
13
13
13
13
14
14
14
14
14
14
14
14
14
14
14
14
14
14
14
14
14
14
14
14
14
14
14
14
14
14
14
13
13
13
13
13
13
13
13
14
14
14
14
14
14
14
13
13
13
13
13
13
13
13
13
13
13
13
13
13
13
13
13
13
13
13
13
13
13
13
13
13
13
13
14
14
14
14
14
14
14
14
14
14
14
14
14
14
12
12
12
12
12
12
10
8
8
8
7
7
7
7
7
6
7
7
7
7
7
7
7
7
7
7
8
8
8
8
8
8
8
8
8
8
8
8
8
8
8
8
9
9
9
9
9
10
10
10
10
10
10
10
10
10
10
10
9
8
8
8
8
8
8
8
8
8
8
8
8
8
8
8
8
8
8
7
7
7
7
7
7
6
5
5
5
5
5
5
5
4
4
4
4
4
4
4
4
4
4
4
4
4
4
4
5
5
5
5
5
5
5
5
5
5
5
5
5
5
5
5
5
5
5
5
5
5
5
5
5
5
5
5
5
5
5
5
5
5
5
5
5
5
5
5
4
4
4
4
4
4
4
4
4
4
4
4
4
4
4
4
6
6
6
4
4
4
5
5
5
5
5
5
5
6
5
5
5
5
5
5
5
5
5
5
5
5
5
5
5
5
5
5
5
5
5
5
5
5
5
5
5
5
5
5
5
5
5
5
5
5
6
6
6
6
6
6
6
6
6
6
6
6
6
6
6
7
7
7
7
7
7
7
7
7
7
7
7
7
7
7
7
7
7
7
7
7
7
8
8
8
8
8
8
8
8
8
8
8
8
8
8
8
8
8
8
8
8
8
8
8
8
8
8
8
8
8
8
8
8
7
7
7
7
7
7
8
8
8
7
7
7
7
7
7
7
7
7
7
7
7
7
7
7
7
7
7
7
7
7
7
7
7
7
7
7
8
8
8
8
8
8
8
8
8
8
8
8
8
8
8
8
8
8
8
8
8
8
8
8
8
7
7
7
7
7
7
7
7
7
7
7
7
7
7
7
7
7
7
7
7
7
7
7
7
7
7
7
7
7
7
7
7
7
7
7
7
7
7
8
8
8
7
7
7
7
7
8
8
8
7
7
7
7
6
6
6
6
6
6
6
6
6
6
6
6
6
6
6
6
6
6
6
6
6
6
6
6
6
6
6
6
6
6
6
6
6
6
6
6
6
6
6
6
6
6
6
6
6
6
6
8
8
8
8
8
8
8
8
8
7
7
7
9
9
9
9
9
10
10
10
10
10
10
10
10
10
10
10
10
10
10
10
10
10
10
10
10
10
10
10
10
10
10
10
9
9
9
9
9
9
9
9
9
9
9
9
9
8
8
8
8
8
8
8
8
8
8
8
8
8
8
7
7
7
7
7
7
7
7
7
7
7
7
7
7
7
7
7
7
7
7
7
7
7
7
7
6
6
6
6
7
7
6
6
6
6
6
6
6
6
6
6
6
6
6
5
5
5
5
5
5
5
5
5
5
5
5
5
5
5
5
5
5
5
5
4
4
4
4
4
4
4
4
4
4
4
4
4
4
4
4
4
5
5
5
5
5
5
6
6
6
7
7
5
5
5
5
5
5
5
4
4
4
4
4
4
4
4
4
4
4
4
4
4
5
5
5
5
5
5
5
5
5
5
5
5
5
5
5
5
5
5
5
5
5
5
5
5
5
5
5
4
4
4
4
4
4
4
5
5
5
5
5
5
5
5
5
5
5
6
6
6
6
6
6
6
6
6
6
6
6
6
5
5
5
5
5
5
5
6
6
6
6
6
6
6
6
6
6
6
6
6
6
6
6
6
6
6
6
6
6
6
6
6
6
6
6
6
6
6
6
6
6
6
6
6
6
6
6
6
6
6
6
6
6
6
6
6
6
6
6
7
7
7
7
7
7
7
7
6
6
6
6
6
6
5
5
5
5
5
5
5
5
5
5
5
5
5
5
6
6
6
6
6
6
6
6
6
6
6
6
6
6
6
6
6
6
6
6
6
6
6
6
6
6
6
6
6
6
6
6
6
7
7
7
7
7
7
7
8
8
8
8
8
8
8
8
9
9
9
9
9
9
9
9
9
9
9
9
9
9
9
9
9
9
9
9
9
9
9
9
9
9
9
9
8
8
8
8
8
8
8
8
8
8
8
8
8
8
9
9
9
9
9
8
8
8
8
8
8
8
8
8
8
8
9
9
9
9
9
9
9
9
9
9
9
9
9
9
9
9
9
9
9
9
9
9
8
8
8
8
8
8
8
8
8
8
8
8
8
8
7
7
7
7
7
7
7
7
7
7
7
7
7
7
7
7
5
4
4
4
4
4
4
5
4
4
4
4
4
4
5
5
5
5
5
5
5
6
6
5
5
5
5
5
5
5
5
5
6
6
6
6
6
6
6
6
6
6
6
6
6
7
7
7
7
8
8
8
8
8
8
8
8
7
7
7
7
7
7
7
7
7
7
7
7
7
7
7
7
7
7
7
7
8
8
8
8
8
8
8
8
8
8
8
8
8
8
8
8
8
8
8
8
8
8
8
8
8
8
8
8
9
9
10
10
10
10
10
10
10
10
10
10
10
10
10
10
10
10
10
10
10
10
10
10
10
10
10
10
10
10
10
10
10
10
10
10
10
10
10
11
12
12
11
11
11
11
11
11
11
12
12
12
12
12
12
12
12
12
12
13
13
13
13
13
13
14
12
12
13
12
12
12
12
11
11
11
10
10
10
10
9
9
9
9
9
9
9
9
9
9
9
9
9
9
9
9
9
9
9
9
9
9
9
9
9
9
9
9
9
9
9
9
9
9
9
9
9
9
8
7
7
7
7
7
7
7
7
7
7
7
7
7
7
7
7
7
7
7
7
7
7
7
7
7
7
7
7
7
7
7
7
7
7
7
7
7
7
8
7
6
7
7
8
8
8
8
8
8
8
9
9
9
9
9
10
10
10
10
10
10
10
10
10
10
10
10
10
10
10
10
10
10
10
10
10
10
10
10
10
10
10
10
10
10
10
10
10
10
10
9
9
9
9
9
8
8
8
8
8
8
8
8
8
8
8
8
8
7
7
7
7
7
7
7
7
7
7
7
7
8
8
8
8
8
8
8
8
8
7
7
7
7
7
7
7
7
7
7
7
7
7
7
7
7
7
7
7
6
6
6
6
6
6
6
6
6
6
6
6
6
6
6
6
6
6
6
6
6
6
6
6
6
6
6
6
6
6
6
6
6
6
6
6
6
6
6
6
6
6
6
6
6
6
6
6
6
6
6
6
5
5
5
5
5
5
5
4
3
3
2
2
2
2
2
2
2
2
2
2
2
1
1
1
1
1
1
1
1
1
1
1
1
1
1
1
1
0
0
0
0
0
0
0
0
0
0
0
0
0
0
0
0
0
0
0
0
0
0
0
0
0
0
0
0
0
0
0
0
0
0
0
0
0
0
0
0
0
0
0
0
0
0
0
0
0
0
0
0
0
0
0
0
0
0
0
0
0
0
0
0
0
0
0
0
0
0
0
0
0
0
0
0
0
0
0
0
0
0
0
0
0
0
0
0
0
0
0
0
0
0
0
0
0
0
0
0
0
0
0
0
0
0
0
0
0
0
0
0
0
0
0
0
0
0
0
0
0
0
0
0
0
0
0
0
0
0
0
0
0
0
0
0
0
0
0
0
0
0
0
0
0
0
0
0
0
0
0
0
0
0
0
0
0
0
0
0
0
0
1
1
1
1
2
2
2
2
3
4
4
4
4
4
4
4
5
6
7
13
13
13
13
13
15
15
16
16
21
22
22
22
24
26
26
26
26
29
29
29
29
29
29
29
30
30
30
30
30
30
30
32
32
32
32
32
32
32
32
32
32
32
32
32
32
32
32
32
33
33
33
33
33
33
33
33
33
33
33
33
33
34
34
34
34
34
34
34
34
34
34
35
35
35
35
35
35
35
35
35
37
37
37
37
37
37
38
38
39
39
40
41
44
44
44
45
45
45
46
47
47
47
47
46
46
47
47
47
47
47
50
51
51
52
53
53
53
53
53
53
54
54
55
55
55
56
55
54
54
50
50
41
41
42
42
42
41
40
40
40
40
40
41
41
41
42
42
40
40
34
32
32
32
32
32
32
32
32
32
33
34
33
33
33
32
32
32
32
32
32
32
32
33
33
33
34
34
34
35
35
36
36
36
36
36
36
36
36
36
36
36
36
36
36
36
36
36
36
36
36
36
36
36
37
37
37
37
36
36
36
36
36
36
36
36
36
36
36
36
36
36
36
36
36
35
35
35
34
34
34
33
33
33
33
33
33
33
33
33
34
34
32
30
29
27
26
26
27
26
27
27
28
28
28
28
28
28
28
31
33
33
35
37
37
37
39
40
40
40
41
39
39
40
37
36
36
37
37
38
38
38
39
39
39
41
48
51
51
52
55
55
56
57
58
58
58
58
58
58
59
59
59
60
60
60
60
60
60
60
60
61
60
59
59
59
59
58
57
55
54
54
55
53
52
52
52
52
52
53
53
53
53
53
55
58
58
58
58
58
58
58
58
59
59
61
60
60
60
60
60
60
61
61
60
61
62
62
62
63
63
63
63
63
63
63
63
62
62
62
62
63
63
63
63
63
63
63
63
65
65
65
65
65
65
65
65
65
65
65
65
65
66
66
66
66
66
67
68
69
69
69
69
69
69
69
69
70
70
70
70
70
71
71
71
72
72
73
71
71
71
70
67
65
64
64
63
63
62
62
62
58
56
56
56
57
56
55
49
49
49
48
48
48
48
48
47
44
43
42
43
45
45
45
46
46
41
40
39
38
43
43
43
43
43
43
42
42
40
40
40
40
40
41
41
41
41
41
41
41
41
42
42
42
39
39
39
39
41
41
41
41
43
43
43
43
43
43
43
45
46
46
46
46
47
47
47
47
47
47
47
48
48
48
48
48
48
50
50
51
50
49
49
47
46
46
46
49
48
48
47
48
48
47
46
46
46
46
46
46
47
46
46
47
47
47
47
47
47
47
47
46
46
46
44
44
44
44
44
46
46
47
47
47
47
48
48
48
48
48
48
48
49
49
49
49
49
49
49
49
49
49
49
49
49
49
49
48
48
48
47
46
40
36
36
36
36
36
37
37
37
37
37
37
38
38
40
40
39
39
39
39
39
39
39
38
38
37
37
37
37
37
37
35
32
31
30
29
28
28
28
28
31
31
30
30
29
29
29
29
29
29
29
29
29
29
29
29
30
30
30
30
30
30
30
30
30
30
30
30
29
29
29
29
29
29
29
29
30
30
30
30
30
30
30
28
28
28
28
28
27
27
23
22
22
22
22
22
22
22
22
22
23
23
23
23
23
23
23
23
24
25
23
20
20
20
19
19
19
19
19
19
19
19
19
19
19
19
19
19
19
19
19
19
19
19
19
19
19
21
21
21
21
21
20
20
20
20
24
23
23
23
23
22
22
22
22
24
24
23
23
24
25
25
25
25
25
26
26
26
26
26
26
26
26
26
27
27
28
27
27
27
27
27
28
28
28
28
28
28
28
28
29
29
29
29
30
30
30
30
30
30
30
29
29
29
29
29
29
29
29
29
29
29
29
29
29
29
29
29
29
29
28
28
28
28
28
27
26
25
25
24
24
24
24
24
24
24
24
25
26
25
24
23
21
21
21
21
21
21
21
21
21
21
21
21
22
22
22
22
22
22
22
22
22
22
23
23
23
23
23
24
24
24
24
24
25
25
25
25
25
25
25
26
26
26
26
26
25
25
25
25
25
25
25
25
25
22
21
21
23
23
23
23
25
24
24
24
23
24
24
24
26
26
26
26
24
24
24
25
25
26
26
26
26
26
26
26
26
26
27
27
27
26
26
27
27
27
27
28
28
28
28
28
29
29
29
28
28
28
28
28
28
28
29
30
31
32
32
32
32
32
32
32
33
34
33
33
33
33
34
35
35
35
35
36
36
37
37
37
37
37
37
37
37
37
37
37
37
37
37
37
36
36
36
36
36
35
35
35
35
35
35
35
35
35
35
35
35
35
36
36
37
37
37
38
39
39
39
39
39
40
40
40
40
40
41
43
46
47
47
47
45
45
45
45
45
45
44
44
45
47
47
46
46
46
46
46
46
46
48
48
48
50
50
50
50
50
50
50
49
49
49
49
49
49
49
54
54
54
54
53
50
50
50
49
50
50
50
48
48
47
48
50
50
50
50
50
50
49
49
49
50
50
49
49
49
49
49
51
51
51
50
50
49
49
49
49
46
46
46
45
45
45
45
46
46
46
46
46
46
46
47
47
47
49
49
48
48
48
48
48
48
47
48
48
49
49
49
49
49
49
48
48
48
48
48
48
48
48
48
48
48
48
48
48
48
48
48
48
50
50
51
51
51
51
50
46
47
47
47
46
44
44
40
39
38
32
31
31
31
29
29
28
28
30
30
30
30
30
31
32
31
32
33
33
32
32
32
34
34
35
35
35
34
34
35
35
35
36
36
36
36
37
37
37
36
36
37
37
37
37
38
38
38
39
39
39
39
39
39
39
39
39
39
39
39
39
39
39
38
38
38
38
38
37
37
37
35
33
33
33
33
33
33
33
34
34
34
34
34
34
34
34
34
34
31
29
29
29
28
26
26
25
25
25
25
25
25
25
25
25
27
27
27
26
26
26
26
28
30
30
30
29
29
29
29
29
30
30
30
30
30
30
30
30
30
30
30
31
31
31
31
31
31
31
33
29
30
30
30
33
33
32
31
31
31
29
31
31
31
31
31
31
33
33
33
35
35
35
35
35
38
39
39
39
40
40
41
39
40
40
42
43
43
44
44
43
43
43
43
43
43
45
50
50
49
47
46
46
48
49
49
49
49
48
48
49
49
49
49
49
52
52
54
54
54
53
54
54
54
54
55
55
55
56
56
56
56
55
55
55
55
55
54
54
56
57
57
57
57
59
60
61
60
60
60
60
59
57
57
57
56
57
57
57
57
57
57
57
57
57
58
57
57
57
57
57
57
57
57
58
58
59
59
59
59
59
59
59
58
58
59
59
59
59
59
60
60
60
59
59
59
59
60
60
60
60
60
60
60
60
61
63
63
64
64
64
64
64
64
64
64
65
65
65
65
65
66
66
67
67
67
68
68
67
66
66
66
66
69
69
67
67
66
63
63
58
53
50
49
49
50
51
53
53
52
52
50
49
49
49
49
46
42
33
32
32
32
33
34
35
35
36
36
36
37
37
37
39
39
39
39
39
40
41
42
42
42
42
42
41
42
41
42
42
42
42
42
41
41
41
41
39
39
40
40
41
41
42
41
41
37
37
37
37
36
36
36
36
36
36
36
36
36
36
36
36
36
36
36
36
37
37
37
37
37
37
37
37
37
37
37
37
37
37
37
37
37
37
37
37
37
37
37
37
37
37
37
37
37
37
37
37
37
37
37
37
37
37
37
37
37
37
37
37
37
37
38
38
38
38
38
38
38
37
37
38
38
38
38
38
38
38
38
38
38
38
38
38
37
37
37
37
33
32
30
29
28
28
28
29
29
29
29
29
28
28
25
25
18
17
18
16
16
15
13
14
14
14
13
12
11
11
11
11
12
12
12
12
12
12
12
12
12
12
12
12
12
12
12
13
13
13
13
15
15
15
15
15
15
15
15
14
14
14
14
14
14
14
14
14
14
14
14
14
14
14
14
14
14
14
14
15
15
17
18
18
18
18
18
19
19
19
19
19
19
19
19
19
19
19
19
19
19
19
19
19
20
20
20
20
20
20
20
20
20
20
20
20
20
20
20
20
20
19
19
19
19
19
19
19
19
19
20
20
21
21
21
21
21
21
21
21
20
21
21
21
23
19
20
20
20
20
20
20
20
20
20
20
20
20
20
19
20
20
20
20
19
19
19
20
20
20
21
22
22
23
24
24
24
25
25
25
25
25
27
27
27
27
26
27
27
29
29
29
29
29
30
31
31
31
31
31
31
31
32
32
32
31
30
29
29
29
29
29
29
29
29
29
28
28
28
28
27
27
27
27
27
27
27
28
29
29
30
30
26
26
26
26
26
26
26
27
27
27
28
28
28
28
28
28
28
28
28
28
28
28
28
28
28
28
28
28
28
29
29
29
29
30
31
31
32
32
32
32
32
33
33
33
33
33
33
34
33
33
34
34
34
34
34
34
34
34
34
34
34
35
35
35
36
38
38
39
39
39
39
39
39
39
39
40
40
43
42
43
44
42
41
41
41
41
41
44
43
44
44
43
44
43
43
41
41
39
39
39
38
39
39
39
36
34
34
34
34
34
34
35
35
35
35
35
35
35
35
35
35
35
35
35
35
35
35
35
34
34
34
34
34
34
34
34
34
35
35
35
35
35
35
35
35
35
35
35
35
35
35
36
36
36
38
38
38
38
38
38
38
38
38
38
38
38
38
38
37
37
37
37
38
38
38
38
38
38
38
38
38
38
38
38
38
38
38
38
38
38
40
40
40
40
40
40
41
41
41
41
41
41
43
45
45
46
44
42
42
39
39
40
39
38
33
33
30
30
30
30
30
31
30
28
29
27
28
28
28
28
29
29
29
28
28
28
29
30
30
30
30
30
31
31
31
31
31
31
31
31
31
31
31
31
31
34
34
37
37
37
37
37
37
37
37
37
37
38
38
38
38
38
38
38
38
38
38
38
38
38
38
38
38
38
37
37
37
37
37
37
37
37
37
38
38
38
38
38
38
38
38
38
38
38
38
38
38
38
37
38
37
36
36
36
36
36
36
36
36
36
36
36
36
36
36
36
36
36
36
36
36
37
37
37
37
36
36
37
38
38
38
37
36
36
36
36
36
37
37
37
37
37
37
37
37
37
37
36
36
37
37
36
36
36
36
36
36
36
36
36
34
34
34
34
34
34
34
34
34
34
34
34
34
34
34
35
34
33
33
33
33
33
30
25
23
22
22
22
21
20
20
21
20
20
20
20
20
21
21
21
21
20
20
20
20
21
22
22
22
22
22
22
22
22
22
22
22
22
22
22
22
22
22
22
22
21
22
22
22
22
20
20
20
18
18
18
18
18
18
18
18
18
20
20
20
20
20
20
20
20
20
20
20
20
20
19
19
19
19
19
19
17
19
19
19
19
19
19
19
19
19
19
19
19
19
19
19
20
20
20
20
20
20
20
20
21
21
21
21
21
21
21
21
21
21
22
22
22
21
20
20
20
19
20
20
20
20
20
20
20
20
20
20
20
20
20
20
20
20
20
20
20
20
21
21
21
21
21
21
20
20
20
20
21
21
21
21
21
21
21
21
21
21
21
21
21
21
21
21
21
21
21
21
21
21
22
22
22
22
22
22
22
24
25
25
28
28
28
27
27
27
27
27
28
29
29
30
30
30
31
31
30
30
30
31
31
31
31
31
31
31
31
31
32
34
36
37
37
38
39
39
39
40
40
41
41
44
44
44
45
45
45
46
48
48
48
48
46
44
44
44
44
44
44
44
44
44
42
42
42
40
40
41
41
42
45
45
45
45
45
46
46
45
44
43
43
43
43
43
43
43
43
44
43
43
43
43
43
43
43
43
44
44
44
44
44
44
44
44
44
45
45
45
45
45
45
45
46
46
46
46
46
46
46
46
46
46
46
46
46
46
46
46
46
46
46
46
46
46
46
46
46
46
46
46
46
46
46
46
45
45
44
44
43
42
42
42
42
42
42
42
41
41
41
41
41
40
40
40
40
40
40
40
40
40
40
41
36
36
35
32
30
24
20
15
15
15
15
15
14
11
11
10
10
10
10
10
9
9
9
9
8
8
8
8
9
8
8
8
8
7
7
7
7
7
7
7
7
7
7
6
6
5
5
5
5
5
5
5
3
2
1
1
1
1
1
1
1
1
1
1
1
1
1
1
1
1
1
1
1
1
1
1
1
1
1
1
1
1
1
1
1
1
1
1
1
3
3
3
3
9
9
11
14
14
14
16
18
18
18
18
18
18
19
19
19
19
19
19
19
20
20
21
21
21
21
21
21
21
21
21
21
21
22
22
22
22
22
22
24
24
24
24
24
24
24
24
24
24
26
26
26
26
26
26
26
26
26
26
29
29
29
29
29
29
29
29
29
29
29
29
29
29
29
29
29
29
30
30
30
30
30
30
30
31
31
31
31
31
31
31
31
31
31
31
31
31
31
31
31
31
31
33
33
33
33
33
32
33
33
33
33
33
33
32
32
32
32
32
32
32
32
32
31
31
31
31
31
30
30
29
30
30
29
29
29
29
29
29
29
29
29
28
28
28
28
28
28
28
28
29
30
30
30
29
29
29
29
32
33
33
33
33
33
33
33
33
34
34
34
34
34
34
34
34
34
35
36
35
35
36
36
33
32
32
32
31
31
30
30
30
30
30
27
26
25
24
24
24
24
24
25
26
26
26
26
26
26
26
26
26
26
26
26
26
27
25
25
24
24
24
24
24
22
23
22
22
23
24
24
24
24
24
24
24
24
24
24
24
24
24
24
24
24
24
24
24
24
24
24
24
24
24
24
24
24
24
24
24
24
24
24
24
24
25
25
25
25
25
25
26
26
26
26
27
26
25
25
25
25
25
25
25
25
25
25
25
24
24
24
24
24
24
25
25
24
24
23
23
23
24
24
24
24
25
25
25
25
25
25
25
23
23
23
23
22
22
21
21
21
21
21
20
19
18
17
16
16
15
15
14
14
14
14
14
15
14
14
14
14
14
15
15
15
15
13
10
10
11
11
11
11
11
11
11
11
11
11
11
11
11
11
11
11
11
11
11
11
11
11
11
11
12
12
12
12
12
12
12
12
12
12
12
11
9
9
9
9
9
9
9
9
9
9
9
9
10
10
10
10
10
10
10
10
10
10
10
11
11
11
11
11
11
10
10
10
10
10
10
11
11
11
13
14
14
14
14
14
14
15
14
14
15
15
15
15
16
18
18
18
19
19
19
19
19
19
19
19
19
19
20
20
20
20
20
21
21
20
20
19
19
19
19
20
20
20
20
20
20
20
20
20
19
19
20
20
20
21
21
20
20
20
20
20
19
19
18
18
18
18
18
18
18
18
18
18
19
19
19
19
19
19
19
19
19
19
19
19
19
19
19
19
19
19
19
19
19
19
19
20
20
21
21
21
21
21
22
22
22
22
22
22
22
22
22
22
22
22
22
22
22
22
22
22
22
22
22
22
22
22
22
22
23
23
23
23
23
23
23
25
25
25
25
25
25
25
25
26
26
26
26
25
25
25
25
24
23
22
22
20
17
13
14
14
14
15
15
15
15
14
14
14
14
14
14
14
14
14
14
14
14
14
14
14
14
14
14
14
14
14
14
14
14
14
14
14
13
13
13
13
13
13
13
13
12
12
12
12
12
12
12
12
12
12
12
12
12
12
12
12
11
11
11
11
11
11
11
11
11
11
11
11
11
11
11
11
11
10
10
10
10
10
10
10
10
10
10
10
10
10
10
11
11
11
11
11
11
11
11
11
11
11
11
11
11
11
10
10
10
10
10
10
10
10
10
10
10
10
10
10
10
10
10
10
9
9
9
9
9
9
9
8
8
8
8
8
8
8
8
8
7
7
7
7
5
5
5
5
5
5
4
3
3
3
2
2
2
2
2
2
2
2
2
2
2
2
2
2
2
2
2
2
2
2
2
2
2
2
2
2
2
2
2
2
2
2
2
2
2
2
2
2
2
2
2
3
3
3
3
3
3
3
3
3
3
3
3
3
3
3
3
3
3
3
2
2
2
2
2
2
0
0
0
0
2
2
2
2
2
2
2
3
3
3
4
4
5
5
5
5
5
5
5
6
6
6
6
6
6
6
6
6
6
6
6
6
6
7
7
7
7
7
7
7
7
7
7
7
7
7
7
7
7
7
7
7
7
7
7
7
7
7
7
7
7
7
7
7
7
7
7
7
7
7
7
7
7
7
7
7
7
7
7
7
7
7
7
7
7
7
7
7
7
7
7
7
7
7
7
7
7
7
7
7
7
7
7
7
7
7
7
7
7
7
7
7
7
7
7
7
7
7
7
7
7
7
7
7
7
7
7
7
7
7
7
7
7
6
6
6
6
6
6
6
6
6
6
5
5
4
2
1
0
0
0
0
0
0
0
0
0
0
0
0
0
0
0
0
0
0
0
0
0
0
0
0
0
0
0
0
0
0
0
0
0
0
0
0
0
0
0
0
0
0
0
0
0
0
0
0
0
0
0
0
0
0
0
0
0
0
0
0
0
0
0
0
0
0
0
0
0
0
0
0
0
0
0
0
0
0
0
0
0
0
0
0
0
0
0
0
0
0
0
0
0
0
0
0
0
0
0
0
0
0
0
0
0
0
0
0
0
0
0
0
0
0
0
0
0
0
0
0
0
0
0
0
0
0
0
0
0
0
0
0
0
0
0
0
0
0
0
0
0
0
0
0
0
0
0
0
0
0
0
0
0
0
0
0
0
0
0
0
0
0
0
0
0
0
0
0
0
0
0
0
0
0
0
0
0
0
0
0
0
0
0
0
0
0
0
0
0
0
0
0
0
0
0
0
0
0
0
0
0
0
0
0
0
0
0
0
0
0
0
0
0
0
0
0
0
0
0
0
0
0
0
0
0
0
0
0
0
0
0
0
0
0
0
0
0
0
0
0
0
0
0
0
0
0
0
0
0
0
0
0
0
0
0
0
0
0
0
0
0
0
0
0
0
0
0
0
0
0
0
0
0
0
0
0
0
0
0
0
0
0
0
0
0
0
0
0
0
0
0
0
0
0
0
0
0
0
0
0
0
0
0
0
0
0
0
0
0
0
0
0
0
0
0
0
0
0
0
0
0
0
0
0
0
0
0
0
0
0
0
0
0
0
0
0
0
0
0
0
0
0
0
0
0
0
0
0
0
0
0
0
0
0
0
0
0
0
0
0
1
1
1
1
1
1
1
1
1
1
1
1
1
1
1
1
1
1
1
1
1
1
2
2
2
2
2
2
2
2
2
2
2
2
2
2
2
2
2
2
2
2
2
2
2
2
2
2
2
2
2
2
2
2
2
2
2
2
2
2
2
2
2
2
2
2
2
2
2
2
2
2
2
2
2
2
2
2
2
2
2
2
2
2
2
2
2
2
2
2
2
2
2
2
2
2
2
2
2
2
2
2
2
2
2
2
2
2
2
2
2
2
2
2
2
2
2
2
2
2
2
2
2
2
2
2
2
2
2
2
2
2
1
1
1
1
1
0
0
0
0
0
0
0
0
0
0
0
0
0
0
0
0
0
0
0
0
0
0
0
0
0
0
0
0
0
0
0
0
0
0
0
0
0
0
0
0
0
0
0
0
0
0
0
0
0
0
0
0
0
0
0
0
0
0
0
0
0
0
0
0
0
0
0
0
0
0
0
0
0
0
0
0
0
0
0
0
0
0
0
0
0
0
0
0
0
0
0
0
0
0
0
0
0
0
0
0
0
0
0
0
0
0
0
0
0
0
0
0
0
0
0
0
0
0
0
0
0
0
0
0
0
0
0
0
0
0
0
0
0
0
0
0
0
0
0
0
0
0
0
0
0
0
0
0
0
0
0
0
0
0
0
0
0
0
0
0
0
0
1
1
1
1
1
1
1
1
1
1
1
1
1
1
1
1
1
1
1
1
1
1
1
1
1
1
1
1
1
1
1
1
1
1
1
1
1
1
1
1
1
1
1
1
1
1
1
1
1
1
1
1
1
1
1
1
2
2
2
2
2
2
2
2
2
2
2
2
2
2
2
2
2
2
2
2
2
2
2
2
2
2
2
2
2
2
2
2
2
2
2
2
2
2
2
2
2
2
2
2
2
2
2
2
2
2
2
2
2
2
2
2
2
2
2
1
1
1
1
1
1
1
1
1
1
1
1
1
1
1
1
1
1
1
1
1
1
1
1
1
1
1
1
1
1
1
1
1
1
1
1
1
1
1
1
1
1
1
1
1
1
1
1
1
1
1
1
1
1
1
1
1
1
1
0
0
0
0
0
0
0
0
0
0
0
0
0
0
0
0
0
0
0
0
0
0
0
0
0
0
0
0
0
0
0
0
0
0
0
0
0
0
0
0
0
0
0
0
0
0
0
0
0
0
0
0
0
0
0
0
0
0
0
0
0
0
0
0
0
0
0
0
0
0
0
0
0
0
0
0
0
0
0
0
0
0
0
0
0
0
0
0
0
0
0
0
0
0
0
0
0
0
0
0
0
0
0
0
0
0
0
0
0
0
0
0
0
0
0
0
0
0
0
0
0
0
0
0
0
0
0
0
0
0
0
0
0
0
0
0
0
0
0
0
0
0
0
0
0
0
0
0
0
0
0
0
0
0
0
0
0
0
0
0
0
0
0
0
0
0
0
0
0
0
0
0
0
0
0
0
0
0
0
0
0
0
0
0
0
0
0
0
0
0
0
0
0
0
0
0
0
0
0
0
0
0
0
0
0
0
0
0
0
0
0
0
0
0
0
0
0
0
0
0
0
0
0
0
0
0
0
0
0
0
0
0
0
0
0
0
0
0
0
0
0
0
0
0
0
0
0
0
0
0
0
0
0
0
0
0
0
0
0
0
0
0
0
0
0
0
0
0
0
0
0
0
0
0
0
0
0
0
0
0
0
0
0
0
0
0
0
0
0
0
0
0
0
0
0
0
0
0
0
0
0
0
0
0
0
0
0
0
0
0
0
0
0
0
0
0
0
0
0
0
0
0
0
0
0
0
0
0
0
0
0
0
0
0
0
0
0
0
0
0
0
0
0
0
0
0
0
0
0
0
0
0
0
0
0
0
0
0
0
0
0
0
0
0
0
0
0
0
0
0
0
0
0
0
0
0
0
0
0
0
0
0
0
0
0
0
0
0
0
0
0
0
0
0
0
0
0
0
0
0
0
0
0
0
0
0
0
0
0
0
0
0
0
0
0
0
0
0
0
0
0
0
0
0
0
0
0
0
0
0
0
0
0
0
0
0
0
0
0
0
0
0
0
0
0
0
0
0
0
0
0
0
0
0
0
0
0
0
0
0
0
0
0
0
0
0
0
0
0
0
0
0
0
0
0
0
0
0
0
0
0
0
0
0
0
0
0
0
0
0
0
0
0
0
0
0
0
0
0
0
0
0
0
0
0
0
0
0
0
0
0
0
0
0
0
0
0
0
0
0
0
0
0
0
0
0
0
0
0
0
0
0
0
0
0
0
0
0
0
0
0
0
0
0
0
0
0
0
0
0
0
0
0
0
0
0
0
0
0
0
0
0
0
0
0
0
0
0
0
0
0
0
0
0
0
0
0
0
0
0
0
0
0
0
0
0
0
0
0
0
0
0
0
0
0
0
0
0
0
0
0
0
0
0
0
0
0
0
0
0
0
0
0
0
0
0
0
0
0
0
0
0
0
0
0
0
0
0
0
0
0
0
0
0
0
0
0
0
0
0
0
0
0
0
0
0
0
0
0
0
0
0
0
0
0
1
1
1
1
1
1
1
1
1
1
1
1
1
1
1
1
1
1
1
1
1
1
1
1
1
1
1
1
1
1
1
1
1
1
1
1
1
1
1
1
1
1
1
1
1
1
1
1
1
1
1
1
1
1
1
1
1
1
1
1
1
1
1
1
1
1
1
1
1
1
1
1
1
1
1
1
1
1
1
1
1
1
1
1
1
1
1
1
1
1
1
1
1
1
1
1
1
1
1
1
1
1
1
1
1
1
1
1
1
1
1
0
0
0
0
0
0
0
0
0
0
0
0
0
1
1
1
1
1
1
1
1
1
1
1
1
1
1
1
1
1
1
1
0
0
0
0
0
0
0
0
0
0
0
0
0
0
0
0
0
0
0
0
0
0
0
0
0
0
0
0
0
0
0
0
0
0
0
0
0
0
0
0
0
0
0
0
0
0
0
0
0
0
0
0
0
0
0
0
0
0
0
0
0
0
0
0
0
0
0
0
0
0
0
0
0
0
0
0
0
0
0
0
0
0
0
0
0
0
0
0
0
0
0
0
0
0
0
0
0
0
0
0
0
0
0
0
0
0
0
0
0
0
0
0
0
0
0
0
0
0
0
0
0
0
0
0
0
0
0
0
0
0
0
0
0
0
0
0
0
0
0
0
0
0
0
0
0
0
0
0
0
0
0
0
0
0
0
0
0
0
0
0
0
0
0
0
0
0
0
0
0
0
0
0
0
0
0
0
0
0
0
0
0
0
0
0
0
0
0
0
0
0
0
0
0
0
0
0
0
0
0
0
0
0
0
0
0
0
0
0
0
0
0
0
0
0
0
0
0
0
0
0
0
0
0
0
0
0
0
0
0
0
0
0
0
0
0
0
0
0
0
0
0
0
0
0
0
0
0
0
0
0
0
0
0
0
0
0
0
0
0
0
0
0
0
0
0
0
0
0
0
0
0
0
0
0
0
0
0
0
0
0
0
0
0
0
0
0
0
0
0
0
0
0
0
0
0
0
0
0
0
0
0
0
0
0
0
0
0
0
0
0
0
0
0
0
0
0
0
0
0
0
0
0
0
0
0
0
0
0
0
0
0
0
0
0
0
0
0
0
0
0
0
0
0
0
0
0
0
0
0
0
0
0
0
0
0
0
0
0
1
1
1
1
1
1
1
1
1
1
1
1
1
1
1
1
1
1
1
1
1
1
1
1
1
1
1
1
1
1
1
1
1
1
1
1
1
1
1
1
1
1
1
1
1
1
1
1
1
1
1
1
1
1
1
1
1
4
7
7
8
8
8
10
10
11
11
12
12
12
12
13
13
13
13
13
13
14
14
14
14
14
14
14
16
16
16
16
16
16
16
16
16
16
16
16
16
16
16
16
16
17
17
17
17
17
17
17
17
17
17
17
17
17
17
17
17
17
17
17
17
17
17
17
17
17
17
17
17
17
17
17
17
17
16
16
16
16
16
16
16
16
16
16
16
17
17
17
17
17
17
17
17
17
17
17
17
17
17
17
17
17
17
17
17
17
17
16
16
16
16
16
16
16
16
16
16
16
16
16
16
16
16
16
16
15
14
14
13
13
13
13
13
14
14
14
14
14
14
14
13
13
13
13
14
14
14
14
14
14
14
14
14
12
11
11
10
10
7
5
5
5
5
5
5
5
5
5
5
5
5
5
5
5
5
7
7
7
7
7
7
7
6
6
6
6
6
6
6
10
11
11
11
11
11
11
11
12
12
12
12
12
12
12
13
14
14
14
14
13
13
13
13
14
14
14
14
14
14
14
17
17
16
16
17
17
17
17
17
17
17
17
17
17
17
17
17
17
17
17
17
17
18
19
19
19
19
19
19
19
19
19
19
19
20
20
21
21
21
21
21
21
20
20
20
20
20
20
20
20
21
21
21
21
21
22
22
22
22
22
22
22
22
24
24
24
24
24
24
23
23
25
26
27
27
27
27
27
27
27
28
27
27
27
26
26
27
27
27
26
26
26
27
28
28
27
27
27
28
28
28
28
28
28
28
29
29
29
30
30
30
30
30
30
30
30
30
29
29
29
29
29
30
30
29
29
29
28
26
27
25
25
25
25
25
25
25
25
25
24
24
24
24
24
24
23
23
23
23
23
22
22
22
23
24
24
24
24
25
25
25
25
25
25
25
25
25
25
25
25
25
25
26
26
27
27
35
73
75
75
82
87
99
99
105
107
108
107
107
105
108
114
114
119
117
118
118
121
128
157
166
167
167
168
173
176
183
184
186
188
196
197
197
199
199
206
210
213
213
211
215
214
217
218
218
219
219
219
221
222
224
225
225
225
226
226
226
226
226
226
226
226
227
228
229
231
235
236
236
239
243
244
246
247
247
247
247
247
248
254
259
260
260
263
265
266
268
268
269
273
272
271
273
274
278
277
277
276
276
276
276
276
276
278
283
283
284
284
284
284
286
288
288
288
288
289
289
286
289
289
288
288
289
289
292
292
292
291
292
292
290
291
291
290
289
288
288
290
290
290
290
292
292
292
292
292
294
295
294
280
278
277
275
277
276
261
261
249
248
239
235
231
222
194
185
177
178
178
178
178
179
179
180
180
180
181
182
185
186
188
188
190
190
190
190
190
191
188
186
185
186
181
181
182
182
182
182
183
184
184
187
191
187
187
189
189
190
192
196
194
193
193
179
177
177
167
177
175
166
165
162
161
159
161
166
168
170
165
134
127
126
133
132
133
133
133
133
134
134
134
142
142
142
142
143
144
151
152
152
150
149
149
147
153
153
154
153
155
156
157
161
161
158
160
163
164
166
166
165
165
166
166
166
167
168
168
167
167
166
166
169
169
170
170
169
169
164
164
162
163
161
156
159
159
160
160
161
161
161
162
165
165
169
169
169
169
169
169
169
169
169
173
177
179
179
179
183
186
186
188
189
190
191
191
191
191
190
192
193
192
193
193
193
199
200
206
208
209
211
213
214
214
214
216
217
217
218
220
220
221
221
221
220
219
217
191
192
188
187
190
186
184
181
177
170
173
174
169
168
169
168
169
172
174
173
173
174
174
174
175
175
175
175
175
175
175
179
180
181
181
180
181
180
180
180
180
184
184
185
184
182
173
166
167
166
171
172
174
174
174
175
175
176
177
177
177
183
185
185
185
188
189
192
191
192
195
194
194
194
194
194
194
196
196
201
201
203
199
199
200
201
200
204
206
208
208
208
208
208
210
213
214
216
220
220
220
220
220
220
221
221
218
213
212
203
203
199
199
199
178
187
174
172
169
168
168
166
165
163
164
172
171
174
174
174
175
172
174
175
174
171
166
167
168
171
172
174
173
175
176
178
177
177
177
177
179
180
181
180
180
182
184
184
186
186
190
190
189
189
189
189
187
187
187
188
187
187
186
185
185
185
187
189
189
189
189
191
191
192
193
193
193
193
192
193
193
194
195
194
195
195
194
194
194
194
193
196
196
197
198
195
195
195
195
195
196
195
194
185
183
173
179
176
171
169
173
171
171
171
171
172
172
172
174
177
176
177
179
179
179
179
177
178
178
178
177
168
166
160
158
156
156
160
163
163
166
162
160
158
158
158
158
160
156
151
148
143
140
137
135
140
140
137
139
138
138
137
138
137
137
136
142
141
138
139
138
138
138
137
136
139
140
139
129
125
121
121
124
125
126
128
127
123
124
122
122
122
127
128
128
128
129
129
129
130
131
135
142
145
147
149
150
151
151
151
151
151
152
152
152
151
151
152
152
152
152
166
172
173
172
172
174
174
174
174
174
175
176
173
173
172
175
181
187
183
183
184
189
189
192
196
197
199
199
200
200
199
199
201
205
210
211
212
213
215
215
220
221
222
232
233
235
234
234
235
237
245
247
249
252
252
253
254
249
243
243
243
246
249
249
252
252
253
253
257
258
258
258
259
259
259
256
257
257
256
255
254
254
252
249
249
248
249
249
248
248
248
248
248
248
248
248
247
247
247
246
246
246
245
245
245
245
245
245
245
245
245
243
242
241
241
241
241
241
241
242
242
242
242
241
242
243
244
244
244
244
244
244
244
244
245
245
245
245
245
245
245
244
244
244
244
244
244
244
244
244
245
245
244
244
244
245
244
242
237
234
234
234
235
235
232
234
235
235
240
232
228
220
217
183
139
117
93
88
83
83
80
80
81
83
86
86
81
85
85
89
89
88
88
88
88
88
89
89
91
89
89
87
86
83
80
80
79
79
80
85
88
92
87
90
87
87
92
87
91
89
90
93
94
95
97
104
106
106
106
106
106
106
106
107
111
110
112
113
113
113
113
113
114
115
117
120
120
120
122
122
122
122
122
123
124
126
126
127
129
132
132
132
136
136
137
137
137
137
137
138
138
138
140
145
147
146
146
146
147
147
147
147
149
151
151
151
152
152
152
157
158
158
157
154
153
153
152
153
153
152
149
143
143
142
142
143
144
144
141
139
137
136
136
136
136
136
139
141
141
141
141
141
141
140
148
148
148
148
148
148
148
150
150
150
150
149
149
148
144
144
144
145
145
145
145
145
145
145
145
146
146
146
146
146
147
147
148
148
148
149
149
150
150
150
151
151
151
151
151
151
151
151
151
151
151
151
151
150
151
151
151
150
143
140
131
119
109
93
71
58
57
60
59
60
57
54
52
52
52
52
52
52
52
52
52
52
52
52
51
49
47
45
45
43
43
46
47
47
47
47
45
45
44
48
48
48
48
48
48
48
48
49
51
53
53
53
53
53
53
53
53
53
53
53
53
53
53
53
56
56
57
58
58
58
58
56
56
56
55
57
59
58
58
57
53
52
53
54
55
54
53
50
50
50
50
53
53
53
53
53
53
53
53
53
53
53
53
53
53
53
54
55
53
53
51
50
50
50
50
50
50
50
51
50
49
49
49
49
49
49
49
49
49
49
50
51
52
52
51
51
50
51
51
51
51
51
52
51
50
50
48
47
47
47
47
47
47
47
47
49
50
50
50
50
50
50
50
50
50
50
49
47
46
46
46
48
49
50
50
50
51
50
50
50
50
50
50
50
50
50
49
48
47
46
46
46
46
46
46
47
47
46
46
46
46
46
46
46
46
43
40
36
36
31
28
24
24
23
23
23
23
23
23
23
23
23
23
21
21
19
19
17
17
17
18
19
19
19
19
19
19
20
19
19
19
19
19
19
19
19
19
19
19
19
19
19
19
18
18
19
19
19
20
20
21
21
21
21
21
21
21
21
21
23
23
23
23
23
23
23
25
25
25
24
25
24
24
24
24
24
24
24
25
25
25
25
25
24
24
24
24
24
24
24
23
23
23
23
23
23
23
23
23
23
23
23
23
24
25
24
23
23
20
20
20
20
20
20
20
20
20
21
21
21
21
21
21
21
21
21
20
19
19
20
20
20
20
21
21
21
21
21
21
21
21
22
23
23
23
23
23
23
23
23
23
23
23
23
23
23
22
22
23
23
23
23
23
24
24
24
24
24
24
23
23
23
23
23
23
24
23
23
23
23
23
22
22
22
22
22
22
22
22
23
23
23
23
23
23
22
22
22
22
22
21
21
20
20
20
20
20
20
20
20
20
20
20
20
19
19
19
19
18
18
18
18
18
18
18
18
18
18
18
18
18
17
17
17
17
17
17
17
17
17
17
17
17
16
14
14
10
9
6
6
7
7
7
8
8
8
8
8
8
8
8
8
8
7
6
6
7
7
8
9
9
9
9
9
9
9
9
9
9
9
9
9
9
9
9
9
9
10
10
10
10
10
10
11
11
11
11
11
11
11
11
11
11
11
11
11
11
11
11
11
11
11
11
11
12
12
12
12
12
11
11
11
10
12
11
11
12
12
12
12
12
10
10
10
10
10
10
10
10
10
10
10
10
10
10
10
10
10
10
10
10
10
10
10
11
11
11
11
11
11
11
11
11
11
11
11
11
11
11
11
11
11
11
11
11
10
10
7
7
7
7
7
7
7
7
7
7
7
7
7
7
7
7
7
7
7
7
7
7
7
8
8
8
8
8
10
10
10
10
10
10
10
10
10
9
9
9
9
9
9
9
9
9
9
9
9
9
9
9
8
8
8
8
8
9
9
9
9
10
11
11
11
10
10
9
8
7
7
7
8
9
9
9
9
9
9
11
11
11
12
12
12
12
12
12
13
15
15
15
15
15
15
15
15
15
16
16
17
17
18
18
18
18
18
18
18
18
18
18
18
18
18
18
19
19
19
19
19
19
19
19
19
19
19
19
19
19
19
19
19
19
20
20
20
20
20
20
20
20
20
20
20
20
20
20
20
20
20
20
20
20
20
20
20
20
20
20
20
20
20
20
20
20
20
20
20
20
20
19
19
19
19
19
19
19
19
19
19
18
18
18
17
17
16
16
16
14
14
14
14
13
13
13
13
13
13
13
13
13
14
14
14
14
14
15
15
15
15
15
15
15
15
15
15
15
16
16
16
16
16
16
16
15
15
14
13
10
9
9
8
8
8
8
8
8
8
8
7
8
8
8
7
7
7
7
7
7
7
7
7
7
7
7
7
8
8
8
8
8
8
8
8
8
8
8
8
8
8
8
8
8
8
9
9
9
9
9
8
8
8
8
8
8
8
9
9
9
9
9
9
9
9
9
9
9
9
9
9
9
9
9
9
9
9
9
9
9
9
9
10
10
9
9
9
9
9
9
10
10
10
10
9
9
9
9
9
9
9
9
9
10
10
10
10
10
10
10
10
10
10
10
10
10
10
10
10
10
11
11
11
12
12
12
12
12
12
12
12
12
12
12
12
12
12
12
12
12
12
12
12
12
12
12
11
11
11
11
11
10
10
10
10
10
11
11
11
11
11
11
11
11
11
11
11
11
10
10
10
10
10
10
10
10
9
9
10
9
9
9
9
9
9
9
9
9
9
9
9
9
9
9
9
9
9
9
9
9
9
9
9
9
9
9
9
9
9
9
9
9
9
9
9
9
9
9
9
9
9
9
9
10
11
11
11
11
11
11
12
12
12
12
12
12
12
12
12
12
12
12
12
12
12
12
12
12
12
12
12
12
12
12
12
12
12
12
12
12
12
12
12
12
12
12
12
12
13
13
13
13
13
13
13
13
13
13
13
13
13
13
11
11
11
10
10
10
10
10
9
9
9
9
9
9
9
9
9
10
10
9
9
9
9
9
9
9
8
8
8
8
8
8
8
8
8
8
8
8
8
8
8
8
9
10
10
10
10
9
9
9
9
9
9
9
9
9
9
9
9
9
9
9
9
9
10
10
10
10
10
10
10
10
10
10
10
10
11
11
11
11
11
11
11
11
11
11
11
10
10
10
10
10
11
11
12
12
13
13
13
13
13
13
11
11
11
11
11
11
11
10
10
10
10
10
11
11
11
11
11
11
11
11
12
13
14
14
14
14
14
14
14
13
13
13
13
13
13
13
13
13
13
13
13
13
13
13
13
13
13
13
13
13
13
13
13
13
12
12
12
12
12
12
12
12
12
12
12
13
13
13
13
12
12
12
12
12
11
11
11
10
10
10
10
10
10
10
10
10
10
11
11
11
12
12
12
12
12
11
11
11
11
11
11
11
12
12
12
12
12
12
11
11
11
11
11
11
11
11
11
10
9
9
9
10
10
10
10
10
10
10
11
11
11
11
11
11
11
11
11
11
11
11
11
11
11
12
12
12
12
12
12
12
12
12
12
12
12
12
12
12
12
12
12
12
12
12
12
12
12
12
12
12
13
13
12
11
11
11
11
11
11
11
11
11
11
11
11
11
11
11
11
11
11
11
11
11
11
11
11
11
11
11
11
11
11
11
11
11
11
12
12
11
12
12
12
12
12
12
12
12
12
12
12
12
12
12
12
12
11
11
11
11
11
11
11
11
11
11
11
11
11
11
11
11
11
11
11
12
12
12
12
12
12
12
12
12
12
12
12
12
12
12
11
10
10
10
10
10
10
11
11
10
10
10
9
9
9
9
9
8
8
8
8
8
8
8
8
8
8
8
8
8
8
8
7
7
8
8
8
8
9
10
10
10
10
10
10
10
11
11
11
11
12
12
12
12
12
12
12
14
14
14
14
15
15
17
17
17
17
17
17
17
17
17
17
17
17
17
17
18
17
17
17
17
19
20
20
21
21
21
21
22
22
22
22
22
22
22
20
20
20
20
20
20
20
20
20
20
20
19
19
19
19
19
19
19
19
19
19
19
19
19
19
19
18
18
18
18
18
18
18
18
18
19
19
19
19
19
19
19
19
19
18
18
18
18
18
18
18
19
19
19
19
19
19
19
19
19
19
19
19
19
19
19
19
19
19
19
19
19
19
19
18
18
18
18
18
18
18
19
19
19
18
18
18
18
18
18
18
18
18
18
18
18
18
18
18
18
18
18
18
18
17
17
17
17
17
17
17
16
16
16
16
16
15
15
15
13
11
11
9
9
8
7
6
7
7
7
7
7
7
7
7
7
7
7
7
7
7
7
7
7
7
7
7
7
8
8
8
8
8
8
8
8
8
8
8
7
7
7
7
7
7
7
7
7
7
7
7
7
7
7
7
7
7
7
7
7
7
7
7
7
8
8
8
8
8
8
8
8
8
9
9
9
9
9
9
11
11
11
11
11
11
10
10
10
10
10
10
10
10
10
10
10
10
10
12
11
11
11
11
11
11
12
11
11
11
11
11
11
11
11
12
12
12
12
14
14
14
14
14
15
15
15
15
15
15
15
15
16
16
16
17
17
17
17
17
17
17
17
17
17
17
17
17
18
16
16
16
16
16
16
16
16
16
16
16
16
16
16
16
16
16
16
16
16
16
16
16
16
16
17
17
17
17
17
17
17
17
17
17
17
17
17
17
17
17
17
17
17
17
17
16
16
16
16
16
16
16
16
16
16
16
16
16
16
16
16
16
16
16
16
16
16
16
16
17
17
17
17
17
17
17
17
17
17
17
17
17
17
17
17
17
18
18
18
18
18
19
19
19
19
19
19
19
19
19
19
19
19
19
19
19
19
19
19
19
19
19
18
17
17
16
16
15
15
15
15
15
15
15
15
15
15
15
15
15
15
13
12
12
12
12
12
12
12
12
12
12
12
11
11
11
12
12
12
12
10
10
10
10
10
10
10
10
10
10
10
10
10
12
12
12
12
12
12
12
12
12
12
12
13
13
12
12
14
14
15
15
15
15
15
15
15
16
16
16
16
16
16
16
16
16
16
14
14
14
14
14
14
14
15
15
15
15
15
15
16
16
16
16
16
16
16
16
16
16
16
16
16
16
17
17
17
17
17
16
16
16
16
16
16
15
15
15
15
15
15
15
15
15
15
15
15
15
15
15
15
15
15
15
15
15
15
15
15
15
15
15
15
15
15
15
15
15
15
15
15
15
15
15
15
15
15
15
15
14
14
14
14
14
14
14
14
14
14
14
14
14
13
13
13
13
12
12
12
12
12
12
12
12
12
12
12
12
12
12
12
12
12
12
12
12
11
11
11
11
11
11
11
11
11
11
11
11
11
11
11
11
11
11
11
11
11
11
11
10
10
10
10
10
10
8
8
8
8
8
8
8
8
6
6
6
8
8
8
8
8
8
6
6
6
6
6
6
6
6
6
6
6
7
7
7
6
6
6
6
6
6
6
6
6
6
6
7
7
7
7
7
7
7
7
8
8
9
9
9
8
8
8
7
7
7
7
6
6
6
7
8
8
8
8
8
8
8
8
8
8
8
8
8
8
8
8
8
8
8
8
8
8
8
8
8
9
9
9
9
9
9
9
10
10
10
10
10
10
10
10
11
11
11
11
11
11
11
12
12
12
12
12
12
13
13
13
13
13
14
14
14
14
15
15
16
16
16
16
16
16
16
16
16
16
16
16
16
16
16
16
16
16
16
16
16
16
16
16
16
16
16
16
16
16
16
17
17
17
17
17
15
15
15
15
14
10
10
10
10
10
10
10
10
10
10
10
10
10
10
10
10
10
10
10
10
10
10
10
10
10
10
10
10
10
10
10
10
10
10
10
10
10
10
10
10
10
10
10
10
10
10
10
10
10
10
10
10
10
10
10
10
10
10
10
10
10
10
9
8
7
4
4
3
3
3
3
3
2
2
2
2
2
2
2
2
2
2
1
1
1
1
1
1
1
1
1
1
1
1
1
1
1
1
1
1
1
1
1
1
1
1
1
1
1
1
1
1
1
1
1
1
1
1
1
1
1
1
1
1
1
1
1
1
1
1
1
1
1
1
1
1
1
1
1
1
1
1
1
1
2
2
2
2
2
2
2
2
2
2
2
2
2
2
2
2
2
2
2
2
2
2
2
2
2
2
2
2
2
2
2
2
2
2
2
2
2
2
2
2
2
2
2
2
2
2
2
2
2
2
2
2
2
2
2
2
2
2
2
2
2
2
2
2
2
2
2
2
2
2
2
2
2
2
2
2
2
2
2
2
2
2
2
2
2
2
3
3
3
3
3
3
3
3
3
3
3
3
3
3
3
3
3
3
3
3
3
2
2
2
2
2
2
2
2
2
2
2
3
3
3
3
3
3
3
3
3
3
3
3
3
3
3
3
3
3
3
3
3
3
3
3
3
4
4
4
4
3
3
3
3
3
3
3
3
3
3
3
3
3
3
3
3
3
3
3
4
4
4
4
4
4
4
4
4
4
4
4
4
4
4
4
4
4
4
4
4
4
4
4
4
4
4
4
4
4
4
4
4
4
5
5
5
5
5
5
5
5
5
5
5
5
5
5
6
6
6
6
6
6
6
5
5
5
5
5
5
6
6
7
7
7
7
7
7
7
7
7
8
8
8
8
8
8
8
8
8
9
9
9
9
9
9
9
9
9
9
10
10
10
10
10
10
10
10
10
9
10
10
10
10
10
10
10
10
10
10
10
10
10
10
10
10
11
11
11
11
11
11
11
11
11
11
11
11
11
11
11
11
11
11
11
11
11
11
11
10
10
10
10
10
10
10
10
10
10
10
10
10
10
10
10
10
10
10
10
10
10
10
10
10
10
10
10
10
10
10
10
10
10
11
11
11
11
11
11
11
11
11
11
11
11
11
11
11
11
11
11
11
11
11
11
11
11
11
11
11
11
11
11
11
11
11
11
11
11
11
11
11
10
12
12
12
12
12
14
14
11
11
10
9
9
9
10
10
10
10
10
10
10
12
12
12
12
12
11
11
11
11
11
11
11
11
11
10
10
10
11
10
10
10
10
10
10
10
10
10
10
10
10
10
10
10
10
10
10
10
10
10
10
10
10
10
10
10
10
10
10
10
10
10
10
10
10
10
10
10
10
10
10
10
10
10
10
10
10
10
10
10
10
10
10
10
10
10
10
10
10
10
10
10
10
10
10
10
10
10
10
10
10
10
10
10
10
10
10
10
10
10
10
10
10
10
10
10
10
10
10
10
10
9
9
9
9
9
9
9
9
9
9
9
9
9
9
9
8
8
8
8
8
8
7
9
9
9
6
6
6
6
6
6
6
6
6
6
6
6
6
7
7
7
7
7
7
6
6
6
6
6
6
6
6
5
5
5
5
5
5
5
5
5
5
5
5
5
5
5
5
5
5
5
5
5
5
5
5
5
5
5
5
4
4
4
4
4
4
4
4
4
4
4
4
4
4
4
4
4
4
4
4
4
3
3
3
3
3
3
3
3
4
5
5
5
5
5
5
5
5
5
5
5
5
5
5
4
5
5
5
5
5
5
5
5
5
5
5
5
5
5
5
5
5
5
5
5
5
5
5
5
5
5
5
5
5
5
5
5
5
5
5
5
5
5
5
5
5
5
5
5
5
5
5
5
5
5
5
4
4
3
3
3
3
3
3
3
3
3
3
3
3
3
3
3
3
3
4
4
5
5
5
6
7
7
7
7
7
7
7
7
7
7
7
7
7
7
7
7
7
8
7
7
7
7
7
7
7
7
7
7
7
7
7
7
7
7
7
7
7
7
7
7
7
7
7
7
7
7
7
7
7
7
7
7
7
7
7
6
6
6
6
6
6
6
6
6
6
6
6
6
5
5
5
5
5
5
5
5
5
5
5
5
5
5
5
5
5
4
4
4
4
4
4
4
4
4
4
4
4
4
4
4
4
4
4
4
4
4
4
4
4
4
4
4
4
4
4
4
4
4
4
4
4
4
4
4
4
4
4
4
4
4
4
4
4
4
4
4
4
4
4
4
4
4
4
4
4
4
4
3
3
3
3
3
2
2
2
2
2
2
2
2
2
2
2
2
2
2
2
2
2
2
2
2
2
2
2
2
2
3
3
3
3
2
2
2
2
2
2
2
2
2
2
2
2
2
2
2
2
2
2
2
3
3
3
3
3
3
3
3
3
5
5
5
5
5
5
5
5
5
5
5
5
6
6
6
6
6
6
6
6
6
6
6
6
7
7
7
7
7
7
7
7
7
7
7
7
7
7
7
7
7
7
7
7
7
6
6
6
6
6
6
6
6
6
6
6
7
7
7
7
7
7
7
7
7
7
7
7
8
8
8
8
8
8
8
8
8
8
8
8
8
8
9
9
9
9
9
9
9
9
9
9
9
9
9
9
9
9
9
9
9
9
10
10
10
10
10
10
10
10
10
10
10
10
10
10
10
10
10
10
10
10
10
10
10
10
10
10
10
10
10
10
10
10
10
10
10
11
11
11
11
11
11
11
11
11
11
12
12
12
13
13
13
13
13
13
13
13
13
13
13
13
14
15
15
15
15
15
15
15
15
15
14
14
14
14
14
14
14
14
14
13
13
11
11
12
12
12
12
12
12
12
12
12
12
12
12
12
12
13
13
13
13
13
13
13
13
13
13
13
13
11
10
10
10
10
9
9
9
9
9
9
9
9
9
9
10
10
10
10
10
10
10
10
10
10
10
10
10
10
10
10
10
10
10
10
10
10
10
10
10
10
9
9
9
9
9
9
9
9
9
9
9
9
9
9
9
9
9
9
9
9
9
9
9
9
9
8
8
8
8
8
8
8
8
8
8
7
7
7
5
5
5
5
5
6
6
6
6
6
6
6
4
3
3
3
3
3
3
3
3
3
3
3
3
3
3
3
3
3
3
3
3
3
3
3
3
3
3
3
3
3
3
3
3
3
3
3
3
3
3
3
3
3
3
3
3
3
3
3
3
3
3
3
3
3
3
2
2
2
2
2
2
2
2
2
2
2
2
2
2
2
1
1
1
2
2
2
2
2
2
2
2
2
2
2
2
2
2
2
2
2
2
2
2
2
2
2
2
2
2
2
2
2
2
2
2
2
2
2
2
2
2
2
2
2
2
2
2
2
2
2
2
3
3
2
1
1
1
1
1
1
1
1
1
1
1
1
1
1
1
1
1
1
1
1
1
1
1
1
1
1
1
1
1
1
1
1
1
1
1
1
1
1
1
1
1
1
1
1
1
1
1
1
1
1
1
1
1
1
1
1
1
1
1
1
1
1
1
1
1
1
1
1
1
1
1
2
2
2
2
2
2
2
2
2
2
2
2
2
2
2
2
2
2
2
2
2
2
2
2
2
2
2
2
2
2
2
2
2
2
2
2
2
2
2
2
2
2
2
2
2
1
1
1
1
1
1
1
1
1
1
1
1
1
1
0
0
0
0
0
0
0
0
0
0
0
0
0
0
0
0
0
0
0
0
0
0
0
0
0
0
0
0
0
0
0
0
0
0
0
0
0
0
0
0
0
0
0
0
0
0
0
0
0
0
0
0
0
0
0
0
0
0
0
0
0
0
0
0
0
0
0
0
0
0
0
0
0
0
0
0
1
1
1
1
1
1
1
0
0
0
0
0
0
0
0
0
0
0
0
0
0
0
0
0
0
0
0
0
0
0
0
0
0
0
0
0
0
0
0
0
0
0
0
0
0
0
0
0
0
0
0
0
0
0
0
0
0
0
0
0
0
0
0
0
0
0
0
0
0
0
0
0
0
0
0
0
0
0
0
0
0
0
0
0
0
0
0
0
0
0
0
0
0
0
0
0
0
0
0
0
0
0
0
0
0
0
0
0
0
0
0
0
0
0
0
0
0
0
0
0
0
0
0
0
0
0
0
0
0
0
0
0
0
0
0
0
0
0
0
0
0
0
0
0
0
0
0
0
0
0
0
0
0
0
0
0
0
0
0
0
0
0
0
0
0
0
0
0
0
0
0
0
0
0
0
0
0
0
0
0
0
0
0
0
0
0
0
0
0
0
0
0
0
0
0
0
0
0
0
0
0
0
0
0
0
0
0
0
0
0
0
0
0
0
0
0
0
0
0
0
0
0
0
0
0
0
0
0
0
0
0
0
0
0
0
0
0
0
0
0
0
0
0
0
0
0
0
1
1
1
1
1
1
1
1
1
1
1
1
1
1
1
1
1
1
1
1
1
1
1
1
1
1
1
1
1
1
1
1
1
1
1
1
1
1
1
1
1
1
1
1
1
1
1
1
1
1
1
1
1
1
1
1
1
1
1
1
1
1
1
1
1
1
1
1
1
1
1
1
1
1
1
1
1
1
1
2
2
2
2
2
2
2
2
1
1
1
1
1
1
1
1
1
1
1
1
1
1
1
1
1
1
1
1
1
1
1
1
1
1
1
1
2
2
2
2
2
2
2
2
2
2
2
2
2
2
1
1
1
1
1
1
1
1
1
1
1
2
2
2
2
2
2
2
2
2
2
2
2
2
2
2
2
2
3
3
3
3
3
3
3
3
3
3
3
3
3
3
3
3
3
3
3
3
3
3
3
3
3
3
3
3
3
3
3
3
3
3
3
3
3
3
3
3
3
3
3
3
3
3
3
3
3
3
3
3
3
3
3
3
3
3
3
3
3
3
3
3
3
3
3
3
3
3
3
3
3
3
3
3
3
3
3
3
3
3
3
3
3
3
3
3
3
3
3
3
2
2
2
1
1
1
1
1
1
1
1
1
1
1
1
1
1
1
1
1
1
1
1
1
1
1
1
1
1
1
1
1
1
1
1
1
1
1
1
1
1
1
1
1
1
1
1
1
1
1
1
1
1
1
1
1
1
1
1
1
1
1
1
1
1
1
1
1
1
1
1
1
1
1
1
1
1
1
1
1
1
1
1
1
1
1
1
1
1
1
1
2
2
2
2
2
2
2
2
2
2
2
1
0
0
0
0
0
0
0
0
0
0
0
0
0
0
0
1
1
2
2
2
2
2
2
2
2
2
2
2
2
2
2
2
2
2
2
2
2
2
2
2
3
3
3
3
3
3
3
3
3
3
3
3
3
3
4
4
4
4
4
4
4
4
4
4
4
4
4
4
4
4
4
4
4
4
4
4
4
4
4
4
4
4
4
4
4
4
4
4
4
4
4
4
4
4
4
4
4
4
4
4
4
4
3
3
3
3
3
3
3
3
3
3
3
3
3
3
3
3
3
3
3
3
3
3
3
3
3
3
3
3
3
3
3
3
3
3
3
3
3
3
3
3
3
3
3
3
3
3
3
3
3
2
2
2
2
2
2
2
1
1
1
1
1
1
1
1
1
1
1
1
1
1
1
1
1
1
1
1
1
1
1
1
1
1
1
1
1
1
1
1
1
1
1
1
1
1
1
1
1
1
1
1
1
1
1
1
1
1
1
1
1
0
0
0
0
0
0
0
0
0
0
0
0
0
0
0
0
0
0
0
0
0
0
0
0
0
0
0
0
0
0
0
0
0
0
0
0
0
0
0
0
0
0
0
0
0
0
0
0
0
0
0
0
0
0
0
0
0
0
0
0
0
0
0
0
0
0
0
0
0
0
0
0
0
0
0
0
0
0
0
0
0
0
0
0
0
0
0
0
0
0
0
0
0
0
0
0
0
0
0
0
0
0
0
0
0
0
0
0
0
0
0
0
0
0
0
0
0
0
0
0
0
0
0
0
0
0
0
0
0
0
0
0
0
0
0
0
0
0
0
0
0
0
0
0
0
0
0
0
0
0
0
0
0
0
0
0
0
0
0
0
0
0
0
0
0
0
0
0
0
0
0
0
0
0
0
0
0
0
0
0
0
0
0
0
0
0
1
1
1
1
1
1
1
1
1
1
1
1
1
1
1
1
1
1
1
1
1
1
1
1
1
1
1
1
1
0
0
0
0
0
0
0
0
0
0
0
0
0
0
0
0
0
0
0
0
0
0
0
0
0
0
0
0
0
0
0
0
0
0
0
0
0
0
0
0
0
0
0
0
0
0
0
0
0
0
0
0
0
0
0
0
0
0
0
0
0
0
0
0
0
0
0
0
0
0
0
0
0
0
0
0
0
0
0
0
0
0
0
0
0
0
0
0
0
0
0
0
0
0
0
0
0
0
0
0
0
0
0
0
0
0
0
0
0
0
0
0
0
0
0
0
0
0
0
0
0
0
0
0
0
0
0
0
0
0
0
0
0
0
0
0
0
0
0
0
0
0
0
0
0
0
0
0
0
0
0
0
0
0
0
0
0
0
0
0
0
0
0
0
0
0
0
0
0
0
0
0
0
0
0
0
0
0
0
0
0
0
0
0
0
0
0
0
0
0
0
0
0
0
0
0
0
0
0
0
0
0
0
0
0
0
0
0
0
0
0
0
0
0
0
0
0
0
0
0
0
0
0
0
0
0
0
0
0
0
0
0
0
0
0
0
0
0
0
0
0
0
0
0
0
0
0
0
0
0
0
0
0
0
0
0
0
0
0
0
0
0
0
0
0
0
0
0
0
0
0
0
0
0
0
0
0
0
0
0
0
0
0
0
0
0
0
0
0
0
0
0
0
0
0
0
0
0
0
0
0
0
0
0
0
0
0
0
0
0
0
0
0
0
0
0
0
0
0
0
0
0
0
0
0
0
0
0
0
0
0
0
0
0
0
0
0
0
0
0
0
0
0
0
0
0
0
0
0
0
0
0
0
0
0
0
0
0
0
0
0
0
0
0
0
0
0
0
0
0
0
0
0
0
0
0
0
0
0
0
0
0
0
0
0
0
0
0
0
0
0
0
0
0
0
0
0
0
0
0
0
0
0
0
0
0
0
0
0
0
0
0
0
0
0
0
0
0
0
0
0
0
0
0
0
0
0
0
0
0
0
0
0
0
0
0
0
0
0
0
0
0
0
0
0
0
0
0
0
0
0
0
0
0
0
0
0
0
0
0
0
0
0
0
0
0
0
0
0
0
0
0
0
0
0
0
0
0
0
0
0
0
0
0
0
0
0
0
0
0
0
0
0
0
0
0
0
0
0
0
0
0
0
0
0
0
0
0
0
0
0
0
0
0
0
0
0
0
0
0
0
0
0
0
0
0
0
0
0
0
0
0
0
0
0
0
0
0
0
0
0
0
0
0
0
0
0
0
0
0
0
0
0
0
0
0
0
0
0
0
0
0
0
0
0
0
0
0
0
0
0
0
0
0
0
0
0
0
0
0
0
0
0
0
0
0
0
0
0
0
0
0
0
0
0
0
0
0
0
0
0
0
0
0
0
0
0
0
0
0
0
0
0
0
0
0
0
0
0
0
0
0
0
0
0
0
0
0
0
0
0
0
0
0
0
0
0
0
0
0
0
0
0
0
0
0
0
0
0
0
0
0
0
0
0
0
0
0
0
0
0
0
0
0
0
0
0
0
0
0
0
0
0
0
0
0
0
0
0
0
0
0
0
0
0
0
0
0
0
0
0
0
0
0
0
0
0
0
0
0
0
0
0
0
0
0
0
0
0
0
0
0
0
0
0
0
0
0
0
0
0
0
0
0
0
0
0
0
0
0
0
0
0
0
0
0
0
0
0
0
0
0
0
0
0
0
0
0
0
0
0
0
0
0
0
0
0
0
0
0
0
0
0
0
0
0
0
0
0
0
0
0
0
0
0
0
0
0
0
0
0
0
0
0
0
0
0
0
0
0
0
0
0
0
0
0
0
0
0
0
0
0
0
0
0
0
0
0
0
0
0
0
0
0
0
0
0
0
0
0
0
0
0
0
0
0
0
0
0
0
0
0
0
0
0
0
0
0
0
0
0
0
0
0
0
0
0
0
0
0
0
0
0
0
0
0
0
0
0
0
0
0
0
0
0
0
0
0
0
0
0
0
0
0
0
0
0
0
0
0
0
0
0
0
0
0
0
0
0
0
0
0
0
0
0
0
0
0
0
0
0
0
0
0
0
0
0
0
0
0
0
0
0
0
0
0
0
0
0
0
0
0
0
0
0
0
0
0
0
0
0
0
0
0
0
0
0
0
0
0
0
0
0
0
0
0
0
0
0
0
0
0
0
0
0
0
0
0
0
0
0
0
0
0
0
0
0
0
0
0
0
0
0
0
0
0
0
0
0
0
0
0
0
0
0
0
0
0
0
0
0
0
0
0
0
0
0
0
0
0
0
0
0
0
0
0
0
0
0
0
0
0
0
0
0
0
0
0
0
0
0
0
0
0
0
0
0
0
0
0
0
0
0
0
0
0
0
0
0
0
0
0
0
0
0
0
0
0
0
0
0
0
0
0
0
0
0
0
0
0
0
0
0
0
0
0
0
0
0
0
0
0
0
0
0
0
0
0
0
0
0
0
0
0
0
0
0
0
0
0
0
0
0
0
0
0
0
0
0
0
0
0
0
0
0
0
0
0
0
0
0
0
0
0
0
0
0
0
0
0
0
0
0
0
0
0
0
0
0
0
0
0
0
0
0
0
0
0
0
1
1
1
1
1
1
1
1
1
1
1
1
1
1
1
1
1
1
1
1
1
1
1
1
1
1
1
1
1
1
1
1
1
1
1
1
1
1
1
1
1
1
1
1
1
1
1
1
1
1
1
1
1
1
1
1
1
1
1
1
1
1
1
1
1
1
1
1
1
1
1
1
1
1
1
1
1
1
1
1
1
1
1
1
1
1
1
1
1
1
1
1
1
1
1
1
1
1
1
1
1
1
1
1
1
1
1
1
1
1
1
1
1
1
1
1
1
1
1
1
1
0
0
0
0
0
0
0
0
0
0
0
0
0
0
0
0
0
0
0
0
0
0
0
0
0
0
0
0
0
0
0
0
0
0
0
0
0
0
0
0
0
0
0
0
0
0
0
0
0
0
0
0
0
0
0
0
0
0
0
0
0
0
0
0
0
0
0
0
0
0
0
0
0
0
0
0
0
0
0
0
0
0
0
0
0
0
0
0
0
0
0
0
0
0
0
0
0
0
0
0
0
0
0
0
0
0
0
0
0
0
0
0
0
0
0
0
0
0
0
0
0
0
0
0
0
0
0
0
0
0
0
0
0
0
0
0
0
0
0
0
0
0
0
0
0
0
0
0
0
0
0
0
0
0
0
0
0
0
0
0
0
0
0
0
0
0
0
0
0
0
0
0
0
0
0
0
0
0
0
0
0
0
0
0
0
0
0
0
0
0
0
0
0
0
0
0
0
0
0
0
0
0
0
0
0
0
0
0
0
0
0
0
0
0
0
0
0
0
0
0
0
0
0
0
0
0
0
0
0
0
0
0
0
0
0
0
0
0
0
0
0
0
0
0
0
0
0
0
0
0
0
0
0
0
0
0
0
0
0
0
0
0
0
0
0
0
0
0
0
0
0
0
0
0
0
0
0
0
0
0
0
0
0
0
0
0
0
0
0
0
0
0
0
0
0
0
0
0
0
0
0
0
0
0
0
0
0
0
0
0
0
0
0
0
0
0
0
0
0
0
0
0
0
0
0
0
0
0
0
0
0
0
0
0
0
0
0
0
0
0
0
0
0
0
0
0
0
0
0
0
0
0
0
0
0
0
0
0
0
0
0
0
0
0
0
0
0
0
0
0
0
0
0
0
0
0
0
0
0
0
0
0
0
0
0
0
0
0
0
0
0
0
0
0
0
0
0
0
0
0
0
0
0
0
0
0
0
0
0
0
0
0
0
0
0
0
0
0
0
0
0
0
0
0
0
0
0
0
0
0
0
0
0
0
0
0
0
0
0
0
0
0
0
0
0
0
0
0
0
0
0
0
0
0
0
0
0
0
0
0
0
0
0
0
1
1
1
1
1
1
1
1
1
1
1
1
1
1
1
1
1
1
1
1
1
1
1
1
1
1
1
1
1
1
1
1
1
1
1
1
1
1
1
1
1
1
1
1
1
1
1
1
1
1
1
1
1
1
1
1
1
1
1
1
1
1
1
1
1
1
1
1
1
1
1
1
1
1
1
1
1
1
1
1
1
1
1
1
1
1
1
1
1
0
0
0
0
0
0
0
0
0
0
0
0
0
0
0
0
0
0
0
0
0
0
0
0
0
0
0
0
0
0
0
0
0
0
0
0
0
0
0
0
0
0
0
0
0
0
0
0
0
0
0
0
0
0
0
0
0
0
0
0
0
0
0
0
0
0
0
0
0
0
0
0
0
0
0
0
0
0
0
0
0
0
0
0
0
0
0
0
0
0
0
0
0
0
0
0
0
0
0
0
0
0
0
0
0
0
0
0
0
0
0
0
0
0
0
0
0
0
0
0
0
0
0
0
0
0
0
0
0
0
0
0
0
0
0
0
0
0
0
0
0
0
0
0
0
0
0
0
0
0
0
0
0
0
0
0
0
0
0
0
0
0
0
0
0
0
0
0
0
0
0
0
0
0
0
0
0
0
0
0
0
0
0
0
0
0
0
0
0
0
0
0
0
0
0
0
0
0
0
0
0
0
0
0
0
0
0
0
0
0
0
0
0
0
0
0
0
0
0
0
0
0
0
0
0
0
0
0
0
0
0
0
0
0
0
0
0
0
0
0
0
0
0
0
0
0
0
0
0
1
1
1
1
1
1
1
2
2
2
2
2
2
2
2
2
2
2
2
2
2
2
2
2
2
2
2
2
2
2
2
2
2
2
2
3
3
3
3
3
3
3
4
4
5
6
6
6
7
7
7
7
7
7
7
7
7
7
7
7
7
7
7
7
8
8
8
8
8
8
8
8
8
8
8
8
8
8
8
8
8
8
8
8
8
8
8
8
8
8
8
8
8
8
8
8
8
8
8
8
8
8
8
8
9
9
9
9
9
9
9
9
9
9
9
9
9
9
9
9
9
9
9
9
10
10
10
10
13
13
15
16
19
20
24
24
24
25
26
26
26
26
25
26
26
27
27
28
28
31
31
34
35
34
34
36
36
36
37
37
42
43
45
45
45
45
45
45
45
45
46
46
46
46
46
46
46
46
46
45
45
43
43
42
42
42
41
41
41
41
41
41
41
41
48
51
51
52
52
53
53
53
53
53
54
54
54
54
54
54
55
55
55
56
56
56
56
56
56
56
59
59
59
59
59
59
59
59
60
60
60
60
59
59
59
59
59
59
59
59
61
61
61
62
63
63
63
63
63
63
63
63
63
63
63
63
63
63
63
63
63
62
62
59
50
49
47
48
46
46
47
47
47
47
47
47
47
47
47
47
47
49
49
49
49
49
49
49
49
49
49
50
50
49
49
49
49
51
54
54
53
53
53
53
53
54
54
56
56
56
56
56
56
55
55
55
55
55
56
57
56
56
56
56
56
56
56
56
57
57
57
57
57
57
57
58
58
58
57
60
61
61
60
60
58
57
53
51
51
49
48
46
45
45
45
45
43
35
33
31
31
32
34
35
36
37
37
37
36
36
36
36
36
36
36
36
37
37
37
37
37
37
37
37
37
38
38
38
38
39
40
40
41
41
41
41
41
41
41
41
41
41
43
43
43
43
43
43
43
43
43
43
43
43
43
43
43
43
43
43
43
43
43
41
41
41
42
42
42
42
43
42
43
42
42
41
41
41
41
41
41
41
41
41
41
41
41
42
42
42
42
42
42
42
42
43
43
45
45
45
45
45
45
45
45
45
45
46
46
46
46
46
46
46
47
47
48
48
48
48
50
51
51
51
51
51
51
51
51
51
52
52
51
51
52
52
52
52
52
53
53
55
52
51
51
42
41
41
39
38
38
38
37
37
37
33
33
31
31
32
32
31
31
30
30
30
30
30
30
30
30
31
33
34
31
31
30
30
31
32
32
33
33
33
34
37
37
37
37
37
37
37
37
37
37
37
37
37
37
37
37
37
38
38
38
38
39
39
39
39
39
40
40
40
39
39
39
39
39
39
40
40
40
40
38
37
37
34
34
33
34
35
35
35
36
36
36
37
38
38
38
38
38
37
37
37
38
38
38
38
38
38
38
38
38
38
38
38
38
38
38
38
37
37
35
33
32
33
32
32
32
31
30
30
30
30
30
30
29
29
29
29
29
29
29
28
28
27
27
27
27
27
27
27
27
27
27
27
27
27
27
27
27
27
27
27
26
26
27
27
27
27
27
27
27
27
27
27
27
26
26
26
27
27
27
27
27
26
26
26
25
25
22
22
22
22
22
22
22
23
23
23
22
22
22
23
23
23
22
22
22
21
19
17
17
17
17
17
17
17
19
19
19
19
19
19
20
20
20
19
18
18
18
17
17
16
16
16
18
18
18
18
16
16
16
16
14
14
14
14
14
14
14
14
14
14
14
14
14
14
14
14
14
14
15
15
15
15
15
15
15
15
15
15
14
14
14
16
16
16
16
15
15
15
16
16
16
16
16
16
17
17
17
17
17
18
18
18
18
18
18
17
17
17
17
17
17
17
17
18
18
17
17
18
18
18
18
18
18
18
18
18
18
18
19
20
20
20
22
22
23
23
24
24
24
24
24
24
24
24
25
25
27
27
27
27
27
27
27
27
27
27
27
27
27
27
27
27
27
27
27
27
27
27
28
28
28
29
30
30
30
30
30
30
30
30
30
29
29
29
29
29
29
29
29
28
28
30
29
29
29
29
29
29
29
29
29
29
28
28
28
29
29
29
29
29
29
29
29
29
28
28
28
28
28
28
28
28
28
28
28
28
28
28
28
27
27
27
27
27
27
28
28
28
28
28
28
28
29
29
29
29
29
29
29
29
29
29
29
29
30
30
30
30
30
30
30
30
30
30
30
30
30
31
31
31
31
31
31
31
31
31
31
31
31
31
31
31
31
31
31
31
31
31
31
31
31
29
29
29
29
29
29
29
29
29
29
29
27
26
26
26
26
26
26
26
26
27
27
27
27
26
21
21
20
15
15
15
12
12
12
12
12
12
12
13
13
13
14
14
14
14
13
13
14
15
15
15
16
16
17
17
17
18
18
18
17
17
17
16
17
17
17
17
17
17
17
17
17
17
17
14
14
14
14
14
14
14
15
15
15
14
14
14
13
12
12
12
12
13
13
13
13
13
13
13
14
14
14
14
14
14
14
15
15
15
15
15
15
15
15
15
15
15
15
15
15
15
15
15
15
15
15
15
15
17
17
19
19
19
20
20
20
20
20
20
20
20
21
21
22
22
22
22
21
21
21
21
21
21
21
21
21
20
20
20
20
20
20
20
20
20
20
20
20
20
20
20
20
20
20
20
20
19
18
18
18
18
18
18
18
18
18
19
19
19
19
20
20
20
20
20
20
20
20
20
21
21
21
21
21
21
21
21
21
21
21
21
21
21
21
21
21
21
21
21
21
21
21
21
21
20
20
20
20
20
20
20
20
20
20
20
20
20
19
18
18
17
17
17
17
17
17
17
17
17
16
16
16
16
16
16
16
15
14
11
11
11
10
10
10
10
10
9
9
9
9
9
8
7
7
6
5
5
5
5
5
4
4
4
4
4
4
4
4
4
4
4
4
4
4
4
5
5
5
5
5
5
5
5
5
5
5
5
5
5
5
5
5
5
5
6
6
6
6
6
6
6
6
6
6
6
6
6
6
6
6
6
6
6
6
6
6
6
6
7
7
7
7
7
7
7
7
7
8
7
7
7
7
6
6
6
6
6
6
6
6
6
6
6
6
6
6
6
6
6
6
6
5
5
5
6
6
6
6
6
6
6
6
6
6
6
6
6
6
6
6
6
6
7
7
7
7
7
7
7
7
7
7
7
7
7
7
7
7
7
7
6
5
6
6
6
6
6
6
6
7
7
7
7
7
7
7
7
7
7
8
8
8
8
8
8
8
8
8
8
8
8
8
9
9
9
9
9
9
10
10
10
9
9
8
9
9
10
11
11
11
11
11
11
11
11
11
11
11
11
11
11
11
11
11
11
11
11
11
11
11
11
11
11
11
11
11
11
11
11
11
11
11
11
11
11
11
11
11
11
11
11
11
11
11
11
11
11
11
11
10
10
10
10
10
10
10
10
10
9
9
9
9
9
9
9
9
9
9
8
8
8
8
8
8
8
8
8
9
9
9
9
10
10
10
10
10
10
10
10
10
10
10
10
10
10
11
11
11
11
11
11
11
11
11
11
11
11
11
11
11
11
11
11
11
11
11
12
12
11
10
9
9
9
9
9
9
9
10
10
10
10
10
10
10
10
10
10
10
9
9
9
9
9
9
9
8
8
8
8
9
9
9
9
9
9
9
9
10
9
10
11
11
11
11
11
11
11
11
11
11
11
11
11
11
12
12
10
10
10
10
10
10
10
10
10
10
10
10
10
10
10
10
10
11
11
11
11
11
11
11
11
12
12
12
13
13
13
13
15
15
15
14
14
14
14
14
14
14
14
14
14
14
14
14
13
13
13
13
13
13
13
13
13
13
14
14
14
15
15
15
15
15
15
15
15
15
15
15
15
15
14
13
13
13
13
13
13
13
13
13
13
13
13
13
13
13
13
13
13
13
14
14
15
15
15
15
15
15
15
15
15
15
15
15
15
15
15
15
15
15
15
15
15
15
15
15
15
15
15
15
15
15
15
15
17
17
17
17
17
17
17
17
17
17
17
17
16
16
16
17
17
15
15
13
12
9
9
9
8
8
8
8
8
8
8
8
8
7
7
7
7
7
7
7
7
7
8
7
7
7
7
7
7
7
8
8
8
8
8
8
8
8
8
8
8
8
8
8
8
8
8
8
8
8
8
8
8
8
8
8
8
8
8
8
8
8
8
8
8
8
8
8
8
8
8
8
8
8
8
7
8
8
8
8
8
8
8
8
10
10
10
10
10
10
10
10
10
10
10
10
10
10
11
11
11
11
12
12
12
12
12
12
12
12
12
12
12
12
12
12
12
12
12
13
13
14
14
14
14
14
14
14
15
15
15
16
16
16
16
16
17
18
19
19
19
19
19
19
19
19
20
19
19
19
19
19
18
18
19
19
19
19
19
19
19
19
19
19
19
19
21
21
21
21
21
21
21
21
21
21
21
22
22
22
22
22
22
22
22
22
22
22
22
22
22
22
22
22
22
23
24
24
22
22
20
20
20
20
20
20
20
20
20
20
20
21
21
21
21
20
20
20
20
20
20
20
20
20
19
19
19
19
20
20
20
19
19
19
19
19
19
19
19
19
19
19
19
19
19
19
19
19
19
19
19
20
20
20
20
20
20
20
20
20
20
20
20
20
20
19
19
19
19
19
19
19
19
19
19
18
18
18
18
18
18
16
13
12
10
10
7
7
6
6
7
7
7
6
6
6
6
6
6
6
6
6
6
6
6
6
6
6
6
6
6
6
6
5
5
5
5
5
5
5
5
5
5
5
5
5
5
5
5
5
5
5
5
5
5
6
6
5
4
4
4
4
4
4
4
4
4
4
4
4
4
4
4
4
4
4
4
4
4
4
4
4
5
5
5
6
6
6
6
6
6
6
6
6
6
6
6
5
4
4
4
4
4
4
4
4
4
4
4
4
4
4
4
4
4
4
4
4
4
4
4
4
4
4
4
4
4
4
4
4
4
4
4
4
4
4
4
4
4
4
4
4
4
4
4
4
4
4
4
4
4
4
4
4
4
4
4
4
4
4
4
4
4
4
4
4
4
4
4
4
4
4
4
4
4
4
4
4
4
4
4
4
4
4
4
4
4
4
5
5
5
5
5
5
5
5
5
5
6
5
5
5
5
5
5
5
5
5
5
5
5
5
5
5
5
5
5
5
5
5
5
4
4
4
4
4
4
4
4
4
4
4
4
4
4
4
4
4
4
5
5
5
5
6
6
5
5
5
5
5
5
4
4
4
4
4
5
5
5
5
5
6
6
6
6
6
6
6
6
6
6
6
6
6
6
6
6
6
6
6
6
6
6
6
6
6
6
6
6
6
6
6
6
6
6
6
6
6
6
6
6
6
6
6
6
6
6
6
6
6
6
6
6
6
6
6
6
6
6
6
6
6
6
6
6
6
6
6
6
7
7
7
7
7
7
7
7
6
6
6
6
6
6
6
6
6
6
6
6
6
6
6
6
6
6
6
6
6
6
6
6
6
6
6
6
6
6
5
5
5
5
5
5
5
5
5
5
5
5
5
6
6
6
6
5
5
5
5
5
5
5
5
5
5
5
4
4
4
4
4
4
4
4
3
3
3
3
3
3
3
3
3
3
3
3
3
3
3
3
3
3
3
3
3
3
3
3
4
4
4
4
4
4
4
4
4
4
4
4
4
4
4
4
4
4
4
4
4
4
4
4
4
4
4
4
4
4
4
4
4
4
4
4
4
4
4
4
4
4
4
4
4
4
4
4
4
4
4
4
4
4
4
4
4
4
4
4
4
4
4
4
4
4
4
4
4
4
4
4
3
3
3
3
3
3
3
2
2
1
1
1
1
1
1
1
1
1
1
1
1
1
1
1
1
1
1
1
2
2
2
2
3
3
3
3
3
3
3
3
3
3
3
3
3
3
3
3
3
3
3
3
3
3
3
3
3
3
3
3
3
3
3
3
3
3
3
3
3
3
3
3
3
3
3
2
2
2
2
2
2
2
2
3
3
3
3
3
3
3
3
3
3
3
2
2
2
2
2
2
2
2
2
2
2
2
2
2
2
2
2
2
2
2
2
2
2
2
2
2
2
2
2
2
2
2
2
2
2
2
2
2
2
2
2
2
2
2
2
2
2
2
2
2
2
2
2
2
2
2
2
2
2
2
2
2
2
2
2
2
2
2
2
1
1
1
2
2
2
2
2
2
2
2
2
2
2
2
2
2
2
2
2
2
2
2
2
2
2
2
2
2
2
2
2
2
2
2
2
2
2
2
2
2
2
2
2
2
2
2
2
2
2
2
2
2
2
2
2
2
2
2
2
2
2
1
1
1
1
1
1
1
1
1
2
2
2
3
3
3
3
3
3
3
3
3
3
4
4
4
4
4
4
4
4
4
4
4
4
4
4
4
4
5
5
5
5
5
5
5
5
5
5
5
5
5
5
5
5
5
5
5
5
5
5
5
5
5
5
5
5
5
5
5
5
5
5
5
5
5
4
4
4
4
4
4
4
4
4
4
4
4
4
4
4
4
4
4
4
4
4
4
4
4
4
4
4
4
4
4
4
4
4
4
4
4
4
4
4
4
4
4
4
4
4
4
4
4
4
4
4
4
4
4
2
2
2
2
2
2
2
2
2
2
2
2
1
1
1
1
1
1
1
1
1
1
1
1
1
1
1
1
1
1
1
1
1
1
1
1
1
2
2
2
2
2
2
2
2
2
2
2
2
2
2
2
2
2
2
2
2
2
2
2
2
2
2
1
1
1
1
1
1
1
1
1
1
1
1
1
1
1
1
1
1
1
1
1
1
1
1
1
1
1
1
1
0
0
0
0
0
0
0
0
0
0
0
0
0
0
0
0
0
0
0
0
0
0
0
0
0
0
0
0
0
0
0
0
0
0
0
0
0
0
0
0
0
0
0
0
0
0
0
0
0
0
0
0
0
0
1
1
1
1
1
1
1
1
1
1
1
1
1
1
1
1
1
1
1
1
1
1
1
1
1
1
1
1
1
1
1
1
1
1
1
1
1
1
1
1
1
1
1
1
1
1
1
1
1
1
1
1
1
1
1
1
1
1
1
1
2
2
2
2
2
2
2
2
2
2
2
2
2
2
2
2
2
2
2
3
3
3
3
3
3
3
3
3
3
3
3
3
3
3
3
3
3
3
3
3
3
3
3
3
3
3
3
3
3
3
3
3
3
3
3
3
3
3
3
3
3
3
3
3
3
3
3
3
3
3
3
3
3
3
3
3
3
3
3
3
3
3
3
3
3
3
3
3
3
2
2
2
2
2
2
1
1
2
2
2
2
2
2
2
2
2
2
2
2
2
2
2
2
2
2
2
2
2
2
2
2
2
2
2
2
2
2
2
2
2
2
2
2
2
2
2
2
2
2
2
2
3
3
3
3
3
3
2
2
2
2
2
2
2
2
2
2
2
2
2
2
2
2
2
2
2
2
2
2
2
2
3
3
3
3
3
3
3
3
3
3
3
3
3
3
3
3
4
4
4
4
4
4
4
4
4
4
4
4
4
4
4
4
4
4
4
4
4
4
4
3
4
4
4
4
4
4
4
4
4
4
4
4
4
4
4
4
4
4
4
4
4
4
4
4
5
5
5
5
5
5
5
5
5
5
5
5
5
5
5
5
5
5
5
5
5
5
5
5
5
5
5
5
5
5
5
5
5
5
5
5
5
5
4
4
4
4
4
4
4
4
4
4
4
4
4
4
4
4
4
4
4
4
4
4
4
4
4
4
4
4
4
4
4
4
4
4
4
4
4
4
4
4
4
4
4
4
4
4
4
4
4
4
4
4
4
4
4
4
4
4
4
4
4
4
4
4
4
4
4
4
4
4
4
2
2
2
2
2
2
2
2
2
1
1
1
1
1
1
1
1
1
1
1
1
1
1
1
1
1
1
1
1
1
1
1
1
1
1
2
2
1
0
0
0
0
0
0
0
0
0
0
0
0
0
0
0
0
0
0
0
0
0
0
0
0
0
0
0
0
0
0
0
0
0
0
0
0
0
0
0
0
0
0
0
0
0
0
0
0
0
0
0
0
0
0
0
0
0
0
0
0
0
0
0
0
0
0
0
0
0
0
0
0
0
0
0
0
0
0
0
0
0
0
0
0
0
0
0
0
0
0
0
0
0
0
0
0
0
0
0
0
0
0
0
0
0
0
0
0
0
0
0
0
0
0
0
0
0
0
0
0
0
0
0
0
0
0
0
0
0
0
0
0
0
0
0
0
0
0
0
0
0
0
1
1
1
1
1
1
1
1
1
1
1
1
1
2
2
2
2
2
2
2
2
2
2
2
2
2
2
2
2
2
2
2
2
2
2
2
2
2
2
2
2
2
2
2
2
2
2
2
2
2
2
2
2
2
2
2
2
2
2
2
2
2
3
3
3
3
3
3
3
3
3
3
3
3
3
3
3
3
3
3
3
3
3
3
3
3
3
3
3
3
3
3
3
3
3
3
3
3
3
3
3
3
3
3
3
3
3
4
4
4
4
4
4
4
4
4
4
4
4
4
4
4
4
4
4
4
4
4
4
4
4
4
4
4
4
4
4
4
4
4
4
4
4
4
4
5
5
5
4
4
4
4
4
4
4
4
4
4
4
4
4
4
4
4
4
4
4
4
4
4
4
4
4
4
4
4
4
4
4
4
4
4
4
4
4
4
4
4
4
4
4
4
4
4
4
4
4
4
4
4
4
4
5
5
5
5
5
5
5
5
5
5
5
5
5
5
5
5
5
5
5
5
5
5
5
5
5
5
4
3
3
3
3
4
4
4
4
4
4
4
4
4
4
4
4
4
4
4
5
5
5
5
5
5
5
5
5
5
5
5
5
5
5
5
5
5
5
5
5
6
6
6
6
6
6
6
7
7
7
7
7
7
7
7
7
7
7
7
7
7
7
7
7
7
7
7
7
7
7
7
7
7
7
7
7
7
7
8
8
8
8
8
8
8
8
8
8
8
8
8
8
8
8
8
8
8
8
8
8
8
8
8
8
8
8
8
8
8
8
8
8
8
8
8
9
9
9
9
9
9
9
9
9
9
9
9
9
9
8
8
8
8
8
8
8
8
8
8
8
8
8
8
8
8
8
8
8
8
8
8
8
8
8
8
8
8
8
8
8
8
8
7
7
7
7
7
7
7
7
7
7
7
7
6
6
6
6
6
6
6
6
6
6
6
6
6
6
6
6
6
6
4
3
3
3
3
3
3
3
3
3
3
3
3
3
2
2
2
2
2
2
2
2
2
2
2
2
3
3
3
3
3
2
2
2
2
2
2
2
2
2
2
2
2
2
2
2
2
2
2
2
2
2
2
2
2
2
2
2
2
2
2
2
2
2
2
2
1
1
1
1
1
1
1
1
1
1
1
1
1
1
1
1
1
1
1
1
1
1
1
1
1
1
1
1
1
1
1
1
1
1
1
1
1
1
1
1
1
1
1
1
1
1
1
1
1
1
1
1
1
1
1
1
1
0
0
0
0
0
0
0
0
0
0
0
0
0
0
0
0
0
0
0
0
0
0
0
0
0
0
0
0
0
0
0
0
0
0
0
0
0
0
0
1
1
1
1
1
1
1
1
1
1
1
1
1
1
1
1
1
1
1
1
1
1
1
1
1
1
1
1
1
1
1
1
1
1
1
1
1
1
1
1
1
1
1
1
1
1
1
1
1
1
1
1
1
1
1
1
1
1
1
1
1
1
1
1
1
1
1
1
1
1
2
2
3
3
3
3
3
3
3
3
3
3
3
3
3
3
3
3
3
3
3
3
3
3
3
3
3
3
3
3
3
3
4
4
4
4
4
4
4
4
4
4
4
4
4
4
4
4
4
5
5
5
5
5
5
5
5
5
5
5
5
5
5
5
5
5
5
5
5
5
5
5
5
5
4
4
4
4
4
4
4
4
4
4
4
4
4
3
3
3
3
3
3
3
3
3
3
3
3
5
5
5
6
8
8
10
10
10
12
12
14
14
14
14
17
18
18
18
18
18
18
18
19
19
19
19
19
19
19
19
19
19
19
19
19
19
19
21
21
21
21
21
21
22
22
22
22
22
22
22
22
22
22
22
22
22
22
22
22
22
22
22
22
22
22
22
22
22
22
22
22
23
23
23
23
23
23
23
23
23
23
23
23
23
23
24
25
25
26
26
26
26
26
26
26
26
26
26
26
26
26
26
26
26
26
26
23
22
22
22
22
22
22
22
22
22
22
22
22
22
22
22
22
21
20
20
20
21
21
21
20
18
18
18
17
17
17
17
17
17
17
17
17
17
17
17
17
16
17
16
16
16
14
12
12
12
12
12
12
12
13
14
14
13
13
13
13
13
12
12
12
12
12
12
12
12
12
12
12
12
12
12
12
13
12
13
12
12
12
12
12
12
12
12
12
12
12
12
12
12
12
12
11
11
10
11
11
11
11
11
11
11
11
11
11
11
12
12
12
12
12
12
12
12
12
12
12
12
12
12
12
12
11
11
11
11
11
11
12
13
12
12
12
13
13
13
13
13
13
13
13
13
13
13
13
13
13
12
12
12
12
12
10
10
10
10
11
11
14
14
14
14
14
14
14
14
14
14
13
13
13
13
13
14
16
16
16
17
17
17
17
17
17
18
18
20
20
20
20
20
20
20
20
21
22
22
22
23
23
23
23
23
23
22
22
22
22
23
23
23
23
23
23
23
23
24
24
24
24
24
24
24
24
24
24
24
23
23
23
23
24
24
24
24
25
25
26
27
27
27
27
29
29
29
29
29
29
29
29
29
29
31
31
31
33
33
33
33
32
32
32
32
32
33
33
33
33
33
34
34
35
35
35
35
36
36
37
37
37
37
37
37
37
37
37
37
36
34
34
34
35
35
35
35
35
35
35
34
34
34
34
36
36
34
34
34
34
34
35
35
35
36
34
34
34
34
34
34
34
34
33
34
37
36
36
36
35
35
35
35
35
35
35
35
35
35
35
35
37
37
37
37
37
37
37
37
37
37
37
38
38
38
38
39
39
39
39
39
39
39
40
40
40
40
40
43
41
41
41
41
41
41
41
41
41
41
41
41
43
43
43
42
42
42
42
42
42
42
42
42
42
42
41
41
41
41
41
41
40
40
40
40
40
40
40
40
40
40
40
40
40
40
40
41
41
41
41
42
43
43
43
44
44
43
42
42
42
42
41
37
33
33
29
29
29
29
28
28
28
28
28
28
28
28
28
28
28
29
29
28
28
28
28
28
28
28
28
28
28
28
29
29
29
29
29
29
29
29
30
29
29
30
30
30
28
27
19
17
16
14
14
15
15
15
16
16
16
16
16
16
16
16
16
16
16
17
17
18
18
18
18
18
18
18
18
18
18
17
17
17
17
16
16
17
17
18
18
18
18
18
19
18
18
18
18
18
18
18
18
18
18
18
18
21
21
21
19
18
17
17
17
19
20
20
20
20
20
20
21
21
21
21
20
21
21
21
21
21
21
21
21
22
22
22
22
22
22
22
22
23
23
23
24
24
24
25
25
25
26
28
28
28
28
28
28
28
27
27
27
28
30
29
29
29
29
29
29
29
29
29
29
30
31
31
31
31
31
30
29
29
29
29
29
30
30
30
30
30
30
30
32
32
32
32
32
32
32
32
32
33
33
33
33
33
34
34
34
33
34
34
35
35
37
38
38
40
40
40
40
40
40
40
40
40
40
40
40
40
40
40
41
41
41
41
41
42
42
45
45
45
45
45
45
45
45
45
45
45
46
46
46
46
46
46
46
45
45
45
45
45
45
44
44
44
39
35
34
34
35
33
32
31
31
31
31
31
31
31
31
32
32
33
33
33
32
32
32
32
32
32
32
32
32
32
32
32
33
34
35
35
35
35
35
33
34
34
34
34
34
34
34
34
34
35
36
36
36
36
36
36
36
36
36
36
36
36
36
36
34
34
34
34
32
32
34
32
32
31
31
31
31
32
32
28
28
28
28
27
27
27
27
27
27
27
27
27
27
27
27
27
25
25
25
25
26
25
23
22
22
22
22
22
22
22
22
22
22
22
23
25
23
23
22
21
22
24
24
24
24
24
24
24
24
24
24
24
25
25
27
27
27
27
27
27
28
28
28
30
30
30
30
30
30
30
30
30
30
30
30
30
30
30
30
30
30
30
30
31
31
31
31
31
31
31
31
31
31
31
31
31
31
31
31
29
28
28
27
27
27
27
28
28
28
28
28
28
28
28
27
27
26
25
24
24
24
25
25
26
26
26
26
26
26
26
26
26
26
26
26
26
26
26
26
25
25
24
24
24
24
24
24
23
23
23
22
22
21
21
21
21
20
20
20
20
20
20
20
19
11
10
10
10
10
10
10
10
10
10
10
10
10
10
10
10
10
10
9
9
9
9
9
9
9
9
9
9
9
9
9
9
9
8
8
8
8
8
8
8
8
8
8
8
8
8
8
9
9
9
9
9
9
9
11
14
14
14
14
14
14
14
14
15
15
14
14
13
13
13
13
13
13
13
13
13
14
14
14
14
14
15
15
15
16
16
17
17
17
17
17
17
17
18
18
18
21
21
21
21
22
22
22
22
22
22
24
25
25
25
25
25
25
27
27
24
24
24
23
23
24
24
24
24
25
25
25
24
24
25
25
25
25
25
25
25
25
25
25
25
25
26
26
26
26
26
26
26
26
27
27
27
27
27
27
27
27
27
27
27
27
28
29
29
29
29
29
29
29
29
29
29
29
29
29
29
29
29
29
29
29
29
29
29
29
29
29
29
30
30
30
30
31
31
32
34
34
34
34
34
34
34
34
34
33
32
32
32
32
31
30
30
29
29
29
29
29
29
29
29
29
29
29
29
29
31
31
31
31
31
31
31
31
31
31
31
31
31
31
31
30
30
30
29
27
27
25
23
23
23
23
20
18
18
18
18
18
18
18
18
16
16
16
16
16
15
15
14
13
13
13
13
13
13
13
13
13
13
13
13
13
13
13
13
13
13
13
13
13
13
12
12
12
12
12
12
12
11
11
11
10
10
10
10
10
10
10
10
10
10
10
9
9
9
8
8
8
8
8
8
7
7
6
6
6
6
6
6
6
6
6
6
6
6
6
6
6
6
6
6
6
7
7
7
7
7
6
6
6
5
5
5
4
4
4
4
4
4
4
4
4
2
1
1
1
1
1
1
1
1
1
1
1
1
1
2
3
3
3
3
3
3
3
3
3
3
3
3
4
4
6
6
6
8
8
8
8
8
8
8
8
8
8
8
8
8
8
8
8
9
9
9
9
9
9
9
9
9
9
9
9
9
9
9
9
9
9
9
9
9
9
9
9
9
9
9
9
9
9
9
9
11
11
11
11
11
11
11
11
11
11
12
12
12
12
11
11
11
11
13
13
13
13
13
13
13
13
13
14
14
14
14
15
15
15
15
15
15
15
15
15
15
15
15
16
16
16
16
16
16
16
16
16
16
16
17
17
17
17
17
17
17
17
17
17
17
17
17
17
17
17
17
17
17
17
18
18
18
18
18
18
18
18
18
18
18
18
18
18
18
18
19
18
18
18
18
18
18
18
18
18
17
16
16
17
17
17
17
17
17
17
17
17
17
18
18
18
18
18
18
18
18
18
18
18
18
18
18
18
18
18
18
18
18
17
17
17
17
17
17
17
16
16
15
15
15
14
14
15
15
15
15
15
15
14
14
13
13
13
13
13
13
13
13
13
13
13
13
13
13
13
13
13
13
13
13
13
13
12
12
12
12
12
12
11
11
10
9
10
10
9
9
9
8
8
8
8
8
8
8
9
8
8
8
8
8
8
8
8
9
9
9
9
9
9
9
9
10
10
10
10
10
10
10
11
11
11
11
11
11
11
11
11
11
11
11
11
11
11
11
9
9
8
7
7
7
7
7
7
7
7
7
7
7
7
7
7
7
7
7
7
7
7
7
7
7
7
7
7
7
7
7
7
7
7
7
8
8
8
8
8
8
8
8
8
8
8
8
8
8
8
8
8
8
9
9
9
9
9
9
9
9
9
9
9
9
9
9
9
9
9
9
9
9
9
9
9
9
8
8
8
8
7
7
7
7
7
7
7
7
7
7
7
7
7
7
7
7
7
7
6
6
6
6
6
6
6
6
6
6
6
5
4
2
2
2
2
2
2
2
2
2
2
3
3
3
2
2
2
2
2
2
2
2
2
2
2
2
2
2
2
2
2
2
2
2
2
2
2
2
2
2
2
2
2
2
2
2
2
2
2
2
2
2
2
2
2
2
2
2
2
2
2
2
2
2
2
2
2
2
2
2
2
2
2
2
2
2
2
2
2
2
2
2
2
2
2
2
2
2
2
2
2
2
2
2
2
2
2
2
3
3
3
3
3
3
3
3
3
3
3
3
3
3
3
3
3
3
3
3
3
3
3
3
3
3
3
3
2
2
2
2
2
2
2
2
2
2
2
2
2
2
2
2
2
2
2
2
2
2
2
2
2
2
2
2
2
2
2
2
2
2
2
2
2
3
3
3
3
3
3
3
3
3
3
3
2
1
1
1
1
1
1
1
1
1
1
1
1
1
1
1
1
1
1
1
1
1
1
1
1
1
1
1
1
1
1
1
1
1
1
1
1
1
1
1
1
1
1
1
1
1
1
1
1
1
1
1
1
1
1
1
1
1
1
1
1
1
1
1
1
1
1
1
1
1
1
1
1
1
1
1
1
1
1
1
1
1
1
1
1
1
1
1
1
1
1
1
1
1
1
1
1
1
1
1
1
1
1
1
1
1
1
1
1
0
0
0
0
0
0
1
1
1
1
1
1
1
1
1
1
1
1
1
1
1
1
1
1
1
1
1
1
1
1
1
1
1
1
1
1
1
1
1
1
1
1
1
1
1
1
1
1
1
1
1
1
1
1
1
1
1
1
1
1
1
1
1
1
1
1
1
1
1
1
1
1
1
1
1
1
1
1
1
1
1
1
1
1
1
1
1
1
1
1
1
1
1
1
1
1
1
1
1
1
1
1
1
1
1
0
0
0
0
0
0
0
0
0
0
0
0
0
0
0
0
0
0
0
0
0
0
0
0
0
0
0
0
0
0
0
0
0
0
0
0
0
0
0
0
0
0
0
0
0
0
0
0
0
0
0
0
0
0
0
0
0
0
0
0
0
0
0
0
0
0
0
0
0
0
0
0
0
0
0
0
0
0
0
0
0
0
0
0
0
0
0
0
0
0
0
0
0
0
0
0
0
0
0
0
0
0
0
0
0
0
0
0
0
0
0
0
0
0
0
0
0
0
0
0
0
0
0
0
0
0
0
0
0
0
0
0
0
0
0
0
0
0
0
0
0
0
0
0
0
0
0
0
0
0
0
0
0
0
0
0
0
0
0
0
0
0
0
0
0
0
0
0
0
0
0
0
0
0
0
0
0
0
0
0
0
0
0
0
0
0
0
0
0
0
0
0
0
0
0
0
0
0
0
0
0
0
0
0
0
0
0
0
0
0
0
0
0
0
0
0
0
0
1
1
1
1
1
1
1
1
1
1
1
1
1
1
1
1
2
2
2
1
1
1
1
1
1
1
1
1
1
1
1
1
1
1
1
1
1
1
1
1
1
1
1
1
1
1
2
2
2
2
2
2
2
2
2
2
2
2
2
2
2
2
2
2
2
2
2
2
2
2
2
2
2
2
2
2
2
2
2
2
2
2
2
2
2
2
2
2
2
2
2
2
2
2
2
2
2
2
2
2
2
2
2
2
2
2
2
2
2
2
2
2
2
2
2
2
2
2
2
2
2
2
2
2
2
2
2
2
1
1
1
1
1
1
1
1
1
1
1
0
0
0
0
0
0
0
0
0
0
0
0
0
0
0
0
0
0
0
0
0
0
0
0
0
0
0
0
0
0
0
0
0
0
0
0
0
0
0
0
0
0
0
0
0
0
0
0
0
0
0
0
0
0
0
0
0
0
0
0
0
0
0
0
0
0
0
0
0
0
0
0
0
0
0
0
0
0
0
0
0
0
0
0
0
0
0
0
0
0
0
0
0
0
0
0
0
0
0
0
0
0
0
0
0
0
0
0
0
0
0
0
0
0
0
0
0
0
0
0
0
0
0
0
0
0
0
0
0
0
0
0
0
0
0
0
0
0
0
0
0
0
0
0
0
0
0
0
0
0
0
0
0
0
0
0
0
0
0
0
0
0
0
0
0
0
0
0
0
0
0
0
0
0
0
0
0
0
0
0
0
0
0
0
0
0
0
0
0
0
0
0
0
0
0
0
0
0
0
0
0
0
0
0
0
0
0
0
0
0
0
0
0
0
0
0
0
0
0
0
0
0
0
0
0
0
0
0
0
0
0
0
0
0
0
0
0
0
0
0
0
0
0
0
0
0
0
0
0
0
0
0
0
0
0
0
0
0
0
0
0
0
0
0
0
0
0
0
0
0
0
0
0
0
0
0
0
0
0
0
0
0
0
0
0
0
0
0
0
0
0
0
0
0
0
0
0
0
0
0
0
0
0
0
0
0
0
0
0
0
0
0
0
0
0
0
0
0
0
0
0
0
0
0
0
0
0
0
0
0
0
0
0
0
0
0
0
0
0
0
0
0
0
0
0
0
0
0
0
0
0
0
0
0
0
0
0
0
0
0
0
0
0
0
0
0
0
0
0
0
0
0
0
0
0
0
0
0
0
0
0
0
0
0
0
0
0
0
0
0
0
0
0
0
0
0
0
0
0
0
0
0
0
0
0
0
0
0
0
0
0
0
0
0
0
0
0
0
0
0
0
0
0
0
0
0
0
0
0
0
0
0
0
0
0
0
0
0
0
0
0
0
0
0
0
0
0
0
0
0
0
0
0
0
0
0
0
0
0
0
0
0
0
0
0
0
0
0
0
0
0
0
0
0
0
0
0
0
0
0
0
0
0
0
0
0
0
0
0
0
0
0
0
0
0
0
0
0
0
0
0
0
0
0
0
0
0
0
0
0
0
1
1
1
1
1
1
1
1
1
1
1
1
1
1
1
1
1
1
1
1
1
1
1
1
1
1
1
1
1
1
1
1
1
1
1
1
1
1
1
1
1
2
2
2
2
2
2
2
2
2
2
2
2
2
2
2
2
2
2
2
2
2
2
2
2
2
2
2
2
2
2
2
2
2
2
2
2
2
2
2
2
2
2
2
2
2
2
2
2
2
2
2
2
2
2
2
2
2
2
2
2
2
2
2
2
2
2
1
1
1
1
1
1
1
1
1
1
1
1
1
1
1
1
1
1
1
1
1
1
1
1
1
1
1
1
1
1
1
1
1
1
1
0
0
0
0
0
0
0
0
0
0
0
0
0
0
0
0
0
1
1
1
0
0
0
0
0
0
0
0
0
0
0
0
0
0
0
0
0
0
0
0
0
0
0
0
0
0
0
0
0
0
0
0
0
0
0
0
0
0
0
0
0
0
0
0
0
0
0
0
0
0
0
0
0
0
0
0
0
0
0
0
0
0
0
0
0
0
0
0
0
0
0
0
0
0
0
0
0
0
0
0
0
0
0
0
0
1
1
1
1
1
1
1
1
1
1
1
1
1
1
1
1
1
1
1
1
1
1
1
1
1
1
1
1
1
1
1
1
1
1
1
1
1
1
1
2
2
2
2
2
2
2
2
2
2
2
2
2
2
2
2
2
2
2
2
2
2
2
2
2
2
2
2
2
2
2
2
2
2
2
2
2
2
2
2
2
2
2
2
2
2
2
2
2
2
2
2
2
2
2
2
2
2
2
2
2
2
2
2
2
2
2
2
2
2
2
2
2
2
2
2
2
2
2
2
2
2
2
2
2
2
2
2
2
2
2
1
1
1
1
1
1
1
1
1
1
1
1
1
1
1
1
1
1
1
1
1
1
2
2
2
2
2
2
2
2
2
2
2
2
2
2
2
2
2
2
2
3
3
3
3
3
3
3
3
3
3
2
2
2
2
2
2
2
2
2
2
2
1
1
1
1
1
1
1
1
2
2
2
2
2
2
2
2
2
2
2
2
2
2
2
2
2
2
2
2
2
2
2
2
2
2
2
2
2
2
2
2
2
2
2
2
2
2
2
2
2
2
2
2
2
2
2
2
2
2
2
2
2
2
2
2
2
2
2
2
2
2
2
2
2
2
2
2
2
2
2
2
2
2
2
2
2
2
2
2
2
2
2
2
1
1
1
1
1
1
1
1
1
1
1
1
0
0
0
0
0
0
0
0
0
0
0
0
0
0
0
0
0
0
0
0
0
0
0
0
0
0
0
0
0
0
0
0
0
0
0
0
0
0
0
0
0
0
0
0
0
0
0
0
0
0
0
0
0
0
0
0
0
0
0
0
0
0
0
0
0
0
0
0
0
0
0
0
0
0
0
0
0
0
0
0
0
0
0
0
0
0
0
0
0
0
0
0
0
0
0
0
0
0
0
0
0
0
0
0
0
0
0
0
0
0
0
0
0
0
0
0
0
0
0
0
0
0
0
0
0
0
0
0
0
0
0
0
0
0
0
0
0
0
0
0
0
0
0
0
0
0
0
0
0
0
0
0
0
0
0
0
0
0
0
0
0
0
0
0
0
0
0
0
0
0
0
0
0
0
0
0
0
0
0
0
0
0
0
0
0
0
0
0
0
0
0
0
0
0
0
0
0
0
0
0
0
0
0
0
0
0
0
0
0
1
1
1
1
1
1
1
1
1
1
1
1
1
1
1
1
1
1
2
2
2
2
2
2
2
2
3
3
3
3
3
3
3
3
3
3
3
3
3
3
3
3
3
3
3
3
3
3
3
3
3
3
3
3
3
3
3
3
3
3
3
3
3
3
3
3
3
3
3
3
3
3
3
3
3
3
3
3
3
3
3
3
3
3
3
3
3
3
3
3
3
3
3
3
3
3
3
3
3
3
3
3
3
3
3
3
3
3
3
3
3
3
3
3
3
3
3
3
3
3
3
3
3
3
3
4
4
4
4
4
5
5
4
4
4
4
4
4
4
4
4
4
4
4
4
4
4
3
3
3
3
3
3
3
3
3
3
3
3
4
5
5
5
5
5
5
5
5
5
6
6
6
6
6
6
5
5
5
5
5
7
7
7
7
7
7
7
7
7
7
7
7
7
7
7
6
6
6
6
6
6
6
6
6
6
6
6
6
6
6
6
6
6
6
6
6
6
6
6
6
6
6
6
6
6
6
6
6
6
6
6
6
6
6
6
6
6
6
6
6
6
6
6
6
6
6
6
6
6
6
6
6
6
6
6
6
6
6
6
6
6
6
6
7
7
7
7
7
7
7
6
6
6
6
6
6
5
5
5
5
5
5
5
5
5
4
4
4
4
4
4
4
4
4
4
4
2
2
2
2
2
2
2
2
1
2
3
9
9
9
14
14
17
18
19
19
20
20
20
20
20
20
20
21
22
22
23
23
23
23
23
23
23
23
23
23
23
27
28
28
28
28
29
29
29
29
29
29
29
29
29
29
29
30
30
30
30
32
34
34
34
35
36
36
36
36
36
36
36
36
36
36
36
36
36
36
36
36
36
36
36
36
36
36
36
39
40
40
40
40
40
39
39
40
40
40
40
40
40
40
40
40
40
40
40
40
40
40
40
40
40
40
40
41
41
41
41
41
41
41
41
41
41
41
41
41
41
41
41
41
41
41
41
41
41
41
42
42
43
41
41
41
41
41
41
41
41
41
41
41
40
40
40
40
40
40
40
40
40
41
41
39
39
38
38
37
35
35
35
36
35
36
35
35
34
29
29
29
29
30
28
26
26
26
24
21
20
18
17
17
17
17
18
18
19
19
19
18
18
18
18
18
18
18
19
19
19
19
19
19
18
18
19
19
19
19
19
19
19
20
20
19
19
19
19
19
19
19
19
18
18
18
18
18
18
18
18
18
18
18
18
18
18
18
18
18
18
18
16
16
16
17
18
18
17
17
17
17
17
17
17
17
17
17
17
17
17
18
19
19
19
19
18
18
17
17
17
15
15
15
15
15
15
18
18
18
18
18
18
18
18
19
20
21
21
21
20
20
20
22
22
22
22
22
22
22
22
22
22
22
22
21
21
22
22
23
23
23
23
23
23
23
23
23
22
22
22
22
22
22
22
22
22
22
22
22
22
22
22
22
22
22
22
22
22
20
19
19
19
18
18
18
19
20
19
18
17
17
17
17
17
17
17
18
18
18
18
18
18
18
18
18
18
18
18
18
18
18
18
27
33
41
41
51
112
134
147
153
168
168
170
170
171
173
174
184
187
187
189
189
190
190
219
232
233
236
239
252
257
258
263
265
265
266
268
278
298
304
305
303
307
307
311
316
318
320
328
328
329
332
333
336
335
335
338
338
342
343
343
360
360
367
369
368
369
370
370
370
398
404
408
427
427
429
431
434
441
443
447
451
453
454
455
455
456
457
456
456
464
464
470
475
476
482
493
496
497
501
502
503
504
505
505
512
515
521
528
537
540
546
546
546
548
548
587
594
602
604
603
612
614
612
612
611
611
611
612
611
612
615
620
635
631
630
632
637
636
640
645
663
664
665
668
673
688
689
692
696
699
727
711
716
717
725
753
755
774
775
780
797
801
800
805
806
808
817
834
834
857
870
910
910
922
934
934
934
936
937
955
966
971
982
984
983
1023
1047
1064
1076
1080
1074
1087
1102
1175
1187
1208
1209
1226
1259
1268
1300
1326
1324
1321
1298
1296
1325
1328
1354
1355
1366
1371
1378
1427
1487
1504
1513
1538
1544
1543
1564
1594
1596
1595
1610
1704
1731
1811
1821
1823
1836
1871
1872
1885
1924
1931
1933
1939
1957
1960
2010
2048
2106
2113
2115
2124
2126
2126
2143
2170
2197
2201
2235
2239
2239
2243
2243
2252
2259
2279
2285
2289
2290
2291
2303
2310
2311
2308
2307
2321
2312
2319
2322
2342
2360
2363
2367
2366
2366
2368
2383
2387
2391
2396
2395
2396
2395
2396
2402
2402
2405
2404
2403
2400
2399
2403
2403
2405
2407
2407
2417
2416
2416
2402
2393
2413
2333
2336
2327
2281
2276
2276
2195
2193
2191
2194
2190
2195
2193
2192
2185
2182
2181
2181
2192
2204
2204
2202
2200
2189
2189
2188
2178
2181
2183
2184
2183
2153
2153
2156
2158
2159
2154
2165
2160
2152
2158
2133
2134
2142
2128
2127
2121
2102
2094
2095
2108
2117
2122
2133
2157
2167
2184
2188
1909
1886
1868
1536
1502
1479
1351
1252
1135
1090
893
885
862
814
830
828
852
841
837
783
780
773
773
794
794
781
785
741
725
699
677
667
659
660
660
661
661
660
661
658
660
660
660
660
663
663
666
669
670
679
676
680
684
679
680
674
665
660
653
633
618
597
592
590
590
591
591
590
588
587
580
578
578
578
577
575
574
583
584
581
578
569
561
558
560
557
558
552
552
552
552
556
560
566
566
564
567
569
568
571
574
574
580
586
588
589
587
588
591
591
600
600
602
604
608
607
604
600
608
587
588
590
581
579
578
472
440
436
437
437
434
434
428
431
423
421
420
399
379
381
372
374
373
374
370
372
373
375
377
377
377
380
381
381
381
384
386
389
390
390
386
386
384
383
383
378
377
374
373
375
380
380
379
378
378
380
380
381
389
390
389
386
384
382
380
380
378
372
360
358
354
353
353
349
351
351
353
353
351
353
346
345
342
336
334
328
312
284
283
289
289
297
297
297
298
298
300
300
308
313
312
303
290
283
281
278
279
284
285
299
294
277
277
271
275
276
278
284
286
289
295
297
291
290
292
290
289
287
287
287
287
287
287
283
283
284
284
283
279
279
274
273
270
261
258
242
240
241
241
248
251
254
254
254
253
253
251
250
251
251
252
252
252
251
253
254
257
260
261
262
262
261
260
261
261
260
259
259
256
255
253
254
254
258
258
267
271
272
274
274
274
274
274
275
275
274
274
275
276
281
284
287
292
282
278
277
268
275
279
277
276
280
281
286
296
296
297
297
300
301
305
305
305
308
309
316
316
316
317
321
324
324
328
334
335
334
329
328
328
327
327
329
332
330
325
325
326
325
324
322
323
323
323
323
327
331
330
330
329
326
326
330
333
334
333
334
332
332
333
332
337
341
335
337
337
343
344
348
348
348
342
337
333
331
331
331
333
340
342
357
355
355
355
361
362
362
366
366
366
368
368
369
368
369
369
368
369
368
377
377
350
350
342
343
343
343
343
351
352
349
354
354
355
356
358
359
363
366
371
371
373
375
370
371
371
372
385
386
386
393
385
389
387
389
389
384
383
361
360
364
358
356
355
346
346
336
331
327
326
322
323
324
324
324
325
327
327
327
327
331
332
335
336
336
336
342
344
348
350
350
348
350
350
351
351
354
354
355
358
358
361
358
359
356
342
342
340
340
341
341
340
337
322
301
302
302
300
299
295
287
246
237
236
236
236
239
248
249
249
252
251
252
250
249
239
238
239
233
236
240
240
250
253
253
254
254
254
256
257
258
259
259
250
247
246
258
258
259
259
260
263
266
267
270
272
282
287
294
294
294
294
294
301
307
308
308
313
318
318
319
325
326
323
325
316
307
311
304
302
293
293
294
288
290
294
297
303
299
300
300
300
300
299
299
299
303
310
310
310
310
313
316
317
327
327
326
325
329
326
326
325
326
316
316
313
313
318
317
314
315
316
320
320
322
322
320
323
321
318
320
321
322
319
323
325
325
325
325
323
323
322
321
317
317
317
298
297
298
297
288
284
285
285
288
284
283
281
281
278
276
276
275
273
280
281
296
295
294
295
296
298
302
302
308
309
308
307
307
307
308
311
313
313
320
325
329
328
324
336
339
342
339
335
351
361
361
362
360
361
360
350
349
353
368
368
369
375
374
373
375
375
376
376
387
392
392
405
405
406
406
409
416
417
426
427
431
434
441
445
450
449
450
450
458
466
468
465
466
475
478
501
502
503
478
483
449
454
452
451
454
471
477
478
478
478
483
484
485
485
493
496
500
502
505
511
521
522
527
532
536
537
537
543
544
585
588
588
595
593
604
610
611
611
611
613
613
617
623
629
634
633
635
635
639
639
645
648
650
652
672
678
682
685
689
693
698
709
710
711
714
715
716
718
718
719
721
721
720
721
721
722
726
728
729
730
730
732
732
759
763
763
766
766
769
771
771
772
771
772
772
773
773
795
807
807
807
802
806
824
819
820
819
815
820
813
812
812
812
807
794
770
764
761
760
718
712
711
680
682
670
621
611
612
584
587
580
582
594
598
594
592
592
597
595
595
595
595
595
595
595
592
590
591
591
591
590
583
583
576
578
597
604
611
617
617
618
621
627
631
630
642
637
613
613
546
542
540
509
509
504
497
495
493
504
504
504
503
501
501
506
520
523
532
544
541
538
540
543
548
548
551
551
553
558
562
575
579
579
576
572
571
571
571
575
579
584
582
578
578
575
545
502
474
457
456
458
459
457
465
465
460
449
444
440
438
440
442
444
445
451
452
452
452
453
450
456
456
455
454
453
452
453
454
456
459
463
468
469
470
470
470
472
473
473
472
472
482
482
485
485
485
485
488
490
491
512
544
614
624
633
638
648
656
655
661
649
655
654
654
653
654
655
658
664
667
672
676
681
681
684
701
706
711
716
725
734
735
739
742
741
743
744
743
746
752
723
608
601
590
579
581
588
597
539
511
506
487
491
491
491
493
495
497
498
502
503
507
511
512
516
518
519
523
524
523
526
527
530
531
534
535
538
539
546
545
551
553
555
565
583
585
583
584
583
581
583
590
591
592
591
595
596
596
597
597
598
601
600
602
603
603
603
603
603
605
604
608
608
611
611
609
607
607
607
609
609
609
610
607
607
606
611
611
611
619
615
614
609
585
572
509
481
451
385
384
383
383
383
382
380
378
377
377
377
377
378
386
384
379
378
341
339
332
333
330
329
327
327
324
324
324
325
328
328
332
334
336
338
339
338
338
337
336
336
336
340
343
341
341
340
339
339
340
341
345
345
345
339
342
341
341
346
348
348
342
327
310
307
235
232
222
221
200
193
191
191
192
194
195
197
197
199
199
200
200
202
204
205
208
208
209
209
209
216
220
223
222
221
222
222
222
220
221
221
224
224
224
224
224
235
237
238
237
237
239
239
239
239
237
231
229
230
235
236
237
232
233
234
236
238
240
239
238
236
231
229
229
235
235
239
239
240
243
243
242
239
229
224
224
227
227
227
227
226
226
225
225
226
227
227
209
205
204
204
204
189
189
189
189
190
191
189
186
185
185
187
188
188
188
189
189
190
190
190
189
191
191
190
188
188
188
187
185
187
186
186
188
187
185
185
180
182
182
182
181
182
182
182
182
182
183
183
183
183
185
184
188
186
186
187
188
188
188
189
189
192
192
192
191
191
191
195
195
192
191
199
200
197
196
179
179
179
161
158
148
140
113
111
109
109
109
110
110
112
112
115
111
109
107
109
108
108
108
108
108
108
107
108
108
109
110
111
113
113
118
118
116
116
116
118
118
120
131
134
136
136
139
141
143
145
145
145
146
148
147
146
145
144
144
144
147
147
147
147
147
146
146
146
146
146
148
148
148
147
147
147
147
147
150
150
151
151
152
153
152
152
151
151
149
145
146
149
149
150
150
150
150
150
151
151
150
148
148
147
147
147
147
145
144
144
145
145
145
146
147
147
148
148
148
148
148
150
150
152
152
153
152
151
151
160
160
160
160
160
162
163
162
161
160
161
162
166
166
171
172
165
162
162
162
163
164
171
174
174
174
175
176
176
176
175
181
183
183
185
181
181
181
179
178
177
175
166
162
151
145
142
141
132
124
133
145
152
158
158
158
158
158
158
159
159
160
162
163
163
164
164
164
164
165
165
166
166
167
168
169
171
173
173
174
174
174
173
174
176
179
179
176
174
174
174
174
182
188
194
195
196
197
197
206
206
206
213
221
223
222
223
224
227
228
227
226
226
233
249
252
252
252
252
256
257
262
264
265
269
269
273
279
282
283
283
283
286
293
293
297
299
299
301
299
299
304
305
311
311
312
314
314
315
317
317
317
319
324
323
322
322
322
324
325
332
340
340
340
340
341
341
343
345
345
343
343
343
343
344
343
343
330
347
357
345
338
338
321
321
323
330
333
335
334
331
329
329
337
340
340
340
341
341
350
350
350
350
350
351
351
350
350
352
352
353
352
352
355
355
353
353
353
349
348
351
356
358
358
358
358
359
359
359
363
363
364
367
367
367
368
368
368
366
370
378
378
378
379
382
385
388
396
391
388
396
392
394
396
395
394
394
397
399
400
400
400
393
397
397
396
394
393
395
400
400
403
404
405
405
405
408
405
404
404
403
403
409
405
404
376
373
373
374
371
374
374
379
369
374
371
365
350
312
289
280
278
276
275
297
278
258
265
265
265
266
282
282
282
290
296
299
298
297
297
297
299
303
302
302
314
316
317
317
336
337
337
337
339
339
342
348
350
351
351
353
357
357
358
359
356
360
365
373
373
366
363
363
363
363
383
384
385
393
391
391
394
396
395
394
394
399
402
404
407
408
422
423
425
425
425
426
426
429
430
430
435
435
434
434
434
440
439
446
446
442
442
437
439
441
438
439
440
430
428
430
431
434
436
432
424
422
415
413
413
413
413
418
416
415
416
416
428
435
436
437
441
445
446
446
445
446
446
444
445
450
453
456
468
471
472
471
475
474
474
474
470
470
468
469
473
474
471
465
465
457
453
456
459
451
436
450
425
419
419
417
424
421
422
420
419
420
416
415
415
412
412
420
422
420
416
416
415
414
420
422
423
430
430
445
445
457
458
451
447
406
399
401
385
375
352
352
350
346
347
346
351
358
360
360
360
360
360
362
363
361
360
358
361
363
365
365
365
368
370
370
373
373
374
374
376
381
381
383
386
386
386
387
387
388
388
388
385
386
388
388
394
394
396
397
397
397
410
408
410
403
392
357
349
348
348
349
350
351
349
348
340
317
315
302
297
297
294
292
288
289
289
294
304
304
303
302
304
304
305
305
306
306
312
313
314
314
312
311
319
317
317
316
316
313
313
310
306
306
319
319
318
318
309
309
311
302
302
303
302
299
277
275
252
252
253
239
233
234
234
235
235
236
227
227
226
233
241
236
235
239
239
239
240
240
240
240
240
236
242
243
247
246
248
248
249
250
251
251
251
252
252
252
251
252
252
252
253
257
257
257
264
264
264
264
265
263
264
254
262
257
256
258
256
255
251
245
219
218
220
221
222
225
228
229
229
231
231
232
234
232
228
222
224
223
223
224
223
229
229
230
230
230
230
230
230
230
232
233
233
232
231
232
232
232
244
245
246
246
248
253
258
259
258
255
255
255
258
259
258
258
258
260
260
262
263
262
263
261
262
268
269
273
279
277
289
284
286
284
281
282
280
280
281
283
282
291
292
292
291
289
292
281
274
266
260
265
265
262
264
265
265
266
263
265
265
266
266
266
271
273
273
274
275
277
277
278
283
285
284
290
293
292
293
293
294
295
297
305
304
302
302
302
300
300
302
301
301
299
294
297
298
298
296
297
297
306
308
305
300
301
264
256
244
243
243
243
253
253
253
253
253
255
255
256
256
256
256
256
256
256
254
254
254
256
257
260
263
263
263
262
262
264
266
266
268
269
270
270
270
270
270
271
271
271
272
276
278
276
275
272
272
270
269
268
263
263
272
266
260
257
255
240
233
227
226
226
229
233
232
232
231
231
230
232
235
237
238
235
236
234
232
232
228
216
213
214
214
213
213
215
217
216
216
216
216
201
195
192
192
192
189
202
201
202
202
202
201
202
209
215
217
217
217
215
214
215
215
216
218
218
220
221
223
225
225
225
226
229
228
227
227
226
226
226
226
229
235
236
233
229
235
234
234
234
234
234
234
234
234
234
236
241
243
244
244
244
244
244
245
245
250
256
257
259
259
266
266
265
265
267
274
274
274
274
276
276
276
276
279
282
284
281
280
279
278
278
275
276
280
280
271
259
255
255
256
258
259
260
258
257
256
256
255
257
258
258
260
260
261
264
263
265
270
270
273
273
270
269
267
267
271
275
275
275
275
277
278
276
276
280
280
281
282
278
278
276
278
277
274
271
276
268
268
268
265
263
261
253
251
246
249
249
220
218
219
217
216
214
214
212
212
225
231
232
237
238
242
244
245
245
245
245
247
248
249
249
249
250
251
251
251
252
252
252
252
250
251
252
250
241
231
219
214
189
186
185
185
185
186
186
186
190
192
193
193
193
194
196
197
199
201
203
209
212
212
212
212
212
213
213
214
217
217
225
226
226
226
227
227
228
228
230
230
230
234
233
233
230
230
231
232
231
230
226
224
223
227
225
223
221
218
205
204
209
209
216
216
218
217
218
220
223
233
238
238
238
240
240
243
243
245
247
249
249
249
250
251
251
250
250
254
254
255
256
255
248
243
232
230
231
233
236
241
245
245
246
236
218
209
208
204
199
198
198
197
201
205
207
203
202
202
199
196
198
197
197
205
210
212
212
213
213
209
208
208
205
205
205
206
207
207
219
219
219
219
219
219
223
223
222
222
224
222
221
221
221
221
221
221
222
223
224
224
224
225
226
228
228
234
234
233
233
225
225
225
225
230
220
220
212
211
212
212
213
214
214
213
210
210
209
212
214
214
215
215
221
226
227
227
228
228
228
230
230
233
232
236
221
223
225
222
221
222
240
240
240
240
239
235
234
232
232
232
230
227
225
228
229
226
222
208
200
199
195
193
193
201
201
205
204
203
204
203
203
203
203
203
205
205
204
204
205
206
209
206
203
203
203
203
204
204
205
205
205
204
204
205
208
211
210
211
212
212
212
210
206
206
205
203
201
201
201
204
205
206
207
208
208
208
208
208
207
206
205
203
203
203
203
204
204
204
203
203
204
210
209
207
207
207
207
207
206
206
205
204
204
210
211
219
226
227
229
233
234
234
231
230
229
229
229
229
232
232
232
233
229
229
223
226
220
202
201
183
163
161
161
163
162
162
161
166
166
169
171
170
166
163
155
153
148
150
152
153
153
153
153
153
153
154
155
156
156
157
157
157
158
159
159
159
162
164
164
165
163
161
157
156
157
157
157
156
156
156
156
156
156
156
155
155
154
152
152
152
151
151
151
151
151
151
152
152
151
151
151
151
153
153
152
151
151
150
150
150
150
150
150
149
154
154
154
154
155
155
155
154
152
140
140
137
136
133
132
126
119
111
111
111
111
110
110
109
110
111
111
113
114
116
116
116
118
118
114
114
114
113
113
113
113
111
112
109
109
108
108
108
108
107
107
107
107
107
107
108
105
105
103
105
104
102
90
89
90
90
86
84
84
79
79
79
80
80
79
79
79
79
79
78
77
78
78
78
77
77
77
77
77
77
77
77
78
78
78
78
78
75
73
75
76
74
75
74
73
73
74
73
75
72
73
75
74
73
73
71
71
71
72
72
72
73
73
73
73
73
73
73
73
73
73
75
75
76
76
76
76
76
76
79
80
81
82
83
83
83
83
83
83
83
83
83
83
83
83
83
82
79
78
77
78
78
79
78
76
68
65
59
56
56
59
57
55
54
54
54
54
54
56
57
57
57
57
57
57
57
57
57
57
58
56
56
56
57
57
58
59
65
67
67
67
70
70
67
68
69
69
70
68
70
70
68
69
69
69
69
69
69
69
69
73
73
73
74
74
74
74
74
76
75
76
77
75
74
73
76
77
76
75
74
74
75
76
77
78
80
78
78
78
78
78
79
79
79
81
82
82
82
81
81
82
82
82
83
82
82
82
82
87
88
87
87
86
87
92
95
96
96
95
93
93
93
93
95
95
96
95
96
97
98
99
101
101
101
101
101
101
101
101
101
101
101
101
101
101
101
103
103
106
106
107
107
107
107
108
108
108
108
108
108
108
108
108
108
108
107
103
100
100
100
100
100
100
101
101
100
100
100
99
99
87
84
80
80
79
79
79
79
80
80
81
81
81
81
80
79
80
81
81
82
82
84
84
84
87
87
87
90
91
91
91
91
91
90
91
91
91
89
91
91
91
91
90
90
89
90
90
90
92
93
94
93
93
94
95
94
88
81
81
81
82
79
71
70
69
68
68
67
67
66
65
64
64
64
63
65
65
64
63
63
65
66
66
67
67
67
67
67
67
67
66
66
65
66
66
66
66
65
63
65
67
67
67
72
72
72
72
73
73
74
73
73
74
75
75
75
76
76
76
76
76
78
78
78
78
78
78
78
80
81
82
84
86
85
84
88
88
89
97
98
98
99
98
98
102
102
101
101
101
101
101
101
101
101
101
101
100
100
102
102
102
98
99
98
99
99
99
101
99
98
98
100
100
100
100
99
100
103
106
105
107
110
112
112
113
113
114
115
116
121
121
123
124
124
124
124
125
126
124
124
121
119
126
128
131
131
130
131
130
131
131
132
130
133
133
133
134
134
134
133
133
133
133
133
133
134
134
134
134
135
135
136
140
140
139
139
139
139
140
140
140
140
141
143
146
146
146
146
146
146
146
146
146
146
146
145
146
146
145
144
144
143
143
145
145
142
134
132
128
126
126
124
124
123
127
130
131
131
131
131
132
132
134
134
135
135
135
135
137
137
136
136
135
135
135
134
133
133
124
123
122
122
122
122
121
120
120
113
111
109
109
109
109
109
108
109
109
110
110
109
109
109
109
109
106
106
106
103
102
69
68
63
59
59
59
59
59
59
59
59
59
59
57
60
61
63
63
63
70
71
71
71
71
71
72
72
73
74
74
74
74
74
77
76
76
76
80
80
80
80
81
80
80
79
79
80
81
82
80
80
80
80
79
79
79
81
83
85
85
79
80
80
80
79
80
80
80
80
80
80
78
78
74
73
73
72
72
72
71
72
70
68
68
67
64
64
64
65
66
65
65
65
65
65
65
65
65
67
62
62
59
59
60
62
64
67
67
67
67
70
71
73
73
73
73
73
73
73
73
73
73
73
74
75
75
76
75
75
75
74
74
74
75
75
75
75
75
71
72
71
68
65
65
65
65
65
65
65
67
67
64
64
64
64
64
64
64
66
68
68
68
71
71
70
73
73
75
76
75
75
75
74
75
76
76
76
76
76
77
77
77
77
77
78
78
78
78
78
78
81
83
89
89
89
89
89
89
89
89
89
89
89
90
90
90
90
92
92
92
92
93
94
94
93
94
94
91
88
86
86
86
86
87
87
87
87
87
85
85
85
85
85
88
88
89
90
90
90
90
89
88
88
91
91
93
94
95
95
95
95
96
96
96
96
96
96
98
97
94
94
85
81
81
80
80
80
82
83
82
81
81
82
85
84
86
86
85
85
85
85
85
85
85
88
88
90
90
90
90
90
90
90
91
91
91
91
91
93
93
93
94
94
94
94
94
95
95
96
96
95
95
95
94
94
93
86
85
82
83
82
82
83
83
83
83
83
83
85
85
85
85
84
83
83
81
81
77
77
77
78
78
78
78
77
77
77
77
77
77
76
73
72
73
71
70
70
70
73
74
76
76
76
76
76
77
73
72
73
72
70
71
70
71
72
72
72
72
71
72
72
72
73
74
75
75
75
77
77
80
80
74
73
73
71
70
69
69
67
67
66
62
62
62
64
64
65
65
65
66
68
68
67
67
68
68
67
67
67
67
67
69
69
68
69
69
69
69
69
68
62
62
57
57
57
57
63
65
65
67
69
69
69
69
70
72
73
74
75
80
81
81
81
82
82
84
84
84
88
89
89
89
88
88
89
89
91
91
94
95
95
95
97
97
97
98
98
99
100
100
101
105
107
107
108
109
109
120
121
122
122
123
123
123
126
126
125
125
130
133
133
133
134
131
139
141
141
141
141
143
140
140
138
137
138
138
139
138
143
141
141
139
140
155
155
171
172
173
177
176
176
175
175
177
177
178
179
190
192
196
194
195
195
196
196
198
198
198
200
200
205
205
209
214
218
218
218
218
218
219
220
223
227
234
235
236
235
237
237
242
253
254
254
253
246
245
244
250
250
255
257
252
251
250
246
245
249
253
253
266
267
267
267
267
267
270
271
272
272
273
275
275
284
286
286
287
289
289
291
291
293
293
292
292
292
292
293
294
294
295
296
297
297
297
297
302
304
304
304
304
304
304
304
306
311
311
310
310
308
308
309
309
309
310
312
309
304
302
301
300
301
299
299
299
296
296
298
297
298
296
290
288
288
288
280
280
280
281
266
264
262
260
262
256
239
237
236
232
232
232
232
232
232
232
230
229
229
229
229
229
228
227
220
220
219
217
217
217
217
217
216
214
214
214
214
215
218
218
218
218
218
217
217
212
211
211
198
198
180
179
178
147
129
121
100
97
92
84
84
80
81
81
80
80
79
77
78
78
78
74
71
68
68
66
62
59
59
59
59
59
59
57
55
55
55
55
55
54
54
54
49
48
48
48
49
49
49
50
50
51
51
50
50
49
49
50
50
51
50
52
51
51
52
52
52
53
53
53
49
47
44
44
40
40
38
38
38
38
38
39
39
41
41
41
41
39
39
39
39
39
40
40
40
42
43
43
44
45
46
46
47
47
48
48
48
48
48
49
50
50
50
49
49
51
51
51
51
52
53
54
54
54
53
54
53
53
52
52
52
53
52
53
55
56
54
54
54
54
54
54
55
54
53
53
53
52
52
52
52
52
52
50
50
50
50
50
50
50
50
50
50
49
49
49
50
50
50
50
49
47
48
48
48
48
48
48
49
49
48
48
48
47
46
47
49
50
49
49
50
50
51
53
51
51
54
57
57
57
56
55
55
55
55
56
56
56
55
56
57
58
58
58
58
59
59
59
59
59
59
60
61
61
61
61
61
61
60
66
66
66
66
65
65
65
65
65
66
66
66
65
63
59
59
58
56
56
56
55
55
55
56
56
55
54
54
53
54
54
54
55
55
54
55
56
56
56
56
56
56
56
56
56
57
56
57
58
58
60
61
61
61
65
67
68
68
68
68
69
69
69
68
68
68
68
68
67
66
66
74
74
75
76
75
75
76
78
80
80
80
80
80
85
86
86
86
86
88
90
91
93
93
93
94
95
95
96
96
97
97
97
97
97
97
97
104
105
105
105
106
112
112
112
114
115
114
116
115
114
121
122
121
123
124
127
132
131
126
126
128
133
133
135
135
138
140
141
141
140
140
140
140
139
138
138
138
137
137
137
138
138
138
139
140
140
142
143
142
142
142
142
145
146
146
146
146
146
146
146
146
147
147
147
148
148
148
148
148
146
146
146
146
148
148
148
148
148
148
148
150
150
150
150
150
150
150
150
148
149
150
150
149
149
149
149
149
148
151
149
152
151
153
154
154
154
153
153
153
153
152
152
152
152
152
152
151
152
151
151
150
148
148
149
148
147
147
147
147
147
145
148
146
142
133
129
126
117
112
109
109
106
102
103
97
96
96
94
93
90
82
82
82
80
75
73
72
72
72
72
73
74
74
67
60
55
50
51
49
49
49
49
49
49
48
47
47
47
47
47
47
47
47
47
47
47
47
47
47
47
48
49
49
49
49
49
51
51
51
51
51
51
51
51
51
51
51
51
51
51
51
51
51
51
50
50
51
52
53
53
54
54
56
56
57
57
57
58
58
58
58
58
54
49
46
46
47
47
47
47
46
45
46
46
46
46
46
45
46
46
47
49
49
48
48
47
50
53
54
54
54
54
54
54
54
54
57
57
55
49
47
47
47
47
47
48
48
48
47
46
46
46
48
48
48
48
47
47
46
51
51
52
52
52
52
55
55
56
56
56
55
56
56
54
54
55
57
57
57
57
57
57
58
61
60
60
60
62
63
63
65
65
65
65
65
66
67
66
66
61
65
66
65
65
66
68
70
71
71
70
70
70
74
73
76
76
78
79
79
79
79
79
79
81
82
89
90
90
90
90
90
90
90
91
91
91
93
93
96
97
98
99
99
100
120
125
127
132
132
132
133
133
134
136
136
138
136
136
137
138
139
147
150
152
152
154
153
153
152
152
152
156
157
157
157
157
158
158
158
158
158
158
158
159
159
160
160
162
163
164
164
164
164
164
167
167
169
169
171
172
173
173
175
174
177
176
176
176
175
175
176
179
179
179
179
179
180
180
180
180
180
180
180
180
178
176
178
178
181
182
183
183
183
182
182
182
182
187
187
189
188
187
187
188
189
189
189
189
188
188
188
188
187
188
188
190
190
189
187
185
185
184
184
184
184
184
183
184
181
170
169
157
157
154
146
144
133
134
137
135
137
136
137
137
138
138
138
140
136
128
119
120
120
121
121
121
119
118
115
113
113
110
110
104
106
106
103
103
103
104
104
104
106
105
106
106
106
106
106
106
106
106
106
107
107
107
107
107
107
107
107
107
105
104
100
100
100
100
99
99
99
99
95
95
93
93
93
92
92
90
88
71
54
54
54
54
54
54
54
53
53
53
53
53
53
53
53
53
53
53
53
53
53
53
54
55
55
55
55
54
57
58
58
56
56
55
55
57
58
57
57
57
58
58
58
59
60
60
60
60
60
60
60
60
59
59
61
61
61
61
62
64
65
66
66
66
66
66
66
66
66
67
67
67
67
67
67
67
67
67
67
68
68
68
68
68
68
68
68
61
60
60
60
58
56
56
55
55
44
44
44
44
44
45
45
45
44
42
38
38
37
37
37
37
37
37
38
38
36
36
36
37
37
37
38
38
38
38
38
42
42
42
41
41
41
41
41
42
42
42
42
42
42
42
42
42
41
41
40
40
40
40
38
39
39
39
39
38
40
43
44
45
45
45
45
44
44
45
45
45
45
45
46
46
46
46
46
47
47
47
47
45
45
44
44
44
44
44
45
45
45
45
47
47
47
47
47
47
47
47
48
48
48
48
48
49
49
49
50
50
50
50
50
51
51
52
52
55
55
55
55
55
55
55
55
55
55
55
55
52
51
49
49
49
46
47
47
45
43
41
41
41
41
41
41
41
44
44
45
43
43
43
45
45
45
45
49
50
50
51
51
51
51
51
53
52
52
53
54
54
55
55
55
55
55
56
56
56
56
56
56
57
57
59
59
60
61
61
61
61
64
64
66
69
68
65
65
59
58
61
61
61
62
62
62
63
63
62
63
64
63
63
64
66
67
75
77
77
82
82
81
81
84
84
84
85
86
89
90
90
91
92
92
92
90
91
91
91
92
94
95
95
95
97
97
97
99
99
99
99
99
100
101
101
101
101
103
103
103
103
109
113
114
120
120
120
120
132
133
135
135
130
128
127
123
130
129
129
129
131
133
137
142
142
141
141
140
136
138
138
139
140
140
140
147
147
147
149
154
155
155
155
154
155
157
157
158
163
163
164
165
166
168
168
168
173
175
176
176
177
176
176
179
183
184
185
197
197
197
197
198
199
199
199
200
201
202
202
201
200
200
201
200
199
199
201
202
204
206
206
206
205
204
202
205
204
207
207
208
208
208
207
207
206
205
203
204
205
206
206
206
209
209
209
209
209
209
209
209
209
210
211
211
211
211
213
215
215
215
215
215
215
215
215
216
218
218
218
218
218
219
220
220
220
220
220
215
215
213
204
203
203
194
194
194
194
195
195
194
192
189
188
183
185
183
183
182
176
176
177
177
176
172
172
171
172
173
164
160
157
139
144
145
145
139
139
137
137
119
114
110
107
102
88
86
85
85
84
84
84
87
86
86
86
86
85
85
85
84
84
86
86
86
86
86
86
86
86
86
86
87
87
87
85
87
88
88
88
88
88
89
89
91
91
91
91
90
87
87
87
88
87
85
81
76
76
75
74
73
72
71
71
72
72
72
71
68
68
68
68
71
71
71
71
71
70
69
70
70
70
70
70
66
67
68
69
69
68
68
67
69
68
67
67
68
68
67
68
67
66
66
67
66
66
66
64
64
62
62
63
61
59
59
59
58
58
58
58
58
59
59
57
57
54
54
54
53
53
53
53
54
55
56
57
57
58
60
61
62
62
62
62
62
62
64
64
66
66
66
66
67
67
65
65
69
66
66
63
63
63
63
64
65
65
69
67
64
64
62
61
60
60
62
62
61
60
60
60
60
60
59
59
60
60
60
60
60
61
61
61
65
65
65
65
66
68
68
68
68
68
68
68
68
68
68
67
65
65
67
67
67
67
67
68
68
68
67
68
68
67
67
67
64
64
64
64
64
64
64
62
63
64
64
63
63
63
63
63
63
63
63
63
63
63
63
63
63
63
63
63
63
63
64
64
64
64
64
64
65
65
67
67
68
68
70
70
70
70
69
68
68
65
65
66
69
69
69
69
69
69
69
69
70
70
67
65
63
58
55
52
46
48
47
47
48
52
54
55
55
55
54
54
54
54
54
55
55
55
56
57
57
57
57
57
57
58
58
58
58
58
58
58
58
58
59
59
59
59
59
59
59
59
60
60
60
60
62
63
63
63
64
64
64
64
64
64
64
65
65
66
63
64
64
65
64
67
67
68
68
68
68
68
71
70
68
70
73
72
70
69
69
68
68
72
73
73
73
72
72
72
73
73
87
87
87
87
87
87
87
87
87
91
92
90
90
89
87
87
87
87
90
92
92
93
95
99
100
99
98
97
104
105
105
109
106
106
108
106
108
110
112
110
111
111
111
111
111
111
113
115
122
122
122
122
122
125
128
129
129
130
130
131
131
131
132
130
130
131
132
132
132
132
132
133
135
136
136
136
136
136
136
136
136
136
137
137
137
138
138
138
138
139
139
139
139
139
139
139
139
139
140
140
142
143
145
146
147
147
148
151
152
152
152
152
152
153
154
154
154
155
155
155
156
157
158
158
158
158
158
159
159
158
158
158
157
157
157
157
159
158
158
158
158
158
158
158
158
158
157
156
152
152
151
155
155
156
156
156
156
155
150
150
149
150
146
109
103
93
90
89
83
87
90
90
87
81
81
81
81
81
80
80
80
80
80
80
83
83
83
84
84
85
82
82
82
77
77
72
73
75
76
78
80
80
80
77
76
76
76
76
75
75
75
75
75
76
77
77
77
77
77
80
80
80
80
79
79
79
79
79
78
79
77
77
78
78
78
78
78
81
81
81
81
81
81
83
82
82
83
83
81
81
82
82
84
85
85
82
82
82
80
78
76
77
79
77
77
77
78
78
77
77
77
77
74
68
63
63
66
66
67
66
67
67
69
69
69
71
70
70
70
70
70
71
74
74
74
73
73
73
73
73
73
73
74
73
71
70
69
71
71
71
71
73
73
73
73
73
75
77
79
79
79
79
77
75
74
73
73
73
73
73
73
73
76
76
77
76
77
78
78
78
76
76
78
78
77
77
77
78
78
78
76
74
75
75
75
75
75
75
75
75
76
76
76
76
77
77
77
77
77
77
77
77
78
79
81
81
81
80
81
81
81
81
81
81
83
86
86
87
88
87
87
89
89
90
90
91
89
87
90
87
91
91
87
88
88
89
87
87
83
82
84
86
86
86
85
83
83
83
83
84
84
83
83
82
84
84
84
84
84
83
83
83
82
82
82
82
82
81
81
81
81
81
81
81
82
82
82
82
83
83
87
86
86
86
87
88
90
90
90
90
89
90
88
88
88
90
90
91
91
91
91
91
93
93
95
96
96
96
96
96
96
96
96
96
96
96
96
97
97
97
97
97
97
97
97
97
97
99
99
99
100
104
106
106
106
106
111
112
113
113
116
115
115
115
114
116
116
124
123
121
119
120
115
111
111
110
110
110
110
101
100
96
89
88
88
89
90
90
96
95
94
94
94
95
99
99
99
101
101
102
102
103
104
105
105
101
101
101
101
106
106
106
111
111
111
111
117
118
118
118
118
118
118
119
120
120
120
121
121
123
124
126
126
126
126
126
127
127
127
127
127
127
127
127
127
127
127
127
127
127
133
133
133
132
127
125
116
117
116
116
117
117
117
119
119
121
119
119
121
121
121
121
121
120
120
125
125
125
126
126
129
131
131
131
133
133
133
139
141
149
150
150
149
149
149
151
151
151
151
151
152
152
153
153
155
156
154
165
164
160
156
156
156
156
156
156
155
159
158
157
157
157
155
140
136
133
132
132
132
130
130
130
123
120
116
119
118
119
120
113
111
105
104
105
107
109
111
111
112
112
112
112
112
112
111
112
109
110
110
110
110
110
110
109
109
109
111
111
111
111
111
111
111
111
111
111
115
116
116
115
115
115
115
116
115
115
114
108
109
109
111
112
112
111
111
112
112
112
106
99
94
91
92
91
92
92
93
94
93
92
92
85
85
85
84
82
82
81
82
81
83
85
85
85
86
86
89
90
91
91
94
92
94
94
95
97
97
96
98
98
98
99
101
101
101
102
100
95
96
96
96
96
96
95
94
91
91
89
89
90
90
90
90
90
90
89
88
88
89
89
89
88
88
88
88
88
88
88
88
88
88
88
88
88
94
95
95
96
96
96
96
96
96
95
95
93
93
93
93
93
93
93
95
95
94
95
95
96
96
97
98
97
97
92
92
91
90
90
90
90
87
83
85
85
85
86
83
82
81
82
82
82
81
82
82
82
82
83
83
84
86
85
85
85
91
91
93
92
91
90
88
88
88
88
90
94
97
96
92
89
86
86
83
85
81
80
78
77
77
83
85
89
90
91
91
91
91
91
91
92
92
92
93
97
97
97
100
100
100
101
101
103
105
105
109
109
109
109
112
118
117
118
119
120
121
122
123
128
129
129
129
129
130
130
133
134
134
136
139
139
140
140
141
142
152
154
155
156
156
157
157
157
156
157
159
159
160
160
159
158
158
161
161
161
163
162
163
163
161
162
162
162
164
166
167
167
168
168
168
168
168
168
168
168
167
167
168
168
168
171
172
173
170
170
171
171
171
171
171
169
169
171
169
170
170
171
171
176
176
175
175
175
176
176
176
179
184
189
190
190
192
192
193
193
196
196
198
198
192
189
189
188
190
190
195
196
197
199
200
206
214
214
214
214
215
215
215
215
215
215
214
215
214
217
218
221
223
221
219
206
202
199
197
193
182
180
181
178
171
167
163
162
163
164
164
165
166
165
165
163
165
161
161
161
162
160
160
158
158
157
157
158
158
159
160
168
168
168
167
167
167
167
172
174
175
175
177
179
179
179
180
179
180
180
180
183
183
183
183
183
183
184
184
185
185
186
185
185
185
184
185
184
189
192
199
201
204
206
206
207
212
213
214
216
217
219
219
220
223
223
227
227
229
229
229
229
229
229
229
230
236
236
235
235
234
233
227
226
226
226
231
230
229
224
224
220
221
217
216
216
220
217
215
215
214
213
212
212
219
218
220
220
219
219
219
218
217
213
213
210
210
194
194
194
195
195
194
194
194
192
192
175
171
170
165
164
159
157
157
157
156
154
155
156
155
157
158
158
158
159
160
160
160
162
162
163
163
163
163
163
163
163
163
163
163
163
163
162
162
162
164
163
165
165
166
166
165
162
162
152
154
144
145
131
123
106
106
108
108
108
109
102
102
101
100
100
100
100
101
101
101
101
101
101
101
101
103
103
103
102
103
104
105
105
105
105
107
107
106
102
103
103
101
101
100
97
97
97
97
97
96
96
96
96
96
96
97
97
94
90
89
87
86
89
88
89
89
90
89
87
86
85
83
79
79
76
75
76
79
79
79
79
83
84
82
84
85
85
85
85
87
87
92
92
92
92
94
96
93
93
95
95
96
96
100
101
103
102
102
103
102
102
103
103
103
105
105
105
105
103
100
102
105
106
106
106
108
108
108
109
112
112
112
112
118
119
119
118
118
120
120
120
120
119
119
119
120
120
121
120
120
121
121
122
122
123
123
123
123
121
121
121
121
121
121
121
121
119
118
117
117
117
117
117
117
117
117
117
117
117
117
117
117
118
118
118
118
118
118
118
118
118
118
118
118
118
118
118
118
118
118
118
118
118
118
118
118
118
118
117
116
116
116
116
116
115
115
115
111
106
105
101
101
100
100
100
100
100
100
100
100
100
99
98
95
94
94
94
94
94
94
94
94
94
93
93
93
93
93
93
94
94
94
93
93
93
93
92
92
91
91
90
90
89
89
89
89
81
77
73
73
47
35
29
9
9
5
5
5
4
4
3
2
2
2
2
2
2
2
2
2
2
2
2
2
2
2
2
2
2
1
1
1
1
0
0
0
0
0
0
0
0
0
0
0
0
0
0
0
0
0
0
0
0
0
0
0
1
1
1
1
1
1
1
1
1
1
1
1
2
2
2
2
2
2
2
2
2
2
2
2
2
2
2
3
3
3
5
5
5
5
5
5
5
5
5
5
5
5
5
5
5
5
5
5
5
5
5
5
5
5
5
6
6
6
6
6
6
6
6
6
6
6
6
6
6
6
6
6
7
7
9
9
9
9
9
9
9
9
9
9
9
9
9
9
9
9
9
9
9
9
9
9
9
9
9
9
9
9
9
9
9
9
9
9
9
9
9
10
10
10
10
10
10
10
10
10
10
10
10
10
10
10
10
10
10
10
11
11
11
11
11
11
11
12
12
12
12
12
12
12
12
12
12
11
11
11
11
10
8
8
8
8
8
8
8
8
8
8
8
8
8
8
8
8
8
8
9
9
9
9
9
9
9
9
9
9
9
9
9
9
9
9
9
10
11
11
11
11
11
11
11
11
11
11
11
11
11
11
11
11
11
11
11
11
11
11
11
12
12
12
12
12
12
12
12
12
12
12
12
12
12
12
12
12
12
12
12
12
12
12
12
12
12
12
12
11
11
11
11
11
11
11
11
11
11
11
11
10
10
10
10
10
10
10
10
8
8
8
10
10
10
10
10
10
10
10
10
10
10
10
10
10
10
10
11
11
11
11
11
11
11
11
11
11
11
11
11
11
11
11
11
11
11
11
11
11
11
11
11
11
9
9
9
9
8
7
7
6
7
7
7
8
8
8
8
8
8
8
7
7
7
7
7
7
7
7
7
7
7
7
7
7
7
7
7
7
7
6
7
7
7
7
5
5
5
5
5
5
5
5
5
5
5
5
5
5
5
5
5
5
5
5
5
5
5
5
5
5
5
5
5
5
5
5
5
5
5
5
5
5
5
5
5
5
5
5
5
5
5
5
4
4
4
4
4
4
3
3
3
3
3
4
4
4
4
4
4
4
5
5
5
5
5
5
5
5
5
5
5
5
5
4
4
4
4
4
4
4
4
4
4
4
4
4
4
4
4
4
4
4
4
4
4
4
4
4
4
4
4
4
4
3
3
3
3
3
3
3
3
3
3
3
3
3
3
3
3
3
3
3
3
3
3
3
3
3
3
3
3
3
3
2
2
2
2
2
2
2
2
2
2
2
2
2
2
2
2
2
2
2
2
2
2
2
2
2
2
2
2
2
2
2
2
2
2
2
2
2
2
2
2
2
1
1
1
1
1
1
1
1
1
1
1
1
1
1
1
1
1
1
1
1
1
1
1
1
1
1
1
0
0
0
0
0
0
0
0
0
0
0
0
0
0
0
0
0
0
0
0
0
0
0
0
0
0
0
0
0
0
0
0
0
0
0
0
0
0
0
0
0
0
0
0
0
0
0
0
0
0
0
0
0
0
0
0
0
0
0
0
0
0
0
0
0
0
0
0
0
0
0
0
0
0
0
0
0
0
0
0
0
0
0
0
0
0
0
0
0
0
0
0
0
0
0
0
0
0
0
0
0
0
0
0
0
0
0
0
0
0
0
0
0
0
0
0
0
0
0
0
0
0
0
0
0
0
0
0
0
0
0
0
0
0
0
0
0
0
0
0
0
0
0
0
0
0
0
0
0
0
0
0
0
0
0
0
0
0
0
0
0
0
0
0
0
0
0
0
0
0
0
0
0
0
0
0
0
0
0
0
0
0
0
0
0
0
0
0
0
0
0
0
0
0
0
0
0
0
0
0
0
0
0
0
0
0
0
0
0
0
0
0
0
0
0
0
0
0
0
0
1
1
1
1
1
1
1
1
1
1
1
1
1
1
1
1
1
1
1
1
1
1
1
1
1
1
1
1
1
1
1
1
1
1
1
1
1
1
1
1
1
1
1
1
1
1
1
1
1
1
1
1
1
1
1
1
1
1
1
1
1
1
1
1
1
1
1
1
1
0
0
0
0
0
0
1
1
1
1
1
1
1
1
1
1
1
1
1
1
1
1
1
1
1
1
1
1
1
1
1
1
1
1
1
1
1
2
2
2
2
2
2
2
2
2
2
2
2
2
2
2
2
2
1
1
1
1
1
1
1
1
1
1
1
1
1
1
1
1
1
1
1
1
1
1
1
1
1
1
1
1
1
1
1
1
1
1
1
1
1
1
1
1
1
1
1
1
1
1
2
2
2
2
2
2
2
2
2
2
2
2
2
2
2
2
2
3
3
3
3
3
3
3
3
4
4
4
4
4
4
4
4
4
4
4
4
4
4
4
4
4
4
4
4
4
4
4
4
4
4
4
4
4
4
4
4
4
4
3
3
3
3
3
3
3
3
3
3
2
2
2
2
2
2
2
2
2
2
2
2
2
2
2
2
2
2
2
2
2
2
2
2
2
2
2
2
2
2
2
2
2
2
2
2
2
2
2
2
2
2
2
2
2
2
2
2
2
2
2
2
2
2
2
2
2
2
2
2
2
2
2
2
2
2
2
2
2
1
0
0
0
0
0
0
0
0
0
0
0
0
0
0
0
0
0
0
0
0
0
1
1
1
1
1
1
1
1
1
1
1
1
1
1
1
1
1
1
1
1
1
1
1
1
1
1
1
1
1
1
1
1
1
1
1
1
1
1
1
1
1
1
1
1
1
1
1
1
1
1
1
0
0
0
0
0
0
0
0
0
0
0
0
0
0
0
0
0
0
0
0
0
0
0
0
0
0
0
0
0
0
0
0
0
0
0
0
0
0
0
0
0
0
0
0
0
0
0
0
0
0
0
0
0
0
0
0
0
0
0
0
0
0
0
0
0
0
0
0
0
0
0
0
0
0
0
0
0
0
0
0
0
0
0
0
0
0
0
0
0
0
0
0
0
0
0
0
0
0
0
0
0
0
0
0
0
0
0
0
0
0
0
0
0
0
0
0
0
0
0
0
0
0
0
0
0
0
0
0
0
0
0
0
0
0
0
0
0
0
0
0
0
0
0
0
0
0
0
0
0
0
0
0
0
0
0
0
0
0
0
0
0
0
0
0
0
0
0
0
0
0
0
0
0
0
0
0
0
0
0
0
0
0
0
0
0
0
0
0
0
0
0
0
0
0
0
0
0
0
0
0
0
0
0
0
0
0
0
0
0
0
0
0
0
0
0
0
0
0
0
0
0
0
0
0
0
0
0
0
0
0
0
0
0
0
0
0
0
0
0
0
0
0
0
0
0
0
0
0
0
0
0
0
0
0
0
0
0
0
0
0
0
0
0
0
0
0
0
0
0
1
1
1
1
1
1
1
1
1
1
1
1
1
1
1
1
1
1
1
1
1
1
1
1
1
1
1
1
0
0
0
0
0
0
0
0
0
0
0
0
0
0
0
0
0
0
0
0
0
0
0
0
0
0
0
0
0
1
1
1
1
1
1
1
1
1
1
1
1
1
1
1
1
1
1
1
1
1
1
1
1
1
1
1
1
1
1
1
1
1
1
1
1
1
1
1
1
1
1
1
1
1
1
1
1
1
3
5
7
8
9
9
9
10
12
17
18
20
21
21
22
23
26
26
29
32
37
37
37
37
37
37
37
41
47
47
47
49
49
49
49
49
49
49
49
50
53
53
53
53
53
54
55
56
57
58
58
59
60
60
60
60
61
61
61
61
63
66
66
67
66
66
67
67
67
67
67
68
69
70
71
71
72
72
73
73
73
73
73
73
74
74
74
74
74
74
74
74
74
75
76
76
77
78
80
80
80
81
81
81
81
81
81
81
81
82
82
82
82
83
85
85
85
85
85
86
86
87
87
87
87
87
86
86
86
86
86
86
86
88
88
88
88
87
88
88
88
88
85
84
83
83
83
84
84
84
81
79
76
76
76
75
77
77
78
79
78
77
76
76
75
75
75
75
74
67
66
66
66
66
66
66
64
65
64
65
65
63
63
63
63
62
62
62
61
60
60
60
60
60
60
60
60
59
58
58
60
60
60
60
61
61
62
64
65
65
65
66
66
66
66
65
65
65
59
57
53
53
52
53
53
53
54
57
56
54
54
54
55
56
57
56
54
54
56
57
56
57
57
54
54
55
55
55
55
55
55
55
54
54
53
53
53
54
54
56
56
56
56
56
56
56
56
57
57
57
57
57
55
55
56
56
56
57
57
58
60
60
61
61
62
62
63
63
63
63
63
63
64
64
64
65
69
71
71
71
71
71
71
72
72
74
74
74
74
74
74
74
74
76
77
77
77
77
77
77
78
78
78
78
77
77
78
80
80
80
80
81
81
82
87
87
89
91
93
92
92
91
91
91
90
90
90
92
92
91
91
91
92
93
93
90
90
90
91
91
91
92
95
95
95
94
94
94
95
97
98
100
101
101
100
100
101
101
106
106
105
105
106
107
108
108
108
108
108
111
110
109
112
114
113
112
112
112
112
113
113
114
116
116
116
113
113
117
116
117
116
117
116
115
116
120
120
120
121
121
121
123
123
124
124
121
117
113
111
111
112
110
118
118
118
119
122
123
131
130
130
130
130
130
130
133
133
133
133
134
134
135
136
136
138
138
138
139
139
139
139
140
140
141
141
141
141
141
143
142
144
146
146
146
148
149
149
150
152
151
152
150
148
149
149
151
151
153
153
152
152
152
152
152
151
152
153
152
150
150
150
150
151
154
154
154
152
146
147
145
145
143
142
143
143
144
144
143
144
144
144
144
144
146
146
142
141
140
141
139
139
139
139
139
137
136
135
134
134
135
135
133
132
130
130
127
128
128
125
125
125
123
123
125
125
126
125
126
128
128
129
125
125
125
118
116
116
116
116
116
115
116
115
114
114
117
119
117
115
112
109
110
100
100
100
91
92
91
91
87
77
72
67
67
65
65
66
65
64
70
67
63
63
62
62
62
62
62
62
62
63
64
63
63
62
61
60
60
60
63
63
62
62
62
62
65
65
65
65
65
65
65
65
67
67
67
67
67
68
67
66
66
66
66
66
65
66
66
66
66
65
65
65
65
65
66
66
67
68
68
69
70
70
70
70
70
70
70
71
71
71
71
71
71
71
71
71
71
71
73
74
74
74
74
74
74
77
77
78
82
84
84
84
84
87
87
87
88
89
89
89
91
92
91
92
92
90
90
92
95
97
98
97
95
95
94
94
95
98
96
96
93
94
96
96
96
95
95
95
94
93
93
93
92
92
93
95
96
97
96
97
98
100
103
103
104
104
103
103
102
102
102
102
102
94
94
95
95
97
97
100
100
100
100
100
101
100
100
100
99
99
96
97
97
97
96
96
93
97
100
101
101
100
100
100
100
100
100
101
101
101
102
102
102
102
101
101
102
103
105
105
106
106
106
106
105
110
112
111
111
115
115
119
121
120
122
121
123
124
124
121
119
119
119
120
120
120
119
119
119
118
118
118
118
123
124
123
123
123
126
125
125
125
125
125
123
123
123
122
122
121
108
106
103
103
102
102
100
101
103
105
106
106
106
106
106
106
106
106
105
103
104
104
103
103
103
103
104
104
104
104
104
104
104
104
104
104
104
104
104
104
104
104
104
104
104
104
104
104
104
104
104
104
104
104
104
104
104
103
103
103
103
103
103
103
103
103
103
103
103
103
103
104
104
104
106
108
112
112
112
113
113
113
111
110
111
111
111
112
114
114
114
111
112
112
114
114
115
117
118
121
109
107
107
104
101
96
96
97
100
103
105
105
106
106
105
105
106
124
137
137
144
149
150
155
153
152
150
150
144
147
149
160
158
158
154
153
154
156
159
159
158
161
161
162
165
166
166
165
168
168
169
169
171
171
171
171
171
171
172
172
173
173
173
173
173
175
176
177
177
177
179
179
179
179
179
179
179
179
180
182
184
183
185
185
184
184
186
187
187
187
186
187
193
193
202
202
202
203
202
204
209
211
211
211
212
213
215
215
215
215
216
219
222
222
224
225
226
227
228
228
228
228
229
233
233
233
233
233
235
239
239
239
239
239
239
239
239
242
242
241
249
247
248
249
249
249
250
249
249
248
246
244
243
246
240
237
237
235
212
210
207
206
200
200
197
198
200
201
200
196
195
196
195
195
193
163
149
144
137
137
135
131
131
131
131
131
130
132
132
133
133
133
133
133
133
133
133
133
133
134
134
134
134
134
134
134
135
135
135
135
135
135
135
135
135
135
135
135
135
135
135
135
136
135
135
135
135
135
135
135
133
133
133
133
134
133
131
131
131
131
131
130
130
130
125
124
105
105
103
104
104
96
96
92
89
65
51
47
47
48
47
46
46
45
44
42
40
39
39
39
39
38
38
37
37
37
37
36
36
36
36
36
36
37
36
36
36
36
36
33
34
35
34
36
36
33
33
33
33
34
35
35
34
34
34
34
33
33
33
31
33
32
32
32
33
32
32
32
32
32
33
33
33
35
35
34
34
33
33
33
33
33
33
33
33
32
32
32
31
31
31
31
32
33
33
33
33
33
34
33
34
34
34
34
35
35
36
36
35
36
36
36
36
36
36
36
36
37
37
40
41
41
41
41
41
41
41
41
41
41
41
42
42
42
42
43
43
43
43
43
43
43
44
44
46
46
45
45
44
43
41
42
42
44
45
46
47
47
47
47
47
47
47
47
47
47
46
46
47
48
48
48
48
48
48
48
46
47
46
45
45
41
41
41
40
40
41
41
41
41
41
41
41
41
41
40
40
40
40
40
40
40
40
40
40
38
38
38
38
38
38
38
38
38
38
38
38
38
37
37
37
37
38
38
38
38
38
38
38
38
38
38
38
38
38
38
38
38
38
38
38
37
37
37
37
36
36
36
36
36
36
36
36
36
36
36
36
36
35
35
35
34
34
34
34
34
34
34
34
34
34
32
32
32
32
32
32
32
32
32
32
32
32
32
28
24
15
14
13
11
11
10
10
10
10
10
10
10
10
10
10
10
10
10
10
10
10
10
10
10
10
10
10
10
10
10
10
11
11
11
11
10
10
10
10
10
10
10
10
8
8
8
8
8
8
8
8
8
6
5
5
5
5
5
5
5
5
5
5
5
5
5
5
6
6
6
6
6
6
6
6
6
6
7
8
8
8
8
9
9
9
9
9
9
9
9
9
9
9
9
9
9
9
9
9
9
9
9
9
9
9
9
9
10
10
10
10
11
12
12
12
12
12
12
12
13
13
13
13
13
13
13
13
13
14
14
16
16
17
19
19
19
20
20
20
21
21
21
21
21
20
21
21
22
23
23
23
23
23
23
23
23
23
23
23
23
23
23
23
23
22
22
22
22
22
22
22
22
22
22
22
23
23
23
23
23
23
23
23
23
23
24
24
24
24
25
25
25
25
25
25
25
25
26
26
26
26
26
26
26
26
26
26
26
26
26
26
26
27
27
27
27
27
27
27
27
28
28
28
29
29
29
28
28
28
28
28
28
28
28
28
29
29
29
29
29
32
32
33
33
33
33
33
33
33
33
33
33
33
33
33
33
33
33
34
34
34
34
34
34
34
34
34
34
34
34
34
34
34
34
32
31
31
28
28
28
28
28
27
27
26
26
26
26
26
25
24
24
23
23
22
22
22
23
23
22
21
21
21
20
20
20
17
17
17
17
17
17
17
16
15
15
14
13
12
12
11
11
10
10
10
11
11
11
11
11
11
11
11
11
11
11
11
11
11
11
10
10
10
10
10
10
8
8
8
8
8
8
8
8
8
8
8
8
8
8
8
8
8
8
8
9
9
9
9
9
9
9
9
9
9
7
7
6
6
6
6
7
7
7
7
8
8
8
8
8
8
8
8
9
9
9
9
9
9
9
9
9
9
9
9
9
9
9
7
7
7
6
6
6
6
6
6
6
6
6
6
6
6
6
6
7
7
7
7
7
7
7
7
7
8
8
8
8
9
9
10
10
10
10
9
9
9
9
9
9
9
9
9
10
10
10
10
10
10
10
10
11
11
11
11
11
11
11
11
11
11
11
11
11
11
11
10
10
10
10
10
10
10
11
11
11
11
11
11
12
12
12
12
12
12
12
12
12
12
12
12
12
12
12
12
12
12
13
13
13
13
14
14
14
14
14
14
14
14
14
14
14
13
13
13
13
13
13
13
13
13
13
13
13
13
13
13
13
13
12
12
12
12
12
12
12
12
12
12
12
12
12
12
12
12
12
12
12
12
12
12
12
12
12
12
12
12
12
12
12
12
12
12
12
12
12
12
12
12
12
12
12
12
12
12
12
12
12
12
12
12
12
12
12
12
12
11
11
11
11
11
11
11
11
10
10
6
6
7
7
7
6
6
6
6
6
7
7
7
7
7
7
7
8
8
8
8
8
8
8
8
8
8
8
8
8
8
8
9
9
9
9
9
9
9
9
9
9
9
9
9
9
10
10
10
10
10
10
10
10
10
10
10
9
9
9
9
9
9
9
8
8
8
8
8
8
8
8
8
8
8
8
8
8
8
8
8
8
7
7
7
7
7
7
7
7
7
7
7
7
7
7
7
7
7
7
7
7
7
7
7
7
7
7
7
7
7
6
6
6
6
6
6
6
6
5
5
4
4
4
4
4
4
4
4
4
4
4
4
4
4
4
4
4
4
4
4
4
4
4
3
3
3
3
3
3
3
4
4
4
4
4
4
4
4
4
3
3
3
3
3
3
2
1
1
1
1
1
1
1
1
1
1
1
1
1
1
1
1
1
1
1
1
1
0
0
0
0
0
0
0
0
0
0
0
0
0
0
0
0
0
0
0
0
0
0
0
0
0
0
0
0
0
0
0
0
0
1
1
1
1
1
1
1
1
1
1
1
1
1
1
1
1
1
1
1
1
1
1
2
2
2
2
2
3
3
3
3
3
3
3
3
3
3
3
3
4
4
4
4
4
4
4
4
4
4
4
4
4
4
4
4
4
4
4
4
4
4
4
4
4
4
4
4
4
4
4
4
4
4
4
4
4
4
4
4
4
4
4
4
4
4
4
4
4
4
4
4
4
4
4
4
4
4
4
4
4
4
4
4
4
4
4
4
4
4
4
4
4
4
4
4
4
4
4
3
3
3
3
3
3
3
3
3
3
3
3
3
3
3
3
3
3
3
3
3
3
3
3
3
3
3
3
3
3
3
3
3
3
3
3
3
3
3
3
2
2
2
2
2
2
2
2
2
2
2
2
1
1
1
1
1
0
0
0
0
0
0
0
0
0
0
0
0
0
0
0
0
0
0
0
0
0
0
0
0
0
0
0
0
0
0
0
0
0
0
0
0
0
0
0
0
0
0
0
0
0
0
0
0
0
0
0
0
0
0
0
0
0
0
0
0
0
0
0
0
0
0
0
0
0
0
0
0
0
0
0
0
0
0
0
0
0
0
0
0
0
0
0
0
0
0
0
0
0
0
0
0
0
0
0
0
0
0
0
0
0
0
0
0
0
0
0
0
0
0
0
0
0
0
0
0
0
0
0
0
0
0
0
0
0
0
0
0
0
0
0
0
0
0
0
0
0
0
0
0
0
0
0
0
0
0
0
0
0
0
0
0
0
0
0
0
0
0
0
0
0
0
0
0
0
0
0
0
0
0
0
0
0
0
0
0
0
0
0
0
0
0
0
0
0
0
0
0
0
0
0
0
0
0
0
0
0
0
0
0
0
0
0
0
0
0
0
0
0
0
0
0
0
0
0
0
0
0
0
0
0
0
0
0
0
0
0
0
0
0
0
0
0
0
0
0
0
0
0
0
0
0
0
0
0
0
0
0
0
0
0
0
0
0
0
0
0
0
0
0
0
0
0
0
0
0
0
0
0
0
0
0
0
0
0
0
0
0
0
0
0
0
0
0
0
0
0
0
0
0
0
0
0
0
0
0
0
0
0
0
0
0
0
0
0
0
0
0
0
0
0
0
0
0
0
0
0
0
0
0
0
0
0
0
0
0
0
0
0
0
0
0
0
0
0
0
0
0
0
0
0
0
0
0
0
0
0
0
0
0
0
0
0
0
0
0
0
0
0
0
0
0
0
0
0
0
0
0
0
0
0
0
0
0
3
3
3
3
3
3
3
3
3
3
2
2
2
2
2
2
3
3
3
3
3
3
4
4
4
5
5
5
5
5
5
5
5
5
6
6
6
6
6
6
6
6
6
6
6
6
6
6
6
6
6
6
6
6
6
6
6
6
6
6
6
6
6
6
6
7
7
7
7
7
7
8
8
8
8
8
8
8
8
8
8
8
8
8
8
8
8
8
8
8
8
8
9
9
9
9
9
9
9
9
9
9
9
9
9
9
9
9
9
9
9
9
9
9
9
9
9
10
10
10
11
11
12
12
12
12
12
12
14
14
14
14
14
14
14
14
14
14
14
14
14
13
13
13
14
14
14
14
14
13
13
13
13
13
14
14
14
14
14
14
14
14
14
14
14
14
14
14
14
14
14
14
14
14
14
14
14
14
14
14
14
14
14
14
15
15
14
14
13
13
13
13
13
13
13
13
13
13
13
13
13
13
13
13
14
14
14
14
14
14
14
14
14
14
14
14
15
15
15
15
15
15
15
15
14
15
15
15
15
15
15
15
15
15
15
15
15
15
15
13
13
12
12
12
12
12
13
13
13
13
13
12
12
13
13
13
13
13
13
13
13
13
14
13
10
9
9
9
9
12
12
12
12
11
11
10
10
10
10
10
11
11
11
11
11
11
11
11
11
11
11
11
11
11
11
11
12
12
12
12
12
12
12
12
12
13
13
13
13
14
14
14
14
14
14
15
15
15
15
15
15
15
15
15
15
15
14
14
14
14
14
14
14
14
14
14
14
14
14
14
14
14
14
14
14
14
14
14
14
14
15
15
15
15
15
15
15
15
15
15
15
15
15
15
15
15
15
15
15
15
15
15
15
15
15
15
15
15
15
15
15
15
15
15
15
15
15
15
15
15
15
15
16
16
16
16
15
15
15
15
15
15
15
15
15
15
13
11
10
10
8
8
7
6
6
6
4
3
3
3
3
3
3
3
3
3
3
3
3
3
3
3
3
3
3
3
3
3
3
3
3
3
3
3
3
3
3
3
3
3
3
3
3
3
3
3
3
3
3
3
3
3
3
3
3
3
3
3
2
2
2
2
2
2
2
2
2
2
2
2
2
2
2
2
2
2
2
2
2
2
2
2
2
2
2
2
2
2
2
2
2
2
2
2
2
2
2
2
2
2
2
2
3
3
3
5
5
5
5
5
5
5
5
5
5
5
5
5
5
5
5
5
5
7
6
6
6
6
6
6
6
6
6
6
6
6
6
6
6
6
7
7
8
8
8
8
8
8
8
8
8
8
8
8
8
8
9
9
9
9
9
9
9
9
9
10
10
10
10
10
10
10
10
10
10
10
10
10
11
11
11
11
11
11
11
11
11
11
11
11
11
11
12
12
12
12
12
12
12
12
12
12
12
12
12
12
12
12
12
12
12
12
12
12
12
12
12
12
11
11
11
11
11
11
11
11
11
11
11
11
11
11
11
11
11
11
12
12
12
12
12
12
12
12
12
12
12
12
12
12
12
12
12
12
12
12
12
12
12
12
12
12
12
12
12
12
12
11
11
11
11
11
11
11
11
11
11
11
11
11
11
11
11
11
11
11
11
11
11
11
11
11
11
11
10
10
6
2
1
0
0
0
0
0
0
0
0
0
0
0
0
0
0
0
0
0
0
0
0
0
5
7
8
11
20
23
49
72
97
98
117
163
187
192
211
228
253
272
334
349
351
351
358
365
365
378
387
399
406
408
438
445
448
451
452
453
454
464
464
464
475
493
493
512
517
517
528
537
541
542
548
560
568
591
600
600
606
610
614
625
626
631
647
651
651
652
653
653
653
656
658
658
658
666
673
678
682
693
706
707
710
712
712
727
754
773
780
780
787
789
789
789
790
794
800
808
808
808
810
813
816
821
833
833
834
838
844
845
846
854
855
855
857
860
863
863
863
867
868
867
873
875
890
892
896
897
895
900
900
899
900
902
908
906
902
900
903
877
874
872
871
859
860
863
862
865
866
866
867
866
867
872
869
872
870
871
865
876
876
866
868
849
836
835
782
771
749
735
721
715
683
678
680
681
683
685
698
700
700
700
700
703
704
706
710
710
711
711
713
713
715
716
719
718
720
722
724
729
748
752
736
720
723
720
726
725
726
721
720
719
722
726
726
745
744
737
725
723
713
701
706
709
722
720
667
642
635
614
615
621
623
622
614
600
567
566
564
561
555
545
549
535
505
501
504
501
502
504
504
501
500
497
502
501
503
503
490
489
487
489
489
489
489
490
493
491
489
480
478
478
477
474
473
469
469
466
464
463
462
460
456
453
453
453
454
448
439
438
436
429
428
426
426
427
428
429
432
432
432
432
431
432
431
435
438
440
441
439
435
428
428
428
427
427
429
431
431
432
431
429
430
429
430
421
421
421
422
424
427
428
432
433
432
433
433
429
429
431
429
411
411
388
389
389
383
383
381
382
369
364
358
357
357
351
350
349
303
285
281
263
248
242
235
235
219
209
193
166
164
160
150
150
151
151
150
145
144
144
144
144
144
144
144
144
144
143
144
143
143
143
141
141
141
141
141
142
142
142
143
143
143
143
143
143
143
143
143
142
141
141
141
141
141
141
140
141
140
139
135
135
135
135
136
137
136
136
136
133
133
133
133
132
132
132
132
132
132
132
133
133
132
130
128
123
122
121
121
121
121
121
121
116
109
103
100
99
99
99
96
95
95
97
95
90
86
84
71
66
64
61
60
60
59
58
58
59
58
57
54
52
42
37
29
29
29
29
29
30
30
29
29
29
29
29
29
29
28
27
28
28
28
28
28
28
28
28
28
28
28
28
29
29
30
30
30
30
31
31
31
31
31
31
30
30
30
30
30
30
30
30
30
30
30
30
30
30
30
30
30
30
31
30
30
30
28
29
29
34
34
37
36
37
37
37
36
37
40
40
40
40
41
40
40
40
40
40
40
40
40
40
40
41
42
42
42
43
44
45
45
45
45
45
45
46
46
46
46
46
46
46
46
46
46
47
44
44
44
43
41
41
41
42
42
42
42
42
42
43
43
43
44
45
45
45
45
45
45
48
48
49
52
49
49
50
50
50
50
50
50
52
52
53
53
53
53
53
53
53
53
55
55
55
55
52
52
52
52
52
53
53
53
53
53
53
53
53
54
54
54
55
55
55
55
56
56
56
57
57
57
57
58
59
61
62
63
65
65
64
65
66
66
66
66
67
67
69
68
68
68
69
68
68
68
68
68
68
66
65
65
65
67
68
69
72
75
73
74
75
75
80
80
80
79
79
75
74
74
74
73
72
73
72
73
73
73
74
74
75
75
73
72
70
70
67
66
66
68
68
66
65
65
65
65
65
65
67
67
67
65
65
65
66
66
66
66
66
66
66
66
66
66
67
68
68
68
68
69
69
69
69
69
69
69
70
70
70
70
70
70
70
70
70
70
70
70
70
70
70
70
71
71
71
71
71
71
71
71
71
71
71
71
71
71
71
71
71
71
70
70
70
70
70
70
70
71
71
71
70
69
69
69
69
69
70
70
71
71
69
69
69
69
69
69
72
67
67
67
66
66
66
65
65
65
66
47
44
41
35
35
35
35
35
35
35
35
35
35
35
35
33
33
32
31
29
29
29
29
29
29
29
29
29
29
29
29
28
26
26
20
19
19
20
20
17
16
14
14
14
14
14
14
14
14
14
14
14
14
14
14
15
15
15
14
14
13
13
12
12
12
13
13
13
13
13
13
13
13
13
13
13
13
13
13
13
13
13
13
13
13
13
13
13
13
13
13
13
14
14
14
14
14
14
14
14
14
14
16
16
16
15
15
15
15
15
15
15
15
15
15
15
15
15
15
15
17
17
17
18
19
19
19
19
19
19
18
18
17
17
21
20
20
20
20
20
20
20
20
20
20
20
20
20
20
20
21
21
21
19
19
19
19
19
19
19
19
19
19
20
21
22
23
25
26
26
26
26
26
26
26
27
27
28
28
28
28
28
28
28
28
28
32
32
32
31
31
31
35
35
35
35
36
37
38
38
38
38
36
33
34
34
34
34
35
35
35
37
37
38
38
38
38
38
39
40
40
40
40
41
41
41
40
40
40
40
40
40
40
40
40
40
40
40
40
39
39
39
39
39
40
40
40
40
40
40
40
40
40
42
41
41
41
41
41
41
41
42
43
43
44
44
44
44
45
45
45
45
45
45
45
45
45
45
45
45
45
46
46
46
46
46
47
47
48
48
48
49
49
49
48
46
46
46
46
46
46
46
46
46
46
46
46
46
46
46
46
46
46
46
45
45
45
45
45
42
43
43
42
39
36
34
34
31
23
23
21
22
22
22
22
22
20
20
19
19
19
18
18
18
18
18
18
18
18
18
18
18
18
18
18
18
18
18
20
21
21
21
21
21
21
21
21
21
21
21
21
22
22
22
22
22
21
21
22
23
23
23
23
23
23
23
24
24
24
24
24
24
24
24
24
24
24
25
25
25
25
27
24
24
24
24
24
24
26
26
26
26
26
26
25
25
25
26
26
26
26
26
26
26
26
26
26
26
26
26
26
26
27
27
27
27
27
27
27
28
28
28
28
28
28
28
28
28
28
28
28
28
28
28
28
28
29
29
29
29
29
29
30
29
29
29
29
29
29
29
30
31
31
31
31
31
31
31
31
31
31
31
31
31
31
31
32
32
32
31
31
30
30
30
30
29
29
29
29
29
29
29
29
29
29
29
28
29
28
27
27
27
27
27
27
27
26
26
25
23
22
22
22
22
22
21
20
20
20
20
19
19
19
19
19
19
19
18
18
18
18
18
18
17
17
17
17
16
16
16
17
16
16
16
16
15
15
15
15
15
14
13
13
12
12
12
12
13
13
13
13
13
13
13
13
11
11
11
11
11
11
12
12
12
12
12
12
12
12
12
12
12
12
12
12
12
12
12
12
12
12
12
12
12
12
12
14
14
14
14
14
14
14
14
14
14
14
14
14
15
15
15
15
15
15
15
16
16
16
16
16
16
16
17
17
17
17
17
17
17
17
17
17
17
17
17
17
17
17
17
17
15
15
14
13
13
13
13
12
12
13
13
13
13
13
15
15
15
15
15
15
15
15
15
15
15
15
15
15
16
18
18
18
18
17
17
17
17
17
17
16
14
14
14
14
14
14
14
14
14
14
14
14
14
14
14
14
14
14
14
14
14
14
14
13
13
12
12
12
11
11
11
11
11
11
11
11
11
11
11
11
11
12
12
12
12
12
13
13
13
13
13
13
13
13
13
13
13
13
13
13
14
14
14
14
14
14
14
14
14
14
14
15
15
15
15
15
15
15
15
15
15
15
15
15
15
16
16
14
14
14
14
14
14
14
14
13
13
12
7
7
7
6
4
4
4
4
4
4
4
4
4
4
4
4
4
4
4
4
4
4
4
4
4
4
4
4
4
4
4
4
4
4
4
4
4
4
4
4
4
4
4
4
4
4
4
4
4
4
4
4
4
4
4
4
4
4
4
4
4
4
4
4
4
4
4
4
4
4
4
4
4
4
4
4
4
4
4
4
4
4
4
4
4
4
4
4
4
4
4
4
4
4
4
4
4
4
4
4
2
1
1
1
1
1
1
1
1
1
1
1
1
1
1
1
1
1
1
1
1
1
1
1
1
1
1
1
1
1
1
1
1
1
1
1
1
1
1
1
0
0
0
0
0
0
0
0
0
0
0
0
0
0
0
0
0
0
0
0
0
0
0
0
0
0
0
0
0
0
0
0
0
0
0
0
0
0
0
0
0
0
0
1
1
1
1
1
1
1
1
1
1
1
1
1
1
1
1
1
1
1
1
1
2
2
2
2
2
4
4
4
4
4
4
4
4
4
4
4
4
4
4
4
4
4
4
4
4
4
4
4
4
4
4
4
4
4
4
4
4
4
4
4
4
4
4
4
4
4
4
4
4
4
4
4
4
4
4
4
4
4
4
4
4
4
4
4
4
4
4
4
4
4
4
4
4
4
4
4
4
4
4
4
4
4
4
4
4
4
4
4
4
4
4
4
4
4
4
4
4
4
4
4
4
4
4
5
5
5
5
5
5
5
5
5
5
5
5
5
5
5
5
5
5
5
5
5
4
4
4
4
4
4
4
4
4
4
4
4
4
4
4
4
4
4
4
4
4
4
4
4
4
4
4
4
4
4
1
1
1
1
1
1
1
1
1
1
1
1
1
1
1
1
1
1
1
1
1
1
1
1
1
1
1
1
1
1
1
1
1
1
1
1
1
1
1
1
1
1
1
1
1
1
1
1
1
1
1
1
1
1
1
1
1
1
1
1
1
1
1
1
1
1
1
1
1
1
2
4
4
3
3
3
3
6
7
15
94
111
116
123
131
203
213
220
222
223
224
230
230
230
230
231
231
238
238
238
238
238
251
257
260
260
262
262
266
272
273
276
277
282
284
285
287
289
291
294
300
300
302
303
303
304
304
311
311
312
312
312
314
315
315
315
319
322
325
325
326
326
329
332
333
339
339
339
339
343
347
351
354
354
355
356
358
358
360
365
365
366
366
366
366
366
371
371
371
373
373
377
381
382
383
384
385
384
384
389
387
388
389
389
397
404
406
406
407
407
407
410
413
413
411
410
404
410
410
414
411
412
417
415
424
423
424
423
424
426
426
424
424
424
424
422
422
419
430
430
431
438
445
457
468
465
464
461
461
454
455
456
445
431
428
420
409
407
403
400
400
392
398
375
374
358
353
352
352
360
364
363
362
357
356
355
348
350
353
353
355
356
361
360
360
363
365
366
368
369
369
369
371
376
379
381
382
382
380
381
381
381
384
388
389
390
390
390
390
386
384
378
383
378
358
357
358
362
369
373
372
371
371
370
370
370
363
365
363
361
357
363
366
366
366
367
371
375
375
375
376
376
376
374
374
375
376
383
382
382
382
377
376
375
375
375
378
379
377
376
376
379
379
379
378
377
377
377
382
382
383
387
384
354
339
318
318
319
323
331
324
308
303
302
306
307
313
312
311
310
308
308
300
293
291
280
266
266
270
274
285
278
274
275
274
279
279
278
278
280
280
289
291
300
304
307
310
312
319
322
323
323
325
338
342
346
347
348
349
350
351
357
358
363
365
354
351
351
349
352
352
352
346
347
348
355
355
355
356
356
353
354
357
357
356
358
358
356
356
354
352
352
355
355
354
355
355
357
357
358
356
356
351
350
348
348
349
346
348
338
339
337
337
337
337
338
340
343
346
347
349
349
350
349
349
350
350
352
352
352
349
347
346
340
337
338
340
340
338
338
334
336
334
331
328
328
329
327
325
324
325
326
326
326
329
329
329
329
329
329
329
329
327
328
335
336
336
335
334
335
331
329
324
323
307
299
271
272
280
278
276
257
251
222
225
223
217
199
193
184
186
186
186
186
188
188
188
189
189
192
192
189
187
186
184
184
184
185
189
185
182
181
179
177
176
176
180
182
181
181
183
185
184
184
181
179
179
177
176
175
175
175
173
172
171
175
174
174
174
174
175
175
176
176
176
176
176
179
180
180
179
179
179
180
181
186
187
188
180
179
174
174
175
175
175
171
168
146
144
141
143
143
145
145
145
145
147
149
148
147
147
148
148
149
149
149
147
147
146
146
145
145
144
147
142
142
141
142
142
142
142
142
142
142
132
132
132
134
135
135
135
140
139
140
140
140
138
138
141
141
141
141
141
141
141
139
139
150
154
154
151
150
153
153
152
150
150
151
153
153
152
153
153
153
153
153
153
154
154
153
153
150
151
152
144
142
128
130
131
132
132
134
143
147
145
145
146
146
146
146
148
148
153
156
157
156
156
160
160
160
160
162
185
184
184
187
183
185
186
193
192
195
196
193
193
195
198
200
203
207
207
207
208
210
211
212
219
218
216
220
219
219
220
221
222
222
226
226
241
241
241
239
239
243
245
245
246
246
246
247
247
247
247
246
243
245
246
247
247
248
249
250
252
252
253
254
254
253
253
254
254
255
255
252
246
246
242
238
238
238
239
240
240
240
240
240
240
240
239
238
238
238
238
237
237
237
235
232
230
227
227
226
224
223
223
223
224
224
223
223
224
224
224
225
226
226
226
226
227
227
227
227
227
227
227
227
227
227
227
227
228
227
227
227
228
228
229
229
230
228
228
228
229
228
228
229
229
228
228
224
224
224
224
226
214
214
214
200
187
179
148
145
132
130
120
92
82
64
56
56
56
58
59
57
57
58
58
59
59
59
60
63
66
66
66
63
56
54
55
56
57
58
62
62
62
62
62
62
62
63
64
64
65
65
64
64
63
63
65
66
66
67
67
67
67
67
67
67
67
68
68
69
69
70
70
71
72
72
73
74
76
76
76
76
76
76
77
77
77
77
77
77
77
77
77
77
77
78
78
78
78
78
78
80
80
80
80
80
81
82
82
81
81
80
80
79
79
79
79
79
79
79
79
79
79
79
79
79
79
79
79
79
79
79
79
79
79
79
79
78
78
78
78
78
78
78
78
78
78
78
78
78
79
79
79
79
79
79
77
76
75
74
71
69
69
67
67
66
65
65
61
64
65
65
65
57
55
55
53
53
49
50
48
47
47
46
45
45
44
41
41
40
40
40
43
43
43
43
43
43
43
43
43
43
43
43
43
43
43
43
39
40
39
39
35
34
36
31
32
32
32
33
33
34
34
34
36
36
37
36
34
34
34
35
35
35
35
35
34
33
32
32
33
35
35
35
35
35
35
35
35
35
35
34
34
34
34
34
34
35
35
35
35
36
36
36
36
36
36
36
37
37
37
37
37
37
37
37
37
37
37
37
37
37
37
37
37
37
38
40
40
40
40
41
41
41
41
41
40
40
39
40
42
42
42
40
39
37
36
35
35
35
35
35
36
37
37
37
37
37
37
37
37
37
37
37
37
37
37
37
37
36
36
36
36
36
36
36
36
36
36
36
36
36
36
36
35
35
35
35
35
35
35
35
35
35
35
35
36
36
36
36
36
36
35
35
35
35
35
35
35
35
34
32
32
31
30
30
29
29
29
29
29
29
29
28
28
27
26
26
26
26
26
24
24
24
24
25
24
23
21
20
20
18
18
19
19
19
19
19
19
19
20
20
19
19
19
19
19
19
19
19
19
19
19
19
19
18
18
18
19
20
19
20
20
20
20
20
20
19
18
17
15
14
14
14
14
13
11
12
12
12
12
12
11
12
12
12
12
12
12
13
13
13
12
12
11
11
11
11
11
11
11
11
11
11
11
11
11
11
11
11
11
11
11
11
11
11
11
12
12
12
12
12
12
12
12
12
12
12
12
13
13
13
13
13
14
16
16
16
16
16
17
17
17
16
16
16
17
18
19
19
19
19
19
19
19
19
19
19
20
20
20
20
20
20
20
20
20
20
20
19
19
19
19
19
19
19
19
19
19
19
19
20
20
20
20
20
20
20
21
21
21
21
21
21
21
21
22
22
23
23
23
23
23
23
24
24
24
24
24
25
25
25
25
25
25
25
25
25
25
24
22
21
21
21
21
21
21
21
21
22
22
21
21
21
21
21
21
21
21
21
23
23
22
22
23
23
23
24
23
23
23
24
24
24
24
24
24
24
24
24
24
26
27
27
27
27
27
27
27
27
27
29
31
31
32
32
32
33
33
33
35
35
35
39
39
40
40
42
42
43
43
43
43
44
44
44
44
45
45
45
45
45
45
45
45
46
52
53
52
48
49
49
50
50
51
51
51
50
51
51
51
53
53
54
54
55
56
57
57
57
57
57
57
57
58
58
58
58
58
58
58
59
62
62
62
62
62
62
63
63
63
63
64
65
66
66
66
66
67
67
67
67
67
67
65
65
65
65
64
65
65
64
62
62
61
62
62
62
63
64
64
63
63
63
63
63
63
63
63
63
64
64
64
65
64
59
56
56
56
59
59
59
59
59
60
61
61
61
61
61
62
62
62
62
61
61
60
61
61
61
61
61
61
63
62
59
57
56
52
52
52
47
49
53
53
53
53
53
53
57
57
57
58
59
64
64
64
61
61
61
61
61
61
62
66
66
69
68
70
70
71
73
78
78
78
77
75
73
73
74
75
77
79
80
81
84
86
86
86
86
86
87
88
88
87
86
86
89
92
92
93
94
95
94
94
96
98
98
97
98
99
105
106
107
107
107
107
107
108
108
108
108
108
108
108
111
111
112
112
119
120
120
121
122
122
123
123
123
123
123
124
124
126
126
127
127
131
134
133
134
135
137
137
137
137
139
139
143
143
142
141
141
141
141
144
144
145
147
147
148
148
148
148
148
148
149
149
150
151
152
155
155
158
159
160
166
167
167
167
167
168
168
171
172
173
173
173
173
174
174
176
171
177
177
177
176
174
172
167
165
163
161
161
149
149
152
150
150
150
150
151
153
153
151
148
148
148
149
151
151
151
151
152
152
151
152
151
149
149
148
147
147
147
147
150
150
145
140
137
130
130
130
131
125
124
124
124
124
124
124
124
123
122
119
119
120
120
118
118
118
119
119
119
120
120
120
120
120
120
120
120
120
120
120
120
120
120
121
121
121
121
121
120
120
118
117
113
111
104
102
98
100
100
99
98
98
98
98
100
100
100
98
96
95
95
92
88
87
87
85
67
64
65
64
64
63
60
59
59
60
56
52
48
40
40
40
40
39
39
41
41
41
41
42
41
40
40
40
40
40
40
40
41
41
41
41
41
40
40
40
41
41
41
41
41
42
41
41
44
43
43
42
42
42
42
42
42
42
42
42
43
43
43
43
43
43
43
43
43
44
44
44
44
44
44
44
44
45
46
46
46
46
46
46
46
46
47
48
49
49
49
49
50
51
51
51
51
51
51
51
51
51
52
50
50
49
48
48
48
48
49
49
49
51
50
50
50
50
50
51
50
50
50
50
50
51
51
52
52
52
52
50
50
50
50
51
53
52
52
46
45
45
44
44
44
45
45
44
42
42
42
42
42
42
42
42
43
43
46
48
48
50
50
50
50
50
52
52
52
52
52
52
52
52
52
52
53
53
57
56
56
56
56
56
55
53
51
48
48
50
50
51
51
52
52
53
53
53
53
53
54
54
54
54
54
53
53
53
53
53
53
53
53
53
53
53
53
54
54
54
54
55
55
55
56
57
57
57
57
58
58
60
61
61
61
61
62
64
64
63
64
63
62
61
61
61
62
62
62
63
62
62
62
62
62
62
63
63
63
62
62
61
61
61
62
61
61
61
61
61
61
61
61
59
58
55
52
52
52
52
52
54
54
53
52
52
52
52
52
52
52
52
52
52
52
52
52
52
52
52
53
53
52
53
53
53
53
54
54
54
54
54
54
54
54
52
52
50
50
50
50
49
48
49
49
49
49
49
49
51
51
49
49
49
42
40
40
40
40
35
35
35
35
34
31
29
29
30
31
32
32
32
32
34
33
33
34
35
32
32
32
33
33
33
33
33
33
31
32
33
33
33
35
35
35
36
38
38
38
38
39
39
40
40
42
42
42
41
42
42
43
43
43
43
43
43
43
43
43
43
45
45
44
44
41
41
40
40
40
39
39
39
39
39
40
40
39
39
40
40
41
41
41
40
40
40
40
41
43
45
45
45
45
45
46
47
48
49
49
49
49
48
48
49
48
48
49
52
52
54
54
54
54
54
53
53
53
56
56
56
56
57
58
58
58
58
58
58
58
58
59
59
61
62
61
61
62
64
64
65
65
67
67
67
67
67
67
67
66
66
66
66
66
66
66
66
65
65
65
64
64
64
64
65
65
65
65
64
66
66
66
67
67
66
68
69
70
70
71
71
71
72
73
73
73
73
73
73
73
73
74
74
74
74
75
75
75
75
75
75
75
76
76
76
76
76
77
77
77
77
77
78
77
77
77
73
73
74
72
71
71
71
71
71
71
71
71
69
69
69
69
70
70
70
70
70
69
67
66
66
64
64
63
64
65
64
63
62
54
54
54
48
43
41
41
40
40
39
38
37
35
35
36
33
31
30
30
30
30
30
30
30
30
30
30
30
30
30
30
30
31
31
31
31
31
31
31
32
33
33
32
32
33
32
32
32
32
32
32
32
32
32
32
32
32
32
32
32
33
33
33
33
33
33
33
33
33
33
32
32
31
31
30
29
24
23
23
23
23
22
20
19
20
22
22
21
22
22
22
22
22
21
21
20
20
20
20
20
20
20
20
20
19
20
20
20
20
20
20
20
20
20
20
20
20
21
21
21
21
21
21
21
21
21
22
22
22
21
21
21
20
20
20
20
20
20
17
16
16
16
16
16
16
16
15
15
15
15
15
15
15
15
15
15
15
16
16
16
16
16
17
17
17
17
17
17
17
17
17
17
17
17
17
18
18
18
17
17
17
17
17
17
17
18
18
17
17
17
17
17
17
17
17
17
17
17
17
17
17
18
18
18
18
18
16
16
16
16
16
16
15
15
15
15
15
15
15
15
15
15
15
16
16
16
16
16
16
16
16
17
16
16
16
15
15
15
15
15
15
15
14
15
15
15
15
15
15
15
15
15
14
14
15
15
16
16
16
16
16
16
15
15
15
15
16
16
15
15
15
15
14
14
14
15
16
16
16
16
16
16
15
16
17
17
17
17
18
18
18
18
20
21
21
21
21
20
20
21
21
21
22
23
23
23
24
24
25
25
25
25
25
25
24
24
24
26
26
26
26
28
28
29
29
29
29
29
29
29
29
29
29
29
29
29
29
29
30
30
30
29
29
29
30
30
30
31
31
31
32
32
33
33
33
33
33
33
34
34
34
35
36
36
36
36
36
36
36
36
35
35
35
35
35
35
35
34
34
34
35
36
36
37
38
38
38
39
39
38
38
38
38
39
39
39
39
39
39
39
39
39
39
39
39
39
40
40
39
39
40
40
40
40
40
40
40
40
40
40
40
40
40
42
42
42
42
41
41
40
40
41
41
41
40
37
37
37
37
37
36
36
35
35
35
36
33
33
33
33
33
33
33
33
33
33
33
33
33
35
35
35
35
33
34
34
34
34
33
33
33
33
33
33
33
33
33
33
33
33
33
33
33
33
34
32
32
32
33
32
32
32
32
32
32
32
32
32
32
33
33
33
33
33
33
33
32
31
31
29
27
27
27
26
26
26
26
26
26
26
26
26
27
27
28
28
29
29
29
29
30
31
31
31
31
31
31
31
30
30
30
30
29
30
30
31
31
31
31
29
29
29
29
30
30
30
30
31
33
35
35
33
32
32
33
33
33
33
33
33
33
35
34
34
34
32
31
31
31
33
32
32
32
34
34
34
34
34
34
34
35
37
37
38
38
38
38
39
39
39
39
39
39
39
39
38
38
38
38
38
38
38
38
38
38
38
40
40
40
40
40
40
40
41
41
41
41
41
41
41
42
42
42
42
42
42
42
41
40
40
40
40
40
40
40
40
40
40
41
41
41
41
42
42
42
41
41
41
41
41
41
41
41
41
41
41
41
41
41
41
41
41
42
42
42
42
42
42
44
44
44
44
44
44
44
44
44
44
44
44
42
42
40
39
39
40
41
40
40
40
40
40
41
42
43
43
42
40
40
41
38
38
38
38
38
31
33
32
31
29
27
27
25
24
25
25
25
25
25
25
25
25
25
25
26
28
28
27
27
27
27
27
27
27
27
26
26
26
26
26
26
26
27
27
27
27
27
27
27
27
27
27
27
27
27
27
27
26
26
26
26
26
26
26
26
26
25
25
25
25
24
24
24
25
25
25
25
25
25
25
25
25
25
25
25
25
25
25
25
25
25
25
25
25
25
25
25
25
25
25
25
25
26
26
26
26
26
26
26
26
26
26
26
26
26
26
26
26
26
26
26
26
25
25
25
25
25
26
26
28
29
29
28
28
28
29
29
29
29
28
28
28
27
27
27
27
27
26
25
25
24
22
21
21
21
21
21
21
21
20
20
20
20
20
20
20
20
20
20
19
19
18
18
17
17
17
17
17
17
17
16
16
16
16
16
16
16
17
17
17
17
17
17
17
17
17
17
17
17
17
17
17
17
18
18
18
18
18
18
18
18
18
18
18
18
18
18
18
18
18
18
18
17
17
17
17
19
18
18
18
18
18
16
16
16
17
17
16
16
15
15
15
15
16
17
17
18
18
19
19
20
19
18
18
18
17
17
17
17
18
18
18
18
18
18
18
18
18
18
18
17
17
18
18
18
18
18
18
18
18
18
18
18
18
18
18
18
19
19
19
19
19
19
19
19
19
19
19
19
19
19
19
19
19
19
19
19
19
19
19
19
19
19
19
19
19
19
19
19
19
19
19
19
18
18
18
18
18
18
18
18
17
17
17
14
14
14
14
15
15
15
15
15
15
15
15
15
15
15
15
15
16
16
16
16
16
16
16
16
16
16
16
16
16
16
16
16
16
16
16
16
16
16
16
16
16
16
16
16
16
16
16
16
16
16
14
13
13
13
10
9
9
9
9
9
9
9
9
9
9
9
9
9
9
9
9
9
9
9
9
9
9
9
9
9
9
9
9
9
9
9
9
9
10
10
10
10
10
10
10
8
8
7
7
7
7
7
7
6
6
6
6
6
6
6
6
6
6
6
6
6
6
6
6
6
6
6
6
7
7
7
7
7
7
7
7
7
7
7
7
7
7
7
7
7
7
7
7
7
7
7
7
7
7
7
7
7
7
7
7
7
7
7
7
7
8
8
8
8
9
9
9
9
9
9
9
8
8
8
8
8
8
8
8
8
8
8
8
7
6
6
6
6
5
5
5
6
6
6
6
6
6
6
5
5
5
5
5
5
5
5
5
5
5
5
5
5
5
5
5
5
5
5
6
6
6
6
6
6
6
6
6
6
6
6
6
6
6
6
6
6
6
6
6
6
6
6
6
6
6
6
6
6
6
6
6
6
6
5
5
6
6
6
5
5
5
5
5
4
4
4
4
4
4
4
4
4
4
4
4
4
4
4
4
4
4
4
4
5
6
6
6
6
6
6
7
7
7
7
7
7
7
7
7
7
7
7
7
7
7
7
7
7
7
7
7
7
7
7
7
7
7
7
7
7
7
7
7
7
7
7
7
7
7
7
7
8
8
8
9
9
9
9
9
9
9
10
11
11
11
11
11
12
12
12
11
11
11
11
11
11
11
11
11
11
11
11
11
11
10
10
10
10
10
10
11
11
10
10
10
10
10
10
10
10
10
10
10
10
10
10
10
10
10
10
10
10
10
11
11
12
12
12
12
12
12
12
12
12
12
13
13
13
13
13
13
13
13
13
13
13
13
13
13
13
13
13
13
13
13
15
15
15
15
15
15
15
15
15
14
15
15
16
16
16
16
16
16
16
17
17
18
18
18
18
18
18
18
18
18
18
18
18
18
18
18
18
18
18
18
18
18
20
21
21
21
20
20
20
20
20
20
20
20
20
20
20
19
19
19
19
19
19
17
17
17
17
17
17
17
17
17
17
17
17
17
17
17
17
17
17
17
17
17
18
18
19
19
19
19
19
19
19
18
20
20
21
21
21
22
22
23
24
24
24
25
25
25
26
26
26
26
27
27
27
28
28
28
28
28
27
27
27
27
27
27
27
27
28
28
28
28
28
28
28
28
28
28
28
28
28
29
29
29
29
29
29
29
29
30
30
31
31
31
31
31
31
32
32
32
32
31
31
31
30
30
29
29
30
30
30
30
30
30
30
30
30
30
30
30
30
30
30
30
30
30
30
30
30
30
30
30
31
31
31
31
31
31
34
35
35
34
34
34
34
34
35
35
35
35
36
36
36
36
36
36
36
36
36
36
37
37
37
37
37
37
37
37
37
37
37
37
37
37
37
37
37
37
37
37
38
38
36
37
37
36
36
37
37
37
36
37
37
37
37
35
34
35
32
31
31
30
30
30
31
30
30
30
25
25
25
25
26
26
26
25
25
25
25
25
25
25
25
23
23
23
24
24
23
23
24
24
26
26
27
26
26
26
26
28
28
27
27
27
27
28
28
29
29
28
27
27
27
27
27
27
28
28
28
28
28
28
28
28
28
28
27
28
28
28
28
28
27
27
28
28
28
28
28
28
28
28
28
28
28
28
27
27
27
26
26
26
29
29
29
29
29
30
30
30
30
30
30
30
30
30
32
32
33
34
34
34
34
34
33
33
33
33
33
34
33
33
33
33
33
33
34
34
34
34
34
34
33
33
35
37
37
37
37
37
37
37
37
37
37
38
38
38
38
38
37
37
35
35
35
35
35
34
34
34
34
34
34
34
34
34
34
34
34
34
35
35
35
35
35
36
37
38
38
38
38
38
39
39
39
39
39
39
39
39
39
40
40
40
40
40
40
40
40
40
40
40
40
41
40
39
39
39
39
36
35
34
34
33
33
33
35
36
36
36
36
36
36
36
36
36
36
36
37
36
36
37
40
40
42
41
39
39
40
38
38
35
36
33
32
33
30
30
30
29
29
28
28
28
28
28
28
28
28
28
28
28
29
29
29
30
30
30
30
30
30
30
30
30
30
30
30
30
30
30
30
29
29
29
29
29
29
29
29
30
31
31
31
31
31
31
31
31
30
29
29
28
28
28
28
28
30
30
30
30
30
30
31
31
31
32
32
30
30
32
33
33
33
33
34
34
34
34
34
34
35
35
36
36
37
37
37
37
37
37
37
37
37
37
37
38
38
38
38
38
38
38
38
38
38
38
38
38
38
38
38
38
37
36
35
35
35
35
35
35
35
35
34
34
32
32
32
31
31
32
33
33
33
33
32
32
32
32
32
32
32
35
35
35
35
34
34
34
34
34
34
33
33
33
34
34
33
32
32
32
32
32
32
32
31
31
31
31
31
31
31
31
31
31
30
31
32
32
32
32
31
29
29
28
28
28
27
27
27
26
26
26
26
28
28
28
27
27
27
27
27
27
27
29
29
29
29
29
29
29
29
29
29
26
24
22
22
22
20
18
18
19
19
19
19
19
19
19
19
19
19
19
19
19
18
18
18
18
18
18
18
18
18
18
18
18
18
18
19
19
19
19
19
19
19
19
19
19
18
18
18
18
18
18
18
18
18
18
18
18
18
19
20
20
20
20
20
20
20
20
20
20
20
19
19
19
21
21
21
21
21
21
21
21
21
21
21
21
21
20
21
21
21
21
16
15
15
15
15
15
15
15
15
15
15
15
15
13
13
12
15
15
13
11
11
11
12
12
12
12
12
13
14
14
14
14
14
14
14
14
14
14
14
14
14
14
14
14
14
14
14
14
14
14
14
14
14
14
14
14
14
14
13
13
13
13
14
14
14
14
14
14
14
14
14
14
14
14
14
14
14
14
14
14
14
14
14
14
14
14
14
14
14
14
14
14
14
14
14
14
14
14
14
15
16
16
16
17
17
17
17
17
17
17
17
17
17
17
17
19
19
19
19
19
19
19
19
19
19
19
19
19
19
19
19
19
19
18
18
19
19
20
20
20
20
19
19
19
19
18
16
15
14
15
15
15
15
15
13
14
14
14
14
12
12
12
12
12
12
12
12
12
12
12
12
11
11
11
11
11
11
11
12
12
12
12
12
12
12
12
12
12
12
12
12
12
12
12
12
12
12
12
12
12
12
12
12
12
13
14
14
14
14
14
14
14
14
14
14
14
14
14
16
16
16
16
16
16
16
16
16
16
16
16
16
16
16
16
16
16
16
16
16
16
16
16
16
16
16
16
16
16
15
15
15
15
15
15
15
15
15
15
14
14
13
13
13
13
13
13
13
12
12
12
12
12
12
12
12
12
12
12
12
12
12
12
12
12
12
12
13
13
12
12
12
12
10
10
10
10
10
10
10
10
10
10
10
10
10
10
10
9
9
9
9
9
9
9
9
9
9
9
9
8
8
8
8
8
8
8
8
8
8
8
8
8
8
8
8
8
8
8
7
7
7
7
7
7
7
7
7
7
7
7
7
7
7
7
7
7
7
7
7
7
7
7
7
7
7
7
8
8
8
7
7
6
6
6
6
6
6
6
6
6
5
5
4
4
4
4
4
4
4
4
4
4
4
5
5
5
5
5
5
5
5
5
5
6
6
6
6
6
6
6
6
6
6
6
4
4
4
4
4
4
4
4
4
4
5
5
5
5
5
5
5
5
4
4
4
4
4
4
4
4
4
4
4
4
4
4
4
4
4
4
4
4
4
4
4
4
4
4
4
4
4
4
4
4
4
4
4
4
4
4
4
4
3
3
3
3
3
3
3
3
3
3
3
3
3
3
3
3
4
4
4
4
4
4
4
4
3
3
3
3
3
3
3
3
3
3
3
3
3
3
3
3
3
3
3
3
3
3
3
3
3
3
3
3
3
3
3
3
3
3
3
3
3
3
3
3
3
3
3
3
3
3
3
3
3
3
3
3
3
3
4
4
4
4
3
3
3
3
3
3
4
4
4
4
4
4
4
4
4
4
4
4
4
5
5
5
5
5
6
6
6
6
6
6
6
6
6
7
7
7
7
7
7
7
7
7
7
7
7
7
8
8
9
9
9
9
9
10
10
10
10
10
10
10
10
10
10
10
10
10
10
10
9
8
9
8
8
9
9
9
10
10
10
10
10
10
10
10
10
10
10
10
10
10
10
11
11
11
11
11
11
11
11
11
11
11
11
11
11
11
11
11
11
11
11
11
11
11
11
11
11
11
11
11
11
11
11
11
11
11
11
11
11
11
11
11
11
11
11
11
11
11
11
11
12
12
12
12
12
12
12
12
12
12
12
13
13
13
13
13
13
13
13
13
13
13
13
13
13
13
12
12
12
12
12
12
12
12
12
12
11
10
10
10
9
9
9
9
9
9
9
8
8
8
8
8
8
8
8
8
8
7
7
7
7
6
6
5
5
5
4
4
4
4
4
4
4
4
4
4
4
4
4
4
4
4
4
4
4
4
4
4
3
3
3
3
2
2
1
1
1
1
1
1
1
1
1
2
2
2
2
2
2
2
2
2
2
2
2
2
2
2
2
2
2
2
2
2
2
2
2
2
2
2
2
2
2
2
2
2
2
2
2
2
2
2
2
2
2
2
2
2
3
3
3
3
3
3
3
3
3
3
3
3
3
3
3
3
3
3
3
3
4
4
4
4
4
4
4
4
4
4
4
4
4
4
4
4
4
4
4
4
4
5
5
5
5
5
7
7
7
7
7
7
8
8
8
8
8
8
8
8
8
8
8
8
8
9
9
9
9
9
9
9
9
9
9
9
9
9
9
9
9
9
10
10
10
10
10
10
10
10
10
10
10
11
11
9
9
10
10
10
10
10
10
10
10
10
10
10
10
10
10
10
10
10
10
10
10
10
10
10
10
10
10
10
10
10
10
10
10
10
9
9
9
9
9
9
9
9
9
9
9
9
9
9
9
9
9
9
9
9
9
9
9
8
8
8
7
7
7
7
7
7
7
7
7
7
7
7
7
7
7
7
7
7
7
7
7
7
7
7
7
7
7
7
7
7
8
8
8
8
10
11
12
13
13
13
13
13
13
15
15
15
15
15
15
15
15
15
15
15
15
15
15
14
14
14
13
13
13
12
11
10
11
11
11
11
10
10
10
10
10
10
10
10
10
10
10
9
9
9
9
9
9
9
9
9
9
9
9
11
11
11
11
11
13
14
14
14
14
15
15
16
16
16
16
16
16
16
16
16
16
16
16
16
16
16
16
16
16
16
16
16
16
16
16
16
16
16
16
16
16
16
16
16
16
16
16
16
16
16
16
16
16
16
16
16
16
16
16
16
16
16
16
16
16
16
16
15
15
11
11
11
11
11
11
10
10
10
10
10
10
10
10
10
10
10
10
10
10
9
9
9
9
9
8
8
8
8
8
8
8
8
8
8
8
8
8
8
8
8
8
8
8
8
8
8
8
8
8
8
8
8
8
8
8
8
9
9
9
9
9
8
8
8
8
8
9
9
8
7
7
7
6
6
6
6
6
6
6
6
6
6
6
6
6
6
5
5
5
5
5
5
5
5
5
5
5
5
5
4
4
4
4
4
4
4
3
3
3
3
3
3
3
3
3
3
3
3
3
3
3
3
3
3
2
2
2
2
2
2
2
2
2
2
2
2
2
2
2
2
2
2
2
2
2
2
2
2
2
2
2
2
2
2
2
2
2
2
2
2
1
1
1
1
1
1
1
1
1
1
1
1
1
1
1
2
2
2
2
2
2
2
2
2
2
2
2
2
2
2
2
2
2
2
2
2
2
3
3
3
3
3
3
3
2
2
2
2
2
2
2
2
2
2
2
2
2
2
2
2
2
2
2
2
2
2
2
2
1
1
1
1
1
1
1
1
1
1
1
1
1
1
1
1
1
1
1
1
1
1
1
1
1
1
1
1
1
1
1
1
1
1
1
1
2
2
2
2
2
2
2
2
2
2
2
2
2
2
2
2
2
2
2
2
2
2
3
3
4
4
4
4
4
4
4
4
4
4
4
4
4
4
4
4
4
4
4
4
4
4
4
4
4
4
4
4
4
5
5
5
5
5
5
5
5
5
5
5
5
5
5
5
5
5
5
5
5
5
5
5
5
5
5
5
5
5
5
5
5
5
5
5
5
5
5
5
5
5
5
5
5
5
5
5
5
5
5
5
5
5
5
5
5
5
5
5
5
5
5
5
5
5
5
5
5
5
5
5
5
5
5
5
5
5
5
5
5
5
5
5
5
5
5
5
5
5
5
5
4
4
4
4
4
4
4
4
4
4
4
4
4
4
4
4
4
4
4
4
4
4
4
4
4
4
5
5
5
5
4
2
2
2
2
2
2
2
2
2
2
3
3
3
3
3
3
3
3
3
3
4
4
4
4
5
5
5
5
5
5
5
5
5
5
5
5
5
5
5
5
5
5
5
5
5
6
6
6
6
6
6
6
6
6
6
6
7
7
7
5
5
5
5
5
5
5
5
5
5
5
5
5
5
5
5
5
5
5
5
5
5
5
5
5
5
5
5
5
5
5
5
5
5
5
5
5
5
5
5
5
5
5
5
5
5
5
5
5
5
5
5
5
5
5
6
6
6
6
6
6
6
6
6
6
6
6
6
6
6
6
6
6
6
6
6
6
6
6
6
6
6
6
6
6
6
6
6
6
8
8
8
8
7
7
7
7
7
8
8
8
7
8
8
8
8
8
8
8
8
8
8
8
8
8
7
7
7
7
7
7
7
7
7
7
6
5
5
5
5
5
5
5
5
5
5
4
4
4
4
4
4
4
4
4
4
4
4
4
4
5
5
5
5
5
5
5
5
5
5
5
5
5
5
5
5
5
5
5
5
5
5
5
5
5
5
5
5
5
5
5
5
5
5
5
5
5
5
5
5
5
5
5
5
5
5
5
5
5
5
5
5
5
5
5
5
5
5
5
5
5
6
6
5
5
5
5
5
5
5
5
5
5
5
5
5
5
5
3
3
3
3
3
3
3
3
3
3
3
3
3
3
3
3
4
4
4
4
4
4
4
4
4
4
4
4
4
4
4
4
4
4
4
3
3
3
3
3
3
3
4
4
4
4
4
4
5
5
5
5
5
5
5
5
5
5
6
6
6
6
6
6
6
6
6
6
6
6
6
6
6
6
6
6
6
6
6
6
6
6
6
5
5
5
5
5
5
5
5
5
5
5
5
4
4
4
4
4
4
4
4
4
4
4
4
4
4
4
4
4
4
4
4
4
4
4
4
4
4
4
4
4
4
4
4
4
4
4
4
4
4
4
4
4
4
4
4
4
4
4
4
4
4
3
3
3
3
3
3
3
3
3
3
3
3
3
3
3
3
3
3
3
3
3
3
3
3
3
3
3
3
3
3
3
3
3
3
3
3
3
3
3
3
3
3
3
3
3
3
3
3
3
3
3
3
3
3
3
3
3
3
3
4
4
4
5
5
5
5
5
5
5
6
6
6
6
6
6
6
6
6
6
6
6
6
6
6
6
6
6
6
6
6
5
5
5
5
5
5
5
5
4
4
4
4
4
4
4
4
4
4
4
4
4
4
4
4
4
4
4
4
4
4
4
4
4
4
4
4
4
4
4
4
4
4
5
5
5
5
5
5
5
4
4
4
3
3
3
4
4
4
4
3
3
3
3
3
3
3
3
3
3
3
3
3
3
3
3
3
3
3
3
3
3
3
3
3
3
4
4
4
5
5
5
5
5
5
5
5
5
5
5
6
6
6
6
6
6
6
6
6
6
6
6
6
6
6
6
6
6
6
6
6
6
6
6
6
6
6
6
6
6
6
6
6
6
6
6
6
6
6
6
6
6
6
6
6
6
6
6
6
6
6
7
7
7
7
7
7
7
7
7
7
7
7
8
8
8
8
9
9
9
9
9
9
9
9
9
8
8
8
8
7
7
8
7
7
7
7
7
7
7
7
7
7
7
7
7
7
7
7
7
7
7
7
7
7
7
8
8
8
8
8
8
9
9
9
9
9
11
11
11
11
11
11
11
11
11
11
11
11
11
11
11
11
11
10
10
10
10
10
10
10
10
9
9
9
9
9
9
10
10
10
10
10
10
10
10
10
10
10
10
10
10
10
11
11
11
11
11
11
11
11
11
11
11
11
11
11
11
11
11
11
11
12
12
12
12
12
12
12
12
12
12
12
12
12
12
12
12
12
12
12
12
12
12
12
12
12
12
12
12
12
12
11
11
11
11
11
11
11
11
11
11
11
10
10
10
10
10
10
10
10
10
10
10
10
10
10
10
9
9
9
9
8
8
8
8
8
7
7
7
7
7
7
7
7
7
7
7
7
7
7
7
7
7
7
7
7
7
7
7
7
7
7
7
7
7
7
7
7
7
7
7
7
7
7
7
7
7
7
6
5
5
5
5
5
4
2
2
1
1
1
1
1
2
2
2
2
2
2
2
2
2
2
3
3
3
3
3
3
3
3
3
3
3
3
3
3
3
2
2
2
2
2
2
2
2
2
2
2
2
2
2
2
2
2
2
2
2
2
2
2
2
2
2
2
2
2
2
2
2
2
2
2
2
2
2
2
2
2
2
2
2
2
2
2
2
2
2
2
2
2
2
2
2
2
2
2
2
2
2
2
2
2
2
2
2
2
2
2
2
2
2
2
2
2
2
2
2
2
2
2
2
2
2
2
2
2
2
2
2
2
2
2
2
2
2
2
2
2
2
1
1
1
2
2
2
2
2
2
2
2
2
2
2
2
3
3
3
2
2
2
2
2
2
2
2
2
2
2
2
2
2
2
2
2
2
2
2
2
2
2
2
2
2
2
2
2
2
2
2
2
2
2
2
2
2
2
2
2
2
2
2
2
2
2
2
2
2
2
2
2
2
2
2
2
2
2
2
2
2
2
2
2
2
2
1
1
1
1
1
1
1
1
1
1
1
1
1
1
1
1
1
1
1
1
1
1
1
1
1
1
1
1
1
1
1
1
1
1
1
1
2
2
2
2
2
2
2
2
2
2
2
2
2
2
2
2
2
2
1
1
1
1
1
1
1
1
1
1
0
0
0
0
0
0
0
0
0
0
0
0
0
0
0
0
0
0
0
0
0
0
0
0
0
0
0
0
0
0
0
0
0
0
0
0
0
0
0
0
0
0
0
0
0
0
0
0
0
0
0
0
0
0
0
1
1
1
1
1
1
1
1
1
2
2
2
3
3
3
3
3
3
3
3
3
3
3
3
3
3
3
3
3
3
3
3
3
3
3
3
3
3
3
3
3
3
3
3
3
3
3
3
3
3
3
3
3
3
3
3
3
3
3
2
2
2
2
2
2
2
2
2
2
2
2
2
2
2
2
2
2
2
2
2
2
2
2
2
2
2
2
2
2
3
3
3
3
3
3
3
3
3
3
3
3
3
3
3
3
3
3
3
3
3
3
3
3
3
3
3
3
3
3
3
3
3
3
3
3
3
3
3
3
3
3
3
3
3
3
3
3
3
3
3
3
3
3
3
3
3
3
3
3
2
2
2
2
2
2
2
1
1
1
1
1
0
0
0
0
0
0
0
1
1
1
1
1
1
1
1
2
2
2
2
2
2
2
2
2
2
2
2
2
2
2
2
2
2
2
2
2
2
2
2
2
2
2
2
2
2
2
2
2
2
2
2
2
2
2
2
2
2
2
2
2
2
2
2
2
2
2
2
2
2
2
2
2
2
2
2
2
2
2
2
2
2
2
2
2
2
2
2
2
2
2
2
2
2
2
2
2
2
2
2
2
2
2
2
2
2
2
2
2
2
2
2
2
2
2
2
2
2
2
2
2
2
2
2
2
2
2
2
2
2
2
2
2
2
2
2
2
2
2
2
2
2
2
2
2
2
2
2
2
2
2
2
2
2
2
2
2
2
2
2
2
2
2
2
2
2
2
2
2
2
2
2
2
2
2
2
2
2
2
2
2
2
2
2
2
2
2
2
2
2
2
2
2
2
2
2
2
2
2
2
2
1
1
1
1
1
1
1
1
1
1
1
1
1
1
1
1
1
1
1
1
1
1
1
1
1
1
1
1
1
1
1
1
1
1
1
1
1
1
1
1
1
1
1
1
1
1
1
1
1
1
1
1
1
1
1
1
1
1
1
1
1
1
1
1
1
1
1
0
0
0
0
0
0
0
0
0
0
0
0
0
0
0
0
0
0
0
0
0
0
0
0
0
0
0
0
0
0
0
0
0
0
0
0
0
0
0
0
0
0
0
0
0
0
0
0
0
0
0
0
0
0
0
0
0
0
0
0
0
0
0
0
0
0
0
0
0
0
0
0
0
0
0
0
0
0
0
0
0
0
0
0
0
0
0
0
0
0
0
0
0
0
0
0
0
0
0
0
0
0
0
0
0
0
0
0
0
0
0
0
0
0
0
0
0
0
0
0
0
0
0
0
0
0
0
0
0
0
0
0
0
0
0
0
0
0
0
0
0
0
0
0
0
0
0
0
0
0
0
0
0
0
0
0
0
0
0
0
0
0
0
0
0
0
0
0
0
0
0
0
0
0
0
0
0
0
0
0
0
0
0
0
0
0
0
0
0
0
0
0
0
0
0
0
1
1
1
1
1
1
1
1
1
1
1
1
1
1
1
1
1
1
1
1
1
1
1
1
1
1
1
1
1
1
1
1
1
1
1
1
1
1
1
1
1
1
1
1
1
1
1
1
1
1
1
1
1
1
1
1
1
1
1
1
1
1
1
1
1
1
1
1
1
1
1
1
1
1
1
1
1
1
1
1
1
1
1
1
2
2
2
1
1
1
1
1
2
2
2
2
2
2
2
2
2
2
2
2
2
2
2
2
2
2
2
2
2
2
2
2
2
2
2
2
2
2
2
2
2
2
2
2
2
2
2
2
2
2
2
2
2
2
2
2
2
2
2
2
2
2
2
2
2
2
2
2
2
2
2
2
2
2
2
2
2
2
2
2
2
1
1
1
1
1
1
1
1
1
1
1
1
1
1
1
1
1
1
1
1
1
1
1
1
1
1
1
1
1
1
1
1
1
1
1
1
1
1
1
1
1
1
1
1
1
1
1
1
1
1
1
1
1
1
1
1
2
2
2
2
2
2
2
2
2
2
2
2
2
2
2
2
0
0
0
0
0
0
0
0
0
0
0
0
0
0
0
0
0
0
0
0
0
0
0
0
0
0
0
0
0
0
0
0
0
0
0
0
0
0
0
0
0
0
0
0
0
0
0
0
0
0
0
0
0
0
0
0
0
0
0
0
0
0
0
0
0
0
0
0
0
0
0
0
0
0
0
0
0
0
0
0
0
0
0
0
0
0
0
0
0
0
0
0
0
0
0
0
0
0
0
0
0
0
0
0
0
0
0
0
0
0
0
0
0
0
0
0
0
0
0
0
0
0
0
0
0
0
0
0
0
0
0
0
0
0
0
0
0
0
0
0
0
0
0
0
0
0
0
0
0
0
0
0
0
0
0
0
0
0
0
0
0
0
0
0
0
0
0
0
0
0
0
0
0
0
0
0
0
0
0
0
0
0
0
0
1
1
1
1
1
1
1
1
1
1
1
1
1
1
1
1
1
1
1
1
1
1
1
1
1
1
2
2
2
2
2
2
2
2
2
2
2
2
3
3
3
3
3
3
3
3
3
3
3
3
3
3
3
3
3
3
3
3
3
3
3
3
3
3
3
3
4
4
4
4
4
4
4
4
4
4
5
5
5
5
5
5
5
5
5
5
5
5
5
5
5
5
5
5
5
5
5
5
5
5
5
5
5
5
5
5
5
5
5
5
5
5
5
5
5
5
5
5
5
5
5
5
5
5
5
5
5
5
5
5
5
5
5
5
5
5
5
5
5
5
5
5
5
5
5
5
4
4
4
4
3
3
3
3
3
3
4
4
4
4
4
4
4
4
4
4
4
4
4
4
4
4
4
4
4
4
4
4
4
4
4
4
4
4
4
4
4
4
4
4
4
4
4
4
4
4
4
4
4
4
4
4
4
4
4
4
4
4
4
4
4
4
4
4
4
4
4
4
4
4
4
4
4
4
4
4
4
4
4
4
4
4
4
4
4
4
4
4
4
4
4
4
4
4
4
4
4
4
3
3
3
1
0
0
0
0
0
0
0
0
0
0
0
0
0
0
0
0
0
0
0
0
0
0
0
0
0
0
0
0
0
0
0
0
0
0
0
0
0
0
0
0
0
0
0
0
0
0
0
0
0
0
0
0
0
0
0
0
0
0
0
0
0
0
0
0
0
0
0
0
0
0
0
0
0
0
0
0
0
0
0
0
0
0
0
0
0
0
0
0
0
0
0
0
0
0
0
0
0
0
0
0
0
0
0
0
0
0
0
0
0
0
0
0
0
0
0
0
0
0
0
0
0
0
0
0
0
0
0
0
0
0
0
0
0
0
0
0
0
0
0
0
0
0
0
0
0
0
0
0
0
0
0
0
0
0
0
0
0
0
0
0
0
0
0
0
0
0
0
0
0
0
0
0
0
0
0
0
0
0
0
0
0
0
0
0
0
0
0
0
0
0
0
0
0
0
0
0
0
0
0
0
0
0
0
0
0
0
0
0
0
0
0
0
0
0
0
0
0
0
0
0
0
0
0
0
0
0
0
0
0
0
0
0
0
0
0
0
0
0
0
0
0
0
0
0
0
0
0
0
0
0
0
0
0
0
0
0
0
0
0
0
0
0
1
1
1
1
1
1
1
1
1
1
1
1
1
1
1
1
1
1
1
1
1
1
1
1
1
1
1
1
1
1
1
1
1
1
1
1
1
1
1
1
1
1
1
1
1
1
1
1
1
1
2
2
2
2
2
2
2
2
2
2
2
2
2
2
1
1
1
1
1
1
1
1
1
1
1
1
1
1
1
1
1
1
1
1
1
1
1
1
1
1
1
1
1
1
1
1
1
1
1
1
1
1
1
1
1
1
1
1
1
1
1
1
1
1
1
1
1
1
1
1
1
1
1
1
1
1
2
2
2
2
2
2
2
3
3
3
3
2
2
2
2
2
2
2
2
2
2
2
2
2
2
2
2
2
2
2
2
2
2
2
2
2
2
2
2
2
2
2
2
2
2
2
2
2
2
2
2
2
2
2
2
2
3
3
3
3
3
3
3
3
3
3
3
3
3
3
3
3
3
3
3
3
3
3
3
3
3
3
3
3
3
3
3
3
3
3
3
3
3
3
3
3
3
3
3
3
3
2
2
2
2
2
2
2
2
2
2
2
2
2
2
2
2
2
2
2
2
2
2
2
2
2
2
2
2
2
2
2
2
2
2
2
2
2
2
2
2
2
2
2
2
2
2
2
2
2
2
2
2
2
2
2
2
2
2
2
2
2
2
2
2
2
2
2
2
2
2
2
2
2
2
2
2
2
2
2
2
2
2
2
3
3
3
3
3
3
2
2
2
2
2
2
2
2
2
2
2
2
2
2
2
2
2
2
2
2
2
2
2
2
2
2
1
0
0
0
0
0
0
0
0
0
0
0
0
0
0
1
1
1
1
1
1
1
1
1
1
1
1
1
1
2
2
2
2
2
2
2
2
2
2
2
2
2
2
2
2
2
2
2
2
2
2
2
2
2
2
2
2
2
2
2
2
2
2
2
2
2
2
2
2
2
2
2
2
2
2
2
2
2
2
2
2
2
2
2
2
2
2
2
2
2
2
2
2
2
2
2
3
3
3
3
3
3
3
3
3
3
3
3
3
3
3
3
3
3
3
3
3
3
3
4
4
4
4
4
4
4
4
4
4
4
4
4
4
4
4
4
4
4
4
4
4
4
4
4
4
4
4
4
4
4
4
4
4
4
4
4
4
4
4
4
4
4
4
4
4
4
3
3
3
3
3
2
2
3
3
3
3
3
3
3
3
3
3
3
3
3
3
3
3
3
3
3
3
3
3
3
3
3
3
3
3
3
3
3
3
3
3
3
3
3
3
3
3
3
3
3
3
3
3
3
3
3
2
2
2
2
2
2
2
2
2
2
2
2
2
2
2
2
2
2
2
2
2
2
2
2
2
2
2
2
2
2
2
2
2
2
2
2
2
2
2
2
2
2
2
1
1
0
0
0
0
0
0
0
0
0
0
0
0
1
1
1
1
1
1
0
0
0
0
0
0
0
0
0
0
0
0
0
0
0
0
0
0
0
0
0
0
0
0
0
0
0
0
0
0
0
0
0
0
0
0
0
0
0
0
0
0
0
0
0
0
0
0
0
0
0
0
0
0
0
0
0
0
0
0
0
0
0
0
0
0
0
0
0
0
0
0
0
0
0
0
0
0
0
0
0
0
0
0
0
0
0
0
0
0
0
0
0
0
0
0
0
0
0
0
0
0
0
0
0
0
0
0
0
0
0
0
0
0
0
0
0
0
0
0
0
0
0
0
0
0
0
0
0
0
0
0
0
0
0
0
0
0
0
0
0
0
0
0
0
0
0
0
0
0
0
0
0
0
0
0
0
0
0
0
0
0
0
0
0
0
0
0
0
0
0
0
0
0
0
0
0
0
0
0
0
0
0
0
0
0
0
0
0
0
0
0
0
0
0
0
0
0
0
0
0
0
0
0
0
0
0
0
0
0
0
0
0
0
0
0
0
0
0
0
0
0
0
0
0
0
0
0
0
0
0
0
0
0
0
0
0
0
0
0
0
0
0
0
0
0
0
0
0
0
0
0
0
0
0
0
0
0
1
1
1
1
1
1
1
1
1
1
1
1
1
1
1
1
1
1
1
1
1
1
1
1
1
1
1
1
1
1
1
1
1
1
1
1
1
1
1
1
1
1
1
1
1
1
1
1
1
1
1
1
1
1
1
1
1
2
2
2
2
2
2
2
2
2
2
2
2
2
2
2
2
2
2
2
2
2
2
2
2
2
2
2
2
2
2
2
2
1
1
1
1
1
2
2
2
2
2
2
2
2
2
2
2
2
2
2
2
2
2
2
2
2
2
2
2
2
2
2
2
2
2
2
2
2
2
2
2
2
2
2
2
2
2
3
3
3
3
3
3
3
3
3
3
3
3
3
3
3
3
3
3
3
3
3
3
3
3
3
3
3
3
3
2
2
2
2
2
2
2
2
2
2
2
2
2
2
2
2
2
2
2
2
2
3
3
3
3
3
3
3
3
3
3
3
3
3
3
3
3
3
3
3
3
3
3
3
3
3
3
3
3
3
3
3
3
3
3
3
3
3
3
3
3
3
3
3
3
3
3
3
3
3
3
3
3
3
3
3
3
3
2
2
2
2
1
1
1
1
1
1
1
1
1
1
1
1
1
1
1
1
1
1
1
1
1
1
1
1
1
1
1
1
1
1
1
1
1
1
1
1
1
1
1
1
1
1
1
1
1
1
1
1
1
1
1
1
1
1
1
1
1
1
1
1
1
1
1
1
1
1
1
1
1
1
0
0
0
0
0
0
0
0
0
0
0
0
0
0
0
0
0
0
0
0
0
0
0
0
0
0
0
0
0
0
0
0
0
0
0
0
0
0
0
0
0
0
0
0
0
0
0
0
0
0
0
0
0
0
0
0
0
0
0
0
0
0
0
0
0
0
0
0
0
0
0
0
0
0
0
0
0
0
0
0
0
0
0
0
0
0
0
0
0
0
0
0
0
0
0
0
0
0
0
0
0
0
0
0
0
0
0
0
0
0
0
0
0
0
0
0
0
0
0
0
0
0
0
0
0
0
0
0
0
0
0
0
0
0
0
0
0
0
0
0
0
0
0
0
0
0
0
0
0
0
0
0
0
0
0
0
0
0
0
0
0
0
0
0
0
0
0
0
0
0
0
0
0
0
0
0
0
0
0
0
0
0
0
0
0
0
0
0
0
0
0
0
0
0
0
0
0
0
0
0
0
0
0
0
0
0
0
0
0
0
0
0
0
0
0
0
0
0
0
0
0
0
0
0
0
0
0
0
0
0
0
0
0
0
0
0
0
0
0
0
0
0
0
0
0
0
0
0
0
0
0
0
0
0
0
0
0
0
0
0
0
0
0
0
0
0
0
0
0
0
0
0
0
0
0
0
0
0
0
0
0
0
0
0
0
0
0
0
0
0
0
0
0
0
0
0
0
0
0
0
0
0
0
0
0
0
0
0
0
0
0
0
0
0
0
0
0
0
0
0
0
0
0
0
0
0
0
0
0
0
0
0
0
0
0
0
0
0
0
0
0
0
0
0
0
0
0
0
0
0
0
0
0
0
0
0
0
0
0
0
0
0
0
0
0
0
0
0
0
0
0
0
0
0
0
0
0
0
0
0
0
0
0
0
0
0
0
0
0
0
0
0
0
0
0
0
0
0
0
0
0
0
0
0
0
0
0
0
0
0
0
0
0
0
0
0
0
0
0
0
0
0
0
0
0
0
0
0
0
0
0
0
0
0
0
0
0
0
0
0
0
0
0
0
0
0
0
0
0
0
0
0
0
0
0
0
0
0
0
0
0
0
0
1
1
1
1
1
1
1
1
1
1
1
1
1
1
1
1
1
1
1
1
1
1
1
1
1
1
1
1
1
1
1
1
2
2
2
2
2
2
3
3
3
3
3
4
4
4
4
4
4
4
4
4
4
4
4
4
4
4
4
4
4
4
4
4
4
4
4
4
4
4
4
4
4
4
4
4
4
4
4
4
4
4
4
4
4
4
4
4
4
4
4
4
4
4
4
4
4
4
4
4
5
5
5
5
4
4
4
4
4
4
4
4
4
4
4
4
4
4
4
4
4
4
4
4
4
4
4
4
4
4
4
4
4
4
4
4
4
4
4
4
4
4
4
4
4
4
4
4
4
4
4
4
4
4
4
4
4
4
4
4
4
4
4
4
4
4
4
4
4
4
4
4
4
3
3
3
3
3
3
3
3
3
3
3
3
3
3
3
3
3
3
3
3
3
3
3
3
3
3
3
3
3
3
3
3
3
3
3
3
3
3
3
3
3
3
3
3
3
3
3
3
3
3
3
1
1
1
1
1
1
1
0
0
0
0
1
1
1
1
1
1
1
1
1
1
1
1
1
1
1
1
1
1
1
1
1
1
1
1
1
1
1
1
1
1
2
2
2
2
2
2
2
2
2
2
2
2
2
2
2
2
2
2
2
2
2
2
2
2
2
2
2
2
2
2
2
2
2
1
1
1
1
1
1
1
1
1
1
1
1
1
1
1
1
1
1
1
1
1
1
1
1
1
1
1
1
1
1
1
1
1
1
2
2
2
2
2
2
2
2
2
2
2
2
2
2
2
2
2
2
2
2
2
2
2
1
1
1
1
1
1
1
1
1
1
1
1
1
1
1
1
1
1
1
1
1
1
1
0
0
0
0
0
0
0
0
0
0
0
0
0
0
0
0
0
0
0
0
0
0
0
0
0
0
0
0
0
0
0
0
0
0
0
0
0
0
0
0
0
0
0
0
0
0
0
0
0
0
0
0
0
0
0
0
0
0
0
0
0
1
1
1
1
1
1
2
2
2
2
2
2
2
2
2
2
2
2
2
2
2
2
2
2
2
2
2
2
2
2
2
2
1
1
1
1
1
1
1
1
1
1
1
1
1
1
1
1
1
1
1
1
1
1
1
1
1
1
1
1
1
1
1
1
1
1
1
1
1
1
1
1
1
1
1
1
1
1
1
1
1
1
1
1
1
1
1
1
1
1
1
1
1
1
1
1
1
1
1
1
1
1
1
1
1
1
1
1
1
1
1
1
1
1
1
1
2
2
2
2
2
2
2
2
2
2
2
2
2
2
3
3
4
4
4
5
7
7
7
7
11
11
11
12
12
13
13
13
13
14
14
14
14
14
14
14
13
14
14
14
14
14
14
14
15
17
18
19
23
23
23
23
23
23
23
23
23
23
23
23
23
23
23
23
23
23
23
23
23
23
23
24
24
25
26
30
30
30
30
30
30
30
30
32
32
33
33
33
33
33
33
33
33
33
33
34
34
34
34
34
36
36
36
37
37
38
39
39
40
40
40
40
41
41
42
42
42
42
43
43
45
45
47
48
48
48
48
48
48
48
48
48
49
50
50
50
50
50
50
52
52
52
52
52
52
52
51
50
51
51
51
51
51
51
52
54
55
55
55
55
55
55
56
56
55
55
55
55
55
56
56
56
56
57
58
58
58
59
59
59
59
59
59
59
59
59
59
59
60
60
60
62
62
62
63
64
64
64
64
64
64
64
65
65
65
65
64
65
65
67
66
65
63
62
60
60
60
60
60
56
53
53
52
52
53
53
54
54
56
56
54
54
54
53
48
47
47
46
47
47
47
47
47
47
47
47
47
47
47
46
45
43
43
43
43
43
43
43
42
42
42
42
42
41
41
43
43
43
43
43
43
43
43
43
44
44
43
43
43
43
42
42
43
43
43
43
43
42
42
43
44
45
45
44
44
44
45
45
45
46
47
48
47
47
47
48
48
48
48
48
47
45
44
44
43
43
43
43
43
44
44
41
41
40
38
38
38
37
37
37
37
37
37
37
37
39
39
40
41
41
41
41
41
40
40
40
40
40
40
41
41
41
43
43
43
43
43
43
43
42
42
37
33
33
32
32
32
33
36
36
36
36
36
36
36
37
36
36
36
37
37
37
38
38
38
39
39
39
39
39
39
39
39
39
39
39
39
39
39
39
39
39
39
39
39
39
39
39
39
39
39
39
39
39
38
38
39
39
38
38
38
38
38
40
40
40
40
37
37
37
37
37
37
37
37
37
39
39
39
39
39
39
39
39
39
39
39
39
39
40
40
40
40
40
41
42
42
42
42
42
42
42
42
42
42
42
42
43
42
42
42
41
41
41
41
38
36
35
35
35
34
34
34
34
34
34
34
34
35
34
34
33
33
33
30
30
27
27
27
26
26
27
27
27
27
27
27
27
28
28
28
28
28
28
28
28
28
28
28
27
24
24
24
24
23
21
21
21
21
21
22
18
18
19
19
18
18
17
17
17
18
17
17
18
18
17
17
16
16
16
16
16
16
16
16
16
16
16
16
16
16
16
16
16
16
16
16
16
16
16
16
16
16
16
16
16
16
16
16
16
16
16
16
16
16
16
16
16
16
16
16
16
16
16
16
16
15
15
15
15
15
15
15
14
16
16
16
17
17
17
18
18
18
17
17
17
17
16
16
16
18
18
17
17
17
16
16
16
16
16
16
17
17
17
18
18
18
18
18
18
18
18
17
17
18
18
18
18
17
16
16
16
14
14
13
13
13
13
13
13
13
13
13
13
14
14
14
14
14
14
14
14
15
15
15
15
15
16
16
17
17
18
18
18
18
18
18
18
18
18
18
19
19
19
19
19
19
19
19
20
21
21
22
22
22
24
24
25
26
26
26
26
26
26
27
27
27
26
26
25
25
25
25
25
25
25
25
25
25
25
25
25
25
25
24
24
24
24
24
24
24
24
25
26
26
26
26
26
26
26
26
26
28
28
28
28
28
29
30
30
30
30
30
30
30
31
31
31
31
31
31
31
32
34
34
34
34
34
35
35
35
35
35
36
38
38
37
36
35
35
35
36
36
36
37
37
37
37
38
39
39
39
39
40
40
40
40
41
44
44
46
46
46
46
46
47
47
48
48
49
49
51
51
51
51
51
51
51
51
51
51
51
51
53
52
54
54
54
54
54
53
54
53
53
52
52
53
53
55
54
54
53
52
50
51
51
51
51
51
51
50
50
50
50
59
59
59
62
63
63
63
64
64
66
67
67
68
68
69
71
75
76
72
72
73
73
73
73
73
73
75
75
75
75
75
74
74
74
74
74
74
74
74
74
76
76
76
76
76
76
77
77
77
77
77
77
77
77
77
77
78
82
82
82
82
82
82
82
82
82
82
82
83
83
83
83
83
84
84
84
84
83
83
83
83
83
83
83
83
83
83
83
83
82
82
82
82
82
82
82
82
83
83
83
83
83
82
82
82
81
80
80
82
82
82
82
82
82
82
82
82
81
81
81
77
72
69
66
63
63
63
62
60
60
60
60
60
58
57
56
56
55
55
56
56
56
56
56
55
55
55
51
50
45
44
43
43
42
41
41
41
37
30
30
29
29
29
26
25
24
25
24
22
22
22
22
21
21
21
21
21
21
21
21
21
21
21
21
22
22
21
21
21
20
19
19
19
17
17
17
16
16
17
18
17
14
14
13
13
13
13
14
14
14
14
14
14
14
14
14
14
14
14
14
14
14
14
14
16
16
16
16
16
17
17
17
17
17
17
17
17
17
17
17
17
18
18
18
18
18
18
18
18
18
18
18
18
18
17
17
17
17
17
17
17
18
18
18
18
18
18
19
19
19
19
20
20
20
20
20
20
20
20
21
21
21
21
21
21
21
21
21
22
22
22
22
22
22
22
22
22
22
22
21
20
15
16
16
16
16
16
16
16
16
16
16
16
16
16
16
16
16
16
16
17
17
18
18
18
18
19
19
18
18
18
18
18
18
18
18
18
18
18
18
18
18
18
18
17
17
17
17
18
18
18
18
18
18
18
18
18
18
18
18
18
17
16
16
18
18
18
18
18
19
19
19
18
18
18
18
18
18
18
18
18
18
18
18
18
18
18
18
18
18
18
18
19
19
18
18
18
17
17
18
18
19
18
18
18
18
18
17
19
19
19
19
20
21
21
22
23
23
23
23
22
22
22
22
22
23
24
23
23
23
23
23
23
23
23
22
23
25
26
26
26
26
26
28
28
28
30
31
31
31
32
32
32
32
32
32
33
33
34
35
35
36
36
37
37
37
38
39
39
41
41
41
42
42
42
42
42
42
42
42
42
42
44
44
43
43
43
43
44
44
45
45
45
45
45
45
45
45
45
45
45
45
45
45
45
45
45
45
45
45
45
45
46
46
46
46
46
46
46
46
46
46
46
46
46
46
46
46
46
46
46
46
46
46
46
45
45
45
45
45
45
45
45
45
45
45
45
45
44
44
42
42
42
42
42
42
42
41
41
41
41
41
41
41
40
40
40
39
41
41
40
39
39
39
39
39
39
39
39
39
39
39
39
39
39
39
39
39
38
38
38
38
38
38
36
36
36
36
37
37
37
37
35
32
30
29
29
29
27
27
16
16
13
13
12
12
12
12
11
11
11
12
12
12
12
11
10
10
10
9
9
9
9
9
9
9
9
9
9
9
9
9
10
10
10
10
10
10
10
10
10
10
10
10
10
10
10
10
10
10
10
10
10
10
10
10
10
10
9
8
8
8
8
8
8
8
8
8
8
8
8
8
8
8
7
7
7
7
7
7
7
7
7
7
7
7
7
7
7
7
7
7
7
7
7
7
7
7
7
7
7
7
6
7
8
8
7
7
7
7
8
8
8
10
10
9
9
9
8
8
8
8
8
8
8
8
8
8
8
8
9
9
9
9
9
9
9
9
9
9
9
9
9
9
9
9
9
9
9
9
9
9
9
9
9
10
10
10
10
10
10
10
10
11
11
11
11
12
12
12
12
12
12
12
12
11
11
11
11
11
11
11
11
11
11
11
11
11
11
10
10
10
10
10
10
10
10
10
10
10
10
10
10
10
10
10
10
10
10
10
10
10
10
10
10
10
10
10
10
10
10
10
10
10
10
10
10
10
10
9
9
9
9
9
9
9
9
8
8
8
7
6
6
6
6
6
6
6
6
6
6
6
5
5
5
5
5
5
5
5
5
5
5
5
5
5
5
5
5
5
5
5
5
5
4
4
4
4
4
4
4
4
3
3
3
3
3
3
2
2
2
2
2
2
2
2
2
2
3
3
3
3
3
3
3
3
3
3
3
3
3
3
3
3
3
3
3
3
3
3
3
3
3
3
3
3
4
4
4
3
3
3
3
3
3
3
3
3
3
3
3
3
3
4
4
4
4
4
4
4
4
4
4
4
4
4
4
4
4
4
4
4
4
4
4
4
4
4
4
4
4
5
5
5
5
5
5
5
5
5
6
6
6
6
6
6
6
6
6
5
5
5
5
5
5
5
6
6
6
6
6
6
6
6
6
6
6
6
6
6
10
10
10
10
10
10
10
10
10
10
10
10
11
11
11
12
12
12
12
12
12
12
12
13
13
13
13
13
13
13
13
13
13
12
12
12
12
12
12
12
12
12
13
13
13
13
13
13
12
12
12
13
13
13
13
13
13
14
14
14
14
14
14
14
14
14
14
14
14
14
15
15
15
15
15
15
15
15
15
15
15
15
15
15
15
15
15
15
15
15
15
15
15
15
15
15
15
15
15
15
14
14
14
14
14
14
15
15
15
15
15
15
15
15
15
15
15
15
15
15
15
15
15
15
15
15
15
15
14
14
15
15
14
11
11
11
11
11
11
11
10
9
9
9
9
9
9
9
9
9
9
8
8
8
8
8
8
8
8
8
8
8
8
8
8
8
8
8
8
8
8
8
7
7
7
7
7
7
7
7
7
7
7
7
8
8
8
8
8
8
8
8
8
8
8
8
8
8
8
8
8
8
7
7
6
6
6
6
6
6
6
6
5
5
5
5
5
5
5
5
5
5
5
5
5
5
5
5
5
5
5
5
5
5
5
5
5
5
5
5
5
5
5
5
5
5
5
5
5
5
5
5
5
4
4
4
4
4
5
3
2
2
2
2
2
2
2
2
2
2
2
2
2
2
2
2
2
2
2
2
2
2
2
2
2
2
2
2
2
2
2
2
2
2
2
2
2
2
2
2
2
2
2
2
2
2
2
2
2
2
2
2
2
2
2
2
2
2
2
2
2
2
2
2
2
2
2
2
2
2
2
2
2
2
2
2
2
2
2
2
2
2
2
2
2
2
2
2
2
3
3
3
3
3
3
3
3
3
3
3
4
4
4
4
4
4
4
4
4
4
4
4
4
4
4
4
4
4
4
4
4
4
4
4
4
4
4
4
4
3
3
3
3
3
3
3
3
3
3
3
3
3
3
3
3
3
3
3
3
3
2
2
2
2
2
2
2
1
1
1
1
1
1
1
1
1
1
1
1
1
1
1
1
1
1
1
1
1
1
1
1
1
1
1
1
1
1
1
1
1
1
1
1
1
1
1
1
1
1
1
1
1
1
1
1
1
1
1
1
1
1
1
1
1
1
1
1
1
1
1
1
1
1
1
1
1
1
1
0
0
0
0
0
0
0
0
0
0
0
0
0
0
0
0
0
0
0
0
0
0
0
0
0
0
0
0
0
0
0
0
0
0
0
0
0
0
0
0
0
0
0
0
0
0
0
0
0
0
0
0
0
0
0
0
0
0
0
0
0
0
0
0
0
0
0
0
0
0
0
0
0
0
0
0
0
0
0
0
0
0
0
0
0
0
0
0
0
0
0
0
0
0
0
0
0
0
0
0
0
0
0
0
0
0
0
0
0
0
0
0
0
0
0
0
0
0
0
0
0
0
0
0
0
0
0
0
0
0
1
1
1
1
1
1
1
1
1
1
1
2
2
2
2
2
2
2
2
2
2
2
2
2
2
2
2
2
2
2
2
2
2
2
2
2
2
2
2
2
2
2
2
2
2
2
2
2
2
2
2
2
2
2
2
2
2
2
2
2
2
2
2
2
2
2
2
2
2
2
2
2
2
2
2
2
2
2
2
2
2
2
2
2
2
2
2
2
2
2
3
3
3
3
3
3
3
3
3
3
3
3
3
3
3
3
3
3
3
3
3
3
3
3
3
3
3
3
3
3
3
3
3
3
3
3
3
3
3
3
3
3
3
3
3
3
3
3
3
3
3
3
3
3
3
3
3
3
3
3
2
1
1
1
1
1
1
1
1
1
1
1
1
2
2
2
2
2
2
2
2
2
2
2
2
2
2
2
2
2
2
2
2
2
2
2
2
2
2
2
2
2
2
2
2
2
2
2
2
2
2
2
2
2
2
2
2
2
2
2
2
2
2
2
2
2
2
2
2
2
2
1
1
1
0
0
0
1
1
1
1
1
1
1
1
1
1
1
1
1
1
1
1
1
1
1
1
2
2
2
2
2
2
2
2
2
2
2
2
2
2
2
2
2
2
2
2
2
2
2
2
2
2
2
2
2
2
2
2
2
2
2
2
2
2
2
2
2
3
3
4
4
4
4
4
4
4
4
4
4
4
4
4
4
4
4
4
4
4
4
4
4
4
4
4
4
4
4
4
4
4
4
4
4
4
4
4
4
4
4
4
4
4
4
4
4
4
4
4
4
4
4
4
4
4
3
3
3
3
3
4
4
4
4
4
4
4
4
4
4
4
4
4
4
5
5
5
5
5
5
5
5
5
5
5
5
5
5
5
5
5
5
5
5
5
5
5
5
5
5
5
5
5
5
5
5
6
6
6
6
6
6
6
6
6
6
5
5
5
5
5
5
5
5
5
5
4
4
3
3
3
3
3
3
3
3
3
3
3
3
3
3
3
3
3
3
3
3
3
3
3
3
3
4
4
4
4
4
4
4
4
4
4
4
4
4
4
4
4
4
4
4
4
4
4
4
4
4
4
4
4
4
4
4
4
4
4
4
4
4
4
4
4
4
5
5
5
5
5
5
5
5
5
5
5
5
5
5
5
4
4
3
3
3
3
3
3
3
2
2
2
2
2
2
2
2
2
2
2
2
2
2
2
2
2
2
2
2
2
2
2
1
1
1
2
2
2
2
2
2
2
2
2
2
2
2
2
2
2
2
2
2
2
2
2
2
2
2
2
2
2
2
2
2
2
2
2
2
2
2
2
2
2
2
2
2
2
2
2
2
2
2
2
2
2
3
3
3
3
3
3
3
3
3
3
3
3
3
3
3
3
3
3
3
3
3
3
2
2
2
2
2
2
2
2
2
2
2
2
2
2
2
2
2
2
2
2
2
2
2
2
2
2
2
2
2
2
2
2
2
2
2
2
2
2
2
2
2
2
2
2
2
2
2
2
2
2
2
2
2
2
2
2
2
2
2
2
2
2
2
2
2
2
2
2
2
2
2
2
2
2
2
2
2
2
2
2
2
2
2
2
2
2
2
2
2
2
2
2
2
2
2
2
2
2
2
2
2
2
2
2
2
2
2
2
2
2
2
2
2
2
2
2
2
2
2
2
2
2
2
2
2
2
2
2
2
2
2
2
2
1
1
1
1
1
1
1
1
1
1
1
1
1
1
1
1
1
1
1
1
0
0
0
0
0
0
0
0
0
0
0
0
0
0
0
0
0
0
0
0
0
0
0
0
0
0
0
0
0
0
0
0
0
0
0
0
0
0
0
0
0
0
0
0
0
0
0
0
0
0
0
0
0
0
0
0
0
0
0
0
0
0
0
0
0
0
0
0
0
0
0
0
0
0
0
0
0
0
0
0
0
0
0
0
0
0
0
0
0
0
1
1
1
1
1
1
1
1
1
1
1
1
1
1
3
3
3
3
3
3
3
3
4
4
4
4
4
4
4
4
4
4
4
4
4
4
4
4
4
4
4
5
5
5
5
5
5
5
5
5
5
5
5
5
5
5
5
5
5
5
5
5
5
5
5
5
5
6
6
6
6
6
6
6
6
6
6
6
6
6
6
6
6
6
6
6
6
6
6
6
6
6
6
6
6
6
6
6
6
6
6
6
6
6
6
6
6
6
5
5
5
5
5
5
5
5
5
5
5
5
5
5
5
5
5
4
4
4
5
5
5
5
5
5
5
5
5
5
3
3
3
3
3
3
3
4
4
4
4
4
4
4
4
4
4
4
4
4
4
4
4
4
4
4
4
4
4
4
4
4
4
4
4
4
4
4
4
4
4
4
4
4
4
4
4
4
4
4
4
4
4
4
4
4
4
4
4
4
4
4
4
4
4
4
4
4
4
4
4
4
4
4
4
4
4
4
4
4
4
4
4
4
4
4
4
4
4
4
4
4
4
4
4
4
4
4
4
4
4
4
4
4
4
4
4
4
3
2
2
2
2
2
2
2
2
2
2
1
1
1
1
2
2
2
2
2
2
2
2
2
1
1
1
1
1
1
1
1
1
1
1
1
1
1
1
1
1
1
1
1
1
1
1
1
1
2
2
2
1
1
1
1
1
1
1
1
1
1
1
1
1
1
1
1
1
1
1
1
1
1
1
1
1
1
1
1
1
1
1
1
1
1
1
1
1
1
1
1
1
2
2
2
2
2
2
2
2
2
2
2
2
2
2
2
2
2
2
2
2
2
2
2
2
2
2
2
2
2
2
2
3
3
3
4
4
4
4
4
4
4
4
4
4
6
6
6
6
6
6
6
6
6
6
6
6
6
6
6
6
6
6
6
6
6
6
6
5
5
5
5
5
5
5
5
5
5
5
5
5
5
5
5
5
5
5
5
6
5
5
5
5
5
5
5
5
5
5
5
5
5
5
5
5
5
5
5
5
5
5
5
5
5
5
5
5
5
5
5
5
5
5
5
5
5
5
5
5
5
5
5
5
5
5
5
5
5
5
5
5
5
5
6
6
6
6
6
6
6
6
6
6
6
6
6
6
6
6
6
6
6
6
5
5
5
5
5
5
5
5
5
5
5
5
5
5
5
4
4
4
4
4
4
4
4
4
4
3
3
3
3
3
3
3
3
3
2
2
2
2
2
2
2
2
1
1
1
1
1
1
1
1
1
1
1
1
1
1
1
1
1
1
1
1
1
1
1
1
1
1
1
1
1
1
1
1
1
1
1
1
1
1
1
1
1
1
1
1
1
1
1
1
1
1
1
1
1
1
1
1
1
1
1
1
1
1
1
1
2
1
1
1
1
1
1
1
1
1
1
1
1
1
1
1
1
1
1
1
1
1
1
1
1
1
1
1
1
1
1
2
2
2
2
2
2
2
2
2
2
2
2
2
3
3
3
3
3
3
3
3
3
3
3
3
3
3
3
3
3
2
2
2
2
2
2
2
2
2
2
2
2
2
2
2
2
2
2
2
2
2
2
2
2
2
2
2
2
2
2
2
2
2
2
2
2
2
2
2
2
2
2
2
2
2
2
2
2
2
2
2
2
2
3
3
3
3
3
3
3
3
3
3
3
3
3
3
3
3
3
3
3
3
3
3
3
3
3
3
3
3
3
3
3
3
3
3
2
2
2
2
2
2
2
2
2
2
2
2
2
2
2
2
2
2
2
2
2
2
2
2
2
2
2
2
2
2
2
2
2
2
2
2
2
1
1
1
1
1
1
1
1
1
1
1
1
1
1
1
1
1
1
1
1
1
1
1
1
1
1
1
1
1
1
1
1
1
1
2
2
2
2
2
2
2
2
2
2
2
2
2
2
2
2
2
2
2
2
2
2
2
2
2
2
2
2
2
2
2
2
2
2
2
2
2
2
2
2
2
2
2
2
2
2
2
2
2
2
2
2
2
2
2
2
2
2
3
3
3
3
3
3
3
3
3
3
3
3
3
3
3
3
3
3
3
3
3
3
3
3
3
3
3
3
3
3
3
3
3
3
3
3
3
3
3
3
3
3
3
3
3
2
3
3
3
3
3
3
3
3
3
3
3
3
3
3
3
3
3
3
3
3
3
3
3
3
3
3
3
3
3
3
3
3
3
3
3
3
3
3
4
4
4
5
5
5
5
5
5
5
5
5
5
5
5
5
5
5
5
5
5
5
5
5
5
5
5
5
5
5
6
6
6
5
5
5
5
5
5
5
5
7
7
7
7
7
7
7
7
7
7
7
7
7
7
7
7
7
7
7
7
7
7
7
7
8
8
8
8
8
8
8
8
8
8
8
8
8
8
8
8
8
8
8
8
8
8
8
8
8
8
8
8
8
8
8
8
8
8
8
8
8
8
8
8
8
7
7
7
7
7
7
7
7
7
8
8
8
8
8
8
8
8
8
8
8
8
8
8
8
8
8
8
8
8
8
8
8
8
8
8
8
8
8
7
7
7
7
7
7
7
8
8
8
8
8
7
7
7
7
7
6
6
6
6
6
6
6
6
6
6
6
6
6
6
6
6
6
6
6
6
6
6
6
6
6
6
6
6
5
6
6
6
6
6
6
6
6
6
6
6
6
6
6
6
5
5
5
5
5
5
5
5
5
5
5
5
5
5
5
5
5
5
5
5
5
5
5
5
5
5
5
5
5
5
5
5
5
5
5
5
5
5
5
5
5
5
5
5
4
4
4
4
4
4
4
4
4
4
4
4
4
4
4
4
4
4
4
4
4
4
4
4
4
4
4
4
4
4
3
3
2
2
2
2
2
2
2
2
2
2
2
3
2
2
2
2
2
2
2
2
2
1
1
1
1
1
1
1
1
1
1
1
1
1
1
1
1
1
1
1
1
1
1
1
1
1
1
1
1
1
1
1
1
1
1
1
1
1
1
1
1
1
1
1
1
1
1
1
1
1
1
1
1
1
1
1
1
1
1
1
1
1
1
1
1
1
1
1
1
1
1
1
1
1
1
1
1
1
2
2
2
2
2
2
2
2
2
2
2
2
2
2
2
2
2
2
2
2
2
2
2
2
2
1
1
1
1
1
1
1
1
1
1
1
1
1
1
1
1
0
0
0
0
0
0
0
0
0
0
0
0
0
0
0
0
0
0
0
0
0
0
0
0
0
0
0
0
0
0
0
0
0
0
0
0
0
0
0
0
0
0
0
0
0
0
0
0
0
0
0
0
0
0
0
0
0
0
0
0
0
0
0
0
0
0
0
0
0
0
0
0
0
0
0
0
0
0
0
0
0
0
0
0
0
0
0
0
0
0
0
0
0
0
0
0
0
0
0
0
0
0
0
0
0
1
1
1
1
1
1
1
1
1
1
1
1
1
1
1
1
1
1
1
1
1
1
1
1
1
1
1
1
1
1
1
1
1
1
1
1
1
1
1
2
2
2
2
2
2
2
2
2
2
2
2
2
2
2
2
2
2
2
2
2
2
2
2
2
2
2
2
2
2
2
2
2
2
2
2
2
2
2
2
2
2
2
2
2
2
2
2
2
2
2
2
2
2
2
2
2
2
2
2
2
2
2
2
2
2
2
2
2
2
2
2
2
2
2
2
2
2
2
2
2
2
2
2
2
2
2
2
2
2
2
2
2
2
2
2
2
2
2
2
2
2
2
2
2
2
2
2
2
2
2
2
2
2
2
2
2
2
2
2
2
2
2
2
2
2
2
2
2
1
1
1
1
1
1
1
1
1
1
1
1
1
1
1
1
1
1
1
2
2
2
2
2
2
2
2
2
2
2
2
2
2
2
2
2
2
2
2
2
2
2
2
2
2
2
2
2
2
2
2
2
2
2
2
2
2
2
2
2
2
2
2
2
2
2
2
2
2
2
2
2
2
2
1
1
1
1
1
1
1
1
1
1
0
0
0
0
0
0
0
0
0
0
0
0
0
0
0
0
0
0
0
0
0
0
0
0
0
0
0
0
0
0
0
0
0
0
0
0
0
0
0
0
0
0
0
0
0
0
0
0
0
0
0
0
0
0
0
0
0
0
0
0
0
0
0
0
0
0
0
0
0
0
0
0
0
0
0
0
0
0
0
0
0
0
0
0
0
0
0
0
0
0
0
0
0
0
0
0
0
0
0
0
0
0
0
0
0
0
0
0
0
0
0
0
0
0
0
0
0
0
0
0
0
0
0
0
0
0
0
0
0
0
0
0
0
0
0
0
0
0
0
0
0
0
0
0
0
0
0
0
0
0
0
0
0
0
0
0
0
0
0
0
0
0
0
0
0
0
0
0
0
0
0
0
0
0
0
0
0
0
0
0
0
0
0
0
0
0
0
0
0
0
0
0
0
0
0
0
0
0
0
0
0
0
0
0
0
0
0
0
0
0
0
0
0
0
0
0
0
0
0
0
0
0
0
0
0
0
0
0
0
0
0
0
0
0
0
0
0
0
0
0
0
0
0
0
0
0
0
0
0
0
0
0
0
0
0
0
0
0
0
0
0
0
0
0
0
0
0
0
0
0
0
0
0
0
0
0
0
0
0
0
0
0
0
0
0
0
1
1
1
1
1
1
1
1
1
1
1
1
1
1
1
1
1
1
1
1
1
1
1
1
1
1
1
1
1
1
1
1
1
1
1
1
1
1
1
1
1
1
1
1
1
1
1
1
1
1
1
1
1
1
1
1
1
1
1
1
1
1
1
1
1
1
1
1
1
1
1
1
1
1
1
1
1
1
1
1
1
1
1
1
1
1
1
1
0
0
0
0
0
0
0
0
0
0
0
0
0
0
0
0
0
0
0
0
0
0
0
0
0
0
0
0
0
0
0
0
0
0
0
0
0
0
0
0
0
0
0
0
0
0
0
0
0
0
0
0
0
0
0
0
0
0
0
0
0
0
0
0
0
0
0
0
0
0
0
0
0
0
0
0
0
0
0
0
0
0
0
0
0
0
0
0
0
0
0
0
0
0
0
0
0
0
0
0
0
0
0
0
0
0
0
0
0
0
0
0
0
0
0
0
0
0
0
0
0
0
0
0
0
0
0
0
0
0
0
0
0
0
0
0
0
0
0
0
0
0
0
0
0
0
0
0
0
0
0
0
0
0
0
0
0
0
0
0
0
0
0
0
0
0
0
0
0
0
0
0
0
0
0
0
0
0
0
0
0
0
0
0
0
0
0
0
0
0
0
0
0
0
0
0
0
0
0
0
0
0
0
0
0
0
0
0
0
0
0
0
0
0
0
0
0
0
0
0
0
0
0
0
0
0
0
0
0
0
0
0
0
0
0
0
0
0
0
0
0
0
0
0
0
0
0
0
0
0
0
0
0
0
0
0
0
0
0
0
0
0
0
0
0
0
0
0
0
0
0
0
0
0
0
0
0
0
0
0
0
0
0
0
0
0
0
0
0
0
0
0
0
0
0
0
0
0
0
0
0
0
0
0
0
0
0
0
0
0
0
0
0
0
0
0
0
0
0
0
0
0
0
0
0
0
0
0
0
0
0
0
0
0
0
0
0
0
0
0
0
0
0
0
0
0
0
0
0
0
0
0
0
0
0
0
0
0
0
0
0
0
0
0
0
0
0
0
0
0
0
0
0
0
0
0
0
0
0
0
0
0
0
0
0
0
0
0
0
0
0
0
0
0
0
0
0
0
0
0
0
0
0
0
0
0
0
0
0
0
0
0
0
0
0
0
0
0
0
0
0
0
0
0
0
0
0
0
0
0
0
0
0
0
0
0
0
0
0
0
0
0
0
0
0
0
0
0
0
0
0
0
0
0
0
0
0
0
0
0
0
0
0
0
0
0
0
0
0
0
0
0
0
0
0
0
0
0
0
0
0
0
0
0
0
0
0
0
0
0
0
0
0
0
0
0
0
0
0
0
0
0
0
0
0
0
0
0
0
0
0
0
0
0
0
0
0
0
0
0
0
0
0
0
0
0
0
0
0
0
0
0
0
0
0
0
0
0
0
0
0
0
0
0
0
0
0
0
0
0
0
0
0
0
0
0
0
0
0
0
0
0
0
0
0
0
0
0
0
0
0
0
0
0
0
0
0
0
0
0
0
0
0
0
0
0
0
0
0
0
0
0
0
0
0
0
0
0
0
0
0
0
0
0
0
0
0
0
0
0
0
0
0
0
0
0
0
0
0
0
0
0
0
0
0
0
0
0
0
0
0
0
0
0
0
0
0
0
0
0
0
0
0
0
0
0
0
0
0
0
0
0
0
0
0
0
0
0
0
0
0
0
0
0
0
0
0
0
0
0
0
0
0
0
0
0
0
0
0
0
0
0
0
0
0
0
0
0
0
0
0
0
0
0
0
0
0
0
0
0
0
0
0
0
0
0
0
0
0
0
0
0
0
0
0
0
0
0
0
0
0
0
0
0
0
0
0
0
0
0
0
0
0
0
0
0
0
0
0
0
0
0
0
0
0
0
0
0
0
0
0
0
0
0
0
0
0
1
1
1
1
1
1
1
1
1
1
1
1
1
1
1
1
1
1
1
1
1
1
1
1
1
1
1
1
1
1
1
1
1
1
1
1
1
1
0
0
0
0
0
0
0
0
0
0
0
0
0
0
0
0
0
0
0
0
0
0
0
0
0
0
0
0
0
0
0
0
0
0
0
0
0
0
0
0
0
0
0
0
0
0
0
0
0
0
0
0
0
0
0
0
0
0
0
0
0
0
0
0
0
0
0
0
0
0
0
0
0
0
0
0
0
0
0
0
0
0
0
0
0
0
0
0
0
0
0
0
0
0
0
0
0
0
0
0
0
0
0
0
0
0
0
0
0
0
0
0
0
0
0
0
0
0
0
0
0
0
0
0
0
0
0
0
0
0
0
0
0
0
0
0
0
0
0
0
0
0
0
0
0
0
0
0
0
0
0
0
0
0
0
0
0
0
0
0
0
0
0
0
0
0
0
0
0
0
0
0
0
0
0
0
0
0
0
0
0
0
0
0
0
0
0
0
0
0
0
0
0
0
0
0
0
0
0
0
0
0
0
0
0
0
0
0
0
0
0
0
0
0
0
0
0
0
0
0
0
0
0
0
0
0
0
0
0
0
0
0
0
0
0
0
0
0
0
0
0
0
0
0
0
0
0
0
0
0
0
0
0
0
0
0
0
0
0
0
0
0
0
0
0
0
0
0
0
0
0
0
0
0
0
0
0
0
0
0
0
0
0
0
0
0
0
0
0
0
0
0
0
0
0
0
0
0
0
0
0
0
0
0
0
0
0
0
0
0
0
0
0
0
0
0
0
0
0
0
0
0
0
0
0
0
0
0
0
0
0
0
0
0
0
0
0
0
0
0
0
0
0
0
0
0
0
0
0
0
0
0
0
0
0
0
0
0
0
0
0
0
0
0
0
0
0
0
0
0
0
0
0
0
0
0
0
0
0
0
0
0
0
0
0
0
0
0
0
0
0
0
0
0
0
0
0
0
0
0
0
0
0
0
0
0
0
0
0
0
0
0
0
0
0
0
0
0
0
0
0
0
0
0
0
0
0
0
0
0
0
0
0
0
0
0
0
0
0
0
0
0
0
0
0
0
0
0
0
0
0
0
0
0
0
0
1
1
1
1
1
1
1
1
1
1
1
1
1
1
1
1
1
1
1
1
1
1
1
1
1
1
1
1
1
1
1
1
1
1
1
1
1
1
1
1
1
1
1
1
1
1
1
1
1
1
1
1
1
1
1
1
1
1
1
1
1
1
1
1
1
1
1
1
1
2
2
2
2
2
2
2
2
2
2
2
2
2
2
2
2
2
2
2
2
2
2
2
2
2
2
2
2
2
2
2
2
2
2
2
2
3
3
3
3
3
3
3
4
4
4
4
4
4
4
4
5
6
7
7
7
7
7
7
7
7
7
7
7
8
8
8
8
8
8
8
8
8
7
7
7
7
7
7
7
8
8
8
8
8
8
8
8
8
8
8
8
8
8
9
9
9
9
9
10
10
9
9
9
9
9
9
9
9
10
10
10
10
10
11
11
11
12
12
12
12
12
12
12
12
12
12
12
12
12
12
12
12
11
11
11
11
11
11
11
11
11
11
12
12
12
12
12
12
12
12
13
14
14
14
14
14
14
14
14
14
14
14
14
14
14
14
14
15
15
15
15
14
14
14
14
14
14
14
15
15
15
15
15
15
15
15
15
15
16
17
17
17
17
17
17
17
17
17
17
17
17
17
17
17
17
16
16
15
15
15
15
16
16
16
17
17
17
17
17
17
17
17
17
17
17
17
17
17
17
17
17
17
17
17
17
17
17
17
17
17
17
17
17
17
17
17
16
16
16
16
16
16
16
16
15
15
14
14
14
14
14
14
14
14
14
16
16
16
16
16
16
16
16
16
17
17
17
17
18
18
18
18
18
18
18
18
18
18
18
18
18
18
18
18
18
18
18
18
18
18
18
18
18
18
18
18
18
18
18
18
18
18
18
18
18
18
19
18
18
18
18
18
18
16
15
14
14
12
10
10
10
10
10
8
7
6
6
6
6
6
6
6
6
6
6
6
6
6
6
6
6
6
6
6
6
6
6
6
6
6
6
6
6
6
6
6
6
6
6
6
6
6
6
6
6
6
6
6
6
6
6
6
6
6
6
6
6
6
6
6
6
6
6
6
6
6
6
6
5
5
4
4
4
4
4
4
4
4
4
4
3
3
3
3
3
3
3
3
3
3
3
3
3
3
3
3
3
3
3
3
3
3
3
3
3
3
3
3
3
3
3
3
3
3
3
3
3
3
3
3
3
3
3
3
2
2
2
2
2
2
2
2
4
4
4
4
4
4
4
4
4
4
4
5
5
5
5
5
5
5
5
5
5
5
5
5
5
5
5
5
5
5
5
5
5
4
4
4
4
4
4
4
4
4
4
4
3
3
3
3
3
3
3
3
3
3
3
3
4
4
4
4
4
4
4
5
5
5
5
5
6
6
6
6
6
6
6
6
6
6
6
6
6
6
6
6
6
6
6
6
6
6
6
6
6
6
6
6
6
6
6
6
6
7
7
6
6
6
6
6
6
6
7
7
7
7
7
7
7
7
7
7
7
7
7
7
7
7
7
7
7
8
8
8
8
8
9
8
8
8
8
8
8
8
8
8
8
8
8
8
8
8
8
8
8
8
8
8
8
8
8
8
8
8
8
8
8
7
7
7
7
7
7
7
7
7
7
6
6
6
6
6
6
6
6
6
6
6
6
6
6
6
6
6
6
6
6
6
6
6
5
5
5
5
5
5
5
5
6
6
6
6
6
7
7
7
7
8
8
8
8
8
8
8
7
7
7
7
7
7
7
7
7
7
7
7
7
7
7
7
7
8
8
8
8
8
8
8
8
8
8
8
8
8
8
8
8
8
8
8
8
8
8
8
8
8
8
8
8
8
8
8
8
8
8
8
8
8
8
8
8
9
9
8
8
9
9
9
9
9
9
9
9
9
9
9
9
9
8
9
9
9
9
9
9
9
9
9
8
8
8
8
8
7
7
7
7
7
7
7
7
7
5
5
4
4
4
4
4
4
4
4
4
4
4
4
4
4
5
5
5
5
5
5
5
5
5
5
5
5
5
5
5
5
5
5
5
5
5
5
5
5
5
5
5
6
6
6
6
6
6
6
6
6
6
5
5
5
5
5
5
4
4
4
4
4
4
4
4
4
4
4
4
4
4
6
6
6
7
7
7
7
8
8
8
8
8
8
8
8
8
8
8
8
8
8
8
8
8
8
8
8
8
8
8
7
6
6
6
8
7
7
7
7
7
7
7
7
7
7
7
7
7
7
7
7
7
7
7
7
7
7
7
7
7
7
7
7
7
7
7
7
7
7
7
7
7
7
7
9
9
9
9
9
9
9
9
9
9
9
9
9
9
9
9
9
9
9
10
10
10
10
10
10
10
10
10
10
10
10
10
10
11
11
11
11
11
11
12
12
13
13
13
13
14
14
14
15
15
15
15
15
15
15
15
15
15
15
15
15
15
15
15
15
15
15
15
15
15
15
15
15
15
15
15
15
16
16
16
16
16
16
16
16
17
17
17
17
17
17
17
17
17
17
15
15
15
15
15
15
15
15
15
15
14
14
14
14
14
14
14
14
14
14
14
14
14
14
14
14
14
14
14
14
14
14
14
14
14
14
14
14
14
14
14
14
14
13
13
13
13
13
13
12
12
12
12
13
13
13
13
13
13
13
13
13
13
13
13
12
11
11
11
11
10
10
10
10
10
10
10
10
10
10
10
10
9
9
9
7
7
7
7
7
7
7
7
6
6
5
4
4
4
4
4
4
4
4
4
4
4
4
3
2
2
2
2
2
2
2
2
2
2
2
2
2
2
2
2
2
2
2
2
2
2
2
2
2
2
2
2
2
2
2
2
2
2
2
2
2
2
2
2
2
2
2
2
2
1
1
1
1
1
1
1
1
2
2
2
2
2
3
3
3
3
3
3
2
2
2
2
2
2
2
2
2
2
2
2
2
2
2
2
2
2
2
2
2
2
2
2
2
2
2
2
2
2
2
2
2
2
2
2
2
2
2
2
2
2
2
2
2
2
2
2
2
2
3
3
3
3
3
3
4
4
4
4
4
4
4
4
4
4
4
4
4
4
4
4
4
4
4
4
4
4
3
3
3
3
3
3
3
3
3
3
3
3
3
3
3
3
3
3
5
5
5
5
5
5
5
5
5
5
5
5
5
5
5
5
5
5
5
6
6
6
6
6
6
6
6
6
6
6
6
6
6
6
6
6
7
7
7
7
7
7
7
7
7
7
7
7
7
7
7
7
7
7
7
7
7
7
7
7
7
7
7
7
7
7
7
7
7
7
7
7
7
7
7
7
7
7
7
7
7
7
7
7
7
7
7
7
7
7
7
7
7
7
7
7
7
7
7
7
7
7
7
7
7
7
7
7
7
7
7
7
6
6
7
7
7
7
7
7
7
7
7
7
7
7
7
7
7
7
8
7
6
6
6
6
6
6
6
6
6
6
6
6
6
5
5
5
5
4
4
4
4
4
4
4
4
4
4
4
4
4
4
4
3
3
3
3
3
3
3
3
3
3
3
3
3
3
3
3
3
3
3
3
3
3
3
3
3
3
4
4
4
4
4
4
4
4
4
4
4
4
4
4
4
4
4
4
3
3
2
2
3
3
3
3
3
3
3
3
3
3
3
3
3
3
3
3
3
3
3
3
3
3
4
4
4
4
4
4
4
4
4
4
5
5
5
5
5
5
5
5
5
5
5
5
5
5
5
5
5
5
5
5
5
5
5
5
5
5
5
5
5
5
5
5
5
5
5
5
5
5
5
5
5
5
5
5
5
5
5
6
6
6
6
6
6
6
7
7
7
7
7
6
6
6
6
6
6
6
7
7
7
7
7
7
7
8
8
8
8
8
8
8
8
8
8
8
8
8
8
8
8
8
8
8
8
8
8
8
8
9
9
9
9
9
9
9
9
9
9
9
9
9
9
9
9
9
9
9
9
9
9
9
9
9
9
9
9
9
9
9
9
9
8
8
8
8
8
8
7
7
7
6
6
6
6
6
6
6
7
7
7
7
7
7
7
7
7
7
7
7
7
7
7
7
7
7
7
8
8
8
8
8
8
8
8
8
8
8
8
8
8
8
8
8
8
8
8
8
8
8
8
8
8
8
8
7
7
7
7
7
7
7
7
5
5
5
5
5
4
5
5
5
5
4
4
4
4
4
4
4
4
4
4
4
4
4
4
4
4
4
4
4
4
4
4
5
5
5
5
5
5
5
5
5
5
5
5
5
5
5
5
5
5
5
5
5
5
5
5
5
5
5
5
5
5
5
5
5
5
5
5
5
5
5
5
5
4
4
4
3
3
3
3
3
3
3
3
3
2
2
2
2
2
2
2
2
2
2
2
2
2
2
2
2
2
2
2
2
2
2
2
2
2
2
2
2
2
2
2
2
2
2
2
2
2
2
2
2
2
2
2
2
2
2
3
3
3
3
2
2
2
2
2
2
2
2
2
1
1
1
1
1
1
1
1
1
1
1
1
1
1
1
1
1
1
1
1
1
1
1
1
1
1
1
1
1
1
1
1
1
1
1
1
2
2
2
2
2
2
2
2
2
2
2
2
2
2
2
2
2
2
2
2
2
2
2
2
2
2
2
2
2
2
2
2
2
2
2
2
2
2
2
2
2
2
2
2
2
2
2
2
2
2
2
2
2
2
2
2
2
2
2
2
2
2
2
2
2
2
2
2
2
2
2
2
2
2
2
2
2
1
1
1
1
1
1
1
1
1
1
1
1
1
1
1
1
1
1
1
1
1
1
1
1
1
1
1
1
1
1
1
1
1
1
1
1
1
0
0
0
0
0
0
0
0
0
0
0
0
0
0
0
0
0
0
0
0
0
0
0
0
0
0
0
0
0
0
0
0
0
0
0
0
0
0
0
0
0
0
0
0
0
0
0
0
0
0
0
0
0
0
0
0
0
0
0
0
0
0
0
0
0
0
0
0
0
0
0
0
0
0
0
0
0
0
0
0
0
0
0
0
0
0
0
0
0
0
0
0
0
0
0
0
0
0
0
0
0
0
0
0
0
0
0
0
0
0
0
0
0
0
0
0
0
0
0
0
0
0
0
0
0
0
0
0
0
0
0
0
0
0
0
0
0
0
0
0
0
0
0
0
0
0
0
0
0
0
0
0
0
0
0
0
0
0
0
0
0
0
0
0
0
0
0
0
0
0
0
0
0
0
0
0
0
0
0
0
0
0
0
0
0
0
0
0
0
0
0
0
0
0
0
0
0
0
0
0
0
0
0
0
0
0
0
0
0
0
0
0
0
0
0
0
1
1
1
1
1
1
1
1
1
1
1
1
1
1
1
1
1
1
1
1
2
2
2
2
2
2
2
2
2
2
3
3
3
3
4
4
4
7
7
7
8
8
8
8
8
8
8
8
10
10
10
10
10
11
11
11
11
11
11
11
12
12
12
12
12
13
13
13
13
13
14
14
15
19
21
22
22
25
28
28
28
29
29
29
31
31
32
32
37
37
37
37
37
37
37
37
37
38
38
38
38
38
38
38
38
38
37
37
37
36
36
37
37
38
38
38
38
38
38
38
38
39
39
39
39
40
40
40
40
40
40
40
40
40
40
40
39
39
39
39
39
39
39
39
40
40
40
40
40
40
41
41
40
41
41
41
42
42
42
43
43
43
43
43
43
43
42
42
41
41
41
40
40
40
41
41
41
41
41
41
41
41
41
41
41
41
42
41
41
41
41
41
41
40
40
40
40
40
40
40
40
40
40
40
40
39
39
39
39
38
37
40
40
40
40
39
39
41
42
42
41
41
30
29
28
28
28
29
30
30
32
32
32
35
35
36
36
36
36
36
36
36
37
37
37
37
36
36
36
36
36
39
40
41
41
41
40
40
40
40
40
40
41
41
43
44
44
44
44
44
45
45
45
45
45
45
45
45
45
45
45
45
45
46
46
46
46
46
46
45
45
45
45
45
45
45
46
46
46
46
46
46
45
45
45
45
45
45
45
45
45
45
45
45
45
45
43
43
43
43
43
43
43
43
43
43
43
42
42
41
41
41
41
41
41
40
41
41
41
41
41
43
43
43
43
43
43
41
42
42
42
42
41
41
41
41
41
41
41
41
41
41
41
41
40
40
40
40
39
39
39
39
39
39
39
39
38
37
37
37
37
37
36
36
36
35
34
32
32
32
30
29
19
14
15
13
14
14
14
14
14
14
14
14
14
14
14
14
14
14
15
15
15
15
15
15
15
15
15
15
15
15
15
15
15
16
16
16
16
16
16
16
16
16
16
16
16
16
16
16
16
16
16
16
17
15
15
14
14
14
13
13
13
13
13
13
13
13
13
12
12
12
12
13
13
13
13
12
12
12
12
12
14
13
13
13
13
13
13
13
14
14
14
14
14
14
14
14
14
15
15
15
15
14
14
14
14
16
15
15
15
15
15
16
16
16
16
16
17
17
17
17
17
17
17
17
17
17
17
17
17
17
17
17
17
17
17
18
18
18
18
18
18
18
18
18
18
18
18
18
18
19
19
19
19
19
19
19
18
18
19
19
19
19
19
19
19
19
19
19
19
19
19
19
20
20
20
20
20
20
20
20
20
20
20
20
20
20
20
20
20
20
20
21
22
22
22
22
22
23
23
23
23
23
24
24
24
24
24
24
24
24
24
24
25
25
25
26
26
26
26
26
26
26
26
26
26
26
26
26
26
25
25
24
24
24
24
24
24
23
21
21
21
21
21
21
21
21
21
20
20
20
21
21
21
18
19
17
17
17
17
17
17
16
16
16
16
17
17
18
18
18
18
18
18
18
19
19
19
19
19
19
18
19
19
19
19
19
19
19
19
20
20
20
20
20
20
20
20
20
20
20
20
20
20
20
20
20
20
20
20
20
20
20
20
20
20
20
20
19
19
16
16
16
16
16
16
16
17
17
17
17
17
16
16
16
17
17
17
16
16
16
16
16
16
16
16
16
16
17
17
17
17
18
17
17
17
17
17
17
17
17
17
17
17
17
17
17
17
17
17
17
17
17
17
17
17
17
17
16
16
16
16
16
16
16
16
16
17
17
17
17
17
18
18
18
18
17
17
17
17
16
16
16
15
15
15
14
14
14
14
14
14
13
13
14
15
14
13
13
13
13
13
14
14
14
14
14
14
14
14
14
14
15
15
15
15
15
15
15
15
15
15
15
15
15
15
16
16
16
16
16
16
17
17
17
16
16
16
17
17
17
17
17
17
17
17
17
17
17
17
17
17
17
17
17
17
17
17
17
18
18
18
18
18
18
18
18
18
18
18
18
18
18
18
18
17
17
17
17
15
15
15
15
15
14
14
14
14
14
14
13
13
13
13
13
13
13
12
12
12
11
11
11
11
11
11
11
11
11
11
11
11
11
11
11
11
11
11
11
11
11
11
11
11
11
11
11
11
11
11
11
11
11
11
11
11
10
10
10
10
10
10
9
7
7
7
7
7
7
7
7
7
7
7
7
6
6
6
6
6
4
4
4
4
4
5
5
5
5
5
5
4
4
4
4
4
4
3
3
3
3
3
3
2
2
2
2
2
2
3
3
2
2
2
2
2
2
2
2
2
2
2
2
2
2
2
2
2
2
2
2
2
2
2
2
2
2
2
2
2
2
3
3
3
2
2
2
3
3
3
3
3
3
3
3
3
3
3
3
3
3
3
3
3
3
3
3
3
3
3
3
4
5
5
5
5
5
5
6
6
6
6
6
6
6
6
6
6
6
6
6
6
6
6
6
6
6
6
6
6
6
6
6
6
7
7
7
7
7
7
7
7
8
8
8
8
8
8
8
8
8
8
8
8
7
7
7
7
7
7
7
7
8
8
8
8
8
8
8
8
8
8
8
8
8
8
8
8
8
8
8
8
8
8
8
8
8
8
8
8
8
8
8
8
9
9
8
8
8
8
8
8
8
8
9
9
9
9
10
10
10
10
10
10
10
10
10
10
10
10
10
10
10
10
10
10
10
10
10
10
10
11
11
11
11
11
11
11
11
11
11
11
11
11
10
10
10
10
10
10
10
10
10
10
11
11
11
11
11
11
11
11
11
11
11
11
10
10
10
10
10
10
10
10
10
10
10
10
10
10
10
10
10
10
10
10
10
10
10
10
10
10
10
10
10
10
10
10
10
10
10
10
10
10
9
7
7
7
7
7
6
6
6
6
5
5
5
5
5
5
5
5
5
5
5
5
5
5
5
5
5
5
5
5
5
5
5
5
5
5
5
5
5
5
5
5
5
5
5
5
5
5
5
5
5
5
5
5
5
5
5
5
5
5
5
5
5
5
5
5
5
5
5
5
5
3
3
3
2
2
2
2
1
1
1
1
1
1
1
1
0
0
0
0
0
0
0
0
0
0
0
0
0
0
0
0
0
0
0
0
0
0
0
0
0
0
0
0
0
0
0
0
0
0
0
0
0
0
0
0
0
0
0
0
0
0
0
0
0
0
0
0
0
0
0
0
0
0
0
0
0
0
0
0
0
0
0
0
0
0
0
0
0
0
0
0
0
0
0
0
0
0
0
0
0
0
0
0
0
0
0
0
0
0
0
0
0
0
0
0
0
0
0
0
0
0
0
0
0
0
0
0
0
0
0
0
0
0
0
0
0
0
0
0
0
0
0
0
0
0
0
0
0
0
0
0
0
0
0
0
0
0
0
0
0
0
0
0
0
0
0
0
0
0
0
0
0
0
0
0
0
0
0
0
0
0
0
0
0
0
0
0
0
0
0
0
0
0
0
0
0
0
0
0
0
0
0
0
0
0
0
0
0
0
0
0
0
0
0
0
0
0
0
0
0
0
1
1
1
1
1
1
1
1
1
1
1
1
0
0
0
0
0
0
1
1
1
1
1
1
1
1
1
1
1
1
1
1
1
1
1
1
1
1
1
1
1
1
1
1
1
1
1
1
1
1
1
1
1
1
1
1
1
1
1
1
1
1
1
1
1
1
1
1
1
1
1
1
1
1
1
1
1
1
1
1
1
1
1
1
1
1
1
1
1
1
1
1
1
1
1
1
1
1
1
1
1
1
1
1
1
1
1
1
1
1
1
1
1
1
1
1
1
1
1
1
1
1
1
1
1
1
1
1
1
1
1
1
1
1
1
1
1
1
1
1
0
0
0
0
0
0
0
0
0
0
0
0
0
0
0
0
0
0
0
0
0
0
0
0
0
0
0
0
0
0
0
0
0
0
0
0
0
0
0
0
0
0
0
0
0
0
0
0
0
0
0
0
0
0
0
0
0
0
0
0
0
0
0
0
0
0
0
0
0
0
0
0
0
0
0
0
0
0
0
0
0
0
0
0
0
0
0
0
0
0
0
0
0
0
0
0
0
0
0
1
1
1
1
1
1
1
1
1
1
1
1
1
1
1
1
1
1
1
1
1
1
1
1
1
1
1
1
1
1
1
1
1
1
1
1
1
1
1
1
1
1
1
1
1
1
1
1
1
1
1
1
1
1
1
1
2
2
2
2
2
2
2
2
2
2
2
2
2
2
2
2
2
2
2
2
2
2
2
2
2
2
2
2
2
2
2
2
2
2
2
2
2
2
2
2
2
2
2
2
2
2
2
2
2
2
2
2
2
2
2
1
1
1
1
1
1
1
1
1
1
1
1
2
2
2
2
1
1
1
1
1
1
1
1
1
1
1
1
1
1
1
1
1
1
1
1
1
1
1
1
1
1
1
1
1
1
1
1
1
1
1
1
1
1
1
1
1
1
1
1
1
1
1
1
1
1
1
1
1
1
1
1
1
1
1
1
1
1
0
0
0
0
0
0
0
0
0
0
0
0
0
0
0
0
0
0
0
0
0
0
0
0
0
0
0
0
0
0
0
0
0
0
0
1
1
1
1
1
1
1
1
1
1
1
1
1
1
1
1
1
1
1
1
1
1
1
1
1
1
1
0
0
0
0
0
0
0
0
0
0
0
0
0
0
0
0
0
0
0
0
0
0
0
0
0
0
0
0
0
0
0
0
0
0
0
0
0
0
0
0
0
0
0
0
0
0
0
0
0
0
0
0
0
0
0
0
0
0
0
0
0
0
0
0
0
0
0
0
0
0
0
0
0
0
0
0
1
1
1
1
1
1
1
1
1
1
1
1
1
1
1
1
1
2
2
2
2
2
2
2
2
2
2
2
2
2
2
2
2
2
2
2
2
1
1
1
1
1
1
1
1
1
1
1
1
1
1
1
1
1
1
1
1
2
2
2
3
3
3
3
3
3
3
3
3
3
3
3
3
3
3
3
3
3
3
3
3
3
3
3
3
3
3
3
3
3
3
3
3
3
3
3
3
3
3
3
3
3
3
3
3
3
3
3
3
3
3
3
3
3
3
3
3
3
3
3
3
3
4
4
4
4
5
5
5
5
5
5
5
5
5
5
5
5
5
5
5
5
5
5
5
5
5
5
5
5
5
5
5
5
5
5
5
5
5
5
5
5
5
5
5
5
5
5
5
5
5
5
5
5
5
5
5
5
5
5
5
5
5
5
5
5
5
5
5
5
5
5
5
5
5
5
5
5
5
5
5
5
5
5
5
5
5
5
5
5
6
6
6
6
6
6
6
6
6
6
6
5
5
5
5
5
5
5
5
5
5
5
5
5
5
5
4
3
3
3
3
3
3
3
3
3
3
3
3
3
3
3
3
3
3
3
3
3
3
3
3
3
3
2
2
2
2
2
2
2
2
2
2
2
2
2
2
2
2
2
2
2
2
2
2
2
2
2
2
2
2
2
2
2
2
2
2
2
2
2
2
2
2
2
2
2
2
2
2
1
1
1
1
0
0
0
0
0
0
0
0
0
0
0
0
0
0
0
0
0
0
0
0
0
0
0
0
0
0
0
0
0
0
0
0
0
0
0
0
0
0
0
0
0
0
0
0
0
0
0
0
0
0
0
0
0
0
0
0
0
0
0
0
0
0
0
0
0
0
0
0
0
0
0
0
0
0
0
0
0
0
0
0
0
0
0
0
0
0
0
0
0
0
0
0
0
0
0
0
0
0
0
0
0
0
0
0
0
0
0
0
0
0
0
0
0
0
0
0
0
0
0
0
0
0
0
0
0
0
0
0
0
0
0
0
0
0
0
0
0
0
0
0
0
0
0
0
0
0
0
0
0
0
0
0
0
0
0
0
0
0
0
0
0
0
0
0
0
0
0
0
0
0
0
0
0
0
0
0
0
0
0
0
0
0
0
1
1
1
1
1
1
1
1
1
1
1
1
1
1
1
1
1
1
1
1
1
1
1
1
1
1
1
1
1
1
1
1
1
1
1
1
1
1
1
1
1
1
1
1
1
1
1
1
1
1
1
1
1
1
1
1
1
1
1
1
1
1
1
1
1
1
1
1
1
1
1
1
1
1
1
1
1
1
1
1
0
0
0
0
0
0
0
0
0
0
0
0
0
0
0
0
0
0
0
0
1
1
1
1
1
1
1
1
1
1
1
1
1
1
1
1
1
1
1
1
1
1
1
1
1
1
1
1
1
1
1
1
1
1
1
1
1
1
1
1
1
1
1
1
1
1
1
1
1
1
1
1
1
1
1
1
1
1
1
1
1
1
1
1
1
1
1
1
1
1
1
2
2
2
2
2
2
2
2
2
2
2
2
2
2
3
3
3
3
3
3
3
3
3
3
3
3
3
3
3
3
3
3
3
3
3
3
3
3
3
3
3
3
3
3
4
4
4
4
4
4
4
4
4
4
4
4
4
4
4
4
4
4
4
4
4
4
4
4
3
3
3
3
3
3
3
3
3
3
3
3
3
2
2
2
2
2
2
2
2
2
2
2
2
2
2
2
2
2
2
2
2
2
2
2
2
2
2
2
2
2
2
2
2
2
2
2
2
2
2
2
2
2
2
2
2
2
2
2
2
2
2
2
2
2
2
2
2
2
2
2
2
2
2
2
2
2
2
2
2
2
2
2
2
2
2
2
2
2
2
2
2
2
2
2
2
2
2
2
2
2
2
2
2
1
0
0
0
0
0
0
0
0
0
0
0
0
0
0
0
0
0
1
1
1
1
1
2
2
2
2
2
2
1
1
1
1
1
1
1
1
1
1
1
1
1
1
1
1
1
1
1
1
1
1
1
1
1
1
1
1
1
1
1
1
1
1
1
1
1
1
1
1
1
1
1
1
1
1
1
1
1
1
1
1
1
1
1
1
1
1
1
1
1
1
1
1
1
1
1
1
1
1
1
1
1
1
1
1
1
1
1
1
1
1
1
1
1
1
1
1
1
1
1
1
1
1
1
1
1
1
1
1
1
1
1
1
1
1
1
1
1
1
1
1
1
1
1
1
1
1
1
1
1
0
0
0
0
0
0
0
0
0
0
0
0
0
0
0
0
0
0
0
0
0
0
0
0
0
0
0
0
0
0
0
0
0
0
0
0
0
0
0
0
0
0
0
0
0
0
0
0
0
0
0
0
0
0
0
0
0
0
0
0
0
0
0
0
0
0
0
0
0
0
0
0
0
0
0
0
0
0
0
0
0
0
0
0
0
0
0
0
0
0
0
0
0
0
0
0
0
0
0
0
0
0
0
0
0
0
0
0
0
0
0
0
0
0
0
0
0
0
0
0
0
0
0
0
0
0
0
0
0
0
0
0
0
0
0
0
0
0
0
0
0
0
0
0
0
0
0
0
0
0
0
0
0
0
0
0
0
0
0
0
0
0
0
0
0
0
0
0
0
0
0
0
0
0
0
0
0
0
0
0
0
0
0
0
0
0
0
0
0
0
0
0
0
0
0
0
0
0
0
0
0
0
0
0
0
0
0
0
0
0
0
0
0
0
0
0
0
0
0
0
0
0
0
0
0
0
0
0
0
0
0
0
0
0
0
0
0
0
0
0
0
0
0
0
0
0
0
0
0
0
0
0
0
0
0
0
0
0
0
0
0
0
0
0
0
0
0
0
0
0
0
0
0
0
0
0
0
0
0
0
0
0
0
0
0
0
0
0
0
0
0
0
0
0
0
0
0
0
0
0
0
0
0
0
0
0
0
0
0
0
0
0
0
0
0
0
0
0
0
0
0
0
0
0
0
0
0
0
0
0
0
0
0
0
0
0
0
0
0
0
0
0
0
0
0
0
0
0
0
0
0
0
0
0
0
0
0
0
0
0
0
0
0
0
0
0
0
0
0
0
0
0
0
0
0
0
0
0
0
0
0
0
0
0
0
0
0
0
0
0
0
0
0
0
0
0
0
0
0
0
0
0
0
0
0
0
0
0
0
0
0
0
0
0
0
0
0
0
0
0
0
0
0
0
0
0
0
0
0
0
0
0
0
0
0
0
0
0
0
0
0
0
0
0
0
0
0
0
0
0
0
0
0
0
0
0
0
0
0
0
0
0
0
0
0
0
0
0
0
0
0
0
0
0
0
0
0
0
0
0
0
0
0
0
0
0
0
0
0
0
0
0
0
0
0
0
0
0
0
0
0
0
0
0
0
0
0
0
0
0
0
0
0
0
0
0
0
0
0
0
0
0
0
0
0
0
0
0
0
0
0
0
0
0
0
0
0
0
0
0
0
0
0
0
0
0
0
0
0
0
0
0
0
0
0
0
0
0
0
0
0
0
0
0
0
0
0
0
0
0
0
0
0
0
0
0
0
0
0
0
0
0
0
0
0
0
0
0
0
0
0
0
0
0
0
0
0
0
0
0
0
0
0
0
0
0
0
0
0
0
0
0
0
0
0
0
0
0
0
0
0
0
0
0
0
0
0
0
0
0
0
0
0
0
0
0
0
0
0
0
0
0
0
0
0
0
0
0
0
0
0
0
0
0
0
0
0
0
0
0
0
0
0
0
0
0
0
0
0
0
0
0
0
0
0
0
0
0
0
0
0
0
0
0
0
0
0
0
0
0
0
0
0
0
0
0
0
0
0
0
0
0
0
0
0
0
0
0
0
0
0
0
0
0
0
0
0
0
0
0
0
0
0
0
0
0
0
0
0
0
0
0
0
0
0
0
0
0
0
0
0
0
0
0
0
0
0
0
0
0
0
0
0
0
0
0
0
0
0
0
0
0
0
0
0
0
0
0
0
0
0
0
0
0
0
0
0
0
0
0
0
0
0
0
0
0
0
0
0
0
0
0
0
0
0
0
0
0
0
0
0
0
0
0
0
0
0
0
0
0
0
0
0
0
0
0
0
0
0
0
0
0
0
0
0
0
0
0
0
0
0
0
0
0
0
0
0
0
0
0
0
0
0
0
0
0
0
0
0
0
0
0
0
0
0
0
0
0
0
0
0
0
0
0
0
0
0
0
0
0
0
0
0
0
0
0
0
0
0
0
0
0
0
0
0
0
0
0
0
0
0
0
0
0
0
0
0
0
0
0
0
0
0
0
0
0
0
0
0
0
0
0
0
0
0
0
0
0
0
0
0
0
0
0
0
0
0
0
0
0
0
0
0
0
0
0
0
0
0
0
0
0
0
0
1
1
1
1
1
1
1
1
1
1
1
1
1
1
1
1
1
1
1
1
1
1
1
1
1
1
1
1
1
1
1
1
1
1
1
1
1
1
1
1
1
1
1
1
1
1
1
1
1
1
1
1
1
1
1
1
1
1
1
1
1
1
1
1
1
1
1
1
1
1
1
1
1
2
2
2
2
2
2
2
2
2
2
2
2
2
2
2
2
2
2
2
2
2
2
2
2
2
2
2
2
2
2
2
2
2
2
2
2
2
2
2
2
2
2
2
2
2
2
2
2
2
2
2
2
2
2
2
3
3
3
3
3
3
3
3
3
3
3
3
3
3
3
3
2
2
1
1
1
1
1
1
1
1
1
1
1
1
1
1
1
2
2
2
3
3
3
3
4
4
4
4
4
4
4
4
4
4
4
4
4
4
4
4
4
4
4
4
4
4
4
4
4
5
5
5
5
5
5
5
5
5
5
5
5
5
5
5
5
5
5
5
5
5
5
5
6
6
6
6
6
6
6
6
6
6
6
6
6
6
6
6
6
6
6
6
6
6
6
6
6
6
6
6
6
6
6
6
6
6
6
6
6
6
5
5
5
5
5
5
5
5
5
5
5
5
5
4
4
4
4
4
4
4
4
4
4
4
4
4
4
4
4
4
4
4
4
4
4
4
4
4
4
4
4
4
4
4
4
4
4
4
4
4
4
3
3
2
2
2
2
2
2
2
2
1
1
1
1
1
1
1
1
1
0
0
0
0
0
0
0
0
0
0
0
0
0
0
0
0
0
0
0
0
0
0
0
0
0
0
0
0
0
0
0
0
0
0
0
0
0
0
0
0
0
0
0
0
0
0
0
0
0
0
0
0
0
0
0
0
0
0
0
0
0
0
0
0
0
0
0
0
0
0
0
0
0
0
0
0
0
0
0
0
0
0
0
0
0
0
0
0
0
0
0
0
0
0
0
0
0
0
0
0
0
0
0
0
0
0
0
0
0
0
1
1
1
1
1
1
1
1
1
1
1
1
1
1
1
1
1
1
1
1
1
1
1
1
1
1
1
1
1
1
1
1
1
1
1
1
1
1
1
1
1
1
1
1
1
1
1
1
1
1
1
1
1
1
1
1
1
1
1
1
1
1
1
1
1
1
1
1
1
1
1
1
1
1
1
1
1
1
1
1
1
1
1
1
1
1
1
1
1
1
1
1
1
1
1
1
1
1
1
1
1
1
1
1
1
1
1
0
0
0
0
0
0
0
0
0
0
0
0
0
0
0
0
0
0
0
0
0
0
0
0
0
0
0
0
0
0
0
0
0
0
0
0
0
0
0
0
0
0
0
0
0
0
0
0
0
0
0
0
0
0
0
0
0
0
0
0
0
0
0
0
0
0
0
0
0
0
0
0
0
0
0
0
0
0
0
0
0
0
0
0
0
0
0
0
0
0
0
0
0
0
0
0
0
0
0
0
0
0
0
0
0
0
0
0
0
0
0
0
0
0
0
0
0
0
0
0
0
0
0
0
0
0
0
0
0
0
0
0
0
0
0
0
0
0
0
0
0
0
0
0
0
0
0
0
0
0
0
0
0
0
0
0
0
0
0
0
0
0
0
0
0
0
0
0
0
0
0
0
0
0
0
0
0
0
0
0
0
0
0
0
0
0
0
0
0
0
0
0
0
0
0
0
0
0
0
0
0
0
0
0
0
0
0
0
0
0
0
0
0
0
0
0
0
0
0
0
0
0
0
0
0
0
0
0
0
0
0
0
0
0
0
0
0
0
0
0
0
0
0
0
0
0
0
0
0
0
0
0
0
0
0
0
0
0
0
0
0
0
0
0
0
0
0
0
0
0
0
0
0
0
0
0
0
0
0
0
0
0
0
0
0
0
0
0
0
0
0
0
0
0
0
0
0
0
0
0
0
0
0
0
0
0
0
0
0
0
0
0
0
0
0
0
0
0
0
0
0
0
0
0
0
0
0
0
0
0
0
0
0
0
0
0
0
0
0
0
0
0
0
0
0
0
0
0
0
0
0
0
0
0
0
0
0
0
0
0
0
0
0
0
0
0
0
0
0
0
0
0
0
0
0
0
0
0
0
0
0
0
0
0
0
0
0
0
0
0
0
0
0
0
0
0
0
0
0
0
0
0
0
0
0
0
0
0
0
0
0
0
0
0
0
0
0
0
0
0
0
0
0
0
0
0
0
0
0
0
0
0
0
0
0
0
0
0
0
0
0
0
0
0
0
0
0
0
0
0
0
0
0
0
0
0
0
0
0
0
0
0
0
0
0
0
0
0
0
0
0
0
0
0
0
0
0
0
0
0
0
0
0
0
0
0
0
0
0
0
0
0
0
0
0
0
0
0
0
0
0
0
0
0
0
0
0
0
0
0
0
0
0
0
0
0
0
0
0
0
0
0
0
0
0
0
0
0
0
0
0
0
0
0
0
0
0
0
0
0
0
0
0
0
0
0
0
0
0
0
0
0
0
0
0
0
0
0
0
0
0
0
0
0
0
0
0
0
0
0
0
0
0
0
0
0
0
0
0
0
0
0
0
0
0
0
0
0
0
0
0
0
0
0
0
0
0
0
0
0
0
0
0
0
0
0
0
0
0
0
0
0
0
0
0
0
0
0
0
0
0
0
0
0
0
0
0
0
0
0
0
0
0
0
0
0
0
0
0
0
0
0
0
0
0
0
0
0
0
0
0
0
0
0
0
0
0
0
0
0
0
0
0
0
0
0
0
0
0
0
0
0
0
0
0
0
0
0
0
0
0
0
0
0
0
0
0
0
0
0
0
0
0
0
0
0
0
0
0
0
0
0
0
0
0
0
0
0
0
0
0
0
0
0
0
0
0
0
0
0
0
0
0
0
0
0
0
0
0
0
0
0
0
0
0
0
0
0
0
0
0
0
0
0
0
0
0
0
0
0
0
0
0
0
0
0
0
0
0
0
0
0
0
0
0
0
0
0
0
0
0
0
0
0
0
0
0
0
0
0
0
0
0
0
0
0
0
0
0
0
0
0
0
0
0
0
0
0
0
0
0
0
0
0
0
0
0
0
0
0
0
0
0
0
0
0
0
0
0
0
0
0
0
0
0
0
0
0
0
0
0
0
0
0
0
0
0
0
0
0
0
0
0
0
0
0
0
0
0
0
0
0
0
0
0
0
0
0
0
0
0
0
0
0
0
0
0
0
0
0
0
0
0
0
0
0
0
0
0
0
0
0
0
0
0
0
0
0
0
0
0
0
0
0
0
0
0
0
0
0
0
0
0
0
0
0
0
0
0
0
0
0
0
0
0
0
0
0
0
0
0
0
0
0
0
0
0
0
0
0
0
0
0
0
0
0
0
0
0
0
0
0
0
0
0
0
0
0
0
0
0
0
0
0
0
0
0
0
0
0
0
0
0
0
0
0
0
0
0
0
0
0
0
0
0
0
0
0
0
0
0
0
0
0
0
0
0
0
0
0
0
0
0
0
0
0
0
0
0
1
1
1
1
1
1
1
1
1
1
1
1
1
1
1
1
1
1
1
1
1
1
1
1
1
1
1
1
0
0
0
0
0
0
0
0
0
0
0
0
0
0
0
0
0
0
0
0
0
0
0
0
0
0
0
0
0
0
0
0
0
0
0
0
0
0
0
0
0
0
0
0
0
0
0
0
0
0
0
0
0
0
0
0
0
0
0
0
0
0
0
0
0
0
0
0
0
0
0
0
0
0
0
0
0
0
0
0
0
0
0
0
0
0
0
0
0
0
0
0
0
0
0
0
0
0
0
0
0
0
0
0
0
0
0
0
0
0
0
0
0
0
0
0
0
0
0
0
0
0
0
0
0
0
0
0
0
0
0
0
0
0
0
0
0
0
0
0
0
0
0
0
0
0
0
0
0
0
0
0
0
0
0
0
0
0
0
0
0
0
0
0
0
0
0
0
0
0
0
0
0
0
0
0
0
0
0
0
0
0
0
0
0
0
0
0
0
0
0
0
0
0
0
0
0
0
0
0
0
0
0
0
0
0
0
0
0
0
0
0
0
0
0
0
0
0
0
0
0
0
0
0
0
0
0
0
0
0
0
0
0
0
0
0
0
0
0
0
0
0
0
0
0
0
0
0
0
0
0
0
0
0
0
0
0
0
0
0
0
0
0
0
0
0
0
0
0
0
0
0
0
0
0
0
0
0
0
0
0
0
0
0
0
0
0
0
0
0
0
0
0
0
0
0
0
0
0
0
0
0
0
0
0
0
0
0
0
0
0
0
0
0
0
0
0
0
0
0
0
0
0
0
0
0
0
0
0
0
0
0
0
0
0
0
0
0
0
0
0
0
0
0
0
0
0
0
0
0
0
0
0
0
0
0
0
0
0
0
0
0
0
0
0
0
0
0
2
4
4
5
5
6
6
7
7
8
8
8
8
8
8
8
9
9
11
12
12
12
12
13
13
13
15
15
15
15
17
17
19
19
19
20
20
21
21
21
21
22
22
22
22
22
22
22
22
22
22
22
22
22
22
23
23
24
24
24
24
24
24
24
24
24
24
24
24
24
24
24
24
24
24
24
24
24
24
24
24
24
24
25
26
26
26
26
26
26
27
27
27
27
27
27
27
27
27
27
27
27
27
27
27
27
27
27
27
27
27
27
27
27
27
27
27
27
27
27
27
27
27
27
26
22
22
19
19
19
19
19
19
20
19
19
19
19
18
18
18
18
18
19
20
20
20
20
19
19
19
19
20
20
20
20
20
19
19
19
19
19
19
20
20
20
20
20
16
16
17
16
15
15
14
13
13
13
12
12
12
12
12
12
12
12
12
12
12
12
12
12
12
11
11
11
11
11
11
11
11
11
11
11
11
11
11
11
11
11
11
11
11
11
13
13
13
13
13
13
13
13
12
12
12
12
12
12
12
12
13
13
13
13
13
13
13
13
13
13
13
13
13
13
13
13
13
13
13
13
13
13
13
13
12
12
12
12
12
12
12
12
12
12
12
12
12
13
13
13
13
13
13
13
13
10
11
11
10
10
10
10
10
10
10
9
9
9
10
10
10
10
10
10
10
10
10
10
10
10
10
10
10
10
10
10
10
12
11
11
11
11
11
11
11
11
11
11
10
10
10
10
10
10
10
10
10
10
10
10
10
9
9
9
9
10
10
10
10
10
10
10
10
11
13
13
13
13
13
13
13
13
13
13
13
13
12
13
13
14
14
14
14
14
14
14
15
15
15
15
15
15
15
15
15
15
15
15
15
15
16
16
16
16
16
16
16
16
16
16
16
15
15
16
16
16
16
16
16
16
16
16
16
14
13
12
12
13
13
13
13
13
13
13
13
13
13
13
13
13
13
13
13
13
13
13
13
13
13
13
13
13
13
13
14
14
14
14
14
14
14
14
14
14
14
14
14
14
14
14
14
14
14
13
13
13
13
14
14
14
14
14
14
14
14
14
14
14
14
14
14
14
14
14
14
14
14
14
14
14
14
14
14
14
14
14
14
12
12
12
11
11
11
11
11
10
10
10
10
12
13
13
12
11
11
11
11
11
11
11
11
12
12
12
12
13
13
13
13
13
13
13
13
12
12
12
12
12
12
12
12
12
12
13
13
13
12
12
12
9
9
9
11
11
11
11
12
12
12
12
12
12
12
12
12
12
12
12
11
11
11
11
12
12
12
12
12
12
12
13
12
13
14
14
14
14
14
14
14
14
14
15
15
15
15
15
15
14
14
14
14
14
14
14
14
14
14
14
14
14
14
14
14
14
14
14
14
14
14
14
14
14
14
14
14
14
14
14
14
14
14
14
14
14
14
14
14
14
14
14
14
14
14
14
14
14
14
14
14
14
14
14
14
14
14
14
14
14
15
15
15
15
15
15
15
15
15
15
15
15
14
14
14
14
14
14
15
15
15
15
15
15
15
15
15
15
15
15
14
14
14
14
14
14
14
15
15
15
15
15
15
14
14
14
14
14
14
13
13
13
13
13
13
13
13
13
13
11
11
9
9
8
11
11
11
11
11
11
11
11
11
11
11
11
11
11
11
11
11
11
11
10
10
11
13
14
14
14
12
12
12
12
12
14
15
15
15
15
15
15
15
15
15
15
15
15
15
15
15
15
15
15
16
16
16
16
16
16
16
15
15
15
15
15
15
15
15
16
16
16
16
16
16
16
16
16
16
16
16
16
16
16
16
16
16
16
16
17
17
17
17
17
17
18
18
18
18
18
18
18
18
18
18
18
18
18
18
18
18
18
18
18
18
18
18
18
18
18
18
19
19
19
20
20
20
20
20
20
20
20
20
20
20
20
20
20
20
20
20
20
21
21
21
21
21
21
21
21
21
21
20
20
19
19
19
19
19
19
19
18
18
18
18
18
18
19
16
14
10
10
10
10
10
10
10
9
9
9
9
10
10
10
10
10
10
10
10
10
9
9
9
9
9
9
9
9
9
9
9
10
10
10
10
10
10
10
10
9
9
9
9
9
9
9
9
9
9
9
9
9
9
9
7
7
7
7
7
7
7
7
7
7
7
7
7
8
8
8
8
8
8
8
9
9
9
9
9
9
9
9
9
9
9
9
8
8
8
7
7
7
7
7
7
7
8
8
8
8
8
8
8
8
8
8
8
8
8
8
8
8
8
8
8
8
7
7
7
7
7
8
8
8
8
8
8
7
7
7
7
7
7
7
7
7
7
7
7
7
7
7
7
8
8
8
8
8
7
7
7
7
7
7
7
7
7
7
7
7
7
7
7
7
7
7
7
7
7
7
7
7
7
7
7
7
6
6
6
6
6
6
6
6
6
6
5
5
5
5
5
5
5
5
5
5
5
5
5
5
5
5
5
5
5
5
5
5
5
5
5
5
5
5
4
4
4
5
5
5
5
5
5
5
5
5
5
5
5
5
5
5
5
5
5
5
5
5
5
5
5
5
5
5
5
5
5
5
5
5
4
4
4
4
4
4
4
4
4
4
4
4
4
4
4
4
4
4
2
2
2
2
2
2
2
2
2
2
2
2
2
2
2
2
2
2
2
2
2
1
1
1
1
1
1
1
1
1
1
1
1
1
1
1
1
1
1
1
1
1
1
1
1
1
1
1
1
1
1
1
1
1
1
1
1
1
1
1
1
1
1
1
1
1
1
1
1
1
1
1
1
1
1
1
1
1
1
1
1
1
1
1
1
1
1
1
1
1
1
1
1
1
1
1
1
1
1
1
1
1
1
1
1
1
1
0
0
0
0
0
0
0
0
0
0
0
0
0
0
0
1
1
1
1
1
1
1
1
1
1
1
1
1
1
1
1
1
1
1
1
1
1
1
1
1
1
1
0
0
0
0
0
0
0
0
0
0
0
0
0
0
0
0
0
0
0
0
0
0
0
0
0
0
0
1
1
1
1
1
1
1
1
1
1
1
1
1
1
2
2
2
2
2
2
2
2
2
2
2
2
2
2
2
2
2
2
2
2
2
3
3
3
3
3
3
3
3
3
3
3
3
3
3
3
3
3
3
3
4
4
4
4
4
4
4
4
4
4
4
4
4
4
4
4
4
4
4
4
4
4
4
4
4
4
4
4
4
4
4
4
4
4
4
4
4
4
4
4
4
4
4
4
4
4
4
4
4
4
4
4
4
5
5
5
5
5
5
5
5
5
5
5
5
5
5
5
5
5
5
5
5
5
5
5
5
5
5
5
5
5
5
5
5
4
4
4
4
4
4
4
4
4
4
4
4
4
4
4
3
3
3
3
3
3
3
3
3
3
3
3
3
3
3
3
3
3
3
3
3
3
3
3
3
3
3
3
3
3
3
3
3
3
3
3
3
3
3
3
3
3
3
3
3
4
4
4
4
4
4
4
4
4
4
4
4
4
4
4
4
4
4
4
4
3
2
2
2
2
2
2
2
2
2
2
2
2
2
2
2
2
2
2
2
2
2
2
2
2
2
2
2
2
1
1
1
1
1
1
1
1
1
1
1
1
1
1
1
1
2
2
2
2
1
1
1
1
1
1
1
1
1
1
1
1
1
1
1
1
1
1
1
1
1
1
1
1
1
1
1
1
1
1
1
1
1
1
1
1
1
1
1
1
1
1
1
1
1
1
1
1
1
1
1
1
1
1
1
1
1
1
1
1
1
1
1
1
1
1
1
1
1
1
1
1
1
1
1
1
1
1
1
1
1
1
1
1
1
1
1
1
1
1
1
1
1
1
1
1
1
1
1
1
1
1
1
1
1
1
1
1
1
1
1
2
2
2
2
2
2
2
2
2
2
2
2
2
2
2
2
2
2
2
2
2
2
2
2
2
2
2
2
2
2
2
2
2
2
3
3
3
3
3
3
3
4
5
5
5
5
5
5
5
5
5
5
6
6
6
6
6
6
6
6
6
6
6
6
6
6
6
6
6
6
6
6
6
6
6
6
6
7
7
7
7
7
7
7
5
5
5
5
5
5
5
5
5
5
5
5
5
5
5
5
5
5
5
5
5
5
5
5
5
5
5
5
5
5
5
5
5
5
5
5
5
5
5
5
5
5
5
5
5
5
5
5
5
5
5
5
5
5
5
5
5
5
5
5
5
5
5
5
5
5
5
5
5
6
6
6
6
6
5
5
3
3
3
3
3
3
3
3
3
3
3
3
4
4
4
4
4
4
4
4
4
4
4
4
4
4
4
4
4
4
4
4
4
4
4
4
4
4
4
4
4
4
4
4
4
6
6
6
6
14
17
17
17
20
21
21
22
23
23
23
23
22
22
22
22
25
25
25
25
25
25
25
26
26
27
27
27
26
26
26
26
26
27
27
27
27
27
27
27
27
27
27
27
27
28
28
28
28
28
28
28
28
29
30
30
30
30
30
30
30
30
30
30
30
30
30
31
31
32
32
32
32
32
32
32
32
32
32
32
32
31
31
31
31
31
31
31
32
32
32
32
31
31
31
32
32
31
31
31
31
31
32
32
32
32
32
32
32
32
32
32
32
32
32
32
32
32
32
32
32
32
32
32
32
32
32
34
34
35
35
35
35
35
35
35
35
35
35
37
37
37
37
37
37
38
38
38
38
38
37
37
39
39
38
31
31
26
27
27
27
27
27
27
27
27
28
28
28
28
28
28
28
28
29
29
29
29
28
25
24
24
24
24
26
27
27
27
27
26
26
27
28
29
29
29
29
29
30
30
30
30
30
30
30
30
30
30
30
30
31
31
31
31
31
31
31
31
31
31
31
32
32
32
32
32
32
32
32
32
32
32
32
32
32
33
33
33
33
33
33
36
36
36
36
37
37
39
39
39
39
39
39
39
40
41
41
41
41
41
41
41
41
42
42
42
43
43
43
44
44
44
44
44
44
44
44
45
45
47
49
47
46
46
49
48
48
48
48
48
48
46
45
46
47
46
46
46
46
46
46
46
46
46
46
47
47
47
47
47
47
48
48
48
48
48
48
48
48
48
48
48
48
48
47
47
46
46
46
46
46
46
46
46
46
45
44
40
39
39
38
39
39
39
38
38
38
38
38
39
41
41
42
42
42
42
42
42
42
42
42
42
42
43
43
43
43
43
43
43
43
43
43
43
43
43
43
43
43
43
42
42
41
38
36
33
33
30
30
30
30
30
29
28
27
27
27
27
27
27
27
27
27
27
27
27
26
26
25
25
25
25
24
24
24
22
20
12
12
12
12
11
11
11
11
11
11
11
11
11
11
11
11
11
11
11
11
11
11
11
9
9
9
9
9
9
9
9
9
9
9
9
9
9
9
9
9
9
9
9
9
9
9
9
9
9
8
6
6
6
6
6
6
6
6
6
6
4
4
4
4
4
4
4
4
4
4
4
4
4
4
5
5
5
5
5
5
5
5
5
5
5
5
6
6
6
6
7
7
7
7
7
7
7
7
7
7
7
7
7
7
7
7
7
7
8
10
10
10
11
10
10
10
10
10
10
9
9
9
9
9
9
9
9
9
9
9
9
9
9
9
9
9
9
9
9
9
9
9
9
9
9
9
9
9
9
9
9
9
9
9
9
9
9
9
9
9
9
9
9
9
9
9
9
9
9
9
9
9
9
9
9
9
9
9
9
9
9
9
9
9
9
9
9
9
9
8
8
8
8
8
8
8
9
9
9
9
8
8
8
8
7
7
7
7
7
7
6
6
6
6
6
6
6
6
6
6
6
6
6
6
6
6
7
7
7
7
7
8
8
8
8
8
8
8
8
8
8
9
9
9
10
10
10
10
10
10
10
10
10
10
10
10
10
10
10
10
10
10
10
10
10
10
10
10
10
10
10
10
10
10
10
10
10
10
9
9
8
8
7
7
7
7
6
6
6
6
6
6
6
7
7
8
8
8
8
8
8
8
8
8
8
8
8
8
8
8
8
8
8
8
8
8
8
8
8
8
8
8
8
8
8
8
8
9
10
10
10
10
10
9
9
9
9
9
9
9
9
8
8
8
8
8
8
8
8
8
8
8
8
8
8
8
8
8
8
8
7
7
7
7
7
7
7
7
7
6
6
6
6
6
7
7
7
7
7
7
7
7
7
7
7
7
7
7
8
8
8
8
8
8
8
8
8
7
7
7
9
9
9
9
9
9
9
10
10
10
10
10
10
10
10
10
10
10
10
10
8
9
9
9
8
8
8
8
8
8
8
8
9
9
9
9
9
9
9
9
9
9
9
9
9
9
9
9
9
9
9
9
9
9
9
9
9
9
9
9
9
9
9
9
9
9
9
8
8
8
8
8
8
8
8
8
8
8
8
8
8
8
8
8
8
8
8
8
8
8
8
8
8
8
8
8
8
8
8
8
8
8
7
7
6
6
6
6
6
6
6
6
6
6
6
6
6
6
6
6
6
6
6
6
6
7
7
7
7
7
7
7
7
7
6
5
4
2
2
2
2
2
2
2
1
1
1
1
2
2
2
2
2
2
2
2
4
4
5
5
6
6
6
6
6
7
7
7
7
7
7
7
7
7
7
7
7
7
7
7
7
7
7
7
7
7
8
8
8
8
8
8
8
8
8
8
8
8
8
8
8
8
8
8
8
8
8
8
8
8
8
8
8
8
8
8
8
9
9
9
9
9
9
9
9
9
8
8
8
8
8
8
8
8
8
8
8
8
8
8
8
8
8
8
8
8
8
8
8
8
8
8
7
7
7
7
7
7
7
7
7
7
7
7
7
7
7
7
7
7
7
7
7
7
6
6
6
5
5
5
5
5
5
5
5
5
5
5
5
5
4
3
3
3
3
3
3
1
1
1
1
1
1
1
1
1
1
1
1
1
1
1
1
1
1
1
1
0
0
0
0
0
0
0
0
0
0
0
0
0
0
0
0
0
0
0
0
1
1
1
1
1
1
1
1
1
1
1
1
1
0
0
0
0
0
0
0
0
0
0
0
0
0
0
0
0
0
0
0
0
0
0
0
0
0
0
0
0
0
0
0
0
0
0
0
0
0
0
0
0
0
0
0
0
0
0
0
0
0
0
0
0
0
0
0
0
0
0
0
0
0
0
0
0
0
0
0
0
0
0
0
0
0
0
0
0
0
0
0
0
0
0
0
0
0
0
0
0
0
0
0
0
0
0
0
0
0
0
0
0
0
0
0
0
0
0
0
0
0
0
0
0
0
0
0
0
0
0
0
0
0
0
0
0
0
0
0
0
0
0
0
0
0
0
0
0
0
0
0
0
0
0
0
0
0
0
0
0
0
0
0
0
0
0
0
0
0
0
0
0
0
0
0
0
0
0
0
0
0
0
0
0
0
0
0
0
0
0
0
0
0
0
0
0
0
0
0
0
0
0
0
0
0
0
0
0
0
0
0
0
0
0
0
0
0
0
0
0
0
0
0
0
0
0
0
0
0
0
0
0
0
0
0
0
0
0
0
0
0
0
0
0
0
0
0
0
0
0
0
0
0
0
0
0
0
0
0
0
0
0
0
0
0
0
0
0
0
0
0
0
0
0
0
0
0
0
0
0
0
0
0
0
0
0
0
0
0
0
0
0
0
0
0
0
0
0
0
0
0
0
0
0
0
0
0
0
0
0
0
0
0
0
0
0
0
0
0
0
0
0
0
0
0
0
0
0
0
0
0
0
0
0
0
0
0
0
0
0
0
0
0
0
0
0
0
0
0
0
0
0
0
0
0
0
0
0
0
0
0
0
0
0
0
0
0
0
0
0
0
0
0
0
0
0
0
0
0
0
0
0
0
0
0
0
0
0
0
0
0
0
0
0
0
0
0
0
0
0
0
0
0
0
0
0
0
0
0
0
0
0
0
0
0
0
0
0
0
0
0
0
0
0
0
0
0
0
0
0
0
0
0
0
0
0
0
0
0
0
0
0
0
0
0
0
0
0
0
0
0
0
0
0
0
0
0
0
0
0
0
0
0
0
0
0
0
0
0
0
0
0
0
0
0
0
0
0
0
0
0
0
0
0
0
0
0
0
0
0
0
0
0
0
0
0
0
0
0
0
0
0
0
0
0
0
0
0
0
0
0
0
0
0
0
0
0
0
0
0
0
0
0
0
0
0
0
0
0
0
0
0
0
0
0
0
0
0
0
0
0
0
0
0
0
0
0
0
0
0
0
0
0
0
0
0
0
0
0
0
0
0
0
0
0
0
0
0
0
0
0
0
0
0
0
0
0
0
0
0
0
0
0
0
0
0
0
0
0
0
0
0
0
0
0
0
0
0
0
0
0
0
0
0
0
0
0
0
0
0
0
0
0
0
0
0
0
0
0
0
0
0
0
0
0
0
0
0
0
0
0
0
0
0
0
0
0
0
0
0
0
0
0
0
0
0
0
0
0
0
0
0
0
0
0
0
0
0
0
0
0
0
0
0
0
0
0
0
0
0
0
0
0
0
0
0
0
0
0
0
0
0
0
0
0
0
0
0
0
0
0
0
0
0
0
0
0
0
0
0
0
0
0
0
0
0
0
0
0
0
0
0
0
0
0
0
0
0
0
0
0
0
0
0
0
0
0
0
0
0
0
0
0
0
0
0
0
0
0
0
0
0
0
0
0
0
0
0
0
0
0
0
0
0
0
0
0
0
0
0
0
0
0
0
0
0
0
0
0
0
0
0
0
0
0
0
0
0
0
0
0
0
0
0
0
0
0
0
0
0
0
0
0
0
0
0
0
0
0
0
0
0
0
0
0
0
0
0
0
0
0
0
0
0
0
0
0
0
0
0
0
0
0
0
0
0
0
0
0
0
0
0
0
0
0
0
0
0
0
0
0
0
0
0
0
0
0
0
0
0
0
0
0
0
0
0
0
0
0
0
0
0
0
0
0
0
0
0
0
0
0
0
0
0
0
0
0
0
0
0
0
0
0
0
0
0
0
0
0
0
0
0
0
0
0
0
0
0
0
0
0
0
0
0
0
0
0
0
0
0
0
0
0
0
0
0
0
0
0
1
1
1
1
1
1
1
1
1
1
1
1
1
1
1
1
1
1
1
1
1
1
1
1
1
1
1
1
1
1
1
1
1
1
1
1
1
1
1
1
1
1
1
1
1
1
1
1
1
1
1
1
1
1
1
1
1
1
1
1
1
1
1
1
1
1
1
1
1
1
1
1
1
1
1
1
1
1
1
1
1
1
1
1
1
1
1
1
1
1
1
1
1
1
1
1
1
1
1
1
1
1
1
1
1
1
1
1
1
1
1
1
1
1
1
1
1
1
1
1
1
0
0
0
0
0
0
0
0
0
0
0
0
0
0
0
0
0
0
0
0
0
0
0
0
0
0
0
0
0
0
0
0
0
0
0
0
0
0
0
0
0
0
0
0
0
0
0
0
0
0
0
0
0
0
0
0
0
0
0
0
0
0
0
0
0
0
0
0
0
0
0
0
0
0
0
0
0
0
0
0
0
0
0
0
0
0
0
0
0
0
0
0
0
0
0
0
0
0
0
0
0
0
0
0
0
0
0
0
0
0
0
0
0
0
0
0
0
0
0
0
0
0
0
0
0
0
0
0
0
0
0
0
0
0
0
0
0
0
0
0
0
0
0
0
0
0
0
0
0
0
0
0
0
0
0
0
0
0
0
0
0
0
0
0
0
0
0
0
0
0
0
0
0
0
0
0
0
0
0
0
0
0
0
0
0
0
0
0
0
0
0
0
0
0
0
0
0
0
0
0
0
0
0
0
0
0
0
0
0
0
0
0
0
0
0
0
0
0
0
0
0
0
0
0
0
0
0
0
0
0
0
0
0
0
0
0
0
0
0
0
0
0
0
0
0
0
0
0
0
0
0
0
0
0
0
0
0
0
0
0
0
0
0
0
0
0
0
0
0
0
0
0
0
0
0
0
0
0
0
0
0
0
0
0
0
0
0
0
0
0
0
0
0
0
0
0
0
0
0
0
0
0
0
0
0
0
0
0
0
0
0
0
0
0
0
0
0
0
0
0
0
0
0
0
0
0
0
0
0
0
0
0
0
0
0
0
0
0
0
0
0
0
0
0
0
0
0
0
0
0
0
0
0
0
0
0
0
0
0
0
0
0
0
0
0
0
0
0
0
0
0
0
0
0
0
0
0
0
0
0
0
0
0
0
0
0
0
0
0
0
0
0
0
0
0
0
0
0
0
0
0
0
0
0
0
0
0
0
0
0
0
0
0
0
0
0
0
0
0
0
0
0
0
0
0
0
0
0
0
0
0
0
0
0
0
0
0
0
0
0
0
0
0
0
0
0
0
0
0
0
0
0
0
0
0
0
0
0
0
0
0
0
0
0
0
0
0
0
0
0
0
0
0
0
0
0
0
0
0
0
0
0
0
0
0
0
0
0
0
0
0
0
0
0
0
0
0
0
0
0
0
0
0
0
0
0
0
0
0
0
0
0
0
0
0
0
0
0
0
0
0
0
0
0
0
0
0
0
0
0
0
0
0
0
0
0
0
0
0
0
0
0
0
0
0
0
0
0
0
0
0
0
0
0
0
0
0
0
0
0
0
0
0
0
0
0
0
1
1
1
1
1
1
1
1
1
1
1
1
1
1
1
1
1
1
1
1
1
1
1
1
1
1
1
1
1
1
1
1
1
1
1
1
1
1
1
1
1
1
1
1
1
1
1
1
1
1
1
1
1
1
1
1
1
1
1
1
1
1
1
1
1
1
1
1
1
1
1
1
1
1
1
1
1
1
1
1
1
1
1
1
1
1
1
1
1
1
1
1
1
1
1
1
1
1
1
1
1
1
1
1
1
0
0
0
0
0
0
0
0
0
0
0
0
0
0
0
0
0
0
0
0
0
0
0
0
0
0
0
0
0
0
0
0
0
0
0
0
0
0
0
0
0
0
0
0
0
0
0
0
0
0
0
0
0
0
0
0
0
0
0
0
0
0
0
0
0
0
0
0
0
0
0
0
0
0
0
0
0
0
0
0
0
0
0
0
0
0
0
0
0
0
0
0
0
0
0
0
0
0
0
0
0
0
0
0
0
0
0
0
0
0
0
0
0
0
0
0
0
0
0
0
0
0
0
0
0
0
0
0
0
0
0
0
0
0
0
0
0
0
0
0
0
0
0
0
0
0
0
0
0
0
0
0
0
0
0
0
0
0
0
0
0
0
0
0
0
0
0
0
0
0
0
0
0
0
0
0
0
0
0
0
0
0
0
0
0
0
0
0
0
0
0
0
0
0
0
0
0
0
0
0
0
0
0
0
0
0
0
0
0
0
0
0
0
0
0
0
0
0
0
0
0
0
0
0
0
0
0
0
0
0
0
0
0
0
0
0
0
0
0
0
0
0
0
0
0
0
0
0
0
0
0
0
0
0
0
0
0
0
0
0
0
0
0
0
0
0
0
0
0
0
0
0
0
0
0
0
0
0
0
0
0
0
0
0
0
0
0
0
0
0
0
0
0
0
0
0
0
0
0
0
0
0
0
0
0
0
0
0
0
0
0
0
0
0
0
0
0
0
0
0
0
0
0
0
0
0
0
0
0
0
0
0
0
0
0
0
0
0
0
0
0
0
0
0
0
0
0
0
0
0
0
0
0
0
0
0
0
0
0
0
0
0
0
0
0
0
0
0
0
0
0
0
0
0
0
0
0
0
0
0
0
0
0
0
0
0
0
0
0
0
0
0
0
0
0
0
0
0
0
0
0
0
0
0
0
0
0
0
0
0
0
0
0
0
0
0
0
0
0
0
0
0
0
0
0
0
0
0
0
0
0
0
0
0
0
0
0
0
0
0
0
0
0
0
0
0
0
0
0
0
0
0
0
0
0
0
0
0
0
0
0
0
0
0
0
0
0
0
0
0
0
0
0
0
0
0
0
0
0
0
0
0
0
0
0
0
0
0
0
0
0
0
0
0
0
0
0
0
0
0
0
0
0
0
0
0
0
0
0
0
0
0
0
0
0
0
0
0
0
0
0
0
0
0
0
0
0
0
0
0
0
0
0
0
0
0
0
0
0
0
0
0
0
0
0
0
0
0
0
0
0
0
0
0
0
0
0
0
0
0
0
0
0
0
0
0
0
0
0
0
0
0
0
0
0
0
0
0
0
0
0
0
0
0
0
0
0
0
0
0
0
0
0
0
0
0
0
0
0
0
0
0
0
0
0
0
0
0
0
0
0
0
0
0
0
0
0
0
0
0
0
0
0
0
0
0
0
0
0
0
0
0
0
0
0
0
0
0
0
0
0
0
0
0
0
0
0
0
0
0
0
0
0
0
0
0
0
0
0
0
0
0
0
0
0
0
0
0
0
0
0
0
0
0
0
0
0
0
0
0
0
0
0
0
0
0
0
0
0
0
0
0
0
0
0
0
0
0
0
0
0
0
0
0
0
0
0
0
0
0
0
0
0
0
0
0
0
0
0
0
0
0
0
0
0
0
0
0
0
0
0
0
0
0
0
0
0
0
0
0
0
0
0
0
0
0
0
0
0
0
0
0
0
0
0
0
0
0
0
0
0
0
0
0
0
0
0
0
0
0
0
0
0
0
0
0
0
0
0
0
0
0
0
0
0
0
0
0
0
0
0
0
0
0
0
0
0
0
0
0
0
0
0
0
0
0
0
0
0
0
0
0
0
0
0
0
0
0
0
0
0
0
0
0
0
0
0
0
0
0
0
0
0
0
0
0
0
0
0
0
0
0
0
0
0
0
0
0
0
0
0
0
0
0
0
0
0
0
0
0
0
0
0
0
0
0
0
0
0
0
0
0
0
0
0
0
0
0
0
0
0
0
0
0
0
0
0
0
0
0
0
0
0
0
0
0
0
0
0
0
0
0
0
0
0
0
0
0
0
0
0
0
0
0
0
0
0
0
0
0
0
0
0
0
0
0
0
0
0
0
0
0
0
0
0
0
0
0
0
0
0
0
0
0
0
0
0
0
0
0
0
0
0
0
0
0
0
0
0
0
0
0
0
0
0
0
0
0
0
0
0
0
0
0
0
0
0
0
0
0
0
0
0
0
0
0
0
0
1
1
1
1
1
1
1
1
1
1
1
1
1
1
1
1
1
1
1
0
0
0
0
0
0
0
0
0
0
0
0
1
1
1
1
1
1
1
1
1
1
1
1
1
1
1
1
1
1
1
1
1
1
1
1
1
1
1
1
1
1
1
1
1
1
1
1
1
1
1
1
1
1
1
1
1
1
1
1
1
1
1
1
1
1
1
1
1
1
1
1
1
1
1
1
1
1
1
1
1
1
1
1
1
1
1
1
1
1
1
1
1
1
1
1
1
1
1
1
1
1
1
1
1
1
1
1
1
1
1
2
2
2
2
2
2
2
2
3
3
4
4
4
4
4
4
4
4
4
4
4
4
4
4
4
4
4
4
4
4
4
4
4
4
4
4
4
4
4
4
4
4
4
4
4
3
3
3
3
3
3
3
3
3
3
3
3
3
3
3
3
3
3
3
3
3
3
3
3
3
3
3
3
3
3
3
3
3
3
3
3
3
3
3
3
3
3
3
3
3
3
3
3
3
3
3
3
3
3
3
3
3
3
3
3
3
3
3
3
3
3
3
3
3
3
3
3
3
3
3
3
3
3
3
3
3
3
3
3
3
3
3
3
3
3
2
2
2
2
2
2
2
2
2
2
2
2
2
2
2
2
2
2
2
2
2
2
2
2
2
2
2
2
2
2
2
2
2
2
2
2
2
2
2
2
2
2
2
2
2
2
2
2
2
2
2
2
1
1
1
1
1
1
1
1
1
1
1
1
1
1
1
1
1
1
1
1
1
1
1
1
1
1
1
1
1
1
1
1
1
1
1
1
1
1
1
1
1
1
1
1
1
1
1
1
1
1
1
1
1
1
0
0
0
0
0
0
0
0
0
0
0
0
0
0
0
0
0
0
0
0
0
0
0
0
0
0
0
0
0
0
0
0
0
0
0
0
0
0
0
0
0
0
0
0
0
0
0
0
0
0
0
0
0
0
0
0
0
0
0
0
0
0
0
0
0
0
0
0
0
0
0
0
0
0
0
0
0
0
0
0
0
0
0
0
0
0
0
0
0
0
0
0
0
0
0
0
0
0
0
0
0
0
0
0
0
0
0
0
0
0
0
0
0
0
0
0
0
0
0
0
0
0
0
0
0
0
0
0
0
0
0
0
0
0
0
0
1
1
1
1
2
2
2
3
3
3
3
3
3
3
3
3
3
3
3
3
3
3
3
3
3
3
3
3
3
3
4
4
4
4
4
4
4
4
4
4
4
4
4
4
4
4
4
4
4
4
4
4
4
4
4
4
4
4
4
4
4
4
4
4
4
4
4
4
4
4
4
4
4
4
4
4
4
4
4
4
4
4
4
4
4
4
4
4
4
4
4
4
4
4
4
4
4
4
5
5
5
5
5
5
5
5
5
5
5
5
5
5
5
5
5
5
5
4
4
4
4
4
4
4
4
4
4
4
4
4
4
4
4
4
5
5
5
5
5
5
5
5
5
5
5
4
4
4
3
3
3
3
3
3
3
3
3
3
3
3
3
3
3
4
4
4
4
2
2
2
2
2
2
2
2
2
2
2
2
2
2
2
2
2
2
2
2
2
2
2
2
2
2
2
2
2
2
2
2
2
2
2
2
2
2
2
2
2
2
2
2
2
2
2
2
2
2
2
2
2
2
2
2
2
2
2
2
2
2
2
2
2
2
2
2
2
2
2
2
2
2
2
2
2
2
2
2
2
2
2
2
2
2
2
2
2
2
2
2
2
2
2
2
2
2
2
2
2
3
3
3
3
2
2
2
2
2
2
2
2
2
2
2
2
1
1
1
1
1
1
1
1
1
1
1
1
1
1
1
1
0
0
0
0
0
1
1
1
1
1
1
1
1
1
1
1
2
2
2
2
2
2
2
2
2
2
2
2
2
2
2
2
2
2
2
2
2
2
2
2
2
2
2
2
2
2
2
2
2
2
2
2
2
2
2
2
2
2
2
2
2
2
2
2
2
2
2
2
2
2
2
2
2
2
2
2
2
2
2
2
2
2
2
2
2
2
2
2
2
2
2
2
2
2
2
2
2
2
2
2
2
2
2
2
2
2
2
2
2
2
2
2
2
2
2
2
2
2
2
1
1
1
1
1
1
1
1
1
1
1
1
1
2
2
2
2
2
2
2
2
2
2
2
2
2
2
2
2
2
2
2
2
2
3
3
3
3
3
3
3
3
3
3
3
2
2
2
2
2
2
2
2
2
2
2
2
2
1
1
1
1
1
1
1
1
1
1
1
1
1
1
1
1
1
1
1
1
1
1
1
1
1
1
1
1
1
1
1
1
1
1
1
1
1
1
1
1
1
1
1
1
1
1
1
1
1
1
1
1
1
1
1
1
1
1
1
1
1
1
1
1
1
1
1
1
1
1
1
1
1
1
1
1
1
1
1
1
1
1
1
1
1
0
0
0
0
0
0
0
0
0
0
0
0
0
0
0
0
0
0
0
0
0
0
0
0
0
0
0
0
1
1
1
1
1
1
1
1
1
1
1
1
1
1
1
1
1
1
1
1
1
1
1
1
1
1
1
2
2
2
2
2
2
2
2
2
2
2
2
2
2
2
2
2
2
2
2
2
2
2
2
3
3
3
3
3
3
3
4
4
4
4
4
4
4
4
4
4
4
4
4
4
4
4
4
4
4
4
4
4
4
4
4
4
4
4
4
4
4
4
4
4
4
4
4
4
4
4
4
4
4
4
4
4
4
4
4
4
4
4
4
4
4
4
4
4
4
4
4
4
4
4
4
4
4
4
4
4
4
4
4
4
4
4
4
4
4
4
4
4
4
4
4
4
3
3
3
3
3
3
3
3
3
3
3
3
4
4
4
4
4
4
4
4
4
4
4
3
3
3
3
3
3
3
3
3
3
3
3
3
3
3
3
3
3
3
3
3
3
3
3
3
3
3
3
3
3
3
3
3
3
3
3
3
3
3
3
2
2
2
2
2
2
2
2
2
2
2
2
2
2
2
2
2
2
1
0
0
0
0
0
0
0
0
0
0
0
0
0
0
0
0
0
0
0
0
0
0
0
0
0
0
0
0
0
0
0
0
0
0
0
0
0
0
0
0
0
0
0
0
0
0
0
0
0
0
0
0
0
0
0
0
0
0
0
0
0
0
0
0
0
0
0
0
0
0
0
0
0
0
0
0
0
0
0
0
0
0
0
0
0
0
0
0
0
0
0
0
0
0
0
0
0
0
0
0
0
0
0
0
0
0
0
0
0
0
0
0
0
0
0
0
0
0
0
0
0
0
0
0
0
0
0
0
0
0
0
0
0
0
0
0
0
0
0
0
0
0
0
0
0
0
0
0
0
0
0
0
0
0
0
0
0
0
0
0
0
0
0
0
0
0
0
0
0
0
0
0
0
0
0
0
0
0
0
0
0
0
0
0
0
0
0
0
0
0
0
0
0
0
0
0
0
0
0
0
0
0
0
0
0
0
0
0
0
0
0
0
0
0
0
0
0
0
0
0
0
0
0
0
0
0
0
0
0
0
0
0
0
0
0
0
0
0
0
0
0
0
0
0
0
0
0
0
0
0
0
0
0
0
0
0
0
0
0
0
0
0
0
0
0
0
0
0
0
0
0
0
0
0
0
0
0
0
0
0
0
0
0
0
0
0
0
0
0
0
0
0
0
0
0
0
0
0
0
0
0
0
0
0
0
0
0
0
0
0
0
0
0
0
0
0
0
0
0
0
0
0
0
0
0
0
0
0
0
0
0
0
0
0
0
0
0
0
0
0
0
0
0
0
0
0
0
0
0
0
0
0
0
0
0
0
0
0
0
0
0
0
0
0
0
0
0
0
0
0
0
0
0
0
0
0
0
0
0
0
0
0
0
0
0
0
0
0
0
0
0
0
0
0
0
0
0
0
0
0
0
0
0
0
0
0
0
0
0
0
0
0
0
0
0
0
0
0
0
0
0
0
0
0
0
0
0
0
0
0
0
0
0
0
0
0
0
0
0
0
0
0
0
0
0
0
0
0
0
0
0
0
0
0
0
0
0
0
0
0
0
0
0
0
0
0
0
0
0
0
0
0
0
0
0
0
0
0
0
0
0
0
0
0
0
0
0
0
0
0
0
0
0
0
0
0
0
0
0
0
0
0
0
0
0
0
0
0
0
0
0
0
0
0
0
0
0
0
0
0
0
0
0
0
0
0
0
0
0
0
0
0
0
0
0
0
0
0
0
0
0
0
0
0
0
0
0
0
0
0
0
0
0
0
0
0
0
0
0
0
0
0
0
0
0
0
0
0
0
0
0
0
0
0
0
0
0
0
0
0
0
0
0
0
0
0
0
0
0
0
0
1
1
1
1
1
1
1
1
1
1
1
1
1
1
1
1
1
1
1
1
1
1
1
1
1
1
1
1
1
1
1
1
1
1
1
1
1
1
1
1
1
1
1
1
1
1
1
1
1
1
1
1
1
1
1
1
1
1
1
1
1
1
1
1
1
1
1
1
2
2
2
2
2
2
2
2
2
2
2
2
2
2
2
2
2
2
2
2
2
2
2
2
2
2
2
2
2
2
2
2
2
2
2
2
2
2
2
2
2
2
2
2
2
2
2
2
2
2
2
2
2
2
2
2
2
2
2
2
2
2
2
2
2
2
2
2
2
2
1
1
1
1
1
1
1
1
1
1
1
1
1
0
0
0
0
0
0
0
0
0
0
0
0
0
0
0
0
0
0
0
0
0
0
0
0
0
0
0
0
0
0
0
0
0
0
0
0
0
0
0
0
0
0
0
0
0
0
0
0
0
0
0
0
0
0
0
0
0
0
0
0
0
0
0
0
0
0
0
0
0
0
0
0
0
0
0
0
0
0
0
0
0
0
0
0
0
0
0
0
0
0
0
0
0
0
0
0
0
0
0
0
0
0
0
0
0
0
0
0
0
0
0
0
0
0
0
0
0
0
0
0
0
0
0
0
0
0
0
0
0
0
0
0
0
0
0
0
0
0
0
0
0
0
0
0
0
0
0
0
0
0
0
0
0
0
0
0
0
0
0
0
0
0
0
0
0
0
0
0
0
0
0
0
0
0
0
0
0
0
0
0
0
0
0
0
0
0
0
0
0
0
0
0
0
0
0
0
0
0
0
0
0
0
0
0
0
0
0
0
0
0
0
0
0
0
0
0
0
0
0
0
0
0
0
0
0
0
0
0
0
0
0
0
0
0
0
0
0
0
0
0
0
0
0
0
0
0
0
0
0
0
0
0
0
0
0
0
0
0
0
0
0
0
0
0
0
0
0
0
0
0
0
0
0
0
0
0
0
0
0
0
0
0
0
0
0
0
0
0
0
0
0
0
0
0
0
0
0
0
0
0
0
0
0
0
0
0
0
0
0
0
0
0
0
0
0
0
0
0
0
0
0
0
0
0
0
0
0
0
0
0
0
0
0
0
1
1
1
1
1
1
1
1
1
1
1
1
1
1
1
1
1
1
1
1
1
1
1
1
1
1
1
1
1
1
1
1
1
1
1
1
1
1
1
1
1
1
1
1
1
1
1
1
1
1
1
1
1
1
1
1
1
1
1
1
1
1
1
2
2
3
3
3
3
3
3
3
3
3
3
3
3
3
3
3
3
3
3
3
3
3
3
3
3
3
3
3
3
3
3
3
3
3
3
3
3
3
3
3
3
3
3
3
3
3
3
3
3
3
3
3
3
2
2
2
2
2
2
2
2
2
2
2
2
2
2
2
2
2
2
2
2
2
2
2
2
2
2
2
2
2
2
2
2
2
2
2
2
2
2
2
2
2
2
2
2
2
2
2
2
2
2
2
2
2
2
2
2
2
2
2
2
2
2
2
2
2
2
2
2
2
2
2
2
2
1
1
1
1
1
1
1
1
1
0
0
0
0
0
0
0
0
0
0
0
0
0
0
0
0
0
0
0
0
0
0
0
0
0
0
0
0
0
0
0
0
0
0
0
0
0
0
0
0
0
0
0
0
0
0
0
0
0
0
0
0
0
0
0
0
0
0
0
0
0
0
0
0
0
0
0
0
0
0
0
0
0
0
0
0
0
0
0
0
0
0
0
0
0
0
0
0
0
0
0
0
0
0
0
0
0
0
0
0
0
0
0
0
0
0
0
0
0
0
0
0
0
0
0
0
0
0
0
0
0
0
0
0
0
0
0
0
0
0
0
0
0
0
0
0
0
0
0
0
0
0
0
0
0
0
0
0
0
0
0
0
0
0
0
0
0
0
0
0
0
0
0
0
0
0
0
0
0
0
0
0
0
0
0
0
0
0
0
0
0
0
0
0
0
0
0
0
0
0
0
0
0
0
0
0
0
0
0
0
0
0
0
0
0
0
0
0
0
0
0
0
0
0
0
0
0
0
0
0
0
0
0
0
0
0
0
0
0
0
0
0
0
0
0
0
0
0
0
0
0
0
0
0
0
0
0
0
0
0
0
0
0
0
0
0
0
0
0
0
0
0
0
0
0
0
0
0
0
0
0
0
0
0
0
0
0
0
0
0
0
0
0
0
0
0
0
0
0
0
0
0
0
0
0
0
0
0
0
0
0
0
0
0
0
0
0
0
0
0
0
0
0
0
0
0
0
0
0
0
0
0
0
0
0
0
0
0
0
0
0
0
0
0
0
0
0
0
0
0
0
0
0
0
0
0
0
0
0
0
0
0
0
0
0
0
0
0
0
0
0
0
0
0
0
0
0
0
0
0
0
0
0
0
0
0
0
0
0
0
0
0
0
0
0
0
0
0
0
0
0
0
0
0
0
0
0
0
0
0
0
0
0
0
0
0
0
0
0
0
0
0
0
0
0
0
0
0
0
0
0
0
0
0
0
0
0
0
0
0
0
0
0
0
0
0
0
0
0
0
0
0
0
0
0
0
0
0
0
0
0
0
0
0
0
0
0
0
0
0
0
0
0
0
0
0
0
0
0
0
0
0
0
0
0
0
0
0
0
0
0
0
0
0
0
0
0
0
0
0
0
0
0
0
0
0
0
0
0
0
0
0
0
0
0
0
0
0
0
0
0
0
0
0
0
0
0
0
0
0
0
0
0
0
0
0
0
0
0
0
0
0
0
0
0
0
0
0
0
0
0
0
0
0
0
0
0
0
0
0
0
0
0
0
0
0
0
0
0
0
0
0
0
0
0
0
0
0
0
0
0
0
0
0
0
0
0
0
0
0
0
0
0
0
0
0
0
0
0
0
0
0
0
0
0
0
0
0
0
0
0
0
0
0
0
0
0
0
0
0
0
0
0
0
0
0
0
0
0
0
0
0
0
0
0
0
0
0
0
0
0
0
0
0
0
0
0
0
0
0
0
0
0
0
0
0
0
0
0
0
0
0
0
0
0
0
0
0
0
0
0
0
0
0
0
0
0
0
0
0
0
0
0
0
0
0
0
0
0
0
0
0
0
0
0
0
0
0
0
0
0
0
0
0
0
0
0
0
0
0
0
0
0
0
0
0
0
0
0
0
0
0
0
0
0
0
0
0
0
0
0
0
0
0
0
0
0
0
0
0
0
0
0
0
0
0
0
0
0
0
0
0
0
1
1
1
1
1
1
1
1
1
1
1
1
1
1
1
1
1
1
1
1
1
1
1
1
1
1
1
1
1
1
1
1
1
1
1
1
1
1
1
1
1
1
1
1
1
1
1
1
1
1
1
1
1
1
1
1
1
1
1
1
1
1
1
1
1
0
0
0
0
0
0
0
0
0
0
0
0
0
0
0
0
0
0
0
0
0
0
0
0
0
0
0
0
0
0
0
0
0
0
0
0
0
0
0
0
0
0
0
0
0
0
0
0
0
0
0
0
0
0
0
0
0
0
0
0
0
0
0
0
0
0
0
0
0
0
0
0
0
0
0
0
0
0
0
0
0
0
0
0
0
0
0
0
0
0
0
0
0
0
0
0
0
0
0
0
0
0
0
0
0
0
0
0
0
0
0
0
0
0
0
0
0
0
0
0
0
0
0
0
0
0
0
0
0
0
0
0
0
0
0
0
0
0
0
0
0
0
0
0
0
0
0
0
0
0
0
0
0
0
0
0
0
0
0
0
0
0
0
0
0
0
0
0
0
0
0
0
0
0
0
0
0
0
0
0
0
0
0
0
0
0
0
0
0
0
0
0
0
0
0
0
0
0
0
0
0
0
0
0
0
0
0
0
0
0
0
0
0
0
0
0
0
0
0
0
0
0
0
0
0
0
0
0
0
0
0
0
0
0
0
0
0
0
0
0
0
0
0
0
0
0
0
0
0
0
0
0
0
0
0
0
0
0
0
0
0
0
0
0
0
0
0
0
0
0
0
0
0
0
0
0
0
0
0
0
0
0
0
0
0
0
0
0
0
0
0
0
0
0
0
0
0
0
0
0
0
0
0
0
0
0
0
0
0
0
0
0
0
0
0
0
0
0
0
0
0
0
0
1
1
1
1
1
1
1
1
1
1
1
1
1
1
1
1
1
1
1
1
1
1
1
1
1
1
1
1
1
1
1
1
1
1
1
1
1
1
1
1
1
1
1
1
1
1
1
1
1
1
1
1
1
1
1
1
1
1
1
1
1
1
1
1
1
1
1
1
1
1
1
1
1
1
1
1
1
1
1
1
1
1
1
1
1
1
1
1
1
1
1
1
1
1
1
1
1
1
1
1
1
1
1
1
1
1
1
1
1
1
1
1
1
1
1
1
1
1
1
1
1
1
1
1
1
1
1
1
1
1
0
0
0
0
0
0
0
0
0
0
0
0
0
0
0
0
0
0
0
0
0
0
0
0
0
1
1
1
1
1
1
1
1
1
1
1
1
1
1
1
1
1
1
2
2
2
2
2
2
2
2
2
2
2
2
2
2
2
2
2
2
2
2
2
2
2
2
2
2
2
2
2
2
3
3
3
3
3
3
3
3
3
3
3
3
3
3
3
3
3
3
3
3
3
3
3
3
3
3
3
3
3
3
3
3
3
3
3
2
2
2
2
2
2
2
2
2
2
2
2
2
2
2
2
2
2
2
1
1
1
1
1
1
1
1
1
1
1
1
1
1
1
1
1
1
1
1
1
1
1
1
1
1
1
1
1
2
2
2
2
2
2
2
2
2
2
2
2
2
2
2
2
2
2
2
2
2
2
2
2
2
2
2
2
2
2
2
2
2
2
2
2
1
1
1
1
1
1
1
1
1
1
1
1
1
1
1
1
1
1
1
1
1
1
1
1
1
1
1
1
1
1
1
1
1
1
1
1
1
1
1
1
1
1
1
1
1
1
1
1
1
0
0
0
0
0
0
0
0
0
0
0
0
0
0
0
0
0
0
0
0
0
0
0
0
0
0
0
0
0
0
0
0
0
0
0
0
0
0
0
0
0
0
0
0
0
0
0
0
0
0
0
0
0
0
0
0
0
0
0
0
0
0
0
0
0
0
0
0
0
0
0
0
0
0
0
0
0
0
0
0
0
0
0
0
0
0
0
0
0
0
0
0
0
0
0
0
0
0
0
0
0
0
0
0
0
0
0
0
0
0
0
0
0
0
0
0
0
0
0
0
0
0
0
0
0
0
0
0
0
0
0
0
0
0
0
0
0
0
0
0
0
0
0
0
0
0
0
0
0
0
0
0
0
0
0
0
0
0
0
0
0
0
0
0
0
0
0
0
0
0
0
0
0
0
0
0
0
0
0
0
0
0
0
0
0
0
0
0
0
0
0
0
0
0
0
0
0
0
0
0
0
0
0
0
0
1
1
1
1
1
1
1
1
1
1
1
1
1
1
1
1
1
1
1
1
1
1
1
1
1
1
1
1
1
1
1
1
1
1
1
1
1
1
1
1
1
1
1
1
1
1
1
1
1
1
1
1
1
1
1
1
1
1
1
1
1
1
1
1
1
1
1
1
1
1
1
1
1
1
1
1
1
1
1
1
1
1
1
1
1
1
1
1
1
1
1
1
1
1
1
1
1
1
1
1
1
1
1
1
1
1
1
1
1
1
1
1
2
2
2
2
2
2
2
2
2
2
2
2
2
2
2
2
2
2
2
2
2
2
2
2
2
2
2
2
2
2
2
2
2
2
1
1
1
1
1
1
1
1
1
1
1
1
1
1
1
1
1
1
1
1
1
1
1
1
1
1
1
1
1
1
1
1
1
1
1
1
1
1
1
1
1
1
1
0
0
0
0
0
0
0
0
0
0
0
0
0
0
0
0
0
0
0
0
0
0
0
0
0
0
0
0
0
0
0
0
0
0
0
0
0
0
0
0
0
0
0
0
0
0
0
0
0
0
0
0
0
0
0
0
0
0
0
0
0
0
0
0
0
0
0
0
0
0
0
0
0
0
0
0
0
0
0
0
0
0
0
0
0
0
0
0
0
0
0
0
0
0
0
0
0
0
0
0
0
0
0
0
0
0
0
0
0
0
0
0
0
0
0
0
0
0
0
0
0
0
0
0
0
0
0
0
0
0
0
0
0
0
0
0
0
0
0
0
0
0
0
0
0
0
0
0
0
0
0
0
0
0
0
0
0
0
0
0
0
0
0
0
0
0
0
0
0
0
0
0
0
0
0
0
0
0
0
0
0
0
0
0
0
0
0
0
0
0
0
0
0
0
0
0
0
0
1
1
1
1
1
1
1
1
1
1
1
1
1
1
1
1
1
1
1
1
1
1
1
1
1
1
1
1
1
1
1
1
1
1
1
1
1
1
1
1
1
1
1
1
1
1
1
1
1
1
1
1
1
1
1
1
1
1
1
1
1
1
1
1
1
1
1
1
1
1
1
1
1
1
1
1
1
1
1
1
1
1
0
0
0
0
0
0
0
0
0
0
0
0
0
0
0
0
0
0
0
0
0
0
0
0
0
0
0
0
0
0
0
0
0
0
0
0
0
0
0
0
0
0
0
0
0
0
0
0
0
0
0
0
0
0
0
0
0
0
0
0
0
0
0
0
0
0
0
0
0
0
1
1
1
1
1
1
1
1
1
1
1
1
2
2
2
2
2
2
2
2
2
2
2
2
2
2
2
2
2
2
2
2
2
2
2
2
2
2
2
3
3
3
3
3
3
3
3
3
3
3
3
3
3
3
3
3
3
3
3
3
4
4
4
4
4
4
4
4
4
4
4
4
4
4
4
4
4
4
4
4
4
4
4
4
4
4
4
4
4
4
4
4
4
4
4
4
4
4
4
4
4
4
4
4
4
4
4
4
4
4
4
4
4
4
4
4
4
4
4
4
4
4
4
4
4
4
4
4
4
4
4
4
4
4
4
4
4
4
3
3
3
3
3
3
3
3
3
3
3
3
3
3
3
3
3
3
3
3
3
3
3
3
3
3
3
3
3
3
3
3
3
3
3
3
3
3
3
3
3
3
3
3
3
3
3
3
3
3
3
3
3
3
3
3
3
3
3
3
3
3
1
1
1
1
1
1
1
1
1
1
1
1
1
1
1
1
1
1
1
1
1
1
1
1
1
1
1
1
1
1
1
1
1
1
1
1
1
0
0
0
0
0
0
0
0
0
0
0
0
0
0
0
0
0
0
0
0
0
0
0
0
0
0
0
0
0
0
0
0
0
0
0
0
0
0
0
0
0
0
0
0
0
0
0
0
0
0
0
0
0
0
0
0
0
0
0
0
0
0
0
0
0
0
0
0
0
0
0
0
0
0
0
0
0
0
0
0
0
0
0
0
0
0
0
0
0
0
0
0
0
0
0
0
0
0
0
0
0
0
0
0
0
0
0
0
0
0
0
0
0
0
0
0
0
0
0
0
0
0
0
0
0
0
0
0
0
0
0
0
0
0
0
0
0
0
0
0
0
0
0
0
0
0
0
0
0
0
0
0
0
0
0
0
0
0
0
0
0
0
0
0
0
0
0
0
0
0
0
0
0
0
0
0
0
0
0
0
0
0
0
0
0
0
0
0
0
0
0
0
0
0
0
0
0
0
0
0
0
0
0
0
0
0
0
0
0
0
0
0
0
0
0
0
0
0
0
0
0
0
0
0
0
0
0
0
0
0
0
0
0
0
0
0
0
0
0
0
0
0
0
0
0
0
0
0
0
0
0
0
0
0
0
0
0
0
0
0
0
0
0
0
0
0
0
0
0
0
0
0
0
0
0
0
0
0
0
0
0
0
0
0
0
0
0
0
0
0
0
0
0
0
0
0
0
0
0
0
0
0
0
0
0
0
0
0
0
0
0
0
0
0
0
0
0
0
0
0
0
0
0
0
0
0
0
0
0
0
0
0
0
0
0
0
0
0
0
0
0
0
0
0
0
0
0
0
0
0
0
0
0
0
0
0
0
0
0
0
0
0
0
0
0
0
0
0
0
0
0
0
0
0
0
0
0
0
0
0
0
0
0
0
0
0
0
0
0
0
0
0
0
0
0
0
0
0
0
0
0
0
0
0
0
0
0
0
0
0
0
0
0
0
0
0
0
0
0
0
0
0
0
0
0
0
0
0
0
0
0
0
0
0
0
0
0
0
0
0
0
0
0
0
0
0
0
0
0
0
0
0
0
0
0
0
0
0
0
0
0
0
0
0
0
0
0
0
0
0
0
0
0
0
0
0
0
0
0
0
0
0
0
0
0
0
0
0
0
0
0
0
0
0
0
0
0
0
0
0
0
0
0
0
0
0
0
0
0
0
0
0
0
0
0
0
0
0
0
0
0
0
0
0
0
0
0
0
0
0
0
0
0
0
0
0
0
0
0
0
0
0
0
0
0
0
0
0
0
0
0
0
0
0
0
0
0
0
0
0
0
0
0
0
0
0
0
0
0
0
0
0
0
0
0
0
0
0
0
0
0
0
0
0
0
0
0
0
0
0
0
0
0
0
0
0
0
0
0
0
0
0
0
0
0
0
0
0
0
0
0
0
0
0
0
0
0
0
0
0
0
0
0
0
0
0
0
0
0
0
0
0
0
0
0
0
0
0
0
0
0
0
0
0
0
0
0
0
0
0
0
0
0
0
0
0
0
0
0
0
0
0
0
0
0
0
0
0
0
0
0
0
0
0
0
0
0
0
0
0
0
0
0
0
0
0
0
0
0
0
0
0
0
0
0
0
0
0
0
0
0
0
0
0
0
0
0
0
0
0
0
0
0
0
0
0
0
0
0
0
0
0
0
0
0
0
0
0
0
0
0
0
0
0
0
0
0
0
0
0
0
0
0
0
0
0
0
0
0
0
0
0
0
0
0
0
0
0
0
0
0
0
0
0
0
0
0
0
0
0
0
0
0
0
0
0
0
0
0
0
0
0
0
0
0
0
0
0
0
0
0
0
0
0
0
0
0
0
0
0
0
0
0
0
0
1
1
1
1
1
1
1
1
1
1
1
1
1
1
1
1
1
1
1
1
1
1
1
1
1
1
2
2
2
2
2
2
2
2
2
2
2
2
3
3
3
3
3
3
3
3
3
4
4
4
4
4
4
4
4
4
4
4
4
4
4
3
3
3
3
3
3
3
3
3
3
3
3
3
3
3
3
3
4
4
4
4
4
4
4
4
4
4
4
4
4
4
4
4
4
4
4
4
4
4
4
4
4
4
4
4
4
4
4
4
4
4
4
4
4
4
4
4
4
4
4
4
4
4
4
4
4
4
4
4
4
4
4
4
4
4
4
4
5
5
5
5
5
5
5
5
5
5
5
5
5
5
5
5
5
5
5
5
5
5
5
5
5
5
5
5
5
5
5
5
5
4
4
4
3
3
3
3
3
3
3
3
3
3
3
3
2
2
2
0
0
0
0
0
0
0
0
0
0
0
0
0
0
0
0
0
0
0
0
0
0
0
0
0
0
0
0
0
0
0
0
0
0
0
0
0
0
0
0
0
0
0
0
0
0
0
0
0
1
1
1
1
1
2
2
2
2
2
2
2
2
2
2
2
2
2
2
2
2
2
2
2
2
2
2
2
2
2
2
2
2
2
2
2
2
2
2
2
2
2
2
2
2
1
1
1
1
1
1
1
1
1
1
1
1
1
1
1
1
1
1
1
1
1
1
1
1
1
1
1
1
1
1
1
1
1
1
1
1
1
1
1
1
1
1
1
1
1
1
1
1
1
1
1
1
1
1
1
1
1
1
1
1
1
1
1
1
1
1
1
1
1
1
1
1
1
1
1
1
1
1
1
1
1
1
1
1
1
1
1
1
1
1
1
1
1
1
1
1
1
1
1
1
1
1
1
1
1
1
1
1
1
1
1
1
1
1
1
1
1
1
1
1
1
1
1
1
2
2
2
2
2
2
2
2
2
2
2
2
2
2
2
2
2
2
2
2
1
1
1
1
1
0
0
1
1
1
1
1
1
1
1
1
1
1
1
1
1
1
1
1
1
1
1
1
1
1
1
1
1
1
1
1
1
1
1
1
1
1
1
1
1
1
1
1
1
1
1
1
1
1
1
1
1
1
1
1
1
1
1
1
1
1
1
1
1
1
1
1
1
1
1
1
1
1
1
1
1
1
1
1
1
1
1
1
1
1
1
1
1
1
1
1
1
1
1
1
1
1
1
1
1
1
1
1
1
1
1
1
1
1
1
1
1
1
1
1
1
1
1
1
1
1
1
1
1
1
1
1
1
1
1
1
1
1
1
1
1
1
1
1
1
1
1
1
1
1
1
1
1
1
1
1
1
1
1
1
1
1
1
1
1
1
1
1
1
1
1
1
1
1
1
1
1
1
1
1
1
1
1
2
2
2
2
2
2
2
2
2
2
2
2
2
2
2
2
2
2
2
2
2
2
2
2
2
2
2
2
2
2
2
2
2
2
2
2
2
2
2
2
1
1
1
1
1
1
1
1
1
1
1
1
1
1
1
1
1
1
2
3
4
5
6
6
6
6
6
6
8
8
8
9
9
9
10
10
10
10
10
11
11
12
12
12
12
12
12
12
12
12
14
15
15
15
16
16
16
16
17
17
19
19
19
19
19
19
20
20
20
20
23
23
23
26
26
26
26
26
26
26
26
26
26
26
26
28
28
28
30
30
31
31
31
31
31
31
31
31
31
31
31
31
31
31
31
31
31
31
32
32
32
32
32
32
32
32
33
33
33
33
35
35
36
36
37
37
37
40
40
47
53
57
62
65
64
64
64
64
68
69
70
71
73
75
75
76
76
76
80
81
81
81
81
81
81
83
84
84
84
85
85
85
85
85
86
87
89
89
89
89
90
90
90
90
90
90
91
94
94
94
96
95
95
94
99
98
92
93
93
93
93
93
93
94
94
94
92
93
93
97
97
97
97
98
99
99
100
99
100
99
99
99
100
101
101
101
101
102
101
103
103
103
103
101
98
97
97
97
98
98
100
101
103
102
102
101
101
102
102
102
104
105
105
106
106
106
107
109
110
113
113
118
118
119
119
119
121
124
124
124
121
115
109
108
109
109
109
110
112
112
112
112
112
112
111
116
119
121
121
122
122
122
122
122
122
123
124
124
128
128
128
129
129
128
127
121
122
119
118
110
109
109
109
109
112
112
111
111
109
108
109
108
109
110
110
108
106
106
106
107
108
106
106
106
107
106
106
105
103
103
103
102
102
103
103
103
103
103
104
104
104
104
104
105
105
105
106
106
106
105
105
105
105
106
106
108
108
109
109
109
109
109
109
109
109
109
109
110
110
110
112
114
114
114
115
115
115
116
117
117
117
117
117
117
118
118
123
123
124
118
117
116
114
109
110
97
94
95
95
99
99
97
89
88
89
87
89
89
89
89
88
87
87
87
87
88
89
82
78
78
81
81
80
80
79
78
78
77
80
80
80
81
80
80
80
80
80
80
81
81
81
85
85
86
86
88
87
87
87
87
87
87
86
86
87
87
87
88
88
88
90
92
92
93
93
92
93
93
93
93
93
93
92
92
92
92
92
92
92
92
92
92
92
93
93
93
93
93
93
95
95
95
97
97
96
95
92
92
91
90
90
85
85
84
77
76
75
73
73
73
73
71
69
68
67
69
70
70
71
72
72
76
78
78
79
79
80
80
79
82
84
85
85
81
81
81
81
81
84
84
85
85
83
83
81
81
81
82
82
81
81
80
75
74
73
77
74
76
77
75
73
73
72
73
74
74
74
72
71
71
71
71
71
71
71
72
72
72
72
72
72
73
73
73
73
74
74
74
74
74
74
74
74
75
75
76
76
76
76
76
76
78
79
80
83
89
91
91
93
93
92
91
91
91
91
93
92
94
93
93
93
93
94
94
94
94
94
95
97
98
98
99
99
98
96
96
96
96
98
98
97
95
95
94
95
94
93
94
91
91
90
91
96
96
96
97
97
98
98
98
98
98
99
99
99
99
100
101
106
106
106
109
110
108
106
106
106
105
105
105
106
105
105
107
109
109
110
110
110
109
110
112
107
107
105
107
109
109
110
111
112
112
113
110
111
114
113
115
113
113
113
113
114
114
114
114
115
116
116
116
116
116
117
114
117
119
119
119
117
117
117
117
124
125
124
124
124
125
127
131
131
131
131
131
131
131
130
130
129
133
132
134
140
142
144
144
144
144
145
146
146
147
147
146
146
145
149
154
154
148
144
144
145
145
145
144
142
142
142
141
141
141
145
144
145
145
146
148
149
149
149
149
148
147
147
145
142
141
137
133
133
134
134
134
134
133
133
133
133
132
132
132
133
134
134
134
134
134
134
134
134
134
134
134
134
134
134
134
134
135
136
136
136
137
136
135
135
133
124
116
116
113
108
108
106
105
105
106
107
107
108
109
110
111
111
112
112
112
112
112
112
112
112
111
112
112
113
113
114
114
114
114
114
115
115
114
114
112
110
107
98
99
98
96
89
75
73
72
73
72
72
72
71
69
68
66
64
64
63
61
61
61
60
60
56
56
50
50
48
48
47
47
45
44
45
43
44
44
44
43
44
45
45
45
45
45
45
45
45
45
45
45
45
45
45
45
45
45
44
43
43
42
43
43
42
42
42
42
42
42
42
42
42
43
43
44
44
45
45
45
46
47
48
47
47
49
48
47
47
47
47
47
48
48
48
48
47
47
47
47
48
48
48
48
48
48
48
48
48
48
48
48
48
48
48
48
48
48
48
48
47
47
47
46
45
45
46
46
44
44
44
43
41
40
40
38
37
37
37
37
35
35
37
36
37
37
37
37
38
38
37
37
37
36
36
36
36
36
35
36
36
36
36
35
35
35
35
35
35
35
35
35
35
36
36
36
36
36
36
36
36
36
36
36
36
36
36
36
36
36
37
37
37
37
37
37
37
37
37
37
35
35
33
31
31
33
33
32
32
33
32
32
32
31
31
33
36
37
37
38
38
38
38
38
39
39
39
39
40
41
41
40
40
40
40
40
40
41
41
40
41
41
41
41
41
41
41
41
41
40
40
40
40
40
40
40
40
40
41
41
41
41
41
41
41
42
42
43
44
43
41
41
41
41
43
43
43
44
44
44
43
43
43
43
44
45
45
45
45
45
45
45
46
46
46
45
45
45
44
44
44
43
43
43
42
42
42
42
41
41
41
41
42
42
42
42
43
42
42
42
43
43
44
45
45
45
45
45
46
46
47
47
47
48
48
47
46
46
46
46
46
45
45
46
46
46
45
45
46
46
46
46
46
45
44
44
44
44
44
44
44
45
45
45
43
43
42
42
42
41
39
39
38
39
40
40
40
39
42
40
40
40
37
36
37
37
36
36
37
37
37
37
37
37
37
36
35
33
33
32
26
25
22
23
23
23
23
23
23
23
24
25
25
26
27
26
26
26
26
26
26
26
26
28
28
28
28
28
28
28
28
28
28
28
28
28
27
27
28
29
29
29
29
29
29
29
29
29
29
29
30
31
32
30
30
30
30
30
30
30
30
30
32
32
32
32
32
31
31
31
31
28
27
26
26
26
26
26
26
26
26
26
26
26
26
28
29
29
29
30
30
29
29
29
29
29
30
30
30
30
30
30
30
30
31
30
31
32
33
33
32
31
31
31
31
31
31
31
31
31
31
31
31
31
31
29
27
27
27
28
27
29
29
29
29
29
29
28
28
28
28
28
28
27
26
26
26
25
25
25
25
25
25
25
25
25
24
24
24
24
24
26
26
26
26
26
26
26
26
25
25
25
26
26
26
25
25
25
25
25
25
25
25
25
25
25
25
25
25
25
25
25
25
25
25
25
25
25
27
27
27
27
27
27
27
27
28
30
30
30
29
29
29
29
30
31
32
32
32
32
32
32
32
32
32
32
31
31
31
31
31
31
31
31
31
31
26
27
25
25
25
26
27
27
27
28
28
28
28
27
27
26
26
26
26
26
26
26
26
26
26
25
24
24
23
23
23
23
23
23
23
23
23
23
23
23
23
24
24
24
24
24
23
23
25
25
26
26
26
26
26
26
26
26
26
27
26
26
26
26
26
26
26
26
26
26
26
26
26
26
26
26
25
25
22
23
22
22
22
22
22
22
22
21
20
19
19
18
19
18
18
17
16
17
17
17
17
17
15
15
15
15
15
15
15
15
15
15
14
14
14
14
14
14
14
14
14
14
14
13
13
13
13
13
13
13
13
13
13
14
14
14
14
13
13
13
13
13
13
13
13
14
14
14
14
14
14
14
14
15
15
15
14
14
14
14
14
14
14
14
14
14
14
14
14
14
14
13
13
13
13
13
13
13
13
13
14
14
14
14
14
14
14
14
14
14
14
14
14
14
14
14
14
14
14
14
14
14
14
13
13
13
13
13
13
13
14
14
14
14
15
15
15
15
15
15
15
15
15
16
14
13
13
13
12
12
12
11
11
11
11
10
10
10
10
10
9
9
9
9
9
9
9
9
9
9
9
9
9
9
9
9
9
9
9
9
9
7
7
7
7
7
7
7
7
7
6
6
6
6
6
6
6
6
6
6
6
5
5
5
5
5
5
5
5
5
5
5
5
5
5
5
5
5
5
5
5
5
5
5
5
5
5
5
5
5
5
5
5
5
5
4
4
4
4
4
4
4
4
4
4
4
4
4
4
4
4
4
4
4
4
4
4
4
5
5
5
5
5
5
5
5
4
4
4
4
4
3
3
3
2
2
2
2
2
2
3
3
2
2
2
2
2
2
2
2
2
2
2
2
3
3
3
3
3
3
4
4
5
5
4
4
4
4
4
4
4
4
4
4
4
4
4
5
5
6
6
6
7
7
7
7
7
7
7
7
7
7
7
7
7
7
7
7
7
7
7
7
7
7
8
8
8
8
8
8
8
8
8
8
8
8
8
8
8
9
9
10
10
10
10
10
10
11
12
12
12
12
12
12
12
12
13
13
13
13
13
13
13
13
13
13
13
13
13
14
14
16
16
17
17
17
17
17
17
17
17
17
17
17
17
17
17
17
17
17
17
17
17
17
17
17
17
17
18
19
19
19
19
19
19
19
19
19
19
19
19
19
19
19
19
19
20
20
22
21
21
21
21
21
21
21
21
21
21
21
21
21
21
21
21
22
22
22
22
22
22
22
23
24
25
25
25
25
24
24
24
24
24
24
24
24
24
24
24
24
24
24
24
24
24
24
24
24
24
24
24
24
24
24
24
24
24
25
25
25
25
26
20
20
19
19
19
19
19
19
19
19
19
19
19
19
19
19
19
19
19
18
17
18
18
18
18
18
18
18
18
18
18
19
19
18
18
18
18
18
17
17
17
17
17
17
17
16
16
16
16
15
15
15
14
14
14
14
14
14
14
13
13
13
13
13
13
13
13
13
12
12
11
11
11
11
11
11
11
11
11
10
10
10
10
10
10
10
10
10
10
9
9
9
9
9
9
9
9
9
9
9
9
9
9
9
9
9
9
9
9
9
9
8
8
8
7
7
7
7
7
7
7
7
7
7
7
7
7
7
7
8
7
7
8
8
8
8
8
8
8
8
8
8
8
8
8
8
8
8
8
8
8
8
8
8
8
8
8
8
8
8
8
8
8
8
5
3
2
2
2
2
2
2
2
2
2
2
2
2
2
2
2
2
2
2
2
2
2
2
2
2
2
2
2
2
2
2
2
2
2
2
2
2
2
2
2
2
2
2
3
3
3
3
3
3
3
3
3
3
3
3
3
3
3
3
3
3
3
3
3
3
3
3
3
3
3
4
4
4
4
4
4
4
4
4
4
4
4
4
4
5
5
5
6
6
6
6
6
6
6
6
6
6
6
6
6
6
6
6
6
6
6
6
6
6
6
8
8
8
8
8
8
8
8
8
8
8
6
6
6
5
5
5
6
6
6
6
6
6
6
6
6
6
6
6
6
6
6
6
6
6
6
6
6
6
6
6
6
6
6
6
6
6
6
6
6
6
6
6
6
6
6
6
6
6
6
6
6
6
7
6
6
6
6
6
6
6
6
6
6
6
6
6
6
6
6
7
7
8
8
8
8
8
8
8
9
10
10
10
10
10
10
10
10
10
10
10
10
10
11
11
12
12
12
12
12
12
12
12
12
12
13
13
13
14
14
14
14
14
14
14
14
14
14
14
14
13
10
10
10
10
10
10
10
10
11
11
11
11
11
12
12
12
12
12
12
12
11
11
11
11
11
11
11
11
11
11
11
11
11
11
11
11
11
11
11
11
11
11
11
11
11
11
11
11
11
12
12
12
13
13
14
14
14
14
14
14
14
14
15
15
15
15
15
15
15
15
15
15
15
15
15
16
16
15
15
15
15
15
15
15
15
15
16
16
16
16
16
16
16
15
15
16
16
15
14
15
15
15
15
15
17
17
17
17
17
17
17
17
17
18
18
18
19
19
19
19
19
19
19
19
19
20
20
20
21
21
21
21
22
22
22
23
23
23
23
24
24
24
25
24
23
23
23
23
24
24
24
24
24
24
25
25
25
25
24
24
23
23
23
23
23
23
23
23
23
23
23
23
23
22
22
22
22
22
22
22
22
22
22
21
21
21
21
21
21
21
21
21
21
21
21
21
21
21
21
21
21
21
21
21
21
21
21
21
21
21
21
21
21
20
20
20
20
20
19
19
19
19
19
19
19
19
19
19
18
18
18
18
18
18
18
18
18
18
18
18
18
18
18
18
17
17
17
17
17
17
17
17
17
17
17
15
15
15
15
16
14
11
11
12
12
12
12
12
12
12
13
13
9
7
7
7
7
7
7
7
7
7
7
7
7
7
7
7
7
7
7
7
7
7
7
7
7
7
7
7
7
7
7
7
7
8
9
9
9
9
9
9
9
9
9
9
9
9
9
9
9
9
10
10
10
10
10
10
10
10
10
10
10
10
10
10
10
10
10
10
11
12
12
12
12
12
12
12
12
12
12
11
11
11
12
12
13
13
13
13
13
13
13
13
13
13
13
13
13
13
13
13
13
13
13
13
13
13
13
13
13
14
13
13
13
13
13
13
13
13
13
13
13
13
13
13
13
13
13
13
13
13
13
13
13
13
14
14
14
14
14
14
14
14
14
14
14
14
14
13
13
13
13
15
15
15
15
15
15
14
14
14
14
12
11
11
10
10
10
10
10
10
10
10
10
10
10
10
10
10
9
9
9
9
9
10
10
10
10
10
10
10
10
10
9
9
8
8
8
8
8
8
8
8
8
8
8
8
8
8
8
8
8
8
8
9
9
9
9
9
9
9
9
9
9
9
9
9
9
9
9
9
9
9
8
8
8
8
8
8
7
7
7
7
7
7
6
6
6
6
6
6
6
6
6
5
5
5
5
5
5
6
6
7
7
7
7
7
7
7
7
7
7
7
7
7
7
7
7
7
7
7
7
7
7
8
8
8
8
8
8
7
6
6
7
7
7
7
7
7
7
7
7
7
6
6
6
6
6
6
6
6
6
6
6
6
6
6
6
6
6
6
6
6
7
7
7
7
7
7
7
7
7
7
7
7
7
7
7
7
6
6
6
6
6
6
6
6
6
6
6
6
6
6
6
6
6
6
6
6
6
6
6
6
6
6
6
6
6
6
6
6
6
6
6
6
6
6
6
6
6
6
6
6
6
5
5
5
5
5
5
5
5
5
5
5
5
5
5
5
5
5
5
5
5
5
5
5
5
5
5
5
5
5
5
5
5
5
5
5
5
5
5
5
5
5
5
5
5
5
5
5
5
5
5
5
5
5
5
5
5
5
5
5
5
5
5
5
5
5
5
5
5
5
5
5
3
3
2
2
2
2
2
2
2
2
1
1
1
1
1
1
1
0
0
0
0
0
0
0
0
0
0
0
0
0
0
0
0
0
0
0
0
0
0
0
0
0
0
0
0
0
0
0
0
0
0
0
0
0
0
0
0
0
0
0
0
0
0
0
0
0
0
0
0
0
0
0
0
0
0
0
0
0
0
0
0
0
0
0
0
0
0
0
0
0
0
0
0
0
0
0
0
0
0
0
0
0
0
0
0
0
0
0
0
0
0
0
0
0
0
0
0
0
0
0
0
0
0
0
0
0
0
0
0
0
0
0
0
0
0
0
0
0
0
0
0
0
0
0
0
0
1
1
1
1
1
1
1
1
1
1
1
1
1
1
2
2
2
1
1
1
1
1
1
1
1
1
1
1
1
1
1
1
1
1
1
1
1
1
1
1
1
1
1
1
1
1
1
1
1
1
1
1
1
1
1
1
1
1
1
1
1
1
1
1
1
1
1
1
1
1
1
1
1
1
1
1
1
1
1
1
1
1
1
1
1
1
1
1
1
2
2
2
2
2
2
2
3
3
3
3
3
3
3
3
3
3
3
3
3
3
3
3
3
3
3
4
4
4
4
4
4
5
5
5
5
5
6
6
6
6
6
6
6
6
6
6
6
6
6
6
6
6
6
6
6
6
6
6
5
5
5
5
5
5
5
5
5
5
5
5
5
5
5
5
5
5
5
5
5
5
5
5
5
5
5
5
5
5
5
5
5
5
5
5
5
5
5
5
5
5
5
5
5
5
5
5
5
5
5
5
5
5
5
5
5
5
5
5
5
5
5
7
8
8
8
8
8
8
8
8
8
8
8
7
6
6
6
5
5
5
5
5
4
4
4
4
4
4
4
4
4
4
4
4
4
4
4
4
5
4
4
4
4
4
4
4
4
4
4
4
4
4
5
5
5
5
5
5
5
5
5
5
5
5
5
5
5
5
5
5
5
5
5
5
5
5
5
5
5
5
6
6
6
6
6
6
6
6
6
6
6
6
6
6
6
6
6
6
6
6
6
6
6
6
6
6
6
6
6
6
6
6
6
6
6
6
6
6
6
6
6
6
6
6
6
6
6
6
6
6
6
6
6
6
6
6
6
6
6
6
6
6
6
6
6
6
6
6
6
6
6
5
5
4
3
3
3
2
2
1
1
1
1
1
1
1
1
1
1
1
1
1
1
1
1
1
1
1
1
0
0
0
0
0
0
0
0
0
0
0
0
0
0
0
0
0
0
0
0
0
0
0
0
0
0
0
0
0
0
0
0
0
0
0
0
0
0
0
0
0
0
0
0
0
0
0
0
0
0
0
0
0
0
0
0
0
0
0
0
0
0
0
0
0
0
0
0
0
0
0
0
0
0
0
0
0
0
0
0
0
0
0
0
0
0
1
1
1
1
1
1
1
1
1
1
1
1
1
1
1
1
1
1
1
1
1
1
1
1
1
1
1
1
1
1
1
1
1
1
1
1
1
1
1
1
1
1
1
1
1
1
1
1
1
1
1
1
1
1
1
1
1
1
1
1
1
1
1
0
0
0
0
1
1
1
1
1
1
1
1
1
1
1
1
1
1
1
1
1
1
1
1
1
1
1
1
1
1
1
1
1
1
1
1
1
1
1
1
1
1
1
1
1
1
1
1
1
1
1
1
1
1
1
1
1
1
1
1
1
1
1
1
1
1
1
1
1
1
1
1
1
1
1
1
1
1
1
1
1
1
1
1
1
1
1
1
1
1
1
1
1
1
1
1
1
1
1
1
1
1
1
1
1
1
1
1
1
1
1
1
1
1
1
1
1
1
2
2
2
2
2
2
2
2
2
2
2
1
1
1
1
1
1
1
1
1
1
1
1
1
1
1
1
1
1
1
1
1
1
1
1
2
2
1
1
1
1
1
2
2
2
2
2
2
2
2
2
2
2
2
2
2
2
2
2
2
2
3
3
3
3
3
3
3
3
3
3
3
3
3
3
3
3
3
3
3
3
3
3
3
3
3
5
5
5
5
5
5
5
5
5
5
5
5
5
5
5
5
5
5
5
5
5
5
5
5
5
5
5
5
5
5
5
5
5
5
5
5
5
5
5
5
5
5
5
5
5
5
5
5
5
5
5
5
5
5
5
5
5
5
5
5
5
5
5
5
5
5
5
5
5
5
4
4
4
4
4
4
4
4
4
4
4
4
4
4
4
4
4
3
3
3
3
3
3
3
3
3
3
3
3
3
3
3
3
2
2
2
2
2
2
2
2
2
2
2
2
2
2
2
2
2
2
2
2
2
2
2
2
2
2
2
2
2
2
2
2
2
2
2
2
2
2
2
2
2
2
2
2
2
1
1
1
1
1
1
1
1
1
1
1
1
1
1
1
1
1
1
1
1
1
1
1
0
0
0
0
0
0
0
0
0
0
0
0
0
0
0
0
0
0
0
0
0
0
0
0
0
0
0
0
0
0
0
0
0
0
0
1
1
1
1
1
1
1
1
1
1
1
1
1
1
1
1
1
1
1
1
1
1
1
1
1
1
1
1
1
1
1
1
1
1
1
1
1
1
1
1
1
1
1
1
1
1
1
1
2
2
2
2
2
2
2
2
2
2
2
2
2
2
2
2
2
2
2
2
2
2
2
2
2
2
2
2
2
2
3
3
3
3
3
4
4
4
4
4
4
4
4
4
3
3
3
3
3
3
3
3
3
3
3
3
3
3
3
3
3
3
3
3
3
3
3
3
3
3
3
3
3
3
3
3
3
3
3
3
3
3
3
2
2
2
2
2
2
2
2
2
2
2
2
2
2
2
2
2
3
3
3
3
3
3
3
3
3
3
3
3
3
3
3
3
3
3
3
3
3
3
3
3
3
3
3
3
3
3
3
3
3
3
3
3
3
3
3
3
4
4
4
4
4
4
4
4
4
4
4
4
4
4
4
4
4
4
4
4
4
4
4
4
4
4
4
4
4
4
4
4
4
4
4
4
4
4
4
4
4
4
4
3
3
3
3
3
3
3
3
3
3
3
3
3
3
3
3
3
2
2
2
2
2
2
2
2
2
2
2
2
2
2
2
2
2
2
2
2
2
2
2
2
2
3
3
3
3
3
3
3
3
3
3
3
3
3
3
3
3
3
3
3
3
3
3
3
3
3
3
3
3
3
3
3
3
3
3
2
2
2
2
2
2
2
2
2
2
2
2
2
2
2
2
2
2
2
2
1
1
1
1
1
1
1
1
1
1
1
1
1
1
1
1
1
1
1
1
1
1
1
1
1
1
1
1
1
1
1
1
1
1
2
1
1
1
1
1
1
1
1
1
1
1
1
1
1
1
1
1
1
1
1
1
1
1
1
1
2
2
2
2
2
2
2
2
2
2
2
2
2
2
2
2
2
2
2
2
2
2
2
2
2
2
2
2
2
2
2
2
2
2
2
2
2
2
2
2
2
2
2
2
2
2
2
2
2
2
2
3
3
3
3
3
3
3
3
4
4
4
4
4
4
4
4
4
4
4
4
4
4
4
4
4
4
4
4
4
4
4
4
4
3
3
3
3
3
3
3
3
3
3
3
3
3
3
3
3
3
3
3
3
3
3
2
2
2
2
2
2
2
2
2
2
2
2
2
2
2
2
2
2
2
2
2
2
2
2
2
2
2
2
2
2
2
2
2
2
2
2
2
2
2
2
2
2
2
2
2
2
2
2
2
2
2
2
2
2
2
2
2
2
2
2
2
2
2
2
2
2
2
2
2
2
2
2
2
1
1
1
1
1
1
1
1
1
1
1
1
1
1
1
1
1
1
1
1
1
1
1
1
1
1
1
1
1
2
2
2
2
2
2
2
2
2
2
2
2
2
2
2
2
1
0
0
0
0
0
0
1
1
1
1
1
1
1
1
1
1
1
1
1
1
1
1
1
1
1
1
1
1
1
1
1
1
1
1
1
1
1
1
1
1
1
1
1
1
1
1
1
1
1
1
1
1
1
1
1
1
1
1
1
1
1
1
1
1
1
1
1
1
1
1
1
1
1
1
1
1
1
1
1
1
1
1
1
1
1
1
1
1
1
1
1
1
1
1
1
1
1
2
2
2
2
2
2
2
2
2
2
2
2
2
2
2
2
1
1
1
1
1
1
1
1
1
1
1
1
1
1
1
1
1
1
1
1
1
1
1
1
1
1
1
1
1
1
1
1
1
0
0
0
0
0
0
0
1
1
1
1
1
1
1
1
1
1
2
2
2
2
2
2
2
2
2
2
2
2
2
2
2
2
2
2
2
2
2
2
2
2
2
2
2
2
2
2
2
2
2
2
2
2
2
2
2
2
2
2
2
2
2
2
2
2
3
3
3
3
3
3
3
3
3
3
3
3
3
3
3
3
3
3
3
3
3
3
3
3
4
4
4
4
4
4
4
4
4
4
4
4
4
4
4
4
4
4
4
4
4
4
4
4
4
4
4
4
4
3
3
3
3
3
3
3
3
3
3
3
3
3
3
3
3
3
3
3
3
3
3
3
3
3
3
3
3
3
3
3
3
3
3
3
3
3
3
3
3
3
3
3
3
3
3
3
3
2
2
2
2
2
2
2
2
2
2
2
2
2
2
2
2
2
2
2
2
2
2
2
2
2
2
2
1
1
1
1
1
1
1
1
1
1
1
1
1
1
1
1
1
1
1
1
1
1
1
1
1
1
1
1
1
1
1
1
1
1
1
1
1
1
1
1
1
1
1
1
1
1
1
1
1
1
1
1
0
0
0
0
0
0
0
0
0
0
0
0
0
0
0
0
0
0
0
0
0
0
0
0
0
0
0
0
0
0
0
0
0
0
0
0
0
0
0
0
0
0
0
0
0
0
0
0
0
0
0
0
0
0
0
0
0
0
0
0
0
0
0
0
0
0
0
0
0
0
0
0
0
0
0
0
0
0
0
0
0
0
0
0
0
0
1
1
3
3
3
3
3
3
3
3
3
3
4
4
5
5
5
5
5
5
5
5
6
6
6
6
6
6
7
7
7
7
7
7
7
7
7
7
7
7
7
7
7
7
7
7
7
7
7
7
7
7
7
7
7
7
7
7
8
34
183
353
363
393
395
398
443
448
462
488
502
503
509
515
517
517
529
530
531
533
537
540
549
550
559
559
576
581
593
630
630
651
654
655
656
667
671
677
685
705
705
712
726
748
837
842
843
855
854
863
869
871
875
879
910
913
914
917
919
935
947
967
976
995
1011
1020
1021
1020
1020
1047
1081
1081
1088
1103
1107
1110
1113
1114
1119
1147
1149
1171
1184
1189
1192
1199
1200
1272
1273
1289
1311
1330
1341
1341
1359
1368
1370
1374
1373
1378
1384
1389
1396
1393
1383
1382
1370
1368
1362
1332
1337
1331
1346
1342
1339
1341
1340
1346
1347
1346
1346
1365
1380
1391
1388
1390
1383
1378
1380
1391
1389
1389
1390
1391
1394
1407
1407
1407
1414
1424
1435
1435
1440
1448
1448
1458
1457
1464
1470
1473
1473
1464
1465
1465
1476
1486
1510
1504
1484
1482
1452
1442
1437
1438
1443
1443
1456
1461
1463
1467
1470
1466
1467
1459
1458
1461
1469
1475
1474
1465
1433
1427
1425
1418
1448
1462
1483
1484
1480
1468
1455
1449
1447
1446
1458
1460
1456
1428
1300
1289
1244
1205
1173
1108
1114
1136
1134
1135
1142
1167
1160
1160
1160
1159
1173
1188
1181
1185
1189
1186
1180
1149
1153
1160
1162
1171
1157
1150
1134
1136
1140
1136
1136
1152
1154
1175
1178
1199
1214
1212
1208
1206
1223
1226
1244
1246
1240
1225
1239
1165
1168
1173
1176
1172
1098
1075
1082
1065
1061
1044
1040
1036
1039
1039
1038
1039
1042
1048
1045
1046
1048
1048
1049
1050
1054
1060
1060
1071
1074
1068
1063
1061
1020
1021
1027
1030
1028
1027
1020
1021
1018
1019
1023
1034
1038
1038
1039
1052
1058
1059
1060
1063
1064
1064
1070
1070
1067
1066
1055
1050
1028
1029
1037
1020
1018
991
980
975
971
972
964
960
963
961
960
960
948
944
944
946
946
946
945
941
937
936
930
921
900
812
753
699
641
636
615
585
580
579
578
585
588
589
591
592
591
594
596
597
597
597
596
590
590
589
597
597
599
595
592
585
577
576
565
567
571
570
574
576
577
575
572
572
574
576
578
578
578
578
584
584
584
585
585
585
584
580
570
571
570
568
563
559
553
553
558
561
562
566
564
562
562
566
531
535
504
455
395
391
389
388
384
381
356
345
380
386
385
385
392
380
388
389
392
393
392
393
393
390
391
391
388
373
380
383
391
391
384
372
356
351
348
354
357
356
364
368
368
372
391
391
393
398
389
385
382
381
374
377
376
384
398
408
416
438
440
440
442
446
438
438
442
444
445
446
447
451
455
453
453
459
463
463
465
468
473
478
481
482
482
482
485
488
489
496
501
496
497
493
491
495
498
500
504
510
523
525
537
553
552
553
553
553
553
554
554
555
557
558
556
560
565
565
570
575
577
583
592
594
597
614
613
605
601
603
606
605
608
608
609
609
606
606
604
607
607
615
617
618
619
618
618
617
619
618
614
613
613
612
614
614
614
614
612
610
611
611
613
614
615
616
616
616
615
614
611
611
611
609
610
608
605
600
589
587
591
594
598
599
598
598
596
598
600
600
597
597
599
594
589
589
584
583
571
560
548
550
548
544
540
539
519
516
519
515
513
500
497
491
491
494
494
495
495
494
493
487
483
482
481
480
478
457
457
461
456
451
425
394
359
353
330
329
331
333
333
328
323
296
261
235
225
215
213
213
202
203
191
199
199
198
198
202
206
209
210
216
216
215
218
218
222
227
228
228
230
235
235
240
240
242
242
246
248
248
257
257
258
258
261
285
290
290
292
287
290
289
294
297
297
297
296
293
293
306
307
313
314
313
315
315
315
327
326
328
331
332
332
333
337
336
329
328
325
330
335
337
341
345
350
351
348
343
343
344
341
334
334
336
346
357
357
357
358
356
357
356
361
362
360
357
351
351
359
361
362
362
363
363
363
364
367
367
367
368
367
365
367
368
370
370
375
377
378
377
376
376
373
373
372
369
368
369
369
369
369
370
371
372
374
374
377
377
378
381
385
386
387
386
386
385
393
395
398
398
398
398
400
399
401
402
402
402
401
400
400
399
399
401
397
398
394
393
380
381
374
371
366
370
370
379
375
371
371
369
377
379
388
388
395
395
408
412
423
421
420
421
427
425
433
433
433
427
429
428
427
429
427
425
428
418
428
433
443
443
451
457
453
456
463
469
475
470
469
474
482
485
479
483
487
494
521
522
519
490
485
485
499
510
509
497
504
488
491
491
492
490
491
507
513
514
514
514
514
529
529
539
539
537
537
536
535
537
546
552
554
555
555
557
557
557
559
564
567
569
574
576
577
577
578
574
574
577
577
584
586
589
587
586
569
549
547
547
560
560
562
562
564
564
563
565
565
564
564
564
567
571
571
574
578
578
581
581
585
586
586
588
588
588
589
590
592
592
593
602
603
603
603
603
603
603
605
607
612
615
614
614
612
611
615
614
621
619
613
618
591
585
589
580
580
572
569
569
568
568
569
569
568
566
565
556
558
558
557
537
459
422
419
411
411
408
405
375
359
358
358
330
330
330
324
323
310
301
301
300
299
283
281
284
285
285
291
291
291
287
287
287
284
285
285
282
281
278
276
269
268
266
264
261
235
235
236
232
232
233
231
233
231
231
225
221
221
221
221
221
222
226
227
227
230
230
230
230
231
232
233
231
233
233
234
235
235
233
233
233
233
233
233
233
230
229
219
214
201
199
197
183
179
177
168
154
150
99
92
90
89
91
91
91
86
86
86
86
85
93
92
96
96
94
94
93
93
91
91
90
97
96
95
95
95
98
96
97
97
98
98
98
98
98
97
95
93
93
94
94
94
94
94
94
93
94
94
94
95
95
95
96
96
96
97
98
102
102
106
107
107
108
108
109
110
110
109
111
111
111
111
112
112
114
116
118
122
123
121
121
121
121
121
122
122
122
122
128
128
128
128
128
129
129
130
131
133
135
138
138
138
139
139
140
140
140
140
140
140
147
148
148
147
147
148
150
151
151
151
151
155
155
155
157
157
157
157
157
157
157
157
158
159
158
157
157
157
155
154
153
154
149
149
136
134
134
134
134
134
137
136
136
134
134
133
132
129
126
126
126
126
122
121
119
121
117
115
118
120
120
119
119
119
119
121
122
124
124
124
123
122
129
130
129
132
132
129
129
130
129
131
132
133
132
132
141
141
141
142
142
142
143
145
149
149
150
151
155
159
165
169
170
168
170
170
170
170
171
171
175
196
196
195
198
201
201
204
215
225
227
239
240
245
247
249
248
248
237
240
235
233
233
229
223
218
220
221
219
223
224
227
226
225
224
220
217
217
217
217
217
218
221
221
222
223
223
224
225
227
227
227
227
228
228
228
232
235
235
239
240
240
241
241
241
241
243
245
245
244
244
244
248
248
248
248
249
249
251
252
258
260
263
264
265
266
266
268
269
270
270
270
271
271
273
275
279
279
284
285
285
285
286
290
292
293
294
301
308
308
308
308
309
309
317
317
317
318
320
319
320
320
322
327
327
329
328
332
337
340
344
344
343
339
331
326
323
316
314
295
288
274
272
272
273
273
276
275
275
275
270
266
266
263
261
261
254
254
258
255
251
255
248
249
249
256
256
250
228
219
223
219
218
215
213
214
221
223
223
224
225
223
228
246
246
250
254
253
256
259
265
264
264
266
276
276
280
289
291
292
293
296
296
297
297
307
308
310
310
311
311
317
317
320
322
320
323
319
320
318
316
337
343
347
347
346
346
345
347
347
347
355
356
356
357
357
360
361
363
361
362
362
361
361
358
368
362
358
356
336
336
338
332
343
362
371
372
370
366
373
371
383
397
394
394
392
414
415
414
419
432
437
438
439
441
442
468
469
477
482
485
511
548
549
548
548
552
551
561
558
560
560
565
567
582
598
602
605
604
608
608
608
611
616
612
617
610
610
610
610
593
590
593
597
602
607
622
631
640
638
642
648
658
672
678
678
678
678
678
678
682
685
686
685
684
685
694
697
699
700
700
703
709
709
711
712
715
714
712
716
716
713
713
714
716
716
724
725
727
728
727
727
729
737
742
743
744
744
746
747
749
751
751
751
756
750
751
751
751
751
748
748
749
738
726
720
719
719
717
716
715
714
713
723
731
731
723
720
718
718
716
713
708
688
687
639
636
636
632
634
628
626
629
571
563
564
574
568
565
565
562
560
559
557
549
552
530
516
516
503
498
494
491
490
488
487
480
474
475
475
476
472
469
442
441
423
411
407
393
393
393
388
366
330
299
286
283
277
277
284
286
282
283
274
272
272
272
273
274
282
281
281
272
268
269
268
263
263
261
266
261
240
237
232
231
231
231
229
227
227
229
232
232
232
232
232
234
234
234
234
234
233
235
234
234
234
234
229
229
225
232
234
236
236
234
233
229
223
223
224
223
223
224
224
224
224
223
224
222
223
223
222
222
226
227
229
230
234
234
233
233
234
230
222
221
221
223
225
224
224
229
225
227
226
230
230
230
229
218
217
216
208
200
194
196
196
194
200
199
199
199
199
199
198
199
199
199
199
199
199
200
202
201
206
206
207
207
207
207
207
207
211
213
213
213
213
212
212
212
212
214
214
211
206
207
209
210
209
211
212
211
218
215
215
214
216
220
220
221
222
223
223
224
222
232
234
243
243
242
242
242
240
241
245
250
250
244
241
229
227
224
225
224
240
243
243
234
230
228
232
232
231
237
240
240
240
239
253
260
259
254
247
248
250
246
247
245
246
234
219
218
217
218
225
225
228
225
225
226
226
230
230
230
230
231
230
230
230
230
232
235
236
236
237
240
240
243
237
231
231
232
230
229
230
230
233
236
238
241
244
243
244
245
244
245
247
248
248
248
249
249
251
252
253
255
256
257
256
256
256
256
257
259
259
260
262
262
262
262
262
262
264
264
264
267
267
265
264
263
262
262
261
261
261
262
261
252
249
242
240
239
239
239
239
238
240
240
240
240
238
239
239
239
238
238
241
239
237
233
226
227
223
221
221
222
221
214
197
181
183
183
183
180
178
180
181
183
183
185
185
186
186
186
191
191
195
196
196
194
195
186
185
181
174
176
176
175
172
173
162
147
145
145
142
147
149
151
151
152
152
154
152
150
155
156
153
154
154
154
158
161
166
166
166
164
166
171
171
177
173
173
172
171
186
186
185
189
193
197
199
199
199
203
203
206
207
207
207
209
211
221
228
231
232
235
236
236
242
247
253
253
255
255
256
253
253
257
258
261
262
265
266
264
268
268
265
265
271
276
277
280
279
281
281
285
287
296
300
302
304
307
309
308
309
313
314
317
318
316
318
320
321
322
323
323
324
326
326
326
324
324
325
328
328
340
342
345
348
349
350
352
352
353
353
355
355
356
356
356
356
358
360
360
361
365
367
367
367
368
369
369
370
370
369
369
369
371
371
372
372
374
369
362
354
350
355
354
346
351
343
343
342
328
327
327
310
298
296
295
286
279
279
279
281
284
285
285
286
282
283
277
277
273
273
273
273
273
273
274
270
266
266
266
260
256
255
254
251
251
250
248
247
247
249
248
253
253
260
259
259
261
261
263
263
263
264
264
264
258
256
259
256
257
257
257
260
259
236
230
231
231
231
228
228
230
235
222
211
179
176
176
175
171
170
157
155
153
157
159
154
154
157
157
157
157
165
165
167
167
167
172
173
177
178
178
180
179
179
179
179
187
190
191
191
191
193
195
198
198
200
200
204
204
204
204
205
204
204
204
205
206
206
206
206
207
209
209
209
211
211
210
211
214
217
224
225
225
225
226
226
226
227
228
228
229
231
234
235
235
235
235
236
236
235
235
228
232
225
225
225
222
222
218
216
219
219
219
221
223
225
225
227
228
226
225
227
229
229
231
231
231
231
239
239
241
242
241
244
244
248
249
253
257
258
258
258
258
258
258
258
258
266
267
268
268
268
268
267
267
267
267
268
270
270
268
267
267
266
267
267
267
267
267
279
279
283
282
281
282
282
283
280
280
279
270
254
254
254
256
254
249
234
225
231
231
236
235
236
243
243
242
242
242
242
242
242
246
247
247
245
244
244
243
248
251
250
263
263
262
263
265
265
266
268
268
266
266
266
262
262
260
262
246
240
243
240
245
248
249
255
255
259
260
258
256
254
254
257
263
271
271
271
271
274
274
274
274
276
273
267
257
257
257
257
262
262
263
265
264
262
260
256
258
256
257
258
256
256
252
253
254
254
254
254
254
254
255
256
254
252
252
249
248
244
245
249
248
249
250
250
250
248
247
247
250
250
252
251
249
248
246
243
242
246
245
244
246
246
248
248
248
252
252
252
255
254
250
232
226
224
226
226
226
225
225
224
228
232
231
230
228
229
229
229
230
232
235
235
235
234
238
238
239
240
240
239
239
244
246
246
249
250
252
252
253
254
247
248
237
239
241
237
236
236
237
233
231
226
221
216
191
193
185
182
176
170
163
161
162
163
166
167
169
171
171
170
173
174
176
177
178
178
177
177
179
181
181
183
189
191
192
192
192
194
198
194
192
191
194
199
198
202
208
208
210
211
209
209
209
209
209
211
211
210
211
213
216
217
220
219
217
217
221
221
217
217
216
215
220
218
218
217
218
217
217
218
218
218
218
218
218
218
219
219
219
219
218
218
216
211
211
205
204
197
193
195
192
191
191
190
190
190
188
182
180
178
170
171
165
167
167
167
165
165
163
165
166
167
168
169
172
172
172
176
177
177
177
179
179
179
180
180
180
180
180
179
179
179
179
178
179
177
174
176
176
176
176
175
176
175
175
175
172
172
172
171
171
172
174
178
179
177
176
175
161
159
158
152
133
106
106
105
105
105
106
107
108
108
107
101
99
95
93
90
90
90
90
91
91
91
91
92
91
91
91
91
98
98
98
97
96
97
96
96
97
97
98
98
99
99
98
98
98
99
101
102
102
102
102
102
102
105
105
106
106
107
107
106
106
106
106
104
99
95
95
91
91
85
83
81
83
81
79
78
79
81
81
81
81
82
84
85
85
85
86
86
84
85
86
83
83
83
84
84
85
85
83
83
82
79
78
77
78
80
81
81
82
79
78
78
78
78
78
78
78
78
78
77
77
77
76
77
77
77
77
78
87
89
89
88
87
86
89
89
89
92
93
93
93
93
92
92
92
92
91
91
92
93
93
97
98
99
100
100
100
100
100
100
101
101
101
102
102
102
102
106
106
107
108
109
110
116
116
120
124
125
123
121
122
122
126
126
126
127
130
130
131
131
133
131
131
131
132
132
132
133
133
135
135
135
135
134
134
131
129
129
127
127
127
129
127
130
129
132
131
131
134
135
135
135
138
138
138
138
134
134
134
135
138
148
146
148
148
149
149
149
149
154
155
154
154
153
152
152
153
153
153
153
151
149
149
149
150
150
151
161
158
157
156
156
155
155
155
163
163
162
159
160
160
160
166
173
171
172
173
174
174
175
175
175
175
175
181
181
183
183
187
199
202
204
205
207
211
209
214
217
217
218
219
222
224
224
224
223
215
214
214
214
214
208
208
208
209
208
207
207
207
207
207
207
207
207
209
209
209
209
209
209
210
210
210
210
210
210
210
210
211
214
220
220
220
220
222
222
224
228
230
231
232
233
235
235
235
235
235
235
235
236
236
236
236
236
236
236
236
236
236
236
240
241
241
241
241
241
241
241
242
242
242
242
242
242
241
241
223
219
216
214
213
213
205
204
204
204
204
200
200
194
193
193
192
192
198
198
197
197
198
196
195
195
196
199
198
201
200
199
206
193
188
181
174
166
161
162
162
165
166
166
169
169
164
164
152
159
160
158
149
149
147
151
151
152
152
151
152
152
151
155
157
160
159
158
157
156
155
155
155
157
157
162
163
162
162
159
160
161
161
160
159
161
162
164
166
165
164
160
157
155
147
149
149
146
151
152
159
158
157
156
156
156
160
161
164
163
168
169
170
172
171
169
169
168
167
172
172
173
179
179
179
181
181
181
181
181
181
182
182
182
185
191
193
193
193
193
194
199
200
203
205
207
206
207
207
207
209
211
211
211
211
211
211
211
212
212
213
213
213
212
212
212
212
214
214
215
216
216
214
211
209
209
209
211
213
213
213
213
213
213
215
215
212
212
212
208
207
207
207
198
199
191
189
189
189
189
189
190
189
186
184
186
187
185
187
188
189
190
190
190
191
191
191
191
191
193
193
195
197
197
193
187
191
192
190
190
190
190
189
192
193
187
186
193
180
180
181
173
173
173
165
163
162
159
159
159
160
159
159
152
150
150
149
149
149
149
149
150
147
147
150
145
141
139
135
135
138
143
142
143
144
135
134
127
127
127
119
118
116
116
118
121
121
120
120
120
119
119
118
117
117
117
117
119
121
123
128
129
129
129
129
138
142
141
141
141
141
141
141
141
148
149
150
155
155
155
155
157
158
158
163
166
167
168
169
169
170
170
176
180
185
184
184
183
184
184
183
181
181
182
182
182
182
183
182
181
178
172
173
172
172
169
170
170
170
170
169
169
169
169
169
170
169
169
169
169
168
170
170
170
172
172
172
172
173
172
172
172
172
172
175
174
172
172
171
172
173
173
174
175
177
177
177
177
177
177
178
178
178
178
178
178
178
178
180
180
182
182
182
182
182
181
180
182
182
182
182
182
182
182
181
181
181
181
182
182
183
183
183
183
183
183
183
183
184
182
182
183
183
179
163
159
148
140
141
136
133
132
130
119
116
116
115
115
111
109
108
109
106
92
85
85
85
85
85
85
86
88
89
89
88
89
87
86
87
89
89
87
86
74
75
73
73
73
73
73
73
73
73
74
74
74
74
78
80
80
81
82
82
82
82
80
80
79
78
71
71
71
70
71
69
69
70
70
69
70
70
70
70
70
71
69
71
72
73
71
72
72
73
72
72
70
69
63
63
62
63
65
65
65
65
66
68
68
68
68
68
68
68
68
68
69
69
69
69
69
69
69
69
71
71
72
73
73
73
73
73
73
76
76
76
76
77
77
79
79
79
79
79
80
80
80
80
81
81
82
83
83
83
86
86
87
86
87
87
87
87
87
88
88
87
85
84
84
83
82
82
84
84
84
84
84
84
83
84
84
86
86
88
89
91
91
91
91
91
91
91
91
90
89
88
86
86
86
86
87
86
85
83
81
80
80
80
80
80
80
80
80
80
80
80
80
81
81
81
80
81
81
81
81
81
81
81
81
81
81
81
82
82
82
83
83
83
83
82
82
82
84
82
78
77
76
70
66
65
66
63
62
63
63
63
63
65
57
56
55
54
54
53
51
51
51
51
51
51
51
51
52
52
54
54
55
56
56
56
56
56
57
61
62
62
64
66
63
63
62
62
62
61
60
59
59
60
58
57
57
57
53
56
57
57
55
55
56
56
56
60
60
59
59
59
59
60
60
60
60
59
59
59
59
59
59
59
59
59
59
58
56
57
57
56
50
51
53
55
55
55
57
58
59
59
59
61
61
61
61
60
63
62
61
61
61
64
64
65
65
65
67
66
66
66
68
72
72
75
73
73
73
75
76
76
77
77
78
78
78
78
78
78
78
78
78
78
78
78
78
78
78
80
83
84
85
86
86
85
84
82
82
82
84
85
86
87
87
87
87
91
91
91
91
90
90
90
90
90
93
94
94
94
93
93
93
93
94
94
94
94
94
93
93
93
93
92
91
95
99
100
100
101
101
104
104
106
106
106
107
107
106
106
106
106
106
107
107
109
109
108
108
108
108
109
109
110
110
110
110
112
112
112
113
110
108
109
109
108
110
110
110
110
112
113
113
113
112
112
112
111
113
110
109
106
106
101
99
99
101
101
101
102
103
103
103
103
104
104
102
99
95
94
93
93
93
93
93
93
93
94
94
94
94
94
94
94
94
94
94
95
95
95
96
93
92
89
86
85
84
83
84
84
84
84
84
84
83
83
83
83
84
85
85
85
85
85
85
85
85
85
85
85
85
85
84
81
81
81
81
81
81
81
82
82
84
85
86
86
81
81
81
78
78
77
77
72
71
71
69
69
69
69
67
66
64
52
53
49
48
47
47
47
47
45
40
40
40
37
36
36
36
36
36
36
36
36
35
36
36
36
36
36
36
36
35
35
35
35
34
35
35
34
34
34
34
33
33
31
31
30
30
29
29
28
29
29
29
29
28
27
27
27
27
27
27
27
27
27
27
27
28
27
27
27
27
27
28
29
29
29
29
29
28
28
28
27
27
28
29
29
29
29
29
29
29
29
29
29
29
29
29
29
29
29
29
30
29
28
28
26
26
27
27
28
28
28
27
28
28
28
28
28
28
28
28
28
28
28
28
28
29
29
29
30
31
31
31
31
31
30
30
30
30
30
31
31
30
30
30
30
31
31
31
31
33
31
30
30
30
30
31
31
31
31
31
31
31
31
31
31
31
31
31
31
31
31
31
31
33
33
33
34
35
35
35
35
36
37
38
38
38
36
37
38
38
39
40
40
40
38
37
37
36
35
35
34
34
35
35
35
35
35
35
35
35
35
35
35
35
35
35
36
36
36
36
37
37
37
37
37
37
37
37
37
37
37
37
36
35
35
35
35
35
35
35
35
35
35
35
35
36
36
35
35
35
35
34
34
34
35
34
34
34
34
36
36
35
36
36
35
35
35
35
35
35
35
35
37
39
39
39
39
39
39
39
39
39
39
39
38
38
38
37
37
36
33
33
33
33
33
33
33
33
33
37
37
37
37
37
37
37
37
36
37
37
38
38
39
41
41
41
44
44
44
43
43
43
43
43
42
41
41
41
36
37
37
37
37
38
38
38
38
37
37
37
37
37
37
37
37
37
38
38
38
38
37
37
37
37
38
39
40
41
41
41
40
41
41
41
41
41
42
42
44
44
44
43
43
41
45
43
40
40
40
38
36
36
35
35
35
35
35
37
36
37
37
37
37
37
40
40
40
40
40
40
40
40
40
40
41
41
41
41
41
41
41
41
41
41
41
41
41
41
41
41
42
42
42
42
42
42
42
42
42
42
42
42
43
43
44
44
44
44
44
44
44
44
44
44
44
44
44
44
44
44
44
44
44
44
43
42
41
39
40
40
40
40
40
40
41
41
41
41
41
41
41
41
41
40
40
40
40
40
40
40
39
39
39
39
39
39
39
39
39
39
39
39
39
39
39
39
39
39
39
39
38
38
36
34
32
31
29
26
25
26
26
26
26
26
26
26
25
25
25
25
25
24
24
24
24
23
21
18
18
18
17
15
14
14
14
13
13
13
12
11
11
11
11
11
11
11
11
10
10
10
10
10
10
10
10
10
10
10
9
9
10
10
10
10
11
11
11
11
11
10
10
10
10
10
10
10
10
10
10
10
10
12
12
12
12
12
12
12
12
12
12
12
12
12
12
13
13
12
12
12
12
12
12
12
12
13
14
14
14
14
14
14
13
13
13
13
13
13
12
12
12
12
12
12
12
13
14
14
14
14
14
15
15
15
14
15
15
15
15
15
16
16
16
16
16
16
14
13
13
13
13
13
13
13
13
13
13
13
13
13
14
15
16
16
16
16
16
16
16
16
16
16
17
17
17
17
18
17
17
17
17
17
17
17
17
17
17
17
17
17
17
17
17
17
17
17
17
17
17
17
17
17
17
17
17
17
17
17
17
17
17
17
18
18
18
18
18
18
18
18
18
18
18
18
19
19
20
21
21
21
21
21
21
21
21
21
21
21
23
23
20
17
17
17
17
17
17
17
17
17
17
17
18
15
15
15
15
15
15
15
15
16
16
16
16
16
17
17
18
18
19
19
18
18
18
18
18
18
18
18
18
17
17
17
16
16
16
16
16
16
16
16
16
16
16
16
16
16
16
16
16
16
16
17
17
17
17
17
17
18
18
18
18
18
18
18
18
18
18
18
19
19
19
19
19
19
20
24
28
32
32
33
33
33
33
33
33
33
34
32
30
30
30
30
30
30
31
31
33
35
36
37
38
41
42
45
46
46
46
46
46
46
46
46
46
46
47
47
47
47
46
46
46
46
48
49
50
49
48
48
48
47
47
48
48
49
49
50
51
51
51
50
50
50
51
51
52
53
53
53
53
53
53
53
53
53
54
54
54
54
54
56
56
56
56
57
57
57
56
56
56
56
58
58
57
57
55
54
54
54
54
54
54
54
54
54
54
54
54
53
53
53
53
53
53
55
55
55
55
55
54
54
54
54
55
55
55
55
55
55
55
55
55
54
54
54
54
54
54
55
55
55
55
55
55
55
55
55
55
55
55
54
50
49
50
47
48
48
48
48
48
47
48
47
48
48
48
48
48
48
48
48
48
48
48
48
48
48
48
48
49
49
49
49
50
50
51
51
51
51
51
51
51
51
51
49
49
49
49
49
49
54
54
54
54
54
54
53
53
52
52
52
48
48
49
49
48
51
44
43
42
43
43
43
41
41
40
40
44
46
46
46
47
47
47
47
49
49
49
49
49
49
49
49
49
50
50
50
50
50
50
54
54
54
54
54
54
55
55
55
53
53
53
53
54
54
53
53
53
55
56
57
58
56
54
52
53
53
52
52
53
53
53
54
54
53
53
52
52
53
53
54
55
55
55
55
55
56
56
56
58
58
58
58
58
58
58
58
58
58
61
61
61
61
61
62
62
62
62
62
62
62
62
63
63
63
63
62
60
60
60
60
61
61
61
61
61
61
61
61
60
60
60
60
60
61
61
61
61
60
60
60
60
59
59
58
58
58
57
57
57
57
57
57
57
57
57
57
55
54
54
55
53
52
52
52
52
52
52
52
52
51
51
46
43
43
43
43
43
44
44
44
44
44
45
45
45
43
43
43
43
43
43
43
43
43
43
43
43
43
43
44
44
45
44
44
44
44
40
32
32
29
23
24
23
18
18
18
17
17
18
18
17
17
17
16
16
16
16
14
14
13
13
13
13
13
16
16
17
17
18
18
18
18
18
18
19
19
18
18
18
18
20
20
22
22
24
25
25
25
25
25
25
25
26
25
25
25
25
25
25
25
25
25
27
27
27
27
28
29
29
29
30
32
33
33
33
33
33
34
34
34
35
35
35
35
35
35
35
37
37
37
37
37
37
37
38
38
38
37
37
37
37
37
38
40
40
42
42
43
43
43
43
44
45
45
45
46
47
47
47
47
47
47
48
48
48
48
48
49
49
50
50
50
50
51
51
51
51
51
51
51
51
51
51
51
51
51
51
51
51
51
51
51
51
51
51
51
51
51
51
51
50
50
50
50
50
50
50
51
51
50
47
48
48
48
48
48
48
49
50
50
50
50
50
50
50
50
50
50
50
50
50
50
50
50
49
49
49
49
49
49
49
44
45
45
45
45
45
44
44
44
44
44
44
44
45
45
45
45
45
45
45
46
45
44
44
44
37
35
34
31
32
24
23
19
19
19
20
22
22
22
22
22
22
22
21
21
21
21
21
22
23
26
26
26
26
26
26
26
26
26
26
27
27
27
26
23
23
23
23
23
23
23
23
22
22
21
21
21
22
23
23
24
24
25
25
26
26
27
27
27
28
28
28
28
29
29
29
29
29
29
30
30
30
31
31
30
30
31
33
33
34
34
34
34
34
34
34
34
34
34
34
34
35
35
36
35
35
36
36
36
36
36
36
36
36
36
36
37
37
37
37
37
37
37
37
36
37
37
38
38
37
36
37
38
38
38
38
38
38
38
38
39
41
41
41
40
40
40
40
40
41
41
46
47
47
48
48
47
47
47
47
47
50
50
51
49
49
49
50
50
50
50
51
51
50
49
49
49
49
49
51
52
52
52
52
52
52
51
51
51
50
50
50
50
49
49
51
50
50
50
50
50
50
50
50
48
48
47
45
46
46
47
48
48
48
48
48
48
48
48
48
48
48
48
47
47
47
47
47
49
51
51
51
51
51
51
51
50
50
50
51
51
51
51
51
51
51
50
50
50
48
47
47
47
46
46
45
45
45
47
48
48
48
48
48
46
46
46
47
48
48
49
49
49
49
49
49
49
49
49
49
49
49
49
49
49
49
49
49
49
49
49
47
45
45
45
46
46
49
50
50
51
51
51
51
51
52
52
53
53
53
53
52
52
51
49
49
49
49
48
48
46
45
45
43
42
42
41
40
40
40
39
39
38
37
36
33
31
29
29
29
28
27
27
27
27
27
27
26
26
26
26
26
26
26
26
26
26
25
25
25
25
25
26
26
26
26
26
26
26
26
26
27
27
28
28
27
27
28
29
29
29
30
30
30
30
30
31
31
33
35
35
36
36
36
36
36
36
36
36
36
36
36
35
35
34
34
32
31
32
32
32
33
33
32
32
32
33
33
33
33
35
34
34
34
34
34
34
35
35
35
35
35
36
36
36
36
36
36
35
35
35
34
33
33
33
33
33
33
34
34
35
35
35
35
35
35
35
35
35
35
35
35
37
37
37
36
36
35
35
36
36
36
36
38
38
38
38
39
39
39
38
38
38
38
39
40
41
41
41
41
41
41
41
41
41
42
42
42
42
43
43
43
43
43
45
46
46
46
46
47
48
48
49
49
49
49
49
49
49
50
51
51
51
49
49
49
49
49
49
49
50
49
50
48
48
47
45
45
47
46
46
46
47
47
47
47
47
48
48
48
48
47
47
47
47
48
47
46
47
48
49
49
49
51
49
49
48
50
50
50
51
51
49
49
50
50
50
47
47
46
45
45
44
44
44
44
44
47
47
47
47
47
47
47
48
48
48
48
48
49
49
48
49
49
50
50
50
50
50
51
51
53
53
53
53
54
54
55
55
54
54
54
52
52
52
52
51
51
53
53
53
53
52
53
53
53
53
53
53
53
54
54
54
54
55
55
55
55
55
55
55
55
55
55
55
55
55
55
55
55
55
55
55
55
54
53
52
52
52
52
52
52
52
52
52
52
52
52
52
52
51
51
51
50
50
50
50
50
50
50
50
51
51
50
50
49
48
46
46
46
42
42
35
34
34
34
33
33
33
33
33
33
33
33
33
33
33
31
31
31
31
31
31
31
31
31
31
31
31
31
32
32
32
32
32
32
32
32
32
31
27
25
22
20
20
19
14
14
14
14
14
14
14
15
15
15
15
7
7
7
7
7
6
6
6
6
6
6
7
8
11
11
11
11
11
22
63
64
64
68
75
75
75
76
78
78
79
79
79
84
89
89
89
89
89
91
91
91
92
95
96
97
97
97
98
101
101
101
101
101
101
105
105
111
114
115
115
115
120
122
122
124
125
125
126
126
130
130
131
131
131
131
132
132
132
133
135
135
135
135
135
136
136
139
139
140
140
140
141
141
145
147
149
149
149
149
152
151
151
151
150
152
155
155
160
161
163
166
166
167
167
167
167
167
172
175
175
175
177
178
179
179
178
176
175
175
176
175
175
175
175
172
171
173
175
175
176
176
176
176
176
176
177
177
177
177
179
180
182
182
182
182
183
184
184
184
186
186
186
186
187
186
186
187
188
189
189
189
188
188
188
190
186
180
178
171
171
171
171
170
171
166
165
164
166
166
165
157
141
137
137
138
138
137
134
129
127
124
123
122
122
122
121
121
122
120
118
117
118
119
118
118
118
119
119
120
118
120
121
122
123
122
124
124
123
126
127
127
127
126
126
126
126
126
126
124
125
122
122
122
122
116
111
108
103
99
98
97
95
96
94
90
86
86
86
88
88
88
89
89
89
89
89
89
89
89
87
88
87
87
86
86
86
86
86
85
85
85
85
85
85
83
83
83
83
83
83
83
81
80
79
76
76
76
76
76
75
75
75
75
75
75
75
75
75
75
75
75
75
76
76
77
77
77
77
77
77
77
77
77
78
78
78
78
78
78
78
78
77
73
73
70
57
51
51
51
52
52
48
48
46
46
46
46
46
46
46
46
45
45
43
43
43
43
41
41
41
42
42
42
42
42
42
42
42
41
40
40
36
33
30
30
30
30
30
30
30
30
30
30
30
30
30
31
31
31
24
19
18
18
18
18
18
19
19
19
19
19
19
19
19
19
19
19
19
19
19
19
19
19
19
19
19
18
17
16
16
16
17
16
16
16
16
16
16
16
16
16
18
17
17
17
17
17
17
17
17
17
17
16
16
16
16
16
16
16
15
15
15
15
15
14
14
14
14
14
14
14
14
14
13
13
14
14
14
14
14
14
14
14
14
14
14
14
14
14
14
14
14
14
14
14
14
14
14
14
14
14
15
15
15
15
15
15
15
15
15
15
15
15
15
15
15
15
15
15
15
15
15
15
15
15
15
15
15
15
15
15
16
16
16
16
17
17
19
18
18
12
12
13
13
13
13
13
13
12
12
12
12
12
12
12
12
12
12
12
12
12
11
9
9
9
9
9
9
9
9
9
9
9
9
9
9
9
9
10
10
10
10
10
10
10
14
14
13
13
13
13
13
13
13
13
13
13
13
13
13
13
13
13
13
13
13
13
13
13
13
13
14
14
14
14
14
13
13
13
13
14
14
14
14
14
14
14
14
15
16
16
16
16
16
16
16
16
16
16
16
16
16
16
16
16
16
16
16
16
16
15
15
15
15
15
15
15
15
15
15
15
15
15
15
15
15
16
16
16
16
16
16
16
16
16
16
16
16
16
16
16
16
16
16
16
16
14
13
12
11
11
11
11
11
11
11
11
11
11
11
9
9
9
9
9
9
9
9
8
8
9
9
9
9
9
9
9
9
9
9
9
9
9
9
9
9
8
8
8
7
7
7
7
7
7
7
7
7
7
7
7
7
4
3
3
2
2
2
2
2
2
2
2
2
2
2
2
2
2
2
2
2
2
2
2
2
2
2
2
2
2
2
2
2
2
2
2
2
2
2
2
2
2
2
2
2
2
2
2
2
2
4
4
4
4
4
4
4
4
5
5
5
5
5
5
5
5
5
5
6
7
7
7
7
6
6
6
6
6
6
6
6
6
6
6
6
6
6
6
6
6
7
7
7
7
7
7
7
7
7
7
7
7
7
7
7
7
7
7
7
7
7
7
7
7
7
8
8
8
8
8
8
8
8
8
8
8
8
8
8
8
8
8
8
8
8
8
8
9
9
9
9
9
9
9
9
9
9
9
9
9
9
9
9
9
9
8
8
8
7
7
7
7
7
7
7
7
7
7
7
7
7
7
7
7
7
7
7
7
7
7
6
6
6
6
6
6
5
5
5
5
5
5
5
5
5
5
5
5
4
4
4
4
4
3
3
3
3
3
3
3
2
2
1
1
1
1
1
1
1
1
1
1
1
1
1
1
1
1
1
1
1
1
1
1
1
1
1
1
1
1
1
1
1
1
1
1
1
1
1
1
1
1
1
1
1
1
1
1
1
1
1
1
1
1
1
1
1
1
1
1
1
1
1
0
0
0
0
0
0
0
0
1
1
1
1
1
1
1
1
1
1
1
1
1
1
1
1
1
1
1
1
1
1
1
1
1
1
1
1
1
1
1
1
1
1
0
0
0
0
0
0
0
0
0
0
0
0
0
0
0
0
0
0
0
0
0
0
0
0
0
0
0
0
0
0
0
0
0
0
0
0
0
0
0
0
0
0
0
0
0
2
2
2
2
2
2
2
2
2
2
2
2
2
2
2
2
2
2
2
2
2
2
2
2
2
2
2
2
2
2
2
2
2
2
2
2
2
2
2
2
2
2
2
2
2
2
2
2
2
2
2
2
2
2
2
2
2
2
2
2
2
2
2
2
2
2
2
2
3
3
3
3
3
3
3
3
3
3
3
3
2
2
2
2
2
2
2
2
2
2
2
2
2
2
2
2
2
2
2
2
2
2
2
2
2
2
2
2
2
2
2
2
2
2
2
2
2
2
3
3
3
3
3
3
3
3
3
3
2
2
2
2
2
3
3
2
2
2
2
2
2
2
2
2
2
2
2
2
2
2
2
2
2
2
2
2
2
2
2
2
2
2
2
2
2
2
2
2
2
2
2
2
2
2
2
2
2
2
2
2
2
2
2
2
2
2
2
2
2
2
2
2
2
2
2
2
2
2
2
2
2
2
2
2
2
2
2
2
2
2
2
2
2
2
2
2
2
2
2
2
2
2
2
2
2
2
2
2
2
2
2
2
2
2
2
2
2
2
2
2
2
2
2
2
2
2
2
2
2
2
2
2
2
2
2
2
2
2
2
2
2
2
2
2
2
2
2
2
2
2
2
2
2
2
2
2
2
2
2
2
1
1
1
1
1
1
1
1
1
1
1
1
1
1
1
1
1
1
1
1
1
1
1
1
1
1
1
1
1
1
1
1
1
1
1
1
1
0
0
0
0
0
0
0
0
0
0
0
0
0
0
0
0
0
0
0
0
0
0
0
0
0
0
0
0
0
0
0
0
0
0
0
0
0
0
0
0
0
0
0
0
0
0
0
0
0
0
0
0
0
0
0
0
0
0
0
0
0
0
0
0
0
0
0
0
0
0
0
0
0
0
0
0
0
0
0
0
0
0
0
0
0
0
0
0
0
0
0
0
0
0
0
0
0
0
0
0
0
0
0
0
0
0
0
0
0
0
0
0
0
0
0
0
0
0
0
0
0
0
0
0
0
0
0
0
0
0
0
0
0
0
0
0
0
0
0
0
0
0
0
0
0
0
0
0
0
0
0
0
0
0
0
0
0
0
0
0
0
0
0
0
0
0
0
0
0
0
0
0
0
0
0
0
0
0
0
0
0
0
0
0
0
0
0
0
0
0
0
0
0
0
0
0
0
0
0
0
0
0
0
0
0
0
0
0
0
0
0
0
0
1
1
1
1
1
1
1
1
2
2
2
2
2
2
2
2
2
2
2
2
2
2
2
2
2
2
2
2
2
2
2
2
2
2
2
2
2
2
2
2
2
2
2
2
2
2
2
2
2
2
2
2
2
2
2
2
2
2
2
2
2
2
2
2
2
2
2
2
2
2
2
2
2
2
2
2
2
2
2
2
2
2
2
2
2
2
2
2
2
2
2
2
2
2
2
2
2
2
2
2
2
2
2
2
2
2
2
2
2
2
2
2
2
2
2
2
2
2
2
2
2
2
2
2
2
2
2
2
2
3
3
3
3
3
3
3
3
3
3
3
3
3
3
3
3
3
3
3
3
3
3
3
3
3
2
2
2
2
1
1
1
1
1
1
1
1
1
1
1
1
1
1
1
1
1
1
1
1
1
1
1
1
1
1
1
1
1
1
1
1
1
1
1
1
1
1
1
1
1
1
1
1
1
1
1
1
1
1
1
1
1
1
1
1
1
1
1
1
1
0
0
0
0
0
0
0
0
0
0
0
0
0
0
0
0
0
0
0
0
0
0
0
0
0
0
0
0
0
0
0
0
0
0
0
0
0
0
0
0
1
1
1
1
1
1
1
1
1
1
1
1
1
1
1
1
1
1
1
1
1
1
1
1
1
1
1
1
1
1
1
1
1
1
1
1
1
1
1
1
1
1
1
1
1
1
1
1
1
1
1
1
1
1
1
1
1
1
1
1
1
1
1
1
1
1
1
1
1
1
1
1
1
1
1
1
1
1
1
1
1
1
1
1
1
1
1
1
1
1
1
1
1
1
1
1
1
1
1
1
1
1
1
0
0
0
0
0
0
0
0
0
0
0
0
0
0
0
1
1
1
1
1
1
1
1
1
1
1
1
1
1
1
1
1
1
0
1
1
1
1
1
1
1
1
1
1
1
1
1
1
1
1
1
1
1
1
1
1
1
1
1
1
1
1
1
1
1
1
1
1
1
1
1
1
1
1
1
1
1
1
1
1
1
1
1
1
1
1
1
1
1
1
1
1
1
1
1
1
1
1
1
1
1
1
1
1
1
1
1
1
1
1
1
1
1
1
1
1
1
1
1
1
1
1
1
1
1
1
1
1
1
1
1
1
1
1
1
1
1
1
1
1
1
1
1
1
1
1
1
1
1
1
1
1
1
1
1
1
1
1
1
1
1
1
1
1
1
1
1
1
1
1
1
1
1
0
0
0
0
0
0
0
0
0
0
0
1
1
1
1
1
1
1
1
1
1
1
2
2
2
2
2
2
2
2
2
2
2
3
3
3
3
3
3
3
3
3
3
3
3
3
3
3
3
3
3
3
3
3
3
3
3
3
3
3
4
4
4
4
4
4
4
4
4
4
4
4
4
4
4
4
4
4
4
4
4
4
4
4
4
4
4
4
4
4
4
4
4
4
4
4
4
4
4
4
4
4
4
4
4
4
4
4
4
4
4
4
4
4
4
4
4
4
4
4
4
4
4
4
4
4
4
4
4
4
4
4
4
4
4
4
4
3
3
3
3
3
3
3
3
3
3
2
2
2
2
2
2
2
2
2
2
2
2
2
2
2
2
2
2
2
2
2
2
2
2
2
2
2
2
0
0
0
0
0
0
0
0
0
0
0
0
0
0
0
0
0
0
0
0
0
0
0
0
0
0
0
0
0
0
0
0
0
0
0
0
0
0
0
0
0
0
0
0
0
0
0
0
0
0
0
0
0
0
0
0
0
0
0
0
0
0
0
0
0
0
0
0
0
0
0
0
0
0
0
0
0
0
0
0
0
0
0
0
0
0
0
0
0
0
0
0
0
0
0
0
0
0
0
0
0
0
0
0
0
0
0
0
0
0
0
0
0
0
0
0
0
0
0
0
0
0
0
0
0
0
0
0
0
0
0
0
0
0
0
0
0
0
0
0
0
0
0
0
0
0
0
0
0
0
0
0
0
0
0
0
0
0
0
0
0
0
0
0
0
0
0
0
0
0
0
0
0
0
0
0
0
0
0
0
0
0
0
0
0
0
0
0
0
0
0
0
0
0
0
0
0
0
0
0
0
0
0
0
0
0
0
0
0
0
0
0
0
0
0
0
0
0
0
0
0
0
0
0
0
0
0
0
0
0
0
0
0
0
0
0
0
0
0
0
0
0
0
0
0
0
0
0
0
0
0
0
0
0
0
0
0
0
0
0
0
0
0
0
0
0
0
0
0
0
0
0
0
0
0
0
0
0
0
0
0
0
0
0
0
0
0
0
0
0
0
0
0
0
0
0
0
0
0
0
0
0
0
0
0
0
0
0
0
0
0
0
0
0
0
0
0
0
0
0
0
0
0
0
0
0
0
0
0
0
0
0
0
0
0
0
0
0
0
0
0
0
0
0
0
0
0
0
0
0
0
0
0
0
0
0
0
0
0
0
0
0
0
0
0
0
0
0
0
0
0
0
0
0
0
0
0
0
0
0
0
0
0
0
0
0
0
0
0
0
0
0
0
0
0
0
0
0
0
0
0
0
0
0
0
0
0
0
0
0
0
0
0
0
0
0
0
0
0
0
0
0
0
0
0
0
0
0
0
0
0
0
0
0
0
0
0
0
0
0
0
0
0
0
0
0
0
0
0
0
0
0
0
0
0
0
0
0
0
0
0
0
0
0
0
0
0
0
0
1
1
0
0
0
0
0
0
0
0
0
0
1
1
1
1
1
1
1
1
1
1
1
1
1
1
1
1
1
1
1
1
1
1
1
1
1
1
1
1
1
1
1
1
1
1
1
1
1
1
1
1
1
1
1
1
1
1
1
1
1
1
1
1
1
1
1
1
1
1
1
1
1
1
1
1
1
1
1
1
1
1
1
1
1
1
1
1
1
1
1
1
1
1
1
1
1
1
1
1
1
1
1
1
1
1
1
1
1
1
1
1
1
1
1
1
1
1
1
1
1
1
1
1
1
1
1
1
1
4
4
4
4
4
4
4
4
4
4
4
4
4
4
4
3
3
3
3
4
4
4
4
4
4
4
4
4
4
4
4
4
4
4
4
4
4
4
4
4
4
4
4
4
4
4
4
4
4
4
4
4
4
4
4
4
4
4
4
4
4
4
4
4
4
4
4
4
4
4
4
4
4
4
4
4
4
4
4
4
4
4
4
4
4
4
4
4
4
4
4
4
4
4
4
4
4
4
4
4
4
4
4
4
4
4
4
4
4
4
4
4
4
4
4
4
4
4
4
4
4
4
4
4
4
4
4
4
4
4
4
4
4
4
3
3
3
3
3
3
3
3
3
3
2
2
1
1
1
1
1
1
1
1
1
1
1
1
1
1
1
1
0
0
0
0
0
0
0
0
0
0
0
0
0
0
0
0
0
0
0
0
0
0
0
0
0
0
0
0
0
0
0
0
0
0
0
0
0
0
0
0
0
0
0
0
0
0
0
0
0
0
0
0
0
0
0
0
0
0
0
0
0
0
0
0
0
0
0
0
0
0
0
0
0
0
0
0
0
0
0
0
0
0
0
0
0
0
0
0
0
0
0
0
0
0
0
0
0
0
0
0
0
0
0
0
0
0
0
0
0
0
0
0
0
0
0
0
0
0
0
0
0
0
0
0
0
0
0
0
0
0
0
0
0
0
0
0
0
0
0
0
0
0
0
0
0
0
0
0
0
0
0
0
0
0
0
0
0
0
0
0
0
0
0
0
0
0
0
0
0
0
0
0
0
0
0
0
0
0
0
0
0
0
0
0
0
0
0
0
0
0
0
0
0
0
0
0
0
0
0
0
0
0
0
0
0
0
0
1
1
1
1
1
1
1
1
1
1
1
2
2
2
2
2
2
2
2
3
3
3
3
3
3
3
3
3
3
3
3
3
4
4
4
4
4
4
5
5
5
5
5
5
5
5
5
5
5
5
5
5
5
5
5
5
5
5
5
5
5
5
5
5
5
6
6
6
6
6
6
6
6
6
6
6
6
6
6
6
6
6
6
6
6
6
6
6
6
6
6
6
6
6
6
6
6
6
6
6
6
7
7
7
7
7
7
7
7
7
7
7
6
6
6
6
6
6
6
6
6
6
6
6
6
6
6
6
6
6
6
6
6
6
6
6
6
6
6
6
6
7
7
7
7
7
7
7
7
7
7
7
7
7
7
7
7
7
7
7
7
7
7
7
7
7
7
7
7
7
7
7
7
7
7
7
7
7
7
7
7
7
7
7
7
6
5
5
5
5
5
5
5
4
4
4
3
3
3
3
3
3
3
3
3
3
3
3
3
3
3
3
3
3
3
3
3
3
3
3
3
3
3
3
3
3
3
3
3
3
3
3
3
3
3
3
3
3
3
3
3
3
3
3
3
3
3
3
3
3
3
3
3
3
3
3
3
3
3
3
3
3
3
3
3
3
3
3
3
3
3
4
4
4
4
4
4
4
4
4
4
4
4
4
4
4
4
4
4
3
3
3
3
3
3
3
2
2
2
2
2
2
2
2
2
2
2
2
2
2
2
2
3
3
3
3
3
3
3
3
3
3
3
3
3
3
3
3
3
2
2
2
2
2
2
2
2
2
2
2
2
2
2
2
2
2
2
2
2
2
2
2
2
2
2
2
2
2
2
2
2
2
2
2
2
2
2
2
2
2
2
2
2
2
2
2
2
2
2
2
2
2
2
2
2
2
2
2
2
2
2
2
2
2
2
2
2
2
2
2
2
3
3
3
3
3
3
2
2
2
2
2
2
2
2
3
3
3
3
3
3
3
3
3
3
3
3
3
3
3
3
3
3
3
3
3
3
3
3
3
3
3
3
3
3
3
3
3
3
3
3
3
3
3
3
3
3
3
3
3
3
3
3
3
3
3
3
3
3
3
3
3
3
3
3
3
3
3
3
3
3
3
3
3
3
3
3
3
3
3
3
3
3
3
3
3
3
3
3
3
3
3
3
3
3
3
3
3
3
3
3
3
3
3
3
3
3
3
3
3
3
3
3
3
3
3
3
3
3
3
3
3
3
3
3
3
3
3
3
3
3
3
3
3
3
3
3
3
3
3
3
3
3
3
3
2
2
1
1
1
1
1
1
1
1
1
1
1
1
1
1
1
1
1
1
1
1
1
1
1
1
1
1
0
0
0
0
0
0
0
0
0
0
0
0
0
0
0
0
0
0
0
0
0
0
0
0
0
0
0
0
0
0
0
0
0
0
0
0
0
0
0
0
0
0
0
0
0
0
0
0
0
0
0
0
0
0
0
0
0
0
0
0
0
0
0
0
0
0
0
0
0
0
0
0
0
0
0
0
0
0
0
0
0
0
0
0
0
0
0
0
0
0
0
0
0
0
0
0
0
0
0
0
0
0
0
0
0
0
0
0
0
0
0
0
0
0
0
0
0
0
0
0
0
0
0
0
0
0
0
0
0
0
0
0
0
0
0
0
0
0
0
0
0
0
0
0
0
0
0
0
0
0
0
0
0
0
0
0
0
0
0
0
0
0
0
0
0
0
0
0
0
0
0
0
0
0
0
0
0
0
0
0
0
0
0
0
0
0
0
0
0
0
0
0
0
0
0
0
0
0
0
0
0
0
0
0
0
0
0
0
0
1
1
1
1
1
1
1
1
1
1
1
1
1
1
1
1
1
1
1
1
1
1
1
1
1
1
1
1
1
1
1
1
1
1
1
1
1
1
1
1
1
1
1
1
1
1
1
1
1
1
1
1
1
1
1
1
1
1
1
1
1
1
1
1
1
1
1
1
1
1
1
1
1
1
1
1
1
1
1
1
1
1
1
1
1
1
1
1
1
1
1
1
1
1
1
1
1
1
1
1
1
1
1
1
1
1
1
1
1
1
1
1
1
1
1
1
1
1
1
1
1
1
1
1
1
1
1
1
1
1
1
1
1
1
1
1
1
1
1
1
1
1
1
1
1
1
0
0
0
0
0
0
0
0
0
0
0
0
0
0
0
0
0
0
0
0
0
0
0
0
0
0
0
0
0
0
0
0
0
0
0
0
0
0
0
0
0
0
1
1
1
1
1
1
1
0
0
0
0
0
0
0
0
0
0
0
0
0
0
0
0
0
0
0
0
0
0
0
0
0
0
0
0
0
0
0
0
0
0
0
0
0
0
0
0
0
0
0
0
0
0
0
0
0
0
0
0
0
0
0
0
0
0
0
0
0
0
0
0
0
0
0
0
0
0
0
0
0
0
0
0
0
0
0
0
0
0
0
0
0
0
0
0
0
0
0
0
0
0
0
0
0
0
0
0
0
0
0
0
0
0
0
0
0
0
0
0
0
0
0
0
0
0
0
0
0
0
0
0
0
0
0
0
0
0
0
0
0
0
0
0
0
0
0
0
0
0
0
1
1
1
1
1
1
1
1
1
1
1
1
1
1
1
1
1
1
1
1
1
1
1
1
1
1
1
1
1
1
1
1
1
1
1
1
1
1
1
1
1
1
1
1
1
1
1
1
1
1
1
1
1
1
1
1
1
1
1
1
1
1
1
1
2
2
2
2
2
2
2
2
2
2
2
2
2
2
2
2
2
2
2
2
2
2
2
2
2
2
2
2
2
2
2
2
2
2
2
2
2
2
2
2
2
2
2
2
2
2
2
2
2
2
2
2
2
2
2
2
2
2
2
2
2
2
2
2
2
2
2
2
2
2
2
2
2
2
2
2
2
2
2
2
2
2
2
2
2
2
2
2
2
2
2
1
1
1
1
1
1
1
1
1
0
0
0
0
0
0
0
0
0
0
0
0
0
0
0
1
1
1
1
1
1
1
1
1
1
1
1
1
1
1
1
1
1
1
1
1
1
1
1
1
1
1
1
1
1
1
1
1
1
1
1
1
1
0
0
0
0
0
0
0
0
0
0
0
0
0
1
1
1
1
1
1
1
1
1
1
1
1
1
1
1
1
1
1
1
1
1
1
1
1
1
1
1
1
1
1
1
1
1
1
1
1
1
1
1
1
1
1
1
1
1
1
1
1
1
1
1
1
1
1
1
1
1
1
1
1
1
1
1
1
1
1
1
1
1
1
1
1
1
1
1
1
1
1
1
1
1
1
1
1
1
1
1
1
0
0
0
0
0
0
0
0
0
1
1
1
1
1
1
1
1
1
1
1
1
1
1
1
1
1
1
1
1
1
1
1
1
1
1
1
1
1
1
1
1
1
1
1
1
1
1
1
1
1
2
2
2
2
2
2
2
2
2
2
2
2
2
2
2
2
2
2
2
1
1
1
1
1
1
1
1
1
1
1
1
1
1
1
1
1
1
1
1
1
1
1
1
1
1
1
1
1
1
1
1
1
1
1
1
1
1
1
1
1
1
1
1
1
1
1
1
1
1
1
1
1
1
1
1
1
1
1
1
1
1
1
1
1
1
1
1
1
1
1
1
1
1
1
1
1
1
1
1
1
1
1
1
1
1
1
1
1
1
1
1
1
1
1
1
1
1
1
1
0
0
0
0
0
0
0
0
0
0
0
0
0
0
0
0
0
0
0
0
0
0
0
0
0
0
0
0
0
0
0
0
0
0
0
0
0
0
0
0
0
0
0
0
0
0
0
0
0
0
0
0
0
0
0
0
0
0
0
0
0
0
0
0
0
0
0
0
0
0
0
0
0
0
0
0
0
0
0
0
0
0
0
0
0
0
0
0
0
0
0
0
0
0
0
0
0
0
0
0
0
0
0
0
0
0
0
0
0
0
0
0
0
0
0
0
0
0
0
0
0
0
0
0
0
0
0
0
0
0
0
0
0
0
0
0
0
0
0
0
0
0
0
0
0
0
0
0
0
0
0
0
0
0
0
0
0
0
0
0
0
0
0
0
0
0
0
0
0
0
0
0
0
0
0
0
0
0
0
0
0
0
0
0
0
0
0
1
1
1
1
1
1
1
1
1
1
1
1
1
1
1
1
1
1
1
1
1
1
1
1
1
1
1
1
1
1
1
1
1
1
1
1
1
1
1
1
1
1
1
1
1
1
1
1
1
1
1
1
1
1
1
1
1
1
1
1
1
1
1
1
1
1
1
1
1
1
1
1
1
1
1
1
1
1
1
1
1
1
1
1
1
1
1
1
1
1
1
1
1
1
1
1
1
1
1
1
1
1
1
1
1
1
1
1
1
1
1
1
1
1
1
1
1
1
1
1
1
1
1
1
1
1
1
1
1
1
1
1
1
1
1
1
1
1
1
1
1
1
1
1
1
1
1
1
1
1
1
1
1
1
1
1
1
1
1
1
1
1
1
1
1
1
1
1
1
1
1
1
1
1
1
1
1
1
1
1
1
1
1
1
1
1
1
1
1
1
1
1
1
1
1
1
1
1
1
1
1
1
1
1
1
1
1
1
1
1
1
1
1
1
1
1
1
1
1
1
0
0
0
0
0
0
0
0
0
0
0
0
0
0
0
0
0
0
0
0
0
0
0
0
0
0
0
0
0
0
0
0
0
0
0
0
0
0
0
0
0
0
0
0
0
0
0
0
0
0
0
0
0
0
0
0
0
0
0
0
0
0
0
0
0
0
0
0
0
0
0
0
0
0
0
0
0
0
0
0
0
0
0
0
0
0
0
0
0
0
0
0
0
0
0
0
0
0
0
0
0
0
0
0
0
0
0
0
0
0
0
0
0
0
0
0
0
0
0
0
0
0
0
0
0
0
0
0
0
0
0
0
0
0
0
0
0
0
0
0
0
0
0
0
0
0
0
0
0
0
0
0
0
0
0
0
0
0
0
0
0
0
0
0
0
0
0
0
0
0
0
0
0
0
0
0
0
0
0
0
0
0
0
0
0
0
0
0
0
0
0
0
0
0
0
0
0
0
0
0
0
0
0
0
0
0
0
0
0
0
0
0
0
0
0
0
0
0
0
0
0
0
0
0
0
0
0
0
0
0
0
0
0
0
0
0
0
0
0
0
0
0
0
0
0
0
0
0
0
0
0
0
0
0
0
0
0
0
0
0
0
0
0
0
0
0
0
0
0
0
0
0
0
0
0
0
0
0
0
0
0
0
0
0
0
0
0
0
0
0
0
0
0
0
0
0
0
0
0
0
0
0
0
0
0
0
0
0
0
0
0
0
0
0
0
0
0
0
0
0
0
0
0
0
0
0
0
0
0
0
0
0
0
0
0
0
0
0
0
0
0
0
0
0
0
0
0
0
0
0
0
0
0
0
0
0
0
0
0
0
0
0
0
0
0
0
0
0
0
0
0
0
0
0
0
0
0
0
0
0
0
0
0
0
0
0
0
0
0
0
0
0
0
0
0
0
0
0
0
0
0
0
0
0
0
0
0
0
0
0
0
0
0
0
0
0
0
0
0
0
0
0
0
0
0
0
0
0
0
0
0
0
0
0
0
0
0
0
0
0
0
0
0
0
0
0
0
0
0
0
0
0
0
0
0
0
0
0
0
0
0
0
0
0
0
0
0
0
0
0
0
0
0
0
0
0
0
0
0
0
0
0
0
0
0
0
0
0
0
0
0
0
0
0
0
0
0
0
0
0
0
0
0
0
0
0
0
0
0
0
0
0
0
0
0
0
0
0
0
0
0
0
0
0
0
0
0
0
0
0
0
0
0
0
0
0
0
0
0
0
0
0
0
0
0
0
0
0
0
0
0
0
0
0
0
0
0
0
0
0
0
0
0
0
0
0
0
0
0
0
0
0
0
0
0
0
0
0
0
0
0
0
0
0
0
0
0
0
0
0
0
0
0
0
0
0
0
0
0
0
0
0
0
0
0
0
0
0
0
0
0
0
0
0
0
0
0
0
0
0
0
0
0
0
0
0
0
0
0
0
0
0
0
0
0
0
0
0
0
0
0
0
0
0
0
0
0
0
0
0
0
0
0
0
0
0
0
0
0
0
0
0
0
0
0
0
0
0
0
0
0
0
0
0
0
0
0
0
0
0
0
0
0
0
0
0
0
0
0
0
0
0
0
0
0
0
0
0
0
0
0
0
0
0
0
0
0
0
0
0
0
0
0
0
0
0
0
0
0
0
0
0
0
0
0
0
0
0
0
0
0
0
0
0
0
0
0
0
0
0
0
0
0
0
0
0
0
0
0
0
0
0
0
0
0
0
0
0
0
0
0
0
0
0
0
0
0
0
0
0
0
0
0
0
0
0
0
0
0
0
0
0
0
0
0
0
0
0
0
0
0
0
0
0
0
0
0
0
0
0
0
0
0
0
0
0
0
0
0
0
0
0
0
0
0
0
0
0
0
0
0
0
0
0
0
0
0
0
0
0
0
0
0
0
0
0
0
0
0
0
0
0
0
0
0
0
0
0
0
0
0
0
0
0
0
0
0
0
0
0
0
0
0
0
0
0
0
0
0
0
0
0
0
0
0
0
0
0
0
0
0
0
0
0
0
0
0
0
0
0
0
0
0
0
0
0
0
0
0
0
0
0
0
0
0
0
0
0
0
0
0
0
0
0
0
0
0
0
0
0
0
0
0
0
0
0
0
0
0
0
0
0
0
0
0
0
0
0
0
0
0
0
0
0
0
0
0
0
0
0
0
0
0
0
0
0
0
0
0
0
0
0
0
0
0
0
0
0
0
0
0
0
0
0
0
0
0
0
0
0
0
0
0
0
0
0
0
0
0
0
0
0
0
0
0
0
0
0
0
0
0
0
0
0
0
0
0
0
0
0
0
0
0
0
0
0
0
0
0
0
0
0
0
0
0
0
0
0
0
0
0
0
0
0
0
0
0
0
0
0
0
0
0
0
0
0
0
0
0
0
0
0
0
0
0
0
0
0
0
0
0
0
0
0
0
0
0
0
1
1
1
1
1
1
1
1
1
1
1
1
1
1
1
1
1
1
1
1
1
1
1
1
1
1
1
1
1
1
1
1
1
1
1
1
1
1
1
1
2
2
2
2
2
2
2
2
2
2
2
2
2
2
2
2
2
2
2
2
2
2
2
2
1
2
2
2
2
2
2
2
2
2
2
2
2
2
2
2
3
3
3
3
3
3
3
3
3
3
3
3
3
3
3
3
3
3
3
3
3
3
3
3
3
3
3
3
3
3
3
3
3
3
3
3
3
3
3
3
3
3
3
3
3
3
3
3
3
3
3
3
3
3
3
3
3
3
3
3
3
3
3
3
3
3
3
3
3
3
3
3
3
3
3
3
3
3
3
3
3
3
3
3
3
3
5
8
9
10
10
10
11
11
11
11
11
12
12
12
12
12
12
12
12
12
12
12
12
12
12
12
12
12
12
12
12
12
12
12
12
13
13
13
13
13
13
13
14
14
14
14
14
14
14
15
15
15
15
15
15
15
15
15
15
15
15
15
14
14
14
14
14
14
14
14
14
14
14
15
14
14
14
14
14
14
13
13
13
13
13
13
13
13
13
13
13
13
13
13
13
13
13
13
13
13
13
13
13
13
13
13
13
13
13
13
13
13
13
13
13
13
13
13
13
13
13
13
13
13
13
13
13
13
13
13
13
13
13
13
13
13
13
13
13
13
12
12
12
12
12
12
13
12
12
12
12
11
11
5
5
5
4
3
3
3
3
3
2
2
2
4
4
4
4
4
4
4
4
4
5
6
6
6
6
6
6
6
6
6
7
7
7
7
7
7
7
7
7
8
8
8
8
8
8
8
8
8
8
8
8
8
8
8
8
8
8
8
7
7
7
7
7
7
7
7
7
7
7
7
7
7
7
7
7
7
7
8
8
8
8
8
8
8
8
8
9
10
10
10
10
10
10
10
10
11
11
11
11
11
11
11
11
11
11
11
11
11
11
11
11
11
11
11
11
11
11
11
11
11
12
12
12
12
12
13
13
13
13
13
13
13
13
13
13
13
13
13
13
13
13
13
14
15
15
15
15
16
16
16
16
16
16
15
15
15
15
15
16
16
16
16
17
17
17
17
17
17
17
17
17
17
17
16
17
17
16
16
16
16
15
15
14
14
14
14
15
15
15
15
15
15
15
15
15
15
15
15
15
16
16
16
15
15
15
15
15
15
15
15
15
15
15
15
15
15
15
15
15
15
15
15
15
15
15
15
15
15
15
15
15
15
15
15
15
15
15
15
15
15
15
15
15
15
15
15
15
15
15
15
15
15
15
15
15
15
15
15
15
15
15
15
15
13
13
11
8
8
8
8
8
8
8
8
5
5
5
5
5
5
5
5
5
5
5
6
6
6
6
6
6
6
6
6
6
6
6
6
6
6
6
6
6
6
7
7
7
7
7
7
7
7
6
6
6
6
6
7
7
7
7
7
7
7
7
7
7
7
8
8
8
8
8
8
8
8
8
8
8
8
8
8
8
9
9
9
9
9
9
9
8
8
7
7
7
6
7
7
8
8
8
8
8
8
8
8
8
8
8
8
8
8
8
8
7
7
7
8
8
8
8
8
8
8
8
8
7
7
7
8
8
8
8
8
8
8
8
8
8
8
8
8
8
8
8
8
8
8
8
9
9
9
9
9
9
10
11
11
11
11
11
11
11
11
11
11
11
11
11
11
11
11
11
11
11
10
10
10
10
10
10
10
10
10
10
10
10
10
10
10
10
10
9
10
10
10
10
10
10
9
9
9
9
9
9
9
9
9
9
9
9
9
11
11
11
11
11
11
11
11
11
11
12
12
12
12
12
12
12
12
12
12
12
12
13
13
13
13
13
13
13
13
13
14
14
15
15
15
15
15
15
15
15
15
15
15
15
15
17
17
16
16
16
16
16
16
16
16
16
16
16
16
16
16
16
16
16
16
16
15
15
15
15
16
16
16
16
16
16
16
15
14
13
13
14
14
14
14
14
13
13
13
13
13
13
13
13
13
13
13
13
13
13
13
13
13
13
13
13
13
13
13
13
13
13
13
13
13
13
13
13
13
13
13
13
13
13
13
13
13
12
12
12
12
12
12
12
11
11
10
11
11
13
13
13
13
13
13
13
13
13
13
13
13
13
13
13
13
13
13
13
13
13
13
13
13
13
13
13
13
13
13
13
14
14
14
13
13
13
13
13
13
13
12
12
12
13
11
10
10
9
9
9
9
9
9
9
9
8
8
8
8
8
8
8
8
8
7
7
7
7
7
7
7
7
8
8
8
8
8
8
8
8
8
8
8
8
8
8
8
8
8
8
8
8
8
8
9
9
10
9
9
9
10
10
10
11
11
11
11
11
11
11
11
11
11
11
11
11
11
11
11
11
11
11
12
11
11
10
10
10
10
10
10
9
8
8
8
8
8
8
8
8
8
8
8
8
8
8
8
8
8
8
9
9
9
9
9
9
9
9
9
9
9
9
9
9
9
9
9
10
10
10
10
10
10
9
10
10
10
10
10
10
10
10
10
10
11
11
11
11
11
11
11
11
11
11
11
11
12
12
12
12
12
12
13
14
14
15
15
15
15
15
15
15
15
15
15
14
14
13
13
13
13
13
13
13
13
13
13
13
13
13
13
11
11
9
9
9
9
9
9
10
10
10
10
10
10
10
10
10
10
10
11
11
11
11
11
11
11
11
11
11
11
11
11
11
11
11
11
11
11
12
12
12
12
12
12
12
12
12
12
12
12
12
12
12
12
12
12
12
12
12
12
12
13
13
13
13
13
13
13
13
13
13
13
13
15
15
15
15
15
15
15
15
15
15
15
15
15
15
15
15
15
15
15
15
15
15
14
14
14
13
13
13
13
13
13
13
13
12
12
12
12
12
12
12
12
12
12
12
13
13
12
12
12
12
11
10
10
10
10
10
10
10
10
11
11
11
11
11
11
11
11
11
11
12
12
12
12
12
12
12
12
12
12
12
12
12
12
12
12
12
12
12
12
12
12
12
12
12
12
12
12
12
12
12
12
12
12
12
11
11
11
11
11
11
11
11
11
11
11
11
11
11
11
11
11
11
10
10
9
9
9
9
9
9
9
9
9
9
9
8
8
8
8
8
8
8
8
8
8
8
10
10
10
10
10
10
10
10
11
11
11
11
11
11
11
11
11
11
11
11
11
11
12
12
12
12
12
12
13
13
13
13
13
13
13
13
13
12
12
13
13
11
11
11
11
11
11
11
11
11
11
11
11
8
8
8
11
13
13
13
13
13
13
13
13
13
13
13
13
13
13
13
13
15
15
15
15
15
15
15
16
16
16
16
16
16
16
16
16
16
16
16
16
16
16
16
16
16
16
16
16
16
16
16
16
16
16
16
16
16
16
16
16
16
16
16
16
16
16
16
16
16
16
17
18
18
18
18
18
18
18
18
18
18
18
18
18
17
16
16
17
17
17
17
17
17
18
18
18
18
18
18
18
18
18
18
18
18
17
17
17
17
16
16
15
15
15
14
12
12
12
14
15
15
15
15
15
15
15
15
15
15
15
15
14
14
14
14
14
14
14
14
14
14
16
16
16
17
17
17
17
18
18
18
20
20
20
20
21
22
22
22
22
22
22
22
24
24
24
24
24
24
25
25
26
27
27
28
28
28
28
28
28
28
28
28
28
28
27
27
27
27
27
26
27
27
27
29
28
28
28
26
26
26
26
25
25
26
24
24
24
24
24
24
24
24
24
24
24
24
25
25
25
25
25
25
25
25
25
25
27
27
27
27
27
27
27
26
26
26
25
25
24
23
23
23
23
24
24
24
24
24
24
24
24
25
25
25
25
25
25
25
25
25
25
25
25
25
25
25
25
25
25
25
25
26
26
26
26
26
26
26
26
26
26
26
26
26
26
26
26
26
26
26
26
26
26
26
27
27
27
27
27
27
27
27
27
28
29
29
29
29
28
27
27
25
25
24
24
24
24
24
24
24
23
23
22
22
19
19
19
19
19
19
20
20
21
20
19
19
19
19
19
19
19
18
18
17
17
17
16
16
16
15
15
15
15
15
15
15
14
14
14
14
13
13
13
12
12
13
13
13
13
13
13
14
13
13
13
13
13
12
12
10
9
9
9
9
9
9
9
9
9
9
9
9
9
9
9
9
9
9
9
9
10
10
10
10
11
11
12
12
12
11
11
11
11
11
11
11
11
11
11
11
11
10
10
10
13
13
14
14
14
15
15
15
15
15
15
15
15
15
14
14
14
14
15
15
16
16
16
16
17
17
17
17
17
17
16
16
16
16
16
16
16
16
16
16
16
17
17
17
17
17
17
17
17
17
17
18
17
17
17
17
17
17
18
18
18
18
18
18
18
18
18
18
18
18
18
18
18
18
18
18
18
19
19
19
19
19
19
19
19
19
20
21
21
21
21
21
21
21
21
21
21
21
21
21
21
21
21
21
21
21
21
22
22
22
22
22
22
22
22
23
23
23
23
23
23
23
23
23
23
23
23
23
23
23
23
23
23
23
22
22
22
22
21
21
21
20
19
15
13
11
11
11
11
11
11
11
11
11
12
12
13
13
13
13
13
13
13
13
13
13
13
13
13
13
15
16
16
16
16
16
16
19
19
19
20
20
22
22
22
22
22
23
24
24
24
24
24
25
26
26
26
26
26
27
27
27
26
26
27
28
28
28
29
29
29
29
29
31
31
31
31
29
29
29
30
31
30
30
30
30
31
32
32
32
32
35
35
35
35
36
36
36
36
37
37
37
35
34
34
34
34
38
38
39
39
40
40
40
40
40
40
40
41
41
41
41
42
42
42
42
42
42
42
42
42
44
44
44
44
44
44
44
44
44
44
45
45
45
45
45
45
45
45
45
45
45
45
45
45
45
45
45
45
45
44
44
44
44
44
44
44
46
45
45
43
41
40
40
39
39
39
39
39
39
39
39
39
39
39
39
39
39
39
39
39
40
40
40
39
36
34
33
33
34
34
34
34
34
34
34
34
34
34
34
34
34
34
35
35
35
35
35
35
35
35
35
35
35
35
35
37
37
37
37
37
37
36
32
32
26
26
25
25
21
21
20
15
14
14
15
15
15
15
15
14
14
14
14
13
12
12
12
12
13
13
13
13
13
13
13
13
13
13
13
13
13
13
13
13
13
13
13
13
13
13
13
13
13
14
14
14
14
14
15
15
15
14
14
14
14
14
14
13
11
11
11
11
11
12
13
13
13
13
13
13
13
13
13
13
13
13
13
13
13
13
11
10
10
9
9
9
9
9
9
9
9
9
9
9
9
9
10
10
10
10
10
11
11
11
11
11
11
11
11
11
11
11
11
11
11
11
11
11
11
11
11
11
11
11
11
11
11
12
12
12
13
13
13
13
13
13
14
14
14
14
14
13
13
13
13
13
13
13
14
14
14
14
14
14
14
14
14
14
14
15
15
16
16
16
16
16
17
17
16
16
16
16
16
17
17
16
16
15
15
15
16
17
18
18
18
17
17
18
18
18
18
18
18
18
18
18
18
18
18
18
18
18
18
18
18
18
19
19
19
19
19
19
19
19
19
19
19
19
19
19
19
19
20
20
20
20
20
20
22
22
22
22
22
22
22
22
22
22
22
22
22
22
22
22
24
24
24
25
25
25
25
25
25
25
25
25
26
26
26
26
27
27
27
27
27
27
27
28
28
28
28
28
28
28
28
28
28
28
27
27
27
28
28
27
26
25
25
24
24
23
23
23
23
23
23
23
23
21
17
19
17
17
17
17
18
18
18
18
18
18
18
17
17
18
19
20
20
20
19
19
19
19
19
19
19
19
19
18
18
18
18
19
20
20
21
21
21
21
21
21
21
21
22
22
23
23
23
22
22
22
22
22
21
21
21
21
22
22
22
22
23
23
23
23
23
23
23
23
24
24
24
24
24
24
24
24
24
24
25
26
26
26
26
26
26
26
27
27
27
27
26
26
26
26
26
26
27
27
27
27
27
27
28
28
28
28
28
28
28
28
28
28
28
28
28
28
27
27
28
28
28
28
28
28
28
28
29
29
28
28
27
26
26
26
26
26
27
28
28
28
28
28
28
28
28
28
28
28
28
28
28
29
29
28
28
28
28
28
28
28
27
27
24
24
24
24
24
24
24
24
24
24
24
24
22
21
20
20
20
20
21
21
21
21
21
21
21
21
21
21
21
21
21
21
21
21
21
21
20
20
20
20
20
21
21
21
21
21
20
19
19
18
18
18
18
18
18
18
18
18
18
18
18
18
18
18
17
15
15
15
15
15
15
15
15
15
15
15
15
15
15
15
15
15
16
16
16
16
16
16
16
16
16
16
16
16
16
16
15
14
14
14
14
14
14
14
15
15
14
13
13
13
13
13
13
12
12
12
12
12
10
10
10
10
10
10
10
10
10
10
9
9
10
9
9
7
7
7
7
8
8
8
9
7
7
7
7
8
8
8
7
7
7
7
7
7
7
7
7
7
7
7
7
7
7
8
8
8
8
8
8
8
9
9
9
9
10
10
10
10
10
11
11
11
11
11
11
11
11
11
11
11
11
11
11
11
11
11
12
12
11
11
11
11
11
11
11
11
11
11
11
11
11
12
12
12
12
12
13
13
13
13
13
13
13
13
13
13
13
13
13
13
13
14
14
14
14
14
14
14
14
14
14
14
14
14
14
14
14
14
14
14
14
14
14
14
14
14
14
14
14
14
14
14
14
14
14
14
14
14
14
14
14
14
14
14
14
14
14
14
14
14
14
14
14
14
14
14
14
14
15
15
15
15
15
15
13
11
11
9
9
8
8
7
7
7
8
8
7
7
7
7
7
7
7
7
7
7
6
6
6
6
6
6
6
6
6
6
6
6
6
6
6
6
6
6
6
6
6
7
7
7
7
7
7
7
6
6
6
6
6
6
6
6
6
6
6
6
6
6
6
6
6
6
6
5
5
5
6
6
6
6
6
6
7
7
7
7
7
7
7
8
8
8
8
8
8
8
8
8
8
8
7
7
7
7
7
7
7
7
7
7
6
6
6
6
6
6
6
6
6
6
6
6
6
6
6
6
6
6
6
6
6
6
6
6
6
6
6
6
6
6
6
5
5
5
5
5
6
6
6
6
6
6
6
6
6
6
6
6
6
6
6
6
6
6
6
6
6
6
6
5
5
5
5
5
5
5
5
5
5
5
5
5
5
5
5
5
5
5
5
5
5
5
6
6
6
6
6
6
6
6
6
5
5
5
5
6
6
6
6
6
6
6
6
6
6
6
6
6
6
6
6
6
6
6
6
6
6
6
6
6
6
6
6
6
6
6
5
5
5
5
5
5
5
5
5
5
5
4
4
4
4
4
4
4
4
4
4
4
4
4
4
5
5
5
5
5
5
5
5
4
4
4
4
4
4
4
4
3
3
3
3
3
3
3
3
3
3
3
3
3
3
3
3
3
3
3
3
3
3
3
3
3
3
3
3
3
3
3
3
3
3
3
3
4
4
4
5
5
5
5
5
5
5
5
5
5
5
5
5
5
5
5
5
5
5
4
4
4
4
4
4
4
4
4
4
4
4
4
3
3
3
3
3
3
3
3
3
3
3
3
3
2
2
2
2
2
2
2
2
2
2
2
2
2
2
2
2
2
2
2
2
2
2
2
2
2
2
2
2
2
2
2
2
2
2
2
2
2
2
2
1
1
1
1
1
1
1
1
1
1
1
1
1
1
1
1
1
1
1
1
1
1
1
1
1
1
1
1
1
1
1
0
0
0
0
0
0
0
0
0
0
0
0
0
0
0
0
0
0
0
0
0
0
0
0
0
0
0
0
0
0
0
0
0
0
0
0
0
0
0
0
0
0
0
0
0
0
0
0
0
0
0
0
0
0
0
0
0
0
0
0
0
0
0
0
0
0
0
0
0
0
0
0
0
0
0
0
0
0
0
0
0
0
0
0
0
0
0
0
0
0
0
0
0
0
0
0
0
0
0
0
0
0
0
0
0
0
0
0
0
0
0
0
0
0
0
0
0
0
0
0
0
0
0
0
0
0
0
0
0
0
0
0
0
0
0
0
0
0
0
0
0
0
0
0
0
0
0
0
0
0
0
0
0
0
0
0
0
0
0
0
0
0
0
0
0
0
0
0
0
0
0
0
0
0
0
0
0
0
0
0
0
0
0
0
0
0
0
0
0
0
0
0
0
0
0
0
0
0
0
0
0
0
0
0
0
0
0
0
0
0
0
0
0
0
0
0
0
0
0
0
0
0
0
0
0
0
0
0
0
0
0
0
0
0
0
0
0
0
0
0
0
0
0
0
0
0
0
0
0
0
0
0
0
0
0
0
0
0
0
0
0
0
0
0
0
0
0
0
0
0
0
0
0
0
0
0
0
0
0
0
0
0
0
0
0
0
0
0
0
0
0
0
0
0
0
0
0
0
0
0
0
0
0
0
0
0
0
0
0
0
0
0
0
0
0
0
0
0
0
0
0
0
0
0
0
0
0
0
0
0
0
0
0
0
0
0
0
0
0
0
0
0
0
0
0
0
0
0
0
0
0
0
0
0
0
0
0
0
0
0
0
0
0
0
0
0
0
0
0
0
0
0
0
0
0
0
0
0
0
0
0
0
0
0
0
0
0
0
0
0
0
0
0
0
0
0
0
0
0
0
0
0
0
0
0
0
0
0
0
0
0
0
0
0
0
0
0
0
0
0
0
0
0
0
0
0
0
0
0
0
0
0
0
0
0
0
0
0
0
0
0
0
0
0
0
0
0
0
0
0
0
0
0
0
0
0
0
0
0
0
0
0
0
0
0
0
0
0
0
0
0
0
0
0
0
0
0
0
0
0
0
0
0
0
0
0
0
0
0
0
0
0
0
0
0
0
0
0
0
0
0
0
0
0
0
0
0
0
0
0
0
0
0
0
0
0
0
0
0
0
0
0
0
0
0
0
0
0
0
0
0
0
0
0
0
0
0
0
0
0
0
0
0
0
0
0
0
0
0
0
0
0
0
0
0
0
0
0
0
0
0
0
0
0
0
0
0
0
0
0
0
0
0
0
0
0
0
0
0
0
0
0
0
0
2
3
3
3
3
3
3
3
3
3
3
3
3
3
4
4
4
6
6
6
6
6
6
6
6
6
6
6
6
6
6
6
6
6
6
6
6
6
6
6
6
6
7
7
7
8
8
8
8
8
8
8
9
9
9
9
9
9
9
9
10
10
11
11
11
11
11
11
11
11
11
11
11
11
11
11
11
11
11
11
11
11
11
11
11
11
11
11
11
11
11
11
11
11
11
11
11
11
11
12
12
12
12
12
12
12
12
13
13
13
13
13
14
14
14
14
15
15
15
15
15
15
16
16
16
16
16
16
16
16
16
16
16
16
17
17
16
16
16
16
16
18
18
18
18
18
18
18
18
18
19
19
19
19
19
20
20
19
19
19
19
19
19
19
20
21
21
21
20
20
20
20
20
20
20
20
20
20
20
20
20
20
20
19
19
19
19
19
19
19
18
17
18
18
19
19
19
20
20
20
20
19
19
19
19
19
19
19
19
19
20
21
21
21
21
21
21
21
21
21
22
22
22
22
22
22
22
22
22
22
22
21
21
21
20
20
20
20
21
21
21
21
21
21
21
21
21
21
21
21
22
22
22
22
22
22
22
22
22
22
22
22
22
22
22
22
22
22
22
22
22
22
22
22
20
19
19
19
19
19
19
19
18
18
18
18
16
16
16
16
16
16
16
17
17
17
17
17
17
17
17
17
17
17
17
17
17
17
17
17
17
17
16
16
14
14
14
14
14
13
13
13
13
13
13
13
13
13
14
14
14
14
15
15
15
15
15
15
15
15
15
15
15
15
15
15
15
14
14
14
13
13
13
12
12
12
12
12
12
12
11
11
11
12
13
13
13
13
13
14
14
14
15
15
15
14
14
13
13
13
13
13
12
12
12
12
12
12
12
12
12
12
12
12
12
12
12
11
11
11
11
11
11
11
11
11
11
11
11
11
11
11
11
11
11
11
11
11
11
11
11
11
11
11
11
12
12
12
12
12
12
12
12
12
12
12
12
12
13
13
13
13
13
13
15
15
15
15
15
15
15
13
14
14
14
14
14
14
14
14
14
14
13
9
9
9
8
8
8
8
9
9
9
9
9
9
9
9
9
9
9
9
9
9
9
9
9
9
9
9
9
9
9
9
9
9
9
9
9
9
9
9
9
9
9
9
8
8
8
8
8
8
8
8
8
8
8
8
8
8
8
8
7
6
6
6
6
6
6
6
6
6
6
6
6
6
6
6
6
6
6
6
6
6
6
6
6
5
5
5
5
5
5
5
5
5
5
5
5
5
5
5
5
5
5
5
5
5
5
5
5
5
5
5
5
5
5
5
5
5
4
4
4
4
4
4
4
4
4
4
4
4
4
4
4
4
4
4
5
5
5
5
4
4
3
1
1
1
1
1
1
1
1
1
1
1
1
1
1
1
1
1
1
1
1
1
1
1
1
1
1
1
1
1
1
1
1
1
1
1
1
1
1
1
1
2
2
3
3
3
3
3
3
3
3
3
3
3
3
3
3
3
3
3
3
3
3
3
3
3
3
3
3
3
3
3
3
3
3
3
3
3
3
3
3
3
3
3
3
3
3
3
3
3
3
3
3
3
3
3
3
3
3
3
3
3
3
3
3
3
3
3
3
3
3
3
3
3
3
3
3
3
3
3
3
3
3
3
3
3
3
3
3
3
3
3
3
3
3
3
4
4
4
4
4
4
4
4
4
4
4
4
4
4
4
4
4
4
4
4
4
4
4
4
4
4
4
4
4
4
4
4
4
4
4
4
4
4
4
4
4
4
4
4
4
4
4
4
1
1
0
0
0
0
0
0
0
1
1
1
1
1
1
1
1
1
1
1
1
1
1
1
1
1
1
1
1
1
1
1
1
1
1
1
1
1
1
1
1
1
1
1
1
1
1
1
1
1
1
1
1
1
1
1
1
1
1
1
1
1
1
1
1
1
1
0
0
0
0
0
0
0
0
0
0
0
1
1
1
1
1
1
1
1
1
1
1
1
1
1
1
1
1
1
1
1
1
1
1
1
1
1
1
1
1
1
1
2
2
2
2
2
2
2
2
2
2
2
2
2
2
2
2
2
2
2
2
2
2
2
3
3
3
3
3
3
3
3
3
3
3
3
4
3
3
3
3
3
3
3
3
3
3
3
3
4
4
4
4
4
4
4
4
4
4
4
4
4
4
4
4
4
4
4
4
5
5
5
5
5
5
5
5
5
5
5
5
5
5
5
5
5
5
5
5
5
5
5
5
5
5
5
5
5
5
5
5
5
5
5
5
5
5
5
5
5
5
5
5
5
5
5
5
5
5
5
5
5
5
5
5
5
5
5
5
5
5
5
5
5
5
6
6
6
6
6
6
6
6
6
6
6
6
6
6
6
6
6
6
6
6
6
5
5
5
5
5
5
5
5
5
5
5
5
5
5
5
5
5
5
5
5
5
5
5
5
5
5
5
5
5
5
5
5
5
5
5
5
5
5
5
5
5
5
5
5
5
5
4
4
4
4
4
4
4
4
4
4
4
4
4
4
4
4
4
4
4
3
3
2
2
2
2
2
2
2
2
2
2
2
2
2
2
2
2
2
2
2
2
2
2
2
2
2
2
2
2
2
2
2
2
2
2
2
2
2
2
2
1
1
1
1
1
1
1
1
1
1
1
1
1
0
0
0
0
0
0
0
0
0
0
0
0
0
0
0
0
0
0
0
0
0
0
0
0
0
0
0
0
0
0
0
0
0
0
0
0
0
0
0
0
0
0
0
0
0
1
1
1
1
1
1
1
1
0
0
0
0
0
0
0
0
0
0
0
0
0
0
0
0
0
0
0
0
0
0
0
0
0
0
0
0
0
0
0
0
0
0
0
0
0
0
0
0
0
0
0
0
0
0
0
0
0
0
0
0
0
0
0
0
0
0
0
0
0
0
0
0
0
0
0
0
0
0
0
0
0
0
0
0
0
0
0
1
1
1
1
1
1
1
1
1
1
1
1
1
1
1
1
1
1
1
2
2
2
2
2
2
2
2
2
2
2
2
2
2
2
2
2
2
2
2
2
2
2
2
2
2
2
2
2
2
2
2
2
2
2
2
2
2
2
2
2
2
2
2
2
2
2
1
1
1
1
1
1
1
1
1
1
1
1
1
1
1
1
1
1
1
1
1
1
1
1
1
1
1
1
1
1
1
1
1
1
1
1
1
1
1
1
1
1
1
1
1
1
1
1
1
1
1
1
1
1
1
1
1
1
1
1
1
1
1
1
1
1
1
1
1
0
0
0
0
0
0
0
0
0
0
0
0
0
0
0
0
0
0
0
0
0
0
0
0
0
0
1
1
1
1
1
1
1
1
1
1
1
1
1
1
1
1
1
1
1
1
1
1
1
1
1
1
1
1
1
1
1
1
1
1
1
1
1
1
1
1
1
1
1
1
1
1
1
1
1
1
1
1
1
1
1
1
1
1
1
1
2
2
1
1
1
1
1
1
1
1
1
1
1
1
1
1
1
1
1
1
1
1
1
1
1
1
1
1
1
1
1
1
1
1
1
1
1
1
1
1
1
1
1
1
1
1
1
1
1
1
1
1
1
1
1
1
1
1
1
1
1
1
1
1
1
1
1
1
1
2
2
2
2
2
2
2
2
2
2
2
2
2
2
2
2
2
2
2
2
2
2
2
2
1
1
1
1
1
1
1
1
1
1
1
2
2
2
2
2
2
2
2
2
2
2
2
2
2
2
2
2
4
5
5
6
6
6
6
6
6
6
6
6
6
5
5
5
6
8
8
8
8
8
8
8
8
8
8
8
8
8
8
8
8
8
8
8
9
9
9
9
9
9
9
9
9
9
9
9
9
9
10
10
10
11
12
12
12
13
13
14
14
16
16
18
19
19
19
20
20
20
20
20
21
21
21
21
20
20
20
20
21
21
22
22
22
22
22
22
22
23
23
23
23
23
23
23
23
23
23
23
24
24
24
24
24
24
24
24
24
24
24
24
24
25
25
26
26
26
26
26
26
26
26
27
27
27
27
27
27
27
28
28
29
29
29
29
29
29
29
29
29
29
29
29
29
30
30
30
30
30
30
30
30
30
30
30
30
27
27
27
27
26
26
26
26
26
26
26
26
26
26
25
26
26
26
26
27
27
27
27
27
27
27
27
27
27
27
27
27
27
26
26
26
26
26
27
27
27
27
27
27
27
27
27
27
27
27
25
25
25
25
25
25
25
25
25
25
25
25
25
20
16
13
12
12
12
12
12
12
12
13
13
13
13
13
13
12
14
14
14
14
13
13
13
12
12
12
12
11
11
11
12
12
12
12
12
12
12
12
12
11
13
13
13
13
13
13
13
14
14
14
14
14
14
14
14
14
14
14
14
14
14
16
16
16
16
16
16
16
16
16
16
15
15
17
17
17
16
16
16
15
15
15
15
15
15
15
15
15
15
15
15
15
15
16
16
16
14
14
14
14
13
13
13
13
13
13
13
13
13
13
13
13
13
13
13
13
13
13
13
13
13
13
13
13
13
13
13
14
14
14
15
15
15
15
15
15
15
15
15
15
15
15
15
15
15
15
15
15
15
14
14
14
13
13
13
12
12
12
12
12
12
14
14
16
16
16
16
16
16
16
16
16
17
17
17
17
17
17
17
17
17
17
17
17
17
17
17
17
17
17
16
16
16
16
16
16
16
16
16
17
12
11
11
13
13
12
12
12
12
12
12
15
15
15
15
15
15
15
15
15
15
15
15
15
15
15
15
15
13
13
12
12
11
11
11
11
11
11
11
11
11
11
11
11
11
11
12
13
13
13
13
14
14
15
15
15
15
15
16
16
16
16
16
16
16
16
16
16
16
16
15
15
15
15
15
16
17
17
17
17
16
18
18
18
18
18
18
18
18
18
18
18
18
18
18
18
18
18
18
18
18
18
18
18
18
18
18
19
19
19
19
19
19
18
18
17
17
18
18
18
18
18
18
18
18
18
18
18
18
18
18
18
18
19
19
19
19
20
20
20
20
20
20
20
20
20
20
20
20
20
20
20
20
20
21
21
21
21
21
21
21
21
21
21
21
22
22
22
22
22
22
22
22
22
22
22
22
23
23
23
23
23
22
22
23
23
23
23
23
23
23
22
22
22
22
21
20
20
20
20
18
17
17
17
17
17
17
17
17
16
16
16
16
16
16
17
17
17
19
19
19
19
17
17
17
17
16
13
14
16
15
15
15
15
16
16
16
16
16
16
16
16
16
16
16
16
16
16
16
17
17
17
17
17
17
17
17
17
17
17
17
18
20
20
20
20
20
20
20
20
20
20
20
20
20
20
20
20
20
20
20
20
20
20
20
20
19
20
20
20
19
19
19
19
19
19
19
19
20
21
21
18
16
16
16
16
17
17
17
17
17
17
17
17
17
17
17
17
17
17
17
17
17
17
17
18
18
18
18
18
18
18
18
18
18
19
19
19
19
19
19
19
19
19
19
19
19
19
19
19
19
19
19
19
20
22
22
22
22
22
22
22
22
21
21
21
18
18
18
18
18
17
16
16
16
16
16
16
16
16
16
16
16
16
16
16
16
16
16
17
17
18
16
16
16
12
12
11
11
11
11
11
11
11
11
11
11
11
11
11
11
11
11
11
11
11
11
11
11
11
11
11
11
11
13
13
13
13
13
13
13
13
14
14
14
14
14
14
14
14
14
14
14
14
14
14
14
14
14
16
16
16
16
16
16
16
16
19
19
20
20
20
20
20
19
19
19
19
19
19
19
20
21
21
21
21
21
21
21
21
21
21
21
21
21
21
21
21
23
23
23
23
23
23
23
23
23
23
22
20
22
22
22
22
19
19
19
19
19
20
20
20
20
20
20
20
20
20
20
20
20
20
20
20
23
23
23
23
23
24
24
24
24
24
24
22
22
21
21
21
21
20
20
20
20
20
20
20
20
20
20
21
22
23
24
23
23
23
23
23
23
23
23
23
23
23
23
23
23
23
23
23
23
23
23
23
23
23
23
23
23
23
23
23
23
23
23
23
23
23
23
23
23
23
23
23
23
23
23
23
23
23
21
19
19
19
19
19
19
18
18
18
18
18
18
18
18
18
18
18
19
19
19
19
19
19
20
20
20
20
20
20
20
20
20
20
20
20
20
20
20
20
20
20
20
20
20
20
20
20
20
20
20
20
20
20
20
20
20
21
21
21
21
21
22
22
22
22
23
22
20
18
16
9
9
9
9
10
10
11
12
12
12
12
13
13
13
13
11
11
11
11
11
11
11
11
11
11
11
11
11
11
11
11
11
11
11
12
12
12
12
12
12
12
12
13
13
14
14
14
14
14
14
14
20
22
22
22
22
22
22
22
23
23
23
23
23
23
23
25
25
25
25
24
24
24
27
27
27
27
27
27
27
27
27
27
28
29
28
28
29
29
29
29
29
29
28
28
28
28
28
28
28
28
28
28
28
28
28
28
28
28
28
28
29
29
29
29
29
30
30
30
30
30
30
30
31
31
31
31
31
31
31
31
31
31
31
32
32
32
32
32
32
32
32
32
32
32
32
32
32
32
32
32
32
32
32
33
32
32
32
32
32
32
32
32
32
32
32
32
32
32
32
32
32
32
32
32
30
30
29
29
27
25
25
25
25
25
26
26
26
26
26
26
26
26
26
26
26
24
24
24
24
24
22
17
17
17
18
18
18
15
13
12
12
13
13
13
13
13
13
13
13
13
13
14
14
14
15
17
18
18
18
17
17
17
18
18
20
20
20
20
20
20
21
21
21
22
22
22
22
22
22
22
22
21
21
21
21
21
21
22
23
24
24
25
25
26
26
26
28
28
28
28
28
28
27
33
33
33
33
34
34
34
34
34
34
35
35
36
36
38
39
39
39
41
42
42
42
42
43
43
43
44
44
44
46
46
46
46
47
47
47
47
47
47
48
48
48
48
50
50
50
50
50
50
50
50
50
50
51
51
51
51
51
51
51
51
51
51
51
52
51
51
52
52
53
53
53
53
53
53
53
53
53
53
53
53
51
51
50
50
51
51
51
52
52
52
52
50
50
50
50
48
47
47
45
45
45
45
45
45
45
45
45
45
45
45
45
45
45
45
45
45
45
45
45
45
45
45
45
45
45
45
45
45
44
44
44
43
42
39
39
39
39
38
39
38
38
38
38
34
33
29
27
21
21
21
20
20
20
20
20
20
20
20
20
20
20
20
20
20
20
20
20
20
21
22
22
22
21
21
21
21
20
20
19
17
17
15
15
16
16
16
16
16
16
17
17
17
17
17
17
17
17
17
15
14
14
14
14
14
14
14
13
13
12
11
12
12
14
14
14
15
15
15
15
15
15
15
15
15
15
14
14
16
16
17
17
20
20
21
22
22
23
23
23
25
25
25
25
27
27
27
27
27
27
28
28
28
28
28
28
28
28
28
28
28
29
29
29
29
29
29
29
29
29
29
29
29
29
29
29
29
29
29
30
30
35
36
36
36
36
36
36
36
36
37
38
38
38
38
38
38
38
40
40
39
39
40
40
40
42
42
42
42
41
40
40
40
40
40
40
40
40
40
40
40
39
39
39
39
39
39
39
41
41
41
41
41
41
41
41
40
41
43
41
39
37
37
39
39
39
39
39
39
39
39
39
39
42
42
42
41
41
41
41
41
41
41
41
41
41
41
41
41
41
41
38
37
37
38
40
45
46
46
46
45
45
45
47
47
47
46
46
46
46
46
46
46
46
46
46
46
46
45
45
45
44
45
47
50
51
50
49
47
47
47
47
49
49
49
46
45
42
42
40
41
42
42
42
43
44
44
44
46
47
47
47
47
47
47
47
47
47
47
47
47
47
47
47
48
48
48
48
49
49
49
49
49
49
49
49
49
49
49
49
50
50
51
51
51
51
51
51
51
51
52
52
52
52
52
52
48
48
48
48
48
48
50
51
51
51
51
51
51
50
49
49
49
49
49
48
48
48
48
48
48
48
48
48
48
48
49
50
50
50
50
50
50
46
46
46
42
41
41
43
43
43
43
43
43
43
42
41
41
41
41
41
41
41
40
40
40
40
37
36
35
34
33
34
34
34
33
32
32
35
35
35
35
35
35
31
31
32
31
31
33
31
31
32
30
29
29
29
23
22
22
21
21
21
21
21
21
21
20
21
21
22
24
26
28
28
29
30
30
30
30
30
30
30
30
30
31
31
31
31
31
31
31
31
31
32
32
32
32
32
32
32
32
32
32
32
32
32
32
32
33
33
33
33
33
34
34
34
34
34
34
34
35
36
36
36
36
36
36
36
36
35
35
35
36
36
37
37
37
38
38
38
38
38
39
39
39
39
39
39
39
39
39
39
39
39
39
40
40
40
40
40
40
40
40
40
40
40
40
40
40
40
39
39
39
39
39
39
39
39
39
39
39
39
39
39
39
39
39
39
39
39
37
37
37
37
36
34
34
34
30
30
30
27
27
26
26
26
26
26
26
26
26
26
26
26
26
26
27
27
27
26
24
24
22
22
21
21
22
22
22
22
21
21
19
19
19
19
19
19
19
19
18
18
18
18
18
18
18
18
19
19
19
18
18
18
18
18
18
18
17
16
16
16
15
15
16
16
16
16
15
14
13
13
13
13
13
12
12
12
12
13
13
13
13
13
13
13
13
13
13
13
13
12
12
13
13
13
13
13
13
13
13
13
14
13
13
13
13
13
13
14
14
14
14
15
15
16
17
17
18
18
18
18
18
18
18
18
18
18
18
18
18
18
18
18
18
17
17
17
17
17
17
17
17
17
17
17
17
17
17
17
17
16
17
17
16
16
16
16
16
16
16
16
16
16
16
16
16
16
17
17
17
17
17
17
17
17
17
17
17
17
17
17
17
17
17
16
16
14
14
14
13
13
11
11
11
11
11
11
11
11
11
11
11
11
11
11
11
11
11
12
12
12
12
13
13
13
13
13
13
13
13
13
13
13
13
13
13
13
13
13
13
13
13
13
14
14
14
14
14
14
14
15
15
15
15
13
13
13
13
13
13
13
13
13
13
13
13
13
13
13
13
13
13
13
15
15
15
14
14
14
14
14
15
15
15
15
15
14
14
14
14
15
15
15
15
15
15
15
15
15
15
15
15
15
15
15
14
14
14
13
14
14
15
15
15
15
15
15
15
14
14
14
13
13
13
13
12
12
13
13
13
14
14
15
15
15
14
14
14
14
14
14
14
15
16
16
16
16
16
16
16
16
16
16
17
17
17
17
17
16
16
19
19
20
20
20
20
20
20
20
20
20
20
20
20
20
21
21
21
21
21
21
21
22
22
23
23
23
23
23
23
23
23
23
23
23
23
23
23
23
23
23
23
23
23
23
23
23
23
23
23
23
23
23
23
25
25
25
25
25
25
25
25
26
26
26
26
26
26
26
26
26
26
27
27
27
27
27
27
27
27
27
26
26
26
26
26
26
26
26
26
26
26
26
26
26
26
26
26
26
26
26
26
26
26
27
27
27
27
27
27
27
27
27
28
28
28
28
28
27
27
27
26
26
26
21
16
14
14
14
14
14
14
14
13
13
13
13
13
14
14
13
10
10
10
10
10
10
10
10
10
10
10
10
10
9
9
9
9
9
9
9
9
9
9
9
9
9
9
9
9
9
9
9
8
7
6
5
5
5
5
5
5
5
5
5
5
5
5
5
5
5
5
5
5
5
7
7
7
7
7
7
7
7
7
6
6
6
5
5
6
6
6
6
6
5
6
6
7
7
7
7
7
7
7
7
7
7
7
7
7
7
7
7
7
7
7
7
7
6
6
6
6
6
6
6
6
6
5
5
5
6
6
6
6
6
6
6
6
6
6
6
6
6
6
6
6
6
6
5
5
5
5
5
5
5
5
5
5
5
5
5
5
5
5
5
5
5
5
5
5
5
5
5
5
5
5
5
5
5
5
5
5
5
5
5
5
5
5
5
6
6
6
6
6
6
6
6
6
6
6
6
6
7
7
7
7
7
7
7
7
7
7
7
7
7
7
7
6
4
4
4
4
4
3
3
3
3
3
3
3
3
3
3
3
3
3
3
2
2
2
2
2
2
2
2
2
2
2
2
2
2
2
2
2
2
2
2
3
3
3
3
3
3
3
3
3
3
3
3
3
3
3
3
3
3
3
3
3
3
3
3
3
3
3
3
3
3
3
3
3
3
3
3
3
3
3
3
3
3
3
3
3
3
3
3
3
3
3
3
3
3
3
3
3
3
2
2
2
2
2
2
2
2
2
2
1
1
0
0
0
0
0
0
0
0
0
0
0
0
0
0
1
1
1
1
1
1
1
1
1
1
1
1
1
1
1
1
1
1
1
2
2
3
3
3
3
4
4
4
4
4
4
4
4
4
4
4
4
4
4
4
4
4
4
4
4
4
4
3
3
3
3
3
3
3
4
4
4
4
4
4
4
4
4
4
4
4
4
4
4
4
4
4
4
4
4
4
5
5
6
7
7
7
7
7
7
7
7
7
7
7
7
7
7
7
7
7
7
7
7
7
7
7
7
7
7
7
7
7
7
7
7
8
8
8
8
8
8
8
8
8
8
8
8
8
8
8
8
8
8
8
8
8
8
8
8
8
8
8
8
8
8
8
8
8
8
8
8
8
8
8
8
8
8
8
8
8
8
8
8
8
8
8
8
8
8
8
9
9
9
9
9
9
9
9
8
8
8
8
7
7
7
7
7
7
7
7
7
7
7
7
7
7
7
7
7
7
7
6
6
6
7
7
6
6
6
6
6
5
5
5
5
5
5
5
5
5
5
5
5
5
6
6
6
6
6
6
6
6
6
6
6
5
5
5
5
5
5
5
5
5
5
5
5
5
5
5
5
5
5
5
5
5
5
5
5
5
5
5
5
5
5
5
5
5
5
5
5
5
5
5
5
5
6
6
6
6
6
7
7
7
7
7
7
7
6
6
6
6
6
6
6
6
6
6
6
6
6
6
6
6
6
6
6
6
6
6
6
6
6
7
7
7
7
7
7
6
6
6
4
4
4
4
4
4
4
4
4
4
4
4
4
4
4
3
3
2
2
2
2
2
2
2
2
2
2
2
2
2
2
2
2
2
2
2
2
2
2
2
2
2
2
2
2
2
2
2
2
2
2
2
2
2
2
2
2
2
2
2
2
2
2
2
2
2
2
2
2
2
2
2
2
2
2
2
2
2
2
2
2
2
2
2
2
2
2
2
2
2
2
2
2
2
2
2
2
2
2
2
2
2
2
2
2
2
2
1
0
0
0
0
0
0
0
0
0
0
0
0
0
0
0
0
0
0
0
0
0
1
1
1
1
1
1
1
1
1
1
1
1
1
1
1
1
1
1
1
1
0
0
0
0
0
0
0
0
0
0
0
0
0
0
0
0
0
0
0
0
0
0
0
0
0
0
0
0
0
0
0
0
0
0
0
0
0
0
0
0
0
0
0
0
0
0
0
0
0
0
0
0
0
0
0
0
0
0
0
0
0
0
0
0
0
0
0
0
0
0
0
0
0
0
0
0
0
0
0
0
0
0
0
0
0
0
0
0
0
0
0
0
0
0
0
0
0
0
0
0
0
0
0
0
0
0
0
0
0
0
0
0
0
0
0
0
0
0
0
0
0
0
0
0
0
0
0
0
0
0
0
0
0
0
0
0
0
0
0
0
0
0
0
0
0
0
0
0
0
0
0
0
0
0
0
0
0
0
0
0
0
0
0
0
0
0
0
0
0
0
0
0
0
0
0
0
0
0
0
0
0
0
0
0
0
0
0
0
0
0
0
0
0
0
0
0
0
0
0
0
0
0
0
0
0
0
0
0
0
0
0
0
0
0
0
0
0
0
0
0
0
0
0
0
0
0
1
1
1
1
1
1
1
1
1
1
1
1
1
1
1
1
1
1
1
1
1
1
1
1
1
1
1
1
1
1
1
1
1
1
1
1
1
1
1
1
1
1
1
1
1
1
1
1
1
1
1
1
1
1
1
1
1
1
1
1
1
1
1
1
1
1
1
1
1
1
1
1
1
1
1
1
1
1
1
1
1
1
1
1
1
1
1
1
1
1
1
1
1
1
1
1
1
1
1
1
1
1
1
1
1
1
1
1
1
1
1
1
1
1
1
1
1
1
1
1
1
1
1
1
1
1
1
1
1
1
1
1
1
0
0
0
0
0
0
0
0
0
0
0
0
0
0
0
0
0
0
0
0
0
0
0
0
0
0
0
0
0
0
0
0
0
0
0
0
0
0
0
0
0
0
0
0
0
0
0
0
0
0
0
0
0
0
0
0
0
0
0
0
0
0
0
0
0
0
0
0
0
0
0
0
0
0
0
0
0
0
0
0
0
0
0
0
0
0
0
0
0
0
0
0
0
0
0
0
0
0
0
0
0
0
0
0
0
0
0
0
0
0
0
0
0
0
0
0
0
0
0
0
0
0
0
0
0
0
0
0
0
0
0
0
0
0
0
0
0
0
0
0
0
0
0
0
0
0
0
0
0
0
0
0
0
0
0
0
0
0
0
0
0
0
0
0
0
0
0
0
0
0
0
0
0
0
0
0
0
0
0
0
0
0
0
0
0
0
0
0
0
0
0
0
0
0
0
0
0
0
0
0
0
0
0
0
0
0
0
0
0
0
0
0
0
0
0
0
0
0
0
0
0
0
0
0
0
0
0
0
0
0
0
0
0
0
0
0
0
0
0
0
0
0
0
0
0
0
0
0
0
0
0
0
0
0
0
0
0
0
0
0
0
0
0
0
0
0
0
0
0
0
0
0
0
0
0
0
0
0
0
0
0
0
0
0
0
0
0
0
0
0
0
0
0
0
0
0
0
0
0
0
0
0
0
0
0
0
0
0
0
0
0
0
0
0
0
0
0
0
0
0
0
0
0
0
0
0
0
0
0
0
0
0
0
0
0
0
0
0
0
0
0
0
0
0
0
0
0
0
0
0
0
0
0
0
0
0
0
0
0
0
0
0
0
0
0
0
0
0
0
0
0
0
0
0
0
0
0
0
0
0
0
0
0
0
0
0
0
0
0
0
0
0
0
0
0
0
0
0
0
0
0
0
0
0
0
0
0
0
0
0
0
0
0
0
0
0
0
0
0
0
0
0
0
0
0
0
0
0
0
0
0
0
0
0
0
0
0
0
0
0
0
0
0
0
0
0
0
0
0
0
0
0
0
0
0
0
0
0
0
0
0
0
0
0
0
0
0
0
0
0
0
0
0
0
0
0
0
0
0
0
0
0
0
0
0
0
0
0
0
0
0
0
0
0
0
0
0
0
0
1
1
1
1
1
1
1
1
1
1
1
1
1
1
1
1
1
1
1
1
1
1
1
1
1
2
2
2
2
2
2
2
2
2
2
2
2
2
2
2
2
2
2
2
2
2
2
2
2
2
2
2
2
2
2
2
2
2
2
2
2
2
2
2
2
2
2
1
1
1
1
1
1
1
1
1
1
1
1
1
1
1
1
1
1
1
1
1
1
1
1
1
1
1
1
1
1
1
1
1
1
1
1
1
1
1
1
1
1
1
1
1
1
1
1
1
1
1
0
0
0
0
0
0
0
0
0
0
0
0
0
0
0
0
0
0
0
0
0
0
0
0
0
0
0
0
0
0
0
0
0
0
0
0
0
0
0
0
0
0
0
0
0
0
0
0
0
0
0
0
0
0
0
0
0
0
0
0
0
0
0
0
0
0
0
0
0
0
0
0
0
78
98
107
113
116
117
120
123
125
130
130
138
140
140
141
144
166
193
206
236
260
265
306
347
361
484
492
502
522
526
630
667
674
695
703
709
735
738
742
744
791
882
883
885
885
886
887
888
888
889
891
897
908
922
944
947
947
977
984
993
993
993
1013
1034
1064
1072
1073
1093
1112
1115
1137
1138
1159
1161
1163
1163
1173
1174
1174
1174
1178
1178
1181
1188
1194
1195
1204
1229
1238
1238
1253
1267
1271
1279
1290
1293
1294
1300
1331
1332
1333
1339
1340
1340
1340
1341
1357
1359
1359
1362
1361
1377
1380
1382
1391
1396
1398
1398
1399
1400
1401
1415
1417
1419
1419
1423
1422
1422
1434
1434
1436
1436
1437
1435
1434
1440
1438
1440
1440
1442
1442
1441
1441
1443
1442
1442
1447
1447
1450
1454
1447
1441
1435
1434
1434
1434
1435
1436
1435
1436
1433
1431
1429
1429
1429
1429
1429
1425
1412
1383
1381
1365
1364
1359
1347
1347
1343
1345
1356
1356
1339
1326
1305
1287
912
904
897
868
834
761
736
725
732
732
731
730
734
736
733
733
725
724
723
722
724
722
725
723
712
710
708
705
704
703
708
708
707
707
706
706
716
715
710
708
695
685
640
633
606
598
611
601
592
584
582
579
566
549
520
419
398
323
319
319
316
317
322
326
330
321
311
292
282
276
279
287
289
292
294
291
289
293
296
296
296
296
301
302
306
306
306
306
306
306
303
308
309
314
327
329
331
331
330
330
330
332
335
334
330
339
338
318
315
313
311
319
318
326
326
331
332
330
325
331
338
338
338
339
340
341
343
344
348
357
360
358
359
360
360
378
411
420
419
429
432
430
430
431
433
435
437
449
451
458
462
469
481
484
481
480
480
493
496
497
505
505
510
510
513
514
514
516
517
518
518
519
544
572
576
587
587
587
587
586
594
596
601
603
603
603
603
606
608
609
608
608
605
609
615
618
621
623
627
641
648
659
661
657
647
652
660
657
662
665
659
656
654
661
661
665
666
666
663
661
657
644
642
641
637
638
633
634
634
632
629
626
626
627
634
636
634
634
634
634
635
635
635
635
635
642
647
651
651
651
652
651
650
650
650
650
652
652
653
652
653
653
665
663
663
664
659
656
638
638
636
627
623
612
611
610
612
616
621
613
618
615
607
596
593
573
573
575
565
532
500
458
451
447
446
448
450
455
454
455
452
453
451
451
450
440
428
404
388
371
376
378
371
371
371
372
371
376
379
382
380
383
378
380
383
383
382
383
394
395
395
415
419
423
420
417
417
414
414
409
396
407
404
408
396
392
392
391
390
397
400
405
418
415
414
413
423
431
452
442
441
423
430
420
423
426
426
415
399
385
380
394
403
426
436
453
444
447
454
457
471
472
472
479
480
479
482
497
500
500
500
505
518
535
536
545
566
580
603
602
611
614
636
636
641
654
675
680
686
682
680
680
692
703
708
720
719
714
722
732
749
748
759
761
779
790
784
819
818
823
826
829
852
862
871
872
863
864
863
865
866
868
870
875
887
887
896
905
910
906
904
907
912
911
914
912
912
912
914
918
923
924
962
966
965
969
969
975
975
985
985
987
988
987
987
996
1000
1002
1005
1004
1006
1007
1002
1003
1003
1009
1015
1017
1014
1006
1005
1009
1009
1011
1011
1017
1017
1014
1017
1016
1023
1024
1029
1037
1040
1043
1040
1037
1038
1027
1026
1027
1028
1026
1026
1020
1033
1028
1028
1022
999
997
999
1003
1009
1018
1024
1030
1029
1035
1041
1041
1054
1059
1087
1112
1111
1118
1118
1130
1133
1133
1145
1145
1147
1147
1146
1144
1144
1149
1190
1225
1236
1250
1255
1275
1282
1295
1205
1196
1153
1040
1033
1034
1031
1040
1037
1014
902
867
861
849
856
876
886
903
896
911
915
965
964
981
983
986
993
1046
1062
1058
1061
1090
1112
1118
1119
1121
1127
1161
1171
1170
1188
1197
1204
1180
1186
1196
1194
1195
1202
1219
1221
1218
1210
1191
1204
1198
1192
1188
1202
1221
1250
1259
1261
1261
1261
1290
1292
1302
1308
1321
1329
1338
1338
1350
1360
1371
1371
1375
1384
1386
1408
1416
1433
1440
1452
1452
1451
1465
1474
1494
1507
1505
1507
1510
1516
1520
1530
1544
1556
1554
1553
1545
1547
1537
1543
1559
1570
1572
1575
1553
1534
1532
1517
1469
1445
1446
1446
1445
1456
1458
1464
1493
1503
1520
1529
1531
1531
1532
1545
1557
1577
1602
1610
1635
1645
1649
1655
1662
1662
1664
1668
1671
1678
1681
1687
1682
1677
1681
1706
1711
1753
1751
1763
1765
1756
1752
1685
1648
1571
1554
1563
1558
1550
1564
1573
1587
1568
1561
1561
1562
1562
1563
1559
1559
1563
1562
1557
1539
1559
1563
1568
1565
1581
1581
1591
1581
1576
1563
1562
1546
1613
1620
1642
1640
1614
1606
1619
1600
1599
1599
1592
1569
1556
1561
1562
1604
1613
1612
1611
1607
1605
1604
1602
1601
1612
1625
1628
1642
1648
1662
1677
1677
1677
1685
1668
1670
1671
1673
1681
1694
1693
1696
1692
1692
1688
1688
1665
1664
1657
1650
1629
1629
1634
1635
1637
1644
1640
1633
1645
1611
1591
1581
1554
1406
1383
1330
1320
1245
1247
1259
1253
1248
1248
1250
1261
1263
1267
1267
1266
1266
1268
1268
1267
1268
1286
1298
1297
1319
1322
1316
1317
1320
1320
1322
1323
1321
1323
1327
1313
1308
1277
1254
1233
1220
1214
1219
1239
1240
1248
1253
1254
1227
1220
1216
1213
1212
1224
1218
1253
1264
1261
1267
1239
1226
1231
1214
1213
1227
1247
1256
1231
1209
1159
1102
1078
1077
1078
1089
1105
1112
1115
1117
1118
1111
1095
1093
1091
1089
1089
1093
1094
1102
1106
1143
1160
1185
1184
1195
1202
1251
1278
1282
1315
1319
1295
1296
1306
1307
1329
1352
1380
1316
1327
1286
1269
1272
1275
1275
1290
1318
1328
1334
1332
1324
1331
1335
1345
1367
1418
1445
1435
1432
1425
1421
1425
1434
1454
1459
1466
1466
1463
1463
1463
1491
1499
1503
1510
1501
1501
1507
1506
1508
1518
1523
1523
1521
1522
1528
1525
1526
1525
1532
1541
1557
1557
1552
1552
1555
1550
1549
1538
1535
1523
1522
1527
1529
1527
1522
1524
1516
1517
1514
1520
1517
1520
1507
1491
1487
1481
1479
1478
1481
1483
1483
1499
1500
1499
1501
1503
1500
1502
1502
1524
1536
1540
1539
1539
1539
1546
1548
1568
1570
1575
1559
1543
1530
1528
1533
1541
1541
1541
1549
1545
1538
1539
1539
1545
1549
1550
1542
1516
1511
1512
1495
1491
1491
1516
1488
1421
1410
1417
1333
1286
1301
1231
1214
1206
1188
1110
1108
1112
1119
1125
1121
1098
997
983
980
973
914
813
811
827
845
884
868
873
874
874
892
876
877
880
889
889
905
907
909
911
918
917
958
985
986
990
996
999
999
1005
1008
1008
1007
1022
1023
1057
1067
1063
1070
1065
1069
1088
1088
1134
1155
1158
1158
1163
1164
1163
1168
1180
1190
1190
1210
1207
1214
1210
1217
1200
1248
1245
1241
1225
1217
1202
1189
1189
1192
1190
1238
1248
1252
1250
1251
1250
1258
1261
1266
1268
1269
1275
1282
1297
1298
1323
1335
1348
1366
1367
1368
1373
1375
1387
1399
1400
1400
1403
1401
1399
1405
1407
1410
1415
1412
1411
1410
1410
1413
1410
1410
1413
1408
1403
1404
1404
1418
1422
1447
1446
1439
1445
1430
1415
1420
1337
1347
1339
1331
1290
1206
1177
1166
1173
1173
1176
1175
1175
1176
1175
1188
1201
1209
1210
1283
1302
1302
1303
1304
1311
1311
1325
1328
1340
1342
1346
1345
1346
1364
1372
1371
1369
1379
1387
1414
1418
1451
1458
1489
1494
1477
1438
1450
1407
1399
1387
1385
1355
1345
1305
1291
1288
1277
1268
1219
1215
1232
1198
1185
1186
1199
1206
1207
1207
1212
1211
1208
1199
1152
1136
1134
1139
1114
1112
1109
1136
1145
1144
1142
1107
1087
1082
1078
1076
1077
1080
1071
1041
1022
1017
1016
1016
1014
1015
1015
1015
1021
1030
1031
1035
1035
1033
1033
1032
1032
1032
1037
1041
1040
1044
1042
1042
1047
1048
1047
1048
1045
1046
1041
1053
1054
1056
1057
1056
1052
1079
1083
1078
1077
1079
1079
1079
1080
1080
1084
1085
1088
1088
1088
1087
1088
1094
1101
1101
1101
1103
1108
1102
1104
1102
1115
1123
1141
1145
1140
1135
1130
1122
1121
1121
1124
1127
1128
1131
1134
1143
1153
1167
1183
1184
1184
1188
1185
1185
1190
1185
1164
1158
1027
1019
990
988
923
721
635
547
523
533
535
544
561
584
615
617
626
625
624
631
632
632
643
647
656
654
661
666
668
668
673
683
714
721
734
738
735
747
747
769
768
768
787
793
802
801
801
809
816
822
823
825
825
827
843
881
892
895
895
890
892
891
891
891
890
892
892
894
897
903
912
914
916
923
924
924
924
925
925
930
933
935
941
942
935
936
938
937
941
938
944
944
952
959
960
960
965
965
965
931
930
925
915
917
932
940
942
955
960
959
959
957
955
958
963
967
961
962
962
970
966
966
967
957
951
948
923
935
937
933
932
932
931
930
929
934
930
924
907
903
888
885
885
884
888
898
896
914
912
865
827
809
811
809
812
812
813
836
824
823
820
819
826
828
827
821
800
787
773
767
764
767
773
834
822
797
799
775
773
771
768
768
770
768
767
758
761
757
757
756
755
756
760
765
764
762
774
778
778
782
782
783
784
784
785
786
786
788
788
789
793
794
800
801
871
869
870
867
865
863
874
858
853
847
825
774
760
766
765
764
760
758
791
775
788
774
734
734
713
711
710
714
783
829
841
836
827
826
811
810
818
855
888
892
886
882
873
874
881
885
888
895
911
909
901
906
913
909
912
914
920
922
927
932
937
956
995
1002
1005
1009
1014
1014
1015
1027
1031
1033
1034
1036
1054
1059
1060
1060
1061
1061
1071
1081
1082
1082
1085
1083
1075
1070
1079
1094
1094
1121
1126
1126
1131
1121
1130
1132
1132
1139
1134
1132
1131
1134
1139
1140
1142
1143
1143
1145
1147
1147
1147
1148
1149
1149
1150
1157
1168
1184
1184
1177
1174
1170
1170
1171
1172
1184
1181
1172
1153
1148
1146
1145
1150
1153
1159
1163
1171
1172
1173
1176
1179
1185
1195
1200
1200
1201
1202
1201
1200
1199
1178
1161
1133
1100
1101
1115
1108
1096
1039
986
974
992
980
970
949
948
941
941
942
930
932
947
948
932
935
901
910
910
903
895
875
870
881
862
878
871
870
842
819
779
786
789
774
779
766
765
764
788
801
808
819
815
813
808
807
807
804
812
820
822
842
829
834
836
841
842
847
860
826
779
762
709
739
738
758
800
791
838
838
897
910
909
940
939
940
947
955
988
998
1028
1030
1033
1034
1054
1058
1060
1068
1068
1136
1140
1174
1213
1225
1238
1253
1250
1255
1277
1300
1306
1315
1300
1288
1297
1296
1298
1324
1344
1383
1380
1383
1392
1406
1407
1408
1411
1422
1429
1444
1446
1446
1452
1457
1467
1477
1481
1481
1481
1482
1498
1497
1500
1500
1520
1530
1531
1530
1531
1532
1532
1532
1530
1530
1542
1543
1560
1561
1572
1575
1575
1574
1576
1598
1605
1610
1616
1612
1588
1583
1583
1583
1587
1592
1585
1549
1538
1507
1509
1512
1511
1492
1490
1488
1488
1485
1483
1483
1483
1488
1492
1493
1493
1493
1494
1493
1492
1493
1494
1495
1496
1496
1493
1491
1491
1491
1491
1496
1496
1496
1496
1496
1496
1496
1496
1500
1500
1500
1502
1498
1497
1497
1499
1493
1491
1492
1492
1487
1488
1487
1476
1470
1461
1460
1412
1414
1402
1344
1333
1323
1234
1235
1230
1184
1016
961
906
882
871
867
853
818
749
682
599
595
582
586
589
589
583
584
582
593
591
590
581
575
578
571
571
571
564
561
558
536
534
521
520
521
489
489
487
487
484
485
486
486
487
496
500
499
497
496
491
480
474
471
446
438
416
409
390
396
371
332
332
324
324
324
325
326
326
326
321
321
322
323
319
319
318
329
328
331
335
329
322
323
327
328
331
331
329
328
330
329
331
331
331
331
331
336
337
336
331
328
331
335
336
340
342
348
346
348
354
357
357
360
361
373
369
368
363
364
364
363
358
357
358
356
356
355
355
355
356
357
358
358
358
357
358
362
374
376
377
379
378
379
383
384
382
369
363
340
308
308
310
312
319
320
324
322
320
319
319
339
340
361
365
365
375
374
375
387
388
389
386
386
389
387
388
389
387
387
386
391
391
392
392
392
390
405
408
409
414
418
419
420
418
420
419
420
425
425
430
430
433
432
432
433
432
442
445
445
444
444
444
443
447
447
447
452
450
452
452
453
455
455
455
454
452
452
452
453
452
451
451
452
456
457
454
453
445
445
444
445
447
447
447
450
453
457
457
458
459
460
460
462
463
464
463
461
460
458
465
465
464
460
449
434
429
424
424
418
412
411
409
409
410
420
420
423
423
421
422
421
421
420
420
420
420
420
420
422
423
424
427
427
428
428
427
426
425
424
430
430
432
437
439
442
448
454
440
442
456
455
428
440
425
414
413
371
364
357
361
353
343
345
351
368
372
394
396
397
399
391
391
393
392
392
387
386
375
367
360
317
312
312
323
318
325
330
336
335
335
340
340
355
358
360
361
363
364
365
370
371
373
374
374
374
387
387
387
387
388
388
388
394
394
394
395
395
394
391
392
394
395
397
399
402
401
401
401
403
402
403
404
402
428
428
427
424
418
412
418
419
421
425
427
426
426
427
428
430
429
432
431
431
431
430
431
434
433
441
440
439
433
433
429
428
429
433
433
433
430
434
434
433
436
436
436
436
434
435
437
438
441
439
440
434
437
439
434
437
425
424
415
405
400
393
394
392
392
396
395
394
393
389
384
372
368
361
371
376
378
380
378
375
375
377
375
375
380
381
378
379
378
381
380
381
386
391
394
399
398
400
400
413
412
417
424
420
418
419
410
413
406
403
411
411
409
410
402
402
396
405
403
378
378
367
369
370
370
370
372
383
387
387
385
390
392
391
389
384
384
384
391
385
384
387
371
364
358
358
358
359
361
363
369
374
381
381
385
383
382
381
379
378
378
382
389
391
391
394
402
407
406
406
398
389
389
405
411
411
411
406
392
389
365
365
367
376
379
380
380
383
385
384
387
394
398
399
400
400
401
403
404
403
403
403
401
404
405
405
405
406
406
406
405
405
406
407
410
407
406
405
391
390
392
392
397
398
399
398
394
391
390
392
392
391
392
392
392
393
393
393
392
393
392
392
392
395
395
394
393
387
386
385
385
385
385
385
385
386
386
386
385
385
384
382
379
379
379
379
380
380
378
379
373
373
371
367
367
367
365
365
366
364
356
350
320
263
265
263
255
253
253
251
252
248
247
250
247
247
247
247
246
240
240
241
241
238
240
234
233
232
232
229
228
230
234
234
229
225
161
159
147
147
151
152
146
145
138
136
136
132
132
129
126
127
127
127
126
127
127
127
127
126
126
126
126
126
124
122
120
119
118
116
114
113
113
113
112
113
112
112
112
112
112
112
112
112
112
112
112
112
114
114
114
114
114
114
112
113
108
104
104
104
104
104
105
105
105
105
105
105
105
104
98
91
91
89
87
87
86
84
86
83
83
83
83
81
81
79
78
78
78
78
78
78
79
79
80
80
80
79
79
79
79
79
79
80
80
80
79
79
79
79
79
79
79
79
79
81
81
84
82
78
78
79
79
79
79
81
75
76
76
63
56
54
45
47
47
47
47
46
46
44
44
45
46
46
46
46
46
46
46
46
44
44
43
41
41
41
41
43
45
45
47
49
49
51
49
49
49
49
51
51
51
51
51
50
50
50
50
50
50
50
50
52
52
52
52
52
52
52
52
52
52
52
52
52
53
54
54
54
54
54
54
54
54
54
54
54
54
54
54
55
55
55
55
55
56
56
56
54
54
54
54
54
54
54
54
54
54
55
55
55
55
56
56
56
57
57
57
57
57
57
56
56
56
56
58
58
58
58
58
58
59
57
57
57
57
57
57
56
56
56
56
55
55
55
55
55
55
55
55
55
55
55
55
55
55
55
54
54
54
54
54
54
54
51
46
45
45
45
45
45
43
43
36
35
35
31
31
30
27
23
22
21
21
20
20
20
20
20
20
20
19
17
17
13
13
13
13
13
13
13
13
13
13
13
13
12
12
12
12
9
9
9
9
9
10
10
10
10
10
10
11
11
11
11
11
11
11
12
12
12
12
12
12
12
12
12
12
12
12
12
12
12
12
12
12
12
13
14
14
14
14
14
10
10
10
10
10
10
11
11
11
11
11
12
12
11
11
10
10
10
10
10
10
10
8
8
8
8
8
8
8
8
8
8
8
8
8
8
8
8
8
8
8
8
8
8
8
8
8
8
8
8
8
8
9
9
9
9
9
9
9
9
9
9
10
10
10
10
10
10
10
10
10
10
10
10
10
10
10
10
10
10
10
10
10
10
10
10
10
10
10
10
10
10
10
11
11
11
11
11
11
11
11
10
10
10
10
10
10
10
10
10
10
10
10
10
10
10
10
10
10
10
10
10
10
10
10
10
10
10
10
10
11
11
10
10
10
10
10
12
12
12
12
12
12
12
12
12
12
12
12
12
12
12
12
12
12
12
12
11
11
11
11
11
12
12
12
12
12
12
12
12
12
12
12
12
12
12
12
12
12
12
12
12
12
12
12
12
12
13
14
14
14
12
12
12
12
12
11
11
10
9
9
9
9
9
9
9
8
8
8
8
8
8
8
8
8
8
7
7
7
7
7
7
7
7
7
7
7
7
7
7
7
7
7
7
7
7
7
6
6
5
5
5
5
5
5
5
5
5
5
5
5
5
5
5
5
5
5
5
5
5
5
5
5
5
5
5
5
5
5
5
5
5
5
5
5
5
5
5
5
5
5
5
5
5
5
5
5
5
5
5
5
5
5
5
5
5
5
5
5
5
5
8
8
8
8
8
8
8
9
8
7
7
6
5
5
6
6
7
7
7
7
7
7
7
7
7
8
8
9
9
9
9
9
9
9
9
10
10
10
9
9
9
9
12
12
12
12
12
12
12
12
12
12
14
15
15
15
15
26
26
26
28
30
32
32
32
33
33
33
33
33
36
37
37
37
38
38
39
39
39
39
41
41
41
41
42
42
42
44
44
48
48
47
47
47
47
47
47
47
47
47
48
49
49
49
49
49
50
50
50
50
50
51
52
53
53
53
53
53
53
53
53
53
53
53
53
53
53
53
53
53
53
53
53
53
53
54
54
54
55
55
55
56
56
56
56
56
56
56
56
56
56
56
56
56
56
56
56
56
56
56
56
56
56
56
56
56
56
56
56
58
58
58
58
58
58
56
56
55
55
55
55
55
55
55
55
55
55
55
54
53
50
49
47
46
46
45
45
44
43
43
43
43
43
40
41
41
39
39
36
36
36
34
34
34
33
33
32
32
32
32
32
33
33
33
33
33
33
33
33
33
33
33
33
33
33
34
31
28
26
22
22
22
22
22
23
23
23
24
24
24
23
23
23
23
23
23
22
22
22
21
21
20
19
18
18
18
18
18
18
18
17
17
17
17
17
17
17
17
17
17
16
15
15
15
15
15
16
16
16
15
15
15
15
15
15
15
15
15
16
16
16
16
16
16
16
16
16
16
16
16
16
16
16
16
16
16
16
16
16
16
16
16
17
17
17
17
17
17
17
17
17
17
18
18
18
18
18
18
18
17
17
16
15
15
15
14
14
14
13
13
13
13
13
13
13
13
12
12
12
12
12
12
12
12
12
12
12
12
12
12
12
12
12
12
12
10
11
11
12
12
12
12
11
11
11
11
11
10
9
9
9
9
9
9
9
9
10
10
10
10
10
10
10
9
9
9
9
9
10
10
10
10
9
9
9
9
9
9
9
8
7
6
6
6
6
6
6
6
6
6
6
7
7
7
7
7
7
7
7
7
7
7
8
8
8
8
8
8
9
9
9
9
9
9
9
10
10
10
10
10
10
10
10
10
10
10
10
10
10
10
10
10
10
10
10
10
10
10
10
10
10
10
10
10
10
10
10
10
10
10
10
10
10
10
10
10
10
9
10
10
10
10
10
10
10
9
9
9
9
9
9
9
9
9
9
9
9
9
9
9
9
9
9
9
10
9
9
9
9
8
8
8
8
8
8
8
8
8
8
8
8
8
8
8
8
8
8
8
8
8
8
8
8
8
8
8
8
8
8
8
8
8
8
9
9
9
9
9
9
9
9
9
9
9
9
9
9
9
9
9
9
9
9
9
9
9
9
9
9
9
9
9
9
9
9
9
9
9
9
9
9
9
8
8
8
8
9
9
9
9
9
8
8
8
8
8
8
8
8
8
8
8
8
8
9
9
9
9
10
10
10
10
10
10
10
11
11
11
12
12
12
12
12
12
12
12
12
12
12
12
12
12
12
12
12
12
13
13
12
12
11
11
11
11
11
11
11
11
10
8
8
8
8
8
8
8
8
8
8
8
8
8
9
9
9
9
9
9
9
8
8
8
8
8
8
8
9
9
9
9
9
9
9
9
9
9
9
9
9
9
9
9
9
9
9
9
9
9
9
8
8
8
8
8
8
8
9
9
9
9
9
9
9
10
10
10
10
10
10
10
10
10
10
10
11
11
11
10
10
10
10
10
11
11
11
11
11
11
11
10
10
10
10
10
10
10
10
10
10
10
10
10
10
10
10
10
10
10
10
10
10
10
10
10
10
10
10
10
10
10
10
10
10
10
10
10
11
11
11
11
11
11
11
11
11
11
10
10
10
10
10
10
10
10
10
11
11
11
12
12
12
12
12
12
12
12
12
12
12
12
12
12
12
12
11
11
11
11
11
13
13
12
12
12
12
12
12
12
12
12
12
12
12
12
12
11
11
10
10
10
10
9
8
8
8
8
9
9
9
9
9
9
9
9
9
9
9
9
9
9
9
9
9
9
9
9
8
8
8
7
7
7
8
8
8
8
8
8
6
6
6
8
8
8
8
8
8
8
8
8
8
8
8
8
8
8
8
8
8
7
7
7
7
8
8
8
8
8
8
8
8
8
8
8
8
8
8
8
8
8
8
8
8
8
8
8
8
9
9
9
9
10
10
10
10
10
10
10
10
10
10
10
10
10
10
10
10
10
10
10
10
10
10
10
10
10
10
10
9
8
8
9
9
9
9
8
8
8
8
8
8
8
7
7
7
7
7
7
7
7
7
7
7
7
7
7
7
7
7
7
7
7
8
8
8
8
8
8
8
8
8
8
8
8
8
8
8
8
8
8
8
8
8
8
8
8
8
8
8
7
7
7
7
7
6
6
6
6
6
6
6
6
6
6
6
6
6
6
6
6
5
5
5
5
5
5
5
4
4
4
4
4
4
4
4
4
4
4
4
4
4
4
4
4
4
4
5
5
5
5
5
5
5
5
6
6
6
6
6
6
7
7
7
7
7
7
7
7
7
7
8
8
8
8
8
8
8
8
8
9
8
8
8
8
8
7
7
7
7
7
7
7
7
7
7
7
6
6
6
6
6
6
6
6
6
6
7
8
8
8
7
7
7
7
7
8
8
8
8
8
8
8
8
8
7
7
7
7
7
7
7
7
7
7
7
7
7
7
7
7
7
7
7
7
7
7
7
7
7
7
7
7
7
7
7
7
7
7
7
8
8
8
8
8
8
8
8
8
8
8
8
8
8
8
9
9
9
9
9
9
9
10
12
16
18
19
20
20
20
20
20
20
20
20
20
20
19
19
19
20
21
21
21
21
24
25
26
28
28
28
28
29
29
29
29
29
29
28
30
30
31
31
32
32
32
31
31
31
32
31
31
30
31
31
31
31
31
31
31
31
31
31
31
31
31
35
35
35
35
35
35
35
35
35
35
35
35
35
35
34
34
34
34
34
34
34
34
33
32
32
32
32
32
32
31
32
32
32
32
33
33
34
34
34
34
34
35
37
36
36
35
35
35
36
35
36
36
36
36
36
36
36
36
37
37
37
37
37
37
37
37
38
38
41
41
41
42
42
42
42
42
42
42
44
44
42
42
41
42
44
44
42
41
41
42
43
43
44
45
47
47
46
46
46
46
46
46
47
47
47
48
52
54
55
55
55
55
55
55
57
57
58
58
58
58
58
58
58
59
59
60
60
59
59
59
59
59
59
61
61
61
61
61
61
61
62
64
64
63
63
63
63
63
63
63
64
64
64
65
65
67
67
67
67
67
67
67
67
67
67
68
69
69
69
69
69
69
69
69
69
69
69
69
70
70
70
69
70
70
70
68
68
67
67
66
66
66
66
66
66
66
66
66
67
67
68
67
67
67
66
65
65
65
65
65
65
65
65
63
63
62
61
61
59
57
57
57
57
56
56
56
56
56
56
56
56
54
54
51
49
45
40
38
38
38
37
37
37
37
38
38
38
38
38
38
38
38
39
39
39
39
39
39
39
39
39
39
39
39
39
39
39
39
39
39
39
39
39
39
39
38
38
38
39
39
40
40
36
34
32
32
32
32
32
34
34
34
35
37
38
38
38
38
38
38
38
38
38
38
38
36
36
36
36
35
29
29
28
27
26
27
29
28
28
28
28
28
28
26
26
21
21
21
21
21
21
22
21
20
19
21
21
21
22
22
23
23
23
24
24
24
24
24
24
24
24
25
25
25
25
25
25
25
25
25
25
25
25
25
25
25
25
25
25
25
25
25
25
25
25
25
25
25
25
25
25
25
25
27
28
28
27
27
26
26
26
26
31
32
32
32
33
34
35
35
36
36
36
36
36
36
36
36
36
36
36
36
36
36
36
37
40
40
41
42
42
42
42
42
42
42
42
42
42
42
42
42
42
43
44
44
44
48
49
50
52
52
53
53
55
55
56
56
55
55
50
49
50
46
46
45
45
45
45
45
45
46
46
46
46
47
46
46
46
46
47
48
48
49
49
49
49
50
53
54
54
54
54
55
58
58
58
58
58
60
60
60
60
60
60
60
60
60
63
62
62
62
62
62
62
62
61
61
59
57
56
54
53
53
53
53
53
54
54
54
55
55
55
55
54
54
53
53
55
55
55
55
55
55
55
57
57
57
57
57
57
57
57
57
57
57
58
58
59
59
59
59
59
59
58
57
57
58
58
58
58
58
58
58
56
56
57
56
54
53
52
51
51
51
51
51
51
51
51
51
51
51
51
51
51
51
51
51
51
51
53
55
55
55
55
55
54
55
55
55
55
54
50
48
48
44
44
44
44
35
31
30
27
27
27
27
27
27
27
25
23
21
21
21
22
22
22
22
21
20
20
21
21
22
22
21
22
22
22
22
22
22
22
22
22
22
22
23
23
23
22
22
22
22
23
23
23
23
23
23
23
23
23
23
23
23
22
22
21
21
21
21
20
20
21
21
21
21
21
21
21
21
21
21
21
21
21
21
21
21
21
21
21
21
21
21
22
22
22
22
22
22
22
22
22
22
22
22
22
22
23
24
24
24
25
25
25
25
25
25
25
25
25
25
25
26
26
26
26
26
26
26
22
20
21
20
19
20
20
20
20
20
21
21
21
21
21
21
21
21
21
21
20
20
21
22
22
22
22
21
21
23
23
23
23
23
23
23
22
22
22
21
21
20
20
20
20
20
20
20
21
21
21
21
21
21
21
21
21
21
22
22
22
24
24
24
25
27
27
27
27
27
27
27
27
27
27
28
29
29
28
28
28
26
26
26
27
26
34
33
33
32
31
31
31
31
32
32
32
32
31
31
31
31
31
31
31
31
31
31
31
31
31
31
31
31
32
33
34
34
33
33
33
33
33
33
33
34
34
34
34
35
35
36
36
36
36
36
36
37
37
37
39
39
39
39
40
40
40
40
40
40
40
40
40
40
40
40
39
39
39
40
40
42
43
43
44
44
44
44
44
44
44
44
44
44
44
44
44
44
44
44
44
44
44
44
44
44
44
44
47
47
47
47
47
47
47
47
47
47
47
47
47
47
47
46
46
45
45
45
44
44
44
44
44
44
44
43
42
41
41
41
40
40
40
40
41
41
41
41
41
34
31
31
31
31
31
26
26
23
23
23
23
23
23
23
24
25
25
26
27
27
27
27
27
27
27
27
27
27
27
27
27
27
27
27
27
26
26
26
26
26
26
27
27
27
25
25
25
25
25
25
25
25
24
23
23
23
23
23
22
20
20
17
16
17
16
16
16
16
16
15
15
15
15
15
15
15
15
15
15
16
16
16
17
17
17
17
17
17
17
17
17
17
17
17
17
17
17
17
17
17
17
17
16
15
14
14
16
16
17
17
17
17
17
17
18
18
18
18
18
18
18
18
18
18
18
19
19
19
19
19
19
20
20
20
20
20
20
20
20
21
22
23
23
23
24
24
24
24
25
25
25
26
26
26
26
26
26
26
26
26
26
26
26
26
26
26
26
27
27
27
27
27
27
27
27
27
27
27
27
27
28
29
25
25
24
24
20
20
20
20
20
20
20
20
20
20
20
20
19
19
19
19
18
18
18
18
18
18
18
18
18
18
18
19
19
19
19
19
17
17
18
18
20
20
20
20
20
20
20
20
20
20
20
20
20
20
20
20
20
20
20
20
20
20
20
20
20
20
20
20
20
20
20
20
20
20
20
20
20
20
20
20
20
20
20
20
20
20
20
20
20
20
21
21
21
21
21
21
21
21
21
21
21
21
21
21
22
22
23
22
22
22
22
22
24
24
23
23
22
22
22
22
22
22
23
23
22
22
21
21
21
21
23
23
23
24
24
24
25
24
24
24
24
24
22
22
22
22
22
22
22
22
22
22
22
20
20
20
20
20
20
20
20
20
20
19
19
19
19
18
17
17
17
17
17
17
17
17
17
18
18
18
18
18
18
18
16
15
15
16
16
16
17
17
17
17
17
17
17
17
17
17
17
17
17
17
17
17
17
17
17
17
17
17
17
17
17
17
17
17
17
17
17
17
17
17
17
18
19
19
19
19
19
19
19
19
19
19
19
19
19
19
19
19
19
19
19
19
18
18
18
18
18
18
18
18
18
18
18
18
18
18
18
18
18
18
18
18
18
18
18
17
17
17
17
17
17
17
18
18
18
18
18
18
18
18
18
18
18
18
18
19
19
19
20
20
20
20
20
21
21
21
21
20
19
13
13
13
13
12
12
10
10
10
10
10
10
10
9
9
9
8
8
8
8
8
8
8
8
8
8
8
8
8
8
8
8
8
8
8
9
9
9
9
9
9
9
9
9
9
9
9
9
9
9
8
8
8
8
8
8
8
8
8
8
8
9
9
9
9
10
10
10
10
10
10
10
11
11
11
11
11
11
11
11
11
11
11
10
10
10
10
10
10
10
10
10
10
10
10
10
11
11
11
11
11
11
11
11
11
12
12
12
12
12
12
12
12
12
12
12
12
12
12
12
12
13
13
14
14
14
14
14
14
14
14
14
14
13
13
12
12
12
12
12
12
12
11
10
10
10
10
10
10
10
10
10
10
10
10
10
10
10
10
10
10
10
10
10
10
10
10
10
10
10
10
10
10
10
10
10
10
9
9
8
7
7
7
7
8
8
8
8
8
8
8
8
8
8
8
8
8
8
8
8
8
8
8
8
8
8
8
9
9
9
8
8
8
8
8
8
8
8
8
8
8
8
8
8
8
8
8
8
8
8
8
8
7
7
7
7
7
7
6
5
5
5
5
5
5
5
5
5
4
4
4
4
4
3
3
3
3
3
3
3
3
3
3
3
3
3
3
3
3
3
3
3
3
3
3
4
4
4
4
4
4
4
4
4
4
4
4
4
4
4
4
4
4
4
4
4
4
4
4
4
4
4
4
4
4
4
4
4
4
4
4
4
4
4
4
4
4
4
4
4
4
4
4
4
4
4
4
4
4
4
4
4
4
4
4
4
4
1
1
1
1
1
1
1
1
1
1
1
1
1
1
1
1
1
1
1
0
0
0
0
0
0
0
0
0
0
0
0
0
0
0
0
0
0
0
0
0
0
0
0
0
0
0
0
0
0
0
0
0
0
0
0
0
0
0
0
0
0
0
0
0
0
0
0
0
0
0
0
0
0
0
0
0
0
0
0
0
0
0
0
0
0
0
0
0
0
0
0
0
0
0
0
0
0
0
0
0
0
0
0
0
0
0
0
0
0
0
0
0
0
0
0
0
0
0
0
0
0
0
0
0
0
0
0
0
0
0
0
0
0
0
1
1
1
1
1
1
1
1
1
1
1
1
1
1
1
1
1
1
1
1
1
1
1
1
1
2
2
2
2
2
2
2
2
2
2
2
2
2
2
2
2
2
2
2
2
2
2
2
2
2
2
2
2
2
2
2
2
2
2
3
3
3
5
5
5
5
5
6
6
6
6
6
6
6
6
6
6
6
6
6
6
7
7
7
7
7
7
7
7
7
7
7
7
7
7
7
7
7
7
7
7
7
7
7
7
7
7
7
7
7
7
7
6
6
6
6
6
6
6
6
6
6
7
7
7
7
7
7
7
7
7
7
7
7
7
7
7
7
8
8
8
8
8
8
8
8
8
8
8
8
8
8
8
8
8
8
8
8
8
8
8
8
8
8
8
8
8
8
8
8
8
8
8
8
8
8
8
8
8
8
8
8
8
8
8
8
8
8
8
8
8
8
8
8
8
8
8
8
8
8
8
8
8
8
8
8
6
6
6
5
5
4
4
4
4
4
3
3
3
3
3
3
3
3
3
3
3
3
3
3
3
3
3
3
2
2
2
2
2
2
1
1
1
1
1
1
1
1
1
1
1
1
1
1
1
1
0
0
0
0
0
0
0
0
0
1
1
1
0
0
0
0
0
0
0
0
0
0
0
0
0
0
0
0
0
0
0
0
0
0
0
0
0
0
0
0
0
0
0
0
0
0
0
0
0
0
0
0
0
0
0
0
0
0
0
0
0
0
0
0
0
0
0
0
0
0
0
0
0
0
0
0
0
0
0
0
0
1
1
1
1
1
1
1
1
1
1
1
1
1
1
1
1
1
1
1
1
1
1
1
1
1
1
1
1
1
1
1
1
1
1
1
1
1
1
1
1
1
1
1
1
1
1
1
1
1
1
1
1
1
1
1
1
1
1
1
1
1
1
1
1
1
1
1
1
1
1
1
1
1
1
1
1
1
0
0
0
0
0
0
0
0
0
0
0
0
0
0
0
0
0
0
0
0
0
0
0
0
0
0
0
0
0
0
0
0
0
0
0
0
0
0
0
0
0
0
0
0
0
0
0
0
0
0
0
0
0
0
0
0
0
0
0
0
0
0
0
0
0
0
0
0
0
0
0
0
0
0
0
0
0
0
0
0
0
0
0
0
0
0
0
0
0
0
0
0
0
0
0
0
0
0
0
0
0
0
0
0
0
0
0
0
0
0
0
0
0
0
0
0
0
0
0
0
0
0
0
0
0
0
0
0
0
0
0
0
0
0
0
0
0
0
0
0
0
0
0
0
0
0
0
0
0
0
0
0
0
0
0
0
0
0
0
0
0
0
0
0
0
0
0
0
0
0
0
0
0
0
0
0
0
0
0
0
0
0
0
0
0
0
0
0
0
0
0
0
0
0
0
0
0
0
0
0
0
0
0
0
0
0
0
0
0
0
0
0
0
0
0
0
0
0
0
0
0
0
0
0
0
0
0
0
0
0
0
0
0
0
0
0
0
0
0
0
0
0
0
0
1
1
1
1
1
1
1
1
1
1
1
1
1
1
1
1
1
1
1
1
1
1
1
1
0
0
0
0
0
0
0
0
0
0
0
0
0
0
0
0
0
0
0
0
0
0
0
0
0
0
0
0
0
0
0
0
0
0
0
0
0
0
0
0
0
0
0
0
0
0
0
0
0
0
0
0
0
0
0
0
0
0
0
0
0
0
0
0
0
0
0
0
0
0
0
0
0
0
0
0
0
0
0
0
0
0
0
0
0
0
1
1
1
1
1
1
1
1
1
1
1
1
1
1
1
1
1
1
1
1
1
1
1
1
1
1
1
0
0
0
0
0
0
0
0
0
0
0
0
0
0
0
0
0
0
0
0
0
0
0
0
0
0
0
0
0
0
0
0
0
0
0
0
0
0
0
0
0
0
0
0
0
0
0
0
0
0
0
0
0
0
0
0
0
0
0
0
0
0
0
0
0
0
0
0
0
0
0
0
0
0
0
0
0
0
0
0
0
0
0
0
0
0
0
0
0
0
0
0
0
0
0
0
0
0
0
0
0
0
0
0
0
0
0
0
0
0
0
0
0
0
0
0
0
0
0
0
0
0
0
0
0
0
0
0
0
0
0
0
0
0
0
0
0
0
0
0
0
0
0
0
0
0
0
0
0
0
0
0
0
0
0
0
0
0
0
0
0
0
0
0
0
0
0
0
0
0
0
0
0
0
0
0
0
0
0
0
0
0
0
0
0
0
0
0
0
0
0
0
0
0
0
0
0
0
0
0
0
0
0
0
0
0
0
0
0
0
0
0
0
0
0
0
0
0
0
0
0
0
0
0
0
0
0
0
0
0
0
0
0
0
0
0
0
0
0
0
0
0
0
0
0
0
0
0
0
0
0
0
0
0
0
0
0
0
0
0
0
0
0
0
0
0
0
0
0
0
0
0
0
0
0
0
0
0
0
0
0
0
0
0
0
0
0
0
0
0
0
0
0
0
0
0
0
0
0
0
0
0
0
0
0
0
0
0
0
0
0
0
0
0
0
0
0
0
0
0
0
0
0
0
0
0
0
0
0
0
0
0
0
0
0
0
0
0
0
0
0
0
0
0
0
0
0
0
0
0
0
0
0
0
0
0
0
0
0
0
0
0
0
0
0
0
0
0
0
0
0
0
0
0
0
0
0
0
0
0
0
0
0
0
0
0
0
0
0
0
0
0
0
0
0
0
0
0
0
0
0
0
0
0
0
0
0
0
0
0
0
0
0
0
0
0
0
0
0
0
0
0
0
0
0
0
0
0
0
0
0
0
0
0
0
0
0
0
0
0
0
0
0
0
0
0
0
0
0
0
0
0
0
0
0
0
0
0
0
0
0
0
0
0
0
0
0
0
0
0
0
0
0
0
0
0
0
0
0
0
0
0
0
0
0
0
0
0
0
0
0
0
0
0
0
0
0
0
0
0
0
0
0
0
0
0
0
0
0
0
0
0
0
0
0
0
0
0
0
0
0
0
0
0
0
0
0
0
0
0
0
0
0
0
0
0
0
0
0
0
0
0
0
0
0
0
0
0
0
0
0
0
0
0
0
0
0
0
0
0
0
0
0
0
0
0
0
0
0
0
0
0
0
0
0
0
0
0
0
0
0
0
0
0
0
0
0
0
0
0
0
0
0
0
0
0
0
0
0
0
0
0
0
0
0
0
0
0
0
0
0
0
0
0
0
0
0
0
0
0
0
0
0
0
0
0
0
0
0
0
0
0
0
0
0
0
0
0
0
0
0
0
0
0
0
0
0
0
0
0
0
0
0
0
0
0
0
0
0
0
0
0
0
0
0
0
0
0
0
0
0
0
0
0
0
0
0
0
0
0
0
0
0
0
0
0
0
0
0
0
0
0
0
1
2
4
4
4
4
4
4
11
11
11
11
11
11
13
13
14
14
14
14
14
14
14
14
14
14
14
14
15
15
16
16
16
16
17
18
18
18
18
18
18
18
18
18
19
19
19
19
19
19
19
19
19
19
19
19
19
19
19
19
19
19
19
19
19
20
20
20
20
20
20
20
20
20
21
21
21
21
21
21
21
21
21
21
21
21
21
21
21
21
21
21
22
22
22
23
23
23
24
25
25
25
25
25
25
25
25
25
25
26
27
27
27
26
25
25
24
22
21
22
21
21
21
21
21
20
20
19
19
20
20
20
20
19
19
19
20
20
20
20
17
17
18
18
18
18
18
18
18
18
18
19
19
18
18
18
18
18
18
18
18
18
18
18
18
18
18
18
18
18
18
18
18
18
18
18
18
18
18
18
18
18
18
17
17
17
17
17
17
17
17
17
17
17
17
17
17
17
17
17
17
17
17
17
17
17
17
17
17
18
19
19
19
19
19
19
19
19
19
19
19
19
19
19
19
19
19
19
20
20
20
19
19
19
19
19
19
19
19
19
19
19
19
19
19
19
19
19
16
16
14
14
13
15
15
16
15
15
15
14
14
14
14
14
14
14
14
15
16
16
15
15
15
15
15
15
15
15
15
15
15
15
15
15
16
16
16
16
16
16
14
14
14
14
15
15
16
17
17
17
17
17
17
17
17
17
17
17
17
17
17
17
17
17
17
17
17
17
17
17
17
17
17
18
18
18
18
18
18
18
18
19
19
19
19
19
20
20
20
20
20
21
22
22
22
22
22
22
22
22
22
22
22
22
22
22
22
22
22
22
22
22
22
23
23
23
23
23
23
23
23
23
24
24
24
24
25
25
25
25
25
25
25
25
24
24
24
24
24
24
24
24
24
24
24
24
24
24
24
25
25
25
25
25
25
25
25
25
25
25
25
25
25
25
25
25
25
25
25
25
25
25
25
25
25
25
25
25
26
26
26
26
26
26
26
26
26
26
26
26
26
26
26
26
26
26
26
26
26
26
26
26
26
26
25
25
25
25
25
19
18
13
13
13
13
13
13
13
12
12
12
12
13
14
14
14
14
14
14
14
14
14
13
11
11
10
11
12
12
13
13
13
13
14
14
14
14
14
14
14
14
14
14
14
14
14
14
14
13
13
14
16
16
16
16
16
16
16
16
16
16
16
16
16
16
16
16
16
16
16
16
16
16
16
16
16
16
16
16
16
16
16
16
16
17
17
17
17
17
17
17
17
17
17
17
17
19
19
19
18
18
18
17
17
17
17
16
16
16
16
17
17
17
17
17
17
17
17
17
17
17
17
17
17
17
17
17
17
16
16
16
16
16
16
16
16
16
16
16
16
16
16
16
16
17
17
17
17
17
17
17
17
16
13
14
13
13
13
13
13
13
13
13
13
14
14
14
14
14
12
11
11
8
8
8
8
8
8
8
9
9
9
9
9
9
9
9
9
9
9
9
9
9
9
9
9
9
9
9
9
11
11
11
11
11
11
11
11
11
11
11
11
11
11
11
11
11
11
11
11
11
11
10
10
9
9
8
8
8
8
8
8
8
8
8
8
8
8
8
8
8
8
8
8
9
9
9
9
9
9
9
9
9
9
9
9
9
9
9
9
9
9
9
9
10
10
10
10
10
10
10
10
10
10
10
10
10
10
10
10
10
10
10
10
10
10
11
11
10
10
10
10
10
10
10
10
11
10
10
10
10
10
10
10
10
10
10
10
10
10
10
12
12
11
10
10
10
10
11
11
11
10
10
10
10
10
11
11
11
11
11
11
11
12
12
13
14
14
14
15
15
15
15
15
15
15
15
15
15
15
15
15
15
15
15
15
14
14
14
14
14
14
14
14
15
15
16
15
15
15
16
16
16
16
16
16
16
16
16
16
16
16
16
16
16
16
16
16
16
16
16
16
16
16
16
16
16
16
16
16
16
16
16
16
16
16
16
16
16
16
16
16
16
16
16
16
16
16
16
16
16
16
16
16
16
16
15
14
14
14
15
14
14
14
14
14
14
14
14
15
15
15
15
15
15
15
15
15
15
15
15
15
15
15
15
14
14
14
14
14
14
15
15
15
14
14
14
14
14
14
14
14
14
15
15
15
15
15
15
15
14
14
13
13
11
11
11
11
11
10
10
10
9
8
8
8
8
8
8
8
8
8
8
8
8
8
8
8
8
8
8
8
8
8
8
8
8
7
7
7
7
7
6
6
6
6
7
7
7
7
7
7
7
7
6
6
6
6
6
6
6
6
6
6
6
6
6
6
6
6
6
6
6
6
6
6
6
6
6
6
6
6
6
6
6
6
6
6
6
6
6
6
6
6
6
6
6
6
6
6
6
6
6
6
6
6
6
6
3
3
2
2
2
2
2
2
2
2
2
2
2
1
1
1
1
1
1
1
1
1
0
0
0
0
0
0
0
0
0
0
1
1
1
0
0
0
0
0
0
0
0
0
0
0
0
0
0
1
1
1
1
1
1
1
1
1
1
1
1
1
1
1
1
1
1
1
1
1
1
1
1
2
2
2
2
2
2
2
2
2
2
2
2
2
2
2
2
2
2
2
2
2
2
2
2
2
3
3
3
3
4
4
4
4
4
4
4
4
4
4
4
4
4
4
4
4
4
4
4
4
4
4
4
4
4
3
3
3
3
3
3
3
3
3
4
4
4
4
4
4
4
4
4
4
4
4
4
4
4
4
4
4
4
4
4
4
5
5
5
5
5
5
5
5
5
5
5
5
5
5
5
5
5
5
5
5
5
5
5
5
5
5
5
5
5
5
5
5
5
5
5
5
5
5
5
5
5
5
5
4
4
4
4
4
4
4
4
4
4
4
4
4
4
4
4
4
3
3
3
3
3
3
1
1
1
1
1
1
1
1
1
1
1
1
1
1
1
1
1
1
1
1
1
1
1
1
1
1
1
1
1
1
1
1
1
1
1
1
1
1
2
2
2
2
2
2
2
2
2
2
2
2
2
2
2
2
2
2
2
2
2
2
2
2
2
1
1
1
1
1
1
1
1
1
1
1
1
1
1
1
1
1
1
1
1
1
1
1
1
1
1
1
1
1
1
2
2
2
1
1
1
1
2
2
2
2
2
2
3
3
3
3
3
3
3
3
3
3
3
3
3
3
3
3
3
3
3
3
3
3
3
3
3
3
3
3
3
3
3
3
3
3
3
3
3
3
3
3
3
3
3
3
3
3
3
3
3
3
3
3
3
3
3
3
3
3
3
3
3
3
3
3
3
3
3
3
3
3
3
3
3
4
4
4
4
4
4
4
4
4
4
4
4
4
4
4
4
4
4
4
4
4
4
4
4
4
4
4
4
4
4
4
4
4
4
4
4
4
5
5
5
5
5
5
5
5
5
5
5
5
5
4
4
4
4
4
4
4
4
4
3
3
3
3
3
3
3
3
3
3
3
3
3
3
3
3
3
3
3
3
3
2
2
2
2
2
2
2
2
2
2
2
2
2
2
2
2
2
2
2
2
2
2
2
2
2
2
2
2
2
2
2
2
2
2
2
2
2
2
2
2
2
2
2
2
2
2
2
2
3
3
3
3
4
4
4
4
4
4
4
4
4
4
4
3
3
3
3
3
3
3
3
3
3
3
3
3
3
3
3
3
3
3
3
3
3
3
3
3
3
3
3
3
3
3
3
3
3
3
3
3
3
3
3
3
3
3
3
3
3
3
3
3
3
3
3
3
2
2
2
2
3
3
3
3
3
4
4
4
4
4
4
4
4
4
4
4
4
4
4
4
4
4
4
4
4
4
4
4
4
4
4
4
4
4
4
4
4
4
4
4
4
5
5
5
5
5
5
5
5
5
5
5
5
5
5
5
5
5
5
5
5
5
5
5
5
5
5
5
5
5
5
5
5
5
5
5
5
5
5
5
5
5
5
5
5
5
5
5
6
6
7
7
7
7
7
8
8
8
8
8
8
8
8
8
8
8
8
8
8
8
8
8
8
8
9
8
8
8
8
8
8
8
8
8
9
9
9
9
10
10
10
10
10
10
10
10
10
10
10
10
10
10
10
9
10
10
9
9
9
9
9
9
9
9
9
9
9
9
9
9
9
9
9
9
9
8
8
8
8
8
8
8
8
8
8
8
8
8
8
8
8
8
8
8
8
8
8
8
8
8
8
8
9
9
9
9
9
9
9
9
9
9
9
9
9
9
9
9
9
9
9
9
9
9
9
9
9
9
9
9
9
9
9
9
9
9
9
9
9
9
9
9
9
9
9
9
8
8
8
8
8
8
6
6
6
6
6
6
6
6
6
6
6
6
6
6
6
6
6
6
5
5
5
5
5
5
5
5
4
4
4
4
3
3
3
2
2
0
0
0
0
0
0
0
0
0
1
1
1
1
1
1
1
1
1
1
1
2
2
2
2
2
2
2
2
2
2
2
2
2
2
2
2
2
2
2
2
2
3
3
3
2
2
2
2
2
3
3
3
3
3
3
3
3
3
3
3
3
3
3
3
3
3
3
3
3
3
3
3
3
3
3
3
3
3
3
3
3
3
3
3
3
3
3
3
3
3
3
3
3
3
3
3
3
3
3
3
3
3
3
3
3
3
3
3
3
3
3
3
3
3
3
3
3
3
3
3
3
3
3
3
2
2
2
2
2
2
2
2
2
2
2
2
2
2
2
2
2
2
2
2
2
2
2
2
1
1
1
1
1
1
1
1
1
1
1
1
1
1
1
1
1
1
1
1
1
1
1
1
1
1
1
1
1
1
1
1
1
1
1
1
1
1
1
1
1
1
1
1
1
1
1
0
0
0
0
0
0
0
0
0
0
0
0
0
0
0
0
0
0
0
0
0
0
0
0
0
0
0
0
0
0
0
0
0
0
0
0
0
0
0
0
0
0
0
0
0
0
0
0
0
0
0
0
0
0
0
0
0
0
0
0
0
0
0
0
0
0
0
0
0
0
0
0
0
0
0
0
0
0
0
0
0
0
0
0
0
0
0
0
0
0
0
0
0
0
0
0
0
0
0
0
0
0
0
0
0
0
0
0
0
0
0
0
0
0
0
0
0
0
0
0
0
0
0
0
0
0
0
0
0
0
0
0
0
0
0
0
0
0
0
0
0
0
0
0
0
0
0
0
0
0
0
0
0
0
0
0
0
0
0
0
0
0
0
0
0
0
0
0
0
0
0
0
0
0
0
0
0
0
0
0
0
0
0
0
0
0
0
0
0
0
0
0
1
1
1
1
1
1
1
1
1
1
1
1
1
1
1
1
1
1
1
1
2
2
2
2
2
2
2
2
2
2
2
2
2
2
2
2
2
2
2
2
2
2
2
2
2
2
2
2
2
2
2
2
2
2
2
2
2
2
2
2
2
2
2
2
2
2
2
2
2
2
2
2
2
2
2
2
2
2
2
2
2
2
2
2
2
2
2
2
2
2
2
2
2
3
3
3
3
3
3
3
3
3
3
2
2
2
2
2
2
2
2
2
2
2
2
2
2
2
1
1
1
1
1
1
1
1
1
1
1
1
1
1
1
1
1
1
1
1
1
1
1
1
1
1
1
1
1
1
1
1
1
1
1
1
1
1
1
1
1
1
1
1
1
1
1
1
1
1
1
1
1
1
1
1
0
0
0
0
0
0
0
0
0
0
0
0
0
0
0
0
0
0
0
0
0
0
0
0
0
0
0
0
0
0
0
0
0
0
0
0
0
0
0
0
0
0
0
0
0
0
0
0
0
0
0
0
0
0
0
0
0
0
0
0
0
0
0
0
0
0
0
1
1
1
1
1
1
1
1
1
1
1
1
1
1
1
1
0
0
0
0
0
0
0
0
0
0
0
0
0
0
0
0
0
0
0
0
0
0
0
0
0
0
0
0
0
0
0
0
0
0
0
0
0
0
0
0
0
0
0
0
0
0
0
0
0
0
0
0
0
0
0
0
0
0
0
0
0
0
0
0
0
0
0
0
0
0
0
0
0
0
0
0
0
0
0
0
0
0
0
0
0
0
0
0
0
0
0
0
0
0
0
0
0
0
0
0
0
0
0
0
0
0
0
0
0
0
0
0
0
0
0
0
0
0
0
0
0
0
1
1
1
1
1
2
2
2
2
2
2
2
2
2
2
3
3
3
3
3
3
3
3
3
3
3
3
3
3
3
3
3
3
3
3
2
2
2
2
2
2
2
2
2
2
2
2
2
2
2
2
2
2
2
2
2
2
2
2
2
2
2
2
2
2
2
2
2
2
2
2
2
2
2
2
2
2
2
2
2
2
2
2
2
2
2
2
2
2
2
2
3
3
3
3
3
3
3
3
3
3
3
3
3
3
3
3
3
3
3
3
3
3
3
3
3
3
3
3
3
3
3
3
3
3
3
3
3
3
3
3
3
3
3
2
2
2
2
2
2
2
2
2
2
2
2
2
2
2
2
2
2
2
2
2
2
2
2
2
2
2
2
2
2
2
2
2
2
2
2
2
2
2
2
2
2
2
2
2
2
2
2
2
2
2
2
2
2
2
2
2
2
2
2
2
2
2
2
2
2
2
2
2
2
2
2
2
2
2
2
2
2
2
2
2
2
2
2
1
1
1
1
1
1
1
1
1
1
1
1
1
1
1
1
2
2
2
2
2
1
1
1
1
1
1
1
1
1
1
1
1
1
1
1
1
1
1
1
1
1
1
1
1
1
1
1
1
1
1
1
1
1
1
1
1
1
1
1
1
1
1
1
1
1
1
1
0
0
0
0
0
0
0
0
0
0
0
0
0
0
0
0
0
0
0
0
0
0
0
0
0
0
0
0
0
0
0
0
0
0
0
0
0
0
0
0
0
0
0
0
0
0
0
0
0
0
0
0
0
0
0
0
0
0
0
0
0
0
0
0
0
0
0
0
0
0
0
0
0
0
0
0
0
0
0
0
0
0
0
0
0
0
0
0
0
0
0
0
0
0
0
0
0
0
1
1
1
1
1
1
1
1
1
1
1
1
1
1
1
1
1
1
1
1
1
1
1
1
1
1
0
0
0
0
0
0
0
0
0
0
0
0
0
0
0
0
0
0
0
0
0
0
0
0
0
0
0
0
0
0
0
0
0
0
0
0
0
0
0
0
0
0
0
0
0
0
0
0
0
0
0
0
0
0
0
0
0
0
0
0
0
0
0
0
0
0
0
0
0
0
0
0
0
0
0
0
0
0
0
0
0
0
0
0
1
1
1
1
1
1
1
1
1
1
1
1
1
1
1
1
1
1
1
1
1
1
1
1
1
1
1
1
1
1
1
1
1
1
1
1
1
1
1
1
1
1
1
1
1
1
1
1
1
1
1
1
1
1
1
1
1
1
1
1
1
1
1
1
1
1
1
1
1
1
1
1
1
1
1
1
1
1
1
1
1
1
1
1
1
1
1
1
1
1
1
1
1
1
1
1
1
1
1
1
1
1
1
1
1
1
1
1
1
1
1
1
1
1
1
1
1
1
1
1
1
1
1
1
1
1
0
0
0
0
0
0
0
0
0
0
0
0
0
0
0
0
0
0
0
0
0
0
0
0
0
0
0
0
0
0
0
0
0
0
0
0
0
0
0
0
0
0
0
0
0
0
0
0
0
0
0
0
0
0
0
0
0
0
0
0
0
0
0
0
0
0
0
0
0
0
0
0
0
0
0
0
0
0
0
0
0
1
1
1
1
1
1
1
1
1
0
0
0
0
0
0
0
0
0
0
0
0
0
0
0
0
0
0
0
0
0
0
0
0
0
0
0
0
0
0
0
0
0
0
0
0
0
0
0
0
0
0
0
0
0
0
0
0
0
0
0
0
0
0
0
0
0
0
0
0
0
0
0
0
0
0
0
0
0
0
0
0
0
0
0
0
0
0
0
0
0
0
0
0
0
0
0
0
0
0
0
0
0
0
0
0
0
0
0
0
0
0
0
0
0
0
0
0
0
0
0
0
0
0
0
0
0
0
0
0
0
0
0
0
0
0
0
0
0
0
0
0
0
0
0
0
0
0
0
0
0
0
0
0
0
0
0
0
0
0
0
0
0
0
0
0
0
0
0
0
0
0
0
0
0
0
0
0
0
0
0
0
0
0
0
0
0
0
0
0
0
0
0
0
0
0
0
0
0
0
0
0
0
0
0
0
0
0
0
0
0
0
0
0
0
0
0
0
0
0
0
0
0
0
0
0
0
0
0
0
0
0
0
0
0
0
0
0
0
0
0
0
0
0
0
0
0
0
0
0
0
0
0
0
0
0
0
0
0
0
0
0
0
0
0
0
0
0
0
0
0
0
0
0
0
0
0
0
0
0
0
0
0
0
0
0
0
0
0
0
0
0
0
0
0
0
0
0
0
0
0
0
0
0
0
0
0
0
0
0
0
0
0
0
0
0
0
0
0
0
0
0
0
0
0
0
0
0
0
0
0
0
0
0
0
0
0
0
0
0
0
0
0
0
0
0
0
0
0
0
0
0
0
0
0
0
0
0
0
0
0
0
0
0
0
0
0
0
0
0
0
0
0
0
0
0
0
1
1
1
1
1
1
1
1
1
1
1
1
1
1
1
1
1
1
1
1
1
1
1
1
1
1
1
1
1
1
1
1
1
1
1
1
1
1
1
1
1
1
1
1
2
2
2
2
2
2
2
2
2
2
2
2
2
2
3
3
3
3
3
3
3
3
3
3
3
3
3
3
3
3
3
3
3
3
3
3
3
3
3
3
3
3
3
3
3
3
3
3
3
3
3
3
3
3
3
3
3
3
3
3
2
2
2
2
3
3
3
3
3
3
3
3
3
3
3
3
3
3
3
3
3
3
3
3
3
3
3
3
3
3
3
3
3
3
3
3
3
3
3
2
2
2
2
2
2
2
2
2
2
2
2
2
2
2
2
2
2
2
2
1
1
1
1
1
1
1
1
1
1
1
1
1
1
1
1
1
1
1
1
1
1
1
1
1
1
1
1
1
1
1
1
1
1
1
1
1
1
1
2
2
2
2
2
2
2
2
2
2
2
2
2
2
2
2
2
2
2
2
2
2
2
2
2
2
2
2
2
2
2
2
2
1
1
1
1
1
1
1
1
1
0
0
0
0
0
0
0
0
0
0
0
0
0
0
0
0
0
0
1
1
1
1
1
1
1
1
1
1
1
1
1
1
1
1
1
1
1
1
1
1
1
2
2
2
2
2
3
3
3
3
3
3
3
4
4
5
5
5
5
5
5
5
5
5
5
5
5
5
5
5
5
5
5
5
5
5
5
5
5
5
5
5
5
5
5
5
5
5
5
5
5
5
5
5
5
5
5
5
5
6
6
6
6
6
6
6
6
6
6
6
6
6
6
6
7
7
7
7
7
7
7
7
7
7
7
7
7
7
7
7
7
7
7
7
7
7
7
7
7
7
7
7
7
7
7
7
7
7
7
7
7
7
7
7
7
7
7
7
7
7
7
7
7
8
8
8
8
8
8
8
8
8
8
8
8
8
8
8
8
8
8
8
7
7
7
7
7
7
7
7
7
7
7
7
7
7
7
7
7
7
7
7
7
7
7
7
7
7
6
6
6
5
5
5
5
5
5
5
5
5
5
5
5
5
6
6
6
6
6
6
6
6
5
5
5
5
5
3
3
3
3
2
2
2
2
2
2
2
2
3
3
3
3
3
3
3
3
3
3
3
3
3
3
3
3
4
4
4
4
4
4
4
4
4
4
4
4
4
4
4
4
4
4
4
4
4
4
4
4
4
4
4
4
4
4
4
4
4
4
4
4
4
4
4
4
4
4
4
4
4
4
4
4
4
4
4
4
4
4
4
4
4
4
4
4
4
4
4
4
4
4
4
4
4
4
4
4
4
4
4
4
4
4
4
4
4
4
4
4
4
4
4
4
4
4
4
4
4
4
4
4
4
4
4
4
3
3
3
3
3
3
2
2
2
1
1
1
1
1
1
1
1
1
1
1
2
2
2
2
2
2
2
2
2
2
2
2
2
2
2
2
2
2
2
2
2
2
2
2
2
2
2
2
2
2
2
2
2
2
2
2
2
2
2
2
2
2
2
2
2
2
2
2
2
1
1
1
1
1
1
1
1
0
0
0
0
0
0
0
0
0
0
0
0
0
0
0
0
0
0
0
0
0
0
0
0
0
0
0
0
0
0
0
0
0
0
0
0
0
0
0
0
0
0
0
0
0
0
0
0
0
0
0
0
0
0
0
0
0
0
0
0
0
0
0
0
0
0
0
0
0
0
0
0
0
0
0
0
0
0
0
0
0
0
0
0
0
0
0
0
0
0
0
0
0
0
0
0
0
0
0
0
0
0
0
0
0
0
0
0
0
0
0
0
0
0
0
0
0
0
0
0
0
0
0
0
0
0
0
0
0
0
0
0
0
0
0
0
1
1
1
1
1
1
1
1
1
1
1
1
1
1
1
1
1
1
1
1
1
1
1
1
1
1
1
1
1
1
1
1
1
1
1
1
1
1
1
1
2
2
2
2
2
2
2
2
2
2
2
2
2
2
2
2
2
2
2
2
2
3
3
3
3
3
3
3
3
3
3
3
3
3
3
3
3
3
3
3
3
3
3
3
3
3
3
3
3
3
3
3
3
3
3
3
3
3
3
3
3
3
3
3
3
3
3
3
3
3
3
3
3
3
3
3
3
3
3
3
3
3
3
4
4
4
4
5
5
5
5
5
5
5
5
5
5
5
5
5
5
5
5
5
5
5
5
5
5
5
5
5
5
5
5
5
5
5
5
5
5
5
5
5
5
5
5
5
5
5
5
5
5
5
5
5
5
5
5
5
5
4
4
4
5
5
6
6
5
5
5
5
5
5
5
5
5
5
5
5
5
5
5
4
4
4
4
4
5
5
5
5
5
5
5
5
5
5
5
5
5
5
5
5
5
5
5
5
5
5
5
5
5
5
5
5
5
5
5
5
5
4
4
5
5
5
5
5
5
5
5
5
5
5
5
5
5
5
5
5
5
5
5
5
5
5
5
5
5
5
5
5
5
5
5
5
4
4
4
3
3
3
3
4
4
4
4
4
4
4
4
4
4
4
4
4
4
4
4
4
4
4
4
4
4
4
4
4
4
4
4
4
4
4
4
4
4
4
4
4
4
4
4
4
4
4
4
4
3
3
3
3
3
3
3
3
3
3
3
3
3
3
3
3
3
3
3
3
3
3
3
3
2
2
2
2
2
2
2
2
2
2
2
2
2
2
1
1
1
1
1
1
1
1
1
1
1
1
1
1
1
1
1
1
1
1
1
1
1
1
1
1
1
1
1
1
1
1
1
1
1
1
1
1
1
1
1
1
1
1
1
1
1
1
1
1
1
1
1
1
1
1
1
1
1
1
1
1
1
1
1
1
1
1
1
1
1
1
1
1
1
1
1
1
1
1
1
1
1
1
1
1
0
0
0
0
0
0
0
0
0
0
0
0
0
0
0
0
0
0
0
0
0
0
0
0
0
0
0
0
0
0
0
0
0
0
0
0
0
0
0
0
0
0
0
0
0
0
0
0
0
0
0
0
0
0
0
0
0
0
0
0
0
0
0
0
0
0
0
0
0
0
0
0
0
0
0
0
0
0
0
0
0
0
0
0
0
0
0
0
0
0
0
0
0
0
0
0
0
0
1
1
1
1
1
1
1
1
1
1
1
1
1
1
1
1
1
1
1
1
1
1
1
1
2
2
2
2
2
2
2
2
2
2
2
2
2
2
2
2
2
2
2
2
2
2
2
2
2
2
2
2
2
2
2
2
2
2
2
2
2
2
2
2
2
2
2
2
2
2
2
2
2
2
2
2
2
2
1
1
1
1
1
1
1
1
1
1
1
1
1
1
1
1
1
1
1
1
1
1
1
1
1
1
1
1
1
1
1
1
1
1
1
1
1
1
1
1
1
1
1
1
1
1
1
1
1
1
1
1
1
1
1
1
1
1
1
1
0
0
0
0
0
0
0
0
0
0
0
0
0
0
0
0
0
0
0
0
0
0
0
0
0
0
0
0
0
0
0
0
0
0
0
0
0
0
0
0
0
0
0
0
0
0
0
0
0
0
0
0
0
0
0
0
0
0
0
0
0
0
0
0
0
0
0
0
0
0
0
0
0
0
0
0
0
0
0
0
0
0
0
0
0
0
0
0
0
0
0
0
0
0
0
0
0
0
0
0
0
0
0
0
0
0
0
0
0
0
0
0
0
0
0
0
0
0
0
0
0
0
0
0
0
0
0
0
0
0
0
0
0
0
0
0
0
0
0
0
0
0
0
0
0
0
0
0
0
0
0
0
0
0
0
0
0
0
0
0
0
0
0
0
0
0
0
0
0
0
0
0
0
0
0
0
0
0
0
0
0
0
0
0
0
0
0
0
0
0
0
0
0
0
0
0
0
0
0
0
0
0
0
0
0
0
0
0
0
0
0
0
0
0
0
0
0
0
0
0
0
0
0
0
0
0
0
0
0
0
0
0
0
0
0
0
0
0
0
0
0
0
0
0
0
0
0
0
0
0
0
0
0
0
0
0
0
0
0
0
0
0
0
0
0
0
0
0
0
0
0
0
0
0
0
0
0
0
0
0
0
0
0
0
0
0
0
0
0
0
0
0
0
0
0
0
0
0
0
0
0
0
0
0
0
0
0
0
0
0
0
0
0
0
0
0
0
0
0
0
0
0
0
0
0
0
0
0
0
0
0
0
0
0
0
0
0
0
0
0
0
0
0
0
0
0
0
0
0
0
0
0
0
0
0
0
0
0
0
0
0
0
0
0
0
0
0
0
0
0
0
0
0
0
0
0
0
0
0
0
0
0
0
0
0
0
0
0
0
0
0
0
0
0
0
0
0
0
0
0
0
0
0
0
0
0
0
0
0
0
0
0
0
0
0
0
0
0
0
0
0
0
0
0
0
0
0
0
0
0
0
0
0
0
0
0
0
0
0
0
0
0
0
0
0
0
0
0
0
0
0
0
0
0
0
0
0
0
0
0
0
0
0
0
0
0
0
0
0
0
0
0
0
0
0
0
0
0
0
0
0
0
0
0
0
0
0
0
0
0
0
0
0
0
0
0
0
0
0
0
0
0
0
0
0
0
0
0
0
0
0
0
0
0
0
0
0
0
0
0
0
0
0
0
0
0
0
0
0
0
0
0
0
0
0
0
0
0
0
0
0
0
0
0
0
0
0
0
0
0
0
0
0
0
0
0
0
0
0
0
0
0
0
0
0
0
0
0
0
0
0
0
0
0
0
0
0
0
0
0
0
0
0
0
0
0
0
0
0
0
0
0
0
0
0
0
0
0
0
0
0
0
0
0
0
0
0
0
0
0
0
0
0
0
0
0
0
0
0
0
0
0
0
0
0
0
0
0
0
0
0
0
0
0
0
0
0
0
0
0
0
0
0
0
0
0
0
0
0
0
0
0
0
0
0
0
0
0
0
0
0
0
0
0
0
0
0
0
0
1
1
1
1
1
1
1
1
1
1
1
1
1
1
1
1
1
1
1
1
1
1
1
1
1
1
1
1
1
1
1
1
1
1
1
1
1
1
1
1
1
1
1
1
1
1
1
1
1
1
1
1
1
1
1
1
1
1
1
1
1
1
1
1
1
1
1
1
1
1
1
1
1
1
1
1
1
1
0
0
0
0
0
0
0
0
0
0
0
0
0
0
0
0
0
0
0
0
0
0
0
0
0
0
0
0
0
0
0
0
0
0
0
0
0
0
0
1
1
1
1
1
1
1
1
1
1
1
1
1
1
1
1
1
1
1
2
2
3
3
3
3
3
3
3
3
3
3
3
3
3
3
3
3
4
4
4
5
5
5
5
5
5
5
5
5
5
5
5
5
5
5
5
5
5
7
7
7
7
7
7
7
7
7
7
7
7
7
7
7
7
7
8
8
8
8
8
8
8
8
8
8
8
8
8
8
8
8
8
8
8
8
8
8
8
8
8
8
8
8
8
8
8
9
10
10
10
10
10
10
10
10
10
10
10
10
10
10
10
10
10
10
10
10
10
10
10
10
10
10
10
10
10
10
10
10
10
10
10
10
10
10
10
10
10
10
10
10
10
10
10
10
10
10
10
10
10
10
9
9
9
9
9
9
9
8
8
7
7
6
6
6
6
5
5
5
5
5
5
5
5
5
5
5
5
5
5
5
5
5
5
5
5
6
6
6
6
6
6
6
6
6
6
6
6
6
6
6
6
6
6
6
6
6
6
6
6
6
6
6
6
6
6
6
6
6
6
6
6
6
6
5
4
4
3
3
3
3
3
3
2
2
1
1
0
0
0
0
0
0
0
0
0
0
0
1
1
1
1
1
1
1
1
1
1
1
1
1
1
1
1
1
1
1
1
1
1
1
1
1
1
2
2
2
2
2
2
2
2
2
2
2
2
2
2
2
2
2
2
2
2
2
2
2
2
2
2
2
2
2
2
2
2
3
2
2
3
3
3
3
3
3
3
3
3
3
3
3
3
3
3
3
3
3
3
3
3
3
3
3
3
3
3
3
3
3
3
3
3
3
3
3
3
3
3
3
3
3
3
3
3
3
4
4
4
4
4
4
4
4
4
4
4
4
4
4
5
5
5
5
5
5
5
5
5
5
5
6
6
6
6
5
5
5
5
6
6
6
6
6
6
6
6
6
5
5
5
5
5
5
5
5
5
5
5
5
5
5
5
5
5
5
5
5
5
5
5
5
5
5
5
5
5
5
5
5
5
5
5
5
5
5
5
5
5
5
5
5
5
5
5
5
5
5
5
5
5
5
5
5
5
5
5
5
5
5
5
5
5
5
5
5
5
5
5
5
4
5
5
5
5
5
5
5
5
5
5
5
5
5
5
5
5
5
5
5
3
3
3
2
2
2
2
2
2
2
2
2
2
2
2
2
2
2
2
2
2
2
2
2
2
2
2
2
2
2
2
2
2
2
2
2
2
2
2
2
2
2
2
2
2
2
2
2
2
2
2
2
2
1
1
1
1
1
1
1
1
1
1
1
1
1
1
1
1
1
1
1
1
1
1
1
1
1
1
1
2
2
2
2
3
3
3
3
3
3
3
3
3
3
3
3
3
3
3
3
3
3
3
3
3
3
2
2
2
1
1
1
1
1
1
1
1
1
1
1
1
1
1
1
1
1
1
1
1
1
1
1
1
1
1
1
1
1
1
1
1
1
1
1
1
1
1
1
1
1
1
1
1
1
1
1
1
1
2
2
2
2
2
2
2
2
2
2
2
2
2
2
2
2
2
2
2
2
2
2
2
2
2
2
2
2
2
2
2
2
2
2
2
2
2
2
2
2
2
2
2
2
2
2
2
2
3
3
3
3
3
3
3
3
3
3
3
3
3
3
3
3
3
3
3
3
3
3
3
3
3
3
3
3
3
3
3
4
4
4
4
5
5
5
5
5
6
6
6
6
5
5
5
5
5
5
5
5
5
5
5
5
5
5
5
5
5
5
4
4
4
4
4
4
4
4
4
4
4
4
4
4
4
4
4
4
4
4
4
4
4
4
4
4
4
4
4
5
5
5
5
6
7
7
7
7
7
7
7
6
6
6
6
6
6
6
6
6
7
7
7
7
8
8
8
8
8
8
8
8
8
8
8
9
9
9
9
9
9
9
10
10
10
10
10
10
10
10
11
11
11
11
11
11
11
11
10
10
10
10
11
11
11
11
12
12
13
13
13
13
13
13
14
15
15
15
15
15
15
15
15
15
15
15
15
15
15
15
15
15
15
15
15
15
15
15
15
15
15
16
16
16
16
16
16
16
16
16
16
16
16
16
16
15
15
15
15
15
15
15
15
15
15
15
15
15
15
15
16
16
16
16
18
18
18
18
18
18
18
18
18
18
18
18
18
18
18
18
18
18
18
18
18
18
18
18
18
18
18
18
19
19
19
19
18
18
18
18
13
12
12
11
10
10
10
9
8
8
8
7
7
8
8
8
8
8
8
8
8
8
8
8
8
8
8
8
8
8
8
8
8
8
8
8
8
8
8
8
8
8
8
8
9
9
9
9
9
9
9
9
9
9
9
9
9
9
9
9
9
9
9
9
9
9
9
9
9
9
9
9
9
9
9
9
9
9
9
9
9
9
9
9
10
10
10
11
11
11
11
11
11
11
11
10
9
9
9
9
8
8
8
8
8
8
8
8
8
8
8
8
8
8
8
8
8
8
8
8
8
8
8
8
8
8
8
8
8
8
8
8
8
8
8
8
8
8
8
8
8
8
8
8
8
8
9
9
9
9
9
9
9
9
9
9
9
9
9
9
9
9
9
9
9
9
9
9
9
9
8
7
5
5
5
5
5
5
5
4
4
4
4
4
4
4
5
5
5
5
5
5
5
5
5
5
5
5
5
5
5
6
6
6
6
6
6
6
6
6
6
6
6
6
5
5
5
5
5
5
5
5
5
4
4
4
4
3
3
3
2
2
2
2
2
2
2
2
2
2
2
2
2
2
2
2
2
2
2
2
2
2
2
3
3
3
3
3
3
3
3
3
3
3
3
3
3
3
4
5
5
5
6
6
6
6
6
6
6
6
6
6
6
6
6
6
6
6
6
5
5
5
5
5
5
5
5
5
5
5
6
6
6
8
8
8
8
8
8
8
8
8
8
8
8
8
8
8
8
8
8
8
8
8
8
8
7
7
7
7
7
7
7
7
7
7
6
6
6
7
7
8
8
8
8
8
8
8
8
9
9
9
9
9
10
10
10
10
10
10
10
10
10
10
10
10
10
10
10
10
11
11
13
13
13
13
13
13
13
13
13
13
14
14
14
14
14
14
14
13
13
13
13
13
13
13
13
14
14
16
17
18
18
18
18
18
18
18
18
18
18
18
18
18
18
18
18
17
17
17
17
16
15
14
13
13
13
13
13
13
13
13
13
13
14
15
16
16
16
16
16
16
16
16
16
16
16
16
16
16
16
16
16
16
16
16
16
16
17
17
17
17
17
18
18
18
18
18
18
18
18
18
18
18
18
19
19
21
21
21
21
21
21
22
22
22
22
22
22
22
22
22
22
22
22
22
22
23
23
23
23
23
23
23
23
24
24
24
24
25
25
25
25
25
25
26
26
26
26
26
26
26
26
26
26
26
26
26
26
26
26
26
26
23
23
21
21
21
21
21
21
20
19
19
19
19
19
19
19
19
19
19
19
19
19
19
19
19
18
18
18
18
18
18
18
18
18
18
18
18
18
18
18
18
19
19
18
18
17
17
17
17
17
17
17
18
18
18
18
18
18
18
17
18
18
18
18
18
18
18
18
19
20
23
24
24
24
24
25
25
24
23
23
23
23
22
23
23
24
24
24
24
23
23
23
23
23
23
24
24
24
24
24
24
24
24
22
21
20
20
19
19
18
17
17
16
18
18
18
18
18
18
18
18
18
18
19
20
20
20
20
20
20
20
19
19
19
20
20
20
20
20
20
21
23
23
23
25
25
25
25
25
26
26
26
26
26
26
26
26
27
27
27
27
27
27
27
27
27
27
27
27
27
27
27
28
28
28
28
29
29
29
30
30
30
29
29
29
29
29
29
29
29
29
29
30
30
30
30
30
29
29
29
29
29
29
29
28
24
24
24
23
23
23
23
24
24
23
23
23
23
23
23
23
23
23
23
23
23
23
23
23
23
23
23
23
23
23
23
23
23
23
23
23
23
23
23
23
23
25
25
25
25
25
25
25
25
25
25
25
25
25
25
25
25
25
25
25
25
25
25
26
26
26
26
26
26
26
27
27
27
25
20
19
19
19
19
19
19
19
19
19
19
19
19
18
18
11
11
11
11
11
9
9
9
9
9
10
10
10
10
10
10
10
10
10
10
9
9
9
9
9
9
9
9
9
9
9
9
9
9
8
8
8
8
8
8
8
8
8
7
7
7
7
7
7
7
8
8
8
8
8
7
7
8
8
8
8
8
8
5
5
5
5
5
5
5
5
5
5
5
5
5
5
5
5
5
5
5
5
5
5
5
5
5
5
5
5
5
5
5
5
5
5
5
5
5
5
6
6
6
6
6
6
6
7
7
7
7
7
7
7
7
7
7
7
7
7
7
7
7
7
7
7
7
7
8
8
8
8
8
8
8
8
8
8
8
8
8
9
9
9
9
9
9
9
8
8
8
9
9
9
9
9
9
9
9
9
9
9
9
8
8
9
9
9
10
10
10
10
10
10
10
11
11
11
11
11
11
11
11
11
11
11
11
11
12
12
12
12
12
12
12
12
12
12
12
12
12
12
12
12
12
12
12
12
12
12
13
13
13
13
13
13
13
13
13
13
13
13
13
13
13
13
13
12
12
12
12
12
12
12
12
11
10
10
10
10
10
10
10
10
10
10
10
10
10
10
10
10
10
10
10
10
10
10
10
10
10
10
10
9
9
9
9
9
9
9
9
9
9
9
9
8
6
6
6
6
6
6
6
6
6
6
6
6
6
6
6
6
6
6
6
6
6
6
6
6
6
6
6
7
7
7
6
6
6
6
6
6
5
5
5
6
6
6
6
6
6
6
6
6
6
6
5
5
5
4
4
4
4
4
4
4
4
4
4
4
5
5
5
5
5
5
4
4
4
5
5
5
5
6
6
6
6
6
6
6
6
6
6
6
6
6
6
6
6
7
7
7
7
7
7
7
7
7
7
7
7
7
7
7
7
7
7
7
7
7
7
7
7
7
7
7
7
7
7
8
8
8
8
7
7
7
7
7
7
7
7
7
7
7
7
7
7
7
7
7
8
8
9
9
9
9
9
9
9
9
9
9
9
9
9
9
9
9
9
9
9
9
9
9
9
9
9
9
9
9
9
9
10
10
10
10
10
10
10
10
11
11
11
11
11
11
11
11
11
11
11
11
11
11
11
11
11
11
11
11
11
11
11
11
10
9
9
9
9
9
9
7
7
8
7
7
7
7
7
7
7
7
5
5
5
5
5
5
5
5
5
5
5
5
5
5
5
5
5
5
5
5
5
5
5
5
5
5
5
5
5
5
5
5
5
5
5
5
5
7
7
7
7
7
7
7
7
7
7
7
7
7
7
7
7
7
7
7
7
7
7
7
7
7
7
7
7
7
7
7
7
7
7
7
7
7
7
7
7
8
8
8
8
8
8
8
8
8
8
8
8
8
8
8
8
8
10
10
10
10
10
11
12
12
12
12
12
8
8
8
8
8
8
8
8
8
7
7
7
7
7
7
7
7
8
9
9
9
9
9
9
9
9
9
9
9
9
9
10
10
10
10
10
10
10
10
10
10
10
10
10
10
10
10
10
10
10
10
10
10
10
10
10
10
11
10
10
11
11
11
11
11
11
11
11
11
11
11
11
11
11
11
11
11
11
11
11
11
11
11
11
11
11
11
11
12
12
12
12
12
12
12
12
12
13
13
13
13
14
14
14
14
13
13
13
13
13
13
13
13
13
13
13
13
12
13
13
13
14
14
14
14
14
16
16
16
16
16
16
16
16
16
16
16
16
14
13
13
14
14
14
14
17
17
17
17
17
17
17
17
17
17
17
17
17
17
17
17
17
17
17
17
17
17
17
17
17
20
20
20
20
20
20
20
20
20
21
21
21
20
20
20
20
20
21
22
22
21
21
21
21
21
21
21
20
20
20
20
20
20
20
20
20
19
19
18
18
18
18
18
19
19
19
18
18
18
18
18
18
18
18
18
18
18
18
18
18
18
18
18
18
18
18
18
20
20
20
20
19
19
19
19
19
19
19
19
19
19
19
19
19
18
18
18
18
19
19
19
19
19
18
18
18
18
17
16
14
14
12
12
12
12
12
13
14
14
14
15
15
15
15
15
15
14
14
14
14
14
14
14
14
14
14
14
14
14
15
15
15
15
15
15
15
15
14
14
14
14
14
14
14
14
14
14
14
14
14
14
14
13
13
13
13
13
12
13
13
13
13
13
13
13
13
13
13
13
13
13
13
13
13
12
11
10
10
10
10
10
10
10
10
10
10
10
10
10
10
10
10
10
10
9
9
9
9
9
9
8
8
8
8
8
8
8
8
8
9
9
9
8
8
8
8
8
7
7
7
7
7
7
7
6
5
5
5
5
5
5
6
6
6
6
6
6
7
7
7
7
7
7
7
7
7
7
7
7
8
8
8
8
8
8
8
7
7
8
8
8
8
8
9
9
10
10
10
10
10
11
11
11
12
12
12
12
12
12
12
12
12
12
12
12
12
12
12
12
12
12
12
11
11
11
11
11
11
11
11
11
11
11
11
10
10
10
10
10
10
10
10
10
10
10
10
10
10
10
10
10
10
10
10
10
10
10
10
10
10
10
10
10
11
11
11
11
11
11
11
10
10
10
10
11
11
11
11
11
9
9
9
9
9
9
9
9
9
9
9
9
9
9
9
9
9
9
9
9
9
9
9
9
9
9
9
9
9
9
9
9
9
8
8
8
8
7
6
6
7
6
7
7
7
8
8
8
8
8
8
8
9
9
9
9
9
9
8
8
8
8
8
8
8
8
8
8
8
8
8
8
8
8
8
8
8
8
8
7
7
7
7
7
7
7
7
6
6
6
6
6
6
6
6
6
6
6
6
6
6
6
6
5
5
4
4
4
4
4
4
4
4
4
4
4
4
4
4
4
4
4
4
4
4
4
4
4
6
6
6
6
6
6
6
6
6
7
7
7
7
8
8
8
8
8
8
8
8
8
12
12
12
13
13
15
15
16
16
17
17
17
17
17
17
17
17
17
17
17
17
17
17
17
17
17
17
17
17
17
17
17
17
17
17
17
15
15
15
14
14
14
14
13
13
13
13
13
14
14
14
14
14
14
14
13
13
13
13
14
14
14
14
14
14
14
14
14
14
14
14
14
14
14
14
14
14
14
15
15
15
15
15
16
16
16
16
16
16
17
17
17
17
17
17
17
17
17
17
17
17
18
18
18
17
17
17
17
17
17
17
17
17
16
16
16
16
15
15
14
14
14
14
14
15
15
15
15
15
15
15
15
15
15
15
15
15
15
15
15
15
15
15
15
15
15
15
15
15
15
15
15
15
15
15
15
15
15
15
15
15
15
15
15
15
16
16
16
16
16
16
16
16
16
16
16
16
17
17
17
17
17
16
16
13
13
13
13
12
12
12
12
12
12
12
14
14
14
14
12
12
12
12
12
9
9
9
10
10
10
8
8
8
8
8
8
8
8
8
8
8
8
8
8
8
8
8
8
8
7
7
7
7
7
7
7
7
7
7
7
7
7
7
7
7
7
7
7
7
7
7
7
7
7
7
7
7
7
7
7
7
6
6
5
5
5
5
5
5
5
5
5
5
5
5
5
5
5
5
5
5
5
5
5
5
5
5
5
5
5
5
5
5
5
5
5
5
5
5
5
5
5
5
5
5
5
5
5
5
4
4
4
4
4
4
4
3
3
3
3
3
3
3
3
3
3
3
3
3
3
3
3
3
3
3
3
3
3
3
3
3
3
3
3
3
3
3
3
3
4
4
4
4
4
4
4
4
4
4
4
4
4
4
4
4
4
4
4
4
4
4
4
4
4
4
4
4
4
4
4
4
4
4
4
3
2
2
2
1
1
1
1
1
1
1
1
1
2
5
6
6
6
6
7
8
8
8
8
8
8
8
9
10
11
11
11
11
11
11
11
11
11
11
12
13
13
13
13
13
13
13
13
13
13
13
14
14
14
13
13
13
14
14
14
14
14
14
14
15
15
15
15
15
15
15
15
15
15
15
15
15
15
15
16
17
17
17
17
18
18
18
19
19
19
19
19
19
19
19
19
19
19
19
19
19
19
19
19
19
19
19
19
19
19
19
18
18
18
18
18
18
18
18
18
18
18
18
18
18
18
18
18
18
18
18
18
17
17
18
18
19
19
19
19
19
19
19
19
19
19
18
18
18
18
18
18
18
18
17
17
17
17
17
17
17
17
17
17
17
17
17
17
17
15
15
15
13
13
13
13
13
13
13
13
13
13
13
13
13
13
13
13
13
12
12
12
11
11
10
9
8
8
8
8
8
8
8
7
7
7
9
9
9
9
9
9
8
8
8
8
8
8
9
9
9
10
10
10
10
10
10
10
10
10
10
8
8
8
8
8
8
8
8
8
9
9
9
9
9
9
9
9
10
10
10
10
10
10
10
10
10
9
9
9
9
8
8
8
8
8
8
8
8
8
8
8
8
8
8
8
8
8
8
8
8
8
8
8
8
8
8
8
8
8
8
8
8
8
8
9
9
9
9
9
9
9
10
10
10
10
10
10
10
10
10
10
10
10
10
10
10
10
10
10
10
10
9
9
9
10
10
10
10
9
9
9
9
9
9
9
9
9
9
9
9
9
9
9
9
9
9
9
9
9
9
9
10
10
10
10
10
10
10
10
10
10
10
10
10
10
10
10
10
10
10
10
11
11
12
12
12
12
12
12
12
12
12
12
12
13
13
13
13
13
13
13
13
13
13
13
13
14
15
14
14
13
13
10
10
10
10
10
10
10
10
10
10
10
10
10
10
10
11
11
11
11
11
11
12
12
12
12
11
11
11
11
11
11
11
11
11
11
11
11
11
11
11
11
11
11
11
11
11
11
11
12
12
12
12
12
12
12
12
12
12
12
14
14
14
14
14
13
13
13
13
14
14
14
14
14
14
14
14
14
14
14
14
14
14
14
14
14
14
14
14
14
14
14
14
14
16
16
16
16
15
15
15
15
15
15
15
15
15
15
15
15
15
15
17
17
17
17
16
16
16
15
15
14
14
14
14
13
12
12
12
12
12
12
12
12
12
12
12
12
12
12
12
12
12
11
11
11
11
11
11
11
11
11
11
11
11
12
12
12
12
12
12
12
12
12
12
12
12
12
12
12
12
12
12
12
12
13
13
13
14
14
14
14
14
14
14
14
14
14
14
14
14
14
12
13
13
12
12
12
12
12
15
14
14
14
14
14
14
15
15
15
16
16
16
16
16
16
16
16
16
16
17
15
15
16
16
16
16
18
18
18
19
19
20
20
21
21
21
21
21
21
21
21
21
21
21
21
21
19
21
21
20
20
21
22
22
23
23
25
26
29
29
29
29
29
29
29
29
29
30
30
30
29
29
29
29
29
28
28
28
28
28
28
29
29
30
30
30
29
29
29
29
30
30
31
31
31
31
32
32
32
32
32
32
32
32
32
32
32
32
32
32
32
32
32
32
32
32
32
33
33
33
33
33
33
33
33
32
32
32
32
32
32
32
32
32
32
32
32
32
32
32
32
32
32
31
31
31
31
31
31
31
31
31
31
31
31
31
31
30
30
30
30
30
30
30
29
29
27
27
27
27
27
27
27
27
27
27
28
28
28
28
29
29
29
29
29
26
26
26
25
19
18
14
14
11
10
10
10
10
10
9
9
9
9
9
9
9
9
9
9
9
9
9
9
7
7
6
6
6
6
6
6
6
6
6
7
7
7
7
7
7
7
8
8
8
8
8
8
8
8
8
8
8
8
8
8
8
8
8
8
7
7
7
7
7
7
5
5
5
6
6
7
7
8
8
8
8
7
7
6
6
6
6
6
6
6
6
6
7
7
7
7
7
7
7
7
7
7
7
7
7
7
7
7
7
9
9
9
9
9
9
9
9
9
9
9
9
9
9
9
9
9
9
9
9
9
9
9
9
9
9
9
9
9
9
9
9
9
9
9
9
9
9
9
9
9
9
9
9
11
11
11
11
11
11
11
11
11
11
11
11
11
11
11
12
12
12
12
12
12
12
12
11
12
12
12
12
12
12
12
12
12
12
12
12
12
12
12
12
12
12
12
12
12
12
12
12
12
12
12
12
11
11
11
11
11
11
11
11
11
11
11
12
12
12
12
12
12
12
12
12
12
12
12
12
12
12
12
12
12
12
10
10
10
10
10
10
10
10
10
10
9
9
9
9
9
9
9
9
9
9
9
8
8
8
8
8
8
8
8
8
8
8
8
8
8
8
8
8
8
8
8
8
8
8
7
7
7
7
7
7
7
7
7
7
7
7
7
6
6
6
6
6
6
6
6
6
6
6
6
6
7
7
7
7
7
7
7
7
7
7
7
7
7
7
7
7
7
7
7
7
7
7
7
7
7
8
8
8
8
8
8
8
8
8
8
8
8
8
8
6
5
5
5
5
5
5
5
5
5
5
5
5
5
5
5
5
5
5
5
5
5
5
5
5
5
4
4
4
4
4
4
4
4
4
4
4
4
4
4
4
4
4
3
3
3
3
3
3
3
3
3
3
3
3
3
3
3
3
3
3
3
3
3
3
4
3
3
3
2
2
2
2
2
2
2
2
2
2
2
2
2
2
2
2
2
2
2
2
2
2
2
2
2
2
2
2
2
2
2
2
2
2
2
2
2
2
2
2
2
2
2
2
2
2
2
2
1
1
1
2
2
2
2
2
2
2
2
2
2
2
2
2
2
2
2
2
2
2
2
2
2
2
2
2
2
2
2
2
2
2
2
2
2
2
2
2
2
2
2
2
2
2
2
2
2
2
2
2
2
2
2
2
2
2
2
2
2
2
2
2
2
2
2
2
2
2
2
2
2
2
2
2
2
1
1
1
1
1
1
1
1
1
1
1
1
1
1
1
1
1
1
1
1
1
1
0
0
0
0
0
0
0
0
0
0
0
0
0
0
0
0
0
0
0
0
0
0
0
0
0
0
0
0
0
0
0
0
0
0
0
0
0
0
0
0
0
0
0
0
0
0
0
0
0
0
0
0
0
0
0
0
0
0
0
0
0
0
0
0
0
0
0
0
0
0
0
0
0
0
0
0
0
0
0
0
0
0
0
0
0
0
0
0
0
0
0
0
0
0
0
0
0
0
0
0
0
0
0
0
0
0
0
0
0
0
0
0
0
0
0
0
0
0
0
0
0
0
0
0
0
0
0
0
0
0
0
0
0
0
0
0
0
0
0
0
0
0
0
0
0
0
0
0
0
0
0
0
0
0
0
0
0
0
0
0
0
0
0
0
0
0
0
0
0
0
0
0
0
0
0
0
0
0
0
0
0
0
0
0
0
0
0
0
0
0
0
0
0
0
0
0
0
0
0
0
0
0
0
0
0
0
0
0
0
0
0
0
0
0
0
0
0
0
0
0
0
0
0
0
0
0
0
0
0
0
0
0
0
0
0
0
0
0
0
0
0
0
0
0
0
0
0
0
0
0
0
0
0
0
0
0
0
0
0
0
0
0
0
0
0
0
0
0
0
0
0
0
0
0
0
0
0
0
0
0
0
0
0
0
0
0
0
0
0
0
0
0
0
0
0
0
0
0
0
0
0
0
0
0
0
0
0
0
0
0
0
0
0
0
0
0
0
0
0
0
0
0
0
0
0
0
0
0
0
0
0
0
0
0
0
0
0
0
0
0
0
0
0
0
0
0
0
0
0
0
0
0
0
0
0
0
0
0
0
0
0
0
0
0
0
0
0
0
0
0
0
0
0
0
0
0
1
1
1
1
1
1
1
1
1
1
1
1
1
1
1
1
1
1
1
1
1
1
1
1
1
1
1
3
114
123
124
129
142
143
165
176
178
179
185
186
195
203
222
227
231
239
241
242
243
247
249
251
253
256
269
269
269
274
274
274
274
274
274
274
276
276
276
278
279
279
280
282
284
288
289
291
292
299
299
299
301
307
309
311
311
312
312
313
316
316
318
319
320
321
326
326
326
326
327
327
328
330
333
334
335
338
339
341
341
341
343
350
352
354
354
354
354
357
358
358
358
358
358
358
364
365
365
365
366
369
370
369
376
382
379
379
381
390
391
389
391
390
396
401
404
406
409
409
419
417
419
417
436
434
428
427
426
427
429
401
397
391
385
380
326
324
324
318
310
308
292
292
298
300
309
310
308
312
313
313
320
327
328
328
328
328
327
331
330
330
334
335
335
338
343
343
343
347
354
358
364
368
373
373
375
377
380
380
381
382
381
389
379
377
382
382
385
386
384
383
383
386
386
386
386
385
386
386
386
386
386
388
392
393
394
394
393
393
392
394
395
397
395
394
395
396
392
390
390
396
392
394
394
392
392
391
390
391
393
395
397
400
397
396
393
389
390
390
392
394
397
397
395
[truncated: 16,541,806 more chars]
