# Supplementary material for: Transcriptome profiling of Variovorax paradoxus EPS under different growth conditions reveals regulatory and structural novelty in biofilm formation
Source: Access Microbiol. 2020 Apr 3;2(6):acmi000121. doi: 10.1099/acmi.0.000121 (PMC7494200; doi:10.1099/acmi.0.000121)
Supplement: Supplementary material 2 [file acmi-2-121-s002.zip › Supplemental Data S2/genomeBrowserFiles-bfvlog/TrimmomaticLog3-2_TrimmomaticLog3-1_NC_014931_v1_m15_l33_fr.plus.wig]

track name=TrimmomaticLog3-2_PLUS color=0,0,255 graphType=bar viewLimits=0:186
fixedStep chrom=gi|319790694|ref|NC_014931.1| start=1 step=1
0
0
0
0
0
0
0
0
1
1
1
1
2
2
2
2
2
2
2
2
3
6
7
22
34
67
72
74
74
76
77
77
82
107
121
136
154
155
155
169
185
189
190
191
191
192
195
208
216
216
229
241
242
244
245
245
253
257
259
260
260
262
266
271
272
273
274
278
279
282
291
295
295
295
295
298
298
298
298
298
298
298
301
302
303
303
303
303
306
310
310
315
316
316
316
316
316
316
316
316
316
316
316
316
317
320
321
321
323
323
324
324
324
324
324
324
324
324
324
324
324
324
326
326
327
328
328
329
330
330
330
331
331
332
333
330
334
335
337
337
340
341
342
343
343
343
344
345
346
347
347
347
350
350
350
348
347
345
346
348
348
348
350
348
348
348
348
348
347
346
342
301
296
292
292
292
282
276
272
271
271
269
269
260
195
174
175
164
162
157
156
144
146
149
137
135
133
134
137
137
137
140
140
142
142
139
140
139
139
139
140
141
143
142
142
142
143
144
144
145
149
149
149
150
154
154
155
155
155
155
157
158
159
162
162
163
165
168
168
172
172
173
176
177
176
176
176
176
182
187
184
185
184
182
182
181
182
182
182
182
182
184
186
187
182
158
155
152
151
152
150
151
152
152
152
153
153
151
145
140
139
140
140
140
144
147
147
147
145
142
140
139
139
139
142
143
146
147
149
150
149
148
148
148
150
152
152
152
153
153
154
154
154
155
157
158
158
159
160
160
160
160
161
162
163
163
165
165
165
166
166
166
166
170
171
173
174
174
174
174
175
175
176
176
176
180
181
181
179
177
177
176
176
176
176
176
176
175
174
174
171
173
173
169
171
172
172
174
168
164
158
158
158
158
158
159
163
164
162
155
152
150
150
150
150
154
154
155
150
145
133
131
131
132
131
130
131
132
137
137
137
137
142
140
140
140
140
140
141
141
145
146
147
147
147
147
147
147
147
149
155
155
158
158
158
160
160
160
166
166
167
168
168
168
168
168
169
169
171
172
172
171
171
174
174
174
176
176
176
176
174
174
174
171
172
166
159
145
144
139
140
142
143
145
145
145
147
147
148
148
148
150
152
156
157
158
159
159
158
160
153
155
157
158
157
156
158
159
160
160
160
160
163
164
165
164
165
166
166
166
163
163
163
163
163
164
164
164
164
166
166
166
167
167
167
167
166
165
163
163
164
163
161
160
160
159
159
160
163
163
163
163
163
164
165
165
165
165
166
166
166
167
169
169
171
171
171
171
170
170
170
173
174
176
178
174
173
168
152
152
154
147
142
134
131
97
97
97
97
97
97
97
97
97
97
97
97
96
96
95
94
94
98
98
97
99
102
104
104
105
107
107
108
108
108
108
108
105
106
105
105
105
106
105
105
105
105
105
106
106
106
106
106
106
106
105
105
105
105
105
105
105
105
105
105
106
105
105
101
100
99
98
100
100
100
100
100
100
100
100
100
99
100
100
97
97
96
96
96
97
97
97
97
97
98
97
97
97
97
96
92
89
89
89
89
89
88
87
87
83
68
68
71
75
76
76
76
76
77
77
78
80
80
83
83
86
86
86
87
87
87
87
87
89
89
88
89
89
93
93
93
89
88
87
86
85
85
85
84
83
77
67
69
67
63
67
68
68
68
73
76
76
76
78
78
82
83
83
86
87
87
89
94
95
100
100
99
97
98
99
99
100
114
123
123
127
130
130
131
131
131
130
130
131
132
132
132
137
137
137
138
138
139
139
151
152
152
153
154
152
152
152
155
155
160
160
160
161
161
162
163
163
163
163
163
163
163
161
160
160
160
160
161
166
166
166
166
166
166
169
170
170
170
170
170
171
171
174
173
173
173
173
174
174
174
174
174
174
174
174
174
174
173
173
173
173
173
173
174
174
174
174
174
175
175
175
177
179
179
177
177
176
176
176
176
176
176
179
179
179
178
178
178
178
178
178
179
179
179
179
177
177
177
177
177
177
176
176
174
174
167
167
166
166
165
164
157
131
126
121
118
115
102
94
92
92
87
86
84
84
79
77
68
67
61
58
59
60
60
58
57
55
55
53
53
52
55
55
56
57
57
57
57
58
57
57
56
50
51
51
51
51
51
51
51
51
51
51
52
49
50
48
48
50
51
51
52
53
54
55
55
55
55
55
55
55
55
56
56
56
56
56
56
56
56
56
56
57
56
56
56
55
55
55
55
55
55
55
55
55
54
55
57
57
57
56
57
57
58
58
58
58
58
59
59
60
60
59
59
59
59
61
60
60
59
58
61
61
61
61
62
62
62
62
66
68
69
70
70
70
70
70
70
71
72
73
74
74
74
74
74
74
74
79
79
81
82
82
82
82
82
82
82
81
81
83
83
83
83
83
84
83
83
82
80
80
81
84
84
84
84
83
82
81
81
81
81
81
82
82
82
82
82
83
84
84
84
87
88
88
88
88
88
89
89
90
90
90
90
91
91
91
92
92
92
92
92
92
92
92
92
93
94
94
94
90
89
85
85
85
86
86
96
98
98
97
93
87
87
87
87
84
84
84
84
87
89
92
92
94
94
94
94
97
105
105
108
108
108
108
108
108
108
108
109
110
110
110
110
110
115
117
118
119
120
120
120
121
121
121
121
121
121
121
121
121
121
121
121
122
122
121
122
122
122
122
122
122
122
124
125
125
126
126
124
124
124
129
129
130
129
129
128
128
129
130
131
131
132
131
133
133
134
134
133
132
132
132
131
131
134
135
134
134
134
134
129
139
139
141
142
141
149
158
174
185
183
187
184
184
185
187
200
205
205
204
204
203
203
204
205
205
205
210
209
213
214
216
217
218
216
216
213
216
215
215
215
213
205
207
212
213
211
209
204
201
200
203
201
200
197
192
192
189
191
188
187
186
188
188
188
189
190
192
193
193
194
195
195
195
195
196
196
196
199
199
200
200
203
205
208
209
209
209
209
209
209
211
213
213
213
215
216
216
213
212
211
208
206
204
208
208
205
204
203
205
202
205
200
199
200
199
198
197
199
197
197
192
192
192
197
203
203
205
205
207
207
216
217
218
218
216
215
215
215
216
217
217
217
217
217
217
217
218
220
221
222
221
223
223
216
216
198
197
199
186
191
188
183
182
175
174
169
167
166
165
166
164
161
161
165
166
166
165
163
163
162
161
162
165
165
165
165
165
172
172
175
174
173
173
173
173
174
176
177
179
179
182
182
181
182
190
192
193
192
192
195
200
203
203
203
204
205
205
205
205
205
205
204
209
208
209
207
205
205
206
206
207
206
208
208
208
208
211
211
213
212
209
206
208
208
207
206
206
204
205
205
205
205
205
205
205
206
207
207
207
208
208
211
210
209
208
208
196
191
190
190
189
189
188
192
192
192
189
189
189
189
184
183
182
158
152
150
150
150
152
151
151
151
150
150
153
155
155
155
155
155
155
155
155
156
156
156
155
155
155
155
155
157
157
158
158
159
159
159
159
159
159
161
163
164
164
166
161
163
163
163
170
182
189
193
192
198
209
208
224
237
240
252
279
282
282
287
284
293
287
290
298
339
338
356
358
361
369
370
370
369
366
371
387
387
387
384
383
385
372
378
380
389
395
395
426
427
428
458
478
480
480
484
487
489
491
500
501
510
516
518
519
519
519
519
521
534
539
554
555
561
562
572
573
625
629
632
651
655
656
656
698
710
712
720
720
722
728
741
743
746
746
759
759
769
776
780
795
809
833
837
844
848
848
852
853
854
854
856
859
872
893
895
910
910
909
910
913
913
918
919
926
929
929
929
929
930
931
935
936
936
936
936
935
941
941
944
944
944
940
938
939
935
928
927
937
936
936
937
938
940
939
939
938
938
944
941
943
944
948
949
955
949
948
933
932
925
924
928
927
917
915
886
883
883
884
883
877
868
864
865
866
865
856
823
809
796
793
793
796
800
799
793
785
779
778
778
775
778
779
785
787
787
786
787
789
788
791
791
791
793
807
805
805
799
799
803
802
801
799
798
793
734
596
564
526
520
513
437
432
432
433
439
448
449
445
435
423
420
414
414
411
414
415
413
412
411
413
408
417
408
394
394
375
370
369
371
372
374
373
368
351
345
344
343
343
348
355
359
365
368
364
353
342
337
319
315
307
298
295
286
288
287
287
286
284
281
280
275
287
287
287
287
285
285
285
290
290
295
299
292
292
293
292
293
298
299
300
303
306
315
317
320
320
321
322
326
325
324
325
326
328
334
337
340
340
341
343
344
344
345
367
384
385
387
388
390
389
387
387
387
400
402
398
399
400
401
395
403
403
411
416
417
417
420
420
420
419
422
418
424
432
425
432
435
435
441
439
440
440
440
452
450
449
444
443
444
444
444
451
450
453
456
458
458
458
459
467
469
467
440
428
424
424
427
427
429
430
427
419
397
390
390
388
380
385
385
385
385
387
395
400
400
399
401
402
403
402
402
402
400
404
408
410
411
417
419
418
417
417
416
418
419
422
428
428
431
431
434
438
438
441
441
446
448
448
448
448
448
448
449
449
450
452
454
455
456
457
458
458
457
458
458
460
461
467
470
469
472
471
469
469
473
472
472
462
463
463
469
462
419
316
274
269
269
270
271
276
279
283
279
287
287
282
281
279
274
273
274
272
276
287
287
287
293
296
296
297
302
302
303
303
303
304
307
306
308
315
319
321
319
319
321
326
329
329
327
329
310
310
300
303
303
303
303
301
301
300
298
313
316
318
321
324
323
326
327
327
327
326
328
335
337
344
342
342
339
342
340
338
337
337
335
336
336
334
337
335
334
336
329
329
330
350
354
362
369
370
369
375
377
376
387
387
385
386
386
386
395
397
400
399
406
409
413
426
430
431
432
434
435
443
445
449
448
448
448
452
453
453
453
455
448
440
424
387
383
393
392
390
409
411
410
411
411
412
411
433
436
436
435
435
437
440
443
449
451
452
453
452
463
466
466
473
473
479
479
494
506
508
506
510
525
525
532
533
531
531
533
548
559
560
561
562
561
568
580
581
582
584
582
582
583
588
588
589
591
593
606
610
629
634
635
630
629
627
630
633
633
630
633
633
621
617
614
613
622
626
629
634
637
648
650
650
650
651
652
656
656
655
653
655
656
662
675
685
688
694
701
703
719
720
720
720
719
720
719
719
728
734
735
734
736
738
738
740
740
741
746
778
794
799
801
805
808
810
811
814
837
844
859
849
825
830
820
822
824
826
828
829
833
841
840
834
817
816
812
812
814
815
900
911
905
900
878
845
845
843
816
797
822
815
822
832
810
807
809
771
776
783
780
765
764
759
778
778
781
781
781
781
781
778
773
772
780
789
799
801
802
804
803
802
802
806
808
806
809
810
811
809
808
809
805
813
813
815
815
814
813
819
815
810
805
807
800
800
795
778
773
772
775
777
778
778
778
778
759
757
764
762
762
751
749
733
726
728
730
730
743
745
748
749
748
749
749
749
748
747
749
756
769
777
792
793
792
793
793
797
801
815
817
820
820
807
791
795
793
780
769
751
760
765
768
768
768
766
764
764
762
762
764
764
768
767
767
770
771
760
762
762
721
721
729
731
729
730
728
725
725
724
724
738
749
751
755
765
759
759
764
761
696
654
613
573
487
474
466
456
454
464
466
469
471
471
470
469
464
464
469
471
470
472
464
463
463
469
472
473
480
479
506
509
516
526
535
535
541
548
563
573
576
577
578
587
590
598
601
606
630
635
635
638
640
655
667
670
667
669
673
675
664
664
677
681
686
687
695
697
698
717
720
722
722
736
728
706
683
672
676
675
685
688
688
691
705
712
712
718
723
728
734
738
741
743
753
755
766
762
764
772
783
784
784
785
786
792
795
794
794
794
793
793
794
794
797
809
810
812
812
814
824
824
826
833
844
844
847
850
854
860
861
863
864
867
867
868
867
870
873
873
873
867
865
866
843
841
838
834
833
833
844
831
796
783
746
744
762
786
805
793
791
809
818
819
819
824
824
825
828
828
829
838
843
844
849
854
854
853
854
859
871
875
880
879
878
886
888
887
886
881
880
878
874
872
874
870
853
814
801
780
783
764
756
751
695
666
588
588
561
566
561
564
559
559
552
549
541
542
548
555
554
556
560
562
561
564
564
564
565
572
588
590
590
586
584
585
583
582
582
585
597
599
600
601
601
601
601
601
601
601
602
604
604
604
604
604
604
604
604
604
604
604
604
604
606
606
606
606
607
609
611
611
612
613
614
613
612
613
611
611
610
590
583
517
517
495
486
489
464
388
366
362
361
361
361
361
361
369
371
371
376
377
375
376
376
376
376
377
377
377
377
380
380
380
382
383
381
381
382
381
380
400
391
382
379
377
378
378
383
384
385
385
386
386
385
387
385
385
383
377
380
396
414
412
405
406
407
409
414
386
385
382
350
340
331
331
296
289
284
271
274
275
287
278
266
232
224
224
225
226
227
229
229
224
218
217
217
213
211
211
211
216
216
217
219
219
219
219
219
218
218
218
221
223
224
225
229
231
232
233
233
233
234
236
237
238
242
243
240
240
239
239
237
237
238
238
239
240
241
241
241
245
245
243
243
245
245
246
246
247
247
254
254
255
255
255
258
259
260
261
261
261
262
266
269
269
269
269
267
267
271
271
282
282
280
279
277
277
276
277
276
274
274
271
274
275
284
285
290
290
289
288
292
292
294
294
293
292
290
294
293
300
307
311
319
319
312
310
297
293
292
285
279
274
279
279
280
280
281
282
280
290
292
294
292
290
272
271
270
270
273
274
276
284
282
274
274
259
259
261
260
263
262
261
261
261
259
259
260
261
261
261
260
259
259
261
261
266
266
266
266
266
266
266
266
266
266
276
276
279
281
280
284
287
285
290
287
298
303
303
304
305
305
305
309
309
309
314
317
317
317
319
324
324
324
319
316
316
318
317
318
322
318
316
313
313
316
320
324
323
322
326
324
324
324
323
323
324
327
327
328
328
328
328
327
327
319
318
318
315
316
312
304
298
303
306
304
295
293
267
263
264
261
261
260
255
252
253
252
257
257
257
252
253
251
254
258
258
255
256
257
257
257
258
261
261
256
244
236
234
231
231
229
228
229
230
235
236
237
235
230
229
230
231
230
229
229
229
230
230
228
229
233
234
234
236
232
232
235
233
233
233
231
226
226
221
214
213
211
211
211
209
208
208
213
213
210
208
208
208
208
207
207
208
208
208
205
203
203
203
204
207
209
211
210
205
202
200
202
203
201
201
199
197
197
191
190
190
189
189
189
189
188
188
187
175
176
172
171
169
170
172
173
173
174
174
174
174
160
155
155
149
145
137
128
127
126
122
121
121
122
121
121
121
117
116
115
115
116
115
108
106
106
99
99
98
97
99
99
101
101
102
101
100
100
100
100
100
100
100
100
100
100
100
100
100
100
102
105
105
105
105
105
105
105
104
105
105
105
105
105
104
104
105
104
104
105
105
105
105
104
103
104
104
104
107
107
108
108
109
109
110
110
112
118
120
121
121
123
124
126
126
126
127
128
128
129
127
126
126
124
123
123
127
124
125
112
98
98
99
96
98
97
94
94
94
94
94
94
94
89
87
87
83
82
83
80
82
82
84
84
86
87
87
87
87
88
88
89
89
92
92
92
92
92
94
94
95
96
97
97
97
98
100
101
101
102
102
102
102
102
102
104
105
105
105
105
104
104
104
103
103
103
104
102
101
100
95
94
95
95
94
94
94
96
96
96
96
96
101
102
103
103
103
102
104
104
104
110
110
110
110
111
111
112
112
113
112
112
112
111
110
112
113
113
113
113
113
113
113
113
113
113
113
113
113
113
113
112
111
107
102
99
92
91
89
99
101
101
100
100
98
98
100
100
100
100
101
102
110
110
110
109
108
108
110
105
105
105
105
105
104
104
104
105
105
104
105
103
110
113
114
114
113
112
110
113
116
116
116
114
116
116
116
116
116
116
115
111
111
111
110
114
113
113
113
115
116
116
116
117
118
118
118
118
119
120
120
121
120
118
118
119
118
118
118
119
119
117
116
114
113
113
114
115
115
116
116
116
118
118
118
118
119
120
120
120
121
121
123
123
124
124
126
126
126
126
126
128
129
129
129
130
131
132
132
133
134
138
138
140
144
144
145
145
145
145
145
145
145
143
141
139
139
139
142
145
149
150
150
149
148
147
147
148
149
149
152
152
150
147
147
147
147
153
153
158
158
160
159
160
159
165
163
163
161
161
160
166
160
158
161
161
153
143
140
147
147
146
152
153
155
155
157
158
158
158
158
161
163
168
177
177
176
177
179
178
178
180
181
181
181
181
182
182
182
183
182
184
184
184
188
192
196
197
197
197
197
202
205
209
211
212
213
213
211
211
208
209
209
211
212
212
214
216
217
217
218
218
219
219
219
219
221
221
229
230
231
229
230
228
237
239
240
240
240
240
240
242
244
245
246
247
247
247
248
247
248
249
254
257
258
258
258
258
258
258
260
261
262
262
269
269
271
271
271
271
275
274
269
250
248
240
234
237
238
237
243
245
247
248
249
247
247
246
245
245
247
247
247
248
248
247
246
245
244
244
244
240
240
240
242
237
234
235
231
229
228
226
214
209
205
195
191
191
190
193
200
200
204
205
208
213
213
208
209
202
204
206
208
208
207
213
211
214
215
217
215
216
216
216
213
211
211
216
216
218
222
222
223
223
222
221
221
221
221
221
222
221
229
232
231
231
229
229
229
229
229
229
229
232
227
228
227
224
223
221
221
221
224
225
226
226
225
204
203
195
195
195
192
192
196
186
185
188
189
189
191
193
193
194
194
195
197
199
206
207
207
207
207
209
209
211
211
214
215
214
213
214
214
218
219
221
221
221
218
216
216
211
210
211
205
205
206
209
211
209
209
209
209
213
216
215
215
215
215
215
216
217
217
217
217
217
217
218
219
220
220
220
220
222
223
223
223
224
225
226
226
228
229
230
232
234
234
232
231
234
232
231
232
232
235
234
234
235
237
237
227
210
195
186
186
182
176
171
168
165
163
164
166
154
144
146
142
143
144
147
147
147
147
147
147
147
147
148
150
152
153
154
154
154
154
155
155
155
155
156
155
156
152
152
153
152
152
151
154
153
158
158
158
158
159
160
161
163
163
164
165
165
166
165
164
163
163
163
164
165
166
165
166
168
168
170
170
168
165
158
156
156
156
155
156
157
152
152
152
151
151
150
152
152
152
152
147
145
145
146
143
142
146
145
143
141
139
138
137
136
136
136
136
136
136
136
136
137
136
125
123
119
120
122
122
121
125
127
126
135
135
134
134
134
134
133
133
133
134
133
137
137
135
135
136
137
138
139
139
138
138
139
140
140
139
139
138
135
137
135
132
131
131
130
130
128
126
126
131
126
123
122
122
123
123
123
131
132
131
131
130
130
130
131
131
131
131
131
133
133
133
133
133
134
134
137
137
137
137
136
135
134
133
133
133
136
140
140
141
143
145
145
147
152
153
154
153
152
155
156
155
155
159
159
158
156
155
153
153
152
156
156
158
155
152
150
149
163
160
162
166
166
166
166
168
171
171
174
176
174
174
174
174
174
177
177
177
178
181
187
188
189
189
193
194
196
197
204
205
208
208
210
211
218
223
223
224
225
224
227
226
229
231
232
232
232
232
232
232
232
234
233
233
234
234
234
234
234
233
234
234
232
234
234
234
234
235
236
235
237
237
236
237
237
238
237
236
235
234
234
234
234
235
235
236
235
234
234
234
234
236
237
239
240
240
242
242
242
243
244
245
245
245
247
247
247
247
247
247
247
247
250
250
250
250
247
247
247
243
243
247
247
242
242
242
242
242
242
237
233
224
201
152
134
137
150
152
155
154
147
147
147
148
147
147
149
147
146
145
147
150
150
150
149
149
153
157
163
163
164
165
165
165
167
167
168
165
171
164
164
166
166
165
164
164
166
170
170
174
172
171
172
171
171
172
173
173
173
192
195
197
197
197
194
193
195
195
200
200
201
202
202
205
205
205
209
209
211
214
215
215
213
214
213
213
213
213
213
213
213
212
211
211
211
212
213
213
215
216
219
221
224
223
223
224
225
225
228
227
227
227
228
227
229
229
229
230
230
230
226
225
232
232
237
238
239
239
238
234
233
232
232
232
232
232
234
237
237
237
237
237
237
237
237
237
234
234
234
234
234
236
240
236
234
232
227
220
217
216
212
210
212
213
213
216
217
218
218
219
219
221
223
226
224
226
225
226
226
227
228
230
232
229
218
213
207
207
206
205
203
197
197
193
189
187
184
186
183
184
184
188
188
189
189
186
182
184
184
186
184
185
184
184
182
182
184
186
188
189
189
189
191
190
191
195
195
195
195
196
199
199
205
205
207
207
209
209
209
209
211
211
213
216
216
216
216
215
214
215
214
213
205
197
176
176
176
186
184
185
182
179
180
180
181
182
189
189
189
190
196
199
200
202
202
202
203
206
207
213
217
219
220
221
222
232
233
236
237
239
239
242
240
240
240
236
235
236
236
237
239
240
240
242
242
242
243
242
240
234
226
221
222
223
224
223
221
221
227
228
228
228
228
229
229
229
229
229
229
229
229
234
233
233
233
233
232
232
234
234
234
237
236
235
236
238
240
240
240
240
240
241
241
245
245
245
245
244
245
246
249
249
250
250
248
250
250
252
253
251
253
253
262
269
269
269
271
275
277
277
282
283
281
282
276
274
285
285
287
284
282
282
285
288
290
292
295
291
278
276
265
274
285
286
286
290
295
295
280
266
255
249
255
263
274
275
276
272
276
271
269
271
269
268
271
271
271
275
276
276
278
281
288
300
307
313
313
312
321
319
334
370
371
371
371
371
372
375
380
387
388
391
396
396
396
396
400
411
413
416
416
420
422
425
425
427
429
432
435
438
439
446
448
454
456
458
458
458
461
461
461
465
466
471
473
473
479
483
486
486
487
487
495
505
506
508
508
508
509
509
510
510
511
511
512
513
518
522
523
521
521
522
522
522
520
520
521
522
519
511
492
492
493
498
501
499
496
496
494
495
493
494
498
500
502
503
501
501
503
503
508
508
509
509
509
510
511
511
511
514
517
517
519
522
522
522
522
522
525
524
527
528
528
530
530
530
530
532
534
534
536
534
532
533
541
538
534
535
532
531
475
475
466
465
463
411
408
377
365
324
316
316
319
319
319
322
316
309
303
302
303
298
296
296
297
298
295
300
303
304
305
300
300
296
295
295
295
295
295
290
286
282
282
279
253
250
249
257
259
254
253
239
234
238
222
212
200
196
186
187
187
187
189
189
190
191
192
192
192
194
197
196
196
196
197
197
197
198
201
198
197
197
199
201
205
205
205
200
199
200
197
197
199
199
199
199
192
192
187
188
189
190
189
189
189
189
190
191
191
194
197
201
203
204
204
204
205
205
205
205
206
207
207
208
208
208
209
211
214
215
210
197
195
190
189
187
187
192
195
197
197
199
198
198
196
197
197
198
205
203
213
215
226
236
242
242
246
247
245
242
245
248
250
255
265
265
265
266
266
263
258
258
245
244
256
255
270
270
273
274
274
274
269
270
274
284
284
281
281
282
278
278
282
285
289
288
288
289
293
294
295
295
303
309
316
321
321
323
322
325
323
322
323
331
332
333
337
340
343
342
344
348
351
350
349
348
348
349
350
354
358
359
361
361
363
364
365
369
369
373
372
372
373
376
374
379
380
380
381
383
384
382
379
367
366
367
367
371
371
374
377
377
378
378
378
390
390
390
391
392
393
393
393
393
393
394
394
389
389
389
388
390
390
388
387
387
383
387
387
385
375
369
368
367
367
367
367
369
369
366
366
366
367
366
366
364
366
366
366
366
366
366
366
368
369
367
365
365
369
369
370
369
365
365
366
371
369
367
368
371
321
318
319
315
292
274
234
223
226
229
224
224
233
235
237
247
250
251
253
261
263
265
266
264
263
263
263
262
261
269
261
266
263
253
253
235
236
234
234
232
227
224
229
228
222
219
216
217
219
220
220
223
223
223
223
222
221
219
219
220
219
219
223
224
225
227
223
218
220
219
219
219
218
218
219
219
219
221
222
224
224
224
224
224
226
226
226
226
226
229
229
229
230
230
231
229
229
229
229
229
229
229
228
227
228
228
228
228
226
225
226
226
226
226
226
226
226
226
226
226
226
226
226
226
226
226
227
228
228
228
228
228
227
227
227
227
227
227
224
211
210
201
184
175
171
169
160
147
147
128
127
126
127
128
127
123
118
111
104
101
104
94
92
92
90
90
90
92
92
91
91
89
89
89
89
89
89
90
91
91
91
92
92
92
92
93
94
95
95
97
100
100
100
100
100
99
99
99
94
88
60
37
34
33
33
33
33
34
34
34
33
32
32
32
32
32
32
32
32
32
33
34
34
34
34
34
34
34
34
34
34
34
34
35
35
35
35
35
35
35
35
35
35
35
35
35
35
35
35
35
35
35
35
35
35
35
35
35
35
35
35
35
35
35
35
35
35
35
35
35
35
36
36
36
36
36
36
36
36
36
36
36
36
36
36
36
36
35
35
35
34
34
35
35
35
35
35
35
35
35
35
35
35
35
35
35
36
36
36
36
36
36
37
35
33
28
27
26
23
23
22
18
16
13
13
14
14
14
13
13
13
13
14
14
14
14
14
13
13
13
13
13
12
12
12
12
12
13
13
13
14
15
15
15
15
15
15
15
15
15
15
16
16
16
16
18
18
18
18
18
18
21
19
19
18
18
18
16
16
16
16
16
16
16
16
16
16
16
15
15
15
15
15
15
15
15
15
15
15
15
15
15
15
15
15
15
15
15
15
15
15
15
15
15
15
15
15
15
15
15
15
15
16
16
16
16
16
14
13
13
13
13
13
14
14
14
14
14
14
14
14
14
14
14
14
14
14
14
14
14
14
14
14
14
14
14
14
14
15
15
15
15
13
14
14
13
13
13
13
12
12
11
10
11
9
8
9
9
9
9
9
9
9
9
9
9
9
9
9
9
10
10
10
10
11
11
11
11
11
10
10
12
12
12
12
13
13
13
13
13
13
13
13
13
13
13
13
13
13
13
13
13
13
13
13
13
13
13
13
13
13
14
14
14
14
14
14
13
13
13
13
13
13
12
12
12
12
13
13
13
13
13
13
13
13
13
13
13
13
13
13
13
13
13
14
14
14
14
14
14
14
14
14
14
14
14
14
14
14
13
12
12
12
12
12
12
11
11
11
12
13
13
13
13
13
13
13
13
13
13
13
13
14
14
14
14
15
17
17
15
18
18
19
19
19
19
20
20
21
21
21
21
22
22
22
22
22
22
22
23
23
23
23
23
23
23
23
23
23
23
23
23
23
23
23
22
22
22
22
22
22
22
22
22
25
26
25
25
24
23
21
20
18
18
18
18
18
18
18
18
18
18
18
18
18
18
18
18
18
18
18
18
18
18
18
18
18
18
19
19
19
19
19
19
19
19
19
19
19
19
19
20
20
20
21
22
22
22
22
22
22
22
22
22
22
22
22
23
23
23
23
23
22
21
21
21
21
21
21
22
22
22
22
22
22
22
22
22
22
22
21
18
16
16
16
16
15
15
15
15
16
16
16
16
16
16
18
18
18
17
18
17
17
17
17
17
18
18
18
18
18
18
18
18
18
18
18
18
18
18
18
19
19
19
19
19
19
19
19
19
19
19
19
19
19
19
19
19
19
19
19
19
19
20
20
20
20
20
20
20
20
20
20
20
20
20
20
20
20
20
20
20
19
18
18
18
18
19
19
18
16
15
15
15
15
15
15
15
15
15
15
15
15
15
15
15
15
15
15
15
15
14
14
13
13
13
12
12
12
12
11
11
11
11
10
10
10
9
9
9
9
9
9
9
9
8
8
7
7
7
7
7
7
7
7
7
7
7
7
7
7
7
6
5
5
5
5
4
4
4
4
4
4
4
4
4
4
4
4
4
4
4
4
3
3
3
3
4
4
4
3
3
3
3
3
2
2
2
2
2
2
2
2
2
2
2
2
2
2
2
2
2
2
2
2
2
2
2
2
2
2
2
2
2
2
2
2
2
2
2
2
2
2
2
2
2
2
2
2
2
2
2
2
2
2
2
2
2
2
2
2
2
2
2
2
2
2
2
2
2
2
2
3
3
3
3
3
3
3
3
3
3
3
3
3
3
2
2
2
2
2
2
2
2
2
2
2
2
2
2
2
2
2
2
2
2
2
2
2
2
2
2
2
2
2
2
2
2
2
2
2
2
2
2
2
2
2
2
2
2
2
2
2
2
2
2
2
2
2
2
2
2
2
2
2
2
2
2
2
2
2
2
2
2
2
2
2
2
2
2
2
2
2
2
2
2
2
2
2
2
2
2
2
2
2
2
2
2
2
2
2
2
2
2
2
2
3
3
3
3
3
3
3
3
3
3
3
3
3
3
3
3
3
3
3
3
3
3
3
3
3
3
3
3
3
3
3
3
3
3
2
2
2
2
2
2
2
2
2
2
2
2
2
2
2
2
2
2
2
2
2
2
2
2
2
2
2
2
2
2
2
1
1
1
1
1
1
1
1
1
1
1
1
1
1
1
1
1
1
1
1
1
1
1
1
1
1
1
1
1
1
1
1
1
1
0
0
0
0
0
0
0
0
0
0
0
0
0
0
0
0
0
0
0
0
0
0
0
0
0
0
0
0
0
0
0
0
0
0
0
0
0
0
0
0
0
0
0
0
0
0
0
0
0
0
0
0
0
0
0
0
0
0
0
0
0
0
0
0
0
0
0
0
0
0
0
0
0
0
0
0
0
0
0
0
0
0
0
0
0
0
0
0
0
0
0
0
0
0
0
0
0
0
0
0
0
0
0
0
0
0
0
0
0
0
0
0
0
0
0
0
0
0
0
0
0
0
0
0
0
0
0
0
0
0
0
0
0
0
0
0
0
0
0
0
0
0
0
0
0
0
0
0
0
0
0
0
0
0
0
0
0
0
0
0
0
0
0
0
0
0
0
0
0
0
0
0
0
0
0
0
0
0
0
0
0
0
0
0
0
0
0
0
0
0
0
0
0
0
0
0
0
0
0
0
0
0
0
0
0
0
0
0
0
0
0
0
0
0
0
0
0
0
0
0
0
0
0
0
0
0
0
0
0
0
0
0
0
0
0
0
0
0
0
0
0
0
0
0
0
0
0
0
0
0
0
0
0
0
0
0
0
0
0
0
0
0
0
0
0
0
0
0
0
0
0
0
0
0
0
0
0
0
0
0
0
0
0
0
0
0
0
0
0
0
0
0
0
0
0
0
0
0
0
0
0
0
0
0
0
0
0
0
0
0
0
0
0
0
0
0
0
0
0
0
0
0
0
0
0
0
0
0
0
0
0
0
0
0
0
0
0
0
0
0
0
0
0
0
0
0
0
0
0
0
0
1
1
1
1
2
2
2
2
2
2
3
3
3
3
3
3
3
3
3
3
3
3
3
3
3
3
3
3
3
3
3
3
3
3
3
3
3
3
3
3
3
3
3
3
3
3
3
3
3
3
3
3
3
3
3
3
3
3
3
3
3
3
3
3
3
3
3
3
3
3
3
3
3
3
3
3
3
3
3
3
3
3
3
3
3
3
3
3
3
3
3
3
3
3
3
3
3
3
3
3
3
3
3
3
3
3
3
3
3
3
3
3
3
3
3
3
3
3
3
3
2
2
2
2
2
2
2
2
2
2
2
2
2
2
2
2
2
2
2
2
2
2
2
2
2
2
2
2
2
2
2
2
2
1
0
0
0
0
0
0
0
0
0
0
0
0
0
0
0
0
0
0
0
0
0
0
0
0
0
0
0
0
0
0
0
0
0
0
0
0
0
0
0
0
0
0
0
0
0
0
0
0
0
0
0
0
0
0
0
0
0
0
0
0
0
0
0
0
0
0
0
0
0
0
0
0
0
0
0
0
0
0
0
0
0
0
0
0
0
0
0
0
0
0
0
0
0
0
0
0
0
0
0
0
0
0
0
0
0
0
0
0
0
0
0
0
1
1
1
1
1
1
1
1
1
1
1
1
1
1
1
1
1
1
1
1
1
1
1
1
1
1
1
1
1
1
1
1
1
1
1
1
1
1
1
1
1
1
1
1
1
1
1
1
1
1
1
1
1
1
1
1
1
1
1
1
1
1
1
1
1
1
1
1
1
1
1
1
1
1
1
1
1
1
1
1
1
1
1
1
1
1
1
1
1
1
1
1
1
1
1
1
1
1
1
1
1
1
1
1
1
1
1
1
1
1
1
1
1
1
1
1
1
1
1
1
1
1
1
1
1
1
1
1
1
1
1
1
1
1
1
1
1
1
0
0
0
0
0
0
0
0
0
0
0
0
0
0
0
0
0
0
0
0
0
0
0
0
0
0
0
0
0
0
0
0
0
0
0
0
0
0
0
0
0
0
0
0
0
0
0
0
0
0
0
0
0
0
0
0
0
0
0
0
0
0
0
0
0
0
0
0
0
0
0
0
0
0
0
0
0
0
0
0
0
0
0
0
0
0
0
0
0
0
0
0
0
0
0
0
0
0
0
0
0
0
0
0
0
0
0
0
0
0
0
0
0
0
0
0
0
0
0
0
4
6
7
13
13
13
15
15
15
18
18
19
21
23
25
26
26
26
26
26
26
26
26
26
26
26
29
30
32
33
33
33
34
34
34
34
34
34
36
36
36
36
36
37
37
37
38
38
38
38
39
39
39
39
39
39
39
39
39
39
39
39
39
39
39
39
39
39
40
42
43
43
43
43
43
43
43
43
44
44
44
44
44
44
44
44
44
44
44
44
44
46
46
46
46
46
46
46
47
47
47
47
49
50
50
50
50
50
50
50
50
49
49
49
48
48
48
48
48
48
48
48
48
48
48
50
51
51
51
51
52
52
52
52
52
52
54
56
57
57
57
57
58
58
58
58
58
58
58
58
58
58
59
58
55
55
55
53
55
54
52
52
52
51
51
51
51
51
51
52
52
52
52
50
50
50
52
51
50
49
48
48
48
48
49
49
49
49
49
49
49
49
49
49
49
50
50
50
50
49
49
49
49
49
49
49
49
49
49
50
50
50
50
50
50
50
50
50
50
51
51
51
50
49
49
49
47
47
47
46
46
46
47
49
48
48
48
49
47
47
45
45
45
44
44
44
44
43
42
42
41
41
41
41
41
41
41
40
39
38
36
36
36
36
36
36
36
37
36
36
36
36
36
36
36
35
35
35
35
35
35
36
36
34
34
34
34
34
34
35
33
31
27
27
26
26
26
26
26
26
28
28
27
29
29
29
29
25
25
26
29
29
31
31
31
31
31
31
31
31
31
31
31
31
31
31
31
31
31
29
29
29
29
29
29
28
26
26
25
25
26
28
28
28
29
30
31
31
31
31
31
31
30
31
32
32
33
33
33
33
33
35
35
35
35
34
34
34
34
34
36
37
36
36
39
39
39
39
39
39
39
39
39
39
39
39
40
40
40
40
40
40
40
40
41
42
45
45
46
46
47
48
48
47
47
47
47
47
46
47
47
46
46
46
45
45
45
45
45
46
46
46
46
46
46
46
47
47
47
47
48
48
48
48
48
48
48
47
46
45
45
45
45
44
44
44
43
42
42
42
42
42
42
42
41
41
42
42
42
42
42
42
41
43
42
42
42
44
45
45
46
46
46
46
45
45
45
45
45
47
47
47
46
46
46
46
46
46
47
47
47
47
46
46
46
47
47
47
47
47
47
47
47
47
47
47
47
47
47
47
47
48
48
48
47
47
47
47
46
45
45
46
45
40
33
30
24
22
23
23
22
23
22
22
22
22
21
21
21
21
21
20
20
20
20
20
20
20
19
19
19
19
19
19
19
20
20
20
20
20
20
20
20
20
20
20
20
20
20
20
19
19
19
19
19
19
19
19
19
20
20
19
19
19
20
20
20
20
20
20
20
20
20
20
20
20
21
20
21
21
21
21
21
21
21
21
21
21
21
21
21
21
21
21
21
21
21
21
21
19
17
16
16
16
16
16
16
16
16
17
17
17
17
17
17
17
17
17
17
17
18
23
23
23
24
24
25
26
26
30
34
36
45
47
53
54
58
58
59
60
60
61
63
63
68
72
73
72
71
73
74
75
76
76
76
76
76
76
77
77
81
82
81
81
81
81
81
81
79
79
79
79
79
79
80
80
81
81
81
81
81
81
81
81
81
79
79
79
78
79
79
79
79
79
79
79
81
81
81
81
81
81
81
81
83
84
84
84
84
84
85
86
86
87
87
87
87
87
87
90
90
89
89
89
88
88
88
89
89
90
90
90
90
90
90
90
91
91
92
92
93
93
97
97
97
98
98
97
96
92
88
76
76
76
76
76
76
76
76
76
76
76
76
76
76
76
83
83
83
83
81
81
81
81
80
81
81
81
80
80
80
81
79
78
75
73
74
73
73
73
73
74
74
74
74
74
74
74
74
74
74
74
76
72
73
68
65
65
63
61
60
60
60
60
60
60
60
60
60
60
60
61
60
60
60
60
59
58
58
56
55
55
55
55
55
56
57
57
56
56
58
58
57
57
57
57
56
56
56
56
56
56
56
56
56
56
56
55
54
50
52
52
50
49
48
47
47
47
47
47
47
48
48
48
48
51
52
52
52
52
52
52
52
52
57
57
57
57
60
58
58
58
58
62
63
63
61
61
61
66
70
70
71
72
72
73
73
73
74
74
76
76
76
75
76
76
76
67
66
67
67
67
67
66
65
65
65
67
70
71
71
71
71
71
71
76
76
75
75
76
76
76
76
77
78
78
79
80
80
79
78
78
78
78
78
79
80
81
80
80
80
80
80
80
80
80
80
80
80
80
81
82
82
82
82
83
84
84
83
82
82
82
84
84
84
84
84
84
84
84
84
84
85
85
86
86
86
87
87
87
86
86
86
87
87
87
87
87
87
86
87
86
86
86
86
86
86
86
86
86
86
86
86
86
86
86
86
87
86
86
86
85
85
85
87
87
87
87
85
84
84
81
83
83
79
77
76
73
69
68
64
63
63
60
60
59
59
62
61
62
61
59
58
60
60
60
60
60
60
61
55
57
61
62
63
63
63
65
65
64
64
64
65
69
70
69
69
69
68
68
68
67
65
64
65
65
65
68
68
68
68
68
68
68
69
69
69
69
70
70
70
70
70
71
71
70
70
70
69
68
68
68
68
68
68
68
68
68
68
68
66
65
65
65
65
65
66
66
66
65
65
65
65
65
65
65
65
65
65
65
65
65
65
65
65
65
65
65
65
65
65
65
65
65
65
65
65
65
65
65
65
65
65
65
66
66
67
67
68
68
68
68
68
68
68
68
67
67
66
66
68
70
70
67
65
65
65
65
65
68
68
66
67
50
49
49
51
50
47
48
47
45
44
44
37
31
31
31
30
30
31
30
33
33
34
34
33
33
33
33
33
33
33
33
33
33
33
33
35
35
35
34
34
34
34
34
34
34
34
34
34
34
34
34
34
34
35
35
35
35
35
35
35
36
37
38
38
38
38
38
39
39
39
39
39
42
43
43
45
44
47
47
47
47
47
47
47
50
50
50
50
50
48
48
48
49
51
52
52
52
52
52
52
52
52
51
51
51
51
51
50
50
50
50
50
50
52
55
56
58
58
57
56
55
55
55
58
61
62
62
62
61
61
61
61
61
61
61
61
63
64
64
65
65
64
63
63
64
64
67
67
67
68
68
68
68
68
68
67
68
68
68
68
68
68
68
68
69
69
69
68
68
68
68
68
68
70
70
70
70
69
69
69
69
69
69
68
67
67
68
68
68
68
68
68
68
68
67
67
65
65
65
65
65
65
65
64
64
64
64
65
65
65
65
63
63
62
62
62
61
60
60
58
57
56
56
56
56
55
55
55
51
50
50
42
42
34
34
34
34
34
34
34
34
34
32
32
32
32
32
32
32
32
32
32
32
32
32
31
31
31
31
32
32
32
32
31
33
33
33
33
33
33
33
33
33
33
33
34
34
32
32
31
31
31
31
28
20
18
17
17
16
16
16
16
16
15
15
15
15
15
14
13
6
6
5
5
5
5
5
5
5
5
5
5
5
5
5
5
5
5
5
5
5
5
5
5
5
5
5
5
5
5
5
5
5
5
5
5
5
5
5
5
5
5
5
5
5
5
5
5
5
5
5
5
5
5
5
5
5
5
5
5
5
5
5
5
5
5
5
5
5
5
5
5
5
5
5
5
5
5
6
6
6
6
6
6
6
6
6
6
6
7
7
7
7
7
7
7
7
7
7
7
7
5
5
5
5
5
5
5
5
5
5
5
5
5
5
5
5
5
5
5
5
5
5
5
5
5
5
5
5
5
5
4
4
4
4
4
4
4
4
4
5
5
5
5
5
5
5
5
6
6
5
5
5
5
5
5
5
5
6
6
6
6
6
6
7
7
7
7
7
7
7
7
7
7
7
7
7
7
7
7
7
7
8
8
8
8
8
8
8
8
8
8
9
9
10
9
9
9
9
9
9
9
9
9
9
9
9
9
9
9
9
9
9
9
9
10
10
10
10
10
10
10
10
10
10
10
10
10
10
10
10
10
10
10
10
10
11
11
12
12
12
12
11
11
11
11
11
11
11
11
11
11
11
11
11
11
11
11
11
11
11
11
11
10
10
10
10
10
10
10
10
10
10
10
10
10
10
10
10
10
10
10
10
10
10
10
10
10
10
10
10
10
10
10
10
10
10
10
10
10
10
10
10
9
9
9
9
9
10
10
10
10
10
10
9
8
8
8
8
8
8
8
8
8
8
8
8
8
7
7
7
7
7
7
7
6
6
7
7
6
6
6
6
6
8
8
8
8
8
8
8
8
8
9
8
8
8
8
8
8
8
8
8
8
8
8
8
8
7
7
7
7
7
7
7
7
7
7
7
7
7
7
7
7
7
7
7
7
7
7
7
6
6
6
6
6
6
6
6
6
6
6
7
7
7
7
7
7
7
7
7
7
7
7
7
7
7
7
7
7
7
6
6
6
6
6
6
6
6
6
6
6
6
6
6
6
6
6
6
6
6
7
7
7
7
7
7
7
7
7
7
7
7
7
7
7
7
7
6
6
6
6
6
6
6
6
6
6
6
6
6
6
6
6
5
5
5
5
5
5
5
5
5
5
5
5
5
5
5
4
4
4
4
4
4
4
3
3
3
3
3
3
3
3
3
3
3
3
3
3
2
2
2
2
2
2
2
2
2
2
2
2
2
2
2
2
2
2
2
2
2
2
2
1
0
0
0
0
0
0
0
0
0
0
0
0
0
0
0
0
0
0
0
0
0
0
0
0
0
0
0
0
0
0
0
0
0
0
0
0
0
0
0
0
0
0
0
0
0
0
0
0
0
0
0
0
0
0
0
0
0
0
0
0
0
0
0
0
0
0
0
0
0
0
0
0
0
0
0
1
1
1
1
1
1
1
1
1
1
1
1
1
1
1
1
1
1
1
1
1
1
1
1
1
1
1
1
1
2
2
2
2
2
2
2
2
2
2
2
2
2
2
2
2
2
2
2
2
2
2
2
2
2
2
2
2
2
3
3
3
3
3
3
3
3
3
3
3
3
3
3
3
3
4
4
4
4
4
4
4
4
4
4
4
4
4
4
4
4
4
4
4
4
4
4
4
4
4
4
4
4
4
4
4
5
5
5
5
5
5
5
5
5
5
5
5
5
5
5
5
5
5
5
5
5
5
5
5
5
5
5
5
5
5
5
5
5
5
5
5
5
5
5
5
5
5
5
5
5
5
5
5
5
5
5
5
5
5
5
5
5
5
5
5
5
5
5
5
5
5
5
5
5
5
5
5
5
5
5
5
5
5
5
5
5
5
5
5
5
5
5
5
4
3
3
3
3
3
3
3
3
3
3
3
3
3
3
3
3
3
3
3
3
4
4
4
4
4
4
4
4
3
3
3
3
3
3
3
3
3
3
3
3
2
2
2
2
2
2
2
2
3
3
3
3
3
3
3
3
3
3
3
4
4
4
4
3
3
3
3
3
3
3
3
3
3
3
3
3
3
3
3
3
3
3
2
2
2
2
3
3
3
3
3
3
3
3
3
3
3
3
3
3
3
3
3
3
3
3
3
3
3
3
3
3
3
3
3
3
3
3
3
3
3
3
3
3
3
3
3
3
3
3
3
3
3
3
3
3
3
3
3
3
3
3
3
3
3
3
3
3
4
4
4
4
4
4
4
4
4
4
4
4
4
4
4
4
4
4
4
4
4
4
4
4
4
4
4
4
4
4
4
4
4
4
4
4
4
4
4
4
4
4
4
3
3
3
3
3
2
2
2
2
2
2
2
2
2
2
2
2
2
2
2
2
2
2
2
2
2
2
2
2
2
2
2
2
2
2
2
2
2
2
2
2
2
2
2
2
2
2
2
2
2
2
2
2
2
2
2
2
2
2
2
2
2
2
2
1
1
1
1
1
1
1
1
1
1
1
1
1
1
1
1
1
1
1
1
1
1
1
1
1
1
1
1
1
1
1
1
1
1
1
1
1
1
1
1
1
1
1
1
1
1
1
1
1
1
1
1
1
1
1
1
1
1
1
1
1
1
1
1
1
1
1
1
1
1
1
1
1
1
1
1
1
1
1
1
1
1
1
1
1
1
1
1
1
1
1
1
1
1
1
1
1
1
1
1
1
1
1
1
0
0
0
0
0
0
0
0
0
0
0
0
0
0
0
0
0
0
0
0
0
0
0
0
0
0
0
0
0
0
0
0
0
0
0
0
0
0
0
0
0
0
0
0
0
0
0
0
0
0
0
0
0
0
0
0
0
0
0
0
0
0
0
0
0
0
0
0
0
0
0
0
0
0
0
0
0
0
0
0
0
0
0
0
0
0
0
0
0
0
0
0
0
0
0
0
0
0
0
0
0
0
0
0
0
0
0
0
0
0
0
0
0
0
0
0
0
0
0
0
0
0
0
0
0
0
0
0
0
0
0
0
0
0
0
0
0
0
0
0
0
0
0
0
0
0
0
0
0
0
0
0
0
0
0
0
0
0
0
0
0
0
0
0
0
0
0
0
0
0
0
0
0
0
0
0
0
0
0
0
0
0
0
0
0
0
0
0
0
0
0
0
0
0
0
0
0
0
0
0
0
0
0
0
0
0
0
0
0
0
0
0
0
0
0
0
0
0
0
0
0
0
0
0
0
0
0
0
0
0
0
0
0
0
0
0
0
0
0
0
0
0
0
0
0
0
0
0
0
0
0
0
0
0
0
0
0
0
0
0
0
0
0
0
0
0
0
0
0
0
0
0
0
0
0
0
0
0
0
0
0
0
0
0
0
0
0
0
0
0
0
0
0
0
0
0
0
0
0
0
0
0
0
0
0
0
0
0
0
0
0
0
0
0
0
0
0
0
0
0
0
0
0
0
0
0
0
0
0
0
0
0
0
0
0
0
0
0
0
0
0
0
0
0
0
0
0
0
0
0
0
0
0
0
0
0
0
0
0
0
0
0
0
0
0
0
0
0
0
0
0
0
0
0
0
0
0
0
0
0
0
0
0
0
0
0
0
0
0
0
0
0
0
0
0
0
0
0
0
0
0
0
0
0
0
0
0
1
1
1
1
1
2
2
2
2
2
2
2
2
2
2
2
2
2
2
2
2
2
2
2
2
2
2
2
2
2
2
2
2
2
2
2
2
2
2
2
2
2
2
2
2
2
2
2
2
2
2
2
2
2
2
2
2
2
2
2
2
2
2
2
2
2
2
2
2
2
2
2
2
2
2
2
2
2
2
2
2
2
2
2
2
2
2
2
2
2
2
2
2
2
2
2
2
2
2
2
2
2
2
2
2
2
2
2
2
4
3
3
3
3
3
3
3
3
3
4
4
4
4
4
4
4
5
5
5
5
5
5
5
5
5
4
4
4
4
4
4
4
4
4
4
4
4
4
4
4
4
4
5
5
5
5
5
5
5
10
11
15
17
19
20
22
25
25
25
25
25
25
25
27
27
27
28
28
28
29
29
30
30
30
30
30
30
30
30
30
30
30
30
30
30
30
30
30
30
30
30
30
30
30
30
30
30
30
30
30
30
30
31
31
31
31
31
31
31
31
32
33
33
33
33
33
33
33
33
33
33
33
33
33
33
33
33
33
33
33
33
33
33
33
33
33
34
34
34
34
34
34
34
34
34
34
34
34
34
34
34
34
34
35
35
35
34
34
35
35
35
35
31
31
31
32
32
30
27
25
26
23
23
23
23
24
25
25
25
25
26
26
26
27
27
26
26
26
26
25
25
25
25
26
28
28
28
28
28
28
29
28
29
29
29
29
29
29
29
29
29
29
29
29
29
29
29
29
29
29
29
29
29
29
29
29
29
29
29
29
29
31
29
29
30
29
28
28
29
29
29
29
29
29
29
29
29
29
29
29
30
30
30
30
30
30
30
31
31
31
31
31
31
31
31
31
31
31
31
31
33
33
34
34
34
34
34
34
34
34
35
35
35
35
35
35
35
36
35
36
36
36
36
35
35
35
36
36
33
32
32
32
32
32
32
31
30
30
30
31
31
32
32
31
32
33
33
34
34
34
34
34
34
34
34
34
34
34
35
36
35
35
39
39
39
39
39
39
39
42
42
42
42
39
39
39
35
34
31
32
32
34
34
34
34
34
34
35
35
35
35
35
35
35
36
36
36
35
36
36
36
36
36
36
36
37
38
39
39
39
39
39
38
38
38
38
38
38
39
39
40
40
40
40
40
40
40
40
40
42
42
42
42
42
42
42
42
42
42
42
42
42
42
42
42
42
42
42
42
42
42
42
42
43
43
43
43
43
43
43
43
43
44
44
44
44
44
44
44
44
43
43
43
44
42
42
41
41
41
41
41
41
41
42
42
42
41
41
41
40
39
36
35
34
33
33
33
34
34
32
31
34
36
36
36
37
37
38
38
38
38
38
36
36
36
35
35
34
31
32
32
32
32
33
36
36
35
35
34
35
33
33
31
30
26
26
26
26
25
25
26
26
26
26
26
25
25
25
25
26
26
26
25
26
26
26
26
27
27
27
28
27
27
27
27
28
28
28
28
27
27
28
28
28
28
28
28
28
28
28
28
29
29
29
29
29
29
29
29
29
28
28
28
29
29
29
29
29
29
29
29
29
29
29
29
29
29
29
29
30
31
31
31
29
27
26
26
26
26
26
26
26
26
26
24
24
24
24
24
23
24
24
24
24
25
24
24
24
24
24
25
26
26
26
26
26
26
26
26
26
26
26
26
26
26
25
25
25
25
25
25
25
24
24
24
24
25
25
25
25
25
25
25
24
24
24
24
24
24
24
24
24
25
25
25
26
26
24
24
24
25
25
26
26
26
26
26
26
26
26
26
25
24
24
24
24
23
21
21
21
21
21
20
19
19
19
18
18
20
20
20
20
21
21
21
19
20
20
21
21
21
21
21
21
21
21
21
21
21
21
21
21
21
21
22
22
22
22
25
25
26
26
28
27
27
27
27
27
27
27
27
26
26
26
26
26
26
26
29
28
28
28
28
29
29
29
29
29
29
29
29
29
29
29
29
29
31
31
31
33
33
34
34
34
34
35
36
36
36
36
36
36
34
35
36
36
36
36
36
37
36
36
36
36
36
36
36
36
36
36
37
38
38
39
39
39
39
39
39
39
39
39
39
39
39
39
39
37
37
37
37
37
37
37
37
37
37
36
36
36
36
34
35
35
33
32
32
31
31
32
32
32
31
30
29
29
29
29
29
29
31
33
33
33
33
33
33
33
32
33
33
34
33
33
33
33
33
33
33
33
33
33
33
33
33
33
33
34
34
34
34
34
34
34
32
32
31
31
31
31
31
31
31
31
31
31
29
28
28
28
28
28
27
28
27
26
26
26
26
26
25
25
24
23
24
24
24
23
23
23
23
23
23
23
23
23
23
23
23
23
23
23
22
22
22
22
22
22
22
22
22
22
22
22
22
23
23
23
23
23
23
23
22
22
22
22
22
23
23
22
21
19
18
18
18
18
18
18
19
19
19
19
19
18
18
18
17
17
17
17
18
18
18
18
18
17
17
15
14
13
12
12
12
12
12
10
10
10
10
10
10
10
10
10
12
12
12
12
12
11
11
11
11
11
11
12
12
12
12
10
10
11
11
11
10
10
10
10
10
10
10
10
10
10
10
10
10
10
10
10
10
10
10
10
10
10
10
10
10
10
10
10
10
10
10
10
10
10
11
11
12
12
12
12
12
12
12
13
13
13
13
13
13
14
14
14
13
13
13
13
13
13
13
13
13
13
13
13
13
13
13
13
13
13
13
13
13
14
14
15
15
15
15
15
15
15
15
15
14
13
13
13
13
13
13
13
13
13
13
13
13
13
13
13
13
13
13
13
13
13
13
13
13
13
13
13
13
13
13
13
13
13
13
13
13
13
13
13
13
14
14
14
14
14
14
14
14
14
14
14
14
14
14
15
15
15
15
15
15
15
16
16
16
16
16
16
16
16
16
15
15
16
15
15
15
14
14
14
14
14
13
13
13
13
13
13
13
13
13
13
12
12
11
11
11
11
11
11
11
11
11
11
11
11
11
11
11
11
11
10
10
10
10
10
10
10
10
10
10
10
10
10
10
10
10
10
10
10
10
10
10
10
10
10
10
9
9
9
9
9
9
9
9
9
9
9
9
9
9
9
9
9
9
9
9
9
9
9
9
9
9
7
7
7
7
7
7
6
6
6
6
6
6
6
6
6
6
6
6
6
6
6
6
5
5
5
5
5
5
5
5
5
5
5
5
5
5
4
4
4
3
3
3
3
3
3
3
3
3
3
3
4
4
4
4
4
4
4
4
4
4
4
4
4
4
4
4
4
4
4
4
4
4
4
4
4
4
5
5
5
5
5
5
5
5
5
5
5
5
5
5
5
5
5
5
5
5
5
5
5
5
5
5
5
7
7
7
7
7
7
7
7
7
8
8
8
8
8
8
8
8
9
9
8
8
7
7
7
7
7
7
8
8
8
8
10
10
10
10
10
10
10
10
10
10
10
10
10
11
11
11
11
11
11
11
12
12
12
12
13
13
13
15
20
20
21
21
21
21
21
21
21
21
21
21
21
21
21
21
21
21
21
21
21
21
23
23
23
23
24
24
24
24
24
24
24
24
24
24
25
26
26
26
26
26
26
26
26
26
26
27
27
27
27
27
27
27
27
27
27
27
28
28
28
28
28
28
28
28
29
29
29
29
29
29
29
29
30
30
30
30
30
30
30
30
30
30
31
31
31
31
31
31
31
31
31
31
31
31
31
31
31
31
31
31
31
31
31
31
31
32
32
32
32
31
31
31
31
31
30
30
30
30
30
30
30
30
30
30
30
30
30
30
30
30
30
29
29
29
29
29
29
30
28
28
28
28
25
20
20
16
15
15
17
17
17
15
13
12
12
12
11
10
10
10
10
10
10
10
10
10
10
10
10
10
10
10
10
10
10
10
10
10
10
10
10
10
10
10
10
10
10
10
10
10
10
10
10
10
10
10
10
10
10
10
10
10
10
10
10
10
10
10
10
11
10
11
12
12
12
12
12
12
12
12
12
12
12
12
13
13
13
13
13
13
13
13
13
13
13
13
13
13
13
13
13
13
13
13
13
13
13
13
13
13
13
13
13
13
13
13
13
13
13
13
13
13
13
13
13
13
13
13
13
13
13
13
13
13
13
12
12
12
11
11
9
7
7
8
8
7
7
7
7
7
7
7
7
7
7
7
7
7
7
7
7
7
7
7
7
7
7
7
7
7
7
7
7
7
7
7
7
7
7
7
7
7
7
7
7
7
7
7
7
7
7
7
7
7
7
7
8
8
8
8
8
8
8
8
8
8
7
8
8
7
7
7
7
5
5
5
5
5
5
5
5
5
5
5
5
5
4
4
4
4
4
4
4
4
4
4
4
4
4
4
4
3
3
3
3
3
3
3
3
3
3
3
3
3
3
3
3
3
3
2
2
2
2
2
2
2
2
2
2
2
2
2
3
3
3
3
3
3
3
3
3
3
3
3
3
3
3
3
3
3
3
3
3
3
3
3
3
3
3
3
3
3
3
3
3
3
3
3
3
3
3
3
3
3
3
3
3
3
3
3
3
3
3
3
3
3
3
3
3
3
3
3
3
3
3
3
3
3
2
2
2
2
2
2
2
2
2
2
2
2
2
2
2
2
2
2
2
2
2
2
2
2
2
2
2
2
2
2
2
2
2
2
2
2
3
3
3
3
3
3
3
3
3
3
3
3
3
2
2
2
2
2
2
2
2
2
2
2
2
2
2
2
2
2
2
2
2
2
2
2
2
2
2
2
2
2
2
2
2
2
2
2
2
2
2
2
2
2
2
2
2
2
2
2
2
2
2
2
2
2
1
1
1
1
1
1
1
1
1
1
1
1
2
2
2
2
2
2
2
2
2
2
2
2
2
2
2
2
2
2
2
2
2
2
2
2
2
2
2
3
3
3
3
3
3
3
4
4
4
4
4
4
4
4
4
4
4
4
4
4
4
4
4
4
3
3
3
3
3
3
3
3
3
3
3
3
3
3
3
3
3
3
3
3
3
3
3
3
3
3
3
3
3
3
3
3
3
3
3
3
3
3
3
3
3
3
3
3
3
3
3
3
3
3
2
2
2
2
2
2
2
2
2
2
2
2
2
2
2
2
2
2
2
2
2
2
2
2
2
2
2
2
2
2
2
2
2
2
2
2
2
2
2
2
2
2
2
2
2
2
2
2
2
2
2
2
2
2
2
2
2
2
2
2
2
2
2
2
2
2
2
2
2
2
2
2
2
2
2
2
2
2
2
2
2
2
2
2
2
2
2
2
1
0
0
0
0
0
0
0
0
0
0
0
0
0
0
0
0
0
0
0
0
0
0
0
0
0
0
0
0
0
0
0
0
0
0
0
0
0
0
0
0
0
0
0
0
0
0
0
0
0
0
0
0
0
0
0
0
0
0
0
0
0
0
0
0
0
0
0
0
0
0
0
0
0
0
0
0
0
0
0
0
0
0
0
0
0
0
0
0
0
0
0
0
0
0
0
0
0
0
0
0
0
0
0
0
0
0
0
0
0
0
0
0
0
0
0
0
0
0
0
0
0
0
0
0
1
1
1
1
1
1
1
1
1
1
1
1
1
1
1
1
1
1
1
1
1
1
1
1
1
1
1
1
1
1
1
1
1
1
1
1
1
1
1
1
1
1
1
1
1
1
1
1
1
1
1
1
1
1
1
1
1
1
1
1
1
1
1
1
1
1
1
1
1
1
1
1
2
2
2
2
2
2
2
2
2
2
2
2
2
2
2
2
2
2
2
2
2
2
2
2
2
2
2
2
2
2
2
2
2
2
2
2
2
2
2
2
2
2
2
2
2
2
2
2
1
1
1
0
0
0
0
0
0
0
0
0
0
0
0
1
1
1
1
1
1
1
1
1
1
1
1
1
1
1
1
1
1
1
1
1
1
1
1
1
1
1
1
1
1
1
1
1
1
1
1
1
1
1
1
1
1
1
1
1
1
2
2
1
1
1
1
1
1
1
1
1
1
1
1
1
1
1
2
2
2
2
2
2
2
2
2
2
2
2
2
2
2
2
2
2
2
2
2
2
2
2
2
2
2
2
2
2
2
2
2
2
2
2
2
2
2
2
2
2
2
2
2
2
2
2
2
2
2
2
2
2
2
2
2
2
2
2
2
2
2
2
2
2
2
2
2
2
2
2
2
2
2
2
2
2
2
2
2
2
2
2
2
2
2
2
2
2
2
2
2
2
2
2
2
2
2
2
2
2
2
2
2
2
2
2
2
2
2
2
2
2
2
2
2
1
1
1
1
1
1
1
1
1
1
1
1
1
1
1
1
1
1
1
1
1
1
1
1
1
1
1
1
0
0
0
0
0
0
0
0
0
0
0
0
0
0
0
0
0
0
0
0
0
0
0
0
0
0
0
0
0
0
0
0
0
0
0
0
0
0
0
0
0
0
0
0
0
0
0
0
0
0
0
0
0
0
0
0
0
0
0
0
0
0
0
0
0
0
0
0
0
0
0
0
0
0
0
0
0
0
0
0
0
0
0
0
0
0
1
1
1
1
1
1
1
1
1
1
1
1
1
1
1
1
1
1
1
1
1
1
1
1
1
1
1
1
1
1
1
1
1
1
1
1
2
2
2
2
2
2
2
2
2
2
2
2
2
2
2
2
2
2
2
2
2
2
2
2
2
2
2
2
2
2
2
2
2
2
2
2
2
2
2
2
2
2
2
2
2
2
2
2
2
2
2
2
2
2
2
2
2
2
2
2
2
2
2
2
2
2
2
2
2
2
2
2
2
2
2
2
2
2
2
2
2
2
2
1
1
0
0
0
0
0
0
0
0
0
0
0
0
0
0
0
0
0
0
0
0
0
0
0
0
0
0
0
0
0
0
0
0
0
0
0
0
0
0
0
0
0
0
0
0
0
0
0
0
0
0
0
0
0
0
0
0
0
0
0
0
0
0
0
0
0
0
0
0
0
0
0
0
0
0
0
0
0
0
0
0
0
0
0
0
0
0
0
0
0
0
0
0
0
0
0
0
0
0
0
0
0
0
0
0
0
0
0
0
0
0
0
0
0
0
0
0
0
0
0
0
0
0
0
0
0
0
0
0
0
0
0
0
0
0
0
0
0
0
0
0
0
0
0
0
0
0
0
0
0
0
0
0
0
0
0
0
0
0
0
0
0
0
0
0
0
0
0
0
0
0
0
0
0
0
0
0
0
0
0
0
0
0
0
0
0
0
0
0
0
0
0
0
0
0
0
0
0
0
0
0
0
0
0
0
0
0
0
0
0
0
0
0
0
0
0
0
0
0
0
0
0
0
0
0
0
0
0
0
0
0
0
0
0
0
0
0
0
0
0
0
0
0
0
0
0
0
0
0
0
1
1
1
1
1
1
1
1
1
1
1
1
1
1
1
1
1
1
1
2
2
2
1
1
1
1
1
1
1
1
1
1
1
1
1
1
1
1
1
1
1
1
1
1
1
1
1
1
1
1
1
1
1
1
1
1
1
1
1
1
2
2
2
2
2
2
2
2
2
2
2
2
2
2
2
2
2
2
2
2
2
2
2
2
2
2
2
2
2
2
2
2
2
2
2
2
2
2
2
2
2
2
2
2
2
2
2
2
2
2
2
2
2
2
2
2
2
2
2
2
2
2
2
2
2
2
2
2
2
2
2
2
2
2
2
2
2
2
2
3
3
3
3
3
3
3
3
3
3
3
3
3
3
3
3
3
3
3
3
3
2
2
2
2
2
2
2
2
2
2
2
2
2
2
2
2
2
2
2
2
2
2
2
2
2
2
2
2
2
2
2
2
2
2
2
2
2
2
2
1
1
1
1
1
1
1
1
1
1
1
1
1
1
1
1
1
1
1
1
1
1
1
1
1
1
1
1
1
1
1
1
1
1
1
1
1
1
1
1
1
1
1
1
1
1
1
1
1
1
1
1
1
1
1
1
1
1
1
1
1
1
1
1
0
0
0
0
0
0
0
0
0
0
0
0
0
0
0
0
0
0
0
0
0
0
0
0
0
0
0
0
0
0
0
0
0
0
0
0
0
0
0
0
0
0
0
0
0
0
0
0
0
0
0
0
0
0
0
0
0
0
0
0
0
0
0
0
0
0
0
0
0
0
0
0
0
0
0
0
0
0
0
0
1
1
1
1
1
1
1
1
1
1
1
1
1
1
1
1
1
1
1
1
1
1
1
1
1
1
1
1
1
1
1
1
1
1
1
1
1
1
1
1
1
1
1
1
1
1
1
1
1
1
1
1
1
1
1
1
1
1
1
1
1
1
1
1
1
1
1
1
1
1
1
1
1
1
1
1
1
1
1
1
1
1
1
1
1
1
1
1
1
1
1
1
1
1
1
1
1
1
1
1
0
0
0
0
0
0
0
0
0
0
0
0
0
0
0
0
0
0
0
0
0
0
0
0
0
0
0
0
0
0
0
0
0
0
0
0
0
0
0
0
0
0
0
0
0
0
0
0
0
0
0
0
0
0
0
0
0
0
0
0
0
0
0
0
0
0
0
0
0
0
0
0
0
0
0
0
0
0
0
0
0
0
0
0
0
0
0
0
0
0
0
0
0
0
0
0
0
0
0
0
0
0
0
0
0
0
0
0
0
0
0
0
0
0
0
0
0
0
0
0
0
0
0
0
0
0
0
0
0
0
0
0
0
0
0
0
0
0
0
0
0
0
0
0
0
0
0
0
0
0
0
0
0
0
0
0
0
0
0
0
0
0
0
0
0
0
0
0
0
0
1
1
1
1
1
1
1
1
1
1
1
1
1
1
1
1
2
2
2
2
2
2
2
2
2
2
2
2
2
2
2
2
2
2
2
2
2
2
2
2
2
2
2
2
2
2
2
2
2
2
2
2
2
2
2
2
2
2
2
2
2
2
2
2
2
2
2
2
2
2
2
2
2
2
2
2
3
3
3
3
3
3
3
3
3
3
3
3
3
3
3
3
3
3
3
3
3
3
3
3
3
3
3
3
3
3
3
3
3
3
3
3
3
3
3
3
3
3
3
3
3
3
3
3
3
2
2
2
2
2
2
2
3
3
3
3
5
5
5
5
5
5
5
5
5
5
5
5
5
5
6
6
6
6
6
6
6
6
6
6
6
6
9
10
10
10
11
11
11
13
13
13
13
13
13
14
14
15
15
15
15
15
17
17
17
17
18
18
18
18
18
18
18
18
20
20
20
21
23
23
23
23
23
23
23
23
23
23
27
27
27
27
27
28
29
29
29
29
29
29
29
29
29
29
29
29
30
30
30
30
30
31
31
31
31
31
31
31
31
31
31
31
31
33
34
34
34
34
34
34
34
34
34
34
35
35
35
36
36
36
36
36
36
36
36
36
36
36
36
36
36
36
36
36
36
37
37
37
37
37
38
38
38
38
38
37
34
32
33
31
33
33
33
33
33
32
31
31
33
33
33
33
33
33
33
33
33
33
33
34
34
34
34
35
36
36
36
36
35
36
36
36
36
36
36
36
36
36
37
37
37
37
37
37
37
37
37
37
36
36
36
37
37
37
37
37
37
37
38
39
39
39
39
37
36
36
36
36
36
36
35
34
34
34
34
34
34
34
34
34
34
34
33
32
32
32
32
31
30
27
26
26
26
26
27
27
27
27
27
27
26
26
26
26
26
26
26
26
26
26
26
26
26
26
26
26
29
29
29
30
30
30
30
30
30
30
29
29
29
30
31
31
31
30
28
27
25
25
25
25
23
22
20
20
20
20
20
20
20
20
20
20
20
20
20
20
20
20
20
20
20
20
20
20
20
20
20
20
20
20
20
20
20
20
19
19
21
21
21
21
21
21
21
21
21
21
21
21
19
18
16
15
15
15
15
15
14
14
15
15
15
15
15
15
15
14
14
13
13
13
14
14
14
14
14
14
14
14
14
14
14
14
14
14
14
14
14
14
13
13
13
13
13
13
13
13
13
13
13
13
13
12
11
11
10
10
10
10
10
9
8
7
7
7
7
7
7
7
7
7
7
7
7
7
7
7
7
7
7
7
7
7
7
7
7
7
7
7
7
7
7
7
7
7
7
7
7
7
7
7
7
7
7
7
7
7
7
7
7
7
7
7
7
7
7
7
7
7
5
5
5
5
5
5
3
3
3
3
3
3
3
3
3
3
3
3
3
3
3
3
3
3
3
3
3
3
3
3
3
3
3
3
3
3
3
3
2
2
2
2
2
2
2
2
2
2
0
0
0
0
0
0
0
0
0
0
0
0
0
0
0
0
0
0
0
0
0
0
0
0
0
0
0
0
0
0
0
0
0
0
0
0
0
0
0
0
0
0
0
0
0
0
0
0
0
0
0
0
0
0
0
0
0
0
0
0
0
0
0
0
0
0
0
0
0
0
0
0
0
0
0
0
0
0
0
0
0
0
0
0
0
0
0
0
0
0
0
0
0
0
0
0
0
0
0
0
0
0
0
0
0
0
0
0
0
0
0
0
0
0
0
0
0
0
0
0
0
0
0
0
0
0
0
0
0
0
0
0
0
0
0
0
0
0
0
0
0
0
0
0
0
0
0
0
0
0
0
0
0
0
0
0
0
0
0
0
0
0
0
0
0
0
0
0
0
0
0
0
0
0
0
0
0
0
0
0
0
0
0
0
0
0
0
0
0
0
0
0
0
0
0
0
0
0
0
0
0
0
0
0
0
0
0
0
0
0
0
0
0
0
0
0
0
0
0
0
0
0
0
0
0
0
0
0
0
0
0
0
0
0
0
0
0
0
0
0
0
0
0
0
0
0
0
0
0
0
0
0
0
0
0
0
0
0
0
0
0
0
0
0
0
0
0
0
0
0
0
0
0
0
0
0
0
0
0
0
0
0
0
0
0
0
0
0
0
0
0
0
0
0
0
0
0
0
0
0
0
0
0
0
0
0
0
0
0
0
0
0
0
0
0
0
0
0
0
0
0
0
0
0
0
0
0
0
0
0
0
0
0
0
0
0
0
0
0
0
0
0
0
0
0
0
0
0
0
0
0
0
0
0
0
0
0
0
0
0
0
0
0
0
0
0
0
0
0
0
0
0
0
0
0
0
0
0
0
0
0
0
0
0
0
0
0
0
0
0
0
0
0
0
0
0
0
0
0
0
0
0
0
1
1
1
1
0
0
0
0
0
0
0
0
0
0
0
0
0
1
1
1
1
1
1
1
1
1
1
1
1
1
1
1
2
2
2
2
2
2
2
2
2
2
2
2
2
2
2
2
2
2
2
2
2
2
2
2
2
2
2
2
2
2
2
2
2
2
2
2
2
2
2
2
2
2
2
2
2
2
2
2
2
2
2
2
2
2
2
2
2
2
2
2
2
2
2
2
2
2
2
2
2
2
2
2
2
2
2
2
2
2
2
2
2
2
2
2
2
2
2
2
2
2
2
2
2
2
2
2
2
2
2
2
2
2
2
2
2
2
2
2
2
2
2
2
2
2
2
2
2
2
2
2
2
2
2
2
2
2
2
2
2
2
2
2
2
2
2
2
2
2
2
2
2
2
2
2
1
1
1
1
1
1
1
1
1
1
1
1
1
1
1
0
0
0
0
0
0
0
0
0
0
0
0
0
0
0
0
0
0
0
0
0
0
0
0
0
0
0
0
0
0
0
0
0
0
0
0
0
0
0
0
0
0
0
0
0
0
0
0
0
0
0
0
0
0
0
0
0
0
0
0
0
0
0
0
0
0
0
0
0
0
0
0
0
0
0
0
0
0
0
0
0
0
0
0
0
0
0
0
0
0
0
0
0
0
0
0
0
0
0
0
0
0
0
0
0
0
0
0
0
0
0
0
0
0
0
0
0
0
0
0
0
0
0
0
0
0
0
0
0
0
0
0
0
0
0
0
0
0
0
0
0
0
0
0
0
0
0
0
0
0
0
0
0
0
0
0
0
0
0
0
0
0
0
0
0
0
0
0
0
0
0
0
0
0
0
0
0
0
0
0
0
0
0
0
0
0
0
0
0
0
0
0
0
0
0
0
0
0
0
0
0
0
0
0
0
0
0
0
0
0
0
1
1
1
1
1
1
1
1
1
1
1
1
1
1
1
1
1
1
1
1
1
1
1
1
1
1
1
1
1
1
1
2
2
2
2
2
2
2
2
2
2
2
2
2
2
2
2
2
2
2
2
2
2
2
2
2
2
2
2
2
2
2
2
2
2
2
2
2
2
2
2
2
2
2
2
2
2
2
2
2
2
2
2
2
2
2
2
2
2
2
2
2
2
2
2
2
2
2
2
2
2
2
2
2
2
2
2
2
2
2
2
2
2
2
2
2
2
2
2
2
2
2
2
2
2
1
1
1
1
1
1
1
1
1
1
1
1
1
1
1
0
0
0
0
0
0
0
0
0
0
0
0
0
0
0
0
0
0
0
0
0
0
0
0
0
0
0
0
0
0
0
0
0
0
0
0
0
0
0
0
0
0
0
0
0
0
0
0
0
0
0
0
0
0
0
0
0
0
0
0
0
0
0
0
0
0
0
0
0
0
0
0
0
0
0
0
0
0
0
0
0
0
0
0
0
0
0
0
0
0
0
0
0
0
0
0
0
0
0
0
0
0
0
0
0
0
0
0
0
0
0
0
0
0
0
0
0
0
0
0
0
0
0
0
0
0
0
0
0
0
0
0
0
0
0
0
0
0
0
0
0
0
0
0
0
0
0
0
0
0
0
0
0
0
0
0
0
0
0
0
0
1
1
1
1
1
1
1
1
1
1
1
1
1
1
1
1
1
1
1
1
1
1
1
1
1
1
1
1
1
1
1
1
1
1
1
1
1
1
1
1
1
1
1
1
1
1
1
1
1
1
1
1
1
1
1
1
1
1
1
1
1
1
1
0
0
0
0
0
0
0
0
0
0
0
0
0
0
0
0
0
0
0
0
0
0
0
0
0
0
0
0
0
0
0
0
0
0
0
0
0
0
0
0
0
0
0
0
0
0
0
0
0
0
0
0
0
0
0
0
0
0
0
0
0
0
0
0
0
0
0
0
0
0
0
0
0
0
0
0
0
0
0
0
0
0
0
0
0
0
0
0
0
0
0
0
0
0
0
0
0
0
0
0
0
0
0
0
0
0
0
0
0
0
0
0
0
0
0
0
0
0
0
0
0
0
0
0
0
0
0
0
1
1
1
1
1
1
1
1
1
1
1
1
1
1
1
1
1
1
1
1
1
1
1
1
1
1
1
1
1
1
1
1
1
1
1
1
1
1
1
1
1
1
1
1
1
1
1
1
1
1
1
1
1
1
1
1
1
1
1
1
1
1
1
1
1
1
1
1
1
1
1
1
1
1
1
1
1
1
1
1
1
1
1
1
1
1
1
1
1
1
1
0
0
0
0
0
0
0
1
1
1
1
1
1
1
1
1
1
1
1
1
1
1
1
1
1
1
1
1
1
1
1
1
1
1
1
1
1
1
1
1
1
1
1
1
1
1
1
1
1
1
1
1
1
1
1
1
1
2
1
1
1
1
1
1
1
1
1
1
1
1
1
1
1
1
1
1
1
1
1
1
1
1
1
1
1
1
1
1
1
1
1
1
1
1
1
1
1
1
1
1
1
1
1
1
1
1
1
1
1
0
0
0
0
0
0
0
0
0
0
0
0
0
0
0
0
0
0
0
0
0
0
0
0
0
0
0
0
0
0
0
0
0
0
0
0
0
0
0
0
0
0
0
0
0
0
0
0
0
0
0
0
0
0
0
0
0
0
0
0
0
0
0
0
0
0
0
0
0
0
0
0
0
0
0
0
0
0
0
0
0
0
0
0
0
0
0
0
0
0
0
0
0
0
0
0
0
0
0
0
0
0
0
0
0
0
0
0
0
0
0
0
0
0
0
0
0
0
0
0
0
0
0
0
0
0
0
0
0
0
0
0
0
0
0
0
0
0
0
0
0
0
0
0
0
0
0
0
0
0
0
0
0
0
0
0
0
0
0
0
0
0
0
0
0
0
0
0
0
0
0
0
0
0
0
0
0
0
0
0
0
0
0
0
0
0
0
0
0
0
0
0
0
0
0
0
0
0
0
0
0
0
0
0
0
0
0
0
0
0
0
0
0
0
0
0
0
0
0
0
0
0
0
0
0
0
0
0
0
0
0
0
0
0
0
0
0
0
0
0
0
0
0
0
0
0
0
0
0
0
0
0
0
0
0
0
0
0
0
0
0
0
0
0
0
0
0
0
0
0
0
0
0
0
0
0
0
0
0
0
0
0
0
0
0
0
0
0
0
0
0
0
0
0
0
0
0
0
0
0
0
0
0
0
0
0
0
0
0
0
0
0
0
0
0
0
0
0
0
0
0
0
0
0
0
0
0
0
0
0
0
0
0
0
0
0
0
0
0
0
0
0
0
0
0
0
0
0
0
0
0
0
0
0
0
0
0
0
0
0
0
0
0
0
0
0
0
0
0
0
0
0
0
0
0
0
0
0
0
0
0
0
0
0
0
0
0
0
0
0
0
0
0
0
0
0
0
0
0
0
0
0
0
0
0
0
0
0
0
0
0
0
0
0
0
0
0
0
0
0
0
0
0
0
0
0
0
0
0
0
0
0
0
0
0
0
0
0
0
0
0
0
0
0
0
0
0
0
0
0
0
0
0
0
0
0
0
0
0
0
0
0
0
0
0
0
0
0
0
0
0
0
0
0
0
0
0
0
0
0
0
0
0
0
0
0
0
0
0
0
0
0
0
0
0
0
0
0
0
0
0
0
0
0
0
0
0
0
0
0
0
0
0
0
0
0
0
0
0
0
0
0
0
0
0
0
0
0
0
0
0
0
0
0
0
0
0
0
0
0
0
0
0
0
0
0
0
0
0
0
0
0
0
0
0
0
0
0
0
0
0
0
0
0
0
0
0
0
0
0
0
0
0
0
0
0
0
0
0
0
0
0
0
0
0
0
0
0
0
0
0
0
0
0
0
0
0
0
0
0
0
0
0
0
0
0
0
0
0
0
0
0
0
0
0
0
0
0
0
0
0
0
0
0
0
0
0
0
0
0
0
0
0
0
0
0
0
0
0
0
0
0
0
0
0
0
0
0
0
0
0
0
0
0
0
0
0
0
0
0
0
0
0
0
0
0
0
0
0
0
0
0
0
0
0
0
0
0
0
0
0
0
0
0
0
0
0
0
0
0
0
0
0
0
0
0
0
0
0
0
0
0
0
0
0
0
0
0
0
0
0
0
0
0
0
0
0
0
0
0
0
0
0
0
0
0
0
0
0
0
0
0
0
0
0
0
0
0
0
0
0
0
0
0
0
0
0
0
0
0
0
0
0
0
0
0
0
0
0
0
0
0
0
0
0
0
0
0
0
0
0
0
0
0
0
0
0
0
0
0
0
0
0
0
0
0
0
0
0
0
0
0
0
0
0
0
0
0
0
0
0
0
0
0
0
0
0
0
0
0
0
0
0
0
0
0
0
0
0
0
0
0
0
0
0
0
0
0
0
0
0
0
0
0
0
0
0
0
0
0
0
0
0
0
0
0
0
0
0
0
0
0
0
0
0
0
0
0
0
0
0
0
0
0
0
0
0
0
0
0
0
0
0
0
0
0
0
0
0
0
0
0
0
0
0
0
0
0
0
0
1
1
1
1
0
0
0
0
0
0
0
0
0
0
0
0
0
0
0
0
0
0
0
0
0
0
0
0
0
0
0
0
0
0
0
0
0
0
0
0
0
0
0
0
0
0
0
0
0
0
0
0
0
0
0
0
0
0
0
0
0
0
0
0
0
0
0
0
0
0
0
0
0
0
0
0
0
0
0
0
0
0
0
0
0
0
0
0
0
0
0
0
0
0
0
0
0
0
0
0
0
0
0
0
0
0
0
0
0
0
0
0
0
0
0
0
0
0
0
0
0
0
0
0
0
0
0
0
0
0
0
0
0
0
0
0
0
0
0
0
0
0
0
0
0
0
0
0
0
0
0
0
0
0
0
0
0
0
0
0
0
0
0
0
0
0
0
0
0
0
0
0
0
0
0
0
0
0
0
0
0
0
0
0
0
0
0
0
0
0
0
0
0
0
0
0
0
0
0
0
0
0
0
0
0
0
0
0
0
0
0
0
0
0
0
0
0
0
0
0
0
0
0
0
0
0
0
0
0
0
0
0
0
0
0
0
0
0
0
0
0
0
0
0
1
1
1
1
1
1
1
1
1
1
1
1
1
1
1
1
1
1
1
1
1
1
1
1
1
1
1
1
1
1
1
1
1
1
1
1
1
1
1
1
1
1
1
1
1
1
1
1
1
1
1
1
1
1
1
1
1
1
1
1
1
1
1
1
1
1
1
1
1
1
1
1
1
1
1
1
1
1
1
1
1
1
1
1
1
1
1
1
1
1
1
1
1
1
1
1
1
1
1
1
1
1
1
1
1
1
1
1
1
1
1
1
1
1
1
1
1
1
1
1
1
1
1
1
1
1
1
1
1
1
1
1
1
1
1
1
1
1
1
1
1
1
1
1
1
1
1
1
1
1
1
1
1
1
1
1
1
1
1
1
1
1
1
1
1
1
1
1
1
1
1
0
0
0
0
0
0
0
1
1
1
1
1
1
1
1
1
1
1
1
1
1
1
1
1
1
1
1
1
1
1
1
1
1
1
0
0
0
0
0
1
1
1
1
1
1
1
1
1
1
1
1
1
1
1
1
1
1
1
1
1
1
1
1
1
1
1
1
1
1
1
1
1
1
1
1
1
1
1
1
1
1
1
1
1
1
1
1
1
1
1
1
1
1
1
1
1
1
1
1
1
1
1
1
1
1
1
1
1
1
1
1
1
1
1
1
1
1
1
1
1
1
1
1
1
1
1
1
0
0
0
0
0
0
0
0
0
0
0
0
0
0
0
0
0
0
0
0
0
0
0
0
0
0
0
0
0
0
0
0
0
0
0
0
0
0
0
1
1
1
1
1
1
1
1
2
2
2
2
2
2
1
1
1
1
1
1
1
1
1
1
1
1
1
1
1
2
2
2
2
2
2
2
2
2
2
2
2
2
2
2
2
2
2
2
2
2
2
2
2
2
2
2
2
2
2
2
2
2
2
2
2
2
2
2
2
2
2
2
2
2
2
2
2
2
2
2
2
2
2
2
2
2
2
2
2
2
2
2
2
2
2
2
2
2
2
2
3
3
3
3
3
3
3
3
3
3
3
3
3
3
3
3
3
3
3
3
3
3
4
4
4
4
4
4
4
4
4
4
4
4
4
4
4
4
4
4
4
4
4
4
4
4
4
4
4
4
3
3
3
3
3
3
3
3
3
3
3
3
3
3
3
2
2
2
2
2
2
2
2
2
2
2
2
2
2
2
2
2
2
2
2
2
2
2
2
2
2
2
2
2
2
2
2
2
2
2
2
2
2
2
2
2
2
2
2
2
2
2
2
2
2
2
2
2
2
2
2
2
2
2
2
2
2
2
2
2
2
2
2
2
2
2
2
2
2
2
2
2
2
2
2
2
2
2
2
2
2
2
2
2
2
2
2
2
2
2
2
2
2
2
2
2
2
2
2
2
2
2
2
2
2
2
2
2
2
2
2
2
2
2
2
2
2
1
1
1
1
1
1
1
1
1
1
1
2
2
2
2
2
2
2
2
2
1
1
1
1
1
1
1
1
1
1
1
1
1
1
1
1
1
1
1
1
1
1
1
1
1
1
1
1
1
1
1
1
1
1
1
1
1
1
1
1
1
1
0
0
0
0
0
0
0
0
0
0
0
0
0
0
0
0
0
0
0
0
0
0
0
0
0
0
1
1
1
1
1
1
1
1
1
1
1
1
1
1
1
1
1
1
1
1
1
1
1
1
1
1
1
1
1
1
1
1
1
1
1
1
1
1
1
1
1
1
1
1
1
1
1
1
1
1
1
1
1
1
1
1
1
1
1
1
1
1
1
1
1
1
1
1
1
1
1
1
1
1
1
1
1
1
1
1
1
1
1
1
1
1
1
1
1
1
1
1
1
1
1
1
1
1
1
1
1
1
1
1
1
1
1
1
1
1
1
1
1
1
1
1
1
1
1
1
1
1
1
1
1
1
1
1
1
1
1
1
1
1
1
1
1
1
0
0
0
0
0
0
0
0
0
0
0
0
0
0
0
0
0
0
0
0
0
0
0
0
0
0
0
0
0
0
0
0
0
0
0
0
0
0
0
0
0
0
0
0
0
0
0
0
0
0
0
0
0
0
0
0
0
0
0
0
0
0
0
0
0
0
0
0
0
0
0
0
0
0
0
0
0
0
0
0
0
0
0
0
0
0
0
0
0
0
0
0
0
0
0
0
0
0
0
0
0
0
0
0
0
0
0
0
0
0
0
0
0
0
0
0
0
0
0
0
0
0
0
0
0
0
0
0
0
0
0
0
0
0
0
0
0
0
0
0
0
0
0
0
0
0
0
0
0
0
0
0
0
0
0
0
0
0
0
0
0
0
0
0
0
0
0
0
0
0
0
0
0
0
0
0
0
0
0
0
0
0
0
0
0
0
0
0
0
0
0
0
0
0
0
0
0
0
0
0
0
0
0
0
0
0
0
0
0
0
0
0
0
0
0
0
0
0
0
0
0
0
0
0
0
0
0
0
0
0
0
0
0
0
0
0
0
0
0
0
0
0
0
1
2
2
2
2
2
3
4
4
4
4
4
5
5
5
5
5
5
5
5
5
5
5
5
5
5
5
5
5
5
5
5
5
5
5
5
5
5
5
5
5
5
5
5
5
5
5
5
5
5
6
6
6
6
6
6
6
6
6
6
6
6
6
6
6
6
6
6
6
6
6
6
6
6
6
6
6
6
6
6
6
6
6
6
6
6
6
6
6
6
6
6
6
6
6
6
6
6
6
6
6
6
5
5
5
5
5
5
5
5
5
5
5
5
5
5
5
5
6
6
6
6
6
6
6
6
6
5
5
5
5
5
5
5
5
5
4
4
4
3
3
3
3
3
3
3
3
3
3
2
2
2
2
2
2
2
2
2
2
2
2
2
2
2
2
2
2
2
2
2
3
3
3
3
3
2
2
2
2
2
2
2
2
2
2
2
2
2
2
2
2
2
2
2
2
2
2
2
2
2
3
3
3
3
3
3
3
3
3
3
3
2
2
2
2
2
2
2
2
2
2
2
2
2
2
2
3
3
3
3
3
3
3
3
3
3
3
3
3
3
3
3
3
3
3
3
3
3
3
3
3
3
3
3
3
3
2
3
3
3
3
3
3
3
4
4
4
4
4
4
4
4
4
4
4
4
4
4
4
4
4
4
4
4
3
3
3
3
2
2
2
2
2
2
2
2
2
2
2
2
2
2
2
2
2
2
2
2
2
2
2
2
2
2
2
2
2
3
3
3
3
3
3
3
3
3
3
3
3
3
3
3
3
3
3
3
3
3
3
3
3
3
3
2
2
2
2
2
2
2
2
2
2
2
2
2
2
2
2
2
2
2
2
2
2
2
2
2
2
2
2
2
2
2
2
2
2
2
2
2
2
2
2
1
1
1
1
1
1
1
1
1
1
1
1
1
1
1
1
1
1
1
2
2
2
2
2
2
2
2
2
2
2
2
2
2
2
2
2
2
2
2
2
2
2
2
2
2
2
2
2
2
2
2
2
2
2
2
2
2
2
2
2
2
2
2
2
2
2
2
1
1
1
1
1
1
1
2
2
2
2
2
2
2
1
1
1
1
1
1
1
1
1
1
1
1
1
1
1
1
1
1
1
1
1
1
1
1
1
1
1
1
1
1
1
1
1
1
1
1
1
1
1
1
1
1
1
1
1
1
2
2
2
2
2
2
2
2
2
2
2
2
2
2
1
1
1
1
1
1
1
1
1
1
1
1
1
1
1
1
1
1
1
1
1
1
1
1
1
1
1
1
1
1
1
1
1
1
1
1
1
1
1
1
1
1
1
1
1
1
1
1
1
1
1
1
1
1
1
1
1
1
1
1
1
1
1
1
1
1
1
1
1
1
1
1
1
1
1
1
1
1
1
1
1
1
1
1
1
1
1
1
1
1
1
1
1
2
2
2
2
2
2
2
2
2
2
2
2
2
2
2
2
2
2
2
2
2
2
2
2
2
2
2
2
2
2
2
2
2
2
2
2
2
2
2
2
2
2
2
2
2
2
2
2
2
2
2
2
2
2
2
2
2
2
2
2
2
2
2
2
2
2
2
2
2
2
1
1
1
1
1
1
1
1
1
1
1
1
1
1
1
1
1
2
2
2
2
2
2
2
2
2
3
4
4
4
4
4
4
4
4
4
5
5
5
5
5
5
5
5
5
5
5
5
5
5
5
4
4
4
4
4
4
4
4
4
4
4
4
4
4
4
4
4
4
4
4
4
4
4
4
5
5
5
5
5
5
5
5
5
5
5
5
5
5
5
5
5
5
5
5
5
5
5
5
5
5
5
5
5
5
5
5
5
5
5
5
5
5
5
5
5
5
5
6
6
6
6
6
6
6
6
6
6
7
7
7
7
7
7
7
7
7
7
7
7
7
7
7
7
7
7
7
7
7
7
7
7
7
7
7
7
7
7
7
7
7
7
7
7
7
7
7
7
7
7
7
7
7
7
7
7
7
7
7
7
7
7
7
6
6
6
6
6
6
6
6
6
6
6
6
6
6
6
6
6
6
6
6
6
6
6
6
5
5
5
5
5
5
5
5
5
5
4
3
4
4
3
3
3
3
3
3
3
2
2
2
2
2
2
2
2
2
2
2
2
1
1
1
1
1
0
0
0
0
0
0
0
0
0
0
0
0
0
0
0
0
0
0
0
0
0
0
0
0
0
0
0
0
0
0
0
0
0
0
0
0
0
0
0
0
0
0
0
0
0
0
1
1
1
1
2
2
2
2
2
2
2
2
2
2
2
2
2
2
2
2
2
2
2
2
2
2
2
2
2
2
2
2
2
2
2
2
2
2
2
2
2
2
2
2
2
2
2
2
2
2
2
2
2
2
2
2
2
2
2
2
2
2
2
2
2
2
2
2
2
2
2
2
2
2
1
1
1
1
1
1
1
1
1
1
1
1
1
1
1
1
1
1
1
1
1
1
1
1
1
1
1
1
1
1
1
1
1
1
1
1
1
1
1
1
1
1
1
1
1
1
1
1
1
1
1
1
1
1
1
1
1
1
1
1
1
1
1
1
1
1
1
1
1
1
1
1
1
1
1
1
1
1
1
1
1
1
1
1
1
1
1
1
1
1
1
1
1
1
1
1
1
1
1
1
1
1
1
1
1
1
1
1
1
1
1
1
1
1
1
1
1
1
1
1
1
1
1
1
1
1
1
1
1
1
1
1
1
1
1
1
1
1
1
1
1
1
1
1
0
0
0
0
0
0
0
0
0
0
0
0
0
0
0
0
0
0
0
0
0
0
0
0
0
0
0
0
0
0
0
0
0
0
0
0
0
0
0
0
0
0
0
0
0
0
0
0
0
0
0
0
0
0
0
0
0
0
0
0
0
0
0
0
0
0
0
0
0
0
0
0
0
0
0
0
0
0
0
0
0
0
0
0
0
0
0
0
0
0
0
0
0
0
0
0
0
0
0
0
0
0
0
0
0
0
0
0
0
0
0
0
0
0
0
0
0
0
0
0
0
0
0
0
0
0
0
0
0
0
0
0
0
0
0
0
0
0
0
0
0
0
0
0
0
0
0
0
0
0
0
0
0
0
0
0
0
0
0
0
0
0
0
0
0
0
0
0
0
0
0
0
0
0
0
0
0
0
0
0
0
0
0
0
0
0
0
0
0
0
0
0
0
0
0
0
0
0
0
0
0
0
0
0
0
0
0
0
0
0
0
0
0
0
0
0
0
0
0
0
0
0
0
0
0
0
0
0
0
0
0
0
0
0
0
0
0
0
0
0
0
0
0
0
0
0
0
0
0
0
0
0
0
0
0
0
0
0
0
0
0
0
0
0
0
0
0
0
0
0
0
0
0
0
0
0
0
0
0
0
0
0
0
0
0
0
0
0
0
0
0
0
0
0
0
0
0
0
0
0
0
0
0
0
0
0
0
0
0
0
0
0
0
0
0
0
0
0
0
0
0
0
0
0
0
0
0
0
0
0
0
0
0
0
0
0
0
0
0
0
0
0
0
0
0
0
0
0
0
0
0
0
0
0
0
0
0
0
0
0
0
0
0
0
0
0
0
0
0
0
0
0
0
0
0
0
0
0
0
0
0
0
0
0
0
0
0
0
0
0
0
0
0
0
0
0
0
0
0
0
0
0
0
0
0
0
0
0
0
0
0
0
0
0
0
0
0
0
0
0
0
0
0
0
0
0
0
0
0
0
0
0
0
0
0
0
0
0
0
0
0
0
0
0
0
0
0
0
0
0
0
0
0
0
0
0
0
0
0
0
0
0
0
0
0
0
0
0
0
0
0
0
0
0
0
0
0
0
0
0
0
0
0
0
0
0
0
0
0
0
0
0
0
0
0
0
0
0
0
0
0
0
0
0
0
0
0
0
0
0
0
0
0
0
0
0
0
0
0
0
0
0
0
0
0
0
0
0
0
0
0
0
0
0
0
0
0
0
0
0
0
0
0
0
0
0
0
0
0
0
0
0
0
0
0
1
1
1
1
1
1
1
1
1
1
1
1
1
1
1
1
1
1
1
1
1
1
1
1
1
1
1
1
1
1
1
1
1
1
1
1
1
1
1
1
1
1
1
1
1
1
1
1
1
1
1
1
1
1
1
1
1
1
1
1
1
1
1
1
1
1
1
1
1
1
1
1
1
1
1
1
1
1
1
1
1
1
1
1
1
1
1
1
1
1
1
1
1
1
1
1
1
1
1
1
1
1
1
1
1
0
0
0
0
0
1
1
1
1
1
1
1
1
1
1
1
1
1
1
1
1
2
2
2
2
2
2
2
2
2
2
2
2
2
2
2
2
2
2
2
2
2
2
2
2
2
2
2
2
2
2
2
2
2
2
2
2
2
2
2
2
2
2
2
2
2
1
1
1
1
1
1
1
1
1
1
1
1
1
1
1
1
1
1
1
1
1
1
1
1
1
1
1
1
1
1
1
1
1
1
1
1
1
1
1
1
1
1
1
1
1
1
1
1
1
1
1
1
1
1
1
1
1
1
1
1
1
1
1
1
1
1
1
1
1
1
1
1
1
1
1
1
1
1
1
1
1
1
1
1
1
1
1
1
0
0
0
0
0
0
0
0
0
0
0
0
0
0
0
0
0
0
0
0
0
0
0
0
0
0
0
0
0
0
0
0
0
0
0
0
0
0
0
0
0
0
0
0
0
0
0
0
0
0
0
0
0
0
0
0
0
0
0
0
0
0
0
0
0
0
0
0
0
0
0
0
0
0
0
0
0
0
0
0
0
0
0
0
0
0
0
0
0
0
0
0
0
0
0
0
0
0
0
0
0
0
0
0
0
0
0
0
0
0
0
0
0
0
0
0
0
0
0
0
0
0
0
0
0
0
0
0
0
0
0
0
0
0
0
0
0
0
0
0
0
0
0
0
0
0
0
0
0
0
0
0
0
0
0
0
0
0
0
0
0
0
0
0
0
0
0
0
0
0
0
0
0
0
0
0
0
0
0
0
0
0
0
0
0
0
0
0
0
0
0
0
0
0
0
0
0
0
0
0
0
0
0
0
0
0
0
0
0
0
0
0
0
0
0
0
0
0
0
0
0
0
0
0
0
0
0
0
0
0
0
0
0
0
0
0
0
0
0
0
0
0
0
0
0
0
0
0
0
0
0
0
0
0
0
0
0
0
0
0
0
0
0
0
0
0
0
0
0
0
0
0
0
0
0
0
0
0
0
0
0
0
0
0
0
0
0
0
0
0
0
0
0
0
0
0
0
0
0
0
0
0
0
0
0
0
0
0
0
0
0
0
0
0
0
0
0
0
0
0
0
0
0
0
0
0
0
0
0
0
0
0
0
0
0
0
0
0
0
0
0
0
0
0
0
0
0
0
0
0
0
0
0
0
0
0
0
0
0
0
0
0
0
0
0
0
0
0
0
0
0
0
0
0
0
0
0
0
0
0
0
0
0
0
0
0
0
0
0
0
0
0
0
0
0
0
0
0
0
0
0
0
0
0
0
0
0
0
0
0
0
0
0
0
0
0
0
0
0
0
0
0
0
0
0
0
0
0
0
0
0
0
0
0
0
0
0
0
0
0
0
0
0
0
0
0
0
0
0
0
0
0
0
0
0
0
0
0
0
0
0
0
0
0
0
0
0
0
0
0
0
0
0
0
0
0
0
0
0
0
0
0
0
0
0
0
0
0
0
0
0
0
0
0
0
0
0
0
0
0
0
0
0
0
0
0
0
0
0
0
0
0
0
0
0
0
0
0
0
0
0
0
0
0
0
0
0
0
0
0
0
0
0
0
0
0
0
0
0
0
0
0
0
0
0
0
0
0
0
0
0
0
0
0
0
0
0
0
0
0
0
0
0
0
0
0
0
0
0
0
0
0
0
0
0
0
0
0
0
0
0
0
0
0
0
0
0
0
0
0
0
0
0
0
0
0
0
0
0
0
0
0
0
0
0
0
0
0
0
0
0
0
0
0
0
0
0
0
0
0
0
0
0
0
0
0
0
0
0
0
0
0
0
0
0
0
0
0
0
0
0
0
0
0
0
0
0
0
0
0
0
0
0
0
0
0
0
0
0
0
0
0
0
0
0
0
0
0
0
0
0
0
0
0
0
0
0
0
0
0
0
0
0
0
0
0
0
0
0
0
0
0
0
0
0
0
0
0
0
0
0
0
0
0
0
0
0
0
0
0
0
0
0
0
0
0
0
0
0
0
0
0
0
0
0
0
0
0
0
0
0
0
0
0
0
0
0
0
0
0
0
0
0
0
0
0
0
0
0
0
0
0
0
0
0
0
0
0
0
0
0
0
0
0
0
0
0
0
0
0
0
0
0
0
0
0
0
0
0
0
0
0
0
0
0
0
0
0
0
0
0
0
0
0
0
0
0
0
0
0
0
0
0
0
0
0
0
0
0
0
0
0
0
0
0
0
0
0
0
0
0
0
0
0
0
0
0
0
0
0
0
0
0
0
0
0
0
0
0
0
0
0
0
0
0
0
0
0
0
0
0
0
0
0
0
0
0
0
0
0
0
0
0
0
0
0
0
0
0
0
0
0
0
0
0
0
0
0
0
0
0
0
0
0
0
0
0
0
0
0
0
0
0
0
0
0
0
0
0
0
0
0
0
0
0
0
0
0
0
0
0
0
0
0
0
0
0
0
0
0
0
0
0
0
0
0
0
0
0
0
0
0
0
0
0
0
0
0
0
0
0
0
0
0
0
0
0
0
0
0
0
0
0
0
0
0
0
0
0
0
0
0
0
0
0
0
0
0
0
0
0
0
0
0
0
0
0
0
0
0
0
0
0
0
0
0
0
0
0
0
0
0
0
0
0
0
0
0
0
0
0
0
0
0
0
0
0
0
0
0
0
0
0
0
0
0
0
0
0
0
0
0
0
0
0
0
0
0
0
0
0
0
0
0
0
0
0
0
0
0
0
0
0
0
0
0
0
0
0
0
0
0
0
0
0
0
0
0
0
0
0
0
0
0
0
0
0
0
0
0
0
0
0
0
0
0
0
0
0
0
0
0
0
0
0
0
0
0
0
0
0
0
0
0
0
0
0
0
0
0
0
0
0
0
0
0
0
0
0
0
0
0
0
0
0
0
0
0
0
0
0
0
0
0
0
0
0
0
0
0
0
0
0
0
0
0
0
0
0
0
0
0
0
0
0
0
0
0
0
0
0
0
0
0
0
0
0
0
0
0
0
0
0
0
0
0
0
0
0
0
0
0
0
0
0
0
0
0
0
0
0
0
0
0
0
0
0
0
0
0
0
0
0
0
0
0
0
0
0
0
0
0
0
0
0
0
0
0
0
0
0
0
0
0
0
0
0
0
0
0
0
0
0
0
0
0
0
0
0
0
0
0
0
0
0
0
0
0
0
0
0
0
0
0
0
0
0
0
0
0
0
0
0
0
0
0
0
0
0
0
0
0
0
0
0
0
0
0
0
0
0
0
0
0
0
0
0
0
0
0
0
0
0
0
0
0
0
0
0
0
0
0
0
0
0
0
0
0
0
0
0
0
0
0
0
0
0
0
0
0
0
0
0
0
0
0
0
0
0
0
0
0
0
0
0
0
0
0
0
0
0
0
0
0
0
0
0
0
0
0
0
0
0
0
0
0
0
0
0
0
0
0
0
0
0
0
0
0
0
0
1
1
1
1
1
1
1
1
1
1
1
1
1
1
1
1
1
1
1
1
1
1
1
1
1
1
1
1
1
1
1
1
1
1
1
2
2
2
2
2
2
2
2
2
2
2
2
2
2
2
2
2
2
2
2
2
2
2
2
2
2
2
2
2
2
2
2
2
2
2
2
2
2
2
2
2
2
2
2
2
2
2
2
2
2
2
2
2
2
2
2
2
2
2
2
2
2
2
2
2
2
2
2
2
2
2
2
2
2
2
2
2
2
2
2
2
2
2
2
2
2
2
2
2
2
2
2
2
2
2
2
2
3
3
3
3
3
3
3
3
3
3
3
3
3
4
4
4
4
3
3
2
2
2
2
2
2
2
2
2
2
2
2
2
2
2
2
2
2
2
2
2
2
2
2
2
2
2
2
2
2
2
2
2
2
2
2
2
2
2
2
2
2
2
2
2
2
2
2
2
2
2
2
2
2
2
2
2
2
2
2
2
2
3
3
3
3
3
3
3
3
3
3
3
3
3
3
3
3
3
3
3
3
3
3
3
3
3
3
2
2
2
2
2
2
2
2
2
2
2
2
2
2
2
2
1
1
1
1
1
1
1
1
1
1
1
1
1
1
1
1
1
1
1
1
1
2
2
2
2
2
2
2
2
2
2
2
2
2
2
2
2
2
2
2
2
2
2
2
2
2
2
2
2
2
2
2
2
2
2
2
2
2
2
2
2
2
2
2
2
2
2
2
2
2
2
2
2
2
2
2
2
2
2
2
2
2
2
2
2
2
1
1
1
1
1
1
1
1
1
1
1
1
1
1
1
1
1
1
1
1
1
1
1
1
1
1
1
1
1
1
1
1
1
1
1
1
1
1
1
1
1
1
0
0
0
0
0
0
0
0
0
0
0
0
0
0
0
0
0
0
0
0
0
0
0
0
0
0
0
0
0
0
0
0
0
0
0
0
0
0
0
0
0
0
0
0
0
0
0
0
0
0
0
0
0
0
0
0
0
0
0
0
0
0
0
0
0
0
0
0
0
0
0
0
0
0
0
0
0
0
0
0
0
0
0
0
0
0
0
0
0
0
0
0
0
0
0
0
0
0
0
0
0
0
0
0
0
0
0
0
0
0
0
0
0
0
0
0
0
0
0
0
0
0
0
0
0
0
0
0
0
0
0
1
2
2
2
2
2
2
2
2
2
2
2
2
2
2
2
2
2
2
2
2
2
2
2
2
2
2
2
2
2
2
2
2
2
2
2
2
2
2
2
2
2
2
2
2
2
2
2
2
2
2
2
2
2
2
2
2
2
2
2
2
2
2
2
2
2
2
2
2
2
2
2
2
3
3
3
3
3
3
3
3
3
4
4
4
4
4
4
4
4
4
4
4
4
4
4
4
4
4
4
4
4
4
4
4
4
4
4
4
4
4
4
4
4
4
4
4
4
4
4
4
4
4
4
4
4
4
4
4
4
4
3
3
3
3
3
3
2
2
2
2
2
2
2
2
2
2
2
2
2
2
2
2
2
2
2
2
2
2
2
1
1
1
1
1
1
1
2
2
2
2
2
2
2
2
2
2
2
2
2
2
2
2
2
1
1
1
1
1
1
1
1
1
1
1
1
1
1
1
1
1
1
1
1
1
1
1
1
0
0
0
0
0
0
0
0
0
0
0
0
0
0
0
0
0
0
0
0
0
0
0
0
0
0
0
0
0
0
0
0
0
0
0
0
0
0
0
0
0
0
1
1
1
1
1
1
1
1
1
1
1
1
1
1
1
1
1
1
1
1
1
1
1
1
1
1
2
2
2
2
2
2
2
2
2
2
2
2
2
2
2
2
2
2
2
2
2
2
2
2
2
2
2
2
2
2
2
2
2
1
1
1
1
1
1
1
1
1
1
1
1
1
1
1
1
1
1
1
1
1
1
1
1
1
1
1
1
1
1
1
1
1
1
1
1
1
1
1
1
1
1
1
1
1
1
1
1
1
1
1
1
1
1
1
1
1
1
1
1
1
1
1
1
1
1
1
1
1
1
1
1
1
1
1
1
1
1
1
1
1
1
1
1
1
1
1
1
1
1
1
1
1
1
1
2
2
2
2
2
2
2
2
2
2
2
2
2
2
2
2
2
2
2
2
2
2
2
2
2
2
2
2
2
2
1
1
1
1
1
1
1
1
1
1
1
1
1
1
1
1
1
0
0
0
0
0
0
0
0
0
0
0
0
0
0
0
0
0
0
0
0
0
0
0
0
0
0
0
0
0
0
0
0
0
0
0
0
0
0
0
0
0
0
0
0
0
0
0
0
0
0
0
0
0
0
0
0
0
0
0
0
0
0
0
0
0
0
0
0
0
0
0
0
0
0
0
0
0
0
0
0
0
0
0
0
0
0
0
0
1
1
1
1
1
1
1
1
1
1
1
1
1
1
1
1
1
1
2
2
2
2
2
2
2
2
2
2
2
1
1
1
1
1
1
1
1
1
1
1
1
1
1
1
1
1
1
1
1
1
1
1
1
1
1
1
1
1
1
1
1
1
1
1
1
1
1
1
1
1
1
1
1
1
1
1
1
1
1
1
1
1
1
1
1
1
1
1
1
1
1
1
1
1
1
1
1
1
1
1
1
1
1
1
1
1
1
1
1
1
1
1
1
1
1
1
1
1
1
1
1
1
1
1
1
1
1
1
1
1
1
1
1
1
0
0
0
0
0
0
0
0
0
0
0
0
0
0
0
0
0
0
0
0
0
0
0
0
0
0
0
0
0
0
0
0
0
0
0
0
0
0
0
1
1
1
1
1
1
1
1
1
1
1
1
1
2
2
2
2
2
2
2
2
2
2
2
2
2
2
2
2
2
2
2
2
1
1
1
1
1
1
1
1
1
1
1
1
1
2
2
2
2
2
2
2
2
2
2
2
2
2
2
2
2
2
2
2
2
2
2
2
2
2
2
2
2
2
2
2
2
2
2
2
2
2
2
2
2
2
2
2
2
2
2
2
2
2
2
2
2
2
2
2
2
2
2
2
2
2
2
2
2
2
2
2
2
2
2
2
2
2
2
2
2
2
2
2
2
2
2
2
2
2
2
2
2
2
1
1
1
1
1
1
1
1
1
2
2
2
2
2
2
2
2
2
2
2
2
2
2
2
2
2
2
2
2
2
2
2
2
2
2
2
1
1
1
1
1
1
1
1
1
1
1
1
1
1
1
1
1
1
1
1
1
1
1
1
1
1
1
1
1
1
1
1
1
1
1
1
1
1
1
1
1
1
1
1
1
1
1
1
1
1
1
1
1
1
1
1
1
1
1
1
1
1
1
1
1
1
1
1
1
1
1
1
1
1
1
1
1
1
1
1
0
0
0
0
0
0
0
0
0
0
0
0
0
0
0
0
0
0
0
0
0
0
0
0
0
0
0
0
0
0
0
0
0
0
0
0
0
0
0
0
0
0
0
0
0
0
0
0
0
0
0
0
0
0
0
0
0
0
0
0
0
0
0
0
0
0
0
0
0
0
0
0
0
0
0
0
0
0
0
0
0
0
0
0
0
0
0
0
0
0
0
0
0
0
0
0
0
0
0
0
0
0
0
0
0
0
0
0
0
0
0
0
0
0
0
0
0
0
0
0
0
0
0
0
0
0
0
0
0
0
0
0
0
0
0
0
0
0
0
0
0
0
0
0
0
0
0
0
0
0
0
0
0
0
0
0
0
0
0
0
0
0
0
0
0
0
0
0
0
0
0
0
0
0
0
0
0
0
0
0
0
0
0
0
0
0
0
0
0
0
0
0
0
0
0
0
0
0
0
0
0
0
0
0
0
0
0
0
0
0
0
0
0
0
0
0
0
1
1
1
1
1
1
1
1
1
1
1
1
1
1
1
1
1
1
1
1
1
1
1
1
1
1
1
1
1
1
2
2
2
2
2
2
2
2
2
2
2
2
2
2
2
2
2
2
2
2
2
2
2
2
2
2
2
2
2
2
2
2
2
2
2
2
2
2
2
2
2
2
2
2
2
2
2
2
2
2
2
2
2
2
2
2
2
2
2
2
2
2
2
2
2
2
2
2
2
2
2
2
2
2
2
2
2
2
2
2
2
2
2
2
3
3
3
3
3
2
2
2
2
2
2
2
2
2
2
2
2
2
2
2
2
2
2
2
2
2
2
2
2
2
2
2
2
2
2
2
2
2
2
2
2
2
2
2
2
2
2
2
2
2
2
2
2
2
2
2
2
2
2
2
2
2
2
2
2
2
2
2
2
2
2
2
2
2
2
2
2
2
2
2
2
2
2
2
2
2
2
2
2
2
2
2
1
1
1
1
1
1
1
1
1
1
1
1
1
1
1
1
1
1
1
1
1
1
1
1
1
1
1
1
1
1
1
1
1
1
1
1
1
1
1
1
1
1
1
1
1
1
1
1
1
0
0
0
0
0
0
0
0
0
0
0
0
0
0
0
0
0
0
0
0
0
0
0
0
0
0
0
0
0
0
0
0
0
0
0
0
0
0
0
0
0
0
0
0
0
0
0
0
0
0
0
0
0
0
0
0
0
0
0
0
0
0
0
0
0
0
0
0
0
0
0
0
0
0
0
0
0
0
0
0
0
0
0
0
0
0
0
0
0
0
0
0
0
0
0
0
0
0
0
0
0
0
0
0
1
1
1
1
1
1
1
1
1
1
1
1
1
1
1
1
1
1
1
1
1
1
1
2
2
2
2
2
2
2
2
2
2
2
2
2
2
2
2
2
2
2
2
2
2
2
2
2
2
2
2
2
2
2
2
2
2
2
2
2
2
2
2
2
2
2
2
2
2
2
2
2
2
2
2
2
2
2
2
2
2
2
2
2
2
2
2
2
2
2
2
2
2
2
2
2
2
2
2
2
2
2
2
2
2
2
2
2
2
2
2
2
2
2
2
2
2
1
1
1
1
1
1
1
1
1
1
1
1
1
1
1
1
1
1
1
1
1
1
1
1
1
1
1
1
1
1
1
1
1
1
1
1
0
0
0
0
0
0
0
0
0
0
0
0
0
0
0
0
0
0
0
0
0
0
0
0
0
0
0
0
0
0
0
0
0
0
0
0
0
0
0
0
0
0
0
0
0
0
0
0
0
0
1
1
1
1
1
1
1
1
1
1
1
1
1
1
1
1
1
1
1
1
1
1
1
1
1
1
1
1
1
1
1
1
1
1
1
1
1
1
1
1
1
1
1
1
1
1
1
1
1
1
1
1
1
1
1
1
1
1
1
1
1
1
1
1
1
1
1
0
0
0
0
0
0
0
1
1
1
1
1
1
1
1
1
1
1
1
1
1
1
1
1
1
1
1
1
1
1
1
1
1
1
1
1
1
1
1
1
1
1
1
1
1
1
1
1
1
1
1
0
0
0
0
0
0
0
0
0
0
0
0
0
0
0
0
0
0
0
0
0
0
0
0
0
0
0
0
0
0
0
0
0
0
0
0
0
0
0
0
0
0
0
0
0
0
0
0
0
0
0
0
0
0
0
0
0
0
0
0
0
0
0
0
0
0
0
0
0
0
0
0
0
0
0
0
0
0
0
0
0
0
0
0
0
0
0
0
0
0
0
0
0
0
0
0
0
0
0
0
0
0
0
0
0
0
0
0
0
0
0
0
0
0
0
0
0
0
0
0
0
0
0
0
0
0
0
0
0
0
0
0
0
0
0
0
0
0
0
0
0
0
0
0
0
0
0
0
0
0
0
0
0
0
0
0
0
0
0
0
0
0
0
0
0
0
0
0
0
0
0
0
0
0
0
0
0
0
0
0
0
0
0
0
0
0
0
0
0
0
0
0
0
0
0
0
0
0
0
0
0
0
0
0
0
0
0
0
0
0
0
0
0
0
0
0
0
0
0
0
0
0
0
0
0
0
0
0
0
0
0
0
0
0
0
0
0
0
0
0
0
0
0
0
0
0
0
0
0
0
0
0
0
0
0
0
0
0
0
0
0
0
0
0
0
0
0
0
0
0
0
0
0
0
0
0
0
0
0
0
0
0
0
0
0
0
0
0
0
0
0
0
0
0
0
0
0
0
0
0
0
0
0
0
0
0
0
0
0
0
0
0
0
0
0
0
0
0
0
0
0
0
0
0
0
0
0
0
0
0
0
0
0
0
0
0
0
0
0
0
0
0
0
0
0
0
0
0
0
0
0
0
0
0
0
0
0
0
0
0
0
0
0
0
0
0
0
0
0
0
0
0
0
0
0
0
0
0
0
0
0
0
0
0
0
0
0
0
0
0
0
0
0
0
0
0
0
0
0
0
0
0
0
0
0
0
0
0
0
0
0
0
0
0
0
0
0
0
0
0
0
0
0
0
0
0
0
0
0
0
0
0
0
0
0
0
0
0
0
0
0
0
0
0
0
0
0
0
0
0
0
0
0
0
0
0
0
0
0
0
0
0
0
0
0
0
0
0
0
0
0
0
0
0
0
0
0
0
0
0
0
0
0
0
0
0
0
0
0
0
0
0
0
0
0
0
0
0
0
0
0
0
0
0
0
0
0
0
0
0
0
0
0
0
0
0
0
0
0
0
0
0
0
0
0
0
0
0
0
0
0
0
0
0
0
0
0
0
0
0
0
0
0
0
0
0
0
0
0
0
0
0
0
0
0
0
0
0
0
0
0
0
0
0
0
0
0
0
0
0
0
0
0
0
0
0
0
0
0
0
0
0
0
0
0
0
0
0
0
0
0
0
0
0
0
0
0
0
0
0
0
0
0
0
0
0
0
0
0
0
0
0
0
0
0
0
0
0
0
0
0
0
0
0
0
0
0
0
0
0
0
0
0
0
0
0
0
0
0
0
0
0
0
0
0
0
0
0
0
0
0
0
0
0
0
0
0
0
0
0
0
0
0
0
0
0
0
0
0
0
0
0
0
0
0
0
0
0
0
0
0
0
0
0
0
0
0
0
0
0
0
0
0
0
0
0
0
0
0
0
0
0
0
0
0
0
0
0
0
0
0
0
0
0
0
0
0
0
0
0
0
0
0
0
0
0
0
0
0
0
0
0
0
0
0
0
0
0
0
0
0
0
0
0
0
0
0
0
0
0
0
0
0
0
0
0
0
0
0
0
0
0
0
0
0
0
0
0
0
0
0
0
0
0
0
0
0
0
0
0
0
0
0
0
0
0
0
0
0
0
0
0
0
0
0
0
0
0
0
0
0
0
0
0
0
0
0
0
0
0
0
0
0
0
0
0
0
0
0
0
0
0
0
0
0
0
0
0
0
0
0
0
0
0
0
0
0
0
0
0
0
0
0
0
0
0
0
0
0
0
0
0
0
2
2
4
4
5
5
5
5
5
5
5
5
5
5
5
5
5
6
6
6
6
6
6
6
6
6
6
6
6
6
6
6
6
6
6
6
6
6
6
6
6
6
6
6
6
6
6
6
7
7
7
7
7
7
7
7
7
7
7
7
7
7
7
7
7
7
7
7
7
7
7
7
7
7
7
7
7
7
7
7
7
7
7
7
7
7
7
7
7
7
7
7
7
7
8
8
8
8
8
8
8
8
8
8
8
8
8
8
8
8
8
8
8
8
8
8
8
8
8
8
8
8
8
8
8
7
7
7
7
7
7
7
7
7
7
7
8
7
8
8
8
7
7
8
8
8
8
8
8
9
9
9
9
7
7
7
7
7
7
7
7
7
7
7
7
7
7
7
7
7
7
7
7
7
7
7
7
7
7
7
7
7
7
7
7
7
7
7
7
7
7
7
7
7
8
8
8
8
8
7
7
7
7
7
7
7
7
7
7
7
7
7
7
7
7
7
7
7
7
7
7
7
7
7
7
7
7
7
7
7
7
7
7
7
7
7
7
7
7
7
7
7
7
7
7
7
7
7
7
7
7
7
7
7
7
8
8
8
8
8
8
8
8
8
9
9
9
9
8
8
8
8
7
7
7
8
8
9
9
9
9
9
9
9
9
9
9
9
9
9
9
9
9
9
9
9
9
9
9
9
10
10
10
10
10
10
10
10
10
10
10
10
8
7
7
7
7
7
7
7
7
7
7
7
7
7
7
7
7
7
7
7
8
8
8
8
8
8
8
7
8
8
8
8
8
8
8
8
8
8
8
8
8
8
8
8
8
8
9
9
9
9
9
9
9
9
9
9
9
9
9
9
9
9
9
9
9
9
9
8
7
7
7
7
7
7
7
7
7
8
8
8
8
7
7
7
6
7
7
7
7
7
7
7
6
6
6
6
6
6
6
6
6
6
6
6
6
6
6
6
6
6
6
6
6
6
5
5
5
5
5
5
5
5
5
5
5
5
5
5
5
5
5
5
5
5
5
5
5
5
5
5
5
5
5
5
5
5
5
5
5
5
5
5
5
5
5
5
5
5
5
5
5
5
5
4
4
4
4
4
4
4
4
4
4
4
4
4
4
4
4
4
4
4
5
5
5
5
5
5
5
5
5
5
5
5
5
5
5
5
5
5
5
5
5
5
5
5
5
5
5
5
5
5
5
5
5
5
5
5
5
5
5
5
5
5
5
5
5
5
5
5
5
6
6
6
6
6
6
6
6
6
6
6
6
6
6
6
6
6
6
6
6
6
6
6
6
6
6
6
6
6
6
6
6
6
6
6
6
5
5
5
6
6
6
6
6
6
6
6
6
6
6
6
6
6
6
6
6
6
6
6
6
6
6
6
6
6
7
7
7
7
7
7
7
7
7
7
7
7
7
7
7
7
7
7
7
7
7
7
7
7
7
7
7
7
7
7
7
7
7
7
7
7
7
7
7
7
7
7
7
7
7
7
7
7
7
7
7
7
7
7
6
5
5
5
5
5
5
5
5
5
5
5
5
5
5
5
5
5
5
5
5
5
5
5
5
5
5
5
5
5
5
5
5
5
5
5
6
6
5
5
5
5
5
5
5
5
5
5
5
5
5
5
5
5
5
4
4
3
3
3
3
3
3
3
3
3
3
3
3
3
3
4
4
4
4
4
4
4
2
2
2
2
2
2
2
2
2
2
2
2
2
2
2
2
2
2
3
3
3
3
3
3
3
3
4
4
4
4
5
4
4
4
4
4
4
4
4
4
4
4
5
5
5
5
5
5
5
5
5
5
5
5
5
5
5
5
5
5
5
5
5
5
5
5
5
5
5
5
5
5
5
5
5
5
5
5
5
5
6
6
6
6
6
6
6
6
7
7
7
7
7
7
7
7
7
7
7
7
7
7
7
7
7
7
7
7
7
7
7
7
7
7
7
7
7
7
7
7
7
7
7
7
7
7
7
7
7
7
7
7
7
7
7
7
7
7
7
7
7
7
7
7
7
7
7
7
7
7
7
7
7
7
7
7
7
7
7
7
7
7
7
7
6
6
6
6
6
6
6
6
6
6
6
6
6
6
6
6
6
6
6
6
6
6
6
6
6
6
6
6
6
6
6
6
6
6
6
5
5
5
5
5
5
5
4
4
4
4
4
3
2
2
1
1
1
1
1
1
1
0
0
0
0
0
0
0
0
0
0
0
0
0
0
0
0
0
0
0
0
0
0
0
0
0
0
0
0
0
0
0
0
0
0
0
0
0
0
0
0
0
0
0
0
0
0
0
0
0
0
0
0
0
0
0
0
0
0
0
1
1
1
1
1
1
1
1
1
1
1
1
1
1
1
1
1
1
1
1
1
2
2
2
2
2
2
2
2
2
2
2
2
2
2
2
2
2
2
2
2
4
4
4
4
5
5
5
5
5
5
5
5
5
5
5
5
5
5
5
5
5
5
5
5
5
5
5
5
5
5
5
5
6
7
7
7
7
7
7
7
7
7
7
7
8
8
8
8
8
8
8
8
8
8
8
8
8
8
9
9
9
9
9
9
10
10
10
10
10
10
10
10
10
10
10
10
10
10
10
10
10
10
10
10
10
10
10
10
10
10
10
10
10
10
10
10
10
10
10
10
10
10
10
10
10
10
10
10
10
10
10
10
10
9
8
8
8
8
8
8
8
7
7
7
7
7
7
7
7
7
7
7
7
7
7
7
7
7
7
7
7
7
7
7
7
7
7
7
7
7
7
7
7
7
6
5
5
5
5
5
5
4
4
4
4
4
4
4
4
4
4
3
3
3
2
2
2
2
2
2
2
2
2
2
2
2
2
2
2
2
2
2
2
2
2
2
2
2
2
2
2
2
2
2
2
2
2
2
2
2
2
2
2
2
2
2
2
2
2
2
2
2
2
2
2
2
2
2
2
2
2
2
2
2
2
2
2
1
1
1
1
1
1
1
1
1
1
1
1
1
1
1
1
1
1
2
2
1
1
1
1
1
1
1
1
1
1
1
1
1
1
1
1
1
1
1
1
1
1
1
1
1
1
1
1
1
1
1
1
1
1
1
1
1
1
1
1
1
1
1
0
0
0
0
0
0
0
0
0
0
0
0
0
0
0
0
0
0
0
0
0
0
0
0
0
0
1
1
1
1
1
1
1
1
2
2
2
2
2
2
2
2
2
2
2
2
2
2
2
2
2
2
2
2
2
2
2
2
2
2
2
2
2
2
2
2
2
2
2
2
2
2
2
2
2
2
2
2
2
2
2
2
2
2
2
2
2
2
2
2
2
2
2
2
2
2
2
2
2
2
2
2
2
2
2
2
2
2
2
2
2
2
2
2
2
2
2
2
2
2
2
2
2
2
2
2
2
2
2
2
2
2
2
2
2
2
2
2
2
2
2
2
2
2
2
2
2
2
2
2
2
2
2
2
2
2
2
2
2
2
2
2
2
2
2
2
2
2
2
2
2
2
2
2
2
2
2
2
2
2
2
0
0
0
0
0
0
1
1
1
1
1
1
1
1
0
0
0
0
0
0
0
0
0
0
0
0
0
0
0
0
0
0
0
0
0
0
0
0
0
0
0
0
0
0
0
0
0
0
0
0
0
0
0
0
0
0
0
1
1
1
1
1
1
1
1
1
1
1
1
1
1
1
1
1
1
1
1
1
1
1
1
1
1
1
1
1
1
1
1
1
1
1
1
1
1
1
1
1
1
1
1
1
1
1
1
1
1
1
1
1
1
1
1
1
1
1
1
1
1
1
1
1
1
1
1
1
1
1
1
1
1
1
1
1
1
1
1
1
1
1
1
1
1
1
1
1
1
1
1
1
1
1
1
1
1
1
1
1
1
1
1
1
1
1
1
1
1
2
2
2
2
2
2
2
2
2
2
2
2
2
2
2
2
2
2
2
2
2
2
2
2
2
2
2
2
2
3
3
3
3
3
3
3
3
3
3
3
3
3
3
3
3
3
3
3
3
3
3
3
3
3
3
3
3
3
3
4
4
4
4
4
4
4
4
4
4
4
4
4
4
4
4
4
4
4
4
4
4
4
4
4
4
4
4
4
4
4
4
4
4
4
4
4
4
5
5
5
5
5
3
3
3
2
2
2
2
2
2
3
3
3
3
3
3
3
3
3
3
3
3
3
3
3
3
3
3
3
3
3
3
3
3
3
3
3
3
3
3
4
4
4
4
4
4
4
5
5
5
5
5
5
5
5
5
5
5
5
5
5
5
5
5
4
4
4
4
4
4
3
3
3
3
3
3
3
3
3
3
3
3
3
3
3
3
3
3
3
3
3
3
3
3
3
3
3
3
3
3
3
3
3
3
3
3
3
3
3
3
3
3
3
4
4
4
4
4
4
4
3
3
3
3
3
3
3
3
3
3
3
3
3
3
3
3
3
4
4
4
4
4
4
4
4
4
4
4
4
4
4
4
4
4
4
4
4
4
4
4
4
4
4
4
4
4
3
3
3
3
3
3
3
3
3
2
2
2
2
2
2
2
2
2
2
2
2
2
2
2
2
2
2
2
2
2
2
2
2
2
2
2
2
2
2
2
2
2
2
2
2
2
2
2
2
2
2
2
2
2
2
2
2
2
2
2
2
2
2
2
2
2
2
2
2
2
2
2
2
2
2
2
2
2
2
2
2
2
2
2
2
2
2
2
2
2
2
2
2
2
2
2
2
2
2
2
2
2
2
2
2
2
2
2
2
2
2
2
2
2
2
2
2
3
3
3
3
3
3
4
4
4
4
4
4
4
4
4
4
4
4
4
4
4
4
4
4
4
4
4
3
3
3
3
3
3
3
3
3
3
3
3
3
3
3
3
3
2
2
2
2
2
2
2
2
2
2
2
2
2
2
2
2
2
2
2
2
2
2
2
2
2
2
2
2
2
2
2
2
2
2
2
2
2
2
2
2
2
2
2
2
2
2
2
2
3
3
3
3
2
2
2
2
2
2
2
2
2
2
2
2
2
2
2
2
2
2
2
2
2
2
2
2
2
2
2
2
2
2
2
2
2
3
3
3
3
3
2
2
2
2
2
2
2
2
2
2
2
2
2
2
2
2
2
2
2
2
2
2
2
2
2
2
2
2
2
2
2
2
2
2
2
2
2
2
2
2
2
2
2
2
2
2
2
2
2
2
2
2
2
2
2
2
2
2
2
2
2
2
2
2
2
2
1
1
1
1
1
1
1
1
1
1
1
1
1
1
1
1
1
1
1
1
1
1
1
1
1
1
1
1
1
1
1
1
1
1
1
1
1
1
1
1
1
1
1
1
1
1
1
1
1
1
1
1
1
1
1
1
1
1
1
1
1
1
1
1
1
1
1
1
1
1
1
1
1
1
1
1
1
1
1
1
1
1
1
1
1
1
1
1
1
1
1
1
1
1
0
0
0
0
0
0
0
0
0
0
0
0
0
0
0
0
0
0
0
0
0
0
0
0
0
0
0
0
0
0
0
0
0
0
0
0
0
0
0
0
0
0
0
0
0
0
0
0
0
0
0
0
0
0
0
0
0
0
0
0
0
0
0
0
0
0
0
0
0
0
0
0
1
1
1
1
1
1
1
1
1
1
1
1
1
1
1
1
1
1
1
1
2
2
2
2
2
2
2
2
2
2
2
2
2
2
2
2
2
2
2
2
2
2
3
3
3
3
4
6
7
7
7
7
7
7
10
12
14
19
20
21
21
21
21
21
24
28
30
34
35
35
36
39
39
40
40
44
46
46
47
48
49
49
50
50
50
50
51
51
51
53
53
54
54
55
55
55
55
56
56
56
57
57
57
57
57
58
58
58
58
59
59
59
59
59
59
59
59
59
59
59
59
59
59
59
59
59
59
59
60
60
60
60
60
60
60
60
60
60
60
60
60
61
61
61
61
62
63
63
63
63
63
63
64
64
64
64
64
64
63
63
63
63
63
63
63
63
63
63
64
64
64
64
64
64
64
64
64
64
64
64
64
64
64
63
63
63
63
61
61
56
54
53
50
47
46
42
44
44
43
43
43
43
43
43
43
37
37
26
23
23
21
21
21
21
21
21
21
21
23
23
23
21
21
21
21
21
21
21
20
20
21
21
21
19
19
20
20
20
20
20
21
21
21
21
21
21
21
21
21
21
21
21
21
21
22
22
23
23
22
22
22
23
23
22
21
21
21
22
22
22
22
22
22
22
22
22
22
22
22
22
23
23
21
20
20
19
19
19
18
18
18
18
18
18
18
18
18
18
18
18
18
18
18
17
16
15
15
15
15
15
15
15
15
15
15
15
15
15
15
17
17
17
17
19
21
21
21
21
21
21
21
19
18
18
18
18
20
20
20
21
21
21
21
23
23
23
25
26
26
28
29
29
29
30
30
31
31
30
30
30
30
30
30
30
31
31
31
31
32
32
33
33
32
32
33
31
31
30
31
30
30
30
30
30
30
30
30
30
30
31
31
31
32
32
32
33
33
33
33
34
34
34
34
34
34
34
34
34
34
34
34
34
34
34
34
34
34
34
34
34
34
34
35
35
35
35
35
35
35
35
35
36
36
36
36
36
36
36
36
36
36
36
36
36
36
35
35
35
35
35
35
35
36
36
36
36
36
36
36
36
36
36
36
36
36
36
36
36
36
36
36
36
36
36
36
36
36
36
36
33
31
32
32
33
34
30
26
25
25
25
25
24
24
24
24
23
23
23
23
23
23
23
23
23
21
21
21
21
21
21
21
21
22
22
21
20
20
21
21
21
21
21
21
20
20
20
20
21
21
20
20
18
18
18
18
18
18
18
18
18
18
18
18
18
18
18
18
18
18
18
18
18
18
18
18
19
21
21
21
21
21
21
21
21
21
21
21
21
21
21
21
21
22
22
23
23
22
21
21
21
21
21
21
20
20
20
20
20
20
18
18
17
15
15
15
15
15
15
15
15
15
15
15
15
15
15
15
15
15
15
15
14
14
14
14
14
14
14
14
14
14
14
14
14
14
14
14
14
15
15
15
15
15
15
16
16
16
16
16
16
16
16
16
16
16
17
17
15
15
15
14
14
14
14
14
15
15
15
15
15
15
15
15
15
15
15
15
15
13
14
14
14
14
14
14
14
14
14
14
14
15
14
14
13
13
13
13
13
13
13
13
13
13
13
13
13
13
13
13
13
13
13
14
14
14
14
15
15
15
15
15
15
15
14
14
14
14
14
14
14
14
14
14
14
14
14
14
14
13
13
13
13
13
13
13
13
13
13
13
11
10
10
10
10
10
10
10
10
10
10
10
10
10
10
10
10
10
10
10
10
9
9
9
9
8
7
7
7
7
7
7
7
7
7
7
7
7
7
7
7
7
7
7
8
8
7
7
7
7
7
7
7
7
7
7
7
7
7
7
7
7
7
7
7
7
7
7
6
6
5
5
5
5
5
5
5
5
5
5
5
6
6
6
6
6
6
6
7
7
7
7
7
7
7
7
7
7
7
7
7
7
7
7
7
7
7
7
7
7
7
7
7
7
7
7
7
7
7
7
7
7
7
7
7
7
7
7
7
7
7
7
7
7
7
7
7
6
6
5
5
5
5
5
5
6
5
5
5
5
5
5
5
5
5
5
5
5
5
5
5
5
5
5
5
5
5
5
5
5
5
5
5
5
5
5
5
5
5
5
5
5
5
5
6
6
6
6
6
6
6
6
6
6
6
6
6
5
5
5
5
5
5
6
6
6
5
5
5
5
5
7
7
7
7
7
7
8
8
8
8
9
9
9
9
9
9
9
9
9
10
10
10
10
11
11
11
11
11
11
11
11
12
12
12
12
12
12
12
13
13
13
13
13
13
13
13
13
13
13
13
13
13
13
13
13
13
13
13
13
13
13
12
12
12
12
11
11
11
11
11
11
11
12
12
12
12
12
12
12
12
12
12
12
12
12
12
12
12
12
12
12
13
13
13
13
13
13
13
13
13
13
13
14
14
14
14
14
14
14
14
14
15
15
15
15
15
15
16
17
17
17
18
18
18
18
18
19
19
19
18
18
19
19
19
19
19
20
20
20
20
19
19
19
19
19
18
20
21
21
21
21
21
21
21
21
21
21
21
21
21
21
21
21
21
22
22
21
21
21
20
20
20
20
20
20
19
18
18
17
17
17
17
17
17
17
16
17
17
17
17
17
16
16
16
16
16
17
17
17
17
17
16
16
16
16
15
15
15
15
15
15
15
15
15
15
15
15
15
15
15
15
15
15
15
16
16
16
16
16
16
16
16
16
16
16
17
17
17
17
17
18
18
18
18
19
19
19
19
19
19
19
19
19
19
19
19
19
19
19
19
19
19
19
19
19
19
19
19
19
20
19
18
18
15
13
13
13
13
9
9
9
9
10
10
11
11
11
11
12
12
12
12
12
12
12
13
13
13
13
13
13
13
12
12
12
12
12
12
12
12
12
12
12
12
12
12
12
13
13
13
13
14
14
14
14
14
14
15
15
15
15
15
15
15
15
15
15
15
15
15
15
15
15
15
15
15
15
15
15
15
15
15
15
15
15
15
15
15
15
15
15
15
15
15
14
14
14
14
14
14
14
14
14
14
14
14
14
14
14
14
13
13
13
12
12
12
12
12
12
12
12
11
11
11
11
12
13
13
13
13
13
13
13
13
13
13
13
12
13
13
13
13
13
13
13
13
13
12
12
12
11
12
12
12
11
12
12
12
12
12
12
12
13
13
13
13
13
14
14
14
14
15
15
15
15
15
15
15
15
15
15
15
15
15
15
15
15
15
15
15
15
17
17
15
15
14
14
14
14
14
14
14
14
14
15
16
16
16
16
18
18
18
18
18
18
18
18
18
18
19
19
19
20
20
20
20
20
20
20
20
20
20
20
20
19
19
19
18
18
18
18
18
18
18
18
18
18
18
17
17
17
17
18
18
18
18
18
18
18
18
18
18
18
18
18
18
18
18
18
18
18
18
18
18
18
18
18
18
18
18
18
18
18
19
19
18
19
19
19
19
19
19
19
19
19
19
19
19
19
19
19
19
19
19
19
19
19
19
19
19
19
19
19
19
19
19
19
19
19
19
19
19
18
18
18
18
18
18
18
18
18
18
16
16
16
16
15
14
14
12
13
14
14
14
14
13
13
13
13
13
13
10
7
7
7
7
7
7
7
7
7
7
7
7
7
7
7
7
7
7
7
7
8
8
8
9
9
9
9
10
10
10
9
9
9
9
8
7
7
7
7
7
7
7
7
7
7
7
7
6
6
6
6
5
5
5
5
5
5
5
5
5
5
5
5
5
5
5
5
5
5
5
5
7
7
7
7
7
7
7
7
7
7
7
7
7
7
7
7
7
7
7
7
7
7
7
7
7
7
7
7
7
7
7
7
7
7
7
7
7
7
7
7
7
7
7
7
7
7
7
7
7
7
7
7
7
7
7
7
7
7
7
7
7
7
7
7
7
7
7
7
7
7
7
7
7
7
7
7
7
7
7
7
7
7
7
7
5
5
5
6
5
5
5
5
5
5
5
5
5
5
5
5
5
5
5
5
4
4
4
5
5
5
5
5
5
5
5
5
5
5
5
5
5
5
5
5
5
5
5
5
5
5
5
5
5
5
5
5
5
5
5
5
5
5
5
5
5
4
3
3
2
4
4
4
4
4
4
4
4
4
4
4
4
4
4
4
4
4
4
4
4
4
3
2
2
2
2
2
2
2
2
2
2
2
2
2
2
2
2
2
2
2
2
2
2
2
2
2
2
2
2
2
2
2
2
2
2
2
2
2
2
2
2
2
2
2
2
2
2
2
2
2
2
2
2
2
3
3
3
3
3
3
3
3
3
3
3
4
4
4
4
4
4
4
4
4
4
4
4
4
4
4
5
5
5
5
5
5
5
5
5
5
5
6
7
8
8
9
8
8
8
9
9
9
9
9
9
9
9
9
9
9
9
9
9
9
9
9
9
9
9
9
9
9
10
10
10
10
10
10
10
10
10
10
10
10
10
10
10
10
10
10
11
13
13
13
13
13
13
13
13
13
13
13
13
13
13
13
13
13
13
13
13
13
13
13
13
13
14
14
14
14
13
13
13
13
13
13
14
14
14
14
14
15
15
15
15
15
15
15
15
15
15
16
16
16
16
16
16
16
16
16
16
17
17
17
17
17
16
16
15
15
17
16
16
17
17
17
17
17
17
18
18
17
18
18
18
18
18
18
18
18
18
18
18
18
16
16
16
16
16
16
16
17
17
17
18
18
18
18
18
18
19
20
20
20
21
21
21
21
21
21
21
21
21
21
21
21
21
21
21
21
21
21
21
21
21
21
21
21
21
21
21
21
21
21
21
21
21
21
21
21
21
21
21
21
21
21
21
21
21
21
21
21
21
21
21
21
21
21
21
21
21
22
23
23
23
23
23
23
23
23
25
25
25
25
26
26
26
26
26
26
26
26
26
27
27
26
26
25
23
23
23
23
21
20
18
18
15
15
15
15
15
15
14
14
14
14
14
14
14
14
14
14
14
14
14
15
15
15
14
14
14
14
14
14
14
14
13
13
13
13
13
13
13
13
15
15
15
17
18
18
18
18
18
18
18
16
16
16
16
15
15
15
15
15
15
15
15
15
15
15
16
16
16
16
16
16
16
15
15
15
15
16
17
17
17
17
17
17
17
17
17
17
17
17
17
17
17
18
18
18
18
18
17
17
17
16
16
16
16
16
16
16
16
16
16
16
16
16
16
16
16
17
17
17
17
16
16
16
17
17
17
17
17
17
17
17
17
17
17
17
17
17
16
16
16
16
16
16
16
16
16
16
16
16
16
16
16
16
16
16
15
15
13
13
13
14
14
14
14
14
14
14
14
14
14
14
14
13
13
13
13
13
13
10
10
8
8
7
7
7
6
6
5
5
5
5
5
5
5
5
5
5
4
4
4
4
4
5
5
5
5
5
5
5
5
5
6
6
6
6
6
6
6
6
6
5
5
5
5
5
5
5
5
5
5
5
5
5
5
5
5
5
5
5
5
5
5
5
5
5
5
5
5
5
5
5
4
4
4
4
4
3
3
3
3
3
2
2
2
2
2
3
3
3
3
3
3
3
3
3
3
3
3
3
3
3
3
3
3
3
3
3
3
3
3
3
3
3
3
3
3
4
4
4
4
4
4
4
4
4
4
4
4
4
4
4
4
4
4
4
4
4
4
4
4
4
4
4
4
4
4
4
4
4
4
4
4
5
5
5
5
5
5
5
5
5
5
5
5
6
6
6
6
7
7
7
7
7
7
7
7
7
7
8
8
8
8
8
8
8
8
8
8
8
8
8
8
8
8
8
8
8
8
8
7
7
8
8
10
10
10
10
10
10
10
10
10
10
11
12
12
12
11
11
11
11
11
11
11
12
13
13
13
13
13
14
14
14
14
13
13
13
13
13
13
13
13
13
13
13
13
13
13
13
13
14
14
14
14
14
14
14
14
14
13
13
13
13
13
13
13
13
13
13
13
13
13
13
13
13
13
13
13
13
13
13
13
13
13
13
13
13
13
13
13
13
13
13
13
13
13
13
13
13
13
13
13
13
13
13
13
13
13
13
14
14
14
14
14
14
14
14
14
14
14
14
14
14
14
14
14
13
13
13
13
13
13
13
13
13
13
13
13
13
13
13
12
12
12
12
12
12
12
12
12
12
12
12
10
10
9
8
7
4
3
3
3
3
3
3
3
2
2
2
2
2
2
2
2
2
2
2
2
2
2
2
2
2
2
2
1
1
1
1
1
1
1
1
1
1
1
1
1
1
1
1
1
1
1
1
1
1
1
1
1
1
1
1
1
1
1
1
1
1
1
1
1
1
1
1
1
1
1
1
1
1
1
1
1
1
1
1
1
1
1
1
3
3
4
4
15
15
18
21
21
21
23
23
23
23
23
23
24
26
26
26
26
26
26
26
26
26
26
26
26
27
28
28
28
28
29
29
29
30
31
31
31
32
32
32
32
32
32
32
34
34
34
34
34
34
34
34
34
34
34
34
35
35
36
39
39
39
39
39
39
39
39
39
39
39
39
39
39
39
39
39
41
41
41
41
42
42
42
43
43
42
43
43
43
43
43
43
43
43
43
43
43
43
43
43
43
43
45
44
44
44
44
44
44
44
44
44
44
44
44
44
44
45
44
44
44
44
44
44
45
45
45
45
44
42
42
44
43
42
42
42
42
43
43
43
43
43
43
44
44
42
42
43
42
43
44
45
45
44
44
44
44
44
46
47
47
47
48
48
48
48
48
48
48
48
50
50
50
51
51
51
52
53
53
53
52
52
47
49
49
49
48
47
44
45
45
47
47
46
46
46
48
52
51
51
52
52
55
55
56
56
56
58
58
58
58
58
62
61
61
61
58
58
55
55
55
55
55
56
56
55
57
56
57
57
57
57
58
61
61
63
63
63
63
63
63
63
63
63
63
63
63
63
63
63
63
63
63
64
64
64
65
65
65
65
65
65
65
65
65
65
65
65
66
66
67
67
67
66
65
65
65
65
65
65
66
67
67
68
68
68
68
67
67
67
67
68
68
68
68
68
68
68
68
68
68
68
68
68
68
68
68
68
68
67
67
66
66
68
68
67
66
65
65
65
65
65
63
63
59
56
52
52
52
50
48
49
48
47
49
49
47
47
47
47
47
47
47
41
41
41
33
32
34
34
33
33
34
33
33
33
33
33
32
32
32
34
35
35
35
35
34
34
34
34
34
34
34
34
34
34
35
35
34
34
35
35
34
31
31
31
30
29
29
31
31
31
31
31
31
31
31
31
31
31
31
31
31
31
31
31
32
32
32
32
32
32
32
32
32
32
32
32
32
32
33
32
34
36
36
36
35
35
37
36
35
36
36
37
36
36
37
38
38
37
38
36
36
36
36
36
36
36
36
36
37
37
37
39
39
40
40
41
39
37
37
36
36
36
36
36
36
36
36
36
36
36
36
36
37
36
36
37
37
38
38
38
38
38
38
38
36
36
36
36
36
36
36
36
36
36
37
37
37
37
37
37
37
37
37
37
37
37
37
37
37
37
38
38
39
40
40
40
40
40
39
39
39
39
39
39
39
39
40
41
41
41
41
41
41
41
41
41
41
42
42
42
42
42
42
42
42
43
42
42
42
42
43
43
43
43
43
43
44
44
44
44
46
46
46
46
47
47
47
48
48
48
47
47
47
47
45
44
41
35
34
28
27
27
28
29
28
29
29
29
28
27
29
28
29
29
29
29
29
28
29
30
30
30
30
30
30
30
31
31
31
31
31
31
31
31
31
31
31
31
31
31
31
31
31
31
31
31
31
31
31
31
31
31
31
30
30
30
30
30
30
30
30
30
30
30
29
29
29
29
29
29
29
29
29
29
29
27
27
27
27
27
27
27
27
27
27
27
27
27
27
27
27
27
26
26
26
26
26
26
26
26
27
27
27
27
27
26
26
26
26
26
26
26
26
26
26
26
26
26
26
26
26
26
25
25
25
25
25
25
23
23
21
21
21
20
20
20
18
18
17
17
15
15
10
10
10
10
10
10
8
6
5
5
5
5
4
3
3
3
3
3
3
3
3
3
3
3
3
3
2
2
2
2
2
2
3
3
3
3
2
2
2
2
2
2
2
2
2
2
2
2
2
2
2
2
2
2
2
2
2
2
2
1
1
1
1
1
1
1
1
1
1
1
0
0
0
0
0
0
0
0
0
0
0
0
0
0
0
0
0
0
0
0
0
0
0
0
0
0
0
0
1
1
1
1
1
1
1
1
1
1
1
1
1
1
1
1
1
1
1
1
1
1
1
1
1
1
1
1
1
1
1
1
1
1
1
1
1
2
2
2
2
2
2
2
2
2
2
2
2
2
2
2
2
2
2
2
2
2
2
2
2
2
2
2
2
2
2
2
2
2
2
2
2
2
2
2
2
2
2
2
2
2
2
2
2
2
2
2
2
2
2
2
2
2
2
2
2
2
2
2
2
2
2
2
2
2
2
2
2
2
2
2
2
2
2
2
2
2
2
2
2
2
2
2
2
2
2
2
1
1
1
1
1
1
1
1
1
1
1
1
1
1
1
1
1
1
1
1
1
1
1
1
1
1
1
1
1
1
1
1
1
1
1
2
2
2
2
2
2
2
2
2
2
2
2
2
2
2
2
2
2
2
2
2
2
2
2
2
2
2
2
2
2
2
2
2
2
2
2
2
2
2
2
2
2
2
2
2
2
2
2
2
1
1
1
1
1
1
1
1
1
1
1
1
1
1
1
1
1
1
1
1
1
1
1
1
1
1
1
1
1
1
1
1
1
1
1
1
1
1
1
1
1
1
1
1
1
1
1
1
1
1
1
1
0
0
0
0
0
0
0
0
0
0
0
0
0
0
0
0
0
0
0
0
0
0
0
0
0
0
0
0
0
0
0
0
0
0
0
0
0
0
0
0
0
0
0
0
0
0
0
0
0
0
0
0
0
0
0
0
0
0
0
0
0
0
0
0
0
0
0
0
0
0
0
0
0
0
0
0
0
0
0
0
0
0
0
0
0
0
0
0
0
0
0
0
0
0
0
0
0
0
0
0
0
0
0
0
0
0
0
0
0
0
0
0
0
0
0
0
0
0
0
0
0
0
0
0
0
0
0
0
0
0
0
0
0
0
0
0
0
0
0
0
0
0
0
0
0
0
0
0
0
0
0
0
0
0
0
0
0
0
0
0
0
0
0
0
0
0
0
0
0
0
0
0
0
0
0
0
0
0
0
0
0
0
0
0
0
0
0
0
0
0
0
0
0
0
0
0
0
0
0
0
0
0
0
0
0
0
0
0
0
0
0
0
0
0
0
0
0
0
0
0
0
0
0
0
0
0
0
0
0
0
0
0
0
0
0
0
0
0
0
0
0
0
0
0
0
0
0
0
0
0
0
0
0
0
0
0
0
0
0
0
0
0
0
0
0
0
0
0
0
0
0
0
0
0
0
0
0
0
0
0
0
0
0
0
0
0
0
0
0
0
0
0
0
0
0
0
0
0
0
0
0
0
0
0
0
0
0
0
0
0
0
0
0
0
0
0
0
0
0
0
0
0
0
0
0
0
0
0
0
0
0
0
0
0
0
0
0
0
0
0
0
0
0
0
0
0
0
0
0
0
0
0
0
0
0
0
0
0
0
0
0
0
0
0
0
0
0
0
0
0
0
0
0
0
0
0
0
0
0
0
0
0
0
0
0
0
0
0
0
0
0
0
0
0
0
0
0
0
0
0
0
0
0
0
0
0
0
0
0
0
0
0
0
0
0
0
0
0
0
0
0
0
0
0
0
0
0
0
0
0
0
0
0
0
0
0
0
0
0
0
0
0
0
0
0
0
0
0
0
0
0
0
0
0
0
0
0
0
0
0
0
0
0
0
0
0
0
0
1
1
1
1
1
1
1
1
1
1
1
1
1
1
1
1
1
1
1
1
1
1
1
1
1
1
1
1
1
1
1
1
1
1
1
1
1
1
1
1
1
1
2
2
2
2
2
2
2
2
2
2
2
2
2
2
2
2
2
2
2
2
2
2
2
2
2
2
2
2
2
2
2
2
2
2
2
2
2
2
2
2
2
2
2
2
2
2
1
1
1
1
1
1
1
1
1
1
1
1
1
1
1
1
1
1
1
1
1
1
1
1
1
1
1
1
1
1
1
1
1
1
1
1
1
1
1
1
1
1
1
1
1
1
1
1
1
1
1
1
1
1
1
1
1
1
1
1
1
1
1
1
1
1
1
1
1
1
1
1
1
1
1
1
1
1
2
2
2
2
2
2
2
2
2
2
2
2
2
2
2
1
1
1
1
1
1
1
1
1
1
1
1
1
1
1
1
1
1
1
1
1
1
1
1
1
1
1
1
1
1
1
1
2
2
2
2
2
2
2
2
2
2
2
2
2
2
2
2
2
3
3
3
3
3
3
3
3
3
3
3
3
3
3
3
3
3
3
3
3
3
3
3
3
3
3
3
3
3
3
3
3
3
3
3
3
3
3
3
3
3
3
3
3
3
3
3
3
3
3
3
3
3
2
2
2
2
2
2
2
2
2
2
2
2
2
2
2
2
2
2
2
2
2
2
2
2
2
2
2
2
2
2
2
2
2
2
2
1
1
1
1
1
1
1
1
1
1
1
1
1
1
1
1
1
1
1
1
1
1
0
0
0
0
0
0
0
0
0
0
0
0
0
0
0
0
0
0
0
0
0
0
0
0
0
0
0
0
0
0
0
0
0
0
0
0
0
0
0
0
0
0
0
0
0
0
0
0
0
0
0
0
0
0
0
0
0
0
0
0
0
0
0
0
0
0
0
0
0
0
0
0
0
0
0
0
0
0
0
0
0
0
0
0
0
0
0
0
0
0
0
0
0
0
0
0
0
0
0
0
0
0
0
0
0
0
0
0
0
0
0
0
0
0
0
0
0
0
0
0
0
0
0
0
0
0
0
0
0
0
0
0
0
0
0
0
0
0
0
0
0
0
0
0
0
0
0
0
0
0
0
0
0
0
0
0
0
0
0
0
0
0
0
0
0
0
0
0
0
0
0
0
0
0
0
0
0
0
0
0
0
0
0
0
0
0
0
0
0
0
0
0
0
0
0
0
0
0
0
0
0
0
0
0
0
0
0
0
0
0
0
0
0
0
0
0
0
0
0
0
0
0
0
0
0
0
0
0
0
0
0
0
0
0
0
0
0
0
0
0
0
0
0
0
0
0
0
0
0
0
0
0
0
0
0
0
0
0
0
0
0
0
0
0
0
0
0
0
0
0
0
0
0
0
0
0
0
0
0
0
0
0
0
0
0
0
0
0
0
0
0
0
0
0
0
0
0
0
0
0
0
0
0
0
0
0
0
0
0
0
0
0
0
0
0
0
0
0
0
0
0
0
0
0
0
0
0
0
0
0
0
0
0
0
0
0
0
0
0
0
0
0
0
0
0
0
0
0
0
0
0
0
0
0
0
0
0
0
0
0
0
0
0
0
0
0
0
0
0
0
0
0
0
0
0
0
0
0
0
0
0
0
0
0
0
0
0
0
0
0
0
0
0
0
0
0
0
0
0
0
0
0
0
0
0
0
0
0
0
0
0
0
0
0
0
0
0
0
0
0
0
0
0
0
0
0
0
0
0
0
0
0
0
0
0
0
0
0
0
0
0
0
0
0
0
0
0
0
0
0
0
0
0
0
0
0
0
0
0
0
0
0
0
0
0
0
0
0
0
0
0
0
0
0
0
0
0
0
0
0
0
0
0
0
0
0
0
0
0
0
0
0
0
0
0
0
0
0
0
0
0
0
0
0
0
0
0
0
0
0
0
0
0
0
0
0
0
0
0
0
0
0
0
0
0
0
0
0
0
0
0
0
0
0
0
0
0
0
0
0
1
1
1
1
1
1
1
1
1
1
1
1
1
1
1
1
1
1
1
1
1
1
1
1
1
1
1
1
1
1
1
1
1
1
1
1
1
1
1
1
1
1
1
1
1
1
1
1
1
1
1
1
1
1
1
1
1
1
1
1
1
1
1
1
1
1
1
1
1
1
1
1
1
1
1
1
1
1
1
1
1
1
1
1
1
1
1
1
1
1
1
1
1
1
1
1
1
1
1
1
1
1
1
1
1
1
1
1
1
1
1
1
1
1
1
1
1
1
1
1
1
1
1
1
1
1
1
1
1
1
1
1
1
1
1
1
1
1
1
1
1
1
1
1
1
1
1
1
1
1
1
1
1
2
2
2
2
2
2
2
2
2
2
1
1
1
1
1
1
1
1
1
1
1
1
1
1
1
1
1
1
1
1
1
1
1
1
1
1
1
1
1
1
1
0
0
0
0
0
0
0
0
0
0
0
0
0
0
0
0
0
0
0
0
0
0
0
0
0
0
0
0
0
0
0
0
0
0
0
0
0
0
0
0
0
0
0
0
0
0
0
0
0
0
0
0
0
0
0
0
0
0
0
0
0
0
0
0
0
0
0
0
0
0
0
0
0
0
0
0
0
0
0
0
0
0
0
0
0
0
0
0
0
0
0
0
0
0
0
0
0
0
0
0
0
0
0
0
0
0
0
0
0
0
0
0
0
0
0
0
0
0
0
0
0
0
0
0
0
0
0
0
0
0
0
0
0
0
0
0
0
0
0
0
0
0
0
0
0
0
0
0
0
0
0
0
0
0
0
0
0
0
0
0
0
0
0
0
0
0
0
0
0
0
0
0
0
0
0
0
0
0
0
0
0
0
0
0
0
0
0
0
0
0
0
0
0
0
0
0
0
0
0
0
0
0
0
0
0
0
0
0
0
0
0
0
0
0
0
0
0
0
0
0
0
0
0
0
0
0
0
0
0
0
0
0
0
0
0
0
0
0
0
0
0
0
0
0
0
0
0
0
0
0
0
0
0
0
0
0
0
0
0
0
0
0
0
0
0
0
0
0
0
0
0
0
0
0
0
0
0
0
0
0
0
0
0
0
0
0
0
0
0
0
0
0
0
0
0
0
0
0
0
0
0
0
0
0
0
0
0
0
0
0
0
0
0
0
0
0
0
0
0
0
0
0
0
0
0
0
0
0
0
0
0
0
0
0
0
0
0
0
0
0
0
0
0
0
0
0
0
0
0
0
0
0
0
0
0
0
0
0
0
0
0
0
0
0
1
1
1
1
1
1
5
7
10
10
10
10
12
12
16
16
18
18
18
18
18
18
18
18
18
18
19
19
19
20
20
20
20
21
21
21
21
21
21
21
21
21
21
21
21
21
21
21
21
20
21
21
21
21
22
23
23
23
23
23
23
23
23
23
23
23
23
23
23
23
23
23
23
23
23
24
24
24
24
24
24
24
24
24
24
25
25
25
25
25
25
25
25
25
25
25
25
25
25
25
25
25
25
25
26
26
26
26
26
26
26
26
26
26
26
26
26
25
25
25
25
25
25
25
25
25
25
25
25
25
25
25
25
25
24
22
21
19
16
16
16
16
16
16
16
16
16
16
16
16
16
16
16
16
16
16
16
16
16
16
16
15
16
15
15
11
11
13
7
7
7
7
8
8
8
8
8
8
8
8
8
8
8
8
11
13
13
13
13
13
13
13
13
13
13
13
13
13
13
14
14
14
14
14
14
15
15
15
15
15
15
15
15
15
15
15
16
16
16
16
16
16
16
16
16
16
16
16
16
16
17
17
18
18
18
18
18
18
18
18
19
19
21
21
21
21
21
22
22
22
22
22
22
22
22
22
22
22
22
22
22
22
22
22
22
23
23
23
23
23
23
24
24
24
24
25
25
25
25
27
27
28
29
29
29
29
29
29
29
29
29
27
29
29
28
28
26
26
25
25
26
26
27
27
27
27
27
27
26
26
26
26
26
25
25
24
24
24
24
24
25
27
28
29
29
29
30
30
30
30
30
30
30
30
30
30
31
32
32
32
32
32
32
32
33
34
34
34
34
34
34
36
36
37
37
36
36
35
36
35
35
35
35
35
35
35
35
35
35
35
35
34
34
34
33
34
34
34
34
34
34
35
35
36
36
36
36
36
36
35
36
36
36
36
36
36
37
37
38
38
38
39
39
41
42
43
50
50
50
50
51
52
52
53
52
52
52
52
51
52
52
50
53
49
49
49
49
49
56
55
55
55
55
56
56
58
58
59
60
59
59
58
58
58
63
65
65
65
65
65
63
64
63
63
63
64
64
64
64
65
65
65
65
65
66
66
66
67
68
68
68
68
69
69
69
69
69
69
70
70
69
71
71
71
71
71
71
71
71
73
74
76
76
75
75
75
75
75
75
75
76
76
77
77
77
77
77
76
76
76
78
78
78
78
78
77
76
76
76
76
76
76
76
75
74
73
74
75
76
79
78
79
79
80
81
81
81
81
80
79
79
79
79
79
79
79
79
79
79
79
79
79
79
79
79
79
80
79
76
76
76
76
78
77
73
73
72
72
70
70
68
65
53
52
48
48
50
50
50
50
50
50
51
51
52
52
52
52
52
52
52
52
52
54
54
54
54
53
54
54
53
53
53
55
55
55
55
55
55
55
55
55
54
55
56
56
56
56
56
56
57
55
55
55
54
55
54
52
50
48
48
48
48
49
50
50
50
44
40
40
42
42
42
44
44
44
44
44
44
46
46
46
47
47
47
48
48
50
50
49
49
49
50
50
49
49
50
50
51
51
51
49
49
49
47
48
49
49
49
50
50
50
52
52
52
52
51
51
51
52
53
53
53
53
53
52
53
52
51
51
50
51
51
51
51
51
51
51
51
55
56
59
59
59
59
59
59
59
60
60
61
63
63
63
63
64
65
65
65
65
65
65
65
66
66
66
66
66
66
66
66
66
69
69
69
69
70
72
73
73
73
75
76
76
76
77
77
77
77
79
79
79
77
76
73
73
73
74
75
70
69
66
65
63
63
65
63
63
63
63
65
65
65
65
65
65
65
63
63
63
63
63
64
65
65
67
67
67
67
67
67
67
67
67
67
68
68
67
66
68
61
59
59
59
63
63
63
62
62
62
62
63
63
63
64
64
65
66
66
67
67
68
68
68
70
70
71
71
71
71
71
73
73
73
73
73
73
73
71
72
72
75
76
76
76
76
76
76
76
77
77
77
79
79
79
79
79
79
79
79
79
77
77
76
74
73
72
72
66
66
65
64
60
57
56
54
54
54
54
55
55
55
55
55
55
54
54
54
54
52
52
51
50
52
52
53
53
53
53
53
54
54
54
54
54
54
55
54
53
53
54
54
54
54
55
55
56
56
57
57
55
55
55
56
56
58
56
55
54
54
54
54
54
55
56
57
58
57
57
57
56
55
55
55
57
57
58
59
59
59
59
58
58
56
55
57
56
56
57
55
55
55
55
55
55
54
54
52
51
50
51
50
49
47
47
47
47
47
46
46
46
47
46
47
48
49
49
50
49
49
49
50
50
50
51
50
49
47
47
47
47
50
52
52
53
54
52
52
52
52
52
52
50
50
50
50
49
47
47
46
47
46
46
46
44
44
44
44
44
45
47
47
47
47
47
45
47
47
47
47
48
48
47
47
47
47
47
49
48
47
47
47
48
50
50
50
51
52
52
52
52
51
51
50
50
49
52
53
53
55
55
55
55
55
56
57
57
57
57
57
57
57
57
60
60
63
64
65
65
64
64
64
64
64
64
64
65
67
65
65
66
64
68
68
68
68
69
69
70
70
71
71
71
71
74
75
74
74
74
75
75
75
75
75
75
79
80
81
83
82
82
81
81
81
81
81
81
81
82
82
82
83
79
79
79
81
83
84
85
85
85
85
85
87
87
87
87
87
85
86
84
85
86
86
86
86
84
84
82
82
82
82
82
82
82
82
82
82
82
82
82
81
81
81
81
81
81
81
81
81
81
81
81
81
81
81
81
80
79
79
79
79
79
81
81
81
80
80
80
80
80
79
79
79
79
79
79
79
79
79
79
79
79
79
79
79
79
79
79
79
79
79
79
79
79
79
79
79
79
79
79
79
79
76
73
74
73
74
74
75
75
74
74
76
75
73
71
71
60
45
35
29
29
24
25
23
24
24
24
24
23
23
23
24
26
26
26
26
26
26
26
26
26
26
26
26
26
26
26
24
23
23
23
23
25
25
26
26
27
26
26
29
29
29
29
29
29
29
29
29
29
29
29
29
29
29
29
29
29
29
29
29
28
28
28
28
28
28
28
28
29
29
29
30
31
31
31
31
31
31
32
32
32
33
35
36
36
37
37
37
37
37
37
37
38
38
39
40
40
40
40
40
40
41
40
40
41
42
42
42
42
42
42
42
44
44
44
44
43
44
44
44
44
44
43
43
42
42
42
42
43
42
42
42
43
42
44
44
44
43
43
43
43
43
43
43
43
43
43
44
44
44
44
44
44
44
44
44
44
44
44
44
44
43
42
42
43
43
43
43
43
43
43
42
42
42
42
42
42
42
42
42
42
42
43
43
43
43
43
43
43
43
43
43
43
44
44
44
44
44
44
44
44
44
44
44
44
43
42
41
39
37
32
23
21
21
21
21
21
21
20
20
20
20
20
20
20
19
19
19
19
19
20
20
20
18
19
19
18
19
21
21
18
18
18
18
18
18
18
18
18
18
17
17
17
17
17
17
17
16
16
16
16
16
16
16
16
15
15
15
15
15
15
16
16
16
16
16
16
16
15
15
15
15
14
14
13
13
13
13
13
13
13
13
13
12
12
12
12
12
12
12
12
12
12
12
12
12
13
13
13
13
13
13
13
13
13
13
13
12
12
12
12
12
12
12
12
12
12
12
12
12
12
12
12
12
12
12
12
12
12
12
12
12
12
12
12
12
12
12
12
12
12
12
12
11
11
11
11
11
11
11
11
11
11
11
10
10
10
10
10
10
10
10
10
10
10
9
8
8
8
8
8
8
7
6
6
6
6
6
6
6
6
6
6
6
5
5
5
5
5
6
6
6
6
6
6
6
6
6
6
6
6
6
6
6
5
5
4
3
3
3
3
3
3
3
3
3
2
2
2
2
1
1
1
1
1
1
1
1
1
1
1
1
1
1
1
1
1
1
1
1
1
1
1
1
1
1
1
1
1
1
1
1
1
1
1
1
1
1
1
1
1
1
1
1
1
1
1
1
1
1
1
1
1
1
1
1
1
1
1
1
1
1
1
1
1
1
1
1
1
1
1
1
1
1
1
1
1
1
1
1
1
1
1
1
1
1
1
1
1
1
1
1
1
1
1
0
0
0
0
0
0
0
0
0
0
0
0
0
0
1
1
1
1
1
1
1
1
1
1
1
1
1
1
1
1
1
1
1
1
1
1
1
1
1
1
1
1
1
1
2
2
2
2
2
2
2
2
2
2
2
2
2
2
2
2
2
2
2
2
2
2
2
2
2
2
2
2
2
2
2
2
2
2
2
2
2
2
2
2
2
2
2
2
2
2
2
2
2
2
2
2
2
2
2
2
2
2
2
2
2
2
2
2
2
2
2
2
2
1
1
1
1
0
0
0
0
0
0
0
0
0
0
0
0
0
0
0
0
0
0
0
0
0
0
0
0
0
0
0
0
0
0
0
0
0
0
0
0
0
0
0
0
0
0
0
0
0
0
0
0
0
0
0
0
0
0
0
0
0
0
0
0
0
0
0
0
0
0
0
0
0
0
0
0
0
0
0
0
0
0
0
0
0
0
0
0
0
0
0
0
0
0
0
0
0
0
0
0
0
0
1
3
3
3
3
3
3
3
3
5
5
5
5
5
5
5
5
5
5
5
5
5
5
5
5
5
5
5
5
5
5
5
5
5
5
5
5
5
5
5
5
5
4
4
4
4
4
4
4
4
4
4
4
4
5
5
5
5
5
5
5
5
5
5
5
5
5
5
5
5
5
5
5
5
5
5
5
6
6
6
6
6
6
6
6
6
6
6
6
6
6
6
6
6
7
7
7
7
7
7
7
7
7
7
7
7
6
6
6
6
6
7
7
7
7
7
9
10
10
10
11
11
11
10
10
11
11
13
13
15
15
15
15
15
16
16
17
17
17
18
18
18
18
19
19
20
20
20
20
20
20
21
22
22
22
22
22
22
22
23
23
23
23
23
23
23
23
23
23
23
24
25
25
25
25
25
25
25
25
25
25
25
25
25
25
25
25
25
25
25
26
26
26
26
26
26
26
26
26
26
26
26
26
26
26
26
26
26
26
26
26
26
26
26
26
26
26
26
26
26
26
26
26
26
25
25
25
25
25
25
25
25
25
25
25
25
25
25
25
24
24
24
24
24
24
25
25
25
24
23
23
23
23
23
23
23
23
23
23
23
22
23
23
23
23
23
23
23
22
22
22
22
22
22
22
22
22
22
22
22
21
19
18
18
18
16
13
13
14
15
15
15
15
15
13
13
13
12
12
10
10
10
10
10
10
10
10
10
10
10
10
10
10
10
10
11
12
12
12
12
12
12
12
12
12
12
12
12
12
12
11
11
12
12
10
10
11
11
11
11
11
12
11
11
11
11
12
12
12
12
12
12
12
12
12
12
12
12
12
12
12
12
12
12
12
12
12
12
12
11
11
12
12
12
12
12
12
12
12
12
12
12
12
12
12
12
12
12
12
12
12
12
12
12
12
12
12
12
13
13
13
13
13
13
13
13
13
13
13
13
13
13
13
13
13
12
12
12
12
12
12
12
12
12
12
12
13
13
13
13
13
13
12
12
12
12
12
10
10
10
10
10
10
10
10
10
10
10
10
10
10
9
9
8
8
8
8
8
8
8
8
7
7
5
5
5
5
5
5
5
5
5
5
5
5
5
5
5
5
5
5
5
5
5
5
5
5
5
5
5
5
5
5
5
5
5
5
5
5
5
5
5
5
5
5
5
5
5
5
6
6
6
6
6
6
6
6
7
7
7
7
7
7
7
7
7
7
7
7
7
7
7
7
7
7
7
7
7
7
7
7
7
7
7
7
7
7
7
7
7
7
7
8
8
8
8
8
8
8
8
8
8
8
8
7
8
8
8
8
7
7
7
7
7
7
7
7
7
7
7
7
7
7
7
7
6
6
6
6
6
6
6
6
6
5
5
5
6
6
6
6
6
6
6
6
6
6
6
6
6
6
6
6
6
6
6
6
6
6
6
6
5
5
5
5
5
5
5
5
5
5
5
5
5
5
5
5
5
5
5
5
5
5
5
5
5
5
5
5
5
5
5
5
5
5
5
5
5
5
5
5
5
5
5
5
5
5
5
5
5
5
5
5
5
5
5
5
5
5
5
5
5
5
5
5
4
4
4
5
5
5
5
5
5
5
5
5
5
4
4
4
4
4
5
4
4
4
4
3
3
3
3
3
3
3
3
3
3
3
3
3
3
3
3
3
3
3
3
3
3
3
3
3
3
3
3
3
3
3
3
3
3
3
3
3
3
3
2
2
2
2
2
2
2
2
2
2
2
2
3
3
3
3
3
4
4
4
4
4
4
4
4
4
4
4
4
4
4
5
5
5
5
4
4
4
4
4
4
5
5
5
5
5
5
5
5
5
5
5
5
5
5
5
5
5
5
5
5
5
5
5
5
5
5
5
5
5
5
5
5
5
5
5
5
5
5
6
6
6
6
6
6
6
6
6
6
6
6
7
7
7
6
6
6
6
6
6
7
7
7
7
7
7
7
7
7
7
7
7
7
7
7
7
7
7
7
7
8
8
8
8
8
8
8
8
8
8
8
8
9
9
9
9
9
9
9
9
9
9
9
9
9
9
9
9
9
9
10
10
10
10
10
10
10
10
10
11
12
12
12
12
12
12
12
12
12
13
13
13
13
13
13
13
13
13
13
13
13
10
10
10
10
10
10
10
10
10
10
10
10
10
10
10
10
11
11
11
11
11
12
12
12
13
13
13
13
13
13
13
13
14
14
14
14
13
13
13
15
15
15
15
15
15
15
15
15
15
15
15
15
15
15
15
15
15
15
15
15
15
15
15
15
15
15
15
15
15
15
15
15
15
15
15
15
15
15
15
15
15
15
16
16
16
16
16
16
16
16
15
16
15
15
15
15
15
15
15
15
15
15
16
16
15
15
15
15
15
15
16
16
16
16
15
15
14
13
13
13
13
13
13
13
13
13
14
14
14
14
14
14
14
14
14
14
14
14
15
15
14
14
14
14
14
14
14
13
13
13
13
13
13
13
13
13
13
13
13
13
13
13
13
13
13
13
13
13
13
13
13
13
13
13
13
13
13
13
13
13
13
12
12
11
10
10
10
10
10
10
10
10
10
10
10
10
10
10
10
10
10
10
10
10
10
10
10
9
9
9
9
9
9
9
9
7
7
7
7
7
6
5
5
4
4
4
4
4
4
4
4
4
4
4
4
4
4
3
3
3
3
3
3
3
3
3
3
3
3
3
3
3
3
3
3
3
3
4
4
4
4
4
4
4
4
4
4
4
4
4
4
3
3
2
2
2
2
2
2
2
4
5
5
5
6
6
6
6
6
6
7
7
7
7
7
7
7
7
7
7
7
7
7
7
7
7
7
7
7
7
7
7
7
7
8
8
9
8
8
8
8
8
8
9
9
10
10
11
11
11
11
11
11
11
12
12
12
12
12
12
12
12
12
12
12
12
12
12
12
12
13
13
13
14
14
14
14
14
14
14
14
14
14
14
14
14
14
14
14
14
14
15
15
15
15
15
15
15
15
15
15
15
16
16
16
16
16
16
17
17
17
18
18
18
18
18
18
18
18
18
18
18
18
17
17
17
17
16
16
16
15
15
15
15
15
15
15
15
15
15
15
15
15
15
15
15
15
15
15
15
15
15
15
15
15
15
15
15
16
16
16
16
16
17
17
17
17
17
17
17
17
17
17
16
16
16
15
15
15
15
15
15
15
15
14
15
15
14
14
15
15
15
15
15
15
15
15
15
14
14
14
14
14
13
14
14
14
14
14
14
14
14
14
14
14
13
13
12
12
12
11
11
11
12
12
12
12
12
12
12
12
13
12
12
12
12
12
12
12
12
12
12
12
12
12
12
13
13
14
14
14
14
14
14
14
14
14
14
14
14
14
14
15
16
16
16
16
16
16
16
16
16
16
16
15
15
15
15
15
15
15
15
15
15
15
15
15
15
15
15
15
15
15
15
15
15
15
15
15
15
15
15
15
16
16
16
16
16
16
17
16
16
16
16
15
15
15
15
15
14
13
13
13
14
13
13
13
13
13
13
13
13
13
13
13
13
13
13
13
13
13
13
13
13
13
13
13
13
13
13
13
13
13
13
12
12
12
12
12
12
13
13
13
13
13
13
13
13
13
13
13
13
13
13
13
13
13
13
14
14
14
14
13
13
13
13
13
13
14
14
14
14
14
14
14
14
14
14
14
14
14
14
14
14
14
14
14
14
14
15
15
15
16
16
16
16
16
16
16
16
18
18
18
18
17
17
17
17
17
15
15
15
15
15
15
15
15
15
15
15
15
15
15
15
15
15
15
15
16
16
16
16
16
16
16
16
16
16
16
15
15
16
16
16
16
16
15
15
15
15
15
15
15
15
15
15
15
15
15
15
17
17
17
16
15
15
15
15
16
16
16
16
16
16
16
18
18
20
20
20
20
20
20
20
20
20
20
20
20
20
21
21
21
21
21
21
21
21
21
20
20
20
20
21
21
21
21
21
21
21
21
21
21
21
21
21
21
21
21
22
22
22
22
22
22
22
21
21
21
21
21
21
21
21
22
22
22
22
23
23
23
23
24
24
24
24
25
25
25
25
25
25
24
25
25
25
25
25
25
25
25
25
25
25
25
25
26
26
26
26
25
24
24
24
24
24
21
21
21
21
21
18
18
18
18
18
18
18
18
17
17
17
17
17
17
17
18
18
18
18
18
18
18
18
18
18
18
17
17
17
17
16
16
16
16
16
16
16
16
16
16
16
16
15
15
15
15
15
15
15
15
15
15
15
15
15
15
15
15
15
15
15
15
15
14
13
8
7
6
6
5
5
5
5
5
5
5
5
5
5
5
5
5
5
4
4
4
4
4
4
4
4
4
4
4
4
4
4
4
4
4
3
2
2
2
2
2
2
2
2
2
2
2
2
2
2
2
3
3
3
3
3
3
3
3
4
4
4
4
4
4
4
4
3
3
3
3
3
3
3
3
3
3
3
3
3
3
3
3
2
2
2
2
3
3
3
3
3
3
3
3
3
3
3
3
3
3
3
3
3
3
3
3
3
3
3
3
3
3
3
3
3
3
3
3
3
3
2
2
2
2
2
2
3
4
4
5
5
5
5
5
5
5
5
5
5
5
5
5
5
5
5
5
6
6
6
6
6
6
6
6
6
6
6
6
6
6
6
7
7
7
7
7
7
7
7
7
7
7
7
7
7
7
7
7
7
7
7
7
7
7
7
7
7
7
7
7
7
8
8
8
8
8
8
8
8
8
8
8
8
8
9
10
10
10
10
10
10
10
9
9
9
10
10
10
10
10
10
10
10
10
9
9
9
9
9
9
9
11
12
13
13
13
13
13
12
11
11
12
12
12
13
13
13
13
13
13
13
13
13
13
13
13
13
13
13
13
13
15
15
15
15
15
15
15
15
15
15
15
15
15
15
15
15
15
15
15
15
15
15
15
15
15
15
15
15
15
15
15
15
15
15
15
15
15
15
15
15
15
15
15
15
15
15
17
17
17
17
17
17
17
17
17
18
18
18
17
17
17
17
17
18
18
18
18
18
18
18
18
18
18
17
18
18
18
18
18
18
18
18
18
18
18
18
20
20
20
20
20
20
20
21
21
21
21
21
21
23
25
25
25
22
21
21
21
21
21
21
21
21
21
21
21
21
21
21
21
21
21
21
21
21
21
21
21
21
21
20
20
18
18
18
18
18
18
18
18
18
18
18
18
18
18
18
18
18
18
18
18
18
18
18
18
18
18
18
18
18
18
18
18
18
18
18
18
18
18
18
18
18
18
18
18
18
18
18
18
18
18
18
18
18
18
18
18
18
18
18
18
18
18
19
19
19
19
18
18
18
18
18
18
18
13
13
12
10
10
10
10
11
11
11
11
11
11
11
11
11
11
10
11
11
11
11
12
12
12
13
13
14
13
14
14
13
13
13
12
12
12
12
12
12
12
13
13
13
13
13
13
13
13
13
13
13
13
13
13
13
13
13
13
13
13
13
13
13
13
13
13
13
14
14
14
14
14
14
14
14
14
14
14
14
14
14
14
14
14
14
14
14
14
14
14
14
14
14
14
14
14
14
14
14
14
14
14
14
14
14
14
14
14
14
14
14
15
15
15
15
14
14
14
14
14
14
14
13
13
13
13
13
13
13
13
13
13
13
13
13
14
14
13
13
13
10
10
9
8
8
8
8
7
7
7
6
6
6
6
6
6
6
7
7
7
7
7
7
7
7
7
8
8
8
8
8
9
9
9
9
8
8
7
8
8
8
8
9
9
9
9
9
9
9
9
10
10
10
10
10
10
10
10
10
10
10
10
10
10
10
10
10
10
10
10
10
9
9
9
9
9
9
8
8
8
8
8
8
8
8
8
8
8
7
7
7
7
7
7
7
7
7
7
7
7
7
7
7
7
7
7
7
7
7
7
8
8
7
8
8
8
8
8
8
8
8
8
8
8
8
8
8
8
8
8
8
8
8
8
8
8
8
8
8
8
8
8
8
8
8
8
8
8
8
8
8
8
8
8
8
8
7
7
5
5
5
5
5
5
5
5
5
5
5
5
5
5
5
5
5
5
5
5
5
5
5
5
5
5
5
5
5
5
5
5
5
5
5
5
5
5
5
4
4
4
4
2
2
2
2
2
1
1
1
1
1
1
1
1
1
1
1
1
1
1
1
1
1
1
1
1
1
1
1
1
1
1
1
1
1
1
1
1
1
1
1
1
1
1
1
1
1
1
1
1
1
1
1
1
1
1
1
0
0
0
0
0
1
1
1
1
1
1
1
1
1
1
1
1
1
1
1
1
1
1
1
1
1
1
1
1
1
1
1
1
1
1
1
1
1
1
1
1
1
1
1
1
1
1
1
1
1
1
1
1
1
1
1
1
1
1
1
1
2
2
2
2
2
2
2
2
2
2
2
2
2
2
2
2
2
2
2
2
2
2
2
2
2
2
2
2
2
2
2
2
2
2
2
2
2
2
2
2
2
2
2
2
2
2
2
2
2
2
2
2
2
2
2
2
2
2
2
2
2
2
2
2
2
2
2
2
2
2
2
2
2
2
2
2
2
2
2
2
2
2
2
2
2
2
2
2
2
2
2
2
2
2
2
2
2
2
2
2
2
2
2
2
2
2
2
2
2
2
2
2
2
2
2
2
2
2
2
2
2
2
2
2
2
2
2
2
2
2
2
2
2
2
1
1
1
1
1
1
1
1
1
1
1
1
1
1
2
2
2
2
2
2
2
2
2
2
2
2
2
2
2
2
2
2
2
2
2
2
2
2
2
2
2
2
2
2
2
2
2
2
2
2
2
2
2
2
2
2
2
2
2
2
2
2
2
2
2
2
2
2
2
2
2
2
2
2
2
2
2
2
2
2
2
2
2
2
2
2
2
2
2
2
2
2
2
2
2
2
2
2
2
2
2
2
2
2
2
2
2
2
2
2
2
2
2
2
2
2
2
2
2
2
2
2
2
2
2
2
2
2
2
2
2
2
2
2
1
1
1
1
1
1
1
1
1
1
1
1
1
1
1
1
1
1
1
1
1
1
1
1
1
1
1
1
1
1
1
1
1
1
1
1
1
1
1
1
1
1
1
0
0
0
0
0
0
0
0
0
0
0
0
0
0
0
0
0
0
0
0
0
0
0
0
0
0
0
0
0
0
0
0
0
0
0
0
0
0
0
0
0
0
0
0
0
0
0
0
0
0
0
0
0
0
0
0
0
0
0
0
0
0
0
0
0
0
0
0
0
0
0
0
0
0
0
0
0
0
0
0
0
0
0
0
0
0
0
0
0
0
0
0
0
0
0
0
0
0
0
0
0
0
0
0
0
0
0
0
0
0
0
0
0
0
0
0
0
0
0
0
0
0
0
0
0
0
0
0
0
0
0
0
0
0
0
0
0
0
0
0
0
0
0
0
0
0
0
0
0
0
0
0
0
0
0
0
0
0
0
0
0
0
0
0
0
0
0
0
0
0
0
0
0
0
0
0
0
0
0
0
0
0
0
0
0
0
0
0
0
0
0
0
0
0
0
0
0
0
0
0
0
0
0
0
0
0
0
0
0
0
0
0
0
0
0
0
0
0
0
0
0
0
0
0
0
0
0
0
0
0
0
0
0
0
0
0
0
0
0
0
0
0
0
0
0
0
0
0
0
0
0
0
0
0
1
1
1
1
1
1
1
1
1
1
1
1
1
1
1
1
1
1
1
1
1
1
1
1
1
1
1
1
1
1
1
1
1
1
1
1
1
1
1
1
1
1
1
1
1
1
1
1
1
1
1
1
1
1
1
1
1
1
1
1
1
1
1
1
1
1
1
1
1
1
1
1
1
1
1
1
1
1
1
1
1
1
1
1
1
1
1
1
1
1
1
1
1
1
1
1
1
1
1
1
1
1
1
1
1
1
1
1
2
2
2
2
2
2
2
2
2
2
2
2
2
2
2
2
2
2
2
2
2
2
2
2
2
2
2
2
2
2
2
2
1
1
1
1
1
1
1
1
1
1
1
1
1
1
1
1
1
1
1
1
1
1
1
1
1
1
1
1
1
1
1
1
1
1
1
1
2
1
1
1
1
1
1
1
1
1
1
1
1
1
1
1
1
1
1
1
1
1
1
1
1
1
1
1
1
1
1
1
1
1
1
1
1
1
1
1
1
1
1
1
1
1
1
1
1
1
1
1
1
1
1
1
1
1
1
1
1
1
1
1
0
0
0
0
0
0
0
0
0
0
0
0
0
0
0
0
0
0
0
0
0
0
0
0
0
0
0
0
0
0
0
0
0
0
0
0
0
0
0
0
0
0
0
0
0
0
0
0
0
0
0
0
0
0
0
0
0
0
0
0
0
0
0
0
0
0
0
0
0
0
0
0
0
0
0
0
0
0
0
0
0
0
0
0
0
0
0
0
0
0
0
0
0
0
0
0
0
0
0
0
0
0
0
0
0
0
0
0
0
0
0
0
0
0
0
0
0
0
0
0
0
0
0
0
0
0
0
0
0
0
0
0
0
0
0
0
0
0
0
0
0
0
0
0
0
0
0
0
0
0
0
0
0
0
0
0
0
0
0
0
0
0
1
1
2
2
2
2
2
2
2
2
2
2
2
2
2
2
2
2
2
2
2
2
2
2
2
2
2
2
2
2
2
2
2
2
2
2
2
2
2
2
2
1
1
1
1
1
1
1
1
1
1
1
1
1
1
1
1
1
1
1
1
1
1
1
1
1
1
1
1
1
1
1
1
1
1
1
1
1
1
1
1
1
1
1
1
1
1
1
1
1
1
1
1
1
1
1
1
1
1
1
1
1
1
1
1
1
2
2
2
2
2
2
2
2
2
2
2
2
2
2
2
0
0
0
0
0
0
0
0
0
0
0
0
0
0
0
0
0
0
0
0
0
0
0
0
0
0
0
0
0
0
0
0
0
0
0
0
0
0
0
0
0
0
0
0
0
0
0
0
0
0
0
0
0
0
0
0
0
0
0
0
0
0
0
0
0
0
0
0
0
0
0
0
0
0
0
0
0
0
0
0
1
1
1
1
1
1
1
1
1
1
1
1
1
1
1
1
1
1
1
1
1
1
1
1
1
1
1
1
1
1
1
1
0
0
0
0
0
0
0
0
0
0
0
0
0
0
0
0
0
0
0
0
0
0
0
0
0
0
0
0
0
0
0
0
0
0
0
0
0
0
0
0
0
1
1
1
1
1
1
1
1
1
1
1
1
1
1
1
1
1
1
1
1
1
1
1
1
1
1
1
1
1
1
1
1
1
1
1
1
1
1
1
1
1
1
1
1
1
1
1
1
1
1
1
1
1
1
1
1
1
1
1
1
1
1
1
1
1
1
1
1
1
1
1
1
1
1
1
1
1
1
1
1
1
1
1
1
1
1
1
1
1
1
1
1
1
0
0
0
0
0
0
0
0
0
0
0
0
0
0
0
0
0
0
0
0
0
0
0
0
0
0
0
0
0
0
0
0
0
0
0
0
0
0
0
0
0
0
0
0
0
0
0
0
0
0
0
0
0
0
0
0
0
0
0
0
0
0
0
0
0
0
0
0
0
0
0
0
0
0
0
0
0
0
0
0
0
0
0
0
0
0
0
0
0
0
0
0
0
0
0
0
0
0
0
0
0
0
0
0
0
0
0
0
0
0
0
0
0
0
0
0
0
0
0
0
0
0
0
0
0
0
0
0
0
0
0
0
0
0
0
0
0
0
0
0
0
0
0
0
0
0
0
0
0
0
0
0
0
0
0
0
0
0
0
0
0
0
0
0
0
0
0
0
0
0
0
0
0
0
0
0
0
0
0
0
0
0
0
0
0
0
0
0
0
0
0
0
0
1
1
1
1
1
1
1
1
1
1
1
1
1
1
1
1
1
1
1
1
1
1
1
1
1
1
1
1
1
1
1
1
1
1
1
1
1
1
1
1
1
1
1
1
1
1
1
1
1
1
1
1
1
1
1
1
1
1
1
1
1
1
1
1
1
1
1
1
1
1
1
1
1
1
1
1
1
1
1
1
1
1
1
1
1
1
1
1
1
1
1
1
1
1
1
1
1
1
1
1
0
0
0
0
0
0
0
0
0
0
0
0
0
0
0
0
0
0
0
0
0
0
0
0
0
0
0
0
0
0
0
0
0
0
0
0
0
0
0
0
0
0
0
0
0
0
0
0
0
0
0
0
0
0
0
0
0
0
0
0
0
0
0
0
0
0
0
0
0
0
0
0
0
0
0
0
0
0
0
0
0
0
0
0
0
0
0
0
0
0
0
0
0
0
0
0
0
0
0
0
0
0
0
0
0
0
0
0
0
0
0
0
0
0
0
0
0
0
0
0
0
0
0
0
0
0
0
0
0
0
0
0
0
0
0
0
0
0
0
0
0
0
0
0
0
0
0
0
0
0
0
0
0
0
0
0
0
0
0
0
0
0
0
0
0
0
0
0
0
0
0
0
0
0
0
0
0
0
0
0
0
0
0
0
0
0
0
0
0
0
0
0
0
0
0
0
0
0
0
0
0
0
0
0
0
0
0
0
0
0
0
0
0
0
0
0
0
0
0
0
0
0
0
0
0
0
0
0
0
0
0
0
0
0
0
0
0
0
0
0
0
0
0
0
0
0
0
0
0
0
0
0
0
0
0
0
0
0
0
0
0
0
0
0
0
0
0
0
0
0
0
0
0
0
0
0
0
0
0
0
0
0
0
0
0
0
0
0
0
0
0
0
0
0
0
0
0
0
0
0
0
0
0
0
0
0
0
0
0
0
0
0
0
0
0
0
0
0
0
0
0
0
0
0
0
0
0
0
0
0
0
0
0
0
0
0
0
0
0
0
0
0
0
0
0
0
0
0
0
0
0
0
0
0
0
0
0
0
0
0
0
0
0
0
0
0
0
0
0
0
0
0
0
0
0
0
0
0
0
0
0
0
0
0
0
0
0
0
0
0
0
0
0
0
0
0
0
0
0
0
0
0
0
0
0
1
1
1
1
1
1
1
1
1
1
1
1
1
1
1
1
1
1
1
1
1
1
1
1
1
1
1
1
1
1
1
1
1
1
1
1
1
1
1
1
1
1
1
1
1
1
1
1
1
1
1
1
1
1
1
1
1
1
1
1
1
1
1
1
1
1
1
1
1
1
1
1
1
1
1
1
1
1
1
1
1
1
1
1
1
1
1
1
1
1
1
1
1
1
1
1
1
1
1
1
1
1
1
1
1
1
1
1
1
1
1
2
2
1
1
1
1
1
1
1
1
1
1
1
1
1
1
1
1
1
1
1
1
1
1
1
1
1
1
1
1
1
1
1
1
1
1
1
1
1
1
1
1
1
1
1
1
1
1
1
1
1
1
1
1
1
1
1
1
1
1
1
1
1
1
1
1
1
1
1
1
1
1
1
1
1
1
1
1
1
1
1
1
1
1
1
1
1
1
1
1
1
0
0
0
0
0
0
0
0
0
0
0
0
0
0
0
0
0
0
0
0
0
0
0
0
0
0
0
0
0
0
0
0
0
0
0
0
0
0
0
0
0
0
0
0
1
1
1
1
1
1
1
1
1
1
1
1
1
1
1
1
1
1
1
1
1
1
1
1
1
1
1
1
1
1
1
1
1
1
1
1
1
1
1
1
1
1
1
1
1
0
0
0
0
0
0
0
0
0
0
0
0
0
0
0
0
0
0
0
0
0
0
0
0
0
0
0
0
0
0
0
0
0
0
0
0
0
0
0
0
0
0
0
0
0
0
0
0
0
0
0
0
0
0
0
0
0
0
0
0
0
0
0
0
0
0
0
0
0
0
0
0
0
0
0
0
0
0
0
0
0
0
0
0
0
0
0
0
0
0
0
0
0
0
0
0
0
0
0
0
0
0
0
0
0
0
0
0
0
0
0
0
0
0
0
0
0
0
0
0
0
0
0
0
0
0
0
0
0
0
0
0
0
0
0
0
0
0
0
0
0
0
0
0
0
0
0
0
0
0
0
0
0
0
0
0
0
0
0
0
0
0
0
0
0
0
0
0
0
0
0
0
0
0
0
0
0
0
0
0
0
0
0
0
0
0
0
0
0
0
0
0
0
0
0
0
0
0
0
0
0
0
0
0
0
0
0
0
0
0
0
0
0
0
0
0
0
0
0
0
0
0
0
0
0
0
0
0
0
0
0
0
0
0
0
0
0
0
0
0
0
0
0
0
0
0
0
0
0
0
0
0
0
0
0
0
0
0
0
0
0
0
0
0
0
0
0
0
0
0
0
0
0
0
0
0
0
0
0
0
0
0
0
0
0
0
0
0
0
0
0
0
0
0
0
0
0
0
0
0
0
0
0
0
0
0
0
0
0
0
0
0
0
0
0
0
0
0
0
0
0
0
0
0
0
0
0
0
0
0
0
0
0
0
0
0
0
0
0
0
0
0
0
0
0
0
0
0
0
0
0
0
0
0
0
0
0
0
0
0
0
0
0
0
0
0
0
0
0
0
0
0
0
0
0
0
0
0
0
0
0
0
0
0
0
0
0
0
0
0
0
0
0
0
0
0
0
0
0
0
0
0
0
0
0
0
0
0
0
0
0
0
0
0
0
0
0
0
0
0
0
0
0
0
0
0
0
0
0
0
0
0
0
0
0
0
0
0
0
0
0
0
0
0
0
0
0
0
0
0
0
0
0
0
0
0
0
0
0
0
0
0
0
0
0
0
0
0
0
0
0
0
0
0
0
0
0
0
0
0
0
0
0
0
0
0
0
0
0
0
0
0
0
0
0
0
0
0
0
0
0
0
0
0
0
0
0
0
0
0
0
0
0
0
0
0
0
0
0
0
0
0
0
0
0
0
0
0
0
0
0
0
0
0
0
0
0
0
0
0
0
0
0
0
0
0
0
0
0
0
0
0
0
0
0
0
0
0
0
0
0
0
0
0
0
0
0
0
0
0
0
0
0
0
0
0
0
0
0
0
0
0
0
0
0
0
0
0
0
0
0
0
0
0
0
0
0
0
0
0
0
0
0
0
0
0
0
0
0
0
0
0
0
0
0
0
0
1
1
1
1
1
1
1
1
1
1
1
1
1
1
1
1
1
1
1
1
1
1
1
1
1
1
1
1
1
1
1
1
1
1
1
1
1
1
1
1
1
1
1
1
1
1
1
1
1
1
1
1
1
1
1
1
1
1
1
1
1
1
1
1
1
1
1
1
1
1
1
1
1
1
1
1
1
1
1
1
1
1
1
1
1
1
0
0
0
0
0
0
0
0
0
0
0
0
0
0
0
0
0
0
0
0
0
0
0
0
0
0
0
0
0
0
0
0
0
0
0
0
0
0
0
0
0
0
0
0
0
0
0
0
0
0
0
0
0
0
0
0
0
0
0
0
0
0
0
0
0
0
0
0
0
0
0
0
0
0
0
0
0
0
0
0
0
0
0
0
0
0
0
0
0
0
0
0
0
0
0
0
0
0
0
0
1
1
1
1
1
1
1
1
1
1
1
1
1
1
1
1
1
1
1
1
1
1
1
1
1
1
1
1
1
1
1
1
1
1
1
1
1
1
1
1
1
1
1
1
1
1
1
1
1
1
1
1
1
1
1
1
1
1
1
1
1
1
1
1
1
1
1
1
1
1
1
1
1
1
1
1
1
1
1
1
1
1
1
1
1
1
1
1
1
1
1
1
1
1
1
1
1
1
1
1
1
1
1
1
1
1
1
1
1
1
1
1
1
1
1
1
1
1
1
1
1
1
1
1
1
1
1
1
1
1
1
1
1
1
1
1
1
1
1
1
1
1
1
1
1
1
0
0
0
0
0
0
0
0
0
0
0
0
0
0
0
0
0
0
0
0
0
0
0
0
0
0
0
0
0
0
0
0
0
0
0
0
0
0
0
0
0
0
0
0
0
0
0
0
0
0
0
0
0
0
0
0
0
0
0
0
0
0
0
0
0
0
0
0
0
0
0
0
0
0
0
0
0
0
0
0
0
0
0
0
0
0
0
0
0
0
0
0
0
0
0
0
0
0
0
0
0
0
0
0
0
0
0
0
0
0
0
0
0
0
0
0
0
0
0
0
0
0
0
0
0
0
0
0
0
0
0
0
0
0
0
0
0
0
0
0
0
0
0
0
0
0
0
0
0
0
0
0
0
0
0
0
0
0
0
0
0
0
0
0
1
1
1
1
1
1
1
1
1
1
1
1
1
1
1
1
1
1
1
1
1
1
1
1
1
1
1
1
1
1
1
1
1
1
1
1
1
1
1
1
1
1
1
1
1
1
1
1
1
1
1
1
1
1
1
1
1
1
1
1
1
1
1
1
1
1
1
1
1
1
1
1
1
1
1
1
1
1
1
1
1
1
1
1
1
1
1
1
1
1
1
1
1
1
1
1
1
1
1
1
1
1
1
1
1
1
1
1
1
1
1
1
1
1
1
1
1
1
1
1
1
1
1
1
1
1
1
1
1
1
1
1
1
1
1
1
1
1
1
1
1
1
1
1
1
1
1
1
1
1
1
1
1
1
1
1
1
1
1
1
1
1
1
1
1
1
1
1
1
0
0
0
0
0
0
0
0
0
0
0
0
0
0
0
0
0
0
0
0
0
0
0
0
0
0
0
0
0
0
0
0
0
0
0
0
0
0
0
0
0
0
0
0
0
0
0
0
0
0
0
0
0
0
0
0
0
0
0
0
0
0
0
0
0
0
0
0
0
0
0
0
0
0
0
0
0
0
0
0
0
0
0
0
0
0
0
0
0
0
0
0
0
0
0
0
0
0
0
0
0
0
0
0
0
0
0
0
0
0
0
0
0
0
0
0
0
0
0
0
0
0
0
0
0
0
0
0
0
0
0
0
0
0
0
0
0
0
0
0
0
0
0
0
0
0
0
0
0
0
0
0
0
0
0
0
0
0
0
0
0
0
0
0
0
0
0
0
0
0
0
0
0
0
0
0
0
0
0
0
0
0
0
0
0
0
0
0
0
0
0
0
0
0
1
1
1
1
1
1
1
1
1
1
1
1
1
1
2
2
2
2
2
2
2
2
2
2
2
2
2
2
2
2
2
2
2
2
2
2
2
2
2
5
5
5
5
5
5
5
5
5
5
5
5
5
5
5
5
5
5
6
6
6
6
6
6
6
6
6
6
6
6
6
6
6
7
7
7
7
7
7
7
7
7
7
7
7
7
7
7
7
7
7
7
7
8
8
9
10
10
10
10
10
10
10
11
11
11
11
12
12
12
13
13
13
13
13
13
13
13
13
14
14
15
17
21
22
28
31
38
44
53
63
65
69
70
71
71
71
71
73
73
79
79
79
79
84
84
87
88
88
89
91
92
92
92
95
100
100
100
100
101
101
101
101
102
102
104
104
104
103
104
104
104
104
105
104
104
103
105
105
105
107
106
107
106
106
106
106
106
107
122
126
126
126
125
125
125
125
125
129
129
131
131
130
133
133
141
141
142
142
142
142
147
147
149
152
154
155
155
155
155
155
155
156
161
163
165
164
163
163
163
163
164
164
166
167
168
168
168
170
170
170
170
170
171
170
170
170
170
170
172
171
170
171
171
170
170
170
167
164
145
139
131
131
132
132
132
127
124
124
124
124
124
124
124
124
124
125
125
125
126
127
127
127
127
128
128
129
129
130
130
130
129
129
130
129
129
129
129
129
129
129
128
131
132
133
133
134
134
135
134
134
134
134
136
135
135
135
135
135
142
142
142
144
144
144
143
145
147
147
147
147
147
147
147
149
151
150
149
145
142
142
130
129
128
123
120
116
111
110
110
110
105
94
91
88
89
87
88
94
100
100
98
98
100
100
100
100
102
105
105
104
105
106
108
108
109
109
111
110
111
111
113
114
116
118
118
118
118
118
116
116
116
116
116
118
118
119
118
118
118
119
119
121
121
121
121
122
123
126
126
126
126
126
126
128
129
129
127
124
125
123
125
124
124
125
126
126
126
125
126
125
125
125
125
125
125
125
124
123
125
125
126
126
126
126
126
126
126
127
129
129
130
130
130
130
130
131
131
132
132
132
132
133
135
135
135
135
135
135
135
135
135
135
135
135
137
139
139
139
139
139
138
138
138
138
139
139
139
139
141
141
141
141
142
142
142
141
140
138
140
126
123
123
117
118
118
116
116
114
109
103
93
86
87
88
87
86
87
87
87
87
87
87
87
87
89
92
94
94
94
95
91
91
93
94
97
98
98
100
100
100
102
102
101
101
101
102
102
102
102
102
102
102
102
102
103
103
103
103
103
106
108
108
108
109
109
114
115
116
116
116
116
116
115
115
113
113
113
110
110
108
105
92
92
89
90
91
91
91
91
91
91
92
92
92
92
92
92
91
91
89
89
89
89
89
89
89
90
92
92
92
92
91
90
90
91
90
90
90
89
89
88
88
88
88
87
86
84
86
86
86
86
86
86
86
85
85
84
84
84
84
84
84
84
84
85
85
85
85
87
87
87
87
87
87
87
87
87
87
87
87
86
86
84
84
85
85
85
85
85
84
84
84
84
84
84
84
84
83
83
83
82
81
81
81
77
77
72
71
73
71
72
72
72
71
70
68
67
67
67
65
64
64
62
62
61
61
52
47
46
46
48
48
48
48
48
48
48
50
49
48
48
47
47
46
46
45
45
45
46
45
45
44
45
42
40
41
41
41
44
43
44
44
44
44
44
44
43
42
42
42
42
42
42
42
42
42
42
42
42
42
42
42
42
43
43
44
44
44
44
44
44
46
46
46
45
45
43
44
42
42
42
42
40
36
36
36
36
36
36
39
39
39
39
39
39
36
34
34
34
34
34
33
31
32
32
33
33
33
33
33
33
33
33
33
33
33
32
32
34
34
34
35
36
36
39
39
40
42
40
41
41
41
44
45
45
45
46
46
45
46
46
46
47
48
48
48
49
49
49
50
50
50
50
49
49
49
50
50
50
55
55
56
57
57
58
60
61
62
62
62
62
62
62
62
63
64
65
68
71
70
70
71
71
71
72
71
71
71
71
71
71
71
71
71
68
69
69
68
67
68
68
68
68
67
67
67
67
67
67
67
66
65
65
65
65
65
65
65
65
65
65
65
65
65
65
65
65
65
65
65
65
65
65
65
65
65
65
65
65
65
65
65
65
65
65
65
65
65
65
65
65
65
65
65
65
65
65
65
65
65
65
65
65
65
64
64
64
64
65
65
65
65
65
65
65
65
65
65
66
67
67
67
67
67
68
68
68
68
68
68
68
67
65
63
63
61
58
58
58
58
58
58
58
58
58
53
42
41
40
34
31
28
22
16
17
17
17
17
17
17
16
16
16
16
15
14
14
14
14
15
15
15
15
15
15
15
15
15
15
15
15
15
15
15
15
14
14
13
13
13
13
13
13
13
13
13
13
13
13
13
13
13
13
14
14
15
15
15
15
15
15
15
15
15
15
15
15
15
15
15
15
15
15
15
15
15
15
15
15
15
15
15
15
15
15
15
16
17
17
18
18
18
17
16
17
17
17
17
17
17
17
17
17
17
18
18
18
18
17
17
16
17
17
16
15
15
15
15
15
14
14
14
14
14
14
14
14
14
14
14
14
14
14
14
14
14
14
14
14
14
14
14
14
13
13
13
13
13
13
13
11
11
11
11
11
11
11
11
11
11
11
11
11
11
11
11
10
10
10
10
10
10
10
10
10
10
10
10
10
10
10
10
10
10
10
10
10
10
10
10
10
10
10
10
10
10
10
10
10
10
10
10
10
10
10
10
10
10
10
10
10
10
10
10
10
10
10
10
10
10
10
11
11
11
11
11
11
10
9
7
7
7
7
6
6
6
6
5
5
5
5
5
5
4
5
5
5
5
5
5
7
6
6
6
6
6
5
6
6
6
6
6
6
7
7
7
7
7
7
7
7
7
7
7
7
7
7
7
7
7
7
7
7
7
8
8
8
8
8
8
8
8
8
8
8
8
9
9
9
9
9
9
9
9
9
9
9
9
9
9
9
9
9
9
9
9
9
9
9
9
9
9
9
9
9
8
8
8
8
8
9
9
9
9
9
9
8
8
8
8
8
8
8
8
8
8
8
8
8
8
8
8
8
8
8
8
8
8
8
8
8
8
8
8
8
8
8
8
8
8
8
8
8
8
8
8
8
7
7
5
4
4
4
4
4
4
4
4
5
5
5
5
5
5
5
5
5
5
5
5
5
5
5
5
5
5
5
5
5
5
5
5
5
5
5
5
5
5
5
5
5
5
4
4
4
4
4
3
3
3
3
3
3
3
3
3
3
3
3
3
4
4
4
4
4
4
3
3
3
3
3
4
4
4
4
3
3
3
3
4
4
4
4
4
4
4
4
4
4
4
4
4
4
4
4
4
4
4
4
4
4
4
4
4
4
4
5
5
5
5
5
5
5
5
5
5
5
5
5
5
5
5
5
5
5
5
5
5
5
5
5
5
6
6
6
6
6
6
6
6
6
6
6
6
6
6
6
6
6
6
6
6
6
6
7
7
7
7
7
7
7
7
7
7
7
7
7
8
8
8
8
8
8
8
8
8
8
8
9
9
9
9
9
9
9
9
9
9
9
9
9
9
8
7
7
7
7
8
8
9
9
9
10
10
9
10
10
10
11
12
13
13
13
13
13
13
13
13
13
13
13
13
13
13
13
13
15
15
14
14
13
13
15
16
16
18
18
18
18
18
17
17
17
17
17
17
17
18
18
18
18
18
18
18
18
18
18
18
18
18
18
18
18
18
18
18
18
18
18
18
18
18
18
18
18
18
18
19
19
20
20
20
20
20
20
20
20
20
20
20
20
20
20
20
20
20
20
20
20
20
20
20
20
20
19
18
18
18
18
18
18
18
18
18
18
21
21
21
21
21
21
21
21
21
22
22
23
23
23
23
23
23
23
23
23
23
23
23
23
23
23
23
23
23
23
23
23
23
23
23
23
23
23
23
23
23
23
23
23
23
23
23
23
23
23
23
24
26
25
25
24
23
22
22
20
16
15
15
15
15
15
15
15
15
15
15
15
15
15
15
15
15
15
15
16
17
17
18
18
18
18
18
18
19
20
21
21
21
21
21
21
21
21
21
22
22
22
22
23
23
23
23
23
23
24
24
24
24
24
24
24
24
25
26
26
26
26
26
26
26
26
26
26
26
26
26
26
26
25
25
25
25
24
26
26
26
26
27
27
28
28
28
28
29
29
29
29
29
29
30
30
29
29
32
32
32
32
32
32
32
31
31
33
33
33
33
33
33
34
35
35
35
35
35
35
35
35
36
36
36
36
35
38
38
38
38
39
39
39
39
40
39
39
43
43
44
44
44
44
44
44
45
44
47
47
48
48
48
50
47
47
47
47
49
50
50
50
50
50
50
50
51
51
51
50
50
50
50
50
49
49
49
51
50
50
50
50
50
50
51
51
52
52
53
53
53
53
53
54
55
55
55
54
52
52
48
47
47
46
45
45
45
45
45
44
44
44
42
42
42
42
42
42
42
42
42
42
42
42
42
41
41
41
41
42
41
40
39
39
40
40
40
41
41
41
41
41
41
41
41
40
40
40
40
40
40
40
40
40
40
40
40
40
40
40
40
39
39
39
40
41
42
42
42
42
42
41
41
41
41
40
39
39
38
37
37
34
32
31
24
23
20
18
16
18
18
16
16
15
15
15
15
15
15
15
15
15
15
15
15
12
11
11
11
11
10
12
12
12
11
11
11
10
10
10
10
10
10
10
10
10
11
11
11
11
11
11
11
11
11
12
12
13
13
12
12
12
12
12
12
12
12
12
12
12
12
12
12
12
12
12
12
12
12
12
12
12
12
12
12
12
12
12
12
12
12
12
12
12
12
12
12
12
10
10
10
10
10
10
11
11
11
11
11
11
11
11
11
11
11
11
11
11
11
11
11
11
11
11
11
11
11
11
11
11
11
11
10
10
10
10
10
10
10
10
10
10
10
10
10
10
10
10
11
11
11
11
11
11
11
12
12
13
13
12
12
12
12
12
12
12
12
12
12
12
12
12
12
12
12
12
12
12
12
11
11
11
12
12
12
12
12
12
13
13
13
13
13
13
13
13
13
13
13
13
13
13
14
14
13
13
13
13
13
11
10
10
10
10
10
9
9
10
9
8
8
9
9
9
9
9
8
8
8
8
8
8
8
8
8
9
9
9
9
9
9
10
10
10
10
10
10
10
10
10
10
10
9
9
9
9
9
9
9
9
9
9
9
9
9
9
9
9
9
9
9
9
9
9
9
9
9
9
9
9
9
9
9
9
9
9
9
9
9
9
9
9
9
9
9
9
9
9
9
9
9
9
9
9
9
9
9
9
9
9
9
9
9
9
9
9
9
9
9
9
9
9
9
9
9
9
9
9
9
9
9
9
9
9
9
9
9
9
9
7
7
7
7
7
8
7
7
7
7
7
7
7
7
6
5
5
5
5
5
5
5
5
5
5
5
5
5
5
4
5
5
5
5
5
5
5
5
5
5
5
5
5
5
5
5
5
5
5
5
5
5
5
5
5
5
5
5
5
5
5
5
5
5
5
4
4
3
3
3
3
3
3
3
3
3
3
3
3
3
3
3
3
3
3
3
3
3
3
3
3
3
3
3
3
3
3
3
3
4
5
5
5
5
5
5
5
5
5
5
5
5
5
5
5
5
5
5
5
5
5
5
5
5
5
5
5
5
5
5
5
5
5
5
5
5
5
5
5
5
5
3
3
3
3
3
3
3
3
3
3
3
3
3
2
2
2
2
2
2
2
1
1
1
1
1
1
1
1
1
1
1
1
1
1
1
1
1
1
1
1
1
1
1
1
1
1
1
1
1
1
1
1
1
1
1
1
1
1
1
1
1
1
1
1
1
1
1
1
1
1
1
1
1
1
1
1
1
1
1
1
1
1
1
1
1
1
1
1
1
1
1
0
0
0
0
0
0
0
0
0
0
0
0
0
0
0
0
0
0
0
0
0
0
0
0
0
0
0
0
0
0
0
0
0
0
0
0
0
0
0
0
0
0
0
0
0
0
0
0
0
0
0
0
0
0
0
0
0
0
0
0
0
0
0
0
0
0
0
0
0
0
0
0
0
0
0
0
0
0
0
0
0
0
0
0
0
0
0
0
0
0
0
0
0
0
0
0
0
0
0
0
0
0
0
0
0
0
0
0
0
0
0
0
0
0
0
0
0
0
0
0
0
0
0
0
0
0
0
0
0
0
0
0
0
0
0
0
0
0
0
0
0
0
0
0
0
0
0
0
0
0
0
0
0
0
0
0
0
0
0
0
0
0
0
0
0
0
0
0
0
0
0
0
0
0
0
0
0
0
0
0
0
0
0
0
0
0
0
0
0
0
0
0
0
0
0
0
0
0
0
0
0
0
0
0
0
0
0
0
0
0
0
0
0
0
0
0
0
0
0
0
0
0
0
0
0
0
0
0
0
0
0
0
0
0
0
0
0
0
0
0
0
0
0
0
0
0
0
0
0
0
0
0
0
0
0
0
0
0
0
0
0
0
0
0
0
0
0
0
0
0
0
0
0
0
0
0
0
0
0
0
0
0
0
0
0
0
0
0
0
0
0
0
0
0
0
0
0
0
0
0
0
0
0
0
0
0
0
0
0
0
0
0
0
0
0
0
0
0
0
0
0
0
0
0
0
0
0
0
0
0
0
0
0
0
0
0
0
0
0
0
0
0
0
0
0
0
0
0
0
0
0
0
0
0
0
0
0
0
0
0
0
0
0
0
0
0
0
0
0
0
0
0
0
0
0
0
0
0
0
0
0
0
0
0
0
0
0
0
0
0
0
0
0
0
0
0
0
0
0
0
0
0
0
0
0
0
0
0
0
0
0
0
0
0
0
0
0
0
0
0
0
0
0
0
0
0
0
0
0
0
0
0
0
0
0
0
0
0
0
0
0
0
0
0
0
0
0
0
0
0
0
0
0
0
0
0
0
0
0
0
0
0
0
0
0
0
0
0
0
0
0
0
0
0
0
0
0
0
0
0
0
0
0
0
0
0
0
0
0
0
0
0
0
0
0
0
0
0
0
0
0
0
0
0
0
0
1
1
1
1
1
1
1
1
1
1
1
1
1
1
1
1
1
1
1
1
1
1
1
1
1
1
1
1
1
1
1
1
1
1
1
1
1
1
1
1
1
1
1
1
1
1
1
1
1
2
2
2
2
2
2
2
2
2
2
2
2
2
2
2
2
2
2
2
2
2
2
2
2
2
2
2
2
2
2
2
2
2
2
2
2
2
2
2
2
2
2
2
2
2
2
2
2
2
2
2
2
2
2
2
2
2
2
2
2
2
2
2
2
2
2
2
2
2
2
2
2
2
2
2
2
2
2
2
2
3
3
3
3
3
3
3
3
3
3
3
3
3
3
3
3
3
3
3
3
3
3
3
2
2
2
2
2
2
2
2
2
2
2
2
2
2
2
2
2
2
2
2
2
2
2
2
2
2
2
2
2
2
2
2
2
2
2
2
2
2
2
2
2
2
2
2
2
2
2
2
2
2
2
2
2
2
2
2
2
2
2
2
2
2
2
2
2
2
2
2
2
2
2
2
2
2
2
2
2
2
2
2
2
2
2
2
2
2
2
2
2
2
2
2
2
2
2
2
2
2
2
2
2
2
2
2
2
2
2
1
1
1
1
1
1
1
1
1
1
1
1
1
1
1
1
1
1
1
1
1
1
1
1
1
1
1
1
1
1
1
1
1
1
1
1
1
1
1
1
1
1
1
1
1
1
1
1
1
1
1
1
1
0
0
0
0
0
0
0
0
0
0
0
0
0
0
0
0
0
0
0
0
0
0
0
0
0
0
0
0
0
0
0
0
0
0
0
0
0
0
0
0
0
0
0
0
0
0
0
0
0
0
0
0
0
0
0
0
0
0
0
0
0
0
0
0
0
0
0
0
0
0
0
0
0
0
0
0
0
0
0
0
0
0
0
0
0
0
0
0
0
0
0
0
0
0
0
0
0
0
0
0
0
0
0
0
0
0
0
0
0
0
0
0
0
0
0
0
0
0
1
1
1
1
1
1
1
2
2
2
2
2
2
2
2
2
2
2
2
2
2
2
2
2
2
2
2
2
2
2
2
2
2
2
2
2
2
2
2
2
2
2
2
2
2
2
2
2
2
2
2
2
2
2
2
2
2
2
2
2
2
2
2
2
2
2
2
2
2
2
2
2
2
2
2
2
2
2
2
2
2
2
2
2
2
2
2
2
2
2
2
2
2
2
2
2
2
2
2
2
2
2
2
2
2
2
2
2
2
2
2
2
2
2
2
2
2
2
2
2
2
2
2
2
2
2
2
2
2
2
2
2
1
1
1
1
1
1
1
1
1
1
1
1
1
1
1
1
1
1
1
1
1
1
1
1
1
1
1
1
1
1
1
1
1
1
1
1
1
1
2
2
2
2
2
2
2
2
2
2
2
2
2
2
2
2
2
2
2
2
2
2
2
1
1
1
1
1
1
2
2
2
2
2
2
2
2
2
2
2
2
2
2
2
2
2
2
2
2
2
2
2
2
2
2
2
2
2
2
2
2
2
2
2
2
2
2
2
2
2
2
2
2
2
2
2
2
2
2
2
2
2
2
2
2
2
2
2
2
2
2
2
2
2
2
2
2
2
2
2
2
2
2
2
2
3
3
3
3
3
3
3
3
3
3
3
3
3
3
3
3
3
4
5
5
5
5
5
5
5
5
5
4
4
4
4
4
4
4
4
5
5
5
5
5
5
5
5
5
5
5
5
5
5
5
5
5
5
5
5
5
5
5
5
5
5
5
5
5
5
6
6
6
6
7
7
7
7
6
6
6
6
6
6
6
6
6
6
6
6
6
6
6
5
5
5
5
5
5
5
5
5
5
5
6
6
6
6
6
6
6
6
6
6
6
6
6
7
7
7
7
7
7
7
7
7
7
7
7
7
7
7
7
7
7
7
7
7
7
7
7
7
7
7
7
7
7
7
7
7
7
7
7
7
7
7
7
7
7
7
7
7
7
7
7
7
7
7
7
7
7
7
7
7
7
7
7
7
7
7
7
6
6
6
6
6
6
6
6
6
6
6
6
6
6
6
6
5
5
5
5
5
5
5
5
5
5
5
5
4
4
4
4
4
4
4
4
4
4
4
4
4
4
4
4
4
4
3
3
2
2
2
2
2
2
2
2
2
2
2
2
2
2
2
2
2
2
2
2
2
2
2
2
2
2
2
2
2
2
2
2
2
2
2
2
2
2
2
2
2
2
2
2
2
2
2
2
2
2
2
2
2
2
2
2
2
2
2
2
2
2
2
2
2
2
2
2
2
2
2
2
2
2
2
2
2
2
2
2
2
2
2
2
2
2
2
2
2
2
2
2
2
2
2
2
2
2
2
2
2
2
2
2
2
2
2
2
2
2
2
2
2
2
2
2
2
2
2
2
2
2
2
2
2
2
2
2
2
2
2
2
2
2
2
2
2
2
2
2
2
2
2
2
2
2
2
2
2
2
2
2
2
2
2
2
2
2
2
2
2
2
2
2
2
2
2
2
2
2
2
2
2
2
2
2
2
2
2
2
2
2
2
2
2
2
2
2
2
2
2
2
2
2
2
2
2
2
2
2
2
2
2
2
2
2
2
2
2
2
2
2
2
2
2
2
2
2
2
2
2
2
2
2
2
2
2
2
2
2
2
2
2
2
2
2
2
2
2
2
2
2
2
2
2
2
2
2
2
2
2
2
2
2
2
2
2
2
2
2
2
2
2
2
2
2
2
2
2
2
2
2
2
2
2
2
2
2
2
2
2
2
2
2
2
2
2
2
2
2
2
2
2
2
2
2
2
2
2
2
2
2
2
1
1
1
1
1
1
1
1
1
1
1
1
1
1
1
1
1
1
1
1
1
1
1
1
1
1
2
2
2
2
2
2
2
2
2
2
2
2
2
2
2
2
2
2
1
1
1
1
1
1
1
1
1
1
1
1
1
1
1
1
1
1
1
1
1
1
1
1
1
1
1
1
1
1
1
1
1
1
1
1
1
1
1
1
1
1
1
1
1
1
1
1
1
1
1
1
1
1
1
1
1
1
1
1
1
1
1
1
1
1
1
1
1
1
1
1
1
1
1
1
1
1
1
1
1
1
1
1
1
1
1
1
1
1
1
1
1
0
0
0
0
0
0
0
0
0
0
0
0
0
0
0
0
0
0
0
0
0
0
0
0
0
0
0
0
0
0
0
0
0
0
0
0
0
0
0
0
0
0
0
0
0
0
0
0
0
0
0
0
0
0
0
0
0
0
0
0
0
0
0
0
0
0
0
0
0
0
0
0
0
0
0
0
0
0
0
0
0
0
0
0
0
0
0
0
0
0
0
0
0
0
0
0
0
0
0
0
0
0
0
0
0
0
0
0
0
0
0
0
0
0
0
0
0
0
0
0
0
0
0
0
0
0
0
0
0
0
0
0
0
0
0
0
0
0
0
0
0
0
0
0
0
0
0
0
0
0
0
0
0
0
0
0
0
0
0
0
0
0
0
0
0
0
0
0
0
0
0
0
0
0
0
0
0
0
0
0
0
0
0
0
0
0
0
0
0
0
0
0
0
0
0
0
0
0
0
0
0
0
0
0
0
0
0
0
0
0
0
0
0
0
0
0
0
0
0
0
0
0
0
0
0
0
0
0
0
0
0
0
0
0
0
0
0
0
0
0
0
1
1
1
1
1
1
1
1
1
1
1
1
1
1
1
1
1
1
1
1
1
1
1
1
1
1
1
1
1
1
1
1
1
1
1
1
1
1
1
1
1
1
1
1
1
1
1
1
1
1
1
1
1
1
1
1
1
1
1
1
1
1
1
1
1
1
1
1
1
1
1
1
1
1
1
1
1
1
1
1
1
1
1
1
1
1
1
1
1
1
1
1
1
1
1
1
1
1
1
1
1
1
1
1
1
1
1
1
1
1
1
1
1
1
1
1
1
0
0
0
0
0
0
0
0
0
0
0
0
0
0
0
0
0
0
0
0
0
0
0
0
0
0
0
0
0
0
0
0
0
0
0
0
0
0
0
0
0
0
0
0
0
0
0
0
0
0
0
0
0
0
0
0
0
0
0
0
0
0
0
0
0
0
0
0
0
0
0
0
0
0
0
0
0
0
0
0
0
0
0
0
0
0
0
0
0
0
0
0
0
0
0
0
0
0
0
0
0
0
0
0
0
0
0
0
0
0
0
0
0
0
0
0
0
0
0
0
0
0
0
0
0
0
0
0
0
0
0
0
0
0
0
0
0
0
0
0
0
0
0
0
0
0
0
0
0
0
0
0
0
0
0
0
0
0
0
0
0
0
0
0
0
0
0
0
0
0
0
0
0
0
0
0
0
0
0
0
0
0
0
0
0
0
0
0
0
0
0
0
0
0
0
0
0
0
0
0
0
0
0
0
0
0
0
0
0
0
0
0
0
0
0
0
0
0
0
0
0
0
0
0
0
0
0
0
0
0
0
0
0
0
0
0
0
0
0
0
0
0
0
0
0
0
0
0
0
0
0
0
0
0
0
0
0
0
0
0
0
0
0
0
0
0
0
0
0
0
0
0
0
0
0
0
0
0
0
0
0
0
0
0
0
0
0
0
0
0
0
0
0
0
0
0
0
0
0
0
0
0
0
0
0
0
0
0
0
0
0
0
0
0
0
0
0
0
0
0
0
0
0
0
0
0
0
0
0
0
0
0
0
0
0
0
0
0
0
0
0
0
0
0
0
0
0
0
0
0
0
0
0
0
0
0
0
0
0
0
0
0
0
0
0
0
0
0
0
0
0
0
0
0
0
0
0
0
0
0
0
0
0
0
0
0
0
0
0
0
0
0
0
0
0
0
0
0
0
0
0
0
0
0
0
0
0
0
0
0
0
0
0
0
0
0
0
0
0
0
0
0
0
0
0
0
0
0
0
0
0
0
0
0
0
0
0
0
0
0
0
0
0
0
0
0
0
0
0
0
0
0
0
0
0
0
0
0
0
0
0
0
0
0
0
0
0
0
0
0
0
0
0
0
0
0
0
0
0
0
0
0
0
0
0
0
0
0
0
0
0
0
0
0
0
0
0
0
0
0
0
0
0
0
0
0
0
0
0
0
0
0
0
0
0
0
0
0
0
0
0
0
0
0
0
0
0
0
0
0
0
0
0
0
0
0
0
0
0
0
0
0
0
0
0
0
0
0
0
0
0
0
0
0
0
0
0
0
0
0
0
0
0
0
0
0
0
0
0
0
0
0
0
0
0
0
0
0
0
0
0
0
0
0
0
0
0
0
0
0
0
0
0
0
0
0
0
0
0
0
0
0
0
0
0
0
0
0
0
0
0
0
0
0
0
0
0
0
0
0
0
0
0
0
0
0
0
0
0
0
0
0
0
0
0
0
0
0
0
0
0
0
0
0
0
0
0
0
0
0
0
0
0
0
0
0
0
0
0
0
0
0
0
0
0
0
0
0
0
0
0
0
0
0
0
0
0
0
0
0
0
0
0
0
0
0
1
1
1
1
1
1
1
1
1
1
1
1
1
1
1
1
1
1
1
1
1
1
1
1
1
1
1
1
1
1
1
1
1
1
1
1
1
1
1
1
1
1
1
2
2
2
2
2
2
2
2
2
2
2
2
2
2
2
2
2
2
2
2
2
2
2
2
2
2
2
2
2
2
2
2
2
2
2
2
2
2
2
2
2
2
2
2
2
2
2
2
2
2
2
2
2
2
2
2
2
2
2
2
2
2
2
2
2
2
2
2
2
2
2
2
2
2
2
2
2
2
2
2
2
2
2
2
2
2
2
2
2
2
2
2
2
2
2
2
2
2
2
2
2
2
2
2
2
2
2
2
2
2
2
2
1
1
1
1
1
2
2
2
2
2
2
2
2
2
2
2
2
2
2
2
2
2
2
2
2
2
2
2
2
2
2
2
2
2
2
2
2
2
2
2
2
2
2
2
2
2
2
2
2
2
2
2
2
2
2
2
2
2
2
2
2
2
2
2
2
2
2
2
2
2
2
2
2
2
2
2
2
2
2
2
2
2
2
2
2
2
2
2
2
2
2
2
2
2
2
2
2
2
2
2
2
2
2
2
2
2
2
2
2
2
2
2
2
2
2
2
2
2
2
2
2
2
2
2
2
2
2
2
2
2
2
2
1
1
1
1
1
1
1
1
1
1
1
1
1
1
1
1
1
1
1
1
1
1
1
1
1
1
0
0
0
0
0
0
0
0
0
0
0
0
0
0
0
0
0
0
0
0
0
0
0
0
0
0
0
0
0
0
0
0
0
0
0
0
0
0
0
0
0
0
0
0
0
0
0
0
0
0
0
0
0
0
0
0
0
0
0
0
0
0
0
0
0
0
0
0
0
0
0
0
0
0
0
0
0
0
0
0
0
0
0
0
0
0
0
0
0
0
0
0
0
0
0
0
0
0
0
0
0
0
0
0
0
0
0
0
0
0
0
0
0
0
0
0
0
0
0
0
0
0
0
0
0
0
0
0
0
0
0
0
0
0
0
0
0
0
0
0
0
0
0
0
0
0
0
0
0
0
0
0
0
0
0
0
0
0
0
0
0
0
0
0
0
0
0
0
0
0
0
0
0
0
0
0
0
0
0
0
0
0
0
0
0
0
0
0
0
0
0
0
0
0
0
0
0
0
0
0
0
0
0
0
0
0
0
0
0
0
0
0
0
0
0
0
0
0
0
0
0
0
0
0
0
0
0
0
0
0
0
0
0
0
0
0
0
0
0
0
0
0
0
0
0
0
0
0
0
0
0
0
0
0
0
0
0
0
0
0
0
0
0
0
0
0
0
0
0
0
0
0
0
0
0
0
0
0
0
0
0
0
0
0
0
0
0
0
0
0
0
0
0
0
0
0
0
0
0
0
0
0
0
0
0
0
0
0
0
0
0
0
0
0
0
0
0
0
0
0
0
0
0
0
0
0
0
0
0
0
0
0
0
0
0
0
0
0
0
0
0
0
0
0
0
0
0
0
0
0
0
0
0
0
0
0
0
0
0
0
0
0
0
0
0
0
0
0
0
0
0
0
0
0
0
0
0
0
0
0
0
0
0
0
0
0
0
0
0
0
0
0
0
0
0
0
0
0
0
0
0
0
0
0
0
0
0
0
0
0
0
0
0
0
0
0
0
0
0
0
0
0
0
0
0
0
0
0
0
0
0
0
0
0
0
0
0
0
0
0
0
0
0
0
0
0
0
0
0
0
0
0
0
0
0
0
0
0
0
0
0
0
0
0
0
0
0
0
0
0
0
0
0
0
0
0
0
0
0
0
0
0
0
0
0
0
0
0
0
0
0
0
0
0
0
0
0
0
0
0
0
0
0
0
0
0
0
0
0
0
0
0
0
0
0
0
0
0
0
0
0
0
0
0
0
0
0
0
0
0
0
0
0
0
0
0
0
0
0
0
0
0
0
0
0
0
0
0
0
0
0
0
0
0
0
0
0
0
0
0
0
0
0
0
0
0
0
0
0
0
0
0
0
0
0
0
0
0
0
0
0
0
0
0
0
0
0
0
0
0
0
0
0
0
0
0
0
0
0
0
0
0
0
0
0
0
0
0
0
0
0
0
0
0
0
0
0
0
0
0
0
0
0
0
0
0
0
0
0
0
0
0
0
0
0
0
0
0
0
0
0
0
0
0
0
0
0
0
0
0
0
0
0
0
0
0
0
0
0
0
0
0
0
0
0
1
1
1
1
1
1
1
1
1
1
1
1
1
1
1
1
1
1
1
1
1
1
1
1
1
1
1
1
1
1
1
1
1
1
1
1
1
1
1
1
1
1
1
1
1
1
1
1
0
0
0
0
0
0
0
0
0
0
0
0
0
0
0
0
0
0
0
0
0
0
0
0
0
0
0
0
0
0
0
0
0
0
0
0
0
0
0
0
0
0
0
0
0
0
0
0
0
0
0
0
0
0
0
0
0
0
0
0
0
0
0
0
0
0
0
0
0
0
0
0
0
0
0
0
0
0
0
0
0
0
0
0
0
0
0
0
0
0
0
0
0
0
0
0
0
0
0
0
0
0
0
0
0
0
0
0
0
0
0
0
0
0
0
0
0
0
0
0
0
0
0
0
0
0
0
0
0
0
0
0
0
0
0
0
0
0
0
0
0
0
0
0
0
0
0
0
0
0
0
0
0
0
0
0
0
0
0
0
0
0
0
0
0
0
0
0
0
0
0
0
0
0
0
0
0
0
0
0
0
0
0
0
0
0
0
0
0
0
0
0
0
0
0
0
0
0
0
0
0
0
0
0
0
0
0
0
0
0
0
0
0
0
0
0
0
0
0
0
0
0
0
0
0
0
0
0
0
0
0
0
0
0
0
0
0
0
0
0
0
0
0
0
0
0
0
0
0
0
0
0
0
0
0
0
0
0
0
0
0
0
0
0
0
0
0
0
0
0
0
0
0
0
0
0
0
0
0
0
0
1
1
1
1
1
1
1
1
1
1
1
1
1
1
1
1
1
1
1
0
0
0
0
0
0
0
0
0
0
0
0
0
0
0
0
0
0
0
0
0
0
0
0
0
0
0
0
0
0
0
0
0
0
0
0
0
0
0
0
0
0
0
0
0
0
0
0
0
0
0
0
0
0
0
0
0
0
0
0
0
0
0
0
0
0
0
0
0
0
0
0
0
0
0
0
0
0
0
0
0
0
0
0
0
0
0
0
0
0
0
0
0
0
0
0
0
0
0
0
0
0
0
0
0
0
0
0
0
0
0
0
0
0
0
0
0
0
0
0
0
0
0
0
0
0
0
0
0
0
0
0
0
0
0
0
0
0
0
0
0
0
0
0
0
0
0
0
0
0
0
0
0
0
0
0
0
0
0
0
0
0
0
0
0
0
0
0
0
0
0
0
0
0
0
0
0
0
0
0
0
0
0
0
0
0
0
0
0
0
0
0
0
0
0
0
0
0
0
0
0
0
0
0
0
0
0
0
0
0
0
0
0
0
0
0
0
0
0
0
0
0
0
0
0
0
0
0
0
0
0
0
0
0
0
0
0
0
0
0
0
0
0
0
0
0
0
0
0
0
0
0
0
0
0
0
0
0
0
0
0
0
0
0
0
0
0
0
0
0
0
0
0
0
0
0
0
0
0
0
0
0
0
0
0
0
0
0
0
0
0
0
0
0
0
0
0
0
0
0
0
0
0
0
0
0
0
0
0
0
0
0
0
0
0
0
0
0
0
0
0
0
0
0
0
0
0
0
0
0
0
0
0
0
0
0
0
0
0
0
0
0
0
0
0
0
0
0
0
0
0
0
0
0
0
0
0
0
0
0
0
0
0
0
0
0
0
0
0
0
0
0
0
0
0
0
0
0
0
0
0
0
0
0
0
0
0
0
0
0
0
0
0
0
0
0
0
0
0
0
0
0
0
0
0
0
0
0
0
0
0
0
0
0
0
0
0
0
0
0
0
0
0
0
0
0
0
0
0
0
0
0
0
0
0
0
0
0
0
0
0
0
0
0
0
0
0
0
0
0
0
0
0
0
0
0
0
0
0
0
0
0
0
0
0
0
0
0
0
0
0
0
0
0
0
0
0
0
0
0
0
0
0
0
0
0
0
0
0
0
0
0
0
0
0
0
0
0
0
0
0
0
0
0
0
0
0
0
0
0
0
0
0
0
0
0
0
0
0
0
0
0
0
0
0
0
0
0
0
0
0
0
0
0
0
0
0
0
0
0
0
0
0
0
0
0
0
0
0
0
0
0
0
0
0
0
0
0
0
0
0
0
0
0
0
0
0
0
0
0
0
0
0
0
0
0
0
0
0
0
0
0
0
0
0
0
0
0
0
0
0
0
0
0
0
0
0
0
0
0
0
0
0
0
0
0
0
0
0
0
0
0
0
0
0
0
0
0
0
0
0
0
0
0
0
0
0
0
0
0
0
0
0
0
0
0
0
0
0
0
0
0
0
0
0
0
0
0
0
0
0
0
0
0
0
0
0
0
1
1
1
1
1
1
1
1
1
1
1
1
1
1
1
1
1
1
1
1
1
1
1
1
1
1
1
1
1
1
1
1
1
1
1
1
1
1
1
1
1
1
1
1
1
1
2
2
2
2
2
2
2
2
2
2
2
2
2
2
2
2
2
2
2
2
2
2
2
2
2
2
2
2
2
2
2
2
2
2
2
2
2
2
2
2
2
2
2
2
2
2
2
2
2
2
2
2
2
2
2
2
2
2
2
2
2
2
2
2
2
1
1
1
1
1
1
1
1
1
1
1
1
1
1
1
1
1
1
1
1
1
1
1
1
1
1
1
1
1
1
1
1
1
1
1
1
1
1
1
1
1
1
1
1
1
1
1
1
1
1
1
1
1
1
1
1
1
1
1
1
1
1
1
1
1
1
1
1
1
1
1
1
1
1
1
1
1
1
1
1
1
1
1
1
1
1
1
1
1
1
1
1
1
1
1
1
1
1
1
1
1
1
1
1
0
0
0
0
0
0
0
0
0
0
0
0
0
0
0
0
0
0
0
0
0
0
0
0
0
0
0
0
0
0
0
0
0
0
0
0
0
0
0
0
0
0
0
0
0
0
0
0
0
0
0
0
0
0
0
0
0
0
0
0
0
0
0
0
0
0
0
0
0
0
0
0
0
0
0
0
0
0
0
0
0
0
0
0
0
0
0
0
0
0
0
0
0
0
0
0
0
0
0
0
0
0
0
0
0
0
0
0
0
0
0
0
0
0
0
0
0
0
0
0
0
0
0
0
0
0
0
0
0
0
0
0
0
0
0
0
0
0
0
0
0
0
0
0
0
0
0
0
0
0
0
0
0
0
0
0
0
0
0
0
0
0
0
0
0
0
0
0
0
0
0
0
0
0
0
0
0
0
0
0
0
0
0
0
0
0
0
0
0
0
0
0
0
0
0
0
0
0
0
0
0
0
0
0
0
0
0
0
0
0
0
0
0
0
0
0
0
0
0
0
0
0
0
0
0
0
0
0
0
0
0
0
0
0
0
0
0
0
0
0
0
0
0
0
0
0
0
0
0
0
0
0
0
0
0
0
0
0
0
0
0
0
0
0
0
0
0
0
0
0
0
0
0
0
0
0
0
0
0
0
0
0
0
0
0
0
0
0
0
0
0
0
0
0
0
0
0
0
0
0
0
0
0
0
0
0
0
0
0
0
0
0
0
0
0
0
0
0
0
0
0
0
0
0
0
0
0
0
0
0
0
0
0
0
0
0
0
0
0
0
0
0
0
0
0
0
0
0
0
0
0
0
0
0
0
0
0
0
0
0
0
0
0
0
0
0
0
0
0
0
0
0
0
0
0
0
0
0
0
0
0
0
0
0
0
0
0
0
0
0
0
0
0
0
0
0
0
0
0
0
0
0
0
0
0
0
0
0
0
0
0
0
0
0
0
0
0
0
0
0
0
0
0
0
0
0
0
0
0
0
0
0
0
0
0
0
0
0
0
0
0
0
0
0
0
0
0
0
0
0
0
0
0
0
0
0
0
0
0
0
0
0
0
0
0
0
0
0
0
0
0
0
0
0
0
0
0
0
0
0
0
0
0
0
0
0
0
0
0
0
0
0
0
0
0
0
0
0
0
0
0
0
0
0
0
0
0
0
0
0
0
0
0
0
0
0
0
0
0
0
0
0
0
0
0
0
0
0
0
0
0
0
0
0
0
0
0
1
1
1
1
1
1
1
1
1
1
1
1
1
1
1
1
1
1
1
1
1
1
1
1
1
1
1
1
1
1
1
1
1
1
1
1
1
1
1
1
1
1
1
1
1
1
1
1
1
1
1
1
1
1
1
1
1
1
1
1
1
1
1
1
1
1
2
2
2
2
2
2
2
2
2
2
2
2
2
2
2
2
2
2
2
2
2
1
1
1
1
1
1
1
1
1
1
1
1
1
1
1
1
1
1
1
1
1
1
1
1
1
1
1
2
2
2
2
2
2
2
2
2
2
2
2
2
2
2
2
2
2
2
2
2
2
2
2
2
2
2
2
2
2
2
2
2
2
2
2
2
2
2
2
2
2
2
2
2
2
2
2
2
2
2
2
2
2
2
2
1
1
1
1
1
1
1
1
1
2
2
2
2
2
2
2
2
2
2
2
2
2
2
2
2
2
2
2
2
2
2
2
2
2
2
2
2
3
3
3
3
3
3
3
3
3
3
3
3
3
3
3
3
3
3
3
3
3
3
3
3
3
3
3
3
3
2
2
2
2
2
2
2
2
2
2
2
2
2
2
2
2
2
2
2
2
2
2
2
2
2
2
2
3
5
20
21
21
32
36
42
42
42
42
43
43
43
43
43
43
43
44
44
45
45
45
45
45
47
47
47
47
49
49
49
60
61
63
63
63
63
64
65
65
65
66
66
68
68
68
68
68
68
69
69
70
71
71
71
73
73
74
75
75
75
75
76
78
78
79
79
79
79
79
79
81
81
81
81
81
81
81
81
82
82
82
82
83
84
84
84
84
84
84
84
84
84
84
84
84
84
84
84
84
85
85
86
86
86
86
86
86
87
87
87
87
87
87
89
89
89
89
89
89
89
91
91
90
90
91
89
89
89
90
90
91
92
92
92
92
92
92
92
92
92
92
92
92
92
91
91
91
90
90
90
90
90
90
90
89
89
84
84
84
84
84
84
84
85
84
79
76
75
68
68
68
66
62
57
55
54
54
52
50
45
44
42
40
39
39
39
39
41
40
39
38
38
38
38
39
39
39
39
39
39
40
40
39
38
38
39
37
37
37
37
37
38
39
39
39
39
39
39
38
38
38
38
37
36
37
37
38
38
38
38
38
38
39
40
40
40
40
39
39
39
39
37
36
36
35
35
34
34
34
34
34
34
34
34
34
33
33
33
33
33
33
33
32
32
32
32
31
28
28
27
27
27
27
27
27
27
31
31
31
31
31
31
31
31
31
33
33
32
32
31
31
31
31
31
31
31
31
31
31
31
31
31
31
31
31
31
31
31
31
31
31
31
31
31
31
30
30
30
30
29
28
28
28
28
29
29
29
29
29
29
29
29
29
29
29
29
29
29
28
26
25
23
23
23
23
23
23
23
22
22
22
22
22
22
22
22
22
22
22
22
22
22
22
22
21
21
21
21
21
21
21
21
29
36
40
42
44
82
100
104
107
110
110
110
111
113
113
113
120
120
121
121
121
122
122
145
149
149
150
151
158
160
160
160
160
160
162
162
166
173
174
175
173
169
168
172
179
181
182
184
185
189
189
190
192
192
192
192
192
193
193
193
213
213
217
218
218
219
219
220
219
234
237
240
250
250
252
253
255
259
258
259
260
261
262
262
261
261
262
262
262
264
264
268
269
267
269
272
273
273
274
275
276
276
276
276
281
282
290
290
295
298
302
303
305
305
305
331
334
336
340
339
343
345
344
346
347
347
345
346
348
350
350
353
354
346
345
341
345
345
348
350
364
364
364
365
364
367
369
373
372
374
391
379
380
380
384
395
393
403
408
409
419
424
423
428
428
431
434
443
443
458
469
483
482
488
493
495
495
495
495
510
516
516
522
521
519
535
541
548
556
561
555
555
562
593
596
602
602
609
623
628
646
662
673
669
650
649
654
654
675
676
680
683
689
717
742
751
757
765
770
770
780
795
796
797
810
855
866
911
917
918
922
943
942
949
965
967
968
974
989
995
1027
1044
1082
1089
1090
1096
1097
1095
1105
1118
1129
1135
1152
1154
1155
1155
1155
1162
1167
1181
1185
1182
1183
1185
1189
1202
1203
1205
1203
1212
1208
1210
1213
1236
1244
1246
1247
1250
1250
1253
1258
1261
1265
1266
1266
1266
1266
1269
1272
1273
1274
1273
1272
1270
1271
1271
1271
1273
1276
1276
1284
1284
1283
1279
1276
1291
1255
1257
1252
1229
1227
1226
1187
1188
1187
1186
1185
1189
1189
1187
1182
1181
1181
1181
1186
1192
1195
1194
1192
1187
1186
1193
1192
1193
1192
1192
1194
1177
1176
1176
1179
1181
1178
1175
1171
1168
1176
1164
1163
1168
1160
1160
1157
1148
1140
1139
1143
1145
1150
1155
1168
1179
1190
1192
1070
1061
1051
880
867
854
808
771
717
699
614
606
592
565
578
578
596
589
586
543
538
533
532
536
537
526
527
493
458
429
407
393
388
390
390
392
393
393
392
390
390
391
390
390
393
394
393
393
393
402
400
400
400
398
398
393
387
385
379
364
348
334
332
332
334
336
336
335
335
334
332
331
330
330
330
329
329
330
330
330
329
319
314
314
315
315
313
308
308
309
309
311
311
316
317
317
318
316
316
319
320
320
323
330
330
330
330
332
332
332
338
337
338
340
339
337
337
334
337
333
333
332
329
327
322
274
259
255
255
254
251
252
244
242
235
232
229
215
208
216
211
212
211
209
208
208
210
211
212
212
213
213
212
212
212
213
213
214
215
216
213
213
209
208
208
204
205
204
202
203
205
205
205
205
205
205
206
207
210
211
211
209
208
205
205
204
204
200
200
192
189
189
189
189
191
192
193
193
193
192
191
190
190
189
189
186
171
157
157
160
160
164
166
168
168
168
170
171
179
180
180
176
166
161
161
159
159
159
160
164
161
150
150
145
145
144
146
146
144
142
146
147
145
144
142
141
141
138
139
138
137
137
138
138
138
137
139
139
139
139
139
139
140
137
135
123
123
127
127
129
131
135
135
135
135
135
135
135
134
134
135
136
134
134
135
136
137
139
140
140
140
140
139
139
139
139
142
142
140
141
139
139
139
140
141
143
146
146
147
149
149
150
150
150
150
150
150
151
150
152
155
155
155
150
146
145
138
139
140
137
137
136
136
137
139
141
140
140
140
140
142
142
142
143
145
145
147
146
147
147
147
147
147
148
148
147
141
139
139
139
139
139
139
137
135
136
135
133
132
132
132
134
135
135
139
140
141
139
139
138
138
140
142
142
142
145
144
142
141
142
142
144
143
142
143
150
150
152
153
155
152
152
152
152
152
151
153
155
156
164
163
162
162
164
165
165
166
166
166
168
166
166
166
166
167
167
168
169
171
171
162
163
162
163
164
165
166
168
168
168
169
168
168
168
169
169
172
175
174
175
175
173
172
171
169
172
176
177
176
177
177
179
175
176
176
174
175
170
169
167
168
165
166
163
163
160
160
158
157
156
155
154
154
154
154
155
155
155
156
157
158
158
158
158
158
159
160
161
161
162
162
162
162
163
163
164
164
164
167
168
171
171
169
165
160
160
159
159
159
159
158
155
145
126
126
126
125
124
122
118
100
97
97
98
99
98
102
102
102
102
102
102
102
101
99
94
94
92
94
94
94
96
96
96
97
98
99
100
100
100
100
100
99
97
96
98
98
98
99
100
100
102
102
104
105
111
113
115
114
114
114
114
115
118
118
118
121
123
123
123
128
128
126
126
126
123
124
118
118
116
115
116
111
113
116
116
117
116
116
116
116
116
116
116
116
117
118
120
120
120
120
120
120
123
123
123
123
123
126
123
123
123
117
117
117
116
118
118
118
118
118
118
118
118
118
118
122
122
122
123
124
123
122
127
129
129
129
130
130
130
130
129
128
127
127
118
118
118
113
113
113
113
113
113
113
112
111
111
112
111
111
111
111
113
112
118
119
120
120
123
123
126
126
131
132
132
133
134
134
136
137
137
138
142
141
142
142
138
140
141
142
140
139
146
146
147
145
145
144
143
142
142
147
152
153
154
160
159
158
158
158
158
158
163
164
164
169
168
168
168
168
171
171
174
174
175
175
178
179
179
179
179
179
180
186
187
187
189
192
195
206
210
207
200
205
195
197
200
197
201
205
209
208
208
208
209
211
210
210
212
213
217
218
222
226
229
229
229
232
234
236
237
238
239
252
252
250
252
252
254
255
256
256
256
257
256
258
261
263
266
266
266
267
268
268
269
272
274
276
281
282
283
283
285
287
287
290
291
292
293
294
295
294
294
294
295
295
295
295
296
296
295
297
297
297
297
297
298
308
309
309
310
310
311
312
312
312
312
312
312
312
311
323
324
324
324
321
321
323
321
321
321
320
320
313
313
313
313
308
300
287
284
281
279
267
265
263
234
229
225
205
195
195
183
182
181
180
182
181
179
178
177
179
180
180
180
181
181
181
180
180
180
180
180
180
179
176
176
176
177
183
186
187
189
189
189
189
190
191
191
191
190
187
185
171
169
168
159
160
152
148
146
140
141
141
139
139
138
137
137
137
137
139
140
140
140
142
142
142
142
142
142
142
144
143
145
145
145
144
139
139
139
139
139
139
139
139
139
139
139
131
112
97
94
90
89
87
87
87
87
85
81
77
76
73
71
71
71
71
71
71
71
71
71
71
71
70
70
70
69
69
69
69
70
70
71
71
71
71
71
71
71
70
70
70
70
71
71
71
71
71
71
71
73
73
87
111
172
177
189
195
206
208
208
210
208
211
211
213
213
213
213
213
217
221
223
224
227
227
232
240
245
245
248
256
259
259
261
264
264
266
267
270
271
274
274
258
256
255
254
254
261
265
256
252
254
252
255
255
255
257
257
258
259
261
261
261
262
262
263
266
265
267
269
269
271
271
275
277
282
282
283
286
291
290
295
296
297
300
309
312
312
312
312
313
314
317
317
317
317
317
317
317
317
318
319
321
321
323
323
324
324
325
325
326
326
328
328
329
329
328
328
328
328
328
328
328
328
324
324
324
324
324
324
325
324
324
324
306
302
278
261
250
223
222
221
220
221
220
219
218
218
218
218
219
219
220
220
218
218
201
201
197
197
193
191
190
187
182
182
182
182
183
183
186
187
187
188
187
186
184
183
182
182
183
183
183
182
182
182
182
182
185
185
185
185
187
184
184
182
182
184
184
184
183
170
166
166
126
124
117
113
100
97
97
97
97
97
97
97
97
98
97
97
97
102
102
102
102
102
102
102
102
105
105
107
107
105
107
107
107
106
105
103
104
104
104
104
104
106
109
109
110
108
108
108
108
108
108
107
105
104
107
109
110
108
108
109
110
116
116
116
116
113
110
108
109
113
112
112
111
111
113
113
113
113
108
107
107
109
109
109
109
109
109
108
108
108
108
109
97
97
97
97
97
95
96
96
97
97
94
93
91
90
90
89
90
90
92
93
92
92
91
91
91
92
93
94
94
94
94
93
92
92
93
93
93
92
92
92
92
92
92
92
90
89
89
89
89
89
90
90
89
89
88
87
89
87
87
87
87
87
88
89
90
92
92
92
92
92
92
93
94
92
92
97
97
94
94
86
86
85
78
73
73
69
58
56
56
55
54
56
56
56
56
58
56
58
58
58
58
58
58
58
58
59
60
60
60
62
62
63
63
63
64
65
65
65
65
65
65
67
71
72
73
73
75
74
75
74
75
73
73
73
75
75
75
74
73
73
75
75
75
75
75
76
76
76
76
75
75
76
76
76
77
76
76
76
79
79
80
80
81
80
80
80
80
79
79
79
79
79
80
80
80
80
80
80
81
81
81
79
79
79
79
79
76
76
76
76
76
76
76
76
76
76
77
77
77
77
78
79
79
80
81
81
81
80
80
81
82
82
82
83
84
84
84
83
81
81
81
80
80
81
81
79
77
77
78
79
79
81
83
82
82
83
86
86
84
85
87
87
87
89
89
89
90
89
89
87
86
79
77
74
70
68
67
63
58
61
64
65
67
67
66
66
66
67
67
67
68
69
69
69
69
70
70
70
72
72
72
72
72
72
72
72
72
73
73
73
74
74
74
76
73
73
71
71
70
70
69
70
73
75
75
75
77
77
79
79
79
81
81
81
81
81
81
81
80
80
79
79
81
90
90
90
91
89
89
89
92
92
92
95
95
100
103
103
103
105
105
108
111
111
113
113
113
114
114
114
116
116
118
118
119
119
119
119
121
122
123
123
123
123
123
123
122
124
124
126
127
128
128
128
129
129
129
130
130
129
129
129
129
131
131
129
127
129
133
129
127
126
119
118
118
123
126
128
129
127
126
126
128
129
129
129
128
128
131
131
131
131
131
131
131
131
131
131
132
132
132
131
132
134
133
132
132
132
133
133
133
134
134
134
134
135
136
136
136
137
138
139
139
139
139
139
139
139
139
142
142
142
142
141
141
142
144
144
144
147
147
147
147
147
148
147
147
148
147
146
146
142
141
142
142
142
141
142
145
145
145
146
147
147
147
149
148
148
147
146
145
147
145
146
138
137
139
139
138
138
138
139
133
137
137
135
126
112
106
102
100
101
100
108
97
91
92
92
92
92
94
94
94
95
95
97
96
95
95
95
96
100
98
98
102
102
102
104
108
108
108
108
108
108
108
110
110
110
111
111
111
111
111
111
111
108
108
108
106
105
106
105
105
105
110
109
110
111
110
110
111
111
111
111
111
113
113
114
116
117
123
124
125
125
125
125
125
126
127
127
129
129
129
129
129
130
130
131
131
129
129
129
129
131
129
129
129
126
125
125
125
124
125
121
118
117
114
114
114
115
115
116
116
116
116
117
123
125
128
127
128
129
129
129
129
130
129
130
131
134
135
135
139
139
140
140
142
142
142
142
142
142
142
142
142
142
139
139
140
139
137
139
139
136
132
140
129
127
126
124
126
125
127
125
125
126
126
126
126
125
125
129
130
130
131
130
130
130
131
131
131
135
135
142
142
143
144
142
142
133
129
129
127
122
119
120
118
118
115
115
117
118
120
120
120
118
118
120
120
120
120
120
120
120
120
120
120
120
120
121
121
121
122
122
122
123
123
124
124
124
124
124
124
126
126
126
126
126
126
126
129
129
132
133
133
133
135
136
138
138
135
127
126
124
124
124
124
124
124
124
120
106
104
100
98
99
96
94
93
93
94
95
101
102
102
102
103
104
104
104
104
105
108
109
110
110
108
108
109
109
109
109
108
108
107
107
102
102
109
110
104
103
101
101
105
101
101
101
101
102
97
97
92
92
92
87
86
87
89
90
89
89
87
89
89
90
91
92
92
92
93
94
94
94
94
94
93
93
95
95
97
96
97
97
97
99
99
100
100
100
100
100
100
100
100
100
100
100
100
100
102
103
103
103
105
102
102
97
100
100
100
102
104
102
101
98
89
88
89
90
90
91
91
90
92
93
96
97
97
97
97
96
97
96
95
95
94
97
94
94
94
94
94
94
94
94
95
97
97
97
97
99
99
99
105
105
105
105
107
108
110
110
109
108
108
107
108
108
108
108
108
108
108
108
108
108
108
108
110
111
111
114
115
116
117
116
115
114
111
111
110
110
110
112
112
113
113
112
110
110
109
107
103
99
94
95
95
94
94
94
96
94
92
93
93
93
94
94
94
95
94
95
95
97
98
99
99
99
100
102
102
102
102
104
104
104
107
108
108
108
108
108
108
108
110
110
110
110
107
108
108
108
108
108
108
113
114
114
113
112
101
96
89
87
87
87
89
89
89
89
89
91
91
91
91
91
91
91
91
92
91
91
91
91
91
92
92
92
92
92
92
92
94
94
94
94
94
94
94
94
94
94
94
95
96
96
96
96
96
96
97
97
97
97
96
96
97
96
94
90
89
76
75
71
71
71
71
73
73
72
70
71
73
73
75
76
76
76
76
74
73
73
70
62
62
63
63
62
62
63
63
63
63
63
64
61
59
58
58
59
58
63
63
62
63
63
63
64
66
68
70
71
70
71
70
70
70
70
71
71
71
71
72
71
71
71
72
72
72
73
74
74
74
74
76
78
78
79
79
79
83
82
82
82
82
83
83
83
83
83
87
89
89
90
90
90
90
91
91
92
92
92
92
92
93
93
93
93
93
94
95
95
96
96
97
97
97
97
97
97
97
94
94
94
94
96
96
98
98
98
95
89
86
86
86
87
88
89
89
87
87
88
89
87
89
89
90
90
90
92
91
93
94
94
97
95
94
93
93
94
94
96
96
96
96
96
96
96
96
96
96
97
97
95
94
94
96
96
97
96
98
94
94
91
90
87
87
86
85
84
85
84
68
68
69
69
68
65
65
65
65
68
71
71
73
75
75
76
76
76
76
76
78
79
80
81
81
80
81
82
82
83
83
83
83
81
83
84
86
84
83
78
76
69
69
68
68
68
69
69
69
71
73
75
76
76
76
76
77
77
78
78
80
81
81
80
80
80
80
80
81
82
84
84
84
84
84
84
84
84
84
84
84
84
84
84
84
84
84
83
84
84
84
81
81
80
81
80
80
77
77
73
70
71
71
71
71
71
71
71
71
71
74
74
75
75
75
75
77
77
79
79
81
81
82
82
82
81
82
84
84
84
86
87
88
87
84
82
81
81
81
81
83
82
83
83
81
71
67
66
63
58
55
55
55
57
57
58
58
58
59
58
58
58
58
58
58
60
63
64
63
62
62
62
60
59
59
59
59
60
60
61
61
61
61
61
61
63
64
64
64
64
65
65
65
65
65
65
65
66
68
68
68
67
67
68
68
68
73
73
73
73
72
71
71
72
71
68
68
67
66
68
68
68
71
71
71
70
69
68
68
70
71
71
71
73
73
73
73
73
73
73
74
74
74
75
76
73
73
71
69
69
73
79
79
79
81
79
78
78
78
79
79
78
79
79
79
80
80
80
79
76
75
73
73
73
76
78
77
77
76
76
76
76
76
76
76
78
78
78
77
77
77
77
77
74
74
74
74
74
74
74
74
74
73
73
73
73
73
74
74
76
76
76
76
75
74
73
73
69
68
68
68
68
68
68
68
68
68
68
68
68
68
68
67
68
68
68
68
68
68
68
68
68
68
71
71
71
71
71
71
71
73
73
73
73
74
76
79
81
82
84
87
87
86
86
86
85
85
85
84
86
87
87
87
87
87
87
87
86
76
76
68
59
59
59
59
59
59
59
59
59
60
60
62
59
57
53
50
48
48
49
50
50
50
50
50
50
50
50
50
50
50
50
50
50
50
50
50
52
52
52
52
52
50
49
49
49
49
49
49
49
49
49
48
49
50
50
51
51
51
52
52
52
52
52
52
52
51
51
51
51
51
51
50
50
50
50
50
50
50
50
50
51
51
51
51
52
52
52
52
52
52
53
53
53
51
51
49
50
47
47
46
43
43
44
44
44
44
43
43
43
43
43
43
43
43
43
43
43
43
43
43
43
43
42
42
40
39
39
39
39
39
37
37
37
37
39
39
39
38
38
39
38
38
38
38
38
39
34
34
34
34
33
35
34
34
34
34
34
34
35
35
35
35
35
34
34
34
34
34
33
34
34
35
34
34
34
34
34
34
34
34
34
33
33
34
34
31
31
31
31
31
32
31
31
31
31
31
30
29
29
29
29
29
29
29
30
31
31
31
31
31
32
32
32
32
33
33
33
33
32
32
32
32
32
35
36
36
36
36
36
36
36
36
36
36
36
36
37
38
38
39
37
37
37
37
36
36
36
36
34
29
29
26
26
26
26
25
24
24
24
23
23
23
23
23
23
23
23
23
23
23
23
23
24
24
23
23
24
25
25
25
26
26
27
27
26
26
26
27
27
28
28
28
28
28
29
26
26
27
27
27
27
27
27
28
29
29
29
29
29
29
29
29
29
30
30
30
29
29
28
29
29
29
30
29
29
29
29
29
30
30
30
30
30
30
29
29
30
30
30
30
30
30
30
30
30
30
30
30
30
30
30
30
33
34
33
32
31
30
31
31
31
30
30
31
30
30
30
32
32
32
31
32
32
32
32
32
32
32
32
32
33
34
34
34
34
34
34
34
34
34
36
36
36
36
35
35
35
35
35
35
35
35
35
35
35
35
35
36
36
36
34
32
32
32
32
32
32
32
32
32
33
34
33
33
31
31
29
29
29
29
29
29
29
29
31
31
31
31
31
31
31
31
30
30
30
30
30
30
30
31
31
31
31
30
30
30
28
28
28
28
28
28
28
27
27
26
25
25
25
24
24
24
26
26
26
26
26
26
26
26
25
23
23
23
23
23
18
16
16
16
16
15
15
14
14
14
14
14
14
14
15
15
15
15
15
16
16
16
16
16
16
16
16
16
14
14
14
14
14
14
14
15
13
14
13
13
13
15
15
16
16
18
18
18
18
18
21
21
21
21
22
22
22
22
23
23
25
25
25
25
25
25
25
25
25
26
26
26
25
26
26
26
29
28
28
28
28
29
29
29
29
29
29
29
29
29
29
29
29
29
29
29
31
31
30
30
29
29
31
32
34
34
34
34
33
34
34
34
34
34
34
36
36
36
37
38
38
37
37
37
37
38
38
38
38
39
39
39
39
39
39
39
39
39
39
39
39
39
41
42
42
42
44
44
44
43
43
43
43
43
43
42
42
42
42
42
42
42
42
42
42
42
42
42
42
42
43
43
42
42
42
43
43
43
42
42
42
42
42
42
43
43
43
43
43
43
43
43
44
43
44
44
44
44
44
43
43
43
43
43
39
39
36
34
33
33
32
32
32
32
32
32
32
32
32
32
32
32
32
32
32
32
32
32
32
32
32
32
32
32
32
32
29
26
26
26
26
26
26
26
24
24
23
22
22
22
22
22
22
22
22
22
22
21
21
21
21
21
21
21
21
20
20
12
12
10
9
9
9
9
8
8
8
8
8
12
12
20
20
28
28
28
31
31
31
31
31
29
31
31
35
35
35
35
35
35
36
38
38
38
38
38
39
39
39
39
39
39
39
40
40
41
41
41
41
41
40
40
40
41
42
42
42
40
40
40
40
40
41
41
42
42
42
42
42
42
42
40
40
41
41
41
44
44
46
46
46
46
46
46
46
47
47
47
47
47
47
47
47
47
48
50
49
50
49
50
52
53
54
55
56
56
56
57
58
58
58
60
60
60
60
60
60
60
60
60
63
65
65
66
66
66
66
65
65
65
66
66
66
66
67
65
66
65
62
59
60
59
59
59
63
63
63
62
60
60
60
60
60
60
60
62
64
63
63
65
64
63
67
66
65
68
68
65
70
68
68
68
68
68
68
68
68
68
68
68
69
70
70
70
70
70
71
73
74
77
77
79
79
79
79
79
79
79
79
79
80
80
80
81
85
85
84
85
89
90
92
92
92
91
90
89
88
89
89
92
92
93
94
94
95
95
95
95
95
97
101
101
104
105
104
104
104
103
104
104
104
102
102
102
105
105
103
103
105
105
108
109
110
110
113
110
109
109
103
102
100
98
97
97
100
101
104
104
103
102
100
100
100
100
101
102
103
103
104
105
105
105
105
107
108
108
108
108
109
109
113
113
113
114
114
114
115
116
118
118
118
118
119
120
121
121
122
124
124
123
123
123
123
118
116
115
113
110
111
111
112
110
110
110
110
113
113
113
112
112
114
114
112
111
111
113
112
112
112
111
111
110
110
111
112
113
113
111
105
105
105
101
100
100
99
101
102
104
105
105
105
105
105
101
100
100
100
100
101
102
102
102
102
103
102
103
105
105
105
106
107
108
110
109
110
110
110
108
105
103
102
102
100
97
95
92
92
91
87
87
87
88
89
89
91
91
94
97
97
97
97
97
97
96
96
97
97
97
97
98
98
97
97
97
97
97
97
92
92
75
75
74
74
79
79
79
81
81
81
81
83
85
85
87
90
89
93
95
95
97
95
95
97
97
97
101
102
102
102
104
104
104
104
105
105
106
107
108
108
109
109
110
112
110
110
110
110
111
111
114
116
116
118
120
126
129
131
131
131
131
131
132
133
132
132
134
139
138
138
138
137
142
142
142
142
142
144
142
140
137
136
136
137
137
134
141
137
137
136
140
154
154
165
165
165
166
163
163
164
164
165
163
166
166
174
176
177
177
179
179
179
179
179
179
180
185
185
189
189
194
200
207
207
207
209
209
211
214
215
224
231
231
232
232
232
232
236
243
242
245
244
239
234
234
237
237
241
244
243
239
238
227
229
234
236
234
245
247
247
247
247
248
248
250
250
250
250
251
253
261
261
267
272
274
274
275
277
278
279
279
279
279
280
282
281
282
278
276
276
276
276
276
277
279
279
281
282
282
282
284
284
290
291
291
291
291
291
293
293
294
294
294
293
289
287
286
284
284
280
282
282
282
281
284
283
283
284
281
277
276
276
272
272
273
273
264
263
263
260
260
249
230
226
226
222
221
221
221
221
221
221
220
220
220
220
220
221
219
216
204
202
202
200
200
200
200
200
200
197
197
197
194
194
195
195
195
195
197
196
197
196
195
195
183
182
167
166
164
134
116
113
94
92
92
82
81
81
80
80
80
80
81
81
81
81
80
77
72
70
64
63
62
58
58
58
58
58
59
57
55
55
56
55
55
55
55
54
54
54
51
52
54
55
55
53
50
49
49
50
50
50
50
51
51
51
51
51
50
50
49
48
48
48
47
47
46
45
44
42
42
42
42
41
41
40
41
42
44
45
45
45
45
45
45
45
45
46
49
49
49
50
50
50
50
50
50
50
52
52
53
53
53
55
55
57
57
57
57
56
57
57
57
57
57
56
55
55
56
57
56
57
58
57
57
58
58
60
61
62
63
63
63
65
65
65
65
65
67
67
67
67
67
68
68
68
68
68
68
68
68
68
68
68
68
68
68
68
68
68
68
68
69
71
71
69
69
71
71
71
71
71
71
74
74
74
74
74
73
73
72
72
72
71
70
71
71
71
70
68
68
67
68
69
67
66
65
63
63
65
65
65
65
65
64
64
66
66
66
66
66
66
66
66
66
66
66
68
68
68
68
70
68
68
67
71
72
72
71
71
71
71
71
71
72
72
73
73
71
67
67
65
62
62
61
60
60
60
60
60
60
60
60
60
60
61
63
62
61
62
65
67
66
68
68
68
68
67
67
67
66
66
68
71
71
71
71
71
71
75
75
76
76
76
76
76
76
73
73
73
71
73
72
71
72
73
76
76
76
76
76
76
77
80
81
81
81
85
86
87
89
91
91
90
90
92
94
97
97
98
99
100
100
100
100
102
102
102
103
103
103
103
117
118
118
118
119
121
121
122
123
125
124
126
126
125
136
136
139
139
139
145
149
149
150
148
148
152
150
152
152
152
155
155
155
155
155
155
155
157
158
158
158
155
156
156
156
156
156
156
157
157
158
156
156
156
159
160
160
160
161
161
161
161
161
161
161
162
162
162
162
161
161
161
161
161
161
161
162
163
163
163
163
163
163
164
164
165
165
166
166
166
166
166
166
166
166
166
166
166
167
166
166
168
167
166
166
166
167
167
167
168
168
171
171
171
170
170
169
171
168
168
168
168
168
168
167
169
169
170
168
168
168
169
169
168
167
170
171
168
159
145
144
135
118
113
112
110
107
106
97
97
97
93
89
87
75
74
72
71
63
63
60
60
60
62
62
62
61
53
49
45
44
44
43
42
42
43
43
43
43
43
43
43
43
44
44
44
44
44
44
44
44
45
45
45
45
45
45
45
45
46
48
49
49
49
49
49
49
50
50
50
50
50
50
50
50
50
51
51
51
51
52
54
55
55
55
55
58
58
58
58
58
58
58
58
57
57
56
52
49
49
49
49
49
50
48
44
44
44
44
44
44
44
45
46
46
46
46
46
46
46
51
52
52
52
52
52
52
52
51
51
52
52
49
38
36
36
36
37
37
38
38
39
39
39
39
40
41
41
42
44
43
43
42
47
46
46
46
46
46
47
48
48
49
50
50
50
50
50
50
51
51
52
52
53
53
53
53
53
53
53
53
57
57
57
59
59
59
60
60
60
61
61
62
60
61
63
63
63
66
68
72
72
73
73
73
73
75
74
74
74
77
78
78
78
79
79
80
80
80
81
81
81
81
81
81
81
81
83
84
84
84
87
89
90
91
91
92
92
106
115
119
123
123
122
123
123
123
126
126
126
126
127
127
125
126
134
134
135
137
139
139
139
140
138
138
144
145
147
148
149
150
150
150
150
148
151
152
153
154
154
155
160
160
162
161
162
163
163
164
165
166
166
167
168
170
171
174
174
174
175
175
176
176
178
178
179
179
179
177
176
178
179
179
184
184
182
182
182
182
182
183
184
187
187
187
187
185
185
185
185
186
187
187
186
184
185
185
187
187
188
188
189
189
189
189
189
189
190
190
189
189
189
189
189
189
189
189
188
187
187
187
187
184
175
175
167
166
158
150
150
141
140
139
137
138
134
133
133
132
132
133
133
129
126
120
120
120
119
119
118
114
113
114
111
112
111
110
107
110
110
108
107
107
109
109
109
111
110
109
109
109
110
110
109
108
108
108
110
111
111
112
112
111
111
110
110
108
107
104
104
104
104
104
105
105
105
100
100
97
97
97
97
97
96
89
64
45
44
45
46
47
48
48
47
47
47
47
47
47
47
47
47
47
46
46
46
46
46
47
47
47
47
48
48
50
50
49
49
48
48
47
53
54
54
54
55
55
57
57
58
58
58
58
56
56
56
56
56
56
56
59
59
60
60
63
64
64
65
65
65
65
65
66
66
66
67
66
67
65
65
65
66
68
68
68
68
68
70
70
70
70
71
71
70
70
71
72
71
68
68
68
68
60
60
60
59
59
59
60
61
59
59
58
59
58
59
60
60
62
63
63
63
62
63
60
62
62
62
63
63
63
63
63
64
64
63
63
63
63
63
63
64
64
64
65
64
64
65
64
64
63
63
63
63
63
63
61
62
61
61
61
61
65
66
67
70
71
71
71
71
71
72
71
72
72
73
74
75
76
76
76
76
76
76
74
73
73
73
73
73
74
74
75
74
74
75
75
75
76
76
76
76
76
76
79
79
80
80
79
79
81
81
81
82
82
83
83
83
83
84
84
87
87
87
87
87
87
87
87
87
87
87
87
84
81
81
81
79
76
77
79
75
73
69
68
70
70
70
70
71
71
72
72
71
71
72
73
73
73
74
78
78
79
79
79
80
80
80
83
84
84
86
86
86
87
87
87
87
87
88
88
88
88
89
89
89
91
92
92
92
93
93
96
96
97
97
97
100
98
89
86
77
79
81
81
82
83
83
83
83
83
83
83
81
79
79
79
81
81
92
94
94
95
96
96
96
99
99
99
100
100
98
98
98
99
99
100
100
100
100
100
100
100
100
100
100
100
100
100
100
102
102
103
104
105
105
107
107
107
107
110
110
116
121
123
129
129
131
129
128
129
141
142
142
142
139
137
137
133
134
133
133
133
134
138
146
147
147
146
145
147
140
144
144
147
148
148
149
151
151
152
153
156
158
158
160
160
160
162
163
165
171
171
174
174
174
179
180
181
184
184
184
184
186
184
185
185
189
190
193
200
205
204
204
204
204
204
205
207
206
208
208
207
208
210
211
208
209
211
213
217
218
219
219
219
217
214
210
211
212
212
213
213
213
214
215
216
215
215
213
211
211
212
212
212
213
213
213
212
213
214
214
215
215
216
216
216
217
217
217
217
216
216
216
216
216
216
216
216
216
216
216
216
216
216
216
216
216
216
216
213
213
205
195
195
195
185
184
184
184
186
187
186
185
184
182
177
185
185
184
184
177
176
180
177
176
174
175
174
171
172
168
154
152
135
142
146
152
148
148
147
145
129
123
121
118
112
97
96
95
97
96
94
94
98
98
98
97
98
99
100
99
100
100
101
101
101
101
101
101
100
100
99
98
98
98
98
99
99
99
100
100
100
100
100
100
100
101
101
102
102
102
102
105
105
104
103
102
101
101
100
100
97
96
95
96
97
98
97
97
97
97
97
97
101
102
103
103
102
102
102
102
102
102
102
102
100
99
98
98
97
97
97
97
98
101
100
100
100
100
100
100
99
98
98
100
101
104
104
103
102
97
97
97
97
97
97
96
95
95
94
96
96
94
94
89
89
85
86
85
83
84
84
87
87
87
88
90
90
92
93
94
95
95
96
95
95
95
96
95
97
96
96
96
99
97
92
92
99
99
99
98
98
98
97
97
97
96
98
97
97
97
96
92
92
92
92
92
92
92
92
92
93
93
93
94
94
94
94
94
94
94
95
95
96
96
97
97
97
97
98
100
100
100
100
98
99
100
97
97
96
94
94
94
94
94
94
94
94
97
97
97
97
96
94
94
93
93
93
93
93
93
93
94
94
93
93
93
93
94
93
93
92
93
93
93
93
93
93
93
93
93
92
92
93
93
94
94
93
93
93
92
94
94
96
97
97
99
99
99
99
99
100
97
97
92
89
88
90
92
93
93
92
92
92
91
91
91
92
91
86
81
76
71
64
63
58
57
58
61
61
62
62
61
60
60
60
60
60
60
60
60
61
62
62
61
61
63
64
65
65
65
65
66
66
66
67
66
66
66
67
67
68
68
68
68
71
71
71
73
72
72
72
72
73
73
73
73
73
73
73
73
73
73
73
74
74
77
77
77
78
79
78
79
78
77
80
80
81
82
84
84
81
81
79
78
81
89
89
89
89
88
88
88
88
88
97
97
97
98
97
97
97
102
102
105
107
104
104
105
102
102
102
102
102
104
105
105
104
107
106
106
107
105
118
121
120
121
120
123
123
123
126
129
130
128
131
131
131
132
134
133
133
134
135
135
135
135
135
139
141
141
142
142
142
142
142
142
143
146
147
148
148
148
148
147
147
147
147
148
148
148
148
148
148
148
148
149
149
150
149
151
151
152
152
153
155
155
156
156
156
156
156
157
159
160
162
163
165
167
167
168
169
174
176
176
176
177
178
179
181
181
182
182
186
186
187
187
187
187
187
187
187
187
187
187
187
187
187
185
183
187
187
187
187
187
187
188
189
190
192
193
194
193
192
191
189
192
193
194
194
194
195
196
193
193
192
195
188
159
155
129
126
123
117
121
123
124
123
121
120
121
121
122
122
123
123
125
125
124
124
124
124
124
124
124
124
125
122
122
123
123
124
128
129
131
132
131
130
125
124
123
124
123
119
120
119
123
123
125
125
124
124
123
123
129
129
129
129
129
128
127
127
127
127
128
127
128
127
126
126
126
124
125
125
124
123
123
123
127
128
128
129
128
127
127
127
128
128
126
126
125
121
121
120
112
110
110
110
109
109
109
108
108
108
108
108
108
104
92
87
85
90
89
88
89
91
92
94
96
96
97
98
99
98
98
98
97
102
103
102
103
102
104
107
107
107
107
105
105
105
105
105
105
105
105
108
109
110
112
112
112
112
111
111
111
112
112
112
110
107
105
105
104
106
108
108
108
108
108
111
111
111
111
112
112
110
110
110
109
108
110
110
110
113
111
108
104
102
102
100
101
101
101
101
101
102
103
103
103
105
105
105
105
105
105
105
105
108
109
110
110
110
109
108
108
108
110
110
110
108
109
109
109
108
109
108
111
113
114
115
116
114
115
116
118
119
117
116
118
118
118
116
115
110
106
107
108
109
111
111
111
112
113
113
114
113
111
111
108
108
108
108
108
108
108
108
108
109
110
110
110
108
109
109
110
111
111
112
112
113
113
113
114
114
113
114
114
114
115
115
117
122
122
122
122
122
121
121
121
121
126
126
127
127
127
127
127
129
128
129
133
133
134
134
135
135
134
134
134
135
139
139
142
142
142
143
143
143
143
145
145
147
148
148
148
148
150
148
149
149
148
149
152
152
151
155
155
155
155
155
157
157
171
171
173
172
172
163
152
152
151
151
153
156
149
146
142
136
134
134
136
137
138
140
134
134
134
136
137
145
145
147
147
147
149
149
151
152
152
152
150
150
150
150
152
152
153
161
162
162
163
169
169
169
171
171
171
171
172
174
174
174
175
175
178
178
178
179
179
181
181
181
181
181
181
181
181
181
182
182
180
179
179
179
180
183
182
182
180
174
171
151
152
152
150
150
149
150
150
150
150
150
150
150
150
150
150
150
151
151
152
152
154
155
158
160
165
166
166
168
168
168
175
176
186
188
188
187
189
189
189
189
189
190
190
192
193
193
193
195
193
191
200
197
186
182
182
182
182
183
183
184
184
182
181
181
177
177
152
150
145
137
138
138
137
137
137
127
126
120
120
120
121
118
113
113
105
105
105
108
110
110
111
111
111
112
113
113
113
112
113
112
111
111
111
111
111
110
113
112
112
113
113
114
116
116
116
116
116
117
118
124
125
126
126
126
126
126
128
128
128
129
127
131
131
133
133
132
131
131
130
131
131
128
126
126
123
126
126
129
128
129
129
127
126
120
113
111
111
111
111
110
110
109
110
110
111
110
110
110
111
115
114
115
115
118
118
118
118
118
118
117
117
116
116
117
117
118
119
119
119
118
118
118
118
118
118
116
115
113
111
110
109
109
108
108
109
110
112
111
110
110
111
111
111
110
110
110
110
110
109
109
110
110
110
110
110
110
110
118
118
118
118
118
118
116
116
118
118
119
119
121
123
123
123
123
123
127
129
129
128
129
129
129
134
136
134
133
126
124
121
120
120
119
118
116
113
114
116
116
114
111
109
108
111
111
111
113
113
113
114
116
116
116
116
117
115
116
116
115
113
117
119
118
116
113
113
113
118
130
137
139
141
137
134
134
132
131
135
131
132
126
126
129
136
136
139
140
140
140
140
141
142
144
144
146
147
147
148
148
148
150
150
152
152
155
159
160
161
169
171
172
174
174
184
186
192
193
194
195
199
200
209
211
213
213
213
213
215
216
218
220
221
221
221
224
224
224
226
234
240
242
242
243
245
246
247
246
247
245
246
245
246
245
241
242
244
245
245
248
250
254
254
252
253
254
253
256
258
261
263
263
263
263
263
264
266
271
271
271
269
269
269
269
269
267
267
264
266
266
266
266
268
269
269
267
269
268
268
268
269
270
275
276
275
272
269
271
273
273
280
281
286
287
287
288
290
291
293
294
295
299
300
295
292
292
296
303
305
319
321
321
321
323
333
344
344
345
345
345
346
346
348
348
348
348
348
342
346
346
348
351
347
336
318
315
310
305
298
292
307
300
295
276
272
263
262
263
270
269
271
269
269
274
273
271
267
266
266
268
267
269
267
266
266
266
267
267
268
269
270
272
272
271
272
272
272
277
280
285
285
287
287
289
288
294
294
294
294
295
298
298
299
298
298
298
298
298
300
300
301
303
305
306
307
307
313
316
319
328
329
332
334
334
335
338
340
341
345
346
350
352
352
356
356
358
358
363
363
361
361
361
361
361
362
369
376
378
375
371
365
366
365
364
364
368
371
368
366
363
345
344
339
337
337
342
342
338
338
340
332
329
327
327
329
329
330
329
328
328
327
325
324
323
318
321
308
311
310
308
307
307
313
311
305
307
293
289
287
282
282
279
272
269
268
265
264
264
263
263
269
266
266
266
267
266
266
267
269
268
271
271
272
273
276
276
276
276
276
279
279
281
282
282
281
282
281
282
282
283
283
279
276
275
263
262
241
237
211
205
168
168
168
168
166
165
164
159
159
159
159
159
160
162
162
163
163
163
163
163
165
169
171
172
171
174
173
176
175
174
174
176
179
179
179
176
174
173
171
171
171
169
169
170
169
170
171
171
174
174
174
171
171
167
161
157
156
156
156
157
158
159
161
158
152
150
150
150
140
133
123
123
124
124
129
129
129
133
136
135
138
138
138
137
137
139
139
144
144
145
145
153
154
150
150
152
152
153
155
174
178
183
182
183
190
191
190
197
197
197
198
200
199
199
199
197
202
205
205
205
210
211
211
211
226
227
226
227
232
241
241
243
244
244
245
245
246
247
248
248
250
250
255
258
258
257
256
255
256
257
256
257
258
258
255
256
256
256
256
256
257
256
254
254
254
254
253
253
253
252
252
251
250
250
250
250
250
250
250
250
250
251
250
250
250
250
250
250
251
251
251
251
251
251
251
251
251
251
251
251
251
251
251
250
250
250
249
247
247
247
247
247
247
242
227
220
216
216
214
214
214
214
214
208
208
207
206
205
203
200
198
198
197
197
197
196
196
196
195
196
195
195
195
195
194
192
192
192
192
192
192
192
191
189
187
187
187
187
184
184
184
182
176
163
158
152
107
77
72
28
26
23
23
23
22
21
18
18
18
18
18
18
18
18
17
17
17
17
17
17
17
17
17
17
17
17
15
14
9
7
6
5
3
3
3
3
3
3
3
3
3
3
3
3
3
3
3
3
3
3
3
3
3
3
3
3
3
3
3
3
3
3
4
4
5
5
5
5
5
5
4
4
4
4
4
5
5
5
5
5
5
5
5
5
5
5
5
5
5
5
5
5
5
5
5
5
5
5
5
5
5
5
5
5
5
5
5
5
5
5
5
5
5
5
5
4
3
3
3
3
3
3
2
2
2
2
2
3
3
3
3
3
3
3
3
3
3
3
3
3
3
3
3
3
3
3
3
3
3
3
3
3
3
3
3
4
4
3
3
3
3
3
4
4
5
5
5
5
5
5
5
5
5
5
5
5
5
5
5
5
5
6
6
6
6
6
6
6
6
6
6
6
6
6
5
5
5
5
6
6
6
5
5
5
5
5
5
5
5
5
5
5
5
5
5
6
6
5
5
6
6
6
7
7
7
7
7
7
7
7
7
7
8
9
9
9
9
9
9
9
9
9
9
9
9
9
9
9
9
9
9
9
9
9
9
9
9
9
9
9
9
9
9
9
10
10
10
10
10
10
10
10
10
10
10
10
10
10
10
10
10
10
11
10
10
10
10
10
10
10
10
11
11
11
11
11
12
12
12
12
12
12
12
12
12
12
12
12
11
11
11
11
11
11
11
11
11
11
11
11
11
11
11
11
11
11
11
11
11
11
11
12
12
11
11
11
11
11
11
11
11
11
11
11
11
11
11
11
11
11
11
11
11
11
11
11
11
10
10
10
9
8
7
5
5
5
5
5
5
5
5
5
5
5
5
5
5
5
5
5
5
4
4
4
4
4
4
4
4
4
4
4
4
4
4
4
4
4
3
3
3
3
3
3
3
3
3
3
3
3
3
2
2
2
2
2
2
2
2
2
2
2
2
2
2
2
2
2
2
2
2
2
2
2
2
2
2
2
2
2
2
2
2
2
2
2
2
2
1
1
1
1
1
1
1
1
1
1
1
1
1
1
1
1
1
0
0
0
0
0
0
0
0
0
0
0
0
0
0
0
0
0
0
0
0
0
0
0
0
0
0
0
0
0
0
0
0
0
0
0
0
0
0
0
0
0
0
0
0
0
0
0
0
0
0
0
0
0
0
0
0
0
0
0
0
0
0
0
0
0
0
0
0
0
0
0
0
0
0
0
0
0
0
0
0
0
0
0
0
0
0
0
0
0
0
0
0
0
0
0
0
0
0
0
0
0
0
0
0
0
0
0
0
0
0
0
0
0
0
0
0
0
0
0
0
0
0
0
0
0
0
0
0
0
0
0
0
0
0
0
0
0
0
0
0
0
0
0
0
0
0
0
0
0
0
0
0
0
0
0
0
0
0
0
0
0
0
0
0
0
0
0
0
0
0
0
0
0
0
0
0
0
0
0
0
0
0
0
0
0
0
0
0
0
0
0
0
0
0
0
0
0
0
0
0
0
0
0
0
0
0
0
0
0
0
0
0
0
0
0
0
0
0
0
0
0
0
0
0
0
0
0
0
0
0
0
0
0
0
0
0
0
0
0
0
0
0
0
0
0
0
0
0
0
0
0
0
0
0
0
0
0
0
0
0
0
0
0
0
0
0
0
0
0
0
0
0
0
0
0
0
0
0
0
0
0
0
0
0
0
0
0
0
0
0
0
0
0
0
0
0
0
0
0
0
0
0
0
0
0
0
0
0
0
0
0
0
0
0
0
0
0
0
1
1
1
1
1
1
1
1
1
1
1
1
1
1
1
2
2
2
2
2
2
2
2
2
2
2
2
2
2
2
2
2
2
2
2
2
2
2
2
2
2
2
2
2
2
2
2
2
2
2
2
2
2
2
2
2
2
2
2
2
2
2
2
2
2
2
2
2
2
2
2
2
2
2
2
2
2
2
2
2
2
2
2
2
2
2
2
2
2
2
2
2
2
2
2
2
2
2
2
2
2
2
2
2
2
2
2
3
3
3
3
3
3
3
3
3
2
2
2
2
2
2
2
2
2
2
2
2
2
2
2
2
2
2
2
2
2
2
2
2
2
2
2
2
2
2
2
2
2
2
2
2
2
2
2
2
2
2
2
2
2
2
2
2
2
2
2
1
1
1
1
1
1
1
1
1
1
1
1
1
1
1
1
1
1
1
1
1
1
1
1
1
1
1
0
0
0
0
0
0
0
0
0
0
0
0
0
0
0
0
0
0
0
0
0
0
0
0
0
0
0
0
0
0
0
0
0
0
0
0
0
0
0
0
0
0
0
0
0
0
0
0
0
0
0
0
0
0
0
0
0
0
0
0
0
0
0
0
0
0
0
0
0
0
0
0
0
0
0
0
0
0
0
0
0
0
0
0
0
0
0
0
0
0
0
0
0
0
0
0
0
0
0
0
0
0
0
0
0
0
0
0
0
0
0
0
0
0
0
0
0
0
0
0
0
0
0
0
0
0
0
0
0
0
0
0
0
0
0
0
0
0
0
0
0
0
0
0
0
0
0
0
0
0
0
0
0
0
0
0
0
0
0
0
0
0
0
0
0
0
0
0
0
0
0
0
0
0
0
0
0
0
0
0
0
0
0
0
0
0
0
0
0
0
0
0
0
0
0
0
0
0
0
0
0
0
0
0
0
0
0
0
0
0
0
0
0
0
0
0
0
0
0
0
0
0
0
0
0
0
0
0
0
0
0
0
0
0
0
0
0
0
0
0
0
0
0
0
0
0
0
0
0
0
0
0
0
0
0
0
0
0
0
0
0
0
0
0
0
0
0
0
0
0
0
0
0
0
0
0
0
0
0
0
0
0
0
0
0
0
0
0
0
0
0
0
0
0
0
0
0
0
0
0
0
0
0
0
0
0
0
0
0
0
0
0
0
0
0
0
0
0
0
0
0
0
0
0
0
0
0
0
0
0
0
0
0
0
0
0
0
0
0
0
0
0
0
0
0
0
0
0
0
0
0
0
0
0
0
0
0
0
0
0
0
0
0
0
0
0
0
0
0
0
0
0
0
0
0
0
0
0
0
0
0
0
0
0
0
0
0
0
0
0
0
0
0
0
0
0
0
0
0
0
0
0
0
0
0
0
0
0
0
0
0
0
0
0
0
0
0
0
0
0
0
0
0
0
0
0
0
0
0
0
0
0
0
0
0
0
0
0
0
0
0
0
0
0
0
0
0
0
0
0
0
0
0
0
0
0
0
0
0
0
0
0
0
0
0
0
0
0
0
0
0
0
0
0
0
0
0
0
0
0
0
0
0
0
0
0
0
0
0
0
0
0
0
0
0
0
0
0
0
0
0
0
0
0
0
0
0
0
0
0
0
0
0
0
0
0
0
0
0
0
0
0
0
0
0
0
0
0
0
0
0
0
0
0
0
0
0
0
0
0
0
0
0
0
0
0
0
0
0
0
0
0
0
0
0
0
0
0
0
0
0
0
0
0
0
0
0
0
0
0
0
0
0
0
0
0
0
0
0
0
0
0
0
0
0
0
0
0
0
0
0
0
0
0
0
0
0
0
0
0
0
0
0
2
2
5
7
10
11
14
18
24
36
42
42
42
42
43
48
56
57
61
70
76
79
83
84
86
88
89
93
96
98
99
100
100
101
102
102
102
103
103
103
104
104
104
104
104
104
105
106
106
108
108
108
110
110
110
111
112
114
114
114
116
120
120
120
120
120
120
120
120
120
120
121
123
126
126
126
126
126
126
127
127
129
129
131
131
132
132
132
133
133
133
133
133
134
134
135
136
136
139
139
139
142
144
145
145
146
146
146
146
148
149
149
149
149
152
152
152
152
152
154
154
154
154
154
155
155
157
158
158
158
158
161
160
160
159
156
154
153
154
152
154
152
143
138
136
134
133
133
133
132
129
128
124
123
123
123
124
123
123
122
118
114
113
113
113
116
117
116
117
108
106
106
106
105
105
104
103
105
105
105
105
105
104
104
105
105
105
104
103
99
98
97
97
97
98
98
98
98
97
97
97
98
97
97
100
100
100
103
103
103
104
105
103
103
103
103
103
103
95
88
82
81
81
81
79
79
80
83
83
83
84
84
83
83
87
87
84
84
84
87
87
87
82
79
79
74
78
78
76
77
77
76
76
76
77
78
78
78
79
84
84
84
84
84
84
85
86
87
87
88
88
87
85
85
86
87
89
89
89
93
95
95
97
97
99
99
102
102
102
102
103
103
104
104
107
108
111
111
112
113
113
113
113
116
120
121
121
123
123
125
125
127
126
129
129
129
129
129
130
130
131
131
133
133
133
133
137
137
137
137
137
138
138
139
142
142
146
146
147
147
147
148
145
145
145
145
144
143
140
140
139
142
146
152
152
151
149
148
152
152
152
152
154
154
154
155
154
154
157
158
159
160
160
160
160
160
160
160
164
164
164
164
167
167
166
166
168
168
169
168
166
164
166
167
163
160
160
162
161
160
160
163
166
168
166
162
162
166
164
166
162
160
158
157
159
160
160
160
159
158
157
160
160
163
161
161
160
158
152
152
152
151
164
164
163
164
167
166
169
168
166
168
168
166
166
170
171
174
174
176
176
177
177
177
177
178
179
182
182
182
182
185
186
187
187
189
188
189
189
188
188
187
181
181
184
184
184
187
189
188
187
183
182
182
182
184
184
184
184
182
182
181
181
181
177
178
178
174
171
170
170
170
171
171
171
172
166
161
161
159
159
158
157
158
158
158
158
158
158
158
158
158
158
156
155
156
155
153
154
153
153
153
153
152
152
152
152
151
151
151
151
150
148
145
145
142
142
142
141
138
138
135
135
135
137
136
135
135
134
136
137
134
134
134
119
117
116
114
113
112
111
112
110
108
106
107
109
110
111
108
105
104
93
93
93
81
82
81
82
80
78
73
69
69
69
68
68
67
67
69
67
65
65
64
63
63
64
63
63
63
63
62
62
62
61
61
60
60
60
64
64
63
63
63
63
65
65
65
66
68
69
71
72
72
73
73
70
70
72
73
73
72
72
72
73
73
74
74
74
74
74
74
74
76
76
77
77
77
79
79
80
81
82
82
83
83
83
84
84
84
84
84
84
84
85
85
85
86
87
87
87
87
86
86
87
88
89
89
89
91
91
92
92
92
92
93
93
93
93
94
94
95
97
97
98
98
97
97
97
97
99
100
101
96
95
95
95
97
97
98
97
94
94
94
94
94
94
93
93
93
93
93
93
93
92
86
85
87
87
87
87
87
88
89
89
91
91
89
90
89
89
88
89
89
84
84
84
84
84
84
87
87
86
86
86
87
87
88
88
88
88
88
87
85
85
84
83
81
81
80
80
80
80
80
80
80
79
79
80
80
80
81
81
81
78
77
77
78
78
80
80
79
77
77
76
76
77
75
74
73
76
77
79
81
81
83
84
83
82
82
81
79
77
77
81
81
83
83
83
83
81
81
81
81
85
86
87
87
86
87
87
86
87
87
87
86
87
86
84
84
84
79
76
71
68
69
68
68
70
76
79
79
81
81
81
80
80
80
80
79
78
79
80
80
79
79
79
79
79
79
79
79
79
79
79
79
79
79
79
79
79
79
79
79
79
79
79
79
79
79
79
79
79
79
79
81
82
82
84
84
84
84
86
87
86
87
87
87
87
87
87
87
89
89
91
92
92
93
93
92
93
93
93
93
94
91
90
90
91
94
95
95
94
94
94
96
96
100
101
102
105
98
94
93
91
89
84
84
88
88
89
90
90
95
100
101
100
102
132
147
147
153
163
169
176
175
186
184
188
182
192
197
214
219
221
221
221
221
225
232
234
233
239
240
240
245
245
245
245
248
248
253
253
257
257
261
261
263
263
263
269
271
271
273
273
273
273
274
277
278
278
278
279
279
279
279
280
287
288
294
299
302
303
303
304
305
305
310
311
311
311
312
311
313
314
325
327
327
327
327
329
337
339
339
340
342
345
346
345
345
345
347
355
357
358
361
361
364
364
366
367
370
371
373
374
375
376
376
377
380
393
396
397
397
398
399
399
399
403
403
403
406
400
401
411
412
412
424
423
422
423
426
422
424
427
421
416
415
412
390
381
375
369
362
363
360
361
362
364
364
363
360
361
360
363
357
328
306
297
273
273
268
266
263
263
262
263
263
265
265
266
269
271
271
271
271
271
272
272
273
274
275
275
275
273
273
273
272
273
274
279
279
279
279
280
281
281
282
282
282
282
282
282
286
284
286
282
284
282
282
279
279
279
279
281
282
282
280
279
279
279
282
282
282
281
278
276
254
254
246
243
245
239
236
224
217
175
139
124
123
123
121
121
117
117
116
116
114
114
114
114
115
113
113
116
118
118
119
121
121
121
121
121
121
121
121
121
122
122
122
118
118
119
114
115
116
116
116
116
116
117
119
119
119
118
116
111
110
110
109
109
108
107
107
107
105
105
101
101
97
97
97
97
97
99
99
97
97
97
95
95
95
96
97
97
99
97
96
94
94
94
92
92
93
92
92
93
92
92
91
91
90
90
91
91
91
92
91
92
92
91
91
90
90
90
90
89
89
95
94
94
93
90
90
87
87
87
87
87
86
87
89
88
87
87
87
87
85
83
83
79
79
79
77
74
74
73
72
71
72
72
66
68
68
70
69
69
68
68
70
70
70
71
71
70
71
70
70
69
69
70
71
71
71
71
71
71
71
71
72
71
68
64
62
63
60
59
59
60
60
61
61
61
62
61
60
60
61
61
61
62
62
62
63
63
63
59
58
58
58
58
58
58
58
58
58
58
58
58
56
56
55
52
52
52
52
52
52
52
52
52
52
52
52
52
52
51
50
50
50
50
50
49
49
48
48
47
47
47
47
47
47
47
47
47
47
47
46
46
46
46
46
46
46
46
46
46
46
46
46
46
46
45
45
45
45
45
45
45
44
44
44
44
44
44
40
34
24
21
18
18
17
15
15
15
14
14
14
14
14
14
14
14
14
14
14
14
14
14
14
14
14
14
14
14
14
14
14
14
14
14
14
14
13
13
13
13
13
13
13
12
11
11
10
10
10
10
11
11
9
7
7
6
6
6
6
6
5
5
5
5
5
5
5
5
5
7
7
7
7
7
7
7
7
7
7
7
7
7
7
7
7
7
7
7
9
9
9
9
9
9
9
9
9
9
9
9
9
9
9
9
10
10
10
10
10
10
10
11
13
14
15
15
15
15
15
15
15
15
15
15
15
15
15
15
15
16
18
18
18
19
19
19
20
20
20
19
19
20
20
20
20
20
21
24
24
24
24
23
24
24
23
23
23
23
23
23
23
23
23
23
23
24
24
24
24
25
25
25
25
25
26
26
25
25
25
25
25
26
26
27
29
29
28
29
29
31
31
31
31
31
31
32
32
33
34
34
34
34
34
34
34
34
34
34
35
35
35
35
36
36
36
36
36
36
36
36
36
36
36
36
36
36
36
36
36
36
36
36
36
36
36
36
35
35
35
35
36
36
36
36
36
36
36
36
36
36
36
36
36
36
36
36
36
37
38
39
39
39
38
38
35
35
35
35
35
35
35
35
35
35
34
34
34
31
31
31
31
31
30
30
29
29
29
29
29
29
29
29
28
28
28
28
28
28
28
28
28
27
27
26
26
26
24
24
24
23
23
23
23
23
23
23
21
18
18
17
15
15
13
13
13
13
13
13
12
12
12
12
12
12
12
12
12
12
12
11
11
11
11
11
10
10
10
10
8
8
9
9
9
9
9
9
9
9
9
9
9
9
9
9
9
9
9
9
9
9
9
9
9
9
7
7
5
4
4
4
4
4
4
4
3
3
3
3
3
3
3
3
3
3
3
3
3
3
3
3
3
3
3
3
3
3
3
3
2
2
2
2
2
2
2
2
2
2
2
2
2
2
2
2
2
2
2
2
2
2
2
2
2
2
2
2
2
2
2
2
2
2
2
2
2
2
2
2
2
2
2
2
2
2
2
2
2
2
2
2
2
2
2
2
2
2
2
2
2
2
2
2
2
2
2
2
2
2
2
2
2
2
2
2
2
2
2
2
2
2
2
2
2
2
2
2
2
2
2
2
2
2
2
2
1
1
1
1
1
1
1
1
2
2
2
2
2
2
2
2
2
2
2
2
2
2
2
2
2
2
2
2
2
2
2
2
2
2
2
2
2
2
2
2
2
2
2
2
2
2
2
2
2
2
2
2
2
2
2
2
2
2
2
2
2
2
2
2
2
2
2
2
2
2
2
2
2
2
2
2
2
2
2
2
2
2
2
2
2
2
2
2
2
2
2
2
2
2
2
2
2
2
2
2
1
1
1
1
1
1
1
1
1
1
1
1
1
1
1
1
1
1
1
1
1
1
1
0
0
0
0
0
0
0
0
0
0
0
0
0
0
0
0
0
0
0
0
0
0
0
0
0
0
0
0
0
0
0
0
0
0
0
0
0
0
0
0
0
0
0
0
0
0
0
0
0
0
0
0
0
0
0
0
0
0
0
0
0
0
0
0
0
0
0
0
0
0
0
0
0
0
0
0
0
0
0
0
0
0
0
0
0
0
0
0
0
0
0
0
0
0
0
0
0
0
0
0
0
0
0
0
0
0
0
0
0
0
0
0
0
0
0
0
0
0
0
0
0
0
0
0
0
0
0
0
0
0
0
0
0
0
0
0
0
0
0
0
0
0
0
0
0
0
0
0
0
0
0
0
0
0
0
0
0
0
0
0
0
0
0
0
0
0
0
0
0
0
0
0
0
0
0
0
0
0
0
0
0
0
0
0
0
0
0
0
0
0
0
0
0
0
0
0
0
0
0
0
0
0
0
0
0
0
0
0
0
0
0
0
0
0
0
0
0
0
0
0
0
0
0
0
0
0
0
0
0
0
0
0
0
0
0
0
0
0
0
0
0
0
0
0
0
0
0
0
0
0
0
0
0
0
0
0
1
1
1
1
1
1
1
1
1
1
1
1
2
2
2
2
2
2
2
2
2
2
2
2
2
2
2
2
2
2
2
2
2
2
2
2
2
2
2
2
2
2
2
2
2
2
2
2
2
2
2
2
2
2
2
2
2
2
2
2
2
2
2
2
2
2
2
2
2
2
2
2
2
2
2
2
2
2
2
2
2
2
2
2
2
2
1
1
1
1
1
1
1
1
1
1
1
1
1
1
1
1
1
1
1
1
1
1
1
1
1
1
1
1
1
1
1
1
1
0
0
0
0
0
0
0
0
0
0
0
0
0
0
0
0
0
0
0
0
0
0
0
0
0
0
0
0
0
0
0
0
0
0
0
0
0
0
0
0
0
0
0
0
0
0
0
0
0
0
0
0
0
0
0
0
0
0
0
0
0
0
0
0
0
0
0
0
0
0
0
0
0
0
0
0
0
0
0
0
0
0
0
0
0
0
0
0
0
0
0
0
0
0
0
0
0
0
0
0
0
0
0
0
0
0
0
0
0
0
0
0
0
0
0
0
0
0
0
0
0
0
0
0
0
0
0
0
0
0
0
0
0
0
0
0
0
0
0
0
0
0
0
0
0
0
0
0
0
0
0
0
0
0
0
0
0
0
0
0
0
0
0
0
0
0
0
0
0
0
0
0
0
0
0
0
0
0
0
0
0
0
0
0
0
0
0
0
0
0
0
0
0
0
0
0
0
0
0
0
0
0
0
0
0
0
0
0
0
0
0
0
0
0
0
0
0
0
0
0
0
0
0
0
0
0
0
0
0
0
0
0
0
0
0
0
0
0
0
0
0
0
0
0
0
0
0
0
0
0
0
0
0
0
0
0
0
0
0
0
0
0
0
0
0
0
0
0
0
0
0
0
0
0
0
0
0
0
0
0
0
0
0
0
0
0
0
0
0
0
0
0
0
0
0
0
0
0
0
0
0
0
0
0
0
0
0
0
0
0
0
0
0
0
0
0
0
0
0
0
0
0
0
0
0
0
0
0
0
0
0
0
0
0
0
0
0
0
0
0
0
0
0
0
0
0
0
0
0
0
0
0
0
0
0
0
0
0
0
0
0
0
0
0
0
0
0
0
0
0
0
0
0
0
1
1
1
5
6
6
6
7
7
7
7
8
8
10
10
10
10
10
10
10
10
11
11
11
15
18
18
19
19
21
21
21
21
21
21
21
21
22
27
29
29
29
29
29
29
30
30
30
30
30
30
30
31
31
31
31
31
31
31
31
31
31
31
31
31
31
31
31
33
33
33
33
34
34
34
34
35
35
35
35
35
35
35
35
35
36
36
36
36
36
36
36
36
36
36
40
40
40
40
40
40
40
40
40
42
42
42
42
42
42
42
42
42
42
42
42
43
43
44
44
44
43
43
43
43
44
48
48
49
49
50
50
51
52
52
52
52
52
52
52
52
52
52
52
52
49
49
50
50
50
50
50
50
51
51
51
51
51
51
48
48
48
48
48
48
48
48
48
48
48
49
49
49
49
50
50
50
50
50
50
50
50
50
50
50
50
51
51
52
52
52
52
50
50
50
52
52
52
52
51
51
51
51
51
51
51
51
51
50
47
47
47
47
47
47
47
47
47
47
44
44
44
44
44
44
44
45
46
46
46
46
46
46
47
47
47
47
47
47
47
48
47
45
44
42
39
36
36
35
36
34
34
34
34
34
34
34
35
35
35
35
35
35
35
36
36
36
35
31
26
23
23
25
26
29
28
28
28
27
26
26
26
26
26
26
26
26
26
26
26
26
26
26
26
26
26
26
26
26
27
27
27
27
27
27
27
28
29
29
30
30
30
31
31
31
30
30
30
30
30
30
29
29
29
29
29
28
28
28
28
26
26
26
27
26
26
26
26
26
25
25
25
25
25
25
25
25
25
25
25
25
25
25
25
25
25
25
25
24
23
23
23
23
23
23
24
24
24
24
24
24
24
24
24
24
24
24
24
24
24
24
25
25
25
25
25
25
25
24
24
24
24
24
24
24
24
24
24
24
25
22
22
22
22
23
22
22
22
22
17
17
16
16
16
16
14
15
13
13
14
13
13
13
13
13
14
14
14
14
14
14
14
14
14
15
15
15
15
15
15
15
15
15
15
15
15
14
14
14
14
14
14
14
14
14
13
13
13
13
13
13
14
14
14
14
15
15
15
15
14
14
14
14
14
14
15
15
15
15
17
17
18
18
18
18
18
18
18
18
18
18
18
18
18
19
19
19
19
20
20
20
20
20
20
20
20
21
21
21
21
21
22
23
23
23
24
24
24
26
26
27
27
28
29
29
29
29
29
29
30
30
30
30
31
31
31
31
34
34
36
37
38
38
39
39
40
40
40
39
39
39
39
39
39
39
39
37
37
36
36
39
39
39
39
39
39
39
39
39
39
40
39
40
40
42
42
42
44
44
44
44
44
44
44
44
44
44
44
44
44
44
44
46
46
46
46
46
44
44
45
46
46
46
46
46
46
47
47
48
50
50
50
50
50
50
50
50
50
50
50
50
50
50
50
50
50
50
50
52
50
50
50
50
50
49
50
49
49
49
48
48
48
49
49
50
50
50
50
50
50
50
50
51
51
51
51
51
51
51
51
51
51
51
51
51
51
51
51
51
51
50
50
50
50
50
50
47
47
47
46
45
43
42
42
42
43
43
43
44
44
44
44
44
44
44
44
44
44
42
39
39
37
37
37
37
37
36
35
35
35
30
27
22
20
19
20
21
21
21
21
21
21
21
22
22
22
22
22
21
21
21
21
21
21
26
27
27
29
31
32
43
46
52
52
55
63
65
65
72
75
80
83
93
95
96
96
97
97
97
98
100
100
101
102
108
109
109
109
108
104
105
105
105
102
105
106
106
108
108
108
110
111
111
110
111
113
113
116
117
118
118
118
120
122
123
123
129
129
129
129
129
129
129
129
131
131
131
132
133
133
133
135
137
137
139
139
139
140
143
146
147
149
152
153
153
153
153
154
154
155
155
155
155
155
156
158
160
160
160
161
162
162
162
163
163
163
163
163
163
164
163
165
166
166
166
166
168
168
171
171
171
173
171
170
171
172
173
174
174
174
176
172
170
169
168
163
163
167
166
168
168
167
167
167
168
168
168
169
169
169
170
172
170
169
169
165
163
163
154
152
145
142
139
138
131
129
129
129
128
128
130
130
132
132
132
132
132
132
133
132
132
132
134
134
135
137
137
137
137
137
139
139
141
140
140
137
137
137
138
137
137
131
131
130
131
131
131
131
132
131
129
129
126
123
123
123
122
121
113
106
105
100
100
100
100
100
100
98
92
91
90
92
92
92
95
92
85
84
85
85
85
87
87
87
87
87
89
89
90
89
87
87
87
87
87
87
87
87
88
87
87
86
86
86
85
85
85
85
86
86
86
87
87
86
86
85
85
85
85
85
84
81
80
79
79
79
79
80
81
81
81
81
81
81
81
81
81
83
84
83
83
81
79
78
78
78
78
78
79
79
78
78
76
76
75
73
72
72
73
73
73
73
73
73
73
73
71
71
71
71
71
71
69
67
67
64
65
64
63
64
63
63
60
60
58
60
59
60
60
61
55
52
50
44
39
39
39
39
36
33
31
28
28
27
26
26
26
26
26
26
26
26
26
26
25
25
25
25
25
25
25
25
25
25
25
25
25
24
24
24
24
24
24
24
24
24
24
24
24
24
24
24
24
24
23
23
23
23
23
23
23
23
22
22
22
22
22
22
22
22
22
22
22
23
23
23
23
23
23
23
23
23
23
23
23
23
21
21
20
20
20
20
20
20
20
19
18
18
18
18
18
18
18
18
18
18
18
18
18
18
16
15
13
13
13
13
13
13
13
13
13
12
12
10
7
6
3
3
2
2
2
2
2
2
2
2
2
2
2
2
2
2
2
2
2
2
2
2
2
2
2
2
2
2
2
2
2
2
2
2
2
2
2
2
2
2
2
2
2
2
2
2
2
2
2
2
2
2
1
1
1
1
1
1
1
1
1
1
1
2
2
2
2
2
2
2
2
2
2
2
2
2
2
2
2
2
2
2
2
2
2
2
2
2
2
2
2
2
2
2
2
2
2
2
2
2
2
2
2
2
2
2
2
3
3
3
3
3
3
3
3
3
3
3
3
3
3
3
3
3
3
4
4
4
4
4
4
4
4
4
4
4
5
5
5
5
5
5
5
5
5
5
5
5
5
5
5
5
5
5
5
5
5
5
5
5
5
5
5
5
5
5
5
5
5
5
5
4
4
4
4
4
4
4
4
4
4
4
4
4
4
4
4
4
4
4
4
5
5
5
5
5
5
5
5
5
5
5
5
5
4
3
3
3
3
3
3
3
3
3
3
2
2
2
2
2
2
2
2
2
2
2
2
2
2
2
2
2
2
2
2
2
2
2
2
2
2
2
2
2
2
2
2
2
2
2
2
2
2
2
2
2
2
2
2
2
2
2
2
2
2
2
1
0
0
0
0
0
0
0
0
0
0
0
0
0
0
0
0
0
0
0
0
0
0
0
0
0
0
0
0
0
0
0
0
0
0
0
0
0
0
0
0
0
0
0
0
0
0
0
0
0
0
0
0
0
0
0
0
0
0
0
0
0
0
0
0
0
0
0
0
0
0
0
0
0
0
0
0
0
0
0
0
0
0
0
0
0
0
0
0
0
0
0
0
0
0
0
0
0
0
0
0
0
0
0
0
0
0
0
0
0
0
0
0
0
0
0
0
0
0
0
0
0
0
0
0
0
0
0
0
0
0
0
0
0
0
0
0
0
0
0
0
0
0
0
0
0
0
0
0
0
0
0
0
0
0
0
0
0
0
0
0
0
0
0
0
0
0
0
0
0
0
0
0
0
0
0
0
0
0
0
0
0
0
0
0
0
0
0
0
0
0
0
0
0
0
0
0
0
0
0
0
0
0
0
0
0
0
0
0
0
0
1
1
1
1
1
2
2
3
5
6
6
6
6
6
6
7
8
8
8
9
9
9
9
9
10
10
11
11
11
11
11
11
11
12
12
13
13
13
13
13
13
13
13
13
13
13
13
13
13
13
14
15
15
16
17
18
18
18
18
18
20
20
20
20
20
20
20
20
20
21
21
23
23
23
23
25
25
25
25
25
25
27
27
28
28
28
28
28
27
27
27
27
27
30
30
30
30
31
31
31
31
31
31
33
34
34
34
34
34
34
34
34
34
34
34
34
34
34
34
34
34
34
34
34
34
34
34
34
34
34
34
34
34
34
34
34
34
34
34
34
34
34
34
34
34
34
34
34
34
35
35
35
35
35
35
36
36
36
36
36
36
36
36
36
36
36
36
36
36
36
36
36
36
36
36
36
34
34
34
34
32
32
32
32
32
32
32
31
31
31
31
31
31
31
31
31
31
30
29
29
29
29
29
29
28
28
28
23
23
22
20
19
18
15
15
15
13
12
10
11
12
12
12
12
11
11
11
11
11
11
11
11
12
12
12
12
12
12
12
12
12
12
13
13
13
13
13
13
13
13
13
13
13
13
13
13
13
13
13
13
13
12
12
12
12
12
13
12
12
12
12
12
12
12
12
12
12
12
12
11
11
11
11
11
10
10
10
10
10
10
10
10
10
10
10
10
10
10
10
10
10
10
10
10
10
10
10
10
10
10
10
10
10
10
9
9
9
9
10
10
10
10
10
10
10
10
10
10
10
8
8
8
8
8
8
8
8
8
8
8
8
8
8
8
8
8
9
10
10
10
10
10
10
10
10
10
10
10
10
10
10
10
10
10
10
10
10
10
10
10
10
10
10
9
8
8
7
7
7
7
6
6
6
6
6
6
6
6
6
6
6
6
6
5
6
6
6
6
6
6
6
6
6
6
6
6
6
6
6
6
6
6
6
6
6
5
5
5
5
5
5
5
5
5
5
5
5
5
4
4
4
4
4
4
4
4
4
4
4
5
5
5
5
5
5
5
5
5
5
5
5
5
5
4
4
4
4
4
3
3
3
3
3
3
3
3
3
3
3
3
3
3
3
3
4
4
4
4
4
4
4
4
4
4
5
5
5
5
5
5
5
5
5
5
5
5
5
5
5
5
5
5
5
5
5
5
5
5
5
5
5
5
5
5
5
5
5
5
5
5
5
5
5
5
5
5
5
5
5
5
5
5
5
5
5
5
5
5
5
5
5
5
5
5
5
5
5
5
4
4
4
4
4
4
4
5
5
5
5
5
5
5
5
5
5
5
5
5
5
5
5
5
5
4
4
4
4
4
4
4
4
4
4
4
4
4
4
5
4
4
4
4
4
4
4
4
4
4
4
4
4
3
3
3
3
3
3
3
3
3
3
3
3
3
3
3
3
3
3
3
3
3
3
3
3
3
3
3
3
3
3
3
3
3
3
3
3
3
3
3
3
3
3
3
3
3
3
3
3
3
3
3
3
3
3
3
3
3
3
2
2
2
2
2
2
2
2
2
2
2
2
2
2
2
2
2
2
2
2
1
1
1
1
1
1
1
1
1
1
1
1
1
1
1
1
1
1
1
1
1
1
1
1
1
1
1
1
1
1
1
1
1
1
1
1
1
1
1
1
1
1
1
1
1
0
0
0
0
0
0
0
0
1
1
1
1
1
1
1
1
1
1
1
1
1
1
1
1
1
1
1
1
1
1
1
1
1
1
1
1
1
1
1
1
1
1
1
1
1
1
1
1
1
1
1
1
1
1
1
1
1
1
1
1
1
2
2
2
2
2
2
2
2
2
2
2
2
2
2
2
2
2
2
2
2
2
2
2
2
2
2
2
2
2
2
2
2
2
2
2
2
2
2
2
2
2
2
2
2
2
2
2
2
2
2
2
2
2
2
2
2
2
2
2
2
2
2
2
2
2
2
2
2
2
2
2
2
2
2
2
2
2
2
2
2
2
2
2
2
2
2
2
2
2
2
2
2
2
2
2
2
2
2
2
2
2
2
2
2
2
2
2
2
2
2
2
2
2
2
2
2
2
2
2
2
2
2
2
2
2
2
2
2
2
2
2
2
2
2
2
2
2
2
2
2
2
2
2
2
1
1
1
1
1
1
1
1
1
1
1
1
1
1
1
1
1
1
1
2
2
2
2
2
2
2
2
2
2
2
2
2
2
2
2
2
2
2
2
2
2
2
2
2
2
2
2
2
2
2
2
2
2
2
2
2
2
2
2
2
2
2
2
2
1
1
1
1
1
1
1
1
1
1
1
1
1
2
2
2
2
2
2
2
2
2
2
2
2
2
2
2
2
2
2
2
2
2
2
2
2
2
2
2
2
2
2
2
2
2
1
1
1
1
1
1
1
1
1
1
1
1
1
1
1
1
1
1
1
1
1
1
1
1
1
1
1
1
1
1
1
1
1
1
1
1
1
1
1
1
1
1
1
1
1
1
1
1
1
1
1
1
1
1
1
1
1
1
1
1
1
1
1
1
1
2
2
2
2
2
3
4
5
29
32
34
34
36
56
57
63
64
64
64
65
65
65
65
65
65
65
65
66
66
66
69
69
70
71
72
72
74
79
79
79
79
79
79
79
79
79
79
79
80
80
80
81
81
81
82
85
85
85
85
86
86
86
87
87
87
89
89
89
90
90
92
92
92
94
94
95
95
97
99
101
103
103
103
103
104
104
104
105
105
105
105
105
105
105
105
105
105
106
106
108
110
110
111
111
112
112
113
113
113
113
113
113
115
116
116
116
116
116
116
116
116
117
116
116
118
118
118
118
118
118
120
120
123
123
123
123
123
123
123
123
123
124
125
125
125
124
126
126
126
128
130
133
134
134
135
134
134
134
134
135
135
128
123
119
116
114
114
114
114
111
113
109
108
105
102
102
102
105
105
103
103
102
100
100
97
98
98
99
100
100
100
101
101
105
105
105
105
105
106
106
106
107
106
106
105
106
105
106
106
106
107
107
108
108
108
107
108
107
106
102
102
97
92
91
92
92
97
99
100
100
100
102
102
102
104
103
103
103
103
104
105
105
105
105
106
110
110
110
111
111
110
110
110
110
110
111
110
110
110
110
110
111
111
111
113
113
108
108
108
109
109
108
108
108
108
108
108
111
110
110
106
102
97
87
87
87
87
89
87
84
81
81
81
81
82
81
80
80
79
81
79
80
81
79
76
76
76
78
79
79
78
77
79
79
79
79
79
79
79
79
79
81
82
84
84
84
85
85
86
86
87
89
91
91
91
92
92
92
92
94
94
94
94
92
92
92
94
95
92
90
90
91
91
92
92
92
93
93
92
92
92
92
92
92
91
90
91
91
92
93
94
94
93
94
94
94
94
94
95
95
93
92
92
92
92
92
92
89
90
89
88
87
88
87
88
87
87
86
86
86
86
86
86
85
85
85
85
85
85
85
85
85
84
84
85
86
85
85
84
84
84
84
84
83
83
83
81
81
81
81
81
81
80
80
81
81
81
81
80
80
79
79
80
79
79
79
79
78
77
76
73
73
71
70
65
65
67
65
63
55
55
50
50
50
48
40
37
36
37
36
37
37
37
37
36
37
38
38
38
38
38
38
38
38
38
38
38
36
31
31
31
31
31
31
31
31
31
31
31
31
32
32
31
31
31
31
30
29
29
29
29
29
29
29
30
31
31
31
31
31
31
31
31
31
31
31
31
31
29
29
29
28
27
27
26
26
26
25
23
23
24
24
24
24
23
21
21
21
22
23
23
22
22
22
23
23
23
23
23
23
23
23
23
23
23
23
22
22
21
21
21
21
20
19
19
20
20
20
20
20
19
19
17
17
17
18
19
19
19
21
21
21
22
22
21
22
23
23
23
23
23
23
23
22
22
23
23
24
24
25
25
24
24
24
24
24
26
26
26
26
26
26
26
26
26
26
26
26
26
26
26
29
29
29
29
29
29
29
29
29
31
31
31
31
32
32
32
32
32
32
32
34
34
34
34
34
34
34
35
35
42
42
44
45
44
47
47
51
51
53
53
53
53
53
55
55
57
58
58
58
58
58
61
63
64
64
65
65
64
64
64
66
66
65
68
69
71
71
72
71
71
71
72
73
73
74
76
76
79
79
79
79
79
79
79
80
80
81
81
82
83
83
83
84
84
84
84
84
83
83
83
83
81
80
81
80
79
79
80
80
80
80
80
80
80
79
79
79
80
80
80
80
80
80
79
77
76
76
76
76
75
74
74
74
74
74
73
73
73
73
73
73
73
73
73
73
73
73
73
73
73
73
73
73
74
74
74
74
76
76
77
78
78
77
77
78
79
78
78
78
78
78
79
80
81
81
81
79
79
79
79
79
76
77
77
70
65
63
53
53
47
47
44
36
35
32
32
32
32
35
36
35
35
35
35
35
36
36
36
36
37
38
38
37
32
30
30
30
30
31
31
31
31
31
31
31
31
33
33
33
33
33
32
31
31
32
32
33
33
34
34
34
34
34
34
35
36
36
36
36
36
36
36
36
36
36
36
36
36
37
37
37
38
38
39
39
39
39
39
39
39
39
39
39
39
39
39
39
39
40
40
40
40
40
40
40
41
41
42
42
42
40
40
39
39
39
39
39
39
39
39
39
39
39
39
40
40
40
40
40
41
41
41
42
42
42
42
42
42
42
42
42
42
42
42
42
42
42
42
43
43
43
43
43
43
43
43
43
43
42
40
40
40
40
40
42
40
40
39
39
39
39
37
34
30
29
30
30
29
29
26
27
28
28
26
24
23
21
22
22
22
22
22
22
22
22
23
23
23
23
23
23
23
23
23
22
22
22
22
23
23
23
22
21
21
20
20
20
20
20
20
20
20
20
21
21
21
21
20
20
20
21
20
20
20
20
20
20
20
19
19
18
18
18
18
18
18
19
19
19
19
19
19
19
19
19
19
19
19
19
19
19
19
19
19
19
19
19
19
19
19
19
19
19
19
19
19
19
19
19
19
19
19
19
19
19
19
19
19
19
19
21
21
21
21
22
22
22
23
23
23
23
23
23
23
21
21
21
21
21
21
21
22
22
21
21
21
21
21
21
21
21
21
21
21
20
20
20
20
19
18
18
18
18
18
18
18
18
18
18
18
18
18
18
18
18
18
18
18
18
18
18
18
18
18
18
18
18
18
18
18
18
18
18
18
18
18
18
18
18
18
18
18
18
18
18
18
18
18
18
18
18
18
18
17
16
16
16
15
15
14
13
13
10
10
10
10
10
10
10
10
7
6
6
6
6
6
6
7
7
7
7
7
7
7
7
7
7
7
7
7
7
7
7
7
6
6
6
7
7
7
7
7
7
7
7
7
7
7
7
7
7
7
6
6
6
6
5
5
6
7
7
8
7
7
7
7
7
7
7
7
7
7
7
7
7
7
7
7
7
7
7
7
7
7
7
7
7
8
8
8
8
9
9
9
9
9
9
9
9
9
9
9
9
9
9
9
9
9
8
8
8
8
8
9
11
11
11
11
12
12
12
12
12
12
12
12
12
12
12
11
11
11
11
11
11
12
11
11
11
11
11
12
13
13
13
13
13
13
13
13
13
13
13
13
13
13
13
13
13
13
13
13
13
13
13
13
13
13
13
13
13
13
13
13
13
13
13
13
13
13
14
14
14
14
14
15
15
15
15
15
15
15
15
15
15
15
14
14
14
14
14
15
15
15
15
15
15
15
15
16
16
15
15
15
15
15
15
15
15
16
16
16
15
15
16
17
17
17
17
17
17
17
17
17
18
18
18
18
18
18
18
19
21
21
21
21
21
21
21
23
23
24
24
24
24
24
24
24
25
25
25
25
26
26
26
26
26
26
29
29
29
29
29
30
30
30
30
31
31
31
31
31
31
31
32
34
33
33
31
32
32
32
34
34
34
34
32
32
32
32
33
33
32
32
32
32
32
33
32
32
32
32
34
34
34
34
34
34
34
34
35
35
35
35
35
36
36
37
37
37
37
39
39
39
39
39
39
39
39
39
39
38
36
36
36
36
36
34
35
34
33
33
33
32
31
31
30
31
32
32
32
32
32
32
32
32
32
32
33
34
34
34
34
32
31
31
30
31
31
33
33
33
34
34
34
34
34
34
35
35
36
36
35
35
35
35
36
36
35
35
35
35
36
36
37
37
36
36
36
36
38
39
39
41
41
41
42
42
42
42
42
42
42
44
44
44
44
44
44
44
44
44
45
46
46
50
50
50
50
50
49
50
49
47
47
47
45
45
45
45
45
45
45
44
43
43
43
43
44
44
44
44
44
44
45
45
47
47
47
47
48
50
50
50
50
52
52
52
52
52
56
56
56
56
56
56
57
57
57
57
56
57
55
55
55
55
58
59
63
63
63
63
64
64
66
66
66
66
66
66
66
67
67
67
68
68
69
71
75
75
75
74
74
74
76
76
76
76
76
76
74
76
76
76
76
76
76
76
77
78
78
79
78
78
79
79
79
79
80
81
81
83
84
84
94
96
97
99
102
104
105
107
108
118
119
121
123
123
123
126
123
129
129
129
128
126
125
123
121
119
118
118
113
112
111
113
113
113
113
115
117
116
115
116
115
115
116
117
117
117
117
117
114
113
113
113
112
112
112
112
113
113
112
111
112
110
107
105
102
102
103
102
101
101
101
101
101
101
101
100
100
101
102
102
102
102
102
102
102
102
103
104
104
104
104
104
104
104
104
104
104
104
104
104
105
105
105
105
105
105
105
103
103
103
99
98
94
92
90
89
89
89
87
87
87
87
87
89
89
89
87
87
87
85
85
84
83
82
82
64
62
62
58
60
59
58
55
55
55
50
46
44
36
35
35
33
33
33
34
34
34
33
32
33
33
34
34
34
34
34
33
33
33
34
33
33
33
33
33
33
34
33
34
33
34
34
35
35
35
36
36
36
36
36
36
36
36
36
36
36
36
36
35
35
35
36
36
37
37
37
37
37
37
38
38
38
38
39
39
39
39
39
40
41
41
41
41
41
41
41
41
42
42
42
42
42
42
42
42
42
42
44
44
44
44
45
44
44
44
44
44
44
44
44
44
45
44
44
44
44
44
44
44
44
44
44
45
45
45
45
44
44
44
44
44
46
44
45
42
40
40
40
40
40
40
41
41
42
41
41
41
41
41
41
42
42
42
42
42
42
42
42
42
42
42
44
44
44
44
44
44
44
44
44
45
44
44
45
45
45
45
45
45
44
44
42
38
36
35
35
35
35
35
36
36
35
34
34
34
34
34
34
34
34
34
35
35
36
36
36
36
36
37
39
39
41
40
40
39
39
39
39
39
39
39
39
38
37
39
39
39
39
39
39
39
41
41
41
42
41
38
38
36
36
36
36
36
36
36
36
36
36
36
36
36
36
36
36
36
36
36
36
36
36
36
36
36
36
36
36
36
36
35
35
34
34
34
34
34
34
34
34
34
34
34
34
34
34
34
34
34
34
34
34
36
36
36
36
36
36
36
36
36
36
36
36
36
36
36
39
39
39
39
38
37
35
35
36
36
36
35
35
36
36
36
36
35
35
36
36
34
34
34
29
29
29
29
29
28
28
26
26
24
23
23
24
25
25
25
25
24
24
24
24
24
24
21
20
20
20
20
20
21
21
21
21
21
21
21
22
22
23
23
23
23
23
23
23
23
24
24
24
25
25
25
26
26
26
26
26
26
26
26
26
26
27
27
27
27
29
29
29
28
27
26
26
26
26
26
27
28
29
29
29
29
29
29
29
29
29
29
29
29
29
29
31
31
31
31
32
31
30
30
31
33
33
33
33
33
33
34
36
36
36
36
36
34
35
36
36
36
37
38
38
38
38
38
38
39
39
40
40
40
40
40
41
41
41
41
42
42
44
43
42
43
44
44
44
47
47
50
50
50
50
50
51
51
49
49
49
50
50
50
50
50
50
50
50
49
49
49
49
51
52
52
52
52
52
52
52
52
52
52
52
52
53
53
53
52
52
53
52
52
52
52
52
52
52
52
52
52
52
52
52
52
52
52
52
52
52
52
53
53
54
54
54
54
54
54
54
55
53
53
54
50
50
50
50
49
49
49
48
48
48
48
48
48
48
48
48
50
50
50
52
52
52
52
52
52
52
52
52
53
54
53
52
52
45
43
42
41
35
34
33
32
32
31
31
30
29
30
31
31
31
31
31
31
31
31
31
31
31
31
31
31
31
31
31
31
31
31
31
31
31
31
31
31
31
31
31
31
29
29
29
29
29
29
29
29
29
29
29
29
29
30
30
30
30
30
30
30
30
30
30
28
28
28
27
27
27
27
27
26
23
22
21
21
21
18
16
16
15
16
16
16
16
16
15
15
15
15
16
16
16
16
16
16
17
17
15
14
14
15
15
15
15
15
15
15
15
15
15
15
15
15
15
15
15
15
14
14
14
14
14
15
15
14
14
14
14
13
13
13
13
11
10
10
10
10
10
10
10
10
9
9
9
10
10
10
10
10
10
10
10
12
12
12
12
12
12
12
12
12
12
12
12
12
12
12
12
12
12
12
12
12
11
11
11
11
11
11
11
11
12
12
13
13
13
13
13
13
13
13
13
13
13
13
13
13
13
13
13
13
13
13
13
13
11
11
12
12
13
13
13
12
12
12
11
12
12
12
12
12
12
12
12
12
12
12
12
12
12
12
12
12
12
12
12
12
12
12
12
12
13
13
13
13
13
13
13
13
13
13
13
13
13
13
14
14
14
14
15
15
15
14
12
12
12
12
12
11
11
11
13
13
13
13
15
15
15
15
15
15
15
15
16
16
16
16
16
17
16
16
16
15
15
15
17
17
18
18
19
19
19
19
19
19
20
21
21
21
22
22
23
23
23
23
23
23
23
23
22
22
22
22
22
22
22
22
22
22
22
22
22
22
23
23
22
22
22
23
23
23
23
23
23
23
23
23
23
23
23
23
23
23
24
24
24
26
27
27
27
27
27
27
28
28
28
28
28
27
27
27
27
27
28
29
29
29
29
29
29
30
30
29
29
29
29
29
29
29
29
29
29
30
30
29
29
29
29
29
29
29
29
29
29
29
29
30
30
30
31
31
31
31
31
31
31
31
31
31
31
31
31
28
27
26
27
28
28
28
28
27
27
29
29
29
29
29
27
27
27
26
26
24
23
23
23
23
23
23
22
22
22
23
23
24
23
25
25
25
26
26
26
27
27
29
29
29
29
29
29
29
29
29
29
29
31
31
32
32
32
32
32
32
34
33
34
33
33
32
32
32
31
31
29
30
30
29
29
30
31
31
31
31
30
30
30
30
30
30
31
30
29
29
29
29
29
29
29
31
31
31
34
34
34
34
34
34
34
34
34
34
34
34
34
36
36
37
37
37
37
37
37
37
39
40
40
40
40
41
42
42
42
42
43
44
44
44
44
44
44
44
44
44
44
44
44
44
44
46
46
44
44
42
44
44
41
42
43
43
43
43
44
44
44
44
44
47
47
48
48
48
48
48
48
49
49
49
49
49
49
50
50
50
50
49
50
50
50
50
50
50
51
50
50
50
49
48
48
48
47
47
47
47
46
46
46
47
47
47
46
46
46
45
45
44
44
44
44
44
45
45
45
45
46
46
46
46
46
46
46
46
46
46
46
45
45
45
45
46
47
47
47
47
47
47
47
48
48
48
48
48
48
48
49
49
49
49
49
49
47
47
46
46
46
45
45
45
43
43
43
44
45
45
45
45
45
45
45
46
46
46
46
44
45
46
42
42
41
39
39
31
33
33
32
32
31
31
31
31
32
33
31
29
29
29
29
29
29
29
29
29
29
26
26
26
25
24
24
23
23
22
21
19
19
19
19
19
19
19
19
19
19
19
20
20
20
20
20
20
20
20
20
20
20
20
20
20
20
20
20
20
20
20
20
20
19
19
19
19
19
20
20
20
20
20
21
21
21
21
21
21
20
20
21
22
22
22
22
23
23
24
24
24
24
24
24
24
24
25
26
26
26
26
26
26
26
26
26
26
26
26
26
26
26
26
26
26
26
26
26
26
26
26
26
26
26
26
26
26
26
26
26
26
26
26
26
26
26
25
25
25
25
25
21
21
21
21
19
18
18
18
18
18
18
18
18
18
18
18
18
18
18
18
18
19
19
17
16
16
16
16
16
16
16
16
17
17
18
18
18
18
18
18
18
18
18
18
18
18
18
18
18
18
18
18
18
18
18
18
18
18
17
17
17
17
17
17
17
18
18
18
18
18
17
17
18
17
15
15
15
18
18
18
18
17
16
16
16
16
16
15
15
15
15
15
15
15
15
15
15
17
17
17
18
18
18
18
18
16
15
17
17
18
18
18
18
18
18
18
18
18
18
18
18
19
20
20
20
20
20
20
20
20
20
20
20
20
20
20
20
20
20
20
20
20
20
20
20
20
20
20
20
20
21
21
21
21
21
21
21
21
21
21
21
20
20
20
20
20
19
19
19
19
19
19
19
19
19
19
19
19
19
19
19
18
18
18
18
18
18
18
18
18
18
18
18
18
18
18
18
18
18
18
19
21
21
21
21
21
21
21
21
21
21
21
21
21
21
21
21
21
21
21
21
21
21
21
21
21
21
21
21
21
21
22
22
21
21
21
21
20
18
15
15
13
12
11
11
11
11
11
11
11
11
11
11
11
11
10
10
10
10
10
10
10
10
10
10
10
10
10
10
10
10
10
10
10
10
10
10
10
10
10
10
10
9
9
9
9
9
9
9
9
9
9
9
9
8
7
7
7
7
7
7
7
7
7
7
7
7
7
7
7
7
7
7
7
7
7
7
7
7
7
7
7
7
7
7
7
7
7
7
7
7
7
7
7
7
7
7
7
7
7
7
7
7
7
6
6
5
5
5
5
5
5
5
5
5
5
5
5
5
5
5
5
5
5
5
5
5
5
5
6
5
4
4
4
4
3
2
3
3
3
3
3
3
3
3
3
3
3
3
3
3
2
2
2
3
4
4
4
4
5
5
5
5
5
5
5
5
5
5
5
5
5
5
5
5
5
5
5
5
5
5
5
5
5
5
5
5
5
5
5
5
5
5
5
5
5
5
5
5
5
5
5
5
5
5
5
5
5
5
5
5
5
5
5
5
5
5
5
5
5
5
5
5
5
5
5
5
5
5
5
5
5
5
5
5
5
5
5
5
5
5
5
5
6
7
8
8
8
8
8
8
8
8
8
8
8
8
8
8
8
8
8
8
8
8
8
8
7
7
7
7
7
7
7
7
7
7
7
7
7
7
7
7
7
7
7
7
7
7
7
7
6
6
6
5
6
6
6
6
6
7
7
7
7
7
7
7
7
7
7
7
7
7
7
7
7
7
7
7
7
7
6
6
6
6
5
5
5
5
5
5
5
5
5
6
6
6
6
7
7
7
7
8
8
8
8
8
8
8
8
8
8
8
8
8
8
8
8
8
8
8
8
8
7
7
7
7
7
7
7
7
7
7
7
7
7
7
7
8
8
8
7
7
7
7
7
7
7
7
7
7
7
8
8
8
8
8
8
8
8
8
8
9
9
9
9
9
9
9
12
12
12
12
12
13
13
14
14
14
15
15
15
16
16
16
16
16
16
16
16
16
16
16
16
16
16
16
16
16
16
16
16
16
16
16
16
17
18
20
20
20
20
20
20
20
20
21
21
21
21
21
22
22
22
22
23
25
25
26
27
27
29
30
31
32
33
33
33
33
34
34
36
36
36
37
37
37
37
38
38
38
38
38
38
39
39
39
39
39
39
39
39
38
38
38
38
38
38
41
41
41
41
41
41
41
41
41
41
42
40
40
40
40
40
40
40
39
39
39
40
42
42
42
42
42
42
42
42
42
42
42
42
42
42
42
42
41
41
42
42
42
42
43
44
44
44
44
44
44
44
44
44
44
44
44
44
44
44
44
44
46
46
47
47
48
49
48
48
48
48
48
48
48
48
48
48
48
48
49
49
49
49
49
49
49
49
49
50
50
50
50
50
50
50
52
52
53
53
53
53
53
54
54
55
54
53
53
52
51
51
52
52
52
52
50
49
48
39
39
41
40
40
40
40
39
38
37
37
38
36
34
34
34
34
35
35
35
35
35
35
34
34
34
33
33
33
34
34
34
34
34
35
35
35
36
36
34
35
35
35
35
35
35
34
34
34
34
34
34
34
34
32
32
32
32
32
31
31
31
31
27
27
28
28
27
27
26
26
24
24
25
24
24
24
24
24
24
24
24
24
24
24
24
24
24
24
24
24
23
23
23
24
24
25
26
26
26
27
27
27
28
28
28
28
28
28
28
28
27
27
27
28
28
28
28
28
28
28
28
28
28
28
28
28
29
28
27
26
26
26
26
26
26
26
25
23
25
25
25
25
25
25
25
25
25
25
25
25
25
25
25
25
25
24
24
23
23
23
23
23
22
22
22
22
22
22
22
22
22
22
22
22
23
22
21
21
21
21
21
22
22
23
23
23
23
23
23
23
23
23
23
24
24
24
24
23
23
23
23
23
23
23
23
23
23
23
24
26
25
25
25
23
23
23
23
23
21
21
21
21
21
21
20
20
19
20
20
20
21
21
22
23
23
23
25
26
26
26
28
31
30
30
30
30
30
29
28
29
28
28
28
29
29
29
29
29
30
30
30
30
30
30
30
30
31
31
31
31
31
31
31
31
31
31
32
32
33
33
33
34
34
34
34
35
35
35
35
35
35
35
35
35
35
35
35
35
35
35
35
34
35
35
35
35
35
35
36
38
39
39
39
39
41
41
42
42
42
42
42
42
42
45
45
45
45
45
45
45
45
45
46
46
46
46
46
46
46
46
46
46
46
46
46
46
46
46
46
46
46
46
46
46
46
46
46
46
45
45
47
46
47
46
47
47
47
47
47
46
46
45
45
45
45
44
43
42
38
38
36
36
36
36
36
36
36
36
36
34
34
34
34
34
34
35
35
35
35
35
35
35
35
35
36
36
36
36
35
35
35
35
35
36
36
36
36
37
37
37
39
39
39
39
39
39
39
39
39
39
40
41
40
40
40
39
39
39
37
40
40
40
40
38
39
39
39
41
41
40
40
40
40
40
40
40
42
44
42
41
40
39
39
38
37
37
36
36
36
36
36
36
35
34
34
34
32
32
31
30
30
29
29
31
31
31
31
31
30
30
30
30
30
30
30
30
30
30
29
29
29
29
29
29
29
29
29
29
29
29
29
29
29
29
29
28
27
27
27
27
27
27
27
28
28
28
28
28
28
28
28
28
29
29
29
29
29
28
28
27
26
26
26
26
26
26
26
26
26
26
27
27
27
28
29
29
29
28
24
23
23
23
23
23
23
22
22
21
20
19
18
18
18
18
18
17
14
10
10
10
10
10
10
10
10
10
10
10
10
10
9
10
10
10
10
10
11
12
12
12
12
12
12
13
13
13
13
13
13
13
13
13
13
13
13
13
13
13
13
13
13
13
13
13
13
13
13
13
13
13
13
13
13
13
13
14
13
13
13
13
13
13
13
13
13
13
13
13
13
13
14
14
14
14
14
14
14
14
14
14
14
14
14
14
14
14
14
14
14
14
14
14
14
14
15
15
15
15
15
15
14
14
14
14
14
14
14
14
14
15
15
15
15
15
15
15
13
13
13
13
13
13
11
10
10
10
10
10
10
9
8
9
7
8
7
7
7
7
7
7
7
7
7
7
7
7
7
7
7
7
7
7
7
7
7
7
7
8
8
8
8
8
7
7
7
7
7
7
7
8
8
8
8
8
8
8
9
9
9
9
10
10
10
10
10
10
10
11
11
11
13
13
13
13
13
13
13
13
13
13
13
13
13
13
13
12
12
12
12
12
12
12
12
12
12
12
12
12
12
12
12
12
12
12
12
12
10
10
10
11
11
11
11
10
10
10
10
10
10
10
10
11
11
11
11
11
11
11
11
11
12
12
12
12
12
12
12
12
12
12
12
12
12
13
13
14
13
13
13
13
13
13
13
13
13
13
13
13
13
13
13
12
12
12
11
11
11
11
11
11
10
10
10
10
10
10
10
10
10
10
9
9
8
8
8
8
8
8
8
8
8
8
8
8
8
8
8
8
7
7
7
7
7
7
6
6
6
6
6
6
6
6
6
6
6
6
6
6
6
5
5
5
5
5
5
5
5
5
5
5
5
5
5
5
5
5
5
5
5
5
5
5
5
5
5
5
5
5
5
5
5
5
5
5
5
5
5
5
5
5
5
5
5
5
5
5
5
5
5
5
5
4
4
2
2
2
2
2
2
2
1
1
1
1
1
1
1
1
1
1
1
1
1
1
1
1
1
1
1
1
1
1
1
0
0
0
0
0
0
0
0
0
0
0
0
0
0
0
0
0
0
0
0
0
0
0
0
0
0
0
0
0
0
0
0
0
0
0
0
0
0
0
0
0
0
0
0
0
0
0
0
0
0
0
0
0
0
0
0
0
0
0
0
0
0
0
0
0
0
0
0
0
0
0
0
0
0
0
0
0
0
0
0
0
0
0
0
0
0
0
0
0
0
0
0
0
0
0
0
0
0
0
0
0
0
0
0
0
0
0
0
0
0
0
0
0
0
0
0
0
0
0
0
0
0
0
0
0
0
0
0
0
0
0
0
0
0
0
0
0
0
0
0
0
0
1
1
1
1
1
1
1
1
1
1
1
1
1
1
2
2
1
1
1
1
1
1
1
1
1
1
1
2
2
2
2
2
2
2
2
2
2
2
3
5
5
5
5
5
5
5
5
5
5
5
5
5
5
5
5
5
5
5
5
5
5
5
6
6
6
6
6
6
6
6
6
6
6
6
6
6
6
6
6
6
6
6
6
6
6
6
6
6
6
6
6
6
6
6
6
6
6
6
6
6
6
6
6
6
6
6
6
6
6
6
6
6
6
6
6
6
6
6
6
6
6
6
6
6
6
6
6
7
7
7
7
7
7
7
7
7
7
7
7
7
7
7
7
7
7
7
7
7
7
7
7
7
7
7
7
7
7
7
7
7
7
7
6
6
6
5
5
5
5
5
4
4
4
2
2
2
2
2
2
2
2
2
2
2
2
2
2
2
2
2
2
2
2
2
2
2
2
2
2
2
2
2
2
2
1
1
1
1
1
1
1
1
2
2
2
2
2
2
2
2
2
2
2
2
2
2
2
2
2
2
2
2
2
2
2
2
2
2
2
2
2
2
2
2
2
2
2
2
1
1
1
1
1
1
1
1
1
1
1
1
1
1
1
1
1
1
1
1
1
1
1
1
1
1
1
1
1
1
1
1
1
1
1
1
1
1
1
1
1
1
1
1
1
1
1
1
1
1
1
1
1
1
1
1
1
1
1
1
1
1
1
1
1
1
1
1
1
1
1
1
1
1
1
1
1
1
1
1
1
1
1
1
1
1
1
1
1
1
1
1
1
1
1
1
1
1
1
1
1
1
1
1
1
1
1
1
1
1
1
1
1
1
0
0
0
0
0
0
0
0
0
0
0
0
0
0
0
0
0
0
0
0
0
0
0
0
1
1
2
2
2
2
2
2
2
2
2
2
2
2
2
2
2
2
2
2
2
2
2
2
2
2
2
2
2
2
2
2
2
2
2
2
2
2
2
2
2
2
2
2
2
2
2
2
2
2
2
2
2
2
2
2
2
2
2
2
6
8
9
9
10
11
11
13
13
13
13
14
14
14
14
14
14
14
14
14
14
14
14
14
14
14
14
14
14
14
13
13
13
13
13
13
13
13
13
13
13
13
13
13
13
13
13
13
13
13
13
13
13
13
13
13
13
13
14
14
14
14
14
14
15
15
15
15
15
15
15
15
15
15
15
15
15
15
16
16
16
16
16
16
16
16
16
16
16
16
16
16
16
16
16
16
16
16
16
16
16
16
16
16
16
16
16
16
16
16
16
16
16
17
16
16
16
16
15
15
15
15
15
15
15
15
14
14
13
13
13
12
12
10
10
9
9
9
9
9
9
9
9
9
8
8
8
8
8
9
9
10
10
10
10
10
10
10
10
10
10
10
10
10
10
10
10
10
10
10
10
10
10
10
10
9
9
9
9
9
9
9
9
10
10
10
10
10
10
10
10
10
8
8
7
7
7
7
7
7
7
7
7
7
7
7
7
7
7
6
6
6
6
6
5
3
3
3
3
3
3
4
5
5
5
5
5
5
4
4
4
4
4
4
5
5
5
5
5
5
6
5
5
5
5
5
5
5
5
5
5
5
5
6
6
6
7
7
7
7
7
7
7
7
7
7
7
7
7
7
7
8
8
8
8
7
7
8
8
8
8
8
8
8
8
8
8
8
8
8
8
9
9
10
10
10
10
10
10
10
10
10
10
10
10
10
10
10
10
10
10
10
10
10
10
10
10
10
10
10
10
10
11
11
11
11
11
11
11
11
10
10
10
10
10
10
10
10
9
9
9
9
9
9
9
9
9
9
8
8
8
8
8
7
7
7
7
7
7
7
7
7
7
7
7
7
9
9
9
9
9
10
10
10
10
10
10
10
10
10
10
10
10
10
10
10
10
10
10
10
10
10
10
10
9
9
10
10
10
10
11
11
12
12
12
12
12
11
11
11
11
11
11
11
11
11
11
11
11
11
11
11
11
12
12
12
12
12
12
12
12
12
12
12
12
12
12
12
12
11
11
11
11
11
10
10
10
10
10
10
10
10
10
10
10
9
10
10
10
10
10
10
10
10
10
10
10
10
10
10
10
10
10
10
10
10
10
10
10
10
11
11
11
11
11
11
11
11
11
11
11
11
11
11
11
11
11
11
11
11
11
10
10
10
10
11
11
11
11
11
12
11
11
11
11
11
11
11
11
11
11
11
11
11
11
11
11
10
10
10
10
10
10
10
10
10
10
10
10
10
9
9
9
9
9
8
7
7
7
7
7
7
7
7
6
6
6
6
6
6
6
6
6
6
6
6
6
6
6
6
6
5
5
5
5
5
5
5
5
5
5
5
5
5
5
5
7
7
7
7
7
7
7
7
7
7
7
7
7
7
7
7
7
8
8
8
8
8
8
8
8
8
8
8
8
8
8
6
6
6
5
6
7
7
7
7
7
7
7
7
6
7
7
7
7
8
8
8
8
9
9
9
10
10
10
10
10
10
10
10
10
10
10
10
10
10
10
10
10
10
10
10
10
10
10
10
10
11
11
11
11
11
11
11
11
11
11
11
11
11
13
13
13
13
13
13
13
13
13
13
13
13
13
13
13
13
13
13
13
13
13
13
14
14
14
14
14
14
14
15
15
15
15
15
15
16
16
16
16
16
16
16
16
16
17
17
17
17
17
17
18
18
18
18
18
17
17
17
17
17
17
17
16
16
16
16
16
16
16
16
15
15
13
13
13
13
13
13
14
13
13
14
13
13
13
13
13
13
13
12
12
12
12
12
12
12
12
12
12
12
11
11
11
11
11
11
11
11
11
11
11
11
11
11
11
11
11
11
11
11
11
12
12
12
12
12
12
12
12
12
12
12
12
12
12
12
12
12
12
12
12
12
12
12
12
12
12
12
12
12
12
11
11
11
11
11
11
11
11
11
10
10
8
8
8
8
8
8
8
8
7
7
7
7
7
7
7
7
7
7
7
7
7
7
7
7
7
6
6
6
6
6
6
5
4
4
4
4
4
3
3
3
3
2
2
2
2
2
2
2
2
2
2
2
2
2
2
2
2
2
2
2
2
2
2
2
2
1
1
1
1
1
1
2
2
2
2
2
2
2
2
2
2
1
1
1
1
1
1
1
1
1
1
1
1
0
0
0
0
0
0
0
0
0
0
0
0
0
0
0
0
0
0
0
0
0
1
1
1
1
1
2
2
2
2
2
2
2
2
2
2
2
2
2
2
2
2
2
2
2
2
2
2
2
2
2
2
2
2
2
2
2
2
2
2
2
2
2
2
2
2
2
2
2
2
2
2
2
2
2
2
2
2
3
3
3
3
3
3
3
3
3
3
3
5
5
5
5
5
5
5
5
5
5
5
5
5
5
5
4
4
4
4
4
4
4
4
4
4
4
4
4
4
4
4
4
4
4
4
4
4
4
4
4
4
4
4
4
4
4
4
3
3
3
3
3
3
3
3
3
3
3
3
3
3
3
3
3
3
3
3
3
3
3
4
4
4
4
4
4
4
4
4
5
5
5
5
5
5
5
5
5
5
5
5
5
5
5
5
5
6
6
6
6
6
6
7
7
7
6
6
6
6
6
6
6
7
7
7
7
6
6
6
6
6
6
6
6
5
5
5
5
5
5
5
5
5
6
6
6
6
6
6
6
6
6
6
6
6
6
6
6
6
6
6
7
7
7
7
7
7
7
7
7
7
7
7
7
7
7
7
7
7
7
7
7
7
7
7
7
7
7
7
7
7
7
7
7
7
7
7
7
7
7
7
7
7
7
7
7
7
7
7
7
7
7
7
7
7
7
7
7
6
6
6
6
6
6
6
6
6
6
6
6
6
6
6
6
6
6
6
6
5
5
5
3
3
3
2
2
2
2
2
2
2
2
2
2
2
2
2
2
2
2
2
2
2
2
2
2
2
2
2
2
2
2
2
2
2
2
2
2
2
2
2
2
2
2
2
2
2
2
2
2
2
2
2
2
2
2
2
2
2
2
2
2
3
3
3
3
2
2
2
2
2
2
2
3
3
3
3
3
3
3
3
3
3
3
3
3
3
3
3
3
3
3
3
3
3
3
3
3
3
3
3
3
3
3
3
3
3
3
3
3
3
3
3
4
4
4
4
4
4
4
4
4
4
4
4
4
4
4
4
4
4
4
4
4
4
5
5
5
5
5
5
5
5
5
5
5
5
5
5
5
5
5
5
5
5
5
5
5
5
5
5
5
5
5
5
5
5
5
5
5
5
5
5
5
5
5
5
5
5
5
5
4
4
3
4
4
4
4
4
4
4
4
4
4
4
4
4
4
4
4
4
4
4
4
4
4
4
4
4
4
4
4
4
4
4
4
4
4
4
4
4
4
4
4
4
4
4
5
4
4
3
3
3
3
3
3
3
3
3
3
3
3
3
3
3
3
3
3
3
3
2
2
2
2
2
2
2
2
2
2
2
2
2
2
2
2
2
2
2
2
2
2
2
2
2
2
2
2
2
2
2
2
2
2
2
2
2
2
2
2
2
2
2
2
2
2
2
2
2
2
2
2
2
2
2
2
2
2
2
2
2
2
2
2
2
2
2
2
2
2
2
2
2
2
2
2
2
2
2
2
2
2
2
2
2
2
2
2
2
2
2
2
2
2
2
2
2
2
2
2
3
3
3
3
3
3
3
3
3
3
3
3
3
3
3
3
3
3
3
3
3
3
3
3
2
2
2
2
2
2
2
2
2
2
2
2
2
2
2
2
2
2
2
2
2
1
1
1
1
1
1
1
1
1
1
1
1
1
1
1
1
1
1
1
1
1
1
2
2
2
2
2
2
2
2
2
2
2
2
2
2
2
2
2
2
2
2
2
2
2
2
2
2
2
2
2
2
2
2
2
2
2
2
2
2
2
2
2
2
2
2
2
2
2
2
2
2
2
2
2
2
2
2
2
2
2
2
2
2
2
2
2
2
2
2
2
2
2
2
2
2
2
2
2
2
2
2
2
2
2
2
2
2
2
2
2
2
2
2
2
2
2
2
2
2
2
2
2
2
2
2
2
2
2
2
2
2
2
2
2
2
2
2
2
2
2
2
2
2
2
2
2
2
2
2
2
2
2
2
2
2
2
2
2
2
2
2
2
2
2
2
2
2
2
3
3
3
3
3
3
3
3
3
3
3
3
3
3
3
3
3
4
4
5
5
5
5
5
5
5
5
5
5
5
5
5
5
5
5
5
5
5
5
5
5
5
5
5
5
6
6
6
6
6
6
5
5
6
6
5
5
5
5
5
5
5
5
5
5
5
5
5
5
5
5
5
5
5
5
5
5
5
5
5
5
5
5
5
5
5
5
5
5
5
5
5
5
5
5
5
5
5
5
5
5
5
5
5
5
5
4
4
4
4
4
4
4
4
4
4
4
4
4
4
4
4
4
4
4
4
4
4
4
4
4
4
4
4
4
4
4
4
4
4
4
4
4
4
4
4
4
4
4
4
4
4
4
4
3
2
2
2
2
2
2
2
2
2
2
2
1
1
1
1
1
1
1
1
1
1
1
1
1
1
1
1
1
1
2
2
2
2
2
2
2
2
2
2
2
2
2
2
2
2
2
2
2
2
2
2
2
2
2
1
1
1
1
1
1
0
0
0
0
0
0
0
0
0
0
0
0
0
0
0
0
0
0
0
1
1
1
1
1
1
1
1
1
1
1
1
1
1
1
1
1
1
1
1
1
1
1
1
1
1
1
1
1
1
1
1
1
1
1
1
1
1
1
1
1
1
1
1
1
1
1
1
1
1
1
1
1
1
1
1
1
1
1
1
1
1
1
1
1
1
1
1
1
1
1
1
1
1
1
1
1
1
1
1
1
1
1
1
1
1
1
1
1
1
1
1
1
1
1
1
1
1
1
1
1
1
1
1
1
1
1
1
1
1
1
1
1
1
1
1
1
1
1
1
1
1
1
1
1
1
1
1
1
1
1
1
1
1
1
1
1
1
1
1
1
0
0
0
0
0
0
0
0
0
0
0
0
0
0
0
0
0
0
0
0
0
0
0
0
0
0
0
0
0
0
0
0
0
0
0
0
0
0
0
0
0
0
0
0
0
0
0
0
0
0
0
0
0
0
0
0
0
0
0
0
0
0
0
0
0
0
0
0
0
0
0
0
0
0
0
0
0
0
0
0
0
0
0
0
0
0
0
0
0
0
0
0
0
0
0
0
0
0
0
0
0
0
0
0
0
0
0
0
0
0
0
0
0
0
0
0
0
0
0
0
0
0
0
0
0
0
0
0
0
0
0
0
0
0
0
0
0
0
0
0
0
0
0
0
0
0
0
0
0
0
0
0
0
0
0
0
0
0
0
0
0
0
0
0
0
0
0
0
0
0
0
0
0
0
0
0
0
0
0
0
0
0
0
0
0
0
0
0
0
0
0
0
0
0
0
0
0
0
0
0
0
0
0
0
0
0
0
0
0
0
0
0
0
0
0
0
0
0
0
0
0
0
0
0
0
0
0
0
0
0
0
0
0
0
0
0
0
0
0
0
0
0
0
0
0
0
0
0
0
0
0
0
0
0
0
0
1
1
1
1
1
1
1
1
1
1
1
1
1
1
1
1
1
1
1
1
1
1
1
1
1
1
1
1
1
1
1
1
1
1
1
1
1
1
1
1
1
1
1
1
1
1
1
1
1
1
1
1
2
2
2
2
2
2
2
2
2
2
2
2
2
2
2
2
2
2
2
2
2
2
2
2
2
2
2
2
2
2
2
2
2
2
2
2
2
2
2
2
2
2
2
2
2
2
2
2
2
2
2
2
2
2
2
2
2
2
2
2
2
2
2
2
2
2
2
2
2
2
2
2
2
2
2
2
2
2
2
2
2
2
2
2
2
2
2
2
2
2
2
2
2
2
2
2
2
2
2
2
2
2
2
2
2
2
2
2
2
2
2
2
2
2
2
2
2
2
2
2
2
2
2
2
2
2
2
2
2
2
2
2
2
2
2
2
2
2
2
2
2
2
2
2
2
2
2
2
2
2
2
2
2
2
2
2
2
2
2
2
2
2
2
2
2
2
2
2
2
2
2
2
2
2
2
2
2
2
2
2
2
2
2
0
0
0
0
0
0
0
0
0
0
0
0
0
0
0
0
0
0
0
0
0
0
0
0
0
0
0
0
0
0
0
0
0
0
0
0
0
0
0
0
0
0
0
0
0
0
0
0
0
0
0
0
0
0
0
0
0
0
0
0
0
0
0
0
0
0
0
0
0
0
0
0
0
0
0
0
0
0
0
0
1
1
1
1
1
1
1
1
1
1
1
1
1
1
1
1
1
1
1
1
1
1
1
1
1
1
1
1
1
1
1
1
1
1
1
1
1
1
1
1
1
1
1
1
1
1
1
1
1
1
1
1
1
1
1
1
1
1
1
1
1
1
1
1
1
1
1
1
1
1
1
1
1
1
1
1
1
1
1
1
1
1
1
1
1
1
1
1
1
1
1
1
1
1
1
1
1
1
1
1
1
1
1
1
1
1
1
1
1
1
1
1
1
1
1
1
1
1
1
1
1
1
1
1
1
1
1
1
1
1
1
1
1
1
1
1
1
1
1
1
1
0
0
0
0
0
0
0
0
0
0
0
0
0
0
0
0
0
0
0
0
0
0
0
1
1
1
1
1
1
2
2
2
2
2
2
2
2
2
2
2
2
2
2
2
2
2
2
2
2
2
2
2
2
2
2
3
3
3
3
3
3
3
3
3
3
3
3
3
3
3
3
4
4
5
5
6
6
6
6
7
7
7
7
7
7
7
7
7
7
7
7
7
7
7
7
7
7
7
7
7
7
7
7
7
7
7
7
7
7
7
7
7
7
7
7
7
7
7
7
7
7
7
7
7
7
7
7
7
7
7
7
7
7
7
7
7
7
7
7
7
7
7
7
7
7
7
7
7
7
7
7
7
7
7
7
7
7
7
7
7
7
7
7
7
7
7
7
7
7
7
7
7
7
7
7
7
7
7
7
7
7
7
7
7
7
7
7
7
7
7
7
7
7
7
7
6
6
6
6
6
6
6
6
6
6
6
6
6
6
6
6
5
5
4
2
2
2
2
2
2
2
2
2
2
2
2
2
2
2
2
2
2
2
2
2
2
2
2
2
2
2
2
2
2
2
2
2
2
1
1
1
1
1
1
1
1
0
0
0
0
0
0
0
0
0
0
0
0
0
0
0
0
0
0
0
0
0
0
0
0
0
0
0
0
0
0
0
0
0
0
0
0
0
0
0
0
0
0
0
0
0
0
1
2
2
2
2
2
2
2
2
2
2
2
2
2
2
2
2
2
2
2
2
2
2
2
2
2
2
2
2
2
2
2
2
2
2
2
2
2
2
2
2
2
2
2
2
2
2
2
2
2
2
2
2
2
2
2
2
3
3
3
3
3
3
3
3
3
3
3
3
3
3
3
3
3
3
3
3
3
3
3
3
3
3
4
4
4
4
4
4
4
4
4
4
4
4
4
4
4
4
4
4
4
4
4
4
4
4
4
4
4
4
4
4
4
4
4
4
4
4
4
4
4
4
4
4
4
4
4
4
4
4
4
4
4
5
5
5
5
5
5
5
5
5
5
5
4
4
4
4
4
4
3
3
3
4
4
4
4
4
4
4
4
5
5
5
5
5
5
5
5
5
5
5
5
5
5
5
5
5
5
5
5
5
5
5
5
5
5
5
5
5
5
5
5
5
5
5
5
5
5
5
5
5
5
5
5
5
5
5
5
5
5
5
5
5
5
5
5
5
5
5
5
5
5
5
5
5
5
5
5
5
5
5
5
5
5
5
5
5
5
5
5
5
5
5
5
5
5
5
5
5
5
5
5
5
5
4
4
4
4
4
4
4
4
4
4
4
4
4
4
4
4
4
4
4
4
4
4
4
4
4
4
3
3
3
3
2
2
2
2
2
2
2
2
2
2
2
2
2
3
3
3
2
2
2
2
2
2
2
2
2
2
2
2
2
2
2
2
2
2
2
2
2
2
2
2
2
2
2
2
2
2
2
2
2
2
2
2
2
2
2
2
2
2
2
2
2
2
2
2
2
2
2
2
2
2
2
2
2
2
2
2
2
2
2
2
2
2
2
2
2
2
2
2
2
2
2
2
2
2
2
2
2
2
2
2
2
2
2
2
2
2
2
2
2
2
2
2
2
2
2
2
2
2
2
2
2
2
2
2
2
2
2
2
2
2
2
2
2
2
2
2
2
2
2
2
2
2
2
2
2
2
2
2
2
2
2
2
2
2
2
2
2
2
2
2
2
2
2
2
2
2
2
2
2
2
2
2
2
2
2
2
2
2
2
2
2
2
2
2
1
0
0
0
0
0
0
0
0
0
0
0
0
0
0
0
0
0
0
0
0
0
0
0
0
0
0
0
0
0
0
0
0
0
0
0
0
0
0
0
0
0
0
0
0
0
0
0
0
0
0
0
0
0
0
0
0
0
0
0
0
0
0
0
0
0
0
0
0
0
0
0
0
0
0
0
0
0
0
0
0
0
0
0
0
0
0
0
0
0
0
1
1
1
1
1
1
1
1
1
1
1
1
1
1
1
1
1
1
1
1
1
1
1
1
1
1
1
1
1
1
1
1
1
2
2
2
2
2
2
2
2
2
2
2
2
2
2
2
2
2
2
2
2
2
2
2
2
2
2
2
2
2
2
2
2
2
2
2
2
2
2
2
2
2
2
2
2
2
2
2
2
2
2
2
2
2
2
2
2
2
2
2
2
2
2
2
2
2
2
2
2
2
2
2
2
2
2
2
2
2
2
2
2
2
2
2
2
2
2
2
2
2
2
2
2
2
2
2
2
2
2
2
2
2
2
2
2
2
2
2
1
1
1
1
1
1
0
0
0
0
1
1
1
1
1
1
1
2
2
2
2
2
2
2
2
2
2
2
2
2
1
1
1
1
1
1
1
1
1
1
1
1
1
1
1
1
1
1
1
1
1
1
1
1
1
1
1
1
1
1
1
1
1
1
1
1
1
1
1
1
1
1
1
1
1
1
1
1
1
1
1
1
1
1
1
1
1
1
1
2
2
2
2
2
2
2
2
2
2
2
2
2
2
1
1
1
1
1
1
1
1
1
1
1
1
1
1
1
1
1
1
1
1
0
0
0
0
0
0
0
0
0
0
0
0
0
0
0
0
0
0
0
0
0
0
0
0
0
0
0
0
0
0
0
0
0
0
0
0
0
0
0
0
0
0
0
0
0
0
0
0
0
0
0
0
0
0
0
0
0
0
0
0
0
0
0
0
0
0
0
0
0
0
0
0
0
0
0
0
0
0
0
0
0
0
0
0
0
0
0
0
0
0
0
0
0
0
0
0
0
0
0
0
0
0
0
0
0
0
0
0
0
0
0
0
0
0
0
0
0
0
0
0
0
0
0
0
0
0
0
0
0
0
0
0
0
0
0
0
0
0
0
0
0
0
0
0
0
0
0
0
0
0
0
0
0
0
0
0
0
0
0
0
0
0
0
0
0
0
0
0
0
0
0
0
0
0
0
0
0
0
0
0
0
0
0
0
0
0
0
0
0
0
0
0
0
0
0
0
0
0
0
0
0
0
0
0
0
0
1
1
1
1
1
1
1
1
1
1
1
1
1
1
1
1
1
1
1
1
1
1
1
1
1
1
1
1
1
1
1
2
2
2
2
2
2
2
2
2
2
2
2
2
2
2
2
2
2
2
2
2
2
2
2
2
2
2
2
2
2
2
2
2
2
2
2
2
2
2
2
2
2
2
2
2
2
2
2
2
2
2
2
2
2
2
2
2
2
2
2
2
2
2
2
2
2
2
2
2
2
2
2
2
2
3
3
4
4
4
3
3
3
3
3
3
3
3
3
3
3
3
2
2
2
2
2
2
2
2
2
2
2
2
2
2
2
2
2
2
2
2
2
2
2
2
3
3
3
3
3
3
3
4
4
4
4
4
3
3
3
3
3
3
3
3
3
3
3
3
3
3
3
3
3
3
3
3
3
3
3
3
3
3
3
3
3
3
3
2
2
2
2
2
2
2
2
2
2
2
2
2
2
2
2
2
2
2
2
2
2
2
2
2
2
2
2
2
2
2
2
2
3
3
3
3
3
3
3
3
3
3
3
3
2
2
2
2
2
2
2
2
2
2
2
2
2
2
2
2
2
2
2
2
2
2
2
2
2
2
2
2
2
2
2
2
2
2
2
2
2
2
2
2
2
2
2
2
2
2
2
2
2
1
1
1
1
1
1
1
1
1
1
1
1
1
1
1
1
1
1
1
1
1
1
1
1
1
1
1
1
1
1
1
1
1
1
1
1
1
1
1
1
1
1
1
1
1
1
1
1
1
1
1
1
1
1
1
1
1
1
1
1
1
1
1
1
1
1
1
1
1
1
1
1
1
1
1
1
1
1
1
1
1
1
1
1
1
1
1
1
1
1
0
0
0
0
0
0
0
0
0
0
0
0
0
0
0
0
0
0
0
0
0
0
0
0
0
0
0
0
0
0
0
0
0
0
0
0
0
0
0
0
0
0
0
0
0
0
0
0
0
0
0
0
0
0
0
0
0
0
0
0
0
0
0
0
0
0
0
0
0
0
0
0
0
0
0
0
0
0
0
0
0
0
0
0
0
0
0
0
0
0
0
0
0
0
0
0
0
0
0
0
0
0
0
0
0
0
0
0
0
0
0
0
0
0
0
0
0
0
0
0
0
0
0
0
0
0
0
0
0
0
0
0
0
0
0
0
0
0
0
0
0
0
0
0
0
0
0
0
0
0
0
0
0
0
0
0
0
0
0
0
0
0
0
0
0
0
0
2
2
2
2
2
2
2
2
2
2
2
2
2
2
2
2
2
2
2
2
2
2
2
2
2
2
2
2
2
2
2
2
2
2
2
2
2
2
2
2
2
2
2
2
2
2
2
2
2
2
2
2
2
2
2
2
2
2
2
2
2
2
2
2
2
2
2
2
2
2
2
2
2
2
2
2
2
2
2
2
2
2
2
2
2
2
2
2
2
2
2
2
2
2
2
2
2
2
1
1
1
1
1
2
2
2
2
2
2
2
2
2
2
2
2
2
2
2
2
2
2
2
2
2
2
2
2
2
2
2
2
2
1
1
1
1
1
1
1
1
1
1
1
1
2
2
2
2
2
2
2
2
2
2
2
2
2
2
2
2
2
2
2
2
2
2
1
1
1
1
1
1
1
1
1
1
1
1
1
1
1
1
1
1
1
1
1
1
1
1
1
1
1
1
1
1
1
1
1
1
1
1
1
1
0
0
0
0
0
0
0
0
0
1
1
1
2
2
2
2
2
2
2
2
2
2
2
2
2
2
2
2
2
2
2
2
2
2
2
2
2
2
2
2
2
2
2
2
2
2
2
3
3
3
3
3
3
3
3
3
3
3
3
3
3
3
3
3
3
3
3
3
3
3
3
3
3
3
3
2
2
2
2
2
2
2
2
2
2
2
2
2
2
2
2
2
2
2
2
2
2
2
2
2
2
2
3
3
3
3
3
3
3
3
3
3
3
3
3
3
3
3
3
3
3
3
3
3
3
3
4
4
4
4
4
4
4
4
4
4
4
4
4
4
4
4
4
4
4
4
4
4
4
4
4
4
4
5
4
4
4
4
4
4
4
4
5
5
5
5
5
5
5
5
5
5
5
5
5
6
6
6
6
6
6
6
6
6
6
6
7
7
7
7
7
7
7
7
7
7
7
7
7
7
7
7
7
7
7
7
7
7
7
7
7
7
7
7
8
8
8
8
8
8
9
9
10
10
10
10
10
10
10
10
10
10
10
10
10
10
10
10
10
10
10
9
9
9
9
9
8
8
8
8
8
8
8
8
8
8
8
8
8
8
8
8
8
8
8
8
8
8
8
8
8
8
8
8
8
8
8
8
7
7
7
7
7
7
7
7
7
7
6
5
5
5
5
5
5
5
5
5
5
5
5
5
5
5
5
5
5
5
5
5
5
5
5
5
5
5
5
5
5
5
5
5
5
5
5
5
5
5
5
5
5
5
5
5
5
5
5
5
5
5
5
5
5
5
5
5
5
5
5
5
4
4
4
3
3
3
2
2
2
2
2
2
2
2
2
2
2
2
2
2
2
2
1
1
1
1
1
1
1
1
1
1
1
1
1
1
1
1
1
1
1
1
1
1
1
2
2
2
3
3
3
3
3
3
3
3
3
3
3
3
3
3
3
3
3
3
3
3
3
3
3
3
3
3
3
3
3
3
3
3
3
3
3
3
3
3
3
3
3
3
3
2
2
2
2
2
2
2
2
2
2
2
2
2
2
2
2
2
2
2
2
2
2
2
2
2
2
2
2
2
2
2
2
2
2
2
2
2
2
2
2
2
2
2
2
2
2
2
2
2
2
2
2
2
2
2
2
2
2
2
2
2
2
2
2
2
2
2
2
2
2
2
2
2
2
2
2
2
2
2
2
2
2
2
2
2
2
2
2
2
2
2
2
2
2
2
0
0
0
0
0
0
0
0
0
0
0
0
0
0
0
0
0
0
0
0
0
0
0
0
0
0
0
0
0
0
0
0
0
0
0
0
0
0
0
0
0
0
0
0
0
0
0
0
0
0
0
0
0
0
0
0
0
0
0
0
0
0
0
0
0
0
0
0
0
0
0
0
0
0
0
0
0
0
0
0
0
0
0
0
0
0
0
0
0
0
0
0
0
0
0
0
0
0
0
0
1
1
1
2
3
5
5
5
8
9
9
9
9
10
10
10
10
10
10
10
10
11
11
12
12
13
13
13
13
13
13
13
13
14
14
14
14
14
14
15
15
15
15
15
15
15
15
15
15
15
15
15
15
15
15
15
15
16
16
17
17
18
18
18
18
18
19
19
20
20
20
20
20
20
20
20
20
20
20
20
21
21
21
21
21
21
21
21
21
22
22
22
22
23
23
23
24
26
26
26
29
29
29
29
31
32
33
33
33
33
34
36
36
36
36
35
35
35
35
35
36
36
36
36
36
36
36
36
36
36
36
36
36
36
36
34
35
35
35
35
35
36
36
36
36
36
36
36
36
36
36
37
37
37
37
37
37
37
37
37
37
37
37
37
37
37
37
37
37
37
37
37
37
37
37
37
39
39
39
39
40
40
40
40
40
40
40
41
41
41
41
41
41
42
41
40
40
41
41
41
41
41
39
40
40
40
40
36
36
35
36
36
36
36
36
34
36
36
35
34
34
33
30
29
28
29
29
29
29
29
29
29
29
29
29
28
28
28
28
29
28
28
28
28
28
28
28
28
28
26
26
24
24
25
25
25
25
25
25
25
25
24
24
24
23
23
22
22
22
22
22
22
22
21
21
21
21
21
21
23
23
22
22
22
22
22
22
23
23
23
23
23
23
23
23
23
23
23
21
22
23
23
22
22
22
22
23
23
23
22
21
19
18
19
18
18
18
19
19
19
20
20
20
20
20
21
21
21
21
21
21
21
21
22
21
21
22
23
23
23
23
23
23
23
23
23
23
22
22
20
18
18
18
18
18
18
18
18
18
18
18
18
18
18
18
19
19
20
20
20
20
21
21
21
21
21
21
21
21
21
21
22
22
21
21
21
21
21
21
21
22
22
22
22
22
22
21
22
22
21
21
21
21
21
21
21
21
22
22
22
22
22
23
23
23
23
23
23
23
23
23
23
23
23
23
23
23
23
23
23
23
23
23
23
23
23
23
23
23
23
23
23
23
23
23
23
23
23
22
22
22
22
22
22
22
22
22
23
23
23
23
23
23
21
20
20
19
19
20
20
21
21
21
21
21
21
21
21
21
21
21
21
21
21
18
18
18
18
18
18
18
18
18
18
18
18
18
18
18
18
18
18
18
18
18
17
17
17
14
13
13
13
13
11
10
10
10
10
10
10
10
10
10
10
8
8
8
8
9
9
9
9
9
9
9
8
8
8
8
8
8
8
8
8
8
8
8
8
8
8
8
8
8
8
9
8
8
8
8
8
8
8
8
8
8
8
8
8
8
8
8
8
8
8
8
7
7
7
7
7
7
7
7
7
7
7
7
7
7
7
7
7
8
7
7
7
7
6
5
5
5
5
5
5
5
5
5
5
5
5
5
5
5
5
5
5
5
5
5
5
5
5
5
5
5
5
5
5
5
5
5
5
5
5
5
5
5
5
5
5
5
5
5
5
5
5
5
6
6
6
6
6
6
7
7
7
7
7
7
7
7
7
7
8
7
7
7
7
7
8
8
8
8
8
8
8
8
8
8
8
8
8
8
8
8
8
8
9
10
10
11
11
11
12
12
12
12
12
12
12
12
12
12
12
12
11
11
12
12
12
13
14
14
14
14
14
14
15
15
15
15
15
16
15
15
15
15
15
15
15
16
16
17
18
18
18
18
18
18
18
18
18
18
18
18
19
19
18
18
18
18
18
18
18
18
18
18
18
18
18
20
20
19
19
19
19
18
18
18
18
18
19
19
18
18
18
18
17
17
18
18
18
20
20
20
20
21
21
21
21
22
22
22
23
23
23
23
23
23
23
23
23
21
22
22
22
22
22
24
25
25
26
26
28
28
28
28
28
29
29
29
29
29
31
31
31
31
31
32
32
33
33
33
33
33
33
33
32
33
32
32
29
29
30
30
30
29
27
28
28
29
29
31
32
32
33
33
34
34
36
36
36
36
36
37
37
37
39
39
39
38
38
39
39
39
39
39
39
39
39
39
39
39
39
39
39
39
39
39
39
39
41
42
42
42
43
43
43
45
45
46
46
46
46
46
46
46
46
46
47
47
47
47
47
47
47
47
47
47
47
47
47
47
47
47
47
47
47
47
47
47
47
47
47
47
47
47
47
47
47
47
47
47
48
48
48
48
48
48
49
48
48
48
48
48
47
47
44
44
44
44
44
44
44
44
44
44
44
43
44
44
43
41
40
39
38
37
39
39
39
39
39
39
38
38
36
36
36
34
34
34
34
33
33
32
32
31
31
31
28
26
25
25
23
23
22
21
21
21
19
15
15
15
14
14
13
13
13
13
13
13
12
12
12
12
12
12
12
13
13
13
13
13
13
13
13
13
13
13
13
14
15
15
14
13
13
12
12
12
12
12
12
11
12
12
12
12
12
12
12
12
13
13
13
13
13
13
13
13
13
13
13
13
13
13
16
16
16
16
16
16
16
16
17
18
18
19
19
18
18
18
18
18
19
20
20
20
21
21
21
21
21
20
20
20
19
18
18
18
18
19
19
20
20
20
21
21
21
21
21
21
22
23
23
23
23
23
23
23
23
23
23
23
23
23
23
24
24
25
25
26
26
27
27
27
29
29
29
29
29
29
28
28
26
26
26
26
28
28
28
28
28
28
28
29
29
29
29
29
29
29
29
29
29
29
29
29
29
29
29
29
29
29
29
28
28
28
29
30
31
31
31
31
31
31
31
31
30
30
30
30
30
30
30
30
29
29
29
29
29
29
29
29
29
29
29
29
29
29
28
28
27
26
26
26
26
26
26
26
26
26
26
26
26
26
26
25
25
25
25
25
25
25
25
24
24
26
26
26
26
26
28
28
28
28
28
29
30
30
30
30
30
30
31
31
31
31
34
35
38
39
39
39
39
39
39
39
40
43
42
40
39
35
36
36
36
36
36
36
35
35
35
35
34
34
38
38
38
39
42
42
42
42
42
42
41
41
41
42
42
43
43
43
43
43
45
45
46
46
46
46
47
47
47
47
47
47
47
47
47
47
49
49
49
50
50
50
50
50
50
50
50
50
50
50
50
50
50
50
51
51
51
51
51
52
52
52
52
52
52
53
53
53
54
54
54
54
54
54
54
54
54
54
54
52
52
52
52
52
52
52
52
52
52
52
52
52
52
52
51
50
50
50
50
50
50
50
50
50
50
50
50
48
48
48
47
47
44
44
42
42
42
42
42
42
42
40
40
40
40
40
40
40
40
40
40
39
39
39
39
39
39
39
39
39
39
39
39
39
39
39
39
39
39
39
39
36
36
36
36
36
36
36
36
34
32
31
30
29
29
25
23
17
17
15
15
14
14
13
13
13
11
11
11
12
11
11
11
10
10
10
10
9
9
8
7
7
7
7
7
7
7
7
7
7
7
7
7
7
7
7
7
7
7
6
6
6
6
6
6
6
6
5
5
5
5
5
5
5
5
5
5
5
5
5
5
5
6
6
6
6
6
6
6
6
6
6
6
6
6
6
6
6
6
6
6
6
6
6
6
6
6
6
6
6
6
6
6
6
6
6
6
6
7
6
6
6
6
5
5
5
6
6
6
6
7
7
7
7
7
7
7
7
7
7
7
7
7
7
7
7
7
7
7
7
7
7
7
7
7
7
7
7
7
7
8
8
8
8
7
7
7
7
7
7
7
7
7
7
7
7
7
7
7
7
7
7
7
7
7
7
7
7
7
7
7
7
8
7
7
7
8
8
8
8
8
8
8
8
8
8
8
8
8
8
7
7
7
7
7
7
7
7
7
7
7
7
7
7
7
7
7
7
7
7
7
7
8
8
8
8
8
8
8
8
8
8
8
8
8
7
7
7
7
7
7
7
7
7
7
7
6
6
6
6
5
5
5
5
5
5
5
5
5
5
5
5
5
4
4
4
4
4
4
4
4
4
4
4
4
4
4
4
4
4
4
4
4
4
4
4
4
4
4
4
4
3
3
3
2
2
2
2
2
2
2
2
2
2
2
2
2
2
2
2
2
2
2
2
2
2
2
2
2
2
2
2
2
2
2
2
2
2
2
2
2
2
2
2
2
2
1
1
1
1
1
1
1
1
1
1
1
1
1
1
1
1
1
0
0
0
0
0
0
0
0
0
0
0
0
0
0
0
0
0
0
0
0
0
0
0
0
0
0
0
0
0
0
0
0
0
0
0
0
0
0
0
0
0
0
0
0
0
0
0
0
0
0
0
0
0
0
0
0
0
0
0
0
0
0
0
0
0
1
1
1
1
1
1
1
1
1
1
1
1
1
1
2
2
2
2
2
2
2
2
2
2
2
2
2
2
2
2
2
2
2
2
3
3
3
3
3
3
3
4
4
4
4
4
4
4
4
4
4
4
4
4
4
4
4
4
3
3
3
3
3
3
3
4
4
4
4
4
4
4
4
4
4
4
4
4
4
4
4
4
4
4
4
4
4
4
4
4
4
4
4
4
4
4
4
4
4
4
4
4
4
4
4
4
4
4
4
4
4
4
4
4
4
4
4
4
4
5
5
5
5
5
5
5
5
5
5
5
5
4
4
4
4
4
4
4
4
4
4
4
4
4
4
4
4
4
4
4
4
4
4
4
4
4
4
4
4
4
4
4
2
2
2
2
2
2
2
2
1
1
1
1
1
1
1
1
1
1
1
1
1
1
1
1
1
1
0
0
0
0
0
0
0
0
0
0
0
0
0
0
0
0
0
0
0
0
0
0
0
0
0
0
0
0
0
0
0
0
0
0
0
0
0
0
0
0
0
0
0
0
0
0
0
0
0
1
1
1
1
1
1
1
1
1
1
1
1
1
1
1
1
0
0
0
0
0
0
0
0
0
0
0
0
0
0
0
0
0
0
0
0
0
0
0
0
0
0
0
0
0
1
2
2
2
2
2
2
2
2
2
2
2
2
2
2
2
2
2
2
2
2
2
2
2
2
2
2
2
2
2
2
2
2
2
2
2
2
2
2
2
2
2
2
2
2
2
2
2
2
2
2
2
2
2
2
2
2
2
2
2
2
2
2
2
2
2
2
2
2
2
2
2
2
2
2
2
2
2
2
2
2
2
2
1
1
1
1
1
1
1
1
1
1
1
1
1
1
1
1
1
1
1
1
1
1
1
1
1
1
1
1
1
1
1
1
1
1
1
1
1
1
1
1
1
1
1
1
1
1
1
1
1
1
1
1
1
2
2
2
2
2
2
2
2
2
1
1
1
1
1
1
1
1
1
1
1
1
1
1
1
1
1
1
1
2
2
2
2
2
2
3
3
3
3
3
2
2
2
2
2
2
3
3
3
3
3
3
3
4
5
5
5
5
5
5
5
5
5
5
5
5
5
5
5
5
5
5
5
5
5
5
5
5
5
5
5
5
5
5
5
5
5
5
5
5
5
5
5
5
5
5
5
5
5
5
5
5
5
5
5
5
5
5
5
5
5
5
5
5
5
5
5
5
5
5
5
5
5
5
5
5
5
5
5
5
5
5
5
5
5
5
5
5
5
5
5
5
5
5
5
5
5
5
5
5
5
5
5
5
5
5
5
5
5
5
5
5
5
5
5
4
4
3
3
2
2
2
2
2
2
2
2
2
2
2
2
2
2
2
2
2
2
2
2
2
2
2
2
2
2
2
2
2
2
2
2
2
2
2
2
2
2
2
2
2
2
3
3
2
2
2
2
2
2
2
2
2
2
2
2
2
2
1
1
1
1
1
1
2
2
2
2
2
2
2
2
2
2
2
2
2
2
2
2
2
2
2
2
2
2
2
2
2
2
2
2
2
2
2
2
2
2
2
2
2
2
2
2
2
2
2
2
2
2
2
2
2
2
2
2
2
2
2
2
2
2
2
2
2
2
2
2
2
2
2
2
2
2
2
2
2
2
2
2
2
2
2
2
2
2
2
2
2
2
2
2
2
2
2
2
2
2
2
2
2
2
2
2
2
2
2
2
2
2
2
2
1
1
1
1
1
1
1
1
1
1
1
0
0
0
0
0
0
0
0
0
0
0
0
0
0
0
0
0
0
0
0
0
0
0
0
0
0
0
0
0
0
0
0
0
0
0
0
0
0
0
0
0
0
0
0
0
0
0
0
0
0
0
0
0
0
0
0
0
0
0
0
0
0
0
0
0
0
0
0
0
0
0
0
0
0
0
0
0
0
0
0
0
0
0
0
0
0
0
0
0
1
1
1
1
1
1
1
1
1
1
1
1
1
1
1
1
1
1
1
1
1
1
1
1
1
1
1
1
1
1
1
1
1
1
1
1
1
1
1
1
1
1
1
1
1
1
1
1
1
1
1
1
1
1
1
1
1
1
1
1
1
1
1
1
1
1
1
1
1
1
1
1
1
1
1
1
1
2
2
2
2
2
2
2
2
2
2
2
2
2
2
2
2
2
2
3
3
3
3
3
3
4
4
4
4
4
4
4
4
4
4
4
4
4
4
4
4
4
4
4
4
4
4
4
4
4
4
4
4
4
4
4
4
4
4
4
4
4
4
4
4
4
4
4
4
4
4
4
4
4
4
4
4
4
4
4
4
4
4
4
4
4
4
4
4
4
3
2
2
2
2
2
2
2
2
2
2
2
2
2
2
2
2
2
2
2
2
2
2
2
2
2
2
2
2
2
2
2
2
2
2
2
2
2
2
2
2
2
2
2
2
2
2
2
2
2
2
2
2
2
2
2
2
2
2
2
2
2
2
2
2
2
2
2
2
2
2
2
2
2
2
2
2
2
2
2
2
2
2
2
2
2
2
2
2
2
2
2
2
2
2
2
0
0
0
0
0
0
0
0
0
0
0
0
0
0
0
0
0
0
0
0
0
0
0
0
0
0
0
0
0
0
0
0
0
0
0
0
0
0
0
0
0
0
0
0
0
0
0
0
0
0
0
0
0
0
0
0
0
0
0
0
0
0
0
0
0
0
0
0
0
0
0
0
0
0
0
0
0
0
0
0
0
1
2
2
2
2
2
2
2
2
2
2
3
3
3
3
3
3
3
3
3
3
3
3
3
3
3
3
3
3
3
3
3
3
3
3
3
3
3
3
3
3
3
3
3
3
3
3
3
3
3
3
3
3
3
3
3
3
3
3
3
3
3
3
3
3
3
3
3
3
3
3
3
3
3
3
3
3
3
3
3
3
3
3
3
3
3
3
3
3
3
3
3
3
3
3
3
3
3
3
3
3
3
3
3
3
3
3
3
3
3
3
3
3
3
3
3
3
3
3
3
3
3
3
3
3
3
3
3
3
3
3
3
2
2
2
2
2
2
2
2
2
2
2
2
2
2
2
2
2
2
2
2
2
2
2
2
2
2
2
2
2
2
2
2
2
2
2
1
0
0
0
0
0
0
0
0
0
0
0
0
0
0
0
0
0
0
0
0
0
0
0
0
0
0
0
0
0
0
0
0
0
0
0
0
0
0
0
0
0
0
1
1
1
1
1
1
1
1
1
1
1
1
1
1
1
1
1
1
1
1
1
1
1
1
1
2
2
2
2
2
2
2
2
2
3
3
3
3
3
3
3
3
3
3
3
3
3
3
3
3
3
3
3
3
3
3
2
3
3
3
3
3
3
3
3
3
3
3
3
3
3
3
3
3
3
3
3
3
3
3
3
3
3
3
3
3
3
3
3
3
3
3
3
3
3
3
3
3
3
3
3
3
3
3
3
3
3
3
3
2
2
2
3
3
3
3
3
3
3
3
3
3
3
3
3
3
3
3
3
3
3
3
3
3
3
3
3
3
3
3
3
3
3
3
4
5
5
5
5
5
5
5
5
5
5
5
5
4
4
4
4
4
4
4
4
4
4
4
4
4
4
4
4
4
4
4
4
4
4
4
4
4
4
4
2
2
2
2
2
2
2
2
2
2
2
2
2
2
2
2
3
3
3
3
3
3
3
3
3
3
3
3
3
3
3
2
2
2
3
3
3
3
3
3
3
3
3
3
3
3
3
3
3
3
3
3
3
3
3
3
3
3
3
3
3
3
3
3
3
3
3
4
4
4
4
4
4
4
4
4
4
4
4
4
4
4
4
4
4
4
4
4
4
4
4
3
3
3
3
3
3
2
2
2
2
2
2
2
2
2
2
2
2
2
2
2
2
2
2
2
2
2
2
2
2
2
2
2
2
2
2
2
2
2
2
2
2
2
2
2
2
2
2
2
2
2
2
2
2
2
2
2
2
2
2
2
2
2
2
2
2
2
2
2
2
3
3
3
3
4
4
4
4
4
4
4
4
4
4
4
4
4
5
5
5
5
4
4
4
4
4
4
4
4
4
4
4
4
4
4
4
4
4
4
4
4
4
4
4
4
4
4
4
4
4
4
4
4
4
5
5
5
5
5
5
5
5
5
5
5
5
5
5
5
5
5
5
5
5
5
5
5
5
5
5
5
5
5
5
5
5
5
5
5
5
5
5
5
5
5
5
5
5
5
5
5
5
5
5
5
5
5
5
5
5
5
5
5
5
5
5
5
4
3
3
3
2
2
2
2
2
2
2
2
2
2
2
2
2
2
2
2
2
2
2
2
2
2
2
2
2
2
2
2
2
2
2
2
2
2
2
2
2
2
2
2
2
2
2
2
2
2
2
2
2
2
2
2
2
2
2
2
2
2
2
2
2
2
2
2
2
2
2
2
2
2
2
2
2
2
2
2
2
2
2
2
2
2
2
2
2
2
2
2
2
2
2
2
2
2
2
2
2
2
2
2
2
2
2
2
2
2
2
2
2
2
2
2
2
2
2
2
1
1
1
1
1
1
1
1
1
1
1
1
1
1
1
1
1
1
1
0
0
0
0
0
0
0
0
0
0
0
0
0
0
0
0
0
0
0
0
0
0
0
0
0
0
0
0
0
0
0
0
0
0
0
0
0
0
0
0
0
0
0
0
0
0
0
0
0
0
0
0
0
0
0
0
0
0
0
0
0
0
0
0
0
0
0
0
0
0
0
0
0
0
0
0
0
0
0
0
0
0
0
0
0
0
0
0
0
0
0
0
0
0
0
0
0
0
0
0
0
0
0
0
0
0
0
0
0
0
0
0
0
0
0
0
0
0
0
0
0
0
0
0
0
0
0
0
0
0
0
0
0
0
0
0
0
0
0
0
0
0
0
0
0
0
0
0
0
0
0
0
0
0
0
0
0
0
0
0
0
0
0
0
0
0
0
0
0
0
0
0
0
0
0
0
0
0
0
0
0
0
0
0
0
0
0
0
0
0
0
0
0
0
0
0
0
0
0
0
0
0
0
0
0
0
0
0
0
0
0
0
0
0
0
0
0
0
0
0
0
0
0
0
0
0
0
0
0
0
0
0
0
0
0
0
0
0
0
0
0
0
0
0
0
0
0
0
0
0
0
0
0
0
0
0
0
0
0
0
0
0
0
0
0
0
0
0
0
0
0
0
0
0
0
0
0
0
0
0
0
0
0
0
0
0
0
0
0
0
0
0
0
0
0
0
0
0
0
0
0
0
0
0
0
0
0
0
0
0
0
0
0
0
0
0
0
0
0
0
0
0
0
0
0
0
0
0
0
0
0
0
0
0
0
0
0
0
0
0
0
0
0
0
0
0
0
0
0
0
0
0
0
0
0
0
0
0
0
0
0
0
0
0
0
0
0
0
0
0
0
0
0
0
0
0
0
0
0
0
0
0
0
0
0
0
0
0
0
0
0
0
0
0
0
0
0
0
0
0
0
0
0
0
0
0
0
0
0
0
0
0
0
0
0
0
0
0
0
0
0
0
0
0
0
0
0
0
0
0
0
0
0
0
0
0
0
0
0
0
0
0
0
0
0
0
0
0
0
0
0
0
0
0
0
0
0
0
0
2
2
2
2
2
2
2
2
2
2
2
2
2
2
2
2
2
3
3
3
3
3
3
3
3
4
4
5
5
5
5
5
5
5
5
5
5
5
5
5
5
5
5
5
5
5
5
5
5
5
5
5
5
5
5
5
5
5
5
5
5
5
5
5
5
5
5
5
5
5
5
5
5
5
5
5
5
5
5
5
5
5
5
5
5
5
5
5
5
6
6
6
6
6
6
6
6
7
7
7
7
7
7
7
7
7
7
7
7
7
7
7
7
7
7
7
7
7
7
7
7
7
7
7
7
7
7
7
7
7
7
7
7
7
7
7
6
6
6
6
6
6
6
6
6
6
6
6
6
6
5
5
5
6
6
5
5
4
4
4
4
4
4
4
4
4
4
4
4
4
4
4
4
4
4
4
4
4
4
4
4
4
4
5
5
5
5
5
5
5
5
5
5
5
5
5
5
5
5
5
5
5
5
5
5
5
5
5
5
5
5
6
6
6
6
6
6
6
6
6
6
6
6
6
6
6
6
6
6
6
6
6
6
6
6
6
6
7
7
7
7
7
7
7
7
7
7
7
7
7
7
7
7
7
7
7
9
9
9
8
8
8
8
8
8
8
7
7
7
7
7
7
6
6
6
5
5
5
5
5
5
5
5
5
5
5
5
5
5
5
5
5
5
5
5
5
5
5
5
5
5
5
5
5
5
5
5
5
5
5
5
5
5
5
5
5
5
5
5
5
5
5
5
5
5
5
5
5
5
5
5
5
5
5
5
5
5
5
5
5
5
5
5
5
5
5
5
5
5
5
5
5
5
5
5
5
5
5
5
5
5
5
2
2
2
2
2
2
2
2
2
2
2
2
2
2
2
2
2
2
2
1
0
0
0
0
0
0
0
0
0
0
0
0
0
0
0
0
0
0
0
0
0
0
0
0
0
0
0
0
0
0
0
0
0
0
0
0
0
0
0
0
0
0
0
0
0
0
0
0
0
0
0
0
0
0
0
0
0
0
0
0
0
0
0
0
0
0
0
0
0
0
0
0
0
0
0
0
0
0
0
0
0
0
0
0
0
0
0
0
0
0
0
0
0
0
0
0
0
0
0
0
0
0
0
0
0
0
0
0
0
0
0
1
1
1
1
1
1
1
1
1
1
1
1
1
1
1
1
1
1
1
1
1
1
1
1
1
1
1
1
1
1
1
1
1
1
1
1
1
1
1
1
1
1
1
1
1
1
1
1
1
1
1
1
1
1
1
1
1
1
1
1
1
1
1
1
1
1
1
1
1
1
1
0
0
0
0
0
0
0
0
0
0
0
0
0
0
0
0
0
0
0
0
0
0
0
0
0
0
0
0
0
0
0
0
0
0
0
0
0
0
0
0
1
1
2
2
2
2
2
2
2
2
2
2
2
2
2
2
2
2
2
2
2
2
2
2
2
2
2
2
2
2
2
2
2
2
2
2
2
2
2
2
2
2
2
2
2
2
2
2
2
2
2
2
2
2
2
2
2
2
2
2
2
2
2
2
2
2
2
2
2
2
2
2
2
2
2
2
2
2
2
2
2
2
2
2
2
2
2
2
2
2
2
2
2
2
2
2
2
2
2
2
2
2
2
2
2
2
2
2
2
2
2
2
2
2
2
2
2
2
2
2
2
2
2
2
2
2
1
1
0
0
0
0
0
0
0
0
0
0
0
0
0
0
0
0
0
0
0
0
0
0
0
0
0
0
0
0
0
0
0
0
0
0
0
0
0
0
0
0
0
0
0
0
0
0
0
0
0
0
0
0
0
0
0
0
0
0
0
0
0
0
0
0
0
0
0
0
0
0
0
0
0
0
0
0
0
0
0
0
0
0
0
0
0
0
0
0
0
0
0
0
0
0
0
0
0
0
0
0
0
0
0
0
0
0
0
0
0
0
0
0
0
0
0
0
0
0
0
0
0
0
0
0
0
0
0
0
0
0
0
0
0
0
0
0
0
0
0
0
0
0
0
0
0
0
0
0
0
0
0
0
0
0
0
0
0
0
0
0
0
0
0
0
0
0
0
0
0
0
0
0
0
0
0
0
0
0
0
0
0
0
0
0
0
0
0
0
0
0
0
0
0
0
0
0
0
0
0
0
0
0
0
0
0
0
0
0
0
0
0
0
0
0
0
0
0
0
0
0
0
0
0
0
0
0
0
0
0
0
0
0
0
0
0
0
0
0
0
0
0
0
0
0
0
0
0
0
0
0
0
0
0
0
0
0
0
0
0
0
0
0
0
0
0
0
0
0
0
0
0
0
0
0
0
0
0
0
0
0
0
0
0
0
0
0
0
0
0
0
0
0
0
0
0
0
0
0
0
0
0
0
0
0
0
0
0
0
0
0
0
0
0
0
0
0
0
0
0
0
0
0
0
0
0
0
0
0
0
0
0
0
0
0
0
0
0
0
0
0
0
0
0
0
0
0
0
0
0
0
0
0
0
0
0
0
0
0
0
0
0
0
0
0
0
0
0
0
0
0
0
0
0
0
0
0
0
0
0
0
0
0
0
1
1
1
1
1
1
1
1
1
1
1
1
1
1
1
1
1
1
1
1
1
1
1
1
1
1
1
1
1
1
1
2
2
2
2
2
2
2
2
2
2
2
2
2
2
2
2
2
2
2
2
2
2
2
2
2
2
2
2
2
2
2
2
2
2
2
2
2
2
2
2
2
2
2
2
2
2
2
2
2
2
2
2
2
2
2
2
2
2
2
2
2
2
2
2
2
2
2
2
2
2
2
3
3
3
3
3
3
3
3
3
3
3
3
3
3
3
3
3
3
3
3
3
3
3
3
3
2
2
2
2
2
2
2
2
2
2
2
2
2
2
2
2
2
2
2
2
2
2
2
2
2
2
2
2
2
1
1
1
1
1
1
1
1
1
1
1
0
0
0
0
0
0
0
0
0
0
0
0
0
0
0
0
0
0
0
0
0
0
0
0
0
0
0
0
0
0
0
0
0
0
0
0
0
0
0
0
0
0
0
0
0
0
0
0
0
0
0
0
0
0
0
0
0
0
0
0
0
0
0
0
0
0
0
0
0
0
0
0
0
0
0
0
0
0
0
0
0
0
0
0
0
0
0
0
0
0
0
0
0
0
0
0
0
0
0
0
0
0
0
0
0
0
0
0
0
0
0
0
0
0
0
0
0
0
0
0
0
0
0
0
0
0
0
0
0
0
0
0
0
0
0
0
0
0
0
0
0
0
0
0
0
0
0
0
0
0
0
0
0
0
0
0
0
0
0
0
0
0
0
0
0
0
0
0
0
0
0
0
0
0
0
0
0
0
0
0
0
0
0
0
0
0
0
0
0
0
0
0
0
0
0
0
0
0
0
0
0
0
0
0
0
0
0
0
0
0
0
0
0
0
0
0
0
0
0
0
0
0
0
0
0
0
0
0
0
0
0
0
0
0
0
0
0
0
0
0
0
0
0
0
0
0
0
0
0
0
0
0
0
0
0
0
0
0
0
0
0
0
0
0
0
0
0
0
0
0
0
0
0
0
0
0
0
0
0
0
0
0
0
0
0
0
0
0
0
0
0
0
0
0
0
0
0
0
0
0
0
0
0
0
0
0
0
0
0
0
0
0
0
0
0
0
0
0
0
0
0
0
0
0
0
0
0
0
0
0
0
0
0
0
0
0
0
0
0
0
0
0
0
0
0
0
0
0
0
0
0
0
0
0
0
0
0
0
0
0
0
0
0
0
0
0
0
0
0
0
0
0
0
0
0
0
0
0
0
0
0
0
0
0
0
0
0
0
0
0
0
0
0
0
0
0
0
0
0
0
0
0
0
0
0
0
0
0
0
0
0
0
0
0
0
0
0
0
0
0
0
0
0
0
0
0
0
0
0
0
0
0
0
0
0
0
0
0
0
0
0
0
0
0
0
0
0
0
0
0
0
0
0
0
0
0
0
0
0
0
0
0
0
0
0
0
0
0
0
0
0
0
0
0
0
0
0
0
0
0
0
0
0
0
0
0
0
0
0
0
0
0
0
0
0
0
0
0
0
0
0
0
0
0
0
0
0
0
0
0
0
0
0
0
0
0
0
0
0
0
0
0
0
0
0
0
0
0
0
0
0
0
0
0
0
0
0
0
0
0
0
0
0
0
0
0
0
0
0
0
0
0
0
0
0
0
0
0
0
0
0
0
0
0
0
0
0
0
0
0
0
0
0
0
0
0
0
0
0
0
0
0
0
0
0
0
0
0
0
0
0
0
0
0
0
0
0
0
0
0
0
0
0
0
0
0
0
0
0
0
0
0
0
0
0
0
0
0
0
0
0
0
0
0
0
0
0
0
0
0
0
0
0
0
0
0
0
0
0
0
0
0
0
0
0
0
0
0
0
0
0
0
0
0
0
0
0
0
0
0
0
0
0
0
0
0
0
0
0
0
0
0
0
0
0
0
0
0
0
0
0
0
0
0
0
0
0
0
0
0
0
0
0
0
0
0
0
0
0
0
0
0
0
0
0
0
0
0
0
0
0
0
0
0
0
0
0
0
0
0
0
0
0
0
0
0
0
0
0
0
0
0
0
0
0
0
0
0
0
0
0
0
0
0
0
0
0
0
0
0
0
0
0
0
0
0
0
0
0
0
0
0
0
0
0
0
0
0
0
0
0
0
0
0
0
0
0
0
0
0
0
0
0
0
0
0
0
0
0
0
0
0
0
0
0
0
0
0
0
0
0
0
0
0
0
0
0
0
0
0
0
0
0
0
0
0
0
0
0
0
0
0
0
0
0
0
0
0
0
0
0
0
0
0
0
0
0
0
0
0
0
0
0
0
0
0
0
0
0
0
0
0
0
0
0
0
0
0
0
0
0
0
0
0
0
0
0
0
0
0
0
0
0
0
0
0
0
0
0
0
0
0
0
0
0
0
0
0
0
0
0
0
0
0
0
0
0
0
0
0
0
0
0
0
0
0
0
0
0
0
0
0
0
0
0
0
0
0
0
0
0
0
0
0
0
0
0
0
0
0
0
0
0
0
0
0
0
0
0
0
0
0
0
0
0
0
0
0
0
0
0
0
0
0
0
0
0
0
0
0
0
0
0
0
0
0
0
0
0
0
0
0
0
0
0
0
0
0
0
0
0
0
0
0
0
0
0
0
0
0
0
0
0
0
0
0
0
0
0
0
0
0
0
0
0
0
0
0
0
0
0
0
0
0
0
0
0
0
0
0
0
0
0
0
0
0
0
0
0
0
0
0
0
0
0
0
0
0
0
0
0
0
0
0
0
0
0
0
0
0
0
0
0
0
0
0
0
0
0
0
0
0
0
0
0
0
0
0
0
0
0
0
0
0
0
0
0
0
0
0
0
0
0
0
0
0
0
0
0
0
0
0
0
0
0
0
0
0
0
0
0
0
0
0
0
0
0
0
0
0
0
0
0
0
0
0
0
0
0
0
0
0
0
0
0
0
0
0
0
0
0
0
0
0
0
0
0
0
0
0
0
0
0
0
0
0
0
0
0
0
0
0
0
0
0
0
0
0
0
0
0
0
0
0
0
0
0
0
0
1
1
1
1
1
1
1
1
1
1
1
1
1
1
1
1
1
1
1
1
1
1
1
1
1
1
1
2
2
2
2
2
4
4
4
4
4
4
4
4
4
4
4
4
4
5
5
5
5
5
5
5
6
6
6
6
6
6
6
6
6
6
6
6
7
7
7
7
7
7
7
7
7
7
7
7
7
8
8
8
8
9
9
9
9
9
9
9
9
8
8
8
8
8
8
8
8
8
8
8
8
8
8
8
8
8
8
8
8
8
8
8
8
8
8
8
8
8
8
8
8
8
8
8
8
8
8
9
9
9
9
9
9
9
9
9
9
9
10
10
10
10
10
10
10
10
9
9
9
9
9
10
10
10
11
11
10
10
10
10
11
11
11
11
10
11
12
12
12
12
12
13
13
14
15
15
16
16
15
15
15
15
15
15
15
15
15
15
14
14
14
14
14
14
14
14
14
14
14
14
14
14
14
14
14
14
14
14
14
14
14
15
15
15
15
15
15
15
14
15
15
14
14
14
14
14
14
14
14
14
14
13
13
13
13
13
13
14
14
15
15
15
15
15
15
15
15
15
15
15
15
15
15
15
15
15
15
15
15
15
15
15
15
15
15
16
16
17
17
17
17
17
17
17
17
17
17
17
17
17
17
17
17
17
17
17
17
17
17
17
16
16
16
16
16
16
16
15
15
15
15
15
13
13
13
13
13
13
14
15
15
14
14
13
13
10
10
10
10
10
9
9
9
9
9
9
9
9
9
9
9
9
9
9
9
8
8
8
8
7
7
7
8
8
8
8
8
8
8
8
8
8
8
8
8
9
10
10
10
10
10
10
10
10
10
10
10
10
10
10
10
10
10
10
10
10
10
10
10
10
10
11
12
11
10
10
10
10
9
9
9
9
9
9
9
9
9
8
8
8
8
8
8
8
8
8
8
8
8
8
8
8
8
8
8
8
8
8
8
8
8
8
8
7
7
7
7
7
7
7
7
7
7
7
7
7
7
7
7
6
6
5
5
5
5
5
5
5
5
5
5
5
5
5
5
5
6
6
6
7
7
7
7
7
7
7
7
6
6
6
6
6
6
6
6
6
6
6
6
5
5
6
6
6
6
6
6
6
6
6
6
6
6
6
6
6
6
6
6
6
6
6
7
7
7
7
7
7
7
7
7
8
8
9
9
9
9
9
9
9
9
9
9
9
9
9
9
9
9
9
9
9
9
9
8
8
8
8
8
8
8
8
8
9
9
9
9
9
9
8
8
8
9
9
9
9
9
9
9
9
9
9
9
8
8
8
8
7
7
6
6
6
6
6
6
6
6
5
5
5
5
6
6
7
7
7
7
7
7
7
7
7
7
7
7
7
7
7
7
7
8
8
8
8
8
8
8
9
10
11
11
11
11
11
11
11
11
11
12
12
10
10
11
12
12
12
12
13
13
13
13
13
13
13
13
13
13
13
13
13
13
13
13
13
13
14
14
14
14
14
14
14
14
14
14
14
14
14
14
14
14
14
14
14
14
14
15
15
15
15
15
15
15
15
15
15
15
15
15
15
15
16
16
16
16
16
16
16
16
16
16
16
16
16
17
17
17
17
17
17
17
17
17
17
17
17
17
17
17
17
17
18
18
18
18
18
18
18
18
18
18
18
18
18
18
18
18
18
19
19
19
19
20
20
20
20
20
20
20
20
18
18
18
18
17
17
17
16
16
16
16
16
15
16
16
15
14
15
14
14
14
14
14
11
11
10
10
10
10
11
11
12
12
12
13
13
13
13
13
13
13
13
13
13
13
13
12
12
12
12
12
12
12
12
12
12
12
12
12
12
12
12
12
12
11
11
11
11
11
11
11
11
11
11
11
12
12
12
12
12
12
12
12
12
12
12
10
8
8
7
8
8
8
8
8
8
8
8
8
9
9
10
10
13
13
14
15
15
16
17
17
18
18
18
18
18
18
18
18
18
18
18
18
18
18
18
18
19
19
16
15
15
15
15
15
15
15
15
15
15
15
15
15
15
15
15
16
16
16
16
16
16
16
17
17
17
17
17
17
17
17
17
18
18
18
18
18
18
18
18
18
18
18
18
18
18
19
20
20
20
20
20
20
20
20
20
20
20
20
21
21
21
21
21
21
21
21
21
22
22
22
22
22
22
22
22
22
22
22
22
22
22
22
22
23
23
24
24
24
24
24
25
26
26
24
22
22
22
22
22
22
22
22
22
22
22
22
22
22
22
22
23
23
23
23
23
23
21
21
22
22
22
22
22
23
23
23
23
23
23
23
23
23
23
23
23
22
21
21
20
20
20
19
19
19
20
20
20
20
19
19
19
19
19
19
19
19
19
18
18
18
18
18
18
18
18
18
18
18
18
17
17
17
17
17
17
17
17
17
17
17
16
16
16
16
16
16
16
16
16
16
16
16
16
15
15
15
15
15
15
15
15
15
15
15
15
15
15
16
15
16
16
15
15
14
14
14
14
14
13
13
13
12
12
9
10
10
10
10
10
11
11
11
11
10
10
10
9
9
9
9
9
9
9
9
9
9
10
9
9
9
9
9
9
9
10
9
9
9
10
10
10
10
10
10
10
10
10
10
10
10
9
9
9
9
9
8
8
8
8
8
8
9
10
10
10
10
10
10
10
10
10
10
10
10
10
10
10
10
10
10
10
10
10
9
9
9
9
9
9
9
9
7
7
7
7
7
7
7
7
7
7
7
7
7
7
7
7
7
7
7
7
7
7
7
7
7
7
7
7
7
8
8
8
8
8
8
8
8
8
8
8
8
8
8
8
8
8
8
8
8
8
8
8
8
9
9
9
9
9
9
9
9
9
9
9
9
9
8
8
7
7
7
7
7
7
7
7
7
7
6
6
6
5
5
5
5
5
5
5
5
5
5
5
5
5
5
6
6
5
5
5
5
5
4
5
5
5
5
5
6
6
6
6
6
6
6
6
6
6
6
6
6
6
6
6
7
7
7
7
7
7
7
7
7
7
7
7
7
7
7
7
7
7
7
7
7
7
7
7
7
7
7
7
7
7
7
7
7
7
7
7
7
7
7
7
7
7
7
7
7
7
7
7
7
7
7
7
7
7
7
7
7
7
7
7
7
7
7
7
8
8
8
8
8
8
8
8
8
8
8
8
8
8
8
8
8
8
8
7
7
7
7
7
7
7
7
7
7
7
7
7
7
7
7
7
7
7
7
6
5
5
5
5
5
5
5
5
5
5
5
5
5
5
4
4
4
4
4
3
3
3
2
2
2
2
2
2
2
2
2
2
2
2
2
2
2
2
2
2
2
2
2
2
2
2
2
2
2
2
2
2
2
2
2
2
2
2
2
2
2
2
2
2
2
2
2
2
2
2
2
2
2
2
2
2
1
1
1
1
2
2
2
1
1
1
1
1
1
1
1
1
1
1
1
1
1
1
1
1
1
1
1
1
1
1
2
2
2
2
2
2
2
2
2
2
2
2
2
2
2
2
2
2
2
2
2
2
2
2
2
2
2
2
2
2
2
2
2
2
2
2
2
2
3
3
3
3
3
3
3
3
4
4
4
4
4
4
4
4
4
4
4
4
4
4
4
4
4
4
3
3
3
3
3
3
3
3
3
3
3
3
3
3
3
3
3
3
3
3
3
3
3
3
3
3
3
3
3
3
3
3
3
3
3
3
3
3
3
3
3
3
3
3
3
3
3
3
3
3
3
3
3
3
3
3
3
3
3
3
3
3
3
3
3
3
3
3
3
3
3
3
3
3
3
3
3
3
3
3
3
3
2
2
2
2
2
2
2
2
2
2
2
2
2
2
2
2
2
2
2
2
2
2
2
2
2
2
2
2
2
2
2
2
2
2
2
2
2
2
2
2
2
2
2
2
2
2
2
2
2
2
2
2
2
2
2
2
2
2
2
2
2
2
2
2
2
2
2
2
1
1
1
1
1
1
1
1
1
1
1
1
1
1
1
1
1
1
1
0
0
0
0
0
0
0
0
0
0
0
0
0
0
0
0
0
0
0
0
0
0
0
0
0
0
0
0
0
0
0
0
0
0
0
0
0
0
0
0
0
0
0
0
0
0
0
0
0
0
0
0
0
0
0
0
0
0
0
0
0
0
0
0
0
0
0
0
0
0
0
0
0
0
0
0
0
0
0
0
0
0
0
0
0
0
0
0
0
0
0
0
0
0
0
0
0
0
0
0
0
0
0
0
0
0
0
0
0
0
0
0
0
0
0
0
0
0
0
0
0
0
0
0
0
0
0
0
0
0
0
0
0
0
0
0
0
0
0
0
0
0
0
0
0
0
0
0
0
0
0
0
0
0
0
0
0
0
0
0
0
0
0
0
0
0
0
0
0
0
0
0
0
0
0
0
0
0
0
0
0
0
0
0
0
0
0
0
0
0
0
0
0
0
0
0
0
0
0
0
0
0
0
0
0
0
0
0
0
0
0
0
0
0
0
0
0
0
0
0
0
0
0
0
0
0
0
0
0
0
0
0
0
0
0
0
0
0
0
0
0
0
0
0
0
0
0
0
0
0
0
0
0
0
0
0
0
0
0
0
0
0
0
0
0
0
0
0
0
0
0
0
0
0
0
0
0
0
0
0
0
0
0
0
0
0
0
0
0
0
0
0
0
0
0
0
0
0
0
0
0
0
0
0
0
0
0
0
0
0
0
0
0
0
0
0
0
0
0
0
0
0
0
0
0
0
0
0
0
0
0
0
0
0
0
0
0
0
0
0
0
0
0
0
0
0
0
0
0
0
0
0
0
0
0
0
0
0
0
0
0
0
0
0
0
0
0
0
0
0
0
0
0
0
0
0
0
0
0
0
0
0
0
0
0
0
0
0
0
0
0
0
0
0
0
0
0
0
0
0
0
0
0
0
0
0
0
0
0
0
0
0
0
0
0
0
0
0
0
0
0
0
0
0
0
0
0
0
0
0
0
0
0
0
0
0
0
0
0
0
0
0
0
0
0
0
0
0
0
0
0
0
0
0
0
0
0
0
0
0
0
0
0
0
0
0
0
0
0
0
0
0
0
0
0
0
0
0
0
0
0
0
0
0
2
2
2
2
2
2
2
2
2
2
2
2
4
4
4
4
5
5
5
5
7
7
7
7
7
7
7
7
7
7
8
8
8
8
8
8
8
8
9
9
9
9
9
9
9
9
10
10
10
10
10
10
10
10
10
10
10
10
10
10
10
10
12
12
12
12
12
13
15
16
18
19
23
28
29
29
29
31
34
34
34
34
34
34
36
36
36
36
37
38
38
38
38
38
37
37
37
37
37
37
37
38
38
38
38
37
37
37
37
37
37
37
37
37
38
38
38
38
38
38
38
38
38
38
38
39
40
40
40
40
40
40
42
41
41
41
41
41
42
42
42
43
43
43
43
44
44
44
44
44
44
43
44
44
44
44
44
44
44
44
44
44
44
44
47
47
47
47
44
44
44
43
44
43
43
42
41
41
41
41
41
41
42
42
42
42
42
42
42
42
42
42
42
42
42
42
41
41
41
42
41
41
41
41
41
41
41
41
42
42
41
41
41
41
39
39
38
42
42
42
42
42
30
30
29
29
28
28
28
28
29
29
29
30
30
29
29
30
30
30
30
30
30
31
31
31
31
31
31
31
31
31
31
31
31
32
32
32
32
32
32
32
33
33
34
34
34
34
34
34
34
34
34
34
34
34
34
35
35
35
35
35
35
35
35
35
35
35
35
35
35
36
35
34
34
34
34
34
34
34
34
34
34
33
33
33
33
33
33
33
33
33
33
33
33
33
32
32
32
32
32
32
31
31
31
31
31
31
31
30
29
29
29
27
26
26
26
26
26
26
26
26
26
26
26
27
27
27
27
27
27
26
26
26
26
26
26
27
27
27
29
29
29
29
29
29
28
28
27
27
27
27
27
27
28
27
27
27
29
29
29
29
29
29
29
28
27
25
25
24
23
21
17
15
14
12
11
12
12
12
12
12
12
12
12
12
12
12
12
12
12
12
12
12
12
12
12
12
12
12
12
12
12
12
12
12
12
13
13
13
13
13
13
13
13
13
13
13
13
14
14
14
14
14
14
14
14
13
13
13
13
13
12
12
13
12
12
12
12
12
12
12
12
12
11
10
10
11
12
12
12
12
12
12
13
13
13
13
13
13
13
13
13
13
12
13
13
13
13
13
14
13
13
13
13
13
13
13
13
13
14
15
15
15
15
15
15
15
15
15
15
15
15
16
16
16
17
17
17
17
17
17
17
18
18
18
18
18
19
19
19
19
19
19
19
19
19
19
19
19
19
19
19
19
19
19
19
19
19
19
18
18
18
18
18
18
18
18
18
18
18
18
18
18
18
18
18
18
18
18
18
18
18
18
18
18
18
18
18
18
18
18
19
19
20
20
20
20
20
20
20
20
20
20
21
22
22
22
22
22
22
22
22
22
23
23
23
23
23
23
23
23
23
25
25
26
26
26
26
26
26
26
23
23
23
23
23
23
23
23
23
23
21
21
21
21
21
21
21
21
21
20
21
21
20
15
15
15
13
13
13
13
13
13
13
13
13
13
13
13
13
13
13
13
13
13
13
13
13
13
13
14
14
14
14
15
15
15
15
15
15
16
16
16
16
16
16
16
16
16
16
16
16
16
17
17
17
18
18
18
18
18
18
18
18
18
18
18
18
17
15
15
15
15
15
15
15
15
15
15
15
15
15
15
15
15
17
17
17
17
17
17
17
18
17
17
17
17
17
17
17
17
17
18
18
18
18
18
18
18
18
18
18
18
18
18
20
20
20
20
20
20
20
19
19
19
19
19
19
19
19
19
20
21
21
21
21
21
20
20
20
20
20
20
20
20
21
20
20
20
20
18
18
18
18
18
18
17
17
17
15
15
15
15
15
14
13
13
13
12
12
12
13
13
13
13
14
14
14
13
13
13
13
13
13
13
13
13
13
13
13
13
13
13
13
13
13
13
13
13
13
13
13
14
14
14
14
13
13
13
13
13
13
13
13
13
13
13
13
14
14
14
14
14
14
14
14
14
14
14
15
15
15
15
15
15
15
15
15
15
15
15
14
13
13
13
13
13
13
13
13
13
13
13
13
13
13
13
13
13
13
12
12
11
11
11
11
11
11
11
12
11
11
10
10
10
10
10
12
12
12
12
12
12
12
12
12
12
12
12
12
12
12
12
12
13
13
13
13
13
13
13
13
13
13
13
13
13
13
13
13
13
13
12
10
10
10
10
10
10
10
10
10
10
9
9
9
9
8
8
8
7
7
7
7
7
7
7
7
7
7
7
7
7
7
7
7
7
7
7
7
7
7
7
7
7
7
7
7
7
7
7
7
7
7
7
7
7
7
7
7
6
5
5
5
5
5
5
5
5
5
5
5
5
5
5
5
5
5
5
5
5
5
5
5
5
5
5
5
5
5
5
5
5
5
5
5
5
5
5
5
5
5
5
5
5
5
5
5
3
3
3
4
4
4
4
4
4
4
4
4
4
4
4
4
4
4
4
4
4
4
4
4
4
4
4
4
4
4
3
3
3
3
3
3
3
3
2
2
2
2
2
2
2
2
2
2
2
2
2
2
2
2
2
2
2
2
2
2
2
2
2
2
2
2
2
2
2
2
2
2
2
2
2
2
2
2
2
2
2
2
2
2
2
2
2
2
2
2
2
3
3
3
3
3
4
4
4
4
4
4
3
3
3
3
3
5
5
5
5
5
5
5
5
5
5
5
5
5
5
5
5
5
5
5
4
4
4
4
4
4
4
4
4
4
4
4
4
4
4
4
4
4
4
4
4
4
4
4
4
4
4
4
4
4
4
4
4
4
4
4
4
4
4
4
4
4
4
4
4
4
4
4
4
4
4
4
4
4
4
4
4
4
4
4
4
4
4
4
4
4
4
4
4
4
4
4
4
4
4
4
4
4
4
4
4
3
3
3
3
3
3
3
3
3
3
2
2
2
2
2
2
2
2
2
2
2
2
2
2
2
2
2
2
2
2
2
2
2
2
1
1
1
1
1
1
1
1
1
1
1
1
1
1
1
1
1
1
1
1
1
1
1
1
1
1
1
0
0
0
0
0
0
0
0
0
0
0
0
0
0
0
0
0
0
0
0
0
0
0
0
0
0
0
0
0
0
0
0
0
0
0
0
0
0
0
0
0
0
0
0
0
0
0
0
0
0
0
0
0
0
0
0
0
0
0
0
0
0
0
0
0
0
0
0
0
0
0
0
0
0
0
0
0
0
0
0
0
0
0
0
0
0
0
0
0
0
0
0
0
0
0
0
0
0
0
0
0
0
0
0
0
0
0
0
0
0
0
0
0
0
0
0
0
0
0
0
0
0
0
0
0
0
0
0
0
0
0
0
0
0
0
0
0
0
0
0
0
0
0
0
0
0
0
0
0
0
0
0
0
0
0
0
0
0
0
0
0
0
0
0
0
0
0
0
0
0
0
0
0
0
0
0
0
0
0
0
0
0
0
0
0
0
0
0
0
0
0
0
0
0
0
0
0
0
0
0
0
0
0
0
0
0
0
0
0
0
0
0
0
0
0
0
0
0
0
0
0
0
0
0
0
0
0
0
0
0
0
0
1
1
1
1
1
1
1
1
1
1
1
1
1
1
1
1
1
0
0
0
0
0
0
0
0
0
0
0
0
0
0
0
0
0
0
0
0
0
0
0
0
0
0
0
0
0
0
0
0
0
0
0
0
0
0
0
0
0
0
0
0
0
0
0
0
0
0
0
0
0
0
0
0
0
0
0
0
0
0
0
0
0
0
0
0
0
0
0
0
0
0
0
0
0
0
0
0
0
0
0
0
0
0
0
0
0
0
1
1
1
1
1
1
1
1
1
1
1
1
1
1
1
1
1
1
1
1
1
1
0
0
0
0
0
0
0
0
0
0
0
0
0
0
0
0
0
0
0
0
0
0
0
0
0
0
0
0
0
0
0
0
0
0
0
0
0
0
0
0
0
0
0
0
0
0
0
0
0
0
0
0
0
0
0
0
0
0
0
0
0
0
0
0
0
0
0
0
0
0
0
0
0
0
0
0
0
0
0
0
0
0
0
0
0
0
0
0
0
0
0
0
0
0
0
0
0
0
0
0
0
0
0
0
0
0
0
0
0
0
0
0
0
0
0
0
0
0
0
0
0
0
0
0
0
0
0
0
0
0
0
0
0
0
0
0
0
0
0
0
0
0
0
0
0
0
0
0
0
0
0
0
0
0
0
0
0
0
0
0
0
0
0
0
0
0
0
0
0
0
0
0
0
0
0
0
0
0
0
0
0
0
0
0
0
0
0
0
0
0
0
0
0
0
0
0
0
0
0
0
0
0
0
0
0
0
0
0
0
0
0
0
0
0
0
0
0
0
0
0
0
0
0
0
0
0
0
0
0
0
0
0
0
0
0
0
0
0
0
0
0
0
0
0
0
0
0
0
0
0
0
0
0
0
0
0
0
0
0
0
0
0
0
0
0
0
0
0
0
0
0
0
0
0
0
0
0
0
0
0
0
0
0
0
0
0
0
0
0
0
0
0
0
0
0
0
0
0
0
0
0
0
0
0
0
0
0
0
0
0
0
0
0
0
0
0
0
0
0
0
0
0
0
0
0
0
0
0
0
0
0
0
0
0
0
0
0
0
0
0
0
0
0
0
0
0
0
0
0
0
0
0
0
0
0
0
0
0
0
0
0
0
0
0
0
0
0
0
0
0
0
0
0
0
0
0
0
0
0
0
0
0
0
0
0
0
0
0
0
0
0
0
0
0
0
0
0
0
0
0
0
0
0
0
0
0
0
0
0
0
0
0
0
0
0
0
0
0
0
0
0
0
0
0
0
0
0
0
0
0
0
0
0
0
0
0
0
0
0
0
0
0
0
0
0
0
0
0
0
0
0
0
0
0
0
0
0
0
0
0
0
0
0
0
0
0
0
0
0
0
0
0
0
0
0
0
0
0
0
0
0
0
0
0
0
0
0
0
0
0
0
1
1
1
1
2
2
2
2
2
2
2
2
2
2
2
2
2
2
2
3
3
3
3
3
3
3
3
3
3
3
3
4
4
4
4
4
4
5
5
5
5
5
5
5
5
5
5
5
5
5
5
5
5
5
5
5
5
5
5
5
5
5
5
5
5
5
5
5
5
5
5
5
5
5
5
5
5
5
5
5
5
5
5
5
5
5
5
5
5
5
5
5
5
5
5
5
5
5
5
5
5
5
5
5
5
5
5
5
5
5
5
5
5
5
5
5
5
5
5
5
5
5
5
5
5
5
5
5
5
5
5
5
5
5
5
5
5
5
5
5
5
5
5
5
4
4
3
2
2
2
2
2
2
2
2
2
2
2
2
2
2
1
1
1
1
1
1
1
1
1
1
1
1
1
1
1
1
1
1
1
0
0
0
0
0
0
0
0
0
0
0
0
0
0
0
0
0
0
0
0
0
0
0
0
0
0
0
0
0
0
0
0
0
0
0
0
0
0
0
0
0
0
0
0
0
0
0
0
0
0
0
0
0
0
0
0
0
0
0
0
0
0
0
0
0
0
0
0
0
0
0
0
0
0
0
0
0
0
0
0
0
0
0
0
0
0
0
0
0
0
0
0
0
0
0
0
0
0
0
0
0
0
0
0
0
0
0
0
0
0
0
0
0
0
0
0
0
0
0
0
0
0
0
0
0
0
0
0
0
0
0
0
0
0
0
0
0
0
0
0
0
0
0
0
0
0
0
0
0
0
0
0
0
0
0
0
0
0
0
0
0
0
0
0
0
0
0
0
0
0
0
0
0
0
0
0
0
0
0
0
0
0
0
0
0
0
0
0
0
0
0
0
0
0
0
0
0
0
0
0
0
0
0
0
0
0
0
0
0
0
0
0
0
0
0
0
0
0
0
0
0
0
0
0
0
0
0
0
0
0
0
0
0
0
0
0
0
0
0
0
0
0
0
0
0
0
0
0
0
0
0
0
0
0
0
0
0
0
0
0
0
0
0
0
0
0
0
0
0
0
0
0
0
0
0
0
0
0
0
0
0
0
0
0
0
0
0
0
0
0
0
0
0
0
0
0
0
0
0
0
0
0
0
0
0
0
0
0
0
0
0
0
0
0
0
0
0
0
0
0
0
0
0
0
0
0
0
0
0
0
0
0
0
0
0
0
0
0
0
0
0
0
0
0
0
0
0
0
0
0
0
0
0
0
0
0
0
0
0
0
0
0
0
0
0
0
0
0
0
0
0
0
0
0
0
0
0
0
0
0
0
0
0
0
0
0
0
0
0
0
0
0
0
0
0
0
0
0
0
0
0
0
0
0
0
0
0
0
0
0
0
0
0
0
0
0
0
0
0
0
0
0
0
0
0
0
0
0
0
0
0
0
0
0
0
0
0
0
0
0
0
0
0
0
0
0
0
0
0
0
0
0
0
0
0
0
0
0
0
0
0
0
0
0
0
0
0
0
0
0
0
0
0
0
0
0
0
0
0
0
0
0
0
0
0
0
0
0
0
0
0
0
0
0
0
0
0
0
0
0
0
0
0
0
0
0
0
0
0
0
0
0
0
0
0
0
0
0
0
0
0
0
1
1
1
1
1
1
1
1
1
1
1
1
1
1
1
1
1
1
1
1
1
1
1
1
1
1
1
1
1
1
1
1
1
1
1
1
1
1
1
2
2
2
2
2
2
2
2
2
2
2
2
2
2
2
2
2
2
2
2
2
2
2
2
2
2
2
2
2
2
2
2
2
2
2
2
2
2
2
2
2
2
2
2
2
2
2
2
2
2
2
2
2
2
2
2
2
2
2
2
2
2
2
2
2
2
2
2
2
2
2
2
2
2
2
2
2
2
2
2
2
2
2
2
2
2
2
2
2
2
2
2
2
2
2
2
1
1
1
1
1
1
1
1
1
1
1
1
1
1
1
1
1
1
1
1
1
1
1
1
1
1
1
1
1
1
0
0
0
0
0
0
0
0
0
0
0
0
0
0
0
0
0
0
0
0
0
0
0
0
0
0
0
0
0
0
0
0
0
0
0
0
0
0
0
0
0
0
0
0
0
0
0
0
0
0
0
0
0
0
0
0
0
0
0
0
0
0
0
0
0
0
0
0
0
0
0
0
0
0
0
0
0
0
0
0
0
0
0
0
0
0
0
0
0
0
0
0
0
0
0
0
0
0
0
0
0
0
0
0
0
0
0
0
0
0
0
0
0
0
0
0
0
0
0
0
0
0
0
0
0
0
0
0
0
0
0
0
0
0
0
0
0
0
0
0
1
1
1
1
1
1
1
1
1
1
1
1
1
1
1
1
1
1
1
1
1
1
1
1
1
1
1
1
1
1
1
1
1
1
1
1
1
1
1
1
1
1
1
1
1
1
1
1
1
1
1
1
1
1
1
1
1
1
1
1
1
1
1
1
1
1
1
1
1
1
1
1
1
1
1
1
1
1
1
1
1
1
1
1
1
1
1
1
1
1
2
2
2
2
2
2
2
2
2
2
2
2
2
2
2
1
1
1
1
1
1
1
1
1
1
1
1
1
1
1
1
1
1
1
1
1
1
1
1
1
1
1
1
1
1
1
1
1
1
1
1
1
1
1
1
1
1
1
1
0
0
0
0
0
0
0
0
0
0
0
0
0
0
0
0
0
0
0
0
0
0
0
0
0
0
0
0
0
0
0
0
0
0
0
0
0
0
0
0
0
0
0
0
0
0
0
0
0
1
1
1
1
1
1
1
1
1
1
1
1
1
1
1
1
1
0
0
0
0
0
0
0
0
0
0
0
0
0
0
0
0
0
0
0
0
0
0
0
0
0
0
0
0
0
0
0
0
0
0
0
0
0
0
0
0
0
0
0
0
0
0
0
0
0
0
0
0
0
0
0
0
0
0
0
0
0
0
0
0
0
0
0
0
0
0
0
0
0
0
0
0
0
0
0
0
0
0
0
0
0
0
0
0
0
0
0
0
0
0
0
0
0
0
0
0
0
0
0
0
0
0
0
0
0
0
0
0
0
0
0
0
0
0
0
0
0
0
0
0
0
0
0
0
0
0
0
1
1
1
1
1
1
1
1
1
1
1
1
1
1
1
1
1
1
1
1
1
1
0
0
0
0
0
0
0
0
0
0
0
0
0
0
0
0
0
0
0
0
0
0
0
0
0
0
0
0
0
0
0
0
0
0
0
0
0
0
0
0
0
0
0
0
0
0
0
0
0
0
0
0
0
0
0
0
0
0
0
0
0
0
0
0
0
0
0
0
0
0
0
0
0
0
0
0
0
0
0
0
0
0
0
0
0
0
0
0
0
0
0
0
0
0
0
0
0
0
0
0
0
0
0
0
0
0
0
0
0
0
0
0
0
0
0
0
0
0
0
0
0
0
0
0
0
0
0
0
0
0
0
0
0
0
0
0
0
0
0
0
0
0
0
0
0
0
0
0
0
0
0
0
0
0
0
0
0
0
0
0
0
0
0
0
0
0
0
0
0
0
0
0
0
0
0
0
0
0
0
0
0
0
0
0
0
0
0
0
0
0
0
0
0
0
0
0
0
0
0
0
0
0
0
0
0
0
0
0
0
0
0
0
0
0
0
0
0
0
0
0
0
0
0
0
0
0
0
0
0
0
0
0
0
0
0
0
0
0
0
0
0
0
0
0
0
0
0
0
0
0
0
0
0
0
0
0
0
0
0
0
0
0
0
0
0
0
0
0
0
0
0
0
0
0
0
0
0
0
0
0
0
0
0
0
0
0
0
0
0
1
1
1
1
1
1
1
1
1
1
1
1
1
1
1
1
1
1
1
1
1
1
1
1
1
1
1
1
1
1
1
1
1
1
1
1
1
1
1
1
1
1
1
1
1
1
1
1
1
1
1
1
1
1
1
1
1
1
1
1
1
1
1
1
1
1
1
1
1
0
0
1
1
1
1
1
1
1
1
1
1
1
1
1
1
1
1
1
1
1
1
1
1
1
1
1
1
1
1
0
0
0
0
0
0
0
0
0
0
0
0
0
0
0
0
0
0
0
0
0
0
0
0
0
0
0
0
0
0
0
0
0
0
0
0
0
0
0
0
0
0
0
0
0
0
0
0
0
0
0
0
0
0
0
0
0
0
0
0
0
0
0
0
0
0
0
0
0
0
0
0
0
0
0
0
0
0
0
0
0
0
0
0
0
0
0
0
0
0
0
0
0
0
0
0
0
0
0
0
0
0
0
0
0
0
0
0
0
0
0
0
0
0
0
0
0
0
0
0
0
0
0
0
0
0
0
0
0
0
0
0
0
0
0
0
0
0
0
0
0
0
0
0
0
0
0
0
0
0
0
0
0
0
0
0
0
0
0
0
0
0
0
0
0
0
0
0
0
0
0
0
0
0
0
0
0
0
0
0
0
0
0
0
0
0
0
0
0
0
0
0
0
0
0
0
0
0
0
0
0
0
0
0
0
0
0
0
0
0
0
0
0
0
0
0
0
0
0
0
0
0
0
0
0
0
0
0
0
0
0
0
0
0
0
0
0
0
0
0
0
0
0
0
0
0
0
0
0
0
0
0
0
0
0
0
0
0
0
0
0
0
0
0
0
0
0
0
0
0
0
0
1
1
1
1
1
1
1
1
1
1
1
1
1
1
1
1
1
1
1
1
1
1
2
2
2
2
2
2
2
2
2
2
2
2
2
2
2
2
2
2
2
2
2
2
2
2
2
2
2
2
2
2
2
2
2
2
2
2
2
2
2
2
2
2
2
2
2
2
2
2
2
2
2
2
2
2
2
2
2
2
2
2
2
2
2
2
2
2
2
2
2
2
2
2
2
2
2
2
2
2
2
2
2
2
2
2
2
2
2
2
2
2
2
2
2
2
2
2
2
2
2
2
2
2
2
2
2
2
2
2
2
2
2
2
2
2
2
2
2
2
2
2
2
2
2
2
2
2
2
2
2
2
2
2
2
2
2
2
2
2
2
2
2
2
1
1
1
0
0
0
0
0
0
0
0
0
0
0
0
0
0
0
0
0
0
0
0
0
0
0
0
0
0
0
0
0
0
0
0
0
0
0
0
0
0
0
0
0
0
0
0
0
0
0
0
0
0
0
0
0
0
0
0
0
0
0
0
0
0
0
0
0
0
0
0
0
0
0
0
0
0
0
0
0
0
0
0
0
0
0
0
0
0
0
0
0
0
0
0
0
0
0
0
0
0
0
0
0
0
0
0
0
0
0
0
0
0
0
0
0
0
0
0
0
0
0
0
0
0
0
0
0
0
0
0
0
0
0
0
0
0
0
0
0
0
0
0
0
0
0
0
0
0
0
0
0
0
0
0
0
0
0
0
0
0
0
0
0
0
0
0
0
0
0
0
0
0
0
0
0
0
0
0
0
0
0
0
0
0
0
0
0
0
0
0
0
0
0
0
0
0
0
0
0
0
0
0
0
1
1
1
1
1
1
1
1
1
1
1
1
1
1
1
1
1
1
1
1
1
1
1
1
1
1
1
1
1
1
1
1
1
1
1
1
1
0
0
0
0
0
0
0
0
0
0
0
0
0
0
0
0
0
0
0
0
0
0
0
0
0
0
0
0
0
0
0
0
0
0
0
0
0
0
0
0
0
0
0
0
0
0
0
0
0
0
0
0
0
0
0
0
0
0
0
0
0
0
0
0
0
0
0
0
0
0
0
0
0
0
0
0
0
0
0
0
0
0
0
0
0
0
0
0
0
0
0
0
0
0
0
0
0
0
0
0
0
0
0
0
0
0
0
0
0
0
0
0
0
0
0
0
0
0
0
0
0
0
0
0
0
0
0
0
0
0
0
0
0
0
0
0
0
0
0
0
0
0
0
0
0
0
0
0
0
0
0
0
0
0
0
0
0
0
0
0
0
0
0
0
0
0
0
0
0
0
0
0
0
0
0
0
0
0
0
0
0
0
0
0
0
0
0
0
0
0
0
0
0
0
0
0
0
0
0
0
0
0
0
0
0
0
0
0
0
0
0
0
0
0
0
0
0
0
0
0
0
0
0
0
0
0
0
0
1
1
1
1
1
1
1
1
1
1
1
1
1
1
1
1
1
1
1
1
1
1
1
1
1
1
1
1
1
1
1
1
1
1
1
1
1
1
1
1
1
1
1
1
1
1
1
1
1
1
1
1
1
1
1
1
1
1
1
1
1
1
1
1
1
1
1
1
1
1
1
1
1
1
1
1
1
1
1
1
1
1
1
1
1
1
1
1
1
1
1
1
1
1
1
1
1
1
1
1
1
1
1
1
1
1
1
1
1
1
1
1
1
1
1
1
1
1
1
1
1
1
1
0
0
0
0
0
0
0
0
0
0
0
0
0
0
0
0
0
0
0
0
0
0
0
0
0
0
0
0
0
0
0
0
0
0
0
0
0
0
0
0
0
0
0
0
0
0
0
0
0
0
0
0
0
0
0
0
0
0
0
0
0
0
0
0
0
0
0
0
0
0
0
0
0
0
0
0
0
0
0
0
0
0
0
0
0
0
0
0
0
0
0
0
0
0
0
0
0
0
0
0
0
0
0
0
0
0
0
0
0
0
0
0
0
0
0
0
0
0
0
0
0
0
0
0
0
0
0
0
0
0
0
0
0
0
0
0
0
0
0
0
0
0
0
0
0
0
0
0
0
0
0
0
0
0
0
0
0
0
0
0
0
0
0
0
0
0
0
0
0
0
0
0
0
0
0
0
0
0
0
0
0
0
0
0
0
0
0
0
0
0
0
0
0
0
0
0
0
0
0
0
0
0
0
0
0
0
0
0
0
0
0
0
0
0
0
0
0
0
0
0
0
0
0
0
0
0
0
0
0
0
0
0
0
0
0
0
0
0
0
0
0
0
0
0
0
0
0
0
0
0
0
0
0
0
0
0
0
0
0
0
0
0
0
0
0
0
0
0
0
0
0
0
0
0
0
0
0
0
0
0
0
0
0
0
0
0
0
0
0
0
0
0
0
0
0
0
0
0
0
0
0
0
0
0
0
0
0
0
0
0
0
0
0
0
0
0
0
0
0
0
0
0
0
0
0
0
0
0
0
0
0
0
0
0
0
0
0
0
0
0
0
0
0
0
0
0
0
0
0
0
0
0
0
0
0
0
0
0
0
0
0
0
0
0
0
0
0
0
0
0
0
0
0
0
0
0
0
0
0
0
0
0
0
0
0
0
0
0
0
0
0
0
0
0
0
0
0
0
0
0
0
0
0
0
0
0
0
0
0
0
0
0
1
1
1
1
1
1
1
1
1
1
1
1
1
1
1
1
1
1
1
1
1
1
1
1
1
1
1
1
1
1
1
1
1
1
1
1
1
1
1
1
1
1
1
1
1
1
1
1
1
1
1
1
1
1
1
1
1
1
1
1
1
1
1
1
1
1
1
1
1
1
1
1
1
0
0
0
0
0
0
0
1
1
1
1
1
1
1
1
1
1
1
1
1
1
1
1
1
1
1
1
1
1
1
1
1
1
1
1
1
1
1
1
1
1
1
1
1
1
1
1
1
0
0
0
0
0
0
0
0
0
0
0
0
0
0
0
0
0
0
0
0
0
0
0
0
0
0
0
0
0
0
0
0
0
0
0
0
0
0
0
0
0
0
0
0
0
0
0
0
0
0
0
0
0
0
0
0
0
0
0
0
0
0
0
0
0
0
0
0
0
0
0
0
0
0
0
0
0
0
0
0
0
0
0
0
0
0
0
0
0
0
0
0
0
0
0
0
0
0
0
0
0
0
0
0
0
0
0
0
0
0
0
0
0
0
0
0
0
0
0
0
0
0
0
0
0
0
0
0
0
0
0
0
0
0
0
0
0
0
0
0
0
0
0
0
0
0
0
0
0
0
0
0
0
0
0
0
0
0
0
0
0
0
0
0
0
0
0
0
0
0
0
0
0
0
0
0
0
0
0
0
0
0
0
0
0
0
0
0
0
0
0
0
0
0
0
0
0
0
0
0
0
0
0
0
0
0
0
0
0
0
0
0
0
0
0
0
0
0
0
0
0
0
0
0
0
0
0
0
0
0
0
0
0
0
0
0
0
0
0
0
0
0
0
0
0
0
0
0
0
0
0
0
0
0
0
0
0
0
0
0
0
0
0
0
0
0
0
0
0
0
0
0
0
0
0
0
0
0
0
0
0
0
0
0
0
0
0
0
0
0
0
0
0
0
0
0
0
0
0
0
0
0
0
0
0
0
0
0
0
0
0
0
0
0
0
0
0
0
0
0
0
0
0
0
0
0
0
0
0
0
0
0
0
0
0
0
0
0
0
0
0
0
0
0
0
0
0
0
0
0
0
0
0
0
0
0
0
0
0
0
0
0
0
0
0
0
0
0
0
0
0
0
0
0
0
0
0
0
0
0
0
0
0
0
0
0
0
0
0
0
0
0
0
0
0
0
0
0
0
0
0
0
0
0
0
0
0
0
0
0
0
0
0
0
0
0
0
0
0
0
0
0
0
0
0
0
0
0
0
0
0
0
0
0
0
0
0
0
0
0
0
0
0
0
0
0
0
0
0
0
0
0
0
0
0
0
0
0
0
0
0
0
0
0
0
0
0
0
0
0
0
0
0
0
0
0
0
0
0
0
0
0
0
0
0
0
0
0
0
4
5
6
6
10
10
14
14
15
15
15
15
15
15
15
18
18
22
23
23
23
23
23
23
25
26
28
28
28
28
28
29
29
29
29
29
31
32
33
33
33
33
34
34
34
34
34
35
36
36
36
36
36
36
36
36
36
38
38
38
38
39
39
39
39
39
39
39
39
39
39
39
39
39
39
39
39
39
40
40
40
40
40
40
40
42
43
43
43
43
43
43
43
44
44
44
44
44
44
44
44
45
45
45
45
45
45
45
45
45
45
45
45
45
45
45
45
45
45
45
45
45
45
45
44
44
42
40
40
39
39
39
39
39
38
36
35
35
33
30
30
30
30
30
30
30
30
30
29
29
30
30
30
30
30
29
29
29
29
29
29
28
28
28
28
28
27
27
28
25
25
25
24
21
21
20
20
20
20
20
20
19
19
19
19
19
19
19
19
19
19
18
18
18
18
18
18
18
18
18
18
18
18
18
18
18
18
17
17
17
17
18
18
18
18
18
18
18
18
17
15
15
15
13
13
12
11
10
10
10
10
10
10
10
10
10
10
11
11
11
11
11
11
11
11
11
11
11
11
10
10
10
10
10
10
10
10
10
11
11
11
11
11
11
11
11
10
10
10
10
10
10
10
10
10
10
7
7
7
7
8
8
8
7
7
7
7
7
7
7
7
7
7
7
7
7
7
7
9
9
9
9
9
10
10
10
10
10
10
10
10
10
10
10
10
13
13
13
13
13
13
13
13
13
13
13
13
13
13
14
14
14
14
14
15
15
15
15
15
15
15
15
15
15
15
16
16
16
16
17
17
17
17
17
18
18
18
15
15
15
15
15
15
17
17
18
18
18
18
18
18
18
18
18
18
18
18
18
18
18
19
19
20
21
21
21
21
21
21
21
21
21
21
20
20
20
20
19
19
19
19
19
19
19
18
18
18
18
18
18
18
18
18
18
17
17
18
18
18
18
18
18
18
18
18
18
18
18
18
18
18
18
18
19
19
19
19
20
20
20
20
20
20
20
20
20
20
20
20
20
20
20
20
20
19
19
19
19
19
19
19
18
18
18
18
18
17
17
17
17
16
15
15
15
15
15
15
15
15
15
15
15
15
15
15
15
15
15
15
15
15
15
14
13
13
13
13
13
13
13
13
13
13
13
13
13
11
11
11
11
11
11
12
12
12
12
12
12
12
12
12
12
12
11
14
13
13
13
13
13
13
13
13
14
14
14
14
14
14
14
13
13
13
14
14
14
14
14
14
15
15
15
15
15
15
15
15
15
14
14
15
15
15
15
15
14
13
13
14
14
14
13
13
13
13
13
13
13
13
13
13
14
14
14
14
14
14
14
14
15
15
15
15
15
15
14
14
14
14
14
14
14
14
14
14
14
14
14
14
14
14
14
14
14
14
15
15
15
15
15
15
15
15
15
15
15
15
15
15
15
15
15
15
15
15
15
15
15
15
15
16
16
16
16
16
16
16
15
15
15
15
15
15
14
14
14
14
14
14
14
14
14
13
13
13
13
13
13
12
12
12
12
12
12
12
12
12
11
11
11
11
11
11
11
11
11
11
11
11
11
11
10
10
10
10
10
10
10
10
10
10
10
10
10
10
10
10
8
8
10
12
13
13
13
13
12
12
12
12
12
12
13
13
13
13
13
13
14
14
14
14
14
14
14
14
15
13
14
14
13
13
13
13
13
13
14
14
14
15
15
15
15
15
15
15
16
16
16
17
18
18
18
18
18
18
17
17
17
17
17
17
17
17
17
17
17
17
17
18
17
17
17
17
18
18
18
18
18
18
18
18
18
18
19
19
20
20
21
21
21
21
21
21
21
21
21
21
21
21
21
21
21
21
21
21
21
21
21
21
21
21
21
21
21
21
21
21
21
21
21
22
22
22
22
22
22
22
22
22
22
22
22
22
22
22
22
22
22
22
22
22
22
22
22
22
22
22
23
23
23
23
23
23
21
20
20
18
18
18
18
17
17
17
14
14
14
13
11
10
10
11
11
11
11
11
11
11
11
11
12
12
12
12
12
12
12
12
12
12
12
12
12
11
11
11
11
11
11
11
11
12
12
12
12
12
12
11
11
10
10
10
10
8
8
6
5
5
5
5
5
5
5
5
5
5
5
5
5
5
5
5
5
5
5
5
5
5
5
5
5
5
5
5
5
5
5
5
5
5
5
5
5
5
5
5
5
5
5
5
5
5
5
5
5
5
5
5
5
5
5
5
5
5
5
5
5
5
5
5
5
5
5
5
5
5
5
5
5
5
5
5
5
5
6
6
6
6
6
6
6
6
6
6
6
6
6
6
6
7
7
7
7
6
5
5
5
5
4
4
4
4
4
4
4
4
4
4
4
5
5
4
4
4
4
4
4
4
4
4
4
4
4
4
4
4
4
4
4
4
4
4
4
4
4
4
4
4
4
3
3
3
3
3
3
3
3
3
3
3
3
4
4
4
4
4
4
4
4
4
4
4
4
4
4
4
4
4
4
4
4
4
4
4
4
4
4
4
4
4
4
4
4
4
4
4
4
4
4
4
4
4
4
4
4
4
4
4
4
4
4
4
3
1
1
1
1
1
1
1
1
1
1
1
1
1
1
1
1
2
2
2
2
2
2
2
2
2
2
2
2
2
2
2
2
2
2
2
2
2
2
2
2
2
2
2
2
2
2
2
2
2
2
2
2
2
2
2
2
2
2
2
2
2
2
2
2
2
2
2
2
2
2
2
2
2
2
2
2
2
2
2
2
2
2
2
2
2
2
2
2
2
2
2
2
2
2
2
2
2
2
2
2
2
2
2
2
2
2
2
2
2
2
2
2
2
2
2
2
2
2
2
2
2
2
2
2
2
2
2
2
2
2
2
2
2
2
2
2
2
2
2
2
2
2
2
2
2
2
2
2
2
2
2
2
2
2
2
2
2
2
2
2
2
2
2
2
2
2
2
2
2
2
2
2
1
1
1
1
1
1
1
1
1
1
1
1
1
1
1
1
1
1
1
1
1
1
1
1
1
1
1
1
1
1
1
1
1
1
1
1
1
1
1
1
1
1
1
0
0
0
0
0
0
0
0
0
0
0
0
0
0
0
0
0
0
0
0
0
0
0
0
0
0
0
0
0
0
0
0
0
0
0
0
0
0
0
0
0
0
0
0
0
0
0
0
0
0
0
0
0
0
0
0
0
0
0
0
0
0
0
0
0
0
0
0
0
0
0
0
0
0
0
0
0
0
0
0
0
0
0
0
0
0
0
0
0
0
0
0
0
0
0
0
0
0
0
0
0
0
0
0
0
0
0
0
0
0
0
0
0
0
0
0
0
0
0
0
0
0
0
0
0
0
0
0
0
0
0
0
0
0
0
0
0
0
0
0
0
0
1
1
1
1
1
1
1
1
1
1
1
1
1
1
1
1
1
1
1
1
1
1
1
1
1
1
1
1
1
1
1
1
1
1
1
1
1
1
1
1
1
1
1
1
1
1
1
1
1
1
1
1
1
1
1
1
1
1
1
1
1
1
1
1
1
1
1
1
1
1
1
1
1
1
1
1
1
1
1
1
1
1
1
1
1
1
1
1
1
1
1
1
1
1
1
1
1
1
1
1
1
1
1
1
1
1
1
1
1
1
1
1
1
1
1
1
1
1
1
1
1
1
1
1
2
1
1
1
1
1
1
1
1
1
1
1
1
1
1
1
1
1
1
1
1
1
2
2
2
2
2
2
2
2
2
2
2
2
2
3
3
3
3
2
2
2
2
2
2
2
2
2
2
2
2
2
2
2
2
2
2
2
2
2
2
3
3
3
3
3
3
3
3
3
3
3
3
3
3
3
3
3
3
3
3
3
3
3
3
3
3
3
3
3
3
3
3
3
3
3
4
4
4
4
4
4
4
4
4
4
4
4
4
4
4
4
4
4
4
4
4
4
4
3
3
3
3
3
3
3
3
3
3
3
3
3
3
3
3
3
3
3
3
3
3
3
3
3
3
3
3
3
3
3
3
3
3
3
3
3
3
3
3
3
3
3
3
3
3
3
3
2
2
2
2
2
2
2
2
2
2
2
2
2
3
3
3
3
3
2
2
2
2
2
2
2
2
2
2
2
2
2
2
2
2
2
2
2
2
2
2
2
2
2
2
2
2
2
2
2
2
2
2
2
2
2
2
2
2
2
2
2
2
2
2
2
2
2
2
2
2
2
2
2
2
2
2
2
2
2
2
2
2
2
2
2
2
2
2
2
2
2
2
2
2
2
2
2
2
2
2
2
2
2
2
2
2
2
2
2
2
2
2
2
2
2
2
2
2
2
2
2
2
2
2
2
2
2
3
3
3
3
7
7
7
7
9
9
9
9
9
9
9
10
10
10
10
10
10
10
10
10
10
10
10
11
11
11
13
13
12
12
12
12
12
12
12
12
12
12
12
12
12
12
12
12
11
11
11
11
11
11
11
11
11
11
11
11
11
11
11
11
11
11
11
11
12
12
12
12
12
12
12
12
12
13
13
13
13
13
13
13
13
13
13
13
13
13
13
13
13
13
13
13
13
13
13
13
14
14
14
15
15
15
15
15
15
15
15
16
16
16
16
16
16
17
17
17
17
17
17
17
17
18
18
18
18
18
18
18
18
18
18
18
18
18
18
18
18
18
18
19
19
20
20
20
20
20
21
21
21
22
21
22
22
22
23
21
21
20
19
18
18
18
18
18
18
18
18
18
18
18
18
18
18
18
18
18
19
19
20
19
19
20
20
20
24
26
26
26
26
26
26
26
26
26
26
27
27
27
28
28
28
28
28
29
29
29
29
29
30
30
31
31
31
31
31
33
33
33
34
34
34
34
34
34
34
34
35
35
35
35
35
35
35
36
36
40
40
41
41
42
42
43
43
43
43
44
44
45
45
45
45
45
45
45
46
46
46
46
46
46
46
46
47
50
50
50
50
54
55
55
55
55
55
56
57
57
57
58
59
60
61
60
59
60
64
64
64
65
64
64
64
65
65
64
65
65
65
65
65
66
66
65
65
65
66
67
67
67
68
68
68
68
68
68
68
68
68
68
68
68
68
68
68
68
68
67
67
67
68
68
68
67
67
67
68
68
65
60
60
57
53
54
54
54
54
53
53
55
55
55
55
55
55
55
55
55
55
55
55
55
55
55
54
54
54
54
54
54
54
54
53
53
54
54
54
54
54
54
54
53
53
53
53
54
54
50
50
46
46
46
46
46
46
46
44
44
44
44
45
44
45
45
45
45
44
44
44
44
44
44
39
38
37
36
34
31
29
21
21
20
20
20
20
20
21
21
20
19
19
19
19
19
19
20
20
19
19
19
19
19
20
20
21
23
23
23
23
21
21
21
21
21
21
21
21
21
21
21
22
22
21
23
23
23
23
23
23
23
23
23
22
22
22
21
21
21
21
20
20
20
20
21
21
21
21
21
21
21
21
22
22
22
22
22
21
21
21
21
22
22
22
21
21
21
21
21
21
21
21
21
21
21
21
21
21
21
21
21
21
21
21
21
21
21
21
22
22
22
22
22
21
21
20
19
19
19
19
19
19
19
19
19
19
19
19
19
19
19
19
19
18
18
18
18
18
18
18
17
17
17
17
16
16
16
15
15
15
15
15
15
14
13
13
13
13
13
13
13
13
13
13
13
12
11
11
11
11
11
11
11
11
12
12
12
12
11
11
11
11
11
11
11
11
11
10
10
11
10
10
10
10
7
7
8
8
8
10
10
10
10
10
10
11
12
10
10
10
9
9
9
9
9
9
10
10
10
10
10
10
10
10
10
10
10
10
10
10
10
10
10
10
10
10
10
10
10
10
10
10
10
10
10
10
10
10
9
9
9
9
9
9
9
9
9
9
9
9
9
9
9
9
10
10
9
9
9
9
9
10
10
10
10
10
10
10
10
10
9
9
9
8
8
8
8
8
8
8
8
8
8
8
8
8
8
8
8
8
8
8
8
8
8
8
8
8
8
7
7
7
7
7
7
7
7
7
7
7
8
8
9
9
9
9
9
9
9
9
8
7
7
7
7
6
6
7
7
7
7
7
7
7
7
7
7
7
7
7
7
7
7
7
7
7
7
7
8
8
8
7
7
7
7
7
7
7
7
6
6
6
6
7
7
7
7
7
7
7
7
7
7
7
7
7
7
7
7
7
7
7
7
7
7
7
7
7
7
7
8
8
8
8
8
9
9
9
9
10
10
10
10
10
10
10
10
10
10
10
10
12
12
12
12
12
12
12
12
12
12
13
13
13
13
13
13
13
13
13
14
14
14
14
14
14
14
14
14
14
14
14
14
14
14
14
14
14
15
15
15
15
15
15
15
15
14
14
14
14
14
14
14
14
14
14
14
14
14
14
14
14
14
14
14
15
15
15
15
15
15
15
15
15
15
15
15
15
15
15
15
15
15
15
15
15
15
15
15
15
15
15
15
15
15
15
15
15
15
15
15
15
15
15
15
15
15
15
15
15
15
15
15
15
15
15
15
13
11
10
10
10
10
10
10
8
7
7
7
7
7
7
7
6
7
6
6
6
6
6
6
6
6
6
7
7
7
7
7
7
8
8
8
8
8
8
8
8
9
9
9
9
9
9
9
9
10
10
10
10
10
10
10
10
10
10
10
10
10
10
10
10
10
10
11
11
11
11
11
11
11
11
11
11
11
11
11
11
11
11
11
12
12
13
13
13
13
13
13
13
13
13
13
11
11
10
10
10
10
10
10
10
10
10
10
10
10
10
10
10
10
10
10
10
10
10
10
10
10
10
10
10
10
10
10
10
10
10
10
10
10
10
10
10
10
9
9
10
8
8
8
8
8
8
8
8
7
7
7
7
7
6
6
6
6
6
6
6
6
6
6
6
6
6
6
6
5
5
5
5
5
5
5
5
5
5
5
5
5
5
5
5
5
5
5
5
5
5
5
5
6
6
6
6
6
6
6
6
6
6
6
6
6
6
6
6
6
6
6
6
5
4
3
3
3
3
3
3
3
3
3
3
2
2
2
2
2
2
2
2
2
2
2
2
2
2
2
2
2
2
2
2
2
2
2
2
2
2
2
2
2
2
2
2
2
2
2
2
2
2
2
2
2
2
2
2
2
2
2
2
2
2
2
2
2
2
2
2
2
2
2
2
2
2
2
2
2
2
2
2
2
2
2
2
2
2
2
2
2
2
2
2
2
2
2
2
2
2
2
2
1
1
1
1
1
1
1
1
1
1
0
0
0
0
0
0
0
0
0
0
0
0
0
0
0
0
0
0
0
0
0
0
0
0
0
0
0
0
0
0
0
0
0
0
0
0
0
0
0
0
0
0
0
0
0
0
0
0
0
0
0
0
0
0
0
0
0
0
0
0
0
0
0
0
0
0
0
0
1
1
1
1
1
1
1
1
1
1
1
1
1
1
1
1
1
1
1
1
1
1
1
1
1
1
1
1
1
1
1
1
1
1
1
1
1
1
1
1
1
1
1
1
1
1
1
1
1
1
1
1
1
1
1
1
1
1
1
1
1
1
1
1
1
1
1
1
1
1
1
1
1
1
1
1
2
2
2
2
2
2
2
2
2
2
2
2
2
2
2
2
2
2
2
2
2
2
2
2
2
2
2
2
2
2
2
2
2
2
2
2
2
2
2
2
2
2
2
2
2
2
2
2
2
2
2
2
2
2
2
2
2
2
2
2
2
2
2
2
2
2
2
2
2
2
2
2
2
2
2
1
1
1
1
1
1
1
1
1
1
1
1
1
1
1
1
1
1
1
1
1
1
1
1
1
1
1
1
1
1
1
1
1
1
1
1
1
1
1
1
1
1
1
1
1
1
1
1
1
1
1
1
1
1
1
1
1
1
1
1
1
1
1
1
1
1
1
1
1
1
1
1
1
1
1
0
0
0
0
0
0
0
0
0
0
0
0
0
0
0
0
0
0
0
0
0
0
0
0
0
0
0
0
0
0
0
0
0
0
0
0
0
0
0
0
0
0
0
0
0
0
0
0
0
0
0
0
0
0
0
0
0
0
0
0
0
0
0
0
0
0
0
0
0
0
0
0
0
0
0
0
0
0
0
0
0
0
0
0
0
0
0
1
1
1
1
1
1
1
1
1
1
1
1
1
1
1
1
1
1
1
1
1
1
1
1
1
1
1
1
1
1
1
1
1
1
1
1
1
1
1
1
1
1
1
1
1
1
1
2
2
2
2
2
2
2
2
2
2
2
2
2
2
2
2
2
2
2
2
2
2
2
2
2
2
2
2
2
2
2
2
2
2
2
2
2
2
2
2
2
2
2
2
2
2
2
2
2
2
2
2
2
2
1
1
1
1
1
1
1
1
1
1
1
1
0
1
1
1
1
1
1
1
1
1
1
1
1
1
1
1
1
1
1
1
1
1
1
1
1
1
1
1
1
1
1
1
1
1
1
1
1
1
1
1
1
1
0
0
0
0
0
1
1
1
1
1
1
1
1
1
1
1
1
1
1
1
1
1
1
1
1
1
1
1
1
1
1
1
1
1
1
1
1
1
1
1
1
1
1
1
1
1
1
1
1
1
1
1
1
1
1
1
1
1
1
1
1
1
1
1
1
1
1
1
1
1
1
1
1
1
1
1
1
1
1
1
1
1
1
1
1
1
1
1
1
1
1
1
1
1
1
1
1
1
1
1
1
1
1
1
1
1
1
1
1
1
1
1
1
0
0
0
0
0
0
0
0
0
0
0
0
0
0
0
0
0
0
0
0
0
0
0
0
0
0
0
0
0
0
0
0
0
0
0
0
0
0
0
0
0
0
0
0
0
0
0
0
0
0
0
0
0
0
0
0
0
0
0
0
0
0
0
0
0
0
0
0
0
0
0
0
0
0
0
0
0
0
0
0
0
0
0
0
0
0
0
0
0
0
0
0
0
0
0
0
0
0
0
0
0
0
0
0
0
0
0
0
0
0
0
0
0
0
0
0
0
0
0
0
0
0
0
0
0
0
0
0
0
0
0
0
0
0
0
0
0
0
0
0
0
0
0
0
0
0
0
0
0
0
0
0
0
0
0
0
0
0
0
0
0
0
0
0
0
0
0
0
0
0
0
0
0
0
0
0
0
0
0
0
0
0
0
0
0
0
0
0
0
0
0
0
0
0
0
0
0
0
0
0
0
0
0
0
0
0
0
0
0
0
0
0
1
1
1
1
1
1
1
1
1
1
1
1
1
1
1
1
1
1
1
1
1
1
1
1
1
1
1
1
1
1
1
1
1
1
1
1
1
1
1
1
1
1
1
1
1
1
1
1
1
1
1
1
1
1
1
1
1
1
1
1
1
1
1
1
1
1
1
1
1
1
1
1
1
1
1
1
1
1
1
1
1
1
1
1
1
1
1
1
1
1
1
1
1
1
1
1
1
1
1
1
1
1
1
1
1
1
1
1
1
1
1
1
1
1
0
0
0
0
0
0
0
0
0
0
0
0
0
0
0
0
0
0
0
0
0
0
0
0
0
0
0
0
0
0
0
0
0
0
0
0
0
0
0
0
0
0
0
0
0
0
0
0
0
0
0
0
0
0
0
0
0
0
0
0
0
0
0
0
0
0
0
0
0
0
0
0
0
0
0
0
0
0
0
0
0
0
0
0
0
0
0
0
0
0
0
0
0
0
0
0
0
0
0
0
0
0
0
0
0
0
0
0
0
0
0
0
0
0
0
0
0
0
0
0
0
0
0
0
0
0
0
0
0
0
0
0
0
0
0
0
0
0
0
0
0
0
0
0
0
0
0
0
0
0
0
0
0
0
0
0
0
0
0
0
0
0
0
0
0
0
0
0
0
0
0
0
0
0
0
0
0
0
0
0
0
0
0
0
0
0
0
0
0
0
0
0
0
0
0
0
0
0
0
0
0
0
0
0
0
0
0
0
0
0
0
0
0
0
0
0
0
0
0
0
0
0
0
0
0
0
0
0
0
0
0
0
0
0
0
0
0
0
0
0
0
0
0
0
0
0
0
0
0
0
0
0
0
0
0
0
0
0
0
0
0
0
0
0
0
0
0
0
0
0
0
0
0
0
0
0
0
0
0
1
1
1
1
1
1
1
1
1
1
1
1
1
1
1
1
1
1
1
1
1
1
1
1
1
1
1
1
1
1
1
1
1
1
1
1
1
1
1
1
1
1
1
1
1
1
1
1
1
1
1
1
1
1
1
1
1
1
1
1
1
1
1
1
1
1
1
1
1
1
1
1
1
1
1
1
2
2
2
2
2
2
2
2
2
2
2
2
2
2
2
2
2
2
2
2
2
2
2
2
2
2
2
2
2
2
2
2
2
2
2
2
2
2
2
2
2
2
2
2
2
2
2
2
2
2
2
2
2
2
1
1
1
1
1
1
1
1
1
1
1
1
1
1
1
1
1
1
1
1
1
1
1
1
1
1
1
1
1
1
1
1
1
1
1
1
1
0
0
0
0
0
0
0
0
0
0
0
0
0
0
0
0
0
0
0
0
0
0
0
0
0
0
0
0
0
0
0
0
0
0
0
0
0
0
0
0
0
0
0
0
0
0
0
0
0
0
0
0
0
0
0
0
0
0
0
0
0
0
0
0
0
0
0
0
0
0
0
0
0
0
0
0
0
0
0
0
0
0
0
0
0
0
0
0
0
0
0
0
0
0
0
0
0
0
0
0
0
0
0
0
0
0
0
0
0
0
0
0
0
0
0
0
0
0
0
0
0
0
0
0
0
0
0
0
0
0
0
0
0
0
0
0
1
1
1
1
1
1
1
1
1
1
1
1
1
1
1
1
1
1
1
1
1
1
1
1
1
1
1
1
1
1
1
1
1
1
1
1
1
1
1
1
1
1
1
1
1
1
1
2
2
2
2
2
2
2
2
2
2
2
2
2
2
2
2
2
2
2
2
2
2
2
2
2
2
2
2
2
2
2
2
2
2
2
2
2
2
2
2
2
2
2
2
2
2
2
2
2
2
2
2
2
2
2
2
2
2
1
1
1
1
1
1
1
1
1
1
1
1
1
1
1
1
1
1
1
1
1
1
1
1
1
1
1
1
1
0
0
0
0
0
0
0
0
0
0
0
0
0
0
0
0
0
0
0
0
0
0
0
0
0
0
0
0
0
0
0
0
0
0
0
0
0
0
0
0
0
0
0
0
0
0
0
0
0
0
0
0
0
0
0
0
0
0
0
0
0
0
0
0
0
0
0
0
0
0
0
0
0
0
0
0
0
0
0
0
0
0
0
0
0
0
0
0
0
0
0
0
0
0
0
0
0
0
0
0
0
0
0
0
0
0
0
0
0
0
0
0
0
0
0
0
0
0
0
0
0
0
0
0
0
0
0
0
0
0
0
0
0
0
0
0
0
0
0
0
0
0
0
0
0
0
0
0
0
0
0
0
0
0
0
0
0
0
0
0
0
0
0
0
0
0
0
0
0
0
0
0
0
0
0
0
0
0
0
0
0
0
0
0
0
0
0
0
0
0
0
0
0
0
0
0
0
0
0
0
0
0
0
0
0
0
0
0
0
0
0
0
0
0
0
0
0
0
0
0
0
0
0
0
0
0
0
0
0
0
0
0
0
0
0
0
0
0
0
0
0
0
0
0
0
0
0
0
0
0
0
0
0
0
0
0
0
0
0
0
0
0
0
0
0
0
0
0
0
0
0
0
0
0
0
0
0
0
0
0
0
0
0
0
0
0
0
0
0
0
0
0
0
0
0
0
0
0
0
0
0
0
0
0
0
0
0
0
0
0
0
0
0
0
0
0
0
0
0
0
0
0
0
0
0
0
0
0
0
0
0
0
0
0
0
0
0
0
0
0
0
0
0
0
0
0
0
0
0
0
0
0
0
0
0
0
0
0
0
0
0
0
0
0
0
0
0
0
0
0
0
0
0
0
0
0
0
0
0
0
0
0
0
0
0
0
0
0
0
0
0
0
0
0
0
0
0
0
0
0
0
0
0
0
0
0
0
0
0
0
0
0
0
0
0
0
0
0
0
0
0
0
0
0
0
0
0
0
0
0
0
0
0
0
0
0
0
0
0
0
0
0
0
0
0
0
0
0
0
0
0
0
0
0
0
0
0
0
0
0
0
0
0
0
0
0
0
0
0
0
0
0
0
0
0
0
0
0
0
0
0
0
0
0
0
0
0
0
0
0
0
0
0
0
0
0
0
0
0
0
0
0
0
0
0
0
0
0
0
0
0
0
0
0
0
0
0
0
0
0
0
0
0
0
0
0
0
0
0
0
0
0
0
0
0
0
0
0
0
0
0
0
0
0
0
0
0
0
0
0
0
0
0
0
0
0
0
0
0
0
0
0
0
0
0
0
0
0
0
0
0
0
0
0
0
0
0
0
0
0
0
0
0
0
0
0
0
0
0
0
0
0
0
0
0
0
0
0
0
0
1
2
2
2
2
2
2
2
2
2
2
2
2
2
2
2
2
2
2
2
2
2
2
2
2
2
2
2
2
2
2
2
2
2
2
2
2
2
2
2
2
2
2
2
2
2
2
2
2
2
2
2
2
2
2
2
2
2
2
2
2
2
2
2
2
2
2
2
2
2
2
2
2
2
2
2
2
2
2
2
2
2
2
2
2
2
2
2
2
2
2
2
2
2
2
2
3
3
3
3
3
3
3
3
3
3
3
3
3
3
3
3
3
3
3
3
3
3
3
3
3
3
3
2
2
2
2
2
2
2
2
2
2
2
2
2
2
2
2
2
2
2
2
2
2
2
2
2
2
2
2
2
2
2
2
2
2
2
2
1
1
1
1
1
1
1
1
1
1
1
1
1
1
1
1
1
1
1
1
1
1
1
1
1
1
1
1
0
0
0
0
0
0
0
0
0
0
0
0
0
0
0
0
0
0
0
0
0
0
0
0
0
0
0
0
0
0
0
0
0
0
0
0
0
1
1
1
1
1
1
1
1
1
1
1
1
1
1
1
1
1
1
1
1
1
1
1
1
1
1
1
1
1
1
1
1
1
1
1
1
1
1
1
1
1
1
1
1
1
1
1
2
2
2
2
2
2
2
2
2
2
2
2
2
2
2
2
2
2
3
3
3
3
4
4
4
4
4
4
4
4
4
4
5
5
5
5
5
5
5
5
5
5
5
5
5
5
5
5
5
5
5
5
5
5
5
5
5
5
5
5
5
5
5
5
5
5
5
5
5
5
5
5
5
5
5
5
5
5
5
5
5
5
5
5
5
5
5
5
5
5
5
5
5
5
5
5
5
5
5
5
5
5
5
5
5
5
5
5
5
5
5
5
5
5
5
5
5
5
5
5
5
5
5
5
5
5
5
5
5
5
5
5
5
5
5
5
5
5
5
5
5
5
5
5
5
5
5
5
5
5
5
5
5
5
5
3
3
3
3
3
3
3
3
3
3
2
2
1
1
1
1
1
1
1
1
1
1
1
1
1
1
1
1
1
1
1
1
1
1
1
1
1
1
1
1
1
1
1
1
1
1
1
1
1
1
1
1
0
0
0
0
0
0
0
0
0
0
0
0
0
0
0
0
0
0
0
0
0
0
0
0
0
0
0
0
0
0
0
0
0
0
0
0
0
0
0
0
0
0
0
0
0
0
0
0
0
0
0
0
0
0
0
0
0
0
0
0
0
0
0
0
0
0
0
0
0
0
0
0
0
0
0
0
0
0
0
0
0
0
0
0
0
0
0
0
0
0
0
0
0
0
0
0
0
0
0
0
0
0
0
0
0
0
1
1
1
1
1
1
1
1
1
1
1
0
0
0
0
0
0
0
0
0
0
0
0
0
0
0
0
0
0
0
0
0
0
0
0
0
0
0
0
0
0
1
1
1
1
1
1
1
1
1
1
1
1
1
1
1
1
1
1
1
1
1
1
1
1
1
1
1
1
1
1
1
1
1
1
1
1
1
1
1
1
1
1
1
1
1
1
1
1
1
1
1
1
1
1
1
1
1
1
1
1
1
1
1
1
1
1
1
1
1
1
1
1
1
1
1
1
1
1
1
0
0
0
0
0
0
0
0
0
0
0
0
0
0
0
0
0
0
0
0
0
0
0
0
0
0
0
0
0
0
0
0
0
0
0
0
0
0
0
0
0
0
0
0
0
0
0
0
0
0
0
0
0
0
0
0
0
0
0
0
0
0
0
0
0
0
0
0
0
0
0
0
0
0
0
0
0
0
0
0
0
0
0
0
0
0
0
0
0
0
0
0
0
0
0
0
0
0
1
1
1
1
1
1
1
1
1
1
1
1
1
1
1
1
1
1
1
1
1
1
1
1
1
1
1
1
1
1
1
1
1
2
2
2
2
2
2
2
2
2
2
2
2
2
2
2
2
2
2
2
2
2
2
2
2
2
2
2
2
2
2
2
2
2
2
2
2
2
2
2
2
2
3
3
3
3
3
3
3
3
3
3
3
3
3
3
4
4
4
4
4
4
4
4
4
4
4
4
4
4
4
4
4
4
4
4
4
3
3
3
3
3
3
3
3
3
3
3
3
3
3
3
3
3
3
3
4
4
4
4
4
4
4
4
4
4
3
3
3
3
3
3
3
3
3
3
3
3
3
3
3
3
3
3
3
3
3
3
3
3
3
3
3
3
3
3
3
3
4
4
4
4
4
4
4
4
4
4
4
4
4
4
4
4
4
4
4
4
4
4
4
4
4
4
4
4
4
4
4
4
4
3
3
3
3
3
3
3
3
3
3
3
3
3
3
3
3
3
3
3
3
3
3
3
3
3
3
3
3
3
3
3
3
3
3
3
3
3
3
3
3
3
3
3
3
3
3
3
3
3
3
3
3
3
3
3
3
3
3
3
3
3
3
3
3
3
3
3
3
2
2
2
2
2
2
2
1
0
0
0
0
0
0
0
0
0
0
0
0
0
0
0
0
0
0
0
0
0
0
0
0
0
0
0
0
0
0
0
0
0
0
0
0
1
1
1
1
1
1
1
1
1
1
1
1
1
1
1
1
1
1
1
1
1
1
1
1
1
1
1
1
1
1
1
1
1
1
1
1
1
1
1
1
1
1
1
1
1
1
1
1
1
1
1
1
1
1
1
1
1
1
1
1
1
1
1
1
1
1
1
1
1
1
1
0
0
0
0
0
0
0
0
0
0
0
0
0
0
0
0
0
0
0
0
0
0
0
0
0
0
0
0
0
0
0
0
0
0
0
0
0
0
0
0
0
0
0
0
0
0
0
0
0
0
0
0
0
0
0
0
0
0
0
0
0
0
0
0
0
0
0
0
0
0
0
0
0
0
0
0
0
0
0
0
0
0
0
0
0
0
0
0
0
0
0
0
0
0
0
0
0
0
0
0
0
0
0
0
0
0
0
0
0
0
0
0
0
0
0
0
0
0
0
0
0
0
0
0
0
0
0
0
0
0
0
0
0
0
0
0
0
0
0
0
0
0
0
0
0
0
0
0
0
0
0
0
0
0
0
0
0
0
0
0
0
0
0
0
0
0
0
0
0
0
0
0
0
0
0
0
0
0
0
0
0
0
0
0
0
0
0
0
0
0
0
0
0
0
0
0
0
0
0
0
0
0
0
0
0
0
0
0
0
0
0
0
0
0
0
0
0
0
0
0
0
0
0
0
0
0
0
0
0
0
0
0
0
0
0
0
0
0
0
0
0
0
0
0
0
0
0
0
0
0
0
0
0
0
0
0
0
0
0
0
0
0
0
0
0
0
0
0
0
0
0
0
0
0
0
0
0
0
0
0
0
0
0
0
0
0
0
0
0
0
0
0
0
0
0
1
1
1
1
1
1
1
1
1
1
1
1
1
1
1
1
1
1
1
1
1
1
1
1
1
1
1
1
1
1
1
1
1
1
1
1
1
1
1
1
1
1
1
1
1
1
1
1
1
1
1
1
1
1
1
1
1
1
1
1
1
1
1
1
1
1
1
1
1
1
1
1
1
1
1
1
1
1
1
1
1
1
2
2
2
1
1
1
1
1
1
1
1
1
1
1
1
1
1
1
1
1
1
1
1
1
1
1
1
1
1
1
1
1
1
1
1
1
1
1
1
1
1
1
1
1
1
1
1
1
1
1
1
1
1
1
1
1
1
1
1
1
1
2
2
2
2
2
2
2
2
2
2
2
2
2
2
2
2
2
2
2
2
2
1
1
1
1
1
1
1
1
1
1
1
1
1
1
1
1
1
1
1
1
1
1
1
1
1
1
1
1
1
1
1
1
1
1
1
1
1
1
1
1
1
1
1
1
1
1
1
1
1
0
0
0
0
0
0
0
0
0
0
0
0
0
0
0
0
0
0
0
0
0
0
0
0
0
0
0
0
0
0
0
0
0
0
0
0
0
0
0
0
0
0
0
0
0
0
0
0
0
0
0
0
0
0
0
0
0
0
0
0
0
0
0
0
0
0
0
0
0
0
0
0
0
0
0
0
0
0
0
0
0
0
0
0
0
0
0
0
0
0
0
0
0
0
0
0
0
0
0
0
0
0
0
0
0
0
0
0
0
0
0
0
0
0
0
0
0
0
0
0
0
0
0
0
0
0
0
0
0
0
1
1
1
1
1
1
1
1
1
1
1
1
1
1
1
1
1
1
1
1
1
1
1
1
1
1
1
1
1
1
1
1
1
1
1
1
1
1
1
1
1
1
1
1
1
1
1
1
1
1
1
1
1
1
1
0
0
0
0
0
0
0
0
0
0
0
0
0
0
0
0
0
0
0
0
0
0
0
0
0
0
0
0
0
0
0
0
0
0
0
0
0
0
0
0
0
0
1
1
1
1
1
1
1
1
1
1
1
1
1
1
1
1
1
1
1
1
1
1
1
1
1
1
1
1
1
1
1
1
0
0
0
0
0
0
0
0
0
0
0
0
0
0
0
0
0
0
0
0
0
0
0
0
0
0
0
0
0
0
0
0
0
0
0
0
0
0
0
0
0
0
0
0
0
0
0
0
0
0
0
0
0
0
0
0
0
0
0
0
0
0
0
0
0
0
0
0
0
0
0
0
0
0
0
0
0
0
0
0
0
0
0
0
0
0
0
0
0
0
0
0
0
0
0
0
0
0
0
0
0
0
0
0
0
0
0
0
0
0
0
0
0
0
0
0
0
0
0
0
0
0
0
0
0
0
0
0
0
0
0
0
0
0
0
0
0
0
0
0
0
0
0
0
0
0
0
0
0
0
0
0
0
0
0
0
0
0
0
0
0
0
0
0
0
0
0
0
0
0
0
0
0
0
0
0
0
0
0
0
0
0
0
0
0
0
0
0
0
0
0
0
0
0
0
0
0
0
0
0
0
0
0
0
0
0
0
0
0
0
0
0
0
0
0
0
0
0
0
0
0
0
0
0
0
0
0
0
0
0
0
0
0
0
0
0
0
0
0
0
0
0
0
0
0
0
0
0
0
0
0
0
0
0
0
0
0
0
0
0
0
0
0
0
0
0
0
0
0
0
0
0
0
0
0
0
0
0
0
0
0
0
0
0
0
0
0
0
0
0
0
0
0
0
0
0
0
0
0
0
0
0
0
0
0
0
0
0
0
0
0
0
0
0
0
0
0
0
0
0
0
0
0
0
0
0
0
0
0
0
0
0
0
0
0
0
0
0
0
0
0
0
0
0
0
0
0
0
0
0
0
0
0
0
0
0
0
0
0
0
0
0
0
0
0
0
0
0
0
0
0
0
0
0
0
0
0
0
0
0
0
0
0
0
0
0
0
0
0
0
0
0
0
0
0
0
0
0
0
0
0
0
0
0
0
0
0
0
0
0
0
0
0
0
0
0
0
0
0
0
0
0
0
0
0
0
0
0
0
0
0
0
0
0
0
0
0
0
0
0
0
0
0
0
0
0
0
0
0
0
0
0
0
0
0
0
0
0
0
0
0
0
0
0
0
0
0
0
0
0
0
0
0
0
0
0
0
0
0
0
0
0
0
0
0
0
0
0
0
0
0
0
0
0
0
0
0
0
0
0
0
0
0
0
0
0
0
0
0
0
0
0
0
0
0
0
0
0
0
0
0
0
0
0
0
0
0
0
0
0
0
0
0
0
0
0
0
0
0
0
0
0
0
0
0
0
0
0
0
0
0
0
0
0
0
0
0
0
0
0
0
0
0
0
0
0
0
0
0
0
0
0
0
0
0
0
0
0
0
0
0
0
0
0
0
0
0
0
0
0
0
0
0
0
0
0
0
0
0
0
0
0
0
0
0
0
0
1
1
1
1
1
1
1
1
1
1
1
1
1
1
1
1
1
1
1
1
1
1
1
1
1
1
1
1
1
1
1
1
1
1
1
1
1
1
1
1
1
1
1
1
1
1
1
1
1
1
1
1
1
1
1
1
1
1
1
1
1
1
1
0
0
0
0
0
0
0
0
0
0
0
0
0
0
0
0
0
0
0
0
0
0
0
0
0
0
0
0
0
0
0
0
0
0
0
0
0
0
0
0
0
0
0
0
0
0
0
0
0
0
0
0
0
0
0
0
0
1
1
1
1
2
2
2
4
4
4
4
4
4
4
5
5
5
5
5
5
5
5
5
5
5
5
5
5
5
5
5
5
5
5
5
5
5
5
5
5
5
5
5
5
5
5
5
5
5
6
6
6
6
6
6
6
6
6
6
6
6
6
6
6
6
6
7
7
7
7
7
7
7
7
7
7
7
7
7
7
8
8
8
8
8
8
8
8
8
8
8
8
8
8
8
8
8
8
8
8
8
8
8
8
8
8
8
8
8
8
8
8
8
8
8
8
8
8
8
8
7
7
7
7
7
7
7
7
7
7
7
7
7
7
7
7
7
8
8
8
8
8
8
8
8
8
8
8
8
8
8
8
8
8
8
8
8
8
8
8
8
8
8
8
8
8
8
8
8
8
8
8
8
8
8
8
8
8
8
8
8
8
8
8
8
8
7
7
7
7
8
8
8
8
8
8
8
8
8
8
8
8
7
7
6
6
5
5
5
5
5
5
5
4
4
4
4
4
4
4
3
3
2
2
2
2
2
2
2
2
2
2
2
2
2
2
2
2
1
1
2
2
2
2
2
2
2
2
2
2
2
1
1
1
1
1
1
1
1
1
1
1
1
1
1
1
1
1
1
1
1
1
1
1
1
1
1
1
1
1
1
1
2
2
2
2
2
2
2
2
2
2
2
2
2
2
2
2
2
2
2
2
2
2
2
2
2
2
2
2
2
2
2
2
2
2
2
2
2
2
2
2
2
2
2
2
2
2
2
2
2
2
2
2
2
2
2
2
2
2
2
2
2
2
2
2
2
2
2
2
2
2
2
2
2
2
2
2
2
2
2
2
2
2
2
2
2
2
2
2
2
2
2
2
2
2
2
2
2
2
2
2
2
2
2
2
2
2
2
2
2
2
2
2
2
2
2
2
2
2
2
1
1
1
1
1
1
1
1
1
1
1
1
1
1
1
1
1
1
0
0
0
0
0
0
0
0
0
0
0
0
0
0
0
0
0
0
0
0
0
0
0
0
0
0
0
0
0
0
0
0
0
0
0
0
0
0
0
0
0
0
0
0
0
0
0
0
0
0
0
0
0
0
0
0
0
0
0
0
0
0
0
0
0
0
0
0
0
0
0
0
0
0
0
0
0
0
0
0
0
0
0
0
0
0
0
0
0
0
0
0
0
0
0
0
0
0
0
0
0
0
0
0
0
0
0
0
0
0
0
0
0
0
0
0
0
0
0
0
0
0
0
0
0
0
0
0
0
0
0
0
0
0
0
0
0
0
0
0
0
0
0
0
0
0
0
0
0
0
0
0
0
0
0
0
0
0
0
0
0
0
0
0
0
0
0
0
0
0
0
0
0
0
0
0
0
0
0
0
0
0
0
0
0
0
0
0
0
0
0
0
0
0
0
0
0
0
0
0
0
0
0
0
0
0
0
0
0
0
0
0
0
0
0
0
0
0
0
0
0
0
0
0
0
0
0
0
0
0
0
0
0
0
0
0
0
0
0
0
0
0
0
0
0
0
0
0
0
0
0
0
0
0
0
0
0
0
0
0
0
0
0
0
0
0
0
0
0
0
0
0
0
0
0
0
0
0
0
0
0
0
0
0
0
0
0
0
0
0
0
0
0
0
0
0
0
0
0
0
0
0
0
0
0
0
0
0
0
0
0
0
0
0
0
0
0
0
0
0
0
0
0
0
0
0
0
0
0
0
0
0
0
0
0
0
0
0
0
0
0
0
0
0
0
0
0
0
0
0
0
0
0
0
0
0
0
0
0
0
0
0
0
0
0
0
0
0
0
0
0
0
0
0
0
0
0
0
0
0
0
0
0
0
0
0
0
0
0
0
0
0
0
0
0
0
0
0
0
0
0
0
0
0
0
0
0
0
0
0
0
0
0
0
0
0
0
0
0
0
0
0
0
0
0
0
0
0
0
0
0
0
0
0
0
0
0
0
0
0
0
0
0
0
0
0
0
0
0
0
0
0
0
0
0
0
0
0
0
0
0
0
0
0
0
0
0
0
0
0
0
0
0
0
0
0
0
0
0
0
0
0
0
0
0
0
0
0
0
0
0
0
0
0
0
0
0
0
0
0
0
0
0
0
0
0
0
0
0
0
0
0
0
0
0
0
0
0
0
0
0
0
0
0
0
0
0
0
0
0
0
0
0
0
0
0
0
0
0
0
0
0
0
0
0
0
0
0
0
0
0
0
0
0
0
0
0
0
0
0
0
0
0
0
0
0
0
0
0
0
0
0
0
0
0
0
0
0
0
0
0
0
0
0
0
0
0
0
0
0
0
0
0
0
0
0
0
0
0
0
0
0
0
0
0
0
0
0
0
0
0
0
0
0
0
0
0
0
0
0
0
0
0
0
0
0
0
0
0
0
0
0
0
0
0
0
0
0
0
0
0
0
0
0
0
0
0
0
0
0
0
0
0
0
0
0
0
0
0
0
0
0
0
0
0
0
0
0
0
0
0
0
0
0
0
0
0
0
0
0
0
0
0
0
0
0
0
0
0
0
0
0
0
0
0
0
0
0
0
0
0
0
0
0
0
0
0
0
0
0
0
0
0
0
0
0
0
0
0
0
0
0
0
0
0
0
0
0
0
0
0
0
0
0
0
0
0
1
1
1
1
1
2
2
2
2
2
2
2
2
2
2
2
2
2
2
2
2
2
2
2
2
2
2
2
2
2
2
2
2
2
2
2
2
2
2
2
2
2
2
2
2
2
2
2
2
2
2
2
2
2
2
2
2
2
2
2
2
2
2
2
2
2
2
2
2
2
2
2
2
2
2
2
2
2
2
2
2
2
2
2
2
2
2
2
2
2
2
2
2
2
2
2
2
2
2
2
2
2
2
2
2
2
2
2
2
2
2
2
2
2
2
2
2
2
2
2
2
2
2
2
2
2
2
2
2
2
2
2
2
2
2
2
2
2
2
2
2
2
2
2
2
2
2
2
2
2
2
2
2
2
2
2
2
2
2
2
2
2
2
2
2
2
2
2
2
2
2
2
2
2
2
2
2
2
2
2
2
2
2
2
2
2
2
2
2
2
2
2
2
2
2
2
1
1
1
1
1
1
1
1
1
1
1
1
1
1
1
1
1
1
1
1
1
1
1
1
1
1
1
1
1
1
1
1
1
1
1
1
1
1
1
1
1
1
1
1
1
1
1
1
1
1
1
1
1
1
1
1
1
1
1
1
1
1
1
1
1
1
1
1
1
1
1
1
1
1
1
1
1
1
1
1
1
1
1
1
1
1
1
1
1
1
1
1
1
1
1
1
1
1
1
1
1
0
0
0
0
0
0
0
0
0
0
0
0
0
0
0
0
0
0
0
0
0
0
0
0
0
0
0
0
0
0
0
0
0
0
0
0
0
0
0
0
0
0
0
0
0
0
0
0
0
0
0
0
0
0
0
0
0
0
0
0
0
0
0
0
0
0
0
0
0
0
0
0
0
0
0
0
0
0
0
0
0
0
0
0
0
0
0
0
0
0
0
0
0
0
0
0
0
0
0
0
0
0
0
0
0
0
0
0
0
0
0
0
0
0
0
0
0
0
0
0
0
0
0
0
0
0
0
0
0
0
0
0
0
0
0
0
0
0
0
0
0
0
0
0
0
0
0
0
0
0
0
0
0
0
0
0
0
0
0
0
0
0
0
0
0
0
0
0
0
0
0
0
0
0
0
0
0
0
0
0
0
0
0
0
0
0
0
0
0
0
0
0
0
0
0
0
0
0
0
0
0
0
0
0
0
0
0
0
0
0
0
0
0
0
0
0
0
0
0
0
0
0
0
0
0
0
0
0
0
0
0
0
0
0
0
0
0
0
0
0
0
0
0
0
0
0
0
0
0
0
0
0
0
0
0
0
0
0
0
0
0
0
0
0
0
0
0
0
0
0
0
1
1
1
1
1
1
1
1
1
1
1
1
1
1
1
1
1
1
1
1
1
1
1
1
1
1
1
1
1
1
1
1
1
1
1
1
1
1
1
1
1
0
0
0
0
0
0
0
0
0
0
0
0
0
0
0
0
0
0
0
0
0
0
0
0
0
0
0
0
0
0
0
0
0
0
0
0
0
0
0
0
0
0
0
0
0
0
0
0
0
0
0
0
0
0
0
0
0
0
0
0
0
0
0
0
0
0
0
0
0
0
0
0
0
0
0
0
0
0
0
0
0
0
0
0
0
0
0
0
0
0
0
0
0
0
0
0
0
0
0
0
0
0
0
0
0
0
0
1
1
1
1
1
1
1
1
1
2
2
2
2
2
2
2
2
2
2
2
2
2
2
2
2
2
2
2
2
2
2
2
2
2
2
2
2
2
2
2
2
2
2
2
2
2
2
2
2
2
2
2
2
2
2
2
2
2
2
2
2
2
2
2
2
2
2
2
2
2
2
2
2
2
2
2
2
2
2
2
2
2
2
2
2
2
2
2
2
2
2
2
2
2
2
2
2
2
2
2
2
2
2
2
2
2
2
2
2
2
2
2
2
2
2
2
2
2
2
2
2
2
2
2
2
2
2
2
2
2
2
2
2
2
2
2
2
2
2
2
2
2
2
2
2
2
2
2
2
2
2
1
1
1
1
1
1
1
1
1
1
1
1
1
1
1
1
1
1
1
1
1
1
1
1
1
1
1
1
1
1
1
1
1
1
1
1
1
1
1
1
1
1
1
1
1
1
1
1
1
1
1
1
1
1
1
1
1
1
1
1
0
0
0
0
0
0
0
0
0
0
0
0
0
0
0
0
0
0
0
0
0
0
0
0
0
0
0
0
0
0
0
0
0
0
0
0
0
0
0
0
0
0
0
0
0
0
0
0
0
0
0
0
0
0
0
0
0
0
0
0
0
0
0
0
0
0
0
0
0
0
0
0
0
0
0
0
0
0
0
0
0
0
0
0
0
0
0
0
0
0
0
0
0
0
0
0
0
0
0
0
0
0
0
0
0
0
0
0
0
0
0
0
0
0
0
0
0
0
0
0
0
0
0
0
0
0
0
0
0
0
0
0
1
2
2
2
2
2
2
2
2
2
2
2
2
2
2
2
2
2
2
2
2
2
2
2
2
2
2
2
2
2
2
2
2
2
2
2
2
2
2
2
2
2
2
2
2
2
2
2
2
2
2
2
2
2
2
2
2
2
2
2
2
2
2
2
2
2
2
2
2
2
2
2
2
2
2
2
2
2
2
2
2
2
3
3
3
3
3
3
3
3
3
3
3
3
3
3
3
3
3
3
3
3
3
3
3
3
3
3
3
3
3
3
3
3
3
3
3
3
3
3
3
3
3
3
3
3
3
3
3
3
3
3
3
3
3
3
3
3
3
3
3
3
3
3
3
3
3
3
3
3
3
3
3
3
3
3
3
3
3
3
3
3
3
2
2
2
2
2
2
2
2
2
2
2
2
2
2
2
2
2
2
2
2
2
2
2
2
2
2
2
2
2
2
2
2
2
2
2
2
2
2
2
2
2
2
2
2
1
0
0
0
0
0
0
0
0
0
0
1
1
1
1
1
1
1
1
1
1
1
2
2
2
2
2
2
2
2
2
2
2
2
2
2
2
2
2
2
2
2
2
2
2
2
2
2
2
2
2
2
2
2
2
2
2
2
2
2
2
2
2
2
2
2
2
2
2
2
2
2
2
2
2
2
2
2
2
2
2
2
2
2
2
2
2
2
2
2
2
2
2
2
2
2
2
2
2
2
2
2
2
2
2
2
2
2
2
2
2
2
2
2
2
2
2
2
2
2
2
2
2
2
2
2
2
2
1
1
1
1
1
1
1
1
1
1
1
1
1
1
1
1
1
1
1
1
1
1
1
1
1
1
1
1
1
1
1
1
1
0
0
0
0
0
0
0
0
0
0
0
0
0
0
0
0
0
0
0
0
0
0
0
0
0
0
0
0
0
0
0
0
0
0
0
0
0
0
0
0
0
0
0
0
0
0
0
0
0
0
0
0
0
0
0
0
0
0
0
0
0
0
0
0
0
0
0
0
0
0
0
0
0
0
0
0
0
0
0
0
0
0
0
0
0
0
0
0
0
0
0
0
0
0
0
0
0
0
0
0
0
0
0
0
0
0
0
0
0
0
0
0
0
0
0
0
0
0
0
0
0
0
0
0
0
0
0
0
0
0
0
0
0
0
0
0
0
0
0
0
0
0
0
0
0
0
0
0
0
0
0
0
0
0
0
0
0
0
0
0
0
0
0
0
0
0
0
0
0
0
0
0
0
0
0
0
0
0
0
0
0
0
0
0
0
0
0
0
0
0
0
0
0
0
0
0
0
0
0
0
0
0
0
0
0
0
0
0
0
0
0
0
0
0
0
0
0
0
0
0
0
0
0
0
0
0
0
0
0
0
0
0
0
0
0
0
0
0
0
0
0
0
0
0
0
0
0
0
0
0
0
0
0
0
0
0
0
0
0
0
0
0
0
0
0
0
0
0
0
0
0
0
0
0
0
0
0
0
0
0
0
0
0
0
0
0
0
0
0
0
0
0
0
0
0
0
0
0
0
0
0
0
0
0
0
0
0
0
0
0
0
0
0
0
0
0
0
0
0
0
0
0
0
0
0
0
0
0
0
0
0
0
0
0
0
0
0
0
0
0
0
0
0
0
0
0
0
0
0
0
0
0
0
0
0
0
0
0
0
0
0
0
0
0
0
0
0
0
0
0
0
0
0
0
0
0
0
0
0
0
0
0
0
0
0
0
0
0
0
0
0
0
0
0
0
0
0
0
0
0
0
0
0
0
0
0
0
0
0
0
0
0
0
0
0
0
0
0
0
0
0
0
0
0
0
0
0
0
0
0
0
0
0
0
0
0
0
0
0
0
0
0
0
0
0
0
0
0
0
0
0
0
0
0
0
0
0
0
0
0
0
0
0
0
0
0
0
0
0
0
0
0
0
0
0
0
0
0
0
0
0
0
0
0
0
0
0
0
0
0
0
0
0
0
0
0
0
0
0
0
0
0
0
0
0
0
0
0
0
0
0
0
0
0
0
0
0
0
0
0
0
0
0
0
0
0
0
0
0
0
0
0
0
0
0
0
0
0
0
0
0
0
0
0
0
0
0
0
0
0
0
0
0
0
0
0
0
0
0
0
0
0
0
0
0
0
0
0
0
0
0
0
0
0
0
0
0
0
0
0
0
0
0
0
0
0
0
0
0
0
0
0
0
0
0
0
0
0
0
0
0
0
0
0
0
0
0
0
0
0
0
0
0
0
0
0
0
0
0
0
0
0
0
0
0
0
0
0
0
0
0
0
0
0
0
0
0
0
0
0
0
0
0
0
0
0
0
0
0
0
0
0
0
0
0
0
0
0
0
0
0
0
0
0
0
0
0
0
0
0
0
0
0
0
0
0
0
0
0
0
0
0
0
0
0
0
0
0
0
0
0
0
0
0
0
0
0
0
0
0
0
0
0
0
0
0
0
0
0
0
0
0
0
0
0
0
0
0
0
0
0
0
0
0
0
0
0
0
0
0
0
0
0
0
0
0
0
0
0
0
0
0
0
0
0
0
0
0
0
0
0
0
0
0
0
0
0
0
0
0
0
0
0
0
0
0
0
0
0
0
0
0
0
0
0
0
0
0
0
0
0
0
0
0
0
0
0
0
0
0
0
0
0
0
0
0
0
0
1
1
1
1
1
1
1
1
1
1
1
1
1
1
1
1
1
1
1
1
1
1
1
1
1
1
1
1
1
1
1
1
1
1
1
1
1
1
1
1
1
1
1
1
1
1
1
1
1
1
1
1
1
1
1
1
1
1
1
1
1
1
1
1
1
1
1
1
1
1
1
1
1
1
1
1
1
1
1
1
1
1
1
1
1
1
1
1
1
1
1
1
1
1
1
1
1
1
1
1
1
1
1
1
1
1
1
1
1
1
1
1
1
1
1
2
2
2
2
2
2
2
2
2
2
2
2
2
2
2
2
2
2
2
2
1
1
1
1
1
1
1
1
1
1
1
1
1
1
1
1
1
1
1
1
1
1
1
1
1
1
1
1
2
2
2
2
2
2
2
2
2
2
2
2
2
2
2
2
2
2
2
2
2
2
2
2
2
2
2
2
2
2
2
2
2
2
2
2
2
2
2
2
2
2
2
2
2
2
2
2
2
2
2
2
2
2
2
2
2
2
2
2
2
2
2
2
2
2
2
2
2
2
2
2
2
2
2
2
2
2
2
2
2
2
2
2
2
2
2
2
2
2
2
2
2
2
2
2
2
2
2
2
2
2
2
2
2
2
2
2
2
2
2
2
2
2
2
2
2
2
2
2
2
1
1
1
1
1
1
1
1
1
1
1
1
1
1
1
0
0
0
0
0
0
0
0
0
0
0
0
0
0
0
0
0
0
0
0
0
0
0
0
0
0
0
0
0
0
0
0
0
0
0
0
0
0
0
0
0
0
0
0
0
0
0
0
0
0
0
0
0
0
0
0
0
0
0
0
0
0
0
0
0
0
0
0
0
0
0
0
0
0
0
0
0
0
0
0
0
0
1
1
1
1
1
1
1
1
1
2
2
2
2
2
2
2
2
2
2
2
2
2
2
2
2
2
2
2
2
2
2
2
2
2
2
2
2
2
2
2
2
2
2
2
2
2
2
2
2
2
2
2
2
2
2
2
2
2
2
2
2
2
2
2
2
2
2
2
2
2
2
2
2
2
2
2
2
2
2
2
2
2
2
2
2
2
2
2
2
2
2
2
2
2
2
2
2
2
2
2
2
3
3
3
3
4
4
4
4
5
5
5
5
5
5
5
5
4
4
4
4
4
4
4
5
5
5
5
5
5
5
5
5
5
5
5
5
5
5
5
5
5
5
5
6
6
6
6
6
6
6
6
6
6
6
6
6
6
6
6
6
5
4
4
4
4
4
4
4
4
4
4
4
4
4
4
4
4
4
4
4
4
4
4
4
4
4
4
4
4
4
4
4
4
4
4
4
4
4
4
4
4
3
3
3
3
3
2
3
3
3
3
3
3
3
3
3
3
3
3
3
3
3
3
3
3
3
3
3
3
3
3
3
3
3
3
3
3
3
3
3
3
3
3
3
3
3
2
2
2
2
3
3
3
3
3
3
3
3
3
4
4
4
4
4
4
4
5
5
5
5
5
5
5
5
5
5
5
5
5
5
5
5
5
5
5
5
5
5
5
5
5
5
5
5
5
5
5
5
5
5
5
5
5
5
5
5
5
5
5
5
5
5
5
5
5
5
5
5
5
5
5
5
5
4
4
3
3
3
3
3
3
3
3
3
3
3
3
3
3
3
3
3
3
3
3
3
3
3
4
4
4
5
5
5
5
5
5
5
5
5
5
5
5
5
5
5
5
5
5
5
5
5
5
5
5
5
5
5
5
5
5
5
4
4
4
4
4
4
3
3
3
3
3
3
3
3
3
5
11
15
18
17
18
18
18
18
18
18
18
19
19
19
19
19
19
19
19
19
19
19
20
22
22
22
22
22
22
22
23
23
23
23
23
24
24
24
24
25
26
26
26
26
26
26
26
26
26
26
26
26
26
26
26
26
26
27
28
28
28
27
27
27
29
29
29
29
30
30
32
32
32
34
34
34
34
34
36
36
36
36
36
36
39
39
40
40
40
40
40
40
40
40
40
40
41
41
41
41
42
42
42
42
42
42
42
42
44
46
48
48
49
50
50
51
51
51
52
52
52
52
52
52
52
52
52
52
52
52
52
52
52
52
52
52
52
52
52
52
52
52
52
52
52
52
52
52
53
55
55
55
55
55
55
55
56
56
56
56
57
56
55
56
56
54
47
47
46
46
46
46
46
46
47
47
47
47
47
49
49
48
48
49
47
47
49
47
47
48
48
48
49
50
50
50
51
51
50
52
50
48
48
44
38
37
38
38
38
39
39
40
42
42
42
42
42
42
42
42
46
47
47
47
48
48
49
50
52
55
55
57
57
58
58
58
58
59
59
58
58
56
52
52
52
51
52
54
55
55
55
55
55
55
55
56
59
58
58
57
58
58
59
59
59
59
60
62
64
65
65
65
64
65
65
63
64
64
64
64
64
63
63
63
64
64
64
64
63
62
62
62
62
65
65
63
64
64
64
64
65
65
65
65
68
68
68
68
69
68
68
68
68
69
69
69
69
69
71
71
71
71
71
72
72
72
72
73
72
72
72
72
72
73
73
73
74
74
74
74
74
74
74
74
73
73
74
74
75
75
76
76
76
76
76
76
77
78
78
79
79
79
79
79
80
79
81
81
80
79
81
79
79
77
77
73
72
73
72
73
72
72
70
70
70
70
73
73
73
73
73
73
73
73
73
73
73
69
69
68
69
71
68
68
65
65
65
63
65
65
65
65
65
65
65
65
65
65
65
65
65
65
65
65
65
65
65
64
64
63
63
63
63
63
63
63
62
62
62
62
62
63
64
64
64
64
64
63
63
62
62
62
62
62
62
62
62
62
63
63
63
63
63
64
64
64
64
64
64
66
67
66
67
66
65
65
62
62
61
60
60
55
52
50
45
45
44
43
43
43
43
43
42
44
43
40
41
40
41
42
42
42
42
42
42
42
42
42
43
44
45
44
44
42
42
42
42
44
47
47
48
48
48
48
47
47
47
47
47
45
45
46
44
44
45
47
46
47
47
46
46
45
46
47
47
47
47
46
47
47
47
47
47
47
47
47
47
47
47
47
47
48
48
48
48
49
50
50
50
50
50
50
51
51
51
52
51
51
51
52
52
52
52
55
55
55
54
54
54
54
55
55
55
55
55
57
57
57
57
57
56
56
56
56
56
58
58
60
62
65
65
64
64
63
63
63
63
63
64
64
64
64
63
63
63
63
60
61
60
61
60
60
63
63
64
65
65
65
65
65
65
66
67
68
68
68
69
69
75
75
75
76
76
78
78
79
79
79
79
80
79
80
80
81
83
84
87
89
89
87
87
87
85
85
87
86
87
87
87
87
87
87
89
89
89
90
90
90
91
91
91
92
92
92
94
94
94
94
94
94
94
94
94
93
94
102
102
102
100
100
100
100
107
107
107
107
106
106
107
107
108
108
108
108
108
108
108
108
108
109
109
109
110
110
110
110
111
112
113
113
113
113
113
113
113
112
113
114
115
110
106
105
106
106
106
105
105
106
107
107
108
107
108
107
107
107
108
108
109
109
110
111
111
113
116
116
109
108
104
100
100
102
102
102
103
104
104
103
103
103
102
102
103
103
103
103
103
103
103
103
103
103
104
104
103
103
103
104
104
105
105
104
102
102
101
101
101
101
99
91
90
88
84
84
82
83
83
85
85
84
84
84
84
84
84
84
84
84
84
84
84
84
85
85
84
84
84
84
85
85
85
86
86
86
85
85
85
84
84
83
80
79
79
76
71
61
59
58
58
58
58
59
60
60
60
56
50
50
49
47
48
48
45
44
44
42
36
36
36
36
36
38
36
36
36
34
34
34
34
34
36
36
36
36
36
36
36
36
36
36
36
36
37
38
38
38
38
36
34
33
33
32
33
33
33
33
33
33
33
33
33
33
33
33
33
33
33
34
35
35
36
36
36
36
35
36
36
35
34
34
34
33
33
32
32
32
31
31
32
32
32
32
32
31
31
31
31
31
32
33
33
33
33
33
32
32
32
32
32
33
33
32
32
32
33
33
31
31
31
31
30
31
30
30
30
30
30
30
29
29
29
29
28
27
27
27
28
28
28
28
27
26
26
25
25
23
24
24
24
25
26
26
26
26
26
26
26
26
26
26
26
26
27
27
27
27
27
27
27
27
27
28
28
28
29
29
29
29
29
29
29
29
29
29
29
29
29
29
29
29
29
29
26
24
23
23
23
23
23
23
23
23
23
23
23
23
23
23
23
23
23
23
23
23
23
23
22
22
22
23
23
23
23
23
23
23
23
23
24
24
26
27
27
27
27
27
28
28
27
27
29
29
29
29
29
29
29
29
29
29
29
29
29
29
31
31
30
30
30
29
28
28
28
28
29
29
29
29
29
29
29
29
29
29
29
29
29
29
29
29
29
29
30
30
30
30
29
29
29
29
29
29
29
29
29
29
29
29
29
29
29
29
29
29
29
29
29
29
29
29
29
29
29
29
29
29
29
29
30
30
29
29
29
29
28
28
27
27
27
27
26
26
26
26
26
26
25
25
26
26
26
26
25
25
25
25
25
25
25
24
24
24
24
24
24
24
24
23
23
23
23
22
21
21
20
19
19
18
18
18
18
15
15
15
13
13
13
13
13
14
14
14
14
14
13
13
13
13
13
13
10
10
9
8
7
7
7
7
7
8
8
7
8
8
8
8
8
8
8
8
8
8
8
8
8
8
8
8
8
8
8
8
8
8
8
7
7
7
7
7
7
7
7
7
7
7
7
7
7
7
7
7
7
7
7
7
7
7
7
7
7
7
7
7
7
7
6
5
5
5
5
5
4
4
4
4
4
4
4
4
4
4
3
3
3
3
3
3
3
3
3
3
3
2
4
4
4
4
4
4
4
4
4
4
4
4
4
4
4
4
4
3
3
3
3
3
3
3
2
3
3
3
3
3
3
3
3
3
3
3
3
2
2
2
2
2
2
2
2
2
2
2
2
2
2
2
2
2
2
2
2
2
2
2
2
2
2
2
2
2
2
2
2
2
2
2
2
2
2
2
2
2
2
2
2
2
2
2
2
2
2
2
2
2
2
2
2
2
2
2
2
2
2
2
2
2
2
2
2
2
2
2
2
2
2
2
2
2
2
2
2
2
2
2
2
2
2
2
2
2
2
2
2
2
2
2
2
2
2
2
2
2
2
2
2
2
2
2
2
2
2
2
2
2
2
2
2
2
2
2
2
2
2
2
2
2
2
2
2
2
2
2
2
2
2
2
2
2
2
2
2
2
2
2
2
2
2
2
2
2
2
2
2
2
2
2
2
2
2
2
2
2
2
2
2
2
2
2
2
2
0
0
0
0
0
0
0
0
0
0
0
0
0
0
0
0
0
0
0
0
0
0
0
0
0
0
0
0
0
0
0
0
0
0
0
0
0
0
0
0
0
0
0
0
0
0
0
0
0
0
0
0
0
0
0
0
0
0
0
0
0
0
0
0
0
0
0
0
0
0
0
0
0
0
0
0
0
0
0
0
0
0
0
0
0
0
0
0
0
0
0
0
0
0
0
0
0
0
0
0
0
0
0
0
0
0
0
0
0
0
0
1
1
1
1
1
1
1
1
1
1
1
1
1
1
1
1
1
1
1
1
1
1
1
1
1
1
1
1
1
1
1
1
1
1
1
1
1
1
1
1
1
1
1
1
1
1
1
1
1
1
1
1
1
1
1
1
1
1
1
1
1
1
1
1
1
1
1
1
1
1
1
1
1
1
1
1
1
1
1
1
1
1
1
1
1
1
1
1
1
1
1
1
1
1
1
1
1
1
1
1
1
1
1
1
1
1
1
1
1
1
1
1
1
1
1
1
1
1
1
1
1
1
1
1
1
1
1
1
1
1
1
1
1
1
0
0
0
0
0
0
0
0
0
0
0
0
0
0
0
0
0
0
0
0
0
0
0
0
0
0
0
0
0
0
0
0
0
0
0
0
0
0
0
0
0
0
0
0
0
0
0
0
0
0
0
0
0
0
0
0
0
0
0
0
0
0
0
0
0
0
0
0
0
0
0
0
0
0
0
0
0
0
0
0
0
0
0
0
0
0
0
0
0
0
1
1
1
1
1
1
1
1
1
1
1
1
1
1
1
1
1
1
1
1
1
1
1
1
1
2
2
2
2
2
2
2
2
2
2
2
2
2
2
2
2
2
2
2
2
2
2
2
2
2
2
2
2
2
2
2
2
2
2
2
2
2
4
4
4
4
4
4
4
4
4
4
4
4
4
4
4
4
4
4
4
4
4
4
4
4
4
4
4
4
4
4
4
4
4
4
4
4
4
4
4
4
4
4
4
4
4
4
4
4
4
4
4
4
4
4
4
4
4
4
4
4
4
4
4
4
4
4
4
4
4
4
4
4
4
4
4
4
4
4
4
4
3
3
3
3
4
4
4
3
2
2
2
2
2
2
2
2
2
2
2
2
2
2
2
2
2
2
2
2
2
2
2
2
2
2
2
2
2
2
2
2
2
1
1
1
1
1
1
1
1
1
1
1
1
1
1
1
1
1
1
1
2
2
2
2
2
2
2
2
2
2
2
2
2
2
2
2
2
2
2
2
2
2
2
2
2
2
2
2
2
2
2
2
2
2
2
2
2
2
2
2
2
2
2
2
2
2
2
2
2
2
2
2
2
2
2
2
2
2
2
2
2
2
2
2
2
2
2
2
2
2
2
1
1
1
1
1
1
1
1
1
1
1
1
1
1
1
1
1
1
1
1
1
1
1
1
1
1
1
1
1
1
1
1
1
1
1
1
1
1
1
1
1
1
1
1
1
1
1
1
1
1
1
1
1
1
1
1
1
1
1
1
1
1
1
1
1
1
1
1
1
1
1
1
1
1
1
0
0
0
0
0
0
0
0
0
0
0
0
0
0
0
0
0
0
0
0
0
0
0
0
0
0
0
0
0
0
0
0
0
0
0
0
0
0
0
0
0
0
0
0
0
0
0
0
0
0
0
0
0
0
0
0
0
0
0
0
0
0
0
0
0
0
0
0
0
0
0
0
0
0
0
0
0
0
0
0
0
0
0
0
0
0
0
0
0
0
0
0
0
0
0
0
0
0
0
0
0
0
0
0
0
0
0
0
0
0
0
0
0
0
0
0
0
0
0
0
0
0
0
0
0
0
0
0
0
0
0
0
0
0
0
0
0
0
0
0
0
0
0
0
0
0
0
0
0
0
0
0
0
0
0
0
0
0
0
0
0
0
0
0
0
0
0
0
0
0
0
0
0
0
0
0
0
0
0
0
0
0
0
0
0
0
0
0
0
0
0
0
0
0
0
0
0
0
0
0
0
0
0
0
0
0
0
0
0
0
0
0
0
0
0
0
0
0
0
0
0
0
0
0
0
0
0
0
0
1
1
1
1
1
1
1
1
2
2
2
2
2
2
2
2
2
2
2
2
2
2
2
2
2
2
2
2
2
2
2
2
2
2
2
2
2
2
2
2
2
2
2
2
2
2
2
2
2
2
2
2
2
2
2
2
2
2
2
2
2
2
2
2
2
2
2
2
2
2
2
2
2
2
2
2
2
2
2
2
2
2
2
2
2
3
3
3
3
3
3
3
3
3
3
3
3
3
3
3
3
3
3
3
3
3
3
3
3
3
3
3
3
3
3
3
3
4
4
4
4
4
4
4
4
4
4
4
4
4
4
4
4
4
4
4
4
4
4
4
4
4
4
4
4
4
4
3
3
3
3
3
2
2
2
2
2
2
2
2
2
2
2
2
2
2
2
2
2
2
2
2
2
2
2
2
2
2
2
2
2
2
2
2
2
2
2
2
2
2
2
2
2
2
2
2
2
2
2
2
2
2
2
2
2
2
2
2
2
2
2
2
2
2
2
2
2
2
2
2
2
2
2
2
2
2
2
2
2
2
2
2
2
2
2
2
2
2
2
2
2
2
2
2
2
2
2
2
2
2
2
2
2
2
2
2
2
2
2
2
2
2
2
2
2
2
2
2
2
2
2
2
1
1
1
1
1
1
1
1
1
1
1
1
1
1
1
1
1
1
1
0
0
0
0
0
0
0
0
0
0
0
0
0
0
0
0
0
0
0
0
0
0
0
0
0
0
0
0
0
0
0
0
0
0
0
0
0
0
2
2
2
2
2
2
2
2
2
2
2
2
2
2
2
2
2
2
2
2
2
2
2
2
2
2
2
2
2
2
2
2
2
2
2
2
2
2
2
2
2
2
2
2
2
2
2
2
2
2
2
2
2
2
2
2
2
2
2
2
2
2
2
2
2
2
2
2
2
2
2
2
2
2
2
2
2
2
2
2
2
2
2
2
2
2
2
2
2
2
2
2
2
2
2
2
2
2
2
2
2
2
2
2
2
2
2
2
2
2
2
2
2
2
2
2
1
1
1
1
1
1
1
1
1
1
1
1
1
1
1
1
1
1
1
1
1
1
1
1
1
1
1
1
1
1
1
1
1
1
0
0
0
0
0
0
0
0
0
0
0
0
0
0
0
0
0
0
0
0
0
0
0
0
0
0
0
0
0
0
0
0
0
0
0
0
0
0
0
0
0
0
0
0
0
0
0
0
0
0
0
0
0
0
0
0
0
0
0
0
0
0
0
0
0
0
1
1
1
1
1
1
1
1
1
1
1
1
1
1
1
1
1
1
1
1
0
0
0
0
0
0
0
0
0
0
0
0
0
0
0
0
0
0
0
0
0
0
0
0
0
0
0
0
0
0
0
0
0
0
0
0
0
0
0
0
0
0
0
0
0
0
0
0
0
0
0
1
1
2
2
2
2
2
2
2
2
2
2
2
2
2
2
2
2
2
2
2
2
2
2
2
2
2
2
2
2
2
2
2
2
2
2
2
2
2
2
2
2
2
2
2
2
2
2
2
2
2
2
2
2
2
2
2
2
2
2
2
2
2
2
2
2
2
2
2
2
2
2
2
2
2
2
2
2
2
2
2
2
2
2
2
2
2
2
2
2
2
2
2
2
2
2
2
2
2
2
2
2
2
2
2
2
2
2
2
2
2
2
2
2
2
2
2
2
2
2
2
2
2
2
1
1
1
1
1
1
1
1
1
1
1
1
1
1
1
1
1
1
1
1
1
1
1
1
1
0
0
0
0
0
0
0
0
0
0
0
0
0
0
1
1
1
1
1
1
1
1
1
1
1
1
1
1
1
1
1
1
1
1
1
1
1
1
1
1
1
1
1
1
1
2
2
2
2
2
2
1
1
1
1
1
1
1
1
1
1
1
1
1
1
1
1
1
1
1
1
1
1
1
1
1
1
1
1
1
1
1
1
1
1
1
1
1
1
1
1
1
1
1
1
1
1
1
1
1
1
1
1
1
1
1
1
1
1
1
1
1
1
1
1
1
1
1
1
1
1
1
1
1
1
1
1
1
1
1
1
1
1
1
1
1
1
1
1
1
1
1
1
1
2
2
2
2
2
2
2
2
2
2
2
2
2
2
2
2
2
1
1
1
1
1
1
1
1
1
1
1
1
1
1
1
1
1
1
1
1
1
1
1
1
1
1
1
1
1
1
1
1
1
1
1
1
1
1
1
1
1
1
1
1
1
1
1
1
0
0
0
0
0
0
0
0
0
0
0
0
0
0
0
0
0
0
0
0
0
0
0
0
0
0
0
0
0
0
0
0
0
0
0
0
0
0
0
0
0
0
0
0
0
0
0
0
0
0
0
0
0
0
0
0
0
0
0
0
0
0
0
0
0
0
0
0
0
0
0
0
0
0
0
0
0
0
0
0
0
0
0
0
0
0
0
0
0
0
0
0
0
0
0
0
0
0
0
0
0
0
0
0
0
0
0
0
0
0
0
0
0
0
0
0
0
0
0
0
0
0
0
0
0
0
0
0
0
0
0
0
0
0
0
0
0
0
0
0
0
0
0
0
0
0
1
1
1
1
1
1
1
1
1
1
1
1
1
1
1
1
1
1
1
1
1
1
1
1
1
1
1
1
1
1
1
1
1
1
1
1
1
1
1
1
1
1
1
1
1
1
1
1
1
1
1
1
1
1
1
1
1
1
1
1
1
1
1
1
1
1
1
1
1
1
1
1
1
1
1
1
1
1
1
1
1
1
1
1
1
1
1
1
1
1
1
1
1
1
1
1
1
1
1
1
1
1
1
1
1
1
1
1
1
1
1
1
1
1
1
1
1
1
1
1
1
1
1
1
1
1
1
1
1
1
1
1
1
1
1
1
1
1
1
1
1
1
1
1
1
1
1
1
1
1
1
1
1
1
1
1
1
1
1
1
1
0
0
0
0
0
0
0
0
0
0
0
0
0
0
0
0
0
0
0
0
0
0
0
0
0
0
0
0
0
0
0
0
0
0
0
0
0
0
0
0
0
0
0
0
0
0
0
0
0
0
0
0
0
0
0
0
0
0
0
0
0
0
0
0
0
0
0
0
0
0
0
0
1
1
1
1
1
1
1
1
1
1
1
1
1
1
1
1
1
1
1
1
1
1
1
1
1
1
1
1
1
1
1
1
1
1
1
1
1
1
1
1
1
1
1
1
1
1
1
1
1
1
1
1
1
1
1
1
1
2
2
2
2
2
2
2
2
2
2
2
2
2
2
2
2
2
2
2
2
2
2
2
2
2
2
2
2
2
2
2
2
2
2
2
2
2
2
2
2
2
2
2
2
2
2
2
2
2
2
2
2
2
2
2
2
2
2
2
2
2
2
2
2
2
2
2
2
2
2
2
2
2
2
2
2
2
2
2
2
2
2
2
2
2
2
2
2
2
2
2
2
2
2
2
2
2
2
2
2
2
2
2
2
2
2
2
1
1
1
1
1
1
1
1
1
1
1
1
1
1
1
1
1
1
1
1
1
1
1
1
1
1
1
1
1
1
1
1
1
1
1
1
1
1
1
1
1
1
0
0
0
0
0
0
0
0
0
0
0
0
0
0
0
0
0
0
0
0
0
0
0
0
0
0
0
0
0
0
0
0
0
0
0
0
0
0
0
0
0
0
0
0
0
0
0
0
0
0
0
0
0
0
0
0
0
0
0
0
0
0
0
0
0
0
0
0
0
0
0
0
0
0
0
0
0
0
0
0
0
0
0
0
0
0
0
0
0
0
0
0
0
0
0
0
0
0
0
0
0
0
0
0
0
0
0
0
0
0
0
0
0
0
0
0
0
0
0
0
0
0
0
0
0
0
0
0
0
0
0
0
0
0
0
0
0
0
0
0
0
0
0
0
0
0
0
0
0
0
0
0
0
0
0
0
0
0
0
0
0
0
0
0
0
0
0
0
0
0
0
0
0
0
0
0
0
0
0
0
0
0
0
0
0
0
0
0
0
0
0
0
0
0
0
0
0
0
0
0
0
0
0
0
1
1
1
1
1
1
1
1
1
1
1
1
1
1
1
1
1
1
1
1
1
1
1
1
1
1
1
1
2
2
2
2
2
2
2
2
2
2
2
2
2
2
2
2
2
2
2
2
2
2
2
2
2
2
2
2
2
2
2
1
1
1
1
1
1
1
1
1
1
1
1
1
1
1
1
1
1
1
1
1
1
1
1
1
1
1
1
1
1
1
1
1
1
1
1
1
1
1
1
1
1
1
1
1
1
1
1
1
1
1
1
1
1
1
1
1
1
1
1
1
1
1
1
1
1
1
1
1
1
1
1
1
1
1
1
1
1
1
1
1
1
1
1
1
1
1
1
1
1
1
1
1
1
1
1
1
1
2
2
2
2
2
2
2
1
1
1
1
1
1
1
1
1
1
1
1
1
1
1
1
1
1
1
1
0
0
0
0
0
0
0
0
0
0
0
0
0
0
0
0
0
0
0
0
0
0
0
0
0
0
0
0
1
1
1
1
2
2
2
2
2
2
2
2
2
2
2
2
2
3
3
3
3
3
3
3
3
3
3
3
3
3
3
3
3
4
4
4
4
4
4
4
3
3
3
3
3
3
3
3
3
3
3
3
3
3
3
3
4
4
4
4
4
4
4
4
4
4
4
4
4
4
4
4
4
4
4
4
4
4
4
4
4
4
4
4
4
4
4
4
4
4
4
4
4
4
5
5
5
5
5
5
5
5
5
5
5
5
5
5
5
5
5
5
5
5
5
5
5
5
5
5
5
5
5
5
5
5
4
4
4
4
4
4
4
4
4
4
4
4
4
4
4
4
4
4
4
4
3
3
3
3
3
3
3
3
3
3
3
3
3
3
3
3
3
3
3
3
3
3
3
2
2
2
2
2
2
2
2
2
2
2
2
2
2
2
2
2
2
2
2
2
2
2
2
2
2
2
2
2
2
2
2
2
2
2
2
2
2
2
1
1
1
1
1
1
1
1
1
1
1
2
2
2
2
2
2
2
2
2
1
1
1
1
1
1
1
1
1
1
1
1
1
1
1
1
2
2
2
2
2
2
2
2
2
2
2
2
2
2
2
2
2
2
2
2
2
2
2
2
2
2
2
2
2
2
2
2
2
2
2
2
2
2
2
2
2
2
2
2
2
2
2
2
2
2
2
2
2
2
2
2
2
2
2
2
2
2
2
2
2
2
2
2
2
2
2
2
2
2
2
2
2
2
2
2
2
2
2
2
2
2
2
2
2
2
2
2
2
2
2
2
2
2
2
2
2
2
2
2
2
2
2
2
2
2
1
1
1
1
1
1
1
1
1
1
1
1
0
0
0
0
0
0
0
0
0
0
0
0
0
0
0
0
0
0
0
0
0
0
0
0
0
0
0
0
0
0
0
0
0
0
0
0
0
0
0
0
0
0
0
0
0
0
0
0
0
0
0
0
0
0
0
0
0
0
0
0
0
0
0
0
0
0
0
0
0
0
0
0
0
0
0
1
1
1
1
1
1
1
1
1
1
1
1
1
1
1
1
1
0
0
0
0
0
0
0
0
0
0
0
0
0
0
0
0
0
0
0
0
0
0
0
0
0
0
0
0
0
0
0
0
0
0
0
0
0
0
0
0
0
0
0
0
0
0
0
0
0
0
0
0
0
0
0
0
0
0
0
0
0
0
0
0
0
0
0
0
0
0
0
0
0
0
0
0
0
0
0
0
0
0
0
0
0
0
0
0
0
0
0
0
0
0
0
0
0
0
0
0
0
0
0
0
0
0
0
0
0
0
0
0
0
0
0
0
0
0
0
0
0
0
0
0
0
0
0
0
0
0
0
0
0
0
0
0
0
0
0
0
0
0
0
0
0
0
0
0
0
0
0
0
0
0
0
0
0
0
0
0
0
0
1
1
1
1
1
1
1
1
1
1
1
1
1
1
1
1
1
1
1
1
1
1
1
1
1
1
1
1
1
1
1
1
1
1
1
1
1
1
1
1
1
1
1
1
1
1
1
1
1
1
1
1
1
1
1
1
1
1
1
1
1
1
1
1
1
1
1
1
1
1
1
1
1
1
1
1
1
1
1
1
1
1
1
1
1
1
1
1
1
1
1
1
1
1
1
1
1
1
1
1
1
1
1
1
1
1
1
1
1
1
1
1
1
1
1
1
1
1
1
1
1
1
1
1
1
1
1
1
1
1
1
1
1
1
1
1
1
1
1
1
1
1
1
1
1
1
1
1
1
1
1
1
1
1
1
1
1
1
1
0
0
0
0
0
0
0
0
0
0
0
0
0
0
0
0
0
0
0
0
0
0
0
0
1
1
1
1
1
1
1
1
1
1
1
2
2
2
2
2
2
2
2
2
2
2
2
2
2
2
2
2
2
2
2
2
2
2
2
2
2
2
2
2
2
2
2
2
2
2
2
2
2
2
2
2
2
2
2
2
3
3
3
4
4
4
4
5
5
5
5
5
5
5
5
5
5
5
5
5
5
5
5
5
6
6
7
7
7
7
7
7
7
7
7
7
7
7
7
7
7
7
7
7
7
7
7
7
7
7
7
7
8
8
9
9
9
8
8
8
8
8
8
8
8
8
8
8
8
8
8
8
8
8
8
8
9
9
10
10
10
10
10
10
10
10
10
10
10
10
10
10
10
10
10
10
10
9
9
9
9
9
9
9
9
9
9
9
9
9
9
9
9
9
9
10
10
10
10
10
10
10
10
10
10
10
10
10
10
10
10
10
10
11
10
10
10
11
11
11
11
11
11
11
10
10
11
12
14
14
14
14
14
15
15
15
15
15
15
15
15
15
15
15
15
15
15
15
15
15
15
15
15
15
15
15
15
15
15
15
15
15
15
15
15
15
15
15
15
15
15
18
18
18
18
16
16
17
17
17
17
17
17
17
18
18
19
19
19
20
19
19
19
18
18
18
18
18
18
18
19
19
20
20
20
20
20
20
21
21
21
21
22
22
23
23
24
24
24
24
24
26
26
26
26
25
25
25
25
25
25
25
25
25
25
25
22
21
21
21
22
21
21
21
21
21
21
21
21
21
21
21
21
21
21
21
21
21
21
21
21
21
21
21
21
21
21
21
21
21
21
21
21
21
21
21
21
21
21
21
21
21
21
21
21
21
21
20
19
19
19
19
19
20
20
20
20
20
20
20
20
20
20
21
21
21
20
20
20
20
20
20
20
21
21
21
21
21
21
21
21
21
21
21
22
21
21
21
18
19
16
16
17
17
17
17
16
15
15
15
15
15
15
15
14
14
14
14
13
13
13
13
13
13
13
13
13
13
13
13
13
13
13
13
13
13
13
13
13
13
14
14
14
15
15
15
15
15
15
15
15
15
15
15
14
14
14
14
14
14
14
14
14
14
14
13
13
13
13
13
13
13
13
13
13
13
13
13
13
13
13
13
13
13
13
13
13
13
13
13
14
14
14
13
13
13
13
13
13
13
13
13
13
13
13
13
13
13
13
13
13
13
13
13
13
13
13
13
13
13
13
13
13
13
13
13
14
14
14
14
14
14
14
14
14
13
10
10
9
7
7
7
5
6
6
6
7
7
7
7
7
7
7
7
7
7
7
7
7
8
8
8
8
8
8
8
8
8
8
8
8
8
8
8
8
8
8
8
8
8
8
8
8
8
8
8
8
8
8
8
8
8
8
8
8
8
8
8
8
8
8
8
9
9
9
9
9
9
10
10
10
10
10
9
9
9
9
9
9
9
8
8
8
8
8
8
7
7
7
7
7
7
7
7
7
7
7
8
8
8
7
7
7
7
7
7
7
5
5
5
5
5
5
5
5
5
5
5
5
5
5
5
5
6
6
6
7
7
7
7
7
7
7
7
7
7
7
7
7
7
7
7
7
7
7
7
7
7
7
7
8
8
8
8
8
8
8
8
8
8
8
9
9
9
9
8
8
9
9
9
9
9
9
9
10
10
10
10
10
10
10
10
10
10
10
10
10
10
10
10
10
10
10
10
10
10
11
11
11
11
11
11
11
10
10
10
10
10
10
10
10
10
11
11
11
11
11
11
11
11
11
11
11
11
11
11
10
10
10
10
10
10
10
10
10
10
10
10
10
10
10
10
10
10
10
10
10
10
10
10
10
11
12
12
12
12
12
12
12
12
12
12
12
13
13
13
13
13
13
13
13
12
12
12
11
11
11
10
10
10
10
10
10
10
10
10
10
10
10
10
10
10
10
10
10
10
10
10
10
10
10
10
10
8
6
5
5
5
5
5
5
5
5
5
5
5
5
5
5
5
5
5
5
5
5
5
5
5
5
5
5
5
5
5
5
5
5
5
5
5
5
5
5
5
6
6
6
6
6
6
6
6
6
6
6
6
6
6
6
6
6
6
6
7
7
7
7
7
7
7
8
8
8
8
8
8
8
8
9
9
9
9
9
9
9
9
9
8
7
7
9
9
9
9
9
10
10
10
10
10
10
9
9
9
9
9
9
9
9
9
10
10
10
10
10
10
9
9
9
9
9
9
9
9
9
9
9
9
9
9
9
9
9
9
9
9
9
10
10
10
10
10
10
10
10
10
10
10
10
10
10
10
10
10
10
10
10
10
10
10
10
10
10
10
10
10
10
10
10
10
10
10
10
10
10
10
10
10
10
10
10
10
10
10
10
10
10
10
10
10
10
10
10
10
10
10
10
10
9
9
9
9
9
9
9
9
9
9
9
10
10
9
9
10
10
10
10
10
10
10
10
10
10
10
10
10
11
12
12
12
12
12
13
13
13
13
13
13
13
13
14
14
14
15
15
15
15
16
15
15
15
15
15
15
15
15
13
13
13
13
13
13
13
13
14
14
14
14
14
14
15
14
15
15
15
15
15
15
15
15
15
15
15
15
15
15
15
15
15
15
15
15
15
15
15
15
15
15
15
15
15
15
15
15
15
15
15
15
15
15
16
16
16
16
16
16
16
16
16
16
16
16
16
16
16
16
16
16
16
16
16
16
16
16
16
16
16
16
16
16
17
17
17
17
17
17
17
17
17
17
17
17
17
17
17
17
17
17
17
16
16
16
16
16
15
15
15
15
15
15
15
15
15
15
15
15
13
13
13
13
10
8
7
7
7
7
7
7
6
6
6
6
6
6
6
6
6
6
6
6
6
6
6
6
6
6
6
7
7
7
7
7
7
6
6
5
5
5
5
5
5
5
5
5
5
5
5
5
5
5
5
5
5
5
5
5
4
4
4
4
4
4
5
5
5
5
5
5
5
5
5
5
5
5
5
5
5
5
5
5
5
5
5
5
5
5
5
5
4
4
4
4
4
4
4
4
3
3
2
2
2
2
2
2
2
2
2
2
2
2
2
2
2
2
2
2
2
2
2
2
2
2
2
2
2
2
2
2
2
2
2
2
2
2
2
2
2
2
2
2
2
2
2
2
2
2
2
2
2
2
2
2
2
2
2
2
2
2
2
2
2
2
2
2
2
2
2
2
2
2
2
2
2
2
2
2
2
2
2
2
2
2
2
2
2
2
2
2
2
2
2
2
2
2
2
2
2
2
2
2
2
2
2
2
2
2
2
2
2
2
3
3
3
3
3
3
3
3
3
3
2
2
2
2
2
2
2
2
2
2
2
2
2
2
2
2
2
2
2
2
2
2
2
2
2
2
2
2
2
2
2
2
2
2
2
2
2
2
2
2
2
2
2
2
2
2
2
2
2
2
2
2
2
2
2
2
2
2
2
2
2
2
2
2
2
2
2
2
2
3
3
3
3
3
3
2
2
2
3
3
3
3
3
3
3
3
3
3
3
3
3
3
3
3
3
3
3
3
3
3
3
4
4
4
5
5
5
5
5
5
5
5
5
5
5
5
5
4
4
4
4
4
4
4
4
4
4
4
4
4
4
4
4
4
4
4
4
4
4
4
4
4
4
4
4
4
4
4
4
4
4
4
4
4
4
5
5
5
5
5
5
5
5
5
5
5
5
5
5
5
5
5
5
5
5
5
5
5
5
5
5
5
5
5
5
5
5
5
5
5
5
5
5
5
5
5
5
5
5
5
5
5
5
5
5
5
5
6
7
7
7
7
7
7
7
7
7
7
7
7
7
7
7
7
7
7
7
7
7
7
7
7
7
7
7
7
7
7
7
8
8
7
7
7
8
8
8
8
8
8
8
8
8
7
7
8
8
9
9
9
9
9
10
10
10
10
10
9
9
7
7
7
7
7
7
7
7
7
7
7
7
7
7
7
7
7
7
7
7
7
7
7
7
7
8
8
8
8
9
9
9
9
9
10
10
11
11
11
11
11
11
11
11
12
12
13
13
13
13
13
13
13
13
14
14
14
14
14
14
15
15
15
15
15
15
15
15
15
15
15
15
15
15
15
15
16
16
16
16
15
15
15
14
15
15
15
15
15
14
14
14
15
15
16
15
15
17
17
17
18
18
18
18
18
18
19
20
20
20
21
21
24
24
24
24
24
24
26
27
26
27
28
28
29
29
29
29
29
29
30
30
30
30
30
31
31
31
31
31
31
31
31
31
31
31
31
31
31
31
31
32
32
32
32
32
32
32
32
32
32
33
33
33
33
33
33
36
37
37
37
37
37
37
37
37
37
39
39
39
39
39
39
39
39
39
39
39
39
39
39
39
39
39
39
41
41
41
41
41
41
41
41
41
41
41
41
41
41
41
41
41
42
42
42
42
40
40
40
40
40
40
40
40
40
40
40
40
41
41
41
41
40
39
38
37
35
35
35
35
36
37
37
36
34
34
34
35
35
34
36
34
34
34
33
33
33
32
31
31
31
30
30
31
30
29
29
29
29
29
29
29
29
29
29
29
27
26
26
26
27
26
26
25
24
24
23
22
22
22
22
22
21
21
21
21
21
21
21
21
21
22
21
21
21
21
21
20
20
19
19
19
19
19
19
19
19
19
19
19
19
19
20
20
20
20
20
20
20
20
20
20
20
20
20
20
21
21
20
19
18
18
18
19
19
18
18
18
18
18
17
17
17
17
17
17
17
17
15
15
15
15
16
15
15
15
15
15
15
15
15
15
15
15
13
13
13
13
14
14
13
13
13
14
14
14
14
14
14
13
13
13
13
13
13
13
13
13
13
13
13
13
13
13
13
13
13
13
13
13
13
14
14
14
14
14
14
14
14
15
15
15
15
16
16
16
16
16
16
16
16
16
16
16
16
16
16
16
15
15
15
15
16
16
16
17
17
17
17
17
17
17
17
17
17
17
17
17
17
17
17
17
17
17
18
18
18
18
18
15
15
15
15
15
16
16
17
17
17
17
18
16
16
17
17
17
17
17
18
20
20
20
19
19
20
20
20
20
21
19
19
18
18
18
19
19
19
19
19
19
19
19
19
19
19
19
17
17
17
18
18
18
18
18
18
18
18
18
17
17
17
17
17
17
17
17
18
18
19
19
19
19
19
19
19
19
19
19
19
19
19
19
19
19
19
19
19
19
19
19
19
19
19
19
19
20
20
20
20
20
20
21
21
21
21
21
21
21
21
21
21
21
21
21
21
21
21
21
21
21
21
21
21
21
21
21
21
22
22
22
22
23
23
23
23
23
23
23
23
23
22
22
19
18
18
18
17
17
15
14
14
14
14
14
14
14
13
13
13
14
14
14
14
14
14
14
14
14
14
15
15
15
15
14
15
15
15
15
15
15
14
13
12
12
11
12
12
13
13
12
12
13
13
13
13
13
13
13
13
13
13
13
14
14
15
15
15
15
16
15
15
16
16
16
19
19
19
20
21
21
21
21
22
22
22
22
22
22
22
23
23
23
24
24
24
25
25
25
25
25
25
25
25
25
25
25
25
25
25
25
25
25
26
25
25
25
25
25
26
26
26
26
26
26
26
26
26
26
26
26
26
26
26
26
26
26
26
26
26
26
26
26
26
26
26
26
26
26
26
26
26
26
26
27
27
27
27
27
28
27
27
26
26
27
27
27
27
27
27
27
27
27
27
27
28
28
29
29
29
29
29
29
29
29
29
29
29
29
29
29
29
29
29
29
28
26
26
26
26
26
25
25
25
23
22
22
21
18
18
18
18
17
16
16
16
16
16
15
16
16
16
15
15
15
15
15
15
15
15
15
14
13
13
13
13
12
12
11
11
11
11
11
11
11
10
10
10
10
11
11
11
11
11
12
12
12
12
12
12
12
12
13
13
13
13
13
13
13
11
11
11
11
11
11
11
11
10
10
10
7
7
7
8
9
9
10
10
10
10
10
11
11
11
11
11
12
14
14
14
14
14
14
14
14
15
15
15
15
15
15
15
16
17
17
17
18
18
18
18
18
18
18
18
18
18
18
18
18
18
18
18
18
18
18
18
18
18
18
18
18
18
18
20
20
20
20
20
20
20
21
21
21
21
21
21
22
22
22
22
22
22
23
23
23
23
24
23
23
23
23
23
23
23
22
23
23
22
23
23
23
23
23
23
23
23
23
23
23
24
24
24
24
24
24
24
24
24
24
24
24
24
24
26
26
26
26
26
26
26
26
26
26
27
27
27
27
27
26
26
26
26
26
26
26
26
26
26
26
26
26
26
26
26
26
27
27
27
27
26
26
26
26
26
26
26
26
23
23
23
23
22
22
21
18
18
18
19
18
18
18
18
18
18
18
18
18
18
19
19
19
19
19
19
19
20
20
20
21
21
21
21
21
21
22
22
22
22
22
22
21
21
21
21
21
21
21
21
21
22
22
22
22
22
23
23
23
22
22
22
22
23
23
23
23
23
23
23
23
23
23
22
22
21
21
20
20
22
22
23
23
23
23
23
23
23
23
23
23
23
23
23
23
23
23
23
23
23
23
24
23
23
23
23
23
23
23
23
23
23
23
23
23
22
22
22
22
22
23
23
22
22
22
22
22
23
23
23
23
23
23
23
23
23
23
23
23
23
23
21
21
22
21
21
21
21
21
21
21
22
22
22
22
22
22
22
22
22
22
22
22
23
23
23
23
23
23
23
23
23
23
23
23
24
24
24
24
24
24
24
23
23
23
23
23
24
25
25
25
24
24
24
20
21
20
20
19
19
18
18
18
18
18
18
18
19
19
19
19
20
20
20
20
20
20
21
21
21
21
21
22
22
22
22
22
22
22
22
22
22
23
23
23
23
23
23
23
23
24
24
24
24
24
25
25
25
25
25
25
25
26
26
25
25
25
25
25
25
25
25
25
25
25
23
23
23
23
24
24
24
24
24
24
24
24
24
24
25
25
25
25
24
24
22
22
21
20
20
20
20
20
20
20
19
19
19
19
18
18
18
18
18
18
18
18
18
18
18
18
18
18
18
18
18
18
18
19
19
19
19
19
19
19
19
19
19
19
18
18
18
18
18
19
18
18
18
18
18
18
18
18
18
18
18
18
18
18
18
17
17
18
18
18
18
17
17
16
16
16
15
10
7
7
7
7
7
7
7
8
9
9
9
9
10
9
9
9
9
9
9
10
10
10
10
10
10
10
10
10
10
10
10
10
10
10
11
11
11
12
12
12
10
10
10
10
10
10
10
10
10
10
10
10
10
10
10
10
10
10
10
10
10
10
10
10
10
10
10
10
10
10
10
10
10
10
10
10
10
10
10
10
10
10
10
10
10
10
10
10
10
10
10
10
10
11
11
11
11
11
11
11
10
10
10
11
11
12
12
12
12
13
13
13
13
13
13
13
13
13
13
13
13
13
13
13
13
13
13
14
15
15
15
15
15
15
15
15
15
16
16
16
16
16
16
16
16
16
16
16
16
16
17
17
17
17
16
16
16
16
16
16
16
16
16
15
15
15
17
18
19
19
21
26
34
34
39
41
43
43
42
43
43
44
44
44
45
45
45
45
45
45
45
45
45
45
45
45
47
47
48
48
48
49
48
48
48
48
48
49
49
49
50
52
52
52
54
55
55
56
57
57
57
59
60
60
60
59
58
55
56
58
60
60
63
63
63
63
63
63
66
66
66
66
66
66
66
66
66
66
66
66
67
67
67
66
66
67
71
71
71
71
71
71
71
71
73
75
74
72
72
72
72
74
75
76
76
76
76
76
76
76
76
76
77
80
80
80
81
84
89
91
92
92
93
94
94
97
97
97
97
97
97
99
99
99
100
97
97
97
97
97
96
95
95
94
94
94
94
93
93
93
93
93
93
94
94
94
94
94
94
94
94
94
94
94
94
94
94
94
94
95
95
95
95
96
96
97
100
102
102
104
105
106
106
107
107
107
107
107
107
107
107
107
107
108
108
108
108
108
109
109
109
109
109
109
109
109
109
109
109
109
109
109
109
109
109
100
98
97
95
95
94
93
92
92
94
92
88
89
87
87
87
87
87
90
91
90
90
90
91
91
91
91
91
91
91
91
91
89
85
80
78
75
68
67
65
65
65
66
65
65
65
65
65
62
58
58
59
58
57
55
56
56
58
59
59
60
59
60
62
63
63
63
63
63
62
62
62
61
61
62
63
62
61
61
58
58
57
55
55
55
55
55
55
54
52
52
50
46
44
44
44
44
43
46
47
49
47
45
45
46
46
47
46
45
46
46
47
47
47
47
46
46
45
45
48
49
49
49
49
49
50
51
51
51
52
53
53
53
53
55
56
58
58
58
58
58
58
58
59
59
59
59
59
59
59
60
61
62
62
62
62
61
61
61
63
63
63
63
63
63
63
63
64
64
64
65
65
64
63
63
63
63
62
63
63
63
63
63
63
63
63
63
63
63
63
63
61
61
59
60
58
56
55
55
55
55
55
55
52
50
50
50
50
51
51
51
51
52
52
52
52
52
52
52
54
54
55
55
52
52
52
52
52
52
53
52
52
52
55
55
54
55
57
50
50
50
48
48
47
47
47
47
47
47
47
47
47
47
46
46
48
47
47
47
47
50
51
50
50
50
50
47
45
44
43
44
47
48
48
49
49
48
47
47
46
44
44
42
42
42
44
44
44
44
44
44
46
46
44
44
44
47
48
50
51
51
52
52
52
52
57
58
58
57
56
56
56
56
56
59
61
61
63
63
63
63
63
63
63
67
67
67
67
67
67
67
67
68
69
70
70
70
70
70
70
70
70
70
72
72
72
73
76
76
76
75
73
73
73
73
73
73
73
73
73
72
72
72
72
71
71
71
71
71
71
71
73
73
74
75
74
74
73
73
73
73
73
73
73
73
73
73
73
73
73
73
73
73
73
73
73
73
74
74
74
74
74
74
74
74
74
74
74
74
75
75
75
76
75
75
75
75
75
75
75
75
75
75
75
76
75
75
75
75
75
76
76
76
76
76
75
75
75
76
76
76
76
74
73
68
68
63
55
55
55
52
52
49
46
42
42
43
43
42
42
40
39
36
29
26
26
26
26
28
28
29
28
26
26
24
23
21
22
23
23
23
21
21
20
20
20
20
20
20
19
19
19
19
19
19
19
19
20
20
20
21
21
21
21
21
20
20
20
19
16
16
15
15
17
17
17
18
18
18
18
18
18
18
18
18
18
18
18
18
18
18
18
17
16
16
17
17
16
16
16
15
15
15
15
15
16
16
16
16
16
16
17
17
17
17
17
17
17
17
17
17
17
18
18
18
19
19
19
19
19
19
20
20
20
20
21
22
22
23
23
23
23
23
23
23
23
23
24
24
24
24
24
24
25
25
25
25
26
26
26
26
26
26
26
26
26
26
26
25
25
25
25
25
25
25
25
25
25
26
26
26
26
26
26
26
26
26
26
26
27
28
29
27
27
26
25
25
25
25
25
25
25
25
26
25
26
25
25
25
25
25
25
25
26
26
26
26
26
26
26
26
26
26
26
26
26
26
26
26
26
26
26
26
26
26
26
26
26
26
26
26
26
26
26
26
26
23
23
23
23
23
23
24
24
24
24
24
23
23
23
23
23
23
22
23
23
23
24
24
24
24
24
24
24
23
23
24
24
24
24
23
23
25
25
25
26
25
23
23
23
23
23
22
21
21
21
21
21
20
20
18
19
21
21
21
21
22
22
22
22
23
23
23
23
23
23
23
23
24
24
24
25
25
25
25
24
23
23
23
23
24
26
26
26
24
22
21
23
26
26
26
26
26
27
27
28
30
29
29
29
29
29
29
30
31
31
31
31
31
31
31
31
31
31
31
31
32
33
34
34
34
34
35
35
35
36
36
36
36
36
37
38
36
36
36
36
36
36
36
36
36
36
37
37
37
38
38
38
38
37
36
36
36
36
38
38
38
38
38
38
40
40
40
40
40
40
40
40
40
41
41
41
41
41
41
41
42
42
42
42
42
42
42
42
42
42
42
42
47
48
49
50
51
51
51
51
51
51
51
51
51
51
52
51
51
52
51
50
50
50
49
49
50
49
50
51
51
50
50
49
49
49
49
50
49
47
47
47
48
49
49
50
50
51
52
52
52
52
52
52
52
52
52
52
50
50
45
44
45
46
46
46
46
45
45
46
47
47
46
46
43
43
43
43
43
42
42
43
43
43
43
43
43
43
43
43
43
43
43
43
43
44
44
44
44
44
44
44
44
44
44
44
44
44
44
44
44
43
43
43
43
43
43
43
43
43
43
43
43
43
43
43
43
43
43
42
42
42
42
42
42
42
41
41
42
42
43
43
43
43
43
44
42
42
41
41
40
39
39
39
39
39
39
39
40
39
38
38
34
33
34
33
33
32
29
27
28
28
28
26
26
26
26
26
26
26
26
25
25
25
25
26
24
24
23
23
22
21
21
20
20
19
19
18
18
17
17
17
16
15
15
15
15
15
15
15
15
14
13
13
13
13
13
13
12
12
12
12
12
12
13
13
12
12
12
13
13
13
13
13
13
13
13
13
13
13
13
13
13
13
13
13
13
13
13
13
13
12
12
12
12
12
12
12
13
13
13
13
13
13
13
13
12
13
13
13
12
12
12
12
12
12
12
12
12
12
13
13
13
13
13
13
13
14
15
15
15
15
15
15
15
15
16
16
16
15
15
15
15
15
15
16
16
15
15
15
15
15
15
15
18
18
18
18
19
19
19
19
19
19
19
19
19
19
19
19
19
19
19
20
20
20
20
21
21
21
20
20
20
20
20
20
21
21
21
21
21
21
21
21
20
20
20
19
18
18
17
18
18
18
17
17
17
17
17
17
17
17
17
18
18
18
18
18
18
18
19
19
19
19
19
19
19
19
19
19
19
19
19
19
18
18
18
18
18
18
18
18
18
19
19
19
19
19
19
19
18
18
18
18
19
20
20
20
21
21
21
22
22
23
23
22
22
22
23
23
23
23
24
24
25
25
25
23
24
24
24
24
24
24
24
25
24
23
23
24
22
22
22
23
23
23
23
23
23
24
24
24
25
26
26
26
26
26
25
25
24
24
24
24
24
25
25
26
26
26
26
26
26
25
25
25
24
24
23
23
23
23
23
23
23
23
23
23
23
23
23
23
23
23
24
24
25
24
24
25
25
26
26
26
26
28
28
29
29
29
28
28
29
29
29
29
29
29
29
29
29
29
29
29
30
30
29
29
29
29
28
27
27
27
28
28
28
29
31
31
31
31
29
29
29
29
29
29
29
29
29
29
29
29
29
29
29
29
29
30
30
30
30
29
30
30
30
30
30
31
31
31
31
31
31
31
31
31
31
32
32
32
32
31
31
31
31
31
31
31
31
31
31
31
31
31
32
32
32
32
32
32
32
32
32
31
31
30
30
30
30
30
30
30
30
30
29
29
29
29
29
29
29
29
29
29
29
29
29
29
28
28
29
29
29
29
29
29
29
29
29
29
29
29
29
29
29
29
29
29
29
29
30
30
29
28
28
26
26
27
27
26
26
26
25
25
25
24
24
24
26
23
23
23
23
22
21
20
19
17
17
16
15
15
15
15
15
15
15
15
15
14
14
14
13
13
13
13
13
13
13
13
13
13
13
13
13
13
13
13
13
13
14
14
15
15
15
15
15
15
15
15
15
15
15
15
15
15
15
15
14
14
15
15
15
15
15
15
15
15
15
15
15
15
15
15
15
15
15
15
15
15
15
15
15
15
15
15
15
15
15
15
15
15
15
16
16
16
16
16
16
16
16
16
16
16
17
17
17
17
17
18
18
18
17
17
17
17
17
17
17
18
18
18
18
18
18
18
18
18
18
18
18
17
17
17
15
15
15
15
15
15
15
15
14
14
14
14
13
13
13
13
13
13
13
13
13
12
12
12
12
12
12
12
12
12
12
12
12
12
12
12
12
12
12
12
12
12
12
12
12
12
12
12
12
12
12
12
12
12
12
12
12
12
12
12
12
12
10
10
10
9
9
9
9
9
9
9
9
7
7
7
7
7
7
7
7
7
7
7
7
7
7
6
6
6
5
5
5
5
5
5
5
4
4
4
2
2
2
1
1
1
1
1
1
1
1
1
1
1
1
1
1
1
1
1
1
1
1
2
2
1
1
1
0
0
0
0
0
0
0
0
0
0
0
0
0
0
0
0
0
0
0
0
0
0
0
0
0
0
0
0
0
0
0
0
0
0
0
0
0
0
0
0
0
0
0
1
2
4
4
4
4
4
4
4
5
5
5
5
5
5
5
5
5
5
5
5
7
7
7
8
9
9
9
9
9
9
9
9
9
9
9
9
9
10
11
13
13
13
13
13
13
13
14
14
18
18
18
18
18
18
20
20
20
20
20
20
21
21
21
22
22
22
22
22
23
23
23
23
23
23
23
23
23
23
23
23
23
23
23
24
24
24
24
24
24
24
25
25
25
25
25
24
24
24
24
24
24
24
24
24
24
24
24
24
24
24
24
24
24
24
24
24
24
26
26
26
26
26
25
25
25
25
25
25
25
25
25
25
25
26
26
26
26
26
26
26
26
27
28
28
28
28
28
28
28
28
28
28
29
28
28
27
27
23
23
23
23
23
22
23
23
23
23
23
23
23
23
22
22
22
22
22
23
23
23
23
23
23
23
23
23
23
23
23
24
25
25
25
25
25
26
26
26
26
26
26
26
26
26
28
28
27
27
27
27
27
26
26
26
26
26
26
25
26
25
25
25
23
24
24
24
25
27
27
27
28
29
30
30
31
30
30
30
30
31
31
31
32
32
32
32
32
32
32
32
32
32
32
33
35
35
34
34
35
35
36
36
36
36
36
36
36
36
36
36
36
37
38
39
41
42
40
39
36
39
39
39
39
43
43
43
44
44
44
44
44
44
44
46
46
46
47
47
46
46
46
47
47
47
47
47
47
46
46
46
46
46
46
46
46
47
47
47
47
47
47
47
47
47
47
47
48
48
48
47
47
47
47
47
48
48
49
49
48
48
48
48
48
48
48
48
48
48
48
48
49
49
49
49
49
49
49
47
47
47
47
47
46
46
46
46
46
46
46
46
44
44
44
44
44
43
43
43
42
42
42
42
42
42
42
42
39
37
37
35
35
35
35
35
35
35
34
34
34
34
34
33
33
33
34
34
34
34
34
35
35
35
36
36
37
37
38
38
38
37
38
37
34
31
30
28
26
26
20
20
20
19
18
19
19
20
20
20
18
18
18
19
19
17
16
16
18
18
18
21
21
22
22
23
23
23
23
23
23
24
24
25
26
26
26
26
27
31
32
36
37
37
38
38
38
38
38
39
39
39
39
39
39
39
39
40
40
42
42
42
42
42
42
43
43
43
44
45
46
46
46
47
47
47
47
47
46
46
46
46
46
46
46
46
47
47
48
48
48
49
50
50
50
50
50
50
50
50
50
49
50
50
50
50
52
52
56
57
57
57
57
58
58
58
58
58
58
58
58
58
58
58
60
60
60
60
59
59
58
58
58
58
58
58
58
58
58
58
58
57
57
57
57
59
59
59
59
59
59
59
59
59
59
59
59
58
57
57
57
58
58
58
58
58
56
55
55
55
56
56
56
56
57
56
56
56
56
56
56
56
56
56
56
56
56
56
56
56
56
54
54
53
53
53
53
52
48
47
48
49
49
50
50
50
50
50
51
51
51
51
51
50
50
50
50
50
50
49
49
49
47
42
40
39
37
36
24
24
18
18
18
17
17
17
17
17
17
18
18
17
17
17
18
17
18
18
20
20
20
20
20
20
20
20
20
20
21
21
21
21
22
21
21
21
22
22
22
23
23
23
23
23
22
22
22
21
21
21
21
21
21
21
22
22
22
22
23
23
23
23
23
23
23
23
23
23
23
23
23
23
23
23
22
23
23
23
23
23
24
24
25
25
26
27
27
27
27
27
27
28
28
28
28
30
30
30
30
30
30
31
31
31
31
31
31
31
32
32
32
32
32
34
34
34
34
34
32
33
33
33
31
32
33
32
31
31
31
31
31
31
31
31
31
31
31
31
31
34
35
36
36
36
36
36
36
36
36
37
38
38
39
39
39
39
38
38
36
36
36
36
36
36
36
37
37
38
39
39
39
39
39
39
39
39
40
40
40
40
40
40
40
41
41
40
40
40
40
41
41
39
34
35
34
33
33
33
33
33
34
34
34
34
34
34
36
36
36
36
36
35
35
35
36
36
37
39
39
39
39
39
39
39
39
39
39
39
39
39
39
39
39
39
39
39
39
39
39
39
38
37
38
37
36
36
39
39
39
39
39
39
38
38
38
38
38
38
39
39
39
39
39
39
39
39
39
39
39
39
39
41
41
41
41
41
41
41
42
41
41
41
41
42
42
44
44
44
44
44
45
45
45
45
45
45
45
45
45
45
45
44
44
44
43
42
41
41
41
41
41
41
41
41
39
37
38
36
36
37
36
35
35
35
35
36
34
34
34
34
34
34
33
32
31
31
31
31
31
31
31
31
31
29
28
27
27
27
27
27
28
28
27
27
28
28
28
28
29
29
29
31
31
31
31
32
34
34
34
34
34
35
35
37
37
37
39
40
40
40
41
41
41
40
40
40
40
40
39
39
39
39
39
43
42
40
39
40
42
44
44
44
46
46
47
47
48
48
48
48
48
48
47
47
47
47
47
48
49
50
50
52
52
53
53
53
52
54
53
53
52
51
48
47
47
47
47
47
49
50
50
50
50
50
50
50
50
50
50
55
56
57
57
57
56
56
56
56
56
56
57
58
58
58
58
59
58
58
58
58
58
58
58
60
60
60
60
60
60
60
60
60
60
60
60
60
60
60
60
60
61
63
63
64
63
61
61
61
61
60
62
62
63
62
61
60
60
61
61
61
62
60
60
60
60
60
60
60
58
58
58
57
57
57
56
55
55
55
55
56
57
57
57
57
59
60
61
61
60
60
60
61
62
63
63
61
61
60
60
60
60
58
58
58
55
56
57
57
58
58
55
57
56
54
55
47
44
46
45
46
45
45
45
44
44
45
44
44
44
43
43
43
43
43
43
44
44
45
44
44
44
44
44
44
44
44
44
44
44
46
46
46
47
47
47
47
47
47
47
47
46
48
47
48
48
48
48
49
49
47
47
47
48
48
47
47
47
47
47
47
47
48
47
47
47
47
47
47
47
47
47
47
47
47
47
47
47
47
47
47
47
47
47
44
44
44
44
44
44
44
44
44
44
44
44
44
44
44
44
44
43
43
43
43
43
43
43
43
43
43
43
42
42
42
42
42
41
41
36
34
30
29
26
24
24
23
23
23
23
23
23
23
23
23
23
23
23
23
23
23
23
23
23
23
23
23
23
23
23
23
23
23
22
22
22
22
22
22
22
21
21
20
20
15
15
15
15
15
15
15
15
15
15
15
15
11
10
10
10
10
9
9
9
9
10
11
12
10
10
6
7
7
8
10
31
31
32
37
38
37
37
38
38
38
38
38
38
40
40
40
39
39
39
39
39
39
39
39
39
39
39
39
40
40
40
40
40
40
40
41
41
42
44
44
44
44
47
47
47
48
48
49
50
49
52
52
52
52
52
52
52
52
52
52
53
53
53
53
54
54
54
54
54
55
55
55
55
55
55
56
56
56
56
56
56
57
57
56
55
55
57
58
58
58
58
58
58
59
59
59
59
59
60
60
60
60
60
61
61
61
61
61
60
60
59
59
59
59
61
60
58
58
56
56
56
56
56
55
55
56
56
56
56
56
57
58
58
59
59
60
60
60
60
60
60
60
60
60
60
60
60
60
60
60
60
60
60
60
59
59
58
58
56
55
55
55
53
52
52
52
50
44
43
43
42
40
34
32
31
31
31
31
31
31
31
31
31
29
29
31
31
31
30
30
29
29
29
29
29
29
29
29
29
29
29
29
29
29
29
29
29
29
29
29
29
29
29
28
28
28
28
28
28
28
28
27
27
27
27
26
21
21
19
18
19
19
19
19
18
18
17
17
16
16
16
16
16
16
15
15
15
15
15
15
13
13
12
12
11
11
10
9
8
8
8
8
7
7
7
7
7
7
7
7
7
7
7
5
5
5
5
5
5
5
5
5
5
5
5
5
5
5
5
5
5
5
5
5
5
5
5
5
5
5
5
5
5
5
5
5
5
5
5
5
5
5
5
5
4
4
2
2
2
2
2
2
2
2
2
2
2
2
2
2
2
2
2
2
2
2
2
2
2
2
2
2
2
2
2
2
2
2
2
2
2
2
2
1
1
1
1
1
1
1
1
1
1
1
0
0
0
0
0
0
0
0
0
0
0
0
0
0
0
0
0
0
0
0
0
0
0
0
0
0
0
0
0
0
0
0
0
0
0
0
0
0
0
0
0
0
0
0
0
0
0
0
0
0
0
0
0
0
0
0
0
0
0
0
0
0
0
0
0
0
0
0
0
0
0
0
0
0
0
0
0
0
0
0
0
0
0
0
0
0
0
0
0
0
0
0
0
0
0
0
0
0
0
0
0
0
0
0
0
0
0
0
0
0
0
0
0
0
0
0
0
0
0
0
0
0
0
0
0
0
0
0
0
0
0
0
0
0
0
0
0
0
0
0
0
0
0
0
0
0
0
0
0
0
0
0
0
0
0
0
0
0
0
0
0
0
0
0
0
0
0
0
0
0
0
0
0
0
0
0
0
0
0
0
0
0
0
0
0
0
0
0
0
0
0
0
0
0
0
0
0
0
0
0
0
0
0
0
0
0
0
0
0
0
0
0
0
0
0
0
0
0
0
0
0
0
0
0
0
0
0
0
0
0
0
0
0
0
0
0
0
0
0
0
0
0
0
0
0
0
0
0
0
0
0
0
0
0
0
0
0
0
0
0
0
0
0
0
0
0
0
0
0
0
0
0
0
0
0
0
0
0
0
0
0
0
0
0
0
0
0
0
0
0
0
0
0
0
0
0
0
0
0
0
0
0
0
0
0
0
0
0
0
0
0
0
0
0
0
0
0
0
0
0
0
0
0
0
0
0
0
0
0
0
0
0
0
0
0
0
0
0
0
0
0
0
0
0
0
0
0
0
0
0
0
0
0
0
0
0
0
0
0
0
0
0
0
0
0
0
0
0
0
0
0
0
0
0
0
0
0
0
0
0
0
0
0
0
0
0
0
0
0
0
0
0
0
0
0
0
0
1
1
1
1
1
1
1
1
1
1
1
1
1
1
1
1
1
1
1
1
1
1
1
1
1
1
1
1
1
1
1
1
1
1
1
1
1
1
1
1
1
2
2
2
2
2
2
2
2
2
2
2
2
2
2
2
2
2
2
2
2
2
2
2
2
2
2
2
2
2
2
2
2
2
2
2
2
2
2
2
2
2
2
1
1
1
1
1
1
1
1
1
1
1
1
1
1
1
1
1
1
1
1
1
1
1
1
1
1
1
1
0
0
0
0
0
0
0
0
0
0
0
0
0
0
0
0
0
0
0
0
0
0
0
0
0
0
0
0
0
0
0
0
0
0
0
0
0
0
0
0
0
0
0
0
0
0
0
0
0
0
0
0
0
0
0
0
0
0
0
0
0
0
0
0
0
0
0
0
0
0
0
0
0
0
0
0
0
0
0
0
0
0
0
0
0
0
0
0
0
0
0
0
0
0
0
0
0
0
0
0
0
0
0
0
0
0
0
0
0
0
0
0
0
0
0
0
0
0
0
0
0
0
0
0
0
0
0
0
0
0
0
0
0
0
0
0
0
0
0
0
0
0
0
0
0
0
0
0
0
0
0
0
0
0
0
0
0
0
0
0
0
0
0
0
0
0
0
0
0
0
0
0
0
0
0
0
0
0
0
0
0
0
0
0
0
0
0
0
0
0
0
0
0
0
0
0
0
0
0
0
0
0
0
0
0
0
0
0
0
0
0
0
0
0
0
0
0
0
0
0
0
0
0
0
0
0
0
0
0
0
0
0
0
0
0
0
0
0
0
0
0
0
0
0
0
0
0
0
0
0
0
0
0
0
0
0
0
0
0
0
0
0
0
0
0
0
0
0
0
0
0
0
0
0
0
0
0
0
0
0
0
0
0
0
0
0
0
0
0
0
0
0
0
0
0
0
0
0
0
0
0
0
0
0
0
0
0
0
0
0
0
0
0
0
0
0
0
0
0
0
0
0
0
0
0
0
0
0
0
0
0
0
0
0
0
0
0
0
0
0
0
0
0
0
0
0
0
0
0
0
0
0
0
0
0
0
0
0
0
0
0
0
0
0
0
0
0
0
0
0
0
0
0
0
0
0
0
0
0
0
0
0
0
0
0
0
0
0
0
0
0
0
0
0
0
0
0
0
0
0
0
0
0
0
0
0
0
0
0
0
0
0
0
0
0
0
0
0
0
0
0
0
0
0
0
0
0
0
0
0
0
0
0
0
0
0
0
0
0
0
0
0
0
0
0
0
0
0
0
0
0
0
0
0
0
0
0
0
0
0
0
0
0
0
0
0
0
0
0
0
0
0
0
0
0
0
0
0
0
0
0
0
0
0
0
0
0
0
0
0
0
0
0
0
0
0
0
0
0
0
0
0
0
0
0
0
0
0
0
0
0
0
0
0
0
0
0
0
0
0
0
0
0
0
0
0
0
0
0
0
0
0
0
0
0
0
0
0
0
0
0
0
0
0
0
0
0
0
0
0
0
0
0
0
0
0
0
0
0
0
0
0
0
0
0
0
0
0
0
0
0
0
0
0
0
0
0
0
0
0
0
0
0
0
0
0
0
0
0
0
0
0
0
0
0
0
0
0
0
0
0
0
0
0
0
0
0
0
0
0
0
0
0
0
0
0
0
0
0
0
0
0
0
0
0
0
0
0
0
0
0
0
0
0
0
0
0
0
0
0
0
0
0
0
2
2
2
2
2
2
2
2
2
2
2
2
2
2
2
2
2
2
2
2
2
2
2
2
2
2
2
2
2
2
2
2
2
2
2
2
2
2
2
2
2
2
2
2
2
2
2
2
2
2
2
2
2
2
2
2
2
2
2
2
2
2
2
2
2
2
2
2
2
2
2
2
2
2
2
2
2
2
2
2
2
2
2
2
2
2
2
2
2
2
2
2
2
2
2
2
2
2
2
2
2
2
2
2
2
2
1
1
1
1
1
1
1
0
0
0
0
0
0
0
0
0
0
0
0
0
0
0
0
0
0
0
0
0
0
0
0
0
0
0
0
0
0
0
0
0
0
0
0
0
0
0
0
0
0
0
0
0
0
0
0
0
0
0
0
0
0
0
0
0
0
0
0
0
0
0
0
0
0
0
0
0
0
0
0
0
0
0
0
0
0
0
0
0
0
0
0
0
0
0
0
0
0
0
0
0
0
0
0
0
0
0
0
0
0
0
0
0
0
0
0
0
0
0
0
0
0
0
0
0
0
0
0
0
0
0
0
0
0
0
0
0
0
0
0
0
0
0
0
0
0
0
0
0
0
0
0
0
0
0
0
0
0
0
0
0
0
0
0
0
0
0
0
0
0
0
0
0
0
0
0
0
0
0
0
0
0
0
0
0
0
0
0
0
0
0
0
0
0
0
0
0
0
0
0
0
0
0
0
0
0
0
0
0
0
0
0
0
0
0
0
0
0
0
0
0
0
0
0
0
0
0
0
0
0
0
0
0
0
0
0
0
0
0
0
0
0
0
0
0
0
0
0
0
0
0
0
0
0
0
0
0
0
0
0
0
0
0
0
0
0
0
0
0
0
0
0
0
0
0
0
0
0
0
0
0
0
0
0
0
0
0
0
0
0
0
0
0
0
0
0
0
0
0
0
0
0
0
0
0
0
0
0
0
0
0
0
0
0
0
0
0
0
0
0
0
0
0
0
0
0
0
0
0
0
0
0
0
0
0
0
0
0
0
0
0
0
0
0
0
0
0
0
0
0
0
0
0
0
0
0
0
0
0
0
0
0
0
0
0
0
0
0
0
0
0
0
0
0
0
0
0
0
0
0
0
0
0
0
0
0
0
0
0
0
0
0
0
0
0
0
0
0
0
0
0
0
0
0
0
0
0
0
0
0
0
0
0
0
0
0
0
0
0
0
0
0
0
0
0
0
0
0
0
0
0
0
0
0
0
0
0
0
0
0
0
0
0
0
0
0
0
0
0
0
0
0
0
0
0
0
0
0
0
0
0
0
0
0
0
0
0
0
0
0
0
0
0
0
0
0
0
0
0
0
0
0
0
0
0
0
0
0
0
0
0
0
0
0
0
0
0
0
0
0
0
0
0
0
0
0
0
0
0
0
0
0
0
0
0
0
0
0
0
0
0
0
0
0
0
0
0
0
0
0
0
0
0
0
0
0
0
0
0
0
0
0
0
0
0
0
0
0
0
0
0
0
0
0
0
0
0
0
0
0
0
0
0
0
0
0
0
0
0
0
0
0
0
0
0
0
0
0
0
0
0
0
0
0
0
0
0
0
0
0
0
0
0
0
0
0
0
0
0
0
0
0
0
0
0
0
0
0
0
0
0
0
0
0
0
0
0
0
0
0
0
0
0
0
0
0
0
0
0
0
0
0
0
0
0
0
0
0
0
0
0
0
0
0
0
0
0
0
0
0
0
0
0
0
0
0
0
0
0
0
0
0
0
0
0
0
0
0
0
0
0
0
0
0
0
0
0
0
0
0
0
0
0
0
0
0
0
0
0
0
0
0
0
0
0
0
0
0
0
0
0
0
0
0
0
0
0
0
0
0
0
0
0
0
0
0
0
0
0
0
0
0
0
0
0
0
0
0
0
0
0
0
0
0
0
0
0
0
0
0
0
0
0
0
0
0
0
0
0
0
0
0
0
0
0
0
0
0
0
0
0
0
0
0
0
0
0
0
0
0
0
0
0
0
0
0
0
0
0
0
0
0
0
0
0
0
0
0
0
0
0
0
0
0
0
0
0
0
0
0
0
0
0
0
0
0
0
0
0
0
0
0
0
0
0
0
0
0
0
0
0
0
0
0
0
0
0
0
0
0
0
0
0
0
0
0
0
0
0
0
0
0
0
0
0
0
0
0
0
0
0
0
0
0
0
0
0
0
0
0
0
0
0
0
0
0
0
0
0
0
0
0
0
0
0
0
0
0
0
0
0
0
0
0
0
0
0
0
0
0
0
0
0
0
0
0
0
1
1
1
2
2
2
2
2
2
2
2
2
2
2
2
2
2
2
2
2
2
2
2
2
2
2
2
2
2
2
2
2
2
2
2
2
2
2
2
2
2
2
2
2
2
2
2
2
2
2
2
2
2
2
2
2
2
2
2
2
2
2
2
2
2
2
2
2
2
2
2
2
2
2
2
2
2
2
2
2
2
2
2
2
2
2
2
2
2
2
2
2
2
2
2
2
2
2
2
2
2
2
2
2
2
2
2
2
2
2
2
2
2
2
2
2
2
2
2
2
2
2
2
2
2
2
2
2
2
2
2
2
2
2
2
2
2
2
2
2
2
2
2
2
2
2
2
2
2
2
2
2
2
2
2
2
2
2
2
2
2
2
2
2
2
2
2
2
2
2
2
2
2
2
2
2
2
2
2
2
2
2
2
2
2
2
2
2
2
2
2
2
2
2
2
2
2
2
2
2
2
2
2
2
2
2
2
1
1
1
1
1
1
1
1
1
1
1
2
2
2
2
2
2
2
2
2
2
2
2
2
2
2
2
2
2
2
2
2
2
2
2
2
2
2
2
2
2
2
2
2
2
2
2
2
2
2
2
2
2
2
3
3
3
3
3
3
3
3
3
3
3
3
3
3
3
3
3
3
3
3
3
3
3
3
3
3
3
3
3
3
3
3
3
3
3
3
3
3
3
3
3
3
3
3
2
2
2
2
2
2
2
2
2
2
2
2
2
2
2
2
2
2
2
2
2
2
2
2
2
2
2
2
2
2
2
2
2
2
2
2
2
2
2
2
2
2
2
2
2
2
2
2
2
2
2
2
2
2
2
2
2
2
2
2
2
2
2
2
2
2
2
1
1
1
1
1
1
1
1
1
1
1
1
1
1
1
1
1
1
1
1
1
1
1
1
1
1
1
1
1
1
1
1
1
1
1
1
1
1
1
1
0
0
0
0
0
0
0
0
0
0
0
0
0
0
0
0
0
0
0
0
0
0
0
0
0
0
0
0
0
0
0
0
0
0
0
0
0
0
0
0
0
0
0
0
0
0
0
0
0
0
0
0
0
0
0
0
0
0
0
0
0
0
0
0
0
0
0
0
0
0
0
0
0
0
0
0
0
0
0
0
0
0
0
0
0
0
0
0
0
0
0
0
0
0
0
0
0
0
0
0
0
0
0
0
0
0
0
0
0
0
0
0
0
0
0
0
0
0
0
0
0
0
0
0
0
0
0
0
0
0
0
0
0
0
0
0
0
0
0
0
0
0
0
0
0
0
0
0
0
0
0
0
0
0
0
0
0
0
0
0
0
0
0
0
0
0
0
0
0
0
0
0
0
0
0
0
0
0
0
0
0
0
0
0
0
0
0
0
0
0
0
0
0
0
0
0
0
0
0
0
0
0
0
0
0
0
0
0
0
0
0
0
0
0
0
0
0
0
0
0
0
0
0
0
0
0
0
0
0
0
0
0
0
0
0
0
0
0
0
0
0
0
0
0
0
0
0
0
0
0
0
0
0
0
0
0
0
0
0
0
0
0
0
0
0
0
0
0
0
0
0
0
0
0
0
0
0
0
0
0
0
0
0
0
0
0
0
0
0
0
0
0
0
0
0
0
0
0
0
0
0
0
0
0
0
0
0
0
0
0
0
0
0
0
0
0
0
0
0
0
0
0
0
0
0
0
0
0
0
0
0
0
0
0
0
0
0
0
0
0
0
0
0
0
0
0
0
0
0
0
0
0
0
0
0
0
0
0
0
0
0
0
0
0
0
0
0
0
0
0
0
0
0
0
1
1
1
1
1
1
1
1
1
1
1
1
1
1
1
1
1
1
1
1
1
1
1
1
1
1
1
1
1
1
1
1
1
1
1
1
1
1
1
1
1
1
1
1
1
1
0
0
0
0
0
0
0
0
0
1
1
1
1
1
1
1
1
1
1
1
1
1
1
1
1
1
1
1
1
1
1
1
1
1
1
1
1
1
1
1
1
1
1
1
1
1
1
1
1
1
1
1
1
1
1
1
1
1
1
1
1
1
1
1
1
0
0
0
0
0
0
0
0
0
0
0
0
0
0
0
0
0
0
0
0
0
0
0
0
0
0
0
0
0
0
0
0
0
0
0
0
0
0
0
0
0
0
0
0
0
0
0
0
0
0
0
0
0
0
0
0
0
0
0
0
0
0
0
0
0
0
0
0
0
0
0
0
0
0
0
0
0
0
0
0
0
0
0
0
0
0
0
0
0
0
0
0
0
0
0
0
0
0
0
0
0
0
0
0
0
0
0
0
0
0
0
0
0
0
0
0
0
0
0
0
0
0
0
0
0
0
0
0
0
0
0
0
0
0
0
0
0
0
0
0
0
0
0
0
0
0
0
0
0
0
0
0
0
0
0
0
0
0
0
0
0
0
0
0
0
0
0
0
0
0
0
0
0
0
0
0
0
0
0
0
0
0
0
0
0
0
0
0
0
0
0
0
0
0
0
0
0
0
0
0
0
0
0
0
0
0
0
0
0
0
0
0
0
0
0
0
0
0
0
0
0
0
0
0
0
0
0
0
0
0
0
0
0
0
0
0
0
0
0
0
0
0
0
0
0
0
0
0
0
0
0
0
0
0
0
0
0
0
0
0
0
0
0
0
0
0
0
0
0
0
0
0
0
0
0
0
0
0
0
0
0
0
0
0
0
0
0
0
0
0
0
0
0
0
0
0
0
0
0
0
0
0
0
0
0
0
0
0
0
0
0
0
0
0
0
0
0
0
0
0
0
0
0
0
0
0
0
0
0
0
0
0
0
0
0
0
0
0
0
0
0
0
0
0
0
0
0
0
0
0
0
0
0
0
0
0
0
0
0
0
0
0
0
0
0
0
0
0
0
0
0
0
0
0
0
0
0
0
0
0
0
0
0
0
0
0
0
0
0
0
0
0
0
0
0
0
0
0
0
0
0
0
0
0
0
0
0
0
0
0
0
0
0
0
0
0
0
0
0
0
0
0
0
0
0
0
0
0
0
0
0
0
0
0
0
0
0
0
0
0
0
0
0
0
0
0
0
0
0
0
0
0
0
0
0
0
0
0
0
0
0
0
0
0
0
0
0
0
0
0
0
0
0
0
0
0
0
0
0
0
0
0
0
0
0
0
0
0
0
0
0
0
0
0
0
0
0
0
0
0
0
0
0
0
0
0
0
0
0
0
0
0
0
0
0
0
0
0
0
0
0
0
0
0
0
0
0
0
0
0
0
0
0
0
0
0
0
0
0
0
0
0
0
0
0
0
0
0
0
0
0
0
0
0
0
0
0
0
0
0
0
0
0
0
0
0
0
0
0
0
0
0
0
0
0
0
0
0
0
0
0
0
0
0
0
0
0
0
0
0
0
0
0
0
0
0
0
0
0
0
0
0
0
0
0
0
0
0
0
0
0
0
0
0
0
0
0
0
0
0
0
0
0
0
0
0
0
0
0
0
0
0
0
0
0
0
0
0
0
0
0
0
0
0
0
0
0
0
0
0
0
0
0
0
0
0
0
0
0
0
0
0
0
0
0
0
0
0
0
0
0
0
0
0
0
0
0
0
0
0
0
0
0
0
0
0
0
0
0
0
0
0
0
0
0
0
0
0
0
0
0
0
0
0
0
0
0
0
0
0
0
0
0
0
0
0
0
0
0
0
0
0
0
0
0
0
0
0
0
0
0
0
0
0
0
0
0
0
0
0
0
0
0
0
0
0
0
0
0
0
0
0
0
0
0
0
0
0
0
0
0
0
0
0
0
0
0
0
0
0
0
0
0
0
0
0
0
0
0
0
0
0
0
0
0
0
0
0
0
0
0
0
0
0
0
0
0
0
0
0
0
0
0
0
0
0
0
0
1
1
2
2
2
2
2
2
2
2
2
2
2
2
2
2
2
2
2
2
2
2
2
2
2
2
2
2
2
2
2
2
2
2
2
2
2
2
2
2
2
2
2
2
2
2
2
2
2
2
2
2
2
2
2
2
2
2
2
2
2
2
2
2
2
2
2
2
2
2
2
2
2
2
2
2
2
2
2
2
2
3
3
3
3
3
4
4
4
4
4
4
5
5
5
5
5
5
5
5
5
5
5
5
5
5
5
5
5
5
5
5
5
5
5
5
5
5
5
5
5
5
5
5
5
5
5
5
5
5
5
4
4
3
3
3
3
3
3
3
3
3
3
3
3
3
3
3
3
3
2
2
2
2
2
2
2
2
2
2
2
2
2
2
2
2
2
2
2
2
2
2
2
2
2
2
2
2
2
2
2
2
2
2
2
2
2
2
2
2
2
2
2
2
2
2
2
2
2
2
2
2
2
2
2
2
2
2
2
2
2
2
2
2
2
2
2
2
2
2
2
2
2
2
2
2
2
2
2
2
2
2
2
2
2
2
2
2
2
2
2
2
2
1
1
1
1
1
1
1
1
1
1
1
0
0
0
0
0
0
0
0
0
0
0
0
0
0
0
0
0
0
0
0
0
0
0
0
0
0
0
0
0
0
0
0
0
0
0
0
0
0
0
0
0
0
0
0
0
0
0
0
0
0
0
0
0
0
0
0
0
0
0
0
0
0
0
0
0
0
0
0
0
0
0
0
0
0
0
0
0
0
0
0
0
0
0
0
0
0
0
0
0
0
0
0
0
0
0
0
0
0
0
0
0
0
0
0
0
0
0
0
0
0
0
0
0
0
0
0
0
0
0
0
0
0
0
0
0
0
0
0
0
0
0
0
0
0
0
0
0
0
0
0
0
0
0
0
0
0
0
0
0
0
0
0
0
0
0
0
0
0
0
0
0
0
0
0
0
0
0
0
0
0
0
0
0
0
0
0
0
0
0
0
0
0
0
0
0
0
0
0
0
0
0
0
0
0
0
0
0
0
0
0
0
0
0
0
0
0
0
0
0
0
0
0
0
0
0
0
0
0
0
0
0
0
0
0
0
0
0
0
0
0
0
0
0
0
0
0
0
0
0
0
0
0
0
0
0
0
0
0
0
0
0
0
0
0
0
0
0
0
0
0
0
0
0
0
0
0
0
0
0
0
0
0
0
0
0
0
0
0
0
0
0
0
0
0
0
0
0
0
0
0
0
0
0
0
0
0
0
0
0
0
0
0
0
0
0
0
0
0
0
0
0
0
0
0
0
0
0
0
0
0
0
0
0
0
0
0
0
0
0
0
0
0
0
0
0
0
0
0
0
0
0
0
0
0
0
0
0
0
0
0
0
0
0
0
0
0
0
0
0
0
0
0
0
0
0
0
0
0
0
0
0
0
0
0
0
0
0
0
0
0
0
0
0
0
0
0
0
0
0
0
0
0
0
0
0
0
0
0
0
0
0
0
0
0
0
0
0
0
0
0
0
0
0
0
0
0
0
0
0
0
0
0
0
0
0
0
0
0
0
0
0
0
0
0
0
0
0
0
0
0
0
0
0
0
0
0
0
0
0
0
0
0
0
0
0
0
0
0
0
0
0
0
0
0
0
0
0
0
0
0
0
0
0
0
0
0
0
0
0
0
0
0
0
0
0
0
0
0
0
0
0
0
0
0
0
0
0
0
0
0
0
0
0
0
0
0
0
0
0
0
0
0
0
0
0
0
0
0
0
0
0
0
0
0
0
0
0
0
0
0
0
0
0
0
0
0
0
0
0
0
0
0
0
0
0
0
0
0
0
0
0
0
0
0
0
0
0
0
0
0
0
0
0
0
0
0
0
0
0
0
0
0
0
0
0
0
0
0
0
0
0
0
0
0
0
0
0
0
0
0
0
0
0
0
0
0
0
0
0
0
0
0
0
0
0
0
0
0
0
0
0
0
0
0
0
0
0
0
0
0
0
0
0
0
0
0
0
0
0
0
0
0
0
0
0
0
0
0
0
0
0
0
0
0
0
0
0
0
0
0
0
0
0
0
0
0
0
0
0
0
0
0
0
0
0
0
0
0
0
0
0
0
0
0
0
0
0
0
0
0
0
0
0
0
0
0
0
0
0
0
0
0
0
0
0
0
0
0
0
0
0
0
0
0
0
0
0
0
0
0
0
0
0
0
0
0
0
0
0
0
0
0
0
0
0
0
0
0
0
0
0
0
0
0
0
0
0
0
0
0
0
0
0
0
0
0
0
0
0
0
0
0
0
0
0
0
0
0
0
0
0
0
0
0
0
0
0
0
0
0
0
0
0
0
0
0
0
0
0
0
0
0
0
0
0
0
0
0
0
0
0
0
0
0
0
0
0
0
0
0
0
0
0
0
0
0
0
0
0
0
0
0
0
0
0
0
0
0
0
0
0
0
0
0
0
0
0
0
0
0
0
0
0
0
0
0
0
0
0
0
0
0
0
0
0
0
0
0
0
0
0
0
0
0
0
0
0
0
0
0
0
0
0
0
0
0
0
0
0
0
0
0
0
0
0
0
0
0
0
0
0
0
0
0
0
0
0
0
0
0
0
0
0
0
0
0
0
0
0
0
0
0
0
0
0
0
0
0
0
0
0
0
0
0
0
0
0
0
0
0
0
0
0
0
0
0
0
0
0
0
0
0
0
0
0
0
0
0
0
0
0
0
0
0
0
0
0
0
0
0
0
0
0
0
0
0
0
0
0
0
0
0
0
0
0
0
0
0
0
0
0
0
0
0
0
0
0
0
0
0
0
0
0
0
0
0
0
0
0
0
0
0
0
0
0
0
0
0
0
0
0
0
0
0
0
0
0
0
0
0
0
0
0
0
0
0
0
0
0
0
0
0
0
0
0
0
0
0
0
0
0
0
0
0
0
0
0
0
0
0
0
0
0
0
0
0
0
0
0
0
0
0
0
0
0
0
0
0
0
0
0
0
0
0
0
0
0
0
0
0
0
0
0
0
0
0
0
0
0
0
0
0
0
0
0
0
0
0
0
0
0
0
0
0
0
0
0
0
0
0
0
0
0
0
0
0
0
0
0
0
0
0
0
0
0
0
0
0
0
0
0
0
0
0
0
0
0
0
0
0
0
0
0
0
0
0
0
0
0
0
0
0
0
0
0
0
0
0
0
0
0
0
0
0
0
0
0
0
0
0
0
0
0
0
0
0
0
0
0
0
0
0
0
0
0
0
0
0
0
0
0
0
0
0
0
0
0
0
0
0
0
0
0
0
0
0
0
0
0
0
0
0
0
0
0
0
0
0
0
0
0
0
0
0
0
0
0
0
0
0
0
0
0
0
0
0
0
0
0
0
0
0
0
0
0
0
0
0
0
0
0
0
0
0
0
0
0
0
0
0
0
0
0
0
0
0
0
0
0
0
0
0
0
0
0
0
0
0
0
0
0
0
1
1
1
1
1
1
1
1
1
1
1
1
1
1
1
1
1
1
1
1
1
1
1
1
1
1
1
1
1
1
1
1
1
1
1
1
1
1
1
1
1
1
1
1
1
1
1
1
1
1
1
1
1
1
1
1
1
1
1
1
0
0
0
0
0
0
0
0
0
0
0
0
0
0
0
0
0
0
0
0
0
0
0
0
0
0
0
0
0
0
0
0
0
0
0
0
0
0
0
0
0
0
0
0
0
0
0
0
0
0
0
0
0
0
0
0
0
0
0
0
0
0
0
0
0
0
0
0
0
0
0
0
0
0
0
0
0
0
0
0
0
0
0
0
0
0
0
0
0
0
0
0
0
0
0
0
0
0
0
0
0
0
0
0
0
0
0
0
0
0
0
0
0
0
0
0
0
0
0
0
0
0
0
0
0
0
0
0
0
0
0
0
0
0
0
0
0
0
0
0
0
0
0
0
0
0
0
0
0
0
0
0
0
0
0
0
0
0
0
0
0
0
0
0
0
0
0
0
0
0
0
0
0
0
0
0
0
0
0
0
0
0
0
0
0
0
0
0
0
0
0
0
0
0
0
0
0
0
0
0
0
0
0
0
0
0
0
0
0
0
0
0
0
0
0
0
0
0
0
0
0
0
0
0
0
0
0
0
0
0
0
0
0
0
0
0
0
0
0
0
0
0
0
0
0
0
0
0
0
0
0
0
0
0
0
0
0
0
0
0
0
0
0
0
0
0
0
0
0
0
0
0
0
0
0
0
0
0
0
0
0
0
0
0
0
0
0
0
0
0
0
0
0
0
0
0
0
0
0
0
0
0
0
0
0
0
0
0
0
0
0
0
0
0
0
0
0
0
0
0
0
0
0
0
0
0
0
0
0
0
0
0
0
0
0
0
0
0
0
0
0
0
0
0
0
0
0
0
0
0
0
0
0
0
0
0
0
0
0
0
0
0
0
0
0
0
0
0
0
0
0
0
0
0
0
0
0
0
0
0
0
0
0
0
0
0
0
0
0
0
0
0
0
0
0
0
0
0
0
0
0
0
0
0
0
0
0
0
0
0
0
0
0
0
0
0
0
0
0
0
0
0
0
0
0
0
0
0
0
0
0
0
0
0
0
0
0
0
0
0
0
0
0
0
0
0
0
0
0
0
0
0
0
0
0
0
0
0
0
0
0
0
0
0
0
0
0
0
0
0
0
0
0
0
0
0
0
0
0
0
0
0
0
0
0
0
0
0
0
0
1
1
1
1
1
1
1
1
1
1
1
1
1
1
1
1
1
1
1
1
1
1
1
1
1
1
1
1
1
1
1
1
1
1
1
1
1
1
1
1
1
1
1
1
1
1
1
1
1
1
1
1
2
2
2
2
2
2
2
2
2
2
2
2
2
2
2
2
2
2
2
2
2
2
2
2
2
2
2
2
2
2
2
2
2
2
2
2
2
2
2
2
2
2
2
2
2
2
2
2
2
2
2
2
2
2
2
2
2
2
2
2
2
2
2
2
2
2
2
2
2
2
0
0
0
0
0
0
0
0
0
0
0
0
0
0
0
0
0
0
0
0
0
0
0
0
0
0
0
0
0
0
0
0
0
0
0
0
0
0
0
0
0
0
0
0
0
0
0
0
0
0
0
0
0
0
0
0
0
0
0
1
1
1
1
1
1
1
1
1
1
1
1
1
1
1
1
1
1
1
1
1
1
1
1
1
1
1
1
1
1
1
1
1
1
1
1
1
1
1
1
1
1
1
1
1
1
1
1
1
1
1
2
3
3
5
12
16
21
23
26
28
29
29
29
30
30
30
30
33
33
33
34
34
34
34
35
36
37
39
42
42
42
42
42
42
44
44
45
45
45
45
46
46
46
46
46
46
46
46
46
46
47
47
47
47
47
47
47
47
47
47
47
48
48
48
48
48
49
49
49
49
49
48
48
48
48
48
48
48
48
48
48
48
50
50
50
50
50
50
50
50
50
50
50
50
50
50
50
50
50
50
50
50
50
50
50
50
50
49
49
48
48
47
47
47
47
47
47
47
47
47
47
46
47
47
47
47
47
47
47
47
47
47
47
47
47
47
47
48
48
48
48
50
50
50
50
49
48
48
48
48
48
52
52
52
52
52
52
51
51
37
36
35
33
32
34
33
34
29
27
26
26
27
27
27
26
26
25
25
25
25
27
28
28
28
28
28
27
26
27
27
28
28
28
28
28
29
29
30
31
31
31
31
31
33
34
34
34
34
34
34
34
34
34
34
34
34
34
34
33
33
33
34
34
34
34
36
36
36
38
38
38
38
38
38
38
38
38
39
41
42
42
42
42
42
43
44
44
47
47
47
48
48
48
48
48
48
49
49
50
50
50
50
50
50
51
51
51
50
50
50
50
50
50
50
50
50
50
50
51
51
51
51
52
52
53
52
52
52
52
51
51
51
52
52
52
52
52
54
54
54
55
57
57
58
57
57
57
58
56
56
57
57
57
55
55
55
55
55
55
55
56
56
56
56
56
58
58
58
58
60
60
59
59
56
56
55
53
53
52
52
52
52
52
52
52
50
49
47
47
47
45
47
46
44
44
44
45
46
46
46
46
47
47
47
47
47
47
47
47
47
47
50
50
50
50
50
51
51
51
51
51
52
52
52
52
52
53
53
53
52
52
52
52
52
52
53
54
54
54
54
54
54
54
54
54
54
55
55
55
55
55
55
55
55
53
52
52
52
51
51
52
52
51
48
47
47
42
41
40
40
40
40
39
39
35
33
29
29
29
29
29
29
29
29
30
30
30
31
31
30
30
31
31
31
31
30
30
30
30
29
29
30
30
29
30
30
29
29
30
30
31
31
31
31
31
31
31
31
31
31
31
31
31
31
31
31
31
31
33
33
34
34
34
32
31
31
29
29
28
28
29
29
29
29
29
29
29
30
30
30
30
29
27
26
26
26
26
26
26
27
27
27
27
27
29
29
29
29
28
28
28
27
27
26
26
27
27
29
29
29
29
29
27
27
27
27
27
27
28
30
31
31
32
32
32
33
34
34
35
35
35
36
36
36
37
39
39
39
40
40
40
41
41
41
41
41
42
42
43
44
44
44
44
44
46
47
47
47
48
50
50
50
50
50
50
52
51
51
51
52
52
52
53
53
53
53
53
53
53
54
54
54
54
54
54
54
54
54
54
54
54
54
55
55
55
55
55
55
55
56
57
57
58
58
58
60
62
62
61
62
62
65
65
65
67
69
70
71
71
71
69
68
68
68
68
68
70
69
70
70
69
70
72
73
73
73
73
73
73
73
73
73
76
74
74
75
74
74
71
71
71
73
74
74
74
73
72
71
71
70
70
71
71
71
71
71
71
71
71
72
71
71
72
73
73
72
73
71
72
70
68
66
65
65
65
64
63
63
61
60
57
56
56
57
57
57
57
57
55
55
55
55
55
55
55
55
55
55
55
55
55
55
55
55
55
55
55
55
55
55
55
55
54
54
54
55
55
55
57
58
58
58
60
60
60
60
60
58
58
55
54
54
54
53
52
49
50
50
50
50
50
50
50
51
51
51
51
50
50
50
51
52
52
53
53
52
52
52
52
52
52
53
54
55
54
54
54
53
53
52
52
56
56
54
51
51
51
43
42
37
35
34
34
34
34
35
35
35
36
36
37
37
37
37
37
37
37
37
36
37
37
38
38
38
39
39
39
39
39
37
37
37
37
37
38
38
39
39
39
41
41
41
41
41
41
41
42
42
42
44
44
45
44
45
45
45
45
46
46
47
47
46
46
46
47
48
49
49
50
51
51
50
50
50
50
50
50
50
47
45
44
45
45
45
45
45
45
45
45
45
45
45
45
44
43
43
43
43
41
41
41
41
41
42
43
42
42
42
42
42
43
43
44
44
44
44
44
44
43
43
43
43
43
43
42
43
44
44
44
44
45
47
48
51
52
52
52
52
52
53
53
54
53
53
53
53
53
53
54
54
53
52
52
52
52
52
52
52
53
55
55
55
55
56
58
57
59
59
58
58
58
58
59
60
58
58
59
58
58
57
56
55
56
56
49
49
47
46
45
42
40
39
40
39
40
40
40
40
39
39
40
40
40
40
40
40
41
42
42
42
42
42
43
43
42
42
42
42
42
42
42
42
42
43
43
43
43
43
43
43
43
43
43
43
43
43
44
44
44
44
44
44
44
44
43
42
42
42
42
42
41
41
41
41
41
42
42
42
42
42
43
43
43
43
43
43
44
44
44
44
44
44
44
44
45
45
45
45
46
46
46
44
44
44
44
44
44
44
44
44
39
39
38
37
36
37
39
39
39
39
38
38
40
42
40
39
38
36
34
33
32
32
32
31
31
32
31
31
31
31
31
32
32
32
32
32
32
32
31
31
31
31
31
31
31
31
31
31
31
31
31
31
31
31
31
31
31
31
31
31
31
31
31
31
31
31
31
29
29
29
29
29
28
29
29
27
27
27
27
27
27
27
27
27
27
28
28
28
28
28
28
28
28
28
28
28
28
29
29
29
29
29
29
28
28
27
27
27
27
27
27
27
27
29
29
29
29
29
29
29
29
29
29
30
30
30
30
30
30
30
30
30
29
29
29
31
31
31
31
30
29
29
29
28
28
29
29
30
30
30
29
29
31
30
29
27
27
27
27
27
26
27
28
27
23
23
21
20
21
23
27
27
28
28
28
28
28
28
28
28
28
28
28
28
29
28
28
28
29
29
29
29
29
29
29
29
29
30
30
30
30
31
32
32
32
32
31
31
31
31
31
31
32
32
32
32
32
32
32
33
33
33
33
33
34
34
34
34
34
34
34
34
34
36
36
36
36
36
38
38
38
38
38
38
42
42
42
42
41
41
41
40
40
40
40
40
41
41
41
41
41
41
41
41
41
41
42
42
42
42
42
42
42
43
44
41
40
39
39
39
38
36
35
35
36
35
35
34
35
35
35
36
36
36
36
36
34
34
35
35
35
36
36
37
36
36
36
36
36
36
36
36
36
36
36
39
42
44
42
42
43
43
45
45
45
45
44
44
44
47
48
48
50
50
50
52
52
52
53
54
60
60
60
60
60
61
61
62
63
63
63
61
63
60
60
62
61
62
62
60
63
63
63
63
62
61
63
65
66
67
67
65
63
61
61
61
61
62
62
62
62
62
62
63
63
63
63
63
63
63
63
63
63
63
63
63
63
63
63
63
63
63
63
63
60
60
60
60
60
60
62
62
62
63
63
63
63
64
65
65
65
65
65
65
65
65
65
65
65
65
65
65
65
65
65
65
65
65
65
65
65
65
65
65
65
66
66
66
66
66
66
67
67
67
68
68
68
68
68
68
68
66
66
66
66
65
65
65
65
65
66
66
66
65
65
63
62
62
55
55
52
50
50
50
50
50
50
48
45
45
42
39
34
33
34
34
34
34
34
39
37
37
36
36
36
36
36
36
36
36
35
34
35
34
34
32
32
30
30
31
29
28
28
29
29
29
29
28
28
26
25
26
26
26
26
24
23
23
23
23
23
23
23
23
23
23
22
21
21
21
21
21
21
21
23
23
23
23
23
23
23
23
23
23
23
23
23
23
23
24
24
24
24
26
26
26
26
26
26
26
26
26
27
27
27
27
27
29
29
31
31
35
36
38
38
38
38
38
38
39
41
42
41
41
41
39
40
40
40
42
42
42
42
42
42
43
44
44
45
46
46
45
45
45
45
45
46
44
44
44
44
44
46
49
49
49
49
50
50
50
50
50
50
50
50
50
51
51
52
52
52
52
52
52
50
50
50
50
51
51
51
51
51
52
52
53
54
55
55
55
55
55
56
56
56
56
56
56
58
58
58
58
58
58
58
58
58
58
58
58
58
58
58
58
58
58
60
60
60
60
62
62
63
63
65
66
66
67
67
67
67
68
69
70
70
70
69
68
68
67
68
68
68
73
71
71
71
70
70
69
69
73
72
71
63
52
50
51
51
53
52
52
52
53
54
54
56
56
56
56
57
57
57
60
61
62
62
62
61
62
62
63
66
67
69
70
70
70
73
74
76
76
76
83
84
84
87
87
87
88
88
89
89
89
89
89
89
89
91
93
93
96
95
94
94
97
97
97
98
98
98
98
98
99
103
105
105
108
108
108
108
111
111
112
111
111
111
111
113
116
115
115
118
119
119
120
120
120
121
120
126
127
128
125
121
121
121
122
126
126
128
129
129
129
129
129
129
129
129
129
131
131
132
134
134
134
135
135
135
135
135
136
137
138
139
139
139
140
141
141
141
141
141
141
141
141
141
141
140
140
139
139
139
139
139
139
139
138
137
135
134
131
130
131
131
131
131
131
134
129
129
126
123
123
123
123
123
126
125
123
122
122
122
121
122
122
122
126
126
126
125
125
126
126
124
123
114
110
104
104
109
108
110
110
109
109
108
110
108
109
109
109
109
109
109
109
110
110
110
110
110
110
110
109
109
110
110
111
111
111
111
110
109
108
103
102
85
83
76
76
71
71
69
50
45
44
45
45
45
45
46
44
44
44
44
43
43
43
43
43
44
44
44
44
44
44
44
44
45
45
45
45
45
45
45
45
45
45
45
46
47
48
48
48
49
52
53
54
54
55
55
56
56
56
56
56
58
58
58
58
58
56
54
54
54
54
54
57
56
57
57
57
57
57
57
56
55
53
54
55
55
55
51
49
49
47
47
46
46
47
47
47
47
47
47
47
47
47
47
47
47
47
48
48
49
49
49
49
48
48
48
48
48
47
51
51
51
51
51
50
50
51
52
52
52
53
53
54
54
54
54
54
54
54
54
54
54
54
57
57
57
57
56
56
56
57
58
59
60
60
64
65
65
65
65
65
65
65
65
65
66
70
68
68
68
70
72
71
72
73
73
75
74
73
73
73
72
69
69
68
68
68
69
69
71
71
71
71
71
69
70
68
68
68
68
71
71
71
71
71
71
69
70
70
70
70
71
71
72
72
72
72
73
73
73
73
73
73
74
74
76
76
76
76
76
76
76
76
76
76
77
77
77
77
77
77
79
79
79
79
79
78
78
78
79
79
79
79
79
79
79
79
79
79
79
79
80
80
80
82
82
81
84
84
85
85
85
85
85
87
88
89
89
90
90
91
91
90
89
89
88
87
88
89
87
81
80
76
76
74
74
74
73
73
73
73
76
79
78
76
63
63
63
62
63
62
63
63
63
63
62
62
61
61
61
60
61
62
63
63
63
63
64
65
69
71
71
71
71
65
65
65
65
65
65
65
65
65
65
65
66
66
67
67
68
68
69
69
69
70
70
70
68
68
66
64
61
60
60
60
60
61
62
62
62
62
62
62
62
63
63
63
63
63
62
62
63
63
63
63
63
63
63
63
63
63
63
63
63
63
63
63
63
63
63
62
62
61
61
61
61
61
61
61
61
61
62
62
62
63
63
63
63
64
63
65
64
63
63
63
63
67
65
64
63
65
65
65
65
65
63
63
59
59
59
58
57
56
57
57
58
58
57
57
57
57
56
55
56
54
54
54
54
53
54
53
53
53
55
55
55
54
52
50
49
49
48
48
48
49
50
49
49
48
48
49
47
41
38
38
38
38
38
38
38
38
39
39
40
40
40
40
40
40
40
40
41
42
42
42
42
42
42
42
41
40
39
39
39
36
36
35
35
34
34
34
34
34
34
34
34
34
34
34
34
34
34
32
32
31
31
31
30
30
30
31
31
31
31
31
31
34
34
34
34
34
34
34
34
34
34
34
34
34
34
34
34
34
34
34
32
32
31
31
30
30
30
31
31
31
31
31
31
31
31
31
31
30
31
31
31
31
30
30
30
30
30
29
29
29
29
29
27
26
26
26
26
23
23
23
20
21
21
19
19
16
14
11
11
11
12
12
11
11
10
10
10
10
10
10
10
10
10
10
10
10
11
11
12
13
13
13
13
13
13
13
13
13
13
14
15
15
15
15
15
16
16
16
16
16
16
16
16
16
16
16
17
18
18
18
18
18
16
15
15
15
14
13
13
13
13
13
13
13
13
13
13
13
13
13
13
14
14
15
15
15
15
15
15
15
15
15
16
16
16
16
16
16
16
16
16
16
16
16
16
16
16
16
16
16
16
16
16
17
17
17
17
17
18
18
18
18
18
19
19
19
19
19
19
19
19
19
19
19
19
19
19
19
19
19
19
19
19
19
19
19
19
19
19
19
19
20
20
20
20
20
20
20
18
17
15
15
15
15
15
15
15
15
15
15
14
14
14
14
14
14
14
15
14
14
14
13
13
13
13
14
14
14
14
14
14
14
14
14
13
13
13
13
13
13
13
13
13
13
13
13
13
13
13
13
13
13
13
13
13
12
12
11
11
11
11
11
11
11
11
11
11
11
11
12
12
12
12
12
12
12
12
12
12
12
12
12
13
13
13
13
13
13
13
13
13
12
12
12
12
13
13
11
10
10
8
6
6
6
6
6
6
5
5
5
5
5
5
5
5
5
5
5
5
5
5
5
5
5
5
5
5
5
5
5
5
5
5
5
5
5
5
5
5
5
5
5
5
5
4
4
4
4
4
4
4
4
4
4
3
3
3
3
3
3
3
4
4
4
5
5
5
5
4
4
4
4
4
4
4
4
4
4
4
4
3
2
2
2
2
2
2
2
2
2
2
2
2
2
2
2
2
2
2
2
2
2
2
2
2
2
2
2
2
2
2
2
2
2
2
2
2
2
2
2
2
2
2
2
2
2
2
2
2
3
3
3
3
3
3
3
3
3
3
3
3
3
3
3
3
3
3
3
3
3
3
3
3
3
3
3
3
3
2
2
2
2
2
2
2
2
2
2
2
2
2
2
2
2
2
2
2
2
2
2
2
2
2
2
2
2
2
2
2
2
2
2
2
2
2
2
2
2
2
2
2
2
2
2
2
2
2
2
2
2
2
2
2
2
2
2
2
3
3
3
3
3
3
3
3
3
3
3
3
4
4
4
4
4
4
4
4
4
4
4
4
4
2
2
3
3
3
3
3
3
3
3
4
4
4
4
4
4
4
4
4
4
4
4
4
4
4
4
4
4
4
4
4
4
4
4
4
4
4
4
4
4
4
4
4
4
4
4
4
4
4
4
4
4
4
4
4
4
4
4
4
4
4
4
4
4
4
4
4
4
4
4
4
4
4
4
4
4
4
4
4
4
4
4
4
4
4
4
4
4
4
4
4
4
4
4
4
5
5
5
5
5
5
5
5
5
5
5
5
5
5
5
5
5
4
4
4
4
4
4
4
4
4
4
4
4
4
4
4
3
3
3
3
3
2
2
2
2
2
2
2
2
2
2
1
1
1
1
1
1
1
1
1
1
1
1
1
1
1
1
1
1
1
1
1
1
1
1
1
1
1
1
1
1
1
1
1
1
1
1
0
0
0
0
0
0
0
0
0
0
0
0
0
0
0
0
0
0
0
0
0
0
0
0
0
0
0
0
0
0
0
0
0
0
0
0
0
0
0
0
1
1
1
1
1
1
1
1
1
1
1
1
1
1
1
1
1
1
2
2
2
2
2
2
2
2
2
2
2
2
2
1
1
1
1
1
1
1
1
1
1
1
1
1
1
1
1
1
1
1
1
1
1
1
1
1
1
1
1
1
1
1
1
1
1
1
1
1
1
1
1
1
1
1
1
1
1
1
1
1
1
1
1
1
1
1
1
1
1
1
1
1
1
1
1
1
1
1
1
1
1
1
1
1
1
1
1
1
1
1
1
1
1
1
1
1
1
1
1
1
1
1
1
1
1
1
1
1
1
2
2
2
2
2
2
2
2
2
2
1
1
1
1
1
1
1
1
1
1
1
1
0
0
0
0
0
0
0
0
0
0
0
0
0
0
0
0
0
0
0
0
0
0
0
0
0
0
0
0
0
0
0
0
0
0
0
0
0
0
0
0
0
0
0
0
0
0
0
0
0
0
0
0
0
0
0
0
0
0
0
0
0
0
0
0
0
0
0
0
0
0
0
0
0
0
0
0
0
0
0
0
0
0
0
0
0
0
0
0
0
0
0
0
0
0
0
0
0
0
0
0
0
0
0
0
0
0
0
0
0
0
0
0
0
0
0
0
0
0
0
0
0
0
0
0
0
0
0
0
0
0
0
0
0
0
0
0
0
0
0
0
0
0
0
0
0
0
0
0
0
0
0
0
0
0
0
0
0
0
0
0
0
0
0
0
0
0
0
0
0
0
0
0
0
0
0
0
0
0
0
0
0
0
0
0
0
0
0
0
0
0
0
0
0
0
0
0
0
0
0
0
0
0
0
0
0
0
0
0
0
0
0
0
0
0
0
0
0
0
0
0
0
0
0
0
0
0
0
0
0
0
0
0
0
0
0
0
0
0
0
0
0
0
0
0
0
0
0
0
0
0
0
0
0
0
0
0
0
0
0
0
0
0
0
0
0
0
0
0
0
0
0
0
0
0
0
0
0
0
0
0
0
0
0
0
0
0
0
0
0
0
0
0
0
0
0
1
1
1
1
1
1
1
1
1
1
1
1
1
1
1
1
1
1
1
1
1
1
1
1
1
1
1
1
1
1
1
1
1
1
1
1
1
1
1
1
1
1
1
1
1
1
1
1
1
1
1
2
2
2
2
2
2
2
2
2
2
2
2
2
2
2
2
2
2
2
2
2
2
2
2
2
3
3
3
3
3
3
3
3
4
4
5
5
5
5
5
5
5
5
5
5
5
5
5
5
5
5
5
5
5
5
5
6
6
6
6
6
6
6
6
6
6
6
6
6
6
6
6
6
6
6
6
6
6
6
6
6
6
6
6
6
6
6
6
6
6
6
7
7
7
7
7
7
7
7
7
7
7
7
7
7
7
7
7
7
7
7
7
7
7
7
7
7
7
7
7
7
7
7
7
7
7
7
7
7
7
7
7
7
7
7
7
7
7
7
7
7
7
7
6
6
6
6
6
6
7
7
7
7
6
6
5
5
5
5
5
5
5
5
5
5
5
5
5
5
5
5
5
5
5
5
5
5
5
5
5
5
5
5
5
5
5
5
5
5
5
5
4
4
4
4
4
4
4
4
4
4
4
4
4
4
4
4
4
4
4
4
4
4
4
4
4
4
4
4
4
4
4
4
4
4
4
4
4
4
4
4
4
4
4
4
3
2
2
2
2
2
2
2
2
2
2
2
2
2
2
2
2
2
2
2
2
2
2
3
3
3
3
3
3
3
3
2
2
2
2
2
2
2
2
2
2
2
2
2
2
2
2
2
2
2
2
2
2
2
2
2
2
2
2
2
2
2
2
2
2
2
2
2
2
2
2
2
2
3
3
3
3
3
3
2
2
2
2
2
2
2
2
2
2
2
2
2
2
2
2
2
2
2
2
2
2
2
2
2
2
2
2
2
2
2
2
2
2
2
2
2
2
2
2
2
2
2
2
2
2
2
2
2
2
2
2
2
2
2
2
2
2
2
2
2
2
2
2
2
2
2
2
2
2
2
2
2
2
2
2
2
2
2
2
2
2
2
2
2
2
2
2
2
2
2
2
2
2
2
2
2
2
2
2
2
1
1
1
1
1
1
1
1
1
1
1
1
1
1
1
1
1
1
1
1
1
1
1
1
1
1
1
1
1
1
1
1
1
1
1
1
1
1
1
1
1
1
1
1
1
1
1
1
1
1
1
1
1
1
0
0
0
0
0
0
0
0
0
0
0
0
0
0
0
0
0
0
0
0
0
0
0
0
0
0
0
0
0
0
0
0
0
0
0
0
0
0
0
0
0
0
0
0
0
0
0
0
0
0
0
0
0
0
0
0
0
0
0
0
0
0
0
0
0
0
0
0
0
0
0
0
0
0
0
0
0
0
0
0
0
0
0
0
0
0
0
0
0
0
0
0
0
0
0
0
0
0
0
0
0
0
0
0
0
0
0
0
0
0
0
0
0
0
0
0
0
0
0
0
0
0
0
0
0
0
0
0
0
0
0
0
0
0
0
0
0
0
0
0
0
0
0
0
0
0
0
0
0
0
0
0
0
0
0
0
0
0
0
0
0
0
0
0
0
0
0
0
0
0
0
0
0
0
0
0
0
0
0
0
0
0
0
0
0
0
0
0
0
0
0
0
0
0
0
0
0
0
0
0
0
0
0
0
0
0
0
0
0
0
0
0
0
0
0
0
0
0
0
0
0
0
0
0
0
0
0
0
0
0
0
0
0
0
0
0
1
1
1
1
1
1
1
1
1
1
1
1
1
1
1
1
1
1
1
1
1
1
1
1
1
1
1
1
1
1
1
1
1
1
1
1
1
1
1
1
1
1
1
1
1
1
1
1
1
2
2
2
2
2
2
2
2
2
2
2
2
2
2
2
2
2
2
2
2
2
2
2
2
2
2
2
2
2
2
2
2
2
2
2
2
2
2
2
2
2
2
2
2
2
2
2
2
2
2
2
2
2
2
2
2
2
1
1
1
1
1
1
1
0
0
0
0
0
0
0
0
0
0
0
0
0
0
0
0
0
0
0
0
0
0
0
0
0
0
0
0
0
0
0
0
0
0
0
0
0
0
0
0
0
0
0
0
0
0
0
0
0
0
0
0
0
0
0
0
1
1
1
1
1
1
1
1
1
1
1
2
2
2
2
2
2
2
2
2
2
2
2
2
2
2
2
2
2
2
2
2
2
2
2
2
2
2
2
2
2
2
2
2
2
2
2
2
2
3
3
3
3
3
3
3
3
3
3
3
3
3
3
3
3
3
3
3
3
3
3
3
3
3
3
3
3
3
4
4
4
4
4
4
4
4
4
4
4
4
4
4
4
4
4
4
4
4
4
4
4
4
4
4
4
4
4
4
4
4
4
4
4
4
4
4
4
4
4
4
4
4
4
4
4
4
4
5
5
5
5
5
5
5
5
5
5
5
5
5
5
5
5
5
5
5
5
5
5
5
5
5
5
5
5
5
5
5
5
5
5
5
5
5
4
4
4
4
4
4
4
4
4
4
4
4
3
2
2
2
2
2
2
2
2
2
2
2
2
2
2
2
2
2
2
2
2
2
2
2
2
2
2
2
2
2
2
2
2
2
2
2
2
2
2
2
2
2
2
2
2
2
2
2
2
2
2
2
2
2
2
2
2
2
2
2
1
1
1
1
1
1
1
1
0
0
0
0
0
0
0
0
0
0
0
0
0
0
0
0
0
0
0
0
0
0
0
0
0
0
0
0
0
0
0
0
0
0
0
0
0
0
0
0
0
0
0
0
0
0
0
0
0
0
0
0
0
0
0
0
0
0
0
0
0
0
0
0
0
0
0
0
0
0
0
0
0
0
0
1
1
1
1
1
1
1
1
1
1
1
1
1
1
1
1
2
2
2
2
2
2
2
2
2
2
2
2
2
2
2
2
2
2
2
2
2
2
2
2
2
2
2
2
2
2
2
2
2
2
2
2
2
2
2
2
2
2
2
2
2
2
2
2
1
1
1
1
1
1
1
1
1
1
1
1
1
1
1
1
1
1
1
1
1
1
1
1
1
1
1
1
1
1
1
1
1
1
1
1
1
1
2
2
2
2
2
2
2
2
2
2
2
2
2
2
2
2
2
2
2
2
2
2
2
2
2
2
2
1
1
1
1
1
1
1
1
1
1
1
1
1
1
1
1
1
1
1
1
1
1
1
1
1
1
1
1
1
1
1
1
1
1
1
1
1
1
1
1
1
1
1
1
0
0
0
0
0
0
0
0
0
0
0
0
0
0
0
0
0
0
0
0
0
0
0
0
0
0
0
0
0
0
0
0
0
0
0
0
0
0
0
0
0
0
0
0
0
0
0
0
0
0
0
0
0
0
0
0
0
0
0
0
0
0
0
0
0
0
0
0
0
0
0
0
0
0
0
0
0
0
0
0
0
0
0
0
0
0
0
0
0
0
0
0
0
1
1
1
1
1
1
1
1
1
1
1
1
1
1
1
1
0
0
0
0
0
0
0
0
0
0
0
0
0
0
0
0
0
0
0
0
0
0
0
0
0
0
0
0
0
0
0
0
0
0
0
0
0
0
0
0
1
1
1
1
1
1
1
1
1
1
1
1
1
2
2
2
2
2
2
2
2
2
2
2
4
4
4
4
4
4
4
4
4
4
4
4
4
4
4
4
4
4
4
4
4
4
4
4
4
4
4
4
4
4
4
4
4
4
4
4
4
4
4
4
4
4
4
4
4
4
4
4
4
4
4
4
4
4
4
5
5
5
13
18
18
19
19
19
19
20
23
23
26
26
26
26
26
26
26
28
28
30
30
31
32
32
32
32
33
33
34
34
34
34
34
34
34
34
36
37
37
37
37
37
37
38
38
38
37
37
37
37
38
38
38
39
39
39
39
39
39
42
42
44
46
50
52
52
52
52
51
51
52
53
55
55
55
55
55
55
55
55
55
56
57
58
58
58
58
58
58
64
64
64
64
64
64
65
65
65
66
67
68
68
68
68
68
68
68
69
69
69
69
69
69
69
69
70
71
71
71
72
73
73
73
75
75
77
77
77
77
78
78
78
81
81
81
81
81
81
81
81
81
81
81
81
81
83
84
84
84
84
84
84
84
84
84
84
82
75
73
74
74
74
74
74
75
75
73
73
75
76
76
76
76
76
76
76
76
77
77
77
77
77
77
76
76
76
76
76
76
76
76
75
73
73
73
74
78
79
79
79
79
79
78
79
79
79
79
76
76
77
77
77
77
77
77
77
77
77
77
76
66
52
47
47
44
44
44
44
44
44
45
45
45
45
45
45
40
42
41
40
41
40
40
40
40
40
40
40
40
40
40
39
39
39
40
41
41
40
40
40
41
44
45
45
46
42
42
42
42
43
42
42
42
42
42
42
42
42
42
42
42
42
44
44
43
44
44
44
45
46
47
47
47
47
48
48
48
48
48
48
48
48
48
47
47
47
47
46
46
46
46
46
46
46
46
45
46
44
43
43
43
39
38
31
32
29
29
29
28
28
28
29
29
30
30
30
30
31
31
33
33
34
32
33
33
33
33
33
33
33
33
33
33
33
33
35
35
35
35
35
35
35
35
35
35
35
35
35
36
36
38
37
37
37
37
37
37
38
36
34
34
34
36
35
36
36
36
36
36
36
36
36
38
39
40
40
41
41
41
42
42
42
42
42
42
42
42
44
44
45
45
46
44
44
44
43
43
43
43
44
44
39
39
39
39
38
36
36
36
36
36
36
37
37
37
37
37
37
37
37
37
38
39
39
39
39
40
40
40
40
40
40
40
39
39
39
39
39
38
38
38
38
38
39
39
39
39
39
40
40
40
41
44
44
45
45
45
45
46
46
46
46
46
46
46
47
47
47
47
46
49
49
48
48
48
48
50
52
52
55
58
54
55
55
55
55
55
55
58
59
60
61
62
63
63
63
63
63
63
63
63
62
64
63
63
63
63
63
63
63
63
63
63
64
58
58
54
52
53
52
52
52
54
54
54
54
55
55
55
55
55
55
55
55
55
55
55
55
60
60
60
60
62
62
63
63
63
63
63
64
64
64
64
64
64
65
64
64
64
65
65
65
65
65
65
66
66
67
66
66
66
67
68
68
68
68
69
69
69
69
69
69
69
69
69
71
71
71
71
73
73
73
73
73
73
73
73
73
73
73
72
68
64
63
63
63
63
65
65
66
65
65
65
65
65
65
67
67
66
65
65
64
65
65
65
65
60
54
46
44
46
46
46
46
46
46
46
46
46
46
46
46
46
46
46
46
46
46
47
47
48
47
46
46
46
47
47
45
45
45
45
45
45
45
45
46
47
48
49
49
49
50
50
50
50
50
51
51
51
52
52
53
53
53
53
53
52
52
53
53
53
50
50
50
50
50
50
50
50
51
48
48
38
34
34
31
29
29
30
30
30
30
30
30
30
31
31
31
31
31
31
31
31
31
31
30
31
31
31
31
31
31
32
32
32
32
33
36
36
36
36
36
36
36
36
36
36
36
36
36
37
37
37
37
37
42
43
43
42
41
40
40
40
40
40
40
40
38
36
38
36
36
36
35
35
35
36
36
37
37
38
38
38
38
38
38
37
36
36
37
37
37
38
38
36
35
31
31
29
27
27
28
28
28
28
28
29
29
29
29
29
29
29
29
29
31
31
31
33
33
33
37
38
38
39
39
39
39
39
39
39
39
39
39
38
38
38
38
38
38
40
40
41
41
41
41
42
42
42
42
51
50
50
52
51
50
50
50
50
50
50
51
51
51
51
51
52
52
52
52
52
53
53
53
53
55
55
55
55
55
54
55
55
57
57
57
57
57
57
59
59
59
59
59
59
59
59
59
59
59
56
58
59
58
58
57
57
57
57
57
57
57
57
58
58
58
58
58
58
58
59
59
59
60
60
63
63
63
63
64
65
65
64
65
65
65
63
63
64
63
63
63
62
63
63
63
63
63
63
63
63
64
64
64
72
73
69
69
69
68
68
68
69
68
68
68
68
65
65
65
65
65
65
65
66
67
67
67
67
67
67
68
68
68
68
68
68
68
68
68
68
69
69
69
69
69
69
69
69
69
69
69
69
67
65
63
63
61
61
61
58
58
58
57
57
57
57
57
57
57
56
55
55
55
55
56
57
57
58
58
58
58
58
57
57
58
58
58
58
58
58
54
54
54
54
53
52
52
52
52
52
52
52
52
52
52
52
52
52
52
52
52
55
55
55
55
55
55
55
55
56
53
50
40
26
25
23
23
29
29
29
29
30
30
30
31
31
31
31
29
29
29
29
29
29
29
29
29
29
29
30
30
31
31
31
31
31
32
33
32
32
32
32
32
32
33
34
34
34
34
34
34
34
34
34
39
42
40
41
41
42
42
42
45
45
45
45
45
45
45
52
52
52
54
54
54
54
55
55
55
55
55
55
55
55
56
58
58
60
60
60
60
60
60
60
60
60
60
60
61
61
61
61
61
61
61
61
61
61
61
61
62
62
62
62
61
61
60
60
60
60
60
60
61
61
61
61
61
61
60
61
61
60
60
60
60
60
60
60
60
60
60
60
60
60
60
60
60
60
60
60
60
60
61
61
61
61
60
61
59
58
58
58
58
58
58
58
59
57
58
58
58
58
58
58
57
57
57
57
55
55
53
53
53
50
47
46
46
46
50
50
50
50
50
50
50
50
50
50
50
50
49
47
47
47
44
42
42
42
40
38
35
34
29
23
23
24
24
24
24
24
24
23
23
24
24
26
25
24
26
26
26
26
26
25
25
25
27
27
29
29
29
29
29
33
33
33
34
34
34
34
34
36
36
36
37
37
37
36
36
36
36
38
39
43
44
51
53
54
54
54
56
56
56
58
58
58
58
65
65
65
65
65
65
65
65
66
66
66
67
68
68
69
71
71
71
72
73
73
73
73
73
73
73
73
75
75
76
77
77
80
80
80
80
80
80
80
80
80
80
80
81
81
81
81
82
82
82
82
83
84
88
88
88
89
89
90
90
90
90
91
92
94
94
92
98
100
101
102
102
105
105
105
105
106
107
107
107
107
108
108
108
108
108
108
109
108
106
107
108
103
102
99
100
97
97
95
93
93
93
93
94
94
94
94
94
94
94
94
95
95
95
95
95
95
95
95
95
95
96
96
97
97
97
97
96
96
96
96
97
97
97
97
97
96
97
97
97
97
97
97
97
92
92
88
81
71
71
71
69
70
70
69
69
70
70
71
71
71
71
71
71
70
70
70
68
67
68
68
66
65
65
65
65
66
64
65
64
58
58
48
50
49
47
47
46
47
47
47
47
48
49
48
48
47
46
47
46
44
42
44
44
44
44
44
43
44
45
42
44
44
44
44
44
45
45
45
45
45
45
45
44
44
45
44
43
44
46
50
50
52
52
54
55
55
55
56
57
57
57
57
58
60
60
60
60
60
61
64
64
64
66
67
67
67
67
67
68
68
68
68
68
68
68
69
69
69
68
68
71
71
72
71
72
72
73
73
79
81
85
85
85
85
85
86
86
86
87
87
88
89
89
89
89
89
88
91
92
92
92
92
92
92
93
93
97
97
97
99
97
97
97
96
98
99
100
100
100
101
101
101
101
101
101
101
101
103
104
104
104
105
105
104
104
101
100
103
94
94
94
93
97
96
96
97
97
99
99
100
100
100
105
105
105
105
105
105
106
105
108
108
108
108
108
108
108
108
108
107
106
105
105
105
114
124
125
126
126
126
127
127
131
130
133
132
131
131
130
130
131
131
130
130
130
129
129
129
129
129
129
129
129
133
134
130
127
126
125
124
124
127
127
128
128
126
118
115
108
103
106
106
107
107
107
111
113
113
115
115
115
115
115
115
115
115
115
115
115
115
115
115
116
116
115
115
115
116
118
118
118
118
120
120
120
120
120
120
120
120
118
116
116
116
116
116
116
116
118
118
118
118
118
118
116
115
115
112
110
109
108
110
110
110
110
110
108
108
103
98
99
99
100
98
97
97
97
97
97
99
99
99
99
100
100
102
102
102
102
102
102
100
96
94
93
87
87
87
88
88
89
90
92
89
89
89
89
89
91
91
91
90
91
87
87
86
84
79
79
79
77
77
80
79
79
78
78
78
79
79
77
77
77
76
75
75
74
73
73
76
73
68
67
64
64
64
63
56
55
55
54
54
55
54
54
53
53
52
52
52
52
52
54
54
54
55
55
55
56
56
56
57
58
58
58
58
58
58
59
59
59
59
61
61
62
63
63
63
63
63
63
63
63
63
63
63
63
63
63
65
65
65
65
65
65
65
67
69
69
70
70
71
71
72
72
72
74
74
74
74
74
76
76
76
76
77
76
76
76
76
77
79
79
79
79
81
81
81
81
81
82
82
84
84
84
84
84
84
84
84
84
84
85
85
85
86
85
86
86
86
86
86
86
86
87
87
87
88
88
88
87
87
87
87
87
87
87
87
87
87
86
83
83
82
82
86
79
75
74
65
66
66
66
65
65
65
64
64
64
64
64
64
64
64
64
64
64
65
65
65
65
65
65
63
63
63
63
63
66
67
68
65
65
65
65
67
68
68
67
67
66
65
65
65
65
65
65
65
70
73
73
73
73
73
72
72
73
72
71
68
61
59
60
60
60
61
62
63
62
62
61
61
61
61
60
60
55
57
57
58
58
60
60
60
60
62
63
63
63
63
63
63
63
63
63
63
63
64
61
61
60
59
59
59
59
59
59
59
56
56
56
55
55
55
56
56
56
57
57
57
57
57
58
59
59
59
59
59
59
59
59
60
60
60
60
60
58
57
57
58
58
58
59
60
62
63
63
63
63
63
63
62
61
63
63
62
62
62
63
63
64
65
65
65
66
68
69
70
70
71
71
71
71
71
71
71
73
74
74
74
73
75
73
73
73
71
67
65
58
58
57
56
54
52
50
47
48
48
48
47
48
47
47
46
47
47
47
47
46
46
46
45
45
44
44
44
44
44
44
45
44
44
44
45
45
47
47
47
47
47
47
47
47
47
47
47
47
47
47
47
47
47
48
48
48
44
43
43
42
42
42
42
43
43
43
43
43
43
43
43
43
43
44
44
44
45
45
45
45
45
45
45
45
45
45
45
45
44
44
44
44
44
47
47
47
47
47
47
47
46
46
46
46
46
45
42
42
42
42
43
43
42
40
38
35
31
26
25
25
26
26
26
25
25
25
25
25
24
23
24
23
23
23
23
23
23
23
23
23
23
23
24
24
24
26
26
26
26
25
25
25
26
26
26
26
27
29
29
29
29
29
29
30
30
30
30
30
29
29
29
29
29
29
29
29
29
30
31
31
31
31
32
32
32
32
32
34
34
34
34
34
34
34
34
34
34
34
34
34
34
34
35
35
35
34
35
35
35
35
35
35
35
35
35
35
35
35
35
35
35
35
35
35
35
35
35
35
34
34
34
34
34
34
34
36
36
36
36
36
36
36
36
36
36
36
36
35
34
33
33
32
32
32
32
32
32
32
32
32
32
32
31
31
31
31
30
30
30
30
30
30
30
30
30
30
30
30
30
29
29
29
29
29
29
27
27
26
22
21
18
19
19
18
18
17
16
15
15
15
15
15
15
15
13
13
13
13
13
13
13
12
12
12
12
12
12
11
11
11
11
11
11
11
11
11
10
10
10
10
10
10
10
10
10
10
10
10
10
8
8
7
7
6
6
6
6
6
6
6
6
6
6
6
6
6
6
6
6
6
6
6
6
6
6
6
6
6
6
3
3
2
2
2
2
2
2
2
2
2
2
2
2
2
2
2
2
2
2
2
2
2
2
2
2
2
2
2
2
2
0
0
0
0
0
0
0
0
0
0
0
0
0
0
0
0
0
0
0
0
0
0
0
0
0
0
0
0
0
0
0
0
0
0
0
0
0
0
0
0
0
0
0
0
0
0
0
0
0
0
1
1
1
1
1
1
1
1
1
1
1
1
1
1
2
2
2
2
2
2
2
2
2
2
2
2
2
2
2
2
2
2
2
2
2
2
2
2
2
2
2
2
2
2
2
2
2
2
2
2
2
2
2
2
2
2
2
2
2
2
2
2
2
2
2
2
2
2
2
2
2
2
2
2
2
2
2
2
2
2
2
2
2
2
2
2
2
2
2
2
2
2
2
2
2
2
2
2
2
2
2
2
2
2
2
2
2
2
2
2
2
2
2
2
2
3
3
3
3
3
3
3
3
3
3
3
3
3
3
3
3
3
3
3
2
2
2
2
2
2
2
2
2
2
2
2
2
2
2
2
2
2
2
2
2
2
2
2
2
2
2
2
2
2
2
2
2
2
2
2
2
2
2
2
2
2
2
2
2
2
2
2
2
2
3
3
3
3
3
3
3
3
3
3
3
3
3
4
4
4
4
4
4
4
4
4
4
4
4
4
4
4
4
3
3
3
4
4
4
4
4
4
4
5
4
4
4
4
4
4
4
4
4
4
4
4
4
4
4
4
4
4
4
4
4
4
4
4
4
4
4
4
4
4
4
4
4
4
4
4
4
4
4
4
4
4
4
4
4
4
4
4
4
4
4
4
4
4
4
4
4
4
4
4
4
4
4
4
4
4
4
4
4
4
4
4
4
4
4
3
3
3
3
2
2
2
2
2
2
2
2
2
2
2
2
2
2
2
2
2
2
2
2
2
2
2
2
2
2
2
2
2
2
2
2
2
2
2
2
1
1
1
1
1
1
1
1
1
1
1
1
1
1
1
1
1
1
1
1
1
1
1
1
1
0
0
0
0
0
0
0
0
0
0
0
0
0
0
0
0
0
0
0
0
0
0
0
0
0
0
0
0
0
0
0
0
0
0
0
0
0
0
0
0
0
0
0
0
0
0
0
0
0
0
0
0
0
0
0
0
0
0
0
0
0
0
0
0
0
0
0
0
0
0
0
0
0
0
0
0
0
0
0
0
0
0
0
0
0
0
0
0
0
0
0
0
0
0
0
0
0
0
0
0
0
0
0
0
0
0
0
0
0
0
0
0
0
0
0
0
0
0
0
0
0
0
0
0
0
0
0
0
0
0
0
0
0
0
0
0
0
0
0
0
0
0
0
0
0
0
0
0
0
0
0
0
0
0
0
0
0
0
0
0
0
0
0
0
0
0
0
0
0
0
0
0
0
0
0
0
0
0
0
0
0
0
0
0
0
0
0
0
0
0
0
0
0
0
0
0
0
0
0
0
0
0
0
0
0
0
0
0
0
0
0
0
0
0
0
0
0
0
0
0
0
0
0
0
0
0
0
0
0
0
0
0
0
0
0
0
0
0
0
0
0
0
0
0
0
0
0
0
0
0
0
0
0
0
0
0
0
0
0
0
0
0
0
0
0
0
0
0
0
0
0
0
0
0
0
0
0
0
0
0
0
0
0
0
0
0
0
1
1
1
1
1
1
1
1
1
1
1
1
1
1
1
1
1
1
1
1
1
1
1
1
1
1
1
1
1
1
1
1
1
1
1
1
1
1
1
1
1
1
1
1
1
1
1
1
1
1
1
1
1
1
1
1
1
1
1
1
1
1
1
1
1
1
1
1
1
1
1
1
1
1
1
1
1
1
1
1
1
1
1
1
1
1
1
1
1
1
1
1
1
1
1
1
1
1
1
1
1
1
1
1
1
1
1
1
1
1
1
1
1
1
1
1
1
1
1
1
1
1
1
1
1
1
1
1
1
1
1
1
1
1
1
0
0
0
1
1
1
1
1
1
1
1
1
1
1
1
1
1
1
1
1
1
1
1
1
1
1
1
1
1
1
1
1
1
1
1
1
1
1
1
1
1
1
1
1
1
1
1
1
1
1
1
1
1
1
1
1
1
1
1
1
1
1
1
1
1
1
1
1
1
1
1
1
1
1
1
1
1
1
1
1
1
1
1
1
1
1
1
1
1
1
1
1
1
1
1
1
1
1
1
1
1
2
2
2
2
2
2
2
2
2
2
2
2
2
2
2
2
2
2
2
2
2
2
2
2
2
2
2
2
2
2
2
2
2
2
2
2
2
2
2
2
2
2
2
2
2
2
2
2
2
2
2
2
2
2
2
2
2
2
2
2
2
2
2
2
2
2
2
2
2
2
2
2
2
2
2
2
2
2
2
2
2
2
2
2
2
2
2
1
1
1
1
1
1
1
1
1
1
1
1
1
1
1
1
1
1
1
1
1
1
1
1
1
1
1
1
0
0
0
0
0
0
0
0
0
0
0
0
0
0
0
0
0
0
0
0
0
0
0
0
0
0
0
0
0
0
0
0
0
0
0
0
0
0
0
0
0
0
0
0
0
0
0
0
0
0
0
0
0
0
0
0
0
0
0
0
0
0
0
0
0
0
0
0
0
0
0
0
0
0
0
0
0
0
0
0
0
0
0
0
0
0
0
0
0
0
0
0
0
0
0
0
0
0
0
0
0
0
0
0
0
0
0
0
0
0
0
0
0
0
0
0
0
0
0
0
0
0
0
0
0
0
0
0
0
0
0
0
0
0
0
0
0
0
0
0
0
0
0
0
0
0
0
0
0
0
0
0
0
0
0
0
0
0
0
0
0
0
0
0
0
0
0
0
0
0
0
0
0
0
0
0
0
0
0
0
0
0
0
0
0
0
0
0
0
0
0
0
0
0
0
0
0
0
0
0
0
0
0
0
0
0
0
0
0
0
0
0
0
0
0
0
0
0
0
0
0
0
0
0
0
0
0
0
0
0
0
0
0
0
0
0
0
0
0
0
0
0
0
0
0
0
0
0
0
0
0
0
0
0
0
0
0
0
0
0
0
0
0
0
0
0
0
0
0
0
0
0
0
0
0
0
0
0
0
0
0
0
0
0
0
0
0
0
0
0
0
0
0
0
0
0
0
0
0
0
0
0
0
0
0
0
0
0
0
0
0
0
0
0
0
0
0
0
0
0
0
0
0
0
0
0
0
0
0
0
0
0
0
0
0
0
0
0
0
0
0
0
0
0
0
0
0
0
0
0
0
0
0
0
0
0
0
0
0
0
0
0
0
0
0
0
0
0
0
0
0
0
0
0
0
0
0
0
0
0
0
0
0
0
0
0
0
0
0
0
0
0
0
0
0
0
0
0
0
0
0
0
0
0
0
0
0
0
0
0
0
0
0
0
0
0
0
0
0
0
0
0
0
0
0
0
0
0
0
0
0
0
0
0
0
0
0
0
0
0
0
0
0
0
0
0
0
0
0
0
0
0
0
0
0
0
0
0
0
0
0
0
0
0
0
0
0
0
0
0
0
0
0
0
0
0
0
0
0
0
0
0
0
0
0
0
0
0
0
0
0
0
0
0
0
0
0
0
0
0
0
0
0
0
0
0
0
0
0
0
0
0
0
0
0
0
0
0
0
0
0
0
0
0
0
0
0
0
0
0
0
0
0
0
0
0
0
0
0
0
0
0
0
0
0
0
0
0
0
0
0
0
0
0
0
0
0
0
0
0
0
0
0
0
0
0
0
0
0
0
0
0
0
0
0
0
0
1
1
1
1
1
1
1
1
1
1
1
1
1
1
1
1
1
1
1
1
1
1
1
1
1
1
1
1
1
1
1
1
1
1
1
1
0
0
0
0
0
0
0
0
0
0
0
0
0
0
0
0
0
0
0
0
0
0
0
0
0
0
0
0
0
0
0
0
0
0
0
0
0
0
0
0
0
0
0
0
0
0
0
0
0
0
0
0
0
0
0
0
0
0
0
0
0
0
0
0
0
0
2
2
2
2
2
2
3
21
22
224
264
282
287
293
297
298
305
312
329
329
339
344
345
348
359
395
457
477
532
583
609
673
759
792
1026
1041
1057
1079
1089
1309
1360
1368
1392
1411
1429
1475
1486
1495
1506
1624
1816
1821
1827
1827
1831
1834
1834
1835
1837
1841
1860
1880
1900
1959
1963
1967
2038
2047
2056
2057
2065
2130
2191
2264
2296
2297
2335
2375
2387
2426
2430
2474
2476
2478
2479
2496
2502
2503
2505
2521
2522
2524
2538
2556
2559
2571
2641
2667
2674
2715
2753
2758
2767
2781
2788
2792
2798
2880
2885
2889
2896
2898
2901
2901
2907
2952
2959
2962
2967
2966
3005
3026
3035
3055
3064
3066
3067
3067
3067
3071
3103
3110
3115
3116
3119
3119
3122
3146
3147
3149
3153
3156
3156
3161
3173
3176
3181
3178
3178
3173
3173
3176
3181
3181
3181
3183
3184
3186
3192
3190
3182
3170
3165
3159
3157
3163
3165
3163
3163
3163
3163
3162
3161
3161
3161
3161
3153
3123
3055
3036
2988
2987
2977
2947
2944
2932
2933
2935
2940
2917
2877
2840
2806
2113
2096
2068
1996
1922
1665
1566
1540
1553
1552
1552
1553
1561
1565
1559
1552
1541
1538
1535
1535
1534
1535
1537
1527
1504
1500
1500
1500
1498
1499
1500
1498
1498
1494
1492
1491
1498
1496
1495
1489
1479
1463
1408
1397
1346
1327
1337
1311
1287
1272
1266
1267
1242
1190
1128
910
859
659
641
635
622
626
633
624
616
597
567
519
501
484
472
478
484
498
499
498
495
503
504
503
504
504
509
511
516
517
519
519
520
521
522
530
535
540
554
554
556
556
556
557
558
561
566
564
560
558
553
508
491
480
478
490
489
504
506
507
509
509
506
518
530
527
528
529
531
531
533
537
546
555
559
550
553
553
554
585
607
624
627
635
636
632
631
636
637
640
640
669
673
684
691
711
728
735
730
725
721
741
742
739
761
764
766
768
775
779
780
780
780
781
783
783
837
880
883
916
915
915
915
918
933
936
944
952
953
954
954
957
963
968
968
968
969
975
984
994
998
998
1008
1034
1049
1058
1057
1049
1031
1033
1045
1045
1060
1060
1053
1052
1055
1058
1060
1065
1065
1065
1062
1059
1050
1037
1039
1038
1038
1040
1038
1040
1040
1039
1033
1020
1021
1026
1032
1032
1033
1030
1028
1029
1031
1033
1034
1033
1034
1041
1050
1058
1056
1053
1055
1055
1055
1055
1055
1055
1060
1060
1061
1060
1061
1063
1071
1065
1067
1063
1057
1058
1033
1032
1033
1015
1007
973
969
968
974
973
980
970
969
968
962
951
945
910
911
910
896
840
780
713
703
701
696
695
699
699
697
697
694
693
688
689
688
678
668
633
594
576
578
582
567
567
567
569
556
558
560
559
558
564
564
567
571
574
572
571
591
593
594
619
623
633
632
627
625
615
614
609
591
613
604
600
590
580
580
579
577
598
607
612
623
619
614
609
630
644
650
642
634
605
608
606
609
609
604
588
566
540
537
552
553
582
595
601
593
597
593
596
611
617
620
626
628
629
630
643
646
648
649
652
665
693
693
703
725
739
767
767
774
780
801
797
805
817
845
849
853
849
849
849
862
870
875
883
887
879
892
899
912
913
924
925
941
949
936
955
956
956
957
965
988
999
1011
1018
1014
1016
1012
1014
1018
1020
1023
1029
1048
1047
1062
1068
1068
1067
1065
1070
1071
1077
1083
1078
1076
1081
1089
1092
1099
1102
1138
1144
1145
1147
1144
1152
1152
1162
1165
1169
1168
1169
1168
1174
1182
1185
1190
1189
1187
1187
1191
1195
1194
1205
1207
1205
1200
1187
1187
1198
1194
1194
1194
1195
1193
1192
1196
1194
1202
1210
1213
1217
1231
1228
1222
1220
1223
1215
1215
1215
1219
1219
1222
1221
1237
1220
1213
1186
1150
1147
1150
1155
1161
1168
1179
1181
1181
1191
1202
1206
1224
1229
1255
1276
1284
1291
1288
1297
1300
1302
1314
1316
1321
1322
1325
1324
1324
1332
1364
1419
1430
1443
1448
1472
1482
1498
1451
1453
1431
1349
1335
1329
1326
1335
1337
1294
1147
1094
1079
1059
1062
1085
1095
1104
1092
1099
1095
1151
1147
1174
1175
1180
1185
1236
1258
1258
1263
1293
1310
1313
1310
1310
1317
1350
1354
1350
1368
1370
1378
1355
1363
1371
1374
1377
1384
1408
1406
1409
1396
1360
1363
1355
1348
1338
1360
1382
1410
1419
1425
1432
1432
1468
1473
1498
1508
1524
1534
1545
1546
1558
1570
1585
1580
1585
1591
1592
1624
1638
1654
1661
1678
1680
1678
1698
1702
1717
1721
1722
1722
1730
1733
1739
1745
1764
1778
1781
1775
1769
1769
1761
1764
1777
1805
1810
1805
1790
1771
1775
1751
1697
1669
1669
1668
1661
1681
1685
1691
1720
1735
1758
1765
1768
1768
1769
1788
1810
1830
1850
1861
1896
1903
1910
1917
1929
1936
1936
1942
1945
1958
1959
1972
1974
1975
1979
2005
2012
2066
2066
2083
2082
2080
2075
2004
1960
1867
1846
1851
1849
1824
1848
1849
1872
1849
1841
1842
1842
1844
1843
1841
1846
1855
1858
1838
1804
1833
1844
1852
1847
1867
1870
1878
1869
1862
1850
1850
1837
1883
1908
1920
1917
1891
1881
1893
1867
1864
1858
1846
1817
1808
1815
1817
1850
1859
1856
1854
1849
1849
1846
1843
1849
1850
1864
1870
1883
1888
1914
1932
1931
1933
1941
1933
1934
1937
1938
1949
1953
1956
1961
1959
1959
1954
1953
1926
1915
1911
1897
1875
1875
1883
1883
1887
1896
1873
1862
1877
1849
1822
1807
1773
1605
1566
1497
1482
1380
1375
1381
1379
1371
1370
1369
1379
1378
1387
1387
1386
1387
1387
1387
1387
1387
1414
1414
1408
1429
1431
1424
1421
1421
1421
1423
1426
1424
1426
1429
1416
1397
1352
1297
1272
1268
1263
1270
1283
1285
1296
1299
1295
1270
1263
1236
1238
1239
1271
1276
1313
1317
1312
1316
1302
1289
1293
1279
1278
1300
1326
1337
1309
1288
1223
1173
1140
1131
1136
1142
1155
1160
1163
1164
1158
1148
1131
1128
1118
1117
1116
1120
1123
1136
1149
1173
1182
1197
1187
1210
1210
1258
1288
1301
1318
1319
1277
1268
1277
1272
1304
1337
1363
1305
1319
1267
1252
1250
1254
1258
1290
1316
1321
1326
1319
1310
1316
1318
1334
1373
1419
1439
1428
1427
1422
1422
1424
1437
1454
1456
1461
1466
1464
1466
1467
1495
1507
1507
1517
1516
1516
1521
1521
1529
1539
1541
1543
1544
1545
1550
1548
1550
1551
1559
1566
1574
1573
1563
1563
1566
1559
1559
1550
1546
1545
1547
1550
1545
1542
1537
1539
1531
1531
1530
1534
1529
1535
1524
1498
1495
1481
1478
1479
1479
1480
1480
1495
1495
1494
1500
1500
1500
1500
1500
1526
1540
1548
1550
1551
1553
1560
1569
1595
1603
1603
1593
1574
1553
1548
1566
1581
1579
1576
1579
1566
1556
1556
1556
1563
1569
1569
1568
1539
1540
1540
1524
1523
1521
1541
1518
1464
1448
1458
1376
1319
1338
1280
1263
1251
1240
1200
1197
1200
1215
1208
1205
1189
1113
1086
1067
1063
992
891
881
897
912
952
939
946
954
945
962
952
947
938
929
929
948
949
954
957
959
960
995
1017
1019
1026
1035
1034
1035
1050
1053
1056
1056
1073
1076
1105
1111
1116
1115
1113
1118
1139
1139
1182
1212
1213
1213
1219
1218
1217
1221
1237
1242
1244
1269
1268
1273
1269
1271
1252
1305
1303
1300
1285
1279
1254
1241
1242
1247
1245
1291
1297
1300
1295
1297
1297
1301
1303
1304
1305
1310
1318
1326
1340
1344
1362
1373
1385
1394
1396
1396
1401
1403
1408
1423
1423
1422
1422
1420
1419
1427
1428
1432
1433
1432
1429
1429
1429
1432
1429
1429
1429
1423
1419
1420
1419
1421
1424
1448
1448
1447
1452
1422
1403
1399
1321
1328
1316
1300
1260
1152
1103
1092
1090
1087
1090
1089
1088
1081
1080
1090
1099
1107
1108
1139
1144
1144
1144
1146
1147
1147
1155
1163
1165
1168
1170
1167
1169
1181
1189
1189
1186
1186
1189
1197
1197
1223
1224
1242
1245
1209
1165
1174
1139
1131
1119
1102
1076
1060
1018
978
978
957
942
893
890
902
866
851
854
858
859
858
859
862
862
855
845
801
762
756
755
728
720
717
734
730
726
718
688
669
665
662
659
661
659
648
633
614
611
611
611
611
610
611
616
622
626
627
628
629
627
627
627
627
628
635
636
635
635
635
638
644
645
646
646
644
646
643
649
651
651
648
647
646
663
661
658
657
659
662
662
662
663
664
667
667
668
669
667
669
671
676
678
680
680
683
681
685
685
697
707
713
709
709
701
696
693
692
695
699
701
701
703
702
708
710
728
740
737
737
748
747
749
756
754
749
745
667
661
640
640
614
492
453
402
395
406
412
420
435
449
464
466
469
468
467
479
482
484
491
496
503
499
503
508
511
509
513
524
547
556
568
571
567
575
574
585
584
585
606
615
627
628
630
637
642
643
643
643
643
647
656
680
686
687
685
684
685
684
684
685
685
685
685
685
688
695
698
700
704
707
706
706
704
703
701
702
704
704
714
717
712
710
712
712
714
714
717
717
725
731
735
735
738
739
738
720
719
714
711
711
721
722
726
738
740
738
739
735
735
738
737
735
729
730
730
730
730
729
728
722
720
718
696
702
702
696
693
691
691
691
692
695
693
688
679
676
655
651
651
652
654
666
664
677
677
640
606
593
593
592
596
597
598
605
601
599
598
600
602
600
596
593
574
561
547
547
546
551
553
589
583
566
568
542
540
540
539
539
541
540
540
536
535
527
527
524
522
528
527
526
523
521
531
533
534
535
535
537
538
538
539
540
540
541
541
543
548
549
555
558
588
589
591
585
587
585
599
591
593
588
581
551
542
544
540
539
536
534
566
555
566
556
535
530
508
501
500
504
551
572
578
580
580
580
569
568
573
622
645
644
640
643
643
643
648
648
652
656
671
668
665
666
672
672
674
674
676
679
683
686
691
701
733
737
746
749
751
751
751
757
757
760
762
761
768
773
775
773
771
771
779
786
789
788
790
789
783
780
780
792
792
815
819
818
822
817
815
819
822
833
834
833
833
836
838
839
841
843
844
846
846
846
846
846
846
846
846
854
868
876
876
871
867
865
866
867
865
873
874
870
851
847
845
844
849
849
850
852
854
852
852
856
859
859
860
860
860
860
860
861
862
862
854
846
835
807
807
813
808
796
751
696
685
697
692
688
675
672
664
662
656
645
642
654
651
635
635
623
626
625
614
606
593
587
595
586
601
595
594
575
554
518
517
520
514
518
508
506
506
522
530
531
537
532
530
526
527
527
524
542
554
557
569
559
562
562
563
564
566
569
553
528
520
472
485
486
503
535
529
560
561
595
598
598
610
608
610
617
622
648
653
667
668
669
670
683
683
682
685
688
738
745
767
790
795
802
814
817
823
835
849
851
854
846
836
840
844
844
855
872
892
892
894
904
917
918
918
919
925
936
946
946
946
949
956
962
970
974
973
974
974
983
983
986
986
999
1008
1008
1006
1004
1005
1005
1004
1005
1008
1023
1024
1032
1032
1036
1040
1039
1038
1041
1055
1061
1062
1068
1067
1056
1055
1055
1055
1058
1061
1058
1041
1035
1018
1020
1019
1020
1012
1012
1012
1013
1006
1004
1004
1004
1007
1009
1008
1009
1009
1010
1008
1007
1007
1011
1011
1012
1009
1007
1007
1007
1006
1007
1012
1011
1011
1011
1012
1012
1012
1012
1015
1016
1016
1019
1018
1018
1018
1022
1021
1020
1021
1023
1022
1025
1021
1017
1010
1002
1000
954
957
949
908
892
886
853
856
855
817
695
646
617
602
598
597
589
569
532
476
414
410
398
401
403
399
393
391
390
398
398
395
381
378
381
376
376
374
371
370
369
356
357
354
354
350
337
337
334
333
332
329
329
331
332
337
338
338
340
337
332
329
322
319
306
301
287
281
267
271
248
217
217
213
212
212
212
212
211
210
205
205
203
204
203
199
200
204
205
204
208
205
205
205
205
205
202
201
199
200
200
199
201
200
200
203
203
207
208
208
205
202
205
207
206
209
210
213
213
214
215
216
216
215
215
224
222
222
222
218
217
214
211
208
205
203
203
202
202
203
205
206
205
205
207
205
206
216
226
226
227
224
224
224
229
229
227
218
213
205
192
189
191
193
193
192
197
197
196
197
196
211
210
218
221
221
233
232
234
238
237
237
236
236
236
236
235
237
235
237
237
237
238
238
239
237
235
243
245
245
247
246
245
241
240
240
245
248
252
252
253
253
253
251
251
250
250
254
256
257
256
258
257
256
260
258
258
258
258
258
256
256
258
258
258
258
258
258
258
258
259
259
261
262
263
263
263
263
258
258
258
259
259
259
257
258
260
263
262
263
263
264
264
266
266
266
266
266
266
265
271
271
271
272
268
257
254
250
246
243
242
241
239
240
240
246
245
246
248
249
250
249
249
249
249
249
249
248
248
249
249
249
250
249
248
247
248
247
247
247
248
248
250
252
254
258
261
267
263
263
272
272
266
269
259
252
249
230
226
218
219
216
208
210
214
218
220
232
234
234
236
232
232
231
230
230
229
230
224
215
207
177
173
174
182
178
179
182
184
184
184
189
189
195
196
200
202
202
203
203
204
204
205
207
209
209
214
214
215
215
215
216
217
221
222
224
225
226
226
224
226
227
226
228
229
232
229
230
230
233
234
235
234
236
247
247
246
244
242
240
243
244
250
253
256
256
256
256
256
258
258
259
258
259
260
260
259
266
266
271
272
272
269
269
268
267
269
271
270
270
270
271
270
269
274
274
271
271
273
274
276
278
279
276
276
273
275
276
276
279
276
276
269
264
261
261
261
261
261
264
261
262
262
259
255
243
240
235
249
250
250
249
246
246
245
245
245
246
247
247
246
247
247
247
247
248
254
257
259
266
266
266
266
269
266
271
276
275
277
276
271
271
266
262
267
267
266
269
265
265
259
263
266
251
251
245
244
245
246
247
249
257
262
261
257
259
262
263
263
259
260
260
262
261
261
263
255
253
248
249
247
250
251
251
253
254
259
260
262
262
262
261
261
261
261
261
269
271
271
275
279
282
284
283
280
273
275
289
292
293
300
298
289
288
268
267
271
271
269
269
271
274
272
273
274
279
282
283
282
282
282
285
285
285
285
284
284
287
287
287
290
290
291
291
291
290
290
291
293
291
288
288
284
276
276
276
278
278
278
277
274
271
271
271
271
271
272
273
273
273
273
274
274
274
274
274
274
274
273
273
271
270
269
269
269
269
269
268
268
269
269
271
271
271
271
271
269
269
269
269
269
269
270
270
267
268
268
266
266
266
261
262
262
262
256
252
228
179
178
176
170
169
168
167
167
165
164
164
162
158
158
158
157
155
155
155
155
152
152
149
147
144
144
143
139
139
139
139
136
133
82
81
73
72
72
71
67
67
63
61
60
56
56
56
55
55
55
55
55
55
54
54
54
54
54
54
54
52
50
46
45
44
44
42
39
39
39
39
39
39
39
39
39
39
39
39
39
39
39
39
39
39
39
39
39
39
39
39
39
39
39
39
39
39
39
39
39
39
39
39
39
39
39
39
39
34
34
34
31
31
29
23
23
20
20
18
18
18
18
17
16
16
16
16
16
16
16
16
16
16
16
16
16
16
16
16
16
16
15
15
15
15
15
15
15
15
15
15
15
15
15
15
14
14
14
14
14
13
13
14
14
14
13
9
7
7
3
3
2
2
2
2
2
2
2
2
2
2
2
2
2
2
2
2
2
2
2
1
1
1
1
1
1
1
1
1
1
1
1
1
1
1
2
2
2
2
2
2
2
2
2
2
1
1
1
1
1
1
1
1
1
1
1
1
1
2
2
2
2
2
2
2
2
2
2
2
2
2
2
2
2
2
2
2
2
2
2
2
2
2
2
2
2
2
2
2
2
3
3
3
3
3
3
3
3
3
3
3
3
3
3
3
3
3
3
3
3
3
3
3
3
3
3
3
3
3
3
3
4
4
4
4
4
5
5
5
5
5
5
5
5
5
5
5
5
6
6
7
7
7
7
7
7
7
7
7
7
6
6
6
6
6
6
6
5
5
5
5
5
5
5
5
5
5
5
5
5
5
5
5
5
5
5
5
5
5
5
5
5
5
5
6
6
6
6
6
6
6
6
6
6
6
6
6
6
6
6
7
7
7
7
7
7
7
7
7
7
7
6
6
6
6
6
6
6
6
6
6
6
6
6
6
6
6
6
6
6
6
6
6
6
6
6
6
6
6
5
5
5
5
5
5
5
5
5
5
5
5
5
5
5
5
5
5
5
5
5
5
5
5
5
4
4
4
4
4
4
4
4
4
4
4
4
4
4
4
4
4
4
4
4
4
4
4
4
4
4
4
4
4
4
4
4
4
4
4
4
4
4
4
5
5
5
5
5
5
5
5
5
5
5
5
5
5
5
5
5
5
5
5
5
5
5
5
5
5
5
5
5
5
4
4
4
4
4
4
3
3
3
3
3
3
3
3
3
3
3
3
3
3
3
3
3
3
3
3
3
3
3
3
3
3
3
3
3
3
3
3
3
3
3
3
3
3
3
3
3
3
3
3
3
3
3
3
3
3
3
3
3
3
3
4
3
3
3
3
3
3
2
2
2
2
2
2
2
2
2
2
2
2
2
2
2
2
2
2
2
2
2
2
2
2
2
4
4
4
4
5
4
4
3
3
3
3
3
3
3
3
3
3
3
3
3
3
3
3
3
3
3
3
3
3
3
3
3
3
3
3
3
3
3
3
3
3
3
3
3
3
3
3
3
3
3
3
3
3
3
3
3
3
3
3
3
3
3
3
3
3
3
3
3
3
3
3
3
3
3
3
3
3
3
3
3
3
3
3
3
3
3
3
3
3
3
3
3
3
3
3
3
3
3
3
3
3
3
3
3
4
4
4
4
4
4
4
4
4
4
4
4
4
4
4
4
4
4
4
3
3
3
2
2
2
2
2
2
2
2
2
2
2
2
2
2
2
3
3
3
3
3
3
3
3
3
2
2
2
2
2
2
2
2
2
2
2
2
3
3
3
3
5
5
5
5
5
8
8
8
9
10
11
12
12
13
13
13
14
15
16
17
17
17
17
17
17
17
17
17
20
21
21
21
21
21
21
21
21
23
23
23
23
23
23
23
23
23
23
23
23
23
23
23
23
23
23
23
23
23
23
23
23
23
23
23
23
23
23
23
23
23
23
23
23
23
23
23
23
23
23
23
23
23
24
24
24
24
25
25
25
25
25
25
25
25
25
25
25
25
25
26
26
26
26
26
26
26
26
26
26
26
26
26
26
26
26
26
26
26
26
26
26
26
26
26
26
26
26
26
26
25
25
25
27
27
27
27
27
27
27
27
26
26
26
26
26
25
24
24
24
24
24
23
23
23
21
21
20
19
19
19
19
20
20
19
19
19
19
19
19
19
19
19
19
19
19
19
19
19
19
19
18
18
18
18
18
15
15
11
11
10
10
10
10
10
10
10
10
10
10
10
10
10
10
10
10
10
10
10
10
10
10
10
10
10
10
10
10
10
10
10
10
10
10
10
10
10
10
10
9
9
9
8
7
7
7
7
7
6
6
6
6
6
6
6
6
6
6
6
6
6
6
6
6
6
6
6
6
6
6
6
6
6
6
6
6
5
5
5
5
5
5
5
5
5
5
5
5
5
5
5
5
5
5
5
5
5
5
5
5
5
5
5
5
4
4
4
3
2
2
2
2
2
2
2
2
2
2
2
2
2
2
2
2
2
1
1
1
1
1
1
1
1
1
1
2
2
2
2
2
1
1
1
1
1
1
1
1
1
1
1
1
1
1
1
1
1
1
1
1
1
1
1
1
1
1
1
1
1
1
1
0
0
0
0
0
0
0
0
0
0
0
0
0
0
0
0
0
0
0
0
0
0
0
0
0
0
1
1
1
1
1
1
1
1
1
1
1
1
1
1
1
1
1
1
1
1
1
1
1
1
1
1
2
2
2
2
2
2
2
2
2
2
2
2
2
2
2
2
2
4
4
5
5
5
5
5
5
5
5
5
5
5
5
5
5
5
5
5
5
5
5
5
5
5
5
5
5
5
5
5
5
5
5
5
5
5
5
5
5
5
5
5
5
5
5
5
5
5
5
5
5
5
5
5
5
5
5
5
5
5
5
5
5
5
5
5
5
5
5
5
5
5
5
5
5
5
5
5
5
5
5
5
5
5
5
5
5
5
5
5
5
5
5
5
5
5
5
5
5
5
5
5
5
5
5
5
5
5
5
5
5
5
5
5
5
5
6
5
5
5
5
5
5
5
6
6
6
6
5
5
5
5
5
5
5
5
5
5
5
5
5
5
5
5
5
5
5
5
5
5
5
5
5
5
5
5
5
5
5
5
5
5
5
5
5
5
5
5
5
5
5
5
5
5
5
5
5
5
5
5
5
6
6
6
6
6
6
6
6
6
6
6
6
6
6
6
6
6
6
6
6
7
7
7
7
7
7
7
7
6
6
6
6
5
5
5
5
5
5
5
4
4
4
4
4
4
4
4
4
4
4
4
4
4
4
4
4
4
4
4
4
4
4
4
4
4
4
3
3
3
3
3
3
3
3
3
2
2
2
2
2
2
2
2
2
2
2
2
2
2
2
2
2
2
2
2
2
2
2
2
2
2
2
2
2
2
2
2
2
2
2
2
2
2
2
2
2
2
2
2
2
2
2
2
2
2
2
2
2
2
2
2
2
2
2
1
1
1
1
1
1
1
1
1
1
1
1
1
1
1
1
1
1
1
1
1
1
1
1
0
0
0
0
0
0
0
0
0
0
0
0
0
0
0
0
0
0
0
0
0
0
0
0
0
0
0
0
0
0
0
0
0
0
0
0
0
0
0
0
0
0
0
0
0
0
0
0
0
0
0
0
0
0
0
0
0
0
0
0
0
0
0
0
0
0
0
0
0
0
0
0
0
0
0
0
0
0
0
0
0
0
0
0
0
0
0
0
0
0
0
0
0
0
0
0
0
0
0
0
0
0
0
0
0
0
0
0
0
0
0
0
0
0
0
0
1
1
1
1
1
1
1
1
1
0
0
0
0
0
0
0
1
1
1
1
1
1
1
1
1
1
1
1
1
1
1
1
1
1
1
1
1
1
1
1
1
1
1
1
2
2
2
2
2
2
2
2
2
2
2
2
2
2
2
2
2
2
2
2
2
2
2
2
2
2
2
2
2
2
2
2
2
2
2
2
2
2
2
2
2
2
2
2
2
2
2
2
2
2
2
2
2
2
2
2
2
2
2
2
2
2
2
2
2
2
2
2
2
2
2
2
2
3
3
3
3
3
3
3
2
2
2
2
2
2
2
2
2
2
2
2
2
2
2
2
2
2
2
2
2
2
2
2
2
2
2
2
2
2
2
2
2
2
2
2
2
2
2
2
2
2
2
2
2
2
2
2
3
3
3
3
3
3
3
3
3
3
3
3
3
3
3
3
3
3
3
3
3
3
3
3
3
3
3
2
2
2
2
2
2
2
2
2
2
2
2
2
2
2
2
2
2
2
2
2
2
2
2
2
2
2
2
2
2
2
2
2
2
2
2
2
2
2
2
2
2
2
2
2
2
2
2
2
2
2
2
2
2
2
2
2
2
2
2
2
2
2
2
2
2
2
2
2
2
2
2
2
2
2
2
2
2
2
2
2
1
1
1
2
2
8
15
24
25
27
28
29
30
30
31
31
34
35
35
35
35
36
36
36
36
37
37
39
40
42
44
44
44
44
45
46
46
46
47
47
48
51
51
52
52
53
53
53
55
57
57
56
56
56
56
57
57
57
57
57
57
57
57
57
58
58
58
58
60
60
61
62
62
62
62
62
62
63
63
64
64
65
65
65
65
65
65
65
65
65
65
65
65
65
65
65
65
65
66
66
66
66
68
68
68
68
68
69
70
75
76
76
76
75
74
74
74
73
75
75
76
75
75
75
76
76
76
76
76
77
77
77
76
76
78
78
79
78
77
79
79
79
79
79
79
79
84
83
82
83
82
82
84
84
82
80
81
81
81
81
80
80
80
78
76
76
77
77
77
77
77
77
79
79
81
81
81
81
81
81
81
81
81
81
83
81
81
82
82
82
83
84
84
86
86
84
84
84
84
83
83
83
80
79
78
79
79
79
80
82
82
82
81
79
79
79
79
81
81
81
80
79
79
81
81
81
81
81
81
81
81
81
82
82
82
82
82
82
82
82
82
82
83
83
83
83
83
81
81
81
80
80
81
79
79
79
79
76
76
76
76
76
76
76
76
76
76
76
80
81
81
81
81
79
80
79
79
79
78
77
76
73
73
71
70
68
63
60
60
60
60
60
60
60
60
61
62
60
60
54
52
47
45
40
39
36
36
36
36
36
36
36
36
39
39
39
39
39
39
39
39
39
38
38
37
36
36
36
36
36
36
36
36
36
36
36
36
36
36
36
36
36
36
36
36
35
35
36
37
37
37
37
37
37
39
39
39
39
39
39
39
40
40
40
40
40
40
40
40
40
40
40
40
36
37
36
36
34
30
31
32
31
31
31
34
32
32
32
32
33
34
33
33
31
31
31
31
31
31
30
30
30
30
31
31
31
32
32
32
32
33
33
33
33
33
33
33
34
34
34
34
34
34
34
34
34
34
34
34
34
34
34
34
34
34
34
34
34
34
34
34
34
34
34
34
34
34
34
34
34
34
34
35
37
36
36
36
37
38
38
44
45
47
47
47
49
50
50
50
50
50
50
50
50
50
50
50
52
52
53
53
53
53
55
57
57
57
58
56
56
56
56
56
57
57
57
58
58
58
58
58
57
57
57
58
59
61
65
65
65
65
65
69
69
69
68
68
69
63
63
64
58
58
58
58
57
58
58
58
59
60
59
60
61
62
63
63
63
64
66
66
66
66
66
66
67
69
70
70
70
70
71
72
72
73
73
75
76
76
76
77
77
76
77
78
79
80
80
80
80
80
80
80
79
79
79
78
75
76
76
76
76
76
76
77
79
79
79
79
79
80
80
78
77
77
77
76
77
77
79
79
79
79
79
79
79
78
77
76
76
76
76
76
76
76
76
76
76
76
75
75
75
75
75
76
76
76
77
77
77
79
79
77
76
76
76
74
73
73
72
72
72
72
72
72
72
72
72
72
72
72
72
72
72
72
71
71
71
72
72
73
73
73
73
73
73
73
73
73
73
72
67
67
61
61
61
58
44
40
38
35
34
34
34
34
33
32
27
25
24
23
25
25
25
25
25
25
25
25
26
28
28
28
27
28
28
28
28
29
30
30
29
31
31
31
32
33
32
32
32
32
32
32
32
32
33
33
34
34
34
34
34
34
34
34
34
34
34
35
35
35
35
34
34
34
34
32
32
32
32
32
32
32
32
32
32
31
31
31
31
31
31
31
31
31
31
31
31
31
31
31
31
31
31
31
31
31
33
34
34
34
34
34
34
34
34
34
34
34
34
34
33
34
33
34
34
34
34
34
34
33
33
33
34
33
31
32
32
33
33
34
34
34
34
34
34
33
33
33
33
33
34
34
34
34
34
34
33
33
33
33
33
32
32
32
32
32
31
31
29
27
26
25
25
25
25
25
25
24
24
23
23
24
24
24
24
24
24
25
25
26
27
27
26
26
27
27
29
29
30
31
32
33
33
33
34
35
34
33
34
34
33
32
31
31
33
37
36
36
36
36
36
36
36
37
37
37
37
37
37
37
37
37
39
39
39
39
39
39
39
39
39
41
42
44
44
44
44
43
44
44
44
45
45
44
46
46
47
47
47
48
50
51
51
51
51
51
51
51
51
51
51
51
51
51
51
50
50
50
49
49
49
48
48
48
49
50
50
50
51
51
53
53
53
54
54
53
54
54
54
54
54
54
54
54
54
54
54
54
54
54
54
54
54
54
55
55
55
55
55
56
56
56
56
56
56
56
56
56
57
57
57
56
57
57
57
56
56
56
55
55
55
55
53
54
54
52
52
52
53
53
54
54
54
55
55
54
54
54
50
47
47
46
44
44
39
39
36
36
37
37
37
37
37
37
42
43
45
47
47
47
47
47
47
47
47
47
47
47
47
47
47
47
48
48
48
48
49
49
48
48
44
44
44
43
42
42
42
41
42
42
42
42
42
42
43
42
42
41
40
39
38
39
39
39
38
39
38
38
38
38
38
38
38
39
38
38
38
38
38
38
38
38
38
38
37
39
40
40
40
40
40
40
40
40
39
39
39
39
39
39
39
39
39
39
38
42
42
42
43
42
43
44
44
44
45
45
44
45
45
45
46
47
47
47
48
48
47
47
47
48
49
49
49
50
50
50
50
50
50
50
50
50
50
50
50
50
49
50
50
50
50
50
50
50
50
50
50
50
50
50
50
50
50
51
51
51
52
52
52
52
52
52
52
52
52
52
52
52
52
54
53
52
50
50
47
45
45
45
44
44
44
45
46
46
47
47
47
48
47
47
47
47
47
47
47
47
47
47
47
47
47
47
47
47
47
50
50
50
47
45
45
44
44
44
44
44
44
44
44
45
45
45
45
45
45
46
47
49
49
49
49
49
49
49
49
50
50
50
50
50
50
50
50
50
50
50
50
51
51
51
51
51
51
51
50
50
50
50
49
49
49
48
48
47
47
47
47
49
49
49
49
49
49
49
49
49
49
49
48
49
46
45
45
45
44
44
44
44
44
44
44
43
44
43
44
42
42
42
42
42
39
39
39
40
41
41
41
42
42
42
40
39
41
36
34
33
33
33
33
32
32
33
32
32
31
31
31
31
31
31
31
31
30
30
27
27
27
27
27
27
28
28
27
27
27
27
27
27
27
27
27
27
29
29
29
29
28
27
27
28
28
28
28
27
28
28
28
28
28
28
28
28
28
28
28
28
28
28
28
28
28
28
28
28
28
28
28
28
28
28
28
28
28
28
28
28
29
29
27
26
26
26
26
26
26
26
26
26
26
26
26
26
26
26
26
26
26
26
26
26
26
26
26
26
26
26
26
26
26
26
26
26
26
25
25
25
25
25
25
25
25
25
25
24
24
24
24
24
24
24
24
24
24
24
24
24
24
25
25
25
25
25
25
24
24
25
25
25
25
23
23
23
23
23
17
16
15
15
16
15
14
14
15
15
15
14
13
13
12
12
12
12
12
12
13
12
11
11
11
11
11
11
11
11
11
11
10
10
10
10
10
10
10
10
10
10
10
10
10
10
10
10
10
9
8
6
6
7
7
8
8
8
8
8
8
8
8
8
8
8
8
8
8
8
8
8
8
8
8
8
9
10
10
10
10
10
10
10
10
10
10
10
10
10
10
10
10
10
10
10
10
10
10
10
10
10
10
10
10
10
10
10
10
10
10
10
10
10
10
10
10
10
10
10
10
10
10
10
10
10
10
10
10
10
10
10
10
8
8
7
7
7
7
7
7
7
7
7
5
5
5
5
5
5
5
5
5
5
5
5
5
5
5
5
5
5
5
5
5
5
5
5
5
5
5
5
5
6
6
6
6
6
6
6
6
5
5
5
5
5
5
5
5
5
5
5
5
5
5
5
5
5
5
5
5
5
5
5
5
5
5
5
5
5
4
4
3
3
3
3
3
3
3
3
3
3
3
3
3
3
3
3
3
3
3
3
3
3
3
3
2
2
2
2
2
2
2
2
2
2
2
2
2
2
2
2
2
2
2
2
2
2
2
2
2
2
2
2
2
2
2
2
2
2
2
2
2
2
2
2
2
2
2
2
2
2
2
2
2
2
2
2
2
2
2
2
2
2
2
2
2
2
2
2
2
2
2
2
2
2
2
2
2
2
2
2
2
2
2
2
2
2
2
2
2
2
2
2
2
2
2
2
2
2
2
2
2
2
2
1
1
1
1
1
1
0
0
0
0
0
0
0
0
0
0
0
0
0
0
0
0
0
0
0
0
0
0
0
0
0
0
0
0
0
0
0
0
0
0
0
0
0
0
0
0
0
0
0
0
0
0
0
0
0
0
0
0
0
0
0
0
0
0
0
0
0
0
0
0
0
0
0
0
0
0
0
0
0
0
0
0
0
0
0
0
0
0
0
0
0
0
0
0
0
0
0
0
0
0
0
0
0
0
0
0
0
0
0
0
0
0
0
0
0
0
0
0
0
0
0
0
0
0
0
0
0
0
0
0
0
0
0
0
0
0
0
0
0
0
0
0
0
0
0
0
0
0
0
0
0
0
0
0
0
0
0
0
0
0
0
0
0
0
0
0
0
0
0
0
0
0
0
0
0
0
0
0
0
0
0
0
0
0
0
0
0
0
0
0
0
0
0
0
0
0
0
0
1
1
1
1
1
1
1
1
2
2
2
2
2
2
2
2
2
2
2
2
2
2
2
2
2
2
2
2
2
2
2
2
2
2
2
2
2
2
2
2
2
2
2
2
2
2
2
2
2
2
2
2
2
2
2
2
2
2
2
3
3
3
4
4
4
4
4
4
4
4
4
4
4
4
4
4
4
4
4
4
4
4
4
4
4
4
4
4
4
4
4
4
4
4
4
4
4
4
4
4
4
4
4
4
4
4
4
4
4
4
4
4
4
4
4
4
4
4
4
4
4
4
4
4
4
4
4
4
4
4
4
4
4
4
4
4
4
4
4
4
4
4
4
4
4
4
4
4
4
3
3
3
3
3
3
3
3
3
3
3
3
3
3
3
2
2
2
2
2
2
2
2
2
2
2
2
2
2
2
2
1
1
1
1
1
1
0
0
0
0
0
1
1
1
1
1
1
1
1
1
1
1
1
1
1
1
1
1
1
1
1
1
1
1
1
1
1
1
1
1
1
1
1
1
1
1
1
1
1
1
1
1
1
1
1
1
1
1
1
1
1
1
1
1
1
1
1
1
1
1
1
1
1
1
1
1
1
1
1
1
1
1
1
1
1
1
1
1
1
1
1
1
1
1
1
1
1
1
1
1
1
1
1
1
1
1
1
1
1
1
1
1
1
1
1
1
1
1
1
1
1
1
1
1
1
1
1
1
1
1
1
1
1
1
1
0
0
0
0
0
0
0
0
0
0
0
0
0
0
0
0
0
0
0
0
0
0
0
0
0
0
0
0
0
0
0
0
0
0
0
0
0
0
0
0
0
0
0
0
0
0
0
0
0
0
0
0
0
0
0
0
0
0
0
0
0
0
0
0
0
0
0
0
0
0
0
0
0
0
0
0
0
0
0
0
0
0
0
0
0
0
0
0
0
0
0
0
0
0
0
0
0
0
0
0
0
0
0
0
0
0
0
0
0
0
0
0
0
0
0
0
0
0
0
0
0
0
0
0
0
0
0
0
0
0
0
0
0
0
0
0
0
0
0
0
0
0
0
0
0
0
0
0
0
0
0
0
0
0
0
0
0
0
0
0
0
0
0
0
0
0
0
0
0
0
0
0
0
0
0
0
0
0
0
0
0
0
0
0
0
0
0
0
0
0
0
0
0
0
0
0
0
0
0
0
0
0
0
0
0
0
0
0
0
0
0
0
0
0
0
0
0
0
0
0
0
0
1
1
1
1
1
1
1
1
1
1
1
1
1
1
1
1
1
1
1
1
1
1
1
1
1
1
1
1
1
1
1
1
1
1
1
1
1
1
1
1
1
1
1
1
1
1
1
2
2
2
2
2
2
2
2
2
2
2
2
2
2
2
2
2
2
2
2
2
2
2
2
2
2
2
2
2
2
2
2
2
2
2
2
2
2
2
2
2
2
2
2
2
2
2
2
2
2
2
1
1
1
1
1
1
1
1
1
1
1
1
1
1
1
1
1
1
1
1
1
1
1
1
1
1
1
1
1
1
1
1
1
1
1
1
1
1
1
1
1
1
1
1
1
1
1
1
1
1
1
1
1
1
1
1
1
1
1
1
1
1
1
1
1
1
1
1
1
1
1
1
1
1
1
1
1
1
1
1
1
1
1
1
1
1
1
1
1
1
1
1
1
1
1
2
2
2
2
2
2
2
2
2
2
2
2
2
2
2
2
2
2
2
2
2
2
2
2
2
2
2
2
2
2
2
2
2
2
2
2
2
2
2
2
2
2
1
1
1
1
1
0
0
0
0
0
0
0
0
1
1
1
1
1
1
1
1
1
1
1
1
1
1
1
1
1
1
1
1
1
1
1
1
1
1
1
1
1
2
2
2
2
2
2
2
2
2
2
2
2
2
2
2
2
2
2
2
2
2
2
2
2
2
2
2
2
2
2
2
2
2
2
2
2
2
2
2
2
2
2
2
2
2
2
2
2
2
2
2
2
2
2
2
2
2
2
2
2
2
2
2
2
2
2
2
2
2
2
2
2
2
2
2
2
2
2
2
2
2
3
3
3
3
3
3
3
3
3
3
3
3
3
3
3
3
3
3
3
3
3
3
3
2
2
2
2
2
2
2
2
2
2
2
2
2
2
2
2
2
2
2
2
2
2
2
2
2
2
2
2
2
0
0
0
0
0
1
1
1
1
1
1
1
1
1
1
1
1
1
1
1
1
1
1
1
1
1
1
1
1
1
1
1
1
1
1
1
1
1
1
1
1
1
1
1
1
1
1
1
1
1
1
1
1
1
1
1
1
1
1
1
1
1
1
1
1
1
1
1
1
1
1
1
1
1
1
1
1
1
1
1
1
1
1
1
1
1
1
1
1
1
1
1
1
1
2
2
2
2
2
2
2
2
2
2
2
2
2
2
2
2
2
2
2
2
2
2
2
2
1
1
1
1
1
1
1
1
0
0
0
0
0
0
0
0
0
0
0
0
0
0
0
0
0
0
0
0
0
0
0
0
0
0
0
0
0
0
0
0
0
0
0
0
0
0
0
0
0
0
0
0
0
0
0
0
0
0
0
0
0
0
0
0
0
0
0
0
0
0
0
0
0
0
0
0
0
0
0
0
0
0
0
0
0
0
0
0
0
0
0
0
0
0
0
0
0
0
0
0
0
0
0
0
0
0
0
0
0
0
0
0
0
0
0
0
0
1
1
1
1
1
1
1
1
1
1
1
1
1
1
1
1
1
1
1
1
1
1
1
1
1
1
0
0
0
0
0
0
0
0
0
0
0
0
0
0
0
0
0
0
0
0
0
0
0
0
0
0
0
0
0
0
0
0
0
0
0
0
0
0
0
0
0
0
0
0
0
0
0
0
0
0
0
0
0
0
0
0
0
0
0
0
0
0
0
0
0
0
0
0
0
0
0
0
0
0
0
0
0
0
0
0
0
0
0
0
0
0
0
0
0
0
0
0
0
0
0
0
0
0
0
0
0
0
0
0
0
0
0
0
0
0
0
0
0
0
0
0
0
0
0
0
0
0
0
0
0
0
0
0
0
0
0
0
0
0
0
0
0
0
0
0
0
0
0
0
0
0
0
0
0
0
0
0
0
0
0
0
0
0
0
0
0
0
0
0
0
0
0
0
0
0
0
0
0
0
0
0
0
0
0
0
0
0
0
0
0
0
0
0
0
0
0
0
0
0
0
0
0
0
0
0
0
0
0
0
0
0
0
0
0
0
0
0
0
0
0
0
0
0
0
1
2
2
2
2
2
2
4
5
7
7
7
7
7
7
7
7
7
7
7
8
9
9
9
9
9
10
10
10
10
10
10
10
12
12
12
12
12
12
12
12
12
12
12
12
12
12
12
12
12
12
13
13
13
13
13
13
13
13
13
13
13
13
13
13
13
13
13
13
14
14
14
14
14
14
15
15
15
15
15
15
15
15
15
16
16
16
16
16
17
17
19
19
19
19
19
19
19
19
19
19
19
19
19
19
20
20
20
21
21
21
21
20
20
21
21
18
18
18
18
18
18
18
18
19
20
20
21
21
21
21
21
21
21
21
21
21
21
21
17
17
17
16
16
16
16
16
16
17
16
16
16
15
14
14
15
15
15
15
15
15
15
15
16
16
16
16
16
16
16
16
16
16
16
16
16
16
16
16
16
16
16
16
16
16
16
16
16
16
16
16
16
16
17
17
17
17
16
16
16
16
16
16
16
17
17
17
17
17
17
17
17
17
17
17
17
17
17
17
17
17
17
17
17
17
18
18
19
19
19
18
18
18
18
18
18
18
18
18
18
18
18
19
20
21
21
21
20
20
19
19
18
18
18
18
16
16
16
18
18
16
16
16
16
16
16
17
17
17
18
18
18
18
17
17
17
18
19
18
18
18
18
18
18
19
20
20
20
20
19
19
20
20
20
20
21
21
21
21
21
21
21
21
21
21
21
21
21
21
21
21
21
23
23
23
23
23
23
23
23
23
23
23
23
24
24
24
24
23
23
24
24
26
27
28
29
29
29
29
29
29
29
29
29
30
29
29
29
28
29
27
27
27
27
27
27
27
27
27
27
29
29
29
29
29
29
29
29
29
29
29
29
29
29
29
29
29
30
30
30
30
30
30
29
29
29
29
29
29
29
29
29
29
29
29
29
29
29
29
29
29
29
29
29
29
29
29
28
28
28
27
26
26
26
26
26
27
27
26
26
26
25
25
25
25
26
26
26
26
27
27
26
26
26
26
26
26
26
27
27
27
27
27
27
27
27
27
28
28
28
28
28
28
28
29
29
29
30
28
26
21
19
19
18
18
18
19
19
19
19
18
18
18
19
18
18
19
19
19
18
18
18
18
19
19
18
18
18
19
19
19
19
20
20
20
20
20
19
19
18
18
18
18
19
19
21
21
21
21
21
21
21
21
22
22
22
22
22
22
23
23
23
23
23
23
23
23
23
23
23
23
23
23
23
23
23
23
23
23
23
23
23
24
24
24
25
25
25
24
24
24
24
24
24
24
25
26
26
26
26
26
26
26
24
24
24
24
24
24
24
24
24
24
24
24
24
24
24
24
24
24
24
24
24
24
24
24
24
24
24
23
23
24
23
23
23
23
23
23
24
24
24
24
24
24
24
24
23
23
22
20
19
18
18
19
19
22
21
21
18
18
18
18
18
18
18
18
18
17
16
16
15
15
15
15
15
15
15
15
15
15
15
15
15
16
16
15
15
15
15
15
15
15
15
15
15
15
15
15
15
15
15
15
15
15
15
15
15
15
15
15
15
15
16
16
17
17
17
17
17
17
17
17
17
18
18
18
18
18
17
18
18
18
18
18
19
18
18
18
18
18
18
18
18
17
18
18
19
19
20
20
20
20
20
20
20
20
20
19
19
19
19
19
19
19
19
19
19
21
21
21
21
21
21
21
21
21
21
21
21
21
21
21
22
22
23
21
21
20
20
21
21
21
21
21
21
21
21
21
21
21
21
21
21
21
21
21
21
21
23
24
24
24
24
24
24
24
23
23
23
23
23
22
22
21
21
21
21
21
21
21
21
21
21
21
21
21
21
21
21
21
21
22
22
22
21
21
20
20
20
20
20
21
21
21
21
21
21
21
21
20
19
19
19
20
20
20
19
19
19
20
20
20
20
21
20
20
19
19
19
19
19
19
19
19
19
19
19
19
19
19
19
19
19
19
19
19
19
19
19
19
19
19
19
19
19
19
19
19
19
20
20
20
20
20
20
20
20
20
20
20
20
19
19
19
19
20
19
18
18
17
17
18
17
18
18
18
18
18
18
18
18
18
18
18
18
18
18
18
18
18
19
19
19
18
18
17
17
17
17
17
17
17
17
17
16
15
15
15
13
13
13
13
13
13
13
13
13
13
14
14
14
14
13
13
13
13
13
13
13
12
12
10
10
10
10
10
10
10
10
10
10
10
10
10
10
10
10
10
10
10
10
10
10
10
10
10
10
10
10
10
10
10
9
9
9
9
9
9
9
9
9
9
9
9
9
9
8
8
8
8
8
8
8
8
8
8
8
8
8
8
8
8
8
8
8
8
8
8
8
8
8
8
8
8
9
9
9
9
9
9
9
9
9
9
8
9
9
9
9
9
9
10
10
10
10
8
8
7
7
7
7
5
5
5
5
5
5
5
5
5
5
5
5
5
5
5
5
4
4
4
4
4
4
4
4
4
4
5
5
5
5
5
5
5
5
5
5
5
5
5
5
5
5
5
5
5
5
5
5
5
5
5
5
5
5
5
5
5
5
5
5
5
5
5
5
5
5
5
5
5
5
5
5
5
5
7
7
7
7
7
7
7
7
7
7
8
8
8
8
8
8
8
8
8
8
8
8
8
8
8
8
8
9
9
9
9
9
9
9
9
9
9
9
9
9
9
9
9
9
9
8
8
8
8
9
9
9
9
7
7
7
7
7
7
7
7
7
7
7
7
7
7
7
7
6
6
6
6
6
6
6
5
5
5
5
5
5
5
5
5
5
5
5
5
5
5
5
5
5
5
5
5
5
5
5
5
5
5
5
5
5
5
5
5
5
5
5
5
5
5
5
5
5
5
5
5
5
5
5
5
5
5
5
5
5
5
5
5
5
5
5
5
5
5
5
5
5
5
5
5
5
4
3
3
2
2
2
1
1
1
1
1
1
1
1
1
1
1
1
1
1
1
1
1
1
1
1
1
1
1
1
1
1
1
1
1
1
1
1
1
1
1
1
1
1
1
1
1
1
1
1
1
1
1
1
1
1
1
1
1
1
1
1
1
1
1
1
1
2
2
2
2
2
2
2
2
2
2
2
2
2
2
2
2
2
2
2
2
2
2
2
2
2
3
3
3
3
2
2
2
2
2
3
3
3
3
3
3
3
3
3
3
3
3
3
3
3
3
3
3
3
3
3
3
3
3
3
3
3
3
3
3
3
3
3
3
3
3
3
3
3
3
3
3
3
3
3
3
3
3
3
3
3
3
3
3
3
3
3
3
3
3
3
3
3
3
3
3
3
3
3
3
3
3
3
3
3
3
3
3
3
3
3
3
3
3
3
3
3
3
3
3
3
3
3
3
3
3
3
3
3
3
3
4
5
5
5
5
5
5
5
5
5
5
5
5
5
5
5
5
5
5
5
5
5
5
5
5
5
5
5
5
5
5
5
5
5
5
5
5
5
5
5
5
5
5
5
5
5
5
5
5
5
5
5
5
5
5
5
3
3
3
3
3
3
3
3
3
3
2
2
2
2
2
2
2
2
2
2
2
2
2
2
2
2
2
2
2
2
2
2
2
2
2
2
2
2
2
2
2
2
2
2
2
2
2
2
2
3
3
3
3
3
3
3
3
3
4
4
4
4
4
4
4
4
4
4
4
3
3
3
3
3
3
3
3
3
3
3
3
4
4
4
4
4
4
4
4
4
4
4
4
4
4
4
4
4
4
4
4
4
4
4
5
5
5
5
5
5
5
5
5
5
5
5
5
5
5
5
5
5
5
5
5
5
5
5
5
5
4
4
4
4
4
4
3
3
3
3
3
3
3
3
3
3
3
3
3
3
3
3
3
3
3
3
3
3
3
3
3
3
3
3
3
3
3
2
2
2
2
2
2
2
2
2
2
2
2
2
2
2
2
2
2
2
2
2
2
2
2
2
2
2
2
2
2
2
2
2
2
2
2
2
2
2
2
2
2
2
2
2
2
2
2
2
2
3
3
3
3
3
3
3
3
3
3
3
3
3
3
3
3
5
6
6
6
6
6
6
6
7
7
9
9
9
9
9
9
9
9
9
9
9
10
10
10
10
10
10
10
10
11
11
11
11
11
11
11
10
10
10
10
10
10
10
10
10
10
10
10
10
10
10
10
10
10
10
10
10
10
10
10
10
10
10
10
10
10
10
10
10
10
10
10
10
10
10
10
10
10
10
10
10
10
10
10
10
10
11
11
11
11
11
11
11
11
11
11
11
11
11
11
11
11
11
11
11
11
11
10
10
10
10
10
10
10
10
10
10
10
10
10
10
11
11
10
10
10
9
9
8
7
7
7
6
5
5
5
5
6
5
5
5
5
5
6
6
6
6
6
6
6
6
6
6
7
8
8
8
8
8
8
8
8
7
7
7
8
8
8
8
9
9
9
9
10
10
10
10
10
10
10
10
9
8
8
9
9
10
10
10
10
10
10
10
10
10
10
10
10
10
10
10
11
11
11
11
12
11
11
10
10
10
10
10
11
11
11
11
11
11
11
11
11
11
11
11
11
11
11
11
11
11
11
11
11
11
11
12
12
12
12
12
12
12
12
12
12
12
12
12
12
12
12
12
12
12
12
12
12
12
12
12
12
12
12
12
12
12
12
12
12
12
12
12
12
12
12
12
12
12
12
12
12
12
12
12
12
12
12
12
12
12
12
12
12
12
11
11
11
11
11
11
11
11
10
10
10
9
9
7
7
7
6
5
3
3
3
3
3
2
2
2
2
2
2
2
2
2
2
2
2
2
2
2
2
2
2
2
2
2
2
2
2
2
2
2
2
2
2
2
2
2
2
2
2
2
2
2
2
2
2
2
2
2
2
2
2
2
2
2
2
2
2
2
2
2
2
2
2
2
2
2
2
2
2
2
2
2
2
2
2
2
2
2
2
2
2
2
2
2
2
2
2
1
0
0
0
0
0
0
0
0
0
0
0
0
0
0
0
0
0
0
0
0
0
0
0
0
0
0
0
0
0
0
0
0
0
0
0
0
0
0
0
1
1
1
1
1
1
1
1
1
1
1
1
1
1
1
1
1
1
1
1
1
1
1
1
1
1
1
1
1
1
1
1
1
1
1
1
1
1
1
1
1
1
1
1
1
1
1
1
1
1
1
1
1
1
1
1
1
1
1
1
0
0
0
0
0
0
0
0
0
0
0
0
0
0
0
0
0
0
0
0
0
0
0
0
0
0
0
0
0
0
0
0
0
0
0
0
0
0
0
0
0
0
0
0
0
0
0
0
0
0
0
0
0
0
0
0
0
0
0
0
0
0
0
0
0
0
0
0
0
0
0
0
0
0
0
0
0
0
0
0
0
0
0
0
0
0
0
0
0
0
0
0
0
0
0
0
0
0
0
0
0
0
0
0
0
0
0
0
0
0
0
0
0
0
0
0
0
0
0
0
0
0
0
0
0
0
0
0
0
0
0
0
0
0
0
0
0
0
0
0
0
0
0
0
0
0
0
0
0
0
0
0
0
0
0
0
0
0
0
0
0
0
0
0
0
0
0
0
0
0
0
0
0
0
0
0
0
0
0
0
0
0
0
0
0
0
0
0
0
0
0
0
0
0
0
0
0
0
0
0
0
0
0
0
0
0
0
0
0
0
0
0
0
0
0
0
0
0
0
0
0
0
0
0
0
0
0
0
0
0
0
0
1
1
1
1
1
1
1
1
1
1
1
1
1
1
1
1
1
1
1
1
1
1
1
1
1
1
1
1
1
1
1
1
1
1
1
1
1
1
1
1
1
1
1
1
1
1
1
1
2
2
2
2
2
2
2
2
2
2
2
2
2
2
2
2
2
2
2
2
2
2
2
2
2
2
2
2
2
2
2
2
2
2
2
2
2
2
2
2
2
2
2
2
2
2
2
2
2
2
2
2
2
2
2
2
2
2
2
2
2
2
2
2
2
2
2
2
2
2
2
2
2
2
2
2
2
2
2
2
2
2
2
2
2
2
2
2
2
2
2
2
2
2
2
2
2
2
2
2
2
2
2
2
2
2
2
2
2
2
2
2
2
2
1
1
1
1
1
1
1
1
1
1
1
1
1
1
1
1
1
1
1
1
1
0
0
0
0
0
0
0
0
0
0
0
0
0
0
0
0
0
0
0
0
0
0
0
0
0
0
0
0
0
0
0
0
0
0
0
0
0
0
0
0
0
0
0
1
1
1
1
1
1
1
1
1
1
1
1
1
1
1
1
1
1
1
1
1
1
1
1
1
1
1
1
1
1
1
1
1
1
1
1
1
1
1
1
1
1
1
1
1
2
2
2
2
2
2
2
2
2
2
2
2
1
1
1
1
1
1
1
1
1
1
1
1
1
1
1
1
1
1
1
1
1
1
1
1
1
1
1
1
1
1
1
1
1
1
1
1
1
1
1
1
1
1
1
1
1
1
1
1
1
1
1
1
1
1
1
1
1
1
1
1
1
1
1
1
1
1
1
1
1
1
1
1
2
2
2
2
2
2
2
2
2
2
2
2
2
2
2
2
2
2
1
1
1
1
1
1
1
1
1
1
1
1
1
1
1
1
1
1
1
1
1
1
1
1
1
1
1
0
0
0
0
1
1
1
1
1
1
1
1
1
1
1
1
1
1
1
1
1
1
1
1
1
1
1
1
1
1
1
1
1
1
1
1
1
1
1
1
1
1
1
1
1
1
1
1
1
1
1
1
1
1
1
1
1
1
1
1
1
1
1
1
1
1
1
1
1
1
1
1
1
1
1
1
1
1
1
1
1
1
1
1
1
1
1
1
1
1
1
1
1
1
1
1
1
1
1
1
1
1
1
1
1
1
1
1
1
1
1
1
2
2
2
2
2
2
2
2
2
2
2
2
2
2
2
2
2
2
2
2
2
2
2
2
2
2
2
2
2
2
2
2
2
2
2
2
2
2
2
2
2
2
2
2
2
2
2
2
2
2
2
2
2
2
2
2
2
2
2
1
1
1
1
1
1
1
1
1
1
1
1
1
1
0
0
0
0
0
0
0
0
0
0
0
0
0
0
0
0
0
0
0
0
0
0
0
0
0
0
0
0
0
0
0
0
0
0
0
0
0
0
0
0
0
0
0
0
0
0
0
0
0
0
0
0
0
0
0
0
0
0
0
0
0
0
0
0
0
0
0
0
0
0
0
0
0
0
0
0
0
0
0
0
0
0
0
0
0
0
0
0
0
0
0
0
0
0
0
0
0
0
0
0
0
0
0
0
0
0
0
0
0
0
0
0
0
0
0
0
0
0
0
0
0
0
0
0
0
0
0
0
0
0
0
0
0
0
0
0
0
0
0
0
0
0
0
0
0
0
0
0
0
0
0
0
0
0
0
0
0
0
0
0
0
0
0
0
0
0
0
0
0
0
0
0
0
0
0
0
0
0
0
0
0
0
0
0
0
0
0
0
0
0
0
0
0
0
0
0
0
0
0
0
0
0
0
0
0
0
0
0
0
0
0
0
0
0
0
0
0
0
0
0
0
0
0
0
0
0
0
0
0
0
0
0
0
0
0
0
0
0
0
0
0
0
0
0
0
0
0
0
0
0
0
0
0
0
0
0
0
0
0
0
0
0
0
0
0
0
0
0
0
0
0
0
0
0
0
0
0
0
0
0
0
0
0
0
0
0
0
0
0
0
0
0
0
0
0
0
0
0
0
0
0
0
0
0
0
0
0
0
0
0
0
0
0
0
0
0
0
0
0
0
0
0
0
0
0
0
0
0
0
0
0
0
0
0
0
0
0
0
0
0
0
1
1
1
1
1
1
1
1
1
1
1
1
1
1
1
1
1
1
1
1
1
1
1
1
1
1
1
1
1
1
1
1
1
1
1
1
1
1
1
1
1
1
1
1
1
1
1
1
1
1
1
1
1
1
1
1
1
1
1
1
1
1
1
1
1
1
1
1
1
1
1
1
1
1
1
1
1
1
1
1
1
1
1
1
1
1
1
1
1
1
1
1
1
1
1
1
1
1
1
1
1
1
1
1
1
1
1
1
1
1
2
2
2
2
2
2
2
2
2
2
2
2
2
2
2
2
2
2
2
2
2
2
2
2
2
2
2
2
2
2
2
2
2
2
2
2
2
2
2
2
2
2
2
2
2
2
2
2
2
2
2
2
2
2
2
2
2
2
2
2
2
2
2
2
2
2
2
2
2
2
2
2
2
2
2
2
2
2
2
2
2
2
2
2
2
2
2
2
2
2
2
2
2
2
2
2
2
2
2
2
1
1
1
1
1
1
1
1
1
1
1
1
1
1
1
1
1
0
0
0
0
0
0
0
0
0
0
0
0
0
0
0
0
0
0
0
0
0
0
0
0
0
0
0
0
0
0
0
0
0
0
0
0
0
0
0
0
0
0
0
0
1
1
2
2
2
2
2
2
2
2
2
2
2
2
2
2
2
2
2
2
2
2
2
2
2
2
2
2
2
2
2
2
2
2
2
2
2
2
2
2
2
2
2
2
2
2
2
2
2
2
2
2
2
2
2
2
2
2
1
1
1
1
1
1
1
1
1
1
1
1
1
1
1
1
1
1
1
1
1
1
1
1
1
1
1
1
1
1
1
1
1
1
1
1
1
1
1
1
1
1
1
1
1
1
1
1
1
1
1
1
1
1
1
1
1
1
1
1
1
1
1
1
1
1
1
1
1
1
1
1
1
2
2
2
2
2
2
2
2
2
2
2
2
2
2
2
2
2
2
2
2
2
2
2
2
2
2
2
2
2
2
2
2
2
2
2
2
2
2
2
2
2
2
3
3
3
3
3
2
2
2
2
2
2
2
2
2
2
2
2
2
2
2
2
2
2
2
2
2
2
2
2
2
2
2
3
3
3
3
3
3
3
3
3
3
3
3
3
3
3
3
3
3
3
3
3
3
3
3
3
3
3
3
3
3
3
2
2
2
2
2
2
2
2
2
2
2
2
3
3
3
3
3
3
3
3
3
3
3
3
3
3
3
3
3
3
3
3
3
3
3
3
3
3
3
3
3
3
3
3
3
3
3
4
4
4
4
3
3
3
3
3
3
3
3
2
2
2
2
2
2
2
2
2
2
2
2
2
2
2
2
2
2
2
2
2
2
2
2
2
2
2
2
2
2
2
2
2
2
2
2
2
2
2
2
2
2
2
2
2
2
2
2
2
2
3
3
3
3
3
3
3
3
4
4
4
4
5
5
5
5
5
5
6
6
6
6
5
5
6
6
7
7
7
8
8
8
8
9
9
9
9
9
9
9
10
10
10
10
10
10
10
10
10
10
10
10
10
11
11
11
11
11
11
11
11
11
11
11
11
11
11
11
11
11
11
11
11
11
11
11
11
11
11
11
11
11
12
12
12
12
12
12
12
12
12
12
12
13
13
13
13
13
13
13
13
13
13
13
13
13
13
13
13
13
13
13
13
13
13
13
13
13
13
13
13
13
13
13
13
13
13
13
13
13
13
13
13
13
13
13
13
13
13
13
13
13
13
13
13
13
13
13
13
13
13
13
13
13
13
13
13
13
13
13
13
13
13
13
13
13
13
13
13
13
13
13
13
13
13
13
13
13
13
13
13
13
13
13
13
12
8
7
7
7
7
7
7
7
7
7
7
7
7
7
7
7
7
7
8
8
9
9
10
9
10
10
10
10
10
9
9
8
8
8
9
10
10
10
10
10
10
10
12
12
12
12
11
10
10
10
11
11
12
12
12
12
12
12
12
12
12
12
12
12
12
12
12
12
12
12
12
12
12
12
12
12
12
12
12
12
12
12
12
12
12
13
13
13
13
12
12
12
12
12
12
12
12
12
12
12
12
12
12
12
12
12
12
12
12
12
12
12
12
12
12
12
12
12
11
11
11
11
11
11
11
11
11
11
11
11
11
11
11
11
11
11
11
11
11
11
11
11
11
11
11
11
11
11
11
11
11
11
10
10
10
10
10
10
10
10
7
5
5
4
4
4
5
5
5
5
5
5
5
5
5
5
5
5
5
4
4
2
2
2
2
2
2
2
2
3
3
3
3
3
3
3
3
3
4
5
5
5
5
5
5
5
5
5
5
5
5
4
4
4
4
4
4
4
4
4
4
4
4
4
4
4
4
4
4
4
4
4
4
4
4
4
4
4
4
4
4
4
4
4
4
4
5
5
5
5
5
5
5
5
5
5
5
5
5
5
5
5
5
5
5
5
5
5
5
5
5
5
5
5
5
5
5
5
5
5
5
5
5
5
5
5
5
5
5
5
5
5
5
5
5
5
5
5
5
5
5
5
5
5
5
5
5
5
5
4
5
4
4
4
4
3
3
3
3
3
2
2
2
2
2
2
2
2
2
2
2
2
4
5
5
5
5
5
5
5
5
5
5
5
5
5
5
5
5
5
5
5
5
5
5
5
5
5
5
5
5
5
5
5
5
5
5
5
5
5
5
5
5
5
5
5
4
4
4
4
4
4
4
4
4
4
4
4
4
4
4
4
4
4
4
5
5
5
5
5
5
5
5
5
5
5
5
5
5
5
5
5
5
7
7
7
7
7
7
7
7
7
7
7
7
7
7
7
7
7
7
7
7
7
7
7
7
7
7
7
7
7
7
7
7
7
7
7
7
7
7
7
7
7
7
7
7
7
7
7
7
7
7
7
7
7
7
7
7
7
7
7
7
7
7
7
8
8
8
8
8
8
8
8
8
8
8
8
8
8
8
8
8
8
8
8
8
8
8
8
8
8
8
8
8
8
8
8
8
8
8
8
8
8
9
9
9
9
9
9
9
9
9
9
9
9
9
9
8
8
8
8
8
8
8
8
8
8
8
8
8
8
8
8
8
8
8
8
7
7
7
7
7
7
7
7
7
7
7
7
7
7
7
7
7
7
6
6
6
6
5
5
5
5
5
5
5
5
5
5
5
5
5
5
5
5
5
5
5
5
5
5
5
5
5
5
5
5
5
5
5
4
4
4
4
4
4
4
4
4
4
4
4
4
4
4
4
4
4
4
4
4
4
4
4
4
4
4
4
4
4
4
4
4
4
4
4
4
4
4
4
4
4
4
4
4
4
4
5
4
4
4
4
4
4
4
4
4
4
4
4
4
4
4
4
4
4
4
4
4
4
4
4
4
4
4
4
4
4
4
4
4
4
4
4
4
4
4
4
4
4
4
4
3
3
3
3
3
3
3
3
2
2
2
2
2
2
2
2
2
2
2
2
2
2
2
2
2
2
2
2
2
2
2
2
2
1
0
0
0
0
0
0
0
0
0
0
0
0
0
0
0
0
0
0
0
0
0
0
0
0
0
0
0
0
0
0
0
1
1
2
2
2
2
2
2
2
2
2
2
2
2
2
2
2
2
2
2
2
2
2
2
2
2
2
2
2
2
2
2
2
2
2
2
2
2
2
2
2
2
2
2
2
2
2
2
2
2
2
2
2
2
2
2
2
2
2
2
1
1
1
1
1
1
1
1
1
1
1
1
1
1
1
1
1
1
1
1
1
1
1
1
1
1
1
1
1
1
1
1
1
1
1
1
1
1
1
1
1
1
1
1
1
1
1
1
1
1
1
2
2
2
2
2
2
2
2
2
2
2
2
2
2
2
2
2
2
2
1
1
1
1
1
1
1
0
0
0
0
0
0
0
0
0
0
0
0
0
0
0
0
0
0
0
0
0
0
0
0
0
0
0
0
0
0
0
0
0
0
0
0
0
0
0
0
0
0
0
0
0
0
0
0
0
0
0
0
0
0
0
0
0
0
0
0
0
0
0
0
0
0
0
0
0
0
0
0
0
0
0
0
0
0
0
0
0
0
0
0
0
0
0
0
0
0
0
0
0
0
0
0
0
0
0
0
0
0
0
0
0
0
0
0
0
0
0
0
0
0
0
0
0
0
0
0
0
0
0
0
0
0
0
0
0
0
0
0
0
0
0
0
0
0
0
0
0
0
0
0
0
0
0
0
0
0
0
0
0
0
0
0
0
0
0
0
0
0
0
0
0
0
0
0
0
0
0
0
0
0
0
0
0
0
0
0
0
0
0
0
0
0
0
0
0
0
0
0
0
0
0
0
0
0
0
0
0
0
0
0
0
0
0
0
0
0
0
0
0
0
0
0
0
0
0
0
0
0
0
0
0
0
0
0
0
0
0
0
0
0
0
0
0
0
0
0
0
0
0
0
0
0
0
0
0
0
0
0
0
0
0
0
0
0
0
0
0
0
0
0
0
0
0
0
0
0
0
0
0
0
0
0
0
0
0
0
0
0
0
0
0
0
0
0
0
0
0
0
0
0
0
0
0
0
0
0
0
0
0
0
0
0
0
0
0
0
0
0
0
0
0
0
0
0
0
0
0
0
0
0
0
0
0
0
0
0
0
0
0
0
0
0
0
0
0
0
0
0
0
0
0
0
0
0
0
0
0
0
0
0
0
0
0
0
0
0
0
0
0
0
0
0
0
0
0
0
0
0
0
0
0
0
0
0
0
0
0
0
0
0
0
0
0
0
0
0
0
0
0
0
0
0
0
0
0
0
0
0
0
0
0
0
0
0
0
0
0
0
0
0
0
0
0
0
0
0
0
0
0
0
0
0
0
0
0
0
0
0
0
0
0
0
0
0
0
0
0
0
0
0
0
0
0
0
0
0
0
0
0
0
0
0
0
0
0
0
0
0
0
0
0
0
0
0
0
0
0
0
0
0
0
0
0
0
0
0
0
0
0
0
0
0
0
0
0
0
0
0
0
0
0
0
0
0
0
0
0
0
0
0
0
0
0
0
0
0
0
0
0
0
0
0
0
0
0
0
0
0
0
0
0
0
0
0
0
0
0
0
0
0
0
0
0
0
0
0
0
0
0
0
0
0
0
0
0
0
0
0
0
0
0
0
0
0
0
0
0
0
0
0
0
0
0
0
0
0
0
0
0
0
0
0
0
0
0
0
0
0
0
0
0
0
0
0
0
0
0
0
0
0
0
0
0
0
0
0
0
0
0
0
0
0
0
0
0
0
0
0
0
0
0
0
0
0
0
0
0
0
0
0
0
0
0
0
0
0
0
0
0
0
0
0
0
0
0
0
0
0
0
1
2
2
2
2
2
2
2
2
2
2
2
2
2
2
2
2
2
2
2
2
2
2
2
2
2
2
2
2
2
2
2
2
2
2
2
2
2
3
3
3
3
3
3
3
3
3
3
3
3
3
3
3
3
3
3
3
3
3
3
3
3
3
3
3
3
3
3
3
3
3
3
3
3
3
3
3
3
3
3
3
3
3
3
3
3
3
3
3
3
3
3
3
3
3
3
3
3
3
3
3
3
3
3
3
3
3
3
3
3
2
2
2
2
2
2
2
2
2
2
2
2
2
2
2
2
2
2
2
2
2
2
2
2
2
2
2
2
2
2
2
2
1
1
1
1
1
1
1
1
1
1
1
1
1
1
1
1
1
1
1
1
1
1
1
1
1
1
1
1
1
1
1
1
1
1
1
1
1
0
0
0
0
0
0
0
0
0
0
0
0
0
0
0
0
0
0
0
0
0
0
0
0
0
0
0
0
0
0
0
0
0
0
0
0
0
0
0
0
0
0
0
0
0
0
0
0
0
0
0
0
0
0
0
0
0
0
0
0
0
0
0
0
0
0
0
0
0
0
0
0
0
0
0
0
0
0
0
0
0
0
0
0
0
0
0
0
0
0
0
0
0
0
0
0
0
0
0
0
0
0
0
0
0
0
0
0
0
0
0
0
0
0
0
0
0
0
0
0
0
0
0
0
0
0
0
0
0
0
0
0
0
0
0
0
0
0
0
0
1
1
1
1
2
2
2
3
3
3
4
4
5
5
5
5
5
5
5
5
5
6
7
7
7
7
8
8
8
8
10
10
10
10
11
12
12
12
12
12
12
12
13
13
13
13
13
13
13
13
13
13
13
13
13
13
13
13
13
13
13
14
14
14
14
14
14
14
14
14
14
14
14
14
14
15
15
15
15
15
15
15
15
15
15
15
15
16
17
18
18
18
18
18
18
18
19
19
19
19
19
19
19
19
20
20
20
20
20
20
21
21
21
21
21
21
21
21
21
21
21
21
22
22
22
22
22
22
22
22
22
22
22
23
23
23
23
23
23
23
23
23
23
23
23
23
23
23
23
23
23
23
22
22
22
21
21
20
19
20
18
18
18
18
18
18
18
19
19
19
19
19
19
19
19
19
19
19
19
19
19
19
19
19
19
19
19
19
19
19
19
19
19
19
19
19
20
20
20
20
20
20
20
20
20
20
20
19
18
18
18
18
18
16
16
16
16
15
15
15
15
12
10
10
10
10
10
10
9
8
8
8
8
8
8
8
8
9
9
9
9
9
8
8
8
8
7
7
7
7
7
7
7
7
7
7
7
7
8
8
8
8
8
8
8
8
8
8
8
8
8
8
8
8
8
8
8
8
8
8
6
6
6
6
6
6
6
6
6
6
6
5
4
4
4
4
4
4
4
4
4
4
4
3
3
3
3
3
3
3
3
3
3
3
3
3
3
3
3
2
2
2
2
2
2
2
2
2
2
2
2
2
2
2
2
2
2
2
2
2
2
2
2
2
2
2
2
2
2
2
2
2
2
2
2
2
2
2
2
2
2
2
2
2
2
2
2
2
2
2
2
2
2
2
2
2
2
2
2
2
2
2
2
2
2
2
2
2
2
2
2
2
2
2
2
2
2
2
2
2
2
2
2
2
2
2
2
2
2
2
2
2
2
2
2
2
2
2
2
2
2
2
2
2
2
2
2
1
1
1
1
1
1
1
1
1
1
1
1
1
1
1
1
1
1
1
1
1
1
1
1
1
1
1
1
1
1
1
1
1
1
1
1
1
1
1
1
1
1
1
1
1
1
1
1
1
1
1
1
1
0
0
0
0
0
0
0
0
0
0
0
0
0
0
0
0
0
0
0
0
0
0
0
0
0
0
0
0
0
0
0
0
0
0
0
0
0
0
0
0
0
0
0
0
0
0
0
0
0
0
0
0
0
0
0
0
0
0
0
0
0
0
0
0
0
0
0
0
0
0
0
0
0
0
0
0
0
0
0
0
0
0
0
0
0
0
0
0
0
0
0
0
0
0
0
0
0
0
0
0
0
0
0
0
0
0
0
0
0
0
0
0
0
0
0
0
0
0
0
0
0
0
0
0
0
0
0
0
0
0
0
0
0
0
0
0
0
0
0
0
0
0
0
0
0
0
0
0
0
0
0
0
0
0
0
0
0
0
0
0
0
0
0
0
0
0
0
0
1
1
1
1
1
1
1
1
1
1
1
1
1
1
1
1
1
1
1
1
1
1
1
1
1
1
1
1
1
1
1
1
1
1
1
1
1
1
1
1
1
1
1
1
1
1
1
1
1
1
2
2
2
2
2
2
2
2
2
2
2
2
2
2
2
2
2
2
2
2
2
2
2
2
2
3
3
3
3
3
3
3
3
3
3
3
3
3
3
3
3
3
3
3
3
3
3
3
3
3
3
3
3
3
3
3
3
3
3
3
3
3
3
3
3
3
3
3
4
4
4
4
4
5
5
5
5
5
5
5
5
7
8
9
9
10
10
10
10
10
10
10
10
11
11
11
11
10
10
10
10
11
11
11
11
11
13
13
13
13
14
14
14
14
14
15
15
15
17
18
18
18
18
18
19
20
20
20
20
20
21
21
21
21
21
21
21
21
21
21
21
21
23
23
22
22
22
22
22
23
23
23
23
23
23
23
24
24
24
24
24
24
24
24
24
24
24
24
24
24
24
24
24
23
23
23
23
23
23
23
23
24
24
24
24
24
24
24
24
24
24
24
24
24
24
24
24
24
24
23
23
23
24
24
25
25
25
25
25
26
26
26
26
26
26
27
27
32
32
32
32
32
33
33
34
34
34
34
34
34
34
34
34
34
34
34
34
34
34
36
36
36
36
36
36
36
36
36
36
36
36
36
36
33
32
32
31
31
30
29
29
28
28
27
25
25
27
26
26
28
28
28
27
28
28
28
28
28
28
27
27
28
28
28
28
28
28
28
28
28
28
28
29
29
29
29
31
31
31
31
31
31
31
31
31
31
32
32
32
32
32
32
32
32
32
32
32
32
32
32
32
32
32
32
32
33
33
33
33
33
34
34
34
34
34
35
35
37
38
38
39
39
39
39
39
39
39
39
39
38
36
34
34
34
32
32
31
31
31
31
31
31
31
31
31
31
31
31
31
31
30
30
30
30
30
30
30
30
30
31
31
31
31
31
31
31
31
31
31
31
33
33
33
33
33
33
33
33
33
33
33
34
34
34
34
34
34
34
34
34
34
34
34
34
33
33
33
34
34
35
35
35
36
36
36
35
35
35
34
34
35
35
31
29
29
29
30
31
31
31
29
29
29
29
29
29
29
29
29
29
29
29
29
29
29
29
29
29
29
29
30
30
30
30
31
31
31
31
31
31
29
29
29
29
29
28
26
26
26
25
23
22
20
19
18
18
17
17
17
17
17
16
17
16
16
16
16
16
16
16
16
16
16
16
16
16
16
16
16
16
16
16
16
16
16
16
16
18
18
18
18
18
18
18
18
20
21
21
21
21
22
22
22
22
22
22
22
23
23
23
23
23
21
20
18
16
16
14
15
15
14
14
14
14
14
15
15
15
15
15
15
15
15
15
15
15
15
15
15
15
15
15
15
15
16
16
16
18
19
17
17
17
17
17
17
17
17
17
17
16
16
16
16
16
16
18
18
18
18
18
21
21
21
21
21
21
23
23
24
24
24
26
26
26
26
26
26
26
25
24
24
24
24
24
24
24
24
24
24
24
24
24
24
24
24
24
24
24
24
24
24
24
24
24
24
25
25
25
24
24
24
24
25
25
26
26
29
30
30
30
30
31
31
31
31
31
31
31
31
31
31
31
31
33
31
31
31
29
28
28
29
29
29
28
28
28
28
29
29
29
29
29
29
29
29
29
29
29
31
31
31
31
31
31
31
32
32
32
33
34
34
34
34
34
34
34
34
34
34
34
34
33
35
40
41
42
42
42
48
48
50
50
50
50
50
51
52
52
53
54
54
54
54
54
58
58
58
58
58
60
60
60
60
60
60
60
61
61
61
60
60
60
60
59
60
60
60
60
60
60
60
60
60
60
60
61
61
61
61
61
61
64
64
64
65
64
62
61
61
61
60
62
60
58
56
56
55
52
52
53
53
53
52
52
52
52
52
52
52
51
51
50
51
51
52
52
52
52
52
52
52
55
55
55
55
55
55
56
55
54
55
54
52
52
52
52
52
52
55
55
55
56
56
56
56
57
57
58
58
58
58
59
59
60
62
62
64
65
66
67
67
68
69
69
68
68
65
65
66
68
66
66
65
63
63
60
60
60
60
60
60
60
63
63
63
64
64
64
62
61
61
61
60
59
57
54
50
52
50
50
50
50
50
50
50
50
50
49
49
50
50
50
50
52
52
52
52
52
52
52
54
54
54
54
56
56
56
57
60
61
61
61
63
63
64
64
65
65
65
64
65
65
65
66
69
68
68
68
69
69
69
69
70
71
71
71
70
70
70
71
71
72
73
73
73
73
73
74
74
74
74
75
75
75
75
75
75
76
75
76
76
76
76
76
71
72
72
72
70
65
64
55
54
54
52
52
52
53
55
55
55
55
54
54
55
55
55
55
58
60
60
60
60
60
60
60
60
60
61
61
61
61
61
61
61
62
62
62
62
62
62
62
62
63
64
64
63
63
63
63
63
63
64
64
63
63
63
63
63
64
63
63
63
63
63
63
63
64
64
64
64
64
64
65
64
60
59
58
58
58
57
57
57
58
57
56
56
55
52
52
38
39
38
38
38
34
34
34
34
35
36
36
36
36
36
36
36
36
36
36
36
36
36
36
36
36
35
35
35
35
36
36
36
36
36
36
36
36
36
36
36
34
33
31
30
30
30
30
30
30
31
31
30
30
27
27
27
26
26
26
26
24
24
21
22
22
22
21
18
18
17
18
18
18
18
18
18
19
19
19
19
19
19
19
18
18
18
18
18
18
18
18
18
18
18
17
17
17
17
17
17
17
17
17
17
17
17
17
17
17
16
16
16
16
16
16
16
16
16
16
16
16
16
16
16
16
16
16
16
18
17
18
18
18
18
18
18
18
18
18
18
18
18
18
18
18
18
17
17
16
16
15
15
15
15
15
15
15
13
13
13
13
13
13
13
13
13
13
13
13
13
13
11
11
11
12
13
12
10
10
10
10
10
10
10
10
10
10
10
12
12
12
12
12
12
12
12
12
12
12
12
11
10
11
11
11
11
11
11
12
12
12
12
12
12
12
12
12
12
12
12
12
12
12
12
12
12
12
12
12
12
11
11
11
11
11
11
10
10
10
10
10
10
10
10
10
10
10
10
10
10
10
10
10
10
10
10
10
10
10
10
10
10
10
10
10
10
10
10
10
10
10
10
10
10
10
10
10
8
7
7
7
7
7
7
7
7
7
7
7
7
7
7
7
7
7
7
7
7
7
7
7
7
8
8
7
7
7
7
7
7
7
7
7
7
7
6
6
6
6
6
7
7
7
7
7
8
8
8
8
8
8
8
8
8
8
8
8
7
9
9
9
9
9
9
9
9
8
8
8
8
8
8
8
9
9
9
9
9
9
9
10
10
10
10
10
10
10
10
10
10
10
10
10
11
11
11
11
11
11
11
11
11
11
11
11
11
12
12
12
12
13
13
13
13
13
13
13
13
13
13
13
13
13
14
14
14
14
14
14
14
14
14
14
14
14
14
14
14
15
15
15
15
15
15
15
15
15
15
15
15
15
15
14
14
14
15
15
15
15
15
14
14
13
13
13
14
14
14
14
14
14
14
14
15
16
16
16
16
16
16
17
16
16
15
15
15
15
15
15
16
16
16
16
16
16
16
16
16
16
16
16
16
16
16
16
15
15
15
14
13
13
12
13
13
13
13
13
13
13
14
14
14
13
13
13
13
13
13
13
13
13
13
13
13
13
13
13
13
13
13
13
13
13
13
13
13
13
13
13
13
11
10
9
9
9
9
9
10
10
10
10
10
11
11
11
11
13
13
13
13
13
13
13
14
14
14
14
14
14
14
15
15
15
15
15
15
15
15
15
15
15
15
15
15
15
15
16
16
16
18
18
18
18
18
18
18
18
18
18
18
18
17
17
17
18
18
18
18
18
19
19
19
19
19
19
19
20
18
19
19
19
19
19
19
20
19
19
19
19
18
18
20
20
20
20
20
20
20
20
20
20
20
20
20
20
20
20
20
20
20
20
20
20
20
21
21
21
21
21
21
20
20
20
20
20
20
20
20
20
19
19
19
19
19
19
19
19
19
19
20
20
20
20
20
20
19
19
19
18
18
18
19
19
19
20
21
21
21
21
21
21
21
21
21
21
23
23
23
23
23
23
23
22
22
22
21
22
22
22
23
23
23
23
24
24
23
23
23
23
23
23
23
21
21
20
23
23
21
21
21
21
21
21
22
23
23
22
22
22
22
22
23
23
23
23
21
20
20
20
20
20
21
22
22
22
22
22
22
22
22
22
22
22
22
22
22
23
23
23
23
23
22
22
22
22
22
23
25
25
26
26
26
26
26
26
27
28
28
28
27
28
28
28
28
29
29
29
29
29
29
29
29
29
29
29
29
29
29
29
29
29
30
30
30
30
30
36
36
36
36
36
36
36
36
34
34
34
33
34
34
34
34
34
34
34
34
34
34
34
34
34
34
34
34
39
39
39
39
39
38
38
38
38
38
39
39
39
39
40
40
40
40
40
39
40
41
40
41
41
42
41
42
41
38
38
37
38
39
39
39
39
39
39
39
39
39
39
39
39
39
39
39
39
39
39
39
39
39
41
41
41
41
41
42
42
42
42
42
42
42
42
42
42
42
40
39
35
35
35
34
35
35
35
34
34
34
34
34
34
34
34
34
34
34
34
34
33
33
33
33
33
33
33
33
33
32
31
31
31
31
31
31
31
31
31
31
31
32
32
32
32
32
32
32
32
32
32
32
31
31
31
30
30
29
26
26
26
25
27
29
29
29
29
29
28
29
29
29
29
29
29
29
29
29
29
29
28
28
28
28
27
27
24
23
23
23
23
23
22
23
23
22
23
23
23
24
24
24
25
26
26
26
26
26
26
26
26
26
26
26
23
23
23
21
21
21
21
21
22
22
23
23
25
25
26
26
26
27
26
26
26
26
26
26
26
26
25
25
25
25
25
25
25
25
25
25
23
23
23
23
25
25
26
26
26
26
26
26
26
26
26
26
26
26
26
26
26
26
26
26
26
26
26
26
26
26
26
26
26
26
26
26
26
26
26
27
28
28
28
28
27
27
27
27
27
27
27
25
25
25
25
23
24
24
23
23
21
20
20
21
21
21
21
21
21
21
21
21
21
21
21
21
21
21
21
21
21
21
21
21
22
22
23
23
23
23
23
23
23
21
21
20
20
21
21
21
21
21
21
21
21
21
21
21
21
21
21
21
21
21
21
20
20
20
18
18
18
18
18
20
20
20
20
21
21
21
21
21
21
21
23
23
23
23
23
23
23
23
23
23
23
23
21
20
19
19
19
19
18
18
18
18
18
18
17
17
16
16
15
15
16
16
17
18
18
21
21
21
22
23
23
23
23
23
23
23
23
23
23
23
23
23
23
23
25
25
25
25
24
26
26
26
26
26
26
26
27
27
27
27
28
28
28
28
29
29
29
30
30
31
31
31
31
31
31
31
31
31
31
31
31
31
31
30
30
30
30
30
30
31
31
31
31
30
30
30
30
30
30
29
29
29
29
29
29
28
26
26
24
24
23
23
23
23
23
23
23
23
23
23
23
22
22
22
22
23
23
23
23
23
23
23
23
23
23
23
23
23
23
23
23
23
23
23
23
23
23
23
23
23
23
23
23
23
23
23
23
23
23
23
23
23
23
23
24
24
24
24
24
24
24
24
23
23
23
23
23
23
21
20
15
12
10
10
10
9
8
8
9
9
9
9
7
7
7
7
6
6
6
6
6
6
6
6
7
7
7
7
7
7
7
7
7
7
7
7
7
7
7
7
7
7
7
7
7
7
7
7
7
7
7
7
7
7
7
7
7
7
7
7
7
7
7
7
7
7
7
7
7
7
8
7
7
7
7
7
7
8
8
8
7
7
7
7
7
7
7
7
7
7
7
7
7
7
7
7
7
7
7
7
7
7
7
7
7
7
7
7
7
7
7
7
7
7
7
7
6
6
6
6
6
6
6
6
6
6
6
6
6
6
6
7
7
7
7
7
7
7
7
7
7
7
7
7
7
7
7
7
7
7
7
7
7
7
7
6
7
7
7
7
7
7
7
7
7
7
7
7
7
6
6
6
6
6
7
7
6
6
6
6
7
7
7
7
7
7
7
7
6
6
6
6
6
6
6
6
5
5
5
5
5
5
5
5
5
5
5
5
5
5
5
5
5
5
5
5
5
6
6
6
6
6
6
6
6
6
6
6
6
6
6
6
6
6
6
6
6
6
6
6
6
6
6
6
6
6
6
6
6
6
6
6
6
6
6
6
6
6
6
6
6
5
5
5
5
5
5
5
5
5
5
4
4
4
4
4
4
4
4
4
4
4
4
5
5
5
7
7
7
7
7
8
10
10
10
10
10
12
12
14
14
14
14
14
14
14
14
14
14
14
15
15
15
15
15
15
15
15
15
15
15
15
15
15
15
15
15
15
15
16
16
16
16
16
16
16
16
16
16
16
16
16
16
16
16
16
16
16
16
16
16
15
15
15
15
15
16
16
16
16
16
16
16
16
16
17
17
17
17
17
17
17
17
17
17
17
17
18
18
18
18
18
18
18
18
18
18
18
18
18
18
18
18
18
19
19
19
19
19
19
19
19
19
19
19
19
19
19
19
19
19
19
19
19
19
19
19
19
19
19
19
19
19
19
18
18
15
15
15
15
15
15
15
15
15
15
15
15
15
15
15
15
13
13
10
10
10
10
10
10
10
10
10
10
10
10
10
10
10
10
10
10
10
10
10
9
8
7
8
8
9
9
9
9
9
9
10
10
10
10
10
10
10
10
9
9
9
10
10
10
10
10
10
10
10
10
10
10
10
10
10
10
10
10
10
10
10
10
10
10
10
10
10
10
10
10
10
10
10
10
10
10
10
9
7
7
7
7
7
7
7
7
7
7
6
6
6
6
6
6
6
6
5
5
5
5
5
5
5
5
5
5
5
5
5
5
5
5
5
5
5
6
6
6
6
6
6
6
6
6
6
6
6
6
6
6
6
6
6
6
6
6
6
6
6
6
6
6
6
6
6
6
6
6
5
5
5
5
5
5
5
5
5
5
5
5
5
5
5
5
5
5
5
5
5
5
5
4
4
4
4
4
4
4
4
4
4
4
4
4
4
4
4
4
4
4
4
4
4
4
3
3
3
3
3
3
3
3
3
3
3
3
3
3
3
3
3
3
3
3
3
3
3
3
3
3
3
3
3
3
3
2
2
2
2
1
1
1
1
1
1
1
1
1
1
1
1
1
1
1
1
1
1
1
1
1
1
1
1
1
1
1
1
1
1
1
1
1
1
1
1
1
1
1
1
1
1
1
1
1
1
1
1
1
1
1
1
2
2
2
2
2
2
2
3
3
3
3
3
3
3
3
3
3
3
3
3
3
3
3
3
3
3
3
3
3
3
3
3
3
2
2
2
2
2
2
2
2
2
2
2
2
2
2
2
2
2
2
2
2
2
2
2
2
2
2
2
2
2
2
2
2
2
2
2
2
2
2
2
2
2
2
2
2
2
2
2
2
2
2
2
2
2
2
2
2
2
2
2
2
2
2
2
2
2
2
2
2
2
2
2
2
2
2
2
2
2
2
2
2
2
3
3
3
3
3
3
3
3
3
3
3
3
3
3
3
3
3
3
3
3
3
3
3
3
4
3
3
3
3
3
3
4
4
4
4
4
4
4
4
4
4
4
4
4
4
4
4
4
4
4
4
4
4
4
4
4
4
4
4
4
4
3
3
4
4
4
4
4
4
4
4
4
4
4
4
5
5
5
5
5
5
5
5
5
5
5
5
5
5
5
5
5
5
5
5
5
5
5
5
5
5
5
5
5
5
5
5
5
5
5
5
5
5
5
5
5
5
5
5
5
5
5
5
5
5
5
5
5
5
5
5
5
5
5
5
5
5
5
5
5
5
5
5
5
5
5
5
5
5
5
5
5
5
5
5
5
5
5
5
5
5
5
5
5
5
5
5
5
5
5
5
5
5
5
5
5
5
5
5
5
5
5
5
5
5
5
5
5
5
5
5
5
5
5
5
5
4
4
3
3
3
3
3
3
3
3
3
3
3
3
4
4
4
4
4
4
4
4
4
4
4
4
4
4
4
2
2
2
2
2
2
1
1
1
1
1
1
1
1
1
1
1
1
1
1
1
1
1
0
0
0
0
0
0
0
0
0
0
0
0
0
0
0
0
0
0
0
0
0
0
0
0
0
0
0
0
0
0
0
0
0
0
0
0
0
0
0
0
0
0
0
0
0
0
0
0
0
0
0
0
0
0
0
0
0
0
0
0
0
0
0
0
0
1
1
1
1
1
1
1
1
1
1
1
1
1
2
2
2
2
2
2
2
2
2
2
2
2
2
2
2
2
2
2
2
2
2
2
2
2
2
1
1
1
1
1
1
1
1
1
2
2
2
2
2
2
2
2
2
2
2
2
2
2
2
2
2
2
2
2
2
2
2
2
2
2
2
2
2
2
2
2
2
2
2
2
2
2
2
2
2
2
2
2
2
2
2
2
2
2
2
2
2
2
2
2
2
2
2
2
2
2
2
2
2
2
2
2
2
2
2
2
2
2
2
2
2
2
2
2
2
2
2
2
2
2
2
2
2
2
2
2
2
2
2
2
2
2
2
2
2
2
2
2
2
2
2
2
2
2
2
2
2
2
2
2
2
2
2
2
2
2
2
2
2
2
2
1
1
1
1
1
1
1
1
1
1
1
1
1
1
1
1
1
1
1
1
2
2
2
2
2
2
2
2
2
2
2
2
2
2
2
2
1
1
1
1
1
1
1
1
1
1
1
1
1
1
1
1
1
1
1
1
1
1
1
1
1
1
1
1
1
1
1
1
1
1
1
1
1
1
1
1
1
1
1
1
1
1
1
1
1
1
1
1
1
1
1
1
1
1
1
1
1
1
1
1
1
1
1
1
1
1
1
0
0
0
0
0
0
0
0
0
0
0
0
0
0
0
0
0
0
0
0
0
0
0
0
0
0
0
0
0
0
0
0
0
0
0
0
0
0
0
0
0
0
0
0
0
0
0
0
0
0
0
0
0
0
0
0
0
0
0
0
0
0
0
0
0
0
0
0
0
0
0
0
0
0
0
0
0
0
0
0
0
0
0
0
0
0
0
0
0
0
0
0
0
0
0
0
0
0
0
0
0
0
0
0
0
0
0
0
0
0
0
0
0
0
0
0
0
0
0
0
0
0
0
0
0
0
0
0
0
0
0
0
0
0
0
0
0
0
0
0
0
0
0
0
0
0
0
0
0
0
0
0
0
0
0
0
0
0
0
0
0
0
0
0
0
0
0
0
0
0
0
0
0
0
0
0
0
0
0
0
0
0
0
0
0
0
0
0
0
0
0
0
0
0
0
0
0
0
0
0
0
0
0
0
0
0
0
0
0
0
0
0
0
0
0
0
0
0
0
0
0
0
0
0
0
0
0
0
0
0
0
0
0
0
0
0
1
1
1
1
1
1
1
1
1
1
1
1
1
1
1
1
1
1
1
1
1
1
1
1
1
1
1
1
1
1
1
1
1
1
1
1
1
1
1
1
1
1
1
1
1
1
1
1
1
1
1
1
1
1
1
1
1
1
1
1
1
1
1
1
1
1
1
1
1
1
1
1
1
1
1
1
1
1
1
1
1
1
1
1
1
0
0
0
0
0
0
0
0
0
0
0
0
0
0
0
0
0
0
0
0
0
0
0
0
0
0
0
0
0
0
0
0
0
0
0
0
0
0
0
0
0
0
0
0
0
0
0
0
0
0
0
0
0
0
0
0
0
0
0
0
0
0
0
0
0
0
0
0
0
0
0
0
0
0
0
0
0
0
0
0
0
0
0
0
0
0
0
0
0
0
0
0
0
0
0
0
0
0
0
0
0
0
0
0
0
0
0
0
0
0
0
0
0
0
0
0
0
0
0
0
0
0
0
0
0
0
0
0
0
0
0
0
0
0
0
0
0
0
0
0
0
0
0
0
0
0
0
0
0
0
0
0
0
0
0
0
0
0
0
0
0
0
0
0
0
0
0
0
0
0
0
0
0
0
0
0
0
0
0
0
0
0
0
0
0
0
0
0
0
0
0
0
0
0
0
0
0
0
0
0
0
0
0
0
0
0
0
0
0
0
0
0
0
0
0
0
0
0
0
0
0
0
0
0
0
0
0
0
0
0
0
0
0
0
0
0
0
0
0
0
0
0
0
0
0
0
0
0
0
0
0
0
0
0
0
0
0
0
0
0
0
0
0
0
0
0
7
7
7
7
7
7
9
9
9
9
9
9
9
10
10
10
10
11
11
11
11
11
11
12
12
13
15
15
15
15
15
15
15
15
15
15
15
15
15
15
15
16
16
16
16
17
17
17
18
20
20
20
20
20
21
21
21
21
21
21
21
21
21
21
21
21
22
22
22
22
22
22
22
22
22
22
22
22
22
22
22
22
22
23
23
23
23
23
23
24
25
25
25
25
25
25
25
25
25
25
25
25
25
25
25
25
25
25
25
25
25
26
26
26
26
26
26
26
26
26
26
26
26
26
26
26
26
26
26
26
26
24
23
23
22
21
18
18
18
18
16
15
15
15
16
16
17
17
17
17
17
17
18
18
18
18
18
18
18
19
19
19
19
19
19
19
19
19
19
19
21
21
21
21
21
21
21
21
21
21
21
21
21
21
21
21
21
20
20
19
18
18
18
18
18
18
18
18
18
18
18
18
18
18
19
19
20
20
19
19
19
19
19
19
19
18
18
18
18
18
17
18
18
18
18
18
18
18
18
18
18
18
18
18
17
16
16
16
16
16
16
16
16
16
16
16
16
16
16
16
15
15
15
15
15
15
15
15
14
14
14
14
14
14
14
13
13
13
13
13
13
13
13
13
13
13
13
13
13
13
13
13
13
13
13
12
12
12
12
12
12
13
13
13
13
12
11
11
11
11
13
12
13
13
13
13
13
13
13
13
12
12
12
12
12
11
11
11
11
11
11
11
11
12
12
13
13
13
13
13
13
13
13
13
14
14
14
14
14
15
15
15
15
14
14
13
13
13
13
14
14
14
14
14
14
14
14
14
14
14
14
14
14
14
14
14
14
14
15
15
15
15
15
15
15
15
15
15
15
15
15
15
15
15
15
15
15
15
15
15
15
17
17
17
17
17
17
18
18
19
19
19
19
18
18
18
18
18
18
18
18
18
18
18
18
18
18
18
18
18
18
18
18
18
18
18
18
18
18
18
18
18
18
18
17
17
17
17
17
17
16
17
17
16
16
15
15
15
15
15
15
15
15
15
16
16
16
16
16
16
16
16
16
16
16
15
15
15
15
15
15
15
15
15
15
15
15
14
14
14
14
14
14
14
14
14
13
13
14
14
14
14
13
13
13
13
12
10
10
10
10
10
10
10
10
10
10
10
9
10
10
10
10
10
10
10
10
10
10
10
10
10
10
10
12
12
12
12
12
12
12
12
12
12
12
11
11
10
10
10
9
9
9
9
9
9
9
10
10
9
9
9
9
9
9
9
10
10
10
10
10
10
10
10
10
10
10
10
10
10
10
10
10
10
10
10
10
10
10
10
10
10
10
10
10
10
10
10
10
10
9
9
10
10
10
10
10
10
10
10
10
10
10
10
10
10
10
10
10
10
10
10
11
12
12
12
12
12
14
14
14
14
14
14
14
14
14
14
14
14
14
14
14
14
14
15
15
15
14
14
15
15
14
14
14
14
14
13
13
13
15
20
20
21
21
20
20
20
20
20
20
20
20
20
20
20
20
19
19
19
19
19
19
20
21
21
21
21
21
21
21
21
21
21
21
22
22
21
21
22
22
22
22
22
22
22
22
22
22
22
22
23
23
23
23
23
23
23
23
23
23
23
23
23
23
23
23
23
23
23
23
23
23
23
23
23
23
23
23
23
23
23
23
23
23
23
23
23
23
23
23
23
23
23
23
23
23
22
22
22
21
21
21
21
21
20
20
17
15
12
10
9
9
9
9
8
8
7
7
7
8
7
7
7
7
7
7
7
7
7
7
7
7
7
7
7
7
8
9
9
9
8
8
8
8
8
8
10
10
10
10
10
10
10
10
11
10
10
10
12
12
11
11
10
10
10
10
10
10
10
10
10
12
12
12
12
11
11
11
11
11
12
12
12
12
12
12
12
12
12
12
12
12
12
12
12
13
13
13
13
13
13
13
14
14
15
15
15
15
15
15
15
15
15
16
16
17
17
17
17
17
17
17
17
17
18
18
18
18
18
18
18
18
18
18
18
18
18
18
18
18
18
18
18
18
18
18
18
18
18
18
18
18
18
18
18
19
19
19
19
20
20
20
21
21
21
21
21
21
21
21
21
21
21
21
21
21
21
21
21
21
21
20
20
21
21
21
21
21
20
19
19
18
18
18
18
17
17
18
17
16
16
15
15
14
15
15
15
15
15
15
15
16
16
16
16
16
16
17
17
17
16
17
17
17
17
17
17
17
17
17
17
18
18
18
18
18
18
18
18
18
18
18
18
17
18
18
18
18
17
16
16
17
17
17
17
17
17
17
17
17
18
17
17
17
17
15
15
15
15
16
15
15
15
16
16
16
16
16
15
15
15
15
15
15
15
15
14
14
14
14
14
14
14
14
14
14
14
13
13
14
14
14
14
14
14
14
15
15
15
14
14
14
13
13
13
13
13
13
14
14
14
14
14
14
14
14
15
15
15
15
15
14
14
14
14
14
14
15
15
15
15
15
15
15
15
15
15
15
15
15
15
15
15
15
15
14
14
14
14
14
14
14
14
14
14
14
14
14
14
14
14
14
14
14
14
14
14
14
14
15
15
15
15
15
15
15
15
14
14
14
14
13
13
13
13
13
13
15
15
15
15
15
15
15
15
15
15
15
15
15
15
15
15
15
17
16
16
17
18
18
18
18
18
17
17
17
18
17
16
16
15
15
15
15
15
15
15
15
16
17
17
17
16
15
13
13
13
13
13
13
13
13
13
14
14
14
14
15
15
15
15
15
15
16
16
16
16
16
16
15
15
15
15
15
16
16
16
16
16
16
16
16
15
15
15
15
15
15
15
15
15
15
15
15
15
15
15
15
17
17
17
17
17
17
17
17
17
17
17
17
18
18
18
18
18
18
18
18
18
18
18
18
17
17
17
17
17
17
17
17
17
17
17
17
17
17
17
17
17
17
17
17
17
18
18
18
18
18
18
18
18
18
18
18
19
19
19
19
19
19
19
19
18
18
18
17
15
14
15
16
16
16
16
16
16
16
15
15
15
15
15
15
14
14
14
13
13
13
13
11
11
10
10
10
10
10
11
11
11
11
11
11
11
11
11
11
10
10
10
10
10
10
9
9
9
9
9
9
9
9
9
9
9
9
9
9
9
10
11
11
11
11
11
11
11
11
11
11
11
11
11
11
11
11
11
11
11
11
11
11
11
11
11
11
11
11
11
11
11
11
11
11
11
11
11
11
11
11
11
12
12
12
12
11
11
11
11
12
13
13
13
13
13
12
12
12
12
12
12
12
12
13
13
13
13
13
13
13
13
13
13
13
14
14
14
15
15
16
16
16
16
16
16
16
17
17
17
16
15
15
15
15
18
19
21
21
21
21
21
21
21
21
21
21
21
21
21
21
21
21
21
21
21
21
21
21
21
21
21
21
21
21
21
21
21
21
21
22
22
22
22
22
22
23
23
23
23
23
23
23
23
23
23
23
23
24
24
24
24
24
24
24
24
24
24
24
26
26
26
26
26
26
26
26
26
26
26
26
26
26
26
26
26
26
26
26
26
26
26
26
27
27
27
27
27
27
26
26
26
26
26
25
24
24
24
24
24
24
24
24
24
24
24
24
25
25
25
26
26
25
25
25
25
25
26
26
26
26
26
26
26
26
26
26
26
26
25
25
25
25
25
25
25
25
25
25
26
26
26
26
26
26
26
26
26
26
26
21
21
20
20
20
21
21
21
21
21
21
20
20
20
20
20
20
20
21
23
23
23
23
21
19
19
19
17
17
16
16
16
17
17
17
17
17
17
17
17
17
17
17
17
17
16
16
16
16
16
16
16
16
18
18
18
18
18
18
18
18
18
18
18
18
18
18
18
18
18
18
18
18
18
18
18
18
18
20
20
20
21
21
21
21
23
23
23
23
22
22
22
22
22
23
23
23
23
23
22
22
21
21
21
23
23
23
23
21
21
21
21
21
21
21
19
19
21
21
21
20
19
19
19
19
19
19
20
20
20
20
20
20
20
20
20
20
20
21
21
21
21
21
21
22
22
22
22
22
22
21
21
21
21
21
21
21
21
21
21
22
22
22
22
22
22
22
22
22
22
22
22
22
22
22
22
21
21
21
21
21
22
22
22
23
22
22
23
21
22
22
22
22
22
22
24
24
24
24
24
24
24
24
24
26
26
26
27
27
27
28
28
28
28
28
28
28
28
28
28
28
29
29
29
29
29
29
30
29
29
29
29
29
29
29
30
28
27
26
25
25
20
20
20
20
20
20
20
21
21
21
20
20
20
20
20
20
20
20
20
20
20
19
20
20
19
19
19
20
20
21
21
21
21
21
21
22
23
23
23
23
23
23
23
23
22
22
22
23
24
25
25
25
25
25
26
27
27
28
28
28
28
28
28
28
29
29
28
28
30
29
30
31
31
31
31
31
31
31
31
31
31
31
31
31
31
31
31
31
31
32
32
32
32
32
31
32
32
32
32
32
32
33
33
33
33
34
34
34
34
34
34
34
34
34
34
35
35
34
34
35
35
35
35
36
36
37
37
37
37
37
37
36
36
36
36
36
38
39
39
39
39
39
39
39
39
37
37
34
34
34
34
33
33
33
34
34
34
34
32
32
32
32
32
32
32
32
32
29
29
29
29
29
29
29
29
28
28
26
25
23
23
23
24
24
24
24
24
24
24
24
24
24
24
24
24
24
24
23
23
23
23
22
22
22
22
22
22
22
22
22
22
22
22
22
22
22
21
21
21
21
21
21
21
21
21
21
21
22
22
22
22
21
21
19
19
19
18
18
17
16
16
16
16
16
16
16
16
16
15
15
15
13
13
13
11
11
11
10
10
10
10
10
10
10
10
9
9
9
9
10
10
10
10
10
10
10
10
10
10
10
10
10
10
10
10
10
10
10
10
10
10
10
10
10
10
10
10
10
10
10
10
10
9
9
8
8
8
7
7
5
5
5
5
5
5
5
5
5
5
5
5
5
5
5
5
5
6
7
7
7
7
7
7
7
7
7
7
7
7
7
9
9
9
9
9
9
9
9
9
9
9
9
9
9
9
9
9
9
9
9
9
11
11
11
11
11
11
11
11
11
11
12
12
12
12
13
13
13
13
13
13
13
13
13
13
13
13
13
13
13
13
13
13
13
13
13
13
13
13
13
13
13
13
13
13
13
14
14
14
14
14
14
14
15
15
15
15
15
15
15
15
15
15
14
14
14
14
14
14
14
14
14
14
14
14
14
14
13
13
13
13
13
13
13
13
13
13
13
13
12
12
12
12
12
11
11
11
11
10
10
10
10
10
10
10
10
10
10
10
10
10
10
10
10
10
10
10
10
10
10
10
10
10
10
10
10
9
9
9
9
9
7
7
7
7
7
7
7
7
7
6
6
6
6
6
6
6
6
6
6
6
6
6
6
5
5
5
5
5
5
5
5
5
4
4
3
4
3
3
3
3
3
3
4
4
4
4
4
5
4
4
4
4
4
4
4
4
4
4
4
4
4
4
4
4
4
4
4
4
4
4
4
3
3
3
3
3
3
3
3
3
3
3
3
2
2
2
2
2
2
2
2
2
2
2
2
2
2
2
2
2
2
2
2
2
2
2
2
2
2
2
2
2
2
2
2
2
2
2
2
2
2
2
2
2
2
2
2
2
2
2
2
2
2
2
2
2
2
2
2
2
3
3
3
3
3
3
3
3
3
3
3
3
3
3
3
3
3
3
3
3
3
3
3
3
3
3
3
3
3
3
2
2
2
3
3
3
3
3
3
3
3
3
3
3
3
3
3
3
2
2
2
2
2
2
2
2
2
2
2
2
2
2
2
2
2
2
2
2
2
2
2
2
2
2
2
2
2
2
2
2
2
2
2
2
2
2
2
2
2
2
2
2
2
2
2
2
2
2
2
2
2
2
2
2
2
2
2
2
2
2
2
2
2
2
3
3
3
3
3
3
3
3
3
3
3
3
3
3
3
3
3
3
3
3
3
3
3
3
3
3
3
3
3
3
3
3
3
3
3
3
3
3
3
3
3
3
3
3
2
2
2
2
2
2
2
2
2
2
2
2
2
2
2
2
2
2
2
2
2
2
2
2
2
2
2
2
2
2
2
2
2
2
2
2
2
2
2
2
2
2
2
2
2
2
2
2
2
2
2
1
1
1
1
1
1
1
1
1
1
1
1
1
1
1
1
0
0
0
0
0
0
0
0
0
0
0
0
1
1
1
1
1
1
1
1
1
1
1
1
1
1
1
1
1
1
1
1
1
1
1
1
1
1
1
1
1
1
1
1
1
1
1
1
1
1
1
1
1
1
1
1
1
1
1
1
1
1
1
1
1
1
1
2
2
2
2
2
2
2
2
2
2
2
2
1
1
1
1
1
1
1
1
1
1
1
1
1
1
1
1
1
1
1
1
1
1
1
1
1
1
2
2
2
2
2
2
2
2
2
2
2
2
2
2
2
2
2
2
2
2
2
2
2
2
2
2
2
2
2
2
2
2
2
2
2
3
3
3
3
3
3
3
3
3
3
3
3
3
3
3
3
3
3
3
3
3
3
3
3
3
3
3
3
2
2
2
2
2
2
2
2
2
2
2
2
2
2
3
4
4
4
4
4
4
5
5
5
5
5
5
5
5
5
5
5
5
5
5
5
5
5
5
5
5
5
5
5
5
5
5
5
5
5
5
5
5
5
5
5
5
5
5
5
5
5
5
5
5
5
5
5
5
5
5
5
5
5
5
5
5
5
5
5
5
5
5
5
5
5
5
5
5
5
5
5
5
5
5
5
5
5
5
5
5
5
5
5
5
5
5
5
5
5
5
5
5
5
5
5
5
5
5
5
5
5
5
5
5
5
5
5
5
4
3
3
3
3
3
3
3
3
3
3
3
3
3
3
3
3
3
3
3
3
3
3
3
3
3
3
3
3
3
2
2
2
2
2
2
2
2
2
2
2
2
2
2
2
2
2
2
2
2
2
2
2
2
2
2
2
2
2
2
2
2
2
2
2
2
2
2
2
2
2
2
2
2
2
2
2
2
2
2
2
2
2
2
2
2
2
2
2
2
2
2
2
2
2
2
2
2
2
2
2
2
2
2
2
2
2
2
2
1
1
1
1
1
1
1
1
1
1
1
1
1
1
1
1
1
1
1
1
1
1
1
1
1
1
1
1
1
1
1
1
1
1
1
1
1
1
1
1
1
1
0
0
0
0
0
0
0
0
0
0
0
0
0
0
0
0
0
0
0
0
0
0
0
0
0
0
0
0
0
0
0
0
0
0
0
0
0
0
0
0
0
0
0
0
0
0
0
0
0
0
0
0
0
0
0
0
0
0
0
0
0
0
0
0
0
0
0
0
0
0
0
0
0
0
0
0
0
0
0
0
0
0
0
0
0
0
0
0
0
0
0
0
0
0
0
0
0
0
0
0
0
0
0
0
0
0
0
0
0
0
0
0
0
0
0
0
0
0
0
0
0
0
0
0
0
0
0
0
0
0
0
0
0
0
0
0
0
5
10
10
11
12
12
12
13
26
26
27
27
29
30
30
30
30
31
32
37
38
39
39
40
40
42
43
43
44
44
44
44
44
44
44
44
44
44
44
45
45
45
45
45
46
47
47
47
47
47
47
47
47
47
47
47
48
48
48
48
48
50
50
50
50
51
52
52
52
52
52
52
52
52
52
52
52
52
52
53
53
53
54
55
55
55
55
55
55
55
55
55
55
55
55
55
55
55
56
57
58
57
57
57
57
57
57
57
57
57
57
57
57
57
57
58
58
60
60
59
59
58
55
56
57
57
58
58
58
58
58
58
56
55
52
52
52
51
51
50
50
50
50
50
50
50
50
50
50
51
51
51
51
51
51
51
51
52
54
53
52
50
49
50
49
49
48
47
46
44
40
39
32
32
31
32
32
33
34
34
34
32
32
32
32
32
34
33
33
32
33
33
32
32
33
33
33
33
33
33
34
34
34
34
34
34
34
34
36
36
36
36
36
36
37
37
37
37
37
39
39
40
40
40
41
41
42
42
43
44
44
44
44
44
44
44
44
43
43
43
43
43
43
43
44
44
45
44
44
46
46
46
47
47
48
46
46
46
44
44
44
44
44
44
44
44
44
44
44
44
44
44
44
44
43
43
43
41
41
42
42
42
42
41
39
40
42
42
42
44
46
46
46
46
44
44
42
39
40
41
41
42
42
42
42
42
42
42
42
42
42
42
43
43
43
43
43
45
45
47
47
47
47
49
49
49
50
50
50
50
50
50
50
50
50
50
51
51
50
50
50
50
50
50
50
50
50
50
50
50
52
52
52
52
52
53
52
52
54
55
56
55
56
55
57
59
63
63
62
61
61
60
63
62
62
63
61
61
61
60
61
60
61
63
63
63
64
63
63
64
65
66
65
65
65
65
68
68
69
70
70
70
70
70
70
71
71
72
72
72
72
72
72
72
72
72
72
72
76
76
77
77
78
79
79
79
79
80
83
83
83
84
84
84
84
84
84
85
85
84
84
84
84
84
84
83
83
83
84
84
87
87
87
87
87
87
87
87
87
87
87
88
89
89
89
89
89
88
88
87
87
89
89
89
89
89
89
89
87
87
83
75
70
69
69
68
68
68
67
66
65
65
65
66
66
66
66
65
65
65
65
68
69
67
65
65
65
65
65
67
68
69
65
63
63
63
63
60
55
54
54
54
52
52
51
51
50
50
50
50
50
51
52
52
52
52
52
52
53
55
57
58
58
57
58
58
58
58
58
58
58
58
58
59
59
59
58
58
58
58
58
58
58
59
59
58
57
55
55
55
53
52
51
51
51
51
51
52
52
50
50
43
42
42
42
42
41
40
40
40
40
40
40
40
41
40
40
39
37
37
37
37
37
37
37
37
38
39
40
41
41
41
41
41
41
41
41
40
40
40
40
39
39
38
36
35
35
35
35
34
34
34
34
34
34
34
34
34
34
34
33
31
29
29
29
27
28
27
27
27
27
27
29
29
29
29
29
29
29
29
29
29
29
30
31
32
29
29
27
26
26
26
26
25
26
26
26
30
29
29
29
29
30
31
31
32
32
32
32
32
32
32
32
32
32
32
31
31
31
31
31
31
33
32
32
31
30
30
30
34
34
34
36
36
35
34
34
34
35
35
37
37
38
38
38
38
38
39
39
39
39
39
39
39
39
39
39
39
39
39
39
39
39
39
39
39
39
39
39
41
41
41
42
42
42
43
43
43
43
43
43
42
42
42
42
43
43
43
43
44
44
44
44
44
44
44
44
45
45
45
45
44
44
44
46
46
47
47
47
47
47
47
47
47
47
47
47
47
46
46
46
46
45
44
44
44
43
43
43
43
43
43
43
43
43
43
42
42
42
42
42
42
42
42
40
40
39
39
39
39
39
39
40
40
40
40
40
40
40
40
42
41
42
42
42
42
42
42
42
42
41
41
41
38
36
36
36
36
36
36
37
35
35
32
31
31
29
29
29
29
31
31
32
32
32
32
31
31
31
31
32
32
34
35
35
35
36
36
36
36
37
37
39
39
39
40
39
38
38
38
38
39
42
42
43
42
42
42
42
42
45
45
45
45
46
46
46
46
46
46
46
45
47
46
46
46
44
44
45
46
47
48
48
47
47
47
47
48
47
47
44
44
44
44
45
45
45
45
45
45
45
45
45
44
44
43
43
43
44
44
44
44
44
44
44
44
44
44
44
44
44
44
44
44
44
44
44
44
44
44
44
44
44
44
44
44
43
43
43
43
43
43
43
43
43
43
43
44
44
44
44
43
43
44
44
44
43
42
42
42
42
43
43
43
43
43
43
42
42
43
42
36
36
37
38
38
39
38
38
38
38
37
36
36
36
36
36
34
34
34
34
32
32
32
32
32
32
32
29
28
26
22
21
20
20
21
21
21
20
20
20
20
20
19
19
19
19
21
21
21
20
20
20
20
20
19
19
18
18
18
18
18
17
17
15
15
15
15
15
15
15
15
15
15
15
15
17
18
16
15
15
16
18
18
19
19
18
18
18
18
18
18
18
18
18
18
18
18
18
18
18
18
19
19
19
19
19
19
20
20
20
20
20
20
20
20
19
19
19
19
19
19
19
19
19
18
18
18
18
18
19
19
19
19
19
19
19
20
20
20
20
20
21
21
21
21
21
21
21
21
21
21
21
22
22
22
21
21
18
18
19
19
20
21
21
21
21
21
21
22
27
27
28
29
29
29
29
30
29
28
29
27
27
27
27
27
30
30
30
30
29
29
29
32
32
33
33
34
34
34
34
34
36
36
36
36
38
37
38
38
38
37
36
36
38
39
39
39
40
40
40
40
40
40
40
40
44
48
49
49
50
50
50
50
50
50
50
55
55
55
55
55
55
55
68
71
71
73
73
73
73
73
74
74
76
77
77
77
78
78
78
78
78
78
78
78
78
79
79
79
80
80
80
80
80
80
81
81
83
83
83
84
84
84
84
84
84
85
85
85
85
86
86
86
86
86
86
86
87
87
87
87
87
87
88
88
89
89
89
89
89
89
89
89
89
88
87
86
85
85
85
84
84
84
84
84
84
84
84
82
82
81
81
81
81
81
81
81
81
81
81
81
81
81
81
81
79
79
79
79
78
77
77
78
77
76
76
76
75
74
68
67
66
64
63
63
61
60
58
57
51
50
50
45
43
36
34
31
31
31
31
31
31
32
31
33
33
32
32
31
31
31
31
31
31
31
31
31
31
31
31
31
31
31
31
31
30
30
30
30
30
30
30
30
30
30
29
29
29
29
27
25
25
24
23
23
23
23
23
24
24
25
25
25
25
23
23
23
22
23
23
23
22
21
20
20
21
21
21
21
21
22
21
22
26
27
27
26
26
26
26
26
26
26
26
28
28
28
28
28
28
28
28
28
28
29
29
29
29
31
31
32
32
32
34
34
34
34
36
37
37
37
36
36
36
36
36
36
36
35
36
36
38
39
39
39
39
40
40
40
40
40
40
39
39
39
39
40
41
40
41
41
42
40
40
40
40
40
41
41
42
44
46
47
46
46
47
47
47
50
50
54
55
55
55
55
55
55
55
55
55
55
57
58
58
58
58
60
60
61
61
63
63
63
60
60
58
67
67
67
67
67
67
67
67
67
67
67
67
67
67
67
68
68
68
68
68
68
68
68
68
68
68
68
68
68
68
68
68
68
71
73
76
77
78
79
80
82
84
84
87
91
93
93
95
95
100
100
100
103
105
108
109
110
111
111
118
143
145
158
158
158
158
154
155
157
157
157
161
160
160
160
159
161
161
166
167
170
171
169
173
176
185
188
189
190
190
190
190
190
190
192
192
192
195
195
195
195
195
195
195
192
186
182
184
184
186
187
194
195
198
197
199
196
195
196
198
198
202
203
203
203
203
205
204
204
204
204
204
205
205
205
204
204
204
204
206
207
208
208
208
208
208
210
212
213
213
211
209
208
203
204
205
205
205
205
204
204
204
205
207
207
207
207
207
209
213
214
213
213
207
200
194
192
195
196
200
203
202
197
197
197
197
195
195
195
195
199
197
197
197
197
196
196
195
195
194
195
198
198
197
196
195
194
190
190
190
191
192
192
197
196
190
187
165
162
162
158
158
147
146
145
139
137
129
129
127
128
128
127
127
130
129
131
133
134
134
136
135
139
139
139
133
131
128
124
125
125
124
124
124
124
125
129
129
129
129
126
126
126
128
128
128
129
130
131
131
129
129
129
129
129
129
129
129
129
129
129
131
131
131
131
131
133
133
133
133
133
136
137
138
138
139
138
139
139
138
139
150
150
150
154
155
156
155
152
152
145
145
136
136
135
136
137
137
137
137
137
137
137
137
137
137
136
136
137
137
138
141
141
139
139
137
139
134
134
138
134
134
138
139
139
140
140
139
142
137
133
131
131
126
122
123
123
124
131
131
131
131
131
134
136
136
139
140
140
141
141
142
144
143
142
141
141
141
142
142
142
145
145
145
145
145
146
148
151
150
152
149
150
149
150
150
150
151
151
152
152
152
154
155
158
156
156
156
155
155
155
152
152
150
145
144
147
146
142
139
138
137
137
137
137
137
137
141
143
139
140
139
139
137
137
138
138
146
146
145
145
144
144
144
145
145
148
152
152
151
153
152
152
152
152
152
151
151
152
152
157
158
158
158
158
158
159
159
160
160
160
159
160
160
160
161
162
161
160
161
161
161
161
160
161
162
163
164
164
164
160
160
163
165
165
165
166
166
166
166
166
166
166
164
159
158
157
158
156
156
154
149
148
144
143
144
140
139
136
134
134
135
139
138
138
145
145
146
146
147
148
148
148
148
148
149
151
152
152
152
152
152
152
152
149
148
149
147
145
142
128
128
129
121
108
102
101
98
103
105
104
104
104
104
105
104
104
103
103
102
102
102
102
102
104
108
108
108
108
106
106
106
105
105
105
106
107
106
106
107
108
108
108
109
109
109
110
110
110
111
110
108
108
109
110
110
110
110
106
105
107
107
107
105
107
107
107
107
107
105
105
103
89
83
84
82
84
85
84
82
81
81
82
82
82
84
85
86
88
89
89
89
89
89
89
89
90
91
91
92
92
92
92
92
92
92
92
92
93
94
94
93
92
84
81
79
79
80
80
80
79
79
79
79
79
79
78
78
77
79
79
79
79
79
79
79
79
78
76
76
73
73
73
72
72
72
76
76
77
77
77
78
78
78
79
79
79
79
78
76
75
74
74
74
73
73
74
74
74
73
74
75
75
76
76
76
76
75
75
75
75
75
71
67
62
62
62
61
61
60
60
60
60
60
[truncated: 16,255,067 more chars]
