# Supplementary material for: Transcriptome profiling of Variovorax paradoxus EPS under different growth conditions reveals regulatory and structural novelty in biofilm formation
Source: Access Microbiol. 2020 Apr 3;2(6):acmi000121. doi: 10.1099/acmi.0.000121 (PMC7494200; doi:10.1099/acmi.0.000121)
Supplement: Supplementary material 2 [file acmi-2-121-s002.zip › Supplemental Data S2/genomeBrowserFiles-stavlog/TrimmomaticSph3L1-2_TrimmomaticSph3L1-1_NC_014931_v1_m15_l33_fr.minus.wig]

track name=TrimmomaticSph3L1-2_MINUS color=255,0,0 graphType=bar viewLimits=0:171
fixedStep chrom=gi|319790694|ref|NC_014931.1| start=1 step=1
0
0
0
0
0
0
0
0
0
0
0
0
0
0
0
0
0
0
0
0
0
0
0
0
0
0
0
0
0
0
0
0
0
0
0
0
0
0
0
0
0
0
0
0
0
0
0
0
0
0
0
0
0
0
0
0
0
0
0
0
0
0
0
0
0
0
0
0
0
0
0
0
0
0
0
0
0
0
0
0
0
0
0
0
0
0
0
0
0
0
0
0
0
0
0
0
0
0
0
0
0
0
0
0
0
0
0
0
0
0
0
0
0
0
0
0
0
0
0
0
0
0
0
0
0
0
0
0
0
0
0
0
0
0
0
0
0
0
0
0
0
0
0
0
0
0
0
0
0
0
0
0
0
0
0
0
0
0
0
0
0
0
0
0
0
0
0
0
0
0
0
0
0
0
0
0
0
0
0
0
0
0
0
0
0
0
0
0
0
0
0
0
0
0
0
0
0
0
0
0
0
0
0
0
0
0
0
0
0
0
0
0
0
0
0
0
0
0
0
0
0
0
0
0
0
0
0
0
0
0
0
0
0
0
0
0
0
0
0
0
0
0
0
0
0
0
0
0
0
0
0
0
0
0
0
0
0
0
0
0
0
0
0
0
0
0
0
0
0
0
0
0
0
0
0
0
1
1
1
1
1
1
1
1
1
1
1
1
1
1
1
1
1
1
1
1
1
1
1
1
1
1
1
1
1
1
1
1
1
1
1
1
1
1
1
1
1
1
1
1
1
1
1
1
1
1
1
1
1
1
1
1
1
1
1
1
1
1
1
1
1
1
1
1
1
1
1
1
1
1
1
1
1
1
1
1
1
1
1
1
1
1
1
1
1
1
1
1
1
1
1
1
1
1
1
2
2
2
2
2
2
2
2
2
2
2
2
2
2
2
2
2
2
2
2
2
2
2
3
3
4
4
5
5
5
5
5
5
5
5
5
5
5
5
5
5
5
5
5
6
6
5
5
5
5
5
5
5
5
5
5
4
4
4
4
4
4
4
4
4
4
4
4
4
4
4
4
4
4
4
4
4
4
4
5
5
5
5
5
5
5
5
5
5
5
5
5
5
5
5
5
5
5
5
5
5
5
5
5
5
5
5
5
5
5
5
5
5
5
5
5
5
5
5
5
5
5
5
6
6
6
6
6
6
6
6
6
6
6
6
6
6
6
6
6
6
6
6
6
7
7
7
7
7
7
7
7
7
7
7
7
8
8
9
10
17
20
20
20
19
20
20
20
20
20
20
21
21
21
21
21
21
22
21
21
21
21
21
21
21
22
23
23
23
23
22
22
22
22
22
22
22
22
22
22
22
22
22
22
22
22
22
22
21
21
21
21
21
21
21
21
21
21
21
21
21
21
21
21
21
21
21
21
21
21
21
21
21
21
21
21
21
21
21
21
21
21
21
21
21
21
21
21
21
21
21
21
21
20
20
20
19
19
19
19
19
19
18
18
19
20
20
21
21
20
20
20
20
20
20
20
20
20
20
21
21
21
22
20
20
20
20
20
20
20
20
20
20
20
19
19
19
18
18
18
18
17
17
17
17
17
17
17
18
17
17
17
17
17
17
17
17
16
15
15
15
15
15
15
14
13
12
12
12
12
12
12
12
12
12
12
12
12
12
12
12
12
12
12
12
12
11
11
11
11
11
11
11
11
11
11
11
11
12
12
12
12
12
12
12
13
13
13
13
13
13
13
13
13
13
13
13
13
13
13
13
13
13
13
13
13
13
12
12
12
12
12
12
12
12
12
12
12
12
12
11
10
10
10
10
7
7
7
7
7
5
4
4
4
4
4
4
4
4
4
4
4
4
4
4
4
4
4
4
4
4
4
4
4
4
4
3
3
3
3
3
3
3
3
3
3
3
3
3
3
3
3
3
3
4
3
3
3
3
4
4
4
4
5
5
4
4
4
4
4
4
4
4
4
4
4
4
4
4
4
4
3
3
3
3
3
3
3
3
3
3
3
3
3
3
3
3
3
3
3
3
3
3
3
3
3
3
3
3
3
3
4
4
4
4
4
4
4
4
4
3
3
3
3
3
3
3
3
3
3
3
3
4
4
6
6
6
6
6
6
6
6
6
6
6
6
6
6
6
6
6
6
6
6
6
6
6
6
6
6
6
6
6
6
6
6
6
5
5
5
5
5
5
5
5
5
5
5
5
5
5
5
5
5
5
5
5
5
5
5
5
5
5
5
5
5
9
9
9
9
9
9
9
9
9
9
9
9
9
9
9
10
10
10
10
10
10
10
10
10
11
12
12
12
12
12
12
12
13
13
13
13
13
13
13
12
12
12
12
12
13
13
13
13
13
13
13
13
14
14
14
13
13
13
13
13
13
13
13
12
12
12
12
12
12
12
12
12
12
12
12
12
12
12
12
12
12
12
12
12
12
12
12
12
12
12
12
12
12
12
12
12
12
12
11
11
11
11
11
11
11
11
11
11
11
11
11
11
11
11
11
11
9
9
9
9
9
9
9
9
6
5
5
5
5
5
5
5
5
5
5
5
5
5
5
5
5
5
5
5
5
5
5
5
5
5
5
5
5
5
5
5
5
4
4
4
4
4
4
4
4
4
4
4
4
4
4
4
4
4
4
4
4
4
4
3
3
3
3
2
2
2
2
2
2
2
2
2
2
2
2
2
0
0
0
0
0
0
0
0
0
0
0
0
0
0
0
0
0
0
0
0
0
0
0
0
0
0
0
0
0
0
0
0
0
0
0
0
0
0
0
0
0
0
0
0
0
0
0
0
0
0
0
0
0
0
0
0
0
0
0
0
0
0
0
0
0
0
0
0
0
0
0
0
0
0
0
0
0
0
0
0
0
0
0
0
0
0
0
0
0
0
0
0
0
1
1
1
1
1
1
1
1
1
1
1
1
1
1
1
1
1
1
1
1
1
1
1
1
1
1
1
2
2
3
3
3
3
3
3
3
3
3
3
3
4
4
5
5
5
5
5
5
5
5
5
7
7
7
7
7
7
7
7
7
7
7
7
7
7
7
7
7
7
7
7
7
7
7
7
7
7
8
9
9
10
10
10
10
10
10
11
11
12
13
14
14
16
15
17
21
22
23
23
23
23
23
23
23
23
23
23
23
25
30
30
31
32
32
35
34
34
35
35
36
36
36
36
36
37
38
39
40
40
40
40
40
40
40
41
41
43
43
43
43
43
43
43
45
45
45
45
45
45
45
44
44
44
44
44
44
44
44
44
44
44
44
44
43
43
43
43
43
43
43
43
43
43
42
42
42
42
42
42
41
41
41
41
41
40
40
40
40
40
40
40
40
40
40
40
40
40
40
40
40
40
40
39
39
40
40
40
39
39
39
39
39
38
37
37
37
37
37
37
37
37
36
35
35
35
35
35
35
35
35
35
35
34
34
33
31
30
26
26
26
26
25
25
23
22
22
22
22
21
21
21
20
19
16
16
15
14
13
12
11
10
10
9
7
7
6
6
4
4
4
4
4
2
1
1
1
1
0
0
0
0
0
0
0
0
0
0
0
0
0
0
0
0
0
0
0
0
0
1
1
1
1
1
0
0
0
0
0
0
0
0
0
0
0
0
0
0
0
0
0
0
0
0
0
0
0
0
0
0
0
0
0
0
1
1
1
1
1
1
1
1
1
1
1
1
1
1
1
2
2
3
4
5
6
6
6
6
6
6
6
7
7
7
7
7
7
7
7
7
7
7
7
7
7
7
7
7
7
7
7
7
7
7
7
7
7
7
7
7
7
7
7
7
7
7
7
7
7
7
8
8
8
8
8
8
8
8
8
8
8
8
8
8
8
8
8
8
8
8
8
8
8
8
8
8
8
8
8
8
8
8
8
8
8
8
8
8
8
8
8
8
8
8
8
8
8
8
8
8
8
8
8
8
7
7
7
7
7
7
6
6
6
6
6
6
6
6
6
6
6
6
6
6
6
6
6
5
5
5
5
5
5
5
5
5
5
5
5
5
5
5
5
5
4
4
4
4
4
3
1
1
1
1
1
1
1
1
1
1
1
1
1
1
1
1
1
1
1
1
1
1
1
1
1
1
1
1
1
1
1
1
1
1
1
1
1
1
1
1
1
1
0
0
0
0
0
0
0
0
0
0
0
0
0
0
0
0
0
0
0
0
0
0
0
0
0
0
0
0
0
0
0
0
0
0
0
0
0
0
0
0
0
0
0
0
0
0
0
0
0
0
0
0
0
0
0
0
0
0
0
0
0
0
0
0
0
0
0
0
0
0
0
0
0
0
0
0
0
0
0
0
0
0
0
0
0
0
0
1
1
1
1
1
1
1
1
1
1
1
1
1
1
1
1
1
1
1
1
1
1
1
1
1
1
1
1
1
1
1
1
1
1
1
1
1
1
1
1
1
1
1
1
1
1
1
1
1
1
1
1
1
1
1
1
1
2
2
2
2
2
2
2
2
2
2
2
2
2
2
2
2
2
2
2
2
2
2
2
2
2
2
2
2
2
2
2
2
2
2
2
2
2
2
2
2
2
2
2
2
2
2
2
2
2
2
2
2
2
2
2
2
2
3
3
3
3
3
3
3
3
3
3
3
3
3
3
3
2
2
2
2
2
2
2
2
2
2
2
2
2
2
2
2
2
1
1
1
1
1
1
1
1
1
1
1
1
1
1
1
1
1
1
1
1
1
1
1
1
1
1
1
1
1
1
1
1
1
1
1
1
0
0
0
0
0
0
0
0
0
0
0
0
0
0
0
0
0
0
0
0
0
0
0
0
0
0
0
0
0
0
0
0
0
0
0
0
0
0
0
0
0
0
0
0
0
0
0
0
0
0
0
0
0
0
0
0
0
0
0
0
0
0
0
0
0
0
0
0
0
0
0
0
0
0
0
0
0
0
0
0
0
0
0
0
0
0
0
0
0
0
0
0
0
0
0
0
0
0
0
0
0
0
0
0
0
0
0
0
0
0
0
0
0
0
0
0
0
0
0
0
0
0
0
0
0
0
0
0
0
0
0
0
0
0
0
0
0
0
0
0
0
0
0
0
0
0
1
1
1
1
1
1
1
1
1
1
1
1
1
1
1
1
1
1
1
1
1
1
1
1
1
1
1
1
1
1
1
1
1
1
1
1
1
1
1
1
1
2
2
2
2
2
2
2
2
2
2
2
2
2
2
2
2
2
2
2
2
2
2
2
2
2
2
2
2
3
3
3
3
3
3
2
2
2
2
2
2
2
2
2
2
2
2
2
2
2
2
2
2
2
2
2
2
2
2
2
2
2
2
2
1
1
1
1
1
1
1
1
1
1
1
1
1
1
1
1
1
1
1
1
1
1
1
1
1
1
1
1
1
1
1
1
1
1
1
1
1
1
1
1
1
1
1
1
1
1
1
1
1
1
1
1
1
1
1
1
1
1
1
1
1
2
2
2
2
2
2
2
2
2
2
2
2
2
3
3
3
4
4
5
5
5
5
5
5
5
5
5
5
5
5
5
5
5
5
5
5
5
5
5
5
5
5
4
4
4
4
4
5
5
5
5
5
5
6
6
6
6
6
6
6
6
6
5
5
5
5
5
5
5
5
5
5
5
5
5
5
5
5
5
5
5
5
5
5
7
7
7
7
8
8
8
8
8
8
8
8
8
8
8
8
8
8
8
8
8
8
8
8
8
8
8
8
8
8
8
8
8
8
8
8
8
8
8
8
8
8
8
8
7
7
7
8
8
7
7
7
7
7
7
7
7
7
7
7
7
7
7
7
7
7
7
7
7
7
7
7
7
7
7
6
6
6
6
6
6
6
6
6
6
6
6
6
6
6
6
6
6
6
6
6
5
5
4
4
4
4
4
4
4
4
4
5
5
5
5
4
3
3
3
3
3
3
3
3
3
3
3
3
3
3
3
3
3
3
3
3
3
3
3
3
3
3
3
3
3
3
3
3
3
3
3
3
3
3
4
4
4
4
4
3
3
3
3
3
3
3
2
2
2
2
2
2
2
2
2
2
2
2
2
2
2
2
2
2
2
2
2
2
2
2
2
2
2
2
2
2
2
2
2
2
2
2
2
2
2
2
2
2
2
2
2
2
2
2
2
2
2
2
2
2
2
2
2
2
2
2
2
2
2
2
2
2
2
2
2
2
2
2
2
2
2
2
2
2
2
2
2
2
2
1
1
1
1
1
1
1
1
1
1
1
1
1
1
1
1
1
1
1
1
2
2
2
2
2
3
3
3
3
3
3
3
3
3
3
3
3
2
2
2
3
2
2
2
2
2
2
2
2
2
2
2
2
2
2
2
2
2
2
2
2
2
2
2
2
2
2
2
2
2
2
2
2
2
2
2
2
2
2
2
2
2
2
2
2
2
2
2
2
2
2
2
2
2
2
2
2
2
2
2
2
2
2
2
2
2
2
2
2
2
2
2
2
2
2
2
2
2
2
2
2
2
2
2
2
2
2
2
2
2
2
2
2
2
1
1
2
2
2
1
1
1
1
1
1
1
1
1
1
1
1
1
1
1
1
1
1
1
1
1
1
1
1
1
1
1
1
1
1
1
1
1
1
1
1
1
1
1
1
1
1
1
1
1
1
1
1
1
0
0
0
0
0
0
0
0
0
0
0
0
0
0
0
0
0
0
0
0
0
0
0
0
0
0
0
0
0
0
0
0
0
0
0
0
0
0
0
0
1
1
1
1
1
1
1
1
1
1
1
1
2
2
2
2
2
2
2
2
2
2
2
2
2
2
2
2
2
2
2
2
2
2
2
2
2
2
2
2
2
2
2
2
2
2
2
2
2
2
2
2
2
2
2
2
2
2
2
2
2
2
2
2
2
2
2
1
1
1
1
1
1
1
1
1
1
1
1
1
1
1
1
1
1
1
2
2
2
2
2
2
2
2
2
2
2
2
2
2
2
2
1
1
1
1
1
1
1
1
1
1
1
1
1
1
1
1
1
1
1
1
1
1
1
1
1
1
1
1
1
1
1
1
1
1
1
1
1
1
1
1
1
1
1
1
0
0
0
0
0
0
0
0
0
0
0
0
0
0
0
0
0
0
0
0
0
0
0
0
0
0
0
0
0
0
0
0
0
0
1
1
1
1
1
1
1
1
1
1
1
1
2
2
2
2
2
2
2
2
2
2
2
2
2
2
2
2
2
2
2
2
2
2
1
1
1
1
1
1
1
1
1
1
1
1
1
1
1
1
1
1
1
1
1
1
1
1
1
1
1
1
1
1
1
1
1
1
1
1
1
1
1
1
1
1
1
1
2
2
3
3
3
4
5
5
5
5
5
5
5
5
5
5
5
5
5
5
5
5
5
6
6
6
6
6
6
6
6
6
6
6
6
6
6
6
6
6
7
7
7
7
7
7
7
7
7
7
7
7
7
7
8
9
9
9
9
9
9
9
9
9
9
9
9
9
9
9
9
9
9
9
9
9
10
10
11
11
10
10
10
9
9
9
9
9
9
9
9
9
9
9
9
10
10
10
10
10
10
10
10
10
10
10
10
10
10
10
10
10
10
10
10
10
10
10
10
10
10
10
10
10
10
10
10
10
10
10
10
10
10
10
10
10
10
10
10
10
9
9
9
9
9
9
9
9
9
9
9
8
8
7
7
7
7
7
7
7
7
7
7
6
6
6
6
6
6
6
6
6
6
6
6
6
6
6
6
6
6
6
6
6
6
6
6
6
6
5
5
5
5
5
5
5
5
5
5
5
5
5
5
5
5
5
5
5
5
4
4
4
4
4
4
4
4
4
4
4
4
4
4
4
4
4
4
4
4
4
4
4
4
4
4
4
4
4
4
4
4
4
4
3
1
1
1
0
0
0
0
0
0
0
0
0
0
0
0
0
0
0
0
0
0
0
0
0
0
0
0
0
0
0
0
0
0
0
0
0
0
0
0
0
0
0
0
0
0
0
0
0
0
0
0
0
0
0
0
0
0
0
0
0
0
0
0
0
0
0
0
0
0
0
0
0
0
0
0
0
0
0
0
0
0
0
0
0
0
0
0
0
0
0
0
0
0
0
0
0
0
0
0
0
0
0
0
0
0
0
0
0
0
0
0
0
0
0
0
0
0
0
0
0
0
0
0
0
0
0
0
0
0
0
0
0
0
0
0
0
0
0
0
0
0
0
0
0
0
0
0
0
0
0
0
0
0
0
0
0
0
0
0
0
0
0
0
0
0
0
0
0
0
0
0
0
0
0
0
0
0
0
0
0
0
0
0
0
0
0
0
0
0
0
0
0
0
0
0
0
0
0
0
0
0
0
0
0
0
0
0
0
0
0
0
0
0
0
0
0
0
0
0
0
0
0
0
0
0
0
0
0
0
0
0
0
0
0
0
0
0
0
0
0
0
0
0
0
0
0
0
0
0
0
0
0
0
0
0
0
0
0
0
0
0
0
0
0
0
0
0
0
0
0
0
0
0
0
0
0
0
0
0
0
0
0
0
0
0
0
0
0
0
0
0
0
0
0
0
0
0
0
0
0
0
0
0
0
0
0
0
0
0
0
0
0
0
0
0
0
0
0
0
0
0
0
0
0
0
0
0
0
0
0
0
0
0
0
0
0
0
0
0
0
0
0
0
0
0
0
0
0
0
0
0
0
0
0
0
0
0
0
0
0
0
0
0
0
0
0
0
0
0
0
0
0
0
0
0
0
0
0
0
0
0
0
0
0
0
0
0
0
0
0
0
0
0
0
0
0
0
0
0
0
0
0
0
0
0
0
0
0
0
0
0
0
0
0
0
0
0
0
0
0
0
0
0
0
0
0
0
0
0
0
0
0
0
0
0
0
0
0
0
0
0
0
0
0
0
0
0
0
0
0
0
0
0
0
0
0
0
0
0
0
0
0
0
0
0
0
0
0
0
0
0
0
0
0
0
0
0
0
0
0
0
0
0
0
0
0
0
0
0
0
0
1
1
1
1
1
1
1
1
1
1
1
1
1
1
1
1
1
1
1
1
1
1
1
1
1
1
1
1
1
1
1
1
1
1
1
1
1
1
1
1
1
2
2
2
2
2
2
2
2
2
2
2
2
2
2
2
2
2
2
2
2
2
2
2
2
2
2
2
2
2
2
2
2
2
2
3
4
4
4
4
4
4
4
4
4
4
4
4
4
4
4
4
4
4
4
4
4
4
4
4
4
4
4
4
4
4
4
4
4
4
4
4
4
4
4
4
4
4
4
4
4
4
4
4
4
4
4
4
4
4
4
4
4
4
4
4
4
4
4
4
4
4
4
4
4
4
4
4
5
5
6
6
6
6
6
6
6
6
6
6
6
6
6
5
5
5
5
5
5
5
5
5
5
5
5
5
5
5
5
5
5
5
5
5
5
5
5
5
5
5
5
4
4
4
4
4
4
5
6
6
6
6
7
7
7
7
7
7
7
7
7
7
7
7
7
7
7
7
7
7
8
8
8
8
8
9
9
9
9
9
9
9
9
9
9
10
10
10
10
10
10
10
10
10
10
10
10
10
10
10
10
10
10
10
10
10
10
10
9
8
8
8
8
8
8
8
8
8
8
8
8
8
10
10
12
12
13
13
13
13
13
14
14
14
14
14
14
14
14
14
14
13
13
13
13
13
13
14
14
14
14
14
14
14
14
14
14
14
14
14
14
15
15
15
15
15
15
15
15
15
15
15
15
15
15
15
15
15
15
15
15
15
15
15
15
15
15
16
16
16
16
16
16
16
17
18
18
18
18
18
18
18
18
18
18
18
18
17
17
17
17
17
17
17
17
17
17
17
17
17
17
17
17
17
17
17
17
17
16
15
14
14
15
16
17
18
18
18
18
18
20
20
20
20
20
20
20
20
20
20
24
25
26
29
29
31
31
31
31
31
30
27
27
27
27
26
26
25
24
23
23
23
23
23
23
23
23
23
23
23
23
23
23
23
22
22
22
22
22
22
22
22
22
22
22
22
22
22
22
22
22
22
22
22
22
22
22
22
22
23
23
23
23
23
23
23
23
23
23
23
23
23
23
23
23
23
23
23
23
23
23
23
23
23
23
23
22
22
22
22
22
22
22
22
22
22
22
22
22
22
22
22
22
22
22
22
22
22
21
21
19
19
19
19
18
18
16
16
17
17
15
15
15
15
15
15
15
13
13
13
4
2
1
1
1
1
1
1
1
1
1
1
1
1
1
1
1
1
1
1
1
1
1
1
1
1
1
0
0
0
0
0
0
0
0
0
0
0
0
0
0
0
0
0
0
0
0
0
0
0
0
0
0
0
0
0
0
0
0
0
0
0
0
0
0
0
0
0
0
0
0
0
0
0
0
0
0
0
0
0
0
0
0
0
0
0
0
0
0
0
0
0
0
0
0
0
0
0
0
0
0
0
0
0
0
0
0
0
0
0
0
0
0
0
0
0
0
0
0
0
0
0
0
0
0
0
0
0
0
0
0
0
0
0
0
0
0
0
0
0
0
0
0
0
0
0
0
0
0
0
0
0
0
0
0
0
0
0
0
0
0
0
0
0
0
0
0
0
0
0
0
0
0
0
0
0
0
0
0
0
0
0
0
0
0
0
0
0
0
0
0
0
0
0
0
0
0
0
0
0
0
0
0
0
0
0
0
0
0
0
0
0
0
0
0
0
0
0
0
0
0
0
0
0
0
0
0
0
0
0
0
0
0
0
0
0
0
0
0
0
0
0
0
0
0
0
0
0
0
0
0
0
0
0
0
0
0
0
0
0
0
0
0
0
0
0
0
0
0
0
0
0
0
0
0
0
0
0
0
0
0
0
0
0
0
0
0
0
0
0
0
0
0
0
0
0
0
0
0
0
0
0
0
0
0
0
0
0
0
0
0
0
0
0
0
0
0
0
0
0
0
0
0
0
0
0
0
0
0
0
0
0
0
0
0
0
0
0
0
0
0
0
0
0
0
0
1
1
1
1
1
1
1
1
1
1
1
1
1
1
1
1
1
1
1
1
1
1
1
1
1
1
1
1
1
1
1
1
1
1
1
1
1
1
1
1
1
1
1
1
1
1
1
1
1
1
1
1
0
0
0
0
0
0
0
0
0
0
0
0
0
0
0
0
0
0
0
0
0
0
0
0
0
0
0
0
0
0
0
0
0
0
0
0
0
0
0
0
0
0
0
0
0
0
0
0
0
0
0
0
0
0
0
0
0
0
0
0
0
0
0
0
0
0
0
0
0
0
0
0
0
0
0
0
0
0
0
0
0
0
0
0
0
0
0
0
0
0
0
0
0
0
0
0
0
0
0
0
0
0
0
0
0
0
0
0
0
0
0
0
0
0
0
0
0
0
0
0
0
0
0
0
0
0
0
0
0
0
0
0
0
0
0
0
0
0
0
0
0
0
0
0
0
0
0
0
0
0
0
0
0
0
0
0
0
0
0
0
0
0
0
0
0
0
0
0
0
0
0
0
0
0
0
0
0
0
0
0
0
0
0
0
0
0
0
0
0
0
0
0
0
0
0
0
0
0
0
0
0
0
0
0
0
0
0
0
0
0
0
0
0
0
0
0
0
0
0
0
0
0
0
0
0
0
0
0
0
0
0
0
0
0
0
0
0
0
0
0
0
0
0
0
0
0
0
0
0
0
0
0
0
0
0
0
0
0
0
0
0
0
0
0
0
0
0
0
0
0
0
0
0
0
0
0
0
0
0
0
0
0
0
0
0
0
0
0
0
0
0
0
0
0
0
0
0
0
0
0
0
0
0
0
0
0
0
0
0
0
0
0
0
0
0
0
0
0
0
0
0
0
0
0
0
0
0
0
0
0
0
0
0
0
0
0
0
0
0
0
0
0
0
0
0
0
0
0
0
0
0
0
0
0
0
0
0
0
0
0
0
0
0
0
0
0
0
0
0
0
0
0
0
0
0
0
0
0
0
0
0
0
0
0
0
0
0
0
0
0
0
0
0
0
0
0
0
0
0
0
0
0
1
1
1
1
1
1
1
1
1
1
1
1
1
1
1
1
1
1
1
1
1
1
1
1
1
1
1
1
1
1
1
1
1
1
1
1
1
1
1
1
1
1
1
1
1
1
1
1
1
1
1
1
1
1
1
1
1
1
1
1
1
1
1
1
1
1
1
1
1
1
1
1
1
1
1
1
1
1
1
1
1
1
1
1
1
2
2
2
2
2
2
2
2
2
2
1
1
1
1
1
1
1
1
1
1
1
1
1
1
2
2
2
2
2
2
2
2
2
2
2
2
2
2
2
2
2
2
2
2
1
1
1
1
1
3
3
3
4
5
5
5
5
5
5
5
5
5
5
5
5
5
5
5
5
5
5
5
5
5
5
5
5
5
5
5
5
5
5
5
5
5
5
5
5
5
5
5
5
5
5
5
5
5
5
5
5
5
5
5
5
5
5
5
5
5
5
5
5
5
5
5
5
5
5
5
5
5
5
5
5
5
5
5
5
5
5
5
5
5
5
5
5
5
5
5
5
5
6
6
6
5
5
5
7
9
11
11
11
11
11
10
10
10
10
10
10
10
10
9
9
9
9
9
9
9
9
9
9
9
8
9
9
9
9
9
9
8
8
8
8
8
8
8
8
8
8
8
8
8
8
8
8
8
9
9
9
9
9
9
9
9
9
9
9
10
10
10
11
12
13
13
13
13
13
13
13
14
14
14
14
14
14
14
14
14
14
14
14
14
14
14
14
14
14
14
14
13
13
13
13
13
13
13
13
13
13
13
13
13
13
13
13
13
13
13
13
13
12
12
12
12
12
12
12
12
12
12
12
12
12
12
12
13
13
13
13
13
13
13
11
11
11
11
11
11
10
10
10
10
10
10
10
10
9
9
9
9
9
9
9
9
9
9
9
9
8
8
7
7
7
7
7
7
7
7
7
7
7
7
8
8
8
8
8
8
8
8
7
7
6
6
6
6
6
6
7
7
7
7
7
7
7
6
6
6
6
6
6
6
6
6
5
5
5
5
5
5
5
5
5
5
5
6
6
6
6
6
6
6
6
6
6
6
6
6
6
6
6
6
6
6
6
6
6
6
6
6
6
6
6
6
6
6
5
5
5
5
5
5
6
5
5
5
4
4
4
5
6
7
8
8
8
8
8
8
8
8
8
8
8
8
8
9
9
10
10
10
11
11
10
10
10
10
10
10
10
10
10
10
9
9
9
9
9
9
9
9
9
9
9
9
9
9
9
9
9
9
9
9
9
9
9
9
9
9
9
9
9
9
9
9
9
9
9
9
9
9
9
9
9
9
9
9
9
9
9
9
9
9
9
9
9
9
8
8
8
9
9
9
9
9
10
10
11
11
11
11
12
12
13
13
13
13
13
13
13
12
12
12
12
12
12
12
12
12
12
12
12
12
12
12
11
10
9
9
9
9
9
9
9
9
9
8
8
9
8
7
14
15
16
18
22
22
23
23
23
23
23
23
23
23
23
23
23
23
23
23
23
23
23
23
23
23
23
23
23
23
23
23
23
23
23
23
23
23
23
23
23
23
23
23
23
23
23
23
22
22
22
22
22
22
23
23
23
23
23
23
23
23
23
23
23
23
24
23
25
25
26
26
26
26
26
26
26
26
26
26
26
26
26
27
27
27
27
27
27
27
27
27
26
26
26
26
25
25
24
24
24
24
24
22
22
22
21
21
21
22
24
24
24
24
24
24
24
23
23
23
23
23
23
23
23
23
23
22
21
21
21
21
21
20
18
18
18
18
18
18
18
18
18
18
18
18
18
18
18
18
18
18
17
16
16
16
16
16
17
17
17
15
16
16
15
15
14
14
14
14
14
14
14
13
13
13
13
13
13
13
12
12
12
12
12
12
12
12
12
12
12
12
12
12
12
12
12
12
12
11
11
11
11
11
11
11
11
11
11
11
11
11
11
12
12
12
12
12
12
12
12
12
13
14
14
14
14
15
15
15
15
15
15
15
15
15
13
13
13
13
13
13
13
13
13
13
12
12
12
12
12
12
12
12
12
12
12
12
12
12
11
12
13
13
13
14
14
14
15
15
15
15
15
14
14
14
14
15
15
15
16
16
16
16
16
16
16
16
15
15
15
15
14
14
13
13
13
13
13
13
13
13
13
13
13
13
13
13
13
13
13
13
13
12
12
12
12
12
12
12
12
12
12
12
12
12
12
12
12
12
12
12
12
11
11
11
10
10
10
10
10
10
10
10
10
10
10
9
9
10
10
10
10
10
10
10
10
10
12
15
16
16
16
16
16
17
17
17
16
16
15
15
15
15
15
15
15
15
15
15
15
14
14
14
14
14
14
14
14
14
14
15
17
19
19
19
22
22
23
23
24
24
25
25
25
25
25
25
25
25
25
25
22
22
21
21
21
21
22
22
23
23
23
23
23
23
24
24
24
24
24
24
24
24
24
24
24
25
25
25
25
25
25
25
25
25
25
25
25
25
25
24
24
24
23
23
23
23
23
23
22
22
22
22
22
22
22
22
22
22
22
22
22
20
20
20
20
20
20
20
20
20
20
19
19
19
19
19
19
18
18
17
16
16
15
15
15
15
14
13
13
14
14
14
13
13
13
13
13
13
13
13
13
13
13
13
13
13
13
13
13
13
13
12
12
12
12
12
11
11
11
10
10
11
11
11
11
10
10
10
9
9
9
9
9
9
9
9
9
9
9
9
9
9
8
11
11
13
13
12
11
11
12
12
12
13
16
16
16
16
18
18
23
23
23
23
22
22
22
22
24
24
25
25
25
25
25
26
26
26
26
27
27
27
27
27
27
27
27
27
27
27
27
27
27
27
27
27
27
27
27
27
27
27
27
27
27
26
26
26
26
26
26
26
26
26
26
26
26
25
25
25
25
25
25
25
25
25
25
24
24
24
25
25
25
25
25
25
25
25
25
27
27
27
27
27
27
27
27
28
28
28
28
28
28
29
29
29
30
30
30
30
30
29
29
29
28
28
26
26
28
26
25
21
20
18
18
18
20
20
20
20
20
20
22
24
24
23
23
23
22
22
22
22
22
22
22
22
22
22
22
22
22
22
22
21
21
19
19
19
18
18
17
17
17
16
17
17
17
17
17
17
17
17
17
17
17
17
17
17
18
18
18
18
18
19
20
21
21
21
21
23
23
23
23
23
23
23
23
23
23
23
23
23
23
23
23
23
22
22
22
22
22
22
22
22
22
22
23
23
23
23
23
23
23
23
23
23
24
24
24
24
24
24
24
24
24
24
24
23
23
23
23
23
23
23
23
26
26
26
26
25
25
24
24
23
23
23
23
21
19
18
19
19
19
20
20
20
20
20
20
20
20
20
20
20
19
19
19
19
19
19
19
19
19
19
19
19
19
19
17
17
17
17
17
17
17
17
17
17
17
17
17
17
17
18
18
17
17
19
20
20
20
20
20
20
20
20
20
20
20
21
21
21
21
21
21
21
21
21
21
21
21
21
21
21
21
19
19
19
19
19
19
18
18
18
18
17
17
17
17
17
17
17
17
17
17
16
16
16
16
16
16
16
15
15
15
15
15
15
15
15
15
15
15
15
15
15
15
14
14
14
15
16
15
15
14
15
14
14
14
14
14
14
13
13
12
12
12
12
12
12
11
11
11
11
11
11
11
11
11
11
11
12
14
13
14
14
14
14
14
14
14
14
14
14
14
13
13
14
14
14
15
15
15
15
15
14
14
14
14
14
15
15
15
15
15
15
15
15
15
15
15
15
15
15
15
15
15
13
13
14
14
14
14
19
21
21
21
21
21
21
21
21
21
21
21
21
21
21
21
21
21
21
21
21
21
21
21
21
21
22
22
22
22
22
22
22
22
22
22
22
22
22
22
22
22
22
22
22
22
22
22
22
22
22
22
24
24
24
24
24
24
24
24
24
24
24
22
22
22
22
21
21
21
20
20
20
20
20
20
20
20
20
20
20
21
21
20
20
20
20
20
20
20
20
20
20
20
19
18
18
18
18
18
18
18
17
16
16
13
13
13
13
13
12
12
12
12
12
11
11
11
11
10
10
10
9
9
9
8
8
8
8
8
6
6
6
5
6
6
6
6
6
7
7
8
8
8
8
8
8
8
8
8
8
8
8
8
8
8
8
8
7
6
6
6
6
5
4
4
4
4
4
4
4
4
4
4
5
6
6
6
6
6
6
6
6
6
6
6
6
6
6
6
6
6
6
6
6
6
5
5
5
5
5
5
5
5
7
7
7
8
8
8
8
8
8
8
8
9
9
9
9
9
9
9
10
10
11
11
11
11
11
11
11
11
11
11
11
11
11
11
11
11
12
12
12
12
12
12
12
12
12
12
12
10
10
10
10
10
10
10
10
10
10
10
10
10
10
10
10
10
10
10
10
9
9
8
8
8
8
8
8
8
8
8
8
8
7
7
7
7
7
7
7
7
7
7
7
7
7
7
7
7
7
6
6
5
5
5
5
5
5
5
5
5
5
5
5
5
5
5
5
5
5
4
4
4
4
4
4
4
4
3
3
3
3
3
3
3
3
3
3
3
3
3
3
3
3
3
3
2
2
2
0
0
0
0
0
0
0
0
0
0
0
0
0
0
0
0
0
0
0
0
0
0
0
0
0
0
0
0
0
0
0
0
0
0
0
0
0
0
0
0
0
0
0
0
0
0
0
0
0
0
0
0
0
0
0
0
0
0
0
0
0
0
0
0
0
0
0
0
0
0
0
0
0
0
0
0
0
0
0
0
0
0
0
0
0
0
0
0
0
0
0
0
0
0
0
0
0
0
0
0
0
0
0
0
0
0
0
0
0
0
0
0
0
0
0
0
0
0
0
0
0
0
0
0
0
0
0
0
0
0
0
0
0
0
0
0
0
0
0
0
0
0
0
0
0
0
0
0
0
0
0
0
0
0
0
0
0
0
0
0
0
0
0
0
0
0
0
0
0
0
0
0
0
0
0
0
0
0
0
0
0
0
0
0
0
0
0
0
0
0
0
0
0
0
0
0
0
0
0
0
0
0
0
0
0
0
0
0
0
0
0
0
0
0
0
0
0
0
0
0
0
0
0
0
0
0
0
0
0
0
0
0
0
0
0
0
0
0
0
0
0
0
0
0
0
0
0
0
0
0
0
0
0
0
0
0
0
0
0
0
0
0
0
0
0
0
0
0
0
0
0
0
0
0
0
0
0
0
0
0
0
0
0
0
0
0
0
0
0
0
0
0
0
0
0
0
0
0
0
0
0
0
0
0
0
0
0
0
0
0
0
0
0
0
0
0
0
0
0
0
0
0
0
0
0
0
0
0
0
0
0
0
0
0
0
0
0
0
0
0
0
0
0
0
0
0
0
0
0
0
0
0
0
0
0
0
0
0
0
0
0
0
0
0
0
0
0
0
0
0
0
0
0
0
0
0
0
0
0
0
0
0
0
0
0
0
0
0
0
0
0
0
0
0
0
0
0
1
1
1
1
1
1
1
1
1
1
1
1
2
2
2
2
2
2
2
2
2
2
2
2
2
2
2
2
2
2
2
2
2
2
2
2
2
2
2
2
2
2
2
1
1
1
2
2
2
2
2
2
2
2
2
2
2
2
2
2
2
2
2
2
3
3
3
3
3
3
3
3
4
4
4
4
4
4
4
4
4
4
4
4
4
4
4
4
4
4
4
4
4
4
4
4
4
4
4
4
4
4
4
4
4
4
4
4
4
4
4
4
4
4
4
4
4
4
4
4
4
4
4
4
4
4
4
4
4
4
4
4
4
4
4
4
4
4
4
4
4
4
4
4
4
4
4
4
4
4
4
5
5
5
5
4
4
4
4
4
4
4
4
4
4
4
4
4
4
4
4
4
4
4
4
4
3
4
3
3
3
3
3
3
3
3
3
2
2
2
2
2
2
2
2
2
2
2
2
2
2
2
2
2
2
2
2
2
2
2
2
2
2
2
2
2
2
2
2
2
2
2
2
2
2
2
2
2
2
2
2
2
2
2
2
2
2
2
2
2
2
2
2
2
2
2
2
2
2
2
2
2
2
1
1
1
1
1
1
1
1
1
1
1
1
1
1
1
1
1
1
1
1
1
1
1
1
1
1
1
1
1
1
1
1
1
1
1
1
1
1
1
1
1
1
1
1
1
1
1
1
1
1
1
1
1
1
1
1
1
1
1
1
1
1
1
0
0
0
0
0
0
0
0
0
0
0
0
1
1
1
1
1
2
2
2
2
2
2
2
1
1
1
1
2
2
2
2
2
2
2
2
2
2
2
2
2
2
2
2
2
2
2
2
2
2
2
2
2
2
2
2
2
2
2
2
2
2
2
2
2
2
2
2
2
2
2
2
2
2
2
3
3
3
3
3
3
3
3
3
3
3
3
3
3
3
3
3
3
3
3
3
3
3
3
3
3
3
3
3
3
3
3
3
3
3
3
3
3
3
3
3
3
3
3
3
3
3
3
3
2
2
2
2
2
2
2
2
2
2
2
2
2
2
2
2
2
2
2
2
2
2
2
2
2
2
2
2
2
2
2
2
2
2
2
2
2
2
2
2
2
2
2
2
2
1
1
1
1
1
1
1
1
1
1
1
1
1
1
1
0
0
0
0
0
0
0
0
1
1
1
1
1
0
0
0
0
0
0
0
0
0
1
1
1
1
1
1
1
1
1
1
1
1
1
1
1
1
1
1
1
1
1
1
1
1
1
1
1
1
1
1
1
1
1
1
1
1
1
1
1
1
1
1
1
1
1
1
1
1
1
1
1
1
1
1
1
1
1
1
1
1
1
1
1
1
1
1
1
1
1
1
1
1
1
1
1
1
1
1
1
1
1
1
1
1
1
1
1
1
1
1
1
1
1
1
1
1
1
1
1
1
1
1
1
1
1
1
1
1
1
1
1
1
1
1
1
1
1
0
0
0
0
0
0
0
0
0
0
0
0
0
0
0
0
0
0
0
0
0
0
0
0
0
0
0
0
0
0
0
0
0
0
0
0
0
0
0
0
0
0
0
0
0
0
0
0
0
0
0
0
0
0
0
0
0
0
0
0
0
0
0
0
0
0
0
0
0
0
0
0
0
0
0
0
0
0
0
0
0
0
0
0
0
0
0
0
0
0
0
0
0
0
0
0
0
0
0
0
0
0
0
0
0
0
0
0
0
0
0
0
0
0
0
0
0
0
0
0
0
0
0
0
0
0
0
0
0
0
0
0
0
0
0
0
0
0
0
0
0
0
0
0
0
0
0
0
0
0
0
0
0
0
0
0
0
0
0
0
0
0
0
0
0
0
0
0
0
0
0
0
0
0
0
0
0
0
0
0
0
0
0
0
0
0
0
0
0
0
0
0
0
0
0
0
0
0
0
0
0
0
0
0
0
0
0
0
0
0
0
0
0
0
0
0
0
0
0
0
0
0
0
0
0
0
0
0
0
0
0
0
0
0
0
0
0
0
0
0
0
0
0
0
0
0
0
0
0
0
0
0
0
0
0
0
0
0
0
0
0
0
0
0
0
0
0
0
0
0
0
0
0
0
0
0
0
0
0
0
0
0
0
0
0
0
0
0
0
0
0
0
0
0
0
0
0
0
0
0
0
0
0
0
0
0
0
0
0
0
0
0
0
0
0
0
0
0
0
0
0
0
0
0
0
0
0
0
0
0
0
0
0
0
0
0
0
0
0
0
0
0
0
0
0
0
0
0
0
0
0
0
0
0
0
0
0
0
0
0
0
0
0
0
0
0
0
0
0
0
0
0
0
0
0
0
0
0
0
0
0
0
0
0
0
0
0
0
0
0
0
0
0
0
0
0
0
0
0
0
0
0
0
0
0
0
0
0
0
0
0
0
0
0
0
0
0
0
0
0
0
0
0
0
0
0
0
0
0
0
0
0
0
0
0
0
0
0
0
0
0
0
0
0
0
0
0
0
0
0
0
0
0
0
0
0
0
0
0
0
0
0
0
0
0
0
0
0
0
0
0
0
0
0
0
0
0
0
0
0
0
0
0
0
0
0
0
0
0
0
0
0
0
0
0
0
0
0
0
0
0
0
0
0
0
0
0
0
0
0
0
0
0
0
0
0
0
0
0
0
0
0
0
0
0
0
0
0
0
0
0
0
0
0
0
0
0
0
0
0
0
0
0
0
0
0
0
0
0
0
0
0
0
0
0
0
0
0
0
0
0
0
0
0
0
0
0
0
0
0
0
0
0
0
0
0
0
0
0
0
0
0
0
0
0
0
0
0
0
0
0
0
0
0
0
0
0
0
0
0
0
0
0
0
0
0
0
0
0
0
0
0
0
0
0
0
0
0
0
0
0
0
0
0
0
0
0
0
0
0
0
0
0
0
0
0
0
0
0
0
0
0
0
0
0
0
0
0
0
0
0
0
0
0
0
0
0
0
0
0
0
0
0
0
0
0
0
0
0
0
0
0
0
0
0
0
0
0
0
0
0
0
0
0
0
0
0
0
0
0
0
0
0
0
0
0
0
0
0
0
0
0
0
0
0
0
0
0
0
0
0
0
0
0
0
0
0
0
0
0
0
0
0
0
0
0
0
0
0
0
0
0
0
0
0
0
0
0
0
0
0
0
0
0
0
0
0
0
0
0
0
0
0
0
0
0
0
0
0
0
0
0
0
0
0
0
0
0
0
0
0
0
0
0
0
0
0
0
0
0
0
0
0
0
0
0
0
0
0
0
0
0
0
0
0
0
0
0
0
0
0
0
0
0
0
0
0
0
0
0
0
0
0
0
0
0
0
0
0
0
0
0
0
0
0
0
0
0
0
0
0
0
0
0
0
0
0
0
0
0
0
0
0
0
0
0
0
0
0
0
0
0
0
0
0
0
0
0
0
0
0
0
0
0
0
0
0
0
0
0
0
0
0
0
0
0
0
0
0
0
0
0
0
0
0
0
0
0
0
0
0
0
0
0
0
0
0
0
0
0
0
0
0
0
0
0
0
0
0
0
0
0
0
0
0
0
0
0
0
0
0
0
0
0
0
0
0
0
0
0
0
0
0
0
0
0
0
0
0
0
0
0
0
0
0
0
0
0
0
0
0
0
0
0
0
0
0
0
0
0
0
0
0
0
0
0
0
0
0
0
0
0
0
0
0
0
0
0
0
0
0
0
0
0
0
0
0
0
0
0
0
0
0
0
0
0
0
0
0
0
0
0
0
0
0
0
0
0
0
0
0
0
0
0
0
0
0
0
0
0
0
0
0
0
0
0
0
0
0
0
0
0
0
0
0
0
0
0
0
0
0
0
0
0
0
0
0
0
0
0
0
0
0
0
0
0
0
0
0
0
0
0
0
0
0
0
0
0
0
0
0
0
0
0
0
0
0
0
0
0
0
0
0
0
0
0
0
0
0
0
0
0
0
0
0
0
0
0
0
0
0
0
0
0
0
0
0
0
0
0
0
0
0
0
0
0
0
0
0
0
0
0
0
0
0
0
0
0
0
0
0
0
0
0
0
0
0
0
0
0
0
0
0
0
0
0
0
0
0
0
0
0
0
0
0
0
0
0
0
0
0
0
0
0
0
0
0
0
0
0
0
0
0
0
0
0
0
0
0
0
0
0
0
0
0
0
0
0
0
0
0
0
0
0
0
0
0
0
0
0
0
0
0
0
0
0
0
0
0
0
0
0
0
0
0
0
0
0
0
0
0
0
0
0
0
0
0
0
0
0
0
0
0
0
0
0
0
0
0
0
0
0
0
0
0
0
0
0
0
0
0
0
0
0
0
0
0
0
0
0
0
0
0
0
0
0
0
0
0
0
0
0
0
0
0
0
0
0
0
0
0
0
0
0
0
0
0
0
0
0
0
0
0
0
0
0
0
0
0
0
0
0
0
0
0
0
0
0
0
0
0
0
0
0
0
0
0
0
0
0
0
0
0
0
0
0
0
0
0
0
0
0
0
0
0
0
0
0
0
0
0
0
0
0
0
0
0
0
0
0
0
0
0
0
0
0
0
0
0
0
0
0
0
0
0
0
0
0
0
0
0
0
0
0
0
0
0
0
1
1
1
1
1
1
1
1
1
1
1
1
1
1
1
1
1
1
1
1
1
1
1
1
1
1
1
1
1
1
1
1
1
1
1
1
1
1
1
1
1
1
1
1
1
1
1
1
1
1
1
1
1
1
1
1
1
1
1
1
1
1
1
1
1
1
1
1
1
1
1
1
1
1
1
1
1
1
1
1
1
1
1
1
2
2
2
2
2
2
2
2
2
2
2
2
1
1
1
1
1
1
1
1
1
1
1
1
1
1
1
1
1
1
1
1
1
1
1
1
1
1
1
1
1
1
1
1
1
1
1
1
1
1
1
1
1
1
1
1
1
1
1
1
1
1
1
1
1
1
1
1
1
1
2
2
2
2
2
2
2
2
2
2
2
2
2
2
2
2
2
2
2
2
2
2
2
2
2
2
2
2
2
2
2
2
2
2
2
2
2
2
2
2
2
2
2
2
2
2
2
1
1
1
1
1
1
1
1
1
1
1
1
1
1
1
1
1
1
1
1
1
1
1
1
1
1
1
1
1
1
1
1
1
1
1
1
1
1
1
1
1
1
2
2
2
2
2
2
3
3
3
3
3
3
3
3
3
3
3
3
3
3
3
3
2
2
2
2
1
1
1
1
1
1
1
1
1
1
1
1
1
1
1
1
1
1
1
1
1
1
1
1
1
1
1
1
1
1
1
1
1
1
1
1
1
2
2
2
2
2
2
3
4
4
4
4
4
4
4
4
4
4
4
4
4
4
4
4
4
4
4
4
4
4
4
4
4
4
4
4
4
4
4
4
4
4
4
4
4
4
4
4
4
4
4
4
4
6
6
6
7
7
7
7
8
8
8
8
8
8
8
8
10
10
11
11
11
12
12
12
12
12
12
12
12
12
12
12
12
12
12
12
12
12
12
12
12
12
12
12
12
12
13
13
13
14
14
14
14
14
14
13
13
13
14
14
14
14
14
14
14
14
14
14
14
14
14
14
14
14
14
14
14
14
14
15
15
15
15
15
15
14
14
14
14
14
14
14
14
14
14
14
14
14
14
14
14
14
14
14
14
14
13
13
13
13
13
13
13
13
13
13
13
13
13
13
13
13
13
13
13
13
13
13
13
12
11
11
11
11
11
11
10
10
10
10
10
10
10
9
9
9
9
9
9
9
9
9
9
9
9
8
7
7
7
6
6
6
5
5
5
9
9
10
10
10
10
10
11
11
12
12
12
12
12
12
12
12
12
12
12
12
12
12
12
12
12
12
12
12
12
12
12
12
12
12
12
12
12
12
12
12
12
12
12
12
12
12
12
12
12
12
12
12
12
12
12
12
12
12
12
12
11
11
11
11
11
10
10
10
10
10
10
9
9
9
9
9
9
9
9
9
9
9
9
9
8
10
10
11
11
11
11
11
11
11
11
12
12
12
12
12
12
12
12
12
12
12
13
13
13
13
13
13
13
13
13
13
13
13
12
12
12
12
12
12
12
12
12
12
12
12
11
11
11
11
11
10
10
10
10
10
10
10
10
10
10
10
10
10
11
12
12
12
11
11
11
11
13
13
13
13
13
14
14
14
14
15
15
15
15
15
15
15
15
15
15
15
15
15
15
15
15
17
17
17
16
16
14
14
14
14
14
15
14
14
13
13
13
12
12
12
12
12
12
12
12
12
12
12
12
12
12
12
12
12
12
12
12
12
12
12
12
12
12
11
11
11
9
9
9
9
9
9
9
8
8
8
8
8
8
8
8
8
8
8
8
8
8
8
8
8
8
8
8
8
8
8
8
8
8
8
8
8
8
8
8
8
8
8
8
8
8
8
7
7
7
7
7
7
7
7
8
8
8
9
9
9
9
9
9
9
9
9
9
9
9
8
8
8
8
8
8
8
8
8
8
8
8
8
8
8
8
8
8
8
8
8
8
8
8
8
8
8
8
8
8
8
7
7
7
7
7
7
7
7
7
7
7
7
7
7
7
7
7
7
6
6
6
6
6
4
4
4
4
6
7
6
8
8
8
8
8
8
8
8
8
8
8
8
8
8
8
8
8
8
8
8
7
7
7
7
7
7
7
7
7
7
7
7
7
7
7
7
7
7
7
7
7
7
7
7
7
7
6
6
6
6
6
5
5
5
5
4
4
4
4
4
4
4
4
4
4
4
4
4
4
4
4
4
4
4
4
4
4
4
4
4
4
4
4
4
4
4
4
4
4
4
4
4
4
4
4
4
4
4
4
4
4
4
4
4
4
4
4
4
3
3
3
3
3
3
3
3
3
3
3
3
3
3
3
5
6
6
6
6
6
6
6
5
5
5
5
5
5
5
5
5
5
5
5
5
5
5
5
5
5
5
5
5
5
5
5
5
5
5
5
6
6
6
6
6
6
6
6
6
7
7
7
7
7
7
6
6
6
6
7
7
7
7
7
7
7
7
7
7
7
7
7
7
8
8
8
8
8
8
8
8
8
8
8
8
8
8
8
8
9
9
9
9
9
9
9
9
9
9
9
9
9
9
9
9
9
9
9
9
9
9
9
9
9
9
9
9
9
11
11
11
11
11
11
10
10
10
8
8
8
8
8
8
9
9
9
9
9
9
9
9
9
10
10
10
10
10
10
10
10
10
10
10
10
10
10
10
10
10
10
10
10
10
10
10
10
10
10
10
9
9
9
9
9
9
9
9
9
10
10
10
10
10
10
10
10
9
9
9
9
9
9
9
8
8
8
8
8
8
8
7
7
8
8
8
8
8
8
8
8
8
8
8
8
8
8
8
8
8
8
8
8
8
8
8
8
8
8
8
8
8
8
8
8
8
8
8
8
8
8
8
8
9
9
9
9
9
9
9
9
9
9
9
9
9
9
9
9
9
9
9
9
9
9
9
9
9
9
9
9
9
8
9
9
11
11
11
11
11
11
11
11
11
11
11
11
12
12
12
12
12
12
12
12
13
13
13
13
13
13
13
13
13
13
13
13
11
11
11
11
11
11
11
11
11
10
10
10
9
9
9
9
9
9
9
10
10
10
13
13
13
13
13
13
12
12
12
12
12
12
12
12
12
12
12
12
12
12
12
12
12
12
13
14
14
14
14
15
15
15
15
15
15
15
15
15
15
15
16
16
16
16
16
15
15
15
15
15
15
15
15
13
12
12
12
12
12
12
12
12
12
11
11
11
11
11
11
13
14
15
15
15
15
15
15
15
15
15
15
19
20
19
18
20
20
20
20
20
28
34
34
35
35
35
36
36
36
36
36
36
36
36
36
36
36
36
36
36
36
37
37
37
37
37
37
37
37
37
37
37
38
38
38
38
38
37
37
37
37
37
37
37
38
38
38
34
34
34
35
35
35
34
34
34
34
34
34
34
34
34
34
34
34
34
34
34
34
34
34
34
34
34
35
35
35
35
35
36
36
36
36
36
36
36
36
36
36
36
36
36
36
36
37
37
37
37
37
35
33
33
32
33
33
33
33
33
31
30
29
29
29
29
29
28
28
28
28
28
28
28
28
28
29
29
29
29
29
28
28
28
28
27
25
25
25
25
25
25
24
24
24
23
23
23
23
23
23
23
22
22
21
21
21
21
20
20
20
20
19
19
18
18
18
18
18
18
18
18
18
16
16
16
14
14
14
14
14
14
14
13
13
13
13
13
13
13
13
13
13
13
13
13
13
13
12
11
10
10
10
10
10
10
10
10
10
10
10
10
10
10
10
9
9
9
8
8
8
7
6
6
6
5
5
5
5
5
5
5
5
5
5
4
4
4
4
4
4
4
3
3
3
3
2
2
2
2
2
2
2
2
2
2
2
2
2
2
2
2
2
2
2
2
2
2
2
2
2
2
2
2
2
2
2
2
2
2
2
2
2
2
2
2
2
2
2
2
2
2
2
2
2
2
2
2
2
2
2
2
2
2
2
2
2
2
1
1
1
1
1
1
1
0
0
0
0
0
0
0
0
0
0
0
0
0
0
0
0
0
0
0
0
0
0
0
0
0
0
0
0
0
0
0
0
0
0
0
0
0
0
0
0
0
0
0
0
0
0
0
0
0
0
0
0
0
0
0
0
0
0
1
3
3
3
3
2
2
2
3
3
3
3
3
3
3
3
3
3
3
3
3
3
3
3
3
3
3
3
3
3
3
3
3
3
3
3
3
3
3
3
3
3
3
3
3
3
3
3
3
3
3
3
3
3
3
3
3
3
3
3
3
3
3
3
3
3
3
3
3
3
3
3
3
3
3
3
3
3
3
3
3
3
3
3
3
3
3
3
3
3
3
3
3
3
3
3
3
3
3
3
3
3
3
3
3
4
4
4
4
4
4
4
4
4
4
4
4
4
4
4
4
4
4
4
4
4
4
4
4
4
4
4
4
3
2
2
2
2
2
2
2
2
2
2
2
2
2
2
2
2
2
2
2
2
2
1
1
1
1
1
1
1
1
2
2
2
2
2
2
2
2
2
2
2
2
2
2
2
2
2
2
2
2
2
2
2
2
2
3
3
3
3
3
3
3
3
3
3
3
3
3
3
3
3
3
3
4
4
4
4
4
4
4
4
5
5
6
6
7
7
7
7
7
7
7
7
7
7
7
7
7
7
6
6
6
7
7
7
7
7
7
7
7
7
7
7
7
7
7
7
7
9
9
9
9
10
10
10
10
10
10
10
10
10
11
11
11
11
11
11
11
11
11
11
11
11
11
11
11
11
11
11
11
11
10
10
10
10
10
10
10
10
10
10
10
10
10
10
10
10
10
10
10
10
10
10
10
10
10
8
8
8
8
8
8
8
8
9
10
10
10
10
10
10
10
10
10
10
10
11
11
11
11
11
11
11
11
11
11
11
11
11
11
11
11
11
11
11
10
10
10
10
10
10
10
10
9
9
9
9
9
9
9
9
9
9
9
9
9
9
9
8
8
7
8
8
8
8
8
8
8
8
8
8
8
8
8
8
8
8
8
8
8
8
8
8
8
8
8
8
8
8
9
8
8
8
8
8
8
8
8
8
7
7
7
7
7
7
7
7
7
9
9
9
10
10
9
9
9
9
9
9
9
9
9
9
9
10
10
10
10
10
11
11
11
11
11
11
11
11
11
11
11
11
11
12
12
13
13
12
12
12
13
13
13
14
14
14
14
14
14
14
15
15
15
15
15
15
15
15
15
15
15
16
16
16
18
18
18
18
18
18
18
18
18
18
18
18
18
18
18
19
19
19
19
19
19
19
19
19
19
19
19
19
19
19
19
18
19
19
20
21
21
21
21
21
21
21
22
22
23
23
23
22
22
23
24
24
24
24
23
23
23
23
23
23
23
23
23
23
23
23
24
24
24
24
24
24
24
24
24
23
23
23
23
23
23
23
23
23
23
23
23
23
23
22
23
23
23
23
23
23
22
22
22
22
22
22
22
22
22
22
22
22
22
22
22
22
23
23
23
23
22
22
22
22
21
21
21
21
21
20
20
17
17
17
17
17
17
17
17
18
18
18
18
18
18
18
18
18
18
18
18
18
18
17
16
16
16
16
16
16
16
15
15
15
15
15
13
13
13
13
13
14
14
13
13
13
13
14
13
14
15
14
15
19
22
25
27
28
29
29
31
31
31
31
31
32
36
37
37
37
37
37
37
36
36
37
37
37
37
37
37
37
37
37
37
39
39
39
40
40
40
40
40
40
40
40
40
40
40
40
40
40
40
40
42
41
38
39
39
41
42
42
42
42
42
42
43
45
47
51
54
59
62
70
71
72
74
78
81
89
89
89
91
90
90
90
90
90
90
90
90
90
90
90
90
90
90
90
90
89
89
89
89
89
89
90
90
90
90
90
90
90
89
89
90
90
90
90
90
90
90
90
89
89
89
89
89
89
89
89
89
89
89
89
88
86
86
86
86
86
85
85
85
84
84
84
85
85
84
83
82
83
83
83
83
83
82
82
82
81
81
82
81
78
70
65
63
62
61
61
61
61
61
61
61
61
62
62
62
62
62
62
62
62
62
62
62
61
59
59
59
59
59
58
58
58
58
58
57
56
57
57
55
55
55
55
55
57
57
57
57
57
57
55
54
54
55
54
53
53
52
52
51
53
53
53
53
53
53
53
53
53
53
52
52
51
52
52
51
52
51
53
51
50
50
50
50
50
49
49
49
48
48
48
47
45
45
44
44
44
43
41
42
39
40
38
38
37
37
37
37
37
37
36
36
35
35
34
34
33
33
34
34
35
33
33
31
31
29
29
29
28
27
26
26
26
27
27
27
27
27
27
26
25
25
25
26
26
26
25
25
25
25
25
25
25
24
24
25
26
26
26
26
26
26
26
26
26
32
33
33
34
36
37
38
38
38
38
38
38
36
36
36
36
36
36
36
33
32
32
32
31
31
30
30
30
31
31
30
30
30
30
30
32
32
32
32
32
32
32
32
32
32
33
33
33
33
31
31
31
32
32
31
31
31
30
31
31
31
31
31
31
31
31
33
33
33
35
36
37
37
37
37
37
37
37
37
37
37
37
37
37
36
36
36
36
36
36
36
35
35
35
35
35
35
35
35
35
35
34
34
34
34
35
35
34
34
35
35
36
36
37
37
37
37
37
37
37
37
37
37
37
37
37
37
38
39
39
39
38
38
38
38
37
38
38
38
39
40
44
53
57
62
64
62
67
68
69
70
70
69
68
68
67
68
68
67
67
68
66
66
66
66
66
66
66
64
64
65
65
65
65
65
65
67
67
67
66
66
66
64
65
64
64
64
64
65
65
65
65
65
66
66
66
67
68
68
68
68
68
67
67
67
66
66
66
66
66
66
65
65
65
65
64
64
64
64
64
64
64
65
64
64
64
64
64
64
63
63
63
63
64
63
62
62
62
62
62
62
62
62
62
62
62
61
61
61
59
56
56
56
56
56
56
56
45
39
37
33
32
34
36
36
36
35
35
35
35
35
35
35
35
36
36
36
36
35
37
37
37
37
37
36
34
34
34
34
34
34
34
34
34
34
33
33
33
33
32
32
32
32
32
31
31
31
31
30
30
30
30
29
29
29
29
29
29
30
30
30
30
30
30
24
24
23
23
23
24
27
29
30
30
30
30
30
30
31
32
35
35
41
40
40
42
41
41
41
42
45
49
52
55
55
55
55
53
53
52
52
51
51
51
52
52
52
52
51
51
51
51
51
51
51
51
51
50
50
50
50
51
51
51
51
51
51
49
48
48
48
48
49
49
49
49
49
49
49
49
49
49
49
49
49
49
49
49
49
48
48
48
48
48
49
50
50
50
53
55
55
56
57
57
57
57
57
57
57
57
58
58
58
58
58
58
58
58
58
58
58
57
57
57
59
59
60
61
61
61
61
60
60
61
61
61
61
62
62
62
62
62
62
62
62
62
62
62
62
62
62
62
62
61
60
58
58
58
58
59
59
58
58
58
58
58
57
58
57
57
57
54
53
52
52
52
53
54
54
54
51
51
48
48
47
46
46
43
42
42
42
41
41
41
41
41
41
40
40
39
39
39
38
36
36
36
36
36
36
35
35
36
37
37
37
38
38
40
39
39
40
40
39
40
37
37
37
37
36
35
35
35
35
35
36
36
34
34
34
35
35
35
33
32
32
32
28
28
26
27
27
27
28
28
28
28
28
28
28
28
27
27
26
25
25
23
26
27
28
28
28
28
28
28
28
28
28
28
28
28
27
27
27
27
27
27
27
24
24
24
24
24
24
24
24
24
24
24
24
24
24
24
23
23
22
22
22
22
21
21
23
23
23
23
21
20
20
21
21
21
20
19
19
19
19
19
19
19
17
17
16
16
17
18
18
19
18
18
18
21
21
21
21
22
22
22
23
22
22
22
22
22
22
23
23
24
27
28
28
27
27
31
31
31
31
31
31
31
30
29
29
29
29
29
28
28
28
28
28
28
28
27
26
26
26
26
27
27
26
26
26
26
26
25
25
25
26
26
27
28
29
30
31
32
32
32
32
32
32
32
32
32
32
32
33
33
33
33
33
33
32
32
32
32
32
32
32
31
31
31
31
31
30
30
30
30
30
30
30
30
30
30
29
29
29
29
29
29
29
29
29
29
29
29
29
29
29
29
29
29
29
29
29
29
29
29
29
29
29
28
28
28
28
28
27
27
27
27
27
27
27
27
27
27
27
27
27
27
28
28
29
30
30
30
30
30
30
29
29
29
28
28
28
28
28
27
26
26
26
26
26
27
25
25
25
25
25
23
23
23
23
21
21
21
20
20
20
20
20
21
21
21
21
20
20
21
21
22
22
21
21
21
20
20
21
21
21
21
22
24
24
23
23
22
22
22
22
22
22
22
22
21
21
21
21
20
20
20
20
20
20
20
20
19
19
18
18
17
17
17
17
18
18
18
18
18
18
18
18
18
17
17
17
17
18
18
18
20
21
22
23
25
25
26
26
26
26
26
26
27
27
28
29
29
29
29
29
29
31
32
31
31
32
32
32
34
34
34
35
35
35
35
35
36
36
36
36
36
37
37
37
37
37
38
38
39
40
41
42
42
42
42
42
42
41
41
41
39
38
38
38
38
39
39
39
39
40
40
40
40
40
40
40
41
41
41
41
41
40
40
42
43
43
43
42
42
42
42
42
42
42
42
42
42
42
42
42
42
42
42
42
42
42
42
42
42
41
41
41
41
41
41
41
41
41
40
40
40
40
39
39
40
39
39
39
39
38
37
37
37
37
38
37
37
37
37
37
36
36
36
36
36
36
36
36
36
36
35
35
33
33
33
33
33
33
33
33
31
31
29
28
28
28
27
28
28
28
28
28
27
28
28
28
29
29
29
26
26
27
27
27
28
27
29
27
27
28
29
30
30
28
26
26
25
25
25
25
25
27
28
29
28
28
29
29
29
29
29
29
29
30
30
30
30
30
32
30
30
30
30
30
30
29
29
28
29
29
29
29
29
29
29
28
28
27
27
27
27
27
27
27
27
27
27
27
27
27
27
27
27
27
27
27
27
27
27
28
28
29
30
31
31
31
31
30
30
30
30
30
30
30
30
30
30
30
30
30
30
30
30
30
30
30
30
30
30
30
30
30
30
30
31
31
31
31
30
31
31
33
35
35
35
35
31
31
31
32
31
31
30
29
29
29
29
29
29
29
29
30
30
30
30
30
30
30
29
29
29
28
28
27
27
27
27
27
27
27
27
26
25
25
25
24
24
24
23
23
22
22
22
23
23
23
23
22
22
23
24
25
25
25
25
25
26
26
25
25
25
25
25
26
25
25
26
26
27
26
26
27
27
27
31
31
31
30
30
31
32
34
34
35
33
33
33
33
33
33
33
32
32
32
32
32
32
32
32
32
31
31
31
31
33
34
34
34
34
34
34
34
35
35
36
34
34
34
34
34
34
34
33
33
33
33
33
33
32
32
32
31
31
30
30
30
30
30
30
30
30
30
30
30
30
29
29
29
29
29
30
30
30
30
30
30
30
31
31
31
31
31
31
31
31
32
32
32
32
33
32
32
32
32
33
32
32
32
32
32
34
34
34
34
34
33
33
33
33
33
33
33
32
32
33
35
35
35
37
37
38
38
43
45
45
45
45
45
45
45
46
44
44
42
42
42
42
42
42
41
41
40
40
40
40
40
40
40
38
38
38
38
38
38
38
38
38
38
38
38
38
38
38
37
34
33
33
32
32
35
34
34
34
35
36
36
36
36
34
34
34
34
34
34
34
34
34
34
35
36
35
36
36
36
36
36
37
37
37
38
38
38
38
38
38
38
38
38
39
39
39
39
39
38
37
37
36
34
34
32
31
29
30
30
30
31
30
30
30
30
30
30
30
30
30
30
29
29
28
26
26
26
25
25
23
23
22
21
21
21
22
22
22
22
22
22
22
22
22
22
22
22
22
22
20
20
20
20
20
20
20
20
20
20
20
20
20
20
20
20
20
20
19
19
19
19
18
18
18
17
17
23
26
26
27
27
27
27
27
28
28
27
28
28
27
27
28
28
28
28
28
30
30
32
33
33
33
34
34
35
35
36
37
37
37
37
36
36
36
36
36
36
36
36
35
34
34
33
33
33
33
33
34
34
34
30
30
30
30
30
31
32
32
33
34
35
35
35
35
36
37
37
37
37
37
37
37
37
37
38
38
38
38
38
38
38
38
38
38
38
38
38
38
38
38
38
38
38
38
38
38
38
38
38
38
38
38
38
39
38
38
38
38
37
37
37
37
37
37
37
37
37
37
37
37
37
37
37
37
37
36
35
35
35
35
35
35
36
36
36
36
35
35
35
35
35
35
35
33
33
32
31
31
31
30
30
29
28
27
22
19
13
12
11
11
11
11
10
8
7
7
7
7
7
7
7
7
8
10
10
10
10
10
10
10
10
10
10
10
9
10
10
10
10
10
10
10
10
9
9
8
8
8
8
8
8
8
8
8
8
8
8
8
8
8
8
9
9
9
9
9
9
9
9
9
10
10
10
10
9
9
9
9
10
10
10
10
10
10
10
10
10
11
11
11
11
11
11
11
11
11
11
11
12
12
12
12
12
12
12
12
12
12
12
12
12
12
12
12
12
12
13
13
13
14
14
14
14
14
14
13
13
13
13
13
12
12
12
12
12
12
12
12
12
12
12
12
12
12
12
12
12
12
12
12
12
12
12
12
12
12
13
13
13
13
12
12
12
12
12
12
12
12
12
12
12
12
12
11
11
11
11
10
10
10
10
10
10
10
10
10
10
9
9
9
8
7
7
7
7
7
7
7
7
7
7
7
7
7
7
7
6
6
6
5
4
4
4
4
4
4
4
4
4
4
4
4
4
4
4
4
4
4
4
4
4
4
4
4
4
4
4
4
4
3
3
3
3
2
0
0
0
0
0
0
0
0
0
0
0
0
0
0
0
0
0
0
0
0
0
0
0
0
0
0
0
0
0
0
0
0
0
0
0
0
0
0
0
0
0
0
0
0
0
0
0
0
0
0
0
0
0
0
0
0
0
0
0
0
0
0
0
0
0
0
0
0
0
0
0
0
0
0
0
0
0
0
0
0
0
0
0
0
0
0
0
0
0
0
0
0
0
0
0
0
0
0
0
0
0
0
0
0
1
1
1
1
1
1
1
1
1
1
1
1
1
1
1
1
1
1
1
1
1
1
1
1
1
1
1
1
1
1
1
1
1
1
1
1
1
1
1
1
1
1
1
1
1
1
1
1
1
1
1
1
1
1
1
1
1
1
1
1
1
1
1
1
1
1
1
1
1
1
1
1
1
1
1
1
1
1
1
1
1
1
1
1
1
1
1
1
1
1
1
0
0
0
0
0
0
0
0
0
0
0
0
0
0
0
0
0
0
0
0
0
0
0
0
0
0
0
0
0
0
0
0
0
0
0
0
0
0
0
0
0
0
0
0
0
0
0
0
0
0
0
0
0
0
0
0
0
0
0
0
0
0
0
0
0
0
0
0
0
0
0
0
0
0
0
0
0
0
0
0
0
0
0
0
0
0
0
0
0
0
0
0
0
0
0
0
0
0
0
0
0
0
0
0
0
0
0
0
0
0
0
0
0
0
0
0
0
0
0
0
0
0
0
0
0
0
0
0
0
0
0
0
0
0
0
0
0
0
0
0
0
0
0
0
0
0
0
0
0
0
0
0
0
0
0
0
0
0
0
0
0
0
0
0
0
0
0
0
0
0
0
0
0
0
0
0
0
0
0
0
0
0
0
0
0
0
0
0
0
0
0
0
0
0
0
0
0
0
0
0
0
0
0
0
0
0
0
0
0
0
0
0
0
0
0
0
0
0
0
0
0
0
0
0
0
0
0
0
0
0
0
0
0
0
0
0
0
0
0
0
0
0
0
0
0
0
0
0
0
0
0
0
0
0
0
0
0
0
0
0
0
0
0
0
0
0
0
0
0
0
0
0
0
0
0
0
0
0
0
0
0
0
0
0
0
0
0
0
0
0
0
0
1
1
1
1
1
1
1
1
1
1
1
1
1
1
1
1
1
1
1
1
1
1
1
1
1
1
1
1
1
1
1
1
1
1
2
2
4
4
4
5
5
6
19
20
20
20
22
25
26
28
29
29
30
31
32
32
32
32
32
32
32
32
32
32
32
33
33
33
33
33
33
33
33
33
33
33
33
35
36
36
36
36
36
36
36
36
36
36
36
36
36
36
36
36
36
36
36
36
36
36
36
36
36
36
37
37
37
38
38
38
38
38
38
38
38
38
38
38
37
37
37
37
37
38
38
38
38
38
37
38
38
38
39
39
39
39
39
39
39
38
38
39
40
44
44
44
45
46
45
46
46
46
48
48
48
48
49
49
48
48
46
46
46
46
46
48
48
49
49
51
51
49
49
48
48
49
51
52
52
54
58
58
60
64
62
63
63
65
64
64
64
64
64
64
64
64
64
63
63
63
63
64
64
63
62
62
62
62
62
62
62
62
62
62
62
62
63
63
62
63
65
67
68
68
71
74
76
83
104
106
113
146
148
152
157
162
162
171
170
170
170
170
170
170
170
171
171
171
171
171
171
171
171
174
174
177
179
179
177
177
176
185
185
186
186
186
189
188
188
188
188
188
188
188
188
188
187
187
187
188
188
187
185
184
185
185
185
185
186
186
186
185
184
187
188
189
193
194
193
193
193
192
192
192
192
192
192
192
190
190
189
189
189
189
192
193
192
192
190
191
186
186
184
184
185
186
186
186
186
185
185
185
184
184
183
184
182
179
177
177
177
173
173
173
174
174
174
173
169
169
167
167
167
166
160
155
149
150
152
152
152
154
154
154
153
152
152
153
150
150
150
150
150
150
151
149
149
149
144
141
137
132
132
133
132
132
132
132
130
130
130
128
128
128
128
128
128
124
118
116
115
112
113
112
110
111
109
108
106
106
107
107
107
108
106
105
104
104
102
103
104
103
102
102
101
101
101
101
101
101
101
101
100
100
101
111
111
119
119
117
114
110
110
110
112
112
111
110
111
110
109
109
107
104
103
99
100
100
100
101
102
103
100
100
99
96
94
95
95
94
94
94
94
94
94
94
91
91
91
89
89
89
89
89
89
88
88
88
87
87
85
83
83
83
83
81
81
80
80
80
80
79
78
78
78
78
78
78
78
80
79
80
80
82
82
82
82
84
85
88
88
88
99
100
101
102
101
102
102
101
103
104
104
104
104
104
104
104
104
103
103
101
99
96
96
96
92
93
93
93
91
91
91
91
91
91
91
91
91
92
92
92
92
91
91
91
91
91
91
89
86
86
86
86
86
84
82
82
82
79
80
79
80
80
80
80
80
80
79
78
77
77
77
74
73
74
74
72
72
69
69
69
70
70
70
68
68
68
67
67
67
67
67
67
66
66
66
66
66
66
66
66
66
64
63
62
62
61
60
59
59
59
59
58
58
55
53
52
52
52
51
50
50
48
48
37
37
34
31
30
29
23
21
14
11
11
11
13
13
14
14
14
14
14
14
14
14
14
14
14
14
14
14
14
17
19
19
19
19
19
19
19
20
19
20
21
21
21
20
20
20
20
20
20
20
19
18
18
18
17
17
17
18
19
20
20
21
21
21
23
23
22
23
23
24
25
26
26
25
29
29
31
31
31
31
31
31
31
31
31
32
32
32
32
32
32
32
32
32
32
32
32
32
32
32
31
31
31
31
31
32
32
32
34
34
34
34
34
34
34
33
33
33
33
34
34
35
36
36
36
36
35
35
35
35
35
37
40
40
40
40
42
45
46
46
46
46
46
45
45
45
45
45
45
46
44
44
44
43
42
42
42
42
42
42
42
39
39
39
38
38
38
38
37
36
36
36
35
35
33
33
32
32
32
32
31
31
30
30
30
30
30
30
30
30
30
30
30
30
30
30
30
30
30
30
30
30
30
30
30
29
29
29
29
29
29
28
28
28
28
28
28
28
27
27
29
31
31
30
31
31
30
30
30
30
30
31
27
24
25
26
26
28
30
31
32
34
35
35
39
38
49
49
49
49
49
49
49
48
48
48
48
47
47
47
47
47
47
47
46
46
46
45
45
45
45
44
44
43
43
42
42
42
42
44
44
44
44
43
43
43
43
43
43
45
43
42
42
42
42
42
42
42
42
42
42
42
42
42
42
42
42
42
43
43
43
43
43
43
42
42
42
41
41
41
41
42
42
42
42
42
42
42
42
42
42
42
42
43
43
43
38
38
38
38
38
38
38
38
38
37
37
37
38
38
38
38
39
39
39
39
42
42
42
41
41
41
41
41
41
42
41
41
41
41
41
40
40
40
40
40
40
40
40
40
38
37
37
37
37
38
38
38
38
38
38
36
36
38
38
38
38
36
35
36
37
37
36
36
36
36
36
36
36
36
35
34
34
34
34
34
34
34
33
33
33
33
33
32
31
31
31
30
30
30
30
30
30
31
31
28
28
27
27
27
27
27
27
27
27
26
26
24
24
24
24
24
24
24
24
24
24
23
23
23
23
23
23
24
24
24
26
26
26
26
26
27
27
27
30
29
32
36
36
37
39
39
38
38
38
38
38
39
38
38
38
38
38
38
38
35
35
39
39
39
42
42
42
42
42
44
44
44
44
44
44
43
43
43
43
43
43
43
43
43
43
43
41
41
41
40
40
40
40
40
39
39
39
39
39
37
38
38
39
39
39
38
37
37
37
37
37
37
37
37
38
38
38
38
38
39
39
39
39
39
40
40
39
39
39
42
44
47
47
47
47
47
46
47
47
47
47
47
46
46
44
45
45
45
46
46
45
46
46
46
47
47
43
43
43
42
42
42
42
42
42
41
41
41
41
41
41
41
41
37
36
36
36
36
35
34
33
33
33
33
33
35
34
34
36
35
34
34
34
34
34
36
36
37
37
37
36
36
36
36
37
37
37
38
38
38
38
38
38
36
35
35
36
36
37
37
37
38
38
38
38
38
38
38
38
38
38
41
42
48
49
49
50
50
50
52
52
52
52
49
49
47
47
47
46
45
45
45
45
45
45
44
43
42
40
40
40
40
40
40
40
40
40
40
40
40
41
41
41
41
42
43
43
41
41
41
41
41
41
41
40
38
38
38
38
38
38
41
42
42
46
47
54
59
59
59
59
59
57
56
55
56
55
55
55
55
56
57
56
56
56
56
56
56
56
56
56
56
56
56
56
56
56
54
54
54
54
54
54
54
53
53
53
53
53
53
53
53
53
52
52
52
52
52
52
52
51
50
49
48
48
48
48
47
45
45
47
47
46
46
47
48
48
48
48
47
47
47
46
45
46
46
46
45
45
44
44
44
44
45
45
45
47
47
47
47
48
48
47
45
45
45
43
43
42
42
42
41
41
40
40
41
41
43
43
42
42
42
40
40
40
40
45
45
46
46
46
46
46
46
47
46
46
46
45
45
45
45
45
45
45
45
44
44
44
43
42
42
42
42
42
42
41
41
41
41
41
37
37
37
37
36
36
36
36
36
35
35
35
35
35
35
35
35
35
35
35
35
35
35
35
35
35
37
37
38
37
37
36
36
36
36
36
36
33
32
34
34
34
34
34
33
32
32
32
32
32
32
32
32
33
32
32
32
31
30
30
30
30
31
33
34
34
34
32
32
32
32
32
31
33
31
31
33
33
33
33
33
32
32
31
31
30
30
30
30
30
29
29
29
29
29
31
31
32
31
30
30
30
30
30
30
30
31
32
32
35
37
37
36
36
36
36
37
37
37
37
36
35
36
37
37
37
37
37
39
39
39
39
41
41
41
40
40
40
40
40
41
41
41
41
41
41
41
41
41
41
41
41
41
41
42
43
43
43
44
44
44
43
43
43
43
43
43
43
41
41
41
41
41
41
41
41
41
41
41
41
41
41
41
41
41
41
40
40
41
45
46
46
46
44
44
45
45
45
45
45
45
45
45
45
45
45
45
45
46
46
45
44
43
42
42
42
42
42
42
43
44
45
45
42
44
44
45
44
45
45
44
44
44
46
46
47
48
48
49
48
48
49
49
49
49
50
57
57
60
60
62
67
69
69
68
69
68
69
70
71
71
72
72
72
72
72
72
72
72
72
72
72
72
71
72
72
72
72
72
72
72
73
75
76
79
79
81
80
80
82
80
82
85
88
90
87
86
85
86
85
83
83
86
94
97
97
99
99
100
100
100
100
102
103
103
103
101
100
100
100
100
100
100
100
100
100
99
99
99
99
99
99
99
98
98
96
96
96
95
95
94
94
94
94
94
94
94
94
95
95
96
96
96
96
96
96
96
97
95
95
95
95
95
95
94
94
93
93
88
83
82
82
83
83
83
82
83
82
82
82
82
81
80
80
79
79
79
79
79
79
79
78
77
77
77
77
77
75
75
75
75
75
75
75
76
76
75
74
74
71
67
67
70
71
69
70
70
70
71
69
68
68
66
64
64
63
57
52
49
49
49
48
54
57
72
74
76
77
79
80
81
81
84
84
88
86
87
87
99
100
105
107
107
107
107
108
108
108
107
106
106
105
104
104
104
104
104
104
104
104
104
105
105
105
104
103
103
103
103
103
102
101
101
101
101
99
99
99
102
106
107
108
108
108
107
108
108
108
109
111
110
111
113
113
113
113
117
121
121
121
121
121
121
121
121
121
121
121
121
121
121
121
121
121
122
123
123
125
126
128
128
129
130
133
133
137
139
141
151
151
152
153
157
157
157
157
154
154
153
154
153
154
154
153
153
153
152
152
152
151
150
150
150
150
150
150
148
148
148
145
145
143
143
141
140
140
139
139
138
139
138
138
137
135
135
132
134
132
132
132
126
126
126
126
126
126
126
126
125
124
124
126
126
127
127
129
128
126
128
129
131
131
130
128
127
126
125
125
122
118
117
113
113
117
118
118
111
103
103
103
102
101
101
101
101
101
99
93
92
91
91
92
94
93
90
92
88
88
88
88
88
89
89
89
85
84
84
84
84
84
84
84
84
84
84
84
84
82
82
80
80
80
79
79
79
77
76
75
74
74
76
78
78
81
81
80
81
84
87
87
87
87
78
78
78
78
78
79
77
76
76
76
78
78
78
78
77
77
77
77
77
77
78
78
77
77
74
75
83
82
85
87
87
87
85
81
81
81
82
83
83
83
83
83
83
83
83
81
81
80
77
77
77
77
77
77
75
75
74
74
74
74
74
73
73
73
74
75
76
76
76
76
75
73
73
73
71
71
71
71
71
72
72
73
72
72
72
71
71
70
70
70
70
70
68
67
67
67
67
66
65
66
66
65
64
64
64
64
64
64
64
64
64
62
61
56
56
57
57
56
56
56
58
60
60
62
62
64
64
67
71
74
80
80
79
78
74
74
74
75
76
75
80
77
75
75
76
76
77
76
76
75
75
74
74
74
76
76
76
76
75
75
75
75
75
72
72
72
72
71
71
76
79
81
81
81
81
80
83
84
84
86
86
87
88
87
88
88
88
87
87
87
87
87
87
86
85
85
85
85
85
86
85
85
85
85
85
85
81
81
81
81
81
81
81
81
80
80
80
77
76
76
75
75
75
75
72
72
70
70
69
69
69
69
68
66
63
63
63
63
63
64
63
63
62
63
63
63
63
63
63
64
64
63
60
60
60
60
60
60
59
59
59
60
61
59
59
59
60
60
62
62
62
61
59
57
57
57
58
58
58
58
51
51
50
50
50
49
49
50
50
52
55
55
55
55
55
55
55
55
55
53
49
50
50
50
50
50
52
52
52
53
54
54
49
49
51
52
53
55
55
56
56
56
56
57
57
57
57
57
57
55
55
55
55
56
56
54
54
54
55
56
56
55
59
60
60
60
60
60
59
59
59
58
58
58
58
59
59
59
58
61
64
67
67
67
67
67
67
67
67
66
66
66
69
72
74
76
77
78
77
79
79
80
80
80
81
82
87
88
88
89
89
90
89
89
89
89
89
93
92
92
92
92
92
92
92
91
91
92
92
92
93
104
109
111
112
113
117
117
119
124
124
125
125
126
125
125
121
122
122
122
122
122
122
122
123
124
126
125
122
121
120
120
120
119
119
118
118
118
119
119
119
120
117
117
117
116
115
115
114
113
112
110
110
110
108
108
108
108
108
109
109
109
109
109
108
108
108
108
108
107
106
106
106
110
112
113
122
124
124
128
128
128
127
127
127
127
126
126
126
126
126
126
126
126
125
126
126
127
126
124
123
122
122
124
125
123
125
124
127
126
123
123
121
122
120
121
121
118
119
117
117
117
117
116
116
116
116
116
116
118
118
120
120
117
117
116
114
116
118
125
125
125
131
130
132
139
139
143
148
148
147
147
146
146
137
138
133
133
133
128
119
118
114
116
116
114
114
110
107
107
109
107
107
107
107
105
105
103
104
102
102
99
99
98
98
97
97
96
96
94
94
97
97
97
96
95
95
95
99
99
100
100
99
98
98
98
98
98
98
98
98
97
96
95
94
94
94
92
92
92
91
91
93
94
94
97
96
97
97
98
98
99
100
99
99
100
100
99
99
100
100
100
101
101
101
101
101
101
99
97
97
98
98
98
98
98
98
98
98
96
96
96
96
96
96
96
96
96
96
94
95
91
91
92
91
91
94
98
102
102
101
99
99
99
99
99
99
101
97
105
106
108
107
105
111
111
111
111
114
113
113
117
115
128
128
128
134
134
129
134
128
126
126
125
124
124
124
124
123
124
119
119
120
118
120
118
118
117
116
116
115
115
115
115
114
114
114
114
114
114
114
114
114
114
114
114
113
113
113
112
112
112
112
112
111
111
111
110
110
110
110
110
110
110
110
109
107
107
106
106
105
105
105
104
104
104
104
104
104
104
104
105
105
105
105
106
106
106
108
111
111
109
109
109
111
111
111
111
110
110
110
108
108
109
108
106
104
100
100
100
102
111
112
116
115
116
113
113
115
116
116
119
120
123
120
121
122
122
119
118
118
118
118
112
112
111
110
110
109
109
111
112
111
111
111
110
105
105
102
103
104
104
104
103
103
101
99
99
99
99
99
98
97
93
92
92
92
92
90
90
89
88
87
87
88
87
86
85
86
86
85
85
86
84
84
83
81
81
82
83
83
83
85
85
87
87
87
87
88
88
89
89
89
88
85
85
85
85
84
83
84
82
82
82
81
79
79
78
77
80
81
84
84
84
84
84
84
82
81
83
82
81
81
80
79
82
82
84
83
82
82
83
81
81
80
79
77
85
89
89
89
86
85
85
85
87
89
90
91
91
90
95
112
113
115
113
112
112
112
112
111
111
111
111
111
108
108
108
109
109
109
108
108
108
108
108
108
108
108
108
108
108
108
108
108
109
109
107
107
107
108
108
108
111
112
112
112
113
119
118
121
122
118
118
117
117
117
117
117
117
118
120
120
120
118
118
118
118
117
117
117
117
118
118
118
118
119
118
120
125
125
134
136
134
134
135
135
137
136
135
132
134
134
135
135
135
135
132
132
132
132
134
135
134
138
138
139
143
143
143
142
137
137
136
136
139
140
139
139
138
135
135
135
134
134
134
131
131
131
131
130
131
131
131
130
130
130
130
129
126
126
126
125
125
125
125
119
119
116
116
116
116
115
114
106
106
105
105
105
105
105
105
103
103
97
97
97
97
96
91
91
90
90
90
90
87
87
83
82
81
81
81
79
78
78
78
77
77
77
77
75
75
75
74
72
72
72
72
72
73
73
74
72
72
72
72
73
73
74
74
76
73
73
73
73
72
70
70
70
70
70
70
69
66
64
65
65
65
65
65
65
65
65
65
64
63
66
69
75
77
74
74
74
75
75
76
78
78
75
75
75
75
75
75
73
74
74
74
75
75
75
73
72
72
70
68
68
67
67
67
65
65
64
64
64
64
64
65
65
64
66
66
65
65
65
65
65
65
64
64
64
65
65
65
65
65
65
62
62
60
60
57
57
57
59
59
59
58
58
58
58
58
58
58
57
57
56
56
55
55
54
54
54
54
54
54
54
53
53
53
52
52
52
52
52
52
52
52
50
49
47
47
47
48
48
49
50
48
48
48
48
48
48
48
45
45
44
41
41
41
41
41
41
41
40
39
37
36
37
37
36
37
36
36
36
36
36
36
36
36
34
33
32
31
31
30
30
30
30
30
30
30
30
30
30
30
31
31
30
30
30
32
32
32
34
34
34
37
37
38
37
35
35
35
34
42
42
42
42
42
43
46
46
47
48
61
61
62
63
63
65
64
65
65
65
65
65
65
65
65
65
67
68
69
71
71
72
72
74
74
74
74
74
74
74
75
79
79
79
80
80
78
77
76
76
77
78
78
79
79
79
77
77
76
76
77
80
84
85
85
85
85
86
86
86
96
98
98
99
99
99
99
100
99
100
100
100
100
101
100
100
100
100
100
100
98
98
98
98
98
98
98
99
97
97
96
96
96
96
96
97
99
99
98
98
98
97
94
93
92
92
90
89
86
86
86
86
86
84
84
84
82
82
80
80
80
80
79
79
79
79
79
79
79
79
79
74
74
73
74
78
79
77
77
77
76
75
75
81
81
86
85
85
85
85
85
86
82
82
82
83
82
78
77
77
77
77
75
74
73
73
73
72
72
72
72
71
71
69
69
68
68
68
67
66
66
64
63
63
63
65
65
64
63
64
62
58
55
54
54
54
53
53
53
53
53
50
50
50
50
50
50
50
50
50
50
48
47
48
48
48
50
49
48
47
47
47
47
52
53
52
53
53
53
56
58
57
55
55
57
56
56
59
59
54
55
60
69
70
75
76
78
82
82
82
82
83
83
82
82
82
81
81
80
80
77
77
77
77
77
77
75
76
76
77
78
77
77
77
77
77
77
77
77
77
77
75
75
75
75
75
75
75
75
73
73
71
70
70
71
71
71
71
71
71
70
69
69
69
72
72
71
70
70
70
71
71
71
71
72
72
71
70
70
70
71
72
72
72
72
71
68
68
68
67
66
66
64
64
64
64
64
64
65
65
65
65
65
65
65
65
63
63
63
63
63
62
61
61
61
60
59
59
58
58
58
58
58
57
57
58
58
55
56
55
54
54
55
54
54
53
53
53
52
51
51
53
55
54
51
49
48
48
48
50
51
51
52
52
52
52
55
55
55
55
54
52
52
55
55
56
54
55
55
55
58
58
56
56
57
55
55
55
51
51
50
50
50
51
51
50
51
53
53
53
53
52
51
51
51
52
52
52
54
56
56
58
62
62
62
62
62
62
60
59
59
59
59
59
59
61
61
61
61
61
61
61
61
61
61
61
61
61
61
61
62
62
62
61
61
61
61
61
62
62
62
62
62
63
63
63
63
63
65
65
65
65
66
67
67
66
68
68
69
71
71
71
69
69
69
69
69
69
69
69
68
67
67
67
67
65
64
62
62
62
67
68
68
68
68
69
70
70
70
72
72
72
72
73
73
73
73
72
72
72
72
69
70
70
72
72
75
73
73
73
74
75
73
72
72
72
72
72
72
72
72
72
72
77
77
78
78
81
83
87
90
92
93
106
111
113
114
113
112
111
111
111
111
111
110
110
110
106
104
103
103
104
104
104
104
103
102
101
101
101
101
101
101
101
101
100
100
100
100
100
100
99
99
99
99
99
98
98
98
98
98
96
96
97
96
96
95
95
95
95
94
94
94
94
94
94
94
94
94
93
93
93
92
92
94
94
95
95
94
93
93
93
94
94
95
95
91
91
90
90
91
94
97
97
97
96
95
95
94
94
94
93
93
93
93
93
93
94
93
92
94
95
97
94
93
91
91
91
89
89
85
85
84
84
84
84
84
84
83
88
89
88
88
88
88
88
87
87
83
83
83
83
81
84
83
84
84
85
86
86
89
87
89
88
86
84
82
76
75
76
74
64
65
65
65
64
68
72
71
70
64
71
70
71
72
72
72
74
74
74
74
74
74
73
73
74
78
81
86
86
86
86
86
86
86
91
91
92
93
93
93
93
93
93
93
94
92
89
89
89
90
91
91
91
92
92
91
91
91
91
90
90
90
89
89
89
89
86
86
86
86
86
85
85
85
85
86
86
87
88
88
88
88
88
87
87
91
94
96
98
98
97
97
97
97
101
102
102
102
100
99
99
99
100
98
101
101
104
105
105
105
105
105
104
104
104
104
104
102
102
100
100
100
99
99
98
98
97
96
96
95
95
95
94
94
90
89
90
90
91
90
88
86
84
85
84
84
84
84
84
81
80
80
78
78
78
76
75
75
74
72
72
72
71
71
69
66
66
65
65
65
65
65
65
65
65
65
65
65
65
65
65
63
63
63
60
57
57
57
57
57
57
53
53
53
52
52
52
52
52
49
49
48
44
32
32
32
32
32
31
31
31
29
29
28
27
26
26
26
26
26
26
24
24
24
25
23
23
22
22
22
24
26
29
28
31
31
29
30
31
27
27
25
24
23
24
23
24
25
25
25
25
25
25
25
24
24
23
23
22
21
21
20
20
20
20
19
19
19
19
19
19
19
19
18
18
18
18
18
19
19
18
18
17
18
18
18
18
18
18
20
21
21
21
21
21
21
23
25
30
32
37
37
39
40
40
41
41
42
42
42
43
44
44
44
44
44
44
44
43
43
43
43
43
43
43
43
43
43
43
43
43
43
43
43
44
45
44
44
47
46
49
52
52
52
52
52
52
52
52
50
50
50
49
48
48
48
48
48
48
48
48
48
48
47
47
47
47
47
47
46
46
46
46
46
44
43
43
43
43
43
42
42
41
42
42
42
42
42
42
42
42
42
42
42
41
41
41
41
41
41
41
41
42
42
41
40
40
40
40
40
41
41
41
41
42
42
42
42
41
41
41
41
41
40
40
40
40
40
40
40
39
39
38
38
38
38
38
37
37
37
37
33
31
30
30
29
29
28
28
27
26
26
26
26
26
26
26
24
24
24
23
23
23
23
21
20
20
20
20
20
20
20
20
19
19
19
18
19
19
20
21
21
21
21
21
21
22
22
22
24
24
26
26
24
24
24
24
25
25
25
26
26
26
26
26
26
26
26
26
28
28
29
29
29
29
29
29
29
29
28
28
28
27
27
26
26
26
26
26
25
25
25
25
25
25
25
25
25
27
27
27
28
28
28
29
28
28
28
28
28
28
28
28
28
28
28
28
29
29
30
30
30
30
30
29
29
28
28
27
27
27
30
31
34
34
34
34
34
35
35
36
36
36
36
36
36
36
36
36
36
36
36
35
35
35
37
37
40
42
43
56
64
65
70
70
73
73
72
73
73
73
73
73
73
73
73
73
72
72
74
74
74
74
72
72
72
72
72
71
71
70
68
68
68
68
68
67
67
66
66
66
66
66
66
66
66
66
66
66
66
66
66
66
65
64
64
64
64
64
64
64
64
64
64
64
64
64
64
64
64
64
64
64
64
64
65
65
64
64
64
64
64
63
63
63
63
63
65
66
68
68
72
72
71
71
71
72
71
71
72
74
77
79
80
79
89
90
92
97
98
98
97
96
96
92
92
90
90
90
89
89
91
91
90
89
87
87
89
89
89
88
87
87
87
86
86
86
86
86
86
86
86
86
86
87
87
87
86
86
86
86
86
84
87
86
87
87
88
88
87
87
87
88
88
86
87
92
92
92
92
93
93
95
95
95
94
94
93
93
93
92
92
92
92
88
88
88
88
88
87
87
87
86
86
86
85
84
84
85
85
85
85
85
84
84
84
82
82
82
82
88
87
88
88
86
86
86
87
90
88
88
89
88
91
90
91
91
91
91
91
91
91
90
90
90
88
88
88
88
86
86
86
84
84
84
82
82
83
83
81
81
81
81
82
82
82
86
85
84
84
85
84
82
82
82
82
88
88
88
88
88
83
83
84
85
91
93
92
86
86
85
85
85
86
86
87
87
85
85
85
85
86
86
86
89
90
90
90
88
90
94
94
93
93
92
94
93
93
99
97
97
103
103
104
105
107
110
111
112
112
112
112
112
112
111
112
112
111
110
110
107
107
106
106
106
106
106
104
104
105
105
104
104
104
103
102
102
102
102
102
102
102
102
102
102
100
99
99
99
100
101
101
100
99
99
99
99
98
98
98
98
97
96
94
94
92
92
90
90
89
87
87
87
87
87
87
86
86
86
87
87
89
88
85
86
87
87
87
87
85
85
85
84
80
78
72
70
65
62
62
63
61
61
55
54
53
49
49
49
49
49
51
50
49
52
51
52
49
50
50
50
50
47
47
48
46
46
46
45
44
44
44
44
44
44
44
43
40
40
39
37
37
37
37
37
37
37
36
36
35
35
35
35
35
33
33
34
34
34
34
34
34
34
35
35
33
33
32
32
32
32
32
31
31
31
30
30
30
30
30
30
30
30
30
30
30
30
30
30
30
30
29
30
30
30
30
30
30
30
30
30
30
30
30
29
29
28
28
28
28
28
28
27
26
26
26
26
25
25
25
25
24
24
24
24
24
24
25
25
25
24
24
23
23
22
22
22
22
22
22
22
22
22
22
22
22
22
22
22
22
19
19
19
20
19
19
19
21
21
22
22
22
22
22
22
22
21
21
21
21
21
23
22
22
22
19
19
19
19
19
19
19
19
21
21
20
21
21
20
20
20
20
20
20
20
19
21
19
19
19
19
18
18
18
18
18
18
18
21
21
21
21
21
21
22
22
21
19
19
18
17
17
17
17
17
17
17
17
17
17
17
18
18
18
18
18
18
18
18
18
18
18
18
18
18
18
18
18
18
18
18
18
18
18
18
18
18
18
18
19
19
19
19
19
17
17
17
17
17
17
17
17
16
16
16
16
16
16
16
16
16
16
16
16
16
16
16
16
16
16
16
16
16
16
16
16
16
16
16
16
16
16
16
16
16
16
16
16
15
15
14
15
15
15
16
16
16
17
17
17
16
17
17
18
18
17
17
18
18
20
21
23
22
21
21
21
22
21
22
23
23
25
27
26
26
28
28
29
29
29
30
30
31
31
31
31
31
31
31
31
31
31
31
31
31
31
36
37
38
38
37
38
38
38
38
39
39
40
40
38
38
39
39
39
39
39
41
41
41
42
43
43
44
45
45
45
45
45
45
45
46
46
47
48
48
49
48
48
48
48
49
49
52
52
52
52
52
52
52
52
52
52
52
52
53
53
53
53
53
53
53
53
53
53
53
53
53
53
53
53
53
53
53
53
53
50
49
49
49
49
49
49
49
48
48
48
48
48
47
47
45
45
45
45
44
44
44
44
44
44
44
45
46
46
46
45
45
44
45
46
44
44
45
45
45
45
45
45
45
44
44
44
44
44
43
43
43
42
42
41
40
40
40
39
37
37
40
40
41
38
38
38
39
39
39
41
43
45
44
44
44
44
46
48
53
55
65
63
63
64
64
63
63
63
63
62
60
60
57
57
56
56
56
56
56
56
56
55
55
55
55
54
54
54
54
52
52
53
53
53
52
52
52
52
52
52
51
51
51
50
50
50
51
51
51
51
50
50
50
50
50
50
51
51
51
51
51
51
51
51
51
51
51
51
51
51
51
51
51
51
51
51
51
51
51
51
51
51
51
51
51
51
51
51
51
51
51
52
52
53
53
53
53
54
54
54
52
51
51
51
51
51
51
51
50
50
50
50
49
49
49
49
48
48
48
48
48
48
48
48
48
47
47
44
43
43
43
43
43
43
43
41
37
36
33
34
35
35
34
33
30
30
30
31
35
33
32
30
29
29
29
29
29
29
29
29
30
30
30
30
27
26
26
27
26
23
23
22
22
23
23
24
24
24
26
27
27
27
27
27
28
28
29
30
30
31
31
31
33
33
33
35
35
36
36
36
36
36
37
36
36
36
37
38
38
39
39
39
41
40
41
41
42
42
42
43
43
45
48
49
49
48
48
51
55
55
58
60
66
67
67
70
70
69
69
69
69
69
69
69
70
70
70
70
70
70
72
72
72
72
72
72
72
72
72
72
72
71
71
71
72
72
72
72
73
73
72
72
72
71
71
71
71
71
71
71
71
71
71
71
71
71
71
71
71
72
72
72
73
73
73
74
74
74
74
74
74
74
74
74
74
74
74
74
74
74
74
73
72
72
72
72
71
71
70
67
64
62
61
61
61
61
61
59
59
59
56
56
56
56
56
56
56
53
53
52
52
52
52
51
51
51
50
49
49
49
50
50
50
48
48
48
45
43
43
43
42
41
40
43
44
42
42
40
39
38
38
38
38
38
37
36
36
34
32
30
29
29
29
29
28
28
27
26
24
24
24
22
23
23
23
23
23
23
23
25
25
25
25
25
25
25
25
26
26
26
29
29
29
29
30
29
30
30
30
31
31
31
31
31
31
31
31
31
31
31
33
32
32
32
32
32
32
32
32
32
32
33
34
34
33
33
33
34
34
37
38
38
39
40
40
40
40
40
39
39
38
39
39
38
38
38
38
38
38
38
37
37
37
37
37
37
36
36
36
36
34
34
34
33
33
33
33
33
33
33
33
33
33
33
33
34
35
35
35
38
38
35
35
38
38
38
38
38
38
38
38
37
36
35
35
34
34
34
34
34
34
34
34
33
32
34
34
34
37
37
37
37
37
35
35
35
35
35
35
35
34
34
33
32
32
32
32
32
32
32
32
32
32
32
33
33
33
33
33
33
33
31
31
30
30
30
30
30
30
31
31
35
37
37
38
37
37
37
37
38
38
39
39
39
39
39
39
39
39
38
38
36
37
37
37
37
37
37
37
37
37
37
37
37
37
37
37
36
36
36
36
36
36
36
37
37
37
37
37
38
41
41
41
41
38
37
37
37
37
37
37
37
37
37
37
36
36
35
35
34
34
33
33
33
33
33
33
33
33
33
33
33
32
32
31
31
31
31
30
30
30
30
30
30
30
30
30
30
30
30
30
30
30
29
29
28
28
28
28
28
28
28
28
27
27
26
25
24
24
24
19
17
14
12
12
12
11
6
6
6
6
6
6
6
6
6
6
6
6
6
6
6
6
6
6
6
6
6
6
6
7
6
6
7
7
6
6
6
6
6
6
4
4
4
4
4
4
6
6
6
6
6
6
6
6
6
6
6
6
6
6
6
6
6
6
6
6
6
6
6
5
5
5
5
5
5
5
5
5
5
5
5
5
5
5
5
4
4
4
4
4
4
4
4
4
4
4
4
4
4
4
4
4
4
4
4
4
4
4
4
4
4
4
4
4
4
4
4
4
4
4
4
4
4
4
4
4
4
4
4
4
4
4
4
4
4
4
4
4
4
4
4
4
4
4
4
4
3
3
3
3
3
2
2
2
2
2
2
1
1
1
1
1
1
1
1
1
1
1
1
1
1
1
1
1
1
1
1
1
1
1
1
1
1
0
0
0
0
0
0
0
0
0
0
0
1
2
2
2
2
2
2
2
2
2
2
2
2
2
2
2
2
3
3
3
3
3
3
3
3
3
3
3
3
3
3
3
3
3
3
3
3
3
3
3
3
3
3
3
3
3
4
4
5
5
5
5
5
5
5
5
5
5
5
5
5
5
5
5
5
5
5
5
5
5
5
5
5
5
5
4
4
4
4
4
4
4
4
4
4
4
4
4
4
4
6
6
6
6
6
6
6
6
6
6
6
6
6
6
6
6
6
6
6
6
6
6
6
6
6
6
6
6
6
6
6
7
8
8
8
8
7
7
7
7
7
8
8
8
8
8
8
8
8
8
8
8
8
8
8
8
8
9
9
9
9
9
9
9
9
9
9
9
9
9
9
9
9
9
9
9
9
9
9
9
9
9
9
9
9
9
9
9
9
9
9
9
9
9
9
9
9
9
8
8
8
8
8
8
8
8
8
7
6
6
6
6
6
6
6
6
6
6
6
6
6
6
6
5
5
5
5
5
5
5
5
5
5
5
5
5
5
5
5
5
5
5
5
5
5
5
5
5
5
5
5
5
5
5
5
4
4
4
4
4
4
4
4
4
4
4
4
4
4
3
2
2
1
1
1
1
2
2
2
2
2
2
2
2
2
2
2
2
2
2
2
2
2
2
2
2
2
2
2
2
2
3
3
3
3
3
3
3
3
3
3
3
3
3
3
3
3
3
3
3
3
3
3
3
3
3
3
3
3
3
3
3
3
3
3
3
3
3
3
4
4
3
3
3
3
3
3
3
3
3
3
3
3
3
3
3
3
3
3
3
3
3
3
3
3
3
3
3
3
4
4
4
4
4
4
4
4
4
4
4
4
4
4
4
4
4
4
4
4
4
4
4
4
4
4
4
4
4
4
4
4
4
4
4
4
4
4
4
4
4
4
3
3
3
3
3
3
3
3
3
3
3
3
3
3
3
3
3
3
3
3
2
2
2
2
2
1
1
1
1
1
1
1
1
2
2
2
2
2
2
2
2
2
2
2
2
2
2
2
2
2
2
2
2
2
2
2
2
2
2
2
2
2
2
2
2
2
2
2
2
2
2
2
2
2
2
2
2
2
2
2
2
2
1
1
1
1
1
1
1
1
1
1
1
1
1
1
1
1
1
1
1
1
1
1
1
1
1
1
1
1
1
1
1
1
1
1
1
1
1
1
1
1
1
1
1
1
1
1
1
1
1
1
1
1
1
1
1
1
1
1
1
1
1
1
1
1
1
1
1
1
1
1
1
1
1
1
1
1
1
1
1
1
1
1
1
1
1
1
1
1
1
1
1
1
1
1
1
1
1
1
1
0
0
0
0
0
0
0
0
0
0
0
0
0
0
0
0
0
0
0
0
0
0
0
0
0
0
0
1
1
2
2
2
2
2
2
2
2
2
2
2
2
2
2
2
2
2
2
2
2
2
2
2
2
2
2
2
2
2
2
2
2
2
2
2
2
2
2
2
2
2
2
2
2
2
2
2
2
2
2
2
2
2
2
2
2
2
2
2
2
2
2
2
2
2
2
2
2
2
2
2
2
2
2
2
2
2
2
3
3
3
3
3
3
3
3
3
3
3
3
3
3
3
3
3
3
3
3
3
3
3
3
3
3
3
3
3
3
3
3
3
3
3
3
3
3
3
3
3
3
3
3
3
3
3
3
3
3
3
3
3
2
2
2
2
2
2
2
2
2
2
2
2
2
2
2
2
2
2
2
2
2
2
2
2
2
2
2
2
3
3
3
3
3
3
3
3
3
3
3
3
3
3
3
3
3
3
3
3
3
2
1
1
1
1
1
1
1
1
1
1
1
1
1
1
1
1
0
1
1
1
1
1
1
1
1
1
1
1
1
1
1
1
1
1
1
1
1
1
1
1
1
1
1
1
1
1
1
1
1
1
1
1
1
1
1
1
1
1
1
1
1
1
1
1
1
1
1
1
1
1
1
1
1
1
1
1
1
1
1
1
1
1
1
1
1
1
1
1
1
1
1
1
1
1
1
1
1
1
1
1
1
1
1
1
1
1
1
1
2
2
2
2
2
2
2
2
1
1
1
1
1
1
1
1
1
1
1
1
1
1
1
1
1
1
1
1
1
2
2
2
2
2
2
2
2
2
3
3
3
3
3
3
3
3
3
3
3
3
3
3
3
3
3
3
3
3
3
3
3
3
3
3
3
3
3
3
3
3
3
3
3
3
3
3
3
3
3
3
3
3
3
3
3
3
3
3
3
3
3
3
3
3
3
3
3
3
3
3
3
3
3
2
2
2
2
2
3
3
4
4
4
4
4
4
4
4
4
4
4
4
4
4
4
4
4
4
4
4
4
4
4
4
4
4
4
4
4
4
4
4
4
5
5
5
5
4
4
4
4
4
4
4
4
4
4
4
4
4
4
4
4
3
3
3
3
3
3
5
5
5
5
5
5
5
5
5
5
5
4
5
5
5
5
5
5
5
5
5
5
5
5
5
5
5
5
5
5
5
5
5
5
5
5
5
5
5
5
5
5
5
5
6
6
6
6
6
6
6
6
6
6
6
6
6
6
6
6
6
6
7
7
7
7
6
6
6
6
6
6
6
6
6
6
6
6
6
6
6
6
6
6
6
6
6
6
6
5
5
5
5
5
5
5
5
6
6
7
7
7
7
7
7
7
7
7
7
7
7
7
7
7
7
7
7
7
7
7
7
7
7
7
7
7
7
7
7
7
7
7
7
7
6
6
6
7
7
7
7
5
5
5
6
6
6
6
6
7
6
6
6
6
6
6
7
7
7
7
7
7
7
6
6
6
6
6
7
7
7
7
7
7
7
7
7
8
8
8
8
8
8
8
8
8
8
8
8
8
8
8
8
8
8
8
8
8
8
8
8
8
8
8
8
8
8
8
8
8
8
7
7
6
6
5
5
5
5
5
5
5
5
5
5
5
5
5
5
5
5
5
5
5
5
5
5
5
5
5
5
5
5
5
5
5
5
5
5
5
5
5
5
5
5
5
5
5
5
5
5
5
5
5
5
5
5
5
5
5
5
5
5
5
5
5
5
5
4
4
4
4
4
4
4
4
4
4
4
4
3
3
3
3
3
3
3
3
3
3
3
3
3
3
3
3
3
2
2
2
3
3
3
3
3
3
3
3
3
3
3
3
3
3
3
3
3
3
3
3
3
3
2
2
2
2
2
2
2
1
1
1
1
1
1
1
1
1
1
1
1
1
1
1
1
1
1
2
2
2
2
2
2
2
2
2
2
2
2
2
2
2
2
2
2
2
2
1
1
1
1
1
1
1
1
1
1
1
1
1
1
1
1
1
1
1
1
1
1
1
1
1
1
1
1
1
1
1
1
1
1
1
1
1
1
1
1
1
2
2
2
2
2
2
2
2
2
2
2
2
2
2
2
2
2
2
2
2
2
3
3
3
3
3
3
3
3
3
3
5
5
6
6
6
6
6
6
6
7
7
7
7
7
7
7
7
7
7
7
7
7
7
7
7
7
7
7
7
7
7
7
7
7
7
7
7
7
7
7
7
7
7
7
7
7
7
7
6
6
6
7
6
6
6
6
6
6
6
6
6
6
6
6
6
6
6
6
6
6
6
6
6
6
6
6
6
6
6
6
6
6
5
5
5
5
5
5
5
5
5
5
5
5
5
5
5
5
5
5
5
5
6
6
6
6
6
5
5
5
4
4
4
4
4
4
4
4
4
4
4
4
4
4
5
5
5
5
4
4
3
3
3
3
3
3
3
3
3
3
3
3
3
3
3
4
4
4
4
4
4
4
4
4
4
4
4
4
4
4
4
4
4
4
4
4
4
4
4
4
4
4
4
4
4
4
4
4
4
4
4
4
4
4
4
4
4
4
4
4
4
4
4
4
4
4
4
4
4
5
5
6
6
6
6
5
5
5
5
5
5
5
5
5
5
5
5
5
5
5
5
5
5
5
5
5
5
5
5
5
5
6
6
6
6
6
6
6
6
6
6
6
6
6
6
6
6
6
6
6
6
6
6
6
6
6
6
6
6
6
6
6
6
6
7
7
7
7
7
7
7
7
7
7
7
7
7
7
7
7
7
7
7
6
6
6
6
6
6
6
6
6
6
6
6
6
6
6
6
6
6
6
6
6
6
6
6
6
6
6
6
6
6
6
6
6
6
6
6
6
6
6
6
6
6
6
6
6
6
6
6
6
6
6
6
6
6
6
6
6
6
6
6
6
6
6
6
6
6
6
6
6
6
6
6
6
6
6
6
6
6
6
5
4
4
4
4
4
4
4
4
4
3
3
3
3
3
3
3
3
3
3
3
3
3
3
3
3
3
3
3
2
2
1
1
1
1
1
1
1
1
1
1
1
1
1
1
1
1
1
1
1
1
1
1
1
1
1
1
1
1
1
1
1
1
1
1
1
1
1
0
0
0
0
0
0
0
0
0
0
0
0
0
0
0
0
0
0
0
0
0
0
0
0
0
0
0
0
0
0
0
0
0
0
0
0
0
0
0
0
0
0
0
0
0
0
0
0
0
0
0
0
0
0
0
0
0
0
0
0
0
0
0
0
0
0
0
0
0
0
0
0
0
0
0
0
0
0
0
0
0
0
0
0
0
0
0
0
0
0
0
0
0
0
0
0
0
0
0
0
0
0
0
0
0
0
0
0
0
0
0
0
0
0
0
0
0
0
0
0
0
0
0
0
0
0
1
1
1
1
1
1
1
1
1
1
1
1
1
1
1
1
1
1
2
2
2
2
2
2
2
2
2
2
2
2
2
2
2
2
2
2
2
2
2
2
2
2
2
2
2
2
2
2
2
2
2
2
2
2
2
2
2
2
2
2
2
2
2
2
2
2
2
2
2
2
2
2
2
2
2
2
1
1
1
1
1
1
1
1
1
1
1
1
1
1
1
1
1
1
1
1
0
0
0
0
0
0
0
0
0
0
0
0
0
0
0
0
0
0
0
0
0
0
0
0
0
0
0
0
0
0
0
0
0
0
0
0
0
0
0
0
0
0
0
2
2
2
2
2
2
2
2
2
2
2
2
2
2
2
2
1
1
1
1
1
1
1
1
1
1
1
1
1
1
1
2
2
2
2
2
2
2
2
2
2
2
2
2
2
2
2
2
2
2
2
2
2
2
2
2
2
2
2
2
2
2
2
2
2
2
2
2
2
2
2
2
2
2
2
2
2
2
2
2
2
2
2
3
3
3
3
3
3
3
3
3
3
3
3
3
3
3
3
3
3
3
3
3
3
3
3
3
3
3
3
3
3
3
4
4
4
4
4
4
4
4
3
3
3
3
3
3
3
3
3
3
3
3
3
2
2
2
2
2
2
2
2
2
2
2
2
2
2
2
2
2
2
2
2
2
2
2
2
2
2
2
2
2
2
2
2
2
2
2
2
2
2
1
1
1
1
1
1
1
1
1
1
1
1
1
1
1
1
1
1
1
1
1
1
1
1
1
1
1
1
1
1
2
2
2
2
2
2
2
1
1
1
1
1
1
1
1
1
0
0
0
0
0
0
0
0
0
0
0
0
0
0
0
0
0
0
0
0
0
0
0
0
0
0
0
0
0
0
0
0
0
0
0
0
0
0
0
0
0
0
0
0
0
0
0
0
0
0
0
0
0
0
0
0
0
0
0
0
0
0
0
0
0
0
0
0
0
0
0
0
0
0
0
0
0
0
0
0
0
0
0
0
0
0
0
0
0
0
0
0
0
0
0
0
0
0
0
0
0
0
0
0
0
0
0
0
0
0
0
0
0
0
0
0
0
0
0
0
0
0
0
0
0
0
0
0
0
0
0
0
0
0
0
0
0
0
0
0
0
0
0
0
0
0
1
1
1
1
1
1
1
1
1
1
2
2
2
2
2
2
2
2
2
2
2
2
2
2
2
2
2
2
2
2
2
2
2
2
2
2
2
2
2
2
2
2
2
2
2
2
2
2
2
2
2
2
2
2
2
2
2
2
2
2
2
2
2
2
2
2
2
2
2
2
2
2
2
2
2
2
2
2
2
2
2
2
2
2
2
2
2
2
2
2
2
2
2
2
2
1
1
1
1
1
1
1
1
1
1
1
1
1
1
1
1
1
1
1
1
1
1
1
1
1
1
1
1
1
1
1
1
2
0
0
0
0
0
0
0
0
0
0
0
0
0
0
0
0
0
0
0
0
0
0
0
0
0
0
0
0
0
0
0
0
0
0
0
0
0
0
0
0
0
0
0
0
0
0
0
0
0
0
0
0
0
0
0
1
1
1
1
1
1
1
1
1
1
1
1
1
1
1
1
1
1
1
1
1
1
1
1
1
1
1
1
1
1
1
1
1
1
1
1
1
1
1
1
2
2
2
2
2
2
2
2
2
2
2
2
2
2
2
2
2
2
2
2
2
2
2
2
2
3
2
2
2
2
2
2
2
2
2
2
2
2
2
2
2
2
2
2
2
2
2
2
2
2
2
2
2
2
2
2
2
2
2
2
2
2
2
2
2
2
2
2
2
2
2
2
2
2
2
2
2
2
2
2
2
2
2
2
2
1
1
1
1
1
1
1
3
3
3
3
3
3
3
3
4
4
4
4
4
4
4
4
4
4
4
4
4
4
4
4
4
4
4
4
4
4
4
4
4
4
4
4
4
4
4
4
4
4
3
3
3
3
3
3
3
3
3
3
3
3
3
3
3
3
3
3
3
3
3
3
2
2
2
2
2
2
2
2
2
2
2
2
2
2
2
2
2
2
2
2
2
2
2
2
2
2
2
2
2
2
2
2
2
2
2
2
2
2
2
2
2
2
1
1
1
1
1
1
1
1
1
1
1
1
1
1
1
1
1
1
1
0
0
0
0
0
0
0
0
0
0
0
0
0
0
0
0
0
0
0
0
0
0
0
0
0
0
0
0
0
0
0
0
0
0
0
0
0
0
0
0
0
0
0
0
0
0
0
0
0
0
0
0
0
0
0
0
0
0
0
0
0
0
0
0
0
0
0
0
0
0
0
0
0
0
0
0
0
0
0
0
0
0
0
0
0
0
0
0
0
0
0
0
0
0
0
0
0
0
0
0
0
0
0
0
0
0
0
0
0
0
0
0
0
0
0
0
0
0
0
0
0
0
0
0
0
0
0
0
0
0
0
0
0
0
0
0
0
0
0
0
0
0
0
0
0
0
0
0
0
0
0
0
0
0
0
0
0
0
0
0
0
0
0
0
0
0
0
0
0
0
0
0
0
0
0
0
0
0
0
0
0
0
0
0
0
0
0
0
0
0
0
0
0
0
0
0
0
0
0
0
0
0
0
0
0
0
0
0
0
0
0
0
0
0
0
0
0
0
0
0
0
0
0
0
0
0
0
0
0
0
0
0
0
0
0
0
0
0
0
0
0
0
0
0
0
0
0
0
0
0
0
0
0
0
0
0
0
0
0
0
0
0
0
0
0
0
0
0
0
0
0
0
0
0
0
0
0
0
0
0
0
0
0
0
0
0
0
0
0
0
1
1
1
1
1
1
1
1
1
1
1
1
1
1
1
1
1
1
1
1
1
1
1
1
1
0
0
0
0
0
0
0
0
0
0
0
0
0
0
0
0
0
0
0
0
0
0
0
0
0
0
0
0
0
0
0
0
0
0
0
0
0
0
0
0
0
0
0
0
0
0
0
0
0
0
0
0
0
0
0
0
0
0
0
0
0
0
0
0
0
0
0
0
0
0
0
0
0
0
0
0
0
0
0
0
0
0
0
0
0
0
0
0
0
0
0
0
0
0
0
0
0
0
0
0
0
0
0
0
0
0
0
0
0
0
0
0
0
0
0
0
0
0
0
0
0
0
0
0
0
0
0
0
0
0
0
0
0
0
0
0
0
0
0
0
0
0
0
0
0
0
0
0
0
0
0
0
0
0
0
0
0
0
0
0
0
0
0
0
0
0
0
0
0
0
0
0
0
0
0
0
0
0
0
0
0
0
0
0
0
0
0
0
0
0
0
0
0
0
0
0
0
0
0
0
0
0
0
0
0
0
0
0
0
0
0
0
0
0
0
0
0
0
0
0
0
0
0
0
0
0
0
0
0
0
0
0
0
0
0
0
0
0
0
0
0
0
0
0
0
0
0
0
0
0
0
0
0
0
0
0
0
0
0
0
0
0
0
0
0
0
0
0
0
0
0
0
0
0
0
0
0
0
0
0
0
0
0
0
0
0
0
0
0
0
0
0
0
0
0
0
0
0
0
0
0
0
0
0
0
0
0
0
0
0
0
0
0
0
0
0
0
0
0
0
0
0
0
0
0
0
0
0
0
0
0
0
0
0
0
0
0
0
0
0
0
0
0
0
0
0
0
0
0
0
0
0
0
0
0
0
0
0
0
0
0
0
0
0
0
0
0
0
0
0
0
0
0
0
0
0
0
0
0
0
0
0
0
0
0
0
0
0
0
0
0
0
0
0
0
0
0
0
0
0
0
0
0
0
0
0
0
0
0
0
0
0
0
0
0
0
0
0
0
0
0
0
0
0
0
0
0
0
0
0
0
0
0
0
0
0
0
0
0
0
0
0
0
0
0
0
0
0
0
0
0
0
0
0
0
0
0
0
0
0
0
0
0
0
0
0
0
0
0
0
0
0
0
0
0
0
0
0
0
0
0
0
0
0
0
0
0
0
0
0
0
0
0
0
0
0
0
0
0
0
0
0
0
0
0
0
0
0
0
0
0
0
0
0
0
0
0
0
0
0
0
0
0
0
0
0
0
0
0
0
0
0
0
0
0
0
0
0
0
0
0
0
0
0
0
0
0
0
0
0
0
0
0
0
0
0
0
0
0
0
0
0
0
0
0
0
0
0
0
0
0
0
0
0
0
0
0
0
0
0
0
0
0
0
0
0
0
0
0
0
0
0
0
0
0
0
0
0
0
0
0
0
0
0
0
0
0
0
0
0
0
0
0
0
0
0
0
0
0
0
0
0
0
0
0
0
0
0
0
0
0
0
0
0
0
0
0
0
0
0
0
0
0
0
0
0
0
0
0
0
0
0
0
0
0
0
0
0
0
0
0
0
0
0
0
0
0
0
0
0
0
0
0
0
0
0
0
0
0
0
0
0
0
0
0
0
0
0
0
0
0
0
0
0
0
0
0
0
0
0
0
0
0
0
0
0
0
0
0
0
0
0
0
0
0
0
0
0
0
0
0
0
0
0
0
0
0
0
0
0
0
0
0
0
0
0
0
0
0
0
0
0
0
0
0
0
0
0
0
0
0
0
0
0
0
0
0
0
0
0
0
0
0
0
0
0
0
0
0
0
0
0
0
0
0
0
0
0
0
0
0
0
0
0
0
0
0
0
0
0
0
0
0
0
0
0
0
0
0
0
0
0
0
0
0
0
0
0
0
0
0
0
0
0
0
0
1
1
1
1
1
1
1
1
1
1
1
1
1
1
1
1
1
1
1
1
1
1
1
1
1
1
1
1
1
1
1
1
1
1
1
1
1
1
1
1
1
1
1
1
1
1
1
1
1
1
1
1
1
1
1
1
1
1
1
1
1
1
1
1
1
1
1
1
1
1
1
1
1
1
1
1
1
1
1
1
1
1
1
1
1
1
0
0
0
0
0
0
0
0
0
0
0
0
0
0
0
0
0
0
0
0
0
0
0
0
0
0
0
0
0
0
0
1
1
1
1
1
1
1
1
1
1
1
1
1
1
1
1
1
1
1
1
1
1
1
1
1
1
1
1
1
1
1
1
1
1
1
1
1
1
1
1
1
1
1
1
1
1
1
1
1
1
1
1
1
1
1
1
1
1
1
1
1
1
1
1
1
1
1
1
1
1
1
1
1
1
1
1
1
1
1
1
1
1
1
1
1
1
1
0
0
0
0
0
0
0
0
0
0
2
2
2
2
2
2
2
2
2
2
2
2
2
2
2
2
2
2
2
2
2
2
2
2
2
2
2
2
2
2
2
2
2
2
2
2
2
2
2
2
2
2
2
2
2
2
2
2
2
2
2
2
2
2
2
2
2
2
2
2
2
2
2
2
2
2
2
2
2
2
2
2
2
2
2
2
2
2
2
2
2
2
2
2
2
2
2
2
2
2
2
2
2
2
2
2
2
2
2
2
2
2
2
2
2
2
2
2
2
2
2
2
2
1
1
1
1
1
1
0
0
0
0
0
0
0
0
0
0
0
0
0
0
0
0
0
0
0
0
0
0
0
0
0
0
0
0
0
0
0
0
0
0
0
0
0
0
0
0
0
0
0
0
0
0
0
0
0
0
0
0
0
0
0
0
0
0
0
0
0
0
0
0
0
0
0
0
0
0
0
0
0
0
0
0
0
0
0
0
0
0
0
0
0
0
0
0
0
0
0
0
0
0
1
1
1
1
1
2
2
2
2
2
2
2
1
1
1
1
1
1
2
2
2
2
2
2
2
2
2
2
2
2
2
2
2
2
2
2
2
2
2
2
2
2
2
2
2
2
2
2
2
2
2
2
2
2
2
2
2
2
2
2
2
2
2
2
2
2
2
2
2
2
2
2
2
2
2
2
2
2
2
2
2
2
2
2
2
2
2
2
2
2
2
2
2
2
2
2
3
3
3
3
3
3
3
3
3
3
3
3
3
3
3
3
3
3
3
3
3
3
3
3
3
3
3
3
3
3
3
3
3
3
3
3
3
3
3
3
3
3
3
3
3
3
3
3
3
3
3
3
3
3
3
3
3
3
3
3
3
3
3
3
3
3
3
3
3
3
3
3
3
2
2
2
2
2
2
2
2
2
1
1
1
1
1
1
1
1
1
1
1
1
1
1
1
1
1
1
1
1
1
1
1
1
1
1
1
1
1
1
1
1
1
1
1
1
1
1
1
1
1
1
1
1
1
2
2
1
1
1
1
1
1
1
1
1
1
1
1
1
1
1
1
1
1
1
1
1
1
1
1
1
1
1
1
1
1
1
1
1
1
1
1
1
1
1
1
1
1
1
1
1
1
0
0
0
0
0
0
0
0
0
0
0
0
0
0
0
0
0
0
0
0
0
0
0
0
0
0
0
0
0
0
0
0
0
0
0
0
0
0
0
0
0
0
0
0
0
0
0
0
0
0
0
0
0
0
0
0
0
0
0
0
0
0
0
0
0
0
0
0
0
0
0
0
0
0
0
0
0
0
0
0
0
0
0
0
0
0
0
0
0
0
0
0
0
0
0
0
0
0
0
0
0
0
0
0
0
0
0
0
0
0
0
0
0
0
0
0
0
0
0
0
0
0
0
0
0
0
0
0
0
0
0
0
0
0
0
0
0
0
0
0
0
0
0
0
0
0
0
0
0
0
0
0
0
0
0
0
0
0
0
0
0
0
0
0
0
0
0
0
0
0
0
0
0
0
0
0
0
0
0
0
0
0
0
0
0
0
0
0
0
0
0
0
0
0
0
0
0
0
0
0
0
0
0
0
0
0
0
0
0
0
0
0
0
0
0
0
0
0
0
0
0
0
0
0
0
0
0
0
0
0
0
0
0
0
0
0
0
0
0
0
0
0
0
0
0
0
0
0
0
0
0
0
0
0
0
0
0
0
0
0
0
0
0
0
0
0
0
0
0
0
0
0
0
0
0
0
0
0
0
0
0
0
0
0
0
0
0
0
0
0
0
0
0
0
0
0
0
0
0
0
0
0
0
0
0
0
0
0
0
0
0
0
0
0
0
0
0
0
0
0
0
0
0
0
0
0
0
0
0
0
0
0
0
0
0
0
0
0
0
0
0
0
0
0
0
0
0
0
0
0
0
0
0
0
0
0
0
0
0
0
0
0
0
0
0
0
0
0
0
0
0
0
0
0
0
0
0
0
0
0
0
0
0
0
0
0
0
0
0
0
0
0
0
0
0
0
0
0
0
0
0
0
0
0
0
0
0
0
0
0
0
0
0
0
0
0
0
0
0
0
0
0
0
0
0
0
0
0
0
0
0
0
0
0
0
0
0
0
0
0
0
0
0
0
0
0
0
0
0
0
0
0
0
0
0
0
0
0
0
0
0
0
0
0
0
0
0
0
0
0
0
0
0
0
0
0
0
0
0
0
0
0
0
0
0
0
0
0
0
0
0
0
0
0
0
0
0
0
0
0
0
0
0
0
0
0
0
0
0
0
0
0
0
0
0
0
0
0
0
0
0
0
0
0
0
0
0
0
0
0
0
0
0
0
0
0
0
0
0
0
0
0
0
0
0
0
0
0
0
0
0
0
0
0
0
0
0
0
0
0
0
0
0
0
0
0
0
0
0
0
0
0
0
0
0
0
0
0
0
0
0
0
0
0
0
0
0
0
0
0
0
0
0
0
0
0
0
0
0
0
0
0
0
0
0
0
0
0
0
0
0
0
0
0
0
0
0
0
0
0
0
0
0
0
0
0
0
0
0
0
0
0
0
0
0
0
0
0
0
0
0
0
0
0
0
0
0
0
0
0
0
0
0
0
0
0
0
0
0
0
0
0
0
0
0
0
0
0
0
0
0
0
0
0
0
0
0
0
0
0
0
0
0
0
0
0
0
0
0
0
0
0
0
0
0
0
0
0
0
0
0
0
0
0
0
0
0
0
0
0
0
0
0
0
0
0
0
0
0
0
0
0
0
0
0
0
0
0
0
0
0
0
0
0
0
0
0
0
0
0
0
0
0
0
0
0
0
0
0
0
0
0
0
0
0
0
0
0
0
0
0
0
0
0
0
0
0
0
0
0
0
0
0
0
0
0
0
0
0
0
0
0
0
0
0
0
0
0
0
0
0
0
0
0
0
0
0
0
0
0
0
0
0
0
0
0
0
1
1
2
2
2
2
2
2
2
2
2
2
2
2
2
2
2
2
2
2
2
2
2
2
2
2
2
2
2
2
2
2
2
2
2
2
2
2
2
2
2
2
2
2
2
2
2
2
2
2
2
2
2
2
2
2
2
1
1
1
1
1
1
1
1
1
1
1
2
2
2
2
2
2
2
2
2
2
2
2
2
2
2
2
2
2
2
2
2
2
2
2
2
2
2
2
2
2
2
2
2
2
2
2
2
2
2
2
2
2
2
2
2
2
2
2
2
2
2
2
2
2
2
2
2
2
2
2
2
2
2
2
2
2
2
2
2
2
2
2
2
2
2
2
2
2
2
2
2
2
2
2
2
2
2
2
2
2
2
2
2
1
2
2
2
2
4
4
5
5
5
5
5
5
5
5
5
5
5
5
5
5
4
4
4
4
4
4
4
4
4
4
4
4
4
4
4
4
4
4
4
4
4
4
4
4
4
4
4
4
4
4
4
4
4
4
4
4
4
4
4
4
4
4
4
4
4
4
4
4
5
5
5
5
5
5
5
5
5
5
5
5
5
5
5
5
5
5
5
5
5
5
5
5
5
5
5
5
5
5
4
4
4
4
4
4
3
3
3
3
3
2
2
2
2
2
2
2
2
2
2
2
2
2
2
2
2
2
2
2
2
2
2
2
2
2
2
2
2
2
3
3
4
4
3
3
3
3
3
3
3
3
3
3
3
3
3
2
2
2
2
2
2
2
2
2
2
2
2
2
2
2
2
2
2
2
2
2
2
2
2
2
2
2
2
2
2
2
2
2
2
2
2
2
2
2
2
2
2
2
2
2
2
2
2
2
2
2
2
1
1
1
1
1
1
1
1
2
2
2
3
3
3
3
3
3
3
3
3
3
3
3
3
3
3
3
3
3
3
3
3
3
3
3
3
3
3
3
3
3
3
3
3
3
3
3
3
3
3
3
3
3
3
3
3
3
3
3
3
3
3
3
3
3
3
3
3
3
3
3
3
3
3
3
3
3
3
3
3
3
3
3
3
3
3
3
3
3
3
3
3
3
3
3
3
3
3
3
3
3
3
3
3
3
3
3
3
3
3
3
3
3
3
3
3
3
3
3
3
3
3
3
3
2
2
2
2
2
3
3
3
3
2
2
2
2
1
1
1
1
1
1
1
1
1
1
1
1
1
1
1
1
1
1
1
1
1
1
1
1
1
1
1
1
1
1
1
1
1
1
1
1
1
1
1
1
1
1
1
1
1
1
1
1
1
1
1
1
1
1
1
0
0
0
0
0
0
0
0
0
0
0
0
0
0
0
0
0
0
0
0
0
0
0
0
0
0
0
0
0
0
0
0
0
0
0
0
0
0
0
0
0
0
0
0
0
0
0
0
0
0
0
0
0
0
0
1
1
1
1
1
1
1
1
1
1
1
1
1
1
1
1
1
1
1
1
1
1
1
1
1
1
1
1
1
1
0
0
0
0
0
0
0
0
0
0
0
0
0
0
0
0
0
0
0
0
0
0
0
0
0
0
0
0
0
0
0
0
0
0
0
0
0
0
0
0
0
0
0
0
0
0
0
0
0
0
0
0
0
0
0
0
0
0
0
0
0
0
0
0
0
0
0
0
0
0
0
0
0
0
0
0
0
0
0
0
0
0
0
0
0
0
0
0
0
0
0
0
0
0
0
0
0
0
0
0
0
0
0
0
0
0
0
0
0
0
0
0
0
0
0
0
0
0
0
0
0
0
0
0
0
0
0
0
0
0
1
1
1
1
1
1
1
2
2
2
3
3
3
3
3
3
3
3
3
3
3
3
3
3
3
3
3
3
3
3
3
3
3
3
3
3
3
3
3
3
3
3
3
3
3
3
3
3
2
2
2
2
2
2
2
2
2
2
2
2
2
2
2
3
3
3
3
3
3
3
3
3
3
3
3
3
3
3
3
3
3
3
3
3
3
3
3
3
3
3
3
3
3
3
3
3
3
3
3
3
3
3
3
3
3
3
3
2
2
2
2
2
2
2
2
2
2
2
2
2
2
2
2
2
2
2
2
2
2
2
2
2
2
2
2
1
1
1
1
1
1
1
1
0
0
0
0
0
0
0
0
0
0
0
0
0
0
0
0
0
0
0
0
0
0
0
0
0
0
0
0
0
0
0
0
0
0
0
0
0
0
0
0
0
0
0
0
0
0
0
0
1
1
1
1
1
1
1
1
1
1
1
1
1
1
1
1
1
1
1
1
1
1
1
1
1
1
1
1
1
1
1
1
1
1
1
1
1
1
1
1
1
1
1
1
1
1
1
1
1
1
1
1
1
1
1
1
1
1
1
1
1
1
1
1
1
1
1
1
1
1
1
1
1
1
1
1
1
1
1
1
1
1
1
1
1
1
1
1
1
1
1
1
1
1
1
1
1
1
1
1
1
1
1
1
1
1
1
1
1
1
1
1
1
1
1
0
0
0
0
0
0
0
0
0
0
0
0
0
0
0
0
0
0
0
0
0
0
0
0
0
0
0
0
0
0
0
0
0
0
0
0
0
0
0
0
0
0
0
0
0
0
0
0
0
0
0
0
0
0
0
0
0
0
0
0
0
0
0
0
0
0
0
0
0
0
0
0
0
0
0
0
0
0
0
0
0
0
0
0
0
0
0
0
0
0
0
0
0
0
0
0
0
0
0
0
0
0
0
0
0
0
0
0
0
0
0
0
0
0
0
0
0
0
0
0
0
0
0
0
0
0
0
0
0
0
0
0
0
0
0
0
0
0
0
0
0
0
0
0
0
0
0
0
0
0
0
0
0
0
0
0
0
0
0
0
0
0
0
0
0
0
0
0
0
0
0
0
0
0
0
0
0
0
0
0
0
0
0
0
0
0
0
0
0
0
0
0
0
0
0
0
0
0
0
0
0
0
0
0
0
0
0
0
0
0
0
0
0
0
0
0
0
0
0
0
0
0
0
0
0
0
0
0
0
0
0
0
0
0
0
0
0
0
0
0
0
0
0
0
0
0
0
0
0
0
0
1
1
1
1
1
1
1
1
1
1
1
1
1
1
1
1
1
1
1
1
1
1
1
1
1
1
1
1
1
1
1
1
1
1
1
1
1
1
0
0
0
0
0
0
0
0
0
0
0
0
0
0
0
0
0
0
0
0
0
0
0
0
0
0
0
1
1
1
1
1
1
1
1
1
1
1
1
1
1
1
1
1
1
1
1
1
1
1
1
1
1
1
1
1
1
1
1
1
1
1
1
1
1
1
1
1
1
1
1
1
2
2
2
2
2
2
2
2
2
2
2
2
2
1
1
1
1
1
1
1
1
1
1
1
1
1
1
1
1
1
1
1
1
1
1
1
1
1
1
2
2
2
2
2
2
2
2
2
2
2
2
2
2
2
2
2
2
2
2
2
2
2
2
2
2
2
2
2
2
2
2
2
2
2
2
2
2
2
2
2
2
2
2
2
2
2
2
2
2
2
2
1
1
1
1
1
1
1
1
1
1
1
1
1
1
1
1
1
1
1
1
1
1
1
1
1
1
0
0
0
0
0
0
0
0
0
0
0
0
0
0
0
0
0
0
0
0
0
0
0
0
0
0
0
0
0
0
0
0
0
0
0
0
0
0
0
0
0
0
0
0
0
0
0
0
0
0
0
0
0
0
0
0
0
0
0
0
0
0
0
0
0
0
0
0
0
0
0
0
0
0
0
0
0
0
0
0
0
0
0
0
0
0
0
0
0
0
0
0
0
0
0
0
0
0
0
0
0
0
0
0
0
0
0
0
0
0
0
0
0
0
0
0
0
0
0
0
0
0
0
0
0
0
0
0
0
0
0
0
0
0
0
0
0
0
0
0
0
0
0
0
0
0
0
0
0
0
0
0
0
0
0
0
0
0
0
0
0
0
0
0
0
0
0
0
0
0
0
0
0
0
0
0
0
0
0
0
0
0
0
0
0
0
0
0
0
0
0
0
0
0
0
0
0
0
0
0
0
0
0
0
0
0
0
0
0
0
0
0
0
0
0
0
0
0
0
0
0
0
0
0
0
0
0
0
0
0
0
0
0
0
0
0
0
0
0
0
0
0
0
0
0
0
0
0
0
0
0
0
0
0
0
0
0
0
0
0
0
0
0
0
0
0
0
0
0
0
0
0
0
0
0
0
0
0
0
0
0
0
0
0
0
0
0
0
0
0
0
0
0
0
0
0
0
0
0
0
0
0
0
0
0
0
0
0
0
0
0
0
0
0
0
0
0
0
0
0
0
0
0
0
0
0
0
0
0
0
0
0
0
0
0
0
0
0
0
0
0
0
0
0
0
0
0
0
0
0
0
0
0
0
0
0
0
0
0
0
0
0
0
0
0
0
0
0
0
0
0
0
0
0
0
0
0
0
0
0
0
0
0
0
0
0
0
0
0
0
0
0
0
0
0
0
0
0
0
0
0
0
0
0
0
0
0
0
0
0
0
0
0
0
0
0
0
0
0
0
0
0
0
0
0
0
0
0
0
0
0
0
0
0
0
0
0
0
0
0
0
0
0
0
0
0
0
0
0
0
0
0
0
0
0
0
0
0
0
0
0
0
0
0
0
0
0
0
0
0
0
0
0
0
0
0
0
0
0
0
0
0
0
0
0
0
0
0
0
0
0
0
0
0
0
0
0
0
0
0
0
0
0
0
0
0
0
0
0
0
0
0
0
0
0
0
0
0
0
0
0
0
0
0
0
0
0
0
0
0
0
0
0
0
0
0
0
0
0
0
0
0
0
0
0
0
0
0
0
0
0
0
0
0
0
0
0
0
0
0
0
0
0
0
0
0
0
0
0
0
0
0
0
0
0
0
0
0
0
0
0
0
0
0
0
0
0
0
0
0
0
0
0
0
0
0
0
0
0
0
0
0
0
0
0
0
0
0
0
0
0
0
0
0
0
0
0
0
0
0
0
0
0
0
0
0
0
0
0
0
0
0
0
0
0
0
0
0
0
0
0
0
0
0
0
0
0
0
0
0
0
0
0
0
0
0
0
0
0
0
0
0
0
0
0
0
0
0
0
0
0
0
0
0
0
0
0
0
0
0
0
0
0
0
0
0
0
0
0
0
0
0
0
0
0
0
0
0
0
0
0
0
0
0
0
0
0
0
0
0
0
0
0
0
0
0
0
0
0
0
0
0
0
0
0
0
0
0
0
0
0
0
0
0
0
0
0
0
0
0
0
0
0
0
0
0
0
0
0
0
0
0
0
0
0
0
0
0
0
0
0
0
0
0
0
0
0
0
0
0
0
0
0
0
0
0
0
0
0
0
0
0
0
0
0
0
0
0
0
0
0
0
0
0
0
0
0
0
0
0
0
0
0
0
0
0
0
0
0
0
0
0
0
0
0
0
0
0
0
0
0
0
0
0
0
0
0
0
0
0
0
0
0
0
0
0
0
0
0
0
0
0
0
0
0
0
0
0
0
0
0
0
0
0
0
0
0
0
0
0
0
0
0
0
0
0
0
0
0
0
0
0
0
0
0
0
0
0
0
0
0
0
0
0
0
0
0
0
0
0
0
0
0
0
0
0
0
0
0
0
0
0
0
0
0
0
0
0
0
0
0
0
0
0
0
0
0
0
0
0
0
0
0
0
0
0
0
0
0
0
0
0
0
0
0
0
0
0
0
0
0
0
0
0
0
0
0
0
0
0
0
0
0
0
0
0
0
0
0
0
0
0
0
0
0
0
0
0
0
0
0
0
0
0
0
0
0
0
0
0
0
0
0
0
0
0
0
0
0
0
0
0
0
0
0
0
0
0
0
0
0
0
0
0
0
0
0
0
0
0
0
0
0
0
0
0
0
0
0
0
0
0
0
0
0
0
0
0
0
0
0
0
0
0
0
0
0
0
0
0
0
0
0
0
0
0
0
0
0
0
0
0
0
0
0
0
0
0
0
0
0
0
0
0
0
0
0
0
0
0
0
0
0
0
0
0
0
0
0
0
0
0
0
0
0
0
0
0
0
0
0
0
0
0
0
0
0
0
0
0
0
0
0
0
0
0
0
0
0
0
0
0
0
0
0
0
0
0
0
0
0
0
0
0
0
0
0
0
0
0
0
0
0
0
0
0
0
0
0
0
0
0
0
0
0
0
0
0
0
0
0
0
0
0
0
0
0
0
0
0
0
0
0
0
0
0
0
0
0
0
0
0
0
0
0
0
0
0
0
0
1
1
1
1
1
1
1
1
1
1
1
1
1
1
1
1
1
1
1
1
1
1
1
1
1
1
1
1
1
1
1
1
1
1
1
1
1
1
1
1
1
1
1
1
0
0
0
0
0
0
0
0
0
0
0
0
0
0
0
0
0
0
0
0
0
0
0
0
0
0
0
0
0
0
0
0
0
0
0
0
0
0
0
0
0
0
0
0
0
0
0
0
0
0
0
0
0
0
0
0
0
0
0
0
0
0
0
0
0
0
0
0
0
0
0
0
0
0
0
0
0
0
0
0
0
0
0
0
0
0
0
0
0
0
0
0
0
0
0
0
0
0
0
0
0
0
0
0
0
0
0
0
0
0
0
0
0
0
0
0
0
0
0
0
0
0
0
0
0
0
0
0
0
0
0
0
0
0
0
0
0
0
0
0
0
0
0
0
0
0
0
0
0
0
0
0
0
0
0
0
0
0
0
0
0
0
0
0
0
0
0
0
0
0
0
0
0
0
0
0
0
0
0
0
0
0
0
0
0
0
0
0
0
0
0
0
0
0
0
0
0
0
0
0
0
0
0
0
0
0
0
0
0
0
0
0
0
0
0
0
0
0
0
0
0
0
0
0
0
0
0
0
0
0
0
0
0
0
0
0
0
0
0
0
0
0
0
0
0
0
0
0
0
0
1
1
1
1
1
1
1
1
1
1
1
1
1
1
1
1
1
1
1
1
1
1
1
1
1
1
1
1
1
1
1
1
1
1
1
1
1
1
1
1
1
1
1
1
1
1
1
1
1
2
2
2
2
2
2
2
2
2
2
2
2
2
2
2
2
2
2
2
2
2
2
2
2
2
2
2
2
2
2
2
2
2
2
2
2
2
2
2
2
2
2
2
2
2
2
2
2
2
2
2
2
2
2
2
2
2
2
2
2
2
2
2
1
1
1
1
1
1
2
2
2
2
2
2
2
2
2
2
2
2
2
2
2
2
2
2
2
2
2
2
2
2
2
2
2
2
2
2
2
2
3
3
3
3
2
2
2
2
2
2
2
2
2
2
2
2
2
2
2
2
2
2
2
2
2
2
2
2
2
2
2
2
2
2
2
2
2
2
2
2
2
2
2
2
2
2
2
2
2
2
2
2
2
2
2
2
2
2
2
2
2
2
2
1
2
2
2
2
2
2
2
2
2
2
2
2
2
2
2
2
2
2
2
2
2
2
3
3
3
3
3
3
3
3
3
3
3
3
3
2
3
3
3
3
3
3
3
3
3
3
3
3
3
3
3
2
2
2
2
2
2
2
2
2
2
2
2
2
2
2
2
2
2
2
2
2
2
2
2
2
2
2
2
2
2
2
2
2
2
2
2
2
2
2
2
2
2
2
2
2
2
2
2
2
2
2
2
2
2
2
2
2
2
2
2
2
2
2
2
2
2
2
2
2
2
2
2
2
2
2
2
2
2
2
2
2
2
2
2
2
2
2
2
2
2
2
2
2
2
2
2
2
2
2
2
2
2
2
2
2
2
2
2
2
2
2
2
2
2
2
2
1
1
1
2
2
2
2
2
1
1
1
1
1
1
1
1
1
1
1
1
1
1
1
1
1
1
1
1
1
0
0
0
0
0
0
0
0
0
0
0
0
0
0
0
0
0
0
0
0
0
0
0
0
0
0
0
0
0
0
0
0
0
0
0
0
0
0
0
0
0
0
0
0
0
0
0
0
0
0
0
0
0
0
0
0
0
0
0
1
1
1
1
1
1
1
1
1
1
1
1
1
1
1
1
1
1
1
1
1
1
1
1
1
1
1
1
1
1
1
1
1
1
1
1
1
1
1
1
1
1
1
1
1
1
1
1
1
1
1
1
1
0
0
0
0
1
1
1
1
1
1
1
2
2
2
3
4
5
5
5
6
6
6
6
6
6
6
6
6
6
6
6
6
6
6
6
6
6
6
6
6
6
6
6
6
6
6
6
6
6
6
6
6
6
6
6
6
6
6
6
6
6
6
6
6
6
6
6
6
6
6
6
6
6
6
6
6
6
6
6
6
6
5
5
5
5
5
5
5
5
7
7
7
7
7
7
11
11
11
11
11
11
11
11
11
11
11
11
11
11
11
11
11
11
11
12
12
12
12
13
13
13
13
13
13
13
13
15
15
15
15
15
15
15
15
15
14
14
14
14
14
14
15
14
14
14
14
15
15
15
15
14
14
14
14
14
15
14
14
15
15
15
14
14
14
14
14
14
14
14
14
14
14
14
14
14
14
14
14
14
14
14
14
14
14
14
14
14
15
16
16
15
15
16
16
16
16
16
16
16
16
16
16
16
16
16
16
16
16
16
16
16
17
17
18
18
17
17
17
17
18
19
19
20
20
20
20
20
19
19
19
20
21
20
20
20
21
20
20
21
21
21
21
21
21
22
22
22
22
22
23
23
23
23
23
23
23
23
23
24
24
24
23
23
23
23
23
23
22
22
22
22
23
24
24
25
24
24
23
23
24
27
28
30
38
41
43
46
45
45
45
46
47
47
47
47
48
50
50
50
50
49
49
49
48
48
48
48
48
49
49
49
49
49
49
50
50
50
50
50
51
51
50
50
50
50
50
50
50
50
50
50
50
50
50
50
51
51
51
51
51
51
51
49
48
48
48
48
48
48
48
48
48
48
48
48
48
48
48
48
48
48
48
47
47
47
47
47
46
46
46
46
46
45
44
44
44
43
43
43
43
43
43
43
42
42
42
42
42
41
42
41
41
39
39
39
39
36
36
35
35
35
35
35
32
31
31
30
29
30
30
30
30
30
30
29
29
29
29
29
29
29
28
28
28
28
27
27
27
27
25
25
20
19
15
17
17
17
17
17
17
17
18
18
18
18
18
18
18
17
17
16
15
15
15
15
15
15
15
14
15
15
15
17
17
17
17
17
17
17
17
17
17
17
17
17
16
16
17
17
18
18
19
19
19
20
20
20
20
20
20
20
20
20
20
20
20
19
19
19
19
17
17
17
17
18
18
18
18
17
16
17
20
21
21
21
22
22
22
23
23
24
25
26
27
27
27
27
27
27
27
27
27
27
27
27
27
27
28
28
29
29
29
28
28
28
28
28
28
28
28
28
28
29
29
29
30
31
31
31
32
32
33
33
33
33
33
33
33
33
33
33
33
31
31
31
31
31
31
31
31
31
31
31
31
31
32
32
33
34
33
33
33
32
32
32
32
32
32
32
31
31
31
31
31
31
31
30
30
28
28
28
29
29
29
29
29
28
29
29
29
29
27
27
26
26
26
26
26
26
26
26
26
26
26
26
26
26
26
26
25
25
25
25
24
24
23
23
23
22
21
22
22
22
20
20
20
20
21
21
20
19
18
18
18
17
17
18
18
18
18
18
18
18
18
18
17
17
17
16
16
16
17
17
18
18
18
18
18
18
18
18
18
18
18
18
18
18
16
16
16
14
14
15
15
15
15
15
14
14
14
14
14
14
13
12
12
12
12
11
11
11
11
11
11
11
11
11
11
11
11
11
12
12
12
12
12
12
12
12
11
10
10
9
9
9
9
9
9
9
9
10
10
10
10
10
10
10
10
10
10
10
10
10
10
10
10
10
10
10
10
11
11
11
11
11
11
11
10
10
10
10
10
10
11
11
11
11
11
11
11
11
11
11
11
11
11
11
11
11
11
11
11
11
11
10
10
10
10
10
10
10
9
9
9
8
8
8
8
8
8
8
7
7
7
7
7
7
7
7
7
7
7
7
7
7
7
7
7
7
7
6
5
5
5
6
6
7
7
6
5
5
5
5
4
4
4
4
4
4
4
4
4
4
4
4
4
4
4
4
4
4
4
4
5
5
5
5
5
4
4
4
4
4
4
4
4
4
4
4
4
4
4
4
5
5
5
5
5
6
6
6
6
6
6
5
5
5
5
5
5
5
5
5
5
5
5
5
5
5
5
5
5
5
5
5
5
5
5
5
5
5
5
5
5
5
5
6
6
5
5
5
5
5
5
5
5
6
7
7
8
8
8
8
8
10
13
14
14
14
14
14
14
14
14
14
14
14
14
13
13
13
13
13
13
14
14
14
14
14
14
14
14
14
14
14
14
14
14
14
14
14
14
14
14
14
14
14
14
14
14
14
14
14
14
13
13
13
13
13
13
13
13
13
13
13
13
13
13
13
13
13
13
13
13
13
13
13
13
13
13
13
13
13
13
13
13
13
13
13
13
13
13
13
13
13
13
13
13
13
13
13
13
13
12
12
12
12
12
12
12
12
12
11
11
11
11
11
11
11
10
10
10
10
10
10
10
9
10
10
10
10
10
10
10
10
9
9
9
8
8
8
7
7
7
7
7
6
6
6
6
6
6
5
5
4
4
3
2
2
2
1
1
1
1
1
2
2
2
2
2
2
2
2
3
3
3
3
3
3
3
3
3
3
3
3
3
3
3
3
3
2
2
2
2
2
2
3
3
3
3
3
3
3
3
3
3
3
3
3
3
3
3
3
3
3
3
3
3
3
3
3
3
3
3
3
3
3
3
3
3
3
3
3
3
3
3
3
3
3
3
3
3
3
3
3
3
3
3
3
3
3
3
3
3
3
3
3
3
3
3
3
3
3
4
4
4
4
4
4
4
4
4
4
4
4
4
4
4
4
4
4
4
4
4
4
4
4
4
4
4
4
4
4
4
4
4
4
4
4
4
4
4
4
5
5
5
6
5
6
6
6
6
6
6
6
6
6
7
7
7
7
7
7
7
7
7
7
7
7
7
7
7
7
7
7
7
7
8
8
8
8
8
8
8
8
8
8
8
7
7
7
7
7
7
7
7
7
7
7
7
7
7
7
7
7
8
9
9
9
9
9
9
9
9
9
9
9
9
9
10
13
15
15
16
16
17
17
17
17
16
17
17
17
17
17
17
17
17
17
17
17
16
16
16
16
16
16
16
17
17
16
16
17
17
17
17
17
17
17
17
17
18
18
18
18
18
18
18
18
18
18
18
18
20
20
20
20
20
20
20
20
21
21
22
22
23
23
23
24
24
24
24
24
27
27
30
30
30
31
31
31
31
32
32
32
32
32
31
31
31
34
35
35
35
34
34
34
34
34
34
34
36
36
36
36
37
37
37
37
37
37
37
37
37
37
37
36
36
36
36
36
36
36
36
36
36
36
36
35
36
36
36
36
35
35
36
36
37
36
36
36
36
36
36
36
36
36
36
35
35
34
35
35
36
37
42
41
41
41
41
41
41
41
41
41
39
39
36
36
36
37
38
38
38
38
38
38
38
38
38
38
38
38
38
38
38
38
33
33
33
33
33
33
33
34
34
34
34
33
31
31
31
32
32
32
32
32
32
32
31
31
31
30
29
29
28
28
28
28
30
30
30
33
35
36
36
36
36
36
36
36
37
37
37
37
35
35
35
35
36
36
36
36
36
35
34
34
34
34
33
33
33
34
35
36
37
36
37
40
40
40
42
39
39
40
40
39
39
39
39
39
39
39
39
39
40
40
40
41
42
42
46
46
46
46
46
46
47
53
53
51
51
49
49
50
50
50
50
50
50
51
51
51
51
57
57
56
56
57
57
57
59
59
59
59
59
59
59
59
59
58
58
58
58
56
56
56
56
57
57
57
57
58
57
56
55
55
55
55
55
55
55
55
55
55
54
54
54
53
53
54
54
53
53
53
52
51
51
49
48
49
49
46
46
45
43
44
45
46
51
51
56
58
63
63
63
62
61
61
61
62
62
62
62
60
60
60
60
60
59
59
59
57
57
57
57
57
57
57
57
57
56
56
56
56
56
55
54
54
54
53
53
56
57
57
56
55
55
55
56
56
52
52
52
53
54
56
56
57
62
62
64
72
75
76
76
76
75
74
75
75
74
75
75
75
76
79
80
83
87
87
88
88
88
88
88
88
88
87
87
87
87
86
86
86
86
86
86
85
84
84
83
82
81
81
80
80
80
80
79
78
78
78
77
77
77
77
77
77
78
78
77
77
76
75
75
75
75
76
76
76
76
76
77
77
77
77
77
77
77
77
77
77
77
77
77
77
75
75
76
74
73
73
75
75
75
74
73
73
73
74
76
79
82
82
80
78
78
78
78
78
76
76
73
73
73
73
73
73
72
72
69
69
68
67
67
67
62
62
61
60
59
58
58
56
58
57
58
58
57
55
57
64
71
72
75
75
73
81
81
85
85
86
86
87
86
87
87
89
90
90
89
89
88
88
88
87
83
81
80
80
81
80
80
81
83
83
83
83
83
83
83
83
83
83
83
83
90
90
90
89
90
89
91
93
96
99
99
99
98
98
98
98
96
96
96
95
95
95
95
95
95
95
94
95
95
95
95
95
95
95
95
95
95
97
91
91
90
89
89
89
89
89
93
94
94
94
95
95
95
99
100
100
100
100
99
99
99
100
99
99
99
98
98
98
98
97
95
95
95
95
95
95
94
94
94
92
91
91
91
91
91
92
91
89
89
89
89
89
88
88
88
87
86
85
83
83
81
78
77
76
76
76
75
75
75
78
79
81
83
86
92
96
104
105
106
106
105
105
105
104
104
113
112
114
114
110
112
112
111
111
111
114
113
112
112
110
109
108
108
109
108
109
103
103
106
105
106
105
107
107
109
109
109
109
113
113
111
111
109
109
108
108
109
109
109
110
108
106
106
106
106
107
107
107
107
107
108
107
106
106
106
105
106
107
107
105
104
104
100
100
101
101
101
102
100
100
99
97
98
98
98
98
96
96
96
96
98
100
101
101
102
102
103
100
100
101
101
98
98
96
96
95
96
96
96
89
89
89
88
91
93
99
99
106
106
108
109
110
109
109
109
109
108
109
110
107
107
106
106
106
106
106
107
110
110
107
107
105
105
104
104
103
103
100
99
99
98
99
100
100
100
100
99
99
99
98
102
102
100
100
100
98
98
98
99
99
99
100
102
104
105
106
107
112
113
113
115
115
115
115
115
114
114
116
116
115
115
115
113
113
113
113
113
113
113
109
106
106
106
106
106
106
106
105
105
104
104
104
104
103
103
103
103
104
104
104
104
104
104
104
104
104
103
103
103
103
103
103
103
103
103
102
102
101
100
100
98
96
94
94
94
91
91
89
89
89
89
88
88
87
87
84
83
83
83
82
82
82
82
82
82
82
81
80
78
78
78
78
78
78
77
77
77
76
76
76
74
74
74
71
71
70
70
66
66
66
60
61
61
61
52
45
44
37
36
30
27
19
18
16
16
16
16
15
10
9
5
5
5
5
5
5
5
5
4
4
4
4
4
4
4
4
4
4
4
4
4
4
4
4
4
4
4
4
4
4
4
4
4
4
4
4
4
4
4
4
4
4
4
4
4
4
4
4
4
4
4
4
4
4
4
4
4
4
4
4
4
4
4
4
4
4
4
4
4
4
4
4
4
4
4
4
4
4
4
4
4
4
4
3
3
3
3
3
3
3
3
3
3
3
3
3
3
3
3
3
3
3
3
3
3
3
3
3
4
5
5
4
4
4
4
3
3
3
3
3
3
3
3
3
3
3
3
3
3
3
1
1
1
1
1
1
1
1
1
1
1
1
1
1
1
1
1
1
1
1
1
1
1
1
1
1
1
1
1
1
1
1
1
2
2
2
2
2
2
2
2
2
2
2
2
2
2
2
2
2
2
2
2
2
2
2
2
3
3
3
3
3
3
3
3
3
3
3
3
3
3
3
3
3
3
3
2
2
2
2
2
2
2
2
2
2
2
2
2
2
2
2
2
2
2
2
2
2
2
2
3
3
3
4
4
4
4
4
4
4
4
4
4
4
4
4
5
5
5
5
5
5
5
4
4
4
4
4
4
4
4
4
4
4
4
4
4
4
4
4
4
4
4
4
4
4
4
4
4
4
4
4
4
4
4
4
4
4
4
4
4
4
4
4
3
3
3
3
3
3
3
3
3
3
3
3
3
3
3
3
3
3
3
3
3
3
3
3
3
3
3
3
3
3
3
3
3
3
3
3
3
4
4
4
4
4
4
4
4
4
4
4
4
4
4
4
4
4
4
4
4
4
4
4
4
4
5
5
5
4
4
4
4
4
4
4
4
4
4
4
4
4
4
4
4
4
4
4
4
4
4
4
4
4
4
4
4
4
3
3
3
3
3
3
3
3
3
3
3
3
3
3
3
3
3
3
3
3
3
2
2
2
2
2
2
2
2
2
2
2
2
2
2
2
2
2
2
2
2
2
3
3
3
3
3
3
3
3
3
3
3
3
3
3
3
3
3
3
3
3
3
3
3
3
3
3
3
3
3
3
4
4
4
4
4
4
4
4
4
4
4
4
4
4
4
4
3
3
3
3
3
3
2
2
2
2
2
2
2
2
2
2
2
2
2
2
2
2
2
2
2
2
2
2
2
2
2
2
2
2
2
2
2
2
2
2
2
2
2
2
1
1
1
1
1
1
1
2
2
2
2
2
1
1
1
1
1
1
1
1
1
1
1
1
1
1
1
1
1
1
1
1
1
1
1
1
1
1
1
1
1
1
1
1
1
1
1
1
1
1
1
1
1
1
1
1
1
1
1
1
1
1
1
1
1
1
1
1
1
0
0
0
0
0
0
0
0
0
0
0
0
0
0
0
0
0
0
0
0
0
0
0
0
0
0
0
0
0
0
0
0
0
0
0
0
0
0
0
0
0
0
0
0
0
0
0
0
0
0
0
0
0
0
0
0
0
0
0
0
0
0
0
0
0
0
0
0
0
0
0
0
0
0
0
0
0
0
0
0
0
0
0
0
0
0
0
0
0
0
0
0
0
0
0
0
0
0
0
0
0
0
0
0
0
0
0
0
0
0
0
0
0
0
0
0
0
0
0
0
0
0
0
0
0
0
0
0
0
0
0
0
0
0
0
0
0
0
0
0
0
0
0
0
0
0
0
0
0
0
0
0
0
0
0
0
0
0
0
0
0
0
0
0
0
0
0
0
0
0
0
0
0
0
0
0
0
0
0
0
0
0
0
0
0
0
0
0
0
0
0
0
0
0
0
0
0
0
0
0
0
0
0
0
0
0
0
0
0
0
0
0
0
0
0
0
0
0
0
0
0
0
0
0
0
0
0
0
0
0
0
0
0
0
0
0
0
0
0
0
0
0
0
0
0
0
0
0
0
0
0
0
0
0
0
0
0
0
0
0
0
0
0
0
0
0
0
0
0
0
0
0
0
0
0
0
0
0
0
0
0
0
0
0
0
0
0
0
0
0
0
0
0
0
0
0
0
0
0
0
0
0
0
0
0
0
0
0
0
1
1
2
2
2
2
2
2
2
2
2
2
2
2
2
2
2
2
2
2
2
2
2
2
2
2
2
3
3
3
3
3
3
3
3
3
3
3
3
3
3
3
3
3
3
3
3
3
3
3
3
3
3
3
3
3
3
3
3
3
3
3
3
3
3
3
3
3
3
3
3
3
3
3
3
3
3
3
3
3
3
3
3
3
3
3
3
3
3
3
3
3
3
3
2
2
2
2
2
2
2
2
2
2
2
2
2
2
2
2
2
1
1
1
1
1
1
1
1
1
1
1
1
1
1
1
1
1
1
1
1
1
1
1
1
1
1
1
1
1
1
1
1
1
1
1
1
1
1
1
1
1
1
1
1
1
1
1
1
1
1
1
1
1
1
1
1
1
1
1
1
1
1
1
1
0
0
0
0
0
0
0
0
0
0
0
0
0
0
0
0
0
0
0
0
0
0
0
0
0
0
0
0
0
0
0
0
0
0
0
0
0
0
0
0
0
0
0
0
0
0
0
0
0
0
0
0
0
0
0
0
0
0
0
0
0
0
0
0
0
0
0
0
0
0
0
0
0
0
0
0
0
0
0
0
0
0
0
0
0
0
0
0
0
0
0
0
0
0
0
0
0
0
0
0
0
0
0
0
0
0
0
0
0
0
0
0
0
0
0
0
0
0
0
0
0
0
0
0
0
0
0
1
1
1
1
3
3
3
3
3
3
3
3
3
3
3
3
3
3
3
3
3
3
3
3
3
3
3
3
3
3
3
3
3
3
3
3
3
3
3
3
3
3
3
3
3
3
3
3
3
3
3
3
3
3
3
3
3
3
3
3
3
3
3
3
3
3
3
3
3
3
3
3
3
3
3
3
3
3
3
3
3
3
3
3
3
3
3
3
3
3
3
3
3
3
3
2
2
2
2
2
2
2
2
2
2
3
3
3
3
3
3
5
5
5
5
5
5
5
5
5
5
5
5
5
5
5
5
5
5
5
5
5
5
5
5
5
5
5
5
5
5
5
5
5
5
5
5
5
5
5
5
5
5
5
5
5
5
5
5
5
5
5
5
5
5
5
5
6
6
6
6
6
6
6
5
4
4
4
4
4
4
4
4
4
4
4
4
4
4
4
4
4
4
4
4
4
6
6
9
9
10
10
10
10
10
10
12
13
14
15
15
15
15
19
38
38
68
68
68
72
74
79
86
92
92
93
101
103
104
104
104
105
109
120
120
123
124
126
126
127
127
129
129
129
129
129
129
129
129
129
129
129
129
129
129
133
136
143
156
174
180
184
184
185
188
190
190
193
193
193
193
193
194
194
194
195
195
196
197
197
197
197
197
198
203
205
206
206
207
208
210
215
224
226
228
228
230
230
231
237
249
253
271
296
301
347
348
394
402
399
403
402
405
409
415
425
431
442
445
446
455
468
470
468
469
469
468
468
473
473
473
474
474
459
455
457
457
464
473
476
476
477
479
491
490
490
524
525
538
537
525
525
525
526
525
531
534
535
536
535
529
534
534
535
535
535
534
531
531
531
531
531
529
527
527
527
526
526
528
527
515
516
512
512
511
511
510
509
506
507
510
512
512
513
510
505
509
505
506
505
507
507
501
500
499
499
499
498
489
489
481
481
479
474
468
467
460
458
459
458
457
454
452
444
440
433
432
439
442
446
446
444
434
432
419
421
413
415
411
411
409
407
427
434
436
433
431
435
402
393
400
400
428
422
414
411
414
444
444
444
458
456
451
450
443
436
426
409
393
393
393
394
393
391
388
389
381
382
381
381
384
393
388
388
388
384
359
358
358
358
358
358
357
356
353
354
353
356
359
360
360
358
360
360
360
363
360
366
366
366
363
364
362
364
359
359
356
356
355
354
352
352
349
347
347
348
353
353
353
349
341
340
339
338
349
348
348
342
337
337
337
336
337
336
336
336
335
336
336
331
325
318
320
327
328
334
337
336
335
318
319
319
319
321
321
321
321
319
316
312
312
310
310
311
311
304
303
303
309
324
320
327
326
337
370
375
371
368
365
367
363
373
372
373
392
427
437
474
494
507
496
496
496
502
510
521
563
636
644
641
630
630
629
633
656
656
660
658
659
674
676
677
676
685
683
684
685
684
685
684
673
673
668
666
666
666
666
666
666
666
665
665
664
664
664
664
661
661
654
647
644
656
666
691
722
772
774
774
779
772
770
773
773
780
780
781
782
782
782
782
782
782
782
782
782
782
781
781
779
779
779
776
776
776
776
776
775
775
774
774
773
773
770
769
764
762
760
753
753
753
754
752
749
744
745
744
743
735
735
726
711
710
707
709
705
704
694
701
712
690
699
696
699
732
751
764
761
753
743
702
702
703
700
701
702
698
695
695
689
675
668
670
713
740
749
754
754
767
772
769
776
776
776
768
725
724
709
705
702
702
701
691
688
679
676
671
670
670
677
675
680
682
675
650
653
654
656
660
660
659
664
664
668
662
663
669
670
670
667
662
662
662
660
659
657
660
662
662
657
647
644
624
608
623
827
977
976
984
998
996
996
996
993
990
988
986
981
981
989
987
982
981
979
969
970
970
970
972
979
990
994
997
999
1012
1015
1022
1025
1020
1000
982
972
972
973
972
967
965
962
928
921
913
911
907
907
908
907
907
905
902
890
884
879
875
872
869
868
867
864
862
862
862
856
852
848
847
846
845
840
827
825
820
820
816
812
812
810
809
807
806
803
802
791
790
790
790
789
788
778
768
765
728
728
727
727
726
726
725
716
716
715
714
707
706
699
689
661
646
645
632
632
632
632
631
624
563
562
558
515
502
487
469
410
406
397
380
323
318
300
291
288
264
223
222
220
214
212
212
210
196
195
194
184
86
85
84
33
5
4
4
4
4
4
4
4
4
4
4
4
4
4
4
4
4
4
4
4
4
4
4
4
4
4
4
4
4
4
4
4
4
4
4
4
4
4
4
4
4
4
4
4
4
4
4
4
4
4
4
4
4
4
4
4
4
4
4
4
4
4
4
5
5
5
5
5
4
4
4
4
4
4
3
2
2
2
2
2
2
1
1
1
1
0
0
0
0
0
0
0
0
0
0
0
0
0
0
0
0
0
0
0
0
0
0
0
0
0
0
0
0
0
0
0
0
0
0
0
0
0
0
0
0
0
0
0
0
0
0
0
0
0
0
0
0
1
1
1
1
1
1
1
1
1
1
1
1
1
1
1
1
1
1
1
1
1
1
1
1
1
1
1
1
1
1
1
1
1
1
1
1
1
1
1
1
1
1
1
1
1
1
1
1
1
1
1
1
1
1
1
1
1
1
1
1
1
1
1
1
1
1
1
1
1
1
1
1
1
1
1
1
1
1
1
1
1
1
1
1
1
1
1
1
1
1
1
1
1
1
1
1
1
1
1
1
1
1
1
2
2
2
2
2
2
2
2
2
2
2
2
2
2
2
2
2
2
2
2
2
2
2
2
2
2
2
2
2
2
2
2
2
2
2
2
2
2
2
2
2
2
2
2
2
2
2
2
2
2
2
2
2
2
2
2
2
2
2
2
1
1
1
1
1
1
1
1
1
1
1
1
1
1
1
1
1
1
1
1
1
1
1
1
1
1
1
1
1
1
1
1
1
1
1
1
1
1
1
1
1
1
1
1
1
1
1
1
1
1
1
1
1
1
1
1
1
1
1
1
1
1
1
1
1
1
1
1
1
1
1
1
1
1
1
1
1
1
1
1
1
1
1
1
1
1
1
1
1
1
1
1
1
1
1
1
1
1
1
1
1
1
1
1
1
1
1
1
1
1
1
1
1
1
1
1
1
1
1
1
1
1
1
1
1
1
1
1
1
1
1
1
1
1
1
1
1
1
1
1
1
1
1
1
1
1
1
1
1
1
1
1
1
1
1
1
1
1
1
1
1
1
1
1
1
1
1
1
1
0
0
0
0
0
0
0
0
0
0
0
0
0
0
0
0
0
0
0
0
0
0
0
0
0
0
0
0
0
0
0
0
0
0
0
0
0
0
0
0
0
0
0
0
0
0
0
0
0
0
0
0
0
0
0
0
0
0
0
0
0
0
0
0
0
0
0
0
0
0
0
0
0
0
0
0
0
0
0
0
0
0
0
0
0
0
0
0
0
0
0
0
0
0
0
0
0
0
0
0
0
0
0
0
0
0
0
0
0
0
0
0
0
0
0
0
0
0
0
0
0
0
0
0
0
0
0
0
0
0
0
0
0
0
0
0
0
0
0
0
0
0
0
0
0
0
0
0
0
0
0
0
0
0
0
0
0
0
0
0
0
0
0
0
0
0
0
0
0
0
0
0
0
0
0
0
0
0
0
0
0
0
0
0
1
1
1
1
1
1
1
1
1
1
1
1
1
1
1
1
1
1
1
1
1
1
1
1
1
1
1
1
1
1
1
1
1
1
1
1
1
1
1
1
1
1
1
1
1
1
1
1
1
1
1
1
1
1
1
1
1
1
1
1
1
1
1
1
1
1
1
1
1
1
1
1
1
1
1
1
1
1
1
1
1
1
1
1
1
1
1
1
1
1
1
1
1
1
1
1
1
1
1
1
1
1
1
1
1
1
1
1
1
1
1
1
1
1
1
1
1
1
1
1
1
1
1
1
1
1
1
1
1
1
1
1
1
1
1
1
1
1
1
1
1
1
1
1
1
1
1
1
1
1
1
1
1
1
1
1
1
1
1
1
1
1
1
1
1
0
0
0
0
0
0
0
0
0
0
0
0
0
0
0
0
0
0
0
0
0
0
0
0
0
0
0
0
0
0
0
0
0
0
0
0
0
0
0
0
0
0
0
0
0
0
0
0
0
0
0
0
0
0
0
0
0
0
0
0
0
1
1
1
1
1
1
1
1
1
1
1
2
2
2
2
2
2
2
2
2
2
2
2
2
2
2
2
2
2
2
2
2
2
2
2
2
2
2
2
2
2
2
2
2
2
2
2
3
3
3
3
3
3
3
3
3
3
3
3
3
3
3
3
3
3
3
3
3
3
3
3
3
3
3
3
3
3
3
3
3
3
3
3
3
3
3
3
3
3
3
3
3
3
3
3
3
3
3
3
3
3
3
3
3
3
3
3
3
3
3
3
3
3
3
3
3
3
3
3
3
3
4
4
4
4
4
4
4
4
4
4
4
4
4
4
4
4
4
4
4
4
4
4
4
4
4
4
4
4
4
4
4
4
4
4
3
3
2
2
2
2
2
2
2
2
2
2
2
2
2
2
2
2
2
2
2
1
1
1
1
1
1
1
1
1
1
1
1
1
1
1
1
1
1
1
1
1
1
1
1
1
1
1
1
1
0
0
0
0
0
0
0
0
0
0
0
0
0
0
0
0
0
0
0
0
0
0
0
0
0
0
0
0
0
0
0
0
0
0
0
0
0
0
0
0
0
0
0
0
0
0
0
0
0
0
0
0
0
0
0
0
0
0
0
0
0
0
0
0
0
0
0
0
0
0
0
0
0
0
0
0
0
0
0
0
0
0
0
0
0
0
0
0
0
0
0
0
0
0
0
0
0
0
0
0
0
0
0
0
0
0
0
0
0
0
0
0
0
0
0
0
0
0
0
0
0
0
0
0
0
0
0
0
0
0
0
0
0
0
0
0
0
0
0
0
0
0
0
0
0
0
0
0
0
0
0
0
0
0
0
0
0
0
0
0
0
0
0
0
0
0
0
0
0
0
0
0
0
0
0
0
0
0
0
0
0
0
0
0
0
0
0
0
0
0
0
0
0
0
0
0
0
0
0
0
0
0
0
0
0
0
0
0
0
0
0
0
0
0
0
0
0
0
0
0
0
0
0
0
0
0
0
0
0
0
0
0
0
0
0
0
0
0
0
0
0
0
0
0
0
0
0
0
0
0
0
0
0
0
0
0
0
0
0
0
0
0
0
0
0
0
0
0
0
0
0
0
0
0
0
0
0
0
0
0
0
0
0
0
0
0
0
0
0
0
0
0
0
0
0
0
0
0
0
0
0
0
0
0
0
0
0
0
0
0
0
0
0
0
0
0
0
0
0
0
0
0
0
0
0
0
0
0
0
0
0
0
0
0
0
0
0
0
0
0
0
0
0
0
0
0
0
0
0
0
0
0
0
0
0
0
0
0
0
0
0
0
0
0
0
0
0
0
0
0
0
0
0
0
0
0
0
0
0
0
0
0
0
0
0
0
0
0
0
0
0
0
0
0
0
0
0
0
0
0
0
0
0
0
0
0
0
0
0
0
0
0
0
0
0
0
0
0
0
0
0
0
0
0
0
0
0
0
0
0
0
0
0
0
0
0
0
0
0
0
0
0
0
0
0
0
0
0
0
0
0
0
0
0
0
0
0
0
0
0
0
0
0
0
0
0
0
0
0
0
0
0
0
0
0
0
0
0
0
0
0
0
0
0
0
0
0
0
0
0
0
0
0
0
0
0
0
0
0
0
0
0
0
0
0
0
0
0
0
0
0
0
0
0
0
0
0
0
0
0
0
0
0
0
0
0
0
0
0
0
0
0
0
0
0
0
0
0
0
0
0
0
0
0
0
0
0
0
0
0
0
0
0
0
0
0
0
0
0
0
0
0
0
0
0
0
0
0
0
0
0
0
0
0
0
0
0
0
0
0
0
0
0
0
0
0
0
0
0
0
0
0
0
0
0
0
0
0
0
0
0
0
0
0
0
0
0
0
0
0
0
0
0
0
0
0
0
0
0
0
0
0
0
0
0
0
0
0
0
0
0
0
0
0
0
0
0
0
0
0
0
0
0
0
0
0
0
0
0
0
0
0
0
0
0
0
0
0
0
0
0
0
0
0
0
0
0
0
0
0
0
0
0
0
0
0
0
0
0
0
0
0
0
0
0
0
0
0
0
0
0
0
0
0
0
0
0
0
0
0
0
0
0
0
0
0
0
0
0
0
0
0
0
0
0
0
0
0
0
0
0
0
0
0
0
0
0
0
0
0
0
0
0
0
0
0
0
0
0
0
0
0
0
0
0
0
0
0
0
0
0
0
0
0
0
0
0
0
0
0
0
0
0
0
0
0
0
0
0
0
0
0
0
0
0
0
0
0
0
0
0
0
0
0
0
0
0
0
0
0
0
0
0
0
0
0
0
0
0
0
0
0
0
0
0
0
0
0
0
0
0
0
0
0
0
0
0
0
0
0
0
0
0
0
0
0
0
0
0
0
0
0
0
0
0
0
0
0
0
0
0
0
0
0
0
0
0
0
0
0
0
0
0
0
0
0
0
0
0
0
0
0
0
0
0
0
0
0
0
0
0
0
0
0
0
0
0
0
0
0
0
0
0
0
0
0
0
0
0
0
0
0
0
0
0
0
0
0
0
0
0
0
0
0
0
0
0
0
0
0
0
0
0
0
0
0
0
0
0
0
0
0
0
0
0
0
0
0
0
0
0
0
0
0
0
0
0
0
0
0
0
0
0
0
0
0
0
0
0
0
0
0
0
0
0
0
0
0
0
0
0
0
0
0
0
0
0
0
0
0
0
0
0
0
0
0
0
0
0
0
0
0
0
0
0
0
0
0
0
0
0
0
0
0
0
0
0
0
0
0
0
0
0
0
0
1
1
2
2
2
2
2
2
2
2
2
2
3
3
3
3
3
3
3
3
3
3
3
4
4
4
5
5
5
5
5
5
5
5
6
6
6
6
6
6
6
6
6
6
6
6
6
6
6
6
6
6
6
6
6
6
6
6
6
6
6
6
6
6
6
6
6
6
6
6
6
6
6
6
6
6
6
6
6
7
7
7
7
7
7
8
8
8
9
9
9
9
9
9
9
9
9
9
9
8
8
8
8
8
8
8
8
8
8
8
8
8
8
8
8
8
8
8
8
8
8
8
8
8
8
8
8
8
9
9
9
9
9
9
9
9
10
10
11
12
12
12
12
12
12
12
12
12
12
12
12
12
12
12
12
11
11
11
11
12
11
11
10
10
10
10
10
10
11
11
11
11
12
13
16
16
15
17
17
17
17
18
19
19
18
17
17
17
17
17
17
17
17
23
23
25
25
25
24
24
25
25
26
26
26
26
26
26
26
27
28
28
28
29
29
29
29
29
29
29
29
29
29
29
29
29
29
29
29
29
29
29
29
29
29
29
29
29
29
29
29
31
31
31
31
31
31
31
32
32
33
33
33
33
33
33
35
34
34
34
36
37
38
38
38
38
38
38
38
38
38
38
36
36
35
35
35
35
35
35
35
35
35
35
35
35
35
35
35
35
34
34
34
34
34
34
34
34
34
34
34
33
33
31
31
31
31
31
29
29
28
26
26
26
26
26
26
26
26
26
26
26
26
26
26
26
26
26
26
25
25
25
25
25
24
23
22
22
22
22
22
21
21
21
21
21
20
20
20
20
20
20
20
20
20
20
20
20
20
20
20
21
21
22
22
22
22
21
20
17
16
18
18
18
18
18
18
18
17
17
17
17
17
19
17
16
16
16
14
14
14
15
17
21
21
21
21
21
20
19
19
19
19
19
17
17
17
17
17
17
17
17
17
17
17
17
17
17
17
17
17
17
17
17
17
17
17
17
17
17
17
17
17
17
17
17
17
17
17
17
17
18
21
22
24
24
24
24
24
24
24
24
24
24
24
25
26
26
27
27
27
27
27
27
27
27
27
27
27
27
27
27
26
26
26
26
26
26
26
26
25
25
26
26
26
26
26
26
26
26
25
25
25
24
24
24
24
23
23
23
23
23
23
23
23
23
23
23
23
22
22
22
22
22
22
22
22
22
22
22
22
22
22
22
23
27
27
27
27
27
27
27
27
27
28
27
25
25
25
24
24
24
24
24
24
24
24
24
24
24
24
24
23
23
23
23
23
23
23
23
22
22
22
20
20
20
20
20
20
20
20
20
20
20
20
20
19
19
19
18
18
18
18
18
18
18
18
16
16
16
17
17
16
16
16
16
16
13
13
13
13
13
13
13
13
13
13
13
12
12
12
12
12
12
12
12
12
12
12
12
12
12
13
13
13
12
12
12
12
12
12
13
14
14
15
15
15
15
15
16
16
15
15
16
16
17
16
18
18
19
20
18
19
22
23
23
23
23
23
23
23
23
23
23
23
22
22
22
22
23
23
23
23
24
24
24
26
26
26
26
26
26
26
26
26
26
26
26
26
26
26
26
26
26
26
26
26
26
26
26
26
26
26
26
26
26
26
26
26
26
26
26
26
26
26
26
26
26
26
26
26
26
26
26
26
26
26
25
25
25
25
25
25
25
25
25
24
24
24
24
24
25
26
26
28
28
29
30
30
31
31
32
33
33
33
33
33
32
32
30
31
31
32
32
32
31
31
31
31
31
31
31
33
33
33
32
33
33
33
33
33
32
32
32
32
31
33
33
33
33
34
34
34
34
33
33
34
34
33
33
33
33
32
31
31
31
31
31
31
31
31
31
31
31
31
31
31
31
30
30
30
30
30
30
30
30
30
29
28
28
28
28
28
28
28
28
28
28
28
28
28
28
28
28
28
27
27
27
27
27
27
27
27
27
26
26
26
26
26
26
26
27
25
25
25
25
24
24
24
24
24
24
24
23
23
23
23
23
21
17
17
16
16
16
15
15
15
14
13
13
13
11
11
11
8
6
6
5
2
1
1
1
1
1
1
1
1
1
1
1
1
1
1
2
2
2
2
2
2
2
2
2
2
2
2
2
2
2
2
2
2
2
2
2
2
2
2
2
2
2
2
3
3
3
3
3
3
3
2
2
2
2
2
2
2
2
2
2
2
2
2
2
2
2
2
2
2
2
2
2
2
2
2
2
2
2
2
2
2
2
2
2
2
2
2
2
2
2
2
2
2
2
2
2
2
2
2
2
2
2
2
2
2
2
2
2
2
2
2
2
2
2
2
2
2
2
2
2
2
2
2
2
2
2
2
2
2
2
2
2
2
2
2
2
2
2
2
2
2
2
2
2
2
2
2
2
2
2
2
2
2
2
2
2
2
2
2
2
2
2
2
2
2
2
2
2
2
2
2
2
2
2
2
2
2
2
2
2
2
2
2
2
2
2
2
2
2
2
2
2
1
1
1
1
1
0
0
1
1
1
1
1
1
1
1
1
1
1
1
1
1
1
1
1
1
1
1
1
1
1
1
1
1
1
1
1
1
1
1
1
1
1
1
1
1
1
1
1
1
1
1
1
1
1
1
1
1
1
0
0
0
0
0
0
0
0
0
0
0
0
0
0
0
0
0
0
0
0
0
0
0
0
0
0
0
0
0
0
0
0
0
0
0
0
0
0
0
0
0
0
0
0
0
0
0
0
0
0
0
0
0
0
0
0
0
0
0
0
0
0
0
0
0
0
0
0
0
0
1
1
1
1
1
1
1
1
1
1
1
1
1
1
1
1
1
1
1
1
1
1
1
1
1
1
1
1
1
1
1
1
1
1
1
1
1
1
1
1
1
1
1
1
1
1
1
1
1
1
1
1
1
1
1
1
1
2
2
2
2
2
2
2
2
2
2
2
2
2
2
2
2
2
2
2
2
2
2
2
2
2
2
2
2
2
2
2
2
1
1
1
1
1
1
1
1
1
1
1
1
1
1
1
1
1
1
1
1
1
1
1
1
1
1
1
1
1
1
1
1
1
1
1
1
1
1
1
0
0
0
0
0
0
0
0
0
0
0
0
0
0
0
0
0
0
0
0
0
0
0
0
0
0
0
0
0
0
0
0
0
0
0
0
0
0
0
0
0
0
0
0
0
0
0
0
0
0
0
0
0
0
0
0
0
0
0
0
0
0
0
0
0
0
0
0
0
0
0
0
0
0
0
0
0
0
0
0
0
0
0
0
0
0
0
0
0
0
0
0
0
0
0
0
0
0
0
0
0
0
0
0
0
0
0
0
0
0
0
0
0
0
0
0
0
0
0
0
0
0
0
0
0
0
0
0
0
0
0
0
0
0
0
0
0
0
0
0
0
0
0
0
0
0
0
0
0
0
0
0
0
0
0
0
0
0
0
0
0
0
0
0
0
0
0
0
0
0
0
0
0
0
0
0
0
0
0
0
0
0
0
0
0
0
0
0
0
0
0
0
0
0
0
0
0
0
0
0
0
0
0
0
0
0
0
0
0
0
0
0
0
0
0
0
0
0
0
0
0
0
0
0
0
0
0
0
0
0
0
0
0
0
0
0
0
0
0
0
0
0
0
0
0
0
0
0
0
0
0
0
0
0
0
0
0
0
0
0
0
0
0
0
0
0
0
0
0
0
0
0
0
0
0
0
0
1
1
1
1
1
1
1
1
1
1
1
1
1
1
1
1
0
0
0
0
0
0
0
0
0
0
0
0
0
0
0
0
0
0
0
0
0
0
0
0
0
0
0
0
0
0
0
0
0
0
1
1
1
1
1
1
1
1
1
1
1
1
2
2
2
2
2
2
2
2
2
2
2
2
2
2
2
2
2
2
2
2
3
3
3
3
3
3
3
3
3
3
5
5
5
5
6
6
6
7
7
7
7
7
7
6
6
6
6
6
6
6
6
6
6
6
6
6
6
6
6
6
6
6
6
6
6
6
6
6
6
6
6
6
6
6
6
6
6
6
6
6
6
6
6
6
6
6
6
6
6
6
6
6
6
6
6
6
6
6
6
6
6
6
6
6
6
6
6
6
7
7
7
7
7
7
7
7
7
7
7
7
7
7
7
7
7
7
6
6
6
6
6
7
7
7
7
7
7
7
7
7
7
7
7
7
7
7
7
7
7
7
6
6
6
6
6
6
6
6
6
6
6
6
6
5
5
4
4
4
4
4
4
4
4
4
4
4
4
4
5
6
6
4
3
3
3
3
3
3
3
3
3
3
3
3
3
3
3
3
3
3
3
4
4
4
4
4
4
4
4
4
4
4
4
4
4
4
4
4
4
4
4
4
4
4
4
4
4
4
4
4
4
4
4
4
4
4
4
4
4
4
4
4
4
4
5
5
5
5
5
5
6
6
6
6
6
6
6
6
6
6
6
6
6
6
6
6
6
6
7
7
7
7
7
7
8
9
9
9
9
9
9
9
9
11
10
11
11
11
11
11
12
12
14
15
19
19
19
19
19
20
20
19
19
19
19
19
19
19
19
20
20
20
20
22
22
22
22
22
21
21
21
21
21
21
21
21
21
20
20
20
20
20
20
20
20
20
20
20
20
20
20
20
20
20
20
20
20
20
20
20
20
20
20
20
20
20
20
20
20
20
20
20
20
20
20
20
21
21
21
21
21
21
21
22
22
24
25
25
25
25
25
24
27
26
25
25
23
22
22
22
22
22
21
21
21
21
21
22
23
23
23
23
23
22
22
22
22
22
22
22
21
21
21
21
21
20
20
20
20
20
20
19
19
19
19
19
20
21
21
21
21
21
19
19
19
19
19
19
19
20
20
20
20
20
20
20
20
20
19
20
21
21
21
21
22
21
21
21
21
21
21
21
22
23
23
26
27
27
27
27
28
28
29
29
29
29
29
29
29
29
29
29
29
29
29
29
29
29
29
29
31
31
32
32
31
31
30
29
29
38
39
40
41
41
48
48
48
48
48
48
48
48
49
49
51
51
51
51
51
51
50
50
50
50
50
50
50
50
49
49
49
49
49
49
49
49
49
49
49
49
48
48
48
48
48
48
48
48
47
47
46
46
46
46
46
43
42
45
45
45
45
45
45
45
52
52
57
57
56
56
56
56
56
57
57
57
57
58
57
58
61
60
61
61
61
63
64
64
65
66
67
67
72
73
73
73
73
73
73
73
73
73
73
73
73
73
73
73
73
73
73
73
73
73
72
72
72
72
72
72
71
69
69
68
68
68
68
68
69
69
69
71
68
68
67
67
67
67
66
66
67
66
66
65
62
62
62
63
63
63
63
62
62
62
62
62
61
61
61
59
59
60
60
59
59
58
56
56
56
56
57
57
56
55
53
49
49
49
49
50
50
51
49
49
48
47
47
49
49
47
46
45
46
46
47
48
48
50
50
49
49
48
48
48
47
47
47
47
47
48
48
48
48
48
48
48
48
48
48
47
47
47
46
45
44
44
44
43
43
43
43
41
41
41
41
40
39
39
39
39
38
36
36
36
36
36
36
35
35
35
36
37
37
37
38
38
37
37
37
37
35
35
36
37
37
39
40
40
40
40
40
39
38
37
38
38
38
37
37
36
36
35
36
37
37
37
36
37
37
37
37
37
37
37
37
37
37
37
37
36
36
36
36
36
36
36
37
37
37
37
37
37
37
37
37
37
37
37
37
36
37
37
37
37
37
37
37
37
36
36
35
35
37
37
37
38
39
43
42
44
45
45
45
45
49
51
56
56
55
56
65
70
70
72
74
72
75
75
76
79
79
79
79
82
79
78
78
80
82
82
83
82
81
80
80
80
80
81
81
81
83
84
84
84
84
86
86
87
87
87
87
87
87
87
87
86
86
86
86
86
86
86
85
85
85
85
85
85
85
85
85
85
85
85
84
84
84
84
84
84
84
83
81
81
80
80
80
79
79
79
79
79
79
81
81
81
82
84
84
84
84
84
84
85
85
85
84
80
79
76
76
76
76
76
76
76
76
75
73
73
73
74
74
74
74
70
68
65
64
65
65
65
65
64
64
64
64
63
62
62
62
62
62
63
63
63
63
63
62
63
62
59
59
59
60
60
60
58
53
51
51
49
49
49
48
48
48
49
49
48
48
48
48
47
49
48
48
48
48
48
48
49
54
55
54
55
55
53
53
53
53
53
54
54
54
55
55
55
55
55
56
56
56
55
54
54
52
52
52
51
50
50
49
49
49
49
49
49
49
49
49
47
47
47
47
46
48
49
49
48
48
48
48
48
48
48
48
48
48
48
53
53
55
55
56
57
58
58
58
58
58
58
58
61
61
61
62
62
62
61
60
62
61
61
62
62
63
64
64
64
64
64
64
64
65
65
65
64
64
67
65
64
64
63
58
58
58
56
56
57
57
57
59
59
60
61
61
60
60
60
60
60
60
59
59
59
58
58
58
58
58
57
58
58
58
59
59
59
59
58
57
57
57
57
57
57
57
57
57
57
57
57
57
57
58
57
56
56
56
56
57
57
57
57
57
57
56
56
56
56
57
57
57
57
57
57
57
57
56
53
53
53
55
55
56
56
56
59
60
60
59
59
59
57
57
57
55
56
55
55
55
55
55
55
55
55
55
56
57
57
56
56
56
56
55
55
55
55
55
49
49
47
48
48
48
48
48
48
47
47
47
50
58
58
54
53
52
51
51
52
52
52
52
52
52
53
54
52
52
55
57
58
58
60
64
63
69
70
72
72
72
72
72
72
72
72
73
73
74
74
72
72
72
72
72
72
72
72
72
72
73
73
73
73
73
73
72
72
76
76
77
79
80
86
87
88
95
94
94
95
95
113
116
117
118
118
118
118
118
118
118
118
117
116
116
115
115
116
117
117
117
117
117
116
115
115
116
116
116
116
115
115
116
119
126
130
131
131
131
130
130
128
128
129
134
133
133
134
135
134
134
135
135
135
136
135
134
133
137
137
137
137
136
136
136
136
136
137
137
137
137
134
133
133
132
131
129
128
127
124
125
125
124
124
122
122
120
120
120
117
115
115
119
119
121
121
120
121
118
118
116
115
113
109
109
109
109
109
109
109
109
109
109
109
109
109
109
107
106
106
106
105
105
104
104
100
99
99
99
99
99
99
99
99
98
98
98
98
98
98
97
97
97
96
95
99
101
101
101
101
99
99
100
101
101
100
97
94
88
87
87
89
90
90
90
91
90
91
91
90
89
90
92
92
92
92
90
90
90
90
89
90
90
88
88
85
85
82
81
76
76
76
77
78
80
82
82
81
81
81
79
79
79
79
80
86
89
84
85
85
81
81
81
81
81
79
82
81
81
80
80
78
78
77
77
77
77
77
77
76
76
76
76
76
75
75
75
73
73
73
73
73
73
73
73
73
73
72
72
72
72
71
71
71
70
72
72
72
72
72
72
72
71
72
73
73
73
73
73
74
75
80
80
81
81
77
77
79
80
82
82
82
83
84
83
83
80
80
80
78
78
84
84
84
82
82
82
82
81
81
81
81
81
80
80
78
78
78
78
77
78
77
75
74
73
73
73
72
71
70
69
69
69
69
70
72
72
72
72
72
73
73
75
77
78
78
77
77
76
76
75
76
74
74
73
73
73
73
73
73
72
72
72
72
72
70
70
69
69
70
70
70
70
70
69
68
67
67
67
67
67
66
66
65
66
66
67
67
64
64
62
62
60
61
60
60
60
60
60
58
58
58
58
57
57
59
61
59
60
65
66
65
64
61
61
61
60
60
59
59
61
61
61
61
61
61
61
61
61
60
60
60
60
59
59
60
61
60
61
61
59
59
59
60
60
61
63
63
63
63
63
61
61
60
60
58
58
56
55
55
55
56
56
57
57
57
60
61
63
63
63
61
61
61
62
62
63
63
62
62
62
62
61
61
64
66
68
68
68
68
67
66
68
68
73
77
76
77
76
79
79
81
81
82
83
82
81
79
78
76
75
78
78
78
76
72
72
72
72
72
72
72
72
71
71
71
71
71
72
72
72
72
72
72
72
72
72
72
70
70
69
69
69
69
69
69
68
66
65
65
65
63
63
63
63
63
64
62
62
61
61
60
59
59
59
60
60
59
59
60
60
60
60
60
60
60
59
59
58
61
64
63
63
60
62
62
62
68
71
72
74
74
74
76
77
77
77
76
75
75
77
85
85
90
93
110
112
116
116
116
116
116
116
119
119
119
118
118
118
118
117
117
113
113
113
113
113
113
113
113
113
113
113
113
115
111
111
111
111
107
104
102
101
101
101
100
100
98
98
98
99
100
101
101
98
96
95
95
94
94
94
99
98
101
102
101
101
100
99
99
100
103
105
105
106
107
107
109
110
110
111
114
113
112
114
116
122
124
128
128
128
128
138
134
134
135
135
131
131
130
129
128
126
122
120
120
120
130
129
129
130
131
128
128
123
121
118
118
106
104
104
104
105
102
102
102
102
101
100
100
99
99
103
102
103
103
103
103
102
102
103
103
104
105
105
105
104
104
104
104
104
104
104
105
105
103
103
102
102
100
100
100
100
99
99
99
98
97
96
96
96
96
96
95
95
95
95
94
94
94
93
93
92
92
92
90
90
90
90
90
86
85
85
85
85
85
83
83
82
80
79
78
77
79
82
84
86
92
93
93
95
94
93
97
93
93
94
93
92
90
89
87
87
86
84
83
83
84
84
83
85
86
89
92
92
93
93
93
93
93
93
93
92
92
89
89
89
88
88
88
88
88
88
88
87
87
87
86
84
84
84
84
84
85
85
85
85
85
85
84
84
84
84
84
84
84
82
82
78
76
76
77
77
77
77
77
77
78
73
73
73
74
76
77
77
77
76
76
76
76
76
76
77
77
76
76
75
73
73
73
74
76
75
73
77
80
82
83
85
85
85
85
86
87
87
88
88
87
87
86
83
83
83
83
83
82
81
81
80
80
80
80
80
80
80
80
80
80
78
77
77
77
76
75
74
72
72
72
73
73
73
72
71
71
71
71
71
69
66
65
64
64
64
64
65
60
59
59
58
56
56
55
55
57
57
57
55
55
55
55
55
55
54
56
57
56
63
63
63
62
61
63
62
63
65
66
66
66
63
62
62
62
62
60
60
60
60
60
60
60
60
60
60
60
60
60
60
60
60
60
60
57
56
55
54
54
54
54
51
51
51
51
52
52
51
51
50
50
50
50
52
52
52
55
55
55
56
60
62
64
65
65
66
66
67
67
67
68
68
68
69
69
67
67
67
66
66
66
66
66
67
67
66
66
66
66
66
66
66
66
67
70
70
70
70
70
67
67
66
65
65
65
63
63
63
63
63
63
63
62
62
62
62
61
61
62
62
60
60
59
58
60
61
60
60
60
59
59
59
59
60
60
61
60
60
60
61
60
61
62
63
62
62
62
62
63
63
64
64
64
65
62
62
62
62
62
62
62
63
62
62
58
59
59
60
61
61
61
61
61
61
60
60
60
60
60
60
60
60
60
60
55
57
58
58
58
57
55
55
55
55
52
53
52
51
50
50
50
50
50
50
49
49
47
47
47
47
46
46
46
46
46
46
44
44
44
45
45
45
45
45
45
45
45
45
45
45
42
42
42
42
42
42
42
42
41
41
41
41
42
42
41
41
41
41
41
41
40
40
38
38
38
38
38
38
38
38
37
35
35
35
35
34
34
34
33
33
33
33
33
33
33
35
35
35
35
35
36
36
36
35
35
35
33
34
34
34
35
35
35
35
33
33
33
31
31
29
30
30
30
30
30
29
29
29
29
29
29
29
29
29
29
29
28
28
28
29
29
29
29
29
28
28
28
28
28
28
28
28
28
28
29
30
36
35
36
36
35
35
35
35
42
45
47
48
67
72
76
79
79
78
79
80
80
80
82
83
83
82
82
82
82
82
82
82
82
82
83
83
83
83
83
83
82
82
82
85
86
87
88
88
89
90
91
92
92
92
92
92
92
92
92
92
97
101
102
102
98
101
103
103
103
103
106
107
107
109
109
109
109
110
110
110
110
110
110
110
111
113
112
112
113
113
113
113
114
114
114
114
114
113
113
113
113
112
113
114
115
116
118
118
116
116
115
115
113
115
116
116
118
119
119
119
124
130
132
131
132
132
131
131
131
132
132
132
132
128
128
126
124
124
122
122
119
119
117
116
116
116
116
115
114
113
112
111
110
109
111
111
111
110
110
109
108
108
108
107
107
104
102
102
102
102
102
102
100
94
93
93
93
95
96
95
94
94
91
89
90
92
93
95
96
96
97
96
97
97
96
95
95
91
91
91
90
90
89
89
89
89
89
90
87
85
85
84
83
83
84
84
84
84
84
84
84
84
84
84
84
83
82
81
81
81
80
80
80
80
79
79
78
78
77
76
76
75
74
74
74
74
74
74
73
73
73
73
73
72
70
70
66
64
64
62
62
62
62
61
60
59
59
59
58
56
56
56
55
55
55
55
55
50
50
49
48
48
40
39
39
37
27
25
16
15
12
12
9
3
3
3
3
2
2
1
1
1
1
1
1
1
1
1
1
1
1
1
1
1
1
1
1
1
1
1
1
1
1
1
1
1
1
1
1
1
1
1
1
1
1
2
2
2
2
2
2
2
2
2
2
2
1
1
1
0
0
0
0
0
0
0
0
0
0
0
0
0
0
0
0
0
0
0
0
0
0
0
0
0
0
0
0
0
0
0
0
0
0
0
0
0
0
0
0
0
0
0
0
0
0
0
0
0
0
0
0
0
0
0
0
0
0
0
0
0
0
0
0
0
0
0
0
0
0
0
0
0
0
0
0
0
0
0
0
0
0
0
0
0
0
0
0
0
0
0
0
0
0
0
0
0
0
0
0
0
0
0
0
0
0
0
0
0
0
0
0
0
0
0
0
0
0
0
0
0
0
0
0
0
0
0
0
0
0
0
0
0
0
0
0
0
0
0
0
0
0
0
0
0
0
0
0
0
0
0
0
0
0
0
0
0
0
0
0
0
0
0
0
0
0
0
0
0
0
0
0
0
0
0
0
0
0
0
0
0
0
0
0
0
0
0
0
0
0
0
0
0
0
0
0
0
0
0
0
0
0
0
0
0
0
0
0
0
0
0
0
0
0
0
0
0
0
0
0
0
0
0
0
0
0
0
0
0
0
0
0
0
0
0
0
0
0
0
0
0
0
0
0
0
0
0
0
0
0
0
0
0
0
0
0
0
0
0
0
0
0
0
0
0
0
0
0
0
0
0
0
0
0
0
0
0
0
0
0
0
0
0
0
0
0
0
0
0
0
0
0
0
0
0
0
0
0
0
0
0
0
0
0
0
0
0
0
0
0
0
0
0
0
0
0
0
0
0
0
1
1
1
1
1
1
1
1
1
1
1
1
1
1
1
1
1
1
1
1
1
1
1
1
1
1
1
1
1
1
1
1
1
2
2
2
2
2
2
2
2
2
2
2
2
2
2
2
2
2
2
2
2
2
2
2
2
2
2
2
2
2
2
2
2
2
2
2
2
2
2
2
2
2
2
2
2
2
2
2
2
2
2
2
2
2
2
2
2
2
2
2
2
2
2
2
1
1
1
1
1
1
1
1
1
1
1
1
1
1
1
1
1
1
1
1
1
1
1
1
1
1
1
1
1
1
1
1
1
1
1
1
1
1
1
1
1
1
1
1
1
1
1
1
1
1
1
1
1
1
1
1
1
1
1
1
1
1
1
1
1
1
1
1
1
1
1
1
1
1
1
1
1
1
1
1
1
1
1
1
1
1
1
1
1
1
1
1
1
1
1
1
1
1
1
1
1
1
1
1
1
1
1
0
0
0
0
0
0
0
0
0
0
0
0
0
0
0
0
0
0
0
0
0
0
0
0
0
0
0
0
0
0
0
0
0
0
0
0
0
0
0
0
0
0
0
0
0
0
0
0
0
0
0
0
0
0
0
0
0
0
0
0
0
0
0
0
0
0
0
0
0
0
0
0
0
0
0
0
0
0
0
0
0
0
0
0
0
0
0
0
0
0
0
0
0
0
0
0
0
0
0
0
0
0
0
0
0
0
0
0
0
0
0
0
0
1
1
1
1
0
0
0
0
0
0
0
0
0
0
0
0
0
0
0
0
0
0
0
0
0
1
1
1
1
1
1
2
2
2
2
2
2
2
2
2
2
2
2
2
2
2
2
2
2
2
2
2
2
2
2
2
2
2
2
2
2
2
2
2
2
2
2
2
2
2
2
2
2
2
2
2
2
2
2
2
2
2
2
2
2
2
2
2
2
2
2
2
3
3
3
3
3
3
3
3
3
3
3
3
3
3
3
3
3
3
3
3
3
3
3
3
3
3
3
3
3
3
3
3
3
3
3
3
3
3
3
3
3
3
3
3
3
2
2
2
2
2
2
2
2
2
2
2
2
2
2
2
2
2
2
2
1
1
1
1
1
1
1
0
0
0
0
0
0
0
0
0
0
0
0
0
0
0
0
0
0
0
0
0
0
0
0
0
0
0
0
0
0
0
0
0
0
0
0
0
0
0
0
0
0
0
0
0
0
0
0
0
0
0
0
0
0
0
0
0
0
0
0
0
0
0
0
0
0
0
0
0
0
0
0
0
0
0
0
0
0
0
0
0
0
0
0
0
0
0
0
0
0
0
0
0
0
0
0
0
0
0
0
0
0
0
0
0
0
0
0
0
0
0
0
0
0
0
0
0
0
0
0
0
0
0
0
0
0
0
0
0
0
0
0
0
0
0
0
0
0
0
0
0
0
0
0
0
0
0
0
0
0
0
0
0
0
0
0
0
0
0
0
0
0
0
0
0
0
0
0
0
0
0
0
0
0
0
0
0
0
0
0
0
0
0
0
0
0
0
0
0
0
0
0
0
0
0
0
0
0
0
0
0
0
0
0
0
0
0
0
0
0
0
0
0
0
0
0
0
0
0
0
0
0
0
0
0
0
0
0
0
0
0
0
0
0
0
0
0
0
0
0
0
0
0
0
0
0
0
0
0
0
0
0
0
0
0
0
0
0
0
0
0
0
0
0
0
0
0
0
0
0
0
0
0
0
0
0
0
0
0
0
0
0
0
0
0
0
0
0
0
0
0
0
0
0
0
0
0
0
0
0
0
0
0
0
0
0
0
0
0
0
0
0
0
0
0
0
0
0
0
0
0
0
0
0
0
0
0
0
0
0
0
0
0
0
0
0
0
0
0
0
0
0
0
0
0
0
0
0
0
0
0
0
0
0
0
0
0
0
0
0
0
0
0
0
0
0
0
0
0
0
0
0
0
0
0
0
0
0
0
0
0
0
0
0
0
0
0
0
0
0
0
0
0
0
0
0
0
0
0
0
0
0
0
0
0
0
0
0
0
0
0
0
0
0
0
0
0
0
0
0
0
0
0
0
0
0
0
0
0
0
0
0
0
0
0
0
0
0
0
0
0
0
0
0
0
0
0
0
0
0
0
0
0
0
0
0
0
0
0
0
0
0
0
0
0
0
0
0
0
0
0
0
0
0
0
0
0
0
0
1
1
1
1
1
1
1
1
1
1
1
1
1
1
1
1
1
1
1
1
1
1
1
1
1
1
1
1
1
1
1
1
1
1
1
2
2
2
2
2
2
2
2
2
2
2
2
2
2
2
2
2
2
2
2
2
2
2
2
2
2
2
2
2
2
2
2
2
2
2
2
2
2
2
2
2
2
2
2
2
2
2
2
2
2
2
2
2
2
2
2
2
2
2
2
2
2
2
2
2
2
2
2
2
2
2
2
2
2
2
2
2
2
2
2
2
2
2
2
2
2
2
2
2
2
2
2
2
2
2
2
2
2
2
2
2
2
2
2
2
2
2
2
2
2
2
2
2
2
2
2
1
1
1
1
1
1
1
1
1
1
1
1
1
1
1
1
1
1
1
1
1
1
1
1
1
1
1
1
1
1
1
1
1
1
1
1
1
1
1
0
0
0
0
0
0
0
0
0
0
0
0
0
0
0
0
0
0
0
0
0
0
0
0
0
0
0
0
0
0
0
0
0
0
0
0
0
0
0
0
0
0
0
0
0
0
0
0
0
0
0
0
0
0
0
0
0
0
0
0
0
0
0
0
0
0
0
0
0
0
0
0
0
0
0
0
0
0
0
0
0
0
0
0
0
0
0
0
0
0
0
0
0
0
0
0
0
0
0
0
0
0
0
0
0
0
0
0
0
0
0
0
0
0
0
0
0
0
0
0
0
0
0
0
0
0
0
0
0
0
0
0
0
0
0
0
0
0
0
0
0
0
0
0
0
0
0
0
0
0
0
0
0
0
0
0
0
0
0
0
0
0
0
0
0
0
0
0
0
0
0
0
0
0
0
0
0
0
0
0
0
0
0
0
0
0
0
0
0
0
0
0
0
0
0
0
0
0
0
0
0
0
0
0
0
0
0
0
0
0
0
0
0
0
0
0
0
0
0
0
0
0
0
0
0
0
0
0
0
0
0
0
0
0
0
0
0
0
0
0
0
0
0
0
0
0
0
0
0
0
0
0
0
0
0
0
0
0
0
0
0
0
0
0
0
0
1
1
1
1
1
1
1
1
1
1
1
1
1
1
1
1
1
1
1
2
2
2
2
2
2
2
2
2
2
2
2
1
1
1
1
1
1
1
1
1
1
1
2
2
2
2
2
2
2
2
2
2
2
2
2
2
2
2
2
2
2
2
2
2
2
2
2
2
2
2
2
2
2
2
2
2
2
2
2
2
2
2
2
2
2
2
2
2
2
2
2
2
2
2
2
2
2
2
2
2
2
2
2
2
2
2
2
2
2
2
2
2
2
2
2
2
2
2
2
2
2
2
2
2
2
2
2
2
2
2
2
2
2
2
2
2
2
2
2
2
2
2
2
2
2
2
2
2
2
2
2
2
2
2
2
2
2
2
2
2
2
2
2
1
1
1
1
1
1
1
1
2
2
2
2
2
2
2
2
2
2
1
1
1
1
1
1
1
1
1
1
1
1
1
1
1
1
1
1
1
1
1
1
1
1
1
1
1
1
1
1
1
1
1
1
1
1
1
1
1
1
1
1
1
1
1
1
1
1
1
1
1
1
1
1
1
1
1
1
1
1
1
1
1
1
1
1
1
1
1
1
1
1
1
1
1
1
2
2
3
3
4
5
5
5
5
7
7
7
7
8
8
9
9
9
9
9
9
9
9
9
9
9
9
9
9
9
9
9
9
9
9
9
9
9
9
9
9
9
9
9
9
9
9
9
9
9
10
10
10
10
10
10
10
10
10
10
10
10
10
10
10
10
10
10
10
10
10
10
10
11
13
15
15
15
16
17
17
18
18
19
19
19
19
19
19
19
19
19
19
19
19
19
19
20
20
22
22
22
22
22
22
22
25
25
26
27
27
27
28
29
29
29
30
32
32
32
33
33
33
33
33
34
34
35
36
36
36
36
37
35
35
35
35
36
36
36
36
36
36
36
36
36
36
35
38
37
37
37
37
37
37
37
37
37
36
36
36
36
36
36
36
36
36
36
36
36
36
36
36
36
36
36
36
36
36
36
36
36
36
36
36
36
36
36
36
36
36
36
36
36
36
36
36
36
36
36
36
36
36
36
36
36
35
34
34
34
36
35
35
34
33
33
32
32
30
30
30
30
29
29
28
27
27
27
25
25
25
24
24
24
23
23
24
24
25
26
26
26
26
27
26
26
26
26
26
26
26
26
25
25
26
27
28
27
31
33
35
34
34
37
38
38
37
37
37
37
37
37
37
37
37
37
38
38
39
39
39
39
39
39
39
39
39
39
39
39
39
39
39
39
39
39
39
39
39
39
39
39
39
39
39
39
39
39
39
39
38
39
39
39
39
39
39
39
39
39
37
37
37
37
38
38
38
36
36
36
36
36
36
36
36
36
40
40
41
41
41
41
41
41
41
42
43
43
43
43
43
43
43
41
41
41
40
40
40
41
43
43
42
42
40
40
40
42
41
40
40
40
40
40
40
40
40
40
39
39
39
39
39
39
39
39
40
40
40
40
40
40
38
37
37
36
35
35
33
33
33
34
33
33
33
33
33
33
32
32
32
32
31
31
30
29
29
29
30
29
29
30
30
30
31
31
31
31
31
31
31
31
32
32
32
31
31
31
31
31
31
31
31
31
31
31
31
31
31
31
30
30
30
29
25
25
24
24
24
25
25
23
23
23
24
24
24
25
25
26
26
26
26
26
25
25
25
25
23
23
25
26
26
27
28
25
25
25
25
24
24
24
23
23
23
26
26
26
27
27
27
27
27
27
27
26
26
27
27
27
27
27
28
28
30
30
30
29
29
29
29
31
31
31
31
32
32
32
32
32
32
31
31
31
31
31
31
31
31
31
32
32
31
31
30
30
30
30
30
30
30
30
30
30
30
30
29
28
28
28
29
29
28
28
28
29
29
29
28
30
31
31
31
31
31
31
30
30
30
30
30
30
30
30
30
30
30
29
28
28
28
28
28
28
28
27
27
27
27
27
27
26
26
26
26
26
26
26
25
25
25
24
24
24
24
24
24
24
24
24
24
23
23
23
23
23
23
23
23
23
23
23
23
23
23
23
24
24
24
26
25
24
22
22
22
23
23
23
23
23
23
23
22
22
22
22
22
22
22
22
22
22
22
21
20
19
19
20
21
21
22
22
22
22
22
21
21
23
23
23
23
23
23
24
24
24
24
23
23
23
23
23
24
25
25
23
22
22
22
22
22
22
22
22
22
22
22
22
21
21
21
21
21
22
22
23
22
22
22
22
22
21
21
21
21
21
21
21
21
21
21
21
21
21
22
22
21
21
20
20
20
20
20
20
20
20
20
20
19
19
18
18
19
19
19
19
19
18
18
18
17
17
17
17
17
17
17
16
16
16
16
16
16
16
16
16
16
16
16
16
16
16
15
15
15
15
15
14
14
14
14
14
14
14
12
12
13
13
13
13
13
13
13
13
13
13
12
10
13
14
14
14
14
14
14
14
14
14
14
14
14
14
18
21
21
22
23
24
23
23
23
23
23
23
22
22
22
22
22
22
22
21
21
22
22
22
22
21
21
21
21
21
21
21
21
20
19
19
19
19
19
19
19
19
21
21
21
22
22
24
24
24
24
24
24
24
24
24
24
24
24
25
25
26
26
26
26
26
27
27
27
27
27
27
27
27
27
28
28
28
28
28
28
28
27
27
27
27
27
27
27
27
27
27
27
27
27
27
26
26
26
26
25
25
25
25
25
25
25
25
25
25
25
25
25
26
26
26
25
25
25
27
28
28
28
28
27
27
26
24
24
25
25
25
25
26
27
27
27
26
25
25
23
23
24
24
24
24
24
24
24
24
23
23
26
28
30
30
30
30
30
29
30
30
29
28
27
27
27
27
27
27
27
27
27
26
26
25
25
25
25
25
25
25
24
24
24
25
24
24
24
26
25
25
25
25
25
24
24
23
23
23
23
23
23
23
23
23
23
23
23
23
23
23
23
23
23
23
23
24
24
24
23
23
24
23
23
23
23
23
23
23
23
23
22
22
22
22
22
21
21
21
21
21
20
21
21
21
22
22
22
22
22
22
22
22
22
22
22
22
22
22
22
22
22
22
21
21
21
22
22
22
22
22
22
19
19
19
19
19
22
23
28
28
28
28
27
27
27
27
27
29
30
31
29
29
30
29
29
28
28
29
30
34
33
35
35
36
41
41
42
43
43
43
43
42
42
42
42
42
44
44
44
44
44
44
44
44
45
45
45
44
46
48
48
48
48
49
49
49
49
49
49
49
49
48
50
50
50
50
50
49
49
49
51
52
52
52
52
52
52
52
52
52
52
52
52
52
52
52
52
52
51
51
51
51
51
51
51
51
51
51
51
51
50
50
50
49
49
49
49
51
51
51
51
51
51
51
51
51
51
49
47
47
47
47
47
47
47
47
46
46
46
45
45
45
45
45
44
42
42
42
42
42
40
40
40
40
40
39
40
41
40
40
40
41
42
43
47
47
47
47
46
45
45
47
47
47
47
44
44
42
41
41
41
41
41
41
39
36
36
36
36
36
37
37
37
35
35
35
35
35
37
34
34
32
33
33
33
33
33
36
36
37
38
37
37
37
37
37
37
37
37
37
37
38
38
38
40
40
40
40
39
38
38
38
37
37
34
34
35
35
36
37
37
37
37
37
37
37
37
37
37
37
37
37
38
40
41
41
41
41
41
42
45
45
45
45
45
45
45
45
46
46
47
45
44
44
44
44
44
44
44
44
43
43
43
45
47
47
47
45
45
45
45
44
43
43
44
45
53
55
54
54
53
52
52
52
52
52
53
53
53
52
52
52
52
53
53
53
53
53
53
53
52
52
52
52
52
52
52
52
51
51
51
50
49
50
50
50
49
49
49
49
48
48
48
48
48
48
48
48
48
48
49
48
47
47
45
45
45
45
45
45
45
44
43
43
43
43
43
43
42
43
44
45
45
44
44
44
45
43
43
42
41
41
41
42
42
42
42
42
42
42
39
39
41
41
42
42
42
41
40
38
38
38
40
39
38
38
38
38
38
37
37
37
37
37
37
39
39
40
40
40
38
38
39
39
39
39
39
39
39
39
39
39
39
38
38
38
38
39
39
39
38
38
38
39
39
39
39
39
39
39
39
39
40
40
40
40
40
39
39
39
40
40
40
40
40
40
40
40
40
40
40
39
39
39
39
40
40
40
41
41
40
42
42
42
42
42
40
40
44
44
47
47
47
47
46
49
49
49
49
49
51
51
57
60
57
55
55
55
55
55
57
57
54
54
53
52
51
51
51
51
51
51
52
52
52
52
52
50
52
53
53
53
53
53
53
54
54
54
54
55
55
55
55
55
56
56
56
56
56
56
56
56
56
56
56
56
56
54
54
54
54
53
53
50
50
50
50
50
50
50
50
50
49
50
49
50
50
49
50
52
52
52
51
51
51
50
52
57
58
58
65
65
66
66
66
66
66
66
66
66
66
66
66
66
66
67
67
67
67
66
67
67
67
67
67
67
67
67
68
68
70
71
70
70
69
69
69
69
69
69
69
69
68
66
68
68
72
72
72
72
72
73
73
74
74
75
73
73
73
68
67
67
66
66
66
66
66
66
66
66
65
64
63
63
63
62
62
62
61
60
60
59
56
56
56
55
54
54
52
52
52
52
52
52
52
52
52
51
51
51
51
51
51
50
50
50
49
50
50
50
49
49
49
47
47
45
45
45
44
44
44
44
42
42
41
41
40
41
43
43
43
42
42
41
41
41
42
43
43
43
44
44
43
41
35
34
33
33
35
36
36
36
36
36
36
36
35
35
36
38
39
39
39
39
39
38
39
39
38
38
38
37
36
36
35
34
34
34
34
33
33
33
33
32
32
32
32
32
32
32
32
32
32
32
32
32
32
31
32
32
32
32
31
31
32
32
32
32
32
32
32
34
34
34
34
35
35
34
34
35
34
32
33
34
34
40
45
45
46
50
50
51
51
52
57
59
60
60
60
60
60
60
60
60
60
60
60
61
62
62
62
62
62
62
62
61
62
61
61
61
62
62
62
62
62
61
61
61
61
60
60
60
58
58
57
57
57
56
56
55
55
55
55
55
55
55
54
54
53
53
53
52
52
49
48
46
46
44
44
44
43
43
43
43
42
42
42
42
42
42
42
42
42
42
42
41
40
42
45
45
44
46
46
46
46
47
47
47
47
48
47
46
45
44
44
43
43
42
43
44
45
46
45
44
45
45
48
49
52
52
52
52
52
52
52
53
57
57
57
57
56
56
56
59
59
59
59
57
57
54
51
51
51
51
50
49
50
50
50
50
49
49
48
49
48
48
48
48
48
49
48
48
48
48
49
48
49
51
50
53
55
55
56
57
57
57
57
57
57
55
57
57
57
57
57
57
57
57
57
57
57
57
58
58
59
57
57
57
57
57
57
57
57
56
56
55
55
55
55
57
57
57
57
57
57
57
56
56
56
56
59
60
66
66
66
66
67
72
72
72
72
71
71
69
70
70
70
70
71
71
70
70
70
70
70
71
71
70
70
70
70
70
68
68
68
68
68
68
68
68
68
68
68
68
71
72
72
71
69
69
67
67
65
64
65
65
66
66
66
66
66
66
66
65
62
62
62
60
60
59
57
57
57
57
56
56
55
54
54
53
53
53
51
51
51
52
52
52
53
54
53
52
51
50
50
50
49
47
47
47
47
47
47
48
48
47
47
47
48
48
49
48
46
46
46
46
46
45
45
47
47
47
47
47
47
47
45
45
45
45
45
44
45
44
44
43
43
42
42
42
43
42
42
42
42
42
42
41
39
39
39
38
37
37
36
36
36
35
35
37
37
37
37
37
37
38
38
38
38
35
35
35
35
36
36
36
36
36
36
35
36
39
40
41
44
48
48
48
48
50
51
51
51
52
52
52
52
52
52
50
49
48
48
48
55
55
54
54
53
53
54
54
55
58
60
60
60
59
59
63
63
63
64
64
64
63
63
66
67
69
69
67
67
67
67
67
66
66
65
64
64
64
64
64
64
64
64
65
65
65
66
65
65
65
65
65
65
66
67
66
67
67
68
69
69
68
71
72
72
72
72
73
73
72
72
72
72
71
71
71
71
71
71
69
69
69
69
68
68
68
68
68
68
68
68
68
68
68
68
68
69
69
67
67
67
67
67
67
67
67
67
64
63
63
64
64
64
64
64
64
63
63
62
62
62
61
60
55
55
55
55
51
51
51
51
51
52
52
51
51
51
51
50
50
50
48
48
48
48
47
47
47
47
46
45
45
44
44
44
45
45
45
45
45
45
45
44
44
44
44
44
44
44
44
43
42
42
41
41
41
41
41
41
41
43
42
42
39
38
38
38
38
38
38
38
38
38
37
37
33
31
31
31
31
30
30
30
30
28
29
29
33
33
33
32
32
31
31
29
29
28
29
28
28
28
28
28
28
28
28
29
28
28
27
27
27
27
27
27
26
25
23
23
24
24
24
24
24
22
22
22
22
23
24
24
25
26
24
25
25
25
25
25
25
25
26
25
25
25
25
25
25
25
26
26
26
26
25
25
25
25
26
26
26
26
26
27
27
30
31
35
35
34
34
34
34
34
34
34
33
33
33
33
33
33
33
33
33
33
33
33
33
33
33
32
31
31
31
31
31
31
31
31
31
31
31
31
31
31
31
32
32
32
32
31
30
30
31
32
34
34
34
34
33
33
33
33
33
33
33
33
33
33
33
33
33
33
33
33
33
33
33
33
33
33
34
34
35
35
35
36
36
37
38
38
37
37
37
37
39
39
39
39
39
39
39
39
39
39
40
38
39
39
36
36
35
35
36
36
36
36
37
35
38
38
38
38
38
39
39
39
39
39
39
41
41
41
41
43
43
42
42
41
38
38
39
40
40
42
41
41
40
40
40
40
40
39
39
39
39
39
39
39
41
43
49
49
50
50
50
50
50
50
50
49
47
48
48
48
48
48
47
47
48
49
49
49
50
55
55
58
59
59
59
60
60
60
63
63
64
63
64
65
65
65
64
64
64
63
63
62
62
62
62
62
62
62
62
62
62
62
62
62
62
62
62
62
62
62
62
61
61
61
61
61
61
61
61
57
57
58
58
58
58
57
58
58
59
59
59
59
59
58
57
56
54
53
53
53
53
52
52
52
53
52
51
51
51
51
49
48
47
47
47
46
46
46
46
46
47
47
47
46
46
46
46
46
46
46
46
46
42
42
47
47
48
49
48
48
49
49
48
48
48
48
47
47
47
47
46
46
45
45
44
44
43
42
42
42
42
42
42
42
39
39
39
39
39
39
39
38
37
37
37
37
37
37
38
38
38
39
40
39
39
38
38
37
37
38
40
40
40
44
39
39
41
42
44
46
47
47
48
48
48
49
49
49
49
49
48
47
46
46
48
48
48
48
48
48
48
47
48
48
48
48
48
48
48
50
50
50
49
49
47
47
47
47
47
47
47
48
48
48
48
48
48
48
48
48
47
47
45
46
47
47
47
47
48
45
45
46
46
46
45
45
43
43
44
44
45
45
45
46
46
46
46
47
47
47
47
47
47
47
47
47
47
47
47
47
47
46
45
45
45
45
45
45
45
45
45
45
45
45
44
44
44
44
44
44
44
44
44
44
44
44
44
44
44
44
43
43
43
42
40
38
38
38
38
38
38
40
38
38
37
34
34
35
35
33
33
33
34
34
36
36
36
36
36
36
36
36
35
32
31
31
30
30
30
29
29
29
26
23
19
11
11
11
11
10
8
8
8
8
8
8
8
8
8
8
8
8
8
8
7
7
7
7
7
7
7
7
7
7
7
7
7
7
7
7
7
7
7
7
7
7
7
7
7
7
7
7
7
7
7
7
8
9
9
9
9
9
9
9
9
9
9
9
9
9
9
9
10
11
15
18
18
18
18
19
20
21
25
26
31
31
32
32
34
35
36
36
39
39
44
45
45
46
46
46
46
46
47
47
47
47
47
47
47
48
48
48
48
48
48
48
48
48
48
48
48
48
48
48
47
47
47
47
47
47
47
47
46
46
46
46
46
45
45
45
45
45
45
45
45
45
45
45
45
45
45
45
45
47
48
56
56
61
62
65
66
66
66
66
67
68
68
68
71
71
71
71
70
71
72
72
72
73
74
75
74
74
74
73
72
72
72
72
72
72
72
71
71
71
69
68
64
64
64
64
64
64
64
64
65
65
65
64
64
64
64
64
64
64
64
64
64
64
64
64
64
64
63
63
63
63
63
63
62
62
62
62
62
60
60
59
59
58
57
57
57
57
58
56
55
55
55
56
58
57
57
56
55
54
54
54
54
54
54
54
54
54
55
55
55
53
53
53
52
51
51
50
50
50
50
50
49
49
49
49
49
49
49
48
48
48
47
47
47
47
44
44
44
44
43
43
41
41
41
41
40
39
39
40
39
39
39
39
39
39
40
42
40
40
40
40
40
41
41
41
42
39
40
37
36
36
36
35
35
34
34
33
31
31
31
32
33
32
32
33
33
32
32
31
31
32
31
30
30
31
31
32
31
32
32
32
32
32
32
32
30
29
27
26
26
26
26
26
26
25
25
25
32
34
40
44
44
44
44
42
42
48
48
49
49
49
50
49
49
49
51
52
55
55
54
55
55
55
55
57
58
58
58
64
66
67
69
69
71
71
72
72
72
76
76
79
81
81
81
81
80
80
83
84
86
85
86
86
89
89
88
88
88
88
88
89
90
90
90
90
95
96
97
96
96
95
95
96
96
96
96
96
95
94
97
97
97
98
98
98
98
98
99
100
100
100
105
105
105
106
106
106
106
107
108
108
108
108
108
110
110
110
110
111
113
112
112
112
113
113
115
115
115
115
115
114
112
111
112
112
112
113
113
113
113
114
114
113
113
112
113
113
112
111
110
110
110
110
110
108
107
107
107
107
107
103
103
102
102
102
102
101
101
101
100
100
100
99
93
92
86
85
86
86
82
80
78
79
79
79
78
78
77
74
74
74
74
74
74
72
72
70
71
71
65
65
65
65
65
65
63
63
64
64
64
63
63
62
62
62
60
60
59
54
54
53
52
52
52
52
53
54
52
51
51
46
44
44
42
47
48
46
46
39
38
38
37
37
37
37
37
36
36
35
35
34
34
34
34
34
34
34
32
32
31
31
31
31
32
31
31
30
30
30
31
31
31
31
31
31
31
31
31
31
31
30
30
30
29
29
27
27
27
26
26
26
25
25
25
25
25
25
25
25
24
24
24
24
24
24
24
24
24
24
24
24
24
24
24
24
24
24
24
24
24
24
24
24
24
24
24
24
24
24
23
23
23
23
23
23
22
23
25
26
26
26
26
23
23
23
24
24
24
24
24
24
25
25
25
24
24
26
25
25
25
26
26
26
25
25
25
25
25
25
25
25
25
25
25
25
25
25
24
24
24
23
23
23
23
23
23
24
24
24
24
24
24
24
25
26
26
26
26
26
26
26
26
26
26
26
26
26
26
26
26
24
24
26
26
29
32
32
33
34
34
35
37
37
37
37
37
37
37
37
37
36
36
36
36
37
38
38
38
38
38
39
40
40
41
40
40
38
41
41
41
41
41
47
49
53
53
54
55
56
54
57
56
58
59
61
61
61
62
62
62
62
62
62
62
62
61
61
61
61
61
63
63
63
64
64
64
64
64
64
65
64
64
65
65
66
68
68
70
70
70
71
71
72
72
72
71
71
71
71
71
71
71
71
71
70
70
70
70
71
71
72
71
71
70
70
70
70
71
72
71
71
71
71
71
71
71
71
72
72
72
73
72
72
71
71
72
72
72
72
72
72
71
71
70
70
69
69
68
68
67
67
67
67
66
66
64
63
62
60
60
57
56
55
55
55
54
53
53
53
53
53
52
52
52
51
56
56
56
56
56
56
56
52
52
52
52
52
53
53
52
53
51
52
50
50
50
50
50
50
50
50
51
51
51
54
53
54
55
54
55
55
53
53
53
53
52
52
51
51
51
51
51
51
51
51
51
51
51
51
51
51
51
51
50
50
50
50
50
50
51
51
51
51
51
51
51
51
51
51
51
50
49
46
47
45
46
46
46
47
46
48
48
52
53
52
53
52
49
49
49
49
49
49
49
50
50
51
51
52
53
52
52
49
49
53
53
63
64
75
73
72
74
74
74
74
74
74
74
75
75
75
74
74
73
73
73
73
73
71
71
71
71
71
72
76
76
76
77
74
73
74
74
80
81
87
87
86
84
84
84
84
84
84
84
83
83
83
83
84
83
83
83
83
83
83
83
83
83
83
83
79
79
79
79
79
79
79
79
78
78
78
78
78
78
78
78
78
78
78
78
78
78
78
78
78
78
78
78
78
78
77
77
76
76
77
77
76
77
77
75
75
75
74
75
75
74
74
75
75
74
74
75
75
75
75
77
76
76
75
76
72
72
72
72
72
71
70
69
70
70
70
67
67
68
68
68
65
65
65
65
65
66
66
66
66
66
65
65
65
65
62
57
57
56
56
57
57
59
57
57
56
56
57
58
57
56
55
56
54
52
53
52
50
42
48
48
49
53
53
53
57
57
58
58
58
58
59
59
60
60
60
60
60
60
60
60
60
60
60
60
60
59
58
56
54
54
53
51
51
51
51
51
52
52
52
52
52
52
52
52
52
52
51
51
52
52
52
52
54
54
54
55
55
55
55
55
55
55
55
54
55
54
54
54
54
54
54
53
52
51
51
51
51
51
51
52
52
52
53
52
52
55
55
56
57
57
60
60
57
56
60
61
61
61
61
62
62
62
62
62
62
62
62
61
62
62
64
63
57
56
56
56
56
56
56
55
55
55
57
57
57
57
57
57
57
54
54
54
54
55
56
56
57
57
57
57
57
57
57
57
57
57
55
55
55
55
54
54
54
54
53
53
53
52
52
52
53
51
51
50
49
50
50
50
50
49
49
48
48
52
53
54
54
54
54
52
52
52
52
52
52
52
53
54
53
54
54
55
56
56
57
57
58
58
60
60
61
59
59
61
65
69
69
69
69
67
67
66
66
66
66
66
65
65
65
65
65
66
66
65
63
62
61
61
62
62
62
62
62
63
64
63
63
64
64
64
64
63
63
63
63
63
62
61
61
59
60
61
62
62
67
66
69
69
69
69
69
68
68
68
68
67
67
67
67
66
67
67
67
66
66
66
65
65
65
65
66
66
66
66
68
68
68
68
68
68
68
68
68
68
67
67
66
66
66
66
66
66
66
66
66
66
66
65
65
65
65
64
64
64
64
64
63
62
63
61
59
60
58
58
53
53
53
51
51
52
54
55
55
54
54
53
54
54
54
53
52
52
52
52
51
51
51
50
52
55
61
66
67
68
68
68
68
68
68
68
68
68
67
66
65
62
62
63
63
62
63
63
63
63
62
61
61
61
62
61
60
60
60
60
58
58
58
58
58
58
60
60
62
65
65
65
63
63
63
63
63
63
63
63
59
59
59
60
61
61
61
61
61
61
61
60
59
57
57
57
57
58
58
57
57
57
57
57
57
57
60
63
66
66
66
66
66
66
66
66
65
65
64
61
61
60
60
61
60
60
59
59
58
58
57
57
57
57
57
56
56
56
56
56
56
54
51
50
49
49
49
49
49
50
50
50
50
50
49
49
49
47
46
47
47
48
47
47
47
47
47
47
47
48
49
50
47
46
46
45
45
44
47
48
48
48
47
47
47
47
47
47
46
46
46
46
46
46
46
44
44
44
44
44
44
43
43
43
43
43
43
43
43
43
43
43
43
41
41
41
41
40
40
40
40
39
39
38
40
39
39
38
38
37
36
36
36
36
36
36
35
35
35
34
34
33
33
33
33
33
33
34
34
34
34
32
32
31
29
29
29
30
30
30
32
32
32
36
36
36
37
38
38
38
38
38
38
39
39
39
39
39
38
39
40
39
39
39
40
41
42
42
42
40
40
39
40
40
41
41
42
42
42
42
43
43
43
43
43
43
44
45
45
44
44
44
44
43
44
44
44
45
45
44
44
44
44
44
45
44
44
44
43
43
46
46
46
54
54
56
62
69
73
78
81
84
97
105
107
112
113
131
134
145
149
151
153
152
165
165
166
165
164
164
164
165
165
165
165
166
165
164
164
164
164
164
164
164
164
164
164
164
164
164
164
165
165
165
165
165
165
165
165
165
163
162
162
162
162
162
163
164
165
166
167
167
167
167
170
170
172
171
172
171
171
170
170
170
168
168
168
167
167
167
168
167
167
167
163
163
162
162
162
162
162
160
159
157
157
156
155
155
155
155
154
150
145
143
142
139
139
138
138
138
138
138
138
136
131
120
120
119
120
120
118
111
111
108
108
107
106
102
102
102
101
99
94
94
87
84
84
83
82
80
79
77
76
74
73
73
76
76
76
74
73
72
72
72
71
72
70
58
58
57
58
58
57
53
55
55
53
53
53
53
51
51
52
51
55
57
57
60
59
53
49
48
48
46
49
49
51
61
65
77
77
77
77
77
77
77
77
76
75
76
76
75
73
73
73
72
72
72
72
72
72
72
72
72
72
72
72
72
72
72
72
72
72
73
73
71
71
72
72
72
76
76
78
81
80
81
82
82
83
83
85
91
97
97
98
99
98
97
97
97
97
97
98
103
105
105
105
106
106
106
106
106
108
108
108
107
107
107
108
106
106
107
107
106
107
108
108
108
108
108
108
109
109
109
109
109
109
109
108
107
107
105
105
101
100
99
99
98
99
99
101
102
100
98
97
96
95
95
94
94
89
88
86
85
85
85
86
85
85
85
85
85
85
85
84
85
85
85
85
84
83
82
82
82
81
81
81
80
79
80
80
80
80
80
80
80
79
79
79
79
79
79
77
77
77
76
75
75
74
74
71
68
68
68
67
67
68
62
64
64
64
64
64
64
64
64
65
65
64
61
61
60
60
59
58
58
58
58
56
56
53
53
53
53
53
51
51
51
51
49
49
47
46
45
45
45
45
45
44
44
44
44
44
44
44
44
44
45
42
40
39
36
36
36
37
36
36
36
34
33
33
32
32
32
32
32
32
31
30
30
32
32
31
30
29
28
28
28
28
30
30
30
30
28
28
28
29
30
30
30
30
30
30
30
29
29
29
29
29
29
29
29
29
29
30
30
29
29
29
29
29
29
29
29
29
29
29
29
29
29
29
29
29
29
29
28
28
28
28
28
28
28
28
28
28
25
24
23
27
25
25
25
25
25
25
25
28
32
32
32
32
32
32
32
32
31
31
30
30
30
30
30
30
30
29
29
29
29
29
28
28
28
26
26
25
25
25
25
26
26
28
28
30
30
30
30
29
32
32
32
32
32
32
33
33
33
33
33
33
33
33
33
33
32
30
31
31
31
31
31
31
31
32
33
33
33
33
33
34
34
35
34
34
34
33
33
33
33
33
33
33
33
33
33
33
33
33
33
33
33
33
33
33
33
33
32
32
31
31
31
32
35
37
37
37
36
36
37
37
37
37
37
37
37
37
36
36
36
36
36
36
36
36
36
36
36
36
36
36
37
37
37
38
39
39
39
38
38
38
38
38
38
38
38
38
38
39
39
39
39
39
39
39
39
40
39
39
40
40
39
39
39
39
39
39
39
39
39
39
38
38
38
37
37
39
40
41
42
42
42
42
42
41
41
42
42
42
42
40
40
38
38
38
39
41
41
42
42
42
43
43
43
43
43
43
43
42
42
44
44
44
44
44
44
43
43
43
43
43
43
43
43
41
41
41
41
41
41
41
40
40
40
40
40
41
41
41
41
41
41
41
41
41
41
41
40
40
40
36
35
32
31
33
33
33
33
33
32
36
36
38
38
40
43
43
43
43
42
42
48
48
49
51
56
59
59
59
61
61
63
65
69
73
74
79
81
83
84
86
87
87
88
93
93
98
99
102
101
101
112
112
115
115
116
114
114
115
115
115
115
113
111
110
109
110
110
110
110
110
110
110
110
110
110
110
110
110
109
109
109
109
109
109
109
109
109
109
109
110
110
110
110
110
110
111
114
116
117
120
124
125
127
127
131
133
132
136
137
146
146
147
146
150
151
152
153
153
168
183
187
187
185
187
183
182
183
184
184
186
197
200
204
211
222
223
228
244
247
250
249
247
247
247
247
248
251
250
253
252
254
251
250
254
248
249
266
274
274
276
276
282
282
282
285
277
280
282
284
283
290
359
370
382
392
396
430
431
432
432
432
433
433
433
433
433
433
433
433
432
432
432
432
432
433
437
437
437
437
438
438
438
439
441
439
444
447
448
449
453
460
466
469
477
478
478
478
478
479
479
479
480
480
480
480
479
479
480
477
477
473
472
472
471
472
472
472
472
471
471
471
468
467
466
465
464
460
460
456
455
452
451
451
451
451
450
448
446
446
445
433
431
430
426
424
424
428
429
426
426
423
420
409
411
412
413
413
413
411
420
425
418
425
417
425
424
436
442
459
461
458
444
446
498
498
498
499
501
517
504
488
465
552
554
567
585
594
592
586
570
568
569
569
566
561
561
559
557
556
554
554
549
548
531
528
526
519
510
508
508
509
509
507
503
500
498
498
492
483
482
484
480
476
473
467
466
465
464
463
467
467
466
465
465
464
466
468
466
470
468
467
468
466
466
466
465
464
464
458
457
455
455
453
453
453
452
448
447
447
445
442
439
436
432
430
429
429
429
428
420
418
423
434
434
434
436
436
437
437
437
437
437
443
434
427
427
442
439
447
487
488
496
498
479
478
475
468
471
470
490
486
505
503
500
503
497
490
470
471
475
478
464
473
472
471
470
458
449
447
456
460
461
459
459
444
444
427
428
429
430
430
430
427
428
429
429
427
417
415
410
412
412
412
415
418
417
411
407
409
409
409
407
403
398
400
405
406
407
403
408
401
403
400
402
399
400
399
393
389
389
390
388
386
386
384
387
381
381
377
377
376
376
374
373
373
371
368
365
363
363
358
354
354
354
355
358
356
355
352
353
352
352
352
350
351
349
352
351
344
339
334
325
328
327
330
328
327
328
334
340
348
342
340
343
341
341
343
350
347
339
330
295
302
309
318
328
380
384
399
396
392
392
401
402
424
432
434
434
432
424
424
423
423
422
422
422
422
420
415
414
412
411
411
412
416
413
416
420
420
420
420
423
419
419
419
419
414
414
412
411
411
410
410
407
407
407
401
400
395
392
394
392
391
398
394
395
393
390
392
390
390
388
388
386
384
377
377
377
377
378
373
373
372
372
372
368
368
368
366
368
372
373
380
384
387
380
381
381
383
384
382
385
390
389
396
395
395
393
394
390
388
399
397
398
398
391
384
382
386
378
373
374
364
363
363
364
364
364
362
359
360
365
371
373
386
389
391
393
404
403
401
399
395
378
377
379
378
379
374
364
349
346
344
345
346
346
345
344
340
340
340
340
338
335
335
333
325
324
314
310
310
308
312
313
314
314
316
314
313
314
314
307
309
306
304
305
306
305
304
303
300
297
294
294
292
291
293
293
294
294
294
294
295
293
290
289
286
285
278
267
264
260
260
259
256
258
256
256
256
255
254
254
254
249
249
249
249
248
248
246
244
234
230
230
229
228
227
227
226
221
218
218
208
194
192
191
191
185
185
182
178
177
177
175
175
175
175
173
167
165
155
150
149
137
137
135
124
123
108
102
87
87
81
81
81
80
79
73
73
72
72
72
69
66
55
43
42
39
39
38
28
13
10
10
7
6
5
5
5
4
4
4
4
4
5
5
5
5
5
5
5
5
5
5
5
5
5
5
5
5
5
5
5
5
6
6
6
6
6
6
6
6
6
6
6
6
6
6
6
6
6
6
6
6
6
6
6
6
6
6
6
6
6
6
6
6
6
6
6
6
6
6
6
6
6
6
6
6
6
6
7
7
7
7
7
7
7
8
8
8
8
7
7
7
7
7
8
7
7
7
7
7
7
7
7
7
7
7
7
7
7
7
7
7
7
6
6
6
6
6
6
6
6
6
6
6
5
5
5
5
4
4
4
4
4
4
4
4
4
4
4
4
4
4
4
4
4
4
4
4
4
4
4
4
4
4
4
4
4
4
4
4
4
4
4
4
4
4
4
4
4
4
4
4
4
4
3
3
3
3
3
3
3
3
3
3
3
3
3
3
3
3
3
3
3
3
3
3
3
3
3
3
3
3
3
3
3
3
3
3
3
3
4
4
4
4
4
4
4
4
4
4
4
4
4
4
4
4
4
4
4
4
4
4
4
4
3
3
3
3
3
3
3
3
3
3
3
3
3
3
3
3
2
2
2
3
3
3
3
3
3
3
3
3
3
3
3
3
3
3
3
3
3
3
3
2
2
2
2
2
2
2
2
2
2
1
1
1
1
1
2
2
2
2
2
2
2
2
2
2
2
2
2
2
2
2
3
3
3
3
3
3
3
3
3
3
3
3
3
3
3
3
3
4
4
5
5
5
5
5
5
5
5
4
4
4
4
4
4
4
4
4
4
4
4
4
4
4
4
4
4
4
4
4
4
4
4
4
4
4
4
4
4
4
4
4
4
4
4
3
3
3
3
3
3
3
3
3
3
3
3
3
3
3
3
3
3
3
3
3
3
3
3
2
2
2
2
2
2
2
2
2
2
2
2
2
2
2
2
2
2
2
2
2
2
2
2
2
2
2
2
2
2
2
2
2
2
2
2
2
2
2
2
2
2
2
2
2
2
2
2
2
1
1
1
1
1
1
1
1
1
1
1
1
1
1
1
1
1
1
1
1
1
1
1
1
1
1
1
1
1
1
1
1
1
1
1
0
0
0
0
0
0
0
0
0
0
0
0
1
0
0
0
0
0
0
0
0
0
0
0
0
0
0
0
0
0
0
0
0
0
0
0
0
0
0
0
0
0
0
0
0
0
0
0
0
0
0
0
0
0
0
0
0
0
0
0
0
0
0
0
0
0
0
0
0
0
0
0
0
0
0
0
0
0
0
0
0
0
0
0
0
0
0
0
0
0
0
0
0
0
0
0
0
0
0
0
0
0
0
0
0
0
0
0
0
0
0
0
0
0
0
0
0
0
0
0
0
0
0
0
0
0
0
0
0
0
0
0
0
0
0
1
1
1
1
1
1
1
1
1
1
1
1
1
1
1
1
1
1
1
1
1
1
1
1
1
1
1
1
1
1
1
1
1
1
1
1
1
1
1
1
1
1
1
1
1
1
1
1
1
1
1
1
1
1
1
1
2
2
2
3
4
4
4
4
4
4
4
4
4
4
4
4
4
4
4
4
5
5
5
5
5
5
5
5
5
5
5
5
5
5
5
5
5
5
5
5
5
5
5
5
5
5
4
4
4
4
4
4
4
4
4
4
4
4
4
4
4
4
4
4
4
4
4
4
4
4
4
4
4
4
4
4
4
4
4
4
4
4
4
4
4
4
4
4
4
4
4
4
4
4
4
4
4
4
4
4
4
4
4
4
4
4
4
4
1
1
1
1
0
0
0
1
1
1
1
1
1
2
2
2
3
3
3
3
3
3
3
3
3
3
3
3
3
3
3
3
3
3
3
3
3
3
3
3
3
3
3
3
3
3
3
3
3
3
3
3
3
3
3
3
3
3
3
3
3
3
3
3
3
3
3
3
3
3
3
3
2
2
2
2
2
2
2
2
2
2
2
2
2
2
2
2
2
2
2
2
2
2
2
2
2
2
2
2
2
2
2
2
2
2
2
2
2
2
2
2
2
2
2
2
2
2
2
2
2
1
1
1
1
1
1
2
2
2
2
1
1
1
1
1
1
1
1
1
1
1
1
1
1
1
1
1
1
1
1
1
1
1
1
1
1
1
1
1
1
1
1
1
1
1
1
1
1
1
1
1
1
1
0
0
0
0
0
0
0
0
0
0
0
0
0
0
0
0
0
0
0
0
0
0
0
0
0
0
0
0
0
0
0
0
0
0
0
0
0
0
0
0
0
0
0
0
0
0
0
0
0
0
0
0
0
0
0
0
0
0
0
0
0
0
0
0
0
0
0
0
0
0
0
0
0
0
0
0
0
0
0
0
0
0
0
0
0
0
0
0
0
0
0
0
0
0
0
0
0
0
0
0
0
0
0
0
0
0
0
0
0
0
0
1
1
2
4
4
4
4
4
4
4
4
4
5
5
5
5
5
5
5
5
5
5
5
5
5
5
5
5
5
5
5
5
5
5
5
5
5
5
5
5
5
5
5
5
5
5
5
5
5
5
5
5
5
5
5
5
5
5
5
5
5
5
5
5
5
5
5
5
5
5
5
5
5
5
5
5
5
5
5
6
6
6
6
6
6
6
6
6
6
6
6
6
6
6
6
6
6
6
6
6
6
6
6
6
6
6
6
6
6
6
6
6
6
6
6
5
5
5
5
5
5
5
5
5
5
5
5
5
5
5
5
5
5
5
4
4
4
4
4
5
5
5
5
5
5
5
5
4
4
1
1
1
1
1
1
1
1
1
1
1
1
1
1
1
1
1
1
1
1
1
1
1
1
1
1
1
1
2
2
2
2
2
2
2
2
2
2
2
2
2
2
2
2
2
2
2
2
2
2
2
2
2
2
2
2
2
2
2
2
2
2
2
2
2
2
2
2
2
2
2
2
2
2
2
2
2
2
2
2
2
2
2
2
2
2
2
2
2
2
2
2
2
2
2
2
2
2
2
2
2
2
2
2
2
2
2
2
2
2
2
2
1
1
2
2
2
2
2
2
2
2
2
2
2
2
2
2
2
2
2
2
2
2
2
2
2
2
2
2
2
2
2
2
2
2
2
2
2
2
2
2
2
2
2
2
2
2
2
2
2
1
1
2
2
2
2
2
2
2
2
2
2
2
2
2
2
2
2
2
2
2
2
2
2
2
2
2
2
2
2
2
2
2
2
2
2
2
2
2
2
2
2
2
2
2
2
2
2
2
2
2
2
2
2
2
2
2
2
2
2
2
2
2
2
2
2
2
2
2
2
2
2
2
2
2
2
2
2
2
2
2
2
2
2
2
2
2
2
2
2
2
2
2
2
2
2
2
2
2
2
2
2
2
2
2
2
2
2
2
2
2
2
2
2
2
2
2
1
0
0
1
1
1
1
1
1
1
1
1
1
1
1
1
2
2
2
2
2
2
2
3
3
3
3
3
3
3
3
3
4
4
4
4
4
4
4
3
3
3
3
3
3
3
3
4
4
4
4
4
4
5
5
5
5
6
6
8
8
8
8
8
8
8
8
8
8
8
8
8
8
8
8
8
8
8
8
9
9
9
9
9
9
9
9
9
9
9
9
9
9
9
9
9
10
10
10
10
10
11
12
12
12
12
12
11
11
11
11
11
11
11
11
11
11
11
11
11
11
11
11
11
11
11
11
11
11
11
11
11
11
11
11
11
11
11
11
11
11
11
11
11
11
11
11
11
11
11
11
11
11
11
11
11
11
10
10
9
9
9
9
9
9
9
9
9
8
8
8
8
8
8
8
8
8
8
7
7
7
7
7
7
7
7
7
6
6
6
6
6
6
6
5
5
5
5
5
5
5
5
5
5
5
5
4
4
4
4
4
4
4
4
5
5
5
5
5
4
4
4
4
4
4
4
2
2
2
2
2
2
2
2
2
2
2
1
1
1
2
2
2
2
2
2
3
3
3
3
3
3
3
3
3
3
3
3
3
3
3
3
3
3
3
3
3
3
3
3
3
3
3
3
3
3
3
3
3
3
3
3
2
2
2
2
2
2
2
2
3
3
3
3
3
3
3
3
4
4
4
4
4
4
4
4
4
4
4
4
4
4
4
4
4
4
4
4
4
4
4
4
4
4
4
4
4
4
4
4
4
4
4
4
4
4
4
4
4
4
4
4
4
4
4
4
4
4
4
4
4
4
4
4
4
4
4
4
4
4
4
4
4
4
4
4
4
4
4
4
4
4
4
4
4
4
4
4
4
4
4
4
4
4
4
4
4
4
4
4
4
4
4
4
4
4
4
4
4
4
4
4
4
4
4
4
3
3
2
2
2
2
2
1
1
1
1
1
1
1
1
1
1
1
0
0
0
0
0
0
0
0
0
0
0
0
0
0
0
0
0
0
0
0
0
0
0
0
0
0
0
0
0
0
0
0
0
0
0
0
0
0
0
0
0
0
0
0
0
0
0
0
0
0
0
0
0
0
0
0
0
0
0
0
0
0
0
0
0
0
0
0
0
0
0
0
0
0
0
0
0
0
0
0
0
0
0
0
0
0
0
0
0
0
0
0
0
0
0
0
0
0
0
0
0
0
0
0
0
0
0
0
0
1
2
2
2
2
2
2
2
2
2
2
2
2
2
2
2
2
2
2
2
2
2
2
2
2
2
2
2
2
2
2
2
2
2
2
2
2
2
2
2
2
2
2
2
2
2
2
2
2
2
2
2
2
2
2
2
2
2
4
4
4
4
4
4
4
4
4
5
5
5
5
5
5
5
5
5
5
5
5
5
6
6
6
6
6
6
6
6
6
6
6
6
6
6
6
6
6
7
7
7
7
7
7
7
7
7
7
7
7
7
7
7
7
8
8
8
8
8
9
9
9
9
9
9
9
9
9
9
9
9
9
9
9
9
8
8
8
8
8
8
8
8
8
8
8
8
8
8
8
8
8
8
7
7
7
7
7
7
7
7
7
7
7
7
7
7
7
8
8
8
8
8
8
8
8
8
8
8
8
9
9
9
9
9
9
9
9
9
9
9
9
9
9
9
9
9
9
9
9
9
9
9
9
8
8
8
8
8
8
8
8
8
8
8
8
8
8
8
8
8
8
8
8
7
7
7
8
8
7
7
6
6
5
5
5
5
5
4
4
4
4
4
4
4
4
4
4
4
3
3
3
3
3
3
3
3
3
3
3
3
3
3
3
3
3
3
3
3
3
3
3
3
3
3
3
3
3
2
2
2
2
2
2
2
2
2
2
2
2
2
0
0
0
0
0
0
0
0
0
0
0
0
0
0
0
0
0
0
0
0
0
0
0
0
0
0
0
0
0
0
0
0
0
0
0
0
0
0
0
0
0
0
0
0
0
0
0
0
0
0
0
0
0
0
0
0
0
0
0
0
0
0
0
0
0
0
0
0
0
0
0
0
0
0
0
0
0
0
0
0
0
0
0
0
0
0
0
0
0
0
0
0
0
0
0
0
0
0
0
0
0
0
0
0
0
0
0
1
1
1
1
1
1
1
1
1
1
1
1
1
1
1
0
0
0
0
0
0
0
0
0
0
0
0
0
0
0
0
0
0
0
0
0
0
0
0
0
0
0
0
0
0
0
0
0
0
0
0
0
0
0
0
0
0
0
0
0
0
0
0
0
0
0
0
0
0
0
0
0
0
0
0
0
0
0
0
0
0
0
0
0
0
0
0
0
0
0
0
0
0
0
0
0
0
0
0
0
0
0
0
0
0
0
0
0
0
1
1
1
1
1
1
1
1
1
1
1
1
1
1
1
1
1
1
1
1
1
1
1
1
1
1
1
1
1
1
1
1
1
1
1
1
1
1
1
1
1
1
1
1
1
1
1
0
0
0
0
0
0
0
0
0
0
0
0
0
0
0
0
0
0
0
0
0
0
0
0
0
0
0
0
0
0
0
0
0
0
0
0
0
0
0
0
0
0
0
0
0
0
0
0
0
0
0
0
0
0
0
0
0
0
0
0
0
0
0
0
0
0
0
0
0
0
0
0
0
0
0
0
0
0
0
0
0
0
0
0
0
0
0
0
0
0
0
0
0
0
0
0
0
0
0
0
0
0
0
0
0
0
0
0
0
0
0
0
0
0
0
0
0
0
0
0
0
0
0
0
0
0
0
0
0
0
0
0
0
0
0
0
0
0
0
0
0
0
0
0
0
0
0
0
0
0
0
0
0
0
0
0
0
0
0
0
0
0
0
0
0
0
0
0
0
0
0
0
0
0
0
0
0
0
0
0
0
0
0
0
0
0
0
0
0
0
0
0
0
0
0
0
0
0
0
0
0
0
0
0
0
0
0
0
0
0
0
0
0
0
0
0
0
0
0
0
0
0
0
0
0
0
0
0
0
0
0
0
0
0
0
0
0
0
0
0
0
0
0
0
0
0
0
0
0
0
0
0
0
0
0
0
0
0
0
0
0
0
0
0
0
0
0
0
0
0
0
0
0
0
0
0
0
0
0
0
0
0
0
0
0
0
0
0
0
0
0
0
0
0
0
0
0
0
0
0
0
0
0
0
0
0
0
0
0
0
0
0
0
0
0
0
0
0
0
0
0
0
0
0
0
0
0
0
0
0
0
0
0
0
0
0
0
0
0
0
0
0
0
0
0
0
0
0
0
0
0
0
0
0
0
0
0
0
0
0
0
0
0
0
0
0
0
0
0
0
0
0
0
0
0
0
0
0
0
0
0
0
0
0
0
0
0
0
0
0
0
0
0
0
0
0
0
0
0
0
0
0
0
0
0
0
0
0
0
0
0
0
0
0
0
0
0
0
0
0
0
0
0
0
0
0
0
0
0
0
0
0
0
0
0
0
0
0
0
0
0
0
0
0
0
0
0
0
0
0
0
0
0
0
0
0
0
0
0
0
0
0
0
0
0
0
0
0
0
0
0
0
0
0
0
0
0
0
0
0
0
0
0
0
0
0
0
0
0
0
0
0
0
0
0
0
0
0
0
0
0
0
0
0
0
0
0
0
0
0
0
0
0
0
0
0
0
0
0
0
0
0
0
0
0
0
0
0
0
0
0
0
0
0
0
0
0
0
0
0
0
0
0
0
0
0
0
0
0
0
0
0
0
0
0
0
0
0
0
0
0
0
0
0
0
0
0
0
0
0
0
0
0
0
0
0
0
0
0
0
0
0
0
0
0
0
0
0
0
0
0
0
0
0
0
0
0
0
0
0
0
0
0
0
0
0
0
0
0
0
0
0
0
0
0
0
0
0
0
0
0
0
0
0
0
0
0
0
0
0
0
0
0
0
0
0
0
0
0
0
0
0
0
0
0
0
0
0
0
0
0
0
0
0
0
0
0
0
0
0
0
0
0
0
0
0
0
0
0
0
0
0
0
0
0
0
0
0
0
0
0
0
0
0
0
0
0
0
0
0
0
0
0
0
0
0
0
0
0
0
0
0
0
0
0
0
0
0
0
0
0
0
0
0
0
0
0
0
0
0
0
0
0
0
0
0
0
0
0
0
0
0
0
0
0
0
0
0
0
0
0
0
0
0
0
0
0
0
0
0
0
0
0
0
0
0
0
0
0
0
0
0
0
0
0
0
0
0
0
0
0
0
0
0
0
0
0
0
0
0
0
0
0
0
0
0
0
0
0
0
0
0
0
0
0
0
0
0
0
0
0
0
0
0
0
0
0
0
0
0
0
0
0
0
0
0
0
0
0
0
0
0
0
0
0
0
0
0
0
0
0
0
0
0
0
0
0
0
0
0
0
0
0
0
0
0
0
0
0
0
0
0
0
0
0
0
0
0
0
0
0
0
0
0
0
0
0
0
0
0
0
0
0
0
0
0
0
0
0
0
0
0
0
0
0
0
0
0
0
0
0
0
0
0
0
0
0
0
0
0
0
0
0
0
0
0
0
0
0
0
0
0
0
0
0
0
0
0
0
0
0
0
0
0
0
0
0
0
0
0
0
0
0
0
0
0
0
0
0
0
0
0
0
0
0
0
0
0
0
0
0
0
0
0
0
0
0
0
0
0
0
0
0
0
0
0
0
0
0
0
0
0
0
0
0
0
0
0
0
0
0
0
0
0
0
0
0
0
0
0
0
0
0
0
0
0
0
0
0
0
0
0
0
0
0
0
0
0
0
0
0
0
0
0
0
0
0
0
0
0
0
0
0
0
0
0
0
0
0
0
0
0
0
0
0
0
0
0
0
0
0
0
0
0
0
0
0
0
0
0
0
0
0
0
0
0
0
0
0
0
0
0
0
0
0
0
0
0
0
0
0
0
0
0
0
1
1
1
1
1
1
1
1
1
1
1
1
1
1
1
1
1
1
1
1
1
1
1
1
1
1
1
1
1
1
1
1
1
1
1
1
1
1
1
1
1
1
1
1
1
1
1
1
1
1
1
1
1
1
1
1
1
1
1
1
1
1
1
1
1
1
1
1
1
1
1
1
1
1
1
1
1
1
1
1
1
1
1
1
1
1
1
1
1
1
1
1
1
1
1
1
1
1
1
1
1
1
1
1
1
1
1
1
1
1
1
1
1
1
1
1
1
1
1
0
0
0
0
0
0
0
0
0
0
0
0
0
0
0
0
0
0
0
0
0
0
0
0
0
0
0
0
0
0
0
0
0
0
0
0
0
0
0
0
0
0
0
0
0
0
0
0
0
0
0
0
0
0
0
0
0
0
0
0
0
0
0
0
0
0
0
0
0
0
0
0
0
0
0
0
0
0
0
0
0
0
0
0
0
0
0
0
0
0
0
0
0
0
0
0
0
0
0
0
0
0
0
0
0
0
0
0
0
0
0
0
0
0
0
0
0
0
0
0
0
0
0
0
0
0
0
0
0
0
0
0
0
0
0
0
0
0
0
0
0
0
0
0
0
0
0
0
0
0
0
0
0
0
0
0
0
0
0
0
0
0
0
0
0
0
0
0
0
0
0
0
0
0
0
0
0
0
0
0
0
0
0
0
0
0
0
0
0
0
0
0
0
0
0
0
0
0
0
0
0
0
0
0
0
0
0
0
0
0
0
0
0
0
0
0
0
0
0
0
0
0
0
0
0
0
0
0
0
0
0
0
0
0
0
0
0
0
0
0
0
0
0
0
0
0
0
0
0
0
0
0
0
0
0
0
0
0
0
0
0
0
0
0
0
0
0
0
0
0
0
0
0
0
0
0
0
0
0
0
0
0
0
0
1
1
1
1
1
1
1
1
1
1
1
1
1
1
1
1
1
1
2
2
2
2
3
3
3
3
3
3
3
3
3
3
3
3
3
3
3
3
3
3
3
4
4
4
4
4
4
4
4
4
4
4
4
4
4
4
4
4
4
4
4
4
4
4
4
4
4
4
4
4
4
4
4
4
4
4
4
4
3
3
3
3
3
3
3
3
3
3
3
3
3
3
3
3
3
3
3
3
3
3
3
3
3
3
4
4
4
4
4
4
4
4
4
4
4
4
4
4
4
4
4
4
4
4
4
3
3
3
3
3
3
3
3
3
3
3
3
3
3
3
3
3
3
3
3
3
4
4
4
4
4
3
3
4
4
4
4
4
4
4
4
4
4
4
4
4
4
4
4
4
4
4
4
4
4
4
4
4
4
4
4
4
4
5
5
6
6
6
6
6
6
6
6
6
6
6
6
6
5
5
5
5
5
5
5
5
5
5
5
5
5
5
5
5
5
4
4
4
3
3
4
4
4
4
4
4
4
4
4
4
4
4
4
4
4
4
5
5
5
5
5
5
5
5
5
5
5
5
5
5
5
5
5
5
5
5
5
5
5
5
5
5
5
5
5
5
5
4
4
5
4
4
4
4
4
4
4
4
4
4
4
4
4
4
4
4
4
4
4
4
4
4
4
4
4
4
4
4
4
4
4
4
4
4
4
4
4
4
4
4
4
4
4
4
4
4
4
4
4
5
5
5
5
5
5
4
4
4
4
4
4
4
3
4
4
4
4
4
4
4
4
4
4
4
4
4
4
4
4
5
5
5
5
4
4
4
4
4
4
4
4
4
4
4
4
4
4
4
4
4
4
4
4
5
5
5
5
5
5
5
5
5
5
5
5
5
5
5
5
5
5
5
5
5
5
5
5
5
5
5
5
5
5
5
5
5
5
5
5
5
5
5
5
5
5
5
5
5
5
5
4
4
4
4
4
4
4
4
4
4
4
4
4
4
4
4
4
4
4
4
4
4
4
4
4
4
4
4
3
3
3
4
4
5
5
5
6
6
6
6
6
6
6
6
6
6
6
6
6
6
5
5
5
5
5
5
5
5
5
6
6
6
6
6
6
6
6
6
6
6
6
6
6
6
6
6
6
6
6
6
7
7
7
7
7
7
6
6
6
6
6
6
6
6
6
6
6
6
5
5
5
5
5
5
5
5
5
5
5
5
5
5
5
5
5
5
5
5
5
5
5
5
4
5
5
5
5
5
5
5
5
5
5
5
5
5
5
5
4
4
4
4
4
4
4
3
3
3
2
2
2
2
2
2
2
2
2
2
2
2
3
3
3
3
3
4
4
5
5
5
7
7
7
7
7
7
7
7
7
7
7
7
7
7
7
9
9
10
12
13
13
14
14
14
14
14
14
14
14
14
14
14
14
15
15
15
15
15
15
15
15
15
15
15
14
14
14
14
14
14
14
14
14
14
14
14
14
14
14
14
14
14
14
14
14
15
15
15
15
15
15
15
15
15
15
15
15
15
15
15
15
15
15
15
15
15
16
16
16
16
16
16
16
16
16
16
16
16
16
16
15
14
14
14
14
15
14
14
14
14
13
13
13
13
13
13
13
13
13
13
13
13
13
13
13
11
11
11
11
11
11
11
12
12
12
12
11
11
11
10
10
10
10
10
10
10
10
10
10
10
10
10
11
11
11
10
10
9
9
9
9
10
10
10
10
10
10
10
10
10
10
11
11
9
8
8
8
8
8
8
8
8
8
8
8
8
8
8
8
6
6
6
6
6
6
6
6
6
6
6
6
6
6
6
6
6
6
6
6
6
6
6
6
6
6
6
6
6
6
6
6
6
6
6
6
6
6
6
6
6
6
6
6
7
7
7
7
7
7
7
7
7
6
6
5
4
4
4
4
4
3
3
3
3
3
3
3
3
3
2
1
1
1
1
1
1
1
1
1
1
1
1
1
1
1
1
1
1
1
1
1
1
1
1
1
1
1
1
1
1
1
1
1
1
1
1
1
1
1
1
1
1
1
1
1
1
1
2
2
2
2
2
2
2
2
2
2
2
2
2
1
1
1
1
1
1
1
1
1
1
1
1
1
1
1
1
1
1
1
1
1
1
1
1
1
1
1
1
1
1
1
1
1
1
1
1
1
1
1
1
1
1
1
1
1
1
1
1
1
1
1
0
0
0
0
0
0
0
0
0
0
0
0
0
0
0
0
0
0
0
0
0
0
0
0
0
0
0
0
0
0
0
0
0
0
0
0
0
0
0
0
0
0
0
0
0
0
0
0
0
0
0
0
0
0
0
0
0
0
0
0
0
0
0
0
0
0
0
0
0
0
0
0
0
0
0
0
0
0
0
0
0
0
0
0
0
0
0
0
0
0
0
0
0
0
0
0
0
0
0
0
0
0
0
0
0
0
0
0
0
0
0
0
0
0
0
0
0
0
0
0
0
0
0
0
0
0
0
0
0
0
0
0
0
0
0
0
0
0
0
0
0
0
0
0
0
0
0
0
0
0
0
0
0
0
0
0
0
0
0
0
0
0
0
0
0
0
0
0
0
0
0
0
0
0
0
0
0
0
0
0
0
0
0
0
0
0
0
0
0
0
0
0
0
0
0
0
0
0
0
0
0
0
0
0
0
0
0
0
0
0
0
0
0
0
0
0
0
0
0
0
0
0
0
0
0
0
0
0
0
0
0
0
0
0
0
0
0
0
0
0
0
0
0
1
1
2
2
2
2
2
2
2
2
2
2
2
2
2
2
2
2
2
2
2
2
2
2
2
2
2
2
2
2
2
2
2
2
2
2
4
4
4
4
4
4
4
4
4
4
4
4
4
4
4
4
4
4
4
4
4
4
4
4
4
4
4
4
4
4
4
4
4
4
4
4
4
5
5
5
5
5
5
5
5
5
5
5
5
5
5
5
5
5
5
5
5
5
5
5
5
5
4
4
4
4
4
4
4
4
4
4
4
4
4
4
4
4
4
4
4
4
4
4
4
4
4
4
4
4
4
4
4
4
4
4
4
4
4
4
4
4
4
4
4
4
4
4
3
3
3
3
3
3
3
3
3
3
3
3
3
3
3
2
2
2
2
2
2
2
2
3
2
2
2
2
0
0
0
0
0
0
0
0
0
0
0
0
0
0
0
0
0
0
0
0
0
0
0
0
0
0
0
0
0
0
0
0
0
0
0
0
0
0
0
0
0
0
0
0
0
0
0
0
0
0
0
0
0
0
0
0
0
0
0
0
0
0
0
0
0
0
0
0
0
0
0
0
0
0
0
0
0
0
0
0
0
0
0
0
0
1
1
1
1
1
1
1
2
2
2
2
2
2
2
2
2
2
2
2
2
2
2
2
2
2
2
2
2
2
2
2
2
2
2
2
2
2
2
2
2
2
2
2
3
3
3
3
3
3
3
3
3
3
3
3
3
3
3
3
3
3
3
3
3
3
3
3
3
3
3
3
3
3
3
3
3
3
3
3
3
3
3
3
3
3
4
4
4
5
5
6
6
6
7
7
7
7
7
7
7
7
7
7
7
7
7
7
7
7
7
7
7
7
7
7
7
7
7
7
7
7
7
7
7
7
7
7
7
7
7
7
7
6
6
6
6
6
6
6
6
6
6
6
6
6
6
6
7
7
7
8
8
9
9
9
9
9
9
9
9
9
9
9
9
9
9
9
9
9
9
9
9
9
9
9
9
9
10
10
10
10
9
9
9
9
9
9
9
9
9
9
9
9
9
9
9
8
8
6
6
7
7
7
7
7
7
7
7
7
7
7
7
7
5
5
5
5
5
5
5
5
5
5
5
5
5
5
5
5
5
5
5
5
5
5
5
5
5
5
5
5
5
5
5
5
5
5
4
4
4
4
4
4
4
4
4
4
4
4
4
4
4
3
3
3
3
3
3
3
3
3
3
3
3
3
3
3
3
3
2
2
2
2
2
2
2
2
2
2
2
2
2
2
2
2
2
1
1
1
1
1
1
1
1
1
1
1
1
1
1
2
2
2
2
2
2
2
2
2
2
2
2
2
2
2
2
2
2
2
2
2
2
2
2
2
2
2
2
2
2
2
2
2
2
2
2
2
2
2
2
2
2
2
2
2
3
3
3
3
3
3
3
3
3
3
3
3
3
3
3
3
3
3
4
4
3
3
3
3
3
3
3
3
3
3
3
3
3
3
3
3
3
3
3
3
3
3
3
3
3
3
3
3
3
3
3
3
3
3
3
3
2
2
2
2
2
2
2
2
2
2
2
2
2
2
2
2
3
3
3
3
3
3
3
3
3
3
3
3
3
3
3
3
3
3
3
3
3
3
3
3
3
3
3
3
3
3
3
3
3
3
2
2
2
2
2
2
2
2
2
3
3
3
3
3
3
3
4
4
4
4
4
4
4
4
4
4
4
4
4
4
4
4
4
4
4
4
4
4
4
4
4
4
4
4
4
4
4
5
6
6
6
6
5
5
5
5
5
5
5
5
5
4
4
4
4
4
4
4
4
4
4
4
4
4
4
4
4
4
4
4
4
4
4
4
4
5
5
5
5
5
5
5
5
5
5
5
5
6
6
6
6
6
6
6
6
7
7
7
7
7
7
6
6
6
6
6
6
6
6
6
6
6
6
7
7
7
7
7
7
7
7
7
7
7
7
7
7
7
7
7
7
7
7
7
7
7
7
7
7
7
7
7
7
7
7
7
7
9
9
10
10
10
11
11
12
12
12
12
12
12
12
13
13
13
16
16
17
17
17
17
17
17
17
17
17
17
17
17
17
17
17
17
17
17
16
16
16
16
16
16
17
18
20
20
20
20
20
19
19
19
19
19
19
19
19
19
19
19
19
19
19
19
19
19
19
19
19
19
19
20
20
24
26
26
26
27
28
28
28
28
28
28
28
27
27
27
27
26
26
26
26
26
26
26
26
26
26
26
26
26
26
26
26
26
25
25
25
25
24
24
24
24
24
24
24
24
24
23
23
23
23
23
23
23
23
23
23
23
23
23
23
23
23
23
23
22
22
21
21
21
21
21
21
21
23
23
21
21
21
21
21
21
23
23
23
23
23
22
22
22
22
22
23
23
23
23
23
23
23
23
24
24
23
24
23
23
23
24
24
23
23
24
25
23
23
23
23
23
23
23
23
22
23
22
22
21
21
21
21
21
21
21
21
21
21
21
21
21
21
21
21
21
21
21
21
21
21
21
21
21
21
21
21
21
21
21
21
21
21
21
22
22
21
21
21
20
20
20
20
20
20
20
19
18
18
18
18
17
17
17
17
17
17
17
17
17
17
17
17
18
18
17
17
17
17
17
17
17
17
17
17
17
17
17
17
17
17
17
17
17
17
16
16
16
16
16
16
16
16
15
15
15
15
15
15
15
15
14
14
14
12
12
12
12
12
12
12
12
12
12
12
12
11
11
11
11
11
11
11
11
11
11
11
11
11
11
11
11
11
11
11
11
11
11
11
11
11
10
10
10
10
10
10
10
10
10
10
10
10
9
9
9
9
8
8
8
8
8
8
8
8
8
8
8
8
8
7
7
7
7
8
8
8
8
8
8
8
8
8
8
8
8
7
5
5
5
5
5
5
5
5
5
5
5
5
5
5
5
5
5
5
5
5
5
5
5
5
5
5
5
5
5
5
5
5
5
5
4
4
4
4
4
4
4
4
4
4
4
4
4
4
4
4
4
4
4
4
4
4
3
3
4
4
4
4
4
4
4
4
4
4
4
4
4
4
4
4
4
4
4
4
4
4
4
4
4
4
4
4
4
4
4
5
5
5
4
3
3
3
3
3
3
3
3
3
3
3
3
3
3
3
3
3
3
3
3
3
3
3
3
3
3
3
3
3
3
3
3
3
3
3
3
3
3
3
3
3
3
4
4
4
4
4
4
4
4
4
4
3
3
2
2
2
2
2
2
2
2
2
2
2
2
2
2
2
2
2
2
2
2
2
1
1
1
1
1
1
1
1
1
1
1
1
1
1
1
1
1
1
1
1
1
1
1
1
1
0
0
0
0
0
0
0
0
0
0
0
0
0
0
0
0
0
0
0
0
0
0
0
0
0
0
0
0
0
0
0
0
0
0
0
0
0
0
0
0
0
0
0
0
0
0
0
0
0
0
0
0
0
0
0
0
0
0
0
0
0
0
0
0
0
0
0
0
0
0
0
0
0
0
0
0
0
0
0
0
0
0
0
0
0
0
0
0
0
0
0
0
0
0
0
0
0
0
0
0
0
0
0
0
0
0
0
0
0
0
0
0
0
0
0
0
0
0
0
0
0
0
0
0
0
0
0
0
0
0
0
0
0
0
0
0
0
0
0
0
0
0
0
0
0
0
0
0
0
0
0
0
0
0
0
0
0
0
0
0
0
0
0
0
0
0
0
0
0
0
0
0
0
0
0
0
0
0
0
0
0
0
0
0
0
0
0
0
0
0
1
1
1
1
1
1
1
1
1
1
1
1
1
1
1
1
1
1
1
1
1
1
1
1
1
1
1
1
1
1
1
1
1
1
1
1
1
1
1
1
1
1
1
1
1
1
1
1
1
1
1
1
1
1
1
1
1
1
1
1
2
2
2
2
2
2
2
2
2
2
2
2
2
2
2
2
2
2
2
2
2
2
2
2
2
2
2
2
2
2
2
2
2
2
2
2
2
2
2
2
2
2
2
2
2
2
2
2
2
2
2
2
3
3
3
3
3
3
3
3
3
3
3
3
3
3
3
3
3
3
3
3
3
3
3
3
3
3
3
3
3
3
4
4
4
4
4
4
4
4
4
4
4
4
4
4
4
3
4
4
4
4
4
3
3
3
3
3
3
3
3
3
3
3
3
3
3
3
3
3
3
3
3
2
2
2
2
2
2
3
3
3
3
3
3
3
3
3
3
3
4
4
4
4
4
4
4
4
5
5
5
5
5
5
5
5
5
5
5
5
5
5
5
4
4
4
4
4
4
4
4
4
4
4
4
4
4
4
4
4
4
4
4
4
4
4
4
4
4
4
4
4
4
4
4
4
4
4
4
4
4
4
4
4
4
4
4
4
4
4
4
4
4
4
4
4
4
5
6
5
5
5
5
5
5
6
6
6
7
8
7
7
7
8
8
8
8
8
8
8
8
8
8
8
8
8
9
9
9
9
9
8
8
7
7
7
7
7
7
7
7
7
7
7
7
7
7
7
9
9
9
9
9
8
8
8
9
10
10
10
10
10
10
10
10
10
10
10
10
10
10
10
10
10
10
10
10
10
10
11
11
11
11
11
11
11
11
11
11
11
11
11
11
11
11
11
13
13
13
13
13
13
13
13
13
13
13
13
13
13
13
13
13
13
13
13
13
13
13
13
13
13
13
13
12
12
12
12
12
12
12
12
12
12
12
12
12
11
11
10
10
10
9
9
9
9
9
9
9
9
9
9
6
6
6
6
6
6
6
6
6
6
6
6
6
6
6
6
6
6
5
5
5
5
5
5
5
5
5
5
5
5
5
5
5
5
5
5
5
5
5
5
5
5
5
5
5
5
5
5
5
3
3
3
3
3
3
3
3
2
2
2
2
2
2
2
2
2
2
2
2
2
1
0
0
0
0
0
0
0
0
0
0
0
0
0
0
0
0
0
0
0
0
0
0
0
0
0
0
0
0
0
0
0
0
0
0
0
0
0
0
0
0
0
0
0
0
0
0
0
0
0
0
0
0
0
0
0
0
0
0
0
0
0
0
0
0
0
0
0
0
0
0
0
0
0
0
0
0
0
0
0
0
0
0
0
0
0
0
0
0
0
0
0
0
0
0
0
0
0
0
0
0
0
0
0
0
0
0
0
0
0
0
0
0
0
0
0
0
0
0
0
0
0
0
0
0
0
0
0
0
0
0
0
0
0
0
0
0
0
0
0
0
0
0
0
0
0
0
0
0
0
0
0
0
0
0
0
0
0
0
0
0
0
0
0
0
0
0
0
0
0
0
0
0
0
0
0
0
0
0
0
0
0
0
0
0
0
0
0
0
0
0
0
0
0
0
0
0
0
0
0
0
0
0
0
0
0
0
0
0
0
0
0
0
0
0
0
0
0
0
0
0
0
0
0
0
0
0
0
0
0
0
0
0
0
0
0
0
0
0
0
0
0
0
0
0
0
0
0
0
0
0
0
0
0
0
0
0
0
0
0
0
0
0
0
0
0
0
0
1
1
1
1
1
1
1
1
1
1
1
1
1
1
1
1
2
2
2
2
2
2
2
2
2
2
2
2
2
2
2
2
2
2
2
2
2
2
2
2
2
2
2
2
2
2
2
2
2
2
2
2
2
2
2
2
2
2
2
2
2
2
2
2
2
2
2
2
2
2
2
2
2
2
2
2
2
2
2
2
2
2
2
2
2
2
2
2
2
2
2
2
2
2
2
2
2
2
2
2
2
2
2
2
2
2
2
2
2
2
2
2
2
2
2
2
2
2
2
2
2
2
2
2
2
2
2
2
2
2
2
2
2
2
2
2
1
1
1
1
1
1
1
1
1
1
1
1
1
1
1
1
1
1
1
1
1
1
1
1
1
1
1
1
1
1
1
1
1
1
1
1
1
1
1
1
1
1
1
1
1
1
1
1
1
1
1
1
1
2
2
2
2
2
2
2
2
2
2
2
2
2
2
2
2
2
2
2
2
2
2
2
2
2
2
2
2
2
2
2
2
2
2
2
2
2
2
2
3
3
3
3
3
3
3
3
3
3
3
3
3
3
3
3
3
3
3
3
3
3
2
2
2
2
2
2
2
2
2
2
2
2
2
2
2
2
2
2
2
2
2
2
2
2
2
2
2
2
2
2
2
2
2
3
3
3
3
3
3
3
3
3
3
3
3
3
3
3
3
4
4
4
4
4
4
4
4
4
4
4
4
4
4
4
4
4
4
4
4
4
4
4
4
4
4
4
4
4
4
4
4
4
4
4
4
4
4
4
4
4
4
4
4
4
4
4
4
4
3
3
3
3
3
3
3
3
3
3
3
3
3
3
2
2
2
2
2
2
2
2
2
2
2
2
2
2
2
2
2
2
2
2
2
2
2
1
1
1
1
1
1
1
1
1
1
1
1
1
1
1
1
1
1
1
1
1
1
1
1
1
1
1
1
1
1
1
1
1
1
1
1
1
1
1
1
1
0
0
0
0
0
0
0
0
0
0
0
0
0
0
0
0
0
0
0
0
0
0
0
0
0
0
0
0
0
0
0
0
0
0
0
0
0
0
0
0
0
0
0
0
0
0
0
0
0
0
0
0
0
0
0
0
0
0
0
0
0
0
0
0
0
0
0
0
0
0
0
0
0
0
0
0
0
0
0
0
0
0
0
0
0
0
0
0
0
0
0
0
0
0
0
0
0
0
0
0
0
0
0
0
0
0
0
0
0
0
0
0
0
0
0
0
0
0
0
0
0
0
0
0
0
0
0
0
0
0
0
0
0
0
0
0
0
0
0
0
0
0
0
0
0
0
0
0
0
0
0
0
0
0
0
0
0
0
0
0
0
0
0
0
0
0
0
0
0
0
0
0
0
0
0
0
0
0
0
0
0
0
0
0
0
0
0
0
0
0
0
0
0
0
0
0
0
0
0
0
0
0
0
0
0
0
0
0
0
0
0
0
0
0
0
0
0
0
0
0
0
0
0
0
0
0
0
0
0
0
0
0
0
0
0
0
0
0
0
0
0
0
0
0
0
0
0
0
0
0
0
0
0
0
0
0
0
0
0
0
0
0
0
0
0
0
0
0
0
0
0
0
0
0
0
0
0
0
0
0
1
2
2
2
2
2
2
2
2
2
2
2
2
2
2
2
2
2
2
2
2
2
2
2
2
2
2
2
2
2
2
2
3
5
6
7
11
16
17
18
18
18
18
18
18
18
18
18
18
18
18
18
18
18
18
18
19
20
20
20
20
20
20
20
20
20
20
20
20
20
20
22
22
23
23
23
23
23
23
23
23
24
24
24
26
34
36
36
36
36
36
36
35
35
36
36
36
36
36
36
36
38
65
71
72
73
73
73
80
81
81
81
81
81
80
80
80
80
80
80
80
80
80
80
80
80
81
82
82
84
83
83
83
83
83
82
82
82
83
83
83
83
83
83
83
83
84
84
85
84
83
82
83
83
87
89
90
94
99
104
110
114
114
116
116
117
119
122
124
124
124
124
124
124
136
137
143
144
146
146
147
147
148
151
152
153
154
152
153
154
157
157
158
159
161
161
162
161
162
161
160
161
160
162
162
165
165
164
164
163
164
165
163
164
169
167
168
170
171
169
169
170
170
168
168
165
164
165
165
165
165
165
165
166
166
169
168
168
169
168
168
168
168
167
166
166
165
166
168
169
168
167
163
162
162
162
162
162
162
162
157
157
161
164
163
161
160
157
157
157
157
158
157
160
164
167
182
182
190
193
195
201
204
201
202
200
200
201
203
205
206
208
207
195
197
194
196
202
203
204
199
188
185
183
183
185
185
187
185
185
183
183
184
182
184
184
184
184
183
183
184
183
182
179
178
175
176
176
175
173
168
168
167
167
167
169
168
169
168
168
167
169
170
170
171
171
171
171
172
170
172
175
175
175
175
175
175
175
174
174
174
174
173
173
172
172
171
167
167
166
164
164
160
158
158
156
156
152
152
151
151
151
151
147
147
147
147
146
146
146
144
145
145
145
145
140
140
140
139
140
137
137
137
135
136
137
140
140
138
138
132
132
129
131
133
133
130
131
132
134
134
136
136
137
137
152
168
168
184
188
225
226
230
231
230
229
225
225
225
225
224
223
223
221
221
221
219
219
219
219
218
218
217
217
217
216
216
214
213
213
208
208
204
203
202
202
202
205
206
206
204
204
204
205
205
205
204
204
204
202
200
195
196
196
196
198
202
204
204
204
204
203
202
203
202
202
200
199
199
199
199
199
203
203
203
209
211
214
217
218
218
218
218
218
215
223
227
225
223
218
214
211
211
215
209
216
236
240
234
231
231
232
232
234
232
231
231
231
231
230
227
227
223
222
219
219
218
210
203
196
197
196
196
203
199
199
201
202
202
204
202
201
199
198
196
197
204
208
209
211
207
209
207
207
207
206
208
207
204
204
205
200
197
199
199
200
200
199
199
198
198
197
195
197
195
197
201
203
203
207
206
210
208
208
207
203
203
204
207
209
207
207
205
205
205
205
207
208
208
207
204
203
203
203
202
202
200
200
200
199
200
205
205
208
205
206
206
206
208
206
206
208
202
199
198
203
207
208
209
209
213
218
221
218
219
220
218
220
224
229
247
249
252
257
257
257
256
255
252
248
235
235
235
235
235
232
233
235
237
236
235
234
232
232
231
230
234
239
238
239
239
239
238
229
226
224
223
223
220
221
219
220
219
218
218
218
218
218
217
217
216
216
216
214
214
212
210
210
209
209
208
206
206
205
205
203
203
204
206
206
213
213
223
223
220
221
218
222
221
223
222
222
233
231
233
232
231
232
232
231
231
235
234
236
240
240
245
243
243
241
240
239
238
237
236
236
236
218
218
215
215
215
215
212
212
215
213
208
208
209
206
205
206
206
207
206
205
203
201
201
199
199
197
196
196
195
194
194
190
179
178
178
179
179
181
180
172
172
173
171
171
170
170
170
170
170
170
170
166
165
162
157
157
157
157
156
157
156
156
155
155
153
151
151
150
150
149
149
149
149
145
146
146
146
146
143
143
144
144
141
141
142
142
140
132
122
127
133
134
134
133
134
134
134
131
132
134
134
143
147
147
148
148
148
147
147
155
155
154
156
143
137
141
130
135
135
138
140
142
142
142
142
143
143
144
142
143
145
145
145
149
151
152
154
154
154
154
154
152
152
152
152
151
150
149
149
148
150
149
147
147
146
145
145
144
144
144
143
143
142
141
141
142
142
142
142
139
138
138
138
137
137
137
136
136
136
136
136
136
136
136
132
133
133
132
132
132
130
128
127
126
125
126
124
123
122
122
120
119
119
118
118
118
118
118
119
118
115
115
109
109
109
108
107
107
108
109
112
112
115
112
112
112
111
108
107
108
105
104
103
103
103
103
103
101
101
102
102
104
105
105
111
119
120
121
120
118
116
113
113
111
116
120
119
119
120
116
114
114
115
115
116
116
116
111
111
110
112
110
110
107
107
113
114
113
114
113
115
115
115
115
115
117
117
119
120
120
120
121
128
131
136
141
140
147
156
173
193
198
203
198
198
221
224
235
236
235
236
235
235
236
237
243
244
243
244
247
247
246
246
246
245
245
246
246
249
250
248
247
249
249
249
248
243
244
243
240
239
239
239
238
239
237
238
236
236
236
236
235
235
234
234
234
234
233
232
232
232
231
231
232
229
227
229
232
233
235
235
235
239
239
234
233
233
233
232
232
232
230
229
227
225
225
225
229
225
225
224
221
218
215
215
212
212
215
216
217
217
216
212
212
210
210
209
209
209
207
199
198
194
184
182
181
177
174
166
164
164
163
163
161
159
157
157
157
159
159
158
157
157
156
154
153
152
147
143
142
144
145
144
145
144
145
144
144
143
140
139
138
134
131
131
125
118
118
115
114
112
112
112
113
111
112
112
112
113
113
113
113
113
113
113
112
113
115
114
112
112
113
113
112
109
108
108
108
108
107
107
106
106
106
106
106
107
107
106
106
101
100
101
101
101
100
99
101
100
94
94
94
94
96
97
97
97
97
96
97
98
98
100
100
102
103
101
101
97
97
99
99
99
99
99
99
94
93
88
87
87
86
83
83
84
84
82
82
82
81
80
80
75
76
76
77
80
80
80
79
79
81
81
82
85
86
84
85
85
85
85
85
85
84
84
83
81
83
83
82
82
82
86
86
95
120
151
168
173
178
183
187
186
192
195
196
210
207
207
208
208
208
208
208
208
208
208
207
206
207
210
211
214
225
226
228
230
231
232
230
231
231
231
230
231
231
231
231
230
229
229
229
229
229
228
229
230
229
229
225
228
227
227
227
228
228
229
228
228
229
229
229
227
225
223
224
222
222
222
223
225
225
224
225
225
226
226
226
225
225
224
224
224
224
224
224
223
223
223
222
222
222
221
221
221
219
218
217
217
216
215
215
215
215
215
213
211
210
210
210
210
207
204
204
198
193
190
190
181
176
174
167
167
167
167
166
162
159
158
151
150
148
148
146
145
144
141
140
140
138
138
138
138
137
133
118
117
114
113
107
107
107
107
106
102
100
83
49
49
29
5
4
4
4
4
4
4
4
4
4
4
4
4
4
3
2
2
2
1
1
0
0
0
0
0
0
0
0
0
0
0
0
0
0
0
0
0
0
0
0
0
0
0
0
0
0
0
0
0
0
0
0
0
0
0
0
0
0
0
0
0
0
0
0
0
0
0
0
0
0
0
0
0
0
0
0
0
0
0
0
0
0
0
0
0
0
0
0
0
0
0
0
0
0
0
0
0
0
0
0
0
0
0
0
0
0
0
0
0
0
0
0
0
0
0
0
0
0
0
0
0
0
0
0
0
0
0
0
0
0
0
0
0
0
0
0
0
0
0
0
0
0
0
0
0
0
0
0
0
0
0
0
0
0
0
0
0
0
0
0
0
0
0
0
0
0
0
0
0
0
0
0
0
0
0
0
0
0
0
0
0
0
0
0
0
0
0
0
0
0
0
0
0
0
0
0
0
0
0
0
0
0
0
0
0
0
0
0
0
0
0
0
0
0
0
0
0
0
0
0
0
0
0
0
0
0
0
0
0
0
0
0
0
0
0
0
0
0
0
0
0
0
0
0
0
0
0
0
0
0
0
0
0
0
0
0
0
0
0
0
0
0
0
0
0
0
0
0
0
0
0
1
1
1
1
1
1
1
1
1
1
1
1
1
1
1
1
1
1
1
1
1
1
1
1
1
1
1
1
1
1
1
1
1
1
1
1
1
1
1
1
1
1
1
1
1
1
1
1
1
1
1
1
1
1
1
1
2
2
2
2
2
2
2
2
2
2
2
2
2
2
2
2
2
2
2
2
2
2
3
3
3
3
3
3
3
3
4
4
4
4
4
4
4
4
4
4
4
4
4
4
3
3
3
3
3
3
3
3
3
3
3
3
3
3
3
3
3
3
3
3
5
5
5
5
5
5
5
5
5
5
5
5
5
5
5
5
5
5
5
5
5
5
5
5
5
5
5
5
5
5
5
5
5
6
6
6
6
6
6
6
6
6
6
6
6
6
6
6
6
6
6
6
6
6
6
6
6
6
6
6
6
6
6
6
6
6
6
6
6
6
6
6
6
6
6
6
6
6
6
6
5
5
5
5
5
5
5
5
5
5
4
4
3
3
3
3
3
3
3
3
3
3
3
3
3
3
3
3
3
3
3
3
3
3
3
3
3
3
3
3
3
3
3
3
3
3
3
3
3
3
3
3
3
3
4
4
4
4
4
4
4
5
5
5
5
5
4
4
4
4
4
4
4
4
4
4
4
4
4
4
4
3
3
3
3
3
3
3
3
3
2
2
2
2
2
2
2
2
1
1
1
1
1
1
1
1
1
1
1
1
1
1
1
1
1
1
1
1
1
1
1
1
1
1
1
1
1
1
1
1
1
1
1
1
1
2
2
2
2
2
2
2
2
2
2
2
2
2
1
1
1
1
0
0
0
0
0
0
0
0
1
1
1
1
1
1
1
1
1
1
1
1
1
1
1
1
1
1
1
1
1
1
1
1
1
1
1
1
1
1
1
2
2
2
2
2
2
2
2
2
2
2
2
2
2
2
2
2
2
2
2
2
2
2
2
2
2
2
2
2
2
2
2
2
2
2
2
2
2
2
2
2
2
2
2
2
2
2
2
2
2
2
2
2
2
2
2
2
2
2
2
2
2
2
2
2
2
2
2
2
2
2
2
2
2
2
2
2
2
2
2
2
2
2
2
2
2
2
2
2
2
2
2
2
2
2
2
2
2
2
2
2
1
1
1
1
1
1
1
1
1
1
1
1
2
2
2
2
2
2
2
2
2
2
2
2
2
2
2
2
2
2
2
2
2
2
2
3
3
3
3
3
3
3
3
3
2
2
2
2
2
2
2
1
1
1
1
1
1
1
1
1
1
1
1
1
1
1
1
1
1
1
1
1
1
1
1
1
1
1
1
1
1
1
1
1
1
1
1
1
1
1
1
1
1
1
1
1
1
1
1
1
1
1
1
1
1
1
1
1
1
1
1
1
1
1
1
1
1
1
1
1
1
1
1
2
2
2
2
2
2
2
1
1
1
1
1
1
1
1
1
1
1
1
1
1
1
1
1
1
1
1
1
1
1
1
1
1
1
1
1
1
1
1
1
1
1
1
1
1
1
1
1
1
1
1
1
1
1
1
1
1
1
1
1
1
1
1
1
1
1
1
1
1
1
1
1
1
1
1
1
1
1
1
1
1
1
1
1
1
1
1
1
1
1
1
1
1
1
1
1
1
1
1
1
1
1
1
1
1
1
1
1
1
1
1
1
1
1
1
1
1
1
1
1
1
1
1
1
1
1
1
1
1
1
1
1
1
1
1
1
1
1
1
1
1
1
1
1
1
1
1
1
1
1
1
1
1
1
1
1
1
1
1
1
1
1
1
1
1
1
1
1
2
2
2
2
2
2
2
2
2
2
2
2
2
2
2
2
2
2
2
2
2
2
2
2
2
2
2
2
2
2
2
2
2
2
2
2
2
2
2
2
2
2
1
1
1
1
2
2
2
2
2
2
2
2
2
2
2
1
1
1
1
1
1
1
1
2
2
2
2
2
2
2
2
2
2
2
2
2
2
2
2
2
2
2
2
2
2
2
2
2
2
2
2
2
2
2
2
2
2
2
2
2
2
2
2
2
2
2
2
2
3
3
4
5
5
5
5
5
5
5
5
5
5
5
5
6
6
6
6
6
5
5
5
5
5
5
5
5
5
5
5
5
5
5
5
5
5
5
5
5
5
5
5
5
5
5
5
5
5
5
5
5
5
5
5
5
5
5
5
5
4
4
4
4
4
4
4
4
4
4
4
4
4
4
4
4
4
4
4
4
4
4
4
4
4
4
4
4
4
4
4
4
4
4
4
4
4
5
5
5
5
5
5
5
5
5
5
5
5
5
5
5
5
5
5
4
4
4
4
4
4
4
4
4
4
4
4
4
4
4
4
4
4
5
5
5
5
5
5
5
5
5
5
5
5
5
6
6
6
6
7
7
7
7
7
7
7
6
6
6
6
6
6
6
6
6
6
6
6
6
6
6
6
6
6
6
6
6
5
5
5
5
5
5
5
5
5
5
5
5
5
5
5
5
5
5
5
5
5
5
5
5
5
5
5
5
5
5
5
5
5
5
5
5
5
5
5
5
5
5
5
5
6
6
6
6
6
6
6
6
6
6
6
6
6
6
6
6
6
6
6
6
6
7
7
6
5
5
5
5
5
5
5
5
5
5
5
5
4
4
5
7
7
7
7
7
7
7
7
7
9
9
9
9
9
9
9
9
9
9
9
9
9
9
9
9
9
9
9
9
9
10
10
10
10
10
10
10
10
10
10
10
10
10
10
10
10
10
10
9
9
9
9
9
9
9
9
9
9
9
8
8
8
8
8
8
8
8
8
8
8
10
10
10
10
10
11
11
11
11
11
11
11
11
11
11
11
11
11
11
11
11
11
11
11
11
11
11
11
11
11
11
11
11
11
11
11
11
11
11
11
11
9
9
9
9
9
9
8
8
8
8
8
7
7
7
7
6
6
6
6
6
6
6
6
6
6
5
5
4
3
3
3
3
3
3
3
3
3
3
3
3
3
3
3
4
4
4
4
5
5
6
6
6
6
6
6
6
6
6
5
5
5
5
5
5
5
5
5
5
5
5
5
5
5
5
5
5
5
5
5
5
5
5
5
5
5
5
6
7
7
7
7
7
6
6
6
7
7
7
7
7
7
7
6
6
6
6
6
6
7
7
7
11
11
11
11
12
12
13
17
17
17
17
17
17
18
19
20
21
23
23
23
24
24
24
23
24
24
24
24
24
24
24
24
24
24
25
25
25
26
26
27
27
27
27
27
27
27
27
27
27
27
27
27
27
27
28
28
29
29
29
28
31
31
31
31
31
31
31
31
31
31
31
31
31
31
31
31
31
31
31
31
31
31
31
31
31
31
31
31
31
31
31
31
31
34
34
34
34
34
34
34
34
34
34
34
34
34
34
35
36
36
35
35
35
35
37
37
37
37
37
35
35
35
35
36
36
36
37
37
37
35
36
34
34
34
34
35
34
35
35
34
35
34
34
34
36
36
36
36
36
36
36
36
36
36
36
36
36
36
36
35
35
34
34
34
34
34
34
34
34
33
32
32
31
31
30
30
30
30
32
32
32
32
32
32
32
31
31
31
30
28
28
28
28
28
28
28
28
28
28
28
28
28
28
28
28
28
26
25
25
25
25
25
24
24
23
23
22
22
22
22
22
22
22
22
22
21
21
24
24
24
25
22
20
20
20
20
20
20
20
20
20
20
20
20
20
21
21
21
20
20
20
20
20
20
19
20
19
18
17
17
17
17
17
17
17
17
16
16
16
16
15
15
15
15
15
15
15
15
15
15
15
15
15
15
15
15
15
15
15
14
13
13
13
13
13
13
13
13
13
13
13
13
13
12
12
12
12
12
12
12
12
12
12
12
12
12
11
11
11
11
11
11
12
13
15
16
16
17
16
17
17
17
17
17
16
16
16
16
17
17
17
20
22
23
23
23
23
23
23
23
23
23
23
23
23
24
24
24
24
24
24
24
25
25
25
25
25
25
24
24
24
24
24
24
24
24
24
24
24
24
24
24
24
25
25
25
25
25
25
25
28
28
27
28
29
31
31
32
31
31
31
33
33
33
33
34
34
34
34
34
34
34
35
36
39
42
43
45
45
45
45
44
44
44
45
45
46
46
46
46
46
45
45
45
45
45
45
45
45
45
45
45
45
45
45
45
43
43
43
43
42
42
42
42
42
41
41
41
41
41
41
40
40
39
38
37
39
40
39
39
39
39
38
38
42
42
44
45
44
43
42
41
41
41
41
41
41
41
41
41
41
41
41
41
41
41
41
41
41
41
40
40
40
40
39
39
39
39
39
39
39
39
38
38
37
37
36
36
36
36
36
36
35
35
35
35
35
35
35
34
33
33
32
32
32
31
31
31
31
31
31
31
31
30
30
30
30
30
28
28
28
28
29
29
29
27
27
27
26
26
26
27
28
28
28
28
27
27
28
30
33
34
39
39
40
38
38
39
39
39
39
36
35
32
32
31
31
31
32
32
32
32
31
31
31
33
33
30
30
30
30
30
30
30
30
29
29
29
29
29
29
29
29
29
29
29
29
27
27
28
27
27
27
27
27
27
27
27
27
27
27
27
27
27
27
27
27
27
27
27
26
26
26
26
26
26
26
26
26
26
26
26
26
26
26
26
26
26
26
26
26
26
26
25
24
24
24
23
23
23
22
22
22
22
22
22
22
22
22
22
21
21
21
22
22
22
22
20
20
21
20
19
16
15
16
18
14
14
14
14
14
14
14
14
14
14
14
14
14
14
14
14
14
14
14
14
15
15
15
15
15
15
15
15
15
16
16
16
15
15
15
15
15
15
14
14
13
12
12
12
12
12
12
12
12
12
12
12
12
12
12
11
11
11
11
11
11
11
11
11
11
11
11
11
11
11
11
11
11
11
11
11
11
12
13
13
13
13
13
14
14
15
15
15
15
15
14
14
14
14
14
13
13
13
13
13
13
13
13
13
13
13
13
15
15
15
14
15
15
15
15
15
15
15
15
15
15
15
15
15
15
15
15
16
16
15
15
15
15
15
15
16
16
16
16
16
16
16
16
16
16
16
16
16
16
16
16
16
16
16
16
16
16
16
15
15
15
15
16
17
18
19
19
22
22
24
25
25
27
26
26
26
27
28
29
31
31
31
31
31
31
31
31
30
30
30
29
29
29
29
28
28
29
30
30
30
30
30
30
30
30
30
30
30
30
30
30
30
30
30
30
30
27
27
26
25
25
25
25
25
25
25
25
25
25
25
25
26
26
26
26
26
26
26
27
27
27
27
27
26
26
26
26
26
26
26
25
25
25
25
25
25
25
25
25
25
25
26
26
27
27
27
27
27
29
30
30
28
26
25
25
24
24
24
24
24
25
25
25
26
26
28
30
30
30
31
30
30
31
31
31
31
31
30
29
29
29
29
29
29
29
29
29
29
29
29
29
29
29
29
29
29
28
28
28
28
28
28
28
29
29
29
29
29
29
29
28
27
27
27
27
27
27
28
27
27
27
27
27
28
28
28
28
27
27
27
26
26
26
26
26
24
24
24
23
23
22
22
21
21
21
21
21
21
21
21
21
21
21
20
19
19
19
19
18
18
18
17
17
16
16
16
16
16
16
16
16
16
16
16
16
17
17
17
14
14
14
14
14
14
14
13
13
13
13
13
13
13
13
12
12
11
11
11
11
11
11
11
11
10
10
10
10
9
9
9
9
9
9
9
8
8
8
8
8
8
8
8
8
8
8
8
7
7
6
6
6
6
6
6
6
6
6
6
6
6
5
5
5
5
5
5
5
5
5
5
5
5
5
5
4
4
4
4
4
4
4
4
4
4
3
3
3
3
3
3
4
4
4
4
4
4
4
4
3
3
3
3
3
3
2
2
2
2
1
1
1
1
1
1
1
1
1
1
1
1
1
1
1
1
0
0
0
0
0
0
0
0
0
0
0
0
0
0
0
0
0
0
0
0
0
0
0
0
0
0
0
0
0
0
0
0
0
0
0
0
1
1
1
1
1
1
1
1
1
1
1
1
1
1
1
1
1
1
1
1
1
1
1
1
1
1
1
1
1
1
1
1
1
1
1
1
1
1
1
1
1
1
1
1
1
1
1
2
3
3
3
3
3
3
3
3
3
3
3
3
3
3
3
2
2
2
2
2
2
2
2
2
2
2
2
2
2
2
2
2
2
2
3
3
3
3
3
3
3
3
3
3
3
3
3
3
3
3
3
3
3
3
3
3
3
3
3
3
3
3
3
3
3
3
3
3
3
3
3
3
3
3
3
3
3
3
3
3
3
3
3
3
3
3
3
3
2
2
2
2
3
3
3
3
3
3
3
3
3
3
3
3
3
3
3
3
3
3
3
3
3
3
3
3
3
3
3
3
3
3
3
3
3
3
3
3
3
3
3
3
3
3
3
3
3
3
3
3
3
3
3
3
3
3
3
3
3
3
3
3
3
3
3
3
3
3
3
2
1
1
0
0
0
0
0
0
0
0
0
0
0
0
0
1
1
1
1
1
1
1
1
1
1
1
1
1
1
1
1
1
1
1
1
1
1
1
1
1
1
1
1
1
1
1
1
1
2
1
1
1
1
1
1
1
1
1
1
1
1
1
1
1
1
1
1
1
1
1
1
1
1
1
1
1
1
1
1
1
1
1
1
1
1
1
1
1
1
1
1
1
1
1
1
1
1
1
1
1
1
1
1
1
1
1
1
1
1
1
1
1
1
1
1
1
1
1
1
1
1
1
1
1
1
1
1
1
0
0
0
0
0
0
0
0
0
0
0
0
0
0
0
0
0
0
0
0
0
0
0
0
0
0
0
0
0
0
0
0
0
0
0
0
0
0
0
0
0
0
0
0
0
0
0
0
0
0
0
0
0
0
0
0
0
0
0
0
1
1
1
1
1
1
1
1
1
1
1
1
1
1
1
1
1
2
3
3
3
3
3
3
3
3
3
3
3
3
3
3
3
3
3
3
3
3
3
3
3
3
3
3
3
3
3
3
4
4
4
4
4
5
6
6
6
6
6
6
7
7
7
7
7
7
7
7
7
7
7
7
7
7
7
7
7
7
7
7
7
7
7
7
7
7
7
7
7
7
7
7
6
6
6
6
6
6
6
6
6
6
6
6
6
6
6
6
6
6
6
6
6
6
6
6
6
6
6
6
6
6
6
6
6
5
5
5
6
6
6
6
7
7
9
10
10
10
10
11
11
11
11
10
10
10
10
10
10
10
10
10
10
10
10
10
10
10
10
10
10
10
10
10
10
10
10
10
10
10
10
10
10
10
10
10
10
10
10
10
10
10
10
10
10
10
9
9
9
9
8
8
8
8
8
8
8
8
8
8
8
8
8
8
8
8
8
8
7
7
7
7
7
7
6
6
6
6
6
6
6
6
6
5
5
5
5
5
5
5
5
5
5
5
5
5
5
5
5
5
5
5
5
5
4
4
4
4
4
4
4
3
3
3
2
2
2
0
0
0
0
0
0
0
0
0
0
0
0
0
0
0
0
0
0
0
0
0
0
0
0
0
0
0
0
0
0
0
0
0
0
0
0
0
0
0
0
0
0
0
0
0
0
0
0
0
0
0
0
0
0
0
0
0
0
0
0
0
0
0
0
0
0
0
0
0
1
1
1
1
1
1
1
1
1
1
1
1
1
1
1
1
1
1
1
1
1
1
1
1
1
1
1
1
1
1
1
1
1
1
1
1
1
1
1
1
1
1
1
1
1
1
1
1
1
1
1
1
1
1
1
1
1
1
1
1
1
1
1
1
1
1
1
1
1
1
1
1
1
1
1
1
1
1
1
1
1
1
1
1
1
1
1
1
1
1
1
1
1
1
1
1
1
1
1
1
1
1
1
1
1
1
1
1
1
1
1
1
1
1
1
1
1
1
1
1
1
1
1
1
1
1
1
1
1
1
1
1
1
1
1
1
1
1
1
1
1
1
1
1
1
1
1
1
1
1
1
1
1
1
1
1
1
1
1
1
1
1
1
1
1
1
1
1
1
1
1
1
1
1
1
1
1
1
1
1
1
1
1
1
1
1
1
1
1
1
1
1
1
0
0
0
0
0
0
0
0
0
0
0
0
0
0
0
0
0
0
0
0
0
0
0
0
0
0
0
0
0
0
0
0
0
0
0
0
0
0
0
0
0
0
0
0
0
0
0
0
0
0
0
0
0
0
0
0
0
0
0
0
0
0
0
0
0
0
0
0
0
0
0
0
0
0
1
1
1
1
1
1
1
1
1
1
1
1
1
1
1
1
1
1
1
1
1
1
1
1
1
1
1
1
1
1
1
1
1
1
1
1
1
1
1
1
1
1
1
1
1
2
2
2
2
2
2
2
2
2
2
2
2
2
2
2
2
2
2
2
2
3
3
3
3
3
3
3
3
3
3
3
3
3
5
5
5
5
5
5
5
5
5
5
5
6
7
7
7
7
7
7
7
7
7
7
7
7
7
7
7
7
7
7
7
7
7
7
7
7
7
7
7
7
7
7
7
7
7
7
7
7
7
7
7
7
7
8
9
11
11
12
12
12
12
12
13
13
13
13
13
13
14
17
20
20
22
22
22
24
24
24
26
26
29
29
29
29
29
29
29
29
29
29
29
29
29
29
29
29
29
29
29
29
29
29
29
29
29
29
29
29
29
29
29
29
29
28
27
27
27
27
27
27
27
27
27
27
26
26
26
26
26
26
27
28
28
28
29
29
30
30
30
30
30
30
30
30
30
30
30
30
30
30
30
31
31
31
31
32
32
32
32
32
32
32
32
32
32
32
32
32
32
32
32
32
32
32
32
32
32
31
31
31
31
31
31
31
31
31
31
31
31
32
31
35
36
37
37
38
38
38
38
38
38
38
36
36
36
36
36
36
34
34
34
41
44
45
45
47
45
46
47
45
46
45
47
48
48
48
49
50
50
52
55
58
59
60
60
59
59
60
61
61
61
61
61
61
61
61
61
61
61
61
61
61
61
61
60
59
59
59
59
58
58
58
60
61
61
62
61
61
61
64
64
72
72
73
74
78
78
78
79
80
80
80
79
79
79
79
79
78
78
79
79
79
80
80
80
80
80
80
80
81
81
81
81
81
81
81
81
80
80
80
78
78
78
77
76
76
76
75
74
74
74
78
77
86
94
94
97
97
98
106
119
119
130
139
138
138
146
145
154
156
156
154
154
154
155
152
154
154
155
156
156
157
157
157
151
146
148
152
154
156
156
163
162
160
159
159
159
160
160
159
159
159
157
157
155
155
155
156
156
153
153
153
154
153
153
154
154
153
152
152
152
156
156
155
154
154
154
153
153
153
153
153
154
153
153
153
153
153
152
152
153
154
154
154
155
154
154
154
154
154
154
152
152
152
151
151
151
150
149
149
149
149
149
148
148
148
148
147
139
139
136
136
136
136
132
132
132
132
130
129
129
129
129
127
126
121
120
120
120
117
114
111
106
104
100
100
99
99
99
98
94
92
89
88
88
87
85
84
81
75
73
71
70
69
68
57
54
50
41
41
39
34
33
27
27
19
14
10
9
6
4
4
3
3
3
2
2
2
2
2
2
2
2
2
2
2
2
2
2
2
2
2
2
2
2
2
2
2
2
2
2
2
2
2
2
2
2
2
2
2
2
2
2
2
2
2
2
2
2
2
2
2
2
2
2
2
2
2
2
2
2
2
2
2
2
2
2
2
2
2
2
2
2
2
2
2
2
2
2
2
2
2
2
2
2
2
2
2
2
2
2
2
2
2
2
2
2
2
2
2
2
2
2
2
2
2
2
2
2
2
2
2
2
1
1
1
0
0
0
0
0
0
0
0
0
0
0
0
0
0
0
0
0
0
0
0
0
0
0
0
0
1
1
1
1
1
1
1
1
1
1
1
1
1
1
1
1
1
1
1
1
1
1
1
1
1
1
1
1
1
1
1
1
1
1
1
1
1
1
1
1
1
1
1
1
1
1
1
1
1
1
1
1
1
1
1
1
1
1
1
1
1
1
1
1
1
1
1
1
1
1
1
1
1
1
1
1
1
1
1
1
1
1
1
1
1
1
1
1
1
1
1
1
1
1
1
1
1
1
1
1
1
1
1
1
1
1
1
1
1
1
1
1
1
1
0
0
0
0
0
0
1
1
1
1
1
1
1
1
1
1
1
1
1
1
1
1
1
1
1
1
1
1
1
1
1
2
2
2
2
2
2
2
2
2
2
2
1
1
1
1
1
1
1
1
1
1
1
1
1
1
1
1
1
1
1
1
2
2
2
2
2
2
2
2
2
2
2
2
2
2
2
2
2
2
2
2
2
2
2
2
2
2
2
2
2
2
2
2
2
2
2
3
3
3
3
3
3
3
3
3
3
3
3
3
3
3
3
3
4
4
4
4
4
4
4
4
4
4
4
4
4
4
4
4
4
4
4
4
4
4
4
4
4
4
3
3
3
3
3
3
3
3
3
3
3
3
3
3
3
3
3
3
3
3
3
3
3
3
3
3
2
2
2
2
2
2
2
2
2
2
2
3
3
3
3
3
3
3
3
3
3
3
3
3
3
3
3
3
3
3
3
3
3
3
2
2
2
2
2
2
2
2
2
2
2
2
2
2
2
3
3
3
2
2
2
2
2
2
2
3
4
5
5
5
5
5
5
5
5
5
5
5
5
5
5
5
5
5
5
5
5
5
5
5
5
5
5
5
5
5
5
5
5
5
5
5
5
5
5
5
5
5
5
5
5
5
5
5
4
4
4
4
4
4
4
4
4
4
4
4
4
4
4
4
4
4
4
4
4
4
4
4
4
4
4
4
4
4
4
4
4
4
4
4
5
5
7
7
7
7
7
7
7
7
7
7
7
7
7
7
7
7
7
7
7
7
7
8
8
8
8
8
8
8
8
8
8
8
7
7
7
8
8
8
8
8
8
8
7
7
7
7
7
7
7
7
7
7
7
7
7
7
7
7
7
7
7
7
7
7
7
7
7
7
7
7
7
6
6
6
6
6
6
6
6
6
6
6
6
6
6
6
6
6
6
6
6
6
6
6
6
6
6
6
6
6
6
7
8
8
7
7
7
7
7
7
7
7
7
6
6
6
6
6
6
6
6
6
6
6
6
6
6
6
6
6
6
5
5
5
5
5
5
5
6
6
6
6
6
6
6
6
6
6
6
6
6
6
6
6
6
6
7
7
7
7
7
7
6
6
6
6
6
5
4
4
4
4
4
4
4
4
4
4
4
4
4
4
4
4
4
4
4
4
4
4
4
4
4
4
4
4
4
4
4
4
4
4
4
4
4
4
3
3
3
3
3
3
3
3
3
3
3
3
3
3
3
3
3
2
2
2
2
2
2
2
2
2
2
2
2
2
2
2
2
2
2
2
2
2
2
2
2
2
2
3
4
4
4
4
4
4
4
4
4
4
4
4
4
4
4
4
3
3
3
3
3
3
3
3
3
3
3
3
3
3
3
3
3
3
4
4
4
4
4
4
3
3
3
3
3
3
3
3
3
3
3
3
3
3
3
3
3
3
3
3
3
3
3
3
3
3
3
3
3
3
3
3
3
3
3
3
3
3
3
3
3
3
3
3
4
4
4
4
5
7
8
7
7
7
7
7
8
8
8
8
8
8
8
8
8
8
8
8
8
8
8
8
8
8
8
8
8
8
8
8
8
8
8
8
8
8
8
8
8
8
8
8
8
9
9
9
9
9
9
9
9
9
9
9
9
9
9
8
8
8
8
8
8
8
9
9
9
9
9
9
9
9
9
9
9
9
9
10
10
10
11
11
11
11
11
11
11
12
12
12
12
12
12
12
12
12
12
12
12
11
11
11
11
11
11
11
11
11
11
11
11
11
11
11
11
11
11
11
11
11
11
11
11
11
11
11
11
11
10
10
10
10
10
10
10
10
10
10
10
10
10
10
10
10
10
11
11
11
11
10
10
10
10
8
8
8
8
7
7
6
6
6
6
6
6
6
6
6
6
6
6
6
6
6
6
6
6
6
3
3
3
3
3
3
3
3
2
2
2
2
2
2
1
1
1
1
1
1
1
1
1
1
1
1
1
1
1
1
1
1
1
1
1
1
1
1
1
1
1
1
1
1
1
1
1
1
1
1
1
1
1
1
1
1
1
1
2
2
2
2
2
2
2
2
2
2
2
2
1
1
1
1
1
1
1
1
1
1
1
1
1
1
1
1
1
1
1
1
1
1
1
1
1
1
1
1
1
1
1
0
0
0
0
0
0
0
0
0
0
0
0
0
0
0
0
0
0
0
0
0
0
0
0
0
0
0
0
0
0
0
0
0
0
0
0
0
0
0
0
0
0
0
0
0
0
0
0
0
0
0
0
0
0
0
0
0
0
0
0
0
0
0
0
0
0
0
0
0
0
0
0
0
0
0
0
0
0
0
0
0
0
0
0
0
0
0
0
0
0
0
0
0
0
0
0
0
0
0
0
0
0
0
0
0
0
0
0
0
0
0
0
0
0
0
0
0
0
0
0
0
0
0
0
0
0
0
0
0
0
0
0
0
0
0
0
0
0
0
0
0
0
0
0
0
0
0
0
0
0
0
0
0
0
0
0
0
0
0
0
0
0
0
0
0
0
0
0
0
0
0
0
0
0
0
0
0
0
0
0
0
0
0
0
0
0
0
0
0
0
0
0
0
0
0
0
0
0
0
0
0
0
0
0
0
0
0
0
0
0
0
0
0
0
0
0
0
0
0
0
0
0
0
0
0
0
0
0
0
0
0
0
0
0
0
0
0
0
0
0
0
0
0
0
0
0
0
0
0
0
0
0
0
0
0
0
0
0
0
0
0
0
0
0
0
0
0
0
0
0
0
0
0
0
0
0
0
0
0
0
0
0
0
0
0
0
0
0
0
0
0
0
0
0
1
1
1
1
1
1
1
1
1
1
0
0
0
0
0
0
0
0
0
0
0
0
0
0
0
0
0
0
0
0
0
0
0
0
0
0
0
0
0
0
0
0
0
0
0
0
0
0
0
0
0
0
0
0
0
0
0
0
0
0
0
0
0
0
0
0
0
0
0
0
0
0
0
0
0
0
1
1
1
1
1
1
1
1
1
1
1
2
2
2
2
2
2
2
2
2
2
2
2
2
2
2
2
2
2
2
2
2
2
2
2
2
2
2
2
2
2
2
2
2
2
2
2
2
2
2
2
2
2
2
1
1
1
1
1
1
1
1
1
1
1
1
1
1
1
1
1
1
1
1
1
1
1
1
1
1
1
1
1
1
1
1
1
1
1
1
1
1
1
1
1
1
1
1
1
1
1
1
1
1
1
1
1
1
1
1
1
1
1
1
1
1
1
1
1
1
0
0
0
0
0
0
0
0
0
0
0
0
0
0
0
0
0
0
0
0
0
0
0
0
0
0
0
0
0
0
0
0
0
0
0
0
0
0
0
0
0
0
0
0
0
0
0
0
0
0
0
0
0
0
0
0
0
0
0
0
0
0
0
0
0
0
0
0
0
0
0
0
0
0
0
0
0
0
0
0
0
0
0
0
0
0
0
0
0
0
0
0
0
0
0
0
0
0
0
0
0
0
0
0
0
0
0
0
0
0
0
0
0
0
0
0
0
0
0
0
0
0
0
0
0
0
0
0
0
0
0
0
0
0
0
0
0
0
0
0
0
0
0
0
0
0
0
0
0
0
0
0
0
0
0
0
0
0
0
0
0
0
0
0
0
0
0
0
0
0
0
0
0
0
0
0
0
0
0
0
0
0
0
0
0
0
0
0
0
0
0
0
0
0
0
0
0
0
0
0
0
0
0
0
0
0
0
0
0
0
0
0
0
0
0
0
0
0
0
0
0
0
0
0
0
0
0
0
0
0
0
0
0
0
0
0
0
0
0
0
0
0
0
0
0
0
0
0
0
0
0
0
0
0
0
0
0
0
0
0
0
0
0
0
0
0
0
0
0
0
0
0
0
0
0
0
0
0
0
0
0
0
0
0
0
0
0
0
0
0
0
0
0
0
0
0
0
0
0
0
0
0
0
0
0
0
0
0
0
0
0
0
0
0
0
0
0
0
0
0
0
0
0
0
0
0
0
0
0
0
0
0
0
0
0
0
0
0
0
0
0
0
0
0
0
0
0
0
0
0
0
0
0
0
0
0
0
0
0
0
0
0
0
0
0
0
0
0
0
0
0
0
0
0
0
0
0
0
0
0
0
0
0
0
0
0
0
0
0
0
0
0
0
0
0
0
0
0
0
0
0
0
0
0
0
0
0
0
0
0
0
0
0
0
0
0
0
0
0
0
0
0
0
0
0
0
0
0
0
0
0
0
0
0
0
0
0
0
0
0
0
0
0
0
0
0
0
0
0
0
0
0
0
0
0
0
0
0
0
0
0
0
0
0
0
0
0
0
0
0
0
0
0
0
0
0
0
0
0
0
0
0
0
0
0
0
0
0
0
0
0
0
0
0
0
0
0
0
0
0
0
0
0
0
0
0
0
0
0
0
0
0
0
0
0
0
0
0
0
0
0
0
0
0
0
0
0
0
0
0
0
0
0
0
0
0
0
0
0
0
0
0
0
0
0
0
0
0
0
0
0
0
0
0
0
0
0
0
0
0
0
0
0
0
0
0
0
0
0
0
0
0
0
0
0
0
0
0
0
0
0
0
0
0
0
0
0
0
0
0
0
0
0
0
0
0
0
0
0
0
0
0
0
0
0
0
0
0
0
0
0
0
0
0
0
0
0
0
0
0
0
0
0
0
0
0
0
0
0
0
0
0
0
0
0
0
0
0
0
0
0
0
0
0
0
0
0
0
0
0
0
0
0
0
0
0
0
0
0
0
0
0
0
0
0
0
0
0
0
0
0
0
0
0
0
0
0
0
0
0
0
0
0
0
0
0
0
0
0
0
0
0
0
0
0
0
0
0
0
0
0
0
0
0
0
0
0
0
0
0
0
0
0
0
0
0
0
0
0
0
0
0
0
0
0
0
0
0
0
0
0
0
0
0
0
0
0
0
1
1
1
1
1
1
1
1
1
1
1
1
1
1
1
1
1
1
1
1
1
1
1
1
1
1
1
1
1
1
1
1
1
1
1
1
1
1
1
1
1
1
1
1
1
1
1
1
1
1
1
1
1
1
1
1
1
1
1
1
1
1
1
1
1
2
2
2
2
2
2
2
2
1
1
1
1
1
1
1
1
1
1
1
1
1
1
1
1
1
1
1
1
1
1
1
1
1
1
1
1
1
1
1
1
1
1
1
1
1
1
1
1
1
1
1
1
1
1
1
1
1
1
1
1
1
1
1
1
1
1
2
2
2
2
1
1
1
2
2
2
2
2
2
2
3
3
3
3
3
3
3
3
3
3
3
3
3
3
3
3
3
3
3
3
3
3
3
3
3
3
3
3
3
3
3
3
3
3
3
3
3
3
3
3
3
3
3
3
3
3
3
3
3
3
3
3
3
3
3
3
2
2
2
2
2
2
2
2
2
2
2
2
2
2
2
2
2
2
2
2
2
2
2
2
2
2
2
3
3
3
3
3
3
3
3
3
3
3
3
3
3
3
3
3
3
3
3
3
3
3
3
3
3
3
3
3
3
2
2
2
2
2
1
1
1
1
1
1
1
1
1
1
1
1
1
1
1
1
1
1
2
2
2
2
2
3
3
3
3
3
4
4
4
4
5
5
6
6
6
5
5
5
5
6
6
6
9
10
11
12
13
13
13
13
14
14
14
14
14
14
14
14
14
14
14
14
14
14
14
14
14
15
15
15
15
15
15
15
15
15
15
15
15
15
15
15
15
14
14
14
14
14
14
14
14
14
14
14
14
14
14
14
14
14
14
14
14
14
14
14
14
14
13
13
13
13
13
13
13
13
13
13
13
13
13
13
13
13
13
13
13
13
13
13
13
13
13
13
13
13
13
13
13
13
13
13
13
13
13
13
13
13
13
13
13
13
13
13
13
13
13
12
12
12
12
12
9
7
6
6
6
6
6
6
6
5
5
5
5
5
5
5
5
5
4
4
4
4
4
4
4
3
3
3
3
3
3
3
3
3
2
2
2
2
1
1
1
1
1
1
1
1
1
1
1
1
1
1
1
1
1
1
1
1
1
1
1
1
1
1
1
1
1
1
1
1
1
1
1
1
1
1
1
1
1
1
1
1
1
1
1
1
1
1
1
1
1
1
1
1
1
1
1
1
1
1
1
1
1
1
1
0
0
0
0
0
0
0
0
0
0
0
0
0
0
0
0
0
0
0
0
0
0
0
0
0
0
0
0
0
0
0
0
0
0
0
0
0
0
0
0
0
0
0
0
0
0
0
0
0
0
0
0
0
0
0
0
0
0
0
0
0
0
0
0
0
0
0
0
0
0
0
0
0
0
0
0
0
0
0
0
0
0
0
0
0
0
0
0
0
0
0
0
0
0
0
0
0
0
0
0
0
0
0
0
0
0
0
0
0
0
0
0
0
0
0
0
0
0
0
0
0
0
0
0
0
0
0
0
0
0
0
0
0
0
0
0
0
0
0
0
0
0
0
0
0
0
0
0
0
0
0
0
0
0
0
0
0
0
0
0
0
0
0
0
0
0
0
0
0
0
0
0
0
0
0
0
0
0
0
0
0
0
0
0
0
0
0
0
0
0
0
0
0
0
0
0
0
0
0
1
1
1
1
1
1
1
1
1
1
1
1
1
1
1
1
1
1
1
1
1
1
1
1
1
1
1
1
1
1
1
1
1
1
1
1
1
1
1
1
1
1
1
1
1
1
1
1
1
1
1
1
1
1
1
1
1
1
1
1
1
1
1
1
1
1
1
1
1
1
1
1
1
1
2
2
2
2
2
2
2
2
2
2
2
2
2
2
2
2
2
2
2
2
2
2
2
2
2
2
2
2
2
2
2
2
2
2
2
2
2
2
2
2
2
2
2
2
2
2
2
2
2
2
2
2
2
2
2
2
2
2
2
2
2
2
2
2
2
1
1
1
0
0
0
0
0
0
0
0
0
0
0
0
0
0
0
0
0
0
0
0
0
0
0
0
0
0
0
0
0
0
0
0
0
0
0
0
0
0
0
0
0
0
0
0
0
0
0
0
0
0
0
0
0
0
0
0
0
0
0
0
0
0
0
0
0
0
0
0
0
0
0
0
0
0
0
0
0
0
0
0
0
0
0
0
0
0
0
0
0
0
0
0
0
0
0
0
0
0
0
0
0
0
0
0
0
0
0
0
0
0
0
0
0
0
0
0
0
0
0
0
0
0
0
0
0
0
0
0
0
0
0
0
0
0
0
0
0
0
0
0
0
0
0
0
0
0
0
0
0
0
0
0
0
0
0
0
0
0
0
0
0
0
0
1
1
1
1
1
1
1
1
1
1
1
1
1
1
1
1
1
1
1
1
1
1
1
1
1
1
1
1
1
0
0
0
0
0
0
0
0
0
0
0
0
0
0
0
0
0
0
0
0
0
0
0
0
0
0
0
0
0
0
0
0
0
0
0
0
0
0
0
0
0
0
0
0
0
0
0
0
0
0
0
0
0
0
0
0
0
0
0
0
0
0
0
0
0
0
0
0
0
0
0
0
0
0
0
0
0
0
0
0
0
0
0
0
0
0
0
0
0
0
0
0
0
0
0
0
0
0
0
0
0
0
0
0
0
0
0
0
0
0
0
0
0
0
0
0
0
0
0
0
0
0
0
0
0
0
0
0
0
0
0
0
0
0
0
0
0
0
0
0
0
0
0
0
0
0
0
0
0
0
0
0
0
0
0
0
0
0
0
0
0
0
0
0
0
0
0
0
0
0
0
0
0
0
0
0
0
0
0
0
0
0
0
0
0
0
0
0
0
0
0
0
0
0
0
0
0
0
0
1
1
1
1
1
1
1
1
1
1
1
1
1
1
1
1
1
1
1
1
1
1
1
1
1
0
0
0
0
0
0
0
0
0
0
0
0
0
0
0
0
0
0
0
0
0
0
0
0
0
0
0
0
0
0
0
0
0
0
0
0
0
0
0
0
0
0
0
0
0
0
0
0
0
0
0
0
0
0
0
0
0
0
0
0
0
0
0
0
0
0
0
0
0
0
0
0
0
0
0
0
0
0
0
0
0
0
0
0
0
0
0
0
0
0
0
0
0
0
0
0
0
0
0
0
0
0
0
0
0
0
0
0
0
0
0
0
0
0
0
0
0
0
0
0
0
0
0
0
0
0
0
0
0
0
0
0
0
0
0
0
0
0
0
0
0
0
0
0
0
0
0
0
0
0
0
0
0
0
0
0
0
0
0
0
0
0
0
0
0
0
0
0
0
0
0
0
0
0
0
0
0
0
0
0
0
0
0
0
0
0
0
0
0
0
0
0
0
0
0
0
0
0
0
0
0
0
0
0
0
0
0
0
0
0
0
0
0
0
0
0
0
0
0
0
0
0
0
0
0
0
0
0
0
0
0
0
0
0
0
0
0
0
0
0
0
0
0
0
0
0
0
0
0
0
0
0
0
0
0
0
0
0
0
0
0
0
0
0
0
0
0
0
0
0
0
0
0
0
0
0
0
0
0
0
0
0
0
0
0
0
0
0
0
0
0
0
0
0
0
0
0
0
0
0
0
0
0
0
0
0
0
0
0
0
0
0
0
0
0
0
0
0
0
0
0
0
0
0
0
0
0
0
0
0
0
0
0
0
0
0
0
0
0
0
0
0
0
0
0
0
0
0
0
0
0
0
0
0
0
0
0
0
0
0
0
0
0
0
0
0
0
0
0
0
0
0
0
0
0
0
0
0
0
0
0
0
0
0
0
0
0
0
0
0
0
0
0
0
0
0
0
0
0
0
0
0
0
0
0
0
0
0
0
0
0
0
0
0
0
0
0
0
0
0
0
0
0
0
0
0
0
0
0
0
0
0
0
0
0
0
0
0
0
0
0
0
0
0
0
0
0
0
0
0
0
0
0
0
0
0
0
0
0
0
0
0
0
0
0
0
0
0
0
0
0
0
0
0
0
0
0
0
0
0
0
0
0
0
0
0
0
0
0
0
0
0
0
0
0
0
0
0
0
0
1
1
1
1
1
1
1
1
1
1
1
1
1
1
1
1
1
1
1
1
1
1
1
1
1
1
1
1
1
1
1
1
1
1
1
1
1
1
1
1
1
1
1
1
1
1
1
1
1
1
1
1
1
1
1
1
1
1
1
1
1
1
1
1
1
1
1
1
1
1
1
1
1
1
1
1
1
1
1
1
1
1
1
1
1
1
1
1
1
1
1
2
2
2
2
2
2
2
2
2
2
2
2
2
2
2
2
2
2
2
2
2
2
2
2
1
1
1
1
1
1
1
1
1
1
1
1
1
1
1
1
1
1
1
1
1
1
1
1
1
1
1
1
1
1
1
1
1
1
1
1
1
1
1
1
1
1
1
1
1
1
1
1
1
1
1
1
1
1
1
1
1
1
1
1
1
1
1
1
1
1
1
1
1
1
1
1
1
1
1
1
1
1
1
1
1
1
1
1
1
1
1
1
1
1
1
1
1
1
1
1
1
1
1
1
1
1
1
1
1
1
1
1
1
1
1
1
1
1
1
1
1
1
1
1
1
1
1
1
1
0
0
0
0
0
0
0
0
0
0
0
0
0
0
0
0
0
0
0
0
0
0
0
0
0
0
0
0
0
0
0
0
0
0
0
0
0
0
0
0
0
0
0
0
0
0
0
0
0
0
0
0
0
0
0
0
0
0
0
0
0
0
0
0
0
0
0
0
0
0
0
0
0
0
0
0
0
0
0
0
0
0
0
0
0
0
0
0
0
0
0
0
0
0
0
0
0
0
0
0
0
0
0
0
0
0
0
0
0
0
0
0
0
0
0
0
0
0
0
0
0
0
0
0
0
0
0
0
0
0
0
0
0
0
0
0
0
0
0
0
0
0
0
0
0
0
0
0
0
0
0
0
0
0
0
0
0
0
0
0
0
0
0
0
0
0
0
0
0
0
0
0
0
0
0
0
0
0
0
0
0
0
0
0
0
0
0
0
0
0
0
0
0
0
0
0
0
0
0
0
0
0
0
0
0
0
0
0
0
0
0
0
0
0
0
0
0
0
0
0
0
0
0
0
0
0
0
0
0
0
0
0
0
0
0
0
0
0
0
0
0
0
0
0
0
0
0
0
0
0
0
0
0
0
0
0
0
0
0
0
0
0
0
0
0
0
0
0
0
0
0
0
0
0
0
0
0
0
0
0
0
0
0
0
0
0
0
0
0
0
0
0
0
0
0
0
0
0
0
0
0
0
0
0
0
0
0
0
0
0
0
0
0
0
0
0
0
0
0
0
0
0
0
0
0
0
0
0
0
0
0
0
0
0
0
0
0
0
0
0
0
0
0
0
0
0
0
0
0
0
0
0
0
0
0
0
0
0
0
0
0
0
0
0
0
0
0
0
0
0
0
0
0
0
0
0
0
0
0
0
0
0
0
0
0
0
0
0
0
0
0
0
0
0
0
0
0
0
0
0
0
0
0
0
0
0
0
0
0
0
0
0
0
0
0
0
0
0
0
0
0
0
0
0
0
0
0
0
0
0
0
0
0
0
0
0
0
0
0
0
0
0
0
0
0
0
0
0
0
0
0
0
0
0
0
0
0
0
0
0
0
0
0
0
0
0
0
0
0
0
0
0
0
0
0
0
0
0
0
0
0
0
0
0
0
0
0
0
0
0
0
0
0
1
1
1
1
1
1
1
1
1
1
1
1
1
1
1
1
1
1
1
1
1
1
1
1
1
1
1
1
1
1
1
1
1
1
1
1
1
1
1
1
1
1
1
1
1
1
1
1
1
1
1
1
1
1
1
1
1
1
1
1
1
1
1
1
1
1
1
1
1
1
1
1
1
1
1
1
1
1
1
1
1
1
1
1
1
1
1
1
1
1
1
0
0
0
0
0
0
0
0
0
0
0
0
0
0
0
0
0
0
0
0
0
0
0
0
0
0
0
0
0
0
0
0
0
0
0
0
0
0
0
0
0
0
0
0
0
0
0
0
0
0
0
0
0
0
0
0
0
0
0
0
0
0
0
0
0
0
0
0
0
0
0
0
0
0
0
0
0
0
0
0
0
0
0
0
0
0
0
0
0
0
0
0
0
0
0
0
0
0
0
0
0
0
0
0
0
0
0
0
0
0
0
0
0
0
0
0
0
0
0
0
0
0
0
0
0
0
0
0
0
0
0
0
0
0
0
0
0
0
0
0
0
0
0
0
0
0
0
0
0
0
0
0
0
0
0
0
0
0
0
0
0
0
0
0
0
0
0
0
0
0
0
0
0
0
0
0
0
0
0
0
0
0
0
0
0
0
0
0
0
0
0
0
0
0
0
0
0
0
0
0
0
0
0
0
0
0
0
0
0
0
0
0
0
0
0
0
0
0
0
0
0
0
0
0
0
0
0
0
0
0
0
0
0
0
0
0
0
0
0
0
0
0
0
0
0
0
0
0
0
0
0
0
0
0
0
0
0
0
0
0
0
0
0
0
0
0
0
0
0
0
0
0
0
0
0
0
0
0
0
0
0
0
0
0
0
0
0
0
0
0
0
0
0
0
0
0
0
0
0
0
0
0
0
0
0
0
0
0
0
0
0
0
0
0
0
0
0
0
0
0
0
0
0
0
0
0
0
0
0
0
0
0
0
0
0
0
0
0
0
0
0
0
0
0
0
0
0
0
0
0
0
0
0
0
0
0
0
0
0
0
0
0
0
0
0
0
0
0
0
0
0
0
0
0
0
0
0
0
0
0
0
0
0
0
0
0
0
0
0
0
0
0
0
0
0
0
0
0
0
0
0
0
0
0
0
0
0
0
0
0
0
0
0
0
0
0
0
0
0
0
0
0
0
0
0
0
0
0
0
0
0
0
0
0
0
0
0
0
0
0
0
0
0
0
0
0
0
0
0
0
0
0
0
0
0
0
0
0
0
0
0
0
0
0
0
0
0
0
0
0
0
0
0
0
0
0
0
0
0
0
0
0
0
0
0
0
0
0
0
0
0
0
0
0
0
0
0
0
0
0
0
0
0
0
0
0
0
0
0
0
0
0
0
0
0
0
0
0
0
0
0
0
0
0
0
0
0
0
0
0
0
0
0
0
0
0
0
0
0
0
0
0
0
0
0
0
0
0
0
0
0
0
0
0
0
0
0
0
0
0
0
0
0
0
0
0
0
0
0
0
0
0
0
0
0
0
0
0
0
0
0
0
0
0
0
0
0
0
0
0
0
0
0
0
0
0
0
0
0
0
0
0
0
0
0
0
1
1
1
1
1
1
1
1
1
1
1
1
1
1
1
1
1
1
1
1
1
1
1
1
1
1
1
1
1
1
1
1
1
1
1
1
1
1
1
1
1
1
1
1
1
1
1
1
1
1
1
1
1
1
2
2
2
2
2
2
2
2
2
2
2
2
2
2
2
2
2
2
2
2
2
2
2
2
2
2
2
2
2
2
2
2
2
2
2
2
2
2
2
2
2
2
2
2
2
2
2
2
2
2
2
2
2
2
2
2
2
2
2
1
1
1
1
1
0
0
0
0
0
0
0
0
0
0
0
0
0
0
0
0
0
0
0
0
0
0
0
0
0
0
0
0
0
0
0
0
0
0
0
0
0
0
0
0
0
0
0
0
0
0
0
0
0
0
0
0
0
0
0
0
0
0
0
0
0
0
0
0
0
0
0
0
0
0
0
0
0
0
0
0
0
0
0
0
0
0
0
0
0
0
0
0
0
0
0
0
0
0
0
0
0
0
0
0
0
0
0
0
0
0
0
0
0
0
0
0
0
0
0
0
0
0
0
0
0
0
0
0
0
0
0
0
0
0
0
0
0
0
0
0
0
0
0
0
0
0
0
0
0
0
0
0
0
0
0
0
0
0
0
0
0
0
0
0
0
0
0
0
0
0
0
0
0
0
0
0
0
0
0
0
0
0
0
0
0
0
0
0
0
0
0
0
0
0
0
0
0
0
0
0
0
0
0
0
0
0
0
0
0
0
0
0
0
0
0
0
0
0
0
0
0
0
0
0
0
0
0
0
0
0
0
0
0
0
0
0
0
0
0
0
0
0
0
0
0
0
0
0
0
0
0
0
0
0
0
0
0
0
0
0
0
0
0
0
0
0
0
0
0
0
0
0
0
0
0
0
0
0
0
0
0
0
0
0
0
0
0
0
0
0
0
0
0
0
0
0
0
0
0
0
0
0
0
0
0
0
0
0
0
0
0
0
0
0
0
0
0
0
0
0
0
0
0
0
0
0
0
0
0
0
0
0
0
0
0
0
0
0
0
0
0
0
0
0
0
0
0
0
0
0
0
0
0
0
0
0
0
0
0
0
0
0
0
0
0
0
0
0
0
0
0
0
0
0
0
0
0
0
0
0
0
0
0
0
0
0
0
0
0
0
0
0
0
0
0
0
0
0
0
0
0
0
0
0
0
0
0
0
0
0
0
0
0
0
0
0
0
0
0
0
0
0
0
0
0
0
0
0
0
0
0
0
0
0
0
0
0
0
0
0
0
0
0
0
0
0
0
0
0
0
0
0
0
0
0
0
0
0
0
0
0
0
0
0
0
0
0
0
0
0
0
0
0
0
0
0
0
0
0
0
0
0
0
0
0
0
0
0
0
0
0
0
0
0
0
0
0
0
0
0
0
0
0
0
0
0
0
1
1
1
1
1
1
1
1
1
1
1
1
1
1
1
1
1
1
1
1
1
1
1
1
1
1
1
1
1
1
1
1
1
1
1
1
1
1
1
1
1
1
1
1
1
1
1
1
1
1
1
1
1
1
1
1
1
1
1
1
1
1
1
1
1
1
1
1
1
1
1
1
1
1
1
1
1
1
1
1
1
1
1
1
1
1
1
1
1
1
1
1
1
1
1
1
1
1
1
1
1
1
1
1
1
1
1
1
1
1
1
1
1
1
1
1
1
1
1
1
1
1
0
0
0
0
0
0
0
0
0
0
0
0
0
0
0
0
0
0
0
0
0
0
0
0
0
0
0
0
0
0
0
0
0
0
0
0
0
0
0
0
0
0
0
0
0
0
0
0
0
0
0
0
0
0
0
0
0
0
0
0
0
0
0
0
0
0
0
0
0
0
0
0
0
0
0
0
0
0
0
0
0
0
0
0
0
0
0
0
0
0
0
0
0
0
0
0
0
0
0
0
0
0
0
0
0
0
0
0
0
0
0
0
0
0
0
0
0
0
0
0
0
0
0
0
0
0
0
0
0
0
0
0
0
0
0
0
0
0
0
0
0
0
0
0
0
0
0
0
0
0
0
0
0
0
0
0
0
0
0
0
0
0
0
0
0
0
1
1
1
1
1
1
1
1
1
1
1
1
1
1
1
1
1
1
1
1
1
1
1
1
0
0
0
0
0
0
0
0
0
0
0
0
0
0
0
0
0
0
0
0
0
0
0
0
0
0
0
0
0
0
0
0
0
0
0
0
0
0
0
0
0
0
0
0
0
0
0
0
0
0
0
0
0
0
0
0
0
0
0
0
0
0
0
0
0
0
0
0
0
0
0
0
0
0
0
0
0
0
0
0
0
0
0
0
0
0
0
0
0
0
0
0
0
0
0
0
0
0
0
0
0
0
0
0
0
0
0
0
0
0
0
0
0
0
0
0
0
0
0
0
0
0
0
0
0
0
0
0
0
0
0
0
0
0
0
0
0
0
0
0
0
0
0
0
0
0
0
0
0
0
0
0
0
0
0
0
0
0
0
0
0
0
0
0
0
0
0
0
0
0
0
0
0
0
0
0
0
0
0
0
0
0
0
0
0
0
0
0
0
0
0
0
0
0
0
0
0
0
0
0
0
0
0
0
0
0
0
0
0
0
0
0
0
0
0
0
0
0
0
0
0
0
0
0
0
0
0
0
0
0
0
0
0
0
0
0
0
0
0
0
0
0
0
0
0
0
0
0
0
0
0
0
0
0
0
0
0
0
0
0
0
0
0
0
0
0
0
0
0
0
0
0
0
0
0
0
0
0
0
0
0
0
0
0
0
0
0
0
0
0
0
0
0
0
0
0
0
0
0
0
0
0
0
0
0
0
0
0
0
0
0
0
0
0
0
0
0
0
0
0
0
0
0
0
0
0
0
0
0
0
0
0
0
0
0
0
0
0
0
0
0
0
0
0
0
0
0
0
0
0
0
0
0
0
0
0
0
0
0
0
0
0
0
0
0
0
0
0
0
0
0
0
0
0
0
0
0
0
0
0
0
0
0
0
0
0
0
0
0
0
0
0
0
0
0
0
0
0
0
0
0
0
0
0
0
0
0
0
0
0
0
0
0
0
0
0
0
0
0
0
0
0
0
0
0
0
0
0
0
0
0
0
0
0
0
0
0
0
0
0
0
0
0
0
0
0
0
0
0
0
0
0
0
0
0
0
0
0
0
0
0
0
0
0
0
0
0
0
0
0
0
0
0
0
0
0
0
0
0
0
0
0
0
0
0
0
0
0
0
0
0
0
0
0
0
0
0
0
0
0
0
0
0
0
0
0
0
0
0
0
0
0
0
0
0
0
0
0
0
0
0
0
0
0
0
0
0
0
0
0
0
0
0
0
0
0
0
0
0
0
0
0
0
0
0
0
0
0
0
0
0
0
0
0
0
0
0
0
0
0
0
0
0
0
0
0
0
0
0
0
0
0
0
0
0
0
0
0
0
0
0
0
0
0
0
0
0
0
0
0
0
0
0
0
0
0
0
0
0
0
0
0
0
0
0
0
0
0
0
0
0
0
0
0
0
0
0
0
0
0
0
0
0
0
0
0
0
0
0
0
0
0
0
0
0
0
0
0
0
0
0
0
0
0
0
0
0
0
0
0
0
0
0
0
0
0
0
0
0
0
0
0
0
0
0
0
0
0
0
0
0
0
0
0
0
0
0
0
0
0
0
0
0
0
0
0
0
0
0
0
0
0
0
0
0
0
0
0
0
0
0
0
0
0
0
0
0
0
0
0
0
0
0
0
0
0
0
0
0
0
0
0
0
0
0
0
0
0
0
0
0
0
0
0
0
0
0
0
0
0
0
0
0
0
0
0
0
0
0
0
0
0
0
0
0
0
0
0
0
0
0
0
0
0
0
0
0
0
0
0
0
0
0
0
0
0
0
0
0
0
0
0
0
0
0
0
0
0
0
0
0
0
0
0
0
0
0
0
0
0
0
0
0
0
0
0
0
0
0
0
0
0
0
0
0
0
0
0
0
0
0
0
0
0
0
0
0
0
0
0
0
0
0
0
0
0
0
0
1
1
1
1
1
1
1
1
1
1
1
1
1
1
1
1
1
1
1
1
1
1
1
1
1
1
1
1
1
1
1
1
1
1
1
1
1
1
1
1
1
1
1
1
1
1
1
1
1
1
1
1
1
1
1
1
1
1
1
1
1
1
1
1
1
1
1
1
1
1
1
1
1
1
1
1
1
1
1
1
1
1
1
1
1
1
1
1
1
1
1
1
1
1
1
1
1
1
1
1
1
1
1
1
1
1
1
1
1
1
1
1
1
1
1
1
1
1
1
1
1
1
1
1
1
1
1
1
1
1
1
1
1
1
1
1
1
1
1
1
1
1
1
1
1
1
1
1
1
1
1
1
1
1
1
1
1
1
0
0
0
0
0
0
0
0
0
0
0
0
0
0
0
0
0
0
0
0
0
0
0
0
0
0
0
0
0
0
0
0
0
0
0
0
0
0
0
0
0
0
0
0
0
0
0
0
0
0
0
0
0
0
0
0
0
0
0
0
0
0
0
0
0
0
0
0
0
0
0
0
0
0
0
0
0
0
0
0
0
0
0
0
0
0
0
0
0
0
0
0
0
0
0
0
0
0
0
0
0
0
0
0
0
0
0
0
0
0
0
0
0
0
0
0
0
0
0
0
0
0
0
0
0
0
0
0
0
0
0
0
0
0
0
0
1
1
1
1
1
1
1
1
1
1
1
1
1
1
1
1
1
1
1
1
1
1
1
1
1
1
1
1
1
1
1
1
1
1
1
1
1
1
1
1
1
1
1
1
1
1
1
1
1
1
1
1
1
1
1
1
1
1
1
1
1
1
1
1
1
1
1
1
1
1
1
1
1
1
1
1
1
1
1
1
1
1
1
1
1
1
1
1
1
1
1
1
1
1
1
1
1
1
1
1
1
1
1
1
1
1
1
1
1
1
1
1
1
1
1
1
1
1
1
1
1
1
1
1
1
1
1
1
1
1
1
1
1
1
1
1
1
1
1
1
1
1
1
1
1
1
1
1
1
1
1
1
1
1
1
0
0
0
0
0
0
0
0
0
0
0
0
0
0
0
0
0
0
0
0
0
0
0
0
0
0
0
0
0
0
0
0
0
0
0
0
0
0
0
0
0
0
0
0
0
0
0
0
0
0
0
0
0
0
0
0
0
0
0
0
0
0
0
0
0
0
0
0
0
0
0
0
0
0
0
0
0
0
0
0
0
0
0
0
0
0
0
0
0
0
0
0
0
0
0
0
0
0
0
0
0
0
0
0
0
0
0
0
0
0
0
0
0
0
0
0
0
0
0
0
0
0
0
0
0
0
0
0
0
0
0
0
0
0
0
0
0
0
0
0
0
0
0
0
0
0
0
0
0
0
0
0
0
0
0
0
0
0
0
0
0
0
0
0
0
0
0
0
0
0
0
0
0
0
0
0
0
0
0
0
0
0
0
0
0
0
0
0
0
0
0
0
0
0
0
0
0
0
0
0
0
0
0
0
0
0
0
0
0
0
0
0
0
0
0
0
0
0
0
0
0
0
0
0
0
0
0
0
0
0
0
0
0
0
0
0
0
0
0
0
0
0
0
0
0
0
0
0
0
0
0
0
0
0
0
0
0
0
0
0
0
0
0
0
0
0
0
0
0
0
0
0
0
0
0
0
0
0
0
0
0
0
0
0
0
0
0
0
0
0
0
0
0
0
0
0
0
0
0
0
0
0
0
0
0
0
0
0
0
0
0
0
0
0
0
0
0
0
0
0
0
0
0
0
0
0
0
0
0
0
0
0
0
0
0
0
0
0
0
0
0
0
0
0
0
0
0
0
0
0
0
0
0
0
0
0
0
0
0
0
0
0
0
0
0
0
0
0
0
0
0
0
0
0
0
0
0
0
0
0
0
0
0
0
0
0
0
0
0
0
0
0
0
0
0
0
0
0
0
0
0
0
0
0
0
0
0
0
0
0
0
0
0
0
0
0
0
0
0
0
0
0
0
0
0
0
0
0
0
0
0
0
0
0
0
0
0
0
0
0
0
0
0
0
0
0
0
0
0
0
0
0
0
0
0
0
0
0
0
0
0
0
0
0
0
0
0
0
0
0
0
0
0
0
0
0
0
0
0
0
0
0
0
0
0
0
0
0
0
0
0
0
0
0
0
0
0
0
0
0
0
0
0
0
0
0
0
0
0
0
0
0
0
0
0
0
0
0
0
0
0
0
0
0
0
0
0
0
0
0
0
0
0
0
0
0
0
0
0
0
0
0
0
0
0
0
0
0
0
0
0
0
0
0
0
0
0
0
0
0
0
0
0
1
1
1
1
1
1
1
1
1
1
1
1
1
2
2
2
2
2
2
2
2
2
2
2
2
2
2
2
2
2
2
2
2
2
2
2
2
2
2
2
2
2
2
2
2
2
2
2
2
2
2
2
2
2
2
2
2
2
2
2
2
2
2
2
2
2
2
2
2
2
2
2
2
2
2
2
2
2
2
2
2
2
2
2
2
2
2
2
2
1
1
1
1
1
2
2
2
2
2
2
2
2
2
2
2
2
2
2
2
2
2
4
4
3
5
6
9
9
9
9
9
9
9
9
9
9
10
10
10
10
10
10
10
10
10
10
10
10
10
10
10
10
10
10
10
10
10
10
10
10
11
11
11
12
14
16
16
16
16
16
16
17
17
17
17
17
17
17
20
20
20
20
21
21
21
22
23
23
23
23
23
23
23
23
23
26
28
28
29
29
29
29
29
30
30
30
30
30
30
30
30
30
30
30
30
30
30
30
30
30
30
31
31
31
34
34
39
41
47
47
50
51
56
57
58
62
63
67
68
68
70
70
70
70
70
70
71
71
72
72
72
72
72
72
72
72
72
72
72
72
72
72
72
72
72
74
74
73
73
73
73
73
72
72
72
72
72
72
72
72
72
72
72
72
72
72
75
75
74
74
73
72
72
72
73
74
74
74
74
74
74
74
76
76
77
79
79
78
78
77
76
76
76
76
76
76
76
76
76
80
80
80
83
83
81
82
82
80
79
75
75
78
95
96
100
100
98
98
97
97
97
97
96
95
94
93
93
94
94
92
91
91
91
99
99
99
100
100
100
99
98
97
97
97
97
98
98
99
97
97
98
98
98
98
98
98
97
96
98
98
97
97
94
94
93
93
92
93
101
104
109
110
109
109
110
111
111
112
115
115
118
118
116
122
126
126
124
128
128
125
125
124
124
124
124
125
126
126
127
127
127
127
124
125
125
125
126
126
126
126
126
127
128
127
124
122
122
125
125
124
125
125
126
126
125
124
121
121
122
119
118
116
116
116
116
117
120
121
119
119
119
120
119
119
120
119
118
117
113
113
113
112
112
112
112
112
110
109
108
109
108
108
106
101
99
97
90
90
90
88
88
87
84
83
83
83
83
78
75
75
75
74
73
73
72
72
72
72
72
71
72
72
72
72
71
71
71
69
69
69
70
70
70
70
71
70
71
64
69
68
68
70
69
66
67
67
68
70
70
71
71
71
70
70
70
70
70
70
68
68
67
67
67
64
64
63
62
61
61
61
61
60
58
56
55
54
51
51
49
49
49
49
48
48
48
47
47
47
47
47
47
47
47
47
47
47
45
45
45
44
44
44
44
44
43
43
43
43
43
43
43
43
47
47
49
50
47
51
50
51
53
52
56
62
63
67
67
71
72
73
74
75
82
91
91
92
93
96
96
96
96
96
96
96
96
96
96
96
93
93
93
91
92
93
92
91
90
90
91
91
91
91
91
90
90
90
90
89
89
88
87
86
86
86
86
86
87
84
84
84
87
86
86
87
87
87
87
87
87
87
87
87
86
86
86
86
86
86
86
86
86
87
87
87
88
88
88
88
89
89
88
88
86
85
85
85
85
85
86
85
85
85
85
85
85
85
86
90
86
85
84
85
82
82
84
86
86
86
88
86
86
84
84
86
88
96
105
103
98
96
94
94
94
93
95
93
93
95
95
96
96
97
97
97
97
97
97
96
95
94
95
93
91
91
90
89
89
90
90
90
90
86
86
86
87
88
88
89
92
94
97
101
101
100
102
98
99
98
96
97
98
101
102
102
104
104
103
103
103
102
102
102
103
103
105
106
107
109
110
110
113
115
114
114
114
114
114
115
114
114
113
113
113
113
112
112
112
110
110
105
105
105
104
102
102
102
102
101
101
100
101
103
104
103
100
108
109
116
117
120
121
125
125
125
124
124
123
123
123
117
117
117
119
123
124
124
124
124
123
123
123
123
124
124
131
131
131
131
131
131
131
129
130
129
127
126
127
127
126
125
124
121
121
121
118
118
117
117
118
119
121
121
120
120
124
123
124
123
121
118
115
114
114
114
113
113
112
112
112
112
112
108
107
105
105
105
103
101
101
101
102
102
101
101
101
101
101
101
101
102
104
103
103
103
103
102
102
102
102
102
102
101
101
101
101
100
99
100
100
100
99
97
93
93
92
93
99
97
97
101
101
109
111
113
114
114
118
116
118
118
118
118
118
118
118
115
113
113
112
112
112
112
112
112
112
107
107
104
100
99
97
96
93
95
99
98
101
103
102
101
100
100
102
102
102
102
102
102
102
100
99
98
97
96
95
95
94
92
91
89
89
87
87
87
85
85
84
84
84
84
83
82
82
82
82
82
82
85
86
87
90
90
89
93
96
95
94
95
94
96
97
98
98
98
96
96
96
96
96
96
95
93
93
93
93
93
94
94
93
92
92
92
92
92
92
92
92
92
89
89
90
91
88
89
87
86
86
85
84
84
84
85
87
89
89
91
90
93
95
92
92
92
89
90
89
90
90
90
88
85
85
85
85
85
87
86
87
87
87
95
96
100
102
103
101
94
90
89
90
91
90
89
89
89
89
90
88
88
88
88
88
83
83
83
84
84
83
83
85
87
88
87
87
87
87
86
84
84
84
84
84
85
85
87
87
87
86
85
85
84
84
86
86
88
95
95
93
93
93
94
94
94
92
92
93
99
99
103
103
100
100
101
100
102
103
104
102
102
100
99
99
103
103
103
103
105
105
104
104
104
104
104
104
105
105
104
103
102
102
102
102
102
104
102
105
106
106
106
104
104
102
101
98
98
100
100
99
99
99
99
99
99
99
99
99
98
95
95
94
94
95
95
95
95
95
95
95
94
93
93
93
92
92
91
90
91
90
90
90
90
90
88
88
88
88
88
87
86
86
82
82
79
79
78
72
72
72
72
68
67
64
64
63
61
60
59
59
58
57
57
57
56
56
50
48
47
47
46
46
46
46
46
46
46
46
46
46
45
45
44
44
43
41
37
37
37
41
39
38
32
32
31
32
36
39
35
37
41
40
40
47
48
49
50
49
49
48
49
49
52
52
54
54
55
65
65
66
68
72
71
71
72
72
72
72
72
71
70
70
70
69
69
69
69
70
70
70
70
70
70
70
70
71
71
71
71
71
71
70
69
71
70
70
70
70
70
70
70
70
69
69
69
69
69
69
69
70
70
71
71
71
70
70
70
70
70
70
70
70
70
70
70
69
69
69
68
68
68
67
67
67
67
67
67
68
67
67
67
67
66
67
68
68
70
71
71
72
72
72
75
77
80
79
78
77
78
79
79
79
79
79
79
79
78
76
76
75
74
74
75
75
78
77
75
75
75
73
73
73
73
73
75
77
77
77
72
71
69
69
68
67
66
66
67
67
67
67
67
69
70
71
72
72
71
71
69
69
69
65
64
64
64
64
64
65
64
64
64
64
64
63
63
62
61
61
60
61
62
60
60
58
58
59
59
60
60
60
59
59
59
60
57
57
56
56
56
55
55
55
56
56
56
56
56
56
56
56
56
57
58
58
58
58
58
58
58
58
58
58
58
58
58
57
57
57
57
57
57
56
56
55
55
55
55
55
55
55
55
52
51
49
51
53
55
56
58
54
59
59
60
60
61
61
61
60
60
59
58
58
57
57
58
57
57
57
57
57
57
57
56
56
56
54
54
54
54
51
51
51
51
51
51
51
49
49
48
48
47
47
47
47
47
47
47
47
47
47
46
45
45
44
43
41
41
41
41
40
40
40
38
38
38
38
38
36
36
35
35
35
35
35
33
33
33
33
33
33
33
33
33
33
33
33
33
33
33
32
29
29
29
31
31
31
31
29
29
29
28
28
28
28
29
29
30
30
30
30
30
30
29
29
28
27
25
24
22
18
18
16
16
16
16
15
14
10
9
9
9
10
10
10
10
10
10
10
10
9
9
10
10
11
12
19
19
19
19
20
20
20
20
20
21
21
21
21
21
21
21
21
21
21
21
21
21
21
21
24
25
26
26
27
27
27
27
28
28
28
28
28
28
28
28
28
26
28
28
28
29
30
30
31
31
31
31
31
31
31
31
31
30
30
30
29
29
28
27
27
27
27
27
27
26
27
28
28
27
27
27
27
27
27
27
27
27
26
26
26
26
26
27
27
26
26
27
28
30
30
30
30
30
30
32
35
51
61
64
67
72
74
84
84
88
88
88
87
87
86
88
88
88
90
90
90
90
89
89
89
89
89
88
88
88
88
89
89
89
90
90
90
90
95
95
102
104
105
104
105
105
105
105
106
106
106
106
106
106
106
106
106
106
106
107
107
107
108
108
109
109
107
108
112
116
117
117
117
116
116
116
116
116
116
116
116
116
115
118
123
125
129
130
131
131
131
131
130
130
130
130
129
129
129
129
127
127
127
126
125
125
126
126
126
126
126
126
124
124
124
124
119
117
117
117
117
118
119
118
118
118
118
118
116
116
117
117
116
115
113
110
107
105
105
107
107
101
101
99
96
94
95
95
95
95
95
96
96
97
98
98
99
99
95
95
95
96
105
106
118
119
119
116
114
116
117
118
118
117
118
118
119
119
125
143
147
149
151
151
152
152
152
152
152
151
149
148
148
147
145
145
145
146
146
146
145
145
145
145
145
145
145
144
141
140
138
138
136
138
138
140
139
139
138
137
145
145
145
144
143
142
140
140
140
140
140
141
140
140
139
139
138
138
138
138
138
138
137
139
139
139
139
141
141
144
147
153
154
154
158
159
162
161
161
160
160
160
160
160
160
160
159
159
159
159
167
168
168
171
172
169
177
178
183
184
185
192
195
195
197
195
196
195
196
193
193
193
192
183
184
184
188
199
203
205
199
197
190
190
189
190
179
179
179
179
177
177
178
185
180
184
180
183
183
184
185
185
185
185
185
185
187
186
187
189
190
190
189
188
188
188
189
189
189
189
188
188
188
189
189
190
191
191
190
190
189
188
188
188
189
189
188
188
190
190
190
190
190
189
190
188
182
180
180
180
184
184
184
188
186
182
179
177
175
174
174
171
171
175
174
165
164
162
162
156
155
154
154
154
152
152
151
151
150
146
146
146
144
142
142
143
140
140
136
131
131
131
131
129
123
123
120
120
116
116
116
115
117
117
117
117
117
116
116
116
115
115
115
115
116
107
107
108
106
106
106
106
106
106
105
104
103
104
104
104
103
98
98
99
96
97
95
96
101
105
115
153
153
153
153
153
153
156
158
158
158
158
159
155
159
158
158
160
172
176
177
179
180
179
178
177
178
181
183
190
191
190
190
191
193
187
182
183
184
185
185
188
188
189
205
209
210
210
210
210
210
210
210
213
213
212
212
213
213
217
215
214
212
207
206
206
208
209
210
213
213
214
214
214
214
214
214
214
214
214
216
216
216
216
215
214
214
213
213
212
212
212
213
213
213
213
213
212
212
212
212
215
214
216
218
222
221
216
220
220
224
229
228
226
225
225
224
224
224
223
223
223
223
220
209
209
208
208
207
204
188
188
187
185
180
178
178
178
176
176
176
174
174
177
179
180
181
180
180
180
175
175
177
178
185
185
184
177
177
174
174
172
171
171
171
171
171
167
166
166
166
166
165
160
146
148
148
145
157
161
164
164
161
161
159
160
158
158
159
156
146
146
146
146
146
145
145
145
145
145
145
144
142
141
135
134
132
132
134
133
134
129
128
128
128
128
127
128
129
129
127
127
124
124
123
124
120
120
120
119
119
119
123
122
122
121
116
116
116
115
114
113
112
112
112
112
112
112
112
111
109
106
106
106
107
108
110
110
102
102
101
100
100
100
100
100
99
99
93
92
92
92
91
91
91
91
91
91
91
90
90
90
93
92
92
89
89
89
89
86
84
80
80
79
79
78
78
78
78
78
78
77
77
75
74
73
73
70
70
69
64
63
59
53
52
51
51
51
51
51
50
50
50
49
48
48
48
47
45
47
47
46
47
48
47
47
45
45
45
45
46
46
47
47
46
44
42
42
43
45
45
44
44
44
43
42
42
42
42
42
42
42
39
39
39
39
38
38
40
39
38
39
39
38
36
35
35
36
39
39
41
42
42
42
42
42
43
44
44
44
46
44
45
45
45
45
46
46
46
46
44
44
44
44
45
48
47
47
47
47
47
47
47
47
47
47
47
47
47
48
48
49
49
49
48
49
49
49
47
47
47
47
47
48
48
48
48
48
48
48
49
49
48
46
49
52
54
56
56
57
57
57
60
60
62
66
68
69
119
122
124
125
125
125
124
124
124
125
125
125
128
129
129
130
130
130
130
130
130
129
128
127
127
127
127
127
127
128
128
128
127
127
127
127
127
126
124
123
122
122
124
124
124
123
123
123
121
120
120
120
120
119
119
116
113
113
113
113
113
113
113
111
111
111
111
111
111
111
112
110
110
109
109
108
108
110
110
110
110
110
110
110
109
109
110
110
110
108
107
108
109
109
110
110
110
109
110
112
114
116
118
118
115
114
113
112
112
112
113
115
122
124
123
127
125
129
138
139
138
138
137
138
134
133
132
131
128
127
126
128
128
128
127
125
125
125
126
127
127
127
127
127
125
126
125
129
127
130
140
140
140
138
129
129
130
130
131
131
131
130
130
129
129
127
125
125
125
125
125
125
125
124
124
123
123
126
130
132
132
132
132
134
136
138
139
139
139
139
139
139
139
141
141
141
140
135
135
132
133
131
132
134
135
135
134
131
131
131
131
131
131
131
131
131
131
131
125
126
127
128
128
127
125
121
121
121
121
121
120
114
114
111
111
112
112
111
111
111
111
109
110
109
109
108
109
105
105
105
107
106
107
107
105
105
105
105
104
99
98
99
99
95
95
96
97
96
95
94
94
94
94
94
93
94
94
94
91
89
85
82
81
81
81
81
81
80
79
79
80
80
81
80
80
79
79
79
78
78
78
75
71
71
71
70
69
69
67
64
63
63
62
60
59
59
60
60
57
57
56
56
56
56
56
56
56
55
53
54
55
56
57
58
58
62
64
68
68
68
66
65
65
64
65
65
65
64
62
62
62
62
62
62
62
62
60
60
60
60
60
63
63
63
63
62
62
61
61
61
62
62
62
60
60
60
59
59
57
57
57
57
58
55
55
55
55
55
56
56
56
57
56
56
57
56
55
54
53
54
54
54
54
53
52
51
53
53
53
54
55
55
55
56
56
56
57
61
69
73
78
78
78
77
77
78
78
78
78
78
81
80
82
82
82
81
81
81
81
81
81
81
82
83
83
83
82
82
82
81
76
77
78
95
117
135
148
152
159
159
163
164
164
164
164
164
163
163
162
162
162
161
161
161
161
161
160
160
160
160
160
160
160
160
160
160
161
160
160
160
159
159
161
161
161
161
161
161
161
161
161
159
158
157
157
156
158
158
158
158
158
157
157
162
165
166
167
167
168
167
162
165
168
167
173
175
174
177
177
177
177
180
180
179
182
182
181
181
180
179
179
180
181
181
180
180
178
179
178
178
178
177
174
173
173
170
170
170
166
165
166
165
163
163
162
162
162
162
162
162
163
163
160
160
159
159
159
156
155
155
155
153
155
156
156
157
157
157
155
155
153
153
156
155
154
150
150
146
145
138
137
132
129
129
131
145
145
160
163
164
163
161
165
167
167
167
167
167
166
165
164
164
163
163
162
160
160
160
160
160
158
159
148
151
151
149
148
148
149
150
158
158
157
159
157
157
158
157
157
157
154
154
154
154
154
154
154
153
147
145
145
145
145
145
145
144
142
140
140
140
139
139
140
141
142
144
145
145
145
145
145
145
145
145
145
145
143
143
143
143
143
143
143
143
143
142
142
139
139
139
138
134
133
131
131
131
131
131
131
131
131
131
131
128
126
122
120
121
121
121
123
123
126
125
124
124
119
120
121
120
120
119
118
118
117
117
116
116
118
122
122
121
121
120
120
120
120
118
114
111
109
108
108
106
103
101
101
100
100
100
100
99
99
96
95
95
91
90
88
85
86
86
86
86
84
83
83
82
82
82
84
84
83
83
83
84
80
80
81
81
82
82
82
81
81
80
78
68
67
65
62
62
62
62
62
62
62
62
62
62
61
61
61
61
60
60
60
60
60
60
58
56
56
56
56
56
56
56
56
55
52
45
45
44
44
43
42
42
41
40
39
37
36
35
29
29
29
29
29
29
29
27
27
27
27
20
20
19
18
17
17
15
14
14
15
15
16
15
15
15
15
15
15
15
15
17
19
19
19
19
19
19
20
21
21
22
27
40
40
42
43
44
44
42
42
42
42
41
43
44
43
44
44
45
45
45
45
45
46
46
48
48
48
49
51
51
52
53
53
53
53
53
53
53
53
54
54
54
54
54
54
54
54
54
54
54
54
54
54
54
54
55
55
54
54
54
54
54
54
54
54
54
54
54
54
54
54
54
54
54
54
54
54
54
54
54
53
53
53
52
52
52
51
51
52
52
51
53
54
56
58
59
63
64
64
65
64
63
64
64
64
64
64
64
64
62
62
62
62
62
62
62
62
61
61
61
61
61
62
62
59
58
59
59
60
60
64
69
68
68
67
67
67
67
67
67
67
68
68
69
69
69
69
69
69
69
69
69
69
69
70
70
68
69
69
70
71
71
70
69
68
66
66
65
63
63
63
64
66
66
66
65
64
62
61
61
60
60
60
59
60
57
57
57
58
59
59
59
64
65
65
65
65
65
64
63
62
62
63
62
61
60
60
60
60
59
60
57
55
54
54
54
54
54
54
53
53
53
53
53
54
55
56
57
57
59
74
77
84
92
96
109
111
111
111
110
110
110
113
113
114
114
114
114
114
114
114
114
114
114
114
114
114
114
112
112
113
113
112
112
112
112
112
111
111
111
110
113
113
114
116
118
119
118
118
115
116
116
116
116
117
117
122
123
123
124
124
125
125
125
124
123
123
122
123
123
124
124
124
123
120
120
120
120
120
119
118
118
116
116
115
115
114
114
114
114
114
114
111
111
110
109
109
109
109
108
108
108
108
107
106
105
105
105
105
104
104
106
106
105
103
99
97
98
97
96
102
106
110
112
126
128
127
136
137
140
149
149
150
149
149
150
145
145
145
145
145
145
144
143
142
142
142
143
144
143
138
137
137
139
139
139
139
139
139
139
139
139
141
143
147
152
151
153
151
153
153
154
154
153
155
155
156
156
156
156
155
155
155
155
154
151
150
150
148
147
146
146
146
146
146
146
146
145
145
144
144
144
143
143
143
143
143
142
142
138
138
135
134
134
134
134
134
132
132
130
129
128
128
124
124
124
123
121
121
121
119
112
112
109
104
102
102
102
101
101
100
98
98
98
95
93
92
92
92
84
84
81
81
80
80
77
74
70
70
70
70
69
69
69
67
66
65
65
65
65
60
58
51
47
42
40
36
18
11
5
0
0
0
0
0
0
0
0
0
0
0
0
0
0
0
0
0
0
0
0
0
0
0
0
0
0
0
0
0
0
0
0
0
0
0
0
0
0
0
0
0
0
0
0
0
0
0
0
0
0
0
0
0
0
0
0
0
0
0
0
0
0
0
0
0
0
0
0
0
0
0
0
0
0
0
0
0
0
0
0
0
0
0
0
0
0
0
0
0
0
0
0
0
0
0
0
0
0
0
0
0
0
0
0
0
0
0
0
0
0
0
0
0
0
0
0
0
0
0
0
0
0
0
0
0
0
0
0
0
0
0
0
0
0
0
0
0
0
0
0
0
0
0
0
0
0
0
0
0
0
0
0
0
0
0
0
0
0
0
0
0
0
0
0
0
0
0
0
0
0
0
0
0
0
0
0
0
0
0
0
0
0
0
0
0
0
0
0
0
0
0
0
0
0
0
0
0
0
0
0
0
0
0
0
0
0
0
0
0
0
0
0
0
0
0
0
0
0
0
0
0
0
0
0
0
0
0
0
0
0
0
0
0
0
0
0
0
0
0
0
0
0
0
0
0
0
0
0
0
0
0
0
0
0
0
0
0
0
0
0
0
0
0
0
0
0
0
0
0
0
0
0
0
0
0
0
0
0
0
0
0
0
0
0
0
0
0
0
0
0
0
0
0
0
0
0
0
0
0
0
0
0
0
0
0
0
0
0
0
0
0
0
0
0
0
0
0
0
0
0
0
0
0
0
0
0
0
0
0
0
0
0
0
0
0
0
0
0
0
0
0
0
0
0
0
0
0
0
0
0
0
0
0
0
0
0
0
0
0
0
0
0
0
0
0
0
0
0
0
0
0
0
0
0
0
0
0
0
0
0
0
0
0
0
0
0
0
0
0
0
0
0
0
0
0
0
0
0
0
0
0
0
0
0
0
0
0
0
0
0
0
0
0
0
0
0
0
0
0
0
0
0
0
0
0
0
0
0
0
0
0
0
0
0
0
0
0
0
0
0
0
0
0
0
0
0
0
0
0
0
0
0
0
0
0
0
0
0
0
0
0
0
0
0
0
0
0
0
0
0
0
0
0
0
0
0
0
0
0
0
0
0
0
0
0
0
0
0
0
0
0
0
0
0
0
0
0
0
0
0
0
0
0
0
0
0
0
0
0
0
0
0
0
0
0
0
0
0
0
0
0
0
0
0
0
0
0
0
0
0
0
0
0
0
0
0
0
0
0
0
0
0
0
0
0
0
0
0
0
0
0
0
0
0
0
0
0
0
0
0
0
0
0
0
0
0
0
0
0
0
0
0
0
0
0
0
0
0
0
0
0
0
0
0
0
0
0
0
0
0
0
0
0
0
0
0
0
0
0
0
0
0
0
0
0
0
0
0
0
0
0
0
0
0
0
0
0
0
0
0
0
0
0
0
0
0
0
0
0
0
0
0
0
0
0
0
0
0
0
0
0
0
0
0
0
0
0
0
0
0
0
0
0
0
0
0
0
0
0
0
0
0
0
0
0
0
0
0
0
0
0
0
0
0
0
0
0
0
0
0
0
0
0
0
0
0
0
0
0
0
0
0
0
0
0
0
0
0
0
0
0
0
0
0
0
0
0
0
0
0
0
0
0
0
0
0
0
0
0
0
0
0
0
0
0
0
0
0
0
0
0
0
0
0
0
0
0
0
0
0
0
0
0
0
0
0
0
0
0
0
0
0
0
0
0
0
0
0
0
0
0
0
0
0
1
1
1
1
1
1
1
1
1
1
1
1
1
1
1
1
1
1
1
1
1
1
1
1
1
1
1
1
1
1
1
1
1
1
1
1
1
1
1
1
1
1
1
1
1
1
1
1
1
1
1
1
1
1
1
1
1
1
1
1
1
1
1
1
1
1
1
1
1
1
1
1
1
1
1
1
1
1
1
1
1
1
1
1
1
1
1
1
1
1
1
1
1
1
1
1
1
1
1
1
1
1
1
1
1
1
1
1
1
0
0
0
0
0
0
0
0
0
0
0
0
0
0
0
0
0
0
0
0
0
0
0
0
0
0
0
0
0
0
0
0
0
0
0
0
0
0
0
0
0
0
0
0
0
0
0
0
0
0
0
0
0
0
0
0
0
0
0
0
0
0
0
0
0
0
0
0
0
0
0
0
0
0
0
0
0
0
0
0
0
0
0
0
0
0
0
0
0
0
0
0
0
0
0
0
0
0
0
0
0
0
0
0
0
0
0
0
0
0
0
0
0
0
0
0
0
0
0
0
0
0
0
0
0
0
0
0
0
0
0
0
0
0
0
0
0
0
0
0
0
0
0
0
0
0
0
0
0
0
0
0
0
0
0
0
0
0
0
0
0
0
0
0
0
0
0
0
0
0
0
0
0
0
0
0
0
0
0
0
0
0
0
0
0
0
0
0
0
0
0
0
0
0
0
0
0
0
0
0
0
0
0
0
0
0
0
0
0
0
0
0
0
0
0
0
0
0
0
0
0
0
0
0
0
0
0
0
0
0
0
0
0
0
0
0
0
0
0
0
0
0
0
0
0
0
0
0
0
0
0
0
0
0
0
0
0
0
0
0
0
0
0
0
0
0
0
0
0
0
0
0
0
0
0
0
0
0
0
0
0
0
0
0
0
0
0
0
0
0
0
0
0
0
0
0
0
0
0
0
0
0
0
0
0
0
0
0
0
0
0
0
0
0
0
0
0
0
0
1
1
1
1
1
1
1
1
1
1
1
1
1
1
1
1
1
1
1
1
1
1
1
1
1
1
1
1
1
1
1
1
1
1
1
1
1
1
1
1
1
1
1
1
1
1
1
1
1
1
1
1
1
1
1
1
1
1
1
1
1
1
1
1
1
1
1
1
1
1
1
1
1
1
1
1
1
1
1
1
1
1
1
1
1
1
1
1
1
1
1
1
1
1
1
1
2
2
2
3
4
4
4
4
4
4
4
4
4
4
4
4
4
4
4
4
4
4
4
4
4
4
4
4
4
4
4
4
4
4
4
5
5
5
5
5
5
5
5
5
5
5
5
5
5
5
5
5
5
5
5
5
6
7
7
8
8
8
9
10
11
11
11
11
11
11
11
11
11
11
11
11
11
11
11
11
11
11
11
11
11
11
11
11
11
11
11
11
11
11
11
11
11
11
11
11
11
11
11
11
11
11
11
11
11
11
11
11
11
12
12
12
12
13
13
13
13
13
13
13
13
13
13
13
12
12
12
12
12
12
12
12
12
12
12
12
12
12
12
12
12
12
12
12
12
12
12
12
12
12
12
12
13
13
13
13
13
13
13
14
14
14
14
14
15
15
15
15
15
15
15
16
17
17
17
17
17
17
18
18
19
19
19
19
19
19
19
19
19
20
21
22
23
26
24
23
23
23
24
23
23
23
23
23
23
23
23
23
23
23
23
22
22
22
22
22
22
22
22
22
22
22
22
22
22
22
22
22
22
22
22
22
24
24
24
25
26
26
26
26
26
26
26
26
26
26
26
25
25
25
24
24
24
24
24
24
24
25
25
25
25
24
24
24
23
23
23
23
23
23
23
23
23
23
23
23
23
23
23
21
21
21
21
21
20
20
20
20
20
19
19
19
19
19
19
19
18
18
18
18
18
18
18
18
18
18
18
18
18
17
17
15
13
13
13
13
12
13
12
12
12
11
11
11
11
10
9
9
9
9
9
9
9
9
9
8
8
8
8
8
7
8
8
8
7
7
7
5
5
6
7
7
7
7
7
7
8
8
8
8
8
8
8
8
8
8
8
7
9
12
12
12
12
12
12
13
12
12
12
12
12
12
12
12
12
12
12
12
12
12
12
12
12
12
12
12
12
12
12
12
12
12
12
12
13
13
13
13
13
14
14
14
14
14
14
14
14
14
14
14
14
14
14
14
14
14
14
14
14
14
14
14
14
14
14
14
14
14
14
14
14
14
14
14
14
14
14
14
12
12
13
13
13
14
14
14
14
14
14
14
14
14
14
14
14
14
14
14
13
13
13
13
13
12
12
12
12
12
12
13
13
13
13
13
13
13
13
13
13
13
13
13
13
13
13
13
13
13
13
13
13
13
13
12
12
12
12
12
12
13
13
13
13
13
12
12
12
12
12
12
12
11
11
11
11
11
11
10
10
10
10
10
10
10
10
10
10
10
10
11
11
11
11
11
11
11
11
11
11
11
11
11
12
17
17
17
17
17
17
17
18
17
17
17
17
17
17
17
17
17
17
17
17
16
16
16
16
16
16
16
16
16
16
16
15
15
15
15
16
16
16
16
16
15
15
15
14
14
14
13
13
13
13
12
12
13
13
13
13
13
13
14
14
14
13
14
14
14
14
14
14
14
14
14
14
14
14
16
16
16
17
17
17
17
19
19
19
19
19
19
19
19
19
19
19
18
18
18
18
18
18
18
17
17
17
17
17
17
17
17
18
18
18
18
18
18
18
16
16
16
16
16
16
16
14
14
15
15
15
15
15
15
15
15
15
14
14
14
14
14
13
13
13
13
13
13
13
13
13
13
13
13
14
14
14
14
14
14
14
14
14
14
13
12
12
12
12
11
11
11
11
11
11
10
10
10
11
10
10
10
10
10
10
9
9
9
8
8
8
8
8
8
8
8
8
8
8
8
8
8
8
8
8
8
7
7
7
6
6
6
6
6
6
6
6
6
6
6
6
6
6
6
6
6
5
5
5
5
5
5
5
5
5
5
6
6
6
6
6
6
6
6
6
6
6
6
4
4
4
4
4
4
4
4
4
4
4
4
4
4
4
4
4
4
4
4
4
4
4
4
4
4
4
4
4
4
4
4
4
4
4
4
4
4
4
4
4
4
3
3
3
3
3
3
3
3
3
3
3
3
3
3
3
3
3
3
3
3
3
3
3
3
3
3
2
2
2
2
2
2
2
2
2
2
2
2
2
2
2
2
2
2
2
2
2
2
2
2
2
2
2
2
2
2
2
2
2
2
2
2
2
2
2
2
2
2
2
2
2
2
2
2
1
1
1
1
1
1
1
1
1
1
1
1
1
1
1
1
1
1
1
1
1
1
1
1
1
1
1
1
1
1
1
1
1
1
1
1
1
1
1
1
2
2
2
2
2
2
2
2
1
1
1
1
1
1
1
1
1
1
1
1
1
1
1
1
1
1
1
1
1
1
1
1
1
1
1
1
1
1
1
0
1
1
1
1
1
1
1
1
1
1
1
1
1
1
1
1
2
2
2
4
4
4
4
4
4
4
4
4
4
5
5
5
5
5
5
5
5
5
5
5
5
5
5
5
5
5
5
5
5
6
6
6
6
6
6
6
6
6
6
6
6
6
6
6
6
6
6
6
6
6
7
7
7
7
7
7
7
7
7
7
7
7
7
7
7
7
7
7
7
7
7
7
6
6
6
6
6
6
6
6
6
6
6
6
6
6
6
6
6
6
6
6
6
6
6
6
6
6
6
6
6
6
6
6
6
6
5
5
5
5
5
5
5
5
5
5
5
5
5
5
5
5
5
5
5
5
5
5
5
5
5
5
5
5
5
5
5
5
5
5
5
6
6
5
5
5
5
5
5
5
5
5
4
4
4
4
4
4
4
4
4
4
4
4
4
4
4
4
4
4
4
4
4
4
4
4
4
4
4
4
4
4
4
4
3
3
3
2
2
2
2
1
1
1
1
1
1
1
1
1
1
1
1
1
1
1
1
1
1
1
1
1
1
1
1
1
1
1
1
1
1
1
2
2
2
2
2
2
2
2
2
2
2
2
2
2
2
2
2
2
2
2
2
2
2
2
2
3
3
3
3
3
3
3
3
3
3
3
3
3
3
3
3
3
3
3
3
3
3
3
3
3
3
3
1
1
1
1
1
1
1
1
1
1
1
1
1
1
1
2
2
2
2
2
2
3
3
3
3
3
3
3
3
3
3
3
3
3
3
3
3
3
3
3
3
3
3
3
3
3
3
3
3
4
4
4
4
4
4
4
4
4
4
4
4
4
4
4
4
4
4
5
5
5
5
5
5
5
5
5
5
5
6
6
6
6
6
6
6
6
6
6
6
6
6
6
6
6
6
6
6
6
6
7
7
7
7
7
7
7
7
7
7
7
7
7
8
8
8
8
8
8
8
8
8
8
8
8
7
7
7
7
7
7
7
7
7
7
8
8
8
8
8
8
8
8
8
8
8
8
8
8
8
8
8
8
8
8
8
8
8
8
8
8
8
8
8
8
8
8
8
8
8
8
8
8
8
8
8
8
8
7
7
7
7
7
7
7
7
7
7
7
7
7
7
7
6
6
5
5
5
5
5
5
5
5
5
5
5
5
5
6
6
6
6
6
6
6
6
6
6
6
6
6
6
6
6
6
6
6
6
6
6
6
6
6
6
4
4
4
4
4
4
4
4
4
4
4
4
4
5
5
6
6
7
7
7
7
5
5
5
5
5
5
5
6
6
6
5
6
6
6
6
6
6
6
6
6
6
7
8
8
8
8
8
8
8
8
8
8
8
8
8
8
8
8
8
8
8
8
8
8
8
8
8
8
8
8
8
8
8
8
8
8
8
7
7
7
7
7
7
8
8
8
8
8
8
8
8
8
8
8
8
8
8
8
8
8
8
7
7
7
7
8
8
8
8
8
8
8
8
8
8
8
8
8
8
8
8
8
8
8
8
8
8
8
8
7
7
7
7
7
7
7
7
7
7
7
7
7
7
6
6
6
6
6
6
6
6
6
7
7
7
7
6
7
7
7
7
7
7
7
6
6
5
5
5
5
5
5
5
5
5
5
5
5
6
6
6
6
6
6
6
5
5
5
5
5
5
5
5
5
5
5
5
5
5
5
5
5
5
5
5
6
6
6
6
6
6
6
6
6
5
5
4
4
4
4
4
4
4
4
4
4
4
4
4
4
4
4
4
4
4
4
3
3
3
3
3
3
3
3
3
3
3
3
3
3
3
3
3
3
3
3
3
3
3
3
3
3
3
3
3
3
3
3
3
3
3
3
4
4
4
4
4
4
4
4
4
4
4
4
4
4
4
4
3
3
3
3
3
4
4
4
5
5
5
5
5
5
5
5
5
5
5
5
5
5
5
5
5
5
5
5
5
5
5
5
5
5
5
5
5
5
5
5
5
5
5
5
5
5
5
5
5
5
5
5
5
5
5
5
5
5
5
5
5
5
5
5
5
5
5
5
5
6
5
5
5
5
5
5
5
5
5
5
5
5
5
5
5
5
5
5
5
5
5
5
5
5
5
5
5
5
5
5
5
5
5
5
5
5
4
4
4
4
4
4
4
4
4
4
4
4
4
4
4
4
4
4
3
2
2
2
2
2
1
0
0
0
0
0
0
0
0
0
0
0
0
0
0
0
0
0
0
0
0
0
0
0
0
0
0
0
0
0
0
0
0
0
0
0
0
0
0
0
0
0
0
0
0
0
0
0
0
0
0
0
0
0
0
0
0
0
0
0
0
0
0
0
0
0
0
0
0
0
0
0
0
0
0
0
0
0
0
0
0
0
0
0
0
0
0
0
0
0
0
0
0
0
0
0
0
0
0
0
0
0
0
0
0
0
0
0
0
0
0
0
0
0
0
0
0
0
0
0
0
0
0
0
0
0
0
0
0
0
0
0
0
0
0
0
0
0
0
0
0
0
0
0
0
0
0
0
0
0
0
0
0
1
1
1
1
1
1
1
1
1
1
1
1
1
1
1
1
1
1
1
1
1
1
1
1
1
1
1
1
1
1
1
1
1
1
1
1
1
1
1
1
1
1
1
1
1
1
1
1
1
1
1
1
1
1
1
1
1
1
1
1
1
1
1
1
1
1
1
1
1
1
1
1
1
1
1
1
1
1
1
1
1
1
2
2
2
2
2
2
2
2
2
2
2
2
2
2
2
2
2
2
2
2
2
2
2
2
2
2
4
4
4
4
4
4
4
4
4
4
4
4
4
4
4
4
4
4
3
3
3
3
3
3
3
3
4
5
5
5
5
5
5
5
5
5
5
5
5
5
5
5
5
5
5
5
5
5
5
5
5
5
5
5
5
5
5
5
5
5
5
5
5
5
5
5
5
5
5
4
3
3
3
3
3
3
3
3
3
3
3
3
3
3
3
3
3
3
3
3
4
4
4
4
4
4
4
4
4
4
4
5
5
5
5
5
5
5
5
5
5
5
5
5
5
5
5
5
5
5
5
4
4
4
4
4
4
4
4
4
4
4
4
4
4
4
4
4
4
4
3
3
3
3
3
3
3
3
3
3
3
3
3
3
3
3
3
3
3
3
3
3
3
3
2
2
2
2
2
2
2
2
2
2
2
2
2
2
2
2
2
2
2
2
2
2
2
1
1
1
1
1
1
1
1
1
1
1
1
1
1
1
1
1
1
1
1
1
1
1
1
1
1
1
1
1
1
1
1
0
0
0
0
0
0
0
0
0
0
0
0
0
0
0
0
0
0
0
0
0
0
0
0
0
0
0
0
0
0
0
0
0
0
0
0
0
0
0
0
0
0
0
0
0
0
0
0
0
0
0
0
0
0
0
0
0
0
0
0
0
0
0
0
0
0
0
0
0
0
0
0
0
0
0
0
0
0
0
0
0
0
0
0
0
0
0
0
0
0
0
0
0
0
0
0
0
0
0
0
0
0
0
0
0
0
0
0
0
0
0
0
0
0
0
0
0
0
0
0
0
0
0
0
0
0
0
0
0
0
0
0
0
0
0
0
0
0
0
0
0
0
0
0
0
0
0
0
0
0
0
0
0
0
0
0
0
0
0
0
0
0
0
0
0
0
0
0
1
1
1
1
2
2
3
3
3
3
4
6
6
6
6
6
6
6
6
6
6
6
6
6
6
6
6
6
6
6
6
6
6
6
6
5
5
5
5
5
5
5
5
5
5
5
5
5
6
6
6
6
6
6
6
6
6
6
6
6
6
6
6
6
6
6
6
7
7
7
7
7
7
7
7
7
7
7
7
7
7
7
7
7
7
7
7
7
7
7
7
7
7
7
7
7
7
7
7
7
7
7
7
7
7
7
7
7
7
7
7
7
7
7
7
7
7
6
6
6
6
6
6
6
6
6
6
6
6
6
6
6
6
6
6
6
6
6
6
6
6
5
5
5
5
5
5
5
5
5
5
5
5
5
5
6
6
6
6
6
6
6
6
6
6
5
5
5
5
5
5
5
5
5
4
4
4
4
4
4
3
3
3
4
4
4
4
5
5
5
6
6
6
6
6
6
6
6
6
6
6
6
6
6
6
6
6
6
6
6
6
6
6
6
6
6
6
6
6
6
6
6
6
6
6
6
7
7
7
7
7
7
7
7
7
7
7
7
7
7
7
7
7
5
5
5
5
5
5
5
5
6
6
6
6
6
6
6
6
6
6
6
6
6
6
6
6
7
7
7
7
7
7
7
7
7
7
7
7
7
7
8
8
8
8
8
8
8
8
8
8
8
8
8
8
8
8
8
7
7
6
6
6
6
6
6
6
6
6
5
5
5
5
5
5
5
5
4
4
4
4
4
4
4
4
4
4
4
4
4
4
4
4
4
4
4
4
4
4
4
4
4
4
3
3
3
3
2
2
2
2
2
3
3
3
3
3
3
3
3
3
2
2
2
2
2
2
2
2
2
2
2
2
2
2
2
2
2
2
1
1
1
1
1
1
2
2
2
2
1
1
1
1
1
1
1
1
1
1
1
1
1
1
1
1
1
1
1
1
1
1
1
1
1
1
1
1
1
1
1
1
1
1
1
1
1
1
1
1
1
1
1
1
1
1
1
1
1
1
1
1
1
1
1
1
1
1
1
1
1
1
1
1
1
1
2
2
2
2
2
2
2
2
2
2
2
2
2
2
2
2
2
2
2
2
2
2
2
2
2
2
2
2
2
2
2
2
2
2
2
2
2
2
2
2
2
2
2
2
2
2
2
2
2
2
2
2
2
2
2
1
1
1
1
1
1
1
1
1
1
0
0
0
0
0
0
0
0
0
0
0
0
0
0
0
0
0
0
0
0
0
0
0
0
0
1
1
1
1
1
1
1
1
1
1
1
1
1
1
1
1
1
1
1
1
1
1
1
1
1
1
1
1
1
1
1
1
1
1
0
0
0
0
0
0
0
0
0
0
0
0
0
0
0
0
0
0
0
0
0
0
0
0
0
0
0
0
0
0
0
0
0
0
0
0
0
0
0
0
0
0
0
0
0
0
0
0
0
0
0
0
0
0
0
0
0
0
0
0
0
0
0
0
0
0
0
0
0
0
0
0
0
0
0
0
0
0
0
0
0
0
0
0
0
0
0
0
0
0
0
0
0
0
0
0
0
0
0
0
0
0
0
0
0
0
0
0
0
0
0
0
0
0
0
0
0
0
0
0
0
0
1
1
1
1
1
1
1
1
1
1
1
1
1
1
1
0
0
0
0
0
0
0
0
0
0
0
0
0
0
0
0
0
0
0
0
0
0
0
0
0
0
0
0
0
0
0
0
0
0
0
0
0
0
0
0
0
0
0
0
0
0
0
0
0
0
0
0
0
0
0
0
0
0
0
0
0
0
0
0
0
0
0
0
0
0
0
0
0
0
0
0
0
0
0
0
0
0
0
0
0
0
0
0
0
0
0
0
0
0
0
0
0
0
0
0
0
0
0
0
0
0
0
0
0
0
0
0
0
0
0
0
0
0
0
0
0
0
0
1
1
1
1
1
1
1
1
1
1
1
1
1
1
1
1
1
1
1
1
1
1
1
1
1
1
1
1
1
1
1
1
1
1
1
1
1
1
1
1
1
1
1
1
1
1
1
1
1
1
1
1
1
1
2
3
3
3
3
3
3
3
3
3
3
3
3
3
3
3
3
3
3
3
3
3
3
3
3
3
3
3
3
3
3
3
3
3
3
3
3
4
4
4
4
4
4
4
4
4
4
4
4
4
4
3
3
3
3
3
3
3
3
3
3
3
3
3
3
3
3
3
3
3
3
3
3
3
3
3
3
3
3
3
3
3
3
3
3
3
3
3
3
3
3
3
3
3
3
3
3
3
3
3
3
3
3
3
3
3
3
3
3
3
3
3
3
3
3
3
3
3
3
3
3
3
3
4
4
4
4
4
4
4
4
4
4
4
4
4
4
4
4
4
4
4
4
3
3
3
3
3
3
3
3
3
3
3
3
3
2
2
1
1
1
1
1
1
1
1
1
1
1
1
1
1
1
1
1
1
1
1
1
1
1
1
1
1
1
2
2
2
2
2
2
2
2
2
2
2
2
2
2
2
2
2
2
2
2
2
2
2
2
2
2
2
2
2
2
1
1
1
1
1
1
1
1
1
0
0
1
1
1
1
1
1
1
1
1
1
1
1
1
1
1
1
1
1
1
1
1
1
1
1
1
1
1
1
1
1
1
1
1
1
1
1
1
1
1
1
1
1
1
1
1
1
1
1
2
2
2
2
2
2
2
2
2
2
2
2
2
2
2
2
2
2
2
2
2
2
2
2
2
2
2
2
2
2
2
2
2
2
2
2
2
2
2
2
2
2
2
2
2
2
2
2
2
2
2
2
2
2
2
2
2
2
2
2
2
2
2
2
1
1
1
1
1
1
1
1
1
1
1
0
0
0
0
0
0
0
0
0
0
0
0
0
0
0
0
0
0
0
0
0
0
0
0
0
0
0
0
0
0
0
0
0
0
1
1
1
0
0
0
0
0
0
0
0
0
0
0
0
0
0
0
0
0
0
0
0
0
0
0
0
0
0
0
0
0
0
0
0
0
0
0
0
0
0
0
0
0
0
0
0
0
0
0
0
0
0
0
0
0
0
0
0
0
0
0
0
0
0
0
0
0
0
0
0
0
0
0
0
0
0
0
0
0
0
0
0
0
0
0
0
0
0
0
0
0
0
0
0
0
0
0
0
0
0
0
0
0
0
0
0
0
0
0
0
0
0
0
0
0
0
0
0
0
0
0
0
0
1
1
1
1
1
1
1
1
1
1
1
1
1
1
1
1
1
1
1
1
1
1
1
1
1
1
1
1
1
1
1
1
1
1
2
2
3
3
4
4
4
4
4
5
5
5
5
5
8
9
10
10
10
10
10
10
10
10
10
10
10
10
10
10
10
10
10
10
10
10
10
10
10
10
10
10
10
10
10
10
11
11
11
11
11
11
11
11
11
11
12
12
12
12
13
13
13
13
13
13
13
13
13
13
13
13
13
13
13
17
17
17
17
17
17
17
17
17
17
17
17
17
17
17
17
17
17
17
17
17
17
17
17
17
17
17
17
17
17
17
17
17
16
16
16
16
16
16
16
16
16
16
16
16
16
16
16
15
15
15
15
14
13
13
13
13
13
14
13
12
12
12
12
12
12
12
13
13
11
11
11
11
11
11
11
11
11
10
10
10
11
11
11
12
12
12
12
12
12
12
12
12
12
12
12
12
12
11
11
11
11
11
11
11
11
11
11
11
11
11
11
11
11
10
10
10
10
10
10
10
10
10
11
11
11
11
11
11
10
10
10
10
10
10
10
10
10
10
10
10
10
10
10
10
10
10
12
12
11
11
11
11
11
11
11
11
11
11
11
11
11
11
10
10
10
10
11
11
12
12
12
12
11
11
11
11
11
11
11
11
11
11
11
11
11
10
10
10
10
10
10
11
11
9
9
8
8
8
8
8
8
8
8
8
8
8
8
9
9
9
9
10
10
9
9
9
9
9
10
10
10
10
10
10
10
10
9
9
9
9
9
10
10
10
11
11
11
11
11
11
11
11
11
11
11
11
10
10
10
10
10
10
10
10
10
10
10
10
10
10
10
10
10
10
10
10
10
10
9
9
9
9
9
9
9
9
9
9
9
9
9
9
9
9
9
9
9
9
9
9
9
9
9
9
9
9
8
8
8
8
8
8
8
8
8
8
7
7
8
8
8
8
8
8
8
8
7
7
7
7
7
7
7
7
7
7
7
7
6
6
6
6
6
6
6
6
6
6
6
6
6
6
6
6
6
6
6
4
4
3
3
3
3
3
3
3
3
4
3
3
3
2
2
3
3
3
4
5
5
5
6
6
6
6
6
6
6
6
6
6
6
6
6
6
6
6
6
6
6
6
6
6
6
6
6
6
6
6
6
6
6
6
6
6
7
7
7
7
7
7
7
7
7
7
7
7
7
7
8
8
8
8
8
8
8
8
8
8
8
8
9
10
11
11
13
13
13
13
13
13
14
18
19
19
22
22
22
23
23
27
27
27
27
27
27
28
28
28
28
28
29
29
29
29
29
29
29
29
29
29
29
29
29
29
29
29
29
29
29
29
29
29
29
29
29
28
28
27
27
28
28
28
28
28
28
27
27
27
27
27
27
27
27
27
27
27
27
27
27
27
27
27
27
27
27
27
27
27
27
27
27
27
27
27
27
27
27
27
27
27
27
27
27
26
26
26
26
26
26
25
24
22
22
21
22
22
22
20
16
15
15
15
15
16
16
18
16
16
16
16
16
16
16
16
15
14
14
14
13
15
17
17
16
15
15
15
15
15
15
15
16
16
16
15
15
15
15
15
15
15
15
15
15
15
15
14
14
14
14
14
14
14
14
13
13
13
13
13
13
13
13
13
13
13
11
11
11
11
11
11
11
11
11
11
11
11
11
11
11
11
11
11
11
11
11
11
11
11
11
11
11
11
11
11
11
11
11
11
11
11
11
12
12
12
12
12
12
12
12
12
12
12
12
12
12
12
12
12
12
12
12
13
13
13
13
13
13
12
12
12
12
12
12
12
12
10
10
10
10
10
10
10
10
10
10
10
10
10
10
10
10
10
10
10
10
10
10
10
10
10
10
10
10
10
9
9
9
9
10
10
10
9
9
9
9
9
9
9
9
9
9
10
10
10
10
10
10
10
10
10
9
9
9
9
9
9
9
9
9
9
9
7
8
7
10
11
13
13
12
11
11
12
12
12
13
14
14
14
14
14
14
14
14
14
14
14
14
14
14
14
14
14
14
14
14
15
15
16
16
16
16
15
15
15
15
15
15
15
15
15
15
15
15
15
15
15
15
15
15
15
15
15
15
15
15
15
15
15
15
15
15
15
15
15
15
15
15
15
15
15
15
15
14
14
14
14
14
14
13
13
13
13
13
13
13
12
12
12
12
12
12
12
12
12
11
11
11
11
11
11
12
12
12
12
12
12
12
12
12
12
11
10
10
9
10
10
10
8
8
8
8
8
8
8
8
8
8
8
8
8
8
8
8
8
8
7
7
7
7
7
7
6
6
6
6
6
6
6
6
6
6
6
6
6
6
6
6
7
6
6
6
6
5
5
5
5
5
5
5
4
4
4
4
4
4
4
4
4
5
5
5
5
5
5
5
5
5
4
4
4
5
5
6
6
6
7
7
7
7
7
7
7
7
7
7
7
7
8
8
8
8
8
8
8
8
8
8
8
8
8
8
8
8
8
8
8
8
8
8
8
8
8
8
8
8
8
8
8
8
9
9
9
9
9
9
9
9
9
9
9
9
9
9
9
9
9
9
9
9
8
8
8
8
8
8
8
8
8
8
8
8
8
8
8
8
8
8
8
8
8
8
8
8
8
8
8
8
8
8
8
8
8
8
8
8
8
8
8
8
8
8
8
8
8
8
8
8
8
8
8
8
8
8
8
7
7
7
7
7
7
7
7
7
7
7
7
7
7
7
7
7
7
7
7
7
7
7
7
7
7
7
7
7
7
7
7
7
6
6
6
6
5
5
5
5
5
5
5
5
5
4
4
4
4
4
4
4
4
4
4
4
4
4
4
4
4
4
4
4
4
4
4
4
4
4
4
4
4
4
4
4
4
4
4
6
6
6
6
6
6
7
8
8
7
7
6
6
6
6
6
5
5
5
5
5
5
5
4
4
4
4
4
4
4
4
4
4
4
4
4
4
4
4
4
5
5
5
5
5
5
5
5
5
5
6
6
6
6
6
7
7
7
7
7
7
7
7
7
8
8
8
8
8
8
8
8
8
8
8
9
10
12
12
12
12
12
12
12
12
12
12
12
12
12
12
12
12
12
12
12
12
13
13
13
13
13
13
13
14
15
15
16
16
15
15
15
15
16
16
16
17
17
17
17
17
17
17
18
18
18
18
18
18
18
18
18
18
18
18
18
18
17
17
17
17
16
16
15
15
16
15
15
15
15
15
15
15
15
15
15
15
16
16
16
16
16
16
16
16
16
16
16
16
16
16
16
16
16
16
16
16
16
16
15
15
15
15
15
15
15
15
15
14
14
14
14
14
12
12
12
12
12
12
12
12
12
12
12
12
12
12
12
12
12
11
11
10
10
10
10
9
9
9
9
9
9
9
9
10
10
9
9
9
8
8
8
8
5
5
4
3
3
3
3
3
3
3
3
3
3
3
3
3
3
3
3
3
3
3
3
3
3
3
3
3
3
3
3
3
3
3
3
3
3
3
2
2
2
2
1
1
1
1
1
1
1
1
1
1
1
1
1
1
1
1
1
1
1
1
1
1
1
1
1
1
1
1
1
1
1
1
1
1
1
1
1
1
1
1
1
1
1
1
1
1
1
1
1
1
1
1
1
1
1
1
1
2
3
3
3
3
3
3
3
3
3
3
3
3
3
3
3
3
3
3
3
3
3
3
3
3
3
3
3
3
3
3
3
3
3
3
3
3
3
3
3
3
4
4
4
4
4
4
4
4
4
4
4
4
4
4
4
4
4
4
4
4
4
4
4
4
4
4
4
4
4
4
4
4
3
3
3
3
3
3
3
3
3
3
3
3
3
3
3
3
3
3
3
3
3
3
3
3
3
3
3
3
3
3
3
3
3
3
3
3
3
2
2
2
2
2
2
2
2
2
2
2
2
2
2
2
2
2
2
2
2
2
2
2
2
2
2
1
1
1
1
1
1
1
1
1
1
1
1
1
1
1
1
1
1
1
1
1
1
1
1
1
1
1
1
1
1
1
1
1
0
0
0
0
0
0
0
0
0
0
0
0
0
0
0
0
0
0
0
0
0
0
0
0
0
0
0
0
0
0
0
0
0
0
0
0
0
0
0
0
0
0
0
0
0
0
0
0
0
0
0
0
0
0
0
0
0
0
0
0
0
0
0
0
0
0
0
0
0
0
0
0
0
0
0
0
0
0
0
0
0
0
0
0
0
0
0
0
0
0
0
0
0
0
0
0
0
0
0
0
0
0
0
0
0
0
0
0
0
0
0
0
0
0
0
0
0
0
0
0
0
0
0
0
0
0
0
0
0
0
0
0
0
0
0
0
0
0
1
1
1
1
1
1
1
1
1
1
1
1
1
1
1
1
1
1
1
1
1
1
1
1
1
1
1
1
1
2
2
2
2
2
2
2
2
2
2
2
2
2
2
2
2
2
2
2
2
2
2
2
2
2
2
2
2
2
2
2
2
2
2
2
2
2
2
2
2
2
2
2
2
2
2
2
2
1
1
1
1
1
1
1
1
1
1
1
1
1
1
1
1
1
1
1
1
1
1
1
1
1
1
1
1
1
1
1
1
1
0
0
1
1
1
1
1
1
1
1
1
1
1
1
1
1
1
1
1
1
1
1
1
1
1
1
1
1
1
1
1
1
1
1
1
1
1
1
1
1
0
0
0
0
0
0
0
0
0
0
0
0
0
0
0
0
0
0
0
0
0
0
0
0
0
0
0
0
0
0
0
0
0
0
0
0
0
0
0
0
0
0
0
0
0
0
0
0
0
0
0
0
0
0
0
0
0
0
0
0
0
0
0
0
0
0
0
0
0
0
0
0
0
0
0
0
0
0
0
0
0
0
0
0
0
0
0
0
0
0
0
0
0
0
0
0
0
0
0
0
0
0
0
0
0
0
0
0
0
0
0
0
0
0
0
0
0
0
0
0
0
0
0
0
0
0
0
0
0
0
0
0
0
0
0
0
0
0
0
0
0
0
0
0
0
0
0
2
2
2
2
2
2
2
2
3
4
4
4
3
3
3
3
3
3
3
3
3
3
3
3
3
3
3
3
3
3
3
3
3
3
3
3
3
3
3
3
3
3
3
3
3
3
3
3
3
3
3
3
3
3
3
3
3
3
3
3
3
3
3
3
4
4
4
4
4
4
4
4
4
5
5
5
5
5
5
5
5
5
5
5
5
5
5
5
5
5
5
5
5
5
5
5
5
5
5
5
5
5
5
5
5
5
5
5
5
5
5
5
5
3
3
3
3
3
3
3
3
3
3
3
3
3
3
3
3
3
3
3
3
3
3
3
3
3
3
3
3
3
3
3
3
3
3
3
3
3
3
3
2
2
2
2
2
2
2
2
2
2
2
2
2
2
2
2
2
2
2
2
2
2
2
2
2
2
2
2
2
2
2
2
2
2
2
2
2
2
2
2
2
2
3
4
4
6
6
6
6
6
6
6
7
7
7
7
7
7
7
7
7
7
7
7
7
7
7
7
7
7
7
7
7
7
7
7
7
7
7
7
7
7
7
7
7
7
7
7
7
7
7
7
6
6
6
6
6
6
5
5
5
5
5
5
5
5
5
5
5
5
5
5
5
5
5
5
5
5
5
5
5
5
5
5
5
5
5
5
5
5
5
5
5
5
5
5
5
5
5
5
5
5
5
5
5
5
5
4
4
4
4
4
4
4
3
3
3
3
3
3
3
3
3
3
3
2
2
2
2
2
2
2
2
2
2
2
2
2
2
2
3
3
3
4
4
4
4
4
4
4
4
4
4
4
4
4
4
4
4
4
4
4
4
4
5
5
4
4
4
4
4
4
4
4
4
4
4
4
4
4
4
4
4
4
4
5
5
5
5
5
5
5
5
5
5
5
5
5
5
5
5
5
5
5
5
5
5
5
5
5
5
5
5
5
5
5
5
5
5
5
5
5
6
6
6
6
9
9
9
9
9
8
8
8
8
8
8
8
8
8
8
8
8
8
8
8
8
8
8
8
7
7
7
7
7
7
7
7
7
7
7
7
7
7
7
8
8
8
8
8
8
8
8
9
9
9
9
9
9
9
9
9
9
9
9
9
9
9
9
9
9
9
9
9
9
8
8
8
8
8
8
8
8
8
8
7
7
7
7
7
7
7
7
7
7
7
7
6
6
6
6
6
6
6
6
7
7
7
7
7
7
7
7
7
6
6
6
6
5
5
5
5
5
5
5
5
6
6
6
6
6
6
6
5
5
5
5
5
5
5
5
5
4
4
3
4
5
5
5
8
8
8
8
9
9
9
10
12
12
12
12
14
14
14
14
14
14
14
14
14
14
14
14
14
15
15
15
15
15
16
16
18
18
20
20
20
20
20
20
20
20
21
21
21
21
23
23
24
24
24
24
24
24
24
24
24
24
24
24
25
24
25
25
26
26
28
28
29
29
29
29
29
29
30
31
32
32
35
35
35
35
36
36
36
36
36
36
36
36
36
36
36
36
36
36
36
33
33
33
33
33
33
33
33
33
33
33
33
33
33
33
32
31
31
31
31
31
31
32
32
32
32
32
35
35
36
36
36
36
34
36
36
37
37
37
37
36
42
42
42
42
41
41
40
40
40
41
41
41
41
40
40
40
40
42
42
42
43
43
42
41
42
42
44
45
46
46
46
46
48
48
48
48
48
48
48
48
48
49
49
49
48
48
47
47
47
48
49
50
51
50
50
50
54
58
62
62
62
62
61
61
62
62
62
62
62
62
63
63
63
63
62
62
62
61
61
61
61
60
60
59
59
59
58
58
58
58
57
57
56
56
55
53
54
54
54
54
53
52
52
52
51
51
49
50
50
50
54
54
51
50
50
52
52
52
52
52
52
52
53
53
53
53
53
52
52
52
52
52
53
53
53
53
53
53
53
53
53
53
53
53
53
52
52
52
52
52
52
52
52
51
53
53
51
51
51
52
52
52
52
52
51
52
51
52
52
52
50
49
48
50
51
52
51
49
49
49
49
49
49
49
48
48
47
44
46
46
46
46
46
46
44
45
45
47
47
51
51
52
51
51
51
51
51
51
52
52
52
50
51
51
52
52
52
51
52
54
54
52
52
52
51
52
52
52
55
55
57
57
57
57
56
56
56
58
57
59
57
59
57
59
63
64
68
68
68
69
68
68
68
68
68
66
66
71
70
70
76
76
92
98
106
111
115
116
117
118
120
121
122
122
122
122
120
120
120
120
120
120
120
119
120
119
119
119
119
120
120
119
120
119
119
119
119
119
119
118
118
118
117
117
119
126
126
126
126
125
124
124
126
127
127
127
127
127
127
127
127
127
127
128
128
128
127
127
127
126
127
127
126
128
129
129
130
131
131
132
133
149
148
152
156
154
156
156
157
157
156
156
156
154
154
154
154
154
162
162
183
187
201
205
207
208
207
208
208
206
203
204
205
205
204
204
205
208
209
209
207
205
206
206
208
209
206
195
196
193
193
191
191
190
179
179
179
178
183
182
182
182
186
187
187
190
188
188
188
188
188
188
188
188
188
188
186
186
185
184
183
183
181
181
181
185
179
179
178
177
177
179
180
180
180
180
178
176
176
176
176
176
176
177
175
175
175
175
173
174
174
173
172
171
168
166
164
163
158
157
157
154
153
153
151
150
142
139
139
138
137
137
137
137
123
123
121
122
123
123
124
125
123
118
120
119
120
119
120
120
118
118
113
107
102
101
101
100
101
104
107
104
102
101
100
100
100
101
100
100
95
87
86
85
85
85
85
86
82
82
80
77
77
77
77
77
76
76
76
76
76
76
75
75
76
76
77
77
76
76
76
76
75
74
74
74
74
74
74
74
74
74
74
74
73
73
72
72
72
72
72
70
67
67
64
64
64
64
63
62
60
59
59
60
61
60
60
59
56
56
56
56
56
56
60
61
61
63
63
62
61
61
61
61
61
61
59
58
58
56
56
54
53
53
53
52
52
52
51
51
51
51
51
52
50
48
47
47
43
43
43
44
44
46
43
44
45
44
44
44
44
43
42
41
41
42
43
42
42
40
39
39
38
38
38
38
38
38
40
40
40
41
41
41
44
44
44
47
49
49
52
53
53
55
59
59
62
63
63
64
68
68
71
70
70
70
70
69
69
69
70
70
70
69
69
70
72
72
73
73
73
73
73
73
74
74
75
75
74
74
73
74
74
74
75
76
76
76
76
75
73
73
72
72
74
75
75
75
76
79
81
82
84
84
84
87
86
86
89
89
89
89
90
89
91
91
91
92
92
91
91
91
90
89
90
90
90
90
90
89
89
88
88
87
87
84
85
86
86
86
86
86
87
87
87
87
87
84
83
83
83
83
83
83
83
83
84
83
83
83
82
82
81
81
81
81
81
82
81
80
80
80
78
78
77
77
77
76
75
75
74
74
73
73
73
72
72
70
71
70
69
67
67
68
67
68
70
70
71
71
70
68
68
66
64
64
64
61
60
58
58
58
57
57
57
57
57
57
57
57
56
56
55
55
53
53
52
53
51
48
48
46
46
46
46
46
46
46
46
45
45
45
45
45
44
43
36
36
36
36
35
35
35
35
35
35
34
34
34
33
33
33
32
30
27
27
26
26
26
26
26
25
25
22
22
22
22
22
21
21
20
18
18
17
15
7
7
7
7
6
6
6
6
5
5
5
5
4
4
4
3
1
0
0
0
0
0
0
0
0
0
0
0
0
0
0
0
0
0
0
0
0
0
0
0
0
0
0
0
0
0
0
0
0
0
0
0
0
0
0
0
0
0
0
0
0
0
0
0
0
0
0
0
0
0
0
0
0
0
0
0
0
0
0
0
0
0
0
0
0
0
0
0
0
0
0
0
0
0
0
0
0
0
0
0
0
0
0
0
0
0
0
0
0
0
0
0
0
0
0
0
0
0
0
0
0
0
0
0
0
0
0
0
0
0
0
0
0
0
0
0
0
0
0
0
0
0
0
0
0
0
0
0
0
0
0
0
0
0
0
0
0
0
0
0
0
0
0
0
0
0
0
0
0
0
0
0
0
0
0
0
0
0
0
0
0
0
0
0
0
0
0
0
0
0
0
0
0
0
0
0
0
0
0
0
0
0
0
0
0
0
0
0
0
0
0
0
0
0
0
0
0
0
0
0
0
0
0
0
0
0
0
0
0
0
0
0
0
0
0
0
0
0
0
0
0
0
0
0
0
0
0
0
0
0
0
0
0
0
0
0
0
0
0
0
0
0
0
0
0
0
0
0
0
0
0
0
0
0
0
0
0
0
0
0
0
0
0
0
0
0
0
0
0
0
0
0
0
0
0
0
0
0
0
0
0
0
0
0
0
0
0
0
0
0
0
0
0
0
0
0
0
0
0
0
0
0
0
0
0
0
0
0
0
0
0
0
0
0
0
0
0
0
0
0
0
0
0
0
0
0
0
0
0
0
0
0
0
0
0
0
0
0
0
0
0
0
0
0
0
0
0
0
0
0
0
0
0
0
0
0
0
0
0
0
0
0
0
0
0
0
0
0
0
0
0
0
0
0
0
0
0
0
0
0
0
0
0
0
0
0
0
0
0
0
0
0
0
0
0
0
0
0
0
0
0
0
0
0
0
0
0
0
0
0
0
0
0
0
0
0
0
0
0
0
0
0
0
0
0
0
0
0
0
0
0
0
0
0
0
0
0
0
0
0
0
0
0
0
0
0
0
0
0
0
0
0
0
0
0
0
0
0
0
0
0
0
0
0
0
0
0
0
0
0
0
0
0
0
0
0
0
0
0
0
0
0
0
0
0
0
0
0
0
0
0
0
0
0
0
0
0
0
0
0
0
0
0
0
0
0
0
0
0
0
0
0
0
0
0
0
0
0
0
0
0
0
0
0
0
0
0
0
0
0
0
0
0
0
0
0
0
0
0
0
0
0
0
0
0
0
0
0
0
0
0
0
0
0
0
0
0
0
0
0
0
0
0
0
0
0
0
0
0
0
0
0
0
0
0
0
0
0
0
0
0
0
0
0
0
0
0
0
0
0
0
0
0
0
0
0
0
0
0
0
0
0
0
0
0
0
0
0
0
0
0
0
0
0
0
0
0
0
0
0
0
0
0
0
0
0
0
0
0
0
0
0
0
0
0
0
0
0
0
0
0
0
0
0
0
0
0
0
0
0
1
3
4
4
4
4
4
4
4
4
4
4
4
4
4
4
4
4
4
4
4
4
4
4
4
4
4
4
4
4
4
4
4
4
4
4
4
4
4
4
4
4
4
4
4
4
5
5
5
5
6
6
6
6
6
6
6
6
6
6
6
6
6
6
6
6
6
6
6
6
6
6
6
6
6
6
6
6
6
6
6
6
6
6
6
6
6
6
6
6
6
6
6
6
6
6
6
6
6
7
7
7
7
7
7
7
7
7
7
7
6
6
6
6
5
5
5
5
5
5
5
5
5
5
5
5
5
5
5
5
5
6
6
6
6
6
7
7
7
7
7
7
7
7
7
7
7
7
7
8
8
8
8
8
8
8
8
8
8
8
8
8
8
8
8
8
8
8
8
8
8
9
9
9
9
9
9
8
9
9
10
11
11
11
11
11
11
12
12
12
12
12
12
12
12
12
12
12
12
12
12
12
12
12
12
12
12
12
12
12
12
12
12
12
12
12
12
12
12
12
12
12
12
12
12
11
11
11
11
11
11
11
11
11
11
11
11
11
11
11
11
11
11
10
10
10
10
10
10
10
10
11
11
14
15
15
15
15
15
15
14
14
14
14
14
14
14
14
14
15
16
16
16
15
15
15
15
16
16
16
16
16
16
16
16
16
16
16
16
16
16
16
16
16
16
16
16
15
15
15
15
15
15
15
15
15
14
14
14
14
14
14
14
14
14
14
14
13
13
13
13
14
14
14
13
13
12
12
12
12
12
12
11
12
12
12
12
12
12
12
12
12
11
11
11
11
12
12
11
13
13
12
12
12
12
13
13
13
13
13
13
13
13
13
13
13
13
13
13
13
13
13
13
13
13
13
13
13
13
13
13
13
13
14
15
16
16
16
16
16
15
15
15
15
15
15
15
15
15
15
15
16
16
16
16
16
16
16
17
17
17
17
17
17
17
17
17
16
15
15
15
15
15
15
15
15
15
15
15
15
15
15
15
15
15
15
15
15
15
14
14
14
16
19
19
24
25
25
25
25
25
26
26
26
26
28
29
29
30
30
30
31
31
31
31
31
30
30
29
29
29
29
29
29
29
29
29
29
29
29
28
28
28
28
28
28
28
27
27
27
27
27
27
27
27
27
27
27
27
27
27
26
27
27
27
27
27
27
27
27
27
27
27
27
27
27
27
26
26
26
26
25
25
25
25
25
25
25
25
25
25
25
25
25
25
25
25
25
25
25
25
25
25
25
25
23
23
23
23
23
23
23
23
23
23
23
23
23
23
23
23
23
23
23
22
22
22
22
22
22
22
22
22
22
22
22
22
22
21
20
20
20
19
19
19
19
20
20
20
18
17
17
21
21
21
20
20
21
21
21
21
20
20
20
20
20
21
20
20
19
19
21
20
20
20
19
19
18
18
18
18
18
18
17
17
17
17
17
17
16
16
16
16
16
15
16
16
16
16
16
16
16
16
16
16
17
17
17
16
16
15
15
15
15
16
16
17
18
18
18
18
18
18
18
18
18
18
18
18
18
18
18
18
18
19
19
19
19
19
18
18
18
18
18
18
18
18
18
18
18
18
18
18
18
18
18
18
18
18
18
17
17
17
17
17
17
17
17
17
17
17
17
17
17
17
16
16
15
15
15
15
14
14
14
14
14
14
14
14
14
15
15
15
15
15
15
14
14
14
14
13
13
13
13
13
13
13
12
11
11
11
11
11
11
11
11
11
11
12
12
12
11
11
11
11
11
11
11
10
11
11
11
11
12
12
12
12
12
12
12
12
12
12
12
12
12
12
12
12
12
13
13
13
13
13
14
14
14
14
14
15
15
16
16
16
16
16
16
16
16
16
16
16
16
16
16
16
16
16
16
16
16
16
16
16
16
16
16
16
16
16
16
17
18
18
17
17
17
17
17
17
17
17
17
17
18
18
18
18
18
18
18
18
18
18
17
17
17
17
17
17
17
17
17
18
18
18
19
19
18
18
18
18
18
18
16
18
19
19
18
18
18
18
18
19
21
21
21
19
19
19
19
19
19
19
19
19
19
19
19
18
18
18
18
18
18
18
18
18
18
18
17
17
17
17
17
19
19
19
19
19
19
19
19
19
19
19
19
19
19
19
19
19
19
19
19
19
19
19
18
18
18
18
18
18
18
18
18
18
18
18
18
18
18
18
18
17
16
16
16
16
16
16
16
15
15
14
14
14
14
14
14
14
12
11
11
11
11
11
11
11
11
11
11
11
11
11
11
11
11
10
10
9
9
9
9
9
9
9
9
9
9
9
9
9
9
9
9
9
9
9
9
8
8
8
8
8
8
7
7
7
7
9
9
9
9
14
14
14
14
14
14
14
14
14
15
15
15
15
13
12
12
12
12
12
12
12
12
12
13
13
13
14
14
14
14
14
14
14
14
15
15
15
15
15
15
15
15
15
15
15
15
15
15
15
15
15
15
15
15
15
15
15
15
15
15
15
15
15
15
15
15
15
14
14
14
15
15
15
15
15
15
15
15
15
17
17
17
17
18
18
18
18
18
18
18
18
18
18
18
18
18
18
18
18
18
18
18
18
18
18
18
18
18
18
18
17
17
17
17
17
17
17
17
17
17
17
17
17
17
17
16
16
16
15
15
15
15
15
15
15
15
15
16
16
16
16
16
16
16
16
16
16
16
17
17
17
16
17
18
18
18
18
18
18
19
20
21
21
21
22
24
25
25
25
25
24
24
24
24
24
24
22
22
22
22
26
27
27
30
30
30
33
33
33
33
32
32
32
32
32
32
32
32
33
33
33
33
32
32
34
34
34
34
34
34
34
34
34
34
34
34
33
33
33
33
33
33
33
33
34
37
38
38
38
38
38
38
37
37
37
37
38
38
38
37
37
37
37
36
35
35
35
36
36
36
37
37
37
37
38
40
40
40
39
39
39
39
39
39
39
39
39
39
39
39
39
39
39
37
36
36
35
35
35
35
35
35
35
33
32
32
32
33
32
32
31
30
30
30
28
28
28
28
29
30
30
30
30
30
30
29
28
27
27
27
27
27
27
26
26
25
25
25
24
24
24
24
24
25
25
25
25
25
25
27
27
27
27
27
27
29
29
29
30
31
30
30
30
30
29
29
29
29
29
29
29
29
28
28
27
24
24
24
24
24
24
24
24
24
24
24
25
25
25
25
25
25
24
24
22
22
22
22
22
22
22
22
22
22
22
22
22
22
22
22
21
20
20
20
20
20
20
20
20
20
20
20
20
20
20
20
20
20
18
18
18
18
18
18
18
15
15
13
13
13
13
13
13
13
13
13
13
13
11
11
11
10
9
9
9
9
9
9
9
8
8
8
8
8
8
8
8
8
8
8
8
8
8
8
8
8
8
8
8
8
8
8
8
8
8
8
8
8
8
8
7
6
6
6
6
5
5
6
5
5
5
4
4
4
4
4
4
4
3
3
3
3
3
3
3
4
4
4
4
4
3
3
3
3
4
4
4
4
4
4
4
4
6
6
6
7
7
7
7
7
7
7
7
7
7
7
7
7
7
7
7
7
7
7
7
7
7
7
7
7
7
7
7
7
7
7
7
7
7
7
7
8
9
9
9
9
9
9
9
9
9
9
9
9
9
9
9
9
9
9
9
9
9
9
9
10
10
10
10
10
10
10
10
9
9
9
9
9
9
9
10
10
10
10
10
10
10
10
10
10
10
10
10
10
10
10
10
10
10
10
11
11
11
11
11
11
11
11
11
11
11
11
11
11
10
10
10
10
10
10
10
10
10
10
10
10
10
10
10
10
10
10
10
10
10
10
10
10
10
10
10
10
10
10
10
10
10
10
10
10
10
10
10
10
10
10
10
10
10
10
10
10
10
8
7
7
7
7
7
7
7
7
7
7
7
7
7
7
7
7
7
7
7
7
6
6
6
6
6
6
6
5
4
4
4
4
4
4
4
3
3
3
3
3
3
3
3
3
3
3
3
3
3
3
3
3
2
2
2
1
1
1
1
1
1
1
1
1
1
1
1
1
1
1
1
1
1
1
1
1
1
1
1
1
1
1
2
2
2
2
2
2
2
2
2
2
2
2
2
2
2
2
2
2
1
1
1
1
1
1
1
2
2
2
2
2
2
2
2
2
2
2
2
2
2
2
2
2
2
2
2
2
2
2
2
2
2
2
1
1
1
1
1
1
1
1
1
1
3
3
4
4
4
4
4
5
5
5
5
5
7
7
9
9
9
9
10
11
12
12
12
12
12
12
12
12
12
12
12
12
12
13
13
13
13
13
13
13
13
14
14
14
14
14
14
14
14
14
14
14
14
14
14
14
14
14
14
14
15
15
15
15
15
15
15
15
15
15
15
15
15
15
15
15
15
15
15
15
15
15
15
15
15
15
15
15
15
15
15
15
15
15
15
15
15
15
15
15
15
15
15
15
15
15
15
15
15
15
15
15
15
15
15
15
15
14
14
14
14
14
14
12
12
12
12
12
12
12
11
11
13
12
12
12
12
12
11
10
10
10
10
10
10
10
10
10
10
10
10
10
10
10
10
10
10
10
10
10
10
10
10
10
10
10
10
10
10
10
10
10
10
10
10
10
10
10
10
10
10
10
9
9
9
9
9
9
9
8
8
8
8
8
8
9
9
9
9
8
8
8
8
8
8
9
9
9
9
9
10
10
10
10
10
10
10
9
9
9
9
9
9
9
9
10
10
10
10
10
10
10
10
10
10
10
10
10
10
10
10
10
10
10
10
10
10
10
10
10
10
10
10
10
11
11
11
11
11
10
10
10
10
10
10
10
10
10
10
10
10
10
10
10
10
10
11
11
11
11
11
13
13
13
13
15
15
15
15
15
15
16
15
15
15
16
16
16
16
16
16
15
15
14
14
14
13
14
14
14
14
14
14
15
16
16
17
16
16
16
16
16
16
15
15
15
15
15
15
15
16
16
15
15
15
15
15
15
15
15
15
15
15
15
15
15
15
15
15
16
16
16
15
15
14
14
14
14
14
14
14
14
14
14
14
14
14
14
14
14
14
14
14
14
14
13
13
13
13
13
12
12
12
13
13
13
13
13
13
13
13
13
13
13
13
13
13
13
13
13
13
13
13
13
13
13
13
13
13
13
13
13
11
11
10
10
10
9
9
9
9
9
9
9
10
10
10
10
10
10
10
10
10
10
10
10
10
10
10
10
10
10
10
10
11
12
12
11
11
11
10
10
10
10
10
10
10
10
9
9
9
8
8
8
8
8
8
8
8
8
8
8
8
8
8
8
8
8
8
8
8
8
7
6
6
5
5
5
5
4
4
4
4
4
4
4
5
5
5
4
4
4
4
5
5
5
5
5
5
4
4
4
4
4
4
4
4
4
4
4
4
4
4
4
4
4
4
4
4
4
4
4
4
4
4
5
5
5
5
5
5
5
5
5
5
5
5
5
5
5
5
5
5
5
5
5
5
5
5
5
5
5
5
5
5
5
5
4
4
4
4
5
5
4
4
4
4
4
4
4
5
5
5
5
5
5
5
5
5
5
5
5
5
5
5
5
5
5
5
5
5
5
5
5
5
5
5
5
5
5
5
5
5
5
5
5
5
5
5
6
5
5
5
5
5
4
4
4
4
4
3
3
3
3
3
3
3
3
3
3
3
3
3
3
3
3
3
3
3
3
3
3
3
3
3
3
3
3
3
3
3
3
3
3
3
3
3
3
3
3
3
3
3
3
3
3
3
3
3
3
3
3
3
3
3
3
3
3
3
3
3
3
3
3
4
4
4
4
4
4
4
4
5
5
5
5
5
6
6
6
6
6
6
6
6
5
6
6
6
6
6
6
6
6
7
6
6
6
6
6
6
6
6
6
6
7
7
7
7
7
7
7
7
7
7
7
7
7
7
7
7
7
7
7
7
7
7
7
7
7
7
7
7
7
7
7
7
7
6
6
6
6
6
6
6
6
6
6
6
6
6
6
6
7
8
8
8
8
8
8
8
8
8
8
8
8
8
8
8
9
9
9
9
9
9
9
9
9
9
9
9
9
9
9
9
9
9
9
9
9
9
9
9
9
9
9
9
9
9
9
7
7
7
7
7
7
7
7
7
7
7
7
6
6
6
6
6
6
6
6
6
6
6
6
6
6
6
6
6
6
6
6
6
6
6
6
6
6
6
6
6
6
6
6
6
6
6
6
5
5
5
6
6
6
6
6
6
6
5
5
5
5
5
5
5
5
5
4
4
4
4
4
4
4
4
4
6
6
6
6
7
7
7
7
7
7
7
7
7
7
7
7
7
8
8
8
8
8
8
8
8
8
9
9
9
10
9
9
9
9
9
9
9
9
9
9
9
9
9
10
10
10
10
10
10
9
9
9
9
9
9
10
10
10
10
10
10
10
10
10
11
11
11
11
11
11
11
11
11
11
11
11
11
11
11
11
11
11
11
11
11
11
11
11
11
11
11
11
11
11
10
10
10
10
10
10
10
10
10
10
10
10
10
10
10
10
10
10
10
12
11
11
11
11
11
11
10
10
10
10
11
12
12
12
12
11
11
11
11
11
11
11
11
11
11
11
11
11
11
10
10
10
10
10
10
10
10
10
10
10
9
9
9
9
9
9
9
9
9
9
9
9
9
9
9
9
9
9
9
9
9
9
8
8
8
8
8
8
8
7
7
7
7
7
6
6
6
6
6
6
6
6
6
6
6
6
6
6
6
7
7
7
7
7
7
7
7
7
7
7
8
8
9
9
9
9
9
9
9
9
9
9
9
9
9
9
9
9
9
9
9
9
9
9
9
9
9
9
9
9
10
10
10
10
11
11
11
11
11
11
11
11
11
11
11
11
10
11
12
12
12
12
12
12
12
11
11
11
11
11
11
11
11
11
11
11
11
11
11
11
11
11
11
11
11
11
11
11
11
11
11
11
11
11
11
11
11
11
11
10
10
10
10
10
10
10
9
9
9
9
9
9
8
6
6
6
6
6
6
6
6
6
5
5
5
5
5
6
6
6
6
6
6
6
6
6
7
7
7
7
7
7
7
7
7
7
7
7
9
12
12
12
18
18
18
18
18
18
18
17
17
17
17
17
17
16
16
16
16
16
16
16
16
16
16
16
16
16
16
16
15
16
16
17
17
18
19
19
20
21
21
21
21
21
21
21
21
21
21
21
21
21
21
21
21
21
21
21
21
21
21
21
21
21
21
21
21
21
21
21
21
20
20
20
20
19
19
19
19
19
19
19
19
19
19
19
19
20
20
20
21
22
22
22
22
22
23
23
23
23
23
23
22
22
21
21
21
21
21
20
21
21
20
18
18
18
18
19
19
19
19
19
18
18
18
17
16
16
16
16
16
16
16
15
15
15
15
15
15
14
14
14
14
14
14
14
13
13
13
13
13
13
13
14
14
14
14
14
14
14
14
14
14
14
14
14
14
13
12
12
10
10
10
10
10
10
9
8
8
8
8
8
8
8
8
8
8
7
7
7
7
7
7
7
7
7
7
7
7
7
7
7
7
7
7
7
7
6
6
6
6
6
6
6
6
7
7
7
5
5
5
5
5
5
5
5
5
5
5
5
7
7
7
7
7
7
8
9
9
10
10
9
9
9
9
9
9
10
10
10
10
9
9
9
9
9
9
11
11
12
12
12
13
14
14
14
14
14
14
14
14
14
14
14
14
14
14
14
16
17
17
17
17
17
17
17
17
17
17
17
17
17
17
17
16
16
16
16
16
16
16
16
16
16
16
16
16
18
18
18
16
16
17
18
18
18
18
18
18
18
18
18
18
18
18
18
18
19
19
19
19
19
19
19
19
19
19
19
19
19
19
19
19
19
19
19
19
19
19
20
20
20
21
22
22
22
22
22
21
22
22
22
22
21
21
21
21
21
20
21
19
19
19
19
19
19
19
19
19
19
18
18
18
21
21
22
23
23
25
25
26
26
26
25
25
24
24
24
24
24
23
23
23
23
23
23
23
23
23
23
23
23
23
23
23
22
22
22
22
22
22
22
22
22
21
21
20
20
20
19
19
19
18
18
18
18
18
18
18
17
17
17
17
16
16
15
14
14
14
14
14
14
14
14
14
14
14
14
14
14
14
14
14
14
14
14
14
14
14
14
15
15
15
15
14
14
14
14
14
14
14
14
14
14
14
13
11
10
10
10
10
9
9
9
9
9
9
9
9
9
9
9
9
9
8
8
8
9
9
8
8
8
8
8
8
8
8
8
8
7
7
7
7
7
7
7
7
7
7
7
7
7
7
7
7
7
7
7
7
7
7
7
7
7
7
6
6
6
6
6
6
5
5
5
5
5
5
5
5
4
4
4
4
4
4
4
4
4
4
4
4
4
4
3
3
3
3
3
3
3
3
3
3
3
3
3
3
3
3
3
3
3
3
3
3
3
3
3
3
3
3
3
3
3
3
3
3
3
3
3
3
3
3
3
3
3
2
2
2
2
2
2
2
2
2
2
2
2
2
1
1
1
1
1
1
1
1
1
1
1
1
1
1
1
1
1
1
1
1
1
1
1
1
1
1
1
1
2
2
3
3
3
3
3
3
3
3
3
3
3
3
3
3
3
3
3
3
3
3
2
2
2
2
2
2
2
2
3
3
3
3
3
3
3
3
3
3
3
3
3
3
3
3
3
3
3
3
3
3
3
3
3
3
3
3
3
3
2
2
2
2
2
2
2
2
2
2
2
2
2
2
2
2
2
2
2
2
2
2
2
2
2
2
2
2
2
2
2
2
3
3
3
3
3
3
3
3
3
3
3
3
3
3
3
3
3
3
3
3
3
3
3
3
3
3
3
3
3
3
3
3
3
3
3
3
3
3
3
3
3
2
2
2
2
2
2
2
2
2
2
2
2
2
2
2
2
2
1
1
1
1
1
1
1
1
1
1
1
1
1
1
1
1
1
1
1
1
1
1
1
1
1
1
1
1
1
1
1
1
1
1
1
1
1
1
1
1
1
2
2
2
2
2
2
2
2
2
2
2
1
1
1
1
1
1
1
1
1
1
1
1
1
1
1
1
1
1
1
1
1
1
1
1
1
1
1
1
1
1
1
0
0
0
0
0
0
0
0
0
0
0
0
0
0
0
0
0
0
0
0
0
0
0
0
0
0
0
0
0
0
0
0
0
0
1
1
1
1
1
1
1
1
1
1
1
1
1
1
1
1
1
1
1
1
1
1
1
1
1
1
1
1
1
1
1
1
1
1
1
1
1
1
1
1
1
1
1
1
3
3
3
4
4
4
4
6
6
6
6
5
5
5
5
5
5
5
5
5
5
5
5
5
5
5
5
5
5
5
5
5
6
6
6
6
6
6
6
6
6
6
6
6
6
6
6
6
6
6
6
6
6
6
6
6
6
6
6
6
6
6
6
6
6
6
6
6
6
6
6
6
6
6
6
6
6
6
6
7
7
7
7
7
7
8
8
8
8
8
8
8
8
8
8
8
8
7
7
7
7
7
6
6
6
8
8
8
7
7
7
7
7
7
7
7
8
8
8
8
8
8
8
8
8
7
7
7
7
7
7
7
7
7
7
7
7
7
7
7
7
7
7
7
7
7
7
7
7
7
7
7
7
6
6
6
6
7
7
7
8
8
8
8
8
8
8
8
8
8
8
8
8
8
8
8
8
8
8
8
8
8
7
7
7
7
7
7
7
7
7
7
7
7
7
7
7
7
7
7
7
7
7
7
7
7
7
7
7
7
7
7
7
7
7
7
7
7
7
7
7
7
7
7
7
6
6
6
6
6
6
6
6
6
6
6
6
6
6
7
7
7
7
7
7
7
7
7
7
7
7
8
9
11
11
11
11
9
9
9
9
9
9
9
9
10
11
11
11
11
11
11
11
12
12
12
13
13
13
13
13
13
13
13
13
13
13
13
13
13
12
13
13
13
13
12
12
12
13
13
13
13
13
13
13
13
13
13
13
13
13
13
13
13
13
13
13
12
12
12
12
12
12
12
12
12
12
12
12
12
12
12
12
12
12
12
12
12
12
12
12
12
12
12
12
12
12
12
12
12
12
12
12
12
12
12
12
12
12
12
12
12
12
12
12
12
12
12
10
10
10
10
9
9
9
9
9
9
8
8
8
8
7
7
7
7
7
7
7
7
7
7
7
7
7
6
6
6
6
6
6
6
6
6
6
6
6
6
6
6
6
6
6
6
6
6
6
6
6
6
6
6
6
5
5
5
5
5
5
5
5
5
5
5
5
5
5
5
5
5
5
4
4
4
3
3
3
3
2
2
2
2
2
3
3
3
5
5
5
5
5
5
5
5
5
5
5
5
5
5
5
5
5
5
5
5
5
5
5
5
5
5
5
4
4
4
4
4
4
4
4
4
4
4
4
4
4
4
4
4
3
3
3
3
3
3
3
3
3
3
3
3
3
3
3
4
5
5
5
5
5
5
5
5
5
6
6
6
6
6
5
5
5
5
5
5
5
5
5
5
5
5
5
5
5
5
5
5
5
5
5
5
5
5
5
5
5
5
5
5
5
5
5
4
4
4
4
4
4
4
4
4
4
4
4
4
4
4
4
4
5
5
5
8
8
9
9
9
9
9
9
9
9
9
9
9
9
9
9
9
9
9
9
9
9
9
9
9
9
9
9
9
9
9
9
9
9
9
9
9
9
9
9
9
9
9
9
9
9
9
9
9
9
9
9
8
8
8
8
8
8
9
9
9
9
9
9
9
9
9
9
9
9
9
9
9
9
9
9
9
9
9
9
9
8
8
8
8
7
7
7
7
7
7
8
8
8
8
8
7
6
6
6
5
5
4
4
4
4
4
4
4
4
4
4
4
4
4
4
4
4
5
6
6
8
8
8
8
7
7
7
7
7
8
7
7
7
7
7
7
7
7
7
7
7
7
7
8
8
8
8
8
8
8
8
8
8
8
8
8
8
8
8
8
8
8
8
8
8
8
8
8
8
8
8
8
8
9
9
9
9
9
9
9
9
9
9
9
9
9
9
9
9
8
8
8
8
8
8
8
8
8
8
8
8
8
8
8
8
8
8
9
9
9
9
9
9
9
9
9
9
9
9
9
9
9
10
10
10
10
10
10
10
10
10
9
9
9
9
9
9
9
9
9
8
8
8
8
8
8
8
8
8
8
8
8
8
6
6
6
6
6
6
6
6
6
6
6
6
6
6
6
6
5
5
6
7
7
7
7
7
7
7
7
7
7
7
6
6
6
6
6
6
6
6
6
5
5
5
5
5
5
4
4
3
3
3
3
3
3
3
4
4
4
4
4
4
4
5
5
5
5
5
5
5
5
5
5
5
5
5
5
5
5
5
5
5
5
5
5
5
5
5
5
5
5
5
5
5
5
5
5
5
5
5
5
5
5
5
5
5
5
5
5
5
5
5
5
5
5
5
5
5
5
5
4
4
4
4
4
4
4
4
4
4
4
4
4
4
4
4
6
6
6
6
5
5
5
5
7
7
7
7
7
7
7
7
7
7
7
7
7
7
7
7
7
7
7
6
6
6
6
6
6
6
6
6
6
6
5
5
5
5
5
6
6
6
6
7
7
7
7
7
7
7
7
7
7
7
7
7
7
7
7
7
7
7
7
8
8
8
7
7
7
7
7
7
7
7
7
7
7
7
7
7
7
7
7
7
7
7
7
7
7
6
6
6
6
6
6
5
5
5
5
5
5
5
5
4
4
4
4
4
4
4
4
4
4
4
4
4
4
4
4
4
4
4
4
4
4
4
4
4
4
4
4
5
5
5
4
4
5
5
5
5
5
5
5
5
5
5
5
5
5
5
5
5
5
5
5
5
5
5
6
8
10
10
10
10
10
12
12
12
12
12
12
13
13
14
14
14
14
14
14
14
14
14
14
14
14
14
14
14
14
14
14
14
14
14
14
14
14
14
14
13
13
13
13
13
13
12
12
12
12
12
12
12
12
12
12
12
12
12
12
12
12
12
12
12
12
12
12
12
12
12
12
12
12
12
12
12
12
12
12
12
12
12
12
12
12
12
12
12
12
12
12
12
12
12
12
12
12
12
11
11
11
11
11
10
8
8
8
8
8
8
8
8
7
7
4
4
4
4
4
3
3
3
3
3
3
3
2
2
2
2
2
2
2
2
2
2
2
1
1
1
1
1
1
1
1
1
1
1
1
0
0
0
0
0
0
0
0
0
0
0
0
0
0
0
0
0
0
0
0
0
0
0
0
0
0
0
0
0
0
0
0
0
0
1
1
1
1
1
1
1
1
1
1
1
1
1
1
1
1
1
1
1
1
1
1
1
1
1
1
1
1
1
1
1
1
1
1
1
1
1
1
1
1
1
1
1
1
1
1
1
1
1
1
1
1
1
1
1
1
1
1
1
1
1
1
1
1
1
1
1
1
1
1
1
1
1
1
1
1
1
1
1
1
1
1
1
1
1
1
1
1
1
1
1
1
1
1
1
1
1
1
1
1
1
1
1
1
1
1
2
2
2
2
2
2
2
2
2
2
2
2
2
2
2
2
1
1
1
1
1
1
1
1
1
1
1
1
1
1
1
1
1
1
1
1
1
1
1
1
0
0
0
0
0
0
0
0
0
0
0
0
0
0
0
0
0
0
0
0
0
0
0
0
0
0
0
0
0
0
0
0
0
0
0
0
0
0
0
0
0
0
0
0
0
0
0
0
0
0
0
0
0
0
0
0
0
0
0
0
0
0
0
0
0
0
0
0
0
0
0
0
0
0
0
0
0
0
0
0
0
0
0
0
0
0
0
0
0
0
0
0
1
2
2
3
3
3
5
5
5
5
5
5
5
5
6
6
6
6
6
6
6
6
6
6
6
6
6
6
6
6
6
6
6
6
6
6
6
6
6
6
6
6
6
6
6
6
6
6
6
6
6
6
6
6
7
7
7
7
7
7
7
7
7
8
8
8
8
8
8
8
8
8
8
8
10
10
10
10
10
10
10
10
10
10
10
10
10
10
10
10
10
10
10
10
10
10
10
10
9
9
9
9
9
8
8
8
8
8
8
8
8
8
8
8
8
8
8
8
8
8
8
8
8
8
8
8
8
8
8
8
8
8
8
8
8
8
8
8
8
9
9
9
9
9
9
9
9
9
9
9
9
9
9
9
9
9
9
9
9
9
9
9
9
9
8
8
8
7
7
7
7
7
7
7
7
7
7
7
7
6
6
6
6
6
6
6
6
6
6
6
6
6
6
6
7
7
9
9
9
9
10
10
10
10
9
9
9
10
10
10
10
10
10
9
9
9
9
9
9
9
9
9
9
9
9
9
9
9
9
8
8
8
8
7
7
7
7
7
7
6
7
7
7
7
7
7
7
7
8
10
10
10
10
10
10
10
10
10
11
11
11
11
11
11
11
11
11
11
11
11
11
11
11
12
12
12
12
12
12
12
11
11
11
12
12
12
12
12
12
12
12
12
12
13
13
13
13
13
13
13
13
13
13
13
13
13
13
14
14
13
13
13
13
13
13
13
13
13
13
13
13
11
10
10
10
10
10
10
9
9
9
9
9
9
9
9
9
9
9
9
9
9
8
8
8
8
8
8
8
8
8
8
9
9
9
9
9
9
9
9
9
9
9
9
9
9
9
9
9
9
9
9
9
9
11
11
11
9
7
7
7
7
7
7
9
10
9
9
9
9
9
10
10
10
11
12
12
12
12
12
12
12
12
12
13
13
13
13
13
12
12
12
13
13
13
13
13
13
13
13
13
13
13
13
13
13
13
13
13
13
13
13
13
13
14
15
15
14
14
14
15
15
15
16
16
16
15
15
15
15
15
15
15
15
15
15
15
15
15
15
15
15
15
15
15
15
15
15
15
15
15
15
15
15
15
15
15
15
15
15
15
15
15
15
15
15
15
15
15
15
15
15
15
15
15
15
15
15
15
15
15
15
15
14
14
13
13
13
13
13
13
13
12
11
11
10
11
11
11
11
11
11
11
12
12
12
12
12
12
12
12
12
12
12
12
12
12
12
12
12
12
12
12
12
12
12
12
12
11
10
10
10
10
10
10
10
10
10
10
8
8
8
8
7
7
6
6
6
6
5
5
5
5
5
5
5
5
5
5
5
5
5
5
5
5
5
5
5
5
5
6
6
6
6
6
6
6
6
6
6
6
6
6
6
5
5
5
5
5
5
4
4
4
4
4
4
3
3
3
3
3
3
3
2
2
2
2
2
2
2
2
2
2
3
3
3
3
3
3
3
3
3
3
3
3
3
3
3
3
3
3
3
3
3
3
3
2
2
2
2
2
2
2
2
2
2
2
2
2
2
2
2
2
2
2
2
2
2
2
2
2
2
2
2
2
3
3
3
3
3
3
3
3
3
3
3
4
4
4
4
4
4
5
5
5
5
5
5
5
5
5
5
5
5
5
5
5
5
5
5
5
5
5
6
6
7
9
9
9
9
11
11
11
11
11
12
12
12
12
12
12
12
12
12
12
12
12
12
11
11
11
11
11
11
11
11
12
12
13
13
15
17
17
18
17
17
19
19
19
20
20
20
21
21
21
21
23
26
27
27
27
27
27
29
29
29
29
29
29
29
29
29
29
29
29
29
29
29
29
29
29
29
29
29
29
29
29
29
29
29
29
29
29
29
29
29
29
29
29
29
29
29
29
29
29
29
29
29
29
29
29
29
29
29
29
29
28
28
28
28
28
28
28
28
27
27
27
27
27
27
27
27
27
27
27
27
27
27
27
28
28
27
27
27
26
27
25
25
22
22
22
21
21
21
21
21
21
21
21
21
21
21
21
20
20
19
19
19
19
19
19
19
19
19
19
19
19
18
18
18
18
18
17
17
18
18
18
18
18
18
18
18
18
17
18
18
18
18
18
16
16
15
15
15
15
15
15
15
15
15
15
15
15
14
14
15
15
15
16
16
16
16
16
16
17
17
17
17
17
16
14
13
13
13
13
13
13
13
13
14
14
14
14
14
14
14
14
15
15
15
15
15
15
15
15
16
16
16
17
17
17
17
17
17
17
17
17
17
17
16
16
16
16
16
19
21
21
21
20
20
20
21
21
21
21
21
22
22
22
22
22
22
22
22
22
22
22
22
22
22
22
22
20
20
20
20
20
20
20
20
21
21
21
21
21
21
21
21
21
21
21
21
21
21
21
21
20
20
20
20
19
19
19
19
19
19
19
19
19
19
19
17
17
17
17
17
17
17
17
17
17
17
17
17
17
17
17
17
17
17
17
17
18
18
18
18
18
17
17
18
18
18
17
17
17
18
18
18
18
18
19
20
20
20
20
19
19
19
19
19
19
18
18
18
18
18
18
18
19
19
19
20
21
22
22
22
22
22
20
20
20
20
20
20
20
20
21
20
21
21
21
21
22
23
23
23
23
23
23
23
23
23
23
23
23
22
22
22
22
22
22
20
18
19
20
20
20
20
20
20
20
20
20
20
20
20
20
20
20
20
20
20
20
19
19
19
19
19
19
17
17
17
17
17
17
17
20
21
21
21
23
23
23
24
24
24
24
24
23
23
23
23
23
23
22
22
22
22
22
23
23
24
24
24
24
24
24
24
24
24
24
24
24
24
24
23
23
22
22
22
22
22
22
22
22
22
23
23
23
24
25
25
25
27
26
27
27
26
26
26
25
25
26
26
27
28
29
29
34
35
35
36
36
36
36
36
36
36
38
38
38
38
38
38
38
38
38
38
38
38
37
37
37
37
37
37
36
36
36
36
36
36
36
33
33
33
33
33
33
33
33
33
33
36
36
36
36
35
35
35
35
35
35
35
34
34
33
33
33
33
33
33
33
33
32
32
32
32
32
33
33
34
35
36
36
36
36
36
36
36
35
35
35
35
34
34
33
31
31
31
31
32
32
32
32
32
32
32
32
32
33
31
27
28
28
29
28
28
28
29
28
28
28
29
30
31
33
34
34
34
34
34
34
34
33
31
31
31
29
28
28
28
28
28
28
28
28
28
28
28
29
29
29
29
30
30
30
30
30
29
29
31
35
35
36
37
38
39
39
39
40
40
40
40
40
40
40
40
40
36
36
36
36
36
36
36
36
36
36
36
36
36
36
36
36
36
36
36
36
36
36
36
34
34
34
34
34
34
34
34
34
34
34
34
33
33
33
33
33
33
33
33
33
33
33
33
33
33
33
33
33
33
32
32
32
31
31
31
31
31
31
31
29
29
29
27
27
29
27
27
27
27
27
27
27
27
27
27
27
27
27
27
27
27
27
27
27
27
27
27
26
26
26
26
25
23
21
20
19
19
19
19
16
11
11
11
11
11
11
7
7
6
6
5
5
5
2
2
2
1
1
1
1
1
1
1
1
1
1
1
1
1
1
1
1
1
1
1
1
1
1
1
1
1
1
1
1
1
1
1
1
1
1
1
1
1
1
1
1
1
1
1
1
1
1
1
1
1
1
1
1
1
1
1
1
1
1
1
1
1
1
1
1
0
0
0
0
0
0
0
0
0
0
0
0
0
0
0
0
0
0
0
0
0
0
0
0
0
0
0
0
0
0
0
0
0
0
0
0
0
0
0
0
0
0
0
0
0
0
0
0
0
0
0
0
0
0
0
0
0
0
0
0
0
0
0
0
0
0
0
0
0
0
0
0
0
0
0
0
0
0
0
0
0
0
0
0
0
0
0
0
0
0
0
0
0
0
0
0
0
0
0
0
0
0
0
0
0
0
0
0
0
0
0
0
0
0
0
0
0
0
0
0
0
0
0
0
0
0
0
0
0
0
0
0
0
0
0
0
0
0
0
0
0
0
0
0
0
0
0
0
0
0
0
0
0
0
0
0
0
0
0
0
0
0
0
0
0
0
0
0
0
2
2
2
2
2
2
2
2
2
2
2
3
3
4
4
4
4
4
4
4
4
4
4
4
4
4
4
4
4
4
4
4
4
4
4
4
4
4
4
4
4
4
4
4
4
4
4
5
5
5
5
5
5
5
5
5
5
5
5
5
5
5
5
5
5
5
5
5
5
5
5
5
5
5
6
6
6
6
6
6
6
6
6
6
6
6
6
6
6
6
6
6
6
6
6
6
6
6
6
6
6
6
6
6
6
6
6
6
6
6
6
6
6
6
6
6
6
6
6
6
6
6
6
6
6
6
6
5
5
5
5
5
5
5
5
5
5
5
5
5
5
5
5
5
5
5
5
5
5
5
5
5
5
5
5
5
5
5
5
5
5
5
5
5
5
4
4
4
4
4
4
4
4
3
3
3
3
3
3
3
3
3
3
3
3
3
3
3
3
3
3
3
3
3
3
3
3
3
1
1
1
1
1
1
1
1
1
1
1
1
1
1
1
1
1
1
1
1
1
1
1
0
0
0
0
0
0
0
0
0
0
0
0
0
0
0
0
0
0
0
0
0
0
0
0
0
0
0
0
0
0
0
0
0
0
0
0
0
0
0
0
0
0
0
0
0
0
0
0
0
0
0
0
0
0
0
0
0
0
0
0
0
0
0
0
0
0
0
0
0
0
0
0
0
0
0
0
0
0
0
0
0
0
0
0
0
0
0
0
0
0
0
0
0
0
0
0
0
0
0
0
0
0
0
0
0
0
0
0
0
0
0
0
0
0
0
0
0
0
0
0
0
0
0
0
0
0
0
0
0
0
0
0
0
0
0
0
0
0
0
0
0
0
0
0
0
0
0
0
0
0
0
0
0
0
0
0
0
0
0
0
0
0
0
0
0
0
0
0
0
0
0
0
0
0
0
0
0
0
0
0
0
0
0
0
0
0
0
0
0
0
0
0
0
0
0
0
0
0
0
0
0
0
0
0
0
0
0
0
0
0
0
0
0
0
0
0
0
0
0
0
0
0
0
0
0
0
0
0
0
0
0
0
0
0
0
0
0
0
0
0
0
0
0
0
0
0
0
0
0
0
0
0
0
0
0
0
0
0
0
0
0
0
0
0
0
0
0
0
0
0
0
0
0
0
0
0
0
0
0
0
0
0
0
0
0
0
0
0
0
0
0
0
0
0
0
0
0
0
0
0
0
0
0
0
0
0
0
0
0
0
0
0
0
0
0
0
0
0
0
0
0
0
0
0
0
0
0
0
0
0
0
0
0
0
0
0
0
0
0
0
0
0
0
0
0
0
0
0
0
0
0
0
0
0
0
0
0
0
0
0
0
0
0
0
0
0
0
0
0
0
0
0
0
0
0
0
0
0
0
0
0
0
0
0
0
0
0
0
0
0
0
0
0
0
0
0
0
0
0
0
0
0
0
0
0
0
0
0
0
0
0
0
0
0
0
0
0
0
0
0
0
0
0
0
0
0
0
0
0
0
0
0
0
0
0
0
0
0
0
0
0
0
0
0
0
0
0
0
0
0
0
0
0
0
0
0
0
0
0
0
0
0
0
0
0
0
0
0
0
0
0
0
0
0
0
0
0
0
0
0
0
0
0
0
0
0
0
0
0
0
0
0
0
0
0
0
0
0
0
0
0
0
1
1
1
1
1
1
1
1
1
1
1
1
1
1
1
1
1
1
1
1
1
1
1
1
1
1
1
1
1
1
1
1
1
1
1
1
1
2
2
2
2
2
2
2
2
2
2
2
2
2
2
2
2
2
2
2
2
2
2
2
2
2
2
2
2
2
2
2
2
2
2
2
2
2
2
2
2
2
2
2
2
2
2
2
2
2
2
2
2
2
2
2
2
2
2
2
2
2
2
2
2
2
2
2
2
2
2
2
2
1
1
1
1
1
1
1
1
1
1
1
1
1
1
1
1
1
1
2
2
2
2
2
2
2
2
2
2
2
2
2
2
2
2
3
3
3
3
3
3
3
3
2
4
5
5
6
6
6
8
8
8
8
8
8
8
8
8
8
8
8
8
8
8
8
8
8
8
8
8
8
8
8
8
8
8
8
8
8
8
8
8
8
8
8
8
8
8
8
8
8
8
8
8
8
8
8
8
8
8
8
8
10
11
11
11
11
11
11
11
11
11
11
11
11
11
11
11
11
11
12
12
12
12
12
12
12
12
12
12
12
12
12
12
12
12
12
11
10
10
10
10
10
10
10
10
10
10
10
10
10
10
9
9
9
9
9
9
9
9
9
9
9
9
9
9
10
10
11
12
13
13
14
14
14
14
14
14
14
14
14
14
14
14
14
14
14
14
14
14
14
13
14
15
15
16
16
16
16
16
16
16
16
16
16
16
16
16
16
16
16
16
16
16
16
16
16
16
16
16
16
16
16
16
16
16
16
16
16
16
16
16
15
15
15
15
15
15
15
15
15
15
15
15
14
14
14
15
15
17
17
17
17
17
17
17
17
18
17
16
16
16
16
16
16
16
16
15
15
15
15
15
15
15
15
15
15
15
15
15
15
15
15
15
15
15
15
16
16
16
16
16
16
16
16
16
16
17
17
17
17
17
17
17
17
17
17
17
16
16
16
16
15
15
16
17
17
17
17
17
16
16
16
16
17
17
16
16
16
15
15
15
15
15
15
15
15
15
16
18
19
19
19
19
19
19
19
20
19
19
19
19
19
18
18
18
18
18
18
17
17
16
16
16
16
16
16
16
16
16
16
16
16
16
16
16
16
16
16
16
16
15
14
14
14
14
14
14
14
14
14
14
14
14
14
14
14
14
14
14
14
14
14
13
13
13
13
13
13
13
13
13
13
13
13
13
13
13
13
13
13
13
13
13
13
13
13
13
13
13
13
14
14
14
15
15
15
15
15
15
16
17
17
17
17
17
17
17
17
17
17
17
17
17
18
18
18
18
18
18
17
16
16
17
17
17
17
17
17
17
17
17
17
18
18
18
18
18
18
18
17
17
15
15
13
13
13
13
13
13
13
13
13
13
13
13
13
13
13
13
13
13
13
13
13
13
13
13
12
12
12
12
12
12
12
11
11
11
11
11
11
11
11
11
11
11
11
11
11
11
11
10
10
10
10
10
9
9
9
9
9
7
7
7
7
7
7
7
7
7
7
7
7
7
7
7
7
7
7
7
7
7
7
7
7
7
7
7
7
7
7
7
7
7
7
7
7
7
6
6
6
6
6
7
6
7
7
6
7
7
8
7
7
7
7
7
7
7
7
7
7
7
7
7
7
6
6
6
6
6
6
6
6
6
6
6
6
6
6
6
6
6
6
6
6
6
6
6
6
6
6
6
6
6
6
6
6
6
6
6
6
6
6
6
6
6
6
6
6
6
6
6
6
6
6
6
6
7
7
7
7
7
8
8
8
8
8
8
8
8
8
8
8
8
11
11
11
11
11
11
11
11
11
11
11
11
11
11
11
11
11
11
11
11
11
11
11
11
10
10
10
10
10
10
10
10
10
10
10
10
10
10
10
11
11
11
11
11
13
14
14
14
14
14
14
14
14
13
13
13
13
13
12
12
12
12
12
12
12
12
12
12
12
12
12
12
12
12
12
11
12
12
12
12
12
12
12
12
13
13
14
14
14
14
13
12
13
13
14
14
17
17
19
19
19
19
19
19
20
20
20
20
19
19
19
19
19
19
19
19
19
19
19
19
19
19
19
19
19
19
19
19
19
19
19
19
19
19
20
21
21
21
21
21
21
21
22
22
21
21
21
21
21
21
21
21
21
21
21
21
22
22
22
22
21
21
21
21
21
21
21
21
21
21
21
21
21
21
21
21
21
21
23
23
23
22
22
22
22
22
22
22
22
22
22
22
22
22
22
22
22
21
21
21
21
20
20
19
19
19
19
19
19
19
18
17
17
17
17
17
17
17
17
16
16
16
16
15
15
15
15
15
15
15
15
14
14
14
14
14
14
14
15
15
15
15
15
15
14
14
14
14
14
14
15
15
15
16
16
16
16
16
15
15
16
16
16
16
16
16
17
17
17
17
17
16
16
16
16
17
17
17
17
17
18
18
18
18
17
17
17
16
16
16
16
16
16
16
16
16
16
16
16
16
16
16
16
16
16
14
14
14
14
14
14
14
14
16
16
16
18
18
19
19
18
16
17
17
17
17
17
17
17
17
17
18
18
18
18
18
18
18
19
19
19
19
19
19
19
19
18
18
18
18
19
21
21
21
21
21
21
21
22
21
21
21
21
21
21
21
21
21
22
22
22
22
22
22
22
22
22
22
22
22
22
22
22
21
21
21
21
21
21
21
20
20
20
19
19
19
18
18
18
18
18
18
18
18
18
18
18
18
17
17
17
17
17
17
17
17
17
17
17
17
17
17
17
17
17
17
16
16
16
14
14
13
13
13
13
13
13
13
13
13
13
13
13
12
12
12
12
12
12
12
12
12
12
12
11
11
11
11
11
11
12
13
13
15
15
15
15
14
13
13
13
13
13
13
13
12
12
12
11
11
11
11
11
11
11
11
11
10
10
10
10
10
9
9
9
9
9
9
9
9
9
9
9
7
7
7
7
7
7
7
6
6
6
6
6
6
6
6
5
6
6
6
6
6
6
6
6
6
6
6
6
6
6
6
6
6
6
6
6
6
6
6
6
5
5
5
5
5
5
5
5
5
5
6
6
6
6
6
6
6
6
6
6
6
6
6
8
8
8
8
8
8
8
8
8
8
8
8
8
8
8
8
8
8
8
8
8
8
8
9
10
10
10
10
10
10
10
10
10
10
10
10
8
8
8
8
6
6
6
6
6
6
6
5
5
5
5
5
5
5
4
4
4
4
4
4
4
4
4
4
4
4
4
4
4
4
4
4
4
4
4
4
4
4
4
4
4
4
4
4
4
4
4
4
4
4
4
4
5
5
6
6
7
7
7
7
8
9
9
9
9
9
9
9
9
9
9
9
9
9
9
9
9
9
9
9
9
9
9
9
9
9
9
9
9
9
9
9
9
9
9
9
9
9
8
8
8
8
8
8
8
8
8
8
8
9
9
9
9
9
9
9
9
9
11
11
11
11
11
11
11
11
11
11
11
11
11
11
11
11
11
11
11
11
11
11
11
11
11
11
11
11
11
11
11
11
11
11
11
11
11
10
10
10
10
10
10
10
9
9
9
9
9
9
9
9
9
9
9
9
9
9
9
9
9
9
9
9
9
9
9
9
9
9
9
9
9
9
8
8
8
8
8
8
8
8
8
8
8
8
9
9
9
9
9
9
9
9
9
9
9
9
9
9
9
9
9
9
9
9
10
12
12
12
12
12
12
12
12
12
12
12
12
11
11
10
10
10
11
12
11
11
11
11
11
11
11
11
13
13
16
16
19
19
19
20
20
20
20
20
20
20
20
20
20
20
20
20
20
20
20
20
20
20
20
20
20
20
20
20
20
20
19
19
19
19
19
19
19
19
19
19
19
19
19
19
19
19
19
19
19
19
19
19
19
19
19
19
19
19
19
19
19
19
19
19
19
19
19
19
19
19
19
19
19
19
19
19
19
19
19
19
19
19
19
19
19
19
19
19
19
19
19
19
19
19
19
19
19
18
16
16
15
15
15
15
15
15
15
15
15
15
15
15
15
15
15
15
17
17
18
18
18
16
16
16
17
20
21
22
22
22
21
20
20
21
21
22
22
22
22
21
21
21
21
20
20
20
20
20
19
19
19
19
19
19
19
19
19
19
19
18
18
18
18
18
18
18
18
18
18
18
18
18
17
17
17
17
16
16
16
16
16
16
16
15
15
14
14
14
13
13
13
13
12
12
12
12
12
12
12
12
11
11
11
11
11
11
11
11
11
11
11
11
11
11
11
11
11
11
11
11
11
11
11
11
11
11
11
11
11
11
11
11
11
10
10
10
10
11
11
11
11
10
10
10
9
9
8
7
7
7
6
6
5
5
5
5
5
4
4
4
4
4
4
4
4
4
4
3
3
2
2
2
2
2
2
2
2
1
1
1
1
1
1
1
1
1
1
1
1
1
1
1
1
1
1
1
1
1
1
1
1
1
1
1
1
0
0
0
0
0
0
0
0
0
0
0
0
0
0
0
0
0
0
0
0
0
0
0
0
0
0
0
0
0
0
0
0
0
0
0
0
0
0
0
0
0
0
0
0
0
0
0
0
0
0
0
0
0
0
0
0
0
0
0
0
0
0
0
0
0
0
0
0
0
1
1
1
1
1
1
1
1
1
1
1
1
1
1
1
1
1
1
1
1
1
1
1
0
0
0
0
0
0
1
1
1
1
1
1
1
1
1
1
1
1
1
1
1
1
1
1
1
1
1
1
1
1
1
1
1
1
1
1
1
1
1
1
1
1
1
1
1
1
1
1
1
1
1
1
1
1
1
1
1
1
1
1
1
1
1
1
1
1
1
1
1
1
1
1
1
1
1
1
2
2
2
2
2
2
2
2
2
2
2
2
2
2
2
2
2
2
2
2
2
2
2
2
2
2
2
2
2
2
2
2
2
2
2
2
2
2
2
2
2
2
2
2
2
2
2
2
2
2
2
2
2
2
2
2
2
2
2
2
2
2
2
2
2
2
1
1
1
1
1
1
1
1
1
1
1
1
1
1
1
1
1
1
1
1
1
1
1
1
1
1
1
1
1
1
1
1
1
1
1
1
1
1
1
0
0
0
0
0
0
0
0
0
0
0
0
0
0
0
0
0
0
0
0
0
0
0
0
0
0
0
0
0
0
0
0
0
0
0
0
0
0
0
0
0
0
1
1
1
1
1
1
1
1
1
1
1
1
1
1
1
1
1
1
1
1
1
1
1
1
1
1
1
1
1
1
1
1
1
1
0
0
0
0
0
0
0
0
0
0
0
0
0
0
0
0
0
0
1
1
1
1
1
1
1
1
1
1
1
1
1
1
1
1
1
1
1
1
1
1
1
1
1
1
1
1
1
1
1
1
1
1
1
1
1
1
1
1
1
1
1
0
0
0
0
0
0
0
0
0
0
0
0
0
0
0
0
0
0
0
0
0
0
0
0
0
0
0
0
0
0
0
0
0
0
0
0
0
0
0
0
0
0
0
0
0
0
0
0
0
0
0
0
0
0
0
0
0
0
0
0
0
0
0
0
0
0
0
0
0
0
0
0
0
0
0
0
0
0
0
0
0
0
1
1
1
1
1
1
1
1
2
2
2
2
2
2
1
1
1
1
1
1
1
1
1
1
1
1
1
1
1
1
1
1
1
1
1
1
1
1
1
1
1
1
1
1
1
1
1
1
1
1
1
1
1
1
1
1
1
1
1
1
1
1
1
1
1
2
2
2
2
2
2
2
2
2
2
2
2
2
2
2
2
2
2
2
2
2
2
2
2
2
2
2
2
2
2
2
2
2
2
2
2
2
2
2
3
3
3
3
3
3
3
3
3
3
3
3
3
3
3
3
2
2
2
2
2
2
2
2
2
2
2
2
2
2
2
2
2
2
2
2
2
2
2
2
2
2
2
2
2
2
2
2
2
2
2
2
2
2
2
2
2
2
2
2
2
2
2
2
2
2
2
2
2
2
2
2
2
2
2
2
2
2
2
2
2
2
2
1
2
2
2
2
2
2
2
2
2
2
2
4
4
4
4
4
4
4
4
4
4
4
4
3
4
4
4
4
4
4
4
4
4
5
5
5
5
5
5
5
5
5
5
5
5
5
5
5
5
5
5
6
6
6
6
6
6
6
6
6
6
6
6
6
6
6
6
6
6
6
7
7
7
7
7
7
7
7
7
7
7
7
7
7
7
7
7
7
7
7
7
7
7
7
7
7
7
7
7
7
7
7
7
7
7
7
7
7
7
7
7
7
7
7
7
7
6
6
5
5
5
6
6
6
5
5
5
5
5
5
5
5
5
5
5
5
5
5
5
5
5
5
5
5
5
5
5
5
5
5
5
5
4
4
4
4
4
4
5
6
6
6
6
6
6
6
6
5
5
5
6
6
6
6
6
6
6
6
8
8
8
8
8
8
8
8
8
8
8
8
8
8
8
8
8
8
8
8
8
8
8
7
7
7
7
7
7
7
7
7
7
7
7
7
7
7
7
7
7
7
7
7
7
7
7
7
7
7
7
8
8
9
9
9
9
9
9
9
9
9
9
9
9
9
9
9
9
9
9
9
9
9
8
8
7
6
6
6
6
6
6
6
6
6
6
6
6
6
6
6
6
6
6
6
7
7
7
7
7
7
7
7
7
7
7
6
6
6
6
6
6
6
6
6
6
6
6
6
6
6
6
6
6
6
6
6
6
6
6
6
6
6
6
6
6
6
6
6
6
6
6
6
6
6
6
6
6
6
6
7
7
7
7
8
9
9
9
9
9
9
9
9
9
9
10
10
10
10
10
10
10
10
10
10
10
10
10
10
10
10
10
10
9
9
9
9
9
9
9
9
9
9
9
9
9
9
9
9
9
9
9
9
9
9
9
9
9
9
9
9
9
9
9
9
10
10
10
11
11
11
10
11
12
12
12
12
12
12
12
12
12
12
12
12
11
11
11
11
11
11
11
11
11
11
11
11
11
11
11
11
11
11
10
10
10
9
9
9
9
9
9
9
9
9
9
9
9
9
9
9
10
10
10
9
9
9
9
9
9
9
8
8
8
8
8
8
8
8
8
8
8
8
8
8
8
8
8
8
8
7
6
6
6
6
6
6
6
6
6
6
6
6
6
6
6
6
6
6
6
6
6
6
6
6
6
6
6
6
6
6
6
6
6
6
6
6
6
4
4
4
4
4
4
4
4
4
4
4
4
4
4
4
4
3
3
3
3
3
3
3
3
3
3
3
3
3
3
3
3
3
3
3
3
3
3
3
3
2
2
2
2
2
2
2
2
2
2
2
1
1
1
1
1
2
2
2
2
2
2
2
2
2
2
2
2
2
2
2
2
2
2
2
2
2
2
2
2
2
2
2
2
2
2
2
2
2
2
2
2
2
2
2
2
2
2
2
2
2
2
2
2
2
2
2
2
2
2
2
2
2
2
2
2
2
2
2
2
2
2
2
2
2
2
2
2
2
2
2
2
2
2
2
2
2
2
2
1
1
1
2
2
2
2
2
2
2
2
2
2
2
2
2
2
2
2
2
2
1
1
1
1
1
1
1
1
2
2
2
2
4
4
4
4
4
4
4
4
4
5
5
5
5
5
5
5
5
5
5
6
6
6
6
6
6
6
6
7
7
7
7
7
7
7
7
7
7
7
7
7
7
7
7
7
7
7
7
7
7
7
7
7
7
7
7
7
7
7
7
7
7
7
7
7
7
7
7
7
7
7
6
6
6
6
6
6
6
6
6
6
6
6
6
6
6
6
6
6
6
6
6
6
6
6
6
6
6
6
6
6
6
6
6
6
6
6
6
5
5
5
5
5
5
5
5
5
5
5
5
5
5
5
5
5
5
5
5
5
5
5
5
5
5
5
5
5
5
5
5
5
5
5
5
5
6
6
6
6
6
6
6
6
6
7
7
7
5
5
5
6
6
6
6
6
6
6
6
6
6
6
6
6
6
6
6
6
6
6
6
6
6
6
6
6
6
6
6
6
6
6
6
6
6
6
6
6
6
5
5
5
5
5
5
6
6
6
6
6
6
6
6
6
6
6
5
5
5
5
5
5
5
6
8
9
9
9
8
8
8
8
8
8
8
8
8
8
8
8
8
8
8
8
8
8
8
8
8
8
8
8
8
8
8
8
8
8
8
8
8
8
8
8
8
8
8
8
8
8
8
8
8
7
7
7
7
7
7
7
7
7
7
7
8
8
8
8
8
8
10
10
10
15
15
15
16
16
16
16
16
16
16
16
16
16
17
17
17
17
17
17
17
17
17
19
19
19
19
19
19
19
19
19
19
19
19
19
19
19
19
19
19
19
18
18
18
18
17
17
17
17
17
17
17
17
17
17
17
17
17
17
17
17
17
17
17
17
17
17
17
17
17
17
17
17
17
16
16
16
16
16
16
16
16
17
17
17
18
18
18
18
18
18
18
18
18
18
18
18
20
20
19
19
19
19
20
20
20
20
21
21
22
22
23
26
30
33
42
47
48
49
49
49
51
51
51
52
52
53
54
55
59
59
59
59
61
64
64
67
68
69
69
69
69
69
69
69
67
67
67
68
67
67
68
68
68
68
69
69
69
70
70
70
72
72
72
72
72
72
72
72
72
72
72
72
72
72
72
72
72
72
72
72
72
71
71
71
71
71
71
71
71
71
71
71
71
72
72
72
72
72
72
71
72
72
72
72
72
72
72
72
72
72
72
73
72
72
72
72
73
72
72
72
72
71
71
71
70
70
69
68
64
64
64
64
63
63
63
63
63
64
65
65
66
69
69
69
68
68
69
68
65
60
59
57
57
55
55
55
55
55
53
53
53
53
53
52
51
50
50
50
50
50
50
50
50
50
50
48
51
51
46
46
48
49
53
53
53
52
53
53
51
52
51
52
52
52
52
53
53
53
53
55
56
56
55
55
55
56
57
57
57
56
56
56
56
57
57
57
56
53
53
54
54
52
52
52
50
53
53
53
53
52
52
53
54
54
54
55
55
54
54
54
54
54
54
52
52
52
51
51
52
52
53
54
54
55
55
55
55
55
54
54
55
55
56
55
54
54
54
54
54
54
53
53
53
53
51
51
53
53
54
56
57
60
60
60
60
60
61
60
60
61
61
61
61
59
59
59
59
57
57
58
57
57
57
57
56
56
56
56
56
56
56
56
56
56
56
55
55
54
53
54
54
52
50
50
49
45
44
44
43
42
42
42
42
42
42
41
41
41
41
41
41
41
41
41
41
41
41
41
41
40
40
40
40
40
39
40
39
38
37
37
36
36
37
37
37
37
37
37
37
37
37
36
34
33
33
33
33
33
33
33
33
34
34
34
34
34
34
35
35
35
35
33
31
31
30
33
36
36
38
39
40
39
39
39
39
39
39
38
38
37
42
38
39
38
38
39
39
41
41
41
41
40
39
39
39
39
39
40
41
41
39
39
39
39
39
39
39
39
39
39
39
39
39
39
39
39
39
40
40
40
40
40
40
42
42
42
42
41
41
41
41
41
41
42
42
42
42
42
42
42
42
43
45
44
45
44
45
46
46
46
46
46
46
46
46
46
46
45
45
45
45
46
47
47
47
47
47
47
47
47
47
47
49
52
52
52
53
53
53
53
53
54
55
55
54
54
54
52
52
52
51
51
50
46
46
46
46
45
45
44
44
44
43
43
43
42
41
40
40
41
41
41
41
41
41
41
40
40
40
40
38
38
38
38
38
38
38
39
39
39
40
39
40
40
40
40
40
39
39
39
40
40
40
40
38
38
38
38
38
37
37
37
37
37
37
37
37
37
37
37
37
37
37
37
38
35
35
36
37
37
39
40
43
43
43
44
44
44
44
46
46
47
47
46
44
44
44
44
43
42
43
43
45
47
50
50
50
50
50
50
50
50
50
50
50
50
50
49
49
49
49
48
47
47
47
47
46
46
46
46
46
46
46
45
45
45
47
47
48
48
48
48
48
48
48
48
48
47
47
47
46
46
46
47
48
52
53
52
53
55
56
55
55
55
55
54
54
54
53
53
53
52
52
52
52
52
52
52
52
51
51
51
51
51
51
51
50
46
46
46
46
46
46
46
46
45
45
45
43
43
41
40
40
40
40
40
40
40
39
37
37
37
37
38
39
39
39
39
39
39
38
38
38
38
37
37
37
37
37
37
36
36
33
33
32
31
30
30
30
29
28
28
29
30
32
32
32
32
32
32
32
31
30
30
30
30
30
30
30
29
29
27
27
25
25
25
25
25
25
25
25
25
25
25
24
24
23
23
23
23
24
24
24
24
24
24
24
24
24
24
23
23
24
24
24
24
24
24
24
24
24
23
23
24
25
28
29
33
33
33
33
33
33
33
33
33
34
34
34
34
36
36
36
37
36
36
36
36
36
37
37
37
37
37
37
37
37
37
37
37
37
37
37
37
37
35
35
34
33
33
33
33
33
32
32
32
32
32
32
32
32
30
30
30
30
30
30
30
30
30
30
30
30
30
30
30
31
31
31
31
31
30
30
30
30
30
29
28
28
28
28
28
28
29
30
30
30
30
30
30
30
30
30
30
30
30
29
29
29
29
29
29
29
29
29
29
29
31
31
31
31
31
31
31
32
32
32
33
32
31
31
31
33
33
33
33
33
33
33
33
33
33
33
33
32
32
31
31
30
28
27
27
28
29
32
32
32
33
32
32
32
32
32
32
32
33
36
35
34
34
34
34
34
34
35
35
36
35
35
35
34
34
34
34
34
34
33
33
33
32
31
32
33
34
34
34
34
34
34
34
34
34
34
34
34
33
33
33
35
36
36
37
37
37
37
36
36
36
36
36
36
36
36
36
36
36
36
36
35
36
36
36
36
37
37
37
37
37
40
40
40
39
39
38
38
37
37
37
37
37
37
37
37
36
36
37
37
38
40
43
46
45
45
45
44
44
44
44
44
45
45
45
43
42
42
42
42
42
45
45
45
45
45
45
46
46
46
46
46
46
45
45
45
45
45
45
45
45
45
45
45
47
47
47
47
46
48
48
48
48
49
49
49
51
52
53
54
54
54
51
51
51
51
51
51
51
51
50
50
49
49
49
49
49
49
50
48
49
49
49
50
51
51
51
52
52
52
51
51
52
52
53
53
53
52
52
53
53
53
54
54
54
52
52
52
52
52
52
51
51
49
49
49
49
49
49
49
49
49
49
49
49
49
49
49
49
49
49
49
49
49
49
49
49
49
49
46
45
45
45
45
45
45
45
45
44
44
44
44
44
44
44
44
44
43
43
43
43
43
43
44
43
43
43
43
42
42
42
42
43
42
42
43
40
40
40
37
37
37
36
33
33
32
30
30
28
28
27
27
24
23
23
20
20
20
19
18
18
10
5
4
4
4
4
4
4
4
4
4
4
4
4
4
4
4
4
4
4
4
4
4
4
4
4
4
4
4
4
4
4
4
4
4
4
4
4
4
4
4
4
4
4
4
4
4
4
4
4
4
4
4
4
4
4
4
4
4
4
4
4
3
3
3
3
3
3
3
3
3
3
3
3
3
3
3
3
3
3
3
3
3
3
3
3
3
3
3
3
3
3
3
3
3
3
3
3
3
3
3
3
3
3
3
3
3
3
3
3
3
3
3
2
2
2
1
1
1
1
1
1
1
1
1
1
1
1
1
1
1
1
1
1
1
1
1
1
1
1
1
1
1
1
1
1
1
1
1
1
1
1
1
1
1
1
1
1
1
1
1
1
1
1
1
0
0
0
0
0
0
0
0
0
0
0
0
0
0
0
0
0
0
0
0
0
0
0
0
0
0
0
0
0
0
0
0
0
0
0
0
0
0
0
0
0
1
1
1
1
1
1
1
1
1
1
1
1
1
2
2
2
2
2
2
2
2
2
2
2
2
2
2
2
2
2
2
2
2
2
2
2
2
2
2
2
2
2
2
2
2
2
2
2
2
2
2
2
2
2
2
2
2
2
2
2
2
2
2
2
2
2
2
2
2
2
2
2
2
2
2
2
2
2
2
2
2
2
2
2
3
3
3
3
3
3
3
3
3
3
3
3
3
4
4
4
4
4
4
4
4
4
4
4
4
4
4
4
4
4
4
4
4
4
4
4
4
4
4
4
4
4
4
4
4
4
4
4
4
4
4
4
3
3
3
3
3
3
3
3
3
3
3
3
3
3
3
3
3
3
3
3
3
3
3
3
3
3
3
2
2
2
2
2
1
1
1
1
1
1
1
1
1
1
1
1
1
2
2
2
2
2
2
2
2
2
2
2
2
2
2
2
2
3
3
3
3
3
3
3
3
3
3
3
4
4
4
4
4
4
4
4
4
5
5
5
5
5
5
5
5
5
5
5
5
5
5
5
5
5
5
5
5
4
4
4
3
3
3
3
3
3
3
3
3
3
3
3
3
3
3
4
4
5
6
6
6
6
6
6
6
6
6
6
6
6
6
6
6
6
6
6
6
6
6
6
6
6
6
7
7
7
7
7
7
7
7
7
7
7
7
7
8
8
8
8
8
8
8
8
8
8
8
8
8
8
8
8
8
8
8
8
8
8
8
8
8
8
8
8
8
8
8
8
8
7
7
6
6
6
6
6
6
6
6
5
5
5
5
5
5
5
5
5
5
5
5
5
5
5
5
5
5
5
5
5
5
5
5
5
5
5
5
5
5
5
5
5
5
5
5
5
5
5
5
6
6
6
6
6
6
6
6
6
7
7
7
7
7
7
7
7
6
6
6
6
6
6
5
5
5
5
5
5
5
5
5
5
5
5
5
5
5
5
5
5
5
5
5
6
6
6
6
6
7
7
8
8
8
8
8
8
8
7
7
7
7
7
7
7
7
7
7
7
7
7
7
7
7
7
7
7
7
7
7
7
7
7
7
7
7
7
7
6
6
6
6
6
6
6
6
6
6
6
6
6
6
6
6
6
6
6
6
6
6
6
6
6
6
6
6
6
6
6
6
6
6
6
6
6
6
6
6
6
6
6
6
6
6
6
6
6
7
7
7
7
7
7
7
7
7
6
6
6
6
6
5
5
5
5
5
5
5
5
5
5
5
5
5
4
4
4
4
4
4
4
4
5
5
5
5
5
5
5
7
8
8
8
8
8
8
8
8
8
7
7
7
6
6
6
7
7
7
7
7
6
6
6
6
6
6
6
6
6
6
6
6
6
6
6
6
6
6
6
6
6
6
6
6
6
6
6
6
6
6
6
6
5
5
5
5
5
5
5
5
6
6
6
6
6
8
8
8
8
8
8
8
8
8
8
10
10
10
10
10
10
10
10
10
10
10
10
10
10
10
10
10
10
10
10
10
10
10
10
10
10
10
10
10
10
10
10
10
10
10
10
10
10
10
10
10
10
10
10
10
10
10
10
10
10
10
10
10
10
10
10
10
10
10
10
9
8
8
8
8
8
8
7
7
7
7
7
7
7
7
7
7
7
7
7
7
7
7
7
7
7
7
7
7
6
6
6
6
6
6
6
6
6
6
7
7
7
7
7
8
8
7
7
7
6
6
6
6
6
6
6
6
6
7
7
7
7
7
6
6
6
6
6
6
5
5
5
5
5
5
6
6
6
6
6
6
6
6
6
6
6
6
6
6
6
6
6
6
6
6
6
6
6
6
6
7
7
9
9
9
9
9
9
9
9
9
9
9
9
8
8
8
8
8
8
9
9
9
11
11
11
11
11
11
11
11
11
10
10
10
10
10
10
10
10
10
10
10
9
9
9
9
9
9
9
9
9
9
9
9
9
9
8
8
8
8
8
8
8
8
8
8
8
8
8
8
8
8
8
8
8
8
8
8
8
8
8
8
8
8
8
8
8
8
8
8
8
8
8
8
8
8
8
8
7
7
7
7
7
7
7
7
7
7
7
8
8
8
8
8
8
8
7
7
7
7
7
7
7
7
7
7
8
8
8
8
8
8
8
8
8
8
8
8
8
8
8
8
9
9
9
8
7
7
7
7
7
7
7
6
6
6
6
6
6
6
6
6
6
5
5
5
5
5
5
5
5
5
5
5
5
5
5
5
5
5
5
5
5
6
6
6
6
6
6
6
7
7
7
7
6
6
6
6
6
6
6
6
6
6
6
6
6
6
6
6
6
6
6
6
6
6
6
6
6
6
6
6
6
6
6
6
6
6
6
7
7
7
7
7
7
7
7
7
8
8
10
10
10
10
10
12
13
13
13
13
13
13
12
12
12
13
15
15
15
15
15
15
15
15
15
16
16
16
17
17
17
17
17
17
17
17
18
19
19
20
20
22
22
23
23
23
23
22
22
21
19
20
20
20
20
20
20
21
22
22
22
22
22
23
23
23
23
23
23
23
23
23
24
24
24
24
24
24
24
24
24
24
24
24
24
24
24
24
24
24
24
24
24
24
24
24
24
24
24
24
24
24
24
24
25
25
25
25
25
25
24
24
24
25
25
25
25
25
25
25
25
25
25
25
25
24
24
24
24
22
22
22
21
21
21
21
21
21
21
20
20
20
20
19
18
18
18
18
18
18
18
18
18
17
17
17
17
17
16
16
16
16
16
16
16
15
15
14
14
14
14
14
14
14
14
14
14
13
13
13
12
11
11
11
11
11
11
10
10
10
9
9
10
10
10
10
10
10
10
10
10
10
10
9
7
7
7
7
6
6
6
6
5
4
4
4
4
4
4
3
4
4
4
4
3
3
3
3
3
2
2
2
2
2
2
2
2
2
2
2
2
2
2
2
3
3
4
5
5
6
6
6
6
7
7
7
7
7
7
7
7
7
7
7
7
7
6
6
6
6
6
6
6
6
6
6
6
6
6
6
6
6
6
6
6
6
6
6
6
6
6
6
6
6
6
6
6
6
6
6
6
6
6
6
6
6
6
6
6
6
6
6
6
6
6
6
6
6
6
6
6
5
5
5
5
5
5
5
5
5
5
5
5
5
5
5
5
5
5
5
5
5
5
5
5
6
6
6
6
6
6
6
6
6
6
6
6
6
6
5
5
5
5
5
5
5
5
5
5
5
5
5
5
5
5
5
5
5
5
5
5
5
5
5
5
5
4
4
4
4
4
4
4
4
3
3
3
2
2
2
2
2
2
2
2
2
2
2
2
2
2
2
2
2
2
2
2
2
2
2
4
4
3
3
3
3
3
3
3
3
3
3
3
3
3
3
3
3
3
3
3
3
3
3
3
3
3
3
3
3
3
3
3
3
3
3
3
3
3
3
3
3
3
3
3
3
3
3
5
5
5
5
5
5
5
6
6
6
6
6
6
6
6
6
6
6
6
6
6
6
6
5
5
6
6
6
6
6
6
6
6
6
6
6
6
6
6
6
6
6
6
6
6
6
6
6
6
6
6
6
6
6
6
6
6
6
6
6
6
6
6
6
6
6
6
6
6
6
6
6
6
6
6
6
6
6
6
6
6
6
6
6
6
6
6
6
6
6
6
6
6
6
6
5
4
4
4
3
3
3
3
3
3
3
3
3
3
3
3
3
3
3
3
3
3
3
3
3
3
3
3
3
3
2
2
2
2
2
2
1
1
1
1
1
1
1
1
1
0
0
0
0
0
0
0
0
0
0
0
0
0
0
0
0
0
0
0
0
0
0
0
0
0
0
0
0
0
0
0
0
0
0
0
0
0
0
0
0
0
0
0
0
0
0
0
0
0
0
0
0
0
0
0
0
0
0
0
0
0
0
0
0
0
0
1
1
2
2
3
3
3
3
3
3
3
3
3
3
3
3
3
3
3
3
2
2
2
2
2
2
2
2
2
2
2
2
2
2
3
3
3
3
3
3
3
3
3
3
4
4
4
4
4
4
4
4
4
4
5
5
5
6
6
7
7
7
7
7
7
8
8
8
8
8
9
9
9
9
9
9
9
9
9
9
9
9
9
9
9
9
9
9
10
10
10
10
10
10
10
10
10
10
10
10
10
10
10
10
10
10
10
10
10
10
10
10
11
11
11
11
12
12
12
12
12
12
13
12
12
12
12
12
12
12
12
11
11
11
11
11
10
10
10
10
10
10
10
10
10
10
10
10
10
10
10
10
10
10
10
10
10
10
10
10
10
10
10
10
10
10
10
10
10
10
10
10
8
8
8
8
8
8
8
9
9
9
8
8
8
8
8
7
7
6
6
6
6
6
6
6
6
6
7
7
7
7
7
6
6
6
6
6
6
6
6
6
6
7
7
7
8
8
8
8
8
8
8
8
8
8
8
8
8
8
8
8
8
8
8
8
8
8
8
8
8
8
8
8
8
8
8
8
8
8
8
8
8
8
8
8
8
8
8
9
9
9
9
9
9
9
8
7
7
7
7
7
8
8
7
7
6
6
6
6
6
8
8
8
8
8
8
9
9
8
8
8
8
8
8
8
8
8
8
8
8
8
8
8
8
8
8
8
8
8
8
8
8
8
8
8
8
8
6
6
6
6
6
6
6
6
5
5
5
5
5
5
5
5
5
5
5
5
5
5
5
5
5
5
5
5
5
5
5
5
5
5
5
5
5
5
5
5
5
6
6
7
7
8
8
9
9
9
9
9
9
9
9
9
9
9
9
9
9
9
9
9
9
9
9
9
9
9
9
9
9
9
9
9
9
9
9
9
9
9
8
8
8
8
8
8
9
9
9
9
9
9
9
9
9
9
9
9
9
9
9
9
9
9
9
9
9
9
9
9
9
9
9
9
9
9
9
9
9
9
9
9
9
9
9
9
9
9
9
9
8
8
8
8
8
8
8
8
8
8
8
8
8
8
8
8
8
8
8
6
6
6
6
6
6
6
6
6
6
6
6
6
6
6
6
6
6
6
6
6
6
6
6
6
6
6
6
6
6
6
6
6
6
6
6
6
6
6
6
6
6
6
5
5
5
5
4
4
4
4
4
4
4
4
4
3
3
3
3
3
3
3
4
5
5
5
5
5
5
4
4
4
4
4
4
4
4
4
4
4
5
9
9
9
9
8
8
8
8
8
8
8
8
8
9
9
9
9
9
9
9
9
9
9
9
9
9
9
9
9
11
12
13
13
13
13
13
14
13
13
13
13
13
13
14
14
14
14
14
14
14
14
14
14
14
14
14
14
14
14
14
14
14
14
13
13
13
13
13
13
13
13
13
13
13
13
13
13
13
13
13
13
13
13
13
13
13
13
13
13
12
12
12
12
12
12
12
12
12
12
12
12
12
12
12
12
12
12
12
11
11
11
11
11
11
11
11
11
11
11
11
11
11
11
11
11
11
11
11
11
11
11
11
11
11
11
11
11
11
11
11
11
11
11
11
11
11
11
11
11
11
11
10
10
10
10
10
9
9
9
9
9
9
9
9
9
9
9
9
9
9
9
9
9
8
8
7
7
7
7
6
6
6
6
6
6
6
6
6
6
6
6
6
6
6
6
7
7
7
7
6
6
6
6
6
6
6
6
6
6
7
7
7
7
11
12
11
11
11
11
11
11
11
11
11
11
12
12
12
12
12
12
12
11
11
11
11
11
11
11
10
10
9
9
9
9
9
9
9
9
9
9
9
9
9
9
9
9
9
9
9
9
9
9
9
9
9
9
9
9
9
9
9
9
9
9
9
9
9
9
9
9
9
9
9
9
9
9
9
9
9
9
9
9
9
9
9
9
9
9
9
9
9
9
9
9
9
9
9
9
9
9
9
9
9
9
9
9
8
8
8
8
8
8
8
8
8
8
8
8
8
7
7
7
7
8
8
8
8
8
8
8
7
7
7
7
7
7
7
7
7
7
7
7
7
7
7
7
7
7
7
7
7
7
7
7
7
7
7
7
7
6
6
5
5
5
5
5
5
5
5
5
5
5
5
5
4
4
4
4
3
3
3
3
3
3
3
3
3
3
2
2
2
2
2
2
2
2
2
2
2
2
2
2
2
2
2
2
2
2
2
2
2
2
1
1
1
1
1
1
1
1
1
1
1
1
1
1
1
1
1
1
1
1
1
1
1
1
1
1
1
1
1
1
1
1
1
1
1
1
2
2
2
3
3
3
3
3
3
3
4
4
4
4
4
4
4
4
4
4
4
5
5
6
5
5
5
7
7
7
7
7
7
7
7
7
7
7
7
7
7
7
7
7
7
7
7
7
7
7
7
7
8
8
8
8
8
8
8
8
8
8
8
8
9
9
9
9
9
9
9
9
9
9
9
9
9
8
8
8
8
8
8
8
8
8
8
8
8
8
8
8
8
8
8
8
7
7
7
7
7
7
7
7
7
7
7
7
7
7
7
7
7
7
7
7
7
7
7
7
7
8
8
7
7
7
7
7
7
7
7
7
7
7
7
7
7
7
7
7
7
7
7
7
7
7
7
7
7
7
7
7
6
6
6
6
6
6
5
5
5
5
5
5
5
5
5
5
5
5
5
5
4
4
4
4
4
3
2
2
2
2
2
2
2
2
2
2
2
2
2
2
2
2
2
2
2
2
2
2
2
2
4
4
4
4
4
4
4
4
4
4
4
4
4
4
4
4
4
4
4
4
4
4
4
4
4
4
4
4
4
4
4
4
4
4
4
4
4
4
4
4
4
4
4
4
4
5
5
5
5
5
5
5
5
5
5
5
6
6
6
5
5
5
5
5
5
5
5
5
5
5
5
5
5
5
5
5
5
5
5
5
5
5
5
5
5
5
5
5
5
5
5
5
4
4
4
4
4
4
4
4
4
4
4
4
4
4
4
4
4
4
4
4
5
5
5
5
5
5
5
5
5
5
5
5
5
5
5
5
5
5
5
5
5
5
5
5
5
5
5
5
5
6
7
6
6
6
6
6
6
6
6
6
6
6
6
6
6
6
6
5
5
5
5
5
5
5
5
5
3
3
3
3
3
2
2
2
2
2
2
2
2
2
2
2
2
2
2
2
2
2
2
2
2
2
2
2
2
2
2
2
2
2
2
2
2
2
2
2
2
2
2
2
2
2
2
2
2
3
3
3
3
3
3
3
3
3
3
3
3
3
3
3
3
2
2
2
2
2
2
2
3
3
3
3
3
3
3
4
4
4
4
3
3
3
3
3
3
3
3
3
3
3
3
3
3
3
3
3
3
3
3
3
3
3
3
3
3
3
3
3
3
3
3
3
3
3
3
3
3
3
3
3
3
3
3
3
3
3
3
3
3
3
3
4
4
4
4
4
4
4
4
4
4
4
4
4
4
4
4
4
4
4
4
4
4
4
4
4
4
4
4
4
4
4
4
4
4
4
4
4
4
4
4
4
4
4
4
4
4
4
4
4
4
4
4
4
4
4
4
4
4
4
4
4
4
4
4
4
4
4
4
4
4
4
4
4
4
4
4
4
5
5
5
4
4
4
4
4
4
4
4
4
3
3
4
4
4
4
4
4
4
4
4
4
4
4
4
4
4
4
4
4
4
4
4
4
4
4
4
4
4
4
4
4
4
4
4
4
4
4
4
4
4
4
4
4
4
4
4
4
4
4
4
4
4
4
4
4
2
2
2
2
2
2
2
2
2
2
3
3
3
3
3
3
3
3
3
3
2
2
2
2
2
2
2
4
4
4
4
4
5
5
5
5
5
5
5
5
5
5
5
5
5
5
5
5
5
5
5
5
5
5
5
5
5
5
5
5
5
5
5
5
5
5
5
5
5
5
5
5
5
4
4
4
4
4
4
4
4
4
4
4
4
4
4
4
4
4
4
4
4
4
4
4
4
4
4
4
4
4
4
4
4
4
5
5
5
5
5
5
5
5
5
5
5
4
4
4
4
4
4
4
4
4
4
4
4
4
4
4
4
4
4
4
4
4
5
5
5
5
5
5
5
5
5
5
5
5
5
5
5
5
4
4
4
4
4
4
4
4
4
4
4
4
4
4
4
4
4
4
4
4
4
4
4
4
4
3
3
3
2
2
2
2
2
2
2
2
2
2
2
2
2
2
2
1
1
1
1
1
1
1
1
3
3
3
4
4
4
4
4
4
4
4
4
4
4
4
4
4
4
4
4
4
4
4
4
4
4
4
4
4
4
4
4
4
4
4
4
4
4
4
4
4
4
4
4
4
4
4
4
4
4
4
4
5
5
5
5
5
5
5
5
5
5
5
5
5
5
5
5
5
5
5
5
5
5
5
5
5
5
5
5
5
5
5
5
5
5
5
4
4
4
4
4
4
4
4
4
4
4
4
4
5
5
6
6
6
6
6
6
6
6
6
6
6
6
6
6
6
6
6
6
6
6
6
6
6
5
5
4
4
3
3
3
3
3
3
3
3
3
3
3
3
3
3
3
3
3
3
3
3
3
3
3
3
3
3
3
3
3
3
3
4
4
4
4
4
4
4
4
4
4
4
4
4
4
4
4
4
4
4
4
4
4
4
4
4
4
4
4
4
4
4
4
4
4
4
4
4
4
4
4
4
4
4
4
3
3
3
3
3
3
3
3
3
3
3
3
3
3
3
3
3
3
3
3
3
3
3
2
2
2
2
2
2
1
1
1
1
1
1
1
1
1
1
1
1
1
1
1
1
1
1
1
1
1
1
1
1
1
1
0
0
0
0
0
0
0
0
0
0
0
1
2
2
2
2
2
2
2
2
2
2
2
3
3
5
5
5
5
5
5
5
5
5
5
5
5
5
5
5
5
5
5
5
5
5
5
5
6
6
6
6
6
6
6
6
6
6
6
6
6
6
6
6
6
6
6
6
6
6
6
6
6
6
6
6
6
6
6
6
6
6
6
6
6
6
6
6
6
6
6
6
6
6
6
6
6
7
7
7
7
7
7
7
7
7
7
7
7
7
7
7
7
7
7
7
7
7
7
7
7
7
7
7
7
7
7
7
7
7
7
7
6
6
6
6
6
6
6
6
6
6
6
6
6
6
6
6
6
6
6
6
6
6
6
6
6
6
6
6
6
6
6
6
6
6
6
6
5
5
5
5
5
5
5
5
5
5
5
5
4
4
4
4
4
4
4
4
4
4
4
4
4
4
4
4
4
3
3
3
3
3
4
4
4
4
4
4
4
4
4
4
4
5
4
4
4
5
6
6
6
6
6
6
6
6
6
6
6
6
6
6
6
6
6
6
6
6
6
5
5
5
5
5
5
5
5
5
5
5
5
5
5
5
5
5
5
5
5
5
5
5
5
5
5
4
4
4
4
4
4
4
4
4
4
4
3
3
3
3
3
3
3
3
3
3
3
3
3
3
3
3
3
3
3
3
3
3
3
3
3
3
3
3
3
3
3
3
3
3
3
3
3
3
3
3
3
3
3
3
3
3
3
3
3
3
3
2
2
2
2
2
2
2
2
2
2
2
2
2
2
2
2
2
2
2
2
2
2
2
2
2
2
2
2
2
2
2
2
2
2
2
1
1
1
1
1
1
1
1
1
1
1
1
1
1
1
1
1
1
1
1
1
1
1
1
1
1
1
1
1
1
1
1
1
1
0
0
0
0
0
0
0
0
0
0
0
0
0
0
1
1
1
1
1
2
2
3
3
3
3
3
3
3
3
4
4
4
4
4
4
4
4
4
4
4
4
4
4
4
4
4
4
4
4
4
4
4
4
4
4
4
4
4
4
4
4
4
4
4
4
4
4
4
4
4
4
4
4
4
4
4
4
4
4
4
4
4
4
4
4
4
4
4
4
4
4
4
4
4
4
4
4
4
4
4
4
4
4
4
4
3
3
3
3
3
3
3
3
3
3
3
3
3
2
2
1
1
1
1
1
1
1
1
1
1
1
1
1
1
1
1
0
0
0
0
0
0
0
0
0
0
0
0
0
0
0
0
0
0
0
0
0
0
0
0
0
0
0
0
0
0
0
0
0
0
0
0
0
0
0
0
0
0
0
0
0
0
0
0
0
0
0
0
0
0
0
0
0
0
0
0
0
0
0
0
0
0
0
0
0
0
0
0
0
0
0
0
0
0
0
0
0
0
0
0
0
0
0
0
0
0
0
0
0
0
0
0
0
0
0
0
0
0
0
0
0
0
0
0
0
0
0
0
0
0
0
0
0
0
0
0
0
0
0
0
0
0
0
0
0
0
0
0
0
0
0
0
0
0
0
0
0
0
0
0
0
0
0
0
0
0
0
0
0
0
0
0
0
0
0
0
0
0
0
0
0
0
0
0
0
0
0
0
0
0
0
0
0
0
0
0
0
0
0
0
0
0
0
0
0
0
0
0
0
0
0
0
0
0
0
0
0
0
0
0
0
0
0
0
0
0
0
0
0
0
0
0
0
0
0
0
0
0
0
0
0
0
0
0
0
0
0
0
0
0
0
0
0
0
0
0
0
0
0
0
0
0
0
0
0
0
0
0
0
0
0
0
0
0
0
0
0
0
0
0
0
0
0
0
0
0
0
0
0
0
0
0
0
0
0
0
0
0
0
0
0
0
0
0
0
0
0
0
0
0
0
0
0
0
0
0
0
0
0
0
0
0
0
0
0
0
0
0
0
0
0
0
0
0
0
0
0
0
0
0
0
0
0
0
0
0
0
0
0
0
0
0
0
0
0
0
0
0
0
0
0
0
0
0
0
0
0
0
0
0
0
0
0
0
0
0
0
0
0
0
0
0
0
0
0
0
0
0
0
0
0
0
0
0
0
0
0
0
0
0
0
0
0
0
0
0
0
0
0
0
0
0
0
0
0
0
0
0
0
0
0
0
0
0
0
0
0
0
0
0
0
0
0
0
0
0
0
0
0
0
0
0
0
0
0
0
0
0
0
0
0
0
0
0
0
0
0
0
0
0
0
0
0
0
0
0
0
0
0
0
0
0
0
0
0
0
0
0
0
1
1
1
1
1
1
1
1
1
1
1
1
1
1
1
1
1
1
1
1
1
1
1
1
1
1
1
1
1
1
1
1
1
1
1
1
1
1
1
1
1
1
1
1
1
1
1
1
1
1
1
1
1
1
1
1
1
1
1
1
1
1
1
1
1
1
1
1
1
1
2
2
2
2
2
2
2
2
2
2
2
2
2
2
2
2
2
2
2
2
2
2
2
2
2
2
2
2
2
2
2
2
2
2
2
2
2
2
2
2
2
2
2
2
2
2
2
2
2
2
2
2
2
2
2
2
2
2
2
2
2
2
2
2
2
2
2
2
2
2
2
2
2
2
2
2
2
2
2
2
2
2
2
2
2
2
2
2
2
2
2
2
2
2
2
2
2
2
2
2
2
2
2
2
2
2
2
2
2
2
2
2
2
2
2
2
2
2
2
2
2
2
2
2
2
2
2
2
2
2
2
2
2
2
2
2
2
1
1
1
1
1
1
1
1
1
1
0
0
0
0
0
0
0
0
0
0
0
0
0
0
0
0
0
0
0
0
0
0
0
0
0
0
0
0
0
0
0
0
0
0
0
0
0
0
0
0
0
0
0
0
0
0
0
0
0
0
0
0
0
0
0
0
0
0
0
0
0
0
0
0
0
0
0
0
0
0
0
0
0
0
0
0
0
0
0
0
0
0
0
0
0
0
0
0
0
0
0
0
0
0
0
0
0
0
0
0
0
0
0
0
0
0
0
0
0
0
0
0
0
0
0
0
0
0
0
0
0
0
0
0
0
0
0
0
0
0
0
0
0
0
0
0
0
0
0
0
0
0
0
0
0
0
0
0
0
0
0
0
0
0
0
0
0
0
0
0
0
0
0
0
0
0
0
0
0
0
0
0
0
0
0
0
0
0
0
0
0
0
0
0
0
0
0
0
0
0
0
0
0
0
0
0
0
0
0
0
0
0
0
0
0
0
0
0
0
0
0
0
0
0
0
0
0
0
0
0
0
0
0
0
0
0
0
0
0
0
0
0
0
0
0
0
0
0
0
0
0
0
0
0
0
0
0
0
0
0
0
0
0
0
0
0
0
0
0
0
0
0
0
0
0
0
0
0
0
0
0
0
0
0
0
0
0
1
1
1
1
1
1
1
1
1
1
1
1
1
1
1
1
1
1
1
1
1
1
1
1
1
1
1
1
1
1
1
1
1
1
1
2
2
3
3
3
3
3
3
3
3
3
3
3
3
3
3
3
3
3
3
3
3
3
3
3
3
3
3
3
3
3
3
3
3
3
3
3
3
3
3
3
3
3
4
4
4
4
4
4
4
4
4
4
4
4
4
4
4
4
4
4
4
4
4
4
4
4
4
4
4
4
4
4
4
4
4
4
4
4
4
4
5
5
7
7
8
8
8
8
8
7
7
7
7
7
7
7
7
7
7
7
7
7
7
7
7
7
7
7
7
7
7
7
7
7
7
7
7
7
7
7
7
7
7
7
7
7
7
7
7
7
7
7
6
6
6
6
6
6
6
6
5
5
6
6
6
6
6
6
6
6
6
6
6
6
5
5
5
5
5
5
5
5
5
5
5
5
5
5
5
5
5
5
5
5
5
5
5
5
5
5
5
5
5
5
5
4
5
5
5
5
5
5
4
4
4
4
4
4
4
4
4
4
3
3
3
3
3
3
3
3
3
3
3
3
3
3
3
3
3
3
3
3
2
1
1
1
1
1
1
1
1
1
1
1
1
1
1
1
1
1
1
1
1
1
1
1
1
1
1
1
1
1
1
1
1
1
1
1
1
1
1
1
1
1
1
1
1
1
1
0
0
0
0
0
0
0
0
0
0
0
0
0
0
0
0
0
0
0
0
0
0
0
0
0
0
0
0
0
0
0
0
0
0
0
0
0
0
0
0
0
0
0
0
0
0
0
0
0
0
0
0
0
0
0
0
0
0
0
0
0
0
0
0
0
0
0
0
0
0
0
0
0
0
0
0
0
0
0
0
0
0
0
0
0
0
0
0
0
0
0
0
0
0
0
0
0
0
0
0
0
0
0
0
0
0
0
0
0
0
0
0
0
0
0
0
0
0
0
0
0
0
0
0
0
0
0
0
0
0
0
0
0
0
0
0
0
0
0
0
0
0
0
0
0
0
0
0
0
0
0
0
0
0
0
0
0
0
0
0
0
0
0
0
0
0
0
0
0
0
0
0
0
0
0
0
0
0
0
0
0
0
0
0
0
0
0
0
0
0
0
0
0
0
0
0
0
0
0
0
0
0
0
0
0
0
0
0
0
0
0
0
0
0
0
0
0
0
0
0
0
0
0
0
0
0
0
0
0
0
0
0
0
0
0
0
0
0
0
0
0
0
0
0
0
0
0
0
0
0
0
0
0
0
0
0
0
0
0
0
0
0
0
0
0
0
0
0
0
0
0
0
0
0
0
0
0
0
0
0
0
0
0
0
0
0
0
0
0
0
0
0
0
0
0
0
0
0
0
0
0
0
0
0
0
0
0
0
0
0
0
0
0
0
0
0
0
0
0
0
0
0
0
0
0
0
0
0
0
0
0
0
0
0
0
0
0
0
0
0
0
0
0
0
0
0
0
0
0
0
0
0
0
0
0
0
0
0
0
0
0
0
0
0
0
0
0
0
0
0
0
0
0
0
1
2
2
2
2
2
2
2
2
2
2
2
2
2
2
1
1
1
1
3
3
3
3
3
3
3
3
3
3
3
3
3
3
3
3
3
3
3
3
3
3
3
3
3
3
3
3
3
3
3
3
3
3
3
3
3
3
3
3
3
3
3
3
3
3
3
3
3
3
3
3
3
3
3
3
3
3
3
3
3
3
3
3
3
3
3
3
3
3
3
3
3
3
3
3
3
3
3
3
3
3
3
3
3
3
3
3
3
3
3
3
3
3
3
3
3
3
3
3
2
2
2
2
2
2
1
0
0
0
0
0
0
0
0
0
0
0
1
1
1
1
1
2
2
2
2
2
2
2
2
2
2
2
2
2
2
2
2
2
2
2
2
2
2
2
2
2
2
2
2
3
3
3
3
3
3
3
3
3
3
3
3
3
2
2
2
2
2
2
2
2
2
2
2
2
2
2
2
2
2
2
2
2
2
2
2
2
2
2
2
2
2
2
2
2
2
2
2
2
2
2
2
2
2
2
2
2
2
2
2
2
2
2
2
2
1
1
1
2
1
1
1
2
2
2
2
2
2
2
2
2
2
2
2
3
3
3
3
3
3
2
2
2
2
2
2
2
2
2
2
2
2
2
2
2
2
2
2
2
2
2
2
2
2
2
2
2
2
2
2
2
2
2
2
2
2
2
2
2
2
2
2
2
2
2
2
2
2
2
2
2
2
2
2
2
2
2
2
2
2
2
2
2
2
2
2
2
2
2
2
2
2
2
2
2
2
2
2
2
2
3
3
3
3
3
3
3
3
3
3
3
3
3
3
3
2
2
2
2
2
2
2
2
2
2
2
2
2
2
2
2
2
2
2
2
3
3
3
3
2
2
2
2
2
2
2
2
2
2
2
2
2
2
2
2
2
2
2
2
2
2
2
2
2
2
2
2
2
2
2
2
2
2
2
2
2
2
2
2
2
2
2
2
2
2
2
2
2
2
1
1
1
1
1
1
1
1
1
1
1
1
1
1
1
1
1
1
1
1
1
1
1
1
1
1
1
1
1
1
0
0
0
0
0
0
0
0
0
0
0
0
0
0
0
0
0
0
0
0
0
0
0
0
0
0
0
0
0
0
0
0
0
0
0
0
0
0
0
0
0
0
0
0
0
0
0
0
0
0
0
0
0
0
0
0
0
0
0
0
0
0
0
0
0
0
0
0
0
0
0
0
0
0
0
0
0
0
0
0
0
0
0
0
0
0
0
0
0
0
0
0
0
0
0
0
0
0
0
0
0
0
0
0
0
0
0
0
0
0
0
0
0
0
0
0
0
0
0
0
0
0
0
0
0
0
0
0
0
0
0
0
0
0
0
0
0
0
0
0
0
0
0
0
0
0
0
0
0
0
0
0
0
0
0
0
0
0
0
0
0
0
0
0
0
0
0
0
0
0
0
0
0
0
0
0
0
0
0
0
0
0
0
0
0
0
0
0
0
0
0
0
0
0
0
0
0
0
0
0
0
0
0
0
0
0
0
0
1
1
1
1
1
1
1
1
1
1
1
1
1
1
1
1
1
1
1
1
1
1
1
1
1
1
1
1
1
1
1
1
1
1
1
1
1
1
1
1
1
1
1
1
1
1
1
1
1
1
1
1
1
1
1
1
1
1
1
1
1
1
1
1
1
1
1
1
1
1
1
1
1
1
1
1
1
1
1
1
1
1
1
1
1
1
1
1
1
1
1
1
1
1
1
1
1
1
1
1
1
1
1
1
1
1
0
0
0
0
0
0
0
0
0
0
0
0
0
0
0
0
0
0
0
0
0
0
0
0
0
0
0
0
0
0
0
0
0
0
0
0
0
0
0
0
0
0
0
0
0
0
0
0
0
0
0
0
0
0
0
0
0
0
0
0
0
0
0
0
0
0
0
0
0
0
0
0
0
0
0
0
0
0
0
0
0
0
0
0
0
0
0
0
0
0
0
0
0
0
0
0
0
0
0
0
0
0
0
0
0
0
0
0
0
0
0
0
0
0
0
0
0
1
1
1
1
1
1
1
1
1
1
1
1
1
1
1
1
1
1
1
1
1
1
1
1
1
1
1
1
1
1
1
1
1
1
1
1
1
1
1
1
1
1
1
1
1
1
1
1
1
1
1
1
1
1
1
1
1
1
1
1
1
1
1
1
1
1
1
1
1
1
1
1
1
1
1
1
1
2
2
2
2
2
2
2
2
2
2
2
2
2
2
2
2
2
2
2
2
2
2
2
2
2
2
2
2
2
2
2
2
2
2
2
2
2
2
2
2
2
2
2
2
1
1
1
1
1
1
1
1
1
1
1
1
1
1
1
1
1
1
1
1
1
1
1
1
1
1
1
1
1
1
1
1
1
0
0
0
0
0
0
0
0
0
0
0
0
0
0
0
0
0
0
0
0
0
0
0
0
0
0
0
0
0
0
0
0
0
0
0
0
0
0
0
0
0
0
0
0
0
0
0
0
0
0
0
0
0
0
0
0
0
0
1
1
1
1
1
1
1
1
1
1
1
1
1
1
1
1
1
1
1
1
1
1
1
0
0
0
0
0
0
0
0
0
0
0
0
0
0
0
0
0
0
0
0
0
0
0
0
0
0
0
0
0
0
0
0
0
0
0
0
0
0
0
0
0
0
0
0
0
0
0
0
0
0
0
0
0
0
0
0
0
0
0
0
0
0
0
0
0
0
0
0
0
0
0
0
0
0
0
0
0
0
0
0
0
0
0
0
0
0
0
0
0
0
0
0
0
0
0
0
0
0
0
0
0
0
0
0
0
0
0
0
0
0
0
0
0
0
0
0
0
0
0
0
0
0
0
0
0
0
0
0
0
0
0
0
0
0
0
0
0
0
0
0
0
0
0
0
0
0
0
0
0
0
0
0
0
0
0
0
0
0
0
0
0
0
0
0
0
0
0
0
0
0
0
0
0
0
0
0
0
0
0
0
0
0
0
0
0
0
0
0
0
0
0
0
0
0
0
0
0
0
0
0
0
0
0
0
0
0
0
0
0
0
0
0
0
0
0
0
0
0
0
0
0
0
0
0
0
0
0
0
0
0
0
0
0
0
0
0
0
0
0
0
0
0
0
0
0
0
0
0
0
0
0
0
0
0
0
0
0
0
0
0
0
0
0
0
0
0
0
0
0
0
0
0
0
0
0
0
0
0
0
0
0
0
0
0
0
0
0
0
0
0
0
0
0
0
0
0
0
0
0
0
0
0
0
0
0
0
0
0
0
0
0
0
0
0
0
0
0
0
0
0
0
0
0
0
0
0
0
0
0
0
0
0
0
0
0
0
0
0
0
0
0
0
0
0
0
0
0
0
0
0
0
0
0
0
0
0
0
0
0
0
0
0
0
0
0
0
0
0
0
0
0
0
0
0
0
0
0
0
0
0
0
0
0
0
0
0
0
0
0
0
0
0
0
0
0
0
0
0
0
0
0
0
0
0
0
0
0
0
1
1
1
1
1
1
1
1
1
1
1
1
1
2
2
2
2
2
2
2
2
2
2
2
2
2
2
2
2
2
2
2
2
2
2
2
2
2
2
2
2
2
2
2
2
2
2
2
2
2
2
2
2
2
2
2
2
2
2
2
2
2
2
2
2
2
2
2
2
2
2
2
2
2
2
2
2
2
2
2
2
2
2
2
2
2
2
2
2
2
2
2
2
2
2
2
2
2
2
2
2
2
2
2
2
2
2
2
2
2
2
2
2
2
2
2
2
2
2
2
2
2
2
2
2
2
2
2
2
2
2
2
2
2
2
2
2
2
2
2
2
2
2
2
2
2
2
2
2
2
2
2
2
2
2
2
1
1
1
1
1
1
1
0
0
0
0
0
0
0
0
0
0
0
0
0
0
0
0
0
0
0
0
0
0
0
0
0
0
0
0
0
0
0
0
0
0
0
0
0
0
0
0
0
0
0
0
0
0
0
0
0
0
0
0
0
0
0
0
0
0
0
0
0
0
0
0
0
0
0
0
0
0
0
0
0
0
0
0
0
0
0
0
0
0
0
0
0
0
0
0
0
0
0
0
0
0
0
0
0
0
0
0
0
0
0
0
0
0
0
0
0
0
0
0
0
0
0
0
0
0
0
0
0
0
0
0
0
0
0
0
0
0
0
0
0
0
0
0
0
0
0
0
0
0
0
0
0
0
0
0
0
0
0
0
0
0
0
0
0
0
0
0
0
0
0
0
0
0
0
0
0
0
0
0
0
0
0
0
0
0
0
0
0
0
0
0
0
0
0
0
0
0
0
0
0
0
0
0
0
0
0
0
0
0
0
0
0
0
0
0
0
0
0
0
0
0
0
0
0
0
0
0
0
0
0
0
0
0
0
0
0
0
0
0
0
0
0
0
0
0
0
0
0
0
0
0
0
0
0
0
0
0
0
0
0
0
0
0
0
0
0
0
0
0
0
0
0
0
0
0
0
0
0
0
0
0
0
0
0
0
0
0
0
0
0
0
0
0
0
0
0
0
0
0
0
0
0
0
0
0
0
0
0
0
0
0
0
0
0
0
0
0
0
0
0
0
0
0
0
0
0
0
0
0
0
0
0
0
0
0
0
0
0
0
0
0
0
0
0
0
0
0
0
0
0
0
0
0
0
0
0
0
0
0
0
0
0
0
0
0
0
0
0
0
0
0
0
0
0
0
0
0
0
0
0
0
0
0
0
0
0
0
0
0
0
0
0
0
0
0
0
0
0
0
0
0
0
0
0
0
0
0
0
0
0
0
0
0
0
0
0
0
0
0
0
0
0
0
0
0
0
0
0
0
0
0
0
0
0
0
0
0
0
0
0
0
0
0
0
0
0
0
0
0
0
0
0
0
0
0
0
0
0
0
0
0
0
0
0
0
0
0
0
0
0
0
0
0
0
0
0
0
0
0
0
0
0
0
0
0
0
0
0
0
0
0
0
0
0
0
0
0
0
0
0
0
0
0
0
0
0
0
0
0
0
0
0
0
0
0
0
0
0
0
0
0
0
0
0
0
0
0
0
0
0
1
1
1
1
1
1
1
1
1
1
1
1
2
2
2
2
2
2
2
2
2
2
2
2
2
2
3
3
3
3
3
3
3
3
3
3
3
3
3
3
3
3
3
3
3
3
3
3
3
3
3
4
4
4
4
4
4
4
4
4
4
4
4
4
4
4
4
4
4
4
4
4
4
4
4
4
4
4
4
4
4
4
4
4
4
4
4
4
3
3
3
3
3
3
3
3
3
3
3
3
3
3
3
3
3
3
3
3
2
2
2
2
2
2
2
2
2
2
2
2
2
2
2
2
2
2
2
2
2
2
2
2
2
2
2
2
2
2
2
2
2
2
2
2
2
2
2
2
2
2
2
2
2
2
2
2
2
2
2
2
2
2
2
2
2
2
2
2
2
2
2
2
2
2
2
2
2
2
2
2
2
2
2
2
2
2
2
2
2
2
2
2
2
2
2
2
2
2
2
2
1
1
1
1
1
1
1
1
1
1
1
1
1
1
1
1
1
1
1
1
1
1
1
1
3
3
3
2
2
2
2
2
2
2
2
2
2
2
3
3
3
3
3
3
3
2
2
2
2
2
2
2
2
2
2
2
2
2
2
2
2
2
2
2
2
2
2
2
2
2
2
2
2
2
2
2
2
2
2
2
3
3
3
3
3
3
3
3
3
3
3
3
3
3
3
3
3
3
3
3
3
3
3
3
3
3
3
3
3
3
3
3
3
3
3
3
3
3
3
3
3
3
3
3
3
3
3
3
3
3
3
3
3
3
2
2
2
2
2
2
2
2
2
2
2
2
2
2
2
2
2
2
2
2
2
2
2
2
1
1
1
1
1
0
0
0
0
0
0
0
0
0
0
0
0
0
0
0
0
0
0
0
0
0
0
0
0
0
0
0
0
0
0
0
0
0
0
0
0
0
0
0
0
0
0
0
0
0
0
0
0
0
0
0
0
0
0
0
0
0
0
0
0
0
0
0
0
0
0
0
0
0
0
0
0
0
0
0
0
0
0
0
0
1
1
1
1
1
1
1
1
1
1
1
1
1
1
1
1
1
1
1
1
1
1
1
1
1
1
1
1
1
1
1
1
1
1
1
1
1
1
1
1
1
1
1
1
1
1
1
1
1
1
1
1
1
1
1
1
1
1
1
1
1
1
1
1
1
1
1
1
1
1
1
1
1
1
1
1
1
1
1
1
1
1
1
0
0
0
0
0
0
0
0
0
0
0
0
0
0
0
0
0
0
0
0
0
0
0
0
0
0
0
0
0
0
0
0
0
0
1
1
1
1
1
1
1
1
1
1
1
1
1
1
1
1
1
2
2
2
2
2
2
3
3
3
3
3
3
3
3
3
3
2
3
3
3
3
3
3
3
3
3
3
3
3
3
3
3
3
3
3
3
3
3
3
3
3
3
3
3
3
3
3
3
3
3
3
3
3
3
3
3
3
3
3
3
3
3
4
4
4
4
4
4
4
4
4
4
4
4
4
4
4
4
4
4
4
4
4
4
4
4
4
4
4
4
4
4
4
4
4
4
4
4
4
4
4
4
4
4
4
4
4
4
4
3
3
3
3
3
3
3
3
3
3
3
3
3
3
3
3
3
3
3
3
3
3
3
3
3
3
3
3
3
3
3
3
3
3
3
3
3
3
3
3
3
3
3
3
3
3
3
3
3
3
3
2
2
2
2
2
2
2
2
2
2
2
2
2
2
2
2
2
2
2
2
1
1
1
1
1
1
1
1
1
1
1
0
0
0
0
0
0
0
0
0
0
0
0
0
0
0
0
0
0
0
0
0
0
0
0
0
0
0
0
0
0
0
0
0
0
0
0
0
0
0
0
0
0
0
0
0
0
0
0
0
1
1
1
1
1
1
1
1
1
1
1
2
2
2
2
2
2
2
2
2
2
2
3
3
3
3
3
3
3
3
3
3
3
3
3
3
3
3
3
3
3
3
3
3
3
3
3
3
3
3
3
3
3
3
3
3
3
3
3
3
3
3
3
3
3
3
3
3
3
3
3
3
3
3
3
3
3
3
3
3
3
3
3
3
3
3
3
3
3
3
3
3
3
3
3
3
3
3
3
3
3
3
2
2
2
2
1
1
1
1
1
1
1
1
1
1
1
1
1
1
1
1
1
1
1
1
1
1
1
1
1
1
1
1
1
1
2
2
2
2
2
2
2
2
2
2
2
2
2
2
2
2
2
2
2
2
2
2
2
2
2
2
2
2
2
2
2
2
2
2
2
2
2
2
2
2
2
2
2
2
2
2
2
2
2
2
2
2
2
2
2
2
2
2
2
2
2
2
2
2
2
2
2
2
2
2
2
2
2
2
2
2
2
2
2
2
2
2
2
2
2
2
2
3
3
3
3
3
3
3
3
3
3
3
3
3
3
3
3
3
3
2
2
2
3
3
3
3
3
3
3
3
3
3
3
3
3
3
3
3
3
3
3
3
3
3
3
3
3
3
3
3
3
3
3
3
3
3
3
3
3
3
3
3
3
3
2
2
2
2
2
2
2
2
2
2
2
2
2
2
2
2
2
2
2
2
2
2
2
2
2
2
2
2
2
2
2
2
2
2
2
2
2
2
2
2
2
2
2
2
2
2
2
2
2
2
2
2
2
2
2
2
2
2
2
2
2
2
2
2
2
2
2
2
1
1
1
1
1
1
1
1
0
0
0
0
0
0
0
0
0
0
0
0
1
2
2
2
2
2
2
2
2
2
2
2
2
2
2
2
2
2
2
2
2
2
2
2
1
1
1
1
1
1
1
1
1
1
1
1
1
1
1
1
1
1
1
1
1
1
1
1
1
1
1
1
1
1
1
1
1
1
1
1
1
1
1
1
1
1
1
1
1
1
1
1
2
2
2
2
2
2
2
2
2
2
2
2
2
2
2
2
2
2
2
2
2
2
2
2
2
2
2
2
2
2
2
2
2
2
2
2
2
2
2
2
2
2
2
2
2
2
2
2
2
2
2
2
2
2
2
2
2
2
2
2
2
2
2
2
2
2
2
2
2
2
2
2
2
2
2
2
2
2
2
2
2
2
2
2
2
2
2
2
2
1
1
1
1
1
1
1
1
1
1
1
1
1
1
2
2
2
2
2
2
2
2
2
2
2
2
2
2
2
2
2
2
2
2
2
2
2
2
2
2
2
2
2
2
2
2
2
2
2
2
2
2
2
2
2
1
1
1
1
1
1
1
1
1
1
1
1
1
1
1
1
1
1
1
0
0
0
0
0
0
0
0
0
0
0
0
0
0
0
0
0
0
0
0
0
0
0
0
0
0
0
0
0
0
0
0
0
0
0
0
0
0
0
0
0
0
0
0
0
0
0
0
0
0
0
1
1
1
1
1
1
1
1
1
1
1
1
1
1
1
1
1
1
1
1
1
1
1
1
1
1
1
1
1
1
1
1
1
1
1
1
1
1
1
1
1
1
1
1
1
1
1
1
1
1
1
1
1
1
1
1
1
1
1
1
1
1
1
1
1
1
1
1
1
1
1
1
1
1
1
1
1
1
1
0
0
0
0
0
0
0
0
0
0
0
0
0
0
0
0
0
0
0
0
0
0
0
0
0
0
0
0
0
0
0
0
0
0
0
0
0
0
0
0
0
0
0
0
0
0
0
0
0
0
0
0
0
0
0
0
0
0
0
0
0
0
0
0
0
0
0
0
0
0
0
0
0
0
0
0
0
0
0
0
0
0
0
0
0
0
0
0
0
0
0
0
0
0
0
0
0
0
0
0
0
0
0
0
0
0
0
0
0
0
0
0
0
0
0
0
0
0
0
0
0
0
0
0
0
0
0
0
0
0
0
0
0
0
0
0
0
0
0
0
0
0
0
0
0
0
0
0
0
0
0
0
0
0
0
0
0
0
0
0
0
0
0
0
0
0
0
0
0
0
0
0
0
0
0
0
0
0
0
0
0
1
1
1
1
1
1
1
1
1
1
1
1
1
1
1
1
1
1
1
2
2
2
2
2
2
2
2
2
2
2
2
2
2
2
2
2
2
2
2
2
2
2
3
3
3
3
3
3
3
3
3
3
3
3
3
3
3
3
3
3
3
3
3
3
3
3
3
3
3
3
3
3
3
3
3
3
3
3
3
3
3
3
3
3
3
3
3
3
4
4
4
4
4
4
4
4
4
4
4
4
4
4
4
4
4
4
4
4
4
4
4
4
4
4
4
4
4
4
4
4
4
4
4
5
5
5
4
4
4
5
5
5
5
5
5
4
4
4
4
4
4
4
4
4
4
4
4
4
4
4
4
4
4
4
4
4
4
4
4
4
4
4
3
3
3
3
3
3
3
3
3
3
3
3
2
2
2
2
2
2
2
2
2
2
2
2
2
2
2
2
2
2
2
2
2
2
2
2
2
2
2
2
2
2
2
2
2
2
2
2
2
2
2
2
2
2
2
2
2
2
2
2
2
2
2
2
2
2
2
2
2
2
2
2
2
2
2
1
1
1
1
1
1
1
1
1
1
1
1
1
1
1
1
1
1
1
1
1
1
1
1
1
1
1
1
1
1
1
1
1
1
1
1
1
1
1
1
1
1
1
1
1
1
1
1
1
1
1
1
1
1
1
1
0
0
0
0
0
0
0
0
0
0
0
0
0
0
0
0
0
0
0
0
0
0
0
0
0
0
0
0
0
1
1
1
1
1
1
1
1
1
1
1
1
1
1
1
0
0
0
0
0
0
0
0
0
0
0
0
0
0
0
0
0
0
0
0
1
1
1
1
1
1
1
1
1
1
1
1
1
1
1
1
1
1
1
1
1
1
1
1
1
1
1
1
1
1
1
1
1
1
1
1
1
1
1
1
1
1
1
1
1
1
1
1
1
1
1
1
1
2
2
2
2
2
2
2
2
2
2
2
3
3
3
3
3
3
3
3
3
3
3
3
3
3
3
3
3
3
3
3
3
3
3
3
3
3
3
3
3
3
3
3
3
3
3
3
3
3
3
3
3
3
3
3
3
3
3
3
3
3
3
3
3
3
3
3
3
3
3
3
3
3
3
3
3
3
3
3
2
2
2
2
2
2
2
2
2
2
2
2
2
2
2
2
2
2
2
2
2
2
2
2
2
2
2
2
2
2
2
2
2
2
2
2
2
2
2
2
2
2
2
2
2
2
2
1
1
1
1
1
1
1
1
0
0
0
0
0
0
0
0
0
0
0
0
0
0
0
0
0
0
0
0
0
0
0
0
0
0
0
0
0
0
0
0
0
0
0
0
0
0
1
1
1
1
1
2
2
2
2
2
2
2
2
2
2
2
2
2
2
2
2
2
2
2
2
2
2
2
2
2
2
2
2
2
2
2
2
2
2
2
2
2
2
2
2
2
2
2
2
2
2
2
2
2
2
2
2
2
2
2
2
2
2
2
3
3
3
3
4
4
4
4
4
4
4
4
4
4
5
5
5
5
5
5
5
5
5
5
5
5
5
5
5
5
5
5
5
5
5
5
5
5
5
5
5
5
5
5
5
5
5
5
5
5
5
5
5
5
5
5
5
5
5
5
5
4
3
3
3
3
3
3
3
3
3
3
3
3
3
3
3
3
3
3
3
3
3
3
3
3
3
3
3
3
3
3
3
3
3
3
3
3
3
3
3
3
3
4
4
4
4
4
4
4
4
4
4
4
4
4
4
4
5
5
5
5
5
5
4
4
4
4
4
4
4
4
4
4
4
4
4
4
4
4
4
4
4
4
4
4
4
4
4
5
5
5
5
5
5
5
5
5
5
5
5
5
6
7
7
7
7
8
8
8
8
8
7
7
7
7
7
7
6
6
6
6
6
6
6
6
6
6
6
6
6
6
6
6
6
6
6
6
7
7
7
7
7
7
7
7
7
7
7
7
7
6
6
6
6
6
6
6
6
6
6
6
6
6
6
6
6
6
6
6
6
6
6
6
6
6
6
6
6
6
6
7
9
9
9
9
9
9
9
9
9
9
9
9
9
9
9
9
8
8
8
8
8
8
8
8
7
7
7
7
7
7
7
7
7
7
7
7
7
7
7
7
6
6
6
6
6
6
6
5
5
5
5
5
5
5
5
5
5
5
5
5
5
5
5
5
4
4
4
4
4
4
3
3
3
3
3
3
3
3
3
3
3
3
3
3
3
3
3
3
3
3
3
3
3
3
3
3
3
3
3
3
3
3
3
3
3
3
3
3
3
3
3
3
4
4
4
4
4
4
4
4
4
4
7
7
7
7
7
7
7
7
7
7
7
6
6
6
6
6
6
7
7
7
7
7
7
7
7
8
8
8
8
8
8
8
8
8
8
8
8
8
8
8
8
8
8
8
8
8
8
8
8
8
8
8
7
7
7
7
7
7
7
7
7
7
7
7
7
7
7
7
7
7
7
7
7
7
7
7
7
7
7
7
7
7
7
7
7
7
7
7
7
7
7
7
7
7
7
7
7
7
7
7
7
6
6
6
6
6
6
6
6
6
6
6
6
6
6
6
6
6
6
6
6
6
6
6
6
6
6
6
6
6
6
6
6
6
6
6
6
3
3
1
0
0
0
0
0
0
0
0
0
0
0
0
0
0
0
0
0
0
0
0
0
0
0
0
0
0
0
0
0
0
0
0
0
0
0
0
1
1
1
1
1
1
1
1
1
1
1
1
1
1
1
1
1
1
1
1
1
1
1
1
1
1
1
1
1
1
1
1
1
1
1
1
1
1
1
1
1
1
1
1
1
1
1
1
1
1
1
1
1
1
1
1
1
1
1
1
1
1
1
1
1
1
1
1
1
1
2
2
2
2
2
2
2
3
3
3
3
3
3
3
3
3
3
3
3
3
3
3
3
3
3
3
3
3
3
3
3
3
3
3
3
3
3
3
4
4
4
4
4
4
4
4
4
4
4
4
4
4
4
4
4
4
4
4
4
4
4
4
4
4
4
4
4
4
4
4
4
4
4
4
4
4
4
4
4
4
4
4
4
4
4
4
4
4
4
4
4
4
4
4
3
3
3
3
3
3
3
3
3
3
3
3
3
3
4
4
3
3
3
3
3
3
3
3
3
3
3
3
3
3
3
3
3
3
3
3
3
3
3
3
3
3
3
3
3
3
3
3
3
3
3
3
3
3
3
3
3
3
3
2
1
1
1
1
0
0
0
0
0
0
0
0
0
0
0
0
0
0
1
1
3
3
3
3
3
3
3
3
3
3
3
3
3
3
3
3
3
3
3
3
3
3
3
3
3
3
3
3
2
2
2
2
3
3
3
3
3
3
3
3
3
3
3
3
3
3
3
3
3
3
3
3
3
3
3
3
3
3
3
3
3
3
3
3
3
3
3
3
3
3
3
3
3
3
3
4
5
5
5
6
6
6
6
6
6
6
6
6
6
6
6
6
6
6
6
5
5
5
5
5
5
5
5
5
5
5
5
5
5
5
5
5
5
5
6
6
6
6
6
6
6
6
6
6
6
6
6
6
6
6
6
6
6
6
5
5
5
5
5
5
5
5
4
4
4
4
4
4
4
4
4
4
4
4
4
4
4
4
4
4
4
4
4
4
4
4
4
4
4
4
4
4
4
4
4
4
4
4
4
4
4
4
4
4
4
4
4
4
4
4
4
4
4
4
4
4
4
3
6
6
6
6
6
6
6
6
6
6
6
6
6
6
6
6
6
6
6
6
6
6
6
6
6
6
5
5
5
5
5
5
5
5
5
5
5
5
4
4
4
4
4
4
4
4
5
5
5
5
5
4
4
3
3
3
3
3
3
3
4
4
4
4
5
5
5
5
5
5
5
5
5
5
6
6
6
6
7
7
7
7
7
7
7
8
8
8
9
9
8
8
9
9
9
9
9
9
9
9
9
9
9
9
8
8
7
7
7
7
7
7
7
7
7
7
7
7
7
7
7
7
7
7
7
7
7
7
7
8
8
9
9
9
9
9
9
9
9
9
9
9
9
9
9
9
9
9
9
9
9
9
9
9
9
9
10
10
10
10
10
10
10
10
10
10
10
10
10
10
10
10
10
11
11
11
11
11
11
10
10
10
11
11
10
8
7
7
6
6
6
6
6
6
6
6
6
6
6
6
6
6
6
6
6
6
7
7
7
7
8
8
9
10
10
10
10
10
10
10
10
10
10
10
10
10
10
10
10
10
9
9
9
9
9
9
9
9
9
9
9
9
9
9
9
8
8
8
8
7
7
7
7
7
7
7
7
7
7
7
7
7
7
7
7
7
7
7
7
7
7
7
7
7
7
7
5
5
5
5
4
4
4
4
4
4
4
4
4
5
5
5
5
5
5
5
5
5
5
5
5
5
6
6
6
6
6
6
6
6
6
6
6
6
6
6
6
6
6
6
6
6
6
6
6
6
6
6
6
6
6
6
6
6
6
6
6
6
6
6
6
6
6
6
6
6
6
6
6
6
6
6
6
6
6
6
6
6
6
6
6
6
7
7
7
9
9
9
9
8
8
8
8
8
8
8
8
7
7
7
7
6
6
6
6
6
6
6
6
6
6
6
6
6
6
6
6
6
6
6
6
6
6
6
6
6
6
6
6
6
6
6
6
6
6
6
6
6
6
6
6
6
6
6
6
6
7
7
7
7
7
7
7
7
8
8
8
7
8
8
8
8
8
8
8
8
9
9
9
9
9
9
9
8
8
8
8
8
8
8
8
8
8
8
8
7
7
7
7
7
7
7
7
7
7
7
7
7
7
7
7
7
7
7
7
7
7
7
7
7
7
7
7
7
7
7
7
7
7
7
7
7
7
7
7
7
7
7
6
7
7
7
7
7
7
7
8
8
9
9
10
10
10
10
10
10
10
10
10
10
10
10
11
11
11
11
11
11
11
11
11
11
11
12
12
12
13
13
14
15
15
14
14
14
13
13
13
13
13
13
13
13
13
13
13
13
13
13
13
13
13
13
13
13
13
13
13
13
13
13
13
13
13
13
13
13
13
11
12
12
12
12
12
12
12
11
11
11
11
11
11
11
11
11
11
11
11
11
11
11
11
11
10
10
10
10
10
10
10
10
10
10
10
10
10
11
11
10
10
10
10
10
10
10
10
10
10
10
10
10
10
10
10
10
10
10
10
10
10
10
10
10
10
10
10
10
10
10
10
10
10
9
9
9
9
9
9
9
9
9
9
9
9
9
9
9
9
8
8
8
7
7
7
6
6
6
6
6
6
6
6
6
6
6
6
5
5
5
5
5
5
5
5
5
5
4
4
4
4
4
4
4
4
4
4
4
4
4
4
4
4
4
4
4
2
2
2
2
2
2
2
2
2
0
0
0
0
0
0
0
0
0
0
0
0
0
0
0
0
0
0
0
0
0
0
0
0
0
0
0
0
0
0
0
0
0
0
0
0
0
0
0
0
0
0
0
0
0
0
0
0
0
0
0
0
0
0
0
0
0
0
0
0
0
0
0
0
0
0
0
0
0
0
0
0
0
0
0
0
0
0
0
0
0
0
0
0
0
0
0
0
0
0
0
0
0
0
0
0
0
0
0
0
0
0
0
0
0
0
0
0
0
0
0
0
0
0
0
0
0
0
0
0
0
0
0
0
0
0
0
0
0
0
0
0
0
0
0
0
0
0
0
0
0
0
0
0
0
0
0
0
0
0
0
0
0
0
0
0
0
0
0
0
0
0
0
0
0
0
0
0
0
0
0
0
0
0
0
0
0
0
0
0
0
0
0
0
0
0
0
0
0
0
0
0
0
0
0
0
0
0
0
0
0
0
0
0
0
0
0
0
0
0
0
0
0
0
0
0
0
0
0
0
0
0
0
0
0
0
0
0
0
0
0
0
0
0
0
0
0
0
0
0
0
0
0
0
0
0
0
0
0
0
0
0
0
0
0
0
0
0
0
0
0
0
0
0
0
0
0
0
0
0
0
0
0
0
0
0
0
0
0
0
0
0
0
0
0
0
0
0
0
0
0
0
0
0
0
0
0
0
0
0
0
0
0
0
0
0
0
0
0
0
0
0
0
0
0
0
0
0
0
0
0
0
0
0
0
0
0
0
0
0
0
0
0
0
0
0
0
0
0
0
0
0
0
0
0
0
0
0
0
0
0
0
0
0
0
0
0
0
0
0
0
0
0
0
0
0
0
0
0
0
0
0
0
0
0
0
0
0
0
0
0
0
0
0
0
0
0
0
0
0
0
0
0
0
0
0
0
0
0
0
0
0
0
0
0
0
0
0
0
0
0
0
0
0
0
0
0
0
0
0
0
0
0
0
0
0
0
0
0
0
0
0
0
0
0
0
0
0
0
0
0
0
0
0
0
0
0
0
0
0
0
0
0
0
0
0
0
0
0
0
0
0
0
0
0
0
0
0
0
0
0
0
0
0
0
1
2
2
2
2
2
2
2
2
2
2
2
2
2
2
2
2
2
2
2
2
2
2
2
2
2
2
2
2
2
2
2
2
2
2
2
2
2
2
2
2
2
2
2
2
2
2
2
2
2
2
2
2
2
2
2
2
2
2
2
2
2
2
2
2
2
2
2
2
2
2
2
2
2
2
2
2
2
2
2
3
3
3
3
3
3
3
3
3
3
3
3
3
3
3
3
3
3
3
3
3
3
3
3
3
3
3
3
3
3
3
3
3
3
3
3
3
3
3
3
3
3
3
3
3
3
3
3
3
2
2
2
2
2
2
2
2
2
2
2
2
2
2
2
2
2
2
2
2
2
2
2
2
2
2
2
2
2
2
2
2
2
2
2
2
2
2
2
2
2
2
2
2
2
2
2
2
2
2
2
2
2
2
2
2
2
2
2
2
2
2
2
2
2
2
2
1
1
1
1
1
1
1
1
1
1
1
1
1
1
1
0
0
0
0
0
0
0
0
0
0
0
0
0
0
0
0
0
0
0
0
0
0
0
0
0
0
0
0
0
0
0
0
0
0
0
0
0
0
0
0
0
0
0
0
0
0
0
0
0
0
0
0
0
0
0
0
0
0
0
0
0
0
0
0
0
0
0
0
0
0
0
0
0
0
0
0
0
0
0
0
0
0
0
0
0
0
0
0
0
0
0
0
0
0
0
0
0
0
0
0
0
0
0
0
0
0
0
0
0
0
0
0
0
0
0
0
0
0
0
0
0
0
0
0
0
0
0
0
0
0
0
0
0
0
0
0
0
0
0
0
0
0
0
0
0
0
0
0
0
0
0
0
0
0
0
0
0
0
0
0
0
0
0
0
0
0
0
0
0
0
0
0
0
0
0
0
0
0
0
0
0
0
0
0
0
0
0
0
0
0
0
0
0
0
0
0
0
0
0
0
0
0
0
0
0
0
0
0
0
0
0
0
0
0
0
0
0
0
0
0
0
0
0
0
0
0
0
0
0
0
0
0
0
0
0
0
0
0
0
0
0
0
0
0
0
0
0
0
0
0
0
0
0
0
0
0
0
0
0
0
0
0
0
0
0
0
0
0
0
0
0
0
0
0
0
0
0
0
0
0
0
0
0
0
0
0
0
0
0
0
0
0
0
0
0
0
0
0
0
0
0
0
0
0
0
0
0
0
0
0
0
0
0
0
0
0
0
0
0
0
0
0
0
0
0
0
0
0
0
0
0
0
0
0
0
0
0
0
0
0
0
0
0
0
0
0
0
0
0
0
0
0
0
0
0
0
0
0
0
0
0
0
0
0
0
0
0
0
0
0
0
0
0
0
0
0
0
1
1
1
1
1
1
1
1
1
1
1
1
1
1
1
1
1
1
1
1
1
1
1
1
1
1
1
1
1
1
1
1
1
1
1
1
1
1
1
1
1
1
1
1
1
1
1
1
1
1
1
1
1
1
1
1
1
1
1
1
1
1
1
1
1
1
1
1
1
1
1
1
1
1
1
1
1
1
1
1
1
1
1
1
1
1
1
1
1
1
1
1
1
1
1
1
1
1
1
1
1
1
1
1
1
1
0
0
0
0
0
0
0
0
0
0
0
0
0
0
0
0
0
0
0
0
0
0
0
0
0
0
0
0
0
0
0
0
0
0
0
0
0
0
0
0
0
0
0
0
0
0
0
0
0
0
0
0
0
0
0
0
0
0
0
0
0
0
0
0
0
0
0
0
0
0
0
0
0
0
0
0
0
0
0
0
0
0
0
0
0
0
0
0
0
0
0
0
0
0
0
0
0
0
0
0
0
0
0
0
0
0
0
0
0
0
0
0
0
0
0
0
0
0
0
0
0
0
0
0
0
0
0
0
0
0
0
0
0
0
0
0
0
0
0
0
0
0
0
0
0
0
0
0
0
0
0
0
0
0
0
0
0
0
0
0
0
0
0
0
0
0
0
0
0
0
0
0
0
0
0
0
0
0
0
0
0
0
0
0
0
0
0
0
0
0
0
0
0
0
0
0
0
0
0
0
0
0
0
0
0
0
0
0
0
0
0
0
0
0
0
0
0
0
0
0
0
0
0
0
0
0
0
0
0
0
0
0
0
0
0
0
0
0
0
0
0
0
0
0
0
0
0
0
0
0
0
0
0
0
0
0
0
0
0
0
0
1
1
1
1
1
1
1
1
1
1
1
1
1
1
1
1
1
1
1
1
1
1
1
1
1
1
1
1
1
1
1
1
1
1
1
1
1
1
1
1
1
1
1
1
2
2
2
2
2
2
2
2
2
2
2
2
2
2
2
2
2
2
2
2
2
2
2
2
2
2
2
2
2
2
2
2
2
2
2
2
2
2
2
2
2
2
2
2
2
2
2
2
2
2
2
2
2
2
2
2
2
2
2
2
2
2
2
2
2
2
2
2
2
2
2
2
1
1
1
1
1
1
1
1
1
1
1
1
1
1
1
1
1
1
1
1
1
1
1
1
1
1
1
1
1
1
1
1
1
1
1
1
1
1
1
1
1
1
1
1
1
1
1
1
1
1
1
1
1
1
2
2
2
2
2
2
2
1
1
1
1
1
1
1
1
1
0
0
0
0
0
0
0
0
0
0
0
0
0
0
0
0
0
0
0
0
0
0
0
0
0
0
0
0
0
0
0
0
0
0
0
0
0
0
0
0
0
0
0
0
0
0
0
0
0
0
0
0
0
0
0
0
0
0
0
0
0
0
0
0
0
0
0
0
0
0
0
0
0
0
0
0
0
0
0
0
0
0
0
0
0
0
0
0
0
0
0
0
0
0
0
0
0
0
0
0
0
0
0
0
0
0
0
0
0
0
0
0
0
0
0
0
0
0
0
0
0
0
0
0
0
0
0
0
0
0
0
0
0
0
0
0
0
0
0
0
0
0
0
0
0
0
0
0
0
0
0
0
0
0
0
0
0
0
0
0
0
0
0
0
0
0
0
0
0
0
0
0
0
0
0
0
0
0
0
0
0
0
0
0
0
0
0
0
0
0
0
0
0
0
0
0
0
0
0
0
0
0
0
0
0
0
0
0
0
0
0
0
0
0
0
0
0
0
0
0
0
0
0
0
0
0
0
0
0
0
0
0
0
0
0
0
0
0
0
0
0
0
0
0
0
0
0
0
0
0
0
0
0
0
0
0
0
0
0
0
0
0
0
0
0
0
0
0
0
0
0
0
0
0
0
0
0
0
0
0
0
0
0
0
0
0
0
0
0
0
0
0
0
0
0
0
0
0
0
0
0
0
0
0
0
0
0
0
0
0
0
0
0
0
0
0
0
0
0
0
0
0
0
0
0
0
0
0
0
0
0
0
0
0
0
0
0
0
0
0
0
0
0
0
0
0
0
0
0
0
0
0
0
0
0
0
0
0
0
0
0
0
0
0
0
0
0
0
0
0
0
0
0
0
0
0
0
0
0
0
0
0
0
0
0
0
0
0
0
0
0
0
1
1
1
1
1
1
1
1
1
1
1
1
1
1
1
1
1
1
1
1
1
1
1
1
1
1
1
1
1
1
1
1
1
1
1
1
1
1
1
1
1
1
1
1
1
1
1
1
1
1
1
1
1
1
1
1
1
1
1
1
1
1
1
1
1
1
1
1
1
1
1
1
1
1
1
1
1
1
1
1
1
1
1
1
1
1
1
1
1
1
1
1
1
1
1
1
1
1
1
1
1
1
1
1
1
1
0
0
0
0
0
0
0
0
0
0
0
0
0
0
0
0
0
0
0
0
0
0
0
0
0
0
0
0
0
0
0
0
0
0
0
0
0
0
0
0
0
0
0
0
0
0
0
0
0
0
0
0
0
0
0
0
0
0
0
0
0
0
0
0
0
0
0
0
0
0
0
0
0
0
0
0
0
0
0
0
0
0
0
0
0
0
0
0
0
0
0
0
0
0
0
0
0
0
0
0
0
0
0
0
0
0
0
0
0
0
0
0
0
0
0
0
0
0
0
0
0
0
0
0
0
0
0
0
0
0
0
0
0
0
0
0
0
0
0
0
0
0
0
0
0
0
0
0
0
0
0
0
0
0
0
0
0
0
0
0
0
0
0
0
0
0
0
0
0
0
0
0
0
0
0
0
0
0
0
0
0
0
0
0
0
0
0
0
0
0
0
0
0
0
0
0
0
0
0
0
0
0
0
0
0
0
0
0
0
0
0
0
0
0
0
0
0
0
0
0
0
0
0
0
0
0
0
0
0
0
0
0
0
0
0
0
0
0
0
0
0
0
0
0
0
0
0
0
0
0
0
0
0
0
0
0
0
0
0
0
0
0
0
0
0
0
0
0
0
0
0
0
0
0
0
0
0
0
0
0
0
0
0
0
0
0
0
0
0
0
0
0
0
0
0
0
0
0
0
0
0
0
0
0
0
0
0
0
0
0
0
0
0
0
0
0
0
0
0
0
0
0
0
0
0
0
0
0
0
0
0
0
0
0
0
0
0
0
0
0
0
0
0
0
0
0
0
0
0
0
0
0
0
0
0
0
0
0
0
0
0
0
0
0
0
0
0
0
0
0
0
0
0
0
0
0
0
0
0
0
0
0
0
0
0
0
0
0
0
0
0
0
0
0
0
0
0
0
0
0
0
0
0
0
0
0
0
0
0
0
0
0
0
0
0
0
0
0
0
0
0
0
0
0
0
0
0
0
0
0
0
0
0
0
0
0
0
0
0
0
0
0
0
0
0
0
0
0
0
0
0
0
0
0
0
0
0
0
0
0
0
0
0
0
0
0
0
0
0
0
0
0
0
0
0
0
0
0
0
0
0
0
0
0
0
0
0
0
0
0
0
0
0
0
0
0
0
0
0
0
0
0
0
0
0
0
0
0
0
0
0
0
0
0
0
0
0
0
0
0
0
0
0
0
0
0
0
0
0
0
0
0
0
0
0
0
0
0
0
0
0
0
0
0
0
0
0
0
0
0
0
0
0
0
0
0
0
0
0
0
0
0
0
0
0
0
0
0
0
0
0
0
0
0
0
0
0
0
0
0
0
0
0
0
0
0
0
0
0
0
0
0
0
0
0
0
0
0
0
0
0
0
0
0
0
0
0
0
0
0
0
0
0
0
0
0
0
0
0
0
0
0
0
0
0
0
0
0
0
0
0
0
0
0
0
0
0
0
0
0
0
0
0
0
0
0
0
0
0
0
0
0
0
0
0
0
0
0
0
0
0
0
0
0
0
0
0
0
0
0
0
0
0
0
0
0
0
0
0
0
0
0
0
0
0
0
0
0
0
0
0
0
0
0
0
0
0
0
0
0
0
0
0
0
0
0
0
0
0
0
0
0
0
0
0
0
0
0
0
0
0
0
0
0
0
0
0
0
0
0
0
0
0
0
0
0
0
0
0
0
0
0
0
0
0
0
0
0
0
0
0
0
0
0
0
0
0
0
0
0
0
0
0
0
0
0
0
0
0
0
0
0
0
0
0
0
0
0
0
0
0
0
0
0
0
0
0
0
0
0
0
0
0
0
0
0
0
0
0
0
0
0
0
0
0
0
0
0
1
1
1
1
1
1
1
1
1
1
1
1
1
1
1
1
1
1
1
1
1
1
1
1
1
1
1
1
1
1
1
1
1
1
1
1
1
1
1
1
1
1
1
1
1
1
1
1
1
1
1
1
1
1
1
1
1
1
1
1
1
1
1
1
1
1
1
1
1
1
1
1
1
1
1
1
1
1
1
1
1
1
1
1
1
1
1
1
1
1
1
1
1
1
1
1
1
1
0
0
0
0
0
0
0
0
0
0
0
0
0
0
0
0
0
0
0
0
0
0
0
0
0
0
0
0
0
0
0
0
0
0
0
0
0
0
0
0
0
0
0
0
0
0
0
0
0
0
0
0
0
0
0
0
0
0
0
0
0
0
0
0
0
0
0
0
0
0
0
0
0
0
0
0
0
0
0
0
0
0
0
0
0
0
0
0
0
0
0
0
0
0
0
0
0
0
0
0
0
0
0
0
0
0
0
0
0
0
0
0
0
0
0
0
0
0
0
0
0
0
0
0
0
0
0
0
0
0
0
0
0
0
0
0
0
0
0
0
0
0
0
0
0
0
0
0
0
0
0
0
0
0
0
0
0
0
0
0
0
0
0
0
0
0
0
0
0
0
0
0
0
0
0
0
0
0
0
0
0
0
0
0
0
0
0
0
0
0
0
0
0
0
0
0
0
0
0
0
0
0
0
0
0
0
0
0
0
0
0
0
0
0
0
0
0
0
0
0
0
0
0
0
0
0
0
0
0
0
0
0
0
0
0
0
0
0
0
0
0
0
0
0
0
0
0
0
0
0
0
0
0
0
0
0
0
0
0
0
0
0
0
0
0
0
0
0
0
0
1
1
1
1
1
1
1
1
1
1
1
1
1
1
1
1
1
1
1
1
1
1
1
1
1
1
1
1
1
1
1
1
1
1
1
1
1
1
1
1
1
1
1
1
1
1
1
1
2
2
2
2
2
2
2
2
2
2
2
2
2
2
2
2
2
2
2
2
2
2
2
2
2
2
2
2
2
2
2
1
1
1
1
1
1
1
1
1
1
1
1
1
1
1
1
1
1
1
1
1
1
1
1
1
1
1
1
1
1
1
1
1
1
1
1
1
1
1
1
1
1
1
1
1
1
1
1
1
1
1
1
1
1
1
1
0
0
0
0
0
0
0
0
0
0
0
0
0
1
1
1
1
1
1
1
1
1
1
1
1
1
1
1
1
1
1
1
1
1
1
1
1
1
1
1
2
2
2
2
2
2
2
2
2
2
2
2
2
2
2
2
2
2
2
2
2
2
2
2
2
2
2
2
2
2
2
2
2
2
2
2
2
2
2
2
1
1
1
1
1
1
1
1
1
1
1
1
1
1
1
1
1
1
1
1
1
1
1
1
1
1
1
1
1
1
2
2
2
2
2
2
2
2
2
2
2
2
2
2
2
2
2
2
2
2
2
2
2
2
2
2
2
2
2
2
2
2
2
2
2
2
2
2
2
2
2
2
2
2
2
2
2
2
2
2
2
2
2
1
1
1
1
1
1
1
1
1
1
1
1
1
1
1
1
1
1
1
1
1
1
1
1
1
1
1
1
1
1
1
1
1
1
1
1
1
1
1
1
1
1
1
1
2
2
2
2
2
2
2
2
2
2
2
2
2
2
2
2
2
2
2
2
2
2
1
1
1
1
1
1
1
1
1
0
0
0
0
0
0
0
0
0
0
0
0
0
0
0
1
1
1
1
1
1
1
1
1
1
1
1
1
1
1
1
1
1
1
1
1
1
1
1
1
2
2
2
2
2
2
2
2
2
2
2
2
2
2
2
2
2
2
2
2
2
2
2
2
2
2
2
2
2
2
2
2
2
2
2
2
2
2
2
2
2
2
2
2
2
2
2
2
2
2
2
2
2
2
2
2
2
2
2
2
2
2
2
2
2
2
2
2
2
2
2
2
2
2
2
2
2
2
2
2
2
2
1
1
1
1
0
0
1
1
1
1
1
1
1
1
1
1
1
1
1
1
1
1
1
1
1
2
2
2
2
2
2
2
2
2
2
2
2
2
2
2
2
2
2
2
2
2
2
2
2
2
2
2
2
2
2
2
2
2
2
2
2
2
2
2
2
2
2
2
2
2
1
1
1
1
1
2
2
2
2
2
2
2
2
2
2
2
2
2
2
2
2
2
2
2
2
2
2
2
2
2
2
2
2
2
2
2
2
2
2
3
3
3
3
5
5
5
5
5
5
5
5
5
5
5
5
5
5
5
5
6
6
6
6
6
6
6
6
6
5
5
5
5
5
5
5
5
5
5
5
5
5
5
5
5
5
5
5
5
5
5
5
5
5
6
6
6
6
6
6
6
6
6
6
6
5
5
5
5
5
5
5
5
5
5
5
5
5
5
5
5
5
5
5
4
4
4
4
4
4
4
4
4
4
4
4
4
4
4
4
4
4
4
4
4
4
4
4
4
4
4
4
4
4
4
4
4
4
4
4
4
4
4
4
4
4
4
4
4
4
4
4
4
4
4
4
3
3
3
3
3
3
3
2
2
2
2
2
2
2
2
2
2
2
2
2
2
2
0
0
0
0
0
0
0
0
0
0
0
0
0
0
0
0
0
0
0
0
0
0
0
0
0
0
0
0
0
0
0
0
0
0
0
0
0
0
0
0
0
0
0
0
0
0
0
0
0
0
0
0
0
0
0
0
0
0
0
0
0
0
0
0
0
0
0
0
0
0
0
0
0
0
0
0
0
0
0
0
0
0
0
0
0
0
0
0
0
0
0
0
0
0
0
0
0
0
0
0
0
0
0
0
0
0
0
0
0
0
0
0
0
0
0
0
1
1
2
4
5
5
5
5
5
5
5
6
7
7
8
9
12
13
21
22
22
23
23
23
23
24
24
24
25
26
27
27
27
27
27
27
27
27
27
27
27
27
28
28
28
28
28
28
28
28
28
28
28
28
28
29
30
30
32
32
33
33
33
33
33
33
33
33
33
33
33
33
33
33
34
34
35
35
35
35
35
36
36
38
38
39
39
39
41
42
43
43
43
43
43
41
40
40
40
40
40
40
40
40
40
40
40
40
40
40
40
40
40
39
39
39
39
38
38
38
38
39
39
40
39
39
39
39
39
41
42
42
42
42
42
42
42
42
42
41
41
41
40
40
40
41
42
45
45
44
45
44
43
44
44
45
44
44
43
44
45
45
45
45
46
46
46
46
46
46
45
45
45
45
44
43
44
44
44
44
43
43
43
43
45
46
46
46
46
47
49
49
51
51
50
50
50
49
49
49
49
49
50
50
50
50
50
50
50
50
51
52
52
53
52
52
54
55
58
58
58
58
59
59
59
61
61
61
59
59
57
57
57
57
57
58
59
62
62
62
62
62
62
62
62
62
62
62
62
62
62
62
63
65
65
65
65
65
65
66
66
66
66
66
66
66
66
67
67
67
63
63
62
62
62
61
61
62
62
62
62
62
61
62
63
63
63
63
63
64
64
62
62
60
60
59
59
58
59
60
62
63
64
59
59
59
59
59
61
61
61
61
61
61
61
61
61
61
62
61
60
61
60
60
60
60
57
57
57
57
57
57
57
56
57
56
56
56
56
56
56
56
56
56
56
56
53
53
50
51
49
49
48
48
48
48
47
47
45
44
44
44
42
41
41
41
42
42
42
42
42
41
40
40
40
40
40
40
40
40
39
38
38
38
38
36
35
35
36
35
34
32
32
31
31
32
32
33
32
36
37
37
37
37
37
37
37
37
37
37
36
35
34
34
34
34
34
34
33
30
29
30
32
34
34
34
33
38
39
39
39
39
38
38
38
37
37
38
37
38
38
38
38
38
38
38
38
39
39
39
39
40
40
40
40
42
44
46
46
49
51
51
51
53
53
54
54
53
52
51
53
53
53
53
54
54
56
56
56
57
57
59
59
59
59
59
60
64
64
65
66
66
66
65
65
65
65
66
66
66
66
66
66
66
67
68
68
68
67
67
68
68
68
68
68
68
69
69
67
64
64
64
64
64
64
64
64
64
64
64
62
62
62
60
60
59
61
61
61
61
60
61
61
61
61
60
60
60
60
60
60
60
60
60
60
58
57
57
56
55
55
55
53
54
54
54
53
52
52
52
52
52
52
50
51
51
49
49
45
45
44
44
43
43
44
42
42
42
42
43
42
42
42
42
42
42
42
43
43
43
39
38
35
35
35
35
34
34
33
33
33
33
33
31
31
31
31
30
30
30
30
30
30
30
29
29
29
29
30
31
32
32
32
32
32
30
30
30
30
31
31
31
31
30
27
27
27
27
27
27
27
28
28
28
28
28
28
28
27
27
27
27
27
27
27
27
26
26
25
25
25
27
30
30
32
32
32
32
31
32
32
32
31
32
33
33
33
34
34
31
31
28
27
27
25
25
25
25
25
25
27
29
29
29
29
30
30
30
30
30
30
33
34
34
34
35
35
35
35
35
35
35
35
35
35
35
35
35
35
34
34
34
34
34
35
35
36
36
37
37
37
37
38
38
38
39
40
40
41
41
41
41
41
41
40
40
39
38
37
37
37
37
37
37
37
37
37
37
37
37
37
36
35
34
36
36
36
35
35
35
35
35
35
35
35
35
38
38
38
38
38
38
38
38
36
36
36
36
34
35
34
34
34
34
33
33
33
33
33
33
33
33
33
33
33
33
34
34
34
32
32
30
32
32
32
32
32
32
32
32
31
32
31
31
30
35
36
36
36
39
39
40
39
39
38
38
38
38
38
39
39
38
38
38
38
38
42
43
44
45
45
45
42
41
41
41
41
40
39
39
39
39
39
39
41
41
41
41
41
41
41
41
41
41
41
41
40
39
40
42
43
44
44
45
45
45
45
45
46
46
46
45
46
46
47
44
44
44
45
49
50
50
53
53
55
57
59
60
60
60
61
62
66
68
69
70
70
71
78
79
85
88
92
93
93
93
93
99
99
100
100
100
100
99
97
97
97
97
96
96
96
96
96
96
97
97
97
97
97
97
96
96
95
95
95
95
95
95
94
94
92
92
93
93
92
91
92
92
92
92
92
92
92
91
90
90
90
90
90
90
90
90
89
89
90
90
90
89
88
88
89
90
88
90
90
90
90
90
90
90
90
89
89
89
88
87
86
84
84
84
84
83
83
81
81
81
81
81
81
80
80
80
80
80
79
79
79
79
79
78
77
76
76
72
72
72
70
70
69
68
68
60
61
60
60
61
59
59
59
59
59
59
54
53
53
53
52
52
51
51
50
50
50
48
50
51
54
54
59
63
66
66
59
60
60
60
59
59
59
59
61
58
58
58
58
58
58
57
57
57
56
56
57
57
57
56
57
57
56
56
56
55
53
52
49
49
49
49
49
49
49
49
49
49
49
50
50
50
50
50
50
51
51
51
51
51
50
50
50
49
52
53
53
53
53
54
54
53
53
53
53
53
53
54
54
52
52
51
51
50
50
50
50
50
48
48
47
47
47
47
46
46
47
47
47
46
46
51
51
53
54
55
56
56
55
56
56
56
55
55
55
55
55
55
54
54
54
53
53
52
52
52
52
52
52
52
52
52
52
52
52
52
52
52
52
51
51
51
51
52
52
51
50
49
49
49
48
48
49
49
49
49
47
47
47
47
47
48
48
48
48
48
48
48
47
47
48
48
46
46
45
45
46
52
56
60
59
59
64
68
69
73
75
74
75
78
79
80
79
79
79
79
78
77
79
79
80
79
79
78
75
76
75
75
75
75
75
75
74
74
74
74
76
77
75
76
76
76
75
75
74
74
74
74
72
72
72
72
72
72
73
73
72
72
72
74
74
74
74
72
72
72
72
72
72
70
69
70
72
72
74
78
83
86
86
86
86
86
87
86
86
86
86
84
82
81
82
83
83
83
82
82
81
80
80
86
87
87
89
89
85
84
81
81
81
82
82
81
80
80
80
80
80
80
80
80
80
79
76
75
74
74
74
74
74
74
73
72
72
72
72
72
72
72
72
70
70
68
66
66
66
66
62
62
62
62
62
62
62
63
63
63
63
63
62
62
61
62
62
61
60
60
61
61
61
61
61
62
62
62
62
61
64
64
66
66
64
64
64
67
67
68
69
68
74
75
75
75
75
75
75
75
75
75
75
76
76
75
76
76
75
75
75
75
75
75
76
76
76
76
75
70
70
82
83
84
84
82
81
82
82
80
80
80
80
80
80
80
80
79
80
80
80
80
81
88
88
89
89
91
91
91
94
94
93
93
91
92
92
92
92
92
93
91
91
91
92
92
92
92
91
90
90
88
88
87
87
86
86
86
85
86
86
86
85
83
82
82
82
80
82
83
83
84
92
92
98
99
100
100
100
100
100
100
100
100
100
99
98
103
102
103
105
109
115
118
119
119
119
118
117
117
117
119
125
125
126
126
124
124
124
124
123
123
122
123
124
124
121
120
121
120
120
120
120
120
120
120
120
120
120
121
124
123
125
125
123
122
121
121
122
122
122
122
121
121
121
121
121
121
121
121
121
120
119
118
115
115
115
114
114
114
114
113
113
112
114
110
110
109
109
109
107
108
109
109
106
103
103
103
103
105
106
106
106
104
103
103
103
102
99
99
99
97
97
102
103
105
106
101
100
100
100
99
98
96
94
94
94
92
92
92
92
92
91
91
91
90
88
80
78
78
79
80
80
79
78
78
78
78
77
77
77
77
76
76
76
72
72
72
72
72
72
72
72
72
71
71
71
70
70
65
64
64
64
63
60
60
60
62
62
63
63
62
62
62
62
59
59
59
57
56
56
56
56
56
54
54
54
54
54
54
54
54
54
53
53
53
51
53
54
57
56
57
57
56
57
57
56
56
57
59
57
57
56
56
61
61
62
63
64
64
64
61
61
61
61
61
60
60
60
60
59
58
58
58
58
57
55
54
53
53
51
51
51
51
52
51
51
50
47
47
47
47
47
46
46
44
43
40
40
40
39
39
39
39
39
39
39
39
39
39
39
40
45
45
46
46
45
45
45
46
47
48
48
48
48
45
45
45
45
46
46
49
53
58
59
59
66
68
68
69
69
69
69
68
68
68
68
68
66
66
66
66
66
67
71
73
76
78
80
80
80
81
82
83
83
81
83
82
81
80
81
81
81
80
81
83
84
91
97
98
101
100
101
102
103
103
103
103
104
105
104
104
106
107
107
109
110
110
115
117
119
118
119
120
119
118
118
115
117
118
138
139
142
142
143
143
145
146
146
145
145
145
143
143
141
142
141
142
149
151
152
150
149
148
148
148
148
148
149
147
145
145
144
145
145
154
154
154
153
153
152
153
153
154
153
161
160
160
157
157
157
156
158
158
159
161
161
162
161
161
160
159
155
155
152
152
152
149
147
145
145
145
145
145
145
143
144
144
144
144
141
139
138
137
138
141
141
144
143
143
141
141
145
145
149
150
151
160
160
155
155
155
155
153
148
146
146
151
154
164
166
171
172
171
171
175
175
175
175
181
185
196
200
198
197
197
196
198
199
200
201
210
212
209
207
203
203
203
219
221
222
224
223
227
229
225
226
226
226
222
223
222
222
220
218
218
218
216
217
216
214
211
211
211
210
210
210
210
209
206
206
206
205
205
204
204
204
203
204
203
201
201
198
197
197
197
197
197
197
196
196
196
195
195
196
195
194
194
194
194
193
191
190
190
190
188
188
188
188
188
188
188
188
186
186
185
183
180
181
174
173
173
172
172
171
170
169
166
163
162
162
161
160
158
158
156
145
145
145
145
141
140
141
141
142
140
131
130
128
127
125
118
116
105
96
91
83
83
82
81
80
80
79
79
82
82
80
79
68
56
55
49
49
48
45
44
36
32
32
32
32
32
32
32
32
32
30
29
29
29
28
29
29
29
30
30
30
30
30
29
29
29
29
28
28
28
28
28
28
28
28
28
28
28
28
28
27
27
27
27
27
27
27
27
27
27
27
27
27
27
27
27
26
26
26
26
25
25
25
25
25
25
23
23
23
22
22
22
22
22
22
22
22
21
21
21
21
21
21
21
21
21
20
18
18
18
17
17
17
17
17
16
16
17
17
17
16
16
16
14
14
14
15
16
15
15
14
14
14
14
14
14
14
14
14
13
13
13
12
12
12
11
11
11
11
11
11
11
11
11
11
11
11
11
10
10
10
10
10
10
9
9
9
9
9
9
9
9
9
9
8
8
7
7
7
7
7
7
7
7
7
7
7
7
7
7
7
7
7
7
6
6
6
6
4
4
4
4
4
4
4
4
4
4
4
4
4
5
5
5
5
5
5
5
5
5
5
5
5
5
5
5
6
6
6
6
7
7
7
7
7
7
7
7
7
7
7
7
7
7
7
7
7
7
7
6
6
6
6
7
7
7
7
7
7
7
7
7
6
6
6
6
5
5
5
5
5
6
6
7
7
7
7
7
7
6
6
6
6
6
6
6
6
6
6
6
6
6
6
6
6
6
6
6
6
6
5
5
5
5
5
5
5
5
5
5
5
5
5
5
5
5
5
5
5
5
5
5
5
5
5
5
5
5
5
5
5
5
5
5
5
5
5
5
5
5
5
5
5
5
5
5
5
5
5
5
5
5
4
4
4
4
4
4
4
4
4
4
4
4
4
4
4
4
3
3
3
3
3
3
3
3
3
3
3
3
3
3
3
3
3
3
3
3
3
3
3
3
3
3
3
3
3
3
3
3
3
3
3
3
3
3
3
3
3
3
3
3
3
3
3
3
3
2
2
2
2
1
1
1
1
1
1
1
0
0
0
0
0
0
0
0
0
0
0
0
0
0
0
0
0
0
0
0
0
0
0
0
0
0
0
0
0
0
0
0
0
0
0
0
0
0
0
0
0
0
0
0
0
0
0
0
0
0
0
0
0
0
0
0
0
0
0
0
0
0
0
0
0
0
0
0
0
0
0
2
2
2
2
2
4
5
5
5
5
5
5
5
5
5
5
5
5
5
5
5
5
5
6
8
8
8
9
12
12
12
12
12
12
12
12
12
12
12
12
12
12
12
12
12
12
12
12
12
12
12
12
12
12
12
12
12
12
12
12
12
12
12
12
12
12
12
13
13
13
13
13
14
14
14
14
14
14
14
14
14
14
14
14
14
14
14
14
14
14
14
14
14
14
14
14
14
14
14
14
14
14
13
13
13
13
13
13
13
13
13
13
13
13
13
13
13
13
13
13
13
13
13
13
13
13
13
13
13
13
13
13
12
12
12
12
12
12
12
11
11
11
11
11
11
11
11
11
11
10
9
9
8
8
9
9
9
10
10
9
9
9
9
9
8
8
8
8
8
8
8
8
9
9
9
9
9
9
10
12
12
12
12
12
12
12
12
11
11
11
11
11
11
11
11
12
12
12
12
12
12
12
12
12
12
12
12
11
11
12
12
12
12
13
13
13
15
15
15
16
16
16
16
16
16
15
12
12
12
12
12
12
13
13
13
13
13
13
13
13
13
13
13
13
13
14
14
14
14
14
14
14
14
14
14
16
16
16
17
17
17
16
16
16
18
18
18
18
18
18
18
18
18
18
18
18
18
18
18
19
19
19
19
19
19
18
18
18
18
18
18
18
18
18
18
18
18
18
18
18
18
18
19
19
19
19
19
19
19
19
19
19
19
19
18
18
18
17
18
18
18
18
18
18
18
18
18
19
21
21
21
21
21
21
22
22
22
22
25
26
26
27
28
28
28
28
28
28
28
27
26
26
27
27
31
31
33
33
34
35
35
36
36
36
36
36
36
36
36
35
35
35
35
35
35
34
34
34
34
34
34
34
34
33
33
33
33
33
33
32
31
31
31
31
31
31
31
31
31
31
31
31
31
31
31
31
31
31
31
31
31
31
31
30
30
30
30
29
29
29
28
29
29
29
29
28
28
28
28
28
28
28
27
27
27
27
27
27
27
27
27
27
27
27
27
26
25
25
25
26
26
26
26
27
27
25
28
33
33
34
34
35
35
35
34
34
34
34
33
32
32
32
32
32
32
32
30
30
29
29
29
29
29
29
29
29
29
29
28
29
29
29
29
28
28
28
28
27
26
26
26
26
26
25
25
26
26
26
27
27
27
27
27
27
27
27
27
27
27
27
27
27
27
27
25
25
25
24
24
24
24
24
24
24
24
23
23
23
23
23
23
23
23
23
23
23
23
23
23
23
23
23
22
22
22
21
20
20
20
20
20
20
20
20
20
20
21
21
21
21
21
21
21
21
21
20
20
20
19
19
19
19
18
17
16
16
16
13
11
11
11
12
11
11
11
11
10
10
10
10
10
10
10
10
10
10
10
10
9
9
10
11
11
11
11
11
11
11
11
11
11
11
11
11
11
11
11
11
11
11
11
11
11
11
11
11
11
11
11
11
11
11
11
12
12
12
12
12
12
12
12
12
12
12
12
12
12
13
13
12
12
12
12
12
12
12
12
12
12
12
12
12
12
12
12
12
12
12
13
13
13
13
13
13
13
13
13
13
13
13
13
13
13
13
14
14
14
14
14
14
15
15
15
15
15
15
15
15
14
14
14
14
14
14
14
16
16
16
14
14
14
15
15
15
15
15
15
15
15
15
15
15
15
14
13
13
13
13
13
13
13
13
12
12
12
12
12
12
11
11
11
11
11
11
11
11
10
10
10
10
10
10
10
10
10
10
10
10
10
10
10
9
9
10
10
10
10
10
10
10
10
10
10
10
10
9
8
8
8
8
8
8
7
7
7
7
7
7
7
7
8
8
8
7
7
6
6
6
6
6
6
7
7
7
7
7
7
7
7
7
7
7
6
6
6
6
6
7
7
6
6
6
6
6
6
7
7
7
7
7
7
7
7
7
7
7
7
7
7
7
7
7
8
8
8
8
8
8
8
8
6
6
6
6
6
6
6
6
6
6
6
6
6
6
6
6
6
6
6
6
6
6
6
6
6
6
6
6
6
6
6
6
6
6
6
6
6
6
6
6
6
6
6
6
6
6
6
6
6
7
7
7
7
7
6
6
6
6
6
6
5
5
5
5
5
5
5
5
5
5
5
5
5
5
4
4
4
4
4
4
4
4
4
5
5
5
5
5
5
5
5
5
5
5
5
4
4
4
4
4
4
4
5
5
5
5
5
5
5
5
5
5
5
5
4
4
4
4
4
4
4
5
6
7
7
7
6
6
6
6
6
6
6
6
6
6
6
6
6
6
6
6
6
6
6
6
6
6
7
7
7
7
7
7
7
7
7
7
7
7
7
7
7
7
7
7
7
7
7
7
7
7
7
7
6
6
6
6
6
6
6
6
6
6
6
6
6
6
6
6
6
6
6
6
6
6
6
6
6
6
6
6
6
6
6
6
6
6
6
6
6
6
6
5
5
5
5
5
5
5
4
4
4
4
4
4
4
4
4
4
4
4
4
4
4
4
4
4
4
6
7
7
7
7
9
9
9
9
9
8
8
8
8
8
8
10
10
10
11
13
13
13
13
13
13
13
13
13
13
13
13
13
13
13
13
13
13
12
12
12
12
12
12
12
13
14
14
13
13
13
13
13
13
14
17
18
18
19
19
19
21
22
23
23
24
25
26
26
26
28
28
28
29
29
29
29
31
31
31
32
32
33
33
33
34
34
34
34
34
34
34
34
34
34
34
35
35
36
37
37
37
37
37
37
37
37
37
37
37
37
36
35
35
36
36
36
36
36
36
36
36
36
37
37
37
37
37
37
37
37
37
37
37
37
37
37
37
37
37
37
37
38
38
38
38
37
37
37
37
35
34
34
34
34
33
33
33
33
33
33
33
33
33
33
33
32
31
31
31
31
32
32
29
29
30
31
33
35
35
35
34
32
33
32
32
32
32
32
32
33
34
36
36
36
36
35
35
35
32
32
32
30
29
29
29
30
30
29
29
29
29
29
29
28
28
28
28
27
27
27
27
27
27
27
27
27
28
29
28
28
28
28
28
29
29
29
29
29
29
29
28
28
28
28
28
28
28
29
29
29
29
29
29
29
30
29
29
29
30
29
30
30
30
30
30
30
30
30
30
28
28
28
30
30
30
30
30
30
30
30
30
30
30
30
30
30
29
29
29
29
30
30
30
29
29
29
29
29
29
29
30
33
32
33
33
33
33
32
33
32
30
29
28
28
27
27
27
27
27
27
27
27
27
27
27
27
25
25
25
25
25
25
25
25
24
24
24
24
24
24
24
24
24
24
24
24
24
24
24
24
24
24
24
24
24
24
23
24
24
24
24
24
24
24
24
23
23
23
21
20
18
18
18
18
18
18
19
19
18
19
17
16
16
16
16
17
19
20
19
19
19
19
19
19
18
19
19
17
17
17
17
17
17
17
17
16
17
18
19
20
20
20
16
16
18
19
20
20
20
20
20
20
20
20
20
20
20
20
20
20
20
20
20
20
20
20
20
20
20
20
20
20
21
21
21
21
21
21
21
21
21
21
21
21
21
20
20
20
20
20
20
21
21
22
21
21
21
21
21
20
20
20
20
20
20
19
19
19
19
19
19
19
19
19
18
19
19
19
19
19
19
19
19
19
19
19
18
18
18
18
18
18
18
18
18
19
19
19
19
19
19
20
20
20
20
20
20
20
20
20
20
20
20
20
20
20
20
19
19
19
19
19
19
19
19
18
18
21
21
25
28
31
33
32
31
31
31
31
31
31
30
30
30
31
31
31
31
31
30
30
30
30
30
30
27
27
26
26
26
26
26
27
27
27
26
26
27
27
27
27
26
25
25
25
25
25
25
25
25
25
25
25
25
25
25
25
26
26
26
26
26
26
26
26
26
25
24
24
24
24
24
24
24
24
24
24
24
24
24
24
24
24
24
24
23
23
23
23
23
23
23
22
22
22
22
21
21
21
21
21
21
21
21
21
22
23
24
23
23
21
20
21
21
20
20
18
18
18
15
15
16
16
16
16
17
17
17
18
15
15
15
16
16
16
16
15
15
15
15
15
15
15
15
15
15
15
15
15
15
15
15
15
17
17
17
16
16
17
16
17
17
17
17
17
17
17
17
17
17
17
17
17
17
15
16
17
17
17
17
17
18
18
18
17
17
17
17
17
17
17
18
18
18
18
18
18
18
18
18
18
25
28
32
33
33
33
34
33
33
34
34
34
36
36
35
37
39
39
39
40
40
40
40
40
40
40
40
41
41
42
42
42
42
41
41
42
43
50
51
55
55
55
55
55
55
55
57
59
59
59
59
58
58
59
59
59
60
61
61
62
62
62
63
63
63
63
63
62
62
62
62
62
62
62
62
63
63
63
63
63
63
63
63
63
63
63
63
63
63
63
63
63
63
63
63
64
64
64
64
64
64
64
64
66
65
64
67
68
76
76
76
78
79
82
84
84
83
83
83
83
83
82
82
83
82
80
80
79
80
80
79
79
80
80
77
77
77
77
76
77
76
76
73
75
76
76
76
76
74
75
81
80
80
80
82
79
79
79
80
80
80
80
79
79
79
80
80
80
80
79
80
80
80
78
78
78
78
78
78
75
75
74
74
74
74
73
73
74
72
72
72
72
72
71
71
71
71
71
69
69
68
69
69
66
66
66
66
66
66
66
66
66
63
63
63
63
63
63
64
66
66
66
67
67
71
71
72
72
74
75
75
75
74
73
73
73
73
73
72
72
71
70
71
71
71
71
71
72
71
70
69
69
69
68
66
65
64
63
61
61
60
61
60
60
60
60
61
62
61
61
62
63
63
64
63
63
63
63
62
63
63
62
55
54
53
53
53
54
54
55
54
53
51
52
53
53
53
54
54
54
54
54
55
54
50
52
52
50
50
53
55
56
57
58
57
58
59
61
61
62
62
62
61
61
61
61
61
62
62
60
59
59
59
59
58
58
58
57
57
57
57
57
57
57
57
57
57
57
57
57
57
57
57
57
57
57
57
57
57
57
57
57
57
57
57
57
57
57
55
55
55
56
56
55
56
57
58
58
58
58
57
56
56
54
54
52
52
52
52
52
52
52
52
52
52
52
52
51
51
53
58
58
58
58
59
58
56
56
56
56
56
56
55
55
55
65
67
82
83
89
93
93
90
90
90
92
91
93
95
95
94
96
97
97
97
97
97
97
97
100
100
100
100
100
100
100
100
100
100
100
100
98
98
98
98
97
96
96
96
95
95
95
95
95
95
95
95
95
95
94
94
94
94
94
94
94
94
94
93
92
92
92
92
92
92
92
92
92
91
91
91
91
91
91
91
91
89
88
88
89
90
90
91
91
91
88
88
88
88
87
87
87
87
87
87
85
83
82
83
83
83
83
83
82
82
82
83
83
84
84
83
82
82
82
82
82
82
82
80
80
81
81
81
82
81
81
80
78
78
78
75
75
75
75
75
76
76
76
76
74
72
72
72
71
66
66
67
68
67
67
66
65
65
65
59
57
57
56
56
56
55
55
54
54
54
49
49
48
49
49
49
49
45
46
44
43
44
45
47
46
46
46
46
46
46
46
46
44
42
42
42
42
42
42
42
42
42
41
41
41
41
41
40
40
40
41
41
40
41
42
43
43
43
42
42
42
42
42
42
42
42
42
42
40
40
40
41
40
40
39
37
36
36
36
37
37
38
38
37
37
38
38
38
38
37
31
31
29
29
30
30
31
31
31
31
31
31
31
30
30
30
29
28
28
28
28
28
28
27
27
27
26
26
26
26
26
26
26
26
26
26
25
25
25
25
25
25
25
25
25
24
24
23
23
23
23
22
22
21
21
21
21
21
21
21
22
22
20
18
16
16
16
16
17
17
17
18
18
18
18
18
17
17
17
17
17
18
18
18
18
18
18
18
18
18
18
18
18
17
17
17
17
16
15
15
15
15
15
15
15
15
14
14
11
11
11
11
11
12
12
12
12
13
13
13
13
13
13
13
13
13
13
13
14
15
15
15
15
15
14
14
14
14
14
14
14
14
14
14
14
14
14
14
15
16
15
17
17
18
18
18
18
18
18
18
18
18
18
18
18
19
19
19
19
20
20
20
20
20
20
20
20
20
20
20
20
20
20
19
20
20
20
20
20
20
20
20
20
20
20
20
20
20
20
20
20
20
20
20
21
21
21
21
21
21
21
21
21
21
21
20
20
20
20
20
21
21
21
21
21
21
21
21
21
21
21
21
21
20
21
21
21
21
22
22
22
23
23
23
23
23
23
23
22
22
23
23
24
24
23
27
27
27
29
28
29
28
28
28
27
27
27
27
27
26
27
27
27
27
27
27
27
31
31
32
32
31
31
31
31
31
31
31
30
30
30
30
31
31
31
31
31
31
30
30
31
31
31
31
31
31
31
31
31
31
31
31
31
34
34
34
34
34
34
34
34
34
34
34
34
34
34
34
33
33
33
33
33
33
34
34
34
34
34
34
34
34
33
33
33
33
33
33
33
33
33
32
32
32
32
32
33
33
33
33
33
33
33
33
33
34
35
35
35
35
35
36
36
36
38
38
38
38
38
39
39
40
41
41
41
41
41
40
41
43
46
46
46
49
48
48
48
48
48
48
48
46
46
46
46
50
50
51
52
52
53
52
59
59
58
58
56
54
54
56
57
58
61
61
61
61
61
61
61
58
57
52
51
51
52
50
49
49
49
50
51
51
52
49
50
51
51
51
51
51
51
52
52
52
52
52
52
52
52
52
52
52
52
52
52
52
52
52
52
52
52
52
51
51
51
49
49
48
45
45
45
45
45
45
45
45
45
45
45
45
44
44
44
44
44
44
43
43
43
43
43
44
44
44
44
44
44
44
43
43
43
44
44
44
43
41
39
39
39
39
37
37
37
37
37
37
37
36
36
35
35
34
34
34
34
32
31
31
31
31
30
30
30
30
30
29
29
29
28
27
27
26
26
20
20
19
19
18
18
18
14
14
13
13
13
13
13
13
13
13
13
13
13
14
14
14
11
11
11
11
11
11
11
11
11
11
11
11
11
11
11
11
11
11
11
11
11
11
11
11
11
11
9
10
10
10
10
10
10
10
10
10
9
9
9
9
9
9
8
8
8
8
8
8
8
8
8
8
8
8
8
8
8
8
7
6
6
6
6
7
7
7
7
7
7
7
6
6
6
6
6
6
6
6
6
6
6
6
5
5
5
5
5
5
5
5
6
7
7
7
7
7
7
8
8
8
8
8
8
8
8
8
8
8
8
8
8
8
8
8
8
8
8
7
7
6
6
6
6
6
6
6
7
7
7
7
7
7
7
8
8
8
8
7
7
9
9
10
10
10
10
10
10
10
10
10
10
10
10
10
10
10
10
10
10
10
10
10
10
10
10
10
10
10
10
10
10
10
10
10
10
10
9
9
9
9
9
9
9
9
9
9
9
9
9
9
9
9
9
9
9
9
9
9
9
9
9
9
9
9
9
9
9
9
9
9
9
9
10
10
11
11
11
11
11
11
13
13
13
13
13
13
13
14
14
14
14
14
14
14
14
14
14
14
14
14
14
14
14
14
14
14
14
14
14
14
14
14
14
14
14
14
14
14
14
14
15
15
14
14
16
17
17
17
17
17
18
17
17
17
17
17
17
17
17
17
17
16
16
16
16
16
16
16
16
16
16
16
15
15
16
16
16
16
16
15
15
15
15
15
15
15
15
15
15
16
16
17
17
18
17
17
17
17
17
17
17
17
17
17
16
16
16
16
16
16
16
17
18
18
19
22
22
22
22
22
22
23
23
23
23
23
22
22
19
19
19
19
19
18
18
18
18
17
17
17
16
16
16
16
16
16
16
16
16
16
16
16
16
16
16
16
16
16
16
16
16
16
16
16
16
16
16
16
16
16
16
16
16
16
16
16
16
16
17
17
17
17
17
17
17
17
17
17
17
17
17
17
16
16
16
16
16
16
16
16
17
17
17
17
17
16
14
14
14
14
14
15
15
15
15
15
14
16
16
16
15
15
15
15
15
15
15
15
15
15
15
15
15
15
15
15
15
16
16
16
16
16
16
16
16
16
16
16
16
16
15
15
15
16
15
15
15
15
15
15
15
15
15
15
15
15
15
15
15
15
15
15
15
15
15
15
14
14
14
14
14
14
14
14
13
13
13
13
13
12
12
12
12
12
12
12
12
12
12
12
12
11
11
11
11
11
11
11
11
11
11
11
12
12
11
10
10
9
8
7
7
6
4
4
3
3
3
4
4
4
4
4
4
4
4
4
4
4
5
5
5
5
5
5
5
5
5
5
5
5
5
5
4
4
4
4
4
4
4
4
4
4
4
4
4
4
4
4
3
3
3
3
3
3
3
3
3
4
4
5
5
5
5
5
5
5
5
5
5
5
5
5
4
4
4
4
4
4
4
4
4
4
4
4
4
4
4
4
4
4
4
4
5
5
5
5
5
5
5
5
5
5
5
5
5
5
5
5
5
5
5
5
5
5
5
5
5
5
5
5
5
3
3
3
3
3
3
3
3
3
3
3
3
4
4
4
4
4
4
4
4
4
4
4
4
5
5
5
5
5
5
5
5
5
5
5
5
5
5
5
5
5
5
5
5
5
5
5
5
5
5
5
5
5
5
5
5
5
5
5
5
5
5
5
5
5
5
5
5
5
6
6
6
6
6
6
6
6
6
6
5
5
5
5
5
5
6
6
6
6
6
6
6
6
6
6
6
6
6
6
7
7
7
7
7
7
7
7
7
7
7
7
7
7
7
7
7
7
7
7
7
7
7
7
7
7
7
7
7
7
7
7
7
7
7
7
7
7
7
7
7
8
8
8
8
8
8
8
8
8
8
8
7
7
7
7
7
7
7
7
7
7
7
7
7
7
7
7
7
7
7
7
7
7
7
7
7
7
7
7
7
7
7
7
7
7
7
7
7
7
7
7
7
7
7
7
7
7
7
7
7
7
7
7
7
7
7
7
7
7
7
7
7
7
7
7
6
6
6
5
5
5
5
4
3
1
1
1
1
1
1
1
1
1
1
1
1
1
1
1
1
1
1
1
1
1
1
1
2
2
2
2
2
2
2
2
2
2
2
2
2
2
2
2
2
2
2
2
2
2
2
1
1
1
1
1
1
1
1
1
1
1
1
1
1
1
1
1
1
1
1
1
1
1
1
1
1
1
1
1
1
1
0
0
0
0
1
1
1
1
1
1
1
1
1
1
1
1
1
1
1
1
1
1
1
1
1
1
1
1
1
1
1
1
1
1
1
1
1
1
1
1
1
1
1
1
1
1
1
1
1
1
1
1
1
1
1
1
1
1
1
1
1
1
1
1
1
1
1
1
1
1
1
1
1
1
1
1
1
1
1
1
1
1
1
1
1
1
1
1
1
1
1
1
1
1
1
1
1
1
1
1
1
1
1
1
1
1
1
1
1
1
1
1
1
1
1
1
1
1
1
1
0
0
0
0
0
0
0
0
0
0
0
0
0
0
0
0
0
0
0
0
0
0
0
0
0
0
0
0
0
0
0
2
2
2
2
2
2
2
2
2
2
2
2
2
2
2
2
2
2
2
2
2
2
2
2
2
2
2
2
2
2
2
2
2
2
2
2
2
2
2
2
2
2
2
2
2
2
2
2
2
2
2
2
2
2
2
2
2
2
2
2
2
2
2
2
2
2
2
2
2
2
2
2
2
2
2
2
2
2
2
2
2
2
2
2
2
2
2
2
2
2
2
2
2
2
2
2
2
2
2
2
2
2
2
2
2
2
2
2
2
2
2
2
2
2
2
2
2
2
2
2
2
2
2
2
2
2
2
2
2
2
2
2
2
2
2
2
2
2
2
2
1
1
1
0
0
0
0
0
0
0
0
0
0
0
0
0
0
0
0
0
0
0
0
0
0
0
0
0
0
0
0
0
0
0
0
0
0
0
0
0
0
0
0
0
0
0
0
0
0
0
0
0
0
0
0
0
0
0
0
0
0
0
0
0
0
0
0
0
0
0
0
0
0
0
0
0
0
0
0
0
0
0
0
0
0
0
0
0
0
0
0
0
0
0
0
0
0
0
0
0
0
0
0
0
0
0
0
0
0
0
0
0
0
0
0
0
0
0
0
0
0
0
0
0
0
0
0
0
0
0
0
0
0
0
0
0
0
0
0
0
0
0
0
0
0
0
0
0
0
0
0
0
0
0
0
0
0
0
0
0
0
0
0
0
0
0
0
0
0
0
0
0
0
0
0
0
0
0
0
0
0
0
0
0
0
0
0
0
0
0
0
0
0
0
0
0
0
0
0
0
0
0
0
0
0
0
0
0
0
0
0
0
0
0
0
0
0
0
0
0
0
0
0
0
0
0
0
0
0
0
0
0
0
0
0
0
0
0
0
0
0
0
0
0
0
0
0
0
0
0
0
0
0
0
0
0
0
0
0
0
0
0
0
0
0
0
0
0
0
0
0
0
0
0
0
0
0
0
0
0
0
0
0
0
0
0
0
0
0
0
0
0
0
0
0
0
0
0
0
0
0
0
0
0
0
0
0
0
0
0
0
0
0
0
0
0
0
0
0
0
0
0
0
0
0
0
0
0
0
0
0
0
0
0
0
0
0
0
0
0
0
0
0
0
0
0
0
0
0
0
0
0
0
0
0
0
0
0
0
0
0
0
0
0
0
0
0
0
0
0
0
0
0
0
0
0
0
0
0
0
0
0
0
0
0
0
0
0
0
0
0
0
0
0
0
0
0
0
0
0
0
0
0
0
0
0
0
0
0
0
0
0
0
0
0
0
0
0
0
0
0
0
0
0
0
0
0
0
0
0
0
0
0
0
0
0
0
0
0
0
0
0
0
0
0
0
0
0
0
0
0
0
0
0
0
0
0
0
0
0
0
0
0
0
0
0
0
0
0
0
0
0
0
0
0
0
0
0
0
0
0
0
0
0
0
0
0
0
0
0
0
0
0
0
0
0
0
0
0
0
0
0
0
0
0
0
0
0
0
0
0
0
0
0
0
0
0
0
0
0
0
0
0
0
0
0
0
0
0
0
0
0
0
0
0
0
0
0
0
0
0
0
0
0
0
0
0
0
0
0
0
0
0
0
0
0
0
0
0
0
0
0
0
0
0
0
0
0
0
0
0
0
0
0
0
0
0
0
0
0
0
0
0
0
0
0
0
0
0
0
0
0
0
0
0
0
0
0
0
0
0
0
0
0
0
0
0
0
0
0
0
0
0
0
0
0
0
0
0
0
0
0
0
0
0
0
0
0
0
0
0
0
0
0
0
0
0
0
0
0
0
0
0
0
0
0
0
0
0
0
0
0
0
0
0
0
0
0
0
0
0
0
0
0
0
0
0
0
0
0
0
0
0
0
0
0
0
0
0
0
0
0
0
0
0
0
0
0
0
0
0
0
0
0
0
0
0
0
0
0
0
0
0
0
0
0
0
0
0
0
0
0
0
0
0
0
0
0
0
0
0
0
0
0
0
0
0
0
0
0
0
0
0
0
0
0
0
0
0
0
0
0
0
0
0
0
0
0
0
0
0
0
0
0
0
0
0
0
0
0
0
0
1
1
1
1
1
1
1
1
1
1
1
1
1
1
1
1
1
1
1
1
1
1
1
1
1
1
1
1
1
0
0
0
0
0
0
0
0
0
0
0
0
0
0
0
0
0
0
0
1
1
1
1
1
1
1
1
1
1
1
1
1
1
1
1
1
1
1
1
1
1
1
1
1
1
1
1
1
1
1
1
1
1
1
1
1
1
1
1
1
1
1
1
1
1
1
1
1
1
1
1
1
1
1
1
1
1
1
1
1
1
1
1
2
2
2
2
2
2
2
2
2
2
1
1
1
1
1
1
1
1
1
1
1
1
1
1
1
1
1
1
1
1
1
1
1
1
1
1
1
1
1
1
1
1
1
1
1
1
1
1
1
1
1
1
1
1
1
1
1
1
1
1
1
1
1
1
1
1
1
1
1
1
1
1
1
1
1
1
1
1
1
1
1
1
1
2
2
2
2
2
2
2
2
2
2
2
2
2
2
2
3
4
5
5
5
5
5
5
5
5
5
5
5
5
5
5
5
5
5
5
5
5
5
5
5
5
5
5
5
5
5
5
5
5
5
5
5
5
5
5
5
5
4
4
4
4
4
4
4
4
4
4
4
4
4
4
4
4
4
4
4
4
4
4
4
4
4
4
4
4
4
4
4
4
4
4
4
4
4
4
4
4
4
4
4
4
4
4
4
4
4
4
5
5
5
5
5
5
5
5
5
5
5
5
5
5
4
4
4
4
3
3
3
3
3
3
3
3
3
4
4
4
4
4
4
4
4
4
4
4
4
4
4
4
3
3
3
3
2
3
3
3
3
3
3
3
3
3
3
3
3
3
3
4
4
4
4
4
4
4
4
4
4
4
4
4
4
4
4
5
6
6
6
6
6
6
6
6
6
6
6
6
6
6
6
5
5
5
5
5
5
5
5
5
5
5
5
5
5
5
5
5
5
5
5
6
6
6
6
6
6
6
6
6
6
6
6
6
6
6
6
6
6
6
7
7
7
7
7
7
7
7
7
7
7
7
7
7
7
7
8
7
7
7
7
7
7
6
6
6
6
6
5
5
5
5
5
5
5
5
5
5
5
5
5
5
5
5
5
5
5
5
5
5
5
5
5
5
5
5
5
5
5
5
5
5
5
5
5
5
5
5
5
5
5
5
5
5
5
5
5
5
5
5
5
5
5
5
5
5
5
5
5
5
5
5
5
5
5
5
6
7
7
7
7
7
7
7
7
7
7
7
7
7
7
7
7
7
7
7
7
7
7
7
7
7
7
7
7
7
6
6
6
6
6
6
6
6
6
6
5
5
5
5
5
5
5
5
5
5
5
5
5
5
5
5
5
5
5
5
5
5
5
5
5
5
5
5
5
5
5
5
5
5
5
5
5
5
5
5
5
5
5
5
5
5
5
5
5
4
4
4
4
4
4
4
3
3
2
2
2
2
2
2
2
2
2
2
2
2
2
2
2
2
2
2
2
2
2
2
2
2
2
2
2
2
2
2
2
2
2
2
2
2
2
2
2
1
1
1
1
2
2
2
2
2
2
2
2
2
2
2
3
3
3
3
3
3
3
3
3
3
3
3
3
3
2
2
2
2
2
2
2
2
2
2
2
2
2
2
2
2
1
1
1
1
2
2
2
2
2
4
4
4
4
4
4
4
4
4
4
4
4
4
4
4
4
4
4
4
4
4
4
4
4
4
4
4
4
4
4
4
4
4
4
4
4
4
4
4
4
4
4
4
4
4
4
4
4
4
4
4
4
4
4
4
4
5
5
6
6
8
8
8
8
8
8
8
8
8
8
8
8
8
8
8
8
8
8
8
8
8
8
8
8
8
8
8
8
8
8
8
8
8
8
8
8
8
8
8
8
8
8
8
8
8
8
7
7
7
7
7
7
7
7
7
7
9
9
9
9
9
9
9
9
9
9
9
9
9
9
9
9
9
9
9
9
9
9
9
9
9
10
11
11
11
11
11
10
10
9
9
9
9
9
9
9
9
9
9
9
9
9
9
9
9
9
9
9
9
9
9
9
9
9
9
9
9
9
9
9
9
9
9
9
9
9
9
9
9
9
10
10
10
10
11
11
11
12
12
11
11
11
11
11
11
11
11
11
11
11
11
11
11
11
11
12
12
12
12
12
11
11
11
11
11
11
11
11
11
12
12
12
11
11
11
11
11
11
10
9
9
9
8
8
8
8
8
7
7
7
7
7
7
7
7
7
7
7
7
7
7
7
7
7
6
6
6
6
6
6
6
6
6
6
6
6
6
5
5
5
5
5
5
5
5
6
6
6
6
6
6
6
6
6
6
6
6
6
6
6
6
6
6
6
6
6
6
6
9
11
11
11
11
11
11
11
11
11
11
11
11
11
11
11
11
11
11
11
11
11
11
10
10
10
10
10
10
9
9
9
8
8
8
8
8
8
8
9
9
11
10
10
10
10
10
10
10
11
11
11
12
12
12
12
12
12
12
12
12
11
11
11
11
11
11
11
11
11
11
11
11
11
11
11
11
11
11
11
11
11
11
11
11
12
12
12
12
12
12
12
12
12
12
12
12
12
12
12
12
12
12
12
12
12
12
12
12
12
15
15
15
16
16
15
15
15
14
13
13
13
13
13
13
12
12
12
12
12
12
12
12
12
12
12
12
14
14
14
17
18
19
21
21
21
21
20
20
20
20
20
20
20
20
20
20
20
20
20
19
19
19
19
19
19
19
19
21
22
22
22
22
22
22
23
23
23
24
24
24
24
24
24
24
24
24
24
24
24
24
25
25
26
26
26
26
26
26
26
26
27
28
28
28
28
28
28
30
31
37
38
42
47
47
49
49
49
49
49
50
52
52
52
52
52
52
50
48
49
48
48
48
51
51
52
52
52
52
52
52
52
51
51
51
51
51
51
51
51
51
51
51
51
51
51
51
50
50
50
50
50
50
50
50
50
50
49
49
49
49
49
49
49
48
47
47
47
47
47
47
47
47
49
50
51
51
50
50
50
50
50
50
50
50
49
49
48
47
47
47
46
45
45
45
45
47
48
49
49
48
48
48
48
49
49
49
49
49
50
50
50
51
51
51
50
50
50
50
49
49
48
47
47
47
47
47
47
47
46
46
46
46
44
44
44
43
42
42
43
44
44
44
44
43
42
40
37
37
37
37
36
36
35
34
34
32
32
32
32
33
32
32
32
32
32
31
31
30
30
29
28
28
28
27
26
24
24
23
24
25
24
24
24
24
24
24
24
24
24
24
24
24
24
24
24
24
24
23
23
21
20
20
20
21
21
21
21
21
21
20
20
20
20
20
20
20
20
20
20
20
18
18
16
16
16
16
16
16
16
16
16
16
15
15
15
15
15
15
15
15
15
15
15
15
15
15
15
15
16
14
14
15
16
16
17
16
16
16
16
16
16
17
17
17
17
17
17
17
15
17
16
19
18
19
19
19
19
19
19
19
19
19
19
19
19
19
19
18
18
18
17
17
17
17
17
17
17
17
17
17
17
17
17
17
17
17
17
17
17
17
17
16
16
16
16
16
16
16
16
16
16
15
15
14
14
14
14
14
15
15
15
15
15
15
15
15
15
17
18
19
19
20
20
20
21
21
21
22
22
22
22
22
21
21
20
20
20
20
19
19
19
19
19
19
19
18
18
18
18
18
18
18
18
18
19
19
19
19
19
19
19
19
19
19
19
19
19
19
19
18
18
18
18
18
18
18
18
18
18
18
18
18
18
18
18
18
18
18
18
18
17
17
17
16
16
16
16
15
15
14
13
13
13
13
12
12
12
12
12
12
12
12
12
12
12
12
12
12
12
12
12
12
12
12
12
12
12
12
12
12
12
11
11
9
9
9
8
8
9
8
8
8
8
8
8
8
8
7
7
7
7
7
8
8
8
8
8
8
8
8
9
9
9
7
7
7
7
7
7
7
7
7
7
7
7
7
7
7
7
7
7
7
7
7
7
7
7
7
8
9
9
9
9
8
8
8
8
8
7
6
6
6
6
6
6
8
8
8
8
8
8
8
8
8
8
8
8
8
8
8
8
8
8
8
8
8
8
8
8
8
8
8
8
8
8
8
8
8
8
8
8
8
8
8
8
8
8
8
8
8
8
9
9
9
9
8
8
8
8
8
8
8
8
8
8
8
8
8
8
8
8
8
9
9
9
9
9
9
9
8
7
7
7
7
7
7
7
7
7
7
8
7
7
7
7
7
7
7
7
7
7
7
6
7
7
8
9
10
10
10
10
10
10
10
9
9
9
9
9
9
10
10
11
11
11
11
11
11
11
11
11
11
11
11
11
11
12
12
11
11
11
11
11
11
11
11
11
11
11
11
11
11
11
11
11
11
11
11
11
11
11
11
11
11
11
11
11
11
11
11
11
11
11
11
11
11
11
11
11
11
11
11
11
11
11
11
11
11
11
10
10
10
10
10
10
10
10
10
10
11
11
12
13
12
12
12
12
12
12
12
12
12
12
11
11
11
11
11
11
11
11
11
11
11
11
11
11
11
11
11
11
11
11
11
11
11
11
11
11
11
11
11
12
12
11
11
12
12
12
12
12
12
12
12
12
12
12
12
12
12
10
10
10
10
10
10
10
10
10
11
11
11
11
12
13
13
13
13
13
13
13
13
12
12
12
12
12
12
12
13
13
14
14
14
14
14
13
13
13
13
13
13
13
13
13
13
13
13
13
13
14
13
13
13
13
13
13
12
13
13
13
13
13
13
12
12
12
12
12
12
12
13
13
14
14
14
14
14
14
14
14
14
15
15
15
15
15
15
15
15
15
15
16
16
15
15
15
15
15
15
15
15
15
14
14
13
12
13
13
13
13
13
13
13
13
14
13
13
13
13
13
13
13
13
14
15
16
16
16
15
15
15
15
15
15
14
14
14
14
14
14
14
14
13
13
13
13
13
14
14
14
14
16
15
15
15
16
16
16
16
16
16
16
16
16
16
16
15
15
15
15
15
15
15
15
15
15
15
15
16
16
17
17
16
16
16
16
16
16
15
15
15
15
15
15
15
15
15
15
15
15
15
15
15
15
16
16
16
16
16
16
16
16
16
16
16
16
16
16
16
16
16
16
16
16
16
19
20
20
20
20
20
20
20
21
20
20
19
19
19
19
20
20
20
20
20
21
21
21
21
21
20
20
20
20
20
19
19
19
19
19
19
19
19
19
19
18
18
18
18
18
18
18
16
16
15
15
15
15
15
15
15
15
15
15
15
15
15
15
15
14
14
14
13
13
13
13
13
13
13
13
14
14
13
13
13
13
13
13
13
13
13
13
13
13
13
12
12
12
12
12
12
12
12
12
13
12
12
12
12
12
12
12
12
12
12
12
12
12
12
12
12
12
12
12
12
12
12
10
10
10
10
10
10
10
10
9
9
9
9
9
10
10
10
10
10
10
10
10
10
10
10
10
9
9
8
8
8
7
7
7
7
7
7
7
7
7
7
7
7
6
6
6
6
6
6
7
7
7
7
7
9
7
7
7
7
7
6
6
6
7
7
6
6
9
9
10
10
10
10
10
11
11
12
13
13
13
13
14
14
14
14
14
14
14
14
14
14
14
14
14
14
14
14
14
14
14
15
16
16
16
16
16
17
18
18
18
18
18
18
18
18
18
19
20
20
20
20
20
20
20
20
20
20
20
20
20
20
20
20
20
20
20
20
20
20
20
20
20
20
20
22
22
22
23
23
23
23
23
23
23
23
23
23
23
23
24
24
24
24
24
24
23
23
23
22
22
22
22
22
22
23
23
23
23
23
23
22
22
20
20
20
21
22
22
22
22
22
21
21
22
23
23
26
26
27
27
27
28
29
31
34
38
38
39
39
39
43
43
43
43
43
43
43
44
44
44
44
45
45
45
45
45
45
45
45
45
45
45
45
45
46
46
46
46
46
46
45
45
45
45
45
46
45
43
44
43
45
47
47
47
47
47
47
47
47
47
47
48
48
48
48
47
47
48
48
48
48
47
47
46
45
44
44
44
45
45
44
44
43
43
43
43
43
43
43
41
42
46
46
49
49
48
49
50
50
52
56
56
56
57
58
60
60
60
60
58
59
59
60
69
71
80
79
79
78
77
77
77
78
78
77
77
76
75
75
75
75
75
75
75
75
75
75
74
74
74
74
74
74
74
74
74
76
76
76
76
76
74
75
76
76
77
77
78
78
78
79
79
77
78
77
77
77
77
77
77
78
78
79
81
81
80
76
77
79
79
79
79
79
78
78
77
78
82
83
84
85
85
85
85
86
85
84
84
84
83
84
83
85
86
86
86
87
87
86
88
88
90
89
88
87
87
87
87
90
91
92
93
91
91
91
92
92
90
89
91
92
92
91
91
91
91
91
89
89
91
98
98
121
135
134
134
143
142
157
181
178
178
178
186
187
188
192
193
193
193
192
193
194
196
199
198
196
197
199
200
202
204
204
204
204
204
205
208
209
210
210
210
210
209
211
215
217
218
218
218
218
218
218
218
216
216
209
209
208
208
208
208
208
205
205
205
205
205
204
204
203
204
218
221
225
222
224
222
222
222
223
226
227
227
227
232
233
231
229
229
231
231
255
260
280
303
304
310
314
316
320
320
318
318
312
315
316
310
309
317
315
316
316
320
323
324
323
323
322
325
326
328
329
329
330
334
334
334
335
328
324
324
312
311
308
307
307
305
304
302
300
294
289
288
285
285
285
285
281
281
280
279
279
278
278
278
278
278
278
277
276
273
273
273
273
273
273
273
269
269
264
263
263
263
263
263
262
263
263
265
262
261
259
257
255
256
256
255
255
255
255
252
253
253
252
252
252
257
262
263
264
268
271
271
276
278
275
278
267
273
264
261
258
258
266
278
310
321
323
324
316
322
323
324
324
321
322
323
323
323
325
326
325
305
308
300
299
306
320
325
333
323
317
310
293
292
294
299
330
350
361
363
363
363
363
365
365
371
373
375
375
376
376
376
385
392
393
392
392
395
405
397
396
400
401
400
397
400
400
404
407
409
408
409
411
403
404
400
400
399
394
394
391
389
388
386
386
385
385
385
385
384
384
382
383
383
383
383
381
381
380
380
379
374
373
372
373
372
370
371
370
370
369
369
369
365
365
365
364
363
363
363
362
362
362
362
357
357
341
340
340
337
332
329
323
320
318
318
308
303
303
300
295
293
294
291
294
294
294
290
281
281
279
280
280
280
280
273
254
253
253
253
250
249
244
244
232
186
154
151
145
110
93
87
74
26
26
26
26
26
28
28
28
28
28
28
28
28
28
29
29
29
29
29
28
29
29
29
29
29
29
29
29
29
29
29
30
30
29
29
29
31
31
31
31
31
31
31
30
30
30
30
30
30
32
32
33
36
53
53
57
63
64
64
67
66
67
67
67
68
68
69
69
69
69
68
68
67
67
68
67
67
67
66
67
68
71
72
72
72
72
74
77
77
77
77
77
77
76
75
75
75
75
76
76
75
77
78
78
78
78
78
79
79
79
79
79
79
79
79
79
79
79
80
80
80
80
80
80
80
79
79
79
79
78
78
77
77
77
74
74
74
74
74
74
74
74
74
74
73
73
73
72
72
72
72
72
68
68
68
68
68
65
64
62
62
62
62
61
60
60
60
60
60
61
60
58
58
57
57
56
54
54
54
52
52
52
52
52
52
52
53
53
52
52
52
52
46
46
45
45
45
45
44
44
44
44
42
42
40
40
40
39
39
40
40
40
35
35
35
35
35
34
34
33
33
32
32
32
31
31
31
31
31
31
30
30
30
29
29
29
28
28
28
28
29
28
30
28
29
29
30
30
30
30
30
30
30
30
30
30
28
28
27
29
28
28
28
27
27
27
27
27
27
26
26
29
29
29
28
28
28
28
28
27
27
27
27
26
26
26
25
26
26
26
26
26
26
26
26
26
26
27
27
27
27
26
26
25
23
23
23
23
22
22
23
23
23
23
23
23
23
23
23
23
23
23
23
23
23
23
23
23
23
23
23
23
23
23
23
23
23
23
23
23
23
23
23
22
22
22
22
23
24
26
27
28
28
28
27
26
25
25
25
22
26
27
28
28
28
27
25
26
26
26
26
26
25
25
25
26
26
25
25
25
26
25
25
25
25
24
24
24
24
24
25
25
25
25
25
25
25
26
26
26
26
28
28
28
28
28
28
28
30
31
30
30
32
33
34
37
40
40
40
40
40
40
40
40
40
40
40
40
40
40
40
40
40
40
40
40
40
40
40
40
41
41
41
41
41
41
41
41
39
39
39
39
39
41
44
45
45
45
46
46
45
44
44
44
49
49
48
50
50
56
57
57
57
57
59
60
59
59
58
58
58
58
57
57
57
57
57
57
57
57
57
57
57
57
57
56
56
56
56
56
56
56
55
55
55
55
55
55
55
56
56
56
56
56
56
56
56
56
56
56
55
55
55
55
56
57
59
60
61
63
65
64
64
65
65
64
64
64
64
65
65
65
65
65
65
63
62
62
62
62
62
62
62
60
60
58
56
56
56
57
57
58
58
56
56
56
56
55
57
58
57
56
56
56
56
56
56
57
57
57
56
56
57
59
59
62
63
63
60
60
60
60
60
61
60
59
59
57
57
57
57
57
57
56
56
55
55
55
55
55
56
58
59
59
60
61
61
61
60
58
57
57
56
56
56
55
54
54
55
55
55
56
55
55
55
55
55
55
55
55
55
53
48
48
49
53
55
58
59
58
60
60
60
60
61
60
61
60
59
59
59
60
60
61
63
63
63
63
63
63
63
63
63
65
68
70
72
72
72
72
71
70
70
67
70
69
69
70
71
70
70
71
69
69
69
69
69
68
68
68
67
67
67
68
68
68
68
67
68
68
67
69
71
71
71
71
70
70
70
72
72
75
75
74
74
74
81
83
83
83
83
83
83
83
84
83
84
84
85
85
86
86
85
85
85
88
89
89
93
94
94
94
94
94
94
95
95
93
95
91
92
95
97
97
95
95
92
91
92
89
88
88
88
87
86
86
85
84
86
89
89
104
105
105
110
110
111
114
113
113
113
113
112
114
114
116
117
116
116
116
115
115
115
117
117
117
117
117
117
118
118
118
118
118
118
117
117
117
117
117
115
115
115
114
114
114
114
114
114
114
114
114
114
112
111
108
108
108
107
107
107
106
103
100
99
98
98
98
95
95
96
94
93
93
90
90
90
89
88
87
86
86
86
86
86
84
83
83
84
86
85
86
85
82
82
79
79
77
77
77
74
75
75
75
75
76
72
75
74
73
71
71
69
69
66
66
66
65
65
64
64
64
64
64
63
63
62
62
61
50
50
49
48
46
45
40
39
39
39
39
39
39
39
38
38
38
38
38
38
38
37
35
34
34
34
34
33
32
31
29
29
27
27
27
26
26
26
26
25
25
24
24
24
24
24
24
23
21
21
17
18
16
16
16
19
19
20
20
20
20
20
19
19
19
19
19
19
19
19
19
18
18
16
16
16
16
16
16
16
16
16
16
16
16
17
17
17
17
17
17
15
14
14
14
14
14
14
14
14
14
14
14
13
13
13
13
13
13
12
12
12
12
12
12
12
12
12
12
12
12
12
10
10
10
10
10
10
10
10
10
10
10
10
10
10
10
10
10
10
9
9
9
8
8
8
8
8
7
7
7
7
7
6
5
5
5
5
6
6
6
6
6
5
5
5
5
5
5
5
5
5
5
4
3
3
3
3
3
3
3
3
3
3
4
4
4
4
4
4
4
4
4
4
4
4
4
4
4
4
4
4
4
4
4
4
4
4
4
4
4
4
4
2
2
2
2
2
2
2
2
2
2
2
2
3
3
3
3
3
3
3
3
3
3
3
3
2
2
2
2
2
2
2
2
2
2
2
2
2
2
2
2
2
2
2
2
2
2
2
2
2
2
4
4
6
7
8
8
8
8
8
9
9
9
9
9
9
9
9
9
9
9
9
9
9
9
9
9
9
9
9
9
9
9
9
9
9
9
9
9
9
9
9
9
9
9
10
10
12
11
11
11
11
11
11
11
11
11
11
11
11
11
11
11
11
11
11
11
11
11
11
11
11
11
11
11
11
11
11
11
11
11
11
11
10
10
10
10
10
10
10
10
10
10
10
10
10
10
10
10
10
9
9
9
9
9
9
10
11
11
11
12
11
11
11
11
11
11
11
11
11
11
9
9
9
9
9
9
9
9
9
9
9
9
9
9
9
9
9
9
9
9
9
8
8
8
8
8
8
8
8
7
7
9
9
9
11
11
11
11
11
11
11
10
10
10
10
10
10
10
10
10
10
10
9
9
9
9
9
9
10
10
10
12
12
12
12
11
11
11
11
11
10
11
11
11
11
11
11
11
11
11
11
11
11
11
11
11
11
11
11
11
11
11
10
10
10
10
10
10
10
9
9
8
8
8
8
8
8
8
8
8
8
8
8
8
8
8
8
8
9
9
9
9
9
9
9
9
9
9
9
9
9
9
9
9
9
9
9
9
9
8
8
8
8
8
8
7
6
6
6
7
7
7
8
8
8
8
8
8
8
8
8
8
8
8
8
8
8
8
8
8
8
8
8
8
8
8
9
9
9
9
9
9
9
9
9
9
9
9
9
9
9
9
9
9
9
10
10
10
8
8
8
9
9
9
9
9
9
9
9
9
9
9
9
9
8
8
8
8
8
8
8
8
8
8
8
8
8
8
8
8
8
8
8
8
8
8
8
8
8
8
7
7
7
7
7
7
7
7
7
7
7
7
7
7
7
7
7
7
7
7
7
7
7
7
7
7
7
6
6
6
6
6
6
6
6
5
4
4
4
4
4
4
4
4
4
4
4
4
4
4
4
4
4
4
4
4
4
4
3
3
3
3
3
2
2
2
2
2
2
3
4
4
4
4
4
4
4
4
4
4
4
4
4
4
4
4
4
4
4
4
4
5
5
5
5
5
5
5
5
5
5
5
5
5
5
5
5
5
5
5
5
5
5
5
5
5
5
6
6
6
6
6
6
6
6
6
6
6
6
6
6
6
6
6
6
6
6
6
6
6
6
6
7
7
7
7
7
7
7
7
7
7
7
7
7
7
7
7
7
7
7
7
7
7
7
7
7
7
7
7
7
7
7
7
7
7
7
7
7
8
8
8
8
7
6
5
5
5
5
5
5
5
5
5
5
5
5
5
5
5
5
5
5
5
5
5
5
5
5
5
5
5
5
5
5
5
5
5
5
5
5
5
5
5
5
5
5
5
5
4
3
3
3
3
3
3
3
3
3
3
3
3
3
3
3
3
3
3
3
3
3
4
4
4
4
4
4
4
4
4
4
4
4
4
4
4
4
4
4
5
5
5
5
5
4
4
3
3
3
3
3
3
3
3
2
2
2
1
1
1
1
1
1
1
1
1
1
1
1
1
1
1
1
1
1
1
1
1
1
1
1
1
1
1
1
1
1
1
1
1
1
2
2
2
2
2
2
2
2
2
2
2
2
2
2
2
2
2
2
2
2
2
2
2
2
2
2
2
2
2
2
2
2
2
2
2
2
2
2
2
2
2
2
2
2
2
2
2
2
2
2
2
2
2
2
2
2
2
2
2
2
2
2
2
2
2
2
2
2
2
2
1
1
1
1
1
1
1
1
1
2
2
3
3
3
3
3
3
3
3
3
3
3
3
3
3
3
3
3
3
3
3
3
2
2
2
2
2
2
2
2
2
2
2
2
2
2
2
2
2
2
2
2
2
2
2
2
3
3
3
3
3
3
3
3
3
3
3
3
3
3
3
3
3
3
4
4
4
4
4
4
4
4
4
3
3
3
3
3
3
3
3
3
3
3
3
3
5
5
5
5
5
5
6
6
6
6
6
6
6
6
6
6
6
6
6
6
6
6
6
6
6
6
6
6
6
6
6
6
6
6
6
6
6
6
6
6
6
6
6
6
6
6
6
6
6
6
6
5
5
5
5
5
5
5
4
4
4
4
3
4
4
4
4
4
4
4
4
4
4
4
4
4
5
5
5
5
5
6
6
6
6
6
6
6
6
6
6
6
6
6
6
6
6
6
6
6
6
6
6
6
6
6
6
6
6
6
6
6
6
6
5
5
5
5
5
5
5
5
5
5
5
5
4
4
4
4
4
4
4
4
4
6
6
6
7
7
7
6
6
6
6
6
6
6
6
6
6
7
7
7
8
8
8
8
8
8
8
8
8
8
8
8
8
8
8
7
7
7
8
8
8
8
8
8
8
8
8
8
8
8
8
8
7
7
7
7
7
7
7
7
7
7
7
7
7
8
8
8
8
8
8
8
8
8
7
7
7
7
7
7
7
7
7
7
6
6
6
6
6
6
6
7
7
7
7
7
7
7
7
7
7
7
7
8
8
8
8
8
8
8
8
8
8
8
8
8
8
8
8
8
8
8
8
8
7
7
7
7
7
7
6
6
6
6
6
6
6
6
6
6
6
6
6
6
6
6
6
6
6
6
6
6
6
6
6
6
6
6
6
6
6
6
6
7
8
8
8
8
8
8
8
8
8
8
8
7
7
7
7
7
7
7
7
6
6
6
6
6
6
6
6
6
6
6
6
6
6
6
6
6
6
6
5
5
5
5
5
5
6
6
5
5
5
5
5
5
5
5
4
3
3
3
3
3
3
3
3
3
3
3
3
3
3
3
3
3
3
3
3
3
3
3
3
3
3
3
3
3
3
3
3
3
3
3
3
3
3
3
3
3
3
3
3
3
3
3
3
3
3
3
3
3
3
3
3
3
3
3
2
2
2
2
2
2
2
2
2
2
2
2
2
2
4
5
5
5
5
5
4
4
4
5
5
6
6
5
5
5
5
5
5
5
5
5
5
5
5
5
5
5
5
5
5
5
5
5
5
5
5
5
5
5
5
5
5
5
5
5
5
5
6
6
6
6
6
6
6
6
6
6
6
6
6
6
6
6
6
6
6
6
6
6
6
6
7
7
7
7
7
7
7
7
7
7
7
7
7
7
7
7
7
7
7
7
7
7
7
7
7
7
7
7
7
7
6
6
6
6
6
6
5
5
5
5
5
5
5
5
5
5
6
6
6
6
6
6
6
6
6
6
6
6
6
6
6
6
5
5
5
5
5
5
4
4
4
4
4
4
4
4
4
4
4
4
4
4
4
4
4
4
4
4
4
4
4
4
4
4
4
4
4
4
4
4
4
4
4
4
4
4
4
4
4
3
3
3
3
4
3
3
3
3
3
3
3
3
3
3
3
3
3
3
3
3
3
3
3
3
3
3
3
3
3
3
3
3
3
3
3
3
3
3
3
3
3
3
3
3
3
3
3
3
3
3
4
4
3
3
3
3
3
3
3
3
3
3
3
3
3
3
3
3
3
3
3
3
3
3
3
3
3
3
3
3
3
3
3
3
2
2
2
2
2
2
2
2
2
2
1
1
1
1
1
1
1
2
2
2
2
2
2
2
2
2
2
2
2
2
2
2
3
3
3
3
3
3
3
3
3
3
3
3
3
3
3
3
3
3
3
3
3
3
3
3
3
3
3
3
3
3
3
3
3
3
3
3
3
3
3
3
3
3
3
3
3
2
2
2
2
2
2
2
2
2
2
2
2
2
2
2
2
2
2
2
2
2
2
2
2
2
2
2
2
2
2
2
2
2
2
2
2
2
2
2
2
2
2
2
2
1
1
1
1
1
1
1
1
1
1
1
1
1
1
1
1
1
1
1
1
1
1
1
1
1
1
1
1
1
1
1
1
1
1
1
1
1
1
1
1
1
1
1
1
1
1
1
1
1
1
1
1
1
1
1
2
2
2
2
2
2
2
2
2
2
2
2
2
2
2
2
2
2
2
2
2
2
2
2
2
2
2
2
2
2
2
2
2
2
3
3
3
3
3
3
3
3
3
3
3
3
3
3
3
3
3
2
2
2
2
2
2
2
2
2
2
2
2
2
2
2
2
2
2
2
4
4
4
4
4
4
4
4
4
4
4
4
4
4
4
4
4
4
4
4
4
4
4
4
4
4
4
4
4
4
4
4
4
4
4
4
4
4
4
4
4
4
4
4
4
4
4
4
4
4
4
4
4
4
4
5
5
6
6
6
6
6
6
6
6
6
6
6
6
6
6
6
6
6
6
6
6
6
8
8
8
8
8
9
11
11
11
11
11
11
11
12
12
13
13
13
13
13
13
13
13
13
13
13
13
13
13
13
13
13
13
13
12
12
12
12
12
12
12
12
11
11
11
11
11
11
11
11
11
11
11
11
11
11
11
11
11
10
10
10
10
10
11
11
11
11
11
11
11
11
11
12
12
12
12
12
12
12
12
12
12
12
12
12
12
12
11
10
10
10
9
9
9
9
9
9
9
9
9
9
9
9
8
8
8
8
8
8
8
8
8
9
9
9
9
9
9
9
9
9
9
9
9
9
8
8
8
7
7
7
7
7
6
6
6
6
6
6
6
6
6
6
6
5
5
5
6
6
6
6
6
6
6
6
6
6
6
6
6
6
6
6
6
9
9
9
9
10
11
11
11
11
11
11
11
11
11
11
11
11
11
11
11
11
12
12
13
13
13
13
13
13
13
13
13
13
13
13
14
15
15
15
15
16
16
17
17
18
18
18
18
17
17
17
17
18
18
18
18
18
18
18
18
18
18
18
18
18
18
18
18
18
18
18
18
17
17
17
17
17
19
26
26
27
27
27
27
27
27
27
27
28
28
29
29
30
30
30
30
32
34
33
33
33
33
33
33
33
33
33
33
33
34
34
34
34
34
34
34
34
34
34
34
34
34
34
34
34
34
34
34
34
34
34
35
34
34
34
36
38
40
39
39
39
39
39
39
39
39
39
39
39
39
39
39
40
41
41
41
41
41
41
41
41
41
41
41
41
41
41
41
41
41
40
40
39
39
39
39
39
39
39
37
37
37
37
37
37
36
36
37
36
37
37
37
36
36
36
36
36
36
36
37
38
40
43
43
43
42
42
42
42
42
42
43
45
45
44
42
42
42
41
40
40
40
40
40
40
37
37
36
36
35
35
35
35
35
35
34
34
34
34
34
34
34
34
34
34
34
34
34
34
35
37
38
38
38
38
38
38
38
38
39
37
37
37
36
36
36
36
36
36
36
36
36
36
36
36
36
36
36
36
36
36
36
36
36
36
36
36
36
36
36
36
37
37
36
36
36
34
34
34
34
34
33
34
33
33
33
33
33
33
33
33
33
33
33
32
33
32
31
30
30
25
25
25
26
28
28
28
28
27
27
27
26
26
26
26
26
27
28
28
27
26
26
26
26
26
26
26
26
26
26
26
26
26
26
26
23
23
23
23
24
24
24
24
23
22
22
22
22
22
19
19
17
17
17
16
16
16
16
16
15
15
14
14
14
14
14
14
14
14
15
16
16
16
16
15
15
15
15
15
16
16
16
16
16
16
16
16
16
16
16
16
17
18
18
18
18
18
18
18
18
18
18
18
18
18
18
19
22
23
25
28
28
28
28
28
28
30
31
31
31
31
30
31
31
32
34
35
36
36
37
37
38
39
39
39
39
38
38
38
38
39
46
46
46
46
45
46
46
46
46
46
47
47
47
50
51
51
50
50
50
50
50
50
50
50
49
48
48
48
48
48
48
48
48
48
48
48
48
48
48
48
48
48
48
48
48
48
47
47
47
47
47
47
47
47
46
46
46
45
45
45
46
46
47
49
49
53
54
54
54
54
57
57
57
57
57
53
52
51
52
52
52
53
53
53
53
53
52
52
52
52
52
52
51
51
51
51
51
51
50
50
50
50
50
50
50
50
50
50
48
47
49
49
48
48
48
47
47
47
47
47
47
47
46
46
46
44
43
43
43
43
43
43
43
43
43
44
44
45
44
45
46
43
43
43
45
47
50
53
53
52
52
51
52
53
53
53
53
53
54
54
54
54
54
54
52
52
52
52
51
51
51
48
48
48
48
48
47
47
47
47
47
47
47
40
40
39
39
39
38
37
35
35
35
35
36
37
37
37
37
37
37
37
37
37
37
37
39
37
37
39
40
40
44
43
43
43
42
42
42
42
42
42
42
42
40
41
41
41
42
43
44
44
44
43
43
42
42
41
41
41
42
45
44
43
43
43
43
43
43
43
43
43
43
43
43
43
42
41
41
41
41
41
41
41
41
41
41
39
38
38
38
38
38
38
39
39
39
37
37
37
37
37
37
37
36
35
35
34
33
33
32
32
32
32
32
32
32
32
32
32
32
32
32
32
32
32
32
32
31
31
31
31
30
30
30
30
30
29
28
28
28
27
27
27
27
27
27
27
24
24
24
24
24
24
24
24
25
25
25
27
27
26
28
28
28
28
28
28
26
20
23
22
22
21
23
21
22
22
22
22
22
22
22
22
22
22
20
20
21
21
20
20
20
20
20
20
20
20
22
22
22
22
22
22
22
22
22
22
23
23
23
23
23
23
23
23
23
23
23
23
23
23
23
23
23
23
23
23
23
23
23
23
23
23
23
23
23
23
23
23
23
23
23
25
27
27
27
27
27
27
27
27
27
27
27
27
27
27
27
27
27
27
27
27
27
28
28
28
28
28
27
27
25
23
23
23
23
23
23
23
23
23
23
23
23
23
23
23
23
22
22
22
21
21
21
21
20
20
20
20
20
21
21
21
20
20
19
19
19
19
20
20
20
22
22
22
23
23
23
23
23
23
23
22
23
23
23
25
28
28
28
27
27
28
28
28
29
29
29
29
28
28
28
28
27
27
27
27
25
25
24
24
24
24
24
23
23
23
23
23
23
23
23
23
23
23
22
22
22
22
22
22
22
22
23
23
23
23
23
23
23
24
25
27
27
29
29
28
28
28
26
26
26
27
27
27
27
27
27
27
27
27
27
27
27
27
27
27
27
27
26
26
26
26
28
28
28
28
25
25
25
25
23
19
19
18
18
18
18
18
18
18
17
16
17
17
15
15
15
16
15
14
14
14
14
14
14
14
14
14
14
13
13
13
13
14
14
14
14
14
14
14
14
14
14
14
14
14
14
14
14
14
14
14
14
14
14
14
14
14
14
14
14
14
14
14
14
14
14
14
14
14
13
13
13
13
13
13
13
12
13
13
13
13
13
13
13
13
13
13
13
12
11
12
12
12
13
13
13
13
13
11
11
11
11
11
11
11
11
10
9
9
10
11
12
11
11
11
10
10
10
10
10
10
10
10
10
10
10
10
10
10
10
10
9
9
9
9
9
8
7
7
7
7
7
5
5
5
5
5
5
5
5
5
5
5
5
5
5
5
5
5
5
5
5
5
5
5
5
5
5
5
5
5
5
5
5
5
5
6
6
6
6
6
6
6
7
7
7
7
7
7
7
7
7
7
7
7
7
7
7
7
7
7
7
7
7
7
7
8
10
10
10
10
10
10
10
10
10
11
11
11
11
11
11
11
11
11
11
11
11
11
11
11
11
11
11
11
11
11
10
10
10
9
9
9
9
9
9
9
9
9
9
9
9
9
9
9
9
9
9
9
9
9
9
9
9
9
9
9
9
8
8
8
8
8
8
8
8
8
8
8
8
8
8
8
8
8
8
8
8
8
8
8
8
8
8
8
9
9
11
11
11
11
12
11
11
11
11
11
11
11
11
11
11
11
11
10
10
10
9
9
9
9
9
9
9
9
9
9
9
9
9
9
9
9
9
12
12
12
12
12
12
12
12
12
12
12
12
12
13
13
13
13
13
13
13
13
13
13
13
13
13
13
13
13
13
13
13
13
13
13
13
13
13
13
13
12
12
12
12
12
12
12
12
12
12
12
12
12
11
11
11
11
11
10
10
10
9
9
9
8
8
7
7
7
7
7
7
7
7
7
7
7
8
7
7
7
7
7
7
8
11
11
11
12
12
12
12
12
12
12
12
12
12
12
12
12
13
13
13
13
13
13
13
13
13
13
13
13
13
13
13
13
13
13
13
13
13
13
13
13
13
13
13
13
13
13
13
13
13
13
13
14
14
14
14
14
14
14
14
14
12
12
12
12
12
12
12
12
12
12
12
12
12
13
13
13
13
13
13
13
13
13
13
13
13
13
13
13
13
13
13
13
13
13
13
12
12
12
11
10
10
10
10
10
10
10
10
10
9
9
9
9
8
8
8
8
8
8
8
7
7
7
7
7
7
7
8
8
8
7
7
7
8
8
7
7
7
8
8
8
8
8
8
8
8
8
8
8
8
8
8
8
8
8
8
8
8
10
10
11
11
11
11
11
11
12
12
12
12
12
12
12
12
12
12
12
12
12
12
12
12
12
12
12
12
12
12
12
12
12
11
11
11
11
11
11
12
12
12
12
12
12
12
12
12
12
12
12
12
12
12
12
12
12
12
12
12
12
10
10
9
9
9
9
8
8
8
8
8
8
8
8
8
8
8
8
8
8
8
8
8
8
8
8
8
8
8
8
8
8
8
8
8
8
8
8
9
9
9
9
9
9
9
9
9
9
10
10
10
10
10
10
10
10
10
10
10
10
10
10
10
10
10
10
9
9
9
9
8
8
8
8
7
7
6
6
6
6
6
6
6
7
7
7
7
7
7
7
7
7
7
7
7
7
6
6
6
6
6
6
6
6
6
6
6
7
7
7
7
7
8
8
9
10
10
11
11
11
11
11
11
11
11
10
10
10
10
10
10
10
10
10
10
10
10
10
10
10
10
10
10
11
11
11
12
12
12
12
12
12
12
12
12
11
11
11
11
12
12
12
12
12
12
12
12
12
12
13
13
13
13
13
13
13
13
13
13
13
13
13
13
13
13
13
13
13
13
13
13
13
13
13
13
13
13
13
13
13
13
13
13
13
13
13
13
13
13
12
12
12
13
13
13
13
13
13
13
12
12
12
12
12
12
12
12
13
13
13
14
14
14
14
14
13
13
13
13
13
13
13
13
14
15
15
15
15
15
15
15
15
15
15
15
15
15
15
15
15
14
14
14
14
14
14
14
14
14
14
14
14
14
13
13
13
13
13
13
13
13
13
13
13
13
13
12
12
13
13
13
13
13
13
14
14
14
14
13
13
13
13
13
13
13
13
13
13
13
13
13
12
13
14
16
16
16
16
16
17
17
18
18
18
18
18
18
18
18
18
18
18
18
18
18
18
17
17
16
15
15
15
15
15
14
14
14
14
14
14
13
13
13
13
13
13
13
12
10
9
9
9
9
9
8
8
8
8
8
8
8
8
8
8
8
8
8
8
8
8
8
8
8
8
8
8
8
8
8
8
8
8
8
8
8
8
8
8
7
7
7
7
7
7
7
7
7
6
6
6
6
5
5
5
4
4
5
5
5
5
5
3
3
3
3
3
3
3
3
3
3
3
3
4
4
4
4
4
4
4
4
4
4
4
4
4
4
4
4
4
6
6
6
9
9
9
9
9
9
9
9
8
8
8
8
8
8
8
9
9
9
9
9
9
9
9
9
9
9
8
8
8
8
8
8
8
8
8
8
8
8
8
8
8
8
8
8
8
8
8
8
8
8
8
8
8
8
8
8
8
8
8
8
8
8
8
8
8
8
8
8
8
8
8
8
8
8
8
8
8
8
8
8
8
7
7
7
7
7
7
7
7
6
6
4
4
3
3
3
3
3
3
3
3
3
3
3
3
3
3
3
3
3
3
3
3
3
3
3
3
3
3
3
2
2
2
2
2
2
2
2
2
2
2
2
2
2
2
2
2
2
2
2
2
2
2
2
2
2
2
2
2
2
2
1
1
1
1
1
1
1
1
1
1
1
1
1
1
1
1
1
1
1
1
1
2
2
2
2
2
2
2
2
2
2
1
0
0
0
0
0
0
0
0
0
0
0
0
0
0
1
1
1
1
1
1
1
1
1
1
1
1
1
1
1
1
1
1
1
1
1
1
1
1
1
1
1
1
1
1
1
1
1
1
1
1
1
1
1
1
1
1
1
1
1
1
1
1
1
1
1
1
1
1
1
1
1
1
1
1
1
1
1
1
1
1
1
1
1
1
1
1
1
1
1
1
1
1
1
1
1
1
1
1
1
1
1
1
1
1
1
1
1
1
1
1
1
1
1
1
1
1
1
1
1
1
1
1
1
1
1
1
1
1
1
1
1
1
1
1
1
1
1
1
1
1
1
1
0
0
0
0
0
0
0
0
0
0
0
0
0
0
0
0
0
0
0
0
0
0
0
0
0
0
0
0
0
0
0
0
0
0
0
0
0
0
0
0
0
0
0
0
0
0
0
0
0
0
0
0
0
0
0
0
0
0
0
0
0
0
0
0
0
0
0
0
0
0
0
0
0
0
0
0
1
1
1
1
1
1
1
1
1
1
1
1
1
1
1
1
1
1
1
1
1
1
1
1
1
1
1
1
1
1
1
1
1
1
1
1
1
1
1
1
1
1
1
1
0
0
0
0
0
0
0
0
0
0
0
0
0
0
0
0
0
0
0
0
0
0
0
0
0
0
0
0
0
0
0
0
0
0
0
0
0
0
0
0
0
0
0
0
0
0
0
0
0
0
0
0
0
0
0
0
0
0
0
0
0
0
0
0
0
0
0
0
0
0
0
0
0
0
0
0
0
0
0
0
0
0
0
0
0
0
0
0
0
0
0
0
0
0
0
0
0
0
0
0
0
0
0
0
0
0
0
0
0
0
0
0
0
0
0
0
0
0
0
0
0
0
0
0
0
0
0
0
0
0
0
0
0
0
0
0
0
0
0
0
0
0
0
0
0
0
0
0
0
0
0
0
0
0
0
0
0
0
0
0
0
0
0
0
0
0
0
0
0
0
0
0
0
0
0
0
0
0
0
0
0
0
0
0
0
0
0
0
0
0
0
0
0
0
0
0
0
0
0
0
0
0
0
0
0
0
0
0
0
0
0
0
0
0
0
0
0
0
0
0
0
0
0
0
0
0
0
0
0
0
0
0
0
0
0
0
0
0
0
0
0
0
0
0
0
0
0
0
0
0
0
0
0
0
0
0
0
0
0
0
0
0
0
0
0
0
0
0
0
0
0
0
0
0
0
0
0
0
0
0
0
0
0
0
0
0
0
0
0
0
0
0
0
0
0
0
0
0
0
0
0
0
0
0
0
0
0
0
0
0
0
0
0
0
0
0
0
0
0
0
0
0
0
0
0
0
0
0
0
0
0
0
0
0
0
0
0
0
0
0
0
0
0
0
0
0
0
0
0
0
0
0
0
0
0
0
0
0
0
0
0
0
0
0
0
0
0
0
0
0
0
0
0
0
0
0
0
0
0
0
0
0
0
0
0
0
0
0
0
0
0
0
0
0
0
0
0
0
0
0
0
0
0
0
0
0
0
0
0
0
0
0
0
0
0
0
0
0
0
0
0
0
0
0
0
0
0
0
0
0
0
0
0
0
0
0
0
0
0
0
0
0
0
0
0
0
0
0
0
0
0
0
0
0
0
0
0
0
0
0
0
0
0
0
0
0
0
0
0
0
0
0
0
0
0
0
0
0
0
0
0
0
0
0
0
0
0
0
0
0
0
0
0
0
0
0
0
0
0
0
0
0
0
0
0
0
0
0
0
0
0
0
0
0
0
0
0
0
0
0
0
0
0
0
0
0
0
0
0
0
0
0
0
0
0
0
0
0
0
0
0
0
0
1
1
1
1
1
1
1
1
1
1
1
1
1
1
1
1
1
1
1
1
1
1
1
1
1
1
1
1
1
1
1
1
1
1
1
1
1
1
1
1
1
1
1
1
1
1
1
1
1
1
1
1
1
1
1
1
1
1
1
1
1
1
1
1
1
1
1
1
1
1
1
1
1
1
1
1
1
1
1
1
1
1
1
1
1
1
1
1
1
1
1
1
1
1
0
0
0
0
0
0
0
0
0
0
0
0
0
0
0
0
0
0
0
0
0
0
0
0
0
0
0
0
0
0
0
0
0
0
0
0
0
0
0
0
0
0
0
0
0
0
0
0
0
0
0
0
0
0
0
0
0
0
0
0
0
0
0
0
0
0
0
0
0
0
0
0
0
0
0
0
0
0
0
0
0
0
0
0
0
0
0
0
0
0
0
0
0
0
0
0
0
0
0
0
0
0
0
0
0
0
0
0
0
0
0
0
0
0
0
0
0
0
0
0
0
0
0
0
0
0
0
0
0
0
0
0
0
0
0
0
0
0
0
0
0
0
0
0
0
0
0
0
0
0
0
0
0
0
0
0
0
0
0
0
0
0
0
0
0
0
0
0
0
0
0
0
0
0
0
0
0
0
0
0
0
0
0
0
0
0
0
0
0
0
0
0
0
0
0
0
0
0
0
0
0
0
1
1
1
1
1
1
1
1
2
3
3
3
3
3
3
3
3
3
4
4
4
4
4
4
4
4
4
4
4
4
4
4
4
4
4
4
4
4
4
4
4
4
4
4
4
4
4
4
4
4
4
4
4
4
5
5
5
5
5
5
5
5
5
5
5
5
5
5
5
5
5
6
6
6
6
6
6
6
6
6
6
6
6
6
6
6
6
6
6
6
6
6
6
6
6
6
6
6
6
6
6
6
6
6
6
6
6
6
6
6
7
7
6
6
6
5
5
5
5
5
5
5
5
5
5
5
5
5
5
5
5
5
5
5
5
4
4
4
4
4
4
4
4
4
4
5
5
5
5
5
5
5
5
5
5
5
5
5
5
5
5
5
5
5
5
5
5
5
5
5
5
5
5
5
4
4
4
4
4
4
4
4
4
3
3
3
3
3
3
3
3
3
3
3
3
3
3
3
3
3
3
3
3
3
3
3
3
3
3
3
3
3
3
3
3
3
3
3
3
3
3
3
3
3
3
3
3
3
3
3
3
3
2
2
2
2
2
2
2
2
2
2
2
2
2
2
2
2
2
2
2
2
2
2
2
2
2
2
1
1
1
1
1
1
1
1
1
2
2
2
4
6
7
8
8
8
8
8
8
8
8
8
8
8
9
9
10
10
10
9
9
9
11
11
11
12
12
14
15
15
15
15
15
15
14
14
14
14
14
14
14
14
14
14
14
14
14
14
14
14
14
14
14
14
16
16
16
16
16
16
16
16
16
16
16
16
16
16
16
16
16
16
16
16
16
16
16
16
16
16
16
16
16
16
16
16
16
16
16
16
16
16
16
16
16
16
16
16
16
16
16
16
16
16
16
16
16
16
16
16
16
16
16
16
15
15
15
15
15
15
15
15
15
15
15
15
15
15
14
14
14
14
14
14
14
13
13
13
13
13
13
11
11
10
6
6
5
5
5
5
5
5
5
5
3
3
3
3
3
3
3
3
3
3
3
3
3
3
3
3
3
3
3
3
2
2
2
2
2
2
2
2
2
2
1
1
1
1
1
1
1
1
1
1
1
1
1
1
1
1
1
1
1
1
1
1
1
1
1
1
2
2
2
2
2
2
2
2
2
2
2
2
2
2
2
2
3
3
2
2
2
2
2
2
2
2
2
2
2
2
1
1
1
1
1
1
1
1
1
1
1
1
1
1
1
1
1
1
1
1
1
1
1
1
1
1
1
1
1
1
1
1
1
1
1
1
1
1
1
1
1
1
1
1
1
1
1
1
1
1
1
1
1
1
1
1
1
1
1
1
1
1
1
1
1
1
1
1
1
1
1
1
1
1
1
1
1
1
1
1
1
1
1
1
1
0
0
0
0
0
0
0
0
0
0
0
0
0
0
0
0
0
0
0
0
0
0
0
0
0
0
0
0
0
0
0
0
0
0
0
0
0
0
0
0
0
0
0
0
0
0
2
2
2
2
2
2
2
2
2
2
1
1
1
1
1
1
1
1
1
1
1
1
1
1
1
1
1
1
1
1
1
1
1
1
1
1
1
1
1
1
1
1
1
1
1
1
1
1
1
1
1
1
1
1
1
1
1
1
1
1
1
1
1
1
1
1
1
1
1
1
1
1
1
1
1
1
1
1
1
1
1
1
1
1
1
1
1
2
2
2
2
2
2
2
2
2
2
2
2
2
2
2
2
2
2
2
2
2
2
2
2
2
2
2
2
2
2
2
2
2
2
1
1
1
1
1
1
1
1
1
1
1
1
1
1
1
1
1
1
1
1
1
1
1
1
1
1
1
1
1
1
1
1
1
1
1
1
1
1
1
1
1
1
1
1
1
1
1
0
0
0
0
0
0
0
0
0
0
0
0
0
0
0
0
0
0
0
0
0
0
0
0
0
0
0
0
0
0
0
0
0
0
0
0
0
0
0
0
0
0
0
0
0
0
0
0
0
0
0
0
0
0
0
0
0
0
0
0
0
0
0
0
0
0
0
0
0
0
0
0
0
0
0
0
0
0
0
0
0
0
0
0
0
0
0
0
0
0
0
0
0
0
0
0
0
0
0
0
0
0
0
0
0
0
0
0
0
0
0
0
0
0
0
0
0
0
0
0
0
0
0
0
0
0
0
0
0
0
0
0
0
0
0
0
0
0
0
0
0
0
0
0
0
0
0
0
0
0
0
0
0
0
0
0
0
0
0
0
0
0
0
0
0
0
0
0
0
0
0
0
0
0
0
0
0
0
0
0
0
0
0
0
0
0
0
0
0
0
0
0
0
0
0
0
0
0
0
0
0
0
0
0
0
0
0
0
0
0
0
0
0
0
0
0
0
0
0
0
0
0
0
0
0
0
0
0
0
0
0
0
0
0
0
0
0
0
0
0
0
0
0
0
0
0
0
0
0
0
0
0
0
0
0
0
0
0
0
0
0
0
0
0
0
0
0
0
0
0
0
0
0
0
0
0
0
0
0
0
0
0
0
0
0
0
0
0
0
0
0
0
0
0
0
0
0
0
0
0
0
0
0
0
0
0
0
0
0
0
0
0
0
0
0
0
0
0
0
0
0
0
0
0
0
0
0
0
0
0
0
0
0
0
0
0
0
0
0
0
0
0
0
0
0
0
0
0
0
0
0
0
0
0
0
0
0
0
0
0
0
0
0
0
0
0
0
0
0
0
0
0
0
0
0
0
0
0
0
0
0
0
0
0
0
0
0
0
0
0
0
0
0
0
0
0
0
0
0
0
0
0
0
0
0
0
0
0
0
0
0
0
0
0
0
0
0
0
0
0
0
0
0
0
0
0
0
0
0
0
0
0
0
0
0
0
0
0
0
0
0
0
0
0
0
0
0
0
0
0
0
0
0
0
0
0
0
0
0
0
0
0
0
0
0
0
0
0
0
0
0
0
0
0
0
0
0
0
0
0
0
0
0
0
0
0
0
0
0
0
0
0
0
0
0
0
0
0
0
0
0
0
0
0
0
0
0
0
0
0
0
0
0
0
0
0
0
0
0
0
0
0
0
0
0
0
0
0
0
0
0
0
0
0
0
0
0
0
0
0
0
0
0
0
0
0
0
0
0
0
0
0
0
0
0
0
0
0
0
0
0
0
0
0
0
0
0
0
0
0
0
0
0
0
0
0
0
0
0
0
0
0
0
0
0
0
0
2
2
2
2
2
2
2
2
2
3
3
3
3
3
3
3
3
3
3
3
3
3
3
3
3
3
3
3
3
3
3
3
3
3
3
3
3
3
3
3
3
3
3
3
3
4
4
4
4
4
4
4
4
4
4
4
4
4
4
4
4
4
4
4
4
4
4
4
4
4
4
4
4
4
5
5
5
5
5
5
5
5
5
5
5
5
5
5
5
5
5
5
5
5
5
6
6
6
6
6
5
5
5
5
5
7
8
8
8
8
8
8
8
8
8
8
8
8
8
8
8
8
8
8
9
9
9
9
9
9
9
9
9
9
9
9
9
9
9
9
9
9
9
9
9
7
7
7
7
7
7
7
7
7
7
7
7
7
7
7
7
7
7
7
7
7
7
7
7
7
8
9
9
9
9
9
9
9
9
11
11
11
11
11
11
12
12
12
12
12
13
13
13
13
13
12
12
12
12
12
12
12
12
12
12
12
11
11
11
11
11
11
11
11
10
10
10
10
10
10
10
10
10
10
10
10
10
10
10
10
10
10
10
10
10
10
10
10
10
10
10
9
9
9
9
9
9
9
9
9
9
9
9
8
8
8
8
8
8
8
7
7
7
7
7
8
7
7
7
7
7
7
7
7
7
7
7
7
7
7
7
7
7
7
7
7
7
6
6
6
6
5
4
1
1
1
1
1
1
1
1
2
2
2
6
6
6
6
7
7
7
7
7
7
7
7
7
7
7
7
7
7
7
7
8
8
8
8
8
8
8
8
8
8
8
8
8
8
8
8
8
8
8
8
8
8
8
8
8
8
8
8
8
8
8
8
8
8
8
8
8
8
8
8
8
8
8
8
8
8
8
8
8
8
6
6
6
6
6
6
6
6
6
6
6
6
6
6
6
6
6
6
6
6
6
6
6
6
6
6
6
6
6
6
6
6
6
6
6
6
6
6
6
6
6
6
6
6
6
6
6
6
6
6
5
5
5
5
4
4
3
3
3
3
3
3
3
3
3
3
3
3
3
3
3
3
3
3
3
2
1
1
1
1
1
1
1
1
1
1
0
0
0
0
0
0
0
0
0
0
0
0
0
0
0
0
0
0
0
0
0
0
0
0
0
0
0
0
0
0
0
0
0
0
0
0
0
0
0
0
0
0
0
0
0
0
0
0
0
0
0
0
0
0
0
0
0
0
0
0
0
0
0
0
0
0
0
0
0
0
0
0
0
0
0
0
0
0
1
1
1
1
1
1
1
1
1
1
1
1
1
1
1
1
1
1
1
1
1
1
1
1
1
1
1
1
1
1
1
1
1
1
1
1
1
1
1
1
1
1
1
1
1
1
1
1
1
1
1
1
1
1
1
1
1
1
1
1
1
1
1
1
1
1
1
1
1
1
1
1
1
1
1
1
1
1
1
1
1
1
1
1
1
1
1
1
1
1
1
1
1
1
1
1
1
1
1
1
1
1
1
1
1
1
1
1
1
1
1
1
1
1
1
1
1
1
1
1
1
1
1
1
1
1
1
1
1
1
1
1
1
1
1
1
1
1
1
1
0
0
0
0
0
0
0
0
0
0
0
0
0
0
0
0
1
1
1
1
1
1
1
1
1
1
1
1
1
1
1
1
1
1
1
1
1
1
1
1
1
1
1
1
1
1
1
1
1
1
1
1
1
1
1
1
1
1
1
1
1
1
1
1
1
1
1
1
1
1
1
1
1
1
1
1
1
1
1
1
1
1
1
1
1
1
1
1
1
1
1
1
1
1
1
1
1
1
1
1
1
1
1
1
1
1
1
1
1
1
1
1
1
1
1
1
1
1
1
1
1
1
1
1
1
1
1
1
1
1
1
1
1
1
1
1
1
1
1
1
1
1
1
1
1
1
1
1
1
1
1
1
1
1
1
1
1
1
1
1
1
1
1
1
1
1
1
1
1
1
1
1
1
1
1
1
1
1
1
1
1
1
1
1
1
1
1
1
1
1
1
1
1
1
0
0
0
0
0
0
0
0
0
0
0
0
0
0
0
0
0
0
0
0
0
0
0
0
0
0
0
0
0
0
0
0
0
0
0
0
0
0
0
0
0
0
0
0
0
0
0
0
0
0
0
0
0
0
0
0
0
0
0
0
0
0
0
0
0
0
0
0
0
0
0
0
0
0
0
0
0
0
0
0
0
0
0
0
0
0
0
0
0
0
0
0
0
0
0
0
0
0
0
0
0
0
0
0
0
0
0
0
0
1
1
1
1
1
1
1
1
1
1
1
1
1
1
1
1
1
1
1
1
1
1
1
1
1
1
1
1
1
1
3
3
3
3
3
3
3
3
3
3
3
3
3
3
3
3
3
3
3
3
3
3
3
3
3
3
3
3
3
3
3
3
3
3
3
3
3
4
4
4
4
4
4
4
4
4
4
4
4
4
4
4
4
4
4
4
4
4
4
4
4
4
4
4
4
4
4
4
5
6
6
6
6
6
6
6
6
6
6
6
6
6
6
6
6
7
7
7
7
7
7
7
7
7
7
7
7
7
6
6
7
7
7
7
7
7
7
7
7
7
7
7
7
6
6
6
5
5
5
5
5
5
4
4
4
4
4
4
4
4
4
4
4
4
4
4
3
3
3
3
3
3
3
3
3
3
3
3
3
3
3
3
3
3
3
3
3
3
3
3
3
3
3
3
3
3
3
3
3
3
3
3
2
2
2
2
2
2
2
2
2
2
2
2
2
2
2
2
2
2
2
2
2
2
2
2
2
2
2
1
1
1
1
1
1
1
1
1
1
1
1
1
1
1
1
1
1
1
1
1
1
1
1
1
1
1
1
1
1
1
1
1
1
1
1
0
1
1
1
1
1
1
1
1
1
1
1
0
0
0
0
0
0
0
0
0
0
0
0
0
0
0
0
0
0
0
0
1
1
1
1
1
1
1
1
1
1
1
1
1
1
1
1
1
1
1
1
1
1
1
1
1
1
1
1
1
1
2
2
2
2
2
2
2
2
2
2
2
2
2
2
3
3
3
3
3
3
3
3
3
3
3
4
4
4
4
5
5
5
6
6
6
6
6
6
6
6
7
7
7
7
7
7
7
7
7
7
7
7
7
7
7
7
7
7
7
7
7
7
7
7
7
7
7
7
7
7
7
7
7
7
7
7
7
7
7
7
7
7
7
7
7
7
7
7
6
5
5
5
5
5
5
5
5
5
5
5
5
5
5
5
5
5
5
5
6
6
6
6
7
7
7
7
7
9
9
9
11
11
11
11
11
11
13
14
14
14
14
14
14
14
14
14
14
14
14
14
14
14
14
14
13
13
13
13
14
16
19
24
24
24
27
27
28
28
28
27
27
27
27
27
27
27
27
27
27
27
27
27
29
30
30
30
30
30
31
30
30
30
30
30
30
30
30
30
30
30
30
31
31
31
31
31
31
31
31
31
31
31
31
31
31
31
31
31
31
31
31
31
31
31
31
31
31
31
31
32
31
31
31
31
31
31
31
31
31
31
30
30
30
30
30
29
28
28
28
28
28
28
30
30
30
26
26
26
26
26
25
25
24
24
25
25
25
25
24
24
25
24
24
25
25
25
24
25
25
25
25
24
23
24
24
24
24
24
24
24
24
24
24
24
24
24
23
23
24
24
24
24
22
22
22
22
22
22
22
22
22
21
21
21
21
21
21
20
20
20
20
20
20
20
20
20
22
23
23
24
25
25
25
24
24
25
25
25
25
25
25
25
25
25
25
26
24
25
26
26
26
26
26
26
26
26
26
27
27
27
27
27
27
27
27
27
27
27
27
27
27
26
27
27
28
28
27
27
29
29
30
30
30
30
31
31
31
31
32
31
31
32
32
32
32
32
32
32
32
33
33
33
33
32
32
32
32
32
32
32
32
31
31
31
30
30
30
30
30
30
29
26
26
26
26
26
28
28
28
28
28
28
28
28
28
28
28
27
27
27
27
27
26
26
27
27
27
27
27
27
28
28
28
28
28
28
28
28
29
29
30
30
30
30
30
31
31
31
31
29
28
27
27
27
27
27
27
27
27
26
26
26
26
26
26
26
26
26
26
26
26
26
25
25
25
24
24
24
24
24
23
23
21
21
20
20
19
19
19
19
19
19
19
18
18
18
18
18
18
18
18
18
18
17
17
17
17
17
17
16
15
15
15
14
14
14
14
14
14
13
13
13
13
13
14
14
14
14
14
15
14
15
15
15
15
15
15
15
15
15
14
14
14
14
16
16
16
16
16
15
15
15
15
15
15
15
15
15
15
15
15
15
15
15
15
15
15
15
15
15
15
15
15
15
15
15
15
15
15
15
15
15
15
15
16
16
16
16
16
16
16
16
17
17
17
19
19
19
18
18
19
19
19
19
19
19
19
19
18
18
18
18
18
18
17
17
17
17
17
17
17
17
17
17
17
17
17
17
17
17
17
17
17
17
16
16
16
15
15
15
15
15
15
15
15
15
14
14
14
14
14
14
14
13
13
13
13
12
12
12
12
12
12
12
12
12
11
11
11
11
10
10
9
9
9
9
9
9
9
9
9
9
9
9
9
9
9
8
8
8
8
8
8
7
6
3
2
0
0
0
0
0
0
0
0
0
0
0
0
0
0
0
0
0
0
0
0
0
0
0
0
0
0
0
0
0
0
0
0
0
0
0
0
0
0
0
0
0
0
0
0
0
0
0
0
0
0
0
0
0
0
0
0
0
0
0
0
0
0
0
0
0
0
0
0
0
0
0
0
0
0
0
0
0
0
0
0
0
0
0
0
0
0
0
0
0
0
0
0
0
0
0
0
0
0
0
0
0
0
0
0
0
0
0
0
0
0
0
0
0
0
0
0
0
0
0
0
0
0
0
0
0
0
0
0
0
0
0
0
0
0
0
0
0
0
0
0
0
0
0
0
0
0
0
0
0
0
0
0
0
0
0
0
0
0
0
0
0
0
0
0
0
0
0
0
0
0
0
0
0
0
0
0
0
0
0
0
0
0
0
0
0
0
0
0
0
0
0
0
0
0
0
0
0
0
0
0
0
0
0
0
0
0
0
0
0
0
0
0
0
0
0
0
0
0
0
0
0
0
0
0
0
0
0
0
0
0
0
0
0
0
0
0
0
0
0
0
0
0
0
0
0
0
0
0
0
0
0
0
0
0
0
0
0
0
0
0
0
0
0
0
0
0
0
0
0
0
0
0
0
0
0
0
0
0
0
0
0
0
0
0
0
0
0
0
0
0
0
0
0
0
0
0
0
0
0
0
0
0
0
0
0
0
0
0
0
0
0
0
0
0
0
0
0
0
0
0
0
0
0
0
0
0
0
0
0
0
0
0
0
0
0
0
0
0
0
0
0
0
0
0
0
0
0
0
0
0
0
0
0
0
0
0
0
0
0
0
0
0
0
0
0
0
0
0
0
0
0
0
0
0
0
0
0
0
0
0
0
0
0
0
0
0
0
0
0
0
0
0
0
0
0
0
0
0
0
0
0
0
0
0
0
0
0
0
0
0
0
0
0
0
0
0
0
0
0
0
0
0
0
0
0
0
0
0
0
0
0
0
0
0
0
0
0
0
0
0
0
0
0
0
0
0
0
0
0
0
0
0
0
0
0
0
0
0
0
0
0
0
0
0
0
0
0
0
0
0
0
0
0
0
0
0
0
0
0
0
0
0
0
0
0
0
0
0
0
0
0
0
0
0
0
0
0
0
0
0
0
0
0
0
0
0
0
0
0
0
0
0
0
0
0
0
0
0
0
0
0
0
0
0
0
0
0
0
0
0
0
0
0
0
0
0
0
0
0
0
0
0
0
0
0
0
0
0
0
0
0
0
0
0
0
0
0
0
0
0
0
0
0
0
0
0
0
0
0
0
0
0
0
0
0
0
0
0
0
0
0
0
0
0
0
0
0
0
0
0
0
0
0
0
0
0
0
0
0
0
0
0
0
0
0
0
0
0
0
0
0
0
0
0
0
0
0
0
0
0
0
0
0
0
0
0
0
0
0
0
0
0
0
0
0
0
0
0
0
0
0
0
0
0
0
0
0
0
0
0
0
0
0
0
0
0
0
0
0
0
0
0
0
0
0
0
0
0
0
0
0
0
0
0
0
0
0
0
0
0
0
0
0
0
0
0
0
0
0
0
0
0
0
0
0
0
0
0
0
0
0
0
0
0
0
0
0
0
0
0
0
0
0
0
0
0
0
0
0
0
0
0
0
0
0
0
0
0
0
0
0
0
0
0
0
0
0
0
0
0
0
0
0
0
0
0
0
0
0
0
0
0
0
0
0
0
0
0
0
0
0
0
0
0
0
0
0
0
0
0
0
0
0
0
0
0
0
0
0
0
0
0
0
0
0
0
0
0
0
0
0
0
0
0
0
0
0
0
0
0
0
0
0
0
0
0
0
0
0
0
0
0
0
0
0
0
0
0
0
0
0
0
0
0
0
0
0
0
0
0
0
0
0
0
0
0
0
0
0
0
0
0
0
0
0
0
0
0
0
0
0
0
0
0
0
0
0
0
0
0
0
0
0
0
0
0
0
0
0
0
0
0
0
0
0
0
0
0
0
0
0
0
0
0
0
0
0
0
0
0
0
0
0
0
0
0
0
0
0
0
0
0
0
0
0
0
0
0
0
0
0
0
0
0
0
0
0
0
0
0
0
0
0
0
0
0
0
0
0
0
0
0
0
0
0
0
0
0
0
0
0
0
0
0
0
0
0
0
0
0
0
0
0
0
0
0
0
0
0
0
0
0
0
0
0
0
0
0
0
0
0
0
0
0
0
0
0
0
0
0
0
0
0
0
0
0
0
0
0
0
0
0
0
0
0
0
0
0
0
0
0
0
0
0
0
0
0
0
0
0
0
0
0
0
0
0
0
0
0
0
0
0
0
0
0
0
0
0
0
0
0
0
0
0
0
0
0
0
0
0
0
0
0
0
0
0
0
0
0
0
0
0
0
0
0
0
0
0
0
0
0
0
0
0
0
0
0
0
0
0
0
0
0
0
0
0
0
0
0
0
0
0
0
0
0
0
0
0
0
0
0
0
0
0
0
0
0
0
0
0
0
0
0
0
0
0
0
0
0
0
0
0
0
0
0
0
0
0
0
0
0
0
0
0
0
0
0
0
0
0
0
0
0
0
0
0
0
0
0
0
0
0
0
0
0
0
0
0
0
0
0
0
0
0
0
0
0
0
0
0
0
0
0
0
0
0
0
0
0
0
0
0
0
0
0
0
0
0
0
0
0
0
0
0
0
0
0
0
0
0
0
0
0
0
0
1
1
1
1
1
1
1
1
2
2
2
2
2
2
2
2
2
2
2
2
2
2
2
2
2
2
2
2
2
2
2
2
2
2
2
2
2
2
2
2
2
2
2
2
2
2
2
2
3
3
3
3
3
3
3
3
3
3
3
3
3
3
3
3
3
3
3
4
4
4
5
5
5
5
5
5
5
5
5
5
5
5
5
5
6
6
6
6
6
6
6
6
6
6
6
6
6
6
6
6
6
6
6
6
6
6
6
6
6
6
6
6
6
6
6
6
6
6
6
6
6
6
6
6
6
6
6
6
6
6
6
6
6
6
6
6
6
6
6
6
6
6
6
6
6
6
6
6
6
6
6
6
6
6
6
6
6
6
6
6
6
6
6
6
6
6
5
5
5
5
5
5
5
5
5
5
5
5
5
5
5
5
5
5
5
5
5
5
5
5
5
5
5
5
5
5
5
5
5
5
5
5
5
5
5
5
5
4
4
2
5
6
8
9
9
9
9
9
9
9
9
9
9
9
9
9
9
8
9
10
10
10
10
10
10
10
10
10
11
10
10
10
10
10
10
10
10
10
10
10
10
10
10
10
10
9
9
9
9
9
9
9
9
9
9
9
9
9
9
9
9
9
9
11
12
12
12
12
12
13
13
13
13
13
13
13
13
14
14
14
15
15
15
15
16
16
16
16
16
16
16
16
16
16
16
16
16
16
16
16
16
16
16
16
16
16
17
17
17
17
17
17
17
17
17
17
17
17
17
17
16
16
16
16
16
16
16
13
13
13
13
13
13
13
13
13
15
15
16
16
14
15
15
15
15
15
15
16
16
16
16
16
16
16
16
15
15
15
15
15
15
15
15
15
14
15
15
15
15
15
15
15
15
15
15
15
15
15
15
15
16
17
17
17
17
17
17
17
17
16
16
16
16
16
16
16
16
16
16
16
17
17
17
17
17
17
17
17
17
18
18
18
18
18
18
18
18
18
19
19
19
19
20
20
20
19
19
19
19
19
19
20
22
22
22
22
22
22
22
22
22
22
24
24
24
22
22
22
21
21
21
21
22
22
22
22
22
22
22
22
22
22
22
21
21
21
20
20
20
19
18
19
19
19
19
19
20
20
20
20
20
19
19
19
19
19
19
19
19
19
19
19
19
19
19
19
19
17
17
17
17
16
16
17
19
19
19
19
19
19
19
19
19
19
19
19
19
19
19
19
19
19
19
19
19
18
19
19
19
18
18
18
17
17
18
18
18
18
18
18
18
18
18
18
21
22
24
26
26
26
26
26
26
26
26
28
29
31
31
31
31
31
31
31
32
31
30
30
28
28
28
28
28
28
28
28
27
27
27
27
27
27
26
26
26
26
26
25
24
24
24
24
24
24
24
24
25
25
25
25
26
26
26
27
27
27
27
27
27
27
27
27
27
27
27
26
26
26
26
27
27
27
27
27
27
26
25
25
26
26
28
28
28
28
28
28
28
27
28
27
27
27
27
27
27
27
27
27
27
27
28
29
29
29
29
28
28
28
28
27
27
27
27
27
28
28
29
29
29
28
28
28
28
28
28
27
27
27
27
27
27
26
26
26
26
26
26
26
26
25
25
25
24
24
24
24
24
24
25
25
24
24
23
23
23
23
23
24
24
24
26
25
26
23
23
24
24
24
24
24
24
25
24
24
24
24
24
25
25
25
24
24
21
19
19
22
24
30
30
31
32
36
36
38
43
43
43
43
43
44
45
45
45
45
45
45
45
44
44
44
44
44
44
43
43
43
43
43
43
42
42
41
41
41
41
41
41
41
41
41
41
41
41
41
41
41
41
41
41
41
41
41
41
40
40
40
40
40
40
40
40
40
40
40
40
40
40
40
40
40
40
40
40
40
40
40
40
41
41
41
41
41
41
41
41
41
41
41
39
39
39
39
39
39
39
39
38
38
38
38
38
38
39
38
37
36
36
36
34
34
33
32
32
31
31
30
30
30
29
28
27
27
27
26
26
26
26
26
26
26
26
26
26
25
25
24
23
23
22
25
25
25
25
24
23
23
22
22
21
21
21
20
20
19
19
18
18
16
15
14
14
15
15
15
15
15
15
15
15
15
16
16
17
17
17
17
17
16
16
16
15
15
15
15
15
14
14
14
13
13
13
13
13
13
13
13
13
13
13
13
13
13
13
13
13
13
12
12
12
13
14
14
14
14
14
14
15
15
15
15
15
15
15
15
15
15
15
15
15
15
16
17
17
17
17
16
16
16
16
16
16
16
16
16
16
16
16
16
16
16
16
16
16
15
15
15
15
15
15
15
15
15
15
15
15
15
15
15
15
15
15
15
15
15
15
15
15
15
15
15
15
15
15
15
15
15
14
14
14
14
14
14
14
15
15
14
14
14
13
13
13
13
13
13
13
13
13
13
13
13
13
13
13
12
12
13
13
13
13
14
15
15
14
14
13
13
13
13
13
13
13
13
13
13
13
13
13
13
13
13
13
12
12
12
12
12
12
12
12
12
12
12
12
12
12
12
13
13
14
14
14
13
12
11
11
11
11
13
13
13
13
14
14
15
15
15
15
14
14
14
14
14
14
14
14
13
13
13
13
13
13
13
13
13
13
13
13
13
13
14
14
14
15
15
15
14
14
14
14
15
15
15
15
15
15
16
17
17
17
17
17
17
17
17
17
17
17
17
17
17
17
17
17
17
17
17
17
17
17
17
17
16
16
15
14
14
14
14
14
14
14
14
14
14
14
14
14
14
14
14
13
13
13
13
13
13
13
13
13
13
13
13
13
13
13
13
13
13
13
13
13
13
13
13
13
13
13
13
13
12
12
12
12
12
12
11
11
8
9
9
9
11
11
11
11
11
11
11
11
11
10
10
10
10
10
10
10
10
10
10
10
10
10
8
8
9
9
9
9
9
8
8
8
10
10
11
11
11
11
10
11
12
12
12
12
13
13
13
13
13
12
12
12
12
13
13
14
14
14
14
13
13
14
14
14
14
14
14
14
14
14
14
14
14
14
14
14
14
14
14
14
14
14
14
14
14
14
14
14
12
12
12
12
12
12
12
12
12
12
13
13
13
13
13
13
13
13
13
13
13
13
13
13
13
13
13
13
14
15
15
15
15
15
15
16
16
16
16
16
16
16
17
17
17
17
17
17
17
17
17
18
18
19
19
19
19
19
19
19
19
19
19
19
19
19
19
19
19
17
17
17
17
17
17
17
17
17
17
17
17
17
17
17
17
17
17
17
17
18
17
17
17
17
16
16
16
16
16
16
16
17
17
17
17
17
17
17
17
17
17
17
17
17
18
18
18
18
18
18
18
17
16
17
17
17
17
17
17
17
17
16
16
16
16
16
16
16
16
16
16
15
14
14
15
15
15
17
17
17
17
17
17
17
16
16
17
17
17
17
17
17
17
17
17
17
17
17
17
17
17
17
17
17
17
16
16
16
16
16
16
15
15
15
15
15
15
14
14
14
14
13
12
12
12
12
12
11
11
11
11
11
11
11
11
11
10
11
11
11
14
14
14
18
18
18
20
20
20
20
20
20
20
20
21
21
21
21
21
21
21
22
22
23
24
24
24
23
23
23
23
23
24
24
24
24
24
24
23
23
23
24
24
24
24
24
24
24
24
24
24
24
24
23
23
24
24
24
24
24
23
23
23
22
22
22
23
23
22
22
22
22
22
22
22
22
22
22
21
20
20
20
20
20
19
19
19
19
19
19
19
19
19
19
19
19
19
19
19
19
19
19
19
19
19
19
19
19
19
19
19
19
19
19
19
19
19
19
20
20
19
19
19
21
21
23
24
22
23
21
21
22
22
22
22
22
22
21
21
21
20
20
20
20
20
20
20
20
20
20
20
20
20
20
20
20
20
19
18
18
17
17
17
17
17
17
17
16
16
16
16
16
16
16
16
16
16
16
16
15
15
15
15
17
17
17
17
17
17
17
17
17
16
17
17
17
17
18
18
18
18
18
18
18
18
18
18
18
18
18
18
18
18
18
18
18
19
19
19
20
20
20
20
20
21
23
29
29
30
32
33
35
35
34
33
34
33
33
34
34
34
35
35
35
35
35
37
37
37
38
38
38
38
38
40
40
43
52
52
53
53
52
55
55
55
54
54
54
54
54
55
55
55
55
55
55
55
55
55
55
55
55
55
55
55
54
54
54
54
54
54
54
54
54
54
54
54
54
54
54
54
54
54
54
54
54
54
54
54
53
53
53
53
53
53
53
53
51
51
51
51
51
51
51
51
51
51
51
51
51
51
51
51
51
51
50
50
50
50
50
50
50
50
49
47
47
45
45
45
44
45
45
45
43
50
51
53
53
53
54
53
52
52
52
52
51
51
51
51
51
50
50
51
52
52
51
51
51
51
51
49
49
49
48
48
48
48
48
48
48
48
48
48
48
47
46
46
45
45
45
44
43
40
39
39
38
37
34
34
34
34
33
33
33
33
32
32
32
32
32
32
30
29
29
29
29
29
28
28
27
27
27
27
29
31
31
31
29
29
30
30
30
30
30
31
30
30
30
30
27
27
25
26
26
26
26
26
28
28
31
31
31
33
34
38
37
37
42
40
46
46
46
46
44
44
36
37
37
37
37
36
35
35
35
35
36
36
36
36
36
36
36
36
36
36
36
36
37
37
37
37
37
37
37
37
37
37
37
37
35
35
35
35
35
36
36
36
36
36
36
36
36
36
36
36
36
36
34
34
34
34
35
35
35
35
35
35
35
35
35
36
36
36
37
37
37
37
38
38
37
37
37
36
36
36
36
36
36
36
36
36
36
36
37
37
37
36
36
37
37
34
34
33
33
33
33
33
30
30
30
30
30
30
30
30
30
30
30
29
29
28
27
27
27
26
26
26
26
26
27
29
28
28
28
29
30
30
32
32
32
32
31
31
32
36
37
37
37
37
37
39
39
41
41
40
39
39
39
39
39
39
38
38
38
38
38
38
38
38
37
38
38
38
38
37
37
37
37
37
37
37
37
37
37
37
37
37
37
37
37
37
37
37
37
37
37
37
37
36
35
34
34
34
34
34
34
34
34
34
34
34
34
34
34
34
34
34
34
34
34
34
34
34
34
34
34
34
34
33
33
32
31
31
30
30
30
30
30
30
30
30
30
28
28
28
28
25
25
25
25
25
25
25
24
24
24
24
23
23
23
22
22
21
21
21
21
21
21
20
20
20
20
18
18
18
18
17
16
16
16
13
13
13
10
9
8
2
1
1
1
1
0
0
0
0
0
0
0
0
0
0
0
0
0
0
0
0
0
0
0
0
0
0
0
0
0
0
0
0
0
0
0
0
0
0
0
0
0
0
0
0
0
0
0
0
0
0
0
0
0
0
0
0
0
0
0
0
0
0
0
0
0
0
0
0
0
0
0
0
0
0
0
0
0
0
0
0
0
0
0
0
0
0
0
0
0
0
0
0
0
0
0
0
0
0
0
0
0
0
0
0
0
0
0
0
0
0
0
0
0
0
0
0
0
0
0
0
0
0
0
0
0
0
0
0
0
0
0
0
0
0
0
0
0
0
0
0
0
0
0
0
0
0
0
0
0
0
0
0
0
0
0
0
0
0
0
0
0
0
0
0
0
0
0
0
0
0
0
0
0
0
0
0
0
0
0
0
0
0
0
0
0
0
0
0
0
0
0
0
0
0
0
0
0
0
0
0
0
0
0
0
0
0
0
0
0
0
0
0
0
0
0
0
0
0
0
0
0
0
0
0
0
0
0
0
0
0
0
0
0
0
0
0
0
0
0
0
0
0
0
0
0
0
0
0
0
0
0
0
0
0
0
0
0
0
0
0
0
0
0
0
0
0
0
0
0
0
0
0
0
0
0
0
0
0
0
0
0
0
0
0
0
0
0
0
0
0
0
0
0
0
0
0
0
0
1
1
1
1
1
1
1
1
1
1
1
1
1
1
1
1
1
1
1
1
1
1
1
1
1
1
1
1
1
1
1
1
1
1
1
1
1
1
1
1
1
1
1
1
1
1
1
1
1
1
1
1
1
1
1
1
1
1
1
1
1
1
1
1
1
1
1
1
1
1
1
1
1
1
1
1
1
1
1
1
1
1
1
1
1
1
1
2
2
2
2
2
2
3
3
4
4
4
4
4
4
4
4
4
4
4
4
4
4
4
4
4
4
4
4
4
4
4
4
4
4
3
3
3
3
3
3
2
2
2
2
3
3
3
3
3
3
3
3
3
3
3
3
4
4
4
4
4
4
4
4
4
4
4
4
4
4
5
5
5
5
5
5
5
5
5
5
5
5
5
5
5
5
5
5
5
5
5
5
5
5
5
5
5
5
5
5
5
5
6
6
6
6
6
6
6
6
6
6
6
6
6
6
6
6
6
6
6
6
6
6
6
6
6
6
7
7
7
7
7
7
7
7
7
6
6
6
6
6
6
6
5
5
5
5
5
4
4
4
4
4
4
4
4
4
4
4
4
4
4
4
4
4
4
4
3
3
3
3
3
3
2
1
1
1
1
1
1
1
1
1
1
1
1
1
1
1
1
1
1
1
1
1
1
1
1
1
1
1
1
1
1
1
1
1
1
1
1
1
1
1
1
0
0
0
0
0
0
0
0
0
0
0
0
0
0
0
0
0
0
0
0
0
0
0
0
0
0
0
0
0
0
0
0
0
0
0
0
0
0
0
0
0
0
0
0
0
0
0
0
0
0
0
0
0
0
0
0
0
0
0
0
0
0
0
0
0
0
0
0
0
0
0
0
0
0
0
0
0
0
0
0
0
0
0
0
0
0
0
0
0
0
0
0
0
0
0
0
0
0
0
0
0
0
0
0
0
0
0
0
0
1
1
1
1
1
1
1
1
1
1
1
1
1
1
1
1
1
1
1
1
1
1
1
1
1
1
1
1
1
1
1
1
1
1
1
1
1
1
1
1
1
1
1
1
1
1
1
1
1
1
1
1
1
1
1
1
1
1
1
1
1
1
1
1
1
1
1
1
1
1
2
2
2
2
2
2
2
2
2
2
2
3
3
3
3
3
3
3
3
3
3
3
3
3
3
3
3
3
3
3
3
3
3
3
3
3
3
3
3
3
3
3
3
3
3
3
3
3
3
3
3
4
4
3
2
2
2
2
2
2
2
2
2
2
2
2
2
2
2
2
2
2
2
2
2
2
2
2
2
2
2
2
2
2
2
2
2
2
2
2
2
2
2
2
2
2
2
2
2
2
2
2
2
2
2
1
1
1
1
1
1
1
1
1
1
1
1
1
1
1
1
1
1
1
1
1
1
1
1
1
1
1
1
1
1
1
1
1
1
1
1
1
1
1
1
1
1
1
1
1
1
1
1
1
1
1
1
1
1
0
0
0
0
0
0
0
0
0
0
0
0
0
0
0
0
0
0
0
0
0
0
0
0
0
0
0
0
0
0
0
0
0
0
0
1
1
1
1
1
1
1
1
2
2
2
2
2
2
2
2
2
2
2
2
2
1
1
1
1
1
1
1
1
1
1
1
1
1
1
1
1
1
1
1
1
1
1
1
1
1
1
1
1
1
1
1
1
1
1
1
1
1
1
1
1
1
1
1
1
1
1
1
1
1
1
1
1
1
1
1
1
1
1
1
2
2
2
2
2
2
2
2
2
2
2
2
3
3
4
4
4
4
4
3
3
3
3
3
4
4
4
4
4
4
4
5
5
5
5
5
5
5
5
5
5
5
5
5
5
5
5
5
5
5
5
5
5
5
5
5
5
5
5
5
5
5
5
5
5
5
5
5
5
5
5
5
5
5
5
5
5
5
5
5
5
5
5
6
6
6
6
6
6
6
6
6
6
6
6
6
6
6
5
5
5
5
5
5
5
5
5
5
5
5
5
5
5
5
5
5
5
5
4
4
4
4
4
4
4
4
5
5
5
5
4
4
4
4
5
5
5
5
4
3
3
3
3
3
3
3
3
3
3
3
3
3
3
3
3
3
3
3
3
3
3
3
3
3
3
3
3
3
3
3
2
2
2
2
2
2
2
2
2
2
2
2
2
2
2
2
2
2
2
2
2
2
2
2
2
2
2
2
2
2
2
2
2
2
2
2
2
2
2
2
2
2
2
2
2
2
2
2
2
2
2
2
2
2
2
2
2
2
2
2
2
2
2
2
2
2
2
2
2
3
3
3
3
4
4
4
4
4
4
4
3
3
3
3
3
3
3
3
3
3
3
3
3
3
3
2
2
2
2
2
2
2
2
3
3
3
3
3
3
3
3
3
3
3
3
3
3
3
3
3
3
3
3
3
3
3
3
4
4
4
4
4
4
4
4
4
4
4
4
5
4
4
4
4
4
4
4
4
4
4
4
4
4
4
4
4
4
4
4
5
5
5
5
5
5
5
5
5
5
5
5
5
5
5
5
5
5
5
5
5
5
5
5
5
5
5
5
5
5
5
5
5
5
5
5
5
5
5
5
5
5
5
5
5
5
4
4
4
4
4
4
4
4
4
4
4
4
4
4
4
4
4
4
4
4
4
4
4
4
4
4
4
4
4
4
4
4
4
4
4
4
4
4
4
4
4
4
4
3
3
3
3
3
3
3
3
3
4
4
4
4
4
6
6
6
6
6
6
8
8
8
8
8
8
8
8
8
8
8
8
8
8
9
9
9
9
9
9
9
9
9
9
9
9
9
9
9
9
9
9
9
9
9
9
8
8
8
8
8
9
9
9
9
9
8
9
9
9
9
9
9
9
9
9
9
9
9
9
9
9
9
9
9
9
9
9
9
9
9
9
9
9
9
9
9
9
9
9
9
9
9
9
9
9
9
9
9
8
8
8
8
8
8
8
8
8
8
8
8
8
8
8
8
8
8
8
8
8
8
8
6
6
6
6
6
6
6
6
6
6
6
6
6
6
4
4
4
4
4
4
4
4
4
4
4
4
4
4
4
4
4
4
4
4
4
4
4
4
4
4
4
4
5
4
4
4
4
4
4
4
4
4
4
4
4
4
4
4
4
4
4
5
5
5
5
5
5
5
5
5
5
5
5
5
5
5
5
5
5
5
5
5
5
5
5
5
5
5
5
5
5
5
5
5
5
5
5
5
5
5
5
5
5
5
5
5
5
5
5
5
5
5
5
5
5
5
5
5
5
5
5
5
5
5
5
5
5
5
5
5
5
5
5
5
4
4
4
4
4
4
4
4
4
4
4
4
4
4
4
4
4
4
4
4
4
4
4
4
4
4
4
4
4
3
3
3
4
4
5
5
5
5
5
4
4
4
4
4
4
4
4
4
4
4
4
4
4
4
4
4
4
4
4
4
4
4
4
4
4
4
4
4
4
4
4
4
4
4
4
4
4
4
5
5
5
5
5
4
4
4
4
4
4
4
4
4
4
4
4
4
4
3
3
3
3
3
3
3
3
3
3
3
3
3
3
3
3
3
3
3
3
3
3
3
3
3
3
3
3
3
3
3
3
3
3
3
3
3
3
3
3
3
3
3
3
3
3
3
3
3
3
3
3
3
3
3
2
2
2
2
2
2
2
3
3
3
3
3
3
3
3
3
3
3
3
3
3
3
3
3
2
2
2
2
2
2
2
2
2
2
2
2
2
2
2
2
1
1
1
1
1
1
1
1
1
1
1
1
1
1
1
1
1
1
1
1
1
1
1
1
1
1
1
1
1
1
1
1
1
1
1
1
1
1
1
1
1
1
2
2
2
2
2
2
2
2
2
2
2
2
2
2
2
2
2
2
2
2
2
2
2
2
2
2
2
2
2
2
2
2
2
2
2
2
2
2
2
2
2
2
2
2
1
1
1
1
1
1
1
1
1
1
1
1
1
1
1
1
1
1
1
1
1
1
1
1
1
1
0
0
0
0
0
0
0
0
0
0
0
0
0
0
0
0
0
0
0
0
0
0
0
0
1
1
1
1
1
2
2
2
5
5
5
5
5
5
5
9
9
9
9
9
13
13
14
14
14
14
14
13
13
13
13
13
14
14
14
14
14
15
15
15
15
15
15
15
15
15
15
15
15
15
15
15
15
15
15
15
15
15
15
15
15
15
15
15
15
15
15
15
15
15
15
15
15
15
15
15
15
15
15
15
15
15
16
16
16
16
16
16
16
16
16
16
16
16
16
16
16
16
16
16
16
16
16
16
17
17
17
17
18
18
19
19
19
19
19
20
20
19
19
19
19
19
18
18
18
18
18
18
18
18
18
19
19
19
20
20
20
20
21
21
21
21
21
21
21
21
21
19
19
19
19
18
17
17
17
17
17
17
17
18
18
18
18
18
18
18
18
17
17
17
16
15
15
15
15
15
15
15
15
15
15
15
15
15
14
14
14
13
13
13
13
13
13
13
13
13
13
13
13
13
12
12
12
12
12
12
12
12
12
12
12
12
12
12
12
12
12
12
13
16
16
17
17
22
21
22
25
25
28
28
28
28
28
28
28
28
28
28
28
28
28
28
28
28
28
28
27
27
27
27
27
27
27
27
27
27
27
27
27
27
27
27
28
28
28
29
29
30
30
30
30
30
30
30
29
29
29
29
29
29
29
28
28
28
28
28
28
28
28
28
28
28
28
28
28
28
28
28
28
28
28
28
27
27
27
27
27
27
27
27
27
27
27
27
27
27
27
27
27
27
27
27
27
27
26
26
26
26
26
26
26
26
26
26
26
26
26
24
24
24
24
24
24
24
24
24
24
27
27
26
26
26
26
26
26
26
26
26
28
28
28
29
28
28
28
24
23
24
25
25
25
26
25
25
25
25
25
25
23
24
23
23
23
23
23
23
23
24
24
24
23
23
23
23
23
23
23
22
22
22
22
21
21
22
22
22
22
22
22
22
22
22
21
21
21
20
20
20
20
20
20
20
20
20
20
20
19
19
19
19
19
19
19
19
19
19
19
18
18
18
16
15
15
15
16
16
15
15
15
15
15
15
15
15
15
15
14
13
13
13
13
13
13
13
13
13
13
13
13
13
13
13
13
13
13
13
13
13
14
14
14
14
14
13
13
13
13
13
13
13
13
13
13
13
13
13
13
14
14
14
14
14
14
14
13
13
11
11
11
10
10
10
10
10
10
10
10
12
12
12
11
10
10
11
12
14
14
15
15
15
15
15
16
16
16
16
16
16
15
15
16
16
18
18
20
21
21
21
21
21
21
21
21
21
21
21
21
21
21
21
20
20
20
20
20
20
20
20
20
20
20
20
21
21
22
23
25
25
26
26
26
26
29
31
31
31
32
32
33
33
37
36
36
36
36
39
39
42
43
43
43
44
44
44
45
46
46
46
46
46
46
46
46
46
46
46
46
45
46
48
48
48
49
51
51
48
48
49
49
48
49
48
48
50
48
51
50
51
50
48
49
49
49
49
49
49
49
48
48
49
49
50
50
51
50
49
49
49
49
49
50
51
52
52
52
52
52
53
53
53
54
54
54
54
54
54
53
54
54
56
56
55
55
55
55
55
55
54
52
52
52
48
48
48
48
48
48
48
48
46
46
45
45
45
46
45
44
44
44
43
43
43
42
42
42
42
41
41
41
41
40
40
39
38
37
38
38
38
38
38
37
36
36
36
36
36
36
37
37
39
39
38
38
36
36
36
35
34
32
32
31
31
32
33
33
34
35
35
35
34
32
31
31
29
29
30
28
28
29
30
30
31
31
31
31
28
25
26
26
27
26
25
26
26
25
25
24
24
24
25
24
24
24
24
24
24
24
24
24
24
24
24
24
24
24
23
23
23
23
24
24
24
24
24
24
24
24
24
24
24
24
24
24
24
24
24
23
23
23
23
23
23
23
23
22
22
22
21
21
21
20
20
20
22
22
22
23
23
23
23
23
23
23
23
23
23
23
23
22
22
22
22
22
22
21
20
19
19
19
19
19
20
20
20
20
20
20
20
20
20
20
20
20
20
16
16
15
15
15
15
15
15
15
15
15
15
19
27
30
33
36
36
36
36
36
36
36
36
35
35
33
33
33
33
33
33
32
32
32
32
32
32
32
32
31
31
31
31
31
31
31
31
31
31
30
30
30
31
31
31
31
32
32
33
33
33
34
34
34
34
34
34
34
36
39
39
39
39
39
39
39
39
38
37
37
37
37
37
37
37
37
37
37
37
37
37
37
37
37
37
37
38
38
38
38
38
38
38
38
38
38
37
37
37
37
37
37
37
36
36
35
35
35
35
35
36
36
36
36
36
36
37
37
39
39
40
41
41
40
39
39
39
38
38
38
38
38
38
38
38
38
34
34
34
34
34
33
33
33
32
32
30
30
30
30
31
31
30
30
28
28
28
27
24
22
21
21
20
20
20
21
20
20
19
19
19
19
23
23
24
26
27
27
29
29
29
29
28
26
26
26
26
26
26
26
26
26
26
26
26
26
25
25
25
24
24
24
24
24
24
24
24
25
26
26
25
26
25
25
27
30
30
31
30
30
30
30
30
30
30
28
28
28
28
28
28
27
27
27
27
26
26
27
28
29
29
29
29
28
28
28
28
28
29
29
29
29
29
29
29
29
29
29
29
29
29
29
29
29
29
29
29
29
28
28
27
27
28
29
28
28
29
29
31
31
30
31
34
34
34
34
33
33
33
33
33
33
33
33
33
33
33
32
32
32
32
32
32
32
32
32
31
31
31
31
30
29
29
29
29
28
28
28
28
28
28
28
28
27
27
27
27
27
27
27
27
27
27
27
27
26
25
25
24
26
26
26
26
26
26
27
27
27
27
26
27
27
27
27
27
27
27
27
27
27
27
27
27
27
27
27
27
26
26
26
26
26
27
27
27
27
27
27
26
26
27
27
27
27
27
24
24
24
24
25
26
31
33
34
34
33
32
33
33
32
33
34
39
39
40
42
43
43
43
42
42
42
42
42
40
41
44
44
44
44
44
43
43
43
43
43
43
43
43
43
43
43
43
43
43
43
43
43
43
42
42
42
41
41
41
41
41
41
42
42
43
43
42
43
43
43
43
43
43
43
44
44
44
44
44
44
44
44
43
43
42
42
42
42
42
42
42
42
42
42
42
42
42
42
42
42
42
42
41
41
39
38
38
38
38
38
38
38
38
38
38
38
38
38
37
35
35
35
35
29
28
28
28
28
28
27
27
27
27
27
27
27
26
27
27
27
26
26
25
25
25
25
25
24
23
22
22
22
22
22
22
22
22
21
21
20
20
17
17
17
16
16
16
16
16
16
16
17
17
17
18
18
18
18
18
18
18
18
18
18
18
19
19
19
20
20
21
21
21
21
20
20
20
20
20
20
19
19
19
18
18
17
17
17
17
17
17
17
17
17
17
17
17
17
17
17
15
15
14
14
14
14
14
14
14
14
14
14
14
14
14
13
12
12
10
9
9
9
9
9
9
9
9
9
9
9
9
9
9
9
9
9
9
9
9
9
9
9
9
9
9
9
9
7
6
6
6
6
6
6
6
6
5
5
4
4
4
2
2
2
2
1
1
1
1
1
1
1
1
1
1
1
1
1
1
1
1
1
1
1
1
1
1
1
1
1
1
1
0
0
0
0
0
0
0
0
0
0
0
0
0
0
0
0
0
0
0
0
0
0
0
0
0
0
0
0
0
0
0
0
0
0
0
0
0
0
0
0
0
0
0
0
0
0
0
0
0
0
0
0
0
0
0
0
0
0
0
0
0
0
0
0
0
0
0
0
0
0
0
0
0
0
0
0
0
0
0
0
0
0
0
0
0
0
0
0
0
0
0
0
0
0
0
0
0
0
0
0
0
0
0
0
0
0
0
0
0
0
0
0
0
0
0
0
0
0
0
0
0
0
0
0
0
0
0
0
0
0
0
0
0
0
0
0
0
0
0
0
0
0
0
0
0
0
0
0
0
0
0
0
0
0
0
0
0
0
0
0
0
0
0
0
0
0
0
0
0
0
0
0
0
0
0
0
0
0
0
0
0
0
0
0
0
0
0
0
0
0
0
0
0
0
0
0
0
0
0
0
0
0
0
0
0
0
0
0
0
0
0
0
0
0
0
0
0
0
0
0
0
0
0
0
0
0
0
0
0
0
0
0
0
0
0
0
0
0
0
0
0
0
0
0
0
0
0
0
0
0
0
0
0
0
0
0
0
0
0
0
0
0
0
0
0
0
0
0
0
0
0
0
0
0
0
0
0
0
0
0
0
0
0
0
0
0
0
0
0
0
0
0
0
0
0
0
0
0
0
0
0
0
0
0
0
0
0
0
0
0
0
0
0
0
0
0
0
0
0
0
0
0
0
0
0
0
0
0
0
0
0
0
0
0
0
0
0
0
0
0
0
0
0
0
0
0
0
0
0
0
0
0
0
0
0
0
0
0
0
0
0
0
0
0
0
0
0
0
0
0
0
0
0
0
0
0
0
0
0
0
0
0
0
0
0
0
0
0
0
0
0
0
0
0
0
0
0
0
0
0
0
0
0
0
0
0
0
0
0
0
0
0
0
0
0
0
0
0
0
0
0
0
0
0
0
0
0
0
0
0
0
0
0
0
0
0
0
0
0
0
0
0
0
0
0
0
0
0
0
0
0
0
0
0
0
0
0
0
0
0
0
0
0
0
0
0
0
0
0
0
0
0
0
0
0
0
0
0
0
0
0
0
0
0
0
0
0
0
0
0
0
0
0
0
0
0
0
0
0
0
0
0
0
0
0
0
0
0
0
0
0
0
0
0
0
0
0
0
0
0
0
0
0
0
0
0
0
0
0
0
0
0
0
0
0
0
0
0
0
0
0
0
0
0
0
0
0
0
0
0
0
0
0
0
0
0
0
0
0
0
0
0
0
0
0
0
0
0
0
0
0
0
0
0
0
0
0
0
0
0
0
0
0
0
0
0
0
0
0
0
0
0
0
0
0
0
0
0
0
0
0
1
1
1
1
1
1
1
1
1
1
1
1
1
1
1
1
1
1
1
1
1
1
1
1
1
1
1
1
1
1
1
1
1
1
1
1
1
1
1
1
1
1
1
1
1
1
1
1
1
1
1
1
1
1
1
1
1
1
1
1
1
1
1
1
1
1
1
1
1
1
1
1
1
1
1
1
1
1
1
1
1
1
1
1
0
0
0
0
0
0
0
0
0
0
0
0
0
0
0
0
0
0
0
0
0
0
0
0
0
0
0
0
0
0
0
0
0
0
0
0
0
0
0
0
0
0
0
0
0
0
0
0
0
0
0
0
0
0
0
0
0
0
0
0
0
0
0
0
0
0
0
0
0
0
0
0
0
0
0
0
0
0
0
0
0
0
0
0
0
0
0
0
0
0
0
0
0
0
0
0
0
0
0
0
0
0
0
0
0
0
0
0
0
0
0
0
0
0
0
0
0
0
0
0
0
0
0
0
0
0
0
0
0
0
0
0
0
0
0
0
0
0
0
0
0
0
0
0
0
0
0
0
0
0
0
0
0
0
0
0
0
0
0
0
0
0
0
0
0
0
0
0
0
0
0
0
0
0
0
0
0
0
0
1
1
1
1
1
1
1
1
1
1
1
1
1
2
2
3
3
3
3
3
3
3
3
3
3
3
3
3
3
3
3
3
3
3
3
3
3
3
3
3
3
3
3
3
3
3
3
3
3
3
3
3
3
3
3
3
3
3
3
3
3
3
3
3
3
3
3
3
3
3
4
4
4
4
4
4
4
4
4
4
4
4
4
4
4
4
4
4
4
5
5
5
5
5
5
5
5
5
5
5
5
5
5
5
5
5
5
5
5
5
5
5
5
5
5
5
5
5
5
5
5
5
5
5
5
5
5
5
5
5
5
5
5
5
5
5
5
5
5
5
5
5
5
5
5
5
5
4
4
4
4
3
2
2
2
2
2
2
2
2
3
3
3
3
3
3
3
3
3
3
3
3
3
3
3
3
3
3
3
3
3
3
3
3
3
3
3
3
2
2
2
2
2
1
0
0
0
0
0
0
0
0
0
0
0
0
0
0
0
0
0
0
0
0
0
0
0
0
0
0
0
0
0
0
0
0
0
0
0
0
0
0
0
0
0
0
0
0
0
0
0
0
0
0
0
0
0
0
0
0
0
0
0
0
0
0
0
0
1
1
1
1
1
1
2
1
1
1
1
1
1
1
1
1
2
2
2
2
2
2
2
2
2
3
5
5
5
5
8
8
9
9
12
12
12
12
12
12
12
13
13
13
14
14
14
15
15
15
15
15
15
15
15
15
15
15
15
15
15
15
15
15
15
15
15
15
15
15
15
15
15
15
15
15
15
15
15
16
16
16
16
16
16
19
19
19
19
19
19
19
19
19
19
19
19
19
19
19
19
19
19
19
19
19
19
19
19
19
19
19
19
19
19
19
19
19
19
19
19
19
19
19
19
19
19
19
19
19
19
19
19
19
19
19
19
19
19
19
19
19
19
19
19
19
19
20
20
20
20
20
20
20
20
20
20
20
20
20
20
20
20
20
20
20
19
19
19
19
19
19
19
19
19
18
18
17
16
16
16
16
16
16
16
18
17
17
17
17
17
17
17
16
16
15
15
14
14
14
14
14
15
15
15
15
16
17
17
17
17
17
17
17
17
17
17
17
17
17
17
16
15
15
15
15
15
15
15
17
17
18
18
18
18
18
18
19
19
19
19
19
19
19
19
19
19
19
19
19
19
19
19
19
19
19
19
19
18
18
18
18
18
18
18
18
18
17
17
17
17
17
17
17
17
17
17
17
17
17
17
17
18
18
18
18
18
18
18
18
18
18
17
17
17
17
17
17
17
16
16
16
17
17
17
17
17
16
16
16
17
17
17
15
15
15
15
15
15
15
16
16
13
13
12
12
13
13
13
13
13
13
13
13
13
13
13
13
13
13
13
13
13
13
13
13
12
12
12
11
11
11
12
12
12
12
11
11
11
11
11
11
11
11
11
11
12
12
12
12
12
12
12
12
12
12
12
12
12
12
12
12
12
12
12
13
13
13
13
13
13
13
13
13
12
13
14
14
15
14
14
14
14
14
14
14
14
13
13
13
13
14
14
14
14
14
14
14
14
14
14
14
14
14
14
14
14
14
14
13
13
13
13
13
12
12
13
13
13
13
13
15
15
16
16
16
16
16
17
17
17
19
19
18
18
19
20
20
20
20
20
20
20
20
20
20
20
20
20
19
19
19
19
19
19
19
19
19
19
19
19
19
19
19
19
19
19
19
19
19
19
19
19
19
19
19
19
19
19
20
20
20
19
19
19
19
19
19
19
19
19
19
19
19
20
20
20
20
19
20
23
23
25
25
25
26
26
27
26
26
24
23
23
23
23
23
23
23
23
23
23
23
23
23
23
22
22
22
22
22
21
21
21
20
20
20
19
19
19
19
19
19
19
19
19
19
19
19
19
19
19
19
19
19
18
18
17
17
18
21
21
22
22
22
22
22
22
22
22
22
23
23
23
23
23
23
23
23
23
22
22
21
21
21
21
21
21
21
21
21
21
21
21
22
22
22
22
22
22
22
22
22
22
22
21
21
21
21
21
21
21
21
21
21
21
21
21
20
20
20
19
19
20
20
21
21
21
22
22
24
25
25
24
24
24
24
24
24
24
24
24
24
24
24
24
25
25
25
28
28
28
28
28
27
27
27
27
25
25
25
25
25
24
23
23
23
23
23
23
23
23
23
22
22
22
22
22
22
22
23
23
23
23
23
23
23
23
23
23
23
23
23
23
24
24
24
24
24
24
24
24
24
24
24
22
22
22
22
22
22
22
22
22
22
22
22
21
21
21
22
21
21
20
19
19
19
19
20
20
20
20
20
20
19
19
19
19
19
19
20
20
20
20
20
20
20
20
20
20
20
20
20
20
20
20
19
19
19
19
19
19
19
18
18
18
18
18
18
18
18
16
15
15
15
15
15
14
13
13
12
12
12
12
13
13
13
13
13
13
13
13
13
13
13
13
13
13
12
12
12
12
12
12
12
12
12
12
12
12
12
12
12
12
12
12
12
12
12
12
11
11
11
11
10
10
10
8
7
7
7
7
7
7
7
7
7
7
7
7
7
7
7
7
7
7
7
7
7
6
6
6
6
6
6
6
6
6
6
6
6
5
5
5
5
5
5
5
4
4
4
4
4
4
4
4
4
4
4
4
4
4
4
4
4
4
6
6
6
6
6
6
6
6
7
7
9
11
10
10
10
11
12
12
11
11
12
12
12
14
14
14
14
14
14
15
15
19
20
20
20
20
20
20
21
23
23
23
24
25
26
26
26
27
27
27
27
26
26
26
26
26
26
26
26
26
26
27
27
27
27
27
28
28
28
28
27
27
27
27
27
27
27
28
28
28
27
27
27
27
27
27
27
27
27
27
27
27
27
27
27
27
27
27
27
27
26
26
26
26
26
26
26
26
26
27
27
26
25
25
25
25
25
25
25
26
26
26
26
26
28
32
32
32
32
32
31
31
31
31
31
31
30
30
30
30
30
30
30
30
29
30
30
31
31
31
31
30
30
30
30
30
30
30
30
30
32
32
32
31
31
30
30
28
28
27
27
27
27
27
27
27
27
27
27
26
26
26
26
26
25
25
25
25
24
24
24
24
24
24
24
23
23
23
23
23
23
23
23
23
23
23
23
22
22
22
22
20
19
19
19
19
19
19
19
19
19
19
19
19
19
19
18
17
17
17
17
18
19
19
18
17
17
18
18
18
18
19
18
18
18
18
18
18
19
20
21
21
21
21
21
21
20
19
19
20
19
19
19
19
19
20
22
21
22
20
20
20
20
20
20
21
20
20
20
20
20
20
20
20
19
19
19
18
18
17
18
18
18
18
18
18
18
18
18
18
16
16
16
16
16
16
16
16
15
15
15
15
15
15
15
15
16
16
16
15
15
15
15
15
15
15
15
15
16
16
16
16
17
17
17
17
17
17
17
17
17
17
17
17
17
17
17
17
17
17
18
18
18
18
18
18
18
18
18
18
18
18
18
18
18
18
18
18
18
18
19
19
19
18
18
18
18
18
18
18
18
18
18
17
17
17
17
17
18
18
18
19
19
19
19
18
18
18
18
18
18
18
18
17
16
15
15
15
15
15
14
14
14
14
14
14
14
14
14
14
13
13
13
13
13
12
12
12
12
12
12
12
13
14
14
14
14
14
14
14
14
14
14
14
14
14
14
14
14
13
14
14
14
14
14
14
14
14
13
12
13
12
13
14
14
14
14
15
15
15
15
15
15
15
15
15
15
16
16
16
16
16
16
16
16
16
16
16
16
16
16
15
15
15
14
14
14
14
14
15
16
16
16
16
16
16
16
16
16
16
17
18
18
18
18
18
18
18
18
18
18
18
18
18
18
18
18
18
18
18
18
18
18
18
18
18
18
18
17
17
17
17
17
17
17
17
17
17
17
17
17
17
17
16
16
16
16
15
14
14
14
14
14
14
14
14
14
14
13
13
12
12
12
12
12
12
12
12
12
12
12
12
12
11
11
10
9
9
9
9
9
9
9
10
10
10
10
10
10
10
10
9
9
9
9
9
9
9
9
9
9
10
10
10
9
9
8
8
7
6
6
6
6
6
6
6
6
6
6
6
6
5
5
5
5
5
5
6
6
6
6
6
6
6
6
6
5
4
5
5
5
5
5
5
5
5
5
5
5
5
5
5
5
5
5
5
5
5
5
5
5
5
5
5
5
5
5
5
5
5
6
7
8
8
8
9
9
9
9
9
9
9
9
9
9
9
9
9
9
9
9
9
9
9
10
10
10
10
10
10
10
10
10
10
10
10
10
10
10
10
10
10
10
11
11
11
11
11
11
11
11
13
13
13
13
14
14
14
15
15
15
14
14
14
15
17
19
19
19
19
19
19
19
19
19
19
19
19
19
19
19
19
19
19
19
19
19
19
18
18
19
18
18
18
18
18
18
18
18
18
18
18
18
18
18
18
18
18
18
17
17
17
17
17
17
17
17
17
17
17
17
17
17
17
17
17
17
16
16
16
16
16
16
16
16
16
16
16
16
15
15
15
15
15
15
15
15
15
15
15
15
15
15
15
15
15
15
15
15
15
15
15
15
15
15
14
14
14
14
14
15
15
15
15
15
15
15
15
14
14
14
14
14
14
14
14
14
14
14
14
14
14
14
13
13
13
13
13
12
12
11
11
12
12
12
11
11
10
10
10
10
10
12
12
12
12
12
12
12
13
12
12
12
12
14
13
13
13
16
17
17
17
17
28
28
30
30
29
29
32
35
35
35
35
35
35
34
35
35
35
35
35
35
35
35
35
35
34
34
34
34
34
34
34
34
34
34
34
34
34
34
34
34
34
34
34
34
34
34
34
34
34
34
34
34
34
34
34
35
35
35
35
35
36
36
36
36
36
36
36
36
37
37
37
37
37
37
37
38
37
37
37
36
36
36
36
36
36
36
36
36
36
36
36
35
34
34
34
34
34
34
33
33
32
32
32
32
31
30
30
29
28
28
28
28
27
27
27
27
27
23
18
16
12
12
11
11
10
10
6
6
6
6
6
6
6
6
6
6
6
6
6
6
6
6
6
6
6
6
6
6
6
6
6
6
6
6
6
6
6
6
6
6
6
6
6
6
6
6
6
6
6
6
3
3
2
2
2
1
1
1
1
1
1
1
1
1
2
2
2
2
2
2
2
2
2
2
2
1
1
1
1
1
1
1
1
1
1
1
1
1
1
1
1
1
1
1
1
1
1
1
1
1
1
1
1
1
1
1
1
1
1
1
1
1
1
1
1
1
1
1
1
1
1
1
1
1
1
1
1
1
1
1
1
1
1
1
1
1
1
1
1
1
1
1
1
1
1
1
1
1
1
1
1
1
1
1
1
1
1
1
1
1
1
1
1
1
1
1
1
1
1
1
1
1
1
1
1
1
1
1
1
0
0
0
0
0
0
0
0
0
0
0
0
0
0
0
0
1
2
2
2
2
2
2
2
2
3
3
3
3
3
3
3
3
3
3
3
3
3
3
3
3
3
3
3
3
3
3
3
3
3
3
3
3
3
3
3
3
3
3
3
3
3
3
3
3
3
3
3
3
3
3
3
3
3
3
3
3
3
3
3
3
3
3
3
3
3
3
3
3
3
3
3
3
3
3
3
3
3
3
3
3
3
3
3
3
3
3
3
3
3
3
3
3
3
3
3
3
3
3
3
3
3
3
3
3
3
3
3
3
2
2
2
2
2
2
2
2
2
2
2
2
2
2
2
2
2
2
2
2
2
2
2
2
2
2
2
2
2
1
1
1
1
1
1
1
1
0
0
0
1
1
3
3
3
3
3
3
3
3
3
3
3
3
3
3
3
3
3
3
3
3
3
2
4
4
4
4
4
5
5
5
5
5
5
5
5
5
5
5
5
5
5
5
5
5
5
5
5
5
5
5
5
5
5
5
5
5
5
5
5
5
5
5
5
5
5
5
5
5
5
5
5
5
5
5
5
5
5
5
5
6
6
6
6
6
6
6
6
6
6
6
6
6
6
6
6
6
6
6
6
6
6
6
6
6
6
6
7
7
7
7
7
8
8
8
7
7
7
7
8
8
8
8
8
8
8
8
8
8
8
8
8
8
8
8
8
8
8
8
8
8
8
8
10
10
10
10
9
9
10
10
10
9
9
9
8
7
7
7
7
6
6
6
6
6
6
6
6
6
6
6
6
6
6
6
6
6
6
6
6
6
6
9
12
15
15
17
17
20
20
20
20
20
20
21
20
20
20
20
20
20
20
20
21
21
21
21
21
21
21
21
21
21
21
21
21
21
21
21
21
21
21
21
21
21
21
21
21
21
21
21
21
21
21
21
21
21
22
22
22
22
22
22
22
22
22
22
22
22
22
22
22
22
22
23
24
26
26
26
26
26
26
26
28
34
37
41
44
44
44
43
43
43
42
42
42
42
42
43
43
43
43
43
43
43
43
43
44
44
44
43
45
45
45
45
45
45
46
47
47
46
47
50
50
53
54
54
54
52
50
50
49
52
54
55
58
58
58
57
57
57
57
57
61
61
61
61
61
61
62
61
61
63
62
64
64
64
64
63
63
63
63
63
63
63
61
61
61
61
61
61
61
61
61
61
64
64
64
69
72
81
81
80
80
80
82
83
83
83
83
83
82
82
82
82
82
82
82
82
81
80
80
79
79
79
79
79
79
79
79
79
79
79
77
77
77
77
76
76
76
75
75
75
75
75
74
73
72
71
71
71
71
71
70
68
67
67
67
67
66
66
66
64
64
64
64
63
63
63
63
62
62
61
61
60
57
57
56
56
55
55
55
55
51
51
51
53
52
52
53
53
53
51
54
54
55
55
53
53
53
53
52
51
51
50
49
48
48
48
48
48
47
46
46
46
46
46
46
45
45
45
45
45
46
42
42
40
45
45
45
46
45
45
47
48
46
46
47
47
47
47
47
47
47
47
47
45
45
45
46
46
46
46
46
46
45
45
45
46
46
46
45
45
45
44
44
43
43
43
43
43
43
43
42
42
40
40
40
40
40
38
38
38
36
36
37
37
37
37
38
38
38
38
38
38
38
38
38
38
38
38
38
38
38
38
39
39
40
40
39
49
49
49
49
48
47
46
46
48
49
50
47
46
44
47
44
44
44
43
41
41
41
41
41
41
40
40
40
40
40
40
41
41
41
41
41
39
39
39
39
38
38
38
38
38
38
38
38
38
39
43
46
47
48
47
48
47
51
53
59
64
65
68
72
72
75
75
75
75
75
75
75
75
81
81
82
82
81
81
81
81
81
81
81
81
81
81
81
81
81
81
81
75
75
75
74
74
74
74
74
75
76
76
77
78
77
77
77
77
77
77
77
77
77
77
77
77
77
77
72
72
71
71
71
71
71
70
70
70
70
70
68
68
67
67
67
66
66
66
64
64
64
64
63
63
63
63
63
63
62
61
61
60
60
60
58
58
58
57
57
57
55
55
55
52
49
46
45
45
44
43
43
42
42
42
40
40
39
39
39
38
38
38
36
34
34
34
31
22
23
23
22
21
20
19
18
18
19
18
18
18
17
17
17
16
16
16
16
16
16
16
16
15
15
13
13
12
12
11
10
10
10
10
10
9
9
9
9
9
8
8
9
9
6
6
6
6
6
6
6
6
6
6
6
6
6
6
6
6
6
6
6
6
6
6
6
6
6
6
6
6
6
6
6
6
6
6
6
6
6
6
6
6
6
6
6
6
6
6
6
6
6
6
6
6
7
7
7
7
8
8
8
8
8
8
8
8
8
8
8
8
8
8
8
8
8
8
8
8
8
8
8
8
8
8
8
8
8
8
8
8
8
9
9
9
8
8
8
7
7
7
7
7
6
6
6
5
5
5
5
5
5
5
5
5
4
4
4
4
4
4
4
4
4
4
4
4
4
4
4
4
4
4
4
4
4
4
4
4
4
4
4
4
4
4
4
4
4
4
4
4
4
4
4
4
3
3
3
3
3
3
3
3
3
3
3
2
2
2
2
2
2
2
2
2
2
2
2
2
2
2
2
2
2
2
2
2
2
2
2
2
2
2
2
2
2
2
2
2
2
2
1
1
1
1
1
1
1
1
1
1
1
1
1
1
1
1
1
1
1
1
1
1
1
1
1
1
1
1
1
1
1
1
1
1
1
1
1
1
1
1
1
1
1
1
1
1
1
1
1
1
1
1
1
1
1
1
1
1
1
1
1
0
0
0
0
0
0
0
0
0
0
0
0
0
0
0
0
0
0
0
0
0
0
0
0
0
0
0
0
0
0
0
0
0
0
0
0
0
0
0
0
0
0
0
0
0
0
0
0
0
0
0
0
0
0
0
0
0
0
0
0
0
0
0
0
0
0
0
0
0
0
0
0
0
0
0
0
0
0
0
0
0
1
1
1
1
1
1
1
1
1
1
1
1
1
1
1
1
1
1
1
1
1
1
1
1
1
1
1
1
1
1
1
1
1
1
1
1
1
1
1
1
1
1
1
1
1
1
1
1
1
1
1
1
1
1
1
1
1
1
1
2
2
2
2
2
2
2
2
2
2
2
2
2
2
2
2
2
2
2
2
2
2
2
2
2
2
2
2
2
2
2
3
3
4
4
4
4
4
4
4
4
4
4
4
4
4
4
4
4
4
4
4
4
4
4
4
4
4
4
4
4
4
4
3
3
3
5
5
5
5
5
5
5
5
5
5
5
5
5
5
5
5
5
5
5
5
5
5
5
5
5
5
5
5
6
7
7
7
8
8
8
8
8
8
8
8
8
8
8
8
8
8
8
8
8
8
8
8
8
8
9
10
10
10
10
10
10
10
10
10
10
10
10
10
10
10
10
10
11
11
11
11
8
8
8
8
8
8
8
8
8
8
8
8
8
7
7
7
7
7
7
7
7
7
7
7
7
7
7
7
7
7
7
7
7
8
8
8
8
9
9
9
9
9
9
9
9
9
9
9
9
9
9
9
9
9
9
9
9
9
9
9
9
9
9
9
9
9
9
9
9
8
8
8
8
8
8
7
7
7
7
6
6
6
6
6
6
6
6
6
6
6
6
6
6
6
6
5
5
5
5
5
5
5
5
5
5
5
5
5
5
5
4
4
4
4
4
4
4
4
4
4
4
4
4
4
4
4
3
3
3
2
1
1
1
1
1
1
1
1
1
1
1
1
1
1
1
1
1
1
1
1
1
1
1
1
1
1
1
1
1
1
1
1
1
2
2
2
2
2
2
2
2
3
3
3
3
3
3
3
3
3
3
3
3
2
2
2
2
2
2
2
2
2
2
2
2
2
2
2
2
2
2
2
2
2
2
2
2
2
2
2
2
2
2
2
2
4
4
5
5
5
5
5
5
5
5
6
6
6
6
6
6
6
6
6
7
7
7
7
7
7
7
7
7
7
7
7
6
6
6
6
6
8
8
8
8
8
8
8
8
8
8
8
8
8
8
8
8
7
7
7
7
7
7
7
7
7
7
7
7
7
7
7
7
7
6
6
6
6
6
6
6
6
6
6
6
6
6
7
7
7
7
7
7
7
7
7
7
7
7
7
7
7
7
7
7
7
7
7
7
7
7
7
7
7
7
7
7
7
7
7
7
7
7
7
7
7
7
7
7
7
7
7
7
7
7
7
7
7
7
7
7
7
7
7
7
7
7
7
7
7
7
8
8
8
8
8
8
8
8
8
7
7
7
7
7
7
7
7
7
7
6
5
5
5
5
5
5
5
5
5
5
5
5
5
5
5
5
6
6
6
6
6
6
6
6
6
6
6
6
6
6
6
5
5
5
5
5
5
5
5
5
5
5
5
5
5
5
5
5
5
5
5
5
4
4
4
4
4
4
4
4
4
4
4
4
4
4
4
4
4
4
4
4
4
3
3
3
3
4
4
4
6
6
6
6
7
8
8
9
9
9
9
9
9
9
9
9
9
9
9
8
8
8
8
8
8
8
9
9
9
9
9
9
9
9
9
9
9
9
9
8
8
8
8
8
11
11
12
13
13
13
13
13
13
13
13
13
13
14
14
14
14
14
14
14
15
17
17
16
16
16
16
16
16
16
16
16
16
16
16
16
16
16
16
16
16
16
16
16
16
16
16
16
16
16
16
16
16
16
16
16
16
15
15
15
15
15
15
15
14
14
14
14
14
14
14
13
13
13
13
13
13
13
13
14
15
15
15
15
15
15
15
15
15
15
15
15
15
15
14
14
14
14
14
14
14
14
14
14
14
14
14
14
14
14
14
14
14
14
14
14
14
14
14
14
13
13
13
13
14
14
14
15
15
15
15
16
15
15
15
16
16
16
17
17
17
17
16
16
16
16
16
16
16
16
16
16
16
17
24
24
24
24
25
25
25
25
23
21
21
20
20
22
22
22
23
24
24
24
25
25
25
25
25
25
25
25
25
25
24
24
24
24
24
24
24
24
24
24
24
24
24
24
24
30
30
30
30
30
31
31
31
32
32
32
32
31
31
31
31
32
32
31
31
31
31
32
32
33
33
34
36
36
36
36
35
36
36
37
37
37
37
38
39
39
39
41
41
41
41
41
41
41
41
41
40
39
39
39
39
39
39
39
39
39
40
38
38
38
38
37
37
37
37
38
38
38
38
38
38
38
37
37
36
36
36
36
36
36
36
37
37
37
37
34
34
32
31
31
29
29
28
28
28
28
28
28
29
29
29
29
29
29
29
29
29
29
29
29
29
29
29
29
29
29
29
29
29
29
29
28
28
28
28
28
26
26
26
26
26
26
26
26
26
26
26
26
26
26
26
26
24
20
20
20
20
20
20
21
20
20
20
20
20
21
22
22
21
21
20
20
20
20
19
18
19
19
20
20
20
20
20
19
19
19
20
20
20
20
16
16
16
15
14
14
13
13
13
13
13
13
13
13
13
13
13
13
13
13
13
13
13
13
13
13
13
13
12
12
12
12
12
12
12
12
12
12
12
12
12
12
12
12
12
12
12
12
12
12
12
12
12
12
12
12
12
12
12
12
12
12
11
11
11
11
11
11
11
11
11
11
11
10
10
9
9
9
9
9
9
9
9
8
8
7
7
7
7
7
7
7
7
7
7
7
7
6
6
6
6
6
6
6
6
6
6
6
6
5
5
5
4
4
4
4
4
4
4
4
4
4
4
4
4
4
4
4
4
3
3
3
2
2
2
2
2
2
2
2
2
2
2
2
2
2
2
2
2
2
2
2
2
2
3
4
4
4
4
4
4
5
6
6
8
9
9
9
17
18
18
18
20
20
20
21
20
21
22
22
23
23
24
24
25
25
25
25
25
25
25
25
26
26
26
26
26
27
27
27
27
27
27
27
27
27
27
27
27
27
27
27
27
27
27
27
27
27
27
27
27
27
27
27
28
28
28
29
29
29
29
29
29
29
29
30
30
30
30
30
31
31
31
30
32
33
33
33
36
38
38
38
41
41
41
41
41
41
41
41
42
41
40
40
40
39
37
39
39
40
40
39
38
38
38
38
39
39
39
39
39
42
43
44
44
43
43
43
44
42
42
42
42
42
42
42
42
41
41
41
41
41
42
43
44
44
44
44
44
44
44
44
44
43
43
43
42
42
42
43
43
44
44
44
44
44
44
44
44
44
44
46
48
45
45
44
48
49
49
49
49
49
49
49
49
49
50
50
50
50
50
50
50
49
49
49
49
50
50
50
50
50
50
49
48
48
46
45
45
45
45
45
45
45
45
45
44
44
44
44
44
43
43
43
43
43
42
42
42
42
42
41
41
41
41
41
42
41
41
40
40
40
39
39
38
38
38
37
37
37
36
36
36
35
35
35
35
35
35
35
35
35
38
39
38
38
38
38
36
36
36
36
36
36
36
36
36
36
36
36
36
36
36
36
36
32
31
29
29
29
29
29
29
30
29
29
28
28
29
29
31
33
35
37
36
37
37
37
37
37
37
37
37
37
36
36
36
36
36
35
36
34
34
34
33
33
33
33
33
33
33
33
33
32
32
32
32
29
29
29
30
31
30
29
30
32
34
37
37
43
46
46
46
45
49
49
50
50
50
50
50
49
49
49
49
49
49
49
48
48
48
48
48
48
48
48
48
47
47
47
47
47
47
47
47
48
49
48
48
50
51
51
51
51
52
52
52
52
52
52
52
50
48
48
48
48
47
47
47
47
47
48
50
50
50
51
51
51
51
50
48
48
49
49
49
48
48
48
48
49
48
48
48
48
48
48
47
47
46
46
45
45
45
45
45
45
45
45
45
45
45
44
44
44
44
44
44
44
44
44
44
44
44
44
42
41
41
41
44
46
49
52
52
52
54
53
51
51
51
51
51
51
51
49
48
47
46
46
47
46
46
46
46
46
47
47
47
48
47
49
48
48
48
49
49
49
50
53
50
51
54
55
58
58
58
58
58
58
58
59
58
56
55
54
53
54
54
53
53
54
54
54
54
54
54
54
51
51
51
51
51
50
50
50
50
49
48
48
48
48
48
48
48
47
47
47
47
47
47
47
47
46
46
45
46
45
45
45
45
45
45
44
45
46
45
45
45
45
45
46
46
46
46
46
47
47
47
47
47
47
47
47
47
47
47
46
46
46
46
46
46
45
45
45
43
42
46
46
45
46
46
46
45
46
46
48
46
46
46
44
43
43
42
42
42
42
42
42
42
41
41
41
41
41
41
41
41
40
40
38
39
35
35
32
33
33
33
33
33
31
31
31
31
32
32
32
31
29
29
30
30
31
31
35
35
36
33
33
33
32
32
31
31
31
29
29
29
29
29
29
29
31
31
31
31
29
29
29
29
29
29
29
29
28
28
28
28
28
28
28
28
28
28
28
28
29
29
28
27
27
26
26
26
25
24
24
24
24
24
24
24
23
24
25
25
25
25
25
25
25
25
25
25
25
25
25
25
24
24
25
25
25
26
26
26
26
26
26
26
26
24
24
24
23
27
27
27
27
26
26
26
27
27
27
27
27
27
27
26
26
27
27
27
28
29
29
29
29
29
29
29
29
29
29
29
29
29
29
29
29
28
28
28
28
28
27
28
28
26
27
24
24
23
23
23
23
21
21
21
22
21
18
17
16
16
16
16
16
16
16
16
16
16
16
16
16
17
18
18
17
17
17
17
17
17
17
17
17
17
17
17
17
17
17
17
17
17
17
17
17
17
17
17
17
17
17
17
17
17
17
17
17
17
17
17
17
18
18
18
18
18
18
18
17
17
16
16
16
17
14
14
14
14
14
14
14
14
14
14
12
12
12
12
12
12
12
12
12
12
12
12
12
12
12
12
12
12
12
12
12
12
12
12
12
12
12
12
12
12
12
11
10
10
10
10
10
10
10
10
10
10
10
10
9
9
9
9
9
9
9
9
9
9
9
9
9
9
9
9
9
9
9
9
9
9
9
9
9
9
9
9
9
9
9
9
9
9
9
9
9
9
9
9
9
8
8
8
8
7
7
7
7
7
8
8
8
8
8
7
6
6
8
8
7
8
9
9
9
10
9
13
13
13
14
14
15
16
17
18
18
18
17
17
17
17
17
17
17
17
17
17
17
18
18
18
18
18
18
17
17
17
17
16
16
16
16
16
16
16
16
16
16
16
16
16
16
16
16
16
16
16
16
16
16
16
16
16
17
17
17
17
17
17
17
18
18
18
18
18
18
18
18
18
18
18
18
18
18
18
18
18
18
18
18
18
18
18
18
18
18
18
18
18
18
16
16
15
15
15
15
15
15
15
15
15
15
15
15
15
15
15
15
14
14
14
14
14
14
14
14
12
12
12
12
12
12
12
12
12
12
12
12
12
11
11
11
11
11
11
11
12
14
14
14
14
14
15
15
15
15
15
13
13
13
13
13
13
13
12
12
12
12
12
12
12
12
12
12
12
12
12
12
12
10
10
10
9
9
9
9
9
9
9
9
9
9
9
9
9
9
9
9
9
9
9
9
9
9
9
8
8
8
8
8
8
8
8
8
8
8
8
8
7
7
7
7
6
6
6
6
6
6
6
6
5
4
4
4
4
4
4
4
4
4
4
4
4
4
4
4
4
3
3
3
3
3
3
3
4
4
4
4
4
4
5
5
5
5
5
5
6
6
6
6
6
5
5
5
5
5
5
4
4
4
4
4
4
4
4
4
4
4
4
4
3
3
3
3
3
4
4
4
4
5
5
5
8
9
10
10
10
11
11
11
11
11
11
11
11
11
11
11
11
11
11
11
11
11
11
11
11
11
11
11
11
12
12
12
12
12
12
12
12
12
12
12
12
12
12
12
13
13
13
13
13
13
13
14
14
14
13
13
13
13
13
13
13
13
13
13
13
13
13
13
13
13
13
13
13
13
12
12
12
12
12
12
12
12
12
12
12
12
12
12
12
12
12
12
12
12
12
13
13
13
13
13
13
13
14
14
14
14
14
14
15
15
15
15
14
13
13
12
12
12
12
12
12
12
12
12
12
12
12
13
13
13
13
13
13
13
13
13
13
13
13
12
12
12
12
13
13
13
13
13
13
13
13
13
13
13
13
12
12
12
12
12
12
12
12
12
12
12
12
12
12
12
12
12
12
12
11
11
11
11
11
11
11
11
11
11
10
10
9
9
9
9
9
9
9
9
8
8
8
8
8
8
8
8
8
8
8
8
8
8
8
7
7
7
7
7
7
7
7
7
7
7
7
6
6
6
7
7
7
7
7
7
8
8
9
9
9
9
8
8
8
8
8
8
8
8
8
8
8
9
8
8
8
9
9
10
11
10
10
10
10
11
11
11
11
11
11
11
12
12
12
12
13
13
13
13
13
12
12
12
12
12
12
12
12
12
12
12
12
12
13
13
14
14
14
14
14
14
14
14
14
14
14
14
14
14
14
14
14
13
13
13
13
13
13
13
13
13
13
13
13
13
13
13
13
14
14
14
14
14
14
14
14
14
14
14
14
13
13
13
14
14
14
14
14
14
14
14
14
14
14
14
15
15
15
18
18
18
18
18
17
17
17
17
17
17
17
17
17
18
18
18
18
18
18
18
18
18
18
18
18
18
18
18
18
18
18
18
19
19
19
19
19
19
19
19
19
19
19
19
19
19
18
17
17
17
17
17
17
17
17
17
17
17
17
17
17
17
17
17
16
17
17
17
16
16
16
16
16
16
16
16
16
15
15
15
15
15
15
15
15
15
15
13
13
13
13
13
13
13
13
13
13
13
12
12
11
11
11
11
11
11
11
11
11
10
9
9
8
7
7
7
7
7
8
8
8
8
8
8
8
8
8
8
8
8
8
8
8
8
8
8
8
8
8
8
7
5
3
3
3
3
2
2
2
1
1
1
1
1
1
1
1
1
1
1
1
1
1
1
1
1
1
1
1
1
1
1
1
1
1
1
1
1
1
1
1
1
1
1
0
0
0
0
0
0
0
0
0
0
0
0
0
0
0
0
0
0
0
1
1
1
1
1
1
1
1
2
2
2
3
3
3
3
3
3
3
3
3
3
3
3
3
3
3
3
3
3
3
3
3
3
3
3
3
3
3
3
3
3
3
3
3
3
3
3
3
3
3
4
4
4
3
3
3
3
3
3
3
3
3
3
3
3
3
4
4
4
4
4
4
4
4
4
4
4
4
4
4
4
4
4
4
4
4
4
4
4
4
4
4
4
4
4
4
4
4
4
4
4
4
4
4
4
4
4
4
4
4
4
4
4
4
4
4
4
4
4
4
4
4
4
4
4
4
4
4
4
4
4
4
4
4
4
4
4
3
3
3
4
3
3
3
3
3
3
3
3
3
3
3
3
3
3
3
3
3
3
3
3
3
3
3
3
3
3
3
3
3
3
3
3
3
2
2
2
2
2
2
2
2
2
2
2
2
2
2
2
2
2
2
2
2
2
2
2
2
2
2
2
2
2
2
2
2
2
2
2
2
2
2
2
2
2
2
2
2
1
1
1
1
1
1
1
1
1
1
1
1
1
1
1
1
1
1
1
1
1
1
1
1
1
1
1
1
1
1
1
1
1
1
1
1
1
0
0
0
0
0
0
0
0
0
0
0
0
0
0
0
0
0
0
0
0
0
0
0
0
0
0
0
0
0
0
0
0
0
0
0
0
0
0
0
0
0
0
0
0
0
0
0
0
0
0
1
1
1
1
2
2
2
2
2
2
2
2
2
2
2
2
2
2
2
2
2
2
2
2
2
2
2
2
2
2
2
2
2
2
2
2
3
3
3
3
3
3
3
3
3
3
3
3
3
3
3
3
3
3
3
3
3
3
3
3
3
3
3
3
3
3
3
3
3
3
3
3
3
3
3
3
3
3
3
3
3
3
3
3
3
3
3
3
3
3
3
3
3
3
3
3
3
3
3
3
3
3
3
3
3
3
3
3
3
3
3
2
2
2
2
2
2
2
1
1
1
1
1
1
1
1
1
1
1
1
1
1
1
1
1
1
1
1
1
1
1
1
1
1
1
1
1
1
1
1
1
1
1
1
1
0
0
0
0
0
0
0
0
0
0
0
0
0
0
0
0
0
0
0
0
0
0
0
0
0
0
0
0
0
0
0
0
0
0
0
0
0
0
0
0
0
0
0
0
0
0
0
0
0
0
0
0
0
0
0
0
0
0
0
0
0
0
0
0
0
0
0
0
0
0
0
0
0
0
0
0
0
0
0
0
0
0
0
0
0
0
0
0
0
0
0
0
0
0
0
0
0
0
0
0
0
0
0
0
0
0
0
0
0
0
0
0
0
0
0
0
0
0
0
0
0
0
0
0
0
0
0
0
0
0
0
0
0
0
0
0
0
0
0
0
0
0
0
0
0
0
0
0
0
0
0
0
0
0
0
0
0
0
0
0
0
0
0
0
0
0
0
0
0
0
0
0
0
0
0
0
0
0
0
0
0
0
0
0
0
0
0
0
0
0
0
0
0
0
0
0
0
0
0
0
0
0
0
0
0
0
0
0
0
0
0
0
0
0
0
0
0
0
0
0
0
0
0
0
0
0
0
0
0
0
0
0
0
0
0
0
0
0
0
0
0
0
0
0
0
0
0
0
0
0
0
0
0
0
0
0
0
0
0
0
0
0
0
0
0
0
0
0
0
0
0
0
0
0
0
0
0
0
0
0
0
0
0
0
0
0
0
0
0
0
0
0
0
0
0
0
0
0
0
0
0
0
0
0
0
0
0
0
0
0
0
0
0
0
0
0
0
0
0
0
0
0
0
0
0
0
0
0
0
0
0
0
0
0
0
0
0
0
0
0
0
0
0
0
0
0
0
0
0
0
0
0
0
0
0
0
0
0
0
0
0
0
0
0
0
0
0
0
0
0
0
0
0
0
0
0
0
0
0
0
0
0
0
0
0
0
0
0
0
0
0
0
0
0
0
0
0
0
0
0
0
0
0
0
0
0
0
0
0
0
0
0
0
0
0
0
0
0
0
0
0
0
0
0
0
0
0
0
0
0
0
0
0
0
0
0
0
0
0
0
0
0
0
0
0
0
0
0
0
0
0
0
0
0
0
0
0
0
0
0
0
0
0
0
0
0
0
0
0
0
0
0
0
0
0
0
0
0
0
0
0
0
0
0
0
0
0
0
0
0
0
0
0
0
0
0
0
0
0
0
0
0
0
0
0
0
0
0
0
0
0
0
0
0
0
0
0
0
0
0
0
0
0
0
0
0
0
0
0
0
0
0
0
0
0
0
0
0
0
0
0
0
0
0
0
0
0
0
0
0
0
0
0
0
0
0
0
0
0
0
0
0
0
0
0
0
0
0
0
0
0
0
0
0
0
0
0
0
0
0
0
0
0
0
0
0
0
0
0
0
0
0
0
0
0
0
0
0
0
0
0
0
0
0
0
0
0
0
0
0
0
0
0
0
0
0
0
0
0
0
0
0
0
0
0
0
0
0
0
0
0
0
0
0
0
0
0
0
0
0
0
0
0
0
0
0
0
0
0
0
0
0
0
0
0
0
0
0
0
0
0
0
0
0
0
0
0
0
0
0
0
0
0
0
0
0
0
0
0
0
0
0
0
0
0
0
0
0
0
0
0
0
0
0
1
1
1
1
1
1
1
1
1
1
1
1
1
1
1
1
1
1
1
1
1
1
1
1
1
1
1
1
1
1
1
1
1
1
1
1
1
1
1
1
1
1
1
1
1
1
1
1
1
1
1
1
1
1
1
1
1
1
1
1
1
1
1
1
1
1
1
1
1
1
1
1
1
1
1
1
1
1
1
1
1
1
1
1
1
1
1
1
1
1
1
1
1
1
1
1
1
1
1
1
1
1
1
1
1
1
1
1
1
1
1
1
1
1
1
1
1
1
1
1
1
1
1
1
0
0
0
0
0
0
0
0
0
0
0
0
0
0
0
0
0
0
0
0
0
0
0
0
0
0
0
0
0
0
0
0
0
0
0
0
0
0
0
0
0
0
0
0
0
0
0
0
0
0
0
0
0
0
0
0
0
0
0
0
0
0
0
0
0
0
0
0
0
0
0
0
0
0
0
0
0
0
0
0
0
0
0
0
0
0
0
0
0
0
0
0
0
0
0
0
0
0
0
0
0
0
0
0
0
0
0
0
0
0
0
0
0
0
0
0
0
0
0
0
0
0
0
0
0
0
0
0
0
0
0
0
0
0
0
0
0
0
0
0
0
0
0
0
0
0
0
0
0
0
0
0
0
0
0
0
0
0
0
0
0
0
0
0
0
0
0
0
0
0
0
0
0
0
0
0
0
0
0
0
0
0
0
0
0
0
0
0
0
0
0
0
0
0
0
0
0
0
0
0
0
0
0
0
0
0
0
0
0
0
0
0
0
0
0
0
0
0
0
0
0
0
0
0
0
0
0
0
0
0
0
0
0
0
0
0
0
0
0
0
0
0
0
0
0
0
0
0
0
0
0
0
0
0
0
0
0
0
0
0
0
0
0
0
0
0
0
0
0
0
0
0
0
0
0
0
0
0
0
0
0
0
0
0
0
0
0
0
0
0
0
0
0
0
0
0
0
0
0
0
0
0
0
0
0
0
0
0
0
0
0
0
0
0
0
0
0
0
0
0
0
0
0
0
0
0
0
0
0
0
0
0
0
0
0
0
0
0
0
0
0
0
0
0
0
0
0
0
0
0
0
0
0
0
0
0
0
0
0
0
0
0
0
0
0
0
0
0
0
0
0
0
0
0
1
1
1
1
1
1
1
1
1
1
1
1
1
1
1
1
1
1
1
1
1
1
1
1
1
1
1
1
1
1
1
1
1
1
1
1
1
1
1
1
1
1
1
1
1
1
1
1
1
1
1
1
1
1
1
1
1
1
1
1
1
1
1
1
1
1
1
1
1
1
2
2
2
2
2
2
2
2
2
2
2
2
2
2
2
2
2
1
1
1
1
1
1
1
1
1
1
1
1
1
1
1
1
1
1
1
1
1
1
1
1
1
1
1
1
1
1
1
1
1
1
1
1
1
1
1
1
1
1
1
1
1
1
1
1
1
1
1
1
1
1
1
1
1
1
1
1
1
1
1
1
1
1
1
1
1
1
1
1
1
1
1
1
1
1
1
1
1
1
1
1
1
1
1
2
2
2
2
2
2
2
2
2
2
2
2
2
2
2
2
2
2
2
2
2
2
2
2
2
2
2
2
2
2
2
2
2
2
2
2
2
2
2
2
2
2
2
2
2
2
3
3
3
3
3
3
3
3
3
3
3
3
3
3
4
4
4
4
4
5
5
5
5
5
5
5
5
5
5
5
5
6
6
6
8
9
10
10
10
10
10
10
10
10
10
10
9
10
10
10
10
10
10
10
10
10
10
10
10
10
10
10
11
11
11
11
11
11
11
11
11
11
11
11
11
12
12
11
11
11
11
11
11
11
11
12
12
13
13
14
14
15
15
15
15
15
15
15
15
15
15
15
15
15
15
15
16
16
16
17
17
19
19
19
21
21
21
24
24
25
25
26
25
25
25
25
26
26
26
26
26
26
26
26
26
25
25
25
25
25
25
25
25
25
25
26
26
27
27
25
25
25
25
25
25
25
25
25
25
25
25
25
25
24
24
24
24
24
24
24
25
25
25
25
25
24
24
24
24
24
25
25
25
25
25
24
23
23
24
24
25
25
26
26
26
26
26
26
25
25
25
26
26
26
26
26
26
26
26
26
26
26
26
26
26
26
26
26
26
26
26
26
25
25
25
25
26
26
26
26
26
26
27
27
28
29
30
30
29
29
30
30
30
29
29
29
29
29
29
28
28
28
28
28
28
28
28
27
27
27
26
25
23
23
23
21
21
21
22
22
22
23
23
23
23
22
22
22
22
22
22
23
25
25
25
25
25
28
28
27
27
27
23
23
24
24
25
25
26
28
28
28
28
27
27
26
27
27
29
30
29
30
30
30
30
30
30
30
30
30
30
30
30
30
30
29
29
28
28
28
28
29
29
29
29
29
28
28
28
28
29
28
28
28
28
29
29
29
29
29
29
29
27
26
32
32
36
36
37
37
37
37
37
37
37
37
37
37
37
37
37
37
37
37
37
36
36
36
36
36
36
36
36
36
36
36
36
36
36
36
36
36
36
36
36
35
35
34
34
34
34
34
34
34
34
34
30
30
30
29
28
28
27
27
27
23
22
22
21
23
23
22
22
22
22
21
21
21
21
21
21
21
21
21
21
21
21
21
21
21
21
19
19
19
19
19
19
19
20
20
20
19
19
19
19
18
17
17
16
16
16
16
16
16
15
14
14
14
14
14
14
14
15
15
15
16
16
16
16
16
16
16
16
16
16
16
14
14
14
14
14
15
18
18
18
19
19
19
20
21
21
21
21
21
21
21
20
20
20
20
20
20
20
20
20
20
20
20
20
20
20
20
20
20
20
20
20
21
21
21
21
21
21
21
21
20
18
19
18
19
19
19
19
22
22
22
22
22
23
23
23
23
23
22
22
22
21
21
21
21
21
21
21
21
20
20
20
20
20
17
17
17
18
17
17
17
17
17
17
17
17
17
17
17
17
17
17
17
17
17
17
17
17
17
17
17
16
16
16
16
16
16
16
16
16
16
16
16
14
14
14
14
14
12
12
12
12
11
10
10
10
10
10
10
9
9
9
9
9
9
9
9
9
9
9
9
9
9
9
9
8
8
8
8
8
8
8
8
8
8
8
8
8
8
8
8
8
7
6
6
5
5
4
4
4
4
4
4
3
1
1
1
1
1
1
1
1
1
1
1
1
1
1
2
2
2
2
2
2
2
2
2
2
2
2
2
2
2
2
2
2
2
2
2
2
2
2
2
2
1
1
1
1
1
1
1
1
1
2
2
2
2
2
2
3
3
3
3
4
4
4
4
4
4
4
4
4
4
5
5
6
6
6
6
6
5
6
6
6
6
6
6
6
6
6
6
6
6
6
6
6
6
6
6
6
6
6
6
6
6
6
6
6
6
6
7
8
8
8
8
8
8
8
8
9
9
9
9
9
9
9
9
9
9
9
9
9
9
9
9
9
9
9
9
9
9
9
9
9
9
9
9
9
9
9
9
9
9
9
9
9
9
9
9
9
9
9
9
9
9
9
9
9
9
9
9
9
9
9
9
9
8
8
7
7
7
6
6
6
6
6
6
6
6
6
6
6
6
6
5
5
5
5
5
5
5
5
5
5
5
5
5
5
5
5
5
5
5
5
5
5
5
5
5
5
5
5
5
5
5
5
5
5
5
6
6
6
6
6
6
6
5
5
5
5
5
5
5
4
4
4
4
4
4
4
4
5
5
5
5
6
6
6
6
6
6
7
8
8
8
9
9
9
9
9
9
9
9
10
12
13
16
16
16
16
16
16
16
17
18
18
19
19
19
19
19
19
19
19
19
19
19
19
20
22
22
22
22
23
23
23
23
24
24
26
26
26
25
25
25
25
26
26
26
26
26
26
26
26
26
26
26
27
27
27
27
27
27
27
27
27
27
27
27
27
27
27
27
27
27
27
26
25
25
25
25
25
25
25
25
25
25
25
25
25
24
24
24
24
23
23
23
23
23
23
23
22
21
21
21
21
21
22
22
22
22
22
21
21
21
19
19
19
19
19
18
19
19
19
18
14
14
14
14
14
13
15
16
17
17
17
17
17
17
16
16
16
16
15
15
13
13
13
13
13
13
13
13
13
13
13
13
13
14
14
13
13
13
13
13
13
13
13
13
13
13
13
13
13
13
13
13
13
13
13
13
13
13
13
13
13
13
13
13
13
13
13
13
13
13
13
13
13
12
12
12
12
11
11
11
11
11
11
11
11
11
11
11
11
11
11
11
11
11
11
11
11
11
11
11
11
11
11
11
11
10
9
9
9
9
9
9
9
9
9
11
13
13
14
14
14
14
14
14
14
14
14
13
13
13
13
13
13
13
13
13
13
13
13
13
13
13
13
13
13
13
14
15
15
15
15
15
15
15
15
15
15
14
14
13
13
13
13
13
13
13
13
13
13
13
13
13
13
12
12
12
12
12
12
12
14
17
17
17
17
17
17
18
18
18
18
17
17
16
16
16
16
18
18
18
18
18
18
18
18
18
18
18
18
18
18
18
18
18
17
17
17
17
17
17
16
15
15
15
15
14
14
14
14
14
14
14
14
14
14
14
14
14
14
14
13
13
13
12
12
12
12
11
11
11
10
10
10
10
10
10
10
10
10
10
10
10
10
10
10
10
10
10
10
10
10
10
10
10
10
9
9
9
9
9
9
9
8
8
8
8
8
8
8
8
8
8
8
8
8
8
8
7
5
5
4
4
4
4
4
4
4
4
4
4
4
3
3
3
3
3
3
3
3
3
3
3
2
2
1
1
1
0
0
0
0
0
0
0
0
0
0
0
0
0
0
0
0
0
0
0
0
0
0
0
0
0
0
0
0
0
0
0
0
0
0
0
0
0
0
0
0
0
0
0
0
0
0
0
0
0
0
0
0
0
0
0
0
0
0
0
0
0
0
0
0
0
0
0
0
0
0
0
0
0
0
0
0
0
0
0
0
0
0
0
0
0
0
0
0
0
0
0
0
0
0
0
0
0
0
0
0
1
1
1
1
1
1
1
1
1
1
2
2
2
2
2
2
2
2
2
2
2
2
2
2
2
2
2
2
2
2
2
2
2
2
2
2
2
2
2
2
2
2
2
2
2
2
2
2
2
2
2
2
2
2
2
2
2
2
2
2
2
2
2
2
2
2
2
2
2
2
2
2
2
2
2
2
2
2
2
2
2
2
2
2
2
2
2
2
2
2
2
2
2
2
2
2
2
2
2
2
2
2
2
2
2
2
2
2
2
2
2
2
2
2
2
2
2
2
2
2
2
2
2
2
2
2
2
2
2
2
2
2
2
1
1
1
1
1
1
1
1
0
0
0
0
0
0
0
0
0
0
0
0
0
0
0
1
1
1
1
1
1
1
1
1
1
1
1
1
1
1
1
1
1
1
1
1
1
1
1
1
1
1
1
1
1
1
1
1
1
1
1
1
1
1
1
1
1
1
1
1
1
1
1
1
1
1
1
1
1
1
1
1
1
1
1
1
1
1
1
1
1
1
1
1
1
1
1
1
1
1
1
1
1
1
1
1
1
1
1
1
1
1
2
2
2
2
2
2
1
1
1
1
1
1
1
1
1
1
1
1
1
1
1
1
1
1
1
1
1
1
1
1
1
1
1
1
1
1
1
1
1
1
1
1
1
1
1
1
1
1
1
1
1
1
1
1
1
1
1
1
1
1
1
1
1
1
1
1
2
2
2
2
2
2
2
2
2
3
3
3
3
3
4
4
4
4
4
4
4
4
4
4
4
4
4
4
3
3
3
3
3
3
3
3
3
3
3
3
3
3
3
3
3
3
3
3
3
3
3
3
3
3
3
3
3
3
3
3
3
3
3
3
3
4
4
4
4
4
4
4
4
4
4
4
4
4
4
4
4
4
4
4
4
4
4
4
4
4
4
4
4
4
4
4
4
4
4
4
4
4
4
4
4
4
4
4
4
4
4
4
4
4
4
4
4
4
4
4
4
4
4
4
4
4
4
4
4
4
4
4
4
3
3
3
3
3
3
3
3
3
3
3
4
3
3
3
3
3
3
3
3
3
3
3
3
3
3
3
3
3
3
3
3
2
2
2
2
2
2
2
2
2
2
2
2
2
2
1
1
1
1
1
1
1
1
1
1
1
1
1
1
1
2
2
2
1
1
1
1
1
1
1
1
1
1
1
1
1
1
1
1
1
1
1
1
1
1
1
1
1
1
1
1
1
2
2
2
2
2
2
2
2
2
2
2
2
1
1
1
1
1
1
1
1
1
1
1
1
1
1
1
1
1
1
1
1
1
1
1
1
1
1
1
1
1
1
1
1
1
1
1
1
1
1
1
1
1
1
1
1
1
1
1
1
1
1
1
1
1
1
1
1
1
1
1
1
1
1
1
1
1
1
1
1
1
1
1
1
1
1
1
1
1
1
1
2
2
2
2
2
2
2
3
3
3
3
3
3
3
3
3
3
3
3
3
3
3
3
3
3
3
3
3
3
3
3
3
3
3
3
3
3
3
3
3
3
3
3
3
3
3
3
3
3
3
3
3
3
3
3
3
3
3
3
3
3
3
3
3
3
3
3
3
3
3
3
3
3
3
3
3
3
3
2
2
2
1
1
1
1
1
1
1
1
1
1
1
1
1
1
1
1
1
1
1
1
1
1
1
1
1
1
1
1
1
1
1
1
1
1
1
1
1
1
1
1
1
1
1
1
1
1
1
1
1
1
1
1
1
1
1
1
1
1
1
1
1
1
0
0
0
0
0
0
0
0
0
0
0
0
0
0
0
0
0
0
0
0
0
0
0
0
0
0
0
0
0
0
0
0
0
0
0
0
0
0
0
0
0
0
0
0
0
1
1
1
1
1
1
1
1
1
1
1
1
1
1
1
0
0
0
0
0
0
0
0
0
0
0
0
0
0
0
0
0
0
0
0
0
0
0
0
0
0
0
0
0
0
0
0
0
1
1
1
1
1
1
1
1
1
1
1
1
1
1
1
1
1
1
1
1
1
1
1
1
1
1
1
1
1
1
1
1
1
1
1
1
1
1
1
1
1
1
1
1
1
1
1
1
1
1
1
1
1
1
1
1
1
1
1
1
1
1
1
1
1
1
1
1
1
1
1
1
1
1
1
1
1
1
1
0
0
0
0
0
0
0
0
0
0
0
0
0
0
0
0
0
0
0
0
0
0
0
0
0
0
0
0
0
0
0
0
0
0
0
0
0
0
0
0
0
0
0
0
0
0
0
0
0
0
0
0
0
0
0
0
0
0
0
0
0
0
0
0
0
0
0
0
0
0
0
0
0
0
0
0
0
0
0
0
0
0
0
0
0
0
0
0
0
0
0
0
0
0
0
0
0
0
0
0
0
0
0
0
0
0
0
0
0
0
0
0
0
0
0
0
0
0
0
0
0
0
0
0
0
0
0
0
0
0
0
0
0
0
0
0
0
0
0
0
0
0
0
0
0
0
0
0
0
0
0
0
0
0
0
0
0
0
0
0
0
0
0
0
0
0
0
0
0
0
0
0
0
0
0
0
0
0
0
0
0
0
0
0
0
0
0
0
0
0
0
0
0
0
0
0
0
0
0
0
0
0
0
0
0
0
0
0
0
0
0
0
0
0
0
0
0
0
0
0
0
0
0
0
0
0
0
0
0
0
0
0
0
0
0
0
0
0
0
0
0
0
0
0
0
1
1
1
1
1
1
1
1
2
2
2
2
2
2
2
2
2
2
2
2
2
2
2
2
2
2
2
2
2
2
2
2
2
2
2
2
2
2
2
2
2
2
2
2
2
2
2
2
2
2
2
2
2
2
2
2
2
2
2
2
2
2
2
2
2
2
2
2
2
2
2
2
2
2
2
2
2
2
2
2
2
2
2
2
2
2
2
2
2
2
2
2
2
2
2
2
2
2
2
2
2
2
2
2
2
2
2
2
2
2
2
2
1
1
1
1
1
1
1
1
1
1
1
2
2
2
2
2
2
2
2
2
2
1
1
1
1
1
1
1
1
1
1
1
1
1
1
1
1
1
1
1
1
1
1
1
1
1
1
1
1
1
1
1
1
1
1
1
1
1
1
1
1
1
1
1
1
1
1
1
1
1
1
1
1
1
1
1
1
1
1
1
1
1
1
1
1
1
1
1
1
1
1
1
1
1
1
1
1
1
1
1
1
1
1
1
1
1
0
0
0
0
0
0
0
0
0
0
0
0
0
0
0
0
0
0
0
0
0
0
0
0
0
0
0
0
0
0
0
0
0
0
0
0
0
0
0
0
0
0
0
0
0
0
0
0
0
0
0
0
0
0
0
0
0
0
0
0
0
0
0
0
0
0
0
0
0
0
0
0
0
0
0
0
0
0
0
0
0
0
0
0
0
0
0
0
0
0
0
0
0
0
0
0
0
0
0
0
0
0
0
0
0
0
0
0
0
0
0
0
0
0
0
0
0
0
0
0
0
0
0
0
0
0
0
0
0
0
0
0
0
0
0
0
0
0
0
0
0
0
0
0
0
0
0
0
0
0
0
0
0
0
0
0
0
0
0
0
0
0
0
0
0
0
0
0
0
0
0
0
0
0
0
0
0
0
0
0
0
0
0
0
0
0
0
0
0
0
0
0
0
0
0
0
0
0
0
0
0
0
0
0
0
0
0
0
0
0
0
0
0
0
0
0
0
0
0
0
0
0
0
0
0
0
0
0
0
0
0
0
0
0
0
0
0
0
0
0
0
0
0
0
0
0
0
0
0
0
0
0
0
0
0
0
0
0
0
0
0
0
0
0
0
0
0
0
0
0
0
0
0
0
0
0
0
0
0
0
0
0
0
0
0
0
0
0
0
0
0
0
0
0
0
0
0
0
0
0
0
0
0
0
0
0
0
0
0
0
0
0
0
0
0
0
0
0
0
0
0
0
0
0
0
0
0
0
0
0
0
0
0
0
0
0
0
0
0
0
0
0
0
0
0
0
0
0
0
0
0
0
0
0
0
0
0
0
0
0
0
0
0
0
0
0
0
0
0
0
0
0
0
0
0
0
0
0
0
0
0
0
0
0
0
0
0
0
0
0
0
0
0
0
0
0
0
0
0
0
0
0
0
0
0
0
0
0
0
0
0
0
0
0
0
0
0
0
0
0
0
0
0
0
0
0
0
0
0
0
0
0
0
0
0
0
0
0
0
0
0
0
0
0
0
0
0
0
0
0
0
0
0
0
0
0
0
0
0
0
0
0
0
0
0
0
0
0
0
0
0
0
0
0
0
0
0
0
0
0
0
0
0
0
0
0
0
0
0
0
0
0
0
0
0
0
0
0
0
0
0
0
0
0
0
0
0
0
0
0
0
0
0
0
0
0
0
0
0
0
0
0
0
0
0
0
0
0
0
0
0
0
0
0
0
0
0
0
0
0
0
0
0
0
0
0
0
0
0
0
0
0
0
0
0
0
0
0
0
0
0
0
0
0
0
0
0
0
0
0
0
0
0
0
0
0
0
0
0
0
0
0
0
0
0
0
0
0
0
0
0
0
0
0
0
0
0
0
0
0
0
0
0
0
0
0
0
0
0
0
0
0
0
0
0
0
0
0
0
0
0
0
0
0
0
0
0
0
0
0
0
0
0
0
0
0
0
0
0
0
0
0
0
0
0
0
0
0
0
0
0
0
0
0
0
0
0
0
0
0
0
0
0
0
0
0
0
0
0
0
0
0
0
0
0
0
0
0
0
0
0
0
0
0
0
0
0
0
0
0
0
0
0
0
0
0
0
0
0
0
0
0
0
0
0
0
0
0
0
0
0
0
0
0
0
0
0
0
0
0
0
0
0
0
0
0
0
0
0
0
0
0
0
0
0
0
0
0
0
0
0
0
0
0
0
0
0
0
0
0
0
0
0
0
0
0
0
0
0
0
0
0
0
0
0
0
0
0
0
1
1
1
1
1
1
1
1
1
1
1
1
1
1
1
1
1
1
1
1
1
1
1
1
1
1
1
1
1
1
1
1
1
1
1
1
1
1
1
1
1
1
1
1
1
1
1
1
1
1
1
1
1
1
1
1
1
1
1
1
1
1
1
1
1
1
1
1
1
1
1
1
1
1
1
1
1
1
1
1
1
1
1
1
1
1
1
1
1
1
1
1
1
1
1
0
0
0
0
0
0
0
0
0
0
0
0
0
0
0
0
0
0
0
0
0
0
0
0
0
1
1
1
2
2
2
2
2
2
1
1
1
1
1
1
1
1
1
1
1
1
1
1
1
1
1
1
1
1
1
1
1
1
1
1
1
1
1
1
1
1
1
1
1
1
1
1
1
1
1
1
1
1
1
1
1
1
1
1
1
1
1
1
1
1
1
1
1
2
2
2
2
2
2
2
2
2
2
2
2
2
2
2
2
2
2
2
2
2
2
2
2
2
2
2
2
2
2
2
2
2
2
2
2
2
2
2
2
2
2
2
2
2
2
2
2
2
2
2
2
2
2
2
2
2
2
2
2
2
2
2
2
2
2
2
2
2
2
2
2
2
2
2
2
2
2
2
1
1
1
1
1
1
1
1
1
1
1
1
1
1
1
1
1
1
1
1
1
1
1
1
1
1
1
1
1
1
1
1
1
1
1
1
1
1
1
1
1
1
1
1
1
1
0
0
0
0
0
0
0
0
0
0
0
0
0
0
0
0
0
0
0
0
0
0
0
0
0
0
0
0
0
0
0
0
0
0
0
0
0
0
0
0
0
0
0
0
0
0
0
0
0
0
0
0
0
0
0
0
0
0
0
0
0
0
0
0
0
0
0
0
0
0
0
0
0
0
0
0
0
0
0
0
0
0
0
0
0
0
0
0
0
0
0
0
0
0
0
0
0
0
0
0
0
0
0
0
0
0
0
0
0
0
0
0
0
0
0
0
0
0
0
0
0
0
0
0
0
0
0
0
0
0
0
0
0
0
0
0
0
0
0
0
0
0
0
0
0
0
0
0
0
0
0
0
0
0
0
0
0
0
0
0
0
1
1
1
1
1
1
1
1
1
1
1
1
1
1
1
1
1
0
0
0
0
0
0
0
0
0
0
0
0
0
0
0
0
0
0
0
0
0
0
0
0
0
0
0
0
0
0
0
0
0
0
0
0
0
0
0
0
0
0
0
0
0
0
0
0
0
0
0
0
0
0
0
0
0
0
0
0
0
0
0
0
0
0
0
0
0
0
0
0
0
0
0
0
0
0
0
0
0
0
0
0
0
0
0
0
0
0
0
0
0
0
0
0
0
0
0
0
0
0
0
0
0
1
1
1
1
1
1
1
1
1
1
1
1
1
1
1
1
1
1
1
1
1
1
1
1
1
1
1
1
1
1
1
1
1
1
1
1
1
1
1
1
1
1
1
1
1
1
1
1
1
1
1
1
1
1
1
1
1
1
1
1
1
1
1
1
1
1
1
1
1
1
1
1
1
1
1
1
1
1
1
1
1
2
2
2
2
2
2
2
2
2
2
2
2
2
2
2
2
2
2
2
2
2
2
2
2
2
2
2
2
2
2
2
2
2
2
2
2
2
2
2
2
2
2
2
2
2
2
3
4
4
4
4
3
3
3
3
3
3
3
3
3
3
3
3
3
3
3
3
3
3
3
3
3
3
3
3
2
2
2
2
2
2
2
2
2
2
3
3
3
3
3
3
3
3
3
3
3
3
3
3
3
3
4
4
4
4
4
4
4
4
4
4
4
4
4
4
4
4
4
4
4
4
4
4
4
4
4
4
4
4
4
4
4
4
4
4
4
4
4
4
4
4
4
4
4
4
4
4
4
4
4
4
4
4
4
4
4
4
4
4
4
4
4
4
4
6
6
6
6
6
7
7
6
6
6
6
6
6
6
6
6
6
6
6
6
5
5
7
7
8
8
8
8
7
8
8
8
8
8
9
9
10
10
10
10
10
10
10
11
11
11
11
11
11
11
10
10
10
10
10
10
10
10
10
10
10
10
10
10
10
10
10
10
11
11
11
11
11
11
11
12
12
12
12
12
12
12
12
12
12
12
13
13
13
13
13
13
14
14
15
16
16
16
17
17
17
17
17
17
17
17
17
17
17
17
18
18
18
18
18
18
18
18
18
18
18
18
17
17
16
16
16
16
17
17
17
17
17
17
17
18
19
19
20
20
20
20
20
20
20
20
19
19
21
21
21
21
21
21
21
21
21
21
21
21
21
21
22
21
21
21
21
20
20
20
20
20
20
20
20
20
20
20
20
20
19
19
19
20
20
19
19
18
18
18
18
18
18
18
18
18
18
18
18
18
18
18
18
18
18
18
18
18
18
18
18
18
18
18
18
18
17
17
17
17
17
16
16
16
16
16
15
15
15
15
15
15
15
14
14
14
14
14
14
12
11
11
10
10
10
10
10
10
10
9
9
9
9
8
10
11
11
11
11
11
11
11
11
11
12
12
12
13
13
13
12
11
11
10
10
8
9
9
9
9
9
9
9
9
9
10
10
10
10
10
11
12
12
12
12
12
12
13
13
13
14
16
16
18
18
18
18
17
17
17
17
17
17
17
17
17
17
17
17
17
17
17
17
17
17
17
17
17
17
17
17
17
17
17
17
17
17
17
17
17
17
17
17
17
17
18
18
18
19
19
19
19
19
20
20
20
21
22
23
23
23
22
22
22
22
22
23
27
29
33
34
34
35
37
46
47
47
47
46
45
45
47
47
46
46
47
47
47
47
47
47
47
46
46
46
46
46
46
46
46
46
46
46
46
46
45
45
45
45
45
45
45
45
45
45
45
45
45
45
45
45
43
43
43
43
43
43
42
41
41
41
41
41
41
40
40
40
40
40
40
40
40
40
40
39
39
39
39
39
38
38
38
38
38
38
38
38
38
37
37
37
37
36
36
35
35
35
36
35
35
36
36
35
35
34
34
34
33
33
33
33
32
28
28
26
23
22
20
20
17
19
19
19
19
19
19
18
18
18
18
18
18
18
18
18
17
17
17
17
17
17
17
16
16
16
16
15
14
15
17
16
16
16
16
17
18
18
18
19
19
19
19
19
19
19
19
19
19
19
19
19
19
19
19
19
19
19
18
18
18
18
18
18
18
18
18
16
16
16
16
16
16
16
16
16
15
15
16
16
16
16
16
16
16
16
16
16
16
17
16
16
18
17
17
18
18
19
20
19
19
19
19
19
19
19
19
21
20
20
19
19
19
19
19
19
19
19
19
19
18
17
17
17
17
17
17
17
17
17
17
17
17
17
17
17
17
17
17
17
17
17
17
18
18
18
18
18
18
18
18
18
18
18
18
18
18
18
18
18
18
19
19
19
19
19
19
19
19
19
19
19
19
18
18
17
17
17
17
17
17
17
17
17
17
17
15
15
15
15
15
15
15
11
12
11
11
11
10
9
9
9
10
10
10
10
10
10
10
10
10
10
10
9
9
9
9
9
9
9
9
9
9
9
9
9
9
10
10
10
10
10
10
10
10
10
10
10
10
10
10
10
10
10
10
10
10
10
10
10
9
9
9
9
9
9
9
9
9
9
9
9
8
8
8
8
7
7
7
7
7
7
7
7
7
7
7
7
7
7
7
7
8
8
8
8
8
9
9
8
8
8
9
9
9
9
11
12
12
12
11
10
10
11
11
11
12
13
13
14
14
14
14
14
14
14
14
15
16
16
16
16
16
16
17
16
16
17
17
18
18
18
18
18
18
18
18
18
18
18
18
18
18
18
19
19
19
19
19
19
19
19
19
19
20
20
20
20
20
20
20
20
20
20
20
20
20
20
20
20
20
20
20
20
20
20
20
20
20
20
20
20
20
20
20
20
20
20
19
18
18
18
18
18
18
17
16
16
16
16
17
17
17
18
18
18
17
17
17
17
17
17
17
17
17
18
18
18
20
20
20
20
20
20
19
19
19
19
19
19
19
19
19
19
20
20
20
20
22
22
22
21
21
21
21
22
23
23
23
24
24
24
22
21
22
23
23
24
24
27
27
27
27
27
27
27
26
27
28
28
28
28
27
27
28
28
28
28
28
28
28
28
28
28
28
27
28
28
27
27
27
27
27
27
27
27
27
27
27
27
27
27
27
27
27
28
28
28
28
28
28
28
28
28
28
28
28
28
28
28
28
28
28
28
28
26
28
28
28
29
29
29
29
29
29
29
29
29
29
29
29
29
29
28
28
28
27
27
27
26
26
26
26
26
28
29
29
29
29
29
29
29
29
28
28
26
26
25
23
21
21
22
22
22
22
20
20
20
20
20
20
19
17
17
17
17
17
17
17
17
17
17
16
16
14
14
14
14
14
14
14
14
14
14
14
14
14
14
14
14
12
12
12
12
12
12
12
12
12
12
11
11
11
11
11
11
8
8
8
8
8
8
8
8
8
8
8
8
8
8
8
8
8
8
8
8
8
8
8
8
9
9
9
8
8
8
8
8
8
8
8
8
8
8
8
8
8
8
8
8
8
8
8
7
7
7
6
6
6
6
5
5
5
6
6
6
6
6
6
6
6
6
6
6
6
6
5
5
5
5
5
5
5
5
5
5
6
6
6
6
6
6
6
6
5
5
5
5
5
5
5
5
5
5
5
5
5
5
5
6
6
6
6
6
7
7
7
7
7
7
7
7
7
7
7
7
7
7
7
7
7
7
7
7
7
7
7
7
7
7
7
7
7
7
7
7
7
7
7
7
7
7
7
7
7
7
7
7
7
7
6
6
6
6
6
6
4
4
4
4
4
4
4
4
4
4
4
4
4
7
7
7
8
8
8
9
9
9
9
9
9
9
9
9
8
8
8
8
8
8
8
8
8
8
8
8
8
8
8
8
8
8
8
8
8
8
8
8
8
8
8
8
8
8
8
8
8
8
8
8
8
8
8
8
8
7
7
7
7
7
7
7
7
7
7
7
7
7
7
7
7
7
7
7
7
7
7
7
7
7
7
7
7
7
7
7
7
7
7
7
7
7
7
7
7
7
7
7
7
7
7
7
7
7
7
7
6
6
6
6
6
6
6
6
6
6
6
6
5
5
5
5
5
5
5
5
5
5
4
4
4
4
4
4
3
3
3
3
3
3
3
3
5
7
7
7
7
7
6
6
6
7
7
8
8
8
7
6
6
7
7
7
7
10
10
10
10
16
18
19
19
20
20
22
23
23
23
23
23
23
23
23
23
23
23
23
23
23
23
23
23
23
23
23
23
23
23
23
23
23
23
23
23
23
23
23
23
23
23
23
23
23
23
23
23
23
23
22
22
22
22
22
22
22
22
22
22
22
22
22
23
23
22
22
22
22
22
22
22
22
22
22
22
22
22
22
22
22
22
22
22
22
22
22
22
22
23
23
23
23
23
23
23
23
23
23
23
23
23
23
23
23
23
23
23
23
23
23
19
19
20
20
20
21
22
22
22
21
20
20
18
18
18
18
18
18
18
18
17
17
17
17
17
17
17
17
16
15
15
15
15
15
15
15
13
13
13
12
12
12
12
12
12
11
11
11
11
11
11
11
11
9
9
9
15
16
21
23
23
23
24
24
24
24
23
23
23
23
23
23
23
22
22
23
23
22
22
22
22
22
22
21
21
21
21
21
21
21
21
21
21
21
21
21
21
22
22
23
23
23
23
23
23
23
23
23
24
24
24
24
24
24
24
24
24
24
24
24
25
25
25
25
25
25
25
25
25
25
25
25
25
24
24
24
24
24
24
24
24
24
24
24
24
24
24
25
25
23
23
23
23
23
23
23
23
24
24
25
25
25
25
25
25
26
26
26
26
26
25
25
25
26
27
27
26
26
26
26
26
25
25
25
25
25
25
25
25
25
25
25
25
25
25
25
25
25
25
24
24
24
24
21
21
20
20
20
20
20
20
19
19
18
18
18
18
18
18
18
18
18
18
18
16
15
13
13
13
12
12
11
11
11
12
12
11
11
11
11
11
11
11
11
11
11
11
11
11
12
11
11
11
11
11
12
11
11
11
11
11
11
11
11
11
10
10
10
10
10
10
10
10
10
10
10
10
10
10
10
10
10
10
10
10
9
9
9
9
9
9
9
9
9
9
9
9
9
9
9
10
9
10
10
10
10
10
10
10
10
10
10
10
10
10
9
9
9
9
9
9
9
9
9
8
8
8
8
8
8
8
8
8
8
8
8
8
8
8
8
8
7
7
7
7
7
6
6
5
5
5
5
5
5
5
5
5
5
5
5
5
5
5
5
5
5
5
5
5
5
5
5
5
4
4
4
3
3
3
3
4
4
4
4
4
4
4
4
4
4
4
4
4
4
4
4
4
4
3
3
3
3
3
3
3
3
3
3
2
2
1
1
1
1
1
1
1
1
1
1
1
1
1
1
1
1
1
1
1
1
1
1
1
1
1
1
1
1
1
1
1
1
1
1
1
1
1
1
1
1
1
1
1
1
1
1
1
1
1
1
1
1
1
1
1
1
1
1
1
1
1
1
1
1
1
1
0
0
0
0
0
0
0
0
0
0
0
0
0
0
0
0
0
0
0
0
0
0
0
0
0
0
0
1
1
1
1
1
1
1
1
1
1
1
1
1
1
2
2
2
2
2
2
2
2
2
2
2
2
2
3
4
4
4
4
4
5
5
5
5
5
5
5
5
5
5
5
5
5
5
5
5
5
5
5
5
5
5
5
5
5
5
5
5
5
5
5
6
6
6
6
6
6
6
6
6
6
6
6
6
6
6
6
6
6
6
6
6
6
6
6
6
6
6
6
6
6
6
6
6
6
6
6
6
6
6
6
6
6
6
6
6
6
6
6
6
6
6
6
6
6
6
6
6
6
6
7
6
6
6
6
6
7
7
7
7
7
7
6
7
7
8
9
7
7
8
8
8
8
9
9
9
9
9
9
9
9
9
9
9
9
9
9
9
9
9
9
9
9
8
8
8
8
8
8
8
8
8
8
8
8
8
8
8
8
8
8
8
8
9
9
9
9
9
9
9
9
10
10
11
12
12
12
12
12
12
12
12
12
12
12
12
12
12
12
12
12
12
12
12
12
12
12
12
12
12
12
12
12
12
12
12
12
12
12
13
13
13
13
13
13
13
12
11
11
11
11
11
11
11
9
9
8
8
8
8
8
8
8
8
8
8
8
8
8
8
8
8
7
7
7
6
6
6
6
6
6
6
7
7
10
10
10
10
10
10
10
10
10
10
10
10
9
9
9
9
9
9
9
8
8
8
8
8
8
8
8
8
8
8
8
8
8
8
8
8
8
8
8
8
7
7
7
7
7
7
8
8
8
8
8
8
8
8
8
8
8
8
8
8
8
8
8
8
8
8
8
8
8
8
8
8
8
8
8
8
7
7
7
8
8
8
8
8
8
8
8
8
9
9
9
14
14
15
15
15
15
15
15
15
15
15
15
14
14
14
14
14
14
14
14
14
14
14
15
15
14
13
13
12
12
13
13
13
13
13
13
12
12
12
12
12
12
12
12
12
12
12
12
13
13
13
13
13
13
13
14
14
14
14
14
14
14
14
14
14
15
15
15
17
18
18
18
18
19
19
19
19
19
19
18
18
18
20
24
24
25
25
25
25
24
24
24
24
24
24
24
24
24
24
24
24
24
23
23
23
23
23
23
23
23
23
23
23
23
23
23
23
23
22
22
22
22
22
22
25
27
26
26
26
26
26
26
26
26
26
26
26
26
26
26
26
26
26
26
24
24
24
24
24
24
25
25
25
25
25
25
25
24
24
24
26
27
28
28
27
28
28
28
28
28
28
28
28
28
28
28
28
28
28
29
29
29
31
31
31
31
31
31
31
31
30
30
30
30
30
30
30
30
30
30
30
29
29
29
29
29
29
29
29
29
29
29
29
29
29
29
28
28
28
28
28
28
28
28
28
28
28
28
28
29
28
27
27
27
27
27
30
34
34
35
35
35
35
35
36
36
36
36
36
36
36
36
36
36
36
36
35
35
35
35
35
35
33
33
33
33
33
33
33
33
33
32
32
32
32
32
30
30
30
27
27
26
26
26
26
26
26
26
25
24
24
24
24
24
24
24
23
23
23
23
23
22
23
23
21
21
21
20
20
20
20
20
20
20
20
20
20
20
20
20
20
20
20
20
20
20
20
20
20
20
24
25
25
26
23
23
23
23
22
22
22
23
23
23
23
23
23
23
24
24
24
24
24
24
25
26
26
25
25
25
24
24
23
23
23
23
23
23
23
23
23
24
24
24
23
23
23
23
23
23
23
23
22
22
22
22
21
21
21
20
20
19
19
19
19
19
19
19
20
22
25
25
25
26
26
26
26
26
25
25
25
25
24
24
24
24
24
24
24
24
24
24
24
23
23
23
23
23
23
23
23
22
22
22
22
22
22
22
22
22
22
22
22
22
20
20
20
20
20
20
19
19
21
20
20
20
20
20
20
20
20
22
22
23
23
23
23
23
23
23
23
23
23
23
23
23
23
23
23
23
22
22
22
22
22
22
22
22
22
22
22
21
21
21
21
21
20
20
19
19
19
19
19
18
18
18
18
17
17
16
17
15
15
15
15
15
15
15
14
14
14
14
14
14
14
14
14
14
14
14
16
16
18
18
17
17
17
17
17
17
17
19
19
19
19
19
20
20
21
21
21
21
21
20
21
22
25
25
26
27
27
27
27
28
28
28
28
28
28
28
28
28
28
28
28
27
27
26
26
26
26
26
26
26
26
26
26
26
26
26
26
27
27
26
27
27
27
29
29
29
29
29
29
29
30
30
30
30
30
30
30
30
30
30
30
30
30
30
30
30
30
30
29
29
28
28
28
30
30
30
30
30
29
29
29
28
28
28
27
27
27
27
26
27
27
27
27
27
27
27
26
26
26
26
26
27
28
28
28
28
28
28
28
28
27
27
27
27
27
25
24
24
24
21
21
21
21
21
21
21
21
21
21
21
21
21
21
21
21
21
21
21
21
21
21
22
21
22
22
23
24
24
24
22
23
23
23
21
22
22
22
21
21
21
20
21
22
22
21
21
21
20
20
21
22
22
22
22
23
23
23
24
23
23
23
24
24
25
25
25
25
25
25
25
25
25
25
26
25
25
25
25
25
25
23
23
23
23
23
23
23
23
23
23
24
23
21
21
21
21
20
20
21
21
21
21
22
23
23
23
23
23
23
23
23
23
23
20
19
19
19
19
19
19
19
19
19
19
19
19
19
19
19
19
19
19
18
18
18
19
19
19
19
20
21
22
23
23
23
23
23
23
23
23
23
23
23
22
22
22
22
22
22
23
23
23
23
25
25
25
25
25
25
25
25
24
23
23
23
23
23
23
23
23
23
22
21
20
20
20
20
20
20
20
20
20
20
19
19
19
19
19
19
19
19
19
19
19
19
20
20
20
20
20
19
18
18
18
19
19
17
17
19
19
19
19
19
19
19
19
19
19
19
20
20
20
20
20
20
20
20
20
20
20
20
21
23
23
23
23
23
23
24
24
24
24
24
24
24
23
23
22
23
23
23
23
22
22
22
22
22
22
21
21
22
24
25
28
29
29
30
31
31
30
30
30
31
31
30
30
30
30
30
30
30
30
30
34
34
36
38
38
38
37
37
37
37
37
37
39
40
40
40
39
39
39
40
40
40
40
40
40
39
38
38
38
38
42
43
46
49
51
52
51
51
51
53
55
55
55
56
56
56
56
56
56
56
56
56
56
56
56
56
56
55
55
53
53
53
54
55
55
55
55
55
55
55
55
55
55
55
55
55
55
55
55
55
54
53
53
53
53
53
53
53
53
52
52
52
52
53
54
54
53
53
53
53
53
52
52
51
50
50
50
50
50
50
50
50
49
49
49
48
49
50
53
55
56
56
56
56
56
56
56
55
55
55
55
55
54
54
54
52
52
52
51
50
49
49
48
48
47
47
47
51
48
51
55
57
56
53
53
53
57
57
56
56
56
56
56
55
51
51
51
51
50
50
50
50
52
55
59
62
64
65
65
65
65
66
66
67
67
67
67
67
67
67
67
67
67
65
65
65
66
67
67
68
69
69
72
71
71
71
71
71
72
72
71
69
69
69
69
69
68
68
68
68
68
68
68
68
68
68
68
68
68
68
68
69
69
69
69
67
66
66
66
66
66
66
65
66
66
66
67
67
67
65
64
63
63
63
63
63
63
61
63
64
65
66
66
65
64
68
67
69
70
75
72
72
72
72
72
72
73
75
75
75
73
73
74
76
77
78
78
78
73
73
72
72
72
72
72
72
72
72
72
72
72
71
71
71
70
70
68
68
68
67
67
66
66
66
65
65
65
64
65
65
63
63
64
63
62
62
63
63
62
64
64
64
65
65
65
65
65
65
65
65
66
66
66
66
67
67
67
67
66
66
66
66
65
65
67
67
68
69
69
69
71
71
71
71
72
70
70
70
70
70
72
72
73
72
72
72
72
72
73
73
73
72
75
72
75
75
76
81
93
96
96
97
113
110
117
118
117
117
118
119
119
120
120
119
121
120
120
120
122
124
124
124
124
122
122
122
121
123
123
123
122
122
121
123
124
126
126
129
129
131
134
135
138
142
147
147
147
151
151
153
153
155
155
155
155
155
155
155
155
155
155
155
158
159
159
159
[truncated: 16,382,332 more chars]
