# Supplementary material for: Transcriptome profiling of Variovorax paradoxus EPS under different growth conditions reveals regulatory and structural novelty in biofilm formation
Source: Access Microbiol. 2020 Apr 3;2(6):acmi000121. doi: 10.1099/acmi.0.000121 (PMC7494200; doi:10.1099/acmi.0.000121)
Supplement: Supplementary material 2 [file acmi-2-121-s002.zip › Supplemental Data S2/genomeBrowserFiles-stavlog/TrimmomaticSph1L1-2_TrimmomaticSph1L1-1_NC_014931_v1_m15_l33_fr.minus.wig]

track name=TrimmomaticSph1L1-2_MINUS color=255,0,0 graphType=bar viewLimits=0:171
fixedStep chrom=gi|319790694|ref|NC_014931.1| start=1 step=1
0
0
0
0
0
0
0
0
0
0
0
0
0
0
0
0
0
0
0
0
0
0
0
0
0
0
0
0
0
0
0
0
0
0
0
0
0
0
0
0
0
0
0
0
0
0
0
0
0
0
0
0
0
0
0
0
0
0
0
0
0
0
0
0
0
0
0
0
0
0
0
0
0
0
0
0
0
0
0
0
0
0
0
0
0
0
0
0
0
0
0
0
0
0
0
0
0
0
0
0
0
0
0
0
0
0
0
0
0
0
0
0
0
0
0
0
0
0
0
0
0
0
0
0
0
0
0
0
0
0
0
0
0
0
0
0
0
0
0
0
0
0
0
0
0
0
0
0
0
0
0
0
0
0
0
0
0
0
0
0
0
0
0
0
0
0
0
0
0
0
0
0
0
0
0
0
0
0
0
0
0
0
0
0
0
0
0
0
0
0
0
0
0
0
0
0
0
0
0
0
0
0
0
0
0
0
0
0
0
0
0
0
0
0
0
0
0
0
0
0
0
0
0
0
0
0
0
0
0
0
0
0
0
0
0
0
0
0
0
0
0
0
0
0
0
0
0
0
0
0
0
0
0
0
0
0
0
0
0
0
0
0
0
0
0
0
0
0
0
0
0
0
0
0
0
0
0
0
0
0
0
0
0
0
0
0
0
0
0
0
0
0
0
0
0
0
0
0
0
0
0
0
0
0
0
0
0
0
0
0
0
0
0
0
0
0
0
0
0
0
0
0
0
0
0
0
0
0
0
0
0
0
0
0
0
0
0
0
0
0
1
1
1
1
1
1
1
1
1
1
1
1
1
1
1
1
1
1
1
1
1
1
1
1
1
1
1
1
1
1
1
1
1
1
1
1
1
1
1
1
1
1
1
1
1
1
1
1
1
1
1
1
1
1
1
1
1
1
2
2
2
2
2
2
2
2
2
2
2
2
2
2
2
2
2
3
3
3
3
3
3
3
3
3
3
3
3
3
3
3
3
3
3
4
4
4
4
4
4
4
4
4
4
4
4
4
4
4
4
4
4
4
4
4
4
4
4
4
4
4
4
4
3
3
3
3
3
3
3
3
3
3
3
3
3
3
3
3
3
3
3
3
3
3
3
3
3
3
3
3
3
3
3
3
2
2
2
3
3
3
3
3
3
3
3
3
3
3
3
3
3
3
3
3
3
3
3
3
3
3
3
3
3
3
3
3
3
3
3
3
3
3
3
4
6
7
9
9
9
9
10
10
10
10
10
10
10
10
10
10
10
10
10
10
10
10
10
10
10
10
11
11
11
11
13
13
13
13
13
13
13
13
13
13
13
13
13
13
13
13
13
13
13
13
13
13
13
13
13
13
13
13
13
13
13
13
13
13
13
13
13
13
13
13
13
13
13
13
14
14
14
14
14
14
14
14
14
14
14
14
14
14
14
14
14
14
14
14
14
14
14
14
14
13
13
13
12
10
10
10
10
10
10
10
10
10
10
10
10
10
10
10
10
10
10
10
10
10
10
10
10
10
10
10
10
10
10
10
10
10
9
9
9
9
9
8
8
8
8
8
7
5
6
5
5
5
5
5
5
5
5
5
5
4
4
4
4
4
4
4
4
3
3
3
3
3
3
3
3
3
3
3
3
3
3
3
3
3
3
3
4
4
4
4
4
4
4
4
4
4
4
4
4
4
4
4
4
4
4
4
4
4
4
4
4
4
4
4
4
4
4
4
4
4
4
4
4
4
4
4
4
4
4
4
4
4
4
4
4
4
4
3
3
3
3
2
2
2
2
2
1
1
1
1
1
1
1
1
1
1
1
1
1
1
1
1
1
1
1
1
1
1
1
1
1
1
1
1
1
1
1
1
1
1
1
1
1
1
1
1
1
1
1
1
1
1
1
1
1
2
1
2
2
2
2
2
2
2
2
2
2
2
2
2
2
2
2
2
2
2
2
2
2
2
2
2
2
2
2
2
2
2
2
2
2
2
2
2
1
1
1
1
1
1
1
1
1
1
1
1
1
1
1
1
1
1
1
1
1
1
1
1
1
1
1
1
1
1
1
1
1
1
1
1
1
1
1
1
1
1
1
1
1
2
2
2
2
2
2
2
2
2
1
1
1
1
1
1
1
1
1
1
1
1
1
1
1
1
1
1
1
1
1
1
1
1
1
1
1
1
1
1
1
0
0
0
0
0
0
0
0
0
0
0
0
0
0
0
0
0
0
0
0
0
0
0
0
0
0
0
0
0
0
0
0
0
0
0
0
0
0
0
0
0
0
0
0
0
0
0
0
0
0
0
0
0
0
0
0
0
0
0
0
0
0
0
0
0
0
0
0
0
0
2
2
3
3
3
3
3
3
3
3
3
3
3
3
3
3
3
3
3
3
3
3
3
3
2
2
2
2
2
2
2
2
2
2
2
2
2
2
2
2
2
2
2
2
2
2
2
2
2
2
2
2
2
2
2
2
2
2
2
2
2
2
2
2
2
2
2
2
2
2
2
2
2
2
2
2
2
2
2
2
2
2
2
2
2
2
2
2
2
2
2
2
2
2
2
2
2
2
2
2
2
2
2
2
2
2
2
2
2
2
2
2
1
1
0
0
0
0
0
0
0
0
0
0
0
0
0
0
0
0
0
0
0
0
0
0
0
0
0
0
0
0
0
0
0
0
0
0
0
0
0
0
0
0
0
0
0
0
0
0
0
0
0
0
0
0
0
0
0
0
0
0
0
0
0
0
0
0
0
0
0
0
0
0
0
0
0
0
0
0
0
0
0
0
0
0
0
0
0
0
0
0
0
0
0
0
0
0
0
0
0
0
0
0
0
0
0
0
0
0
0
0
0
1
1
1
1
1
1
1
1
1
1
1
1
1
1
1
1
1
1
1
1
1
1
1
1
1
1
1
1
1
1
1
1
1
1
1
1
1
2
2
2
2
2
2
2
2
2
2
2
2
2
2
2
2
2
2
2
4
4
4
4
4
4
4
4
4
4
4
4
4
4
4
4
4
4
4
4
4
4
4
4
4
4
4
4
4
4
4
4
4
4
4
5
5
6
7
7
7
7
7
7
7
7
7
7
7
7
7
7
9
10
11
11
11
11
11
11
11
11
11
11
11
12
12
18
18
18
18
18
19
20
20
20
20
20
20
23
24
24
24
25
25
25
25
25
25
25
25
25
24
24
25
25
25
25
25
25
25
25
25
25
25
25
25
25
25
25
25
25
25
23
23
23
23
23
23
23
23
23
23
23
23
23
24
24
24
24
24
26
27
27
28
28
28
28
29
29
30
30
30
30
30
30
30
30
30
30
30
30
29
29
29
29
28
28
28
28
27
26
26
26
26
26
26
26
26
26
26
26
26
26
26
26
26
26
26
26
26
26
26
26
26
25
25
25
25
25
25
25
25
22
22
21
21
21
20
20
20
20
19
19
18
18
17
17
17
17
17
13
13
13
13
13
13
13
13
13
13
12
10
8
8
8
8
8
8
8
8
3
3
0
0
0
0
0
0
0
0
0
0
0
0
0
0
0
0
0
0
0
0
0
0
0
0
0
0
0
0
0
0
0
0
0
0
0
0
0
0
0
0
0
0
0
0
0
0
0
0
0
0
0
0
0
0
0
0
0
0
0
0
0
0
0
0
0
0
0
0
0
0
0
0
0
0
0
1
1
1
1
1
1
1
1
1
1
1
1
1
1
1
1
1
2
2
2
2
2
2
2
2
2
2
2
2
2
2
2
2
2
2
2
2
2
2
2
2
2
2
2
2
2
2
2
2
2
2
2
2
2
2
2
2
2
2
2
2
2
2
2
2
2
2
2
2
2
2
2
2
2
2
2
2
2
2
1
1
1
1
1
1
1
1
1
1
1
1
1
1
1
1
1
1
1
0
0
0
0
0
0
0
0
0
0
0
0
0
0
0
0
0
0
0
0
0
0
0
0
0
0
0
0
0
0
0
0
0
0
0
0
0
0
0
0
0
0
0
0
0
0
0
0
0
0
0
0
0
0
0
0
0
0
0
0
0
0
0
0
1
1
1
1
1
1
1
1
1
1
1
1
1
1
1
1
1
1
1
1
1
1
1
1
1
1
1
1
1
1
1
1
1
1
1
1
1
0
0
0
0
0
0
0
0
0
0
0
0
0
0
0
0
0
0
0
0
0
0
0
0
0
0
0
0
0
0
0
0
0
0
2
2
2
2
2
2
2
2
2
3
3
3
3
3
3
3
3
3
3
3
3
3
3
3
3
3
3
3
3
3
3
3
3
3
3
3
3
3
3
3
3
3
3
3
3
3
3
3
3
3
3
3
3
3
3
3
3
3
3
3
3
3
3
3
3
3
3
3
3
3
3
3
3
3
3
3
3
3
3
3
3
3
3
3
3
3
3
3
3
3
3
3
3
3
3
3
3
3
3
3
3
3
3
3
3
3
3
3
3
3
3
3
3
3
3
3
2
2
2
2
2
2
2
2
2
2
2
2
2
2
2
2
2
2
2
2
2
2
2
2
2
2
2
2
2
2
2
2
2
2
2
2
2
2
2
2
2
2
2
2
2
2
2
2
2
2
2
2
2
2
2
2
2
2
1
1
0
0
0
0
0
0
0
0
0
0
0
0
0
0
0
0
0
0
0
0
0
0
0
0
0
0
0
0
0
0
0
0
0
0
0
0
0
0
0
0
0
0
0
0
0
0
0
0
0
0
0
0
0
0
0
0
0
0
0
0
0
0
0
0
0
0
0
0
0
0
0
0
0
0
0
0
0
0
0
0
0
0
0
0
0
0
0
0
0
0
0
0
0
0
0
0
0
0
0
0
0
0
0
0
0
0
0
0
0
0
0
0
0
0
0
0
0
0
0
0
0
0
0
0
0
0
0
0
0
0
0
0
0
0
0
0
0
0
0
0
0
0
0
0
0
0
0
0
0
0
0
0
0
0
0
0
0
0
0
0
0
0
0
0
0
0
0
0
0
0
0
0
0
0
0
0
0
0
0
0
0
0
0
0
0
0
0
0
0
0
0
0
0
0
0
0
0
0
0
0
0
0
0
0
0
0
0
0
0
0
0
0
0
0
0
0
0
0
0
0
0
0
0
0
0
0
0
0
0
0
0
0
0
0
0
0
0
0
0
0
0
0
0
0
0
0
0
0
0
0
0
0
0
0
0
0
0
0
0
0
0
0
0
0
0
0
0
0
0
0
0
0
0
0
0
0
0
0
0
0
0
0
0
0
0
0
0
0
0
0
0
0
0
0
0
0
0
0
0
0
0
0
0
0
0
0
0
0
0
0
0
0
0
0
0
0
0
0
0
0
0
0
0
0
0
0
0
0
0
0
0
0
0
0
0
0
0
0
0
0
0
0
0
0
0
0
0
0
0
0
0
0
0
0
0
0
0
0
0
0
0
0
1
1
1
1
1
1
1
1
1
1
1
1
1
1
1
1
1
1
1
1
1
1
1
1
1
1
1
1
1
1
1
1
1
1
1
1
1
1
1
1
1
1
1
1
1
1
1
1
1
1
1
1
1
1
1
1
1
1
1
1
1
1
1
1
1
1
1
1
1
1
1
1
1
1
1
1
1
1
1
1
1
1
1
1
1
1
1
1
1
1
1
1
1
1
1
1
1
1
1
1
1
1
1
1
1
1
1
1
1
1
1
1
1
1
1
1
1
1
2
2
2
3
3
3
3
3
3
3
3
3
3
3
4
4
4
4
4
4
4
4
4
4
4
4
4
4
4
4
4
4
4
4
4
4
4
4
4
4
4
4
4
4
4
4
4
4
4
4
4
4
4
4
4
4
4
4
4
4
4
4
4
4
4
4
4
4
4
4
4
4
4
4
4
4
4
4
4
4
4
4
4
4
4
4
4
4
4
4
4
4
4
4
4
4
4
4
4
4
4
4
4
4
4
4
4
4
3
3
3
2
2
2
2
2
2
2
2
2
2
2
2
1
1
1
1
1
1
1
1
1
1
0
0
0
0
0
0
1
1
1
0
0
0
0
0
0
0
0
0
0
0
0
0
0
0
0
0
0
0
0
0
0
0
0
0
0
0
0
0
0
1
1
1
1
1
1
1
1
1
1
1
1
1
1
1
1
1
1
1
1
1
1
1
1
1
1
1
1
1
1
1
1
1
1
1
1
1
1
1
1
1
1
1
1
1
1
1
1
1
1
1
1
1
1
1
1
1
1
1
2
2
2
2
2
2
2
2
2
2
2
2
2
2
2
2
2
2
2
2
2
2
3
4
4
4
4
4
4
4
4
4
4
4
4
4
4
4
4
4
4
4
4
4
4
4
4
4
4
4
4
4
4
4
4
4
4
4
4
4
4
4
4
4
4
4
4
4
4
4
4
4
4
4
4
4
4
4
4
4
4
4
4
4
4
4
4
4
4
4
4
4
4
4
4
4
4
4
4
4
3
3
3
3
3
3
3
3
3
3
3
2
2
1
1
1
1
1
1
1
1
1
1
1
1
1
1
1
1
1
1
1
1
1
1
1
1
1
1
1
1
1
1
1
1
1
1
1
1
1
1
1
1
1
1
1
1
1
1
1
0
0
0
0
0
0
0
0
0
0
0
0
0
0
0
0
0
0
0
0
0
0
0
0
0
0
0
0
0
0
0
0
0
0
0
0
0
0
0
0
0
0
0
0
0
0
0
0
0
0
0
0
0
0
0
0
0
0
0
0
0
0
0
0
0
0
0
0
0
0
0
0
0
0
0
0
0
0
0
0
0
0
0
0
0
0
0
0
0
0
0
0
0
0
0
0
0
0
0
0
0
0
0
0
0
0
0
0
0
0
0
0
0
0
0
0
0
0
0
0
0
0
0
0
0
0
0
0
0
0
0
0
0
0
0
0
0
0
0
0
0
0
0
0
0
0
0
0
0
0
0
0
0
0
0
0
0
0
0
0
0
0
0
0
0
0
0
0
0
0
0
0
0
0
0
0
0
0
0
0
0
0
0
0
0
0
0
0
0
0
0
0
0
0
0
0
0
0
0
0
0
0
0
0
0
0
0
0
0
0
0
0
0
0
0
0
0
0
0
0
0
0
0
0
0
0
0
0
0
0
0
0
0
0
0
0
0
0
0
0
0
0
0
0
0
0
0
0
0
0
0
0
0
0
0
0
0
0
0
0
0
0
0
0
0
0
0
0
0
0
0
0
0
0
0
0
0
0
0
0
0
0
0
0
0
0
0
0
0
0
0
0
0
0
0
0
0
0
0
0
0
0
0
0
0
0
0
0
0
0
0
0
0
0
0
0
0
0
0
0
0
0
0
0
0
0
0
0
0
0
0
0
0
0
0
0
0
0
0
0
0
0
0
0
0
0
0
0
0
0
0
0
0
0
0
0
0
0
0
0
0
0
0
0
0
0
0
0
0
0
1
1
1
1
1
1
1
1
1
1
1
1
1
1
1
1
1
1
1
1
1
1
1
1
1
1
1
1
1
1
2
2
2
2
2
2
2
2
2
2
2
2
2
2
2
2
2
2
2
2
2
2
2
2
2
2
2
2
2
2
2
2
2
2
2
2
2
2
2
2
2
2
2
2
2
2
2
2
2
2
2
2
2
2
2
2
2
2
2
2
2
2
2
2
2
2
2
2
2
2
2
2
2
2
2
2
2
2
2
2
1
1
1
1
1
1
1
1
1
1
1
1
1
0
0
0
0
0
0
0
0
0
0
0
0
0
0
0
0
0
0
0
0
0
0
0
0
0
0
0
0
0
0
0
0
0
0
0
0
0
0
0
0
0
0
0
0
0
0
0
0
0
0
0
0
0
0
0
0
0
0
0
0
0
0
0
0
0
0
0
0
0
0
0
0
0
0
0
0
0
0
0
0
0
0
0
0
0
0
0
0
0
0
0
0
0
0
0
0
0
0
0
0
0
0
0
0
0
0
0
0
0
0
0
0
0
0
0
0
0
0
0
0
0
0
0
0
0
0
0
0
0
0
0
0
0
0
0
0
0
0
0
0
0
0
0
0
0
0
0
0
0
0
0
0
0
0
0
0
0
0
0
0
0
0
0
0
0
0
0
0
0
0
0
0
0
0
0
0
0
0
0
0
0
0
0
0
0
0
0
0
0
0
0
0
0
0
0
0
0
0
0
0
0
0
0
0
0
0
0
0
0
0
0
0
0
0
0
0
0
0
0
0
0
0
0
0
0
0
0
0
0
0
0
0
0
0
0
0
0
0
0
0
0
0
0
0
0
0
0
0
0
0
0
0
0
0
0
0
0
0
0
0
0
0
0
0
0
0
0
0
0
0
0
0
0
0
0
0
0
0
0
0
0
0
0
0
0
0
0
0
0
0
0
0
0
0
0
0
0
0
0
0
0
0
0
0
0
0
0
0
0
0
0
0
0
0
0
0
0
0
0
0
0
0
0
0
0
0
0
0
0
0
0
0
0
0
0
0
0
0
0
0
0
0
0
0
0
0
0
0
0
0
0
0
0
0
0
0
0
0
0
0
0
0
0
0
0
0
0
0
0
0
0
0
0
0
0
0
0
0
0
0
0
0
0
0
0
0
0
0
0
0
0
0
0
0
0
0
0
0
0
0
0
0
0
0
0
0
0
0
0
0
0
0
0
0
0
0
0
0
0
0
0
0
0
0
0
0
0
0
0
0
0
0
0
0
0
0
0
0
0
0
0
0
0
0
0
0
0
0
0
0
0
0
0
0
0
0
0
0
0
0
0
0
0
0
0
0
0
0
0
0
0
0
0
0
0
0
0
0
0
0
0
0
0
0
0
0
0
0
0
0
0
0
0
0
0
0
0
0
0
0
0
0
0
0
0
0
0
0
0
0
0
0
0
0
0
0
0
0
0
0
0
0
0
0
0
0
0
0
0
0
0
0
0
0
0
0
0
0
0
0
0
0
0
0
0
0
0
0
0
0
0
0
0
0
0
0
0
0
0
0
0
0
0
0
0
0
0
0
0
0
0
0
0
0
0
0
0
0
0
0
0
0
0
0
0
0
0
0
0
0
0
0
0
0
0
0
0
0
0
0
0
0
0
0
0
0
0
0
0
0
0
0
0
0
0
0
0
0
0
0
0
0
0
0
0
0
1
1
1
1
1
1
1
1
1
1
1
1
1
1
1
1
1
1
1
1
1
1
1
1
1
1
2
2
2
2
2
2
2
2
2
2
2
2
2
2
2
2
2
2
2
2
2
2
2
2
2
2
2
2
2
2
3
3
3
3
3
3
3
3
3
3
3
3
3
3
3
3
4
4
4
4
4
4
4
4
4
4
4
4
4
4
4
4
4
4
4
4
4
4
4
4
4
4
4
4
4
3
3
3
3
3
3
3
3
3
3
3
3
3
3
3
3
3
3
3
3
3
3
3
3
3
3
3
3
3
3
3
3
3
3
3
3
3
3
3
4
4
4
4
4
4
4
4
4
4
4
4
4
4
4
4
4
4
4
4
4
4
4
4
4
4
4
4
4
4
4
4
4
3
3
3
3
3
3
2
2
2
2
2
2
2
2
2
2
2
2
2
2
2
2
2
2
2
2
0
0
0
0
0
0
0
0
0
0
0
0
0
0
0
0
0
0
0
0
0
0
0
0
0
0
0
0
0
0
0
0
0
0
1
1
2
2
2
2
2
2
2
2
2
2
2
2
2
2
2
2
2
2
2
2
2
2
2
2
2
2
2
2
2
2
2
2
2
2
2
2
2
2
2
2
2
2
2
2
2
2
2
2
2
2
2
2
2
2
2
2
1
1
1
1
1
1
2
2
2
2
2
2
2
2
5
6
6
6
6
6
6
7
7
7
7
7
7
7
7
7
7
8
8
11
11
11
11
11
11
11
11
11
10
10
10
10
10
9
9
9
9
9
9
9
9
9
9
9
9
9
9
9
9
9
9
9
9
9
9
9
9
9
9
9
9
9
9
9
9
9
9
9
9
9
9
9
9
9
9
9
9
9
9
9
9
9
9
9
9
9
9
9
9
9
9
9
9
9
9
9
9
9
9
9
9
9
9
9
9
9
9
9
9
9
9
9
9
9
9
9
9
9
9
9
9
9
9
9
9
9
10
9
9
9
9
9
9
9
9
9
9
9
8
8
8
8
6
6
6
6
6
1
0
0
0
0
0
0
0
0
0
0
0
0
0
0
0
0
0
0
0
0
0
0
0
0
0
0
0
0
0
0
0
0
0
0
0
0
0
0
0
0
0
0
0
0
0
0
0
0
0
0
0
0
0
0
0
0
0
0
0
0
0
0
0
0
0
0
0
0
0
0
0
0
0
0
0
0
0
0
0
0
0
0
0
0
0
0
0
0
0
0
0
0
0
0
0
0
0
0
0
0
0
0
0
0
0
0
0
0
0
0
0
0
0
0
0
0
0
0
0
0
0
0
0
0
0
0
0
0
0
0
0
0
0
0
0
0
0
0
0
0
0
0
0
0
0
0
0
0
0
0
0
0
0
0
0
0
0
0
0
0
0
0
0
0
0
0
0
0
0
0
0
0
0
0
0
0
0
0
0
0
0
0
0
0
0
0
0
0
0
0
0
0
0
0
0
0
0
0
0
0
0
0
0
0
0
0
0
0
0
0
0
0
0
0
0
0
0
0
0
0
0
0
0
0
0
0
0
0
0
0
0
0
0
0
0
0
0
0
0
0
0
0
0
0
0
0
0
0
0
0
0
0
0
0
0
0
0
0
0
0
0
0
0
0
0
0
0
0
0
0
0
0
0
0
0
0
0
0
0
0
0
0
0
0
0
0
0
0
0
0
0
0
0
0
0
0
0
0
0
0
0
0
0
0
0
0
0
0
0
0
0
0
0
0
0
0
0
0
0
0
0
0
0
0
0
0
0
0
0
0
0
0
0
0
0
0
0
0
0
0
0
0
0
0
0
0
0
0
0
0
0
0
0
0
0
0
0
0
0
0
0
0
0
0
0
0
0
0
0
0
0
0
0
0
0
0
0
0
0
0
0
0
0
0
0
0
0
0
0
0
0
0
0
0
0
0
0
0
0
0
0
0
0
0
0
0
0
0
0
0
0
0
0
0
0
0
0
0
0
0
0
0
0
0
0
0
0
0
0
0
0
0
0
0
0
0
0
0
0
0
0
0
0
0
0
0
0
0
0
0
0
0
0
0
0
0
0
0
0
0
0
0
0
0
0
0
0
0
0
0
0
0
0
0
0
0
0
0
0
0
0
0
0
0
0
0
0
0
0
0
0
0
0
0
0
0
0
0
0
0
0
0
0
0
0
0
0
0
0
0
0
0
0
0
0
0
0
0
0
0
0
0
0
0
0
0
0
0
0
0
0
0
0
0
0
0
0
0
0
0
0
0
0
0
0
0
0
0
0
0
0
0
0
0
0
0
0
0
0
0
0
0
0
0
0
0
0
0
0
0
0
0
0
0
0
0
0
0
0
0
0
0
0
0
0
0
0
0
0
0
0
0
0
0
0
0
0
0
0
0
0
0
0
0
0
0
0
0
0
0
0
0
0
0
0
0
0
0
0
0
0
0
0
0
0
0
0
0
0
0
0
0
0
0
0
0
0
0
0
0
0
0
0
0
0
0
0
0
0
0
0
0
0
0
0
0
0
0
0
0
0
0
0
0
0
0
0
0
0
0
0
0
0
0
0
0
0
0
0
0
0
0
0
0
0
0
0
0
0
0
0
0
0
0
0
0
0
0
0
0
0
0
0
0
0
0
0
0
0
0
0
0
0
0
0
0
0
0
0
0
0
0
0
0
0
0
0
0
0
0
0
0
0
0
0
0
0
0
0
0
0
0
0
0
0
0
0
0
0
0
0
0
0
0
0
0
0
0
0
0
0
0
0
0
0
0
0
0
1
1
1
1
1
1
1
1
1
1
1
1
2
2
2
2
2
2
2
2
2
2
2
2
2
2
2
2
2
2
2
2
2
2
2
2
2
2
2
2
2
2
2
2
2
2
2
2
2
2
2
2
2
2
2
2
2
2
2
2
2
2
2
2
2
2
2
2
2
2
2
2
2
2
2
2
2
2
2
2
2
2
2
2
2
2
2
2
2
1
1
1
1
1
1
1
1
1
1
1
1
1
1
1
1
1
1
1
1
1
1
1
1
1
1
1
2
3
3
3
3
3
3
3
3
3
3
3
3
3
3
3
3
3
2
2
2
2
2
2
2
2
2
2
2
2
2
2
2
2
3
3
3
3
3
3
3
3
3
3
3
3
3
3
3
4
4
4
6
6
6
6
6
6
6
6
6
6
6
6
6
6
6
6
6
6
6
6
6
6
5
5
5
5
5
5
5
5
5
5
5
5
5
5
5
5
5
5
5
6
6
6
6
6
6
6
6
6
6
6
6
6
6
5
5
5
5
5
5
5
5
5
5
5
5
5
5
5
5
5
5
5
5
5
5
5
5
5
5
5
5
5
5
5
5
5
5
5
5
5
5
5
5
5
9
10
11
11
11
12
12
12
12
12
12
12
12
12
12
12
12
12
11
11
11
11
11
11
11
11
11
11
11
11
10
9
9
9
9
9
9
9
9
9
9
9
10
10
10
10
10
10
10
10
10
10
10
10
10
9
9
9
9
9
9
9
9
9
10
11
11
11
11
11
11
13
13
13
13
13
13
13
13
13
13
13
13
13
13
13
13
13
13
13
13
13
13
13
13
13
13
13
13
12
12
12
12
12
11
11
10
10
10
10
10
10
10
10
10
10
10
10
10
10
10
10
10
10
10
10
10
10
10
12
12
12
12
12
12
12
11
11
11
11
13
13
12
12
11
11
11
11
11
11
11
11
11
10
10
10
10
10
9
9
9
9
9
9
9
9
9
9
9
9
9
10
10
10
10
9
9
9
9
9
9
9
9
9
9
9
9
8
9
9
8
9
9
9
9
9
9
9
7
7
7
7
7
7
7
7
7
7
7
7
7
7
7
7
7
7
7
7
7
7
7
7
7
7
7
7
7
7
7
7
7
7
7
7
7
7
7
7
7
7
7
7
7
7
7
7
7
7
6
6
6
6
6
5
5
5
5
5
5
5
5
5
5
8
8
8
8
8
10
10
10
10
9
9
9
9
9
11
11
15
15
15
15
15
16
16
16
16
16
16
16
16
16
16
16
16
16
16
16
16
16
16
16
16
15
15
15
15
15
15
13
13
13
13
13
13
13
13
13
13
13
13
13
13
13
13
13
13
13
13
13
13
13
13
13
13
13
13
13
13
13
13
13
13
13
12
12
12
12
12
12
12
12
12
12
12
12
12
12
12
12
13
13
13
13
13
13
13
13
13
13
13
13
13
11
11
10
10
10
10
10
10
10
10
10
10
10
10
9
9
9
9
9
9
8
7
6
6
6
6
5
5
4
4
4
4
5
6
6
6
6
6
6
6
6
6
6
6
6
6
6
6
6
6
6
6
6
6
6
6
6
6
6
4
4
4
4
4
4
4
4
4
4
4
4
4
4
4
4
4
4
4
4
4
4
4
4
4
4
4
4
4
4
4
4
4
4
4
4
4
5
5
6
6
7
7
7
6
6
6
6
6
6
6
6
6
6
6
6
6
6
6
6
6
6
6
6
6
6
6
6
6
6
6
6
6
6
6
6
6
6
6
6
6
6
6
6
6
6
6
6
6
6
6
6
6
6
6
6
6
6
6
6
6
6
6
5
5
4
4
4
4
4
4
4
4
3
3
3
3
3
3
3
3
3
3
3
3
3
3
3
3
4
4
4
3
3
3
4
4
4
4
4
4
4
4
4
4
4
4
4
4
4
4
4
4
4
4
4
4
4
4
4
4
4
4
4
4
4
4
4
4
4
4
4
5
5
4
4
4
4
4
4
4
4
4
4
4
4
4
4
4
4
4
4
4
4
4
4
4
4
4
4
4
4
4
2
2
2
2
2
2
2
2
2
2
2
2
2
2
2
2
2
2
2
2
2
2
2
2
2
2
2
2
2
2
2
3
3
3
4
4
4
4
5
5
5
5
5
4
4
4
5
5
5
5
5
5
5
5
5
5
5
5
5
5
5
5
4
4
4
4
4
5
5
5
5
5
5
5
5
5
5
5
5
5
5
6
7
10
10
10
10
10
10
10
10
10
10
10
10
10
10
10
10
10
10
10
10
10
10
10
10
10
10
10
10
10
10
10
10
10
10
10
10
10
10
11
11
11
12
12
12
16
18
17
18
18
18
18
18
18
18
19
19
19
19
19
19
19
19
19
19
19
19
19
19
20
20
20
20
20
21
23
24
25
26
31
31
31
40
40
42
42
42
41
41
41
41
40
40
39
39
39
39
39
39
39
39
39
39
39
39
39
39
39
39
39
39
39
39
39
39
39
39
39
39
39
39
38
39
39
39
39
39
39
39
39
39
39
39
39
39
39
39
37
37
37
37
35
35
35
35
35
35
35
35
35
35
35
35
35
35
35
35
35
35
35
36
36
36
36
36
36
35
35
35
35
34
34
33
33
32
32
31
32
32
32
32
31
32
33
32
29
30
33
33
33
33
33
33
33
33
33
33
33
33
33
32
34
33
32
32
32
32
32
31
32
32
32
32
33
33
33
31
31
29
29
29
29
29
28
28
28
27
27
27
27
27
27
28
28
28
28
28
28
28
28
29
37
37
41
41
41
38
38
37
38
40
41
42
42
42
42
45
46
46
46
46
46
46
46
44
44
44
43
43
42
42
44
44
44
43
42
42
42
42
42
42
42
42
42
43
43
43
43
43
43
45
47
47
47
48
48
48
48
48
48
49
49
49
49
48
47
48
48
48
48
48
48
48
48
48
48
48
48
50
50
50
50
50
50
51
49
49
48
46
46
46
46
46
47
47
47
47
47
47
47
47
47
47
47
47
47
46
45
45
45
44
44
45
45
45
45
46
46
47
49
49
49
48
45
45
45
46
44
42
41
42
37
40
39
39
39
39
39
39
39
39
40
40
38
38
38
38
37
37
37
37
37
36
36
36
36
36
36
36
36
36
36
36
36
36
36
36
36
35
35
35
35
34
34
33
33
33
33
33
33
33
33
33
33
33
35
35
35
35
35
35
35
46
47
47
47
47
46
46
45
45
44
43
42
42
42
42
42
42
42
42
42
42
42
41
40
39
39
39
39
39
39
39
39
39
36
36
36
35
36
36
35
35
35
37
37
38
39
37
41
41
40
40
41
41
39
40
40
40
40
40
40
39
43
46
49
53
57
58
71
71
72
75
75
75
75
74
74
74
74
74
74
74
74
75
75
75
74
74
73
73
73
73
73
73
73
73
73
72
72
72
72
72
73
73
73
72
72
71
71
70
70
68
68
68
68
67
67
67
67
67
66
66
67
68
68
71
70
71
71
71
71
71
71
71
71
71
70
70
70
71
71
71
71
71
71
71
71
70
70
70
70
71
72
71
70
68
68
68
68
68
65
66
64
64
64
64
64
64
64
63
58
55
53
51
51
51
51
51
52
50
49
48
46
45
41
41
41
41
41
41
40
40
40
39
39
42
43
45
45
43
42
42
41
41
41
41
40
40
40
40
40
40
40
40
40
37
34
34
34
33
33
33
34
34
34
35
35
34
35
37
35
36
37
37
38
38
38
38
38
38
37
36
36
36
36
36
36
36
36
36
34
33
33
33
33
33
39
39
39
39
39
39
39
39
39
39
39
39
38
35
35
35
35
34
34
34
34
34
35
41
56
58
60
60
59
59
58
58
58
59
60
60
59
59
59
59
59
59
59
59
59
58
58
58
58
58
58
58
58
58
57
57
57
57
57
57
57
56
56
56
56
56
56
56
56
56
56
56
56
56
56
56
56
56
56
55
55
55
54
54
54
53
53
53
53
53
53
53
52
52
52
51
51
51
50
50
50
50
49
49
49
49
49
49
49
49
49
49
49
49
48
47
47
46
46
42
42
42
42
41
40
41
41
39
39
39
37
36
36
36
31
31
31
31
31
31
31
31
31
26
26
25
20
18
16
16
11
11
11
10
10
10
10
10
10
10
10
10
9
9
9
9
9
9
9
8
8
8
6
6
5
4
4
4
4
4
4
4
4
4
4
4
4
2
2
2
2
2
2
2
2
2
2
2
2
2
3
3
3
3
3
3
3
3
3
3
3
3
3
3
3
3
3
3
3
3
3
3
3
2
3
3
3
3
3
3
3
3
3
3
3
3
3
3
3
6
6
6
6
6
6
6
6
6
6
6
6
6
6
6
6
6
6
6
6
6
6
6
6
6
6
6
6
6
6
6
6
6
6
6
6
6
6
6
6
6
6
6
6
6
6
6
6
6
6
7
8
8
8
8
8
8
8
8
8
8
8
8
8
7
7
7
7
7
7
7
7
7
7
7
7
7
7
7
7
7
7
7
7
7
7
7
7
7
7
7
7
6
6
6
6
6
6
6
6
6
6
6
6
5
5
5
5
5
5
5
5
5
5
4
4
4
4
4
4
4
4
4
4
4
4
3
3
3
3
3
3
3
3
3
2
2
2
2
2
2
2
2
2
2
2
2
2
2
2
2
2
2
2
2
2
2
2
2
2
2
2
2
2
2
2
2
2
2
2
2
2
2
2
2
2
2
2
1
1
1
1
1
1
1
1
0
0
0
0
0
0
0
0
0
0
0
0
0
0
0
0
0
0
0
0
0
0
0
0
0
0
0
0
0
0
0
0
0
0
0
0
0
0
0
0
0
0
0
0
0
0
0
0
0
0
0
0
0
0
0
0
0
0
0
0
0
0
0
0
0
0
0
0
0
0
0
0
0
0
0
0
0
0
0
0
0
0
0
0
0
0
0
0
0
0
0
0
0
0
0
0
0
0
0
0
0
0
0
0
0
0
0
0
0
0
0
0
0
0
0
0
0
0
0
0
0
0
0
0
0
0
0
0
0
0
0
0
0
0
0
0
0
0
0
0
0
0
0
0
0
0
0
0
0
0
0
0
0
0
0
0
0
0
0
0
0
0
0
0
0
0
0
0
0
0
0
0
0
0
0
0
0
0
0
0
0
0
0
0
0
0
0
0
0
0
0
0
0
0
0
0
0
0
0
0
0
0
0
0
0
0
0
0
0
0
0
0
0
0
0
0
0
0
0
0
0
0
0
0
0
0
0
0
0
0
0
0
0
0
0
0
0
0
0
0
0
0
0
0
0
0
0
0
0
0
0
0
0
0
0
0
0
0
0
0
0
0
0
0
0
0
0
0
0
0
0
0
0
0
0
0
0
0
0
0
0
0
0
0
0
0
0
0
0
0
0
0
0
0
0
0
0
0
0
0
0
0
0
0
0
0
0
0
0
0
0
0
0
0
0
0
0
0
0
0
0
0
0
0
0
0
0
0
0
0
0
0
0
0
0
0
0
0
0
0
0
0
0
0
0
0
0
0
0
0
0
0
0
0
0
0
0
0
0
0
0
0
0
0
0
0
0
0
0
0
0
0
0
0
0
0
0
0
0
0
0
0
0
0
0
0
0
0
0
0
0
0
0
0
0
0
0
0
0
0
0
0
0
0
1
1
1
1
1
1
1
1
1
1
1
1
1
1
1
1
1
1
1
1
1
1
1
1
1
1
1
1
1
1
1
1
1
1
1
1
1
1
1
1
1
1
1
0
0
0
0
0
0
0
0
0
0
0
0
0
0
0
0
0
0
0
0
0
0
0
0
0
0
0
0
0
0
0
0
0
0
0
0
0
0
0
0
0
0
0
0
0
0
0
0
0
0
0
0
0
0
0
0
0
0
0
0
0
0
0
0
0
0
0
0
0
0
0
0
0
0
0
0
0
0
0
0
0
0
0
0
0
0
0
0
0
0
0
0
0
0
0
0
0
0
0
0
0
0
0
0
0
0
0
0
0
0
0
0
0
0
0
0
0
0
0
0
0
0
0
0
0
0
0
0
0
0
0
0
0
0
0
0
0
0
0
0
0
0
0
0
0
0
0
0
0
0
0
0
0
0
0
0
0
0
0
0
0
0
0
0
0
0
0
0
0
0
0
0
0
0
0
0
0
0
0
0
0
0
0
0
0
0
0
0
0
0
0
0
0
0
0
0
0
0
0
0
0
0
0
0
0
0
0
0
0
0
0
0
0
0
0
0
0
0
0
0
0
0
0
0
0
0
0
0
0
0
0
0
0
0
0
0
0
0
0
0
0
0
0
0
0
1
1
1
1
1
1
1
1
1
1
1
1
1
1
1
1
1
1
1
1
1
1
1
1
1
1
1
1
1
1
1
1
1
1
1
1
1
1
1
1
1
1
1
1
1
1
1
1
1
1
1
1
1
1
1
1
1
1
1
1
1
1
1
1
1
1
1
1
1
1
1
1
1
1
1
1
1
1
1
1
1
1
1
1
1
1
1
1
1
1
1
1
1
1
1
1
0
0
0
0
0
0
0
0
0
0
0
0
0
0
0
0
0
0
0
1
1
1
1
1
1
1
1
1
1
1
1
1
1
1
1
1
1
1
1
1
1
1
1
1
0
0
0
0
0
0
0
0
0
0
0
0
0
0
0
0
0
0
0
0
0
0
0
0
0
0
0
0
0
0
0
0
0
0
0
0
0
0
0
0
0
0
0
0
0
0
0
0
0
0
0
0
0
0
0
0
0
0
0
0
0
0
0
0
0
0
0
0
0
0
0
0
0
0
0
0
0
0
0
0
0
0
0
0
0
0
0
0
0
0
0
0
0
0
0
0
0
0
0
0
0
0
0
0
0
0
0
0
0
0
0
0
0
0
0
0
0
0
0
0
0
0
0
0
0
0
0
0
0
0
0
0
0
0
0
0
0
0
0
0
0
0
0
0
0
0
0
0
0
0
0
0
0
0
0
0
0
0
0
0
0
0
0
0
0
0
0
0
0
0
0
0
0
0
0
0
0
0
0
0
0
0
0
0
0
0
0
0
0
0
0
0
0
0
0
0
0
0
0
0
0
0
0
0
0
0
0
0
0
0
0
0
0
0
0
0
0
0
0
0
0
0
0
0
0
0
1
1
1
1
1
1
1
1
1
1
1
1
1
1
1
1
1
1
1
1
1
1
1
1
1
1
1
1
1
1
1
1
1
1
1
1
1
1
1
1
1
1
1
1
1
1
1
1
1
1
1
1
1
1
1
1
1
1
1
1
1
1
1
1
1
1
1
1
1
1
1
1
1
1
1
1
1
1
1
1
1
1
1
1
1
1
1
1
0
0
0
0
0
0
0
0
0
0
0
0
0
0
0
0
0
0
0
0
0
0
0
0
0
0
0
0
0
0
0
0
0
0
0
0
0
0
0
0
0
0
0
0
0
0
0
0
0
0
0
0
0
0
0
0
0
0
0
0
0
0
0
0
0
0
0
0
0
0
0
0
0
0
0
0
0
0
0
0
0
0
0
0
0
0
0
0
0
0
0
0
0
0
0
0
0
0
0
0
0
0
0
0
0
0
0
0
0
0
0
0
0
0
0
0
0
0
0
0
0
0
0
0
0
0
0
0
0
0
0
0
0
0
0
0
0
0
0
0
0
0
0
0
0
0
0
0
0
0
0
0
0
0
0
0
0
0
0
0
0
0
0
0
0
0
0
0
0
0
0
0
0
0
0
0
0
0
0
0
0
0
0
0
0
0
0
0
0
0
0
0
0
0
0
0
0
0
0
0
0
0
0
0
0
0
0
0
0
0
0
0
0
0
0
0
0
0
0
0
0
0
0
0
0
0
0
0
0
0
0
0
0
0
0
0
0
0
0
0
0
0
0
0
0
0
0
0
0
0
0
0
0
0
0
0
0
0
0
0
0
0
0
0
0
0
0
0
0
0
0
0
0
0
0
0
0
0
0
0
0
0
0
0
0
0
0
0
0
0
0
0
0
0
0
0
0
0
0
0
0
0
0
0
0
0
0
0
0
0
0
0
0
0
0
0
0
0
0
0
0
0
0
0
0
0
0
0
0
0
0
0
0
0
0
0
0
0
0
0
0
0
0
0
0
0
0
0
0
0
0
0
0
0
0
0
0
0
0
0
0
0
0
0
0
0
0
0
0
0
0
0
0
0
0
0
0
0
0
0
0
0
0
0
0
0
0
0
0
0
0
0
0
0
0
0
0
0
0
0
0
0
0
0
0
0
0
0
0
0
0
0
0
0
0
0
0
0
0
0
0
0
0
0
0
0
0
0
0
0
0
0
0
0
0
0
0
0
0
0
0
0
0
0
0
0
0
0
0
0
0
0
0
0
0
0
0
0
0
0
0
0
0
0
0
0
0
0
0
0
0
0
0
0
0
0
0
0
0
0
0
0
0
0
0
0
0
0
0
0
0
0
0
0
0
0
0
0
0
0
0
0
0
0
0
0
0
0
0
0
0
0
0
0
0
0
0
0
0
0
0
0
0
0
0
0
0
0
0
0
0
0
0
0
0
0
0
0
0
0
0
0
0
0
0
0
0
0
0
0
0
0
0
0
0
0
0
0
0
0
0
0
0
0
0
0
0
0
0
0
0
0
0
0
0
0
0
0
0
0
0
0
0
0
0
0
0
0
0
0
0
0
0
0
0
0
0
0
0
0
0
0
0
0
0
0
0
0
0
0
0
0
0
0
0
0
0
0
0
0
0
0
0
0
0
0
0
0
0
0
0
0
0
0
0
0
0
0
0
0
0
0
0
0
0
0
0
0
0
0
0
0
0
0
0
0
0
0
0
0
0
0
0
0
0
0
0
0
0
0
0
0
0
0
0
0
0
0
0
0
0
0
0
1
1
1
1
1
1
1
1
1
1
1
1
1
1
1
1
1
1
1
1
1
1
1
1
1
1
1
1
1
1
1
1
1
1
1
1
1
1
1
1
1
1
1
1
1
1
1
1
1
1
1
1
1
1
1
1
1
1
1
1
1
1
1
1
1
1
1
1
1
1
1
1
1
1
1
1
1
1
1
1
1
1
1
1
1
1
1
1
1
1
1
1
1
1
1
1
1
1
1
1
1
1
1
1
1
1
1
1
1
1
1
1
1
1
1
1
1
1
1
1
1
1
1
1
1
1
1
1
1
1
1
1
1
1
1
1
1
1
1
1
1
2
2
2
2
2
2
2
2
2
2
2
2
2
2
2
2
2
2
2
2
2
2
2
2
2
2
2
2
2
2
2
2
2
2
2
2
2
2
2
2
2
2
2
2
2
2
2
2
2
2
2
2
2
2
1
1
1
1
1
1
1
1
1
1
1
1
1
1
1
1
1
1
1
1
1
1
1
1
1
1
1
1
1
1
1
1
1
1
1
1
1
1
1
1
1
1
1
1
1
1
1
1
1
1
1
1
1
1
1
1
1
1
1
1
1
1
1
1
1
1
1
1
1
1
1
1
1
1
1
1
1
1
1
0
0
0
0
0
0
0
0
0
0
0
0
0
0
0
0
0
0
0
0
0
0
0
0
0
0
0
0
0
0
0
0
0
0
0
0
0
0
0
0
0
0
0
0
0
0
0
0
0
0
0
0
0
0
0
0
0
0
0
0
0
0
0
0
0
0
0
0
0
0
0
0
0
0
0
0
0
0
0
0
0
0
0
0
0
0
0
0
0
0
0
0
0
0
0
0
0
0
0
0
0
0
0
0
0
0
0
0
0
0
0
0
0
0
0
0
0
0
0
0
0
0
0
0
0
0
0
0
0
0
0
0
0
0
0
0
0
0
0
0
0
0
0
0
0
0
0
0
0
0
0
0
0
0
0
0
0
0
0
0
0
0
0
0
0
0
0
0
0
0
0
0
0
0
0
0
0
0
0
0
0
0
0
0
0
0
0
0
0
0
0
0
0
0
0
0
0
0
0
0
0
0
0
0
0
0
0
0
0
0
0
0
0
0
0
0
0
0
0
0
0
0
0
0
0
0
0
0
0
0
0
0
0
0
0
0
0
0
0
0
0
0
0
0
0
0
0
0
0
0
0
0
0
0
0
0
0
0
0
0
0
0
0
0
0
0
0
0
0
0
0
0
0
0
0
0
0
0
0
0
0
0
0
0
0
0
0
0
0
0
0
0
0
0
0
0
0
0
0
0
0
0
0
0
0
0
0
0
0
0
0
0
0
0
0
0
0
0
0
0
0
0
0
0
0
0
0
0
0
0
0
0
0
0
0
0
0
0
0
0
0
0
0
0
0
0
0
0
0
0
0
0
0
0
0
0
0
0
0
0
0
0
0
0
0
0
0
0
0
0
0
0
1
1
1
1
1
1
1
1
1
1
1
1
1
1
1
1
1
1
1
1
1
1
1
1
1
1
1
1
1
1
1
1
2
2
2
2
2
2
2
2
2
2
2
2
2
2
2
2
2
2
2
2
2
2
2
2
2
2
2
2
2
2
2
2
2
2
2
2
2
2
2
2
2
2
2
2
2
2
2
2
2
2
2
2
2
2
2
2
2
2
2
2
2
2
2
2
2
2
2
2
2
2
2
2
2
2
2
2
2
2
2
2
2
2
2
2
2
2
2
2
2
3
3
3
3
3
3
3
3
3
3
3
3
3
3
3
3
3
3
3
3
3
2
2
2
2
2
2
2
2
2
2
2
1
1
1
1
1
1
1
1
1
1
1
1
1
1
1
1
1
1
1
1
1
1
1
1
1
1
1
1
1
1
1
1
1
1
1
1
1
1
1
1
1
1
1
1
1
1
2
4
4
4
4
4
4
4
4
4
4
4
4
4
4
4
4
4
5
5
5
5
5
5
5
5
5
5
5
5
5
5
5
5
5
5
5
5
5
5
5
5
5
5
5
5
5
5
4
5
5
7
8
8
10
11
11
11
11
11
11
11
11
11
11
11
11
11
11
11
11
11
11
11
11
11
11
11
11
11
11
11
11
11
11
11
11
11
11
11
11
11
11
11
11
11
11
11
11
11
12
12
12
12
12
12
12
12
12
12
11
11
11
11
11
11
11
11
11
12
12
12
12
12
12
11
11
11
11
11
11
11
11
12
12
12
12
12
12
12
12
12
12
12
12
12
12
12
12
12
13
13
13
13
13
12
12
12
12
12
12
12
11
11
11
11
11
11
11
11
11
11
11
10
10
10
10
10
10
10
10
10
10
10
10
10
10
10
10
10
10
10
10
10
10
11
11
11
11
11
11
10
11
11
11
11
11
11
7
7
7
10
10
10
10
10
10
10
12
12
12
12
11
11
11
11
11
11
11
11
11
11
11
11
11
11
11
11
11
11
11
11
11
11
11
11
11
13
13
13
13
13
13
13
13
12
12
12
12
12
12
13
13
13
13
13
13
13
13
13
13
13
13
13
13
13
13
13
12
12
12
12
12
12
12
12
12
12
12
12
12
12
12
12
12
12
12
12
12
12
12
13
12
12
12
12
12
12
12
12
12
12
12
12
12
12
12
12
12
12
12
11
10
10
10
10
9
9
9
9
9
9
9
9
9
9
9
8
8
8
8
8
8
8
8
8
8
8
8
8
8
8
7
7
7
7
7
7
6
5
5
6
6
6
6
6
6
7
7
7
7
8
7
6
6
6
6
6
6
6
6
6
6
6
5
5
5
5
5
5
5
5
5
5
5
5
5
5
5
5
5
5
5
5
5
5
4
3
3
2
2
2
2
2
2
2
3
4
4
4
4
4
4
4
4
4
4
4
4
4
4
4
4
4
4
4
4
4
4
4
4
4
4
4
4
4
4
4
4
4
4
4
4
4
4
4
4
4
4
4
4
4
4
4
4
4
4
4
4
4
4
4
4
4
4
4
4
4
4
4
4
4
4
4
3
3
3
3
3
3
3
3
4
4
4
4
4
3
3
3
3
3
3
3
3
3
3
3
3
3
3
3
3
3
3
3
3
3
3
3
4
4
4
4
4
4
4
4
4
4
4
4
4
4
4
4
4
4
4
4
4
4
4
4
4
4
4
4
4
4
4
4
4
4
4
4
4
4
4
4
4
4
4
4
4
7
7
7
7
6
6
6
6
6
7
7
7
7
7
7
7
7
7
7
7
7
6
6
6
7
7
7
7
7
7
7
7
7
7
7
7
7
7
7
7
7
7
7
7
7
7
7
7
7
7
7
7
7
7
7
7
7
7
7
7
7
7
7
7
7
7
7
7
7
7
7
7
7
7
7
7
7
7
7
7
7
7
7
7
7
7
7
7
7
6
6
6
6
6
6
6
6
6
6
5
5
5
5
5
5
5
5
4
4
4
3
3
3
3
3
3
3
3
3
3
3
3
3
3
4
4
5
5
5
6
6
6
6
6
6
6
6
6
5
5
5
5
6
6
6
6
6
6
6
6
6
6
6
6
6
6
6
6
6
6
6
6
6
6
6
6
6
6
6
6
6
8
8
8
8
8
8
8
8
8
8
8
8
8
8
8
8
8
8
8
8
8
8
8
8
8
8
8
8
8
8
8
9
9
9
9
9
9
9
9
9
9
9
9
9
9
9
9
9
9
9
9
9
8
8
7
7
7
7
7
7
7
7
7
7
7
7
7
7
7
7
7
7
7
7
7
6
7
7
6
5
5
5
5
6
7
7
7
7
7
6
6
6
6
6
6
6
6
6
6
6
6
6
6
6
6
6
6
6
6
6
6
6
6
6
6
6
6
6
6
6
6
6
6
6
6
6
6
6
6
6
6
6
6
6
6
6
6
6
6
6
6
6
6
6
7
7
7
6
6
6
5
5
5
6
6
6
6
6
6
6
6
6
6
6
6
6
6
7
7
7
7
7
7
7
7
7
7
7
7
7
7
7
7
7
7
7
7
7
7
7
7
6
6
7
7
7
7
7
7
7
7
7
7
7
7
6
6
6
6
6
5
5
5
6
6
6
6
6
6
7
7
7
9
9
9
9
9
9
9
9
9
9
9
9
9
9
9
10
10
10
10
10
10
10
10
9
9
9
9
9
9
9
9
9
9
9
9
9
9
9
9
9
9
9
9
9
9
9
9
8
8
8
10
10
15
15
14
15
16
17
17
17
17
17
17
17
17
17
17
17
17
17
17
17
17
17
17
17
17
17
17
17
17
17
17
17
17
17
17
17
17
17
17
17
17
16
16
17
17
17
17
16
16
16
16
16
16
16
16
16
16
16
16
16
16
16
16
16
16
16
16
16
16
15
15
14
14
14
15
15
14
14
14
14
14
16
16
17
17
18
30
31
32
32
32
32
32
32
33
42
47
47
49
50
50
51
51
52
52
53
53
52
52
52
52
52
51
51
51
53
53
53
53
53
53
53
53
53
53
53
53
53
53
53
53
53
51
51
51
51
50
50
50
50
51
51
49
49
49
49
49
49
49
49
49
49
49
49
49
49
49
49
49
49
49
49
49
49
49
51
51
51
51
52
53
53
53
54
56
56
56
56
58
58
58
59
58
58
58
58
59
59
59
59
59
59
59
59
59
57
57
57
55
55
55
54
54
53
52
51
51
51
50
48
48
48
48
50
50
50
49
49
49
49
49
49
49
49
44
44
43
43
43
41
41
41
41
41
42
42
42
42
41
41
41
40
39
39
39
39
38
38
38
38
39
38
38
38
37
37
37
37
37
37
37
37
37
35
35
34
34
34
34
33
33
33
34
35
35
35
33
34
33
28
28
28
28
28
28
28
27
27
27
27
25
25
24
24
23
23
23
23
23
23
23
23
23
23
23
22
22
22
20
20
20
18
18
18
16
15
15
15
13
13
12
12
12
12
12
12
12
12
12
12
12
12
12
12
12
12
12
12
12
12
12
12
12
12
13
13
11
11
11
12
12
12
13
13
12
10
10
10
10
10
10
10
10
9
10
10
10
10
9
9
9
9
9
9
9
9
9
9
9
9
9
9
9
9
9
9
9
9
9
9
9
9
9
9
9
9
9
10
10
10
10
10
10
10
10
10
10
10
10
10
9
9
9
9
9
9
9
8
8
8
8
8
8
8
8
8
8
9
9
9
9
9
9
9
9
9
9
9
9
9
9
9
9
9
9
9
9
9
9
9
9
9
9
9
9
9
9
9
9
8
8
8
7
6
7
8
10
10
10
10
10
10
10
10
12
12
12
12
12
12
12
12
12
13
13
13
13
13
13
12
14
14
15
15
15
15
15
15
15
15
15
15
15
15
15
15
15
15
15
15
15
15
15
15
15
13
13
13
13
13
13
13
13
13
13
13
12
12
12
12
12
12
12
12
13
13
13
13
13
13
13
13
13
13
12
12
12
12
12
12
12
12
12
12
12
12
12
12
12
12
12
12
12
12
12
12
12
12
14
14
14
14
14
14
14
13
13
13
13
13
13
13
13
13
13
13
13
14
14
14
14
14
14
14
14
13
13
13
13
11
11
10
10
10
10
10
10
10
10
10
10
10
10
10
10
10
8
8
8
6
6
6
6
6
6
6
6
6
6
6
6
6
6
6
6
6
4
4
4
4
4
4
4
4
4
4
4
4
4
4
4
4
4
4
4
4
4
4
4
1
1
1
1
1
3
3
3
3
3
3
3
3
3
3
3
3
3
3
3
4
4
4
4
4
4
4
4
4
4
4
4
4
4
4
5
5
5
5
5
5
5
5
5
5
5
5
5
5
5
5
5
5
5
5
5
5
3
3
3
3
3
3
3
3
3
3
4
4
4
4
5
5
5
5
5
5
5
5
5
5
5
5
5
5
5
5
5
5
5
5
5
5
5
5
5
5
5
5
5
5
5
5
5
5
5
5
5
6
6
6
6
6
6
6
5
5
5
4
4
4
4
4
5
5
5
5
5
5
5
5
5
5
5
5
6
8
8
8
8
8
8
8
8
8
8
7
7
6
6
6
6
6
6
6
6
6
6
6
6
6
6
6
6
7
7
7
7
7
7
7
7
7
7
7
7
7
7
7
7
7
7
7
7
7
7
7
7
7
7
7
7
7
7
7
7
7
7
7
7
7
7
7
7
6
6
6
6
6
5
5
5
5
5
5
5
5
5
5
4
4
4
4
4
4
4
4
4
5
5
5
5
7
7
7
8
11
11
12
15
15
16
16
16
16
16
16
16
16
15
15
15
15
16
17
18
18
18
19
19
19
19
20
21
24
25
26
25
25
27
27
28
31
32
32
32
32
32
32
32
32
32
32
32
32
32
32
32
32
32
32
31
31
32
32
32
32
31
31
31
31
31
33
34
34
34
34
34
34
34
34
34
34
33
33
34
34
36
37
37
39
39
39
41
42
43
46
46
48
49
49
50
50
50
53
54
54
54
56
56
56
56
56
56
56
57
57
57
57
57
57
57
57
57
57
57
57
57
57
59
59
59
59
59
59
59
58
58
57
57
57
57
58
55
55
55
55
55
56
55
55
55
52
53
52
52
52
52
52
50
49
49
49
49
49
49
48
48
48
48
48
48
50
50
49
49
49
50
50
50
50
50
50
50
50
50
52
51
50
51
50
50
50
50
50
49
49
49
49
49
50
50
50
50
50
49
49
50
51
51
51
51
50
49
47
46
46
45
45
45
43
43
43
43
43
43
43
43
43
43
43
43
43
41
38
39
40
39
40
42
42
42
44
53
53
55
57
56
60
64
65
65
67
69
72
98
103
107
109
109
106
110
110
111
111
110
110
110
110
108
108
109
109
109
115
115
115
115
118
118
118
118
118
118
117
119
118
118
119
120
120
120
120
122
122
121
125
130
134
142
142
146
151
155
156
185
202
209
226
252
295
316
343
345
347
376
383
395
421
421
425
426
427
428
427
427
427
427
427
427
427
427
427
428
428
428
427
427
427
426
426
426
425
426
429
429
431
430
429
430
430
431
430
428
428
431
430
430
432
433
433
434
433
433
433
431
429
430
428
428
428
426
426
426
425
425
425
425
422
422
420
417
417
417
416
416
416
415
413
409
408
404
401
402
400
399
396
395
393
392
393
389
383
371
356
336
336
334
331
328
326
323
322
319
316
316
316
316
316
316
316
316
316
316
316
315
313
304
306
308
303
304
303
302
302
302
301
297
289
287
284
274
272
271
271
270
269
265
265
242
238
236
227
227
228
229
230
215
212
199
201
197
197
199
199
198
198
197
188
186
186
184
178
177
174
173
170
168
174
165
166
165
159
159
159
154
150
143
143
143
143
143
142
142
133
133
131
129
126
123
122
124
121
123
121
122
122
121
120
120
117
117
117
118
116
112
111
110
106
106
105
105
106
97
96
92
91
83
83
84
80
79
77
77
77
78
78
76
76
76
75
73
73
73
71
71
70
71
68
67
66
66
64
63
63
61
61
60
59
59
58
59
59
59
58
58
59
72
73
72
72
71
77
84
84
84
84
84
84
84
84
84
83
81
81
80
79
79
79
79
78
77
77
76
76
76
77
77
77
76
79
80
83
83
83
83
81
80
80
80
80
79
79
79
78
78
76
76
75
75
75
73
73
72
72
72
72
72
72
72
74
74
75
78
78
80
79
77
77
76
77
77
77
78
78
78
78
76
76
76
76
76
75
75
75
75
75
74
74
74
73
69
68
68
68
69
69
69
66
67
67
66
66
66
66
66
67
67
70
70
69
69
69
69
69
68
68
68
68
68
65
65
65
65
65
65
65
65
63
63
62
61
60
60
60
61
60
59
67
86
97
107
114
118
128
129
131
132
132
132
132
132
131
131
131
129
128
128
120
120
122
122
123
123
122
121
117
117
119
118
117
117
118
120
122
123
121
121
121
119
121
121
121
121
123
124
124
124
124
124
127
127
128
129
129
129
129
128
128
128
128
128
128
130
131
131
129
129
129
129
129
129
129
129
128
128
128
128
128
128
129
131
131
131
131
130
130
129
129
129
128
127
125
125
124
124
123
122
122
122
122
123
124
124
120
117
108
97
96
96
96
96
96
96
90
84
81
73
76
77
78
78
78
78
78
78
78
78
78
78
78
78
75
76
76
74
74
72
72
71
70
69
68
68
68
68
67
67
67
67
67
67
67
67
67
67
67
67
67
67
66
65
65
66
66
66
65
65
64
62
61
61
60
60
56
55
55
57
57
55
54
49
47
46
47
48
52
54
58
63
64
64
63
63
64
64
76
77
92
111
111
110
113
112
113
113
112
123
131
136
141
143
143
143
141
141
142
143
143
143
143
145
144
144
144
144
144
144
144
144
143
143
143
142
142
142
143
140
143
143
145
145
144
144
143
143
142
142
141
141
141
144
144
144
144
143
143
143
143
143
143
146
145
144
144
143
143
143
143
143
143
143
145
145
148
157
157
158
159
159
159
159
159
160
160
160
160
161
161
160
160
159
159
159
157
157
156
156
156
156
156
156
157
158
159
159
159
160
160
160
161
161
161
161
160
161
160
159
159
159
158
159
159
159
159
156
152
150
149
148
149
145
142
142
142
143
146
144
143
142
142
142
142
146
145
147
150
150
139
135
134
134
136
137
136
136
137
133
133
132
133
133
133
133
129
130
122
122
122
122
122
122
122
122
119
119
113
113
113
110
108
108
106
106
105
105
105
102
105
105
105
104
104
105
106
104
105
106
106
105
103
99
97
97
96
95
93
93
93
93
93
94
97
97
97
97
97
97
97
94
92
89
87
79
79
80
79
80
79
79
79
79
79
79
79
79
78
78
78
76
64
64
62
65
65
65
65
65
65
65
65
65
65
65
65
65
65
64
64
63
61
61
60
60
60
59
59
56
55
54
51
50
49
48
48
48
48
48
48
48
48
50
50
50
50
49
47
42
40
40
40
40
39
38
38
39
38
38
35
35
35
35
34
33
32
32
32
31
31
32
36
39
38
37
38
37
37
36
37
37
39
37
37
37
37
37
37
37
35
34
34
37
38
40
43
43
44
44
46
47
47
47
46
47
47
47
47
47
47
47
47
47
46
46
46
46
45
45
45
45
43
43
43
43
43
43
43
43
43
43
42
42
42
42
41
46
49
51
51
51
50
50
50
50
50
50
51
51
51
51
53
53
53
53
53
53
53
53
53
53
54
55
55
55
54
54
54
54
54
53
53
53
53
52
51
51
51
51
51
51
51
51
51
51
51
51
51
51
51
51
51
50
50
50
50
50
50
50
50
50
50
50
50
50
48
48
48
48
48
48
48
48
48
48
48
48
48
49
50
50
49
49
49
49
50
52
52
52
52
52
52
52
52
52
52
52
52
52
50
49
48
48
46
43
42
42
42
42
42
42
42
43
44
47
46
42
42
42
42
42
42
42
42
42
42
42
42
41
41
41
43
41
43
41
40
39
37
37
37
35
35
35
35
32
32
32
37
37
37
37
37
37
37
37
37
37
37
37
37
37
36
36
36
36
36
36
36
36
34
34
32
32
32
31
31
31
31
31
31
31
31
31
31
32
32
32
32
30
30
31
31
31
33
32
32
32
34
36
42
42
42
43
43
44
44
43
43
45
46
48
49
49
49
49
49
52
53
51
51
53
53
54
54
54
54
54
53
53
53
53
53
53
53
53
53
53
53
53
53
53
55
55
56
57
60
66
68
71
72
72
72
72
70
68
64
64
64
64
63
66
70
69
69
71
71
71
71
71
71
71
71
71
71
71
71
71
70
70
72
72
73
73
70
70
68
68
68
68
69
69
69
69
69
69
70
70
71
72
72
72
72
72
72
70
70
70
70
69
69
69
68
68
68
68
68
67
67
67
67
66
65
65
64
63
63
63
63
63
63
62
62
62
62
61
61
61
60
60
60
60
60
60
59
59
59
58
54
54
53
53
52
52
52
52
50
48
47
47
47
47
47
45
45
44
44
44
43
43
43
43
42
39
39
40
41
40
41
39
41
42
40
33
33
33
32
32
33
31
31
29
27
27
30
33
35
36
36
36
36
36
36
36
36
36
36
36
36
38
38
39
42
41
44
43
43
43
43
43
43
43
43
43
43
42
42
42
42
42
42
42
42
42
41
40
40
40
40
40
40
40
37
38
38
38
38
38
38
38
38
38
38
38
38
38
38
38
39
39
38
38
38
38
38
38
38
38
38
37
37
37
37
37
37
37
37
37
37
37
37
36
35
36
35
35
36
36
33
33
33
33
32
31
31
31
31
35
37
37
37
38
37
37
37
37
37
38
42
42
44
44
43
43
43
43
42
42
42
42
42
41
41
42
42
42
42
38
38
38
38
38
38
38
39
39
39
38
38
38
38
39
39
37
38
38
38
38
38
38
38
35
35
34
37
37
41
41
41
41
41
41
43
43
43
43
43
43
43
44
44
44
46
47
48
49
51
51
52
54
59
59
59
60
62
63
66
69
71
74
72
72
72
73
73
74
75
75
74
74
75
76
76
76
76
76
77
77
78
78
78
78
79
79
79
80
79
78
78
78
78
79
81
81
81
81
79
80
81
81
81
81
81
81
81
80
79
79
80
81
81
81
79
79
79
79
79
79
79
79
79
78
78
78
78
78
78
79
79
79
79
79
79
79
79
79
79
79
79
78
78
81
82
83
82
82
82
83
86
86
82
82
79
80
84
82
83
83
83
82
82
82
80
80
79
78
78
78
77
76
78
79
80
79
79
78
76
78
81
80
81
81
79
78
77
77
78
73
73
72
72
73
74
74
74
74
74
74
73
74
74
74
73
73
72
70
69
69
69
69
69
69
69
69
69
69
69
69
69
68
67
65
65
66
68
71
72
72
73
76
76
76
76
76
73
73
71
71
72
73
73
74
74
72
71
71
71
72
72
72
71
71
71
70
70
71
73
73
73
73
73
73
74
73
74
74
74
75
72
71
71
71
70
67
66
56
55
54
52
52
52
53
55
56
56
56
56
56
56
56
56
55
54
53
53
53
53
53
53
53
50
50
50
48
48
49
51
53
53
53
53
53
53
53
53
53
53
53
53
53
53
53
53
53
53
53
53
53
49
49
49
49
49
49
49
49
49
48
48
48
48
48
49
49
50
46
49
53
54
54
54
53
53
55
54
54
54
55
55
56
55
55
59
61
61
61
61
61
61
63
65
64
64
67
68
68
68
69
70
69
69
69
69
69
69
69
69
64
64
64
64
64
64
64
64
64
64
63
63
64
64
63
62
61
61
61
61
61
61
61
60
59
59
59
60
62
67
69
70
69
70
70
69
69
69
71
71
71
71
71
71
70
70
69
69
69
69
69
66
65
65
65
65
65
65
65
64
64
64
63
63
62
62
60
59
55
55
55
54
54
54
53
51
51
51
50
49
49
49
49
49
49
49
49
50
50
50
50
50
50
50
49
49
49
48
47
46
46
46
45
43
42
42
41
35
34
34
31
31
31
31
31
31
29
29
26
25
21
18
15
13
13
13
9
4
2
2
2
2
3
3
5
5
6
8
8
8
8
8
8
8
8
8
9
8
8
8
8
8
8
8
8
8
9
9
9
9
9
9
9
9
9
9
9
9
9
9
9
9
9
9
9
9
9
9
9
9
9
9
9
9
9
9
9
9
9
9
9
9
9
9
9
10
10
10
10
10
10
10
10
10
10
10
10
10
10
10
10
10
10
10
10
10
10
10
10
10
10
10
10
10
10
10
10
10
10
9
9
7
7
7
8
8
8
8
8
8
8
8
8
8
8
8
8
8
8
8
8
8
8
8
8
8
8
8
8
8
8
8
8
8
8
7
7
7
7
7
7
7
7
6
6
6
6
6
6
6
6
6
6
6
6
6
6
6
6
6
6
5
4
4
4
4
4
4
4
4
4
4
4
4
4
4
4
4
4
4
4
4
4
4
3
4
4
4
4
4
4
4
4
4
4
4
4
4
4
4
4
4
4
4
3
3
3
3
3
3
3
3
3
3
3
3
3
3
2
1
1
1
1
1
1
1
1
0
0
0
0
0
0
0
0
0
0
0
0
0
0
0
0
0
0
0
0
0
0
0
0
0
0
0
0
0
0
0
0
0
0
0
0
0
0
0
0
0
0
0
0
0
0
0
0
0
0
0
0
0
0
0
0
0
0
0
0
0
0
0
0
0
0
0
0
0
0
0
0
0
0
0
0
0
0
0
0
0
0
0
0
0
0
0
0
0
0
0
0
0
0
0
0
0
0
0
0
0
0
0
0
0
0
0
0
0
0
0
0
0
0
0
0
0
0
0
0
0
0
0
0
0
0
0
0
0
0
0
0
0
0
0
0
0
0
0
0
0
0
0
0
0
0
0
0
0
0
0
0
0
0
0
0
0
0
0
0
0
0
0
0
0
0
0
0
0
0
0
0
0
0
0
0
0
0
0
0
0
0
0
0
0
0
0
0
0
0
0
0
0
0
0
0
0
0
0
0
0
0
0
0
0
0
0
0
0
0
0
0
0
0
0
0
0
0
0
0
0
0
0
0
0
0
0
0
0
0
0
0
0
0
0
0
0
0
0
0
0
0
0
0
0
0
0
0
0
0
0
0
0
0
0
0
0
0
0
0
0
0
0
0
0
0
0
0
0
0
0
0
0
0
0
0
0
0
0
0
0
0
0
0
0
0
0
0
0
0
0
0
0
0
0
0
0
0
0
0
0
0
0
0
0
0
0
0
0
0
0
0
0
0
0
0
0
0
0
0
0
0
0
0
0
0
0
0
0
0
0
0
0
0
0
0
0
0
0
0
0
0
0
0
0
0
0
0
0
0
0
0
0
0
0
0
0
0
0
0
0
0
0
0
0
0
0
0
0
0
0
0
0
0
0
0
0
0
0
0
0
0
0
0
0
0
0
0
0
0
0
0
0
0
0
0
0
0
0
0
0
0
0
0
0
0
0
0
0
0
0
0
0
0
0
0
0
0
0
0
0
0
0
0
0
0
0
0
0
0
0
0
0
0
0
0
0
0
0
0
0
0
0
0
0
0
0
0
0
0
0
0
0
0
0
0
0
0
0
0
0
0
0
0
0
0
0
0
0
0
0
0
0
0
0
0
0
0
0
0
0
0
0
0
1
1
5
7
8
8
8
8
8
8
8
8
8
8
8
8
8
8
8
8
8
8
8
8
8
8
8
8
8
8
8
8
8
8
8
9
9
9
13
13
18
19
20
23
23
24
49
52
54
55
57
57
57
57
58
58
59
60
63
65
66
66
67
67
67
67
67
68
68
68
68
68
69
69
69
69
69
69
70
70
70
71
71
71
71
71
71
71
71
71
71
71
71
71
71
71
71
71
71
71
71
71
71
71
71
72
72
74
76
76
76
76
76
77
77
77
77
77
77
77
78
78
77
77
77
77
77
76
75
75
75
75
75
76
77
77
74
74
75
75
75
75
74
74
74
87
88
95
96
94
98
98
97
97
97
96
95
95
94
94
95
95
95
94
91
91
91
92
92
92
92
92
93
93
93
93
93
93
93
95
97
106
106
115
123
123
127
130
129
133
132
138
138
138
138
139
143
143
143
143
143
145
145
143
143
141
141
136
134
134
134
133
133
133
134
134
134
133
133
133
133
133
131
132
132
134
135
136
139
145
159
171
227
242
253
333
338
355
362
368
371
382
382
383
382
382
380
380
380
382
381
384
381
382
382
383
386
391
391
403
403
403
404
403
405
413
413
413
416
418
419
419
420
422
421
421
420
420
420
420
416
417
417
418
419
423
423
424
425
426
425
425
425
424
425
425
426
431
431
431
440
440
439
438
439
440
440
439
438
438
438
437
437
437
437
436
435
435
435
438
441
442
440
440
425
423
422
423
421
423
425
422
417
417
420
420
421
421
423
424
420
410
408
405
405
401
402
398
398
398
398
397
393
393
383
380
385
381
369
354
317
318
318
318
323
327
330
327
322
322
322
322
322
319
318
318
318
318
316
307
307
306
295
290
284
273
269
269
262
262
262
261
259
259
259
259
255
253
254
254
251
247
234
228
223
223
225
229
226
229
227
228
223
224
220
220
220
219
214
214
214
215
212
213
212
212
210
209
202
201
200
199
198
198
199
196
196
193
195
200
200
207
208
208
208
201
204
202
205
204
204
202
202
203
203
200
200
197
195
188
191
193
192
195
192
189
188
188
187
185
181
181
182
190
192
193
194
194
198
198
196
194
194
194
193
190
190
188
188
187
187
187
186
186
186
185
184
184
183
183
182
182
182
182
180
180
182
182
181
182
182
181
181
181
180
179
180
182
185
186
190
194
194
213
214
215
222
221
219
223
219
218
213
210
210
212
212
213
217
220
219
219
219
216
216
213
213
208
208
208
205
205
205
205
205
202
202
198
198
198
198
199
197
196
196
190
193
191
191
192
193
193
192
190
189
186
186
186
186
185
185
185
185
185
185
184
189
184
185
187
186
186
186
185
185
185
184
183
182
182
180
180
177
167
167
168
168
168
168
168
168
168
167
167
164
164
164
164
162
164
162
164
159
159
159
159
159
150
149
146
146
145
144
144
143
143
143
141
140
132
129
125
124
124
123
120
119
117
115
102
100
100
99
99
97
85
84
75
72
73
75
75
75
75
73
73
72
71
71
71
71
71
70
70
70
70
70
67
71
71
73
72
71
69
70
69
77
87
87
86
84
84
78
78
78
80
81
84
92
93
92
91
86
83
83
82
84
86
99
101
104
104
110
112
111
111
111
117
122
122
129
132
134
146
149
151
151
151
151
151
151
151
152
151
151
150
148
148
148
148
148
147
147
147
148
148
148
148
148
146
146
146
146
147
147
149
151
152
152
152
152
154
154
154
154
153
151
151
154
156
162
163
164
164
164
164
164
164
164
162
162
163
160
160
159
162
176
185
187
187
188
189
187
188
189
189
189
188
189
192
192
192
187
186
186
185
185
185
184
184
180
179
178
178
177
176
176
176
175
173
172
171
171
170
168
164
163
163
163
163
163
162
162
160
160
160
160
154
151
150
149
149
149
149
148
149
149
149
147
147
146
144
144
144
144
138
138
137
137
137
137
137
137
136
136
136
135
134
134
137
140
142
142
137
137
133
132
132
130
131
126
122
110
110
109
109
112
119
123
126
137
144
142
185
183
213
212
212
211
212
209
211
211
212
212
212
212
212
212
213
212
212
207
206
206
201
197
193
193
192
191
191
186
185
186
186
185
185
186
186
186
186
185
184
180
180
180
182
187
186
186
186
186
186
186
187
187
187
187
188
190
190
190
188
189
189
190
190
191
191
191
190
190
190
189
188
186
185
185
185
184
184
184
184
184
184
184
183
183
183
183
183
189
188
186
182
183
184
184
183
183
183
183
182
180
180
178
179
177
178
179
181
182
185
192
194
194
194
187
188
185
186
185
186
191
195
188
186
186
186
186
186
186
186
186
186
186
186
186
183
182
182
181
181
181
181
180
180
178
178
178
178
177
178
180
179
175
172
171
168
168
168
168
167
167
166
166
166
166
161
159
156
156
156
155
154
151
149
146
146
139
139
134
134
134
134
134
134
133
132
132
132
133
133
132
131
122
121
115
115
113
112
110
108
99
99
98
98
99
99
99
99
100
100
100
100
100
100
101
100
97
97
97
97
96
101
103
105
105
109
109
106
106
113
114
122
154
162
170
167
167
164
164
165
165
161
164
163
168
172
172
177
176
185
184
185
199
200
200
202
201
201
196
194
194
194
197
197
197
197
195
194
194
193
193
193
193
187
187
186
186
186
185
186
186
186
186
186
186
186
186
186
186
187
186
187
187
187
187
187
188
187
187
187
186
186
186
186
186
187
186
186
186
186
187
186
187
187
187
191
190
189
189
191
193
193
196
197
197
196
196
196
196
197
197
197
197
195
195
194
195
189
189
193
193
193
193
191
191
189
188
179
179
175
171
160
159
159
159
159
159
155
154
155
151
150
141
139
122
120
117
116
115
113
115
112
112
112
114
115
123
122
121
131
127
123
123
123
123
127
134
132
141
141
140
134
135
136
136
136
136
130
129
128
129
129
129
127
122
123
122
123
124
126
125
126
126
127
127
128
128
127
125
126
127
134
161
161
186
193
190
199
199
200
204
204
203
201
201
201
201
201
201
201
200
201
201
201
201
201
199
198
196
195
195
192
192
192
192
192
193
191
188
187
184
186
186
186
188
197
202
202
200
200
199
199
199
202
204
204
206
209
210
211
209
209
212
212
212
214
215
241
257
264
267
264
264
264
262
259
265
262
263
266
270
270
269
266
266
266
266
267
267
268
268
268
268
268
265
266
266
266
253
251
252
251
251
249
246
245
245
245
243
240
240
240
240
240
237
238
238
238
238
237
236
227
224
221
218
216
210
211
209
206
205
203
205
202
203
204
206
206
207
209
209
206
206
204
201
201
201
201
201
201
189
189
189
190
190
190
188
190
189
189
186
185
185
182
177
176
175
177
179
178
178
177
176
174
177
178
187
189
193
196
193
186
185
175
175
175
169
174
179
179
180
180
178
178
178
178
172
171
173
172
180
179
181
182
181
180
179
171
170
168
167
167
164
164
158
158
158
157
157
156
155
154
148
148
148
148
148
148
145
145
144
144
144
144
144
144
144
144
144
142
142
142
142
142
142
140
140
137
138
135
135
134
133
132
132
128
128
127
130
125
125
125
125
125
125
125
125
125
125
122
122
122
122
122
118
118
118
121
121
116
117
116
115
115
114
111
120
123
124
120
124
125
125
125
125
127
126
125
126
126
127
132
126
127
128
123
117
112
112
112
112
112
112
112
112
111
111
120
121
125
124
122
121
124
122
123
123
123
123
132
141
147
151
152
150
150
150
149
152
152
152
152
149
150
146
148
149
149
150
151
154
156
157
157
160
160
159
158
156
156
155
156
156
156
154
154
154
153
152
151
151
151
153
154
152
152
153
155
157
159
159
159
159
153
153
148
148
148
148
146
141
141
141
141
140
140
140
139
139
139
139
139
139
140
138
138
137
135
133
133
132
132
132
134
133
133
131
132
132
132
132
132
132
132
129
129
129
128
128
126
126
126
126
126
118
116
116
116
115
115
115
115
115
115
115
109
106
104
104
103
105
106
102
99
98
98
98
98
98
98
96
91
90
88
88
88
88
90
89
90
91
90
92
95
91
90
91
90
90
90
92
92
92
96
96
95
96
96
96
96
96
97
99
99
99
99
98
98
96
90
90
90
89
89
88
89
91
89
89
86
86
88
83
79
79
78
74
68
60
55
57
57
57
52
52
52
52
53
53
52
53
54
54
60
68
71
71
71
71
71
71
71
71
71
71
71
72
70
70
70
70
70
70
70
69
69
69
69
69
69
69
69
69
68
68
68
68
68
68
68
68
68
69
69
69
69
69
69
69
69
68
68
68
68
68
68
68
69
66
66
62
59
59
60
60
62
62
63
63
63
63
63
63
63
61
61
61
61
60
60
61
61
61
61
61
59
59
59
58
58
58
57
57
58
58
58
57
57
57
57
57
56
55
55
55
56
56
56
57
57
56
55
53
52
53
51
51
51
51
47
45
45
47
46
54
64
88
91
95
99
106
105
106
106
106
107
117
117
116
122
126
126
133
134
134
136
136
136
135
137
137
137
137
135
131
131
131
131
131
131
131
131
132
132
132
132
132
130
130
130
130
130
131
131
131
130
130
130
130
130
133
134
134
134
135
135
135
136
136
135
135
137
136
136
136
136
135
135
136
136
136
136
136
136
136
136
136
136
136
136
136
136
136
136
136
136
136
136
135
135
137
138
138
140
141
146
146
150
151
154
165
165
166
166
168
168
166
166
161
161
158
158
157
157
157
157
157
157
156
156
155
154
152
152
150
150
148
147
142
141
138
135
133
133
132
129
128
128
129
129
128
127
127
124
124
122
121
120
119
118
117
113
112
112
112
112
112
112
112
112
111
106
104
105
105
106
104
104
102
100
103
101
103
103
100
100
100
103
102
100
100
98
98
98
94
94
95
96
90
84
82
81
81
80
80
80
81
79
79
73
72
72
72
73
76
76
74
74
73
73
73
74
74
74
74
74
73
72
72
73
73
73
74
74
74
74
73
73
73
72
72
72
72
72
72
72
73
72
72
72
72
72
72
77
79
80
82
82
84
85
85
85
85
84
80
81
81
81
81
80
80
80
79
79
79
78
78
77
77
77
77
77
80
80
80
79
78
78
72
72
75
75
75
74
74
75
75
73
73
73
73
72
72
70
70
72
72
72
71
71
70
70
69
69
68
68
67
67
67
67
66
66
66
65
65
65
66
66
66
67
67
68
68
68
68
66
65
65
65
65
65
66
66
66
66
67
65
65
65
64
65
65
66
66
66
66
65
64
64
64
63
63
60
60
60
61
61
61
61
61
62
64
64
64
65
63
63
55
55
55
56
56
54
54
57
58
62
69
69
74
75
86
93
93
101
100
97
97
95
95
95
94
94
99
105
103
102
102
101
102
103
102
101
101
101
101
103
103
103
103
103
103
102
102
102
102
102
100
100
100
99
100
103
106
107
106
107
106
106
106
107
107
106
108
108
109
110
110
110
110
110
110
111
111
111
111
109
109
107
107
107
107
107
107
108
108
108
108
108
108
108
108
107
107
107
107
107
106
106
106
106
103
102
102
103
103
103
103
99
99
95
95
95
94
94
92
91
90
85
86
84
82
82
82
81
80
80
80
79
79
79
79
78
79
79
78
76
76
76
76
74
74
73
73
73
74
73
73
69
69
67
67
69
69
69
69
69
65
62
64
64
62
63
61
60
58
57
54
53
53
53
53
53
53
53
53
53
54
52
52
52
51
51
51
50
50
49
49
49
49
50
50
50
50
49
49
40
39
37
39
47
49
50
50
50
49
49
49
49
49
49
49
47
46
45
45
46
47
46
46
44
42
41
41
40
40
43
44
44
42
42
42
42
42
42
42
42
42
42
42
42
44
46
47
49
49
49
49
49
49
49
49
49
48
48
49
50
53
53
53
53
56
56
56
58
57
58
61
60
60
71
71
71
74
74
74
74
74
74
75
77
79
82
82
82
81
80
80
80
80
82
83
83
84
93
100
110
116
116
115
118
117
119
126
126
125
125
124
123
123
122
122
122
122
122
122
121
121
121
121
123
122
121
122
123
123
123
123
123
121
121
125
126
126
126
125
125
126
129
129
130
132
132
132
132
131
130
130
130
130
130
130
129
129
128
128
128
128
128
128
128
128
128
128
126
126
126
127
129
129
134
135
135
136
134
134
135
136
136
136
133
133
133
133
133
131
130
130
130
130
127
126
125
125
124
124
124
125
124
124
122
122
123
122
120
120
118
118
114
114
114
113
113
113
113
112
112
111
110
111
112
112
113
117
118
117
116
110
110
110
109
109
109
113
111
112
117
115
119
121
119
122
121
121
121
120
120
118
106
106
98
98
97
93
90
87
79
72
71
71
69
68
70
70
72
79
75
77
78
76
76
78
78
78
78
73
72
71
70
70
70
70
70
69
69
69
69
69
68
69
69
69
71
71
74
74
74
74
74
74
74
74
74
74
73
73
72
72
72
72
73
73
73
73
75
75
75
75
75
74
76
76
76
76
76
76
76
76
76
76
77
77
77
77
77
77
78
78
78
79
79
79
78
78
78
77
77
77
77
77
77
77
77
77
77
78
77
77
77
77
77
77
77
76
76
74
75
74
73
74
75
77
79
79
79
78
78
78
78
78
78
77
71
74
78
79
79
79
78
77
78
79
79
81
79
94
95
106
104
106
111
109
107
112
107
106
106
106
106
106
106
106
106
106
106
105
106
106
106
106
106
106
106
106
106
106
103
101
101
100
100
100
100
100
100
101
101
101
102
102
102
102
102
102
102
102
102
101
101
100
100
100
100
100
100
100
100
100
100
100
97
97
97
97
97
97
97
95
95
94
94
94
94
94
94
94
94
92
92
91
91
91
90
100
101
100
100
100
102
102
102
102
102
102
102
99
99
99
98
98
98
92
95
100
98
106
108
116
116
119
118
119
123
122
122
131
131
131
129
128
128
128
127
127
128
135
136
135
135
134
133
133
132
132
132
132
132
133
132
132
132
132
132
132
132
130
130
130
131
131
130
132
131
131
131
129
129
126
126
127
127
127
121
119
119
119
119
120
121
121
122
122
123
122
122
123
123
122
121
121
118
119
119
125
125
125
125
125
125
125
125
124
126
123
123
123
123
121
118
117
116
116
114
109
108
108
108
108
106
104
104
104
104
106
106
106
105
105
106
106
106
106
106
107
105
103
103
102
102
106
106
109
110
109
113
113
110
111
110
113
109
114
121
120
120
118
115
116
116
117
121
119
120
117
116
124
151
149
149
149
148
149
147
145
145
146
148
139
140
139
139
140
141
142
143
143
143
143
140
140
140
139
138
136
136
136
136
136
134
133
133
132
132
132
132
132
129
132
132
135
135
137
143
143
145
146
143
144
145
142
143
143
144
143
143
143
143
144
144
144
144
143
143
143
144
143
144
144
146
145
147
145
150
157
159
169
173
173
173
174
175
175
171
171
169
169
170
169
172
172
172
171
172
171
171
173
175
177
181
181
187
192
192
192
190
184
184
184
189
190
190
190
187
186
184
184
184
184
184
183
178
181
175
175
174
174
174
174
175
175
174
172
170
167
167
167
168
168
168
168
161
160
158
159
159
159
159
159
158
158
156
156
156
155
155
155
155
155
149
149
149
148
147
144
144
144
144
144
143
143
143
142
140
139
135
135
132
131
131
131
128
127
126
126
126
125
125
121
120
120
120
119
118
120
120
120
120
120
120
118
119
118
117
119
122
120
119
118
117
111
110
110
109
108
106
106
101
101
100
101
101
98
99
98
98
97
96
96
94
93
93
98
112
110
101
97
99
101
101
101
101
99
98
97
97
97
94
93
85
85
85
83
82
82
82
81
79
79
78
74
74
73
74
74
74
74
70
69
68
68
68
68
69
69
70
70
67
67
67
66
66
66
66
66
66
65
65
65
65
65
66
66
66
67
67
66
67
66
68
69
71
71
72
72
72
70
69
69
69
68
67
67
67
67
68
67
67
67
67
67
66
65
65
64
64
64
64
64
64
64
64
63
64
64
64
63
63
62
62
62
62
62
62
62
62
62
62
62
62
62
62
61
61
61
60
60
61
61
60
60
59
59
59
59
57
55
55
55
53
53
53
53
53
53
52
52
52
52
52
52
52
52
52
51
50
49
49
49
50
50
51
51
50
53
50
51
51
51
51
48
48
51
50
50
50
48
49
45
45
48
48
49
51
51
52
54
54
54
54
72
80
81
82
83
84
82
81
82
83
83
81
80
82
82
83
83
85
87
89
89
90
90
90
92
92
90
91
89
90
90
91
94
94
96
96
95
96
96
96
96
97
97
97
96
96
96
96
95
95
99
102
103
103
103
103
103
116
124
125
141
143
144
144
145
145
145
145
145
147
148
148
148
148
148
148
148
148
148
147
145
145
145
145
147
148
150
150
150
153
148
149
147
147
147
148
148
149
148
148
148
148
146
144
144
144
145
144
144
144
144
144
144
144
143
142
142
141
138
138
137
137
134
133
132
132
132
133
133
133
132
128
128
127
127
129
129
129
127
127
126
124
125
131
131
137
138
139
139
138
138
134
131
131
132
132
131
128
127
125
125
125
125
125
122
121
121
120
122
119
125
122
123
123
119
119
119
119
119
119
119
114
108
109
109
106
106
106
104
104
103
101
99
98
98
98
96
96
96
97
95
93
93
93
93
93
93
93
93
92
92
90
89
89
89
88
88
90
90
89
85
85
85
88
86
86
86
86
87
89
91
91
90
88
90
90
90
95
95
91
95
101
111
115
121
124
123
124
125
125
126
126
126
125
125
123
123
123
122
122
122
122
122
122
122
122
120
120
119
119
119
118
118
117
116
116
116
115
113
113
113
111
109
107
106
107
108
109
109
107
107
103
105
106
106
106
106
106
106
106
106
106
106
106
118
118
118
119
119
119
120
120
117
117
117
117
114
114
114
113
113
113
113
113
113
113
109
109
109
110
108
108
108
109
108
109
110
110
111
111
111
111
111
110
110
108
108
107
106
106
106
106
106
104
103
102
100
100
99
99
97
95
95
94
94
94
94
94
94
96
94
94
96
95
94
92
90
89
88
88
88
88
88
89
85
83
82
82
80
80
82
82
82
84
81
83
83
83
83
83
83
81
85
89
95
97
94
95
95
94
95
96
95
95
95
93
92
91
86
86
86
86
85
85
88
88
89
88
88
89
88
87
84
84
84
84
84
85
85
89
87
87
88
88
88
88
88
87
88
88
88
88
88
88
89
89
88
87
86
86
86
85
86
86
86
84
82
82
83
84
85
85
85
85
84
84
84
83
83
84
83
84
84
85
84
84
83
82
82
82
82
82
84
83
83
82
81
82
82
82
82
82
81
81
81
80
80
80
80
80
80
80
80
79
80
72
69
64
65
63
66
68
67
67
68
68
68
67
67
68
69
69
68
69
70
70
70
70
70
70
70
69
69
69
69
68
68
64
65
65
66
67
66
66
66
66
66
66
65
65
64
65
65
66
66
66
64
64
63
63
61
60
58
58
59
65
66
66
66
66
64
64
64
64
64
64
64
62
60
57
57
57
58
57
58
58
57
56
56
55
53
53
53
53
53
53
53
53
53
53
52
52
52
52
52
52
52
51
51
51
52
51
51
51
51
51
51
51
50
50
50
50
50
50
49
49
49
49
49
48
48
48
48
48
49
49
49
48
48
48
47
47
47
47
47
47
46
46
46
49
49
50
50
50
51
50
50
50
50
50
50
50
49
48
48
49
49
49
49
49
49
51
51
52
50
47
47
47
49
49
48
46
46
46
45
45
45
44
44
45
45
45
45
44
43
43
41
40
33
33
33
33
33
35
34
34
34
34
35
37
40
39
40
41
40
40
40
40
40
42
43
38
38
38
40
41
54
60
58
58
54
59
59
59
59
59
59
59
59
59
59
59
59
60
61
64
68
74
77
78
77
77
77
77
79
79
79
79
83
83
83
83
83
83
84
85
86
86
87
87
87
88
87
87
87
89
89
89
89
89
88
88
87
87
86
87
87
87
87
87
87
87
87
87
87
86
86
86
86
86
86
86
86
86
85
85
88
90
94
93
93
93
91
91
91
94
94
95
94
93
93
93
93
93
93
96
99
99
100
100
100
100
100
99
98
98
98
98
97
96
96
96
96
96
95
95
95
95
94
94
93
93
93
93
94
91
89
90
91
91
91
91
89
87
85
85
85
84
84
84
84
81
81
80
80
79
78
78
76
74
73
73
73
73
73
73
72
69
68
67
67
67
66
66
65
63
63
63
63
63
63
62
60
58
58
55
55
55
55
55
55
55
54
53
53
53
53
53
52
52
46
46
45
44
39
39
39
39
38
36
36
34
30
30
26
25
24
24
24
24
24
24
24
24
24
23
22
19
17
17
17
17
17
17
18
19
19
19
19
19
17
17
16
16
17
17
15
15
15
16
12
12
12
12
12
12
11
11
11
11
11
11
11
10
9
9
9
9
9
9
9
9
9
9
9
10
10
10
10
10
10
10
10
10
10
12
12
12
12
12
12
13
13
13
12
12
14
16
17
20
20
22
22
22
24
25
25
25
25
25
26
26
26
26
26
26
26
26
26
26
26
26
26
26
26
26
26
26
26
26
26
26
26
26
27
27
28
28
28
34
34
37
38
38
38
38
38
38
38
38
37
37
37
37
37
37
37
37
37
37
37
37
37
37
37
37
37
37
37
37
37
38
38
38
38
38
38
38
38
37
37
37
37
37
37
37
37
37
37
37
37
37
37
36
36
36
36
36
36
36
36
36
36
36
36
36
36
37
37
37
37
37
36
36
36
36
36
36
36
36
36
36
35
33
33
33
33
33
33
33
33
32
32
31
31
31
31
31
30
30
28
28
26
23
23
23
21
21
21
21
21
21
21
21
21
21
21
22
19
19
19
19
19
19
19
18
18
18
17
17
17
17
17
17
17
17
16
13
13
13
13
14
13
13
13
14
14
15
15
15
14
13
14
14
13
13
13
13
13
13
13
13
14
13
13
13
13
13
13
13
13
13
13
13
13
13
13
13
13
13
13
13
13
13
12
12
12
12
12
12
12
12
12
12
12
12
12
12
12
12
12
12
12
12
12
12
11
11
11
10
10
10
10
10
10
10
10
10
10
10
10
11
11
11
11
11
10
10
10
10
10
10
11
11
11
11
12
12
15
16
16
16
16
16
16
16
17
17
17
17
17
17
17
17
17
17
17
18
19
22
24
30
33
34
34
34
37
38
38
38
38
38
38
38
37
37
37
37
38
38
38
38
37
37
36
36
36
36
36
36
36
35
34
34
34
34
34
33
33
33
33
33
33
33
34
34
34
34
35
35
35
35
35
35
35
35
37
37
37
37
37
38
38
38
38
38
38
38
37
37
37
37
37
37
37
37
37
38
38
39
39
39
39
38
38
38
37
37
39
39
41
42
43
44
44
44
44
46
46
47
49
48
48
52
53
52
61
61
62
63
63
63
63
65
65
65
65
65
65
65
65
65
64
64
63
63
60
60
60
60
60
58
57
57
57
57
57
57
57
57
56
56
56
56
56
56
57
57
54
54
54
55
55
54
54
54
53
53
53
53
54
54
53
53
53
53
53
53
53
53
53
53
53
53
53
53
53
53
53
53
53
53
52
52
52
52
52
51
50
49
48
47
47
47
47
47
47
46
46
46
45
45
45
45
43
43
43
42
43
44
44
45
45
45
45
45
45
43
43
43
43
43
42
41
40
40
40
40
41
41
41
41
41
41
41
39
38
38
38
38
36
36
36
36
36
34
34
34
34
34
34
34
33
32
32
31
30
30
29
30
30
30
30
29
29
28
28
30
30
30
30
30
29
29
31
33
35
35
34
30
28
28
28
28
28
29
29
29
29
29
29
27
26
26
26
26
26
26
26
26
26
29
27
26
29
30
36
34
34
37
38
38
41
41
42
47
47
53
53
54
54
54
54
54
53
53
54
54
53
53
53
53
53
53
53
53
54
53
53
53
53
53
53
54
54
54
54
54
54
54
54
54
54
54
54
54
54
54
54
54
54
54
53
53
53
53
53
53
53
53
53
53
53
53
51
51
50
50
49
49
49
48
48
48
48
48
48
48
48
49
49
49
50
49
46
45
45
45
45
45
45
43
42
42
41
40
38
38
36
35
34
34
35
35
34
34
34
34
34
34
34
34
34
33
32
31
31
31
31
31
29
29
28
27
27
27
27
27
27
27
26
26
26
26
26
26
26
26
24
24
24
22
22
22
22
21
20
20
20
20
20
20
19
19
19
19
19
19
19
20
20
20
20
20
20
20
20
20
20
20
20
20
20
17
17
17
17
17
17
16
16
16
16
16
16
16
16
15
15
15
15
15
15
15
15
15
15
15
15
15
15
15
15
14
14
13
13
12
12
12
12
12
11
11
11
11
11
11
11
11
11
11
11
11
11
11
11
11
11
11
11
11
11
11
11
11
11
10
10
10
10
10
10
10
10
10
10
10
10
10
10
9
9
10
10
10
10
10
11
11
10
10
9
9
9
10
10
10
12
12
12
12
12
12
12
12
10
10
10
10
10
11
11
11
13
13
15
15
15
15
15
15
15
16
20
20
20
20
20
20
20
20
20
20
20
20
20
20
21
23
23
24
24
26
25
25
24
24
24
24
24
24
24
24
24
24
23
23
23
23
23
23
23
23
23
24
24
24
24
24
24
24
24
24
24
24
24
24
24
24
24
24
24
24
24
24
24
24
24
24
24
24
24
24
24
24
24
24
24
24
24
22
22
22
22
22
22
22
22
22
22
22
22
22
22
22
22
21
21
21
21
21
21
21
21
21
21
21
21
21
21
21
21
21
21
21
21
21
21
21
21
20
20
19
18
18
18
18
18
18
18
18
17
17
17
17
20
20
22
23
26
26
27
29
29
29
30
30
31
31
35
38
40
45
45
44
50
50
53
63
63
63
63
61
61
65
65
64
64
65
63
63
63
63
63
63
64
68
69
69
69
69
69
69
69
69
71
71
71
71
71
71
71
74
74
74
74
75
75
75
75
75
75
75
75
75
75
75
75
75
75
75
75
77
77
77
77
77
77
77
77
77
77
77
77
77
77
77
77
77
77
77
77
77
76
76
76
76
76
76
75
75
75
75
75
75
75
75
75
75
75
75
74
74
74
74
70
70
70
70
70
70
67
67
66
66
66
65
65
65
64
61
61
61
61
59
57
57
56
55
55
55
55
55
55
54
54
54
54
55
54
53
53
53
52
52
52
52
52
52
51
49
49
49
49
48
48
47
43
43
40
40
39
38
38
34
33
33
29
30
27
21
21
20
20
21
25
28
27
27
27
27
28
31
34
38
39
50
50
50
53
54
54
55
55
55
53
53
53
51
51
53
53
53
53
53
53
53
53
53
53
54
54
54
58
61
61
61
61
61
61
61
61
61
61
61
61
60
60
60
60
60
60
60
60
60
60
60
60
60
60
60
60
60
60
60
60
60
60
60
60
59
59
59
59
59
59
59
59
58
58
58
58
58
58
58
58
58
58
58
59
59
59
59
59
59
59
59
61
61
61
61
61
62
62
62
62
61
61
61
60
60
60
60
60
60
60
60
60
59
59
58
58
57
56
55
55
54
54
54
54
54
54
54
53
53
53
53
52
52
52
53
52
49
49
42
44
47
46
47
47
43
43
41
42
44
44
44
40
39
39
39
39
39
39
40
43
48
47
47
46
45
45
44
44
44
43
42
42
43
43
43
43
43
42
42
42
43
43
43
43
44
43
43
45
47
47
46
45
46
46
47
48
48
48
48
48
48
48
48
48
47
49
52
56
55
55
56
53
57
56
56
56
55
53
53
53
53
58
59
61
60
61
61
63
64
64
64
64
67
69
69
69
69
69
69
69
69
69
69
70
69
68
65
65
65
65
66
66
66
65
65
63
63
63
64
63
63
63
63
63
64
67
67
67
68
68
69
69
69
68
68
68
68
66
66
66
66
66
66
66
66
66
66
67
66
64
64
64
64
64
63
63
62
62
62
61
61
61
61
61
60
60
61
61
61
61
62
62
62
62
62
61
59
59
60
60
58
58
58
58
58
58
56
55
55
55
53
53
53
53
52
52
52
51
51
50
50
50
49
49
49
51
51
51
51
51
51
50
50
50
51
50
49
46
46
46
46
40
39
38
37
39
38
38
40
38
34
32
33
33
33
33
34
33
34
33
32
31
31
31
31
30
29
29
27
26
26
26
26
26
26
26
26
26
26
26
26
26
26
26
26
26
26
26
26
26
26
25
25
25
25
25
26
26
26
26
26
26
26
26
26
26
26
27
27
27
27
26
26
26
26
26
26
26
26
26
26
26
26
26
25
25
25
26
25
26
26
25
26
26
25
25
25
25
25
25
25
25
25
24
24
24
24
24
24
23
23
23
23
23
23
23
23
23
23
23
23
23
23
22
22
22
22
22
22
22
22
22
20
20
20
22
22
22
22
22
22
18
18
18
18
18
18
18
18
18
18
18
17
17
17
16
17
14
14
14
14
14
14
14
12
12
12
12
12
12
12
12
12
12
12
12
12
12
12
12
12
12
12
12
12
12
12
12
12
11
11
10
10
10
10
10
10
10
10
10
10
10
10
10
10
10
10
10
10
10
10
11
12
12
11
11
13
12
12
12
12
12
12
12
12
12
12
12
12
12
12
11
11
11
11
11
11
11
11
11
11
11
11
11
11
11
9
9
9
9
9
10
11
11
12
13
17
17
20
21
22
22
22
22
22
22
22
22
22
22
22
22
22
22
22
21
20
20
19
19
19
19
19
19
19
19
19
19
19
19
19
20
20
20
20
20
20
20
20
20
20
20
20
20
20
20
20
20
20
19
19
19
19
19
19
19
19
19
19
19
19
19
19
19
19
19
19
19
19
19
18
18
18
18
18
18
18
16
16
16
16
16
16
15
15
15
15
15
14
14
14
14
14
14
14
14
14
14
14
14
15
16
16
15
13
11
11
11
11
11
11
12
12
12
11
11
11
10
11
11
11
11
11
11
11
11
11
11
11
11
11
8
8
8
8
8
8
7
7
7
6
6
6
6
6
6
6
6
6
6
6
6
6
6
6
6
6
6
6
6
6
6
5
5
5
5
5
5
5
5
5
5
6
6
6
6
6
6
6
6
6
6
6
6
6
6
6
6
6
6
6
6
6
6
6
6
6
6
6
6
6
6
6
6
6
6
6
6
6
6
6
6
6
6
6
6
6
6
6
6
6
6
5
7
7
7
7
7
8
8
8
8
8
8
8
8
8
8
8
8
8
8
8
8
8
8
8
8
8
7
7
7
7
7
7
7
7
7
7
7
7
7
7
8
8
8
8
8
8
8
8
8
8
8
8
7
7
7
7
6
6
6
5
5
5
5
5
5
5
5
5
5
5
5
5
5
5
5
5
5
5
5
5
5
5
5
5
5
5
5
5
6
6
6
6
7
7
7
7
7
7
7
7
7
7
7
7
7
7
7
7
7
7
7
7
7
6
6
6
6
6
7
7
7
7
7
7
7
7
7
7
7
7
7
5
6
6
6
6
6
6
6
6
6
6
6
6
6
5
5
5
5
5
5
5
5
5
5
5
5
5
5
5
5
5
5
6
6
6
6
6
6
6
6
6
6
6
6
6
6
6
6
6
6
6
6
6
6
7
7
7
7
7
7
7
7
7
7
7
7
7
7
7
7
7
7
7
7
7
7
7
7
7
6
6
6
6
6
6
6
6
6
6
6
6
6
6
6
6
6
6
6
6
6
6
6
6
5
5
5
5
5
5
5
5
5
5
4
4
4
4
4
4
4
4
5
5
5
5
5
5
5
5
5
5
5
5
5
5
5
5
5
5
5
5
5
5
5
5
5
5
5
5
5
5
5
5
5
5
5
5
5
5
5
5
5
5
5
5
5
5
5
5
5
5
5
5
5
5
4
3
3
4
4
4
4
4
5
5
6
8
8
8
8
8
8
8
8
8
8
8
8
8
8
8
8
8
8
8
8
8
8
8
8
8
8
8
8
8
8
8
8
8
8
8
8
8
8
8
8
9
10
10
10
10
10
10
10
10
10
10
10
9
9
9
9
8
8
8
8
8
8
8
9
9
9
10
10
10
10
10
10
10
10
10
9
9
9
9
9
9
9
9
9
9
9
9
9
9
10
10
10
11
11
11
11
11
11
11
11
11
11
11
11
11
11
11
11
11
11
11
11
11
11
11
11
11
11
11
11
11
11
11
9
9
9
9
9
9
9
8
8
8
8
8
8
8
8
8
8
8
8
8
8
7
6
6
6
6
6
6
6
6
6
5
5
5
5
6
6
6
6
6
6
6
6
6
6
6
6
6
6
6
6
6
6
6
6
6
6
6
6
6
6
6
6
6
6
6
6
6
6
6
6
6
6
6
6
6
6
6
5
5
5
5
5
5
5
5
5
5
5
5
5
5
5
5
5
5
5
5
5
5
4
3
3
3
3
3
3
3
3
3
3
3
3
2
2
2
2
2
2
2
1
1
1
1
1
1
1
1
1
1
1
1
1
1
1
1
1
1
1
1
1
1
1
1
1
1
1
1
1
1
1
1
1
1
1
1
1
1
1
1
1
1
1
1
1
1
0
0
0
0
0
0
0
0
0
0
0
0
0
0
0
0
0
0
0
0
0
0
0
0
0
0
0
0
0
0
0
0
0
0
0
0
0
0
0
0
0
0
0
0
0
0
0
0
0
0
0
0
0
0
1
1
1
1
1
1
1
1
1
1
1
1
1
1
1
1
1
1
1
1
1
1
1
1
1
1
1
1
1
1
1
1
2
2
2
2
2
2
2
2
2
2
2
2
2
2
2
2
2
1
1
1
1
1
1
1
1
1
1
1
1
1
1
1
1
1
1
1
1
1
1
1
1
1
1
1
1
1
1
1
1
1
1
1
1
1
1
1
1
1
1
1
1
1
1
1
1
1
1
1
1
1
1
1
1
1
1
1
1
1
1
1
1
1
1
1
1
1
1
1
1
1
1
1
1
1
1
1
1
1
1
1
1
1
1
1
1
1
1
1
1
1
1
1
1
1
1
0
0
0
0
0
0
0
0
0
0
0
0
0
0
0
0
0
0
0
0
0
0
0
0
0
0
0
0
0
0
0
0
0
0
0
0
0
0
0
0
0
0
0
0
0
0
0
0
0
0
1
1
1
1
1
1
1
1
1
1
1
1
1
1
1
1
1
1
1
1
1
1
1
1
1
1
1
1
1
1
1
1
1
1
1
1
1
1
1
1
1
1
1
1
1
1
1
1
1
1
1
1
1
1
1
1
1
1
1
1
1
1
1
1
1
1
1
1
1
1
1
1
1
1
1
1
1
1
1
1
1
1
1
1
1
1
1
1
1
1
1
1
1
1
1
1
1
1
1
1
1
1
1
1
1
1
1
1
1
1
1
1
1
1
1
1
1
1
1
1
1
1
1
1
1
1
1
1
1
1
1
1
1
1
1
1
1
1
1
1
1
1
1
1
1
1
1
1
1
1
1
1
1
1
1
1
1
1
1
1
1
1
1
1
1
1
1
1
1
2
2
2
2
2
2
2
2
2
2
2
2
2
2
2
2
2
2
2
1
1
1
1
1
1
1
1
1
1
1
1
1
1
1
1
1
1
1
2
2
2
2
2
2
2
2
2
2
2
2
2
2
2
2
2
2
2
2
2
2
2
2
2
2
2
2
2
2
2
2
2
2
2
2
2
2
2
2
2
2
2
2
2
2
2
2
2
2
2
2
2
2
2
2
2
2
2
2
3
3
3
4
4
4
4
4
4
4
4
4
4
4
4
4
4
4
4
4
4
4
4
4
4
4
4
4
4
4
4
4
4
4
4
4
4
4
4
4
4
4
4
4
4
4
4
4
4
4
4
4
4
4
4
4
4
4
4
4
4
4
4
4
4
4
4
4
4
4
4
4
4
4
4
4
4
4
4
4
4
4
4
4
3
3
3
3
3
3
3
3
3
3
3
2
1
1
1
1
1
1
1
1
1
1
1
1
1
1
1
1
1
1
1
1
1
1
1
1
1
1
1
1
1
1
1
1
1
0
0
0
0
0
0
0
0
0
0
0
0
0
0
0
0
0
0
0
0
0
0
0
0
0
0
0
0
0
0
0
0
0
0
0
0
0
0
0
0
0
0
0
0
0
0
0
0
0
0
0
0
0
0
0
0
0
0
0
0
0
0
0
0
0
0
0
0
0
0
0
0
0
0
0
0
0
0
0
0
0
0
0
0
0
0
0
0
0
0
0
0
0
0
0
0
0
0
0
0
0
0
0
0
0
0
0
0
0
0
0
0
0
0
0
0
0
0
0
0
0
0
0
0
0
0
0
0
0
0
0
0
0
1
1
2
2
2
2
3
3
3
3
3
3
3
3
3
4
4
4
4
4
4
4
4
4
4
4
4
4
4
4
4
4
4
4
4
4
4
4
4
4
4
4
4
4
4
4
4
4
4
4
4
4
4
4
4
3
3
3
3
3
3
3
3
3
3
3
3
3
4
4
4
4
4
4
4
5
5
5
5
5
5
5
5
5
5
5
5
5
5
5
5
5
5
5
5
5
5
5
5
5
5
5
4
4
4
4
4
4
4
4
4
4
4
4
4
4
4
4
4
4
4
4
4
4
4
4
4
4
4
4
4
4
4
4
3
3
3
3
3
3
3
3
3
3
3
3
3
2
2
2
2
2
2
2
2
2
2
2
2
2
2
2
2
2
2
2
3
3
3
3
3
2
2
2
3
3
4
4
4
4
4
4
4
4
4
4
4
3
3
3
3
3
3
3
3
3
4
4
4
4
4
4
4
4
4
4
5
5
5
5
5
5
5
5
5
5
5
5
5
5
5
5
5
5
5
5
5
5
5
5
5
5
5
5
5
6
6
6
6
7
7
7
7
7
6
6
6
6
6
6
6
6
6
6
6
6
6
6
6
6
6
6
6
6
6
6
6
6
6
6
6
6
6
6
6
6
6
6
6
6
6
5
5
5
5
5
5
5
5
5
5
5
5
5
4
4
4
4
4
4
4
4
4
4
4
4
4
4
4
4
4
4
4
4
4
4
4
4
4
4
4
4
5
5
5
5
5
5
5
5
5
5
5
5
5
5
5
4
4
4
4
4
4
4
4
4
4
4
4
4
4
4
4
4
4
4
4
3
3
3
3
3
3
2
2
2
2
2
2
2
2
1
1
1
1
1
1
1
1
1
1
1
1
1
1
1
1
1
1
1
1
1
1
1
1
1
1
1
1
1
1
1
1
1
1
1
1
1
1
1
1
1
1
1
1
1
1
1
1
1
1
1
0
0
0
0
0
0
0
0
0
0
1
1
1
1
1
1
1
1
1
0
0
0
0
0
0
0
0
0
0
0
0
0
0
0
0
0
0
0
0
0
0
0
0
0
0
0
0
0
0
0
0
0
0
0
0
0
0
0
0
0
0
0
0
0
0
0
0
0
0
0
0
0
0
0
0
0
0
0
0
0
0
0
0
0
0
0
0
0
0
0
0
0
0
0
0
0
0
0
0
0
0
0
0
0
0
0
0
0
0
0
0
0
0
0
0
0
0
0
0
0
0
0
1
1
1
1
1
1
1
1
1
1
1
1
1
1
1
1
1
1
1
1
1
1
1
1
1
1
1
1
1
1
1
1
1
1
1
1
1
1
1
1
1
1
1
1
1
1
1
1
1
1
1
1
1
1
1
1
1
1
1
1
1
1
1
1
1
1
1
0
0
0
0
0
0
0
0
0
0
0
0
0
0
0
0
0
0
0
0
0
0
0
0
0
0
0
0
0
0
0
1
1
1
1
1
1
1
1
1
1
1
1
1
1
1
1
1
1
1
1
1
1
1
1
1
1
1
1
1
1
1
1
1
1
1
1
1
1
1
1
1
1
1
1
1
1
1
1
1
1
1
1
1
1
1
1
1
1
1
1
1
1
1
1
1
1
1
0
0
0
0
0
0
0
0
0
0
0
0
0
0
0
0
0
0
0
0
0
0
0
0
0
0
0
0
0
0
0
0
0
0
0
0
0
0
0
0
0
0
0
0
0
0
0
0
0
0
0
0
0
0
0
0
0
0
0
0
0
0
0
0
0
0
0
0
0
0
0
0
0
0
0
0
0
0
0
0
0
0
0
0
0
0
0
0
0
0
0
0
0
0
0
1
1
1
1
1
1
1
1
1
1
1
1
1
1
1
1
1
1
1
1
1
1
1
1
1
1
1
1
1
1
1
1
0
0
0
0
0
0
0
0
0
0
0
0
0
0
0
0
0
0
0
0
0
0
0
0
0
0
0
0
0
0
0
0
0
0
0
0
0
0
0
0
0
0
0
0
0
0
0
0
0
0
0
0
0
0
0
0
0
0
0
0
0
0
0
0
0
0
0
0
0
0
0
0
0
0
0
0
0
0
0
0
0
0
0
0
0
0
0
0
0
0
0
0
0
0
0
0
0
0
0
0
0
0
0
0
0
0
0
0
0
0
0
0
0
0
0
0
0
0
0
0
0
0
0
0
0
0
0
0
0
0
0
0
0
0
0
0
0
0
0
0
0
0
0
0
0
0
0
0
0
0
0
0
0
0
0
0
0
0
0
0
0
0
0
0
0
0
0
0
0
0
0
0
0
0
0
0
0
0
0
0
0
0
0
0
0
0
0
0
0
0
0
0
0
0
0
0
0
0
0
0
0
0
0
0
0
0
0
0
0
0
0
0
0
0
0
0
0
0
0
0
0
0
0
0
0
0
0
0
0
0
0
0
0
0
0
0
0
0
0
0
0
0
0
0
0
0
0
0
0
0
0
0
0
0
0
0
0
0
0
0
0
0
0
0
0
0
0
0
0
0
0
0
0
0
0
0
0
0
0
0
0
0
0
0
0
0
0
0
0
0
0
0
1
1
1
1
1
1
1
1
1
1
1
1
1
1
1
1
1
1
1
1
1
1
1
1
1
1
1
1
1
1
1
1
1
2
1
1
1
1
1
3
3
3
3
3
3
3
3
3
3
3
3
3
3
3
3
3
3
3
3
3
3
3
3
3
3
3
3
3
3
3
3
3
3
3
3
3
3
3
3
3
3
3
3
3
3
3
3
3
3
3
3
3
3
3
3
3
3
3
3
3
3
3
3
3
3
3
3
3
3
3
3
3
3
3
3
3
4
4
4
5
5
5
5
5
5
5
5
5
5
5
5
5
5
5
5
5
5
5
5
5
5
5
5
5
5
5
5
5
5
5
3
3
3
3
3
3
3
2
3
3
2
2
2
2
2
2
2
2
2
2
2
2
2
2
2
2
2
2
2
2
2
2
2
2
2
2
2
2
2
2
2
2
2
2
2
2
2
2
2
2
2
2
2
2
2
2
2
2
2
2
3
3
3
3
3
3
3
3
3
3
3
3
3
3
3
3
3
3
3
3
3
3
3
3
3
3
3
3
3
3
3
3
3
3
3
3
3
3
4
5
5
5
5
5
5
5
5
5
5
5
5
5
5
5
5
5
5
5
4
4
4
4
4
4
4
4
4
4
4
4
4
4
4
4
4
4
4
4
4
4
4
4
4
4
4
4
4
4
4
4
4
4
4
4
4
4
4
4
4
3
3
3
3
3
3
3
3
3
3
3
3
3
3
3
3
3
4
4
4
4
4
4
4
4
4
4
4
4
4
4
4
4
4
4
4
4
4
4
4
4
4
4
4
4
4
4
4
4
4
4
4
4
4
4
4
4
4
4
4
4
4
4
4
4
4
4
4
4
4
4
4
4
4
4
4
4
4
4
4
4
4
3
4
4
4
4
4
3
3
3
3
3
3
3
3
3
3
3
3
3
3
3
3
3
3
3
3
3
3
2
2
4
4
4
4
4
4
4
4
4
4
3
2
2
2
3
3
3
3
3
3
3
3
3
3
3
3
3
3
3
3
3
3
3
3
3
3
3
3
3
3
3
3
3
3
3
3
3
3
3
3
3
3
3
3
3
3
3
3
3
3
3
3
3
3
3
3
3
3
3
3
3
3
3
3
3
3
3
3
3
3
3
3
3
3
3
3
3
3
3
3
3
3
3
3
3
3
2
2
2
2
2
2
2
2
2
2
2
2
2
2
1
1
1
1
1
1
1
1
1
1
1
1
1
1
1
1
1
1
1
1
1
1
1
1
1
1
1
1
1
1
1
1
1
1
1
1
1
1
1
1
1
1
1
1
1
1
1
1
1
1
1
1
1
1
1
1
1
1
1
1
1
1
1
1
1
1
1
1
1
1
1
1
1
0
0
0
0
0
0
0
0
0
0
0
0
0
0
0
0
0
0
0
0
0
0
0
0
0
0
0
0
0
0
0
0
0
0
0
0
0
0
0
0
0
0
0
0
0
0
0
0
0
0
0
0
0
0
0
0
0
0
0
0
0
0
0
0
0
0
0
0
0
0
0
0
0
0
0
0
0
1
1
1
1
1
1
1
1
1
1
1
1
1
1
1
1
1
1
1
1
1
1
1
1
1
1
1
1
1
1
1
1
1
1
1
1
1
1
1
1
1
1
1
1
1
1
1
1
1
1
1
1
1
1
1
1
1
1
1
1
1
1
1
1
1
1
1
1
1
1
1
1
1
1
1
1
1
1
1
1
1
1
1
1
1
1
1
1
1
1
1
1
1
1
1
1
1
1
1
1
1
1
1
1
1
1
0
0
0
0
0
0
0
0
0
0
0
0
0
0
0
0
0
0
0
0
0
0
0
0
0
0
0
0
0
0
0
0
0
0
0
0
0
0
0
0
0
0
0
0
0
0
0
0
0
0
0
0
0
0
0
0
0
0
0
0
0
0
0
0
0
0
0
0
0
0
0
0
0
0
0
0
0
0
0
0
0
0
0
0
0
0
0
0
0
0
0
0
0
0
0
0
0
0
0
0
0
0
0
0
0
0
0
0
0
0
0
0
0
0
0
0
0
0
0
0
0
0
0
0
0
0
0
0
0
0
0
0
0
0
0
0
0
0
0
0
0
0
0
0
0
0
0
0
0
0
0
0
0
0
0
0
0
0
0
0
0
0
0
0
0
0
0
0
0
0
0
0
0
0
0
0
0
0
0
0
0
0
0
0
0
0
0
0
0
0
0
0
0
0
0
0
0
0
0
0
0
0
0
0
0
0
0
0
0
0
0
0
0
0
0
0
0
0
0
0
0
0
0
0
0
0
0
0
0
0
0
0
0
0
0
0
0
0
0
0
0
0
0
0
0
0
0
0
0
0
0
0
0
0
0
0
0
0
0
0
0
0
0
0
0
0
0
0
0
0
1
1
1
1
1
1
1
1
1
1
1
1
1
1
1
1
1
1
1
1
1
1
1
1
1
1
1
1
1
1
1
1
1
1
1
1
1
1
1
1
1
1
1
1
1
1
1
1
1
1
1
1
1
1
1
1
1
1
1
1
1
0
0
0
0
0
0
0
0
0
0
0
0
0
0
0
0
0
0
0
0
0
0
0
0
0
0
0
0
0
0
0
0
0
0
0
0
0
0
0
0
0
0
0
0
0
0
0
0
0
0
0
0
0
0
0
0
0
0
0
0
0
0
0
0
0
0
0
0
0
0
0
0
0
0
0
0
0
0
0
0
0
0
0
0
0
0
0
0
0
0
0
0
0
0
0
0
0
0
0
0
0
0
0
0
0
0
0
0
0
0
0
0
0
0
0
0
0
0
0
0
0
0
0
0
0
0
0
0
0
0
0
0
0
0
0
0
0
0
0
0
0
0
0
0
0
0
0
0
0
0
0
0
0
0
0
0
0
0
0
0
0
0
0
0
0
0
0
0
0
0
0
0
0
0
0
0
0
0
0
0
0
0
0
0
0
0
0
0
0
0
0
0
0
0
0
0
0
0
0
0
0
0
0
0
0
0
0
0
0
0
0
0
0
0
0
0
0
0
0
0
0
0
0
0
0
0
0
0
0
0
0
0
0
0
0
0
0
0
0
0
0
0
0
0
0
0
0
0
0
0
0
0
0
0
0
0
0
0
0
0
0
0
0
0
0
0
0
0
0
0
0
0
0
0
0
0
0
0
0
0
0
0
0
0
0
0
0
0
0
0
0
0
0
0
0
0
0
0
0
0
0
0
0
0
0
0
0
0
0
0
0
0
0
0
0
0
0
0
0
0
0
0
0
0
0
0
0
0
0
0
0
0
0
0
0
0
0
0
0
0
0
0
0
0
0
0
0
0
0
0
0
0
0
0
0
0
0
0
0
0
0
0
0
0
0
0
0
0
0
0
0
0
0
0
0
0
0
0
0
0
0
0
0
0
0
0
0
0
0
0
0
0
0
0
0
0
0
0
0
0
0
0
0
0
0
0
0
0
0
0
0
0
0
0
0
0
0
0
0
0
0
0
0
0
0
0
0
0
0
0
0
0
0
0
0
0
0
0
0
0
0
0
0
0
0
0
0
0
0
0
0
0
0
0
0
0
0
0
0
0
0
0
0
0
0
0
0
0
0
0
0
0
0
0
0
0
0
0
0
0
0
0
0
0
0
0
0
0
0
0
0
0
0
0
0
0
0
0
0
0
0
0
0
0
0
0
0
0
0
0
0
0
0
0
0
0
0
0
0
0
0
0
0
0
0
0
0
0
0
0
0
0
0
0
0
0
0
0
0
0
0
0
0
0
0
0
0
0
0
0
0
0
0
0
0
0
0
0
0
0
0
0
0
0
0
0
0
0
0
0
0
0
0
0
0
0
0
0
0
0
0
0
0
0
0
0
0
0
0
0
0
0
0
0
0
0
0
0
0
0
0
0
0
0
0
0
0
0
0
0
0
0
0
0
0
0
0
0
0
0
0
0
0
0
0
0
0
0
0
0
0
0
0
0
0
0
0
0
0
0
0
0
0
0
0
0
0
0
0
0
0
0
0
0
0
0
0
0
0
0
0
0
0
0
0
0
0
0
0
0
0
0
0
0
0
0
0
0
0
0
0
0
0
0
0
0
0
0
0
0
0
0
0
0
0
0
0
0
0
0
0
0
0
0
0
0
0
0
0
0
0
0
0
0
0
0
0
0
0
0
0
0
0
0
0
0
0
0
0
0
0
0
0
0
0
0
0
0
0
0
0
0
0
0
0
0
0
0
0
0
0
0
0
0
0
0
0
0
0
0
0
0
0
0
0
0
0
0
0
0
0
0
0
0
0
0
0
0
0
0
0
0
0
0
0
0
0
0
0
0
0
0
0
0
0
0
0
0
0
0
0
0
0
0
0
0
0
0
0
0
0
0
0
0
0
0
0
0
0
0
0
0
0
0
0
0
0
0
0
0
0
0
0
0
0
0
0
0
0
0
0
0
0
0
0
0
0
0
0
0
0
0
0
0
0
0
0
0
0
0
0
0
0
0
0
0
0
0
0
0
0
0
0
0
0
0
0
0
0
0
0
0
0
0
0
0
0
0
0
0
0
0
0
0
0
0
0
0
0
0
0
0
0
0
0
0
0
0
0
0
0
0
0
0
0
0
0
0
0
0
0
0
0
0
0
0
0
0
0
0
0
0
0
0
0
0
0
0
0
0
0
0
0
0
0
0
0
0
0
0
0
0
0
0
0
0
0
0
0
0
0
0
0
0
0
0
0
0
0
0
0
0
0
0
0
0
0
0
0
0
0
0
0
0
0
0
0
0
0
0
0
0
0
0
0
0
0
0
0
0
0
0
0
1
1
1
1
1
1
1
1
1
1
1
1
1
1
1
1
1
1
1
1
1
1
1
1
1
1
1
1
1
1
1
1
1
1
1
1
1
1
1
1
1
1
1
1
1
1
1
1
1
1
1
1
1
1
1
1
1
1
1
1
1
1
1
1
1
1
1
1
1
1
1
1
1
1
1
1
1
1
1
1
1
1
1
1
1
1
1
1
1
1
1
1
1
1
1
1
1
1
1
1
1
1
1
1
1
1
1
1
1
1
1
1
1
1
1
1
1
1
1
1
1
1
1
1
1
1
1
1
1
1
1
1
1
1
1
1
1
1
1
1
1
1
1
1
1
1
0
0
0
0
0
0
0
0
0
0
0
0
0
0
0
0
0
0
0
0
0
0
0
0
0
0
0
0
0
0
0
0
0
0
0
0
0
0
0
0
0
0
0
0
0
0
0
0
0
0
0
0
0
0
0
1
1
1
1
1
1
1
1
1
1
1
1
1
1
1
0
0
0
0
0
0
0
0
0
0
0
0
0
0
0
0
0
0
0
0
0
0
0
0
0
0
0
0
0
0
0
0
0
0
0
0
0
0
0
0
0
0
0
0
0
0
0
0
0
0
0
0
0
0
0
0
0
0
0
0
0
0
0
0
0
0
0
0
0
0
0
0
0
0
0
0
0
0
0
0
0
0
0
0
0
0
0
0
0
0
0
0
0
0
0
0
0
0
0
0
0
0
0
0
0
0
0
0
0
0
0
0
0
0
0
0
0
0
0
0
0
0
0
0
0
0
0
0
0
0
0
0
0
0
0
0
0
0
0
0
0
0
0
0
0
0
0
0
0
0
0
0
0
0
0
0
0
0
0
0
0
0
0
0
0
0
0
0
0
0
0
0
0
0
0
0
0
0
0
0
0
0
0
0
0
0
0
0
0
0
0
0
0
0
0
0
0
0
0
0
0
0
0
0
0
0
0
0
0
0
0
0
0
0
0
0
0
0
0
0
0
0
0
0
0
0
0
0
0
0
0
0
0
0
0
0
0
0
0
0
0
0
0
0
0
0
0
0
0
0
0
0
0
0
0
0
0
0
0
0
0
0
0
0
0
0
0
0
0
0
0
0
0
0
0
0
0
0
0
0
0
0
0
0
0
0
0
0
0
0
0
0
0
0
0
0
0
0
0
0
0
0
0
0
0
0
0
0
0
0
0
0
0
0
0
0
0
0
0
0
0
0
0
0
0
0
0
0
0
0
0
0
0
0
0
0
0
0
0
0
0
0
0
0
0
0
0
0
0
0
0
0
0
0
0
0
0
0
0
0
0
0
0
0
0
0
0
0
0
0
0
0
0
0
0
0
0
0
0
0
0
0
0
0
0
0
0
0
0
0
0
0
0
0
0
0
0
0
0
0
0
0
0
0
0
0
0
0
0
0
0
0
0
0
0
0
0
0
0
0
0
0
0
0
0
0
0
0
0
0
0
0
0
0
0
0
0
0
0
0
0
0
0
0
0
0
0
0
0
0
0
0
0
0
0
0
0
0
0
0
0
0
0
0
0
0
0
0
0
0
0
0
0
0
0
0
0
0
0
0
0
0
0
0
0
0
0
0
0
0
0
0
0
0
0
0
0
0
0
0
0
0
0
0
0
0
0
0
0
0
0
0
0
0
0
0
0
0
0
0
0
0
0
0
0
0
0
0
0
0
0
0
0
0
0
0
0
0
0
0
0
0
0
0
0
0
0
0
0
0
0
0
0
0
0
0
0
0
0
0
0
0
0
0
0
0
0
0
0
0
0
0
0
0
0
0
0
0
0
0
0
0
0
0
0
0
0
0
0
0
0
0
0
0
0
0
0
0
0
0
0
0
0
0
0
0
0
0
0
0
0
0
0
0
0
0
0
0
0
0
0
0
0
0
0
0
0
0
0
0
0
0
0
0
0
0
0
0
0
0
0
0
0
0
0
0
0
0
0
0
0
0
0
0
0
0
0
0
0
0
0
0
0
0
0
0
0
0
0
0
0
0
0
0
0
0
0
0
0
0
0
0
0
0
0
0
0
0
0
0
0
0
0
0
1
1
1
1
1
1
1
1
1
1
1
1
1
1
1
1
1
1
1
1
1
1
1
1
1
1
1
1
1
1
1
0
0
0
0
0
0
0
0
0
0
0
0
0
0
0
0
0
0
0
0
0
0
0
0
0
0
0
0
0
0
0
0
0
0
0
0
0
0
0
0
0
0
0
0
0
0
0
0
0
0
0
0
0
0
0
0
0
0
0
0
0
0
0
0
0
0
0
0
0
0
0
0
0
0
0
0
0
0
0
0
0
0
0
0
0
0
0
0
0
0
0
0
0
0
0
0
0
0
0
0
0
0
0
0
0
0
0
0
0
0
0
0
0
0
1
1
1
1
1
1
1
2
2
2
2
2
2
2
2
2
2
2
2
2
2
2
2
2
1
1
1
1
1
1
1
1
1
1
1
1
1
1
1
1
1
1
1
1
1
1
1
1
1
1
1
1
1
1
1
1
1
1
1
1
1
1
1
1
1
1
1
1
1
1
1
1
1
1
1
1
1
1
1
1
1
2
2
2
2
2
2
2
2
2
2
2
3
3
3
3
3
3
3
3
3
3
3
3
3
3
3
3
3
3
3
3
3
3
3
3
3
3
3
3
3
3
3
3
3
3
3
3
3
3
3
3
3
3
3
3
3
3
3
3
3
3
3
3
3
3
3
3
3
3
3
3
3
3
3
3
3
3
3
3
3
3
3
3
4
4
4
4
4
4
4
4
4
4
4
4
4
4
4
4
4
3
3
3
3
3
3
3
3
3
3
3
3
3
3
3
3
3
3
3
3
3
3
3
3
3
3
3
3
3
3
3
3
3
3
3
3
3
3
3
3
3
2
2
2
2
2
2
2
2
2
2
2
2
2
2
2
2
2
2
2
2
2
2
2
2
2
2
2
2
2
2
2
2
2
2
2
2
2
2
2
2
2
2
2
2
2
2
2
2
2
2
2
2
2
2
2
0
0
0
0
0
0
0
0
0
0
0
0
0
0
0
0
0
0
0
0
0
0
0
0
0
0
0
0
0
0
0
0
0
0
0
0
0
0
0
0
0
0
0
0
0
0
0
0
0
0
0
0
0
0
0
0
0
0
0
0
0
0
0
0
0
0
0
0
0
0
0
0
0
0
0
0
0
0
0
0
0
0
0
0
0
0
0
0
0
0
0
0
0
0
0
0
0
0
0
0
0
0
0
0
0
0
0
0
0
0
0
0
0
0
0
0
0
0
0
0
0
0
0
0
0
0
0
0
0
0
0
0
0
0
0
0
0
0
0
0
0
0
0
0
0
0
0
0
0
0
0
0
0
0
0
0
0
0
0
0
0
0
0
0
0
0
0
0
0
0
0
0
0
0
0
0
0
0
0
0
0
0
0
0
0
0
0
0
0
0
0
0
0
0
0
0
0
0
0
0
0
0
0
0
0
0
0
0
0
0
0
0
1
1
1
1
1
1
1
1
1
1
1
1
1
1
1
1
1
1
1
1
1
3
3
3
3
3
3
3
3
3
3
3
3
3
3
3
3
3
3
3
3
3
3
3
3
3
3
3
3
3
3
3
3
3
3
3
3
3
3
3
3
3
3
3
2
2
2
2
2
2
2
2
2
2
2
2
2
2
2
2
2
2
2
2
2
2
2
2
2
2
2
2
2
2
2
2
2
2
2
2
2
2
2
2
2
2
2
2
2
2
2
2
2
1
1
1
1
1
1
0
0
0
0
0
0
0
0
0
0
0
0
1
1
1
1
1
1
1
1
1
1
1
1
1
1
1
1
1
1
1
1
1
1
1
1
1
1
1
1
1
1
1
1
1
1
1
1
1
1
1
1
1
1
1
1
1
1
1
1
1
1
1
1
1
1
1
1
1
1
1
1
1
1
1
1
1
1
1
1
1
1
1
1
1
1
1
1
1
1
1
1
1
1
1
1
1
1
1
1
1
1
1
1
1
1
1
1
1
1
1
1
1
1
1
1
1
1
1
1
1
1
1
1
0
0
0
0
0
0
0
0
0
0
0
0
0
0
0
0
0
0
0
0
0
0
0
0
0
0
0
0
0
0
0
0
0
0
0
0
0
0
0
0
0
0
0
0
0
0
0
0
0
0
0
0
0
0
0
0
0
0
0
0
0
0
0
0
0
0
0
0
0
0
0
0
0
0
0
0
0
0
0
0
0
0
0
0
0
0
0
0
0
0
0
0
0
0
0
0
0
0
0
0
0
0
0
0
0
0
0
0
0
0
0
0
0
0
0
0
0
0
0
0
0
0
0
0
0
0
0
0
0
0
0
0
0
0
0
0
0
0
0
0
0
0
0
0
0
0
0
0
0
0
0
0
0
0
0
0
0
0
0
0
0
0
0
0
0
0
0
0
0
0
0
0
0
0
0
0
0
0
0
0
0
0
0
0
0
0
0
0
0
0
0
0
0
0
0
0
0
0
0
0
0
0
0
0
0
0
0
0
0
0
0
0
0
0
0
0
0
1
1
1
1
1
1
1
1
1
1
1
1
0
0
0
0
0
0
0
0
0
0
0
0
0
0
0
0
0
0
0
0
0
0
0
0
0
0
0
0
0
0
0
0
0
0
0
0
0
0
0
0
0
0
0
0
0
0
0
0
0
0
0
0
0
0
0
0
0
0
0
0
0
0
0
0
0
0
0
0
0
0
0
0
0
0
0
0
0
0
0
0
0
0
0
0
0
0
0
0
0
0
0
0
0
0
0
0
0
0
0
0
0
0
0
0
0
0
0
0
0
0
0
0
0
0
0
0
0
0
0
0
0
0
0
0
0
0
0
0
0
0
0
0
0
0
0
0
0
0
0
0
0
0
0
0
0
0
0
0
0
0
0
0
0
0
0
0
0
0
0
0
0
0
0
0
0
0
0
0
0
0
0
0
0
0
0
0
0
0
0
0
0
0
0
0
0
0
0
0
0
0
0
0
0
0
0
0
0
0
0
0
0
0
0
0
0
0
0
0
0
0
0
0
0
0
0
0
0
0
0
0
0
0
0
0
0
0
0
0
0
0
0
0
0
0
0
0
0
0
0
0
0
0
0
0
0
0
0
0
0
0
0
0
0
0
0
0
0
0
0
0
0
0
0
0
0
0
0
0
0
0
0
0
0
0
0
0
0
0
0
0
0
0
0
0
0
0
0
0
0
0
0
0
0
0
0
0
0
0
0
0
0
0
0
0
0
0
0
0
0
0
0
0
0
0
0
0
0
0
0
0
0
0
0
0
0
0
0
0
0
0
0
0
0
0
0
0
0
0
0
0
0
0
0
0
0
0
0
0
0
0
0
0
0
0
0
0
0
0
0
0
0
0
0
0
0
0
0
0
0
0
0
0
0
0
0
0
0
0
0
0
0
0
0
0
0
0
0
0
0
0
0
0
0
0
0
0
0
0
0
0
0
0
0
0
0
0
0
0
0
0
0
0
0
0
0
0
0
0
0
0
0
0
0
0
0
0
0
0
0
0
0
0
0
0
0
0
0
0
0
0
0
0
0
0
0
0
0
0
0
0
0
0
0
0
0
0
0
0
0
0
0
0
0
0
0
0
0
0
0
0
0
0
0
0
0
0
0
0
0
0
0
0
0
0
0
0
0
0
0
0
0
0
0
0
0
0
0
0
0
0
0
0
0
0
0
0
0
0
0
0
0
0
0
0
0
0
0
0
0
0
0
0
0
0
0
0
0
0
0
0
0
0
0
0
0
0
0
0
0
0
0
0
0
0
0
0
0
0
0
0
0
0
0
0
0
0
0
0
0
0
0
0
0
0
0
0
0
0
0
0
0
0
0
0
0
0
0
0
0
0
0
0
0
0
0
0
0
0
0
0
0
0
0
0
0
0
0
0
0
0
0
0
0
0
0
0
0
0
0
0
0
0
0
0
0
0
0
0
0
0
0
0
0
0
0
0
0
0
0
0
0
0
0
0
0
0
0
0
0
0
0
0
0
0
0
0
0
0
0
0
0
0
0
0
0
0
0
0
0
0
0
0
0
0
0
0
0
0
0
0
0
0
0
0
0
0
0
0
0
0
0
0
0
0
0
0
0
0
0
0
0
0
0
0
0
0
0
0
0
0
0
0
0
0
0
0
0
0
0
0
0
0
0
0
0
0
0
0
0
0
0
0
0
0
0
0
0
0
0
0
0
0
0
0
0
0
0
0
0
0
0
0
0
0
0
0
0
0
0
0
0
0
0
0
0
0
0
0
0
0
0
0
0
0
0
0
0
0
0
0
0
0
0
0
0
0
0
0
0
0
0
0
0
0
0
0
0
0
0
0
0
0
0
0
0
0
0
0
0
0
0
0
0
0
0
0
0
0
0
0
0
0
0
0
0
0
0
0
0
0
0
0
0
0
0
0
0
0
0
0
0
0
0
0
0
0
0
0
0
0
0
0
0
0
0
0
0
0
0
0
0
0
0
0
0
0
0
0
0
0
0
0
0
0
0
0
0
0
0
0
0
0
0
0
0
0
0
0
0
0
0
0
0
0
0
0
0
0
0
0
0
0
0
0
0
0
0
0
0
0
0
0
0
0
0
0
0
0
0
0
0
0
0
0
0
0
0
0
0
0
0
0
0
0
0
0
0
0
0
0
0
0
0
0
0
0
0
0
0
0
0
0
0
0
0
0
0
0
0
0
0
0
0
0
0
0
0
0
0
0
0
0
0
0
0
0
0
0
0
0
0
0
0
0
0
0
0
0
0
0
0
0
0
0
0
0
0
0
0
0
0
0
0
0
0
0
0
0
0
0
0
0
0
0
0
0
0
0
0
0
0
0
0
0
0
0
0
0
0
0
0
0
0
0
0
0
0
0
0
0
0
0
0
0
0
0
0
0
0
0
0
0
0
0
0
0
0
0
0
0
0
0
0
0
0
0
0
0
0
0
0
0
0
0
0
0
0
0
0
0
0
0
0
0
0
0
0
0
0
0
0
0
0
0
0
0
0
0
0
0
0
0
0
0
0
0
0
0
0
0
0
0
0
0
0
0
0
0
0
0
0
0
0
0
0
0
0
0
0
0
0
0
0
0
0
0
0
0
0
0
0
0
0
0
0
0
0
0
0
0
0
0
0
0
0
0
0
0
0
0
0
0
0
0
0
0
0
0
0
0
0
0
0
0
0
0
0
0
0
0
0
0
0
0
0
0
0
0
0
0
0
0
0
0
0
0
0
0
0
0
0
0
0
0
0
0
0
0
0
0
0
0
0
0
0
0
0
0
0
0
0
0
0
0
0
0
0
0
0
0
0
0
0
0
0
0
0
0
0
0
0
0
0
0
0
0
0
0
0
0
0
0
0
0
0
0
0
0
0
0
0
0
0
0
0
0
0
0
0
0
0
0
0
0
0
0
0
0
0
0
0
0
0
0
0
0
0
0
0
0
0
0
0
0
0
0
0
0
0
0
0
0
0
0
0
0
0
0
0
0
0
0
0
0
0
0
0
0
0
0
0
0
0
0
0
0
0
0
0
0
0
0
0
0
0
0
0
0
0
0
0
0
0
0
0
0
0
0
0
0
0
0
0
0
0
0
0
0
0
0
0
0
0
0
0
0
0
0
0
0
0
0
0
0
0
0
0
0
0
0
0
0
0
0
0
0
0
0
0
0
0
0
0
0
0
0
0
0
0
0
0
0
0
0
0
0
0
0
0
0
0
0
0
0
0
0
0
0
0
0
0
0
0
0
0
0
0
0
0
0
0
0
0
0
0
0
0
0
0
0
0
0
0
0
0
0
0
0
0
0
0
0
0
0
0
0
0
0
0
0
0
0
0
0
0
0
0
0
0
0
0
0
0
0
0
0
0
0
0
0
0
0
0
0
0
0
0
0
0
0
0
0
0
0
0
0
0
0
0
0
0
0
0
0
0
0
0
0
0
0
0
0
0
0
0
0
0
0
0
0
0
0
0
0
0
0
0
0
0
0
0
0
0
0
0
0
0
0
0
0
0
0
0
0
0
0
0
0
0
0
0
0
0
0
0
0
0
0
0
0
0
0
0
0
0
0
0
0
0
0
0
0
0
0
0
0
0
0
0
0
0
0
0
0
0
0
0
0
0
0
0
0
0
0
0
0
0
0
0
0
0
0
0
0
0
0
0
0
0
0
0
0
0
0
0
0
0
0
0
0
0
0
0
0
0
0
0
0
0
0
0
0
0
0
0
0
0
0
0
0
0
0
0
0
0
0
0
0
0
0
0
0
0
0
0
0
0
0
0
0
0
0
0
0
0
0
0
0
0
0
0
0
0
0
0
0
0
0
0
0
0
0
0
0
0
0
0
0
0
0
0
0
0
0
0
0
0
0
0
0
0
0
0
0
0
0
0
0
0
0
0
0
0
0
0
0
0
0
0
0
0
0
0
0
0
0
0
0
0
0
0
0
0
0
0
0
0
0
0
0
0
0
0
0
0
0
0
0
0
0
0
0
0
0
0
0
0
0
0
0
0
0
0
0
0
0
0
0
0
0
0
0
0
0
0
0
0
0
0
0
0
0
0
0
0
0
0
0
0
0
0
0
0
0
0
0
0
0
0
0
0
0
0
0
0
0
0
0
0
0
0
0
0
0
0
0
0
0
0
0
0
0
0
0
0
0
0
0
0
0
0
0
0
0
0
0
0
0
0
0
0
0
0
0
0
0
1
1
1
1
1
1
1
1
1
1
1
1
1
1
1
1
1
1
1
1
1
1
1
1
1
1
1
1
1
1
1
1
1
1
1
2
2
2
2
2
2
2
2
2
2
2
2
2
2
2
2
2
2
2
2
2
2
2
2
2
2
2
2
2
2
2
2
2
2
2
2
2
2
2
2
2
2
2
2
2
2
1
1
1
1
1
1
1
1
1
1
1
1
1
1
1
1
1
1
1
1
1
1
1
1
1
1
1
1
1
1
1
1
1
1
1
1
1
1
1
1
1
1
1
1
1
1
1
1
1
1
1
1
1
1
1
1
1
1
1
1
1
1
1
1
1
1
1
1
1
1
1
1
1
1
1
1
0
0
0
0
0
0
0
0
0
0
0
0
0
0
0
0
0
0
0
0
0
0
0
0
0
0
0
0
0
0
0
0
0
0
0
0
0
1
1
1
1
1
1
1
1
1
1
1
1
1
1
1
1
1
1
1
1
1
1
1
1
1
1
1
1
1
1
1
1
1
1
1
1
1
1
1
1
1
1
1
1
1
1
1
1
1
1
1
1
1
1
1
1
1
1
1
1
1
1
1
1
1
1
1
1
1
1
1
1
1
1
1
1
1
1
1
1
1
1
1
1
1
1
1
1
1
0
0
0
0
0
0
0
0
0
0
0
0
0
0
0
0
0
0
0
0
0
0
0
0
0
0
0
0
0
0
0
0
0
0
0
0
0
0
0
0
0
0
0
0
0
0
0
0
0
0
0
0
0
0
0
0
0
0
0
0
0
0
0
0
0
0
0
0
0
0
0
0
0
0
0
0
0
0
0
0
0
0
0
0
0
0
0
0
0
0
0
0
0
0
0
0
0
0
0
0
0
0
0
0
0
0
0
0
0
0
0
0
0
0
0
0
0
0
0
0
0
0
0
0
0
0
0
0
0
0
0
0
0
0
0
0
0
0
0
0
0
0
0
0
0
0
0
0
0
0
0
0
0
0
0
0
0
0
0
0
0
0
0
0
0
0
0
0
0
0
0
0
0
1
1
1
1
1
1
1
1
1
1
1
1
1
1
1
1
1
1
1
1
1
1
1
1
1
1
1
1
1
1
1
1
1
1
1
1
1
1
1
1
1
1
1
1
1
1
1
1
1
1
1
1
1
1
1
1
1
1
1
1
1
1
1
1
1
1
1
1
1
1
1
0
0
0
0
0
0
0
0
0
0
0
0
0
0
0
0
0
0
0
0
0
0
0
0
0
0
0
0
0
0
0
0
0
0
0
0
0
0
0
0
0
0
0
0
0
0
0
0
0
0
0
0
0
0
0
0
0
0
0
0
0
0
0
0
0
0
0
0
0
0
0
0
0
0
0
0
0
0
0
0
0
0
0
0
0
0
0
0
0
0
0
0
0
0
0
0
0
0
0
0
0
0
0
0
0
0
0
0
0
0
0
0
0
0
0
0
0
0
0
0
0
0
0
0
0
0
0
0
0
0
0
0
0
0
0
0
0
0
0
0
0
0
0
0
0
0
0
0
0
0
0
0
0
0
0
0
0
0
0
0
0
0
0
0
0
0
0
0
0
0
0
0
0
0
0
0
0
0
0
0
0
0
0
0
0
0
0
0
0
0
0
0
0
0
0
0
0
0
0
0
0
0
0
0
0
0
0
0
0
0
0
0
0
0
0
0
0
0
0
0
0
0
0
0
0
0
0
0
0
0
0
0
0
0
0
0
0
0
0
0
0
0
0
0
0
0
0
0
0
0
1
1
1
1
1
1
1
1
1
1
1
1
1
1
1
1
1
1
1
1
1
1
1
1
1
1
1
1
1
1
1
1
1
1
1
1
1
1
1
1
1
1
1
1
1
1
1
1
1
1
1
1
1
1
1
1
1
1
1
1
1
1
1
1
1
1
1
1
1
1
1
1
1
1
1
2
4
4
5
5
6
7
7
7
7
7
7
7
7
7
7
7
7
7
7
7
7
7
7
7
7
7
7
7
8
8
9
9
9
9
9
9
8
8
8
8
8
8
8
8
8
8
8
8
8
8
8
8
8
8
8
8
8
8
8
8
8
8
8
8
8
8
8
8
8
7
7
7
7
7
7
7
7
7
7
7
7
7
7
7
7
7
7
7
7
7
7
8
8
8
8
8
8
9
9
8
9
9
9
9
9
9
9
9
9
9
9
9
9
8
8
8
8
8
8
8
8
8
8
8
8
8
8
8
8
8
8
8
8
8
8
8
8
8
8
8
8
8
8
8
8
8
8
9
8
8
9
9
8
9
10
10
10
10
10
10
10
10
10
10
11
11
11
10
10
10
10
9
9
9
9
9
9
9
9
9
9
8
8
8
8
8
8
8
7
7
7
7
10
12
15
21
25
26
26
27
27
27
27
29
29
31
32
32
32
32
32
33
34
34
35
35
35
35
35
35
35
35
34
34
34
34
34
34
34
34
34
34
34
34
34
34
34
34
34
34
34
34
34
34
34
34
34
34
33
33
33
33
33
32
31
31
31
31
31
31
31
31
31
31
31
31
31
31
31
31
31
31
31
31
30
31
31
31
31
31
31
31
31
31
31
31
31
31
29
29
29
29
28
28
27
27
27
27
27
27
26
26
26
26
24
24
23
23
22
22
22
22
22
22
22
20
19
19
18
17
16
16
17
17
17
17
17
17
17
17
17
17
17
17
17
17
17
17
17
17
17
17
16
15
11
7
7
8
8
9
9
9
9
9
9
9
9
9
9
9
9
8
8
8
8
8
8
8
8
8
8
8
8
8
8
8
7
7
7
7
7
7
7
7
7
6
6
5
5
5
5
5
5
5
5
6
6
6
6
6
6
6
6
6
6
6
6
6
6
6
6
6
6
6
6
6
7
7
7
7
8
8
8
8
8
8
7
8
8
9
9
9
10
10
11
11
11
11
11
11
11
11
11
11
11
11
11
11
11
11
11
11
11
11
11
10
9
9
10
10
10
10
10
10
10
10
10
10
10
10
10
10
10
10
10
10
10
10
10
10
10
10
10
10
10
10
10
10
10
10
10
10
10
10
10
10
10
9
9
9
9
9
9
9
9
9
9
9
9
9
9
9
9
9
9
9
9
9
9
9
9
9
9
9
9
9
9
9
9
9
9
9
9
9
9
9
9
9
9
9
9
9
9
9
9
9
9
9
9
9
9
8
8
7
7
7
7
7
6
6
6
6
6
6
6
5
5
5
6
6
6
6
6
6
6
6
5
5
5
5
5
5
5
5
5
5
5
5
5
5
6
6
6
6
6
6
6
6
6
7
7
7
7
8
8
8
8
7
7
6
6
6
6
6
6
6
6
6
6
6
6
6
6
6
6
5
5
5
5
4
4
4
4
4
4
4
4
4
4
4
4
4
4
4
4
4
4
4
4
4
4
4
4
4
4
4
4
4
4
4
4
4
4
4
4
4
4
4
4
4
4
4
4
4
4
4
4
4
4
4
4
4
4
4
4
4
4
4
4
4
4
4
4
4
3
3
3
3
3
3
3
3
3
3
3
4
4
4
4
4
4
4
4
4
4
4
4
4
3
3
3
3
3
3
3
3
3
2
2
2
2
2
2
2
2
2
2
2
2
2
2
2
2
2
2
2
2
2
2
2
2
2
2
2
3
4
4
4
4
4
4
4
4
3
3
3
3
3
3
3
3
3
3
3
3
3
3
3
3
3
3
3
3
3
3
3
3
3
3
3
3
3
3
3
3
3
3
3
3
3
2
2
2
2
2
2
2
2
2
2
2
2
3
3
3
3
3
3
3
3
3
3
3
3
3
3
3
3
3
3
3
3
3
3
3
3
3
3
3
3
3
3
3
3
3
3
3
3
3
3
3
3
3
3
3
3
3
3
3
3
3
3
3
3
3
3
4
4
4
4
4
4
4
4
4
4
4
4
4
4
4
4
4
4
4
4
4
4
4
4
4
4
4
4
5
6
6
6
6
7
7
7
7
7
7
7
7
8
7
7
7
7
7
7
7
7
7
7
7
7
6
6
6
6
6
6
6
6
6
6
6
6
6
6
6
6
6
6
6
6
6
6
6
6
6
6
6
6
6
6
6
6
6
6
6
6
6
6
6
6
6
6
6
6
6
6
6
6
6
6
6
6
6
6
6
6
6
6
6
6
6
6
6
6
6
6
6
5
5
5
5
5
5
5
5
5
5
5
5
5
5
5
5
5
5
5
5
5
4
4
4
4
4
4
4
4
4
3
3
3
3
3
2
2
2
2
2
2
2
2
2
2
2
2
2
2
2
2
2
2
3
3
3
3
4
4
4
4
4
4
4
4
3
3
3
3
3
3
3
3
3
3
3
3
2
2
2
2
2
2
2
2
2
2
2
2
2
2
2
2
2
2
2
2
2
2
2
2
2
2
2
2
2
2
2
1
1
1
1
1
1
1
1
1
1
1
1
1
1
1
1
1
1
1
1
1
1
1
1
1
1
1
1
1
1
2
2
2
2
2
2
2
2
2
2
3
3
4
4
4
4
4
4
4
4
4
4
4
4
5
5
5
5
5
5
5
5
5
5
5
5
5
5
6
6
7
7
7
7
7
7
7
7
7
7
8
8
8
8
8
8
8
8
8
8
8
8
8
8
8
8
8
8
8
8
8
8
8
8
8
8
8
8
8
8
8
8
8
8
8
8
8
8
9
9
9
9
9
10
10
10
10
10
10
9
9
9
9
9
9
9
9
9
9
10
11
11
11
11
11
11
12
13
14
14
15
15
15
15
15
15
15
15
15
15
15
15
15
16
16
16
16
16
16
16
16
16
16
16
16
16
16
15
15
15
15
15
15
14
14
14
15
15
14
13
13
13
13
13
13
13
13
13
14
14
14
15
16
16
16
16
16
16
16
16
17
17
18
18
18
18
18
18
18
18
18
20
21
22
22
22
23
25
25
25
24
23
22
20
19
18
18
19
21
21
21
21
21
21
21
21
21
23
24
25
25
24
23
23
23
23
23
23
23
23
23
23
23
23
23
23
23
23
23
23
23
23
23
23
23
23
23
23
23
23
23
23
23
23
23
23
23
23
23
23
23
23
23
23
23
22
22
22
23
23
23
23
23
21
21
21
21
21
21
21
21
21
21
21
20
20
20
20
21
21
21
21
20
20
20
20
20
20
19
19
19
19
19
19
17
17
17
17
17
17
17
17
17
17
17
17
17
17
17
17
17
17
17
17
18
18
19
19
19
19
15
15
15
15
17
17
17
17
17
19
20
22
22
23
23
23
23
23
23
23
23
23
21
21
21
21
21
21
21
21
21
22
22
22
22
21
20
20
20
22
22
20
22
23
24
26
26
26
28
28
29
29
29
30
30
30
29
29
29
29
29
30
30
31
31
31
32
31
32
32
32
32
32
32
33
35
35
35
35
35
34
34
34
34
35
35
35
35
36
36
37
43
44
44
44
44
44
44
44
44
44
44
44
44
44
44
45
45
44
44
44
43
43
43
43
43
43
42
42
42
42
42
42
42
42
42
42
42
42
42
42
41
39
38
38
37
37
37
37
38
38
38
35
35
35
31
31
32
33
32
31
30
30
32
32
32
33
34
51
52
55
55
55
56
56
56
56
56
57
57
57
57
56
55
55
55
54
54
55
53
53
53
53
54
54
54
54
54
54
55
55
54
54
54
54
53
53
53
53
54
54
54
55
55
53
53
51
52
52
52
52
51
51
51
51
56
60
60
64
73
80
80
80
79
79
79
79
79
79
79
79
79
79
80
80
80
80
79
79
79
79
79
79
79
79
78
78
78
79
80
80
80
80
80
80
80
80
80
80
80
80
80
80
80
80
79
79
79
79
79
79
77
77
75
75
74
74
75
75
75
74
73
73
73
73
73
73
73
73
73
74
74
74
74
74
74
74
74
74
74
74
74
74
74
74
73
73
71
70
70
70
70
70
69
69
69
69
69
72
78
76
76
75
76
76
76
76
76
75
75
73
73
72
72
71
71
70
70
64
65
62
59
59
57
54
54
53
51
51
51
51
53
54
53
50
50
42
40
38
45
47
48
48
47
47
52
53
56
58
63
61
60
65
65
66
67
68
69
69
68
67
67
67
65
65
65
65
66
68
68
68
68
70
70
70
69
69
69
69
69
69
69
69
69
70
70
70
70
71
72
73
74
82
83
82
80
79
79
79
79
79
79
79
79
79
79
79
79
78
79
79
78
77
77
77
77
77
77
77
75
75
75
72
72
73
72
72
72
72
72
72
72
73
75
76
76
76
78
78
78
78
79
77
77
78
78
77
77
77
74
74
74
74
74
74
75
75
75
75
75
74
74
74
71
71
71
71
71
71
71
70
70
70
70
68
68
67
66
65
64
61
61
59
58
57
56
56
53
53
53
53
53
53
53
53
53
53
55
56
57
59
63
64
64
62
62
62
61
61
64
63
66
66
65
67
65
64
65
66
67
67
67
67
66
65
65
66
62
63
62
61
61
59
59
59
58
58
58
59
59
61
59
63
63
63
63
62
62
62
62
61
60
59
58
57
56
56
55
55
55
55
56
56
56
58
56
56
56
56
56
56
57
57
57
57
57
57
57
57
56
56
55
55
55
55
55
55
54
54
54
54
54
54
54
54
55
55
55
56
58
59
59
58
58
57
57
57
57
57
57
57
57
57
56
56
56
56
56
56
59
59
65
65
65
65
65
65
65
65
66
64
64
69
68
64
62
59
59
59
61
60
63
63
61
60
59
59
59
59
60
60
57
57
57
57
57
57
57
56
56
56
56
56
57
59
59
58
57
57
56
56
56
57
57
56
56
62
63
63
66
66
68
69
68
68
69
70
71
72
72
73
74
74
72
71
71
71
71
71
71
71
71
71
69
69
67
67
67
67
67
66
66
66
66
66
66
66
66
66
66
66
66
66
66
66
66
66
66
66
65
65
65
65
65
65
65
65
65
65
65
65
64
64
62
59
59
58
57
56
56
56
54
54
54
54
54
54
54
54
53
53
52
52
52
52
52
52
52
52
52
51
48
46
46
46
46
46
45
44
43
41
41
41
40
39
39
39
38
38
35
33
33
32
32
29
28
28
26
25
22
21
19
19
18
16
8
5
3
3
4
5
5
5
5
2
2
2
2
2
2
2
2
2
2
2
2
2
2
2
2
2
2
2
2
2
2
2
2
2
2
2
2
2
2
2
2
2
2
2
2
2
2
2
2
2
2
2
2
2
2
2
2
2
2
2
2
2
2
2
2
2
2
2
2
2
2
2
2
2
2
2
2
2
2
2
2
2
2
2
2
2
2
2
2
2
2
2
2
2
3
3
3
3
3
3
3
3
3
3
3
3
3
3
3
3
3
3
3
3
3
2
2
3
4
5
5
5
5
5
4
4
4
4
4
4
4
4
4
4
4
5
5
5
5
5
5
5
5
5
5
5
5
5
5
5
5
5
5
5
5
5
5
5
5
5
5
5
5
4
4
4
4
4
4
4
4
4
4
4
4
4
4
4
4
4
4
4
4
4
4
4
4
4
4
4
4
4
4
4
4
4
5
5
5
5
5
5
5
5
5
5
5
5
5
5
5
5
5
5
5
5
5
5
5
5
5
5
5
5
5
5
5
5
5
5
5
5
5
5
5
4
4
4
4
5
5
5
5
5
5
5
5
5
5
5
5
5
5
5
5
5
5
5
5
5
3
3
3
3
3
3
3
3
3
3
3
3
3
3
3
3
3
3
3
3
3
3
3
3
3
3
3
3
3
2
2
2
2
2
2
2
2
2
2
2
2
2
2
2
2
2
2
2
2
2
2
2
2
2
2
2
2
2
2
2
2
2
2
2
2
2
2
2
2
2
2
2
2
2
2
2
2
2
1
1
1
1
1
1
1
1
1
1
1
1
1
1
1
1
1
1
1
1
1
1
1
1
1
2
2
2
2
2
2
2
2
2
2
2
2
2
2
2
2
2
2
1
1
1
1
1
1
1
1
1
1
1
1
1
1
1
1
1
1
1
1
1
1
1
1
1
1
1
1
1
1
1
1
1
1
1
1
2
1
1
1
1
1
1
1
1
1
1
1
1
1
1
1
1
1
1
1
1
1
1
1
1
1
1
1
1
1
1
1
1
1
1
1
1
1
1
1
1
1
1
1
1
1
1
1
1
1
1
1
1
1
1
1
1
1
2
2
2
2
2
2
2
2
2
2
2
2
2
2
2
2
2
2
2
2
2
2
2
2
2
2
2
2
2
2
2
2
2
2
2
2
2
2
3
3
3
2
2
2
2
2
2
2
2
2
2
2
2
2
2
2
2
2
2
2
2
2
2
2
2
2
2
2
2
2
2
2
2
2
2
2
2
2
2
2
2
2
2
2
2
2
2
2
2
2
2
2
2
2
2
2
2
2
2
2
2
2
2
2
2
2
2
2
2
2
2
2
2
2
2
2
1
1
1
1
1
1
1
1
1
1
1
1
1
1
1
1
1
1
1
1
1
1
1
1
1
1
1
1
0
0
0
0
0
0
0
0
0
0
0
0
0
0
0
0
0
0
0
0
0
0
0
0
0
0
0
0
0
0
0
0
0
0
0
0
0
0
0
0
0
0
0
0
0
0
0
0
0
0
0
0
0
0
0
0
0
0
0
0
0
0
0
0
0
0
0
0
0
0
0
0
0
0
0
0
0
0
0
0
0
0
0
0
0
0
0
0
0
0
0
0
0
0
0
0
0
0
0
0
0
0
0
0
0
0
0
0
0
0
0
0
0
0
0
0
0
0
0
0
0
0
0
0
0
0
0
0
0
0
0
0
0
0
0
0
0
0
0
0
0
0
0
0
0
0
0
0
0
0
0
0
0
0
0
0
0
0
0
0
0
0
0
0
0
0
0
0
0
0
0
0
0
0
0
0
0
0
0
0
0
0
0
0
0
0
0
0
0
0
0
0
0
0
0
0
0
0
0
0
0
0
0
0
0
0
0
0
0
0
0
0
0
0
0
0
0
0
0
0
0
0
0
0
0
0
0
0
0
0
0
0
0
0
0
0
0
0
0
0
0
0
0
0
0
0
0
0
0
0
0
0
0
0
0
0
0
0
0
0
0
0
0
0
0
0
0
0
0
0
0
0
0
0
0
0
1
1
1
1
1
1
1
1
1
1
1
1
1
1
2
2
2
2
2
2
2
2
2
2
2
2
2
2
2
2
2
2
2
2
2
2
2
2
2
2
2
2
2
2
3
3
3
3
3
3
3
3
3
3
3
3
3
3
3
3
3
3
3
3
3
3
3
3
3
3
3
3
3
3
4
4
4
4
4
4
4
4
4
4
4
4
4
4
4
4
4
4
4
4
4
4
4
4
4
4
4
4
4
4
4
4
4
4
4
4
4
4
4
4
4
4
4
4
4
4
4
4
4
4
4
4
4
4
4
4
4
4
4
4
4
4
4
4
4
4
4
4
4
4
4
4
4
4
4
4
4
4
3
3
3
3
3
3
2
2
2
2
2
2
2
2
2
2
2
2
2
2
2
2
2
2
2
2
1
1
1
1
1
1
1
1
1
1
1
1
1
1
1
1
1
1
1
0
0
0
0
0
0
0
0
0
0
0
0
0
0
0
0
0
0
0
0
0
0
0
0
0
0
0
0
0
0
0
0
0
0
0
0
0
0
0
0
0
0
0
0
0
0
0
0
0
0
0
0
0
0
0
0
0
0
0
0
0
0
0
0
0
0
0
0
0
0
0
0
0
0
0
0
0
0
0
0
0
0
0
0
0
0
0
0
0
0
0
0
0
0
0
0
0
0
0
0
0
0
0
0
0
0
0
0
0
0
0
0
0
0
0
0
0
0
0
0
0
0
0
0
0
0
0
0
0
0
0
0
0
0
0
0
0
0
0
0
0
0
0
0
0
0
0
0
0
0
0
0
0
0
0
0
0
0
0
0
0
0
0
0
0
0
0
0
0
0
0
0
0
0
0
0
0
0
0
0
0
0
0
0
0
0
0
0
0
0
0
0
0
0
0
0
0
0
0
0
0
0
0
0
0
0
0
0
0
0
0
0
0
0
0
0
0
0
0
0
0
0
2
2
2
2
2
2
2
4
4
4
4
4
4
4
4
4
4
4
4
4
4
4
4
4
4
4
4
4
4
4
4
4
4
4
4
4
4
4
4
4
4
4
4
4
4
4
4
4
4
4
4
4
4
4
4
4
4
4
4
4
4
4
4
4
4
4
4
4
4
4
4
4
4
4
4
4
4
4
4
4
4
4
4
4
4
4
4
4
4
4
4
5
5
9
9
9
9
9
9
9
10
11
11
11
11
11
11
12
15
26
26
46
48
48
49
49
50
53
53
54
54
55
55
55
55
55
55
58
61
62
64
64
65
65
65
65
65
65
65
65
65
65
65
65
65
65
64
64
64
65
66
66
73
79
99
108
110
110
111
113
113
113
113
113
113
113
113
113
113
113
113
113
117
117
119
119
119
119
119
121
124
125
125
125
125
125
128
132
132
131
132
132
132
132
135
149
153
170
206
212
247
250
292
305
308
319
319
328
332
340
355
360
366
372
372
380
385
386
388
387
386
386
386
386
386
386
387
386
381
378
378
378
380
390
392
393
393
396
405
406
408
429
430
436
437
427
427
428
428
428
431
433
436
435
434
426
429
427
428
426
425
425
425
424
423
423
423
422
421
421
420
420
419
418
418
410
410
409
409
408
408
408
406
405
405
408
409
411
411
411
407
408
403
402
400
400
401
401
400
400
400
400
399
395
395
388
385
380
377
376
376
376
376
376
376
374
377
375
367
365
358
358
365
365
366
366
366
356
355
346
347
345
347
340
334
333
336
354
351
352
342
336
338
302
291
292
294
311
309
298
296
308
329
329
331
331
328
321
321
318
316
307
294
281
281
280
283
284
286
287
288
286
288
288
286
289
292
285
286
287
287
271
271
272
270
270
270
268
269
266
269
268
269
277
275
276
276
277
278
278
283
281
286
286
286
286
285
283
283
282
282
281
280
282
281
279
278
278
278
278
274
275
275
274
272
269
270
269
272
278
278
279
274
272
272
272
273
272
270
269
268
268
267
268
267
265
256
257
251
249
257
258
257
257
248
250
250
250
251
250
249
249
249
247
242
242
242
241
241
241
240
240
240
245
262
261
269
273
280
301
310
306
301
300
301
292
296
297
297
311
349
361
402
423
449
448
443
439
444
448
455
483
519
523
517
504
502
506
511
531
536
538
536
539
545
550
554
552
553
554
557
558
559
558
558
549
549
543
543
542
542
542
543
543
542
542
542
542
542
543
543
542
543
540
536
534
545
557
581
619
662
667
667
667
664
662
664
662
667
666
667
665
664
664
663
663
663
662
662
662
662
662
661
659
658
657
655
654
654
654
653
653
653
649
649
646
646
647
648
648
648
649
645
650
650
650
650
650
650
650
651
652
644
641
633
615
615
613
613
611
610
611
625
627
603
607
611
615
647
652
659
655
652
645
616
615
615
614
614
614
612
607
608
606
592
590
598
642
667
680
683
690
716
716
717
711
712
709
703
662
661
647
646
639
639
640
629
624
621
621
620
616
619
617
615
624
617
609
583
580
569
572
579
581
582
590
585
590
584
587
594
592
594
593
588
585
588
589
591
589
590
591
592
585
578
577
563
557
581
771
896
903
908
913
912
912
911
907
908
904
905
901
901
906
906
900
902
903
892
893
895
889
898
914
921
930
934
938
959
959
962
960
958
949
939
918
917
921
921
913
914
910
887
875
873
864
856
854
854
855
855
855
854
853
847
841
833
827
824
822
820
817
817
817
817
812
809
808
807
806
805
803
795
787
786
786
785
777
777
776
775
773
770
770
767
761
760
759
758
756
754
750
746
746
717
716
716
716
715
715
712
709
709
708
707
703
702
701
691
660
642
640
629
628
627
627
623
620
559
558
556
521
506
497
496
434
431
425
411
340
335
317
308
304
277
220
220
214
211
210
210
210
203
202
202
191
110
110
109
62
8
8
8
8
8
7
7
7
7
7
7
7
7
7
7
7
6
6
6
6
6
6
6
6
6
6
6
6
6
6
6
6
5
5
6
6
6
6
6
6
6
6
6
6
6
6
6
6
6
6
6
6
6
6
6
6
6
6
6
6
6
6
6
6
5
5
5
5
5
5
5
5
5
5
5
5
5
5
5
4
4
3
2
2
2
1
1
1
1
1
1
1
1
1
1
1
1
1
1
1
1
1
1
1
1
1
1
1
1
1
1
1
1
1
1
1
1
1
1
1
1
1
1
1
1
1
1
1
1
1
1
1
1
1
1
1
1
1
1
1
1
1
1
1
1
1
1
0
0
0
0
0
0
0
0
0
0
0
0
0
0
0
0
0
0
0
0
0
0
0
0
0
0
0
0
0
0
0
0
0
0
0
0
0
0
0
0
0
0
0
0
0
0
0
0
0
0
0
0
0
0
0
0
0
0
0
0
0
0
0
0
0
0
0
0
0
0
0
0
0
0
0
0
0
0
0
0
0
0
0
0
0
0
0
0
0
0
0
0
0
0
0
0
0
0
0
0
0
0
0
0
0
0
0
0
0
0
0
0
0
0
0
0
0
0
0
0
0
0
0
0
0
0
0
0
0
0
0
0
0
0
0
0
0
0
0
0
0
0
0
0
0
0
0
0
0
0
0
0
0
0
0
0
0
0
0
0
0
0
0
0
0
0
0
0
0
0
0
0
0
0
0
0
0
0
0
0
0
0
0
0
0
0
0
0
0
0
0
0
0
0
0
0
0
0
0
0
0
0
0
0
0
0
0
0
0
0
0
0
0
0
0
0
0
0
0
0
0
0
0
0
0
0
0
0
0
0
0
0
0
0
0
0
0
0
0
0
0
0
0
0
0
0
0
0
0
0
0
1
1
1
1
1
1
1
1
1
1
1
1
1
1
1
1
1
1
1
1
1
1
1
1
1
1
1
1
1
1
1
1
1
1
1
1
1
1
1
1
1
1
1
1
1
1
0
0
0
0
0
0
0
0
0
0
0
0
0
0
0
0
0
0
0
0
0
0
0
0
0
0
0
0
0
0
0
0
0
0
0
0
0
0
0
0
0
0
0
0
0
0
0
0
0
0
0
0
0
0
0
0
0
0
0
0
0
0
0
0
0
0
0
0
0
0
0
0
0
0
0
0
0
0
0
0
0
0
0
0
0
0
0
0
0
0
0
0
0
0
0
0
0
0
0
0
0
0
0
0
0
0
0
0
0
0
0
0
0
0
0
0
0
0
0
0
0
0
0
0
0
0
0
0
0
0
0
0
0
0
0
0
0
0
0
0
0
0
0
0
0
0
0
0
0
0
0
0
0
0
0
0
0
0
0
0
0
0
0
0
0
0
0
0
0
0
0
0
0
0
0
0
0
0
0
0
0
0
0
0
0
0
0
0
0
0
0
0
0
0
0
0
0
0
0
0
0
0
0
0
0
0
0
0
0
0
0
0
0
0
0
0
0
0
0
0
0
0
0
0
0
0
0
0
0
0
0
0
0
0
0
0
0
0
0
0
0
0
0
0
0
0
0
0
0
0
0
0
0
0
0
0
0
0
0
0
0
0
0
0
0
0
0
0
0
0
0
0
0
0
0
0
0
0
0
0
0
0
0
0
0
0
0
0
0
0
0
0
0
0
0
0
0
0
0
0
0
0
0
0
0
0
0
0
0
0
0
0
0
0
0
0
0
0
0
0
0
0
0
0
0
0
0
0
0
0
0
0
0
0
0
0
0
0
0
0
0
0
0
0
0
0
0
0
0
0
0
0
0
0
0
0
0
0
0
0
0
0
0
0
0
0
0
0
0
0
0
0
0
0
0
0
0
0
0
0
0
0
0
0
0
0
0
0
0
0
0
0
0
0
0
0
0
0
0
0
0
0
0
0
0
0
0
0
0
0
0
0
0
0
0
0
0
0
0
0
0
0
0
0
0
0
0
0
0
0
0
0
0
0
0
0
0
0
0
0
0
0
0
0
0
0
0
0
0
0
0
0
0
0
0
0
0
0
0
0
0
0
0
0
0
0
0
0
0
0
0
0
0
0
0
0
0
0
0
0
0
0
0
0
0
0
0
0
0
0
0
0
0
0
0
0
0
0
0
0
0
0
0
0
0
0
0
0
0
0
0
0
0
0
0
0
0
0
0
0
0
0
0
0
0
0
0
0
0
0
0
0
0
0
0
0
0
0
0
0
0
0
0
0
0
0
0
0
0
0
0
0
0
0
0
0
0
0
0
0
0
0
0
0
0
0
0
0
0
0
0
0
0
0
0
0
0
0
0
0
0
0
0
0
0
0
0
0
0
0
0
0
0
0
0
0
0
0
0
0
0
0
0
0
0
0
0
0
0
0
0
0
0
0
0
0
0
0
0
0
0
0
0
0
0
0
0
0
0
0
0
0
0
0
0
0
0
0
0
0
0
0
0
0
0
0
0
0
0
0
0
0
0
0
0
0
0
0
0
0
0
0
0
0
0
0
0
0
0
0
0
0
0
0
0
0
0
0
0
0
0
0
0
0
0
0
0
0
0
0
0
0
0
0
0
0
0
0
0
0
0
0
0
0
0
0
0
0
0
0
0
0
0
0
0
0
0
0
0
0
0
0
0
0
0
0
0
0
0
0
0
0
0
0
0
0
0
0
0
0
0
0
0
0
0
0
0
0
0
0
0
0
0
0
0
0
0
0
0
0
0
0
0
0
0
0
0
0
0
0
0
0
0
0
0
0
0
0
0
0
0
0
0
0
0
0
0
0
0
0
0
0
0
0
0
0
0
0
0
0
0
0
0
0
0
0
0
0
0
0
0
0
0
0
0
0
0
0
0
0
0
0
0
0
0
0
0
0
0
0
0
0
0
0
0
0
0
0
0
0
0
0
0
0
0
0
0
0
0
0
0
0
0
0
0
0
0
0
0
0
0
0
0
0
0
0
0
0
0
0
0
0
0
0
0
0
0
0
0
0
0
0
0
0
0
0
0
0
0
0
0
0
0
0
0
0
0
0
0
0
0
0
0
0
0
0
0
0
0
0
0
0
0
0
0
0
0
0
0
0
0
0
0
0
0
0
0
0
0
0
0
0
0
0
0
0
0
0
0
0
0
0
0
0
0
0
0
0
0
0
0
0
0
0
0
0
0
0
0
0
0
0
0
0
0
0
0
0
0
0
0
0
0
0
0
0
0
0
0
0
0
0
0
0
0
0
0
0
0
0
0
0
0
0
0
0
0
0
0
0
0
0
0
0
0
0
0
0
0
0
0
0
0
0
0
0
0
0
0
0
0
0
0
0
0
0
0
0
0
0
0
0
0
0
0
0
0
0
0
0
0
0
0
0
0
0
0
0
0
0
0
0
0
0
0
0
0
0
0
0
0
0
0
0
0
0
0
0
0
0
0
0
0
0
0
0
0
0
0
0
0
0
0
0
0
0
0
0
0
0
0
0
0
0
0
0
0
0
0
0
0
0
0
0
0
0
0
0
0
0
0
0
0
0
0
0
0
0
0
0
0
0
0
0
0
0
0
0
0
0
0
0
0
0
0
0
0
0
0
0
0
0
0
0
0
0
0
0
0
0
0
0
0
0
0
0
0
0
0
0
0
0
0
0
0
0
0
0
0
0
0
0
0
0
0
0
0
0
0
0
0
0
0
0
0
0
0
0
0
0
0
0
0
0
0
0
0
0
0
0
0
0
0
0
0
0
0
0
0
0
0
0
0
0
0
0
0
0
0
0
0
0
0
0
0
0
0
0
0
0
0
0
0
0
0
0
0
0
0
0
0
0
0
0
0
0
0
0
0
0
0
0
0
0
0
0
0
0
0
0
0
0
0
0
0
0
0
0
0
0
0
0
0
0
0
0
0
0
0
0
0
0
0
0
0
0
0
0
0
0
0
0
0
0
0
0
0
0
0
0
0
0
0
0
0
0
0
0
0
0
0
0
0
0
0
0
0
0
0
0
0
0
0
0
0
0
0
0
0
0
0
0
0
0
0
0
0
0
0
0
0
0
0
0
0
0
0
0
0
0
0
0
0
0
0
0
0
0
0
0
0
0
0
0
0
0
0
0
0
0
0
0
0
0
0
0
0
0
0
0
0
0
0
0
0
0
0
0
0
0
0
0
0
0
0
0
0
0
0
0
0
0
0
0
0
0
0
0
0
0
0
0
0
0
0
0
0
0
0
0
0
0
0
0
0
0
0
0
0
0
0
1
1
1
1
1
1
1
1
1
1
1
1
1
1
1
1
1
1
1
1
1
1
1
1
1
1
1
1
1
1
1
1
1
1
1
1
1
1
1
1
1
1
1
1
1
1
1
1
1
1
1
1
1
1
1
1
1
1
1
1
1
1
1
1
1
1
1
1
1
1
1
1
1
1
1
1
1
1
1
1
1
1
1
1
1
1
1
1
1
1
1
1
1
1
1
1
1
1
1
2
2
2
2
2
2
2
2
2
2
2
2
2
2
2
2
2
2
2
2
2
2
2
2
1
1
1
1
1
1
1
1
1
1
1
1
1
1
1
1
1
1
1
1
1
1
1
1
1
1
1
1
1
1
1
1
1
1
1
1
1
1
1
1
1
1
1
1
1
1
1
1
1
1
1
1
1
1
1
1
1
1
1
1
1
1
1
1
1
1
1
1
1
1
0
0
0
0
0
0
0
0
0
0
0
0
0
0
0
0
0
0
0
0
0
0
0
0
0
0
0
0
0
0
0
0
0
0
0
0
0
0
0
0
0
0
0
0
0
0
0
1
1
1
1
1
1
1
1
1
1
1
1
1
1
1
1
1
1
1
1
1
1
1
1
1
1
1
1
1
1
1
1
1
1
1
1
1
1
1
1
1
1
1
1
1
1
1
1
1
1
1
1
1
1
1
1
1
1
1
1
1
1
1
1
1
1
1
1
1
1
1
2
2
3
3
3
3
3
3
3
3
3
3
3
3
3
3
3
3
3
2
2
2
2
2
2
2
2
1
1
1
1
1
1
1
1
1
1
1
1
1
1
1
2
2
2
3
3
3
3
3
3
3
3
3
3
3
3
3
3
3
3
3
4
4
4
4
4
4
4
4
5
5
5
6
6
6
6
6
6
7
7
9
11
11
11
11
11
11
11
11
11
12
12
13
13
14
21
24
25
25
25
25
25
25
25
25
25
25
25
25
25
25
26
26
26
26
25
25
25
25
25
25
25
25
25
25
26
26
26
26
26
26
26
26
26
26
26
26
26
26
26
26
26
26
27
27
27
27
27
27
27
28
28
28
28
28
28
28
28
29
29
29
29
31
31
31
31
31
31
31
31
31
31
31
31
31
32
32
32
33
32
32
32
32
32
31
31
31
31
31
31
31
31
30
30
30
30
30
30
30
30
30
30
30
28
28
27
27
27
26
26
26
26
25
23
20
20
20
20
20
20
20
19
19
19
19
19
19
19
18
18
18
17
16
16
16
16
16
15
13
14
14
14
16
16
16
16
16
16
16
16
16
16
16
17
17
17
17
17
17
15
15
15
16
17
17
17
17
17
17
17
17
17
17
16
16
16
16
16
15
15
14
14
14
14
14
14
15
13
11
11
11
11
11
12
14
19
19
20
21
21
21
21
21
21
21
20
19
19
19
19
19
19
19
19
19
19
19
19
19
19
19
19
19
19
19
18
18
18
18
18
18
18
18
18
18
18
18
19
19
19
19
19
19
20
22
22
22
22
22
22
22
22
22
22
22
22
22
25
26
26
26
26
26
26
26
26
26
26
26
25
25
25
25
25
25
25
25
25
25
25
26
26
28
28
28
31
31
31
31
32
32
32
32
32
32
32
32
32
32
32
32
32
32
32
32
32
31
31
31
30
30
29
29
29
28
28
28
28
28
28
28
27
27
27
27
27
29
31
32
32
32
32
32
32
35
35
35
35
35
35
35
32
32
31
30
30
30
30
30
30
30
29
29
29
29
29
29
29
29
29
29
28
28
28
28
28
28
28
25
25
25
25
25
24
24
24
24
24
24
24
24
24
24
24
24
24
24
24
24
24
24
24
24
25
25
25
22
21
21
20
20
20
20
20
20
20
20
20
20
20
20
20
20
20
21
21
21
21
21
21
21
21
21
21
20
20
19
19
19
19
19
18
19
20
24
24
24
24
22
23
23
24
24
22
22
21
21
21
21
22
23
23
23
23
23
25
25
25
25
25
26
27
26
26
26
26
26
26
26
26
25
25
22
22
21
23
23
23
23
23
23
24
24
24
24
24
24
24
24
24
24
24
23
22
22
22
22
22
22
22
22
22
22
22
22
22
22
22
22
22
22
22
22
22
22
22
22
22
22
22
22
21
21
21
21
21
21
21
21
21
21
21
21
21
21
21
21
21
20
20
20
20
20
20
20
20
22
22
23
22
21
21
21
21
21
23
23
23
23
23
22
22
22
23
23
24
24
24
23
23
22
22
21
21
22
22
26
26
27
27
27
27
27
27
27
27
26
26
26
26
26
26
26
26
25
25
25
25
25
25
24
24
23
23
23
23
23
23
23
23
23
23
23
22
21
21
21
21
20
20
20
20
19
19
19
19
19
19
19
19
19
19
19
19
19
19
19
19
19
19
19
19
19
19
19
19
19
19
19
19
19
18
18
18
18
18
18
18
18
18
18
18
18
18
18
18
18
18
18
18
17
17
17
17
17
16
16
14
14
14
14
12
12
12
12
12
12
12
12
12
11
11
11
7
6
6
5
2
2
2
1
0
0
0
0
0
0
0
0
0
0
0
0
0
0
0
0
0
0
0
0
0
0
0
0
0
0
0
0
0
0
0
0
0
0
0
0
0
0
0
0
0
0
0
0
0
0
0
0
0
0
0
0
0
0
0
0
0
0
0
0
0
0
0
0
0
0
0
0
0
0
0
0
0
0
0
0
0
0
0
0
0
0
0
0
0
0
0
0
0
0
0
0
0
0
0
0
0
0
0
0
0
0
0
0
0
0
0
0
0
0
0
0
0
0
0
0
0
0
0
0
0
0
0
0
0
0
0
0
0
0
0
0
0
0
0
0
0
0
0
0
0
0
0
0
0
0
0
0
0
0
0
0
0
0
0
0
0
0
0
0
0
0
0
0
0
0
0
0
0
0
0
0
0
0
0
0
0
0
0
0
0
0
0
0
0
0
0
0
0
0
0
0
0
0
0
0
0
0
0
0
0
0
0
0
0
0
0
0
0
0
0
0
0
0
0
0
0
0
0
0
0
0
0
0
0
0
0
0
0
0
0
0
0
0
0
0
0
0
0
0
0
0
0
0
0
0
0
0
0
0
0
0
0
0
0
0
0
0
0
0
0
0
0
0
0
0
0
0
0
0
0
0
0
0
0
0
0
0
0
0
0
0
0
0
0
0
0
0
0
0
0
0
0
0
0
0
0
0
0
0
0
0
0
0
0
0
0
0
0
0
0
0
0
0
0
0
0
0
0
0
0
0
0
0
0
0
0
0
0
0
0
0
0
0
0
0
0
0
0
0
0
0
0
0
0
0
0
0
0
0
0
0
0
0
0
0
0
0
0
0
0
0
0
0
0
0
0
0
0
0
0
0
0
0
0
0
0
0
0
0
0
0
0
0
0
0
0
0
0
0
0
0
0
0
0
0
0
0
0
0
0
0
0
0
0
0
0
0
0
0
0
0
0
0
0
0
0
0
0
0
0
0
0
0
0
0
0
0
0
0
0
0
0
0
0
0
0
0
0
0
0
0
0
0
0
0
0
0
0
0
0
0
0
0
0
0
0
0
0
0
0
0
0
0
0
0
0
0
0
0
0
0
0
0
0
0
0
0
0
0
0
0
1
1
1
1
1
1
1
1
1
1
1
1
1
1
1
1
1
1
1
1
1
1
1
1
1
1
1
1
1
1
1
1
1
1
1
2
2
2
2
2
2
2
2
2
2
2
2
2
2
2
2
2
2
2
2
2
2
2
2
2
2
2
2
2
2
2
2
2
2
3
3
3
3
3
3
3
3
3
3
3
3
3
3
3
3
3
3
3
3
3
3
3
3
3
3
3
3
3
3
3
3
3
3
3
3
3
3
3
3
3
3
3
3
3
3
3
3
3
3
3
3
3
3
3
3
3
3
3
3
3
3
3
3
3
3
3
3
3
3
3
3
3
3
3
3
3
3
3
2
2
2
2
2
2
2
2
2
2
2
2
2
2
2
2
2
2
1
1
1
1
1
1
1
1
1
1
2
2
2
2
2
2
2
2
2
2
2
2
2
2
2
2
1
1
1
1
1
1
1
1
1
1
1
1
1
1
1
1
1
1
0
1
1
1
1
1
1
1
1
1
1
1
1
1
1
1
1
1
1
1
1
1
1
1
1
1
1
1
1
1
1
1
1
1
1
1
1
1
1
1
1
1
1
1
1
1
1
1
1
1
1
1
1
1
1
1
1
1
1
1
0
0
0
0
0
0
0
0
0
0
0
0
0
0
0
0
0
0
0
0
0
0
0
0
0
0
0
0
0
0
0
0
0
0
0
0
0
0
0
0
0
0
0
0
0
0
0
0
0
0
0
0
0
0
0
0
0
0
0
0
0
0
0
0
0
0
1
1
0
0
0
0
0
0
0
0
0
0
0
0
0
0
0
0
0
0
0
0
0
0
0
0
0
0
0
0
0
0
0
0
0
0
0
0
0
0
0
0
0
0
0
0
0
0
0
0
0
0
0
0
0
0
0
0
0
0
0
0
0
0
0
0
0
0
0
0
0
0
0
0
0
0
0
0
0
0
0
0
0
0
0
0
0
0
0
0
0
0
0
0
0
0
0
0
0
0
0
0
0
0
0
0
0
1
1
1
1
1
1
1
1
1
1
1
1
1
1
1
1
1
1
2
1
1
1
1
1
1
1
1
1
1
1
1
1
1
1
1
1
1
1
1
1
1
1
1
1
1
1
1
1
1
1
1
1
1
1
1
1
1
1
1
1
1
2
2
2
2
2
3
3
3
3
3
3
3
3
3
3
3
3
3
3
3
3
3
3
3
3
3
3
3
3
3
3
3
3
3
3
3
3
3
3
3
3
3
3
3
3
3
3
3
3
3
3
3
4
4
4
4
3
3
3
3
3
3
3
3
3
3
3
3
3
3
3
4
5
5
5
5
6
6
6
6
6
6
6
8
8
8
8
8
8
8
10
10
11
11
13
13
13
13
14
14
14
14
14
14
14
14
14
14
14
14
14
14
15
16
16
16
16
16
16
16
16
16
16
16
16
16
16
16
16
16
16
16
16
16
16
16
16
16
16
16
16
16
16
16
16
15
15
15
15
15
15
15
15
15
15
15
15
15
15
15
15
15
15
15
15
16
17
17
17
17
17
17
17
17
18
18
18
19
18
18
18
18
20
20
20
20
20
20
19
19
19
18
17
16
16
16
16
16
16
16
15
15
15
15
15
15
15
14
14
14
13
13
13
13
13
13
13
13
13
13
12
12
12
11
11
11
11
12
12
12
11
11
11
11
11
12
12
12
13
13
13
12
12
12
12
12
12
12
12
12
12
12
12
12
12
12
12
12
12
12
12
12
12
12
12
13
13
13
13
13
14
14
15
15
17
17
17
17
17
17
17
17
17
17
17
17
17
17
16
16
20
20
20
20
20
20
20
20
20
21
21
21
21
21
22
22
22
22
22
22
22
22
22
22
22
22
22
22
22
22
20
20
20
20
20
20
20
20
20
20
20
19
19
18
18
17
16
16
16
16
16
16
16
16
17
18
18
18
17
17
16
16
15
15
15
15
15
18
18
18
18
18
18
18
22
23
26
26
26
26
26
26
26
27
27
27
27
33
33
33
36
38
38
38
39
40
40
41
41
41
45
46
46
46
46
48
48
48
48
48
48
48
48
48
48
48
48
48
48
48
48
48
48
48
48
48
48
48
48
48
48
49
49
49
49
49
49
49
49
49
49
50
50
50
50
49
49
49
49
49
49
49
48
48
48
48
48
48
48
48
49
48
48
48
48
47
47
45
45
44
44
45
45
45
45
43
43
42
42
41
41
41
41
41
38
36
36
35
35
35
35
35
35
34
33
32
32
32
31
33
32
34
34
33
34
34
33
30
30
30
31
30
30
30
28
28
28
28
28
27
27
27
27
27
27
27
27
27
27
27
27
27
28
27
27
27
27
26
26
26
26
26
26
26
26
26
25
25
24
24
24
26
25
25
25
25
25
24
24
25
23
24
24
24
24
24
23
23
23
23
23
22
22
22
24
24
27
27
27
27
27
27
27
27
29
30
29
30
27
27
27
27
27
28
28
28
28
29
29
29
30
30
30
30
29
29
30
30
30
30
30
30
30
30
30
30
30
30
30
30
30
30
30
29
29
29
29
28
28
28
28
28
28
28
28
28
29
29
29
29
28
28
28
28
29
30
30
30
31
31
31
31
31
31
32
32
34
36
32
34
37
38
39
43
44
44
44
44
45
46
46
46
46
46
46
46
47
48
50
51
51
51
51
52
51
51
52
52
52
51
53
53
53
53
53
52
52
52
52
52
52
52
51
51
51
50
50
50
50
49
49
49
49
49
49
49
49
49
49
49
49
48
48
48
48
48
48
46
46
46
46
46
44
44
44
44
44
43
43
42
38
38
37
37
37
38
37
39
39
39
39
41
41
41
41
41
41
40
40
39
39
39
39
39
39
39
39
39
39
39
39
39
39
39
39
37
37
36
35
35
34
34
34
32
31
31
31
31
30
30
30
30
31
31
32
31
31
31
31
31
31
32
32
32
32
32
33
32
31
31
31
31
31
31
31
31
31
31
30
30
30
30
30
30
30
30
30
30
30
30
31
31
31
31
32
32
32
31
31
31
30
30
30
30
29
29
28
29
30
30
30
30
30
30
30
30
28
28
28
27
27
27
26
26
26
26
26
26
26
26
26
25
25
24
24
24
24
24
24
24
24
24
24
24
24
24
24
24
24
24
24
24
24
24
23
24
24
24
23
23
23
23
23
23
24
23
22
22
22
22
20
19
19
19
20
20
20
20
20
19
18
17
17
17
17
15
15
15
15
15
15
14
14
13
11
11
10
10
10
9
9
9
9
9
9
9
9
9
9
9
9
9
9
9
9
9
9
9
9
9
9
9
9
9
9
9
9
9
9
9
9
9
9
9
10
10
10
9
9
9
9
9
9
9
9
9
9
9
10
13
13
13
12
12
12
13
13
13
13
13
13
13
13
13
13
13
13
13
13
11
11
12
13
13
14
14
14
19
19
19
19
19
19
19
19
19
19
19
19
19
19
19
19
19
19
19
19
19
19
19
19
19
19
19
19
19
22
22
21
20
20
20
20
20
20
20
20
19
19
20
21
26
27
28
27
27
27
27
27
27
27
27
27
27
28
28
29
29
29
31
31
32
33
32
33
33
36
37
39
39
39
39
39
39
39
40
40
40
40
40
40
40
40
41
41
41
42
42
42
42
42
42
42
42
42
42
42
41
44
44
47
49
50
57
57
59
67
68
69
69
70
79
79
79
79
80
80
80
80
80
80
80
80
80
80
79
79
79
79
79
79
79
79
79
79
79
79
79
79
80
80
80
80
82
83
83
83
83
83
83
84
84
84
84
85
86
87
87
85
85
85
85
85
85
86
85
83
83
82
82
82
82
82
83
83
81
79
80
80
80
80
79
79
79
79
79
79
79
78
77
76
76
76
76
76
76
76
76
74
74
74
74
81
81
81
81
80
80
80
80
80
79
79
75
74
68
68
68
68
68
68
68
68
67
67
66
64
63
63
62
62
62
62
62
63
64
64
64
65
65
65
65
65
65
65
65
65
65
65
65
64
63
63
62
62
62
62
63
63
63
63
63
64
63
62
61
61
61
53
52
49
49
49
49
49
49
50
49
49
49
46
46
46
46
46
46
46
45
44
44
44
44
44
44
45
45
45
45
45
46
46
48
48
48
48
48
48
48
48
47
46
43
42
43
43
47
48
44
48
48
47
46
45
45
45
44
46
47
47
47
46
44
44
44
44
44
44
44
44
40
40
40
40
40
40
40
40
38
38
38
38
36
36
36
36
36
36
35
35
33
33
32
32
31
31
31
30
30
30
30
30
30
31
32
32
31
32
32
31
31
32
36
36
36
37
35
35
35
36
37
37
37
37
39
39
39
39
38
38
37
38
38
38
38
38
38
38
38
38
39
39
39
39
38
38
38
38
38
38
39
39
39
37
35
35
35
34
34
33
32
33
33
34
34
36
36
37
38
39
39
40
40
40
41
42
43
45
45
43
43
43
43
43
42
42
42
41
41
41
41
40
40
40
38
38
38
38
38
38
38
38
38
38
38
38
38
38
38
38
38
38
38
38
38
38
37
37
37
35
35
34
34
34
34
34
35
35
35
35
34
33
33
33
33
33
39
41
41
42
46
47
47
47
46
46
46
45
43
43
43
43
43
43
43
43
44
44
44
44
44
44
44
44
44
44
44
44
44
44
44
44
44
44
46
48
55
57
57
57
56
55
55
55
55
55
55
55
54
54
54
54
54
55
55
55
54
55
55
56
56
58
58
58
59
59
59
59
59
59
59
58
57
56
57
58
57
59
59
58
58
56
56
56
56
57
59
58
58
57
56
56
57
57
57
57
57
55
55
54
54
53
55
55
55
55
55
54
53
53
53
53
53
53
53
53
53
53
53
53
53
53
53
53
53
53
53
53
50
47
44
42
42
41
41
42
42
41
41
41
41
40
40
40
39
39
39
39
39
39
39
38
38
38
38
38
38
38
38
39
39
39
39
39
39
39
39
39
39
38
39
40
40
40
37
36
37
37
40
41
40
40
39
39
40
41
41
41
37
37
38
41
45
46
53
53
60
61
64
62
62
62
61
61
62
63
64
64
62
62
61
61
61
60
60
60
60
60
60
60
60
60
60
60
60
60
60
60
60
58
57
57
57
57
57
57
57
57
57
57
57
58
58
58
58
56
56
56
56
57
57
57
58
58
58
57
57
57
57
55
54
54
55
55
55
55
55
55
55
54
54
53
53
55
53
55
62
66
67
71
71
72
73
83
82
80
79
80
78
78
78
79
78
77
75
70
72
71
79
78
78
79
80
79
79
78
76
74
74
72
71
70
70
70
70
71
70
71
68
66
66
66
66
66
66
66
66
66
66
66
66
65
65
65
65
65
66
66
65
64
64
64
64
64
64
64
64
64
64
64
63
63
63
63
63
63
63
63
63
63
63
63
63
63
63
63
63
63
63
63
63
63
63
63
62
62
62
62
62
61
61
58
58
58
58
58
58
56
56
55
55
54
54
53
52
52
53
53
56
58
60
65
63
62
62
58
58
58
57
56
54
54
53
52
50
49
45
45
44
45
45
47
45
46
47
47
49
49
50
48
49
49
49
48
46
44
44
44
44
44
43
43
43
43
45
45
46
46
46
46
46
46
46
46
46
46
46
46
46
46
46
46
46
46
46
46
46
46
46
46
45
45
45
45
45
45
45
45
45
45
45
45
45
45
45
44
44
44
44
43
41
40
40
40
41
41
41
41
41
41
37
37
36
36
35
36
42
42
43
44
44
44
46
46
46
46
45
45
44
44
44
43
43
43
43
44
44
44
44
44
44
44
44
44
44
44
44
43
42
41
41
41
41
41
40
40
39
38
38
38
39
39
39
38
37
37
37
37
37
35
35
35
34
33
33
33
29
29
28
28
27
26
26
26
26
26
26
26
26
26
26
26
26
26
28
31
31
34
34
36
36
37
38
38
38
38
38
38
38
35
34
33
33
32
30
30
30
30
30
30
30
30
29
29
27
27
27
27
26
26
26
26
26
26
26
26
26
26
26
26
26
25
26
26
26
26
26
26
26
26
26
26
26
26
26
24
24
24
22
23
23
23
23
23
23
23
22
22
22
22
22
22
22
22
22
22
22
21
21
21
21
21
21
20
20
20
20
20
20
21
21
21
22
22
22
22
24
24
24
24
24
24
23
23
23
23
24
24
24
24
24
24
25
25
25
25
25
25
25
25
25
25
25
25
24
23
23
22
22
22
22
22
22
23
23
22
22
22
22
22
22
22
22
22
22
22
23
23
24
24
24
24
24
24
24
24
24
24
24
24
23
23
23
24
24
21
21
21
21
22
22
22
22
22
22
22
22
22
22
22
22
22
20
21
22
22
22
22
19
19
19
19
19
19
19
19
19
19
19
19
20
19
19
19
19
19
19
17
16
16
16
15
15
15
16
15
15
15
15
15
15
15
15
14
14
14
14
14
14
14
14
14
14
14
14
14
14
14
14
14
14
14
14
14
14
14
14
14
14
14
14
14
14
14
14
14
14
14
13
13
13
13
13
13
13
13
12
12
12
12
12
12
12
12
12
13
13
13
13
13
13
13
13
13
13
13
12
12
12
12
12
12
12
12
12
12
12
10
10
9
9
9
9
9
9
9
9
9
9
9
9
9
9
9
9
9
9
9
10
9
8
8
8
8
8
8
6
6
6
6
6
7
7
7
7
9
9
9
9
10
10
12
17
18
20
24
31
32
34
35
35
35
35
35
35
35
35
35
35
35
35
35
35
35
35
35
35
35
35
35
35
35
35
34
33
34
35
35
35
35
35
35
35
36
36
36
36
36
36
36
35
35
36
36
40
41
41
42
42
44
44
44
44
45
45
46
46
47
47
47
47
47
46
46
46
46
46
46
46
46
47
47
47
47
47
47
47
47
46
46
46
46
46
46
46
45
44
45
46
47
47
47
47
47
47
47
46
45
45
47
47
48
48
47
48
47
47
47
47
47
47
47
47
47
47
47
47
45
44
44
44
44
44
44
44
43
43
43
43
43
43
43
42
41
41
40
37
36
37
37
35
34
34
34
35
35
36
35
35
34
33
33
33
33
33
33
32
30
31
31
30
30
29
29
26
26
25
24
25
26
28
29
29
29
28
28
28
28
28
28
28
26
26
26
26
26
26
26
26
26
26
26
26
26
26
26
26
26
26
26
26
26
26
26
26
26
26
26
24
24
24
24
24
24
25
24
24
23
23
23
23
23
23
23
23
22
22
22
22
22
22
22
22
22
22
21
21
21
21
21
21
19
19
19
19
19
19
19
19
18
18
18
18
18
18
18
18
18
18
18
18
17
17
17
17
17
17
16
16
16
14
13
11
10
6
6
6
4
2
2
2
2
1
1
1
1
1
1
1
0
0
0
0
0
0
0
0
0
0
0
0
0
0
0
0
0
0
0
0
0
0
0
0
0
0
0
0
0
0
0
0
0
0
0
0
0
0
0
0
0
0
0
0
0
0
0
0
0
0
0
0
0
0
0
0
0
0
0
0
0
0
0
0
0
0
0
0
0
0
0
0
0
0
0
0
0
0
0
0
0
0
0
0
0
0
0
0
0
0
0
0
0
0
0
0
0
0
0
0
0
0
0
0
0
0
0
0
0
0
0
0
0
0
0
0
0
0
0
0
0
0
0
0
0
0
0
0
0
0
0
0
0
0
0
0
0
0
0
0
0
0
0
0
0
0
0
0
0
0
0
0
0
0
0
0
0
0
0
0
0
0
0
0
0
0
0
0
0
0
0
0
0
0
0
0
0
0
0
0
0
0
0
0
0
0
0
0
0
0
0
0
0
0
0
0
0
0
0
0
0
0
0
0
0
0
0
0
0
0
0
0
0
0
0
0
0
0
0
0
0
0
0
0
0
0
0
0
0
0
0
0
0
0
0
0
0
0
0
0
0
0
0
0
0
0
0
0
0
0
0
0
0
0
0
0
0
0
0
0
0
0
0
0
0
0
0
0
0
0
0
0
0
0
0
0
0
0
0
0
0
0
0
0
0
0
0
0
0
0
0
0
0
0
0
0
0
0
0
0
0
0
0
0
0
0
0
0
0
0
0
0
0
0
0
0
0
0
0
0
0
0
0
0
0
0
0
0
0
0
0
0
0
0
0
0
0
0
0
0
0
0
0
0
0
0
0
0
0
0
0
0
0
0
0
0
0
0
0
0
0
0
0
0
0
0
0
0
0
0
0
0
0
0
0
0
0
0
0
0
0
0
0
0
0
0
0
0
0
0
0
0
0
0
0
0
0
0
0
0
0
0
0
0
0
0
0
0
0
0
0
0
0
0
0
0
0
0
0
0
0
0
0
0
1
1
1
1
1
1
1
1
1
1
1
1
1
1
1
1
1
1
1
1
1
1
1
1
1
1
1
1
1
1
1
1
1
1
1
1
1
0
0
0
0
0
0
0
0
0
0
0
0
0
0
0
0
0
0
0
0
0
0
0
0
0
0
0
0
0
0
0
0
0
0
0
0
0
0
0
0
0
0
0
0
0
0
0
0
0
0
0
0
0
0
0
0
0
0
0
0
0
0
0
0
0
0
0
0
0
0
0
0
0
0
0
0
0
0
0
0
0
0
0
0
0
0
0
0
0
0
0
0
0
0
0
0
0
0
0
0
0
0
0
0
0
0
0
0
0
0
0
0
0
0
0
0
0
0
0
0
0
0
0
0
0
0
0
0
0
0
0
0
0
0
0
0
0
0
0
0
0
0
0
0
0
0
0
0
0
0
0
0
0
0
0
0
0
0
0
0
0
0
0
0
0
0
0
0
0
0
0
0
0
0
0
0
0
0
0
0
0
0
0
0
0
0
0
0
0
0
0
0
0
0
0
0
0
0
0
0
0
0
0
0
0
0
0
0
0
0
0
0
0
0
0
0
0
0
0
0
0
0
0
0
0
0
0
0
0
0
0
0
0
0
0
0
0
0
0
0
0
0
0
0
0
0
0
0
0
0
0
0
0
0
0
0
0
0
0
0
0
0
0
0
0
0
0
0
0
0
0
0
0
0
0
0
0
0
0
0
0
0
0
0
0
0
0
0
0
0
0
0
0
0
0
0
0
0
0
0
0
0
0
0
0
0
0
0
0
0
0
0
0
0
0
0
0
0
0
0
0
0
0
0
0
0
0
0
0
0
0
0
0
0
0
0
0
0
0
0
0
0
0
0
0
0
0
0
0
0
0
0
0
0
0
0
0
0
0
0
0
0
0
0
0
0
0
0
0
0
0
0
0
0
0
0
0
0
0
0
0
0
0
0
0
0
0
0
0
0
0
0
0
0
0
0
0
0
0
0
0
0
0
0
0
0
0
0
0
0
0
0
0
0
0
0
0
0
0
0
0
0
0
0
0
0
0
0
0
0
0
0
0
0
0
0
0
0
0
0
0
0
0
0
0
0
0
0
0
0
0
0
0
0
0
0
0
0
0
0
0
0
0
0
0
0
0
0
0
0
0
0
0
0
0
0
0
0
0
0
0
0
0
0
0
0
0
1
1
1
1
1
1
1
1
1
1
1
1
1
1
1
1
1
1
1
1
1
1
1
1
1
1
1
1
1
1
1
1
1
1
1
1
1
1
1
1
0
0
0
0
0
0
0
0
0
0
0
0
0
0
0
0
0
0
0
0
0
0
0
0
0
0
0
0
0
0
0
0
0
0
0
0
0
0
0
0
0
0
0
0
0
0
0
0
0
0
0
0
0
0
0
0
0
0
0
0
0
0
0
0
0
0
0
0
0
0
0
0
0
0
0
0
0
0
0
0
0
0
0
0
0
0
0
0
0
0
0
0
0
0
0
0
0
0
0
0
0
0
0
0
0
0
0
0
0
0
0
0
0
0
0
0
0
0
0
0
0
0
0
0
0
0
0
0
0
0
0
0
0
0
0
0
0
0
0
0
0
0
0
0
0
0
0
0
0
0
0
0
0
0
0
0
0
0
0
0
0
0
0
0
0
0
0
0
0
0
0
0
0
0
0
0
0
0
0
0
0
0
0
0
0
0
0
0
0
0
0
0
0
0
0
0
0
0
0
0
0
0
0
0
0
0
0
0
0
0
0
0
0
0
0
0
0
0
0
0
0
0
0
0
0
0
0
0
0
0
0
0
0
0
0
0
0
0
0
0
0
0
0
0
0
0
0
0
0
0
0
0
0
0
0
0
0
0
0
0
0
0
0
0
0
0
0
0
0
0
0
0
0
0
0
0
0
0
0
0
0
0
0
0
0
0
0
0
0
0
0
0
0
0
0
0
0
0
0
0
0
0
0
0
0
0
0
0
0
0
0
0
0
0
0
0
0
0
0
0
0
0
0
0
0
0
0
0
0
0
0
0
0
0
0
0
0
0
0
0
0
0
0
0
0
0
0
0
0
0
0
0
0
0
0
0
0
0
0
0
0
0
0
0
0
0
0
0
0
0
0
0
0
0
0
0
0
0
0
0
0
0
0
0
0
0
0
0
0
0
0
0
0
0
0
0
0
0
0
0
0
0
0
0
0
0
0
0
0
0
0
0
0
0
0
0
0
0
0
0
0
0
0
0
0
0
0
0
0
0
0
0
0
0
0
0
0
0
0
0
0
0
0
0
0
0
0
0
0
0
0
0
0
0
0
0
0
0
0
0
0
0
0
0
0
0
0
0
0
0
0
0
0
0
0
0
0
0
0
0
0
0
0
0
0
0
0
0
0
0
0
0
0
0
0
0
0
0
0
0
0
0
0
0
0
0
0
0
0
0
0
0
0
0
0
0
0
0
0
0
0
0
0
0
0
0
0
0
0
0
0
0
0
0
0
0
0
0
0
0
0
0
0
0
0
0
0
0
0
0
0
0
0
0
0
0
0
0
0
0
0
0
0
0
0
0
0
0
0
0
0
0
0
0
0
0
0
0
0
0
0
0
0
0
0
0
0
0
0
0
0
0
0
0
0
0
0
0
0
0
0
0
0
0
0
0
0
0
0
0
0
0
0
0
0
0
0
0
0
0
0
0
0
0
0
0
0
0
0
0
0
0
0
0
0
0
0
0
0
0
0
0
0
0
0
0
0
0
0
0
0
0
0
0
0
0
0
0
0
0
0
0
0
0
0
0
0
0
0
0
0
0
0
0
0
0
0
0
0
0
0
0
0
0
0
0
0
0
0
0
0
0
0
0
0
0
0
0
0
0
0
0
0
0
0
0
0
0
0
0
0
0
0
0
0
0
0
0
0
0
0
0
0
0
0
0
0
0
0
0
0
0
0
0
0
0
0
0
0
0
0
0
0
0
0
0
0
0
0
0
0
0
0
0
0
0
0
0
0
0
0
0
0
0
1
1
1
1
1
1
1
1
1
1
1
1
1
1
1
1
2
2
2
2
2
2
2
2
2
2
2
2
2
2
2
2
2
2
2
2
2
2
2
2
2
2
2
2
2
2
2
2
2
2
2
2
2
2
2
2
2
2
2
2
2
2
2
2
2
3
3
3
3
3
3
3
3
3
3
3
3
3
3
3
3
3
3
3
2
2
2
2
2
2
2
2
2
2
2
2
2
2
2
1
1
1
1
1
1
1
1
1
1
1
1
1
1
1
1
1
1
1
1
1
1
1
1
1
1
1
1
1
1
1
1
1
1
1
1
1
1
1
1
1
1
1
1
1
1
1
1
1
0
0
0
0
0
0
0
0
0
0
0
0
0
0
0
0
0
0
0
0
0
0
0
0
0
0
0
0
0
0
0
0
0
0
0
0
0
0
0
0
0
0
0
0
0
0
0
0
0
0
0
0
0
0
0
0
0
0
0
0
0
0
0
0
0
0
0
0
0
0
0
0
0
0
0
0
0
0
0
0
0
0
0
0
0
0
0
0
0
0
0
0
0
0
0
0
0
0
0
0
0
0
0
0
0
0
0
0
0
0
0
0
0
0
0
0
0
0
0
0
0
0
0
0
0
0
0
0
0
0
0
0
0
0
0
0
0
0
0
0
0
0
0
2
2
2
2
2
2
2
2
2
2
2
2
2
2
2
2
2
2
2
2
2
3
3
3
3
3
3
3
4
4
4
4
4
4
4
4
4
5
5
5
5
5
5
5
5
5
5
5
5
5
5
5
5
6
6
6
6
6
6
6
6
6
6
7
7
7
7
7
8
8
8
8
9
9
10
10
10
10
10
10
10
10
10
11
11
12
12
12
13
13
13
13
13
13
14
14
14
16
16
16
16
17
17
18
19
19
20
21
21
23
23
24
24
24
24
24
26
26
26
26
26
26
26
26
26
26
26
26
26
26
26
26
25
25
25
25
25
25
25
25
26
26
26
25
25
25
25
25
25
25
24
24
25
25
25
25
25
26
26
26
26
26
26
26
26
26
26
26
26
26
26
26
26
26
26
26
26
26
26
26
26
26
26
26
26
26
26
26
26
26
26
26
26
26
26
26
26
26
26
26
26
26
26
26
26
26
26
26
26
26
23
23
22
21
21
21
21
21
21
21
20
20
20
20
20
20
20
20
20
21
22
22
22
23
26
26
23
23
21
21
21
21
21
21
21
22
22
22
23
22
26
27
27
27
28
28
28
28
28
28
28
28
28
28
28
28
28
28
32
32
32
32
32
30
30
30
30
30
30
30
28
28
28
28
28
28
28
28
28
28
28
29
29
29
29
29
29
29
29
29
29
29
30
30
30
30
30
29
29
29
29
29
28
28
28
28
31
31
32
31
31
31
31
31
31
31
31
31
35
35
38
38
38
38
38
37
37
38
39
39
38
37
37
37
36
36
35
34
34
35
35
35
36
36
36
35
37
37
38
37
37
37
35
36
36
39
39
39
39
39
39
39
39
38
38
38
38
37
37
37
38
38
38
38
38
38
38
37
35
35
34
34
33
33
33
33
33
33
33
33
33
33
33
33
33
33
33
33
33
33
33
32
28
28
28
29
29
29
29
29
29
29
29
29
29
30
31
30
30
30
30
30
30
30
29
29
29
29
29
29
29
29
29
29
29
29
28
28
29
27
27
27
27
24
24
24
24
24
25
25
28
29
29
28
28
28
28
28
28
28
28
28
28
30
31
31
31
29
29
29
29
29
29
29
29
29
29
31
31
35
36
36
36
36
36
36
36
36
36
36
34
34
33
33
33
33
33
33
34
33
33
33
33
38
38
38
38
37
35
35
35
35
35
35
35
34
34
34
34
34
33
33
33
33
32
32
32
32
32
32
32
32
32
32
32
33
33
33
33
33
33
33
33
32
32
32
32
34
34
33
32
32
32
32
32
32
31
31
30
30
29
29
29
29
29
28
28
28
28
28
27
26
26
26
26
26
26
26
26
26
26
26
26
26
25
25
25
25
25
24
24
24
23
22
22
22
22
21
21
21
21
20
20
20
20
20
19
19
19
20
20
20
19
19
19
19
19
20
20
19
19
21
21
21
21
21
21
21
21
23
23
23
23
23
23
23
23
23
23
23
23
23
23
23
23
23
22
21
20
20
20
20
21
22
22
24
24
24
26
26
26
26
27
26
25
25
24
24
24
24
24
24
24
24
25
25
25
24
24
24
23
23
23
23
23
23
23
23
23
23
23
23
23
23
23
23
22
22
22
22
22
22
22
20
21
20
20
20
20
20
20
20
20
19
19
19
19
19
19
19
19
19
19
19
19
19
19
19
19
19
19
19
19
19
19
19
19
19
19
19
19
19
19
19
19
19
19
20
20
20
20
19
19
18
18
18
18
18
18
18
17
17
18
18
18
18
18
18
17
17
17
17
17
17
17
17
15
15
15
15
14
13
13
13
13
14
15
16
20
21
22
22
22
22
22
21
20
20
20
20
20
20
20
22
22
21
21
21
19
19
19
19
19
19
19
19
19
19
19
19
18
18
18
19
19
19
18
19
19
18
18
18
18
18
19
19
19
18
18
19
19
19
19
19
19
21
22
22
22
22
22
22
22
22
22
22
22
22
22
22
22
23
22
23
22
22
22
22
22
24
25
26
26
26
26
26
26
26
28
28
28
28
28
28
28
28
28
28
28
27
27
27
27
29
29
28
28
28
28
28
28
28
28
28
28
28
28
28
29
29
29
29
29
29
29
29
29
29
29
29
30
30
30
30
31
32
38
39
43
43
43
40
40
40
39
39
39
39
40
40
40
40
40
40
39
38
38
38
38
38
37
37
37
37
38
38
39
46
46
47
47
48
48
47
48
49
48
47
47
47
47
47
47
46
45
45
45
46
46
46
46
46
46
46
46
46
43
43
43
44
44
44
45
47
47
47
45
46
46
46
46
46
46
46
46
46
46
46
46
46
46
46
45
45
45
45
45
45
45
45
45
45
45
45
45
44
44
44
44
43
44
41
41
41
41
41
41
41
41
41
41
41
41
41
41
41
41
41
41
41
41
41
41
40
41
41
40
39
39
34
34
33
33
33
33
33
33
33
31
32
33
33
32
32
32
32
32
31
31
30
30
30
30
31
32
32
33
33
33
33
32
32
33
32
33
32
33
33
33
33
33
33
31
32
33
32
35
34
34
34
36
36
36
36
36
36
35
35
34
34
34
34
34
34
36
35
35
36
36
36
36
36
38
34
35
37
36
36
36
36
36
36
36
37
37
36
36
35
36
35
35
35
34
35
34
34
37
38
38
38
38
38
38
38
38
38
38
38
38
38
38
38
38
38
38
38
38
38
38
38
38
38
38
38
38
38
38
38
37
37
37
38
37
37
37
37
37
36
36
37
38
38
38
41
42
41
41
41
41
41
41
41
41
41
41
41
41
41
41
40
40
40
40
40
40
40
40
40
40
40
40
40
39
38
37
36
36
38
39
39
42
42
41
41
40
40
40
41
41
41
41
41
41
39
38
38
38
38
38
38
38
38
38
38
38
38
38
38
37
37
38
37
37
37
38
39
40
40
41
41
41
44
41
41
42
41
42
40
41
41
41
41
41
41
41
41
40
40
40
40
42
42
42
42
43
43
43
43
42
41
39
39
39
39
39
39
39
40
39
38
38
37
37
37
37
36
37
42
45
52
54
53
54
54
54
56
58
58
58
57
56
57
58
61
62
62
62
62
61
61
61
62
62
62
63
63
62
62
62
63
66
66
66
65
64
64
64
65
65
64
65
65
66
66
67
67
67
67
67
67
68
67
67
66
66
66
64
63
63
63
63
63
63
63
63
63
63
63
63
63
63
63
63
63
62
60
60
60
60
60
60
60
59
59
61
62
63
62
62
61
61
59
59
60
60
61
62
62
62
62
60
60
59
57
57
57
56
56
55
55
54
53
53
53
53
53
52
53
53
52
53
53
54
54
53
53
53
55
55
55
56
57
60
60
60
60
59
59
57
55
55
55
53
52
50
49
49
50
50
49
49
49
49
49
45
45
41
40
40
40
40
40
42
43
43
43
44
45
44
43
43
43
44
44
44
44
44
44
43
42
41
41
42
42
42
42
41
40
40
40
41
41
41
41
41
41
41
42
42
42
42
42
42
43
42
43
43
42
42
42
43
43
43
43
42
42
42
42
42
42
41
41
41
40
40
40
40
40
40
40
40
40
38
38
41
43
45
45
45
45
42
39
40
37
37
37
40
42
50
50
51
48
48
49
49
49
50
50
50
50
50
49
48
48
48
47
47
47
47
47
47
47
48
49
49
50
51
51
51
50
49
49
48
47
47
47
47
47
47
48
48
47
47
47
47
47
47
47
47
47
47
46
46
46
46
46
46
46
46
44
43
43
43
43
43
43
45
46
46
47
47
47
47
47
48
49
50
49
49
50
50
50
52
54
60
61
70
70
70
70
70
70
70
69
70
70
72
72
71
69
69
69
69
69
69
69
69
69
70
70
70
70
70
72
74
74
75
75
75
75
74
74
74
76
76
77
77
76
76
76
78
78
81
79
80
81
78
79
79
79
79
79
79
77
77
73
74
74
74
73
73
73
71
71
71
72
72
72
72
72
71
72
72
72
72
72
72
72
70
68
68
68
68
67
67
67
67
67
67
64
64
65
65
65
65
65
65
64
64
64
64
64
62
62
64
65
65
65
65
64
64
64
63
63
63
63
64
65
64
63
62
63
63
66
67
67
67
67
68
68
69
69
68
69
68
68
68
68
67
65
62
62
62
63
63
63
63
63
63
63
62
62
62
62
62
62
62
63
62
60
61
61
61
61
61
61
59
58
56
56
56
56
56
55
53
53
53
52
52
52
52
52
52
51
51
51
51
50
50
49
49
50
51
51
50
50
50
49
49
49
49
48
47
47
46
46
46
47
47
47
47
46
45
43
41
41
40
40
40
40
38
38
38
38
38
39
39
41
44
44
47
48
48
47
47
47
48
48
47
47
46
46
46
46
45
45
46
46
46
45
44
44
41
41
41
42
43
43
41
41
41
39
39
39
38
37
37
37
36
36
36
36
36
35
35
29
28
28
28
28
28
28
27
26
26
26
26
26
25
25
24
21
21
19
19
19
19
19
18
18
18
18
18
18
18
17
17
17
17
17
17
17
17
18
19
20
21
21
21
21
21
21
22
22
22
22
22
22
22
22
22
22
22
22
22
22
22
21
20
22
23
23
27
27
29
29
29
29
28
28
28
33
35
35
35
35
35
35
35
39
39
39
39
37
37
37
37
37
37
37
37
37
37
37
37
37
37
37
36
37
38
38
39
39
39
39
39
39
38
38
38
38
39
40
40
41
41
41
40
40
40
41
41
41
39
39
41
41
41
42
42
42
40
40
40
40
40
40
39
39
39
38
38
38
38
38
38
38
38
37
37
37
37
37
37
38
37
37
37
37
37
37
37
37
37
37
40
40
42
43
43
43
46
46
46
46
46
44
44
39
39
39
39
39
39
37
37
38
38
38
41
41
41
41
40
40
40
40
39
39
38
38
38
38
38
37
36
36
36
36
37
37
35
35
34
34
32
32
30
30
30
30
30
28
27
27
27
27
27
27
26
26
26
26
26
26
26
26
26
26
25
25
25
25
23
23
23
24
25
25
26
26
26
26
26
26
26
26
26
26
26
26
26
26
26
26
26
26
26
26
26
26
26
26
26
26
26
26
26
26
26
26
26
26
25
26
26
26
26
26
26
26
25
25
25
25
25
25
25
25
25
24
24
24
24
24
24
24
24
26
26
26
26
26
26
26
25
25
25
25
24
25
25
28
29
30
30
29
29
29
29
30
30
30
26
26
26
26
26
26
26
26
26
28
28
28
30
30
33
35
39
40
40
37
36
37
38
37
36
37
41
41
41
42
42
41
41
40
40
43
47
48
48
48
49
49
50
50
50
52
53
53
53
52
52
53
53
53
53
53
53
52
53
58
60
61
62
62
62
62
61
62
61
61
61
60
60
60
60
60
60
60
60
59
60
60
60
60
60
60
60
60
60
63
63
63
63
64
66
66
67
68
67
70
72
76
76
76
76
75
75
76
76
76
78
79
78
78
77
77
77
77
77
75
75
75
75
75
75
75
75
75
75
75
75
75
74
70
70
70
70
70
70
70
70
70
70
70
69
69
70
70
70
70
70
70
68
68
68
68
67
66
66
65
65
65
65
61
61
61
61
61
61
61
59
58
56
56
56
56
56
55
55
54
54
54
53
52
52
52
51
52
51
51
51
51
51
51
51
51
51
51
51
51
51
51
47
47
47
47
46
46
47
47
47
47
47
47
47
47
46
45
45
44
43
42
42
42
42
42
42
42
42
42
41
39
39
39
39
39
42
42
39
37
36
37
37
38
39
39
39
39
39
39
39
39
38
37
37
36
33
32
32
32
31
29
29
28
27
27
27
27
27
26
26
26
26
26
26
26
26
26
26
27
26
26
26
27
29
29
29
29
30
29
29
28
28
28
28
28
28
28
26
26
24
24
24
24
24
24
24
24
24
24
24
24
24
24
24
24
24
23
24
26
27
28
28
28
28
27
27
27
27
26
26
26
26
26
26
26
26
26
26
26
26
26
26
26
26
26
26
25
25
25
25
25
24
24
24
24
24
24
25
25
25
24
24
24
24
24
24
24
24
24
24
25
25
25
25
25
24
24
23
23
23
23
24
24
24
24
24
24
24
24
24
24
24
24
24
24
24
25
25
25
26
26
27
27
27
27
27
27
27
28
28
28
28
31
31
29
29
29
29
29
27
26
24
24
24
24
24
23
23
23
23
23
26
26
26
27
27
27
27
27
27
27
28
28
28
28
29
30
32
35
38
38
39
39
39
39
40
40
40
40
40
40
38
38
38
38
38
38
38
38
38
37
37
37
38
39
39
39
39
41
42
42
43
44
44
44
44
44
44
44
44
44
44
44
44
45
52
53
53
54
64
65
67
68
68
67
70
69
72
72
72
71
71
72
75
77
79
79
78
78
78
77
77
77
77
77
77
77
77
76
76
75
75
75
75
75
74
74
74
74
73
73
73
73
73
73
73
73
73
72
72
72
72
72
71
71
67
66
66
67
68
68
68
68
68
68
67
65
65
65
65
65
65
65
65
67
67
66
65
64
63
61
61
61
63
63
64
63
63
63
62
61
61
61
61
61
61
61
61
61
61
61
62
57
56
58
58
59
60
61
61
61
61
60
60
59
59
55
55
54
54
53
53
53
51
49
49
49
49
49
49
49
47
47
47
46
46
46
45
45
44
45
44
44
45
45
45
45
45
46
46
46
46
48
47
47
46
46
43
43
44
45
44
44
45
43
42
45
49
49
56
57
58
57
57
56
56
56
57
55
55
55
54
56
57
58
59
59
59
59
59
59
58
58
58
58
58
58
58
58
57
63
62
62
63
63
61
61
61
60
60
60
59
59
58
56
56
55
56
55
55
55
55
54
54
57
57
57
57
57
56
56
57
58
59
59
59
59
59
60
60
62
62
62
63
63
63
64
64
64
64
64
64
64
64
64
64
63
63
63
63
63
63
63
63
63
63
62
62
61
61
61
61
61
61
61
61
61
61
61
61
61
61
61
61
61
60
59
59
59
58
58
57
57
57
57
53
53
53
51
51
51
49
49
47
45
44
44
44
44
44
43
42
40
40
39
39
39
39
39
38
38
37
37
35
32
31
31
28
28
28
28
26
24
20
14
4
2
2
1
1
0
0
0
0
0
0
0
0
0
0
0
0
0
0
0
0
0
0
0
0
0
0
1
1
1
1
1
1
1
1
1
1
1
1
2
2
2
2
2
2
2
2
2
2
2
2
2
2
2
3
3
5
5
5
5
5
5
5
5
5
5
6
7
7
9
11
11
13
13
15
17
23
27
29
39
39
39
41
42
45
47
48
51
51
51
51
51
51
51
51
51
51
51
51
51
51
51
52
52
52
52
52
52
53
53
53
53
53
53
53
53
53
53
53
53
53
53
53
53
53
53
53
53
53
53
53
53
53
53
53
53
53
53
53
53
53
53
53
53
53
53
53
54
58
62
70
72
76
76
78
79
79
79
82
82
82
82
82
82
82
82
81
82
83
84
84
82
85
85
85
84
84
84
84
84
84
84
84
84
84
84
82
82
82
77
77
76
76
76
76
76
76
76
76
76
74
74
73
73
73
72
72
72
72
72
72
72
72
72
72
72
72
72
70
70
70
70
70
70
70
70
70
69
69
69
69
69
70
67
66
65
65
64
63
63
63
66
64
65
63
63
62
62
62
62
62
62
62
60
60
61
61
62
62
61
61
59
59
59
59
59
58
58
58
59
58
58
58
58
58
58
58
55
55
56
56
55
55
55
55
53
53
53
53
52
50
48
48
48
48
43
42
42
42
41
42
42
42
43
43
43
43
43
43
43
43
41
41
42
41
41
42
39
36
38
38
38
38
38
37
36
35
33
33
33
33
33
33
32
31
31
31
31
30
30
30
30
30
30
30
30
30
31
31
31
31
31
31
31
31
30
29
29
28
27
27
26
26
26
26
26
27
33
34
37
40
40
39
39
35
36
39
39
42
42
43
43
45
42
42
42
42
43
43
43
43
43
42
42
42
50
50
49
55
54
54
56
56
56
56
57
57
57
58
59
59
58
58
60
60
59
59
59
59
59
60
61
62
65
66
65
66
66
66
66
66
66
66
68
68
69
71
73
73
73
74
74
75
75
75
75
74
73
72
72
72
72
72
73
75
75
75
76
77
80
80
85
85
85
85
84
84
84
85
85
86
86
86
86
86
86
89
90
92
95
93
93
95
95
95
95
97
98
98
98
97
97
97
97
94
95
95
95
95
95
94
94
94
94
94
94
94
94
94
93
92
92
92
92
91
86
85
85
85
82
82
82
81
81
80
80
80
80
80
80
80
80
80
79
79
78
78
75
75
74
72
72
71
71
71
69
68
67
65
65
65
65
62
62
59
59
59
59
59
57
57
57
56
56
56
55
55
55
55
55
51
51
51
51
51
50
48
47
45
46
46
45
42
42
42
41
41
40
38
39
36
33
33
28
32
33
34
34
29
29
29
29
29
29
30
30
28
28
27
27
27
27
27
27
27
27
27
27
26
26
26
26
26
26
26
26
26
26
26
27
29
28
29
29
30
30
30
30
30
29
29
29
29
29
29
29
29
29
29
28
28
28
28
28
28
28
28
28
28
27
28
28
28
28
28
28
28
28
28
28
28
28
27
27
26
26
26
26
26
26
26
26
26
26
26
26
26
26
26
26
26
26
26
26
26
26
26
26
26
26
27
26
25
25
25
25
24
24
24
24
24
23
23
23
24
23
24
23
23
23
23
23
23
22
22
22
22
22
22
22
22
22
21
21
21
20
20
20
20
20
20
20
20
20
20
19
19
18
18
18
18
18
18
18
18
18
18
18
18
19
19
19
19
19
19
19
19
19
15
15
14
14
14
14
18
19
19
19
19
19
19
19
19
18
18
18
18
18
18
18
17
17
17
17
17
17
17
17
17
17
17
17
17
17
17
17
17
17
19
19
19
22
24
26
26
29
30
30
31
31
33
33
33
34
35
36
35
35
35
35
35
35
35
35
35
35
35
35
35
35
35
35
35
35
35
35
35
35
35
37
37
37
38
38
39
39
40
42
43
43
44
45
45
45
45
45
45
45
45
45
45
45
45
45
45
44
44
45
45
45
45
44
44
44
46
46
46
47
48
48
48
48
48
48
48
48
48
49
49
49
49
49
49
49
48
48
48
48
48
48
48
46
46
46
46
44
44
44
44
44
44
44
44
44
44
44
41
42
41
41
43
43
44
44
44
44
44
44
44
44
44
44
44
45
46
47
47
47
48
46
45
45
45
45
45
45
45
45
45
44
43
41
42
42
42
42
42
42
42
43
43
43
42
42
46
46
46
46
45
45
45
44
44
44
42
42
42
42
42
42
42
42
42
42
42
42
42
42
42
42
42
42
42
42
42
42
42
41
40
40
39
39
39
39
39
39
40
40
41
41
38
38
38
37
37
34
34
35
36
36
38
39
42
42
43
42
42
39
39
37
36
37
37
37
37
38
38
39
39
38
37
36
35
35
39
40
50
52
59
60
58
61
61
61
61
61
61
60
60
60
60
60
59
59
59
59
59
58
58
58
58
58
58
58
59
59
59
58
58
56
61
61
66
70
70
71
70
69
69
69
69
69
69
69
69
69
69
69
68
68
68
68
68
68
68
68
68
68
67
67
67
67
66
66
66
66
66
65
65
65
65
65
65
65
65
65
65
65
65
64
64
64
64
64
64
64
64
64
63
62
62
62
61
59
59
59
59
59
59
55
55
55
54
53
53
53
53
53
53
53
53
53
53
53
53
53
52
52
51
50
50
50
50
51
51
48
48
48
48
48
48
48
47
46
46
45
42
42
42
42
42
42
42
38
38
38
38
38
38
38
35
32
32
32
33
33
36
37
36
36
36
36
37
37
36
37
32
32
33
32
32
31
31
23
26
26
28
30
31
32
35
36
38
36
37
37
38
36
36
36
36
36
36
36
36
36
36
36
35
34
34
34
34
34
34
34
34
34
34
34
34
34
34
34
34
34
34
34
36
36
36
36
35
35
35
36
36
36
37
38
39
41
41
41
41
41
41
41
41
41
41
40
40
40
40
40
40
40
40
40
40
40
40
40
40
40
40
40
40
39
39
40
40
40
41
41
41
41
40
41
42
42
42
42
42
42
42
42
42
42
41
41
41
41
41
41
41
41
36
36
36
36
36
36
36
36
36
36
36
36
36
36
36
35
32
32
32
32
32
32
32
32
32
32
31
31
29
29
29
29
29
29
28
28
26
26
26
26
26
26
26
26
26
25
25
25
25
25
25
24
21
22
22
21
20
22
22
21
21
21
21
21
21
20
20
19
19
19
19
18
18
19
19
21
21
21
22
22
22
22
22
22
22
22
22
22
22
22
23
26
28
33
33
34
34
33
33
30
30
30
30
30
28
28
28
28
28
29
29
29
29
29
29
29
30
28
28
28
28
28
29
27
28
28
28
28
28
28
27
27
27
27
26
28
29
30
30
30
30
30
38
38
41
41
41
42
42
44
43
43
43
42
42
42
41
41
41
41
41
41
41
41
41
43
44
44
47
48
48
48
49
49
49
49
49
49
49
49
49
49
49
49
49
49
49
49
49
49
49
49
49
49
49
49
49
49
49
49
49
50
50
50
50
49
51
52
52
52
51
52
51
51
51
50
50
49
49
50
51
50
50
50
51
52
52
52
52
52
52
51
51
51
51
49
49
50
52
56
55
56
57
57
57
58
58
58
58
58
58
57
57
57
57
58
58
60
61
61
60
60
60
60
60
60
62
61
61
61
60
59
58
58
59
59
60
60
61
61
61
61
61
61
58
58
58
58
58
58
57
57
56
56
56
57
57
58
58
58
58
58
56
54
54
53
53
52
52
52
51
51
51
51
51
51
51
52
55
59
60
60
61
60
59
59
59
59
59
59
59
56
56
56
56
57
57
57
56
56
56
56
56
56
56
56
56
53
53
51
50
50
50
50
50
49
47
47
46
46
45
45
45
45
45
45
44
44
43
42
42
42
41
42
42
41
41
40
40
40
40
41
41
41
40
40
40
39
37
36
36
37
36
37
37
37
37
37
37
37
36
36
34
33
33
33
33
31
31
32
32
32
32
32
32
31
31
31
31
31
31
31
31
31
31
30
30
30
29
28
28
29
29
29
29
29
30
29
28
28
28
28
29
29
29
29
28
28
28
28
28
28
28
28
28
28
28
28
29
32
32
33
33
28
28
28
28
29
30
30
30
30
32
32
32
33
33
33
33
34
34
32
32
32
32
32
30
31
31
32
34
34
35
35
35
37
38
38
39
38
38
38
37
35
36
35
37
37
37
38
39
40
40
40
40
40
40
40
40
39
38
38
38
37
37
37
37
37
37
37
37
35
35
35
35
35
35
35
35
35
35
35
36
37
40
51
51
53
62
70
76
82
90
94
113
132
132
138
147
167
178
185
210
210
217
217
233
234
234
234
234
234
233
233
234
235
235
235
234
233
233
232
232
231
232
231
233
234
234
235
236
237
237
239
239
239
238
238
238
238
238
238
238
237
236
236
236
236
236
236
236
236
236
237
238
238
238
238
240
240
242
242
241
241
242
243
242
242
242
241
242
243
243
243
243
243
239
239
239
239
239
239
239
239
239
238
237
237
234
234
232
232
229
226
225
225
223
217
216
215
215
215
215
215
215
214
208
195
193
193
193
194
191
183
183
182
180
177
176
167
167
166
163
160
155
154
147
147
147
147
143
138
138
137
136
135
134
132
132
129
126
123
122
122
120
119
118
116
115
90
90
87
87
86
85
82
82
81
79
79
79
79
65
65
65
65
65
66
65
66
61
53
48
48
45
43
43
43
44
46
52
57
56
55
54
54
54
54
54
54
54
54
54
53
53
53
51
51
51
51
51
51
51
51
51
51
51
50
50
50
50
50
50
50
50
49
49
48
48
46
48
49
52
52
53
53
51
50
50
49
49
48
45
49
50
48
52
52
52
52
53
53
54
55
55
56
57
57
57
59
57
57
58
57
57
59
61
61
61
61
62
62
63
63
63
64
66
66
66
68
68
68
68
68
68
68
68
68
67
67
67
66
66
65
65
64
65
64
61
61
63
63
64
65
65
65
64
64
63
63
63
63
62
62
61
62
62
63
63
63
63
63
63
63
62
62
62
62
62
62
62
61
61
61
61
61
60
60
60
60
60
60
60
61
60
60
60
60
60
60
61
61
61
61
60
60
62
62
63
63
63
63
63
60
60
60
59
59
59
54
53
53
53
53
53
53
53
52
52
51
49
47
44
43
43
42
40
40
40
40
39
39
33
33
33
33
33
33
33
33
33
33
33
33
32
32
32
32
33
33
33
32
32
32
31
31
31
32
32
30
30
27
26
26
26
26
26
26
26
26
26
24
24
26
26
26
26
26
26
26
26
26
27
28
28
28
28
28
28
28
28
28
29
29
29
27
26
26
25
26
26
26
26
27
27
27
28
28
28
28
27
27
27
27
27
27
27
28
28
28
27
27
27
27
27
27
27
27
27
27
27
27
27
27
27
27
27
27
26
26
26
26
25
26
26
26
26
21
21
20
23
24
25
25
26
26
26
26
26
28
28
28
28
28
28
28
28
28
28
30
30
30
30
30
30
30
30
30
30
30
30
29
29
29
28
28
28
28
27
28
32
33
39
41
41
41
41
41
42
44
44
44
44
43
43
43
42
43
43
43
43
43
43
43
43
43
43
44
44
44
44
44
43
43
43
43
43
43
43
44
43
43
43
42
42
41
40
40
40
40
40
40
40
40
40
40
40
40
40
40
40
40
40
40
40
40
40
40
39
39
37
37
37
39
40
39
40
40
40
40
40
40
40
40
40
39
39
39
40
40
40
40
40
40
40
40
40
40
40
40
41
41
43
44
46
46
46
46
45
45
46
46
46
46
46
45
45
45
45
45
45
45
46
45
45
43
43
43
43
43
43
43
43
41
41
41
41
41
41
41
42
42
42
42
42
42
42
43
42
43
44
44
44
44
44
44
44
45
45
45
45
45
44
44
44
44
46
46
43
43
43
42
42
42
42
41
41
41
41
41
41
41
40
40
40
39
39
41
41
41
41
42
42
42
42
42
41
41
41
41
40
40
38
38
38
38
38
38
38
36
35
35
35
34
33
32
31
31
32
32
32
32
29
27
29
29
29
28
28
26
26
26
26
26
26
26
26
26
26
26
26
26
26
26
26
28
29
29
28
28
26
26
26
27
29
33
36
37
37
38
46
45
45
46
52
55
62
70
75
76
76
90
90
93
95
96
94
94
94
94
94
96
96
96
96
95
95
95
95
94
94
94
94
93
93
93
93
93
93
92
92
92
92
92
92
92
92
92
92
92
93
93
93
93
92
93
94
97
97
104
106
110
111
113
113
115
115
115
116
118
124
124
124
124
124
124
124
124
124
125
125
125
124
123
124
124
124
124
124
126
127
130
132
133
135
139
141
142
160
160
164
167
165
165
165
167
171
173
179
190
200
202
207
208
225
221
230
266
292
293
303
318
341
341
348
359
358
370
370
372
369
399
610
634
670
697
707
795
796
797
798
801
802
802
802
802
805
806
804
803
802
801
802
802
801
802
807
809
813
812
815
815
816
817
817
819
824
832
834
838
847
850
860
862
873
874
877
881
882
883
883
884
883
883
883
884
883
879
878
878
878
878
877
877
877
877
877
877
878
878
878
877
877
877
877
875
873
870
871
869
868
867
863
863
864
864
859
860
856
857
855
838
831
829
820
820
823
830
835
831
831
825
823
809
808
812
813
818
816
793
802
814
801
813
793
827
824
848
858
882
892
880
852
853
937
939
943
954
955
1023
1014
994
962
1188
1200
1229
1249
1273
1270
1246
1225
1214
1213
1213
1205
1193
1185
1177
1174
1169
1166
1162
1146
1138
1107
1106
1104
1098
1080
1082
1080
1081
1081
1080
1079
1076
1076
1075
1068
1060
1060
1057
1048
1036
1025
1018
1015
1014
1012
1010
1019
1019
1019
1019
1019
1019
1023
1030
1028
1030
1023
1018
1011
1009
1010
1010
1010
1008
1008
1006
1005
994
995
993
991
991
987
984
981
980
979
973
976
972
963
951
951
951
950
947
930
925
930
942
942
942
942
938
940
936
930
929
932
957
936
929
941
974
982
1048
1145
1138
1139
1137
1121
1120
1110
1103
1109
1109
1166
1149
1192
1192
1181
1182
1177
1169
1127
1127
1137
1142
1118
1133
1132
1130
1127
1109
1088
1085
1098
1105
1114
1120
1122
1113
1117
1077
1082
1076
1074
1075
1073
1072
1077
1081
1085
1086
1075
1076
1053
1055
1052
1051
1055
1069
1066
1070
1070
1069
1062
1060
1059
1041
1041
1039
1050
1050
1050
1043
1052
1039
1045
1047
1052
1053
1050
1042
1037
1036
1036
1036
1033
1026
1027
1026
1025
1000
993
987
988
987
983
970
963
964
964
964
961
957
956
942
935
936
936
942
950
948
944
943
942
942
942
940
941
946
942
946
941
937
931
902
882
880
870
868
863
865
866
877
883
898
894
895
904
917
911
912
931
923
902
871
725
713
714
714
723
755
755
829
820
814
815
878
879
938
958
963
968
965
956
956
955
955
955
956
957
960
959
956
954
941
935
935
935
941
942
962
972
973
972
973
976
970
970
970
964
948
947
943
943
943
942
940
937
936
937
918
920
915
910
906
894
893
910
905
908
905
903
906
905
905
903
903
897
896
880
878
879
879
879
868
869
867
854
854
843
844
845
842
843
855
867
884
891
890
891
897
898
899
887
882
884
890
881
884
885
877
873
873
868
865
872
871
874
870
857
844
838
835
830
827
828
824
824
814
817
812
814
806
814
815
818
829
847
878
885
908
907
925
920
915
904
892
855
851
847
844
838
826
814
771
762
758
755
755
757
739
734
721
715
714
713
710
703
702
701
690
691
680
673
675
674
676
667
668
670
665
658
653
651
645
622
622
608
608
611
609
600
590
589
585
584
576
573
567
564
565
557
556
556
556
556
556
552
535
531
523
522
514
466
459
455
450
439
431
430
425
425
425
425
424
424
423
418
416
415
415
413
412
405
404
389
386
383
383
383
378
372
370
365
356
355
350
335
332
329
329
310
310
309
308
307
305
299
297
296
296
296
289
282
268
267
258
232
214
215
207
205
178
160
138
138
125
123
117
111
105
82
82
80
80
79
79
79
76
66
61
58
53
53
41
22
19
17
16
14
13
13
13
13
13
13
13
13
13
13
13
13
13
13
13
13
13
13
13
13
13
13
13
13
13
13
13
12
12
12
12
12
12
11
11
11
11
11
11
11
11
11
11
11
10
10
10
10
10
9
9
9
9
9
8
8
8
8
8
8
7
7
7
7
7
7
7
9
9
9
9
9
9
9
9
9
9
9
9
9
9
9
9
9
9
9
9
9
9
9
9
8
8
8
8
8
8
7
7
7
7
7
7
7
7
7
7
7
7
7
7
7
7
7
7
7
7
7
6
5
4
4
4
4
3
3
3
3
3
3
3
3
3
3
2
2
2
2
2
2
3
3
3
3
3
3
3
3
3
3
3
3
3
3
3
3
2
2
2
2
2
2
2
2
2
2
2
2
2
3
4
4
4
4
4
4
4
4
4
4
5
5
5
5
5
5
5
5
5
5
5
5
5
5
5
5
5
5
5
5
5
5
5
5
5
5
6
6
6
6
6
6
6
6
6
6
6
6
6
6
6
6
6
6
6
6
6
6
6
6
6
6
6
6
6
6
6
6
6
6
6
6
6
6
5
5
5
6
6
6
6
6
6
6
6
6
7
7
7
7
7
7
7
7
7
7
7
7
7
7
7
7
7
7
7
7
7
7
7
7
7
7
7
7
7
7
7
7
7
7
7
7
7
7
7
7
7
7
5
5
5
5
5
5
5
5
5
5
5
6
6
6
6
6
6
6
6
4
4
4
4
4
4
4
4
4
4
4
4
4
4
3
3
3
3
3
3
3
3
3
3
3
3
3
3
3
3
3
3
3
3
3
3
3
3
2
2
2
2
2
2
2
2
2
2
2
2
2
2
2
2
2
2
2
2
2
2
2
2
2
2
2
1
1
1
1
1
1
1
1
1
1
1
1
1
1
1
1
1
1
1
1
1
1
1
1
1
1
1
1
1
1
0
0
0
0
0
0
0
0
0
0
0
0
0
0
0
0
0
0
0
0
0
0
0
0
0
0
0
0
0
0
0
0
0
0
0
0
0
0
0
0
0
0
0
0
1
1
1
1
1
1
1
1
1
0
0
0
0
0
0
0
0
0
0
0
0
0
0
0
0
0
0
0
0
0
0
0
0
0
0
0
0
0
0
0
0
0
0
0
0
0
0
0
0
0
0
0
0
0
0
0
0
0
0
0
0
0
0
0
0
0
0
0
0
0
0
0
0
0
0
0
0
0
0
0
0
0
0
0
0
0
0
0
0
0
0
0
0
0
0
0
0
0
0
0
0
0
0
0
0
0
0
0
0
0
0
0
0
0
0
0
0
0
0
0
0
0
0
0
0
0
0
0
0
0
0
1
2
2
2
2
2
2
2
2
2
2
3
3
3
3
3
3
3
3
3
3
3
3
3
3
3
3
3
2
2
2
2
2
2
2
2
2
2
2
2
2
2
2
2
2
2
2
2
2
2
2
2
2
2
2
2
2
2
2
2
2
2
2
2
2
2
2
2
2
2
2
2
2
2
2
2
2
2
2
2
2
2
2
2
2
2
2
2
2
2
2
2
2
2
2
2
2
2
2
2
2
2
2
2
2
2
2
2
2
2
2
2
2
2
2
2
2
2
2
2
2
2
2
2
2
2
2
2
2
2
2
2
2
2
2
2
2
2
2
2
2
2
2
2
2
2
2
2
2
2
1
1
1
1
1
1
1
1
1
1
1
1
1
1
1
1
1
1
1
1
1
1
1
1
1
0
0
0
0
0
0
0
0
0
0
0
0
0
0
0
0
0
0
0
0
0
0
0
0
0
0
0
0
0
0
0
0
0
0
0
0
0
0
0
0
0
0
0
0
0
0
0
0
0
0
0
0
0
0
0
0
0
0
0
0
0
0
0
0
0
0
0
0
0
0
0
0
0
0
0
0
0
0
0
0
0
0
0
0
0
0
0
0
0
0
0
0
0
0
0
0
0
0
0
0
0
0
0
0
0
0
0
0
0
0
0
0
0
0
0
0
0
0
0
0
0
0
0
0
0
0
0
0
0
0
0
0
0
0
0
0
0
0
0
0
0
0
0
0
0
0
0
0
0
0
0
0
0
0
0
0
0
0
0
0
0
0
0
0
0
0
0
0
0
0
0
0
0
0
0
0
0
0
0
0
0
0
0
0
0
0
0
0
0
0
0
0
0
0
0
0
0
0
0
0
0
0
0
0
0
0
0
0
0
0
0
0
0
0
0
0
0
0
0
0
0
0
0
0
0
0
0
0
0
0
0
0
0
0
0
0
0
0
0
0
0
0
0
0
0
0
0
0
0
0
0
0
0
0
0
0
0
0
0
0
0
0
0
0
0
0
0
0
0
0
0
0
0
0
0
0
0
0
0
0
0
0
0
0
0
0
0
0
0
0
0
0
0
0
1
2
2
2
2
2
2
3
3
4
4
4
4
4
4
4
4
4
4
4
4
4
4
4
4
4
4
4
4
4
4
4
4
4
4
4
4
4
4
4
4
4
4
4
4
4
4
4
4
4
4
4
4
4
4
4
4
4
4
4
5
5
5
5
5
5
5
5
5
5
5
5
5
5
5
5
6
6
6
6
6
6
6
6
6
6
6
6
6
6
6
6
6
6
6
6
6
6
6
6
6
6
6
6
5
5
5
5
5
5
5
5
5
5
5
5
5
5
5
5
5
5
4
4
4
4
4
4
4
4
4
4
4
4
4
4
4
4
4
4
4
4
4
4
4
3
3
3
2
2
2
2
1
1
1
1
1
1
1
1
1
1
1
1
1
1
1
1
1
1
1
1
1
1
1
1
1
1
1
1
1
0
0
0
0
0
0
0
0
0
0
0
0
0
0
0
0
0
0
0
0
0
0
0
0
0
0
0
0
0
0
0
0
0
0
0
0
0
0
0
0
0
0
0
0
0
0
0
0
0
0
0
0
0
0
0
0
0
0
0
0
0
0
0
0
0
0
0
0
0
0
0
0
0
0
0
0
0
0
0
0
0
0
0
0
0
0
0
0
0
0
0
0
0
0
0
0
0
0
0
0
0
0
0
0
0
0
0
0
0
0
0
0
0
0
0
0
0
0
0
0
0
0
0
0
0
0
0
0
0
0
0
0
0
0
0
0
0
0
0
0
0
0
0
0
0
0
0
0
0
0
0
0
0
0
0
0
0
0
0
0
0
0
0
0
0
0
0
0
0
0
0
0
0
0
0
0
0
0
0
0
0
0
0
0
0
0
0
0
0
0
0
0
0
0
0
0
0
0
0
0
0
0
0
0
0
0
0
0
0
0
0
0
0
0
0
0
0
0
0
0
0
0
0
0
0
0
0
0
0
0
0
0
0
0
0
0
0
0
0
0
0
0
0
0
0
0
0
1
1
1
1
1
1
1
1
1
1
1
1
1
1
1
1
1
1
1
1
1
1
1
1
1
1
1
1
1
1
1
1
1
1
1
1
1
1
1
1
1
1
1
2
2
2
2
2
2
2
2
2
2
2
3
3
3
4
4
4
4
4
4
4
4
4
4
4
4
4
4
4
4
4
4
4
4
5
5
5
5
5
5
5
5
5
5
5
5
5
5
5
5
5
5
5
5
5
5
5
5
5
5
5
5
5
5
5
5
5
5
5
6
6
6
6
6
6
6
6
6
6
6
6
6
6
6
6
6
6
6
6
6
6
6
6
6
6
6
6
6
6
6
6
6
6
6
6
6
6
6
6
6
6
6
6
7
7
7
7
7
7
7
6
6
6
6
6
6
6
6
6
6
5
5
5
5
4
3
3
3
3
3
3
3
3
3
3
3
2
2
2
2
2
2
2
2
2
2
2
2
2
2
2
2
3
3
3
3
3
3
3
4
4
4
4
4
4
4
4
4
4
4
3
3
3
3
3
3
3
3
3
3
3
3
2
2
2
2
2
2
2
2
2
2
2
2
2
2
2
2
2
2
2
2
1
1
1
1
1
1
1
1
1
1
1
1
1
1
1
1
1
1
1
1
1
1
1
1
1
1
1
1
1
1
1
1
1
1
1
1
1
1
1
1
1
1
1
1
1
1
1
1
1
1
1
1
1
1
1
1
1
1
1
1
1
1
1
1
1
1
1
1
1
1
1
1
0
0
0
0
0
0
0
0
0
0
0
0
0
0
0
0
0
0
0
0
0
0
0
0
0
0
0
0
0
0
0
0
0
0
0
0
0
0
0
0
0
0
0
0
0
0
0
0
0
0
0
0
0
0
0
0
0
0
0
0
0
0
0
0
0
0
0
0
0
0
0
0
0
0
0
0
0
0
0
0
0
0
0
0
0
0
0
0
0
0
0
0
0
0
0
0
0
0
0
0
0
0
0
0
0
0
0
0
0
0
0
0
0
0
0
0
0
0
0
0
0
0
0
0
0
0
0
0
0
0
0
0
0
0
0
0
0
0
0
0
0
0
0
0
0
0
0
0
0
0
0
0
0
0
0
0
0
0
0
0
0
0
0
0
0
0
0
0
0
0
0
0
0
0
0
0
0
0
0
0
0
0
0
0
0
0
0
0
0
0
0
0
0
0
0
0
0
0
0
0
0
0
0
0
0
0
0
0
0
0
0
0
0
0
0
0
0
0
0
0
0
2
2
2
2
2
2
2
2
2
2
2
2
1
1
1
1
1
1
1
1
1
1
1
1
1
1
1
1
1
1
1
1
1
1
1
1
1
1
1
1
1
1
1
1
1
1
2
2
2
2
2
2
2
2
2
2
2
2
2
2
2
2
2
2
2
2
2
2
2
2
2
2
2
2
2
2
2
2
2
2
2
2
2
2
2
2
2
2
2
2
2
2
2
2
2
2
2
3
3
3
3
3
3
3
3
3
3
4
4
4
4
4
4
4
4
3
3
3
3
3
3
3
3
3
3
3
3
3
3
3
3
3
3
3
3
3
3
3
3
3
3
3
2
2
2
2
2
2
2
3
3
3
3
3
3
3
3
3
3
3
3
3
3
3
3
3
3
3
3
3
3
3
3
3
3
3
3
3
3
3
3
3
3
3
3
3
3
3
3
3
3
3
3
3
3
3
3
3
3
3
3
3
3
2
2
2
2
2
2
2
2
2
2
0
0
0
0
0
0
0
0
0
0
0
0
0
0
0
1
1
1
1
1
1
1
1
1
1
1
1
1
1
1
1
1
1
1
1
1
1
1
1
1
1
0
0
0
0
0
0
0
0
0
0
0
0
0
0
0
0
0
0
0
0
0
0
0
0
0
0
0
0
0
0
0
0
0
0
0
0
0
0
0
0
0
0
0
0
0
0
0
0
0
0
0
0
0
0
0
0
0
0
0
0
0
0
0
0
0
0
0
0
0
0
0
0
0
0
0
0
0
0
0
0
0
0
0
0
0
0
0
0
0
0
0
0
0
0
0
0
0
0
0
0
0
0
0
0
0
0
0
0
0
0
0
0
0
0
0
0
0
0
0
0
0
0
0
0
0
0
0
0
0
0
0
0
0
0
0
0
0
0
0
0
0
0
0
0
0
0
0
0
0
0
0
0
0
0
0
0
0
0
0
0
0
0
0
0
0
0
0
0
0
0
0
0
0
0
0
0
0
0
0
0
0
0
0
0
0
0
0
0
0
0
0
0
0
0
0
0
0
0
0
0
0
0
0
0
0
0
0
0
0
0
0
0
0
0
0
0
0
0
0
0
0
0
0
0
0
0
0
0
0
0
0
0
0
0
0
0
0
0
0
0
0
0
0
0
0
0
0
0
0
0
0
0
0
0
0
0
0
0
0
0
0
0
0
0
0
0
0
0
0
0
0
0
0
0
0
0
0
0
0
0
0
0
0
0
0
0
0
0
0
0
0
0
0
0
0
0
0
0
0
0
0
0
0
0
0
0
0
0
0
0
0
0
0
0
0
0
0
0
0
0
0
0
0
0
0
0
0
0
0
0
0
0
0
0
0
0
0
0
0
0
0
0
0
0
0
0
0
0
0
0
0
0
0
0
0
0
0
0
0
0
0
0
0
0
0
0
0
0
0
0
0
0
0
0
0
0
0
0
0
0
0
0
0
0
0
0
0
0
0
0
0
0
0
0
0
0
0
0
0
0
0
0
0
0
0
0
0
0
0
0
0
0
0
0
0
0
0
0
0
0
0
0
0
0
0
0
0
0
0
0
0
0
0
0
0
0
0
0
0
0
0
0
0
0
0
0
0
0
0
0
0
0
0
0
0
0
0
0
0
0
0
0
0
0
0
0
0
0
0
0
0
0
0
0
0
0
0
0
0
0
0
0
0
0
0
0
0
0
0
0
0
0
0
0
0
0
0
0
0
0
0
0
0
0
0
0
0
0
0
0
0
0
0
0
0
0
0
0
0
0
0
0
0
0
0
0
0
0
0
0
0
0
0
0
0
0
0
0
0
0
0
0
0
0
0
0
0
0
0
0
0
0
0
0
0
0
0
0
0
0
0
0
0
0
0
0
0
0
0
0
0
0
0
0
0
0
0
0
0
0
0
0
0
0
0
0
0
0
0
0
0
0
0
0
0
0
0
0
0
0
0
0
0
0
0
0
0
0
0
0
0
0
0
0
0
0
0
0
0
0
0
0
0
0
0
0
0
0
0
0
0
0
0
0
0
0
0
0
0
0
0
0
0
0
0
0
0
0
0
0
0
0
0
0
0
0
0
0
0
0
0
0
0
0
0
0
0
0
0
0
0
0
0
0
0
0
0
0
0
0
0
0
0
0
0
0
0
0
0
0
0
0
0
0
0
0
0
0
0
0
0
0
0
0
0
0
0
0
0
0
0
0
0
0
0
0
0
0
0
0
0
0
0
0
0
0
0
0
0
0
0
0
0
0
0
0
0
0
0
0
0
0
0
0
0
0
0
0
0
0
0
0
0
0
0
0
0
0
0
0
0
0
0
0
0
0
0
0
0
0
0
0
0
0
0
0
0
0
0
0
0
0
0
0
0
0
0
0
0
0
0
0
0
0
0
0
0
0
0
0
0
0
0
0
0
0
0
0
0
0
0
0
0
0
0
0
0
0
0
0
0
0
0
0
0
0
0
0
0
0
0
0
0
0
0
0
0
0
0
0
0
0
0
0
0
0
0
0
0
0
0
0
0
0
0
0
0
0
0
0
0
0
0
0
0
0
0
0
0
0
0
0
0
0
0
0
0
0
0
0
0
0
0
0
0
0
0
0
0
0
0
0
0
0
0
0
0
0
0
0
0
0
0
0
0
0
0
0
0
0
0
0
0
0
0
0
0
0
0
0
0
0
0
0
0
0
0
0
0
0
0
0
0
0
0
0
0
0
0
0
0
0
0
0
0
0
0
0
0
0
0
0
0
0
0
0
0
0
0
0
0
0
0
0
0
0
0
0
0
0
0
0
0
0
0
0
0
0
0
0
0
0
0
0
0
0
0
0
0
0
0
0
0
0
0
0
0
0
0
0
0
0
0
0
0
0
0
0
0
0
0
0
0
0
0
0
0
0
0
0
0
0
0
0
0
0
0
0
0
0
0
0
0
0
0
0
0
0
0
0
0
0
0
0
0
0
0
0
0
0
0
0
0
0
0
0
0
0
0
0
0
0
0
0
0
0
0
0
0
0
0
0
0
0
0
0
0
0
0
0
0
0
0
0
0
0
0
0
0
0
0
0
0
0
0
0
0
0
0
0
0
0
0
0
0
0
0
0
0
0
0
0
0
0
0
0
0
0
0
0
0
0
0
0
0
0
0
0
0
0
0
0
0
0
0
0
0
0
0
0
0
0
0
0
0
0
0
0
0
0
0
0
0
0
0
0
0
0
0
0
0
0
0
0
0
0
0
0
0
0
0
0
0
0
0
0
0
0
0
0
0
0
0
0
0
0
0
0
0
0
0
0
0
0
0
0
0
0
0
0
0
0
0
0
0
0
0
0
0
0
0
0
0
0
0
0
0
0
0
0
0
0
0
0
0
0
0
0
0
0
0
0
0
0
0
0
0
0
0
0
0
0
0
0
0
0
0
0
0
0
0
0
0
0
0
0
0
0
0
0
0
0
0
0
0
0
0
0
0
0
0
0
0
0
0
0
0
0
0
0
0
0
0
0
0
0
0
0
0
0
0
0
0
0
0
0
0
0
0
0
0
0
0
0
0
0
0
0
0
0
0
0
0
0
0
0
0
0
0
0
0
0
0
0
0
0
0
0
0
0
0
0
0
0
0
0
0
0
0
0
0
0
0
0
0
0
0
0
0
0
0
0
0
0
0
0
0
0
0
0
0
0
0
0
0
0
0
0
0
0
0
0
0
0
0
0
0
0
0
0
0
0
0
0
0
0
0
0
0
0
0
0
0
0
0
0
0
0
0
0
0
0
0
0
0
0
0
0
0
0
0
0
0
0
0
0
0
0
0
0
0
0
0
0
0
0
0
0
0
0
0
0
0
0
0
0
0
0
0
0
0
0
0
0
0
0
0
0
0
0
0
0
0
0
0
0
0
0
0
0
0
0
0
0
0
0
0
0
0
0
0
0
0
0
0
0
0
0
0
0
0
0
0
0
0
0
0
0
0
0
0
0
0
0
0
0
0
0
0
0
0
0
0
0
0
0
0
0
0
0
0
0
0
0
0
0
0
0
0
0
0
0
0
0
0
0
0
0
0
0
0
0
0
0
0
0
0
0
0
0
0
0
0
0
0
0
0
0
0
0
0
0
0
0
0
0
0
0
0
0
0
0
0
0
0
0
0
0
0
0
0
0
0
0
0
0
0
0
0
0
0
0
0
0
0
0
0
0
0
0
0
0
0
0
0
0
0
0
0
0
0
0
0
0
0
0
0
0
0
0
0
0
0
2
2
2
2
2
2
2
2
2
2
2
2
2
2
2
2
2
2
2
2
2
2
2
2
2
2
2
2
2
2
2
1
1
1
1
1
1
1
1
1
1
1
1
1
1
1
1
1
1
1
1
1
1
1
1
1
1
1
1
1
1
1
1
1
1
1
1
1
1
1
1
1
1
1
1
1
1
1
1
1
1
1
1
1
1
1
1
1
1
1
1
1
1
1
1
1
1
1
1
1
1
1
0
0
0
0
0
0
0
0
0
0
0
0
0
0
0
0
0
0
0
0
0
0
0
0
0
0
0
0
0
0
0
0
0
0
0
0
0
0
0
0
0
0
0
0
0
0
0
0
0
0
0
0
0
0
1
1
1
1
1
1
1
1
1
3
3
3
3
3
3
3
3
3
3
3
3
3
3
3
3
3
3
3
3
3
3
3
3
3
3
3
3
3
3
3
3
3
3
3
3
3
3
3
3
3
3
3
3
3
3
3
3
3
3
3
3
3
3
3
3
3
3
3
3
3
3
3
3
3
3
3
3
3
3
3
3
3
4
4
4
4
4
5
5
5
5
5
5
5
5
5
5
5
5
5
5
5
5
5
5
5
5
5
5
5
5
5
5
5
5
5
5
5
5
4
3
3
3
3
3
3
3
3
3
3
3
3
3
3
3
3
4
4
4
4
4
4
4
4
4
4
4
4
4
4
4
4
4
4
4
4
4
4
4
4
4
4
4
4
4
4
4
4
4
4
4
4
4
4
4
4
4
4
4
3
3
3
3
3
3
3
3
3
3
3
3
3
3
3
3
3
3
3
3
3
3
3
3
3
3
3
3
3
3
3
3
3
4
4
4
4
4
4
4
4
4
4
3
2
2
2
2
2
2
2
2
2
2
2
2
2
2
2
2
2
2
2
2
2
2
2
2
2
2
2
3
3
3
3
3
3
3
3
3
3
3
3
3
3
3
3
3
3
3
3
3
2
2
2
2
2
2
2
2
2
2
2
2
2
2
2
2
2
2
2
2
2
2
2
2
2
2
2
2
2
2
2
2
2
2
2
2
2
2
2
3
3
3
3
3
3
3
3
3
3
3
3
2
2
2
2
4
4
4
4
4
4
4
4
4
4
4
4
4
4
4
4
4
4
4
4
4
4
4
4
4
4
4
4
4
4
4
4
4
4
4
4
4
4
4
4
4
4
4
4
4
4
4
4
4
4
4
4
4
4
3
3
3
3
3
3
3
3
3
3
3
3
3
3
3
3
3
3
3
3
3
3
3
3
3
3
3
3
3
3
3
3
3
3
3
3
3
3
3
3
3
3
3
3
3
3
2
2
2
2
2
2
3
3
3
2
2
2
2
2
2
2
2
2
2
2
2
2
2
2
2
2
2
2
2
2
2
2
2
2
2
2
2
2
2
2
2
2
2
2
2
2
2
2
2
2
2
1
1
1
1
2
2
2
2
2
2
2
2
2
2
2
2
2
2
2
2
2
2
2
2
2
2
3
3
3
3
3
3
3
3
3
3
3
3
3
3
3
3
3
4
4
4
4
4
4
4
4
4
4
4
4
4
3
3
3
3
3
3
3
3
3
3
3
3
3
3
3
3
3
3
3
2
2
2
2
2
2
2
2
2
2
2
2
2
2
2
2
2
2
2
2
2
2
2
2
2
2
2
2
2
2
2
2
2
2
2
2
2
2
3
3
3
2
2
2
2
2
2
2
3
4
4
4
4
4
4
4
4
4
3
3
3
3
3
3
3
3
3
3
3
3
3
3
3
3
3
3
3
3
3
3
3
3
3
3
3
3
3
3
4
4
4
4
4
4
4
4
4
4
4
4
4
4
4
4
4
4
4
4
4
4
4
4
4
4
4
4
4
4
4
4
4
4
4
4
4
4
4
4
4
4
4
4
4
4
4
4
3
3
3
3
3
3
3
3
3
3
3
3
3
3
3
3
3
3
3
3
3
3
3
3
3
3
3
3
3
2
2
2
2
2
2
2
2
2
2
2
2
2
2
2
2
2
2
2
2
2
2
2
1
1
3
4
4
4
3
3
3
3
3
3
3
3
3
3
3
3
3
3
3
3
3
3
3
3
3
3
3
3
3
3
3
3
3
3
3
3
3
3
3
3
3
3
3
3
3
3
3
3
3
3
3
3
3
3
3
4
4
4
4
4
4
4
4
4
4
4
4
4
4
4
4
4
4
4
4
4
4
4
4
4
4
4
4
4
4
4
4
4
4
4
4
4
4
4
4
4
4
4
4
3
3
3
3
3
3
3
3
3
3
3
3
3
3
3
2
2
2
2
2
2
2
2
2
2
2
2
2
2
2
2
2
2
2
2
2
2
2
2
2
2
2
2
2
2
2
2
2
2
1
1
1
1
0
0
0
0
0
0
0
0
0
0
0
0
0
0
0
0
0
0
0
0
0
0
0
0
0
0
0
0
0
0
0
0
0
0
0
0
0
0
0
0
0
0
0
0
0
0
0
0
0
0
0
0
0
0
0
0
0
0
0
0
0
0
0
0
0
0
0
0
0
0
0
0
0
0
0
0
0
0
0
0
0
0
0
0
0
0
0
0
0
0
0
0
0
0
0
0
0
0
0
0
0
0
0
0
0
0
0
0
0
0
0
0
0
0
0
0
0
0
0
0
0
0
0
0
0
0
0
0
0
0
0
0
0
0
0
0
0
0
0
0
0
0
0
0
0
0
0
0
0
0
0
0
0
0
0
0
0
0
0
0
0
0
0
0
0
0
0
0
0
0
0
0
0
0
0
0
0
0
0
0
0
0
0
0
0
0
0
0
0
0
0
0
0
0
0
0
0
0
0
0
0
0
0
0
0
0
0
0
0
0
0
0
0
0
0
0
0
0
0
0
0
0
0
0
0
0
0
0
0
0
0
0
0
0
0
0
0
0
0
0
0
0
0
0
0
0
0
0
0
0
0
0
0
0
0
0
0
0
0
0
0
0
0
0
0
0
0
0
0
0
0
0
0
0
0
0
0
0
0
0
0
0
0
0
0
0
0
0
0
0
0
0
0
0
0
0
0
0
0
0
0
0
0
0
0
0
0
0
0
0
0
0
0
0
0
0
0
0
0
0
0
0
0
0
0
0
0
0
0
0
0
0
0
0
0
0
0
0
0
0
0
0
0
0
0
0
0
0
0
0
0
0
0
0
0
0
0
0
0
0
0
0
0
0
0
0
0
0
0
0
0
0
0
0
0
0
0
0
0
0
0
0
0
0
0
0
0
0
0
0
0
0
0
0
0
0
0
0
0
0
0
0
0
0
0
0
0
0
0
0
0
0
0
0
0
0
0
0
0
0
0
0
0
0
0
0
0
0
0
0
0
0
0
0
0
0
0
0
0
0
0
0
0
0
0
0
0
0
0
0
0
0
0
0
0
0
0
0
0
0
0
0
0
0
0
0
0
0
0
0
0
0
0
0
0
0
0
0
0
0
0
0
0
0
0
0
0
0
0
0
0
0
0
0
0
0
0
0
0
0
0
0
0
0
0
0
0
0
0
0
0
0
0
0
0
0
0
0
0
0
0
0
0
0
0
0
0
0
0
0
0
0
0
0
0
0
0
0
0
0
0
0
0
0
0
0
0
0
0
0
0
0
0
0
0
0
0
0
0
0
0
0
0
0
0
0
0
0
0
0
0
0
0
0
0
0
0
0
0
0
0
0
0
0
0
0
0
0
0
0
1
1
1
1
1
1
1
1
1
1
1
1
1
1
1
1
1
1
1
1
1
1
1
1
1
1
1
1
1
1
1
1
1
1
1
1
1
1
1
1
1
1
1
1
1
1
1
1
1
1
1
1
1
1
1
1
1
1
2
2
2
3
4
4
4
4
4
4
4
4
4
4
4
4
4
4
4
4
4
4
4
4
4
4
4
4
4
4
4
4
4
4
4
4
4
4
4
4
4
4
3
3
3
3
3
3
3
3
3
3
3
3
3
3
3
3
3
3
3
3
3
3
3
3
3
3
3
3
3
3
3
3
3
3
3
3
3
3
3
3
3
3
3
3
4
4
4
4
4
4
4
3
3
3
3
3
3
3
3
3
3
3
3
3
3
3
3
3
3
3
3
3
3
3
3
3
4
4
4
4
4
4
4
4
4
4
4
4
4
4
4
4
4
4
4
4
4
4
4
4
4
4
4
4
4
4
4
4
4
4
4
5
5
5
5
5
5
5
5
5
5
5
5
5
4
4
4
4
4
4
4
4
4
5
6
7
7
6
6
6
6
6
6
6
6
6
6
6
6
6
6
6
6
6
6
6
6
6
6
6
6
6
6
7
7
7
7
7
7
7
7
7
7
6
6
6
6
6
6
6
6
6
6
6
6
6
6
6
6
6
6
6
6
6
6
6
6
6
6
6
6
6
6
6
6
6
6
6
6
6
6
6
6
6
6
6
6
6
5
5
5
5
5
5
5
4
4
4
4
4
4
4
4
4
4
4
4
4
4
5
5
5
5
5
5
5
5
5
5
5
5
4
4
4
4
4
4
4
4
4
4
4
4
4
4
3
3
3
3
3
3
3
3
3
3
3
3
3
3
3
3
3
4
4
3
3
3
3
3
3
3
4
4
4
4
4
4
4
4
4
4
4
4
4
4
4
4
4
4
4
4
4
4
4
4
3
3
3
3
3
3
3
3
3
3
3
3
3
3
3
3
3
3
3
3
3
3
3
3
3
3
3
3
3
3
3
3
3
3
3
2
2
2
2
2
2
2
2
2
2
2
1
1
1
1
1
1
1
1
1
1
1
1
1
1
1
1
1
2
2
2
2
2
2
2
2
1
1
1
1
1
1
1
1
1
0
0
0
0
0
0
0
0
0
0
0
0
0
0
0
0
0
0
0
0
0
0
0
0
0
0
0
0
0
0
0
0
0
0
0
0
0
0
0
0
0
0
0
0
0
0
0
0
0
0
0
0
0
0
0
0
0
0
0
0
0
0
0
0
0
0
0
0
0
0
0
0
0
0
0
0
0
0
1
1
1
1
1
1
1
1
1
1
1
1
1
2
2
3
3
3
3
3
3
3
3
3
3
3
3
3
3
3
3
3
3
3
3
3
4
4
4
4
4
4
4
5
5
5
5
5
5
5
5
5
5
5
5
5
5
6
6
6
6
6
6
6
6
6
6
6
6
6
6
6
6
6
6
6
6
6
6
6
6
6
6
6
6
7
9
9
12
12
12
12
14
14
14
14
15
15
15
15
15
15
15
15
15
15
14
14
14
14
14
14
14
14
14
14
14
14
14
14
14
14
14
14
14
14
14
14
14
14
14
14
14
14
14
14
14
14
14
14
14
14
14
14
14
14
14
14
14
14
14
14
14
13
13
13
13
13
13
13
12
12
12
12
12
12
12
13
13
13
13
12
12
11
11
12
12
12
12
12
12
12
12
12
12
12
12
11
10
10
10
10
10
10
10
10
10
10
10
10
10
10
10
10
10
10
10
10
10
10
10
10
10
10
10
10
10
10
10
10
10
10
10
10
10
10
10
10
10
10
10
10
10
10
10
10
10
10
10
10
10
10
10
10
10
10
10
10
10
10
10
8
8
8
8
8
6
5
5
5
4
4
4
4
4
3
3
3
3
3
3
3
3
3
3
3
3
3
3
3
3
3
3
3
2
2
2
2
2
2
2
2
2
2
2
2
2
2
2
2
2
2
2
2
2
1
1
1
1
1
1
1
1
1
1
1
1
1
1
1
1
1
1
1
1
1
1
1
1
1
1
1
1
1
1
0
0
0
0
0
0
0
0
0
0
0
0
0
0
0
0
0
0
0
0
0
0
0
0
0
0
0
0
0
0
0
0
0
0
0
0
0
0
0
0
0
0
0
0
0
0
0
0
0
0
0
0
0
0
0
1
1
1
1
1
1
1
1
1
1
1
1
1
1
1
1
1
1
1
1
1
1
1
1
1
1
1
1
1
1
1
1
1
1
1
1
1
1
1
1
1
1
1
1
1
1
2
2
2
2
2
2
2
2
2
2
2
2
2
2
2
2
2
2
2
2
2
2
2
2
2
2
2
2
2
2
2
2
2
2
2
2
2
2
2
2
2
2
2
2
2
2
2
2
2
2
2
2
2
2
2
2
2
2
2
2
2
0
0
0
0
0
0
0
0
0
0
0
0
0
0
0
0
0
0
0
0
0
0
0
0
0
0
0
0
0
0
0
0
0
0
0
0
0
0
0
0
0
0
0
0
0
0
0
0
0
0
0
0
0
0
0
0
0
0
0
0
0
0
0
0
0
0
0
0
0
0
0
0
0
0
0
0
0
0
0
0
0
0
0
0
0
0
0
0
0
0
0
0
0
0
0
0
0
0
0
0
0
0
0
0
0
0
0
0
0
0
0
0
0
0
0
0
0
0
0
0
0
0
0
0
0
0
0
0
0
0
0
0
0
0
0
0
0
0
0
0
0
0
0
0
0
0
0
0
0
0
0
0
0
0
0
0
0
0
0
0
0
0
0
0
0
0
0
0
0
0
0
0
0
0
0
0
0
0
0
0
0
0
0
0
0
0
0
0
0
0
0
0
0
0
0
0
0
0
0
0
0
0
0
0
0
0
0
0
0
0
0
0
0
0
0
0
0
0
0
0
0
0
0
0
0
0
0
0
0
0
0
0
0
0
0
0
0
0
0
0
0
0
0
0
0
0
0
0
0
0
0
0
0
0
0
0
0
0
0
0
0
0
0
0
0
0
0
0
0
0
0
0
0
0
0
0
0
0
0
0
0
0
0
0
0
0
0
0
0
0
0
0
0
0
0
0
0
0
0
0
0
0
0
0
0
0
0
0
0
0
0
0
0
0
0
0
0
0
0
0
0
0
0
0
0
0
0
0
0
0
0
0
0
0
0
0
0
0
0
0
0
0
0
0
0
0
0
0
0
0
0
0
0
0
0
0
0
0
0
0
0
0
0
0
0
0
0
0
0
0
0
0
0
0
0
0
0
0
0
0
0
0
0
0
0
0
0
0
0
0
0
0
0
0
0
0
0
0
0
0
0
0
0
0
0
0
0
0
0
0
0
0
0
0
0
0
0
0
0
0
0
0
0
0
0
0
0
0
0
0
0
0
0
0
0
0
0
0
0
0
0
0
0
0
0
0
0
0
0
0
0
0
0
0
0
0
0
0
0
0
0
0
1
1
1
1
1
1
1
1
1
2
2
2
2
2
2
2
2
2
2
2
2
2
2
2
2
2
2
2
2
3
3
3
3
3
3
3
3
3
3
3
3
3
3
3
3
3
3
3
3
3
3
3
3
3
3
3
3
3
3
3
3
3
3
3
3
3
3
3
3
3
2
2
2
2
2
2
2
2
2
2
2
2
2
2
2
2
2
2
2
2
2
2
2
2
2
2
2
2
2
3
3
3
3
3
3
3
3
3
3
3
3
3
3
3
3
3
3
3
3
3
3
3
3
3
3
3
3
3
3
3
3
3
3
3
3
3
3
3
3
3
3
3
3
3
3
3
3
3
3
3
3
3
3
3
3
3
3
2
1
1
1
1
1
1
1
1
1
1
1
1
1
1
1
1
1
1
1
1
1
1
1
1
1
1
1
1
1
1
1
1
1
1
1
1
1
1
1
1
2
2
3
3
3
3
3
3
3
3
3
3
3
3
3
4
4
5
6
6
6
6
6
6
6
6
6
6
6
6
6
6
6
6
6
6
6
6
6
6
6
6
6
5
5
5
5
5
5
5
5
5
5
5
5
5
5
5
4
4
4
5
5
6
6
6
10
10
10
10
10
10
10
10
10
10
10
10
10
10
10
10
10
10
10
10
10
10
10
10
10
10
10
9
9
9
9
9
9
9
9
9
9
9
9
9
9
9
9
9
9
9
9
9
9
9
9
9
9
9
9
9
9
8
5
5
5
5
5
5
5
5
5
5
5
5
5
5
5
5
5
5
5
5
5
5
5
5
5
5
5
5
5
5
5
5
5
5
5
5
4
4
4
4
4
3
3
3
0
0
0
0
0
0
0
0
0
0
0
0
0
0
0
0
0
0
0
0
0
0
0
0
0
0
0
0
0
0
0
0
0
0
0
0
0
0
0
0
0
0
0
0
0
0
0
0
0
0
0
0
0
0
0
0
0
0
0
0
0
0
0
0
0
0
0
0
0
0
0
0
0
0
0
0
0
0
0
0
0
0
0
0
0
0
0
0
0
0
0
0
0
0
0
0
0
0
0
0
0
0
0
0
0
0
0
0
0
0
0
0
0
0
0
0
0
0
0
0
0
0
0
0
0
0
0
0
0
0
0
0
0
0
0
0
0
0
0
0
0
0
0
0
0
0
0
0
0
0
0
0
0
0
0
0
0
0
0
0
0
0
0
0
0
0
0
0
0
0
0
0
0
0
0
0
0
0
0
0
0
0
0
1
1
1
1
1
1
1
1
1
1
1
1
1
1
1
1
2
2
2
2
2
2
1
1
1
1
1
1
1
1
1
1
1
1
1
1
1
1
1
1
1
1
1
1
1
1
1
1
1
1
1
1
1
1
1
1
1
1
1
1
1
1
1
1
1
1
1
1
1
1
1
1
1
1
1
1
1
1
1
1
1
1
1
1
1
1
1
1
1
1
1
1
1
1
1
1
1
1
1
1
1
1
1
1
1
1
1
1
1
1
1
1
1
1
1
1
1
1
1
1
1
1
1
1
1
1
0
0
0
0
0
0
0
0
0
0
0
0
0
0
0
0
0
0
0
0
0
0
0
0
0
0
0
0
0
0
0
0
0
0
0
0
0
0
0
0
0
0
0
0
0
0
0
0
0
0
0
0
0
0
0
0
0
0
0
0
0
0
0
0
0
0
0
0
0
0
0
0
0
0
0
0
0
0
0
0
0
0
0
0
0
0
0
0
0
0
0
0
0
0
0
0
0
0
0
0
0
0
0
0
0
0
0
0
0
0
0
0
0
0
0
0
0
0
0
0
0
0
0
0
0
0
0
0
0
0
0
0
0
0
0
0
0
0
0
0
0
0
0
0
0
0
0
0
0
0
0
0
0
0
0
0
0
0
0
0
0
0
0
0
0
0
0
0
0
0
0
0
0
0
0
0
0
0
0
0
0
0
0
0
0
0
0
0
0
0
0
0
0
0
0
0
0
0
0
0
0
0
0
0
0
0
0
0
0
0
0
0
0
0
0
0
0
0
0
0
0
0
0
0
0
0
0
0
0
0
0
0
0
0
0
0
0
0
0
0
0
0
0
0
0
0
0
0
0
0
0
0
0
0
0
0
0
0
0
0
0
0
0
0
0
0
0
0
0
0
0
0
0
0
0
0
0
0
0
0
0
0
0
0
0
0
0
0
0
0
0
0
0
0
0
0
0
0
0
0
0
0
0
0
0
0
0
0
0
0
0
0
0
0
0
0
0
0
0
0
0
0
0
0
0
0
0
0
0
0
0
0
0
1
1
1
1
1
1
1
2
2
2
2
2
2
2
2
2
2
2
2
2
2
2
2
2
2
2
2
2
2
2
2
2
2
2
2
2
2
2
2
2
2
2
2
2
2
2
2
2
2
2
2
2
2
2
2
2
2
2
2
2
2
2
2
2
2
2
2
2
2
2
2
2
2
2
2
2
2
2
2
2
2
2
2
2
2
2
2
2
2
2
2
2
2
2
2
2
2
2
2
2
2
2
2
2
2
2
2
2
2
2
2
2
2
2
2
2
2
1
1
1
1
1
1
1
1
1
1
2
2
2
5
5
5
5
5
5
5
5
5
5
5
5
5
5
5
5
5
5
5
5
5
5
5
5
5
5
5
5
5
5
5
5
5
5
5
5
5
5
5
5
5
5
5
5
5
5
5
5
5
5
5
5
5
5
5
5
5
5
5
5
5
5
5
5
5
4
4
4
4
4
4
4
4
4
4
4
4
4
4
4
4
4
4
4
4
4
4
4
4
4
4
4
4
4
4
4
4
4
4
4
4
4
4
4
4
4
4
4
4
4
4
4
4
4
4
4
4
4
4
4
4
4
4
4
4
4
4
4
4
4
4
4
4
5
4
4
4
4
4
4
4
4
4
4
4
4
4
4
4
4
4
4
4
3
3
3
3
2
2
2
2
2
2
2
1
1
1
1
1
1
1
1
2
2
2
2
2
2
2
2
2
2
2
2
2
2
2
2
2
2
2
2
2
3
4
8
10
15
21
23
24
24
25
25
25
25
25
25
25
25
25
26
26
26
26
26
29
30
30
30
30
30
30
30
30
30
30
30
30
30
30
30
30
30
30
30
30
30
30
30
30
30
31
31
31
31
37
37
37
37
37
37
38
38
39
39
39
39
39
41
44
44
45
72
78
78
79
79
79
81
81
81
81
81
81
81
81
81
81
81
81
81
81
81
81
81
79
81
82
82
86
88
89
89
89
89
89
89
89
90
91
91
90
89
89
89
89
89
89
89
89
89
88
88
88
92
93
95
97
102
108
112
113
113
116
116
116
118
120
124
124
124
124
123
123
134
135
137
138
140
140
143
142
142
144
144
145
143
143
145
146
148
148
149
149
150
154
156
158
159
159
159
159
159
159
160
160
160
160
160
159
159
162
161
163
167
166
166
168
168
167
167
167
166
164
164
162
162
162
161
161
162
163
163
163
163
167
167
167
169
167
167
167
167
165
164
164
163
164
163
163
163
162
156
156
154
154
154
155
152
152
139
139
142
146
148
149
150
150
148
148
149
149
155
158
168
172
184
185
203
205
206
212
215
212
212
212
212
212
220
220
222
231
232
224
231
230
231
238
239
239
238
237
237
234
234
234
235
235
234
234
234
234
235
233
234
234
234
234
235
236
236
238
237
232
225
214
215
215
215
212
208
207
205
205
200
199
198
200
200
200
198
199
198
197
198
198
198
198
200
199
202
207
209
205
202
203
206
206
206
204
204
203
203
203
202
201
199
201
202
201
195
194
190
185
185
185
184
181
179
180
180
179
178
175
174
174
175
176
176
178
173
172
172
171
171
169
169
169
172
172
168
170
171
168
170
172
174
176
177
176
168
168
164
165
164
165
157
157
156
156
156
157
158
157
158
192
237
243
251
257
299
301
306
307
307
307
306
303
302
302
303
303
300
301
301
301
299
298
299
298
296
296
296
296
296
296
296
296
296
296
292
292
291
287
286
286
284
284
284
284
284
284
284
284
284
284
284
283
286
286
280
276
277
277
271
271
271
272
272
271
270
270
270
270
268
268
266
264
264
263
264
264
266
267
268
275
276
279
282
284
277
279
274
273
272
277
276
277
274
271
268
265
265
266
263
264
288
292
289
287
288
288
288
287
287
286
286
286
285
283
282
275
265
264
254
252
248
240
235
228
227
223
224
226
224
224
224
224
227
227
227
227
220
223
223
227
227
227
227
232
231
234
234
233
233
232
233
230
224
224
225
221
219
218
220
220
220
219
216
216
216
215
213
212
212
211
212
213
214
216
215
215
216
213
212
208
209
208
209
210
210
210
210
209
209
208
208
210
207
206
200
199
198
198
198
199
195
193
193
194
201
207
207
208
206
206
206
207
212
213
217
218
213
209
207
212
212
212
212
212
219
224
222
222
228
226
230
237
249
266
295
305
310
303
302
303
303
301
294
290
286
283
283
284
284
281
281
282
282
281
278
275
277
273
274
274
280
283
279
281
280
280
280
278
275
275
272
272
271
272
269
267
266
266
266
266
267
265
265
265
264
263
264
263
263
262
260
260
260
259
257
257
259
260
261
261
260
261
259
261
270
271
281
280
277
277
276
278
277
284
285
286
298
294
294
293
293
292
291
291
293
292
293
296
298
299
300
298
298
295
292
292
289
289
289
289
286
272
271
269
268
267
267
266
266
265
259
253
247
247
243
243
244
243
244
243
243
237
232
232
231
232
231
229
228
222
222
222
220
202
202
201
201
201
201
203
190
188
190
188
188
188
188
186
182
182
180
180
181
180
178
172
172
171
171
171
170
170
170
165
159
156
153
153
153
152
152
152
155
157
155
155
155
157
157
154
156
154
158
154
155
155
154
156
156
145
157
157
159
159
156
157
156
156
155
156
159
158
165
166
172
175
174
173
173
174
186
186
188
187
185
177
175
171
180
178
180
180
180
180
180
180
180
178
178
177
177
179
179
178
185
186
196
196
195
195
192
191
190
193
193
194
194
194
195
195
195
195
195
195
195
196
196
196
194
194
194
194
193
193
186
186
186
186
186
186
185
184
185
185
184
184
183
183
183
183
183
182
181
181
181
177
175
174
177
178
175
175
173
172
173
173
173
172
171
170
170
165
164
160
160
159
159
159
156
156
155
153
150
147
146
146
145
144
143
144
145
146
146
144
143
143
142
143
144
140
144
142
142
142
141
140
141
141
140
138
137
137
137
139
138
144
150
151
151
150
143
142
140
140
138
142
143
144
143
143
143
142
142
141
141
140
140
140
136
135
134
135
132
129
125
130
133
135
134
134
129
130
131
128
128
128
129
127
126
126
126
126
126
132
141
148
159
163
186
201
224
239
244
252
250
252
280
282
297
297
293
293
292
294
303
308
318
319
320
326
331
330
329
328
327
328
328
327
327
329
329
329
325
329
326
326
326
321
322
321
320
321
324
326
326
327
327
326
324
325
325
325
325
324
325
324
324
324
324
324
324
321
322
321
321
318
317
318
321
319
321
321
321
325
325
325
324
324
322
322
320
320
319
322
320
319
318
320
324
331
331
330
328
325
323
322
322
322
330
337
337
336
336
333
335
334
333
332
330
328
328
327
327
325
311
308
306
304
299
285
284
283
283
281
282
271
269
269
266
266
265
263
261
258
258
255
255
246
243
241
238
241
241
239
238
230
227
223
223
223
223
221
217
216
213
213
208
194
195
194
186
179
174
174
174
171
171
171
172
172
172
165
162
162
163
164
165
166
175
179
179
179
179
180
181
181
181
180
181
182
181
184
183
182
182
184
184
183
182
182
183
181
180
175
175
175
173
174
175
172
162
160
159
159
159
158
159
159
159
156
159
162
163
170
175
174
175
170
169
166
166
166
165
162
162
162
162
161
158
152
152
152
151
149
147
146
145
146
146
145
145
145
142
135
134
132
131
130
131
132
132
132
129
128
127
132
132
131
132
132
132
132
132
132
132
132
131
126
129
127
125
125
118
120
117
126
154
203
221
226
228
240
248
247
263
267
268
278
275
275
276
276
276
276
274
275
274
274
272
272
273
273
275
281
289
289
289
290
291
291
290
290
289
288
285
285
283
283
285
281
280
278
278
278
279
282
285
286
286
285
281
279
278
278
278
278
279
282
286
289
289
289
291
291
289
289
289
287
288
288
290
290
290
291
291
291
291
291
291
286
286
284
284
284
283
283
283
281
281
281
281
281
281
281
281
281
278
275
274
274
274
271
270
271
271
271
271
271
268
268
268
268
268
266
265
264
264
262
262
250
238
238
224
224
224
222
221
217
209
209
202
202
200
195
190
188
183
173
171
171
168
168
167
167
165
158
148
143
140
140
130
128
127
124
121
118
114
90
59
59
34
4
3
2
2
2
2
2
2
2
2
2
2
2
2
2
1
1
1
1
1
1
1
1
1
1
1
1
1
1
1
1
1
1
1
1
1
1
1
1
1
1
1
1
1
1
1
1
1
1
1
1
1
1
1
1
1
1
1
0
0
0
0
0
0
0
0
0
0
0
0
0
0
0
0
0
0
0
0
0
0
0
0
0
0
0
0
0
0
0
0
0
0
0
0
0
0
0
0
0
0
0
0
0
0
0
0
0
0
0
0
0
0
0
0
0
0
0
0
0
0
0
0
0
0
0
0
0
0
0
0
0
0
0
0
0
0
0
0
0
0
0
0
0
0
0
0
0
0
0
0
0
0
0
0
0
0
0
0
0
0
0
0
0
0
0
0
0
0
0
0
0
0
0
0
0
0
0
0
0
0
0
0
0
0
0
0
0
0
0
0
0
0
0
0
0
0
0
0
0
0
0
0
0
0
0
0
0
0
0
0
0
0
0
0
0
0
0
0
0
0
0
0
0
0
0
0
0
0
0
0
0
0
0
0
0
0
0
0
0
0
0
0
0
0
0
0
0
0
0
0
0
0
0
0
0
0
0
0
0
0
0
0
0
0
0
0
0
0
0
0
0
0
0
0
0
0
0
0
0
0
0
0
0
0
0
0
0
0
0
0
0
0
0
0
0
0
0
0
0
0
0
0
0
0
0
0
0
0
0
0
0
0
0
0
0
0
0
0
0
0
0
0
0
0
0
0
0
0
0
1
1
1
1
1
1
1
1
1
1
1
1
1
1
1
1
2
2
2
2
2
3
3
3
3
3
3
3
3
3
3
3
3
3
3
3
3
3
3
3
3
3
3
3
3
3
3
3
3
3
3
3
3
3
3
3
3
3
3
3
3
3
3
3
3
3
3
3
3
3
3
2
2
2
2
2
2
2
2
2
2
2
2
2
2
2
2
2
2
2
2
2
2
2
2
2
2
2
2
2
2
2
3
3
3
3
3
3
3
3
3
3
3
3
2
2
2
2
2
2
2
2
2
2
2
2
2
2
2
2
2
2
2
2
2
2
2
2
2
1
1
1
1
1
1
1
1
1
1
1
1
1
1
1
1
1
1
1
1
1
1
1
1
1
1
1
1
1
1
1
1
1
1
1
1
1
1
1
1
1
1
1
1
1
1
1
1
1
1
1
1
1
1
1
1
1
1
1
1
1
1
1
1
1
1
1
1
1
1
0
0
0
0
0
0
0
0
0
0
0
0
1
1
1
1
1
1
1
1
1
1
1
0
0
0
0
0
0
0
0
0
0
0
0
0
0
0
0
0
0
0
0
0
0
0
0
0
0
0
0
0
0
0
0
0
0
0
0
0
0
0
0
0
0
0
0
0
0
0
0
0
0
0
0
0
0
0
0
0
0
0
0
0
0
0
0
0
0
0
0
0
0
0
0
0
0
0
0
0
0
0
0
0
0
0
0
0
0
0
0
0
0
0
0
0
0
0
0
0
0
0
0
0
0
0
0
0
0
0
0
0
0
0
0
0
0
0
0
0
0
0
0
0
0
0
0
0
0
0
0
0
0
0
0
0
0
0
0
0
0
0
0
1
1
1
1
1
1
1
1
1
2
2
2
2
2
2
2
2
2
2
2
2
2
2
2
2
2
2
2
2
2
2
2
2
2
2
2
2
2
2
3
3
3
3
3
3
3
3
3
3
3
3
3
2
2
2
2
2
2
2
2
2
2
2
2
2
2
2
2
2
2
2
2
2
2
2
2
2
2
2
2
2
2
2
2
2
2
2
2
2
2
2
2
2
2
2
2
2
2
2
2
2
2
2
2
2
2
2
2
1
1
1
1
1
1
1
0
0
0
0
0
0
0
0
0
0
0
0
0
0
0
0
0
0
0
0
0
0
0
0
0
0
0
0
0
0
0
0
0
0
0
0
0
0
0
0
0
1
1
1
1
1
1
1
1
1
1
1
1
1
0
1
1
1
1
1
1
1
1
1
1
1
1
1
1
1
1
1
1
1
1
1
1
1
1
1
1
1
1
1
1
1
1
1
1
1
1
1
1
1
1
1
1
1
1
1
1
1
1
1
1
1
1
1
1
1
1
1
1
1
1
1
1
1
1
1
1
1
1
1
1
1
1
1
1
1
1
1
1
1
1
1
1
1
1
1
1
1
1
1
1
1
1
1
1
1
1
1
1
1
1
1
1
1
1
1
1
1
1
1
1
1
1
1
1
1
1
1
2
2
2
2
2
2
2
2
2
2
2
2
2
2
2
2
2
2
2
2
2
2
2
2
2
2
2
2
2
2
2
1
1
1
1
1
1
1
1
1
1
1
1
1
1
1
1
1
1
1
1
1
1
1
1
1
1
1
1
1
1
1
1
1
1
1
1
1
1
1
1
1
1
2
2
2
2
2
2
2
2
2
2
2
2
2
2
2
2
2
2
2
2
2
2
2
2
2
2
2
2
2
2
1
1
1
1
1
1
1
1
1
1
1
1
1
1
1
1
1
1
1
1
1
1
1
1
1
1
1
1
1
1
1
1
1
1
1
1
1
1
1
1
1
1
1
1
1
1
1
1
1
1
1
0
0
0
0
0
0
0
0
0
0
0
0
0
0
0
0
0
0
0
0
0
0
0
2
2
2
2
2
2
2
2
2
2
2
2
2
2
2
2
2
2
2
2
1
1
1
1
1
1
1
1
1
1
1
1
1
1
1
1
1
1
1
1
1
1
1
1
1
1
2
2
2
2
2
2
2
2
2
2
2
2
2
2
2
2
2
2
2
2
2
2
2
2
2
2
2
2
3
3
3
3
3
3
3
3
3
3
3
3
3
3
3
3
3
3
3
3
3
3
3
3
3
3
3
3
3
3
3
3
3
3
3
3
3
3
3
3
3
3
3
3
3
3
3
3
3
3
3
3
2
2
2
2
2
2
2
2
1
1
1
1
1
1
1
1
1
1
1
1
1
2
2
3
3
3
3
3
3
3
3
3
3
3
3
3
3
3
3
3
3
3
3
3
3
3
3
3
3
3
3
3
3
3
3
3
3
3
3
3
3
3
3
3
3
3
3
3
3
2
2
2
2
2
2
2
2
2
2
2
2
2
2
2
2
2
2
2
2
2
2
2
3
3
3
4
4
4
4
4
4
3
3
3
3
3
3
3
3
3
3
3
3
3
3
3
3
3
3
3
3
3
3
3
3
2
2
2
2
3
3
3
3
5
7
7
7
7
6
7
7
7
8
8
8
8
8
8
8
8
8
8
8
8
8
8
8
8
8
8
8
8
8
8
8
8
8
8
8
8
8
8
8
8
8
8
8
8
8
8
8
8
8
8
8
8
8
8
9
9
9
9
9
9
9
9
9
9
9
9
9
9
9
9
9
9
9
9
9
9
9
9
9
9
9
9
9
9
9
9
9
9
9
9
9
9
9
9
9
9
9
9
9
9
9
9
9
9
9
9
9
7
7
6
6
5
5
5
5
5
5
5
5
5
4
4
4
4
3
3
3
3
3
3
3
3
3
3
3
3
3
3
3
3
3
3
3
3
3
3
3
2
2
2
2
2
2
2
1
1
1
1
1
1
1
0
0
0
0
0
0
0
0
0
0
0
0
0
0
0
0
0
0
0
0
0
0
0
0
0
0
0
0
0
0
0
0
0
0
0
0
0
0
0
0
0
0
0
0
1
1
1
1
1
1
1
1
1
1
1
1
1
1
1
1
1
3
3
3
3
3
3
4
6
6
6
6
7
9
10
12
12
12
12
14
14
14
14
14
14
14
14
14
14
14
14
14
14
14
14
14
15
15
15
15
15
15
15
15
15
15
15
15
15
15
15
15
15
15
15
15
15
15
15
15
16
16
16
20
20
21
21
21
21
21
21
21
21
20
20
20
20
20
20
20
20
20
20
21
21
21
21
21
21
21
21
21
21
21
21
22
23
23
23
23
23
23
23
23
23
23
23
23
23
23
25
25
25
25
25
26
26
26
26
26
25
25
24
24
26
26
26
28
28
28
28
28
27
27
27
27
27
28
29
29
29
29
29
27
28
26
26
26
26
26
26
26
26
26
26
26
26
26
26
26
26
26
26
26
26
26
26
26
26
26
26
25
25
25
26
26
26
27
27
27
27
27
27
27
27
27
27
27
27
27
27
27
27
27
27
27
27
27
27
27
27
28
27
27
27
27
27
26
26
26
26
26
26
26
26
26
26
26
26
26
27
26
26
25
25
25
25
25
26
26
26
26
26
25
25
25
25
24
24
24
24
24
23
23
23
23
23
23
23
23
23
23
23
23
23
22
22
20
20
19
18
18
18
17
17
16
16
16
16
15
15
14
14
13
13
13
13
13
12
12
12
13
13
13
13
13
13
13
12
12
12
12
12
9
9
9
9
9
9
9
9
9
9
9
9
9
9
9
9
10
10
10
10
10
10
10
10
10
10
10
10
10
10
11
11
10
10
10
11
11
11
11
11
11
11
11
11
11
11
11
11
12
13
13
13
13
13
12
12
12
12
12
12
12
12
12
12
12
12
12
12
12
12
12
11
11
11
11
11
11
11
11
11
11
11
13
13
13
13
13
13
13
13
13
13
13
13
13
14
14
14
14
14
14
15
12
15
15
17
17
17
17
17
19
19
19
19
19
19
19
19
17
17
17
18
25
26
28
31
31
35
35
36
38
38
38
38
38
38
38
38
38
38
38
38
38
38
39
39
39
38
38
38
38
38
38
38
38
38
38
38
38
38
38
38
38
38
38
38
38
38
38
38
38
37
37
37
38
38
38
38
38
38
38
38
42
43
44
44
43
43
43
42
42
42
42
43
43
45
45
45
45
45
44
44
43
42
42
42
42
41
41
41
41
41
41
41
41
42
42
42
42
42
41
40
40
40
39
39
38
38
38
38
38
38
38
34
34
33
33
33
33
33
33
33
32
32
31
31
31
29
29
29
29
29
28
28
28
28
28
28
27
27
27
27
26
26
26
26
25
25
25
25
25
24
24
24
24
24
24
25
25
25
25
25
24
24
26
25
25
25
23
23
22
22
22
22
22
21
20
20
20
20
19
19
19
20
20
16
16
15
15
15
15
15
15
12
12
12
12
11
11
11
10
10
10
10
10
8
7
7
6
6
6
6
6
6
6
6
6
6
6
6
6
6
6
6
6
6
6
6
5
5
5
5
5
5
5
5
5
5
5
5
5
5
5
5
5
5
5
4
4
4
4
4
4
4
4
4
4
4
4
4
4
4
4
4
4
4
4
4
4
4
4
4
4
4
4
4
4
4
4
4
7
8
15
14
14
13
13
13
13
13
13
13
13
13
12
12
12
13
13
13
13
13
13
13
13
13
13
13
13
13
13
13
13
13
13
13
13
13
13
13
13
13
13
13
13
13
13
14
14
14
14
14
14
14
14
14
14
14
14
14
14
14
14
14
14
14
14
14
14
14
14
14
14
14
14
14
14
14
14
15
15
15
15
15
15
15
15
15
15
15
15
15
15
15
15
15
15
15
15
15
15
14
14
14
14
14
14
14
13
13
13
13
13
13
14
14
13
13
13
13
13
13
13
13
13
13
13
13
12
12
12
12
12
12
12
12
12
13
13
13
13
13
13
13
13
13
14
14
14
14
14
15
15
15
15
15
15
15
15
15
15
15
15
15
15
15
16
16
17
18
17
21
22
25
26
26
29
30
32
32
33
33
34
35
37
37
37
37
37
37
37
37
37
37
37
37
37
36
34
34
34
34
34
34
34
33
33
33
33
33
33
33
33
33
33
33
33
33
33
33
32
32
32
32
32
32
32
32
32
32
32
32
32
32
32
32
32
32
32
32
31
31
31
30
30
30
30
30
30
31
31
31
31
30
30
30
30
30
30
30
30
30
30
30
30
30
31
30
30
31
31
31
31
31
30
30
29
29
28
26
26
24
25
25
25
25
24
24
24
25
26
26
27
27
26
26
26
26
26
26
26
25
25
25
25
24
24
24
23
23
22
22
22
22
22
22
22
22
22
22
22
22
22
22
22
22
22
22
21
20
20
21
21
21
21
21
21
21
21
21
21
21
21
21
21
21
21
21
21
21
21
21
21
21
21
21
21
20
20
19
19
19
19
19
19
18
17
17
17
17
17
17
17
17
17
17
17
17
17
16
16
15
17
16
16
15
15
15
15
15
14
13
13
13
13
13
13
13
13
14
14
14
13
13
13
13
13
13
13
13
13
13
13
13
13
12
12
11
11
11
11
11
11
11
11
10
10
9
9
9
9
9
9
10
10
10
10
10
9
7
7
7
7
6
6
6
6
6
6
6
6
6
6
6
6
6
6
6
6
6
5
5
5
5
5
5
5
5
4
4
4
4
4
4
4
4
4
4
4
4
4
4
4
4
4
5
5
5
5
5
5
5
5
5
5
5
5
5
5
5
5
5
5
5
5
4
4
4
3
3
3
3
3
3
3
3
3
3
3
3
3
3
3
3
3
3
3
3
3
3
3
3
3
3
3
3
3
3
3
3
2
2
2
2
2
2
2
2
2
2
1
1
1
1
1
1
1
1
1
1
1
1
1
1
1
1
1
1
1
1
1
1
1
1
1
1
1
1
1
1
1
1
1
1
1
1
1
1
1
1
1
1
1
1
1
1
1
1
1
1
1
1
1
1
1
1
1
1
1
1
0
1
2
2
2
2
2
2
2
2
2
2
2
2
2
2
2
2
2
2
2
2
2
2
2
2
2
2
2
2
2
2
2
2
2
2
2
2
2
2
2
2
2
2
2
2
2
2
2
2
2
2
2
2
2
2
2
2
2
2
2
2
2
2
2
2
2
2
2
2
2
2
2
2
2
2
2
1
1
1
1
1
1
1
1
3
3
3
3
3
3
3
3
3
3
4
4
4
4
4
4
4
4
4
4
4
4
4
4
4
4
4
4
4
4
4
4
4
4
4
4
4
4
4
4
4
4
4
4
4
4
4
4
4
4
4
4
4
4
4
4
4
4
4
3
3
3
3
3
3
3
3
3
3
3
3
2
2
2
2
2
2
2
2
2
2
2
2
2
2
2
2
2
2
2
2
2
2
2
2
2
2
2
2
2
2
2
2
2
1
1
1
1
1
1
1
0
0
0
0
0
0
0
0
0
0
0
0
0
0
0
0
0
0
0
0
0
0
1
1
1
1
1
1
1
1
1
1
1
1
1
1
1
1
1
1
1
1
1
1
1
1
1
1
1
1
1
1
1
1
1
1
1
1
0
0
0
0
0
0
0
0
0
0
0
0
0
0
0
0
0
0
0
0
0
0
0
0
0
0
0
0
0
0
0
0
0
0
0
0
0
0
0
0
0
0
0
0
0
0
0
0
0
0
0
0
0
0
0
0
0
0
0
0
0
0
0
0
0
0
0
0
0
0
0
0
0
0
0
0
0
0
0
0
0
0
0
0
0
0
0
0
0
0
0
0
0
0
0
2
2
2
2
2
2
2
2
2
2
2
2
2
2
2
2
2
2
2
3
3
3
3
3
3
2
2
2
2
2
2
2
2
2
2
3
3
4
4
4
4
4
4
4
4
4
4
4
4
4
4
4
4
4
4
4
4
5
5
5
5
7
7
7
8
8
8
8
8
8
8
8
8
8
9
9
9
9
9
9
9
9
9
9
9
9
9
9
9
9
9
9
9
9
9
9
9
9
9
9
9
9
9
9
9
9
9
9
9
9
9
9
9
9
9
9
9
9
9
9
9
9
9
9
9
9
9
9
9
10
10
10
10
10
10
10
9
9
9
9
9
9
9
9
9
9
9
9
9
9
9
9
9
9
8
8
8
8
7
7
7
7
7
7
7
7
7
7
7
7
7
7
7
8
8
8
8
8
8
8
8
8
8
8
8
8
8
8
8
8
8
8
8
8
8
8
8
8
8
8
8
8
7
7
7
7
6
6
6
6
6
6
6
6
6
6
6
6
6
6
6
5
3
3
3
3
3
3
3
3
3
3
3
2
2
2
2
2
2
2
2
2
2
2
2
2
2
2
2
2
2
2
2
1
1
1
1
1
0
0
0
0
0
0
0
0
0
0
0
0
0
0
0
0
0
0
0
0
0
0
0
0
0
0
0
0
0
0
0
0
0
0
0
0
0
0
0
0
0
0
0
0
0
0
0
0
0
0
0
0
0
0
0
0
0
0
0
0
0
0
0
0
0
0
0
0
0
0
0
0
0
0
0
0
0
0
0
0
0
0
0
0
0
0
0
0
0
0
0
0
0
0
0
0
0
0
0
0
0
0
0
0
0
0
0
0
0
0
0
0
0
0
0
0
0
0
0
0
0
0
0
0
0
0
0
0
0
0
0
0
0
0
0
0
0
0
0
0
0
0
0
0
0
0
0
0
0
0
0
0
0
0
0
0
0
0
0
0
0
0
0
0
0
0
0
0
0
0
0
0
0
0
0
0
0
0
0
0
0
0
0
0
0
0
0
0
0
0
0
0
0
0
0
0
0
0
0
0
0
0
0
0
0
0
0
0
0
0
0
0
0
0
0
0
0
0
0
0
0
0
0
0
0
0
0
0
0
0
0
0
0
0
0
0
0
0
0
0
0
0
0
0
0
0
0
0
0
0
0
0
0
0
0
0
0
0
0
0
0
0
0
0
0
0
0
0
0
0
0
0
0
0
0
0
0
0
0
0
0
0
0
0
0
0
0
0
0
0
0
0
0
0
0
0
0
0
0
0
0
0
0
0
0
0
0
0
0
0
0
0
0
0
0
0
0
0
0
0
0
0
0
0
0
0
0
0
0
0
0
0
0
0
0
0
0
0
0
0
0
0
0
0
0
0
0
0
0
0
0
0
0
0
0
0
0
0
0
0
0
0
0
0
0
0
0
0
0
0
0
0
0
0
0
0
0
0
0
0
0
0
0
0
0
0
0
0
0
0
0
0
0
0
0
0
0
0
0
0
0
0
0
0
0
0
0
0
0
0
0
0
0
0
0
0
0
0
0
0
0
0
0
0
0
0
1
1
2
3
3
3
3
3
3
3
3
3
3
3
3
3
3
3
3
3
3
3
3
3
3
3
3
3
3
3
3
3
3
3
3
3
3
3
3
3
3
4
5
5
5
5
5
5
5
5
5
5
5
5
5
5
5
5
6
6
6
6
6
7
7
7
7
7
7
7
7
7
7
7
7
7
7
7
7
7
7
7
7
7
7
7
7
7
7
7
7
7
7
7
7
7
7
7
7
7
7
7
7
7
7
7
7
7
7
7
7
7
7
7
7
7
7
7
7
7
7
7
7
7
7
7
7
7
7
7
7
7
7
7
7
7
7
7
7
7
7
8
8
8
8
8
7
7
7
7
7
7
7
7
7
7
7
7
7
7
7
7
7
7
7
7
7
7
7
7
7
7
7
7
7
7
7
7
6
9
11
11
12
12
12
12
12
12
12
12
11
11
11
10
10
10
10
10
10
10
9
13
14
14
14
14
14
14
16
16
16
16
16
16
17
17
17
17
18
20
22
26
26
25
25
25
25
25
25
25
25
25
25
25
25
25
25
25
25
25
25
25
25
25
25
25
25
25
25
25
25
25
25
25
24
24
24
25
25
29
30
30
30
30
30
30
30
30
30
30
30
30
30
30
30
30
30
30
30
30
30
30
30
30
29
29
29
29
29
29
29
29
29
29
29
29
29
29
29
29
29
30
30
30
30
30
30
30
30
32
32
39
42
42
42
42
41
45
56
58
69
78
77
77
81
81
86
91
91
91
91
91
91
91
91
91
93
92
91
91
91
91
89
88
90
92
91
92
91
95
93
93
95
95
94
94
94
94
94
94
92
92
93
93
93
93
93
90
90
90
90
90
89
89
89
89
89
90
90
92
94
95
95
95
95
95
95
95
95
97
97
98
98
98
98
98
98
98
98
97
97
97
96
96
96
96
96
96
96
95
94
94
94
93
93
93
93
93
93
93
93
93
93
93
91
90
79
75
73
73
72
71
67
67
65
65
64
64
64
63
63
63
63
61
61
61
61
61
61
59
55
54
53
51
50
47
47
47
43
42
41
41
40
40
38
38
36
32
31
31
31
28
28
26
22
22
17
16
11
9
8
7
7
6
5
1
0
0
0
0
0
0
0
0
0
0
0
0
0
0
0
0
0
0
0
0
0
0
0
0
0
0
0
0
0
0
0
0
0
0
0
0
0
0
0
0
0
0
0
0
0
0
0
0
0
0
0
0
0
0
0
0
0
0
0
0
0
0
0
0
0
0
0
0
0
0
0
0
0
0
0
0
0
0
0
0
0
0
0
0
0
0
0
0
0
0
0
0
0
0
0
0
0
0
0
0
0
0
0
0
0
0
0
0
0
0
0
0
0
0
0
0
0
0
0
0
0
0
0
0
0
0
0
0
0
0
0
0
0
0
0
0
0
0
0
0
0
0
0
0
0
0
0
0
0
0
0
0
0
0
0
0
0
0
0
0
0
0
0
0
0
0
0
0
0
0
0
0
0
0
0
0
0
0
0
0
0
0
0
0
0
0
0
0
0
0
0
0
0
0
0
0
0
0
0
0
0
0
0
0
0
0
0
0
0
0
0
0
0
0
0
0
0
0
0
0
0
0
0
0
0
0
0
0
0
0
0
0
0
0
0
0
0
0
0
0
0
0
0
0
0
0
0
0
0
0
0
0
0
0
0
0
0
0
0
0
0
0
0
0
0
0
0
0
0
0
0
0
0
0
0
0
0
0
0
0
1
1
1
1
1
1
1
1
1
1
1
1
1
1
1
1
1
1
1
1
1
1
1
1
1
1
1
1
1
1
1
1
1
1
1
1
1
1
1
1
1
1
1
1
1
1
1
1
1
1
1
1
1
1
1
1
1
1
1
1
1
1
1
1
1
1
1
1
1
1
1
1
1
1
1
1
1
1
1
1
1
1
1
1
1
1
1
1
1
1
1
1
1
1
1
2
2
2
2
2
2
2
2
2
2
2
2
2
2
3
3
3
3
3
3
3
3
3
3
3
3
3
3
3
3
3
3
3
3
3
3
3
3
3
3
3
3
3
3
3
3
3
3
3
3
3
3
3
3
2
2
2
2
2
2
1
1
1
1
1
1
1
1
1
1
1
1
1
1
1
1
1
1
1
1
1
1
1
1
1
1
1
1
1
1
1
1
1
1
1
1
1
1
1
1
1
1
1
2
2
3
3
4
5
5
6
6
6
6
6
6
6
6
6
6
6
6
6
6
6
6
6
6
6
6
6
6
6
6
6
5
5
5
5
5
5
5
5
5
5
5
5
5
5
5
5
5
6
6
6
6
6
6
6
6
6
6
6
6
6
6
6
6
6
6
5
5
5
5
5
5
5
5
5
5
5
5
5
5
5
5
5
5
5
8
8
8
8
8
9
9
9
9
9
9
9
9
9
9
9
9
9
9
9
9
9
9
9
9
8
8
8
8
8
8
8
8
8
8
8
8
8
7
7
7
7
7
7
7
8
8
8
8
8
8
8
8
8
8
8
8
8
8
8
8
8
8
8
8
7
7
7
7
7
7
7
7
7
7
7
6
6
6
6
6
6
6
6
6
6
6
6
6
6
6
5
3
3
3
3
3
3
4
4
4
4
4
4
4
4
4
4
4
4
4
4
4
4
4
4
4
4
4
4
4
4
4
4
4
4
4
4
4
4
4
4
4
4
4
4
4
4
4
4
4
4
4
4
4
4
4
4
4
4
4
4
4
4
4
4
4
4
4
4
4
5
5
5
5
5
5
5
5
5
5
5
4
4
4
4
4
4
4
4
4
4
4
4
4
4
4
4
4
4
4
4
4
4
4
4
4
4
4
4
4
4
4
4
4
4
4
4
4
4
4
3
3
3
3
3
3
3
3
3
3
3
3
3
3
4
4
4
4
4
4
4
3
3
3
3
3
3
3
3
3
3
3
3
3
4
3
3
3
3
3
3
3
3
3
3
3
3
3
3
3
3
3
3
3
3
3
3
3
3
3
3
3
3
3
3
3
2
2
2
2
2
2
2
2
2
2
2
2
2
2
2
2
2
2
2
2
2
2
2
2
2
2
2
2
2
2
2
2
2
2
2
2
2
2
1
1
1
1
1
1
1
1
1
1
1
1
2
2
2
2
2
2
2
2
2
2
2
2
2
2
2
2
2
2
4
4
4
5
5
5
6
6
6
6
6
6
6
6
6
6
6
6
6
6
6
6
6
6
6
6
6
6
6
6
6
5
5
5
5
5
5
5
5
5
5
6
6
6
6
6
6
6
6
6
6
6
6
6
6
6
6
6
5
5
5
5
5
5
5
5
5
5
5
5
5
5
5
5
5
5
5
5
4
4
4
4
4
4
4
4
4
4
4
4
4
4
4
4
4
4
4
4
4
4
4
4
4
4
4
4
4
4
4
4
4
4
4
4
4
4
4
4
4
4
4
4
4
4
4
4
4
4
4
3
3
3
3
3
3
3
3
3
3
3
3
3
3
3
3
4
4
4
4
2
2
2
2
2
2
2
2
2
2
2
2
2
2
2
2
2
2
2
2
2
2
2
2
2
2
1
1
0
0
0
0
0
0
0
0
0
0
0
0
0
0
0
0
0
0
0
0
0
0
0
0
0
0
0
0
0
0
0
0
0
0
0
0
0
0
0
0
0
0
0
0
0
0
0
0
0
0
0
0
0
0
0
0
0
0
0
0
0
0
0
0
0
0
0
0
0
0
0
0
0
0
0
0
0
0
0
0
0
0
0
0
0
0
0
0
0
0
0
0
0
0
0
0
0
0
0
0
0
0
0
0
0
0
0
0
0
0
0
0
0
0
0
0
0
0
0
0
0
0
0
0
0
0
0
0
0
0
0
0
0
0
0
0
0
0
0
0
0
0
0
0
0
0
0
0
0
0
0
0
0
0
0
0
0
0
0
0
0
0
0
0
0
0
0
0
0
0
0
0
0
0
0
0
0
0
0
0
0
0
0
0
0
0
0
0
0
0
0
0
0
0
0
0
0
0
0
0
0
0
0
0
0
0
0
0
0
0
0
0
0
0
0
0
0
0
0
0
0
0
0
0
0
0
0
0
0
0
0
0
0
0
0
0
0
0
0
0
0
0
0
0
0
0
0
0
0
0
0
0
0
0
0
0
0
0
0
0
0
0
0
0
0
0
0
0
0
0
0
0
0
0
0
0
0
0
0
0
0
0
0
0
0
0
0
0
0
0
0
0
0
0
0
0
0
0
0
0
0
0
0
0
0
0
0
0
0
0
0
0
0
0
0
0
0
0
0
0
0
0
0
0
0
0
0
0
0
0
0
0
0
0
0
0
0
0
0
0
0
0
0
0
0
0
0
0
0
0
0
0
0
0
0
0
0
0
0
0
0
0
0
0
0
0
0
1
1
1
1
1
1
1
1
1
1
1
1
1
1
1
1
1
1
1
1
1
1
1
1
1
1
1
1
1
1
1
1
1
1
1
1
1
1
1
1
1
1
1
1
1
1
1
1
1
1
1
1
1
1
1
1
1
1
1
1
1
1
1
1
1
1
1
1
1
1
1
1
1
2
2
2
2
2
2
2
2
2
2
2
2
2
2
2
2
2
2
2
1
1
1
1
1
1
1
1
1
1
1
1
1
1
1
1
1
1
1
1
1
1
2
2
2
2
2
2
2
2
2
2
2
2
2
2
2
2
2
2
2
2
2
2
2
2
2
2
2
2
2
2
2
2
2
2
2
2
2
2
2
2
2
2
2
2
2
2
2
2
2
3
3
3
3
3
3
3
3
3
3
3
3
3
3
3
3
3
3
3
3
3
3
3
3
3
3
3
3
3
3
3
3
3
3
3
3
3
3
3
3
3
3
3
3
3
3
3
3
3
3
3
3
3
3
3
3
3
3
2
2
2
2
2
2
2
2
2
2
2
2
2
2
2
3
3
2
2
2
2
2
2
2
2
2
2
2
2
2
2
2
2
2
2
2
2
2
2
2
2
2
2
2
1
1
0
0
0
0
0
0
0
0
0
0
0
0
0
0
0
0
0
0
0
0
0
0
0
0
0
0
0
0
0
0
0
0
0
0
0
0
0
0
0
0
0
0
0
0
0
0
0
0
0
0
0
0
0
0
0
0
0
0
0
0
0
0
0
0
0
0
0
0
0
0
0
0
0
0
0
0
0
0
0
0
0
0
0
0
0
0
0
0
0
0
0
0
0
0
0
0
0
0
0
0
0
0
0
0
0
0
0
0
0
0
0
0
0
0
0
0
0
0
0
0
0
0
0
0
0
0
0
0
0
0
0
0
0
0
0
0
0
0
0
0
0
0
0
0
0
0
0
0
0
0
0
0
0
0
0
0
0
0
0
0
0
0
0
0
0
0
0
0
0
0
0
0
0
0
0
0
0
0
0
0
0
0
0
0
0
0
0
0
0
0
0
0
0
0
0
0
0
0
0
0
0
0
0
0
0
0
0
1
1
1
1
1
1
1
1
1
1
1
1
1
1
1
1
1
1
1
1
1
1
1
1
1
1
1
1
1
1
1
1
1
1
1
1
1
1
1
1
1
1
1
1
1
1
1
1
1
1
1
1
1
1
1
1
1
1
1
1
1
1
1
1
1
1
1
1
1
1
1
1
1
1
1
0
0
0
0
0
0
0
0
0
0
0
0
0
0
0
0
0
0
0
0
0
0
0
0
0
0
0
0
0
0
0
1
1
1
1
1
1
1
1
1
1
1
1
1
1
1
1
1
1
1
1
1
1
1
1
1
2
2
2
2
2
2
2
1
1
1
1
1
1
2
2
2
2
2
2
2
2
2
2
2
2
2
2
2
2
2
2
2
2
2
2
2
2
2
2
2
2
2
2
2
2
2
2
2
2
2
2
2
2
2
2
2
2
2
2
2
2
2
2
2
2
2
2
2
2
2
2
2
2
2
2
2
2
2
2
2
2
2
2
2
2
2
2
2
2
2
2
2
2
2
2
2
2
2
2
2
2
2
2
2
2
2
2
2
2
2
2
2
2
2
2
2
2
2
2
2
2
2
2
2
2
2
2
2
2
2
2
2
2
2
2
2
2
2
2
2
2
2
2
2
2
2
2
3
3
3
3
3
3
5
5
5
5
5
5
5
4
4
4
3
3
3
3
3
3
3
3
3
3
3
2
2
2
2
2
2
2
2
2
2
2
2
2
2
2
2
2
2
2
2
2
2
2
2
2
2
2
2
2
2
2
2
2
2
2
2
2
2
2
2
2
2
2
2
2
2
2
2
2
2
3
3
3
3
3
3
3
3
3
3
3
3
3
3
3
3
3
3
3
3
3
3
3
3
3
3
3
3
3
3
3
3
3
3
3
3
3
3
3
3
3
3
3
1
1
1
1
1
1
1
1
1
0
0
0
0
0
0
0
0
0
0
0
0
0
0
0
0
0
0
0
0
0
0
0
0
0
0
0
1
1
1
1
1
1
1
1
1
1
1
1
1
1
1
1
1
1
1
1
1
1
1
1
1
1
1
1
1
1
1
1
1
1
1
1
1
1
1
1
1
1
1
1
1
1
1
1
1
1
1
1
1
1
1
1
1
1
1
1
1
1
1
1
1
1
1
1
1
1
1
1
1
1
1
1
1
1
1
1
1
1
1
1
1
1
1
1
1
1
1
1
1
1
1
1
1
1
1
1
1
1
1
1
1
1
1
1
1
1
1
1
1
1
1
1
1
1
1
1
1
1
1
1
1
1
1
1
0
0
0
0
0
0
0
0
0
0
0
0
0
0
0
0
0
0
0
0
0
0
0
0
0
0
0
0
0
0
0
0
0
0
0
0
0
0
0
0
0
0
0
0
0
0
0
0
0
0
0
0
0
0
0
0
0
0
0
0
0
0
0
0
0
0
0
0
0
0
0
0
0
0
0
0
0
0
0
0
0
0
0
0
0
0
0
0
0
0
0
0
0
0
0
0
0
0
0
0
0
0
0
0
0
0
0
0
0
0
0
0
0
0
0
0
0
0
0
0
0
0
0
0
0
0
0
0
0
0
0
0
0
0
0
0
0
0
0
0
0
0
0
0
0
0
0
0
0
0
0
0
0
0
0
0
0
0
0
0
0
0
0
0
0
0
0
0
0
0
0
0
0
0
0
0
0
0
0
0
0
0
0
0
0
0
0
0
0
0
0
0
0
0
0
0
0
0
0
0
0
0
0
0
0
0
0
0
0
0
0
0
0
0
0
0
0
0
0
0
0
0
0
0
0
0
0
0
0
0
0
0
0
0
1
1
1
2
2
2
2
2
2
2
2
2
2
2
2
2
2
2
2
2
2
2
2
2
2
2
2
2
2
2
2
2
2
2
2
2
2
2
2
2
2
2
2
2
2
2
2
2
2
2
2
2
2
2
2
2
2
2
2
2
2
2
2
2
2
2
2
2
2
2
2
2
2
2
2
2
2
2
2
2
2
2
2
2
2
2
2
2
2
2
2
2
2
2
2
2
2
2
2
2
2
2
2
3
3
3
3
3
3
3
3
3
3
3
3
3
3
3
3
3
3
3
3
3
3
3
3
3
3
3
3
3
3
3
3
3
3
3
3
3
3
3
3
3
3
3
3
3
3
3
3
3
3
3
3
1
1
1
1
1
1
1
1
1
1
1
1
1
1
1
1
1
1
1
1
1
1
1
1
1
1
1
1
1
1
1
2
2
2
2
2
2
1
1
1
1
1
1
1
1
1
1
1
1
1
1
1
1
0
0
0
0
0
0
0
0
0
0
0
0
0
0
0
0
0
0
0
0
0
0
0
0
0
0
0
0
0
0
0
0
0
0
0
0
0
0
0
0
0
0
0
0
0
0
0
0
0
0
0
0
0
0
0
0
0
0
0
0
0
0
0
0
0
0
0
0
0
0
0
0
0
0
0
0
0
0
0
0
0
0
0
0
0
0
0
0
0
0
0
0
0
0
0
0
0
0
0
0
0
0
0
0
0
0
0
1
0
0
0
0
0
0
0
0
0
0
0
0
0
0
0
0
0
0
0
1
1
1
1
1
1
1
1
1
1
1
1
1
1
1
1
1
1
1
1
1
1
1
1
1
1
1
1
1
1
1
1
1
1
1
1
1
1
1
1
1
1
1
2
2
2
2
2
2
2
2
2
2
2
2
2
2
2
2
2
2
2
2
2
2
2
2
2
2
2
2
2
2
2
2
2
2
2
2
2
2
2
2
2
2
2
2
2
3
3
3
3
3
3
3
3
3
3
3
3
3
3
3
4
4
4
4
4
4
4
4
4
4
4
4
4
4
4
4
4
4
4
4
4
4
4
4
4
4
4
4
4
4
4
4
4
4
4
4
4
4
4
4
4
4
4
4
4
4
4
4
4
4
4
3
3
3
3
3
3
2
2
2
2
2
2
2
2
2
2
2
2
2
2
2
2
2
2
2
2
2
2
2
2
2
2
2
2
2
2
2
2
2
2
2
2
2
2
2
2
2
2
2
2
2
2
2
2
2
2
2
2
2
2
2
2
2
2
2
2
2
2
2
2
2
1
1
1
1
1
1
1
1
0
0
0
0
0
0
0
0
0
0
0
0
0
0
0
0
0
0
0
0
0
0
0
0
0
0
0
0
0
0
0
0
0
0
0
0
0
0
0
0
0
0
0
0
0
0
0
0
0
0
0
0
0
0
0
0
0
0
0
0
0
0
0
0
0
0
0
0
0
0
0
0
0
0
0
0
0
0
0
0
0
0
0
0
0
0
0
0
0
0
0
0
0
0
0
0
0
0
0
0
0
0
0
0
0
0
0
0
0
0
0
0
0
0
0
0
0
0
0
0
0
0
0
0
0
0
0
0
0
0
0
0
0
0
0
0
0
0
0
0
0
0
0
0
0
0
0
0
0
0
0
0
0
0
0
0
0
0
0
0
0
0
0
0
0
0
0
0
0
0
0
0
0
0
0
0
0
0
0
0
0
0
0
0
0
0
0
0
0
0
0
0
0
0
0
0
0
0
0
0
0
0
0
0
0
0
0
0
0
0
0
0
0
0
0
0
0
0
0
0
0
0
0
0
0
0
0
0
0
0
0
0
0
0
0
0
0
0
0
0
0
0
0
0
0
0
0
0
0
0
0
0
0
0
0
0
0
0
0
0
0
0
0
0
0
0
0
0
0
0
0
0
0
0
0
0
0
0
0
0
0
0
0
0
0
0
0
0
0
0
0
0
0
0
0
0
0
0
0
0
0
0
0
0
0
0
0
0
0
0
0
0
0
0
0
0
0
0
0
0
0
0
0
0
0
0
0
0
0
0
0
0
0
0
0
0
0
0
0
0
0
0
0
0
0
0
0
0
0
0
0
0
0
0
0
0
0
0
0
0
0
0
0
0
0
0
0
0
0
0
0
0
0
0
0
0
0
0
0
0
0
0
0
0
0
0
0
0
0
0
0
0
0
0
0
0
0
0
0
0
0
0
0
0
0
0
0
0
0
0
0
0
0
0
0
0
0
0
0
0
0
0
0
0
0
0
0
0
0
0
0
0
0
0
0
0
0
0
0
0
0
0
0
0
0
0
0
0
0
0
0
0
0
0
0
0
0
0
0
0
0
0
0
0
0
0
0
0
0
0
0
0
0
0
0
0
0
0
0
0
0
0
0
0
0
0
0
0
0
0
0
0
0
0
0
0
0
0
0
0
0
0
0
0
0
0
0
0
0
0
0
0
0
0
0
0
0
0
0
0
0
0
0
0
0
0
0
0
0
0
0
0
0
0
0
0
0
0
0
0
0
0
0
0
0
0
0
0
0
0
0
0
0
0
0
0
0
0
0
0
0
0
0
0
0
0
0
0
0
0
0
0
0
0
0
0
0
0
0
0
0
0
0
0
0
0
0
0
0
0
0
0
0
0
0
0
0
0
0
0
0
0
0
0
0
0
0
0
0
0
0
0
0
0
0
0
0
0
0
0
0
0
0
0
0
0
0
0
0
0
0
0
0
0
0
0
0
0
0
0
0
0
0
0
0
0
0
0
0
0
0
0
0
0
0
0
0
0
0
0
0
0
0
0
0
0
0
0
0
0
0
0
0
0
0
0
0
0
0
0
0
0
0
0
0
0
0
0
0
0
0
0
0
0
0
0
0
0
0
0
0
0
0
0
0
0
0
0
0
0
0
0
0
0
0
0
0
0
0
0
0
0
0
0
0
0
0
0
0
0
0
0
0
0
0
0
0
0
0
0
0
0
0
0
0
0
0
0
0
0
0
0
0
0
0
0
0
0
0
0
0
0
0
0
0
0
0
0
0
0
0
0
0
0
0
0
0
0
0
0
0
0
0
0
0
0
0
0
0
0
0
0
0
0
0
0
0
0
0
0
0
0
0
0
0
0
0
0
0
0
0
0
0
0
0
0
0
0
0
0
0
0
0
0
0
0
0
0
0
0
0
0
0
0
0
0
0
0
0
0
0
0
0
0
0
0
0
0
0
0
0
0
0
0
0
0
0
0
0
0
0
0
0
0
0
0
0
0
0
0
0
0
0
0
0
0
1
1
1
1
1
1
1
1
1
1
1
1
1
1
1
1
1
1
1
1
1
1
1
1
1
1
1
1
1
1
1
1
1
1
1
1
1
1
1
1
1
1
1
1
1
1
1
1
1
1
1
1
1
1
1
1
1
1
1
1
1
1
1
1
1
1
1
1
1
1
1
1
1
1
1
1
1
1
1
1
1
1
1
1
1
1
1
1
1
1
1
1
1
1
1
1
1
1
1
1
1
1
1
1
1
1
1
1
1
1
1
1
1
1
1
1
1
1
1
1
1
1
1
1
1
1
1
1
1
2
2
2
2
2
2
2
1
1
1
1
1
1
1
1
1
0
0
0
0
0
0
0
0
0
0
0
0
0
0
0
0
0
0
0
0
0
0
0
0
0
0
0
0
0
0
0
0
0
0
0
0
0
0
0
0
0
0
0
0
0
0
0
0
0
0
0
0
0
0
0
0
0
0
0
0
0
0
0
0
0
0
0
0
0
0
0
0
0
0
0
0
0
0
0
0
0
0
0
0
0
0
0
0
0
0
0
0
0
0
0
0
1
1
0
0
0
0
0
0
0
0
0
0
0
0
0
0
0
0
0
0
0
0
0
0
0
0
0
0
0
0
0
0
0
0
0
0
0
0
0
0
0
0
0
0
0
0
0
0
0
0
0
0
0
0
0
0
0
0
0
0
0
0
0
0
0
0
0
0
0
0
0
0
0
0
0
0
0
0
0
0
0
0
0
0
0
0
0
0
0
0
0
0
0
0
0
0
0
0
0
0
0
0
0
0
0
0
0
0
0
0
0
0
0
0
0
0
0
0
0
0
0
0
0
0
0
0
0
0
0
0
0
0
0
0
0
0
0
0
0
0
0
0
0
0
0
0
0
0
0
0
0
0
0
0
0
0
0
0
0
0
0
0
0
0
0
0
0
0
0
0
0
0
0
1
1
1
1
1
1
1
1
1
1
1
1
1
1
1
1
1
1
1
1
1
1
1
1
1
1
1
1
1
1
1
1
1
1
1
1
1
1
1
1
1
1
1
1
1
1
1
0
0
0
0
0
0
0
0
0
0
0
0
0
0
0
0
0
0
0
0
0
0
0
0
0
0
0
0
0
0
0
0
0
0
0
0
0
0
0
0
0
0
0
0
0
0
0
0
0
0
0
0
0
0
0
0
0
0
0
0
0
0
0
0
0
0
0
0
0
0
0
0
0
0
0
0
0
0
0
0
0
0
0
0
0
0
0
0
0
0
0
0
0
0
0
0
0
0
0
0
0
0
0
0
0
0
0
0
0
0
0
0
0
0
0
0
0
0
0
0
0
0
0
0
0
0
0
0
0
0
0
0
0
0
0
0
0
0
0
0
0
0
0
0
0
0
0
0
0
0
0
0
0
0
0
0
0
0
0
0
0
0
0
0
0
0
0
0
0
0
0
0
0
0
0
0
0
0
0
0
0
0
0
0
0
0
0
0
0
0
0
0
0
0
0
0
0
0
0
0
0
0
0
0
0
0
0
0
0
0
0
0
0
0
0
0
0
0
0
0
0
0
0
0
0
0
0
0
0
0
0
0
0
0
0
0
0
0
0
0
0
0
0
0
0
0
0
0
0
0
0
0
0
0
0
0
0
0
0
0
0
0
0
0
0
0
0
0
0
0
0
0
0
0
0
0
0
0
0
0
0
0
0
0
0
0
0
0
0
0
0
0
0
0
0
0
0
0
0
0
0
0
0
0
0
0
0
0
0
0
0
0
0
0
0
0
0
0
0
0
0
0
0
0
0
0
0
0
0
0
0
0
0
0
0
0
0
0
0
0
0
0
0
0
0
0
0
0
0
0
0
0
0
0
0
0
0
0
0
0
0
0
0
0
0
0
0
0
0
0
0
0
0
0
0
0
0
0
0
0
0
0
0
0
0
0
0
0
0
0
0
0
0
0
0
0
0
0
0
0
0
0
0
0
0
0
0
0
0
0
0
0
0
0
0
0
0
0
0
0
0
0
0
0
0
0
0
0
0
0
0
0
0
0
0
0
0
0
0
0
0
0
0
0
0
0
0
0
0
0
0
0
0
0
0
0
0
0
0
0
0
0
0
0
0
0
0
0
0
0
0
0
0
0
0
0
0
0
0
0
0
0
0
0
0
0
0
0
0
0
0
0
0
0
0
0
0
0
0
0
0
0
0
0
0
0
0
0
0
0
0
0
0
0
0
0
0
0
0
0
0
0
0
0
0
0
0
0
0
0
0
0
0
0
0
0
0
0
0
0
0
0
0
0
0
0
0
0
0
0
0
0
0
0
0
0
0
0
0
0
0
0
0
0
0
0
0
0
0
0
0
0
0
0
0
0
0
0
0
0
0
0
0
0
0
0
0
0
0
0
0
0
0
0
0
0
0
0
0
0
0
0
0
0
0
0
0
0
0
0
0
0
0
0
0
0
0
0
0
0
0
0
0
0
0
0
0
0
0
0
0
0
0
0
0
0
0
0
0
0
0
0
0
0
0
0
0
0
0
0
0
0
0
0
0
0
0
0
0
0
0
0
0
0
0
0
0
0
0
0
0
0
0
0
0
0
0
0
0
0
0
0
0
0
0
0
0
0
0
0
0
0
0
1
1
1
1
1
1
1
1
1
1
1
1
1
1
1
1
1
1
1
1
1
1
1
1
1
1
1
1
1
1
1
1
1
1
1
1
1
0
0
0
0
0
0
0
0
0
0
0
0
0
0
0
0
0
0
0
0
0
0
0
0
0
0
0
0
0
0
0
0
0
0
0
0
0
0
0
0
0
0
0
0
0
0
0
0
0
0
0
0
0
0
0
0
0
0
0
0
0
0
0
0
0
0
0
0
0
0
0
0
0
0
0
0
0
0
0
0
0
0
0
0
0
0
0
0
0
0
0
0
0
0
0
0
0
0
0
0
0
0
0
0
0
0
0
0
0
0
0
0
0
0
0
0
0
0
0
0
0
0
0
0
0
0
0
0
0
0
0
0
0
0
0
0
0
0
0
0
0
0
0
0
0
0
0
0
0
0
0
0
0
0
0
0
0
0
0
0
0
0
0
0
0
0
0
0
0
0
0
0
0
0
0
0
0
0
0
0
0
0
0
0
0
0
0
0
0
0
0
0
0
0
0
0
0
0
0
0
0
0
0
0
0
0
0
0
0
0
0
0
0
0
0
0
0
0
0
0
0
0
0
0
0
0
0
0
0
0
0
0
0
0
0
0
0
0
0
0
0
0
0
0
0
0
0
0
0
0
0
0
0
0
0
0
0
0
0
0
0
0
0
0
0
0
0
0
0
0
0
0
0
0
0
0
0
0
0
0
0
0
0
0
0
0
0
0
0
0
0
0
0
0
0
0
0
0
0
0
0
0
0
0
0
0
0
0
0
0
0
0
0
0
0
0
0
0
0
0
0
0
0
0
0
0
0
0
0
0
0
0
0
0
0
0
0
0
0
0
0
0
0
0
0
0
0
0
0
0
0
0
0
0
0
0
0
0
0
0
0
0
0
0
0
0
0
0
0
0
0
0
0
0
0
0
0
0
0
0
0
0
0
0
0
0
0
0
0
0
0
0
0
0
0
0
0
0
0
0
0
0
0
0
0
0
0
0
0
0
0
0
0
0
0
0
0
0
0
0
0
0
0
0
0
0
0
0
0
0
0
0
0
0
0
0
0
0
0
0
0
0
0
0
0
0
0
0
0
0
0
0
0
0
0
0
0
0
1
1
1
1
1
1
1
1
1
1
1
1
1
1
1
1
1
1
1
2
2
2
2
2
2
2
2
2
2
2
2
2
2
2
2
2
2
2
2
2
2
2
2
2
2
2
2
2
2
2
2
2
2
2
2
2
2
2
2
2
2
2
2
2
2
2
2
2
2
2
2
2
2
2
2
2
2
2
2
2
2
2
2
2
2
1
1
1
1
1
1
1
1
1
1
1
1
1
1
1
1
1
1
1
1
1
1
1
1
1
1
1
1
1
1
1
1
1
1
1
1
1
1
1
1
1
1
1
1
1
1
1
1
1
1
1
1
1
1
1
1
1
1
1
1
1
1
1
1
1
1
1
1
1
1
1
1
1
1
1
1
1
1
1
1
1
1
1
1
1
1
1
1
1
1
2
2
2
2
2
2
2
1
1
1
1
1
1
1
1
1
1
1
0
0
1
1
1
1
1
1
1
1
1
1
1
1
1
1
1
1
1
1
1
1
1
1
1
1
1
1
1
1
1
1
1
1
1
1
1
1
1
1
1
1
1
1
1
1
1
1
1
1
1
1
1
1
1
1
1
1
1
1
1
1
1
1
1
1
1
1
1
1
1
1
1
1
1
1
1
1
1
1
1
1
1
1
1
1
1
1
1
1
1
1
1
1
1
1
0
0
0
0
0
0
0
0
0
0
0
0
0
0
0
0
0
0
0
0
0
0
0
0
0
0
0
0
0
0
0
0
0
0
0
0
0
0
0
0
0
0
0
0
0
0
0
0
0
0
0
0
0
0
0
0
0
0
0
0
0
0
0
0
0
0
0
0
0
0
0
0
0
0
0
0
0
0
0
0
0
0
0
0
0
0
0
0
0
0
0
0
0
0
0
0
0
0
0
0
0
0
0
0
0
0
0
0
0
0
0
0
0
0
0
0
0
0
0
0
0
0
0
0
0
0
0
0
0
0
0
0
0
0
0
0
0
0
0
0
0
0
0
0
0
0
0
0
0
0
0
0
0
0
0
0
0
0
0
0
0
0
0
0
0
0
0
0
0
0
0
0
0
0
0
0
0
0
0
0
0
0
0
0
0
0
0
0
0
0
0
0
0
0
0
0
0
0
0
0
0
0
0
0
0
0
0
0
0
0
0
0
0
0
0
0
0
0
0
0
0
0
0
0
0
0
0
0
0
0
0
0
0
0
0
0
0
0
0
0
0
0
0
0
0
0
0
0
0
0
0
0
0
0
0
0
0
0
0
0
0
0
0
0
0
0
0
0
0
0
0
0
0
0
0
0
0
0
0
0
0
0
0
0
0
0
0
0
0
0
0
0
0
0
0
0
0
0
0
0
0
0
0
0
0
0
0
0
0
0
0
0
0
0
0
0
0
0
0
0
0
0
0
0
0
0
0
0
0
0
0
0
0
0
0
0
0
0
0
0
0
0
0
0
0
0
0
0
0
0
0
0
0
0
0
0
0
0
0
0
0
0
0
0
0
0
0
0
0
0
0
0
0
0
0
0
0
0
0
0
0
0
0
0
0
0
0
0
0
0
0
0
0
0
0
0
0
0
0
0
0
0
0
0
0
0
0
0
0
0
0
0
0
0
0
0
0
0
0
0
0
0
0
0
0
0
0
0
0
0
0
0
0
0
0
0
0
0
0
0
0
0
0
0
0
0
0
0
0
0
0
0
0
0
0
0
0
0
0
0
0
0
0
0
0
0
0
0
0
0
0
0
0
0
0
0
0
0
0
0
0
0
0
0
0
0
0
0
0
0
0
0
0
0
0
0
0
0
0
0
0
0
0
0
0
0
0
0
0
0
0
0
0
0
0
0
0
0
0
0
0
0
0
0
0
0
0
0
0
0
0
0
0
0
0
0
0
0
0
0
0
0
0
0
0
0
0
0
0
0
0
0
0
0
0
0
0
0
0
0
0
0
0
0
0
0
0
0
0
0
0
0
0
0
0
0
0
0
0
0
0
0
0
0
0
0
0
0
0
0
0
0
0
0
0
0
0
0
0
0
0
0
0
0
0
0
0
0
0
0
0
0
0
0
0
0
0
0
0
0
0
0
0
0
0
0
0
0
0
0
0
0
0
0
0
0
0
0
0
0
0
0
0
0
0
0
0
0
0
0
0
0
0
0
0
0
0
0
0
0
0
0
0
0
0
0
0
0
0
0
0
0
0
0
0
0
0
0
0
0
0
0
0
0
0
0
0
0
0
0
0
0
0
0
0
0
0
0
0
0
0
0
0
0
0
0
0
0
0
0
0
0
0
0
0
0
0
0
0
0
0
0
0
0
0
0
0
0
0
0
0
0
0
0
0
0
0
0
0
0
0
0
0
0
0
0
0
0
0
0
0
0
0
0
0
0
0
0
0
0
0
0
0
0
0
0
0
0
0
0
0
0
0
0
0
0
0
0
0
0
0
0
0
0
0
0
0
0
0
0
0
0
0
0
0
0
0
0
0
0
0
0
0
0
0
0
0
0
0
0
0
0
0
0
0
0
0
0
0
0
0
0
0
0
0
0
0
0
0
0
0
0
0
0
0
0
0
0
0
0
0
0
0
0
0
0
0
0
0
0
0
0
0
0
0
0
0
0
0
0
0
0
0
0
0
0
0
0
0
0
0
0
0
0
0
0
0
0
0
0
0
0
0
0
0
0
0
0
0
0
0
0
0
0
0
0
0
0
0
0
0
0
0
0
0
0
0
0
0
0
0
0
0
0
0
0
0
0
0
0
0
0
0
0
0
0
0
0
0
0
0
0
0
0
0
0
0
0
0
0
0
0
0
0
0
0
0
0
0
0
0
0
0
0
0
0
0
0
0
0
0
0
0
0
0
0
0
0
0
0
0
0
0
0
0
0
0
0
0
0
0
0
0
0
0
0
0
0
0
0
0
0
0
0
0
0
0
0
0
0
0
0
0
0
0
0
0
0
0
0
0
0
0
0
0
0
0
0
0
0
0
0
0
0
0
0
0
0
0
0
0
0
0
0
0
0
0
0
0
0
0
0
0
0
0
0
0
0
0
0
0
0
0
0
0
0
0
0
0
0
0
0
0
0
0
0
0
0
0
0
0
0
0
0
0
0
0
0
0
0
0
0
0
0
0
0
0
0
0
0
0
0
0
0
0
0
0
0
0
0
0
0
0
0
1
1
1
1
1
1
1
1
1
1
1
1
1
1
1
1
1
1
1
1
1
1
1
1
1
1
1
1
1
1
1
1
1
1
1
1
1
1
1
1
1
1
1
1
1
1
1
1
1
1
1
1
1
1
1
1
1
1
1
1
1
1
1
1
1
1
1
1
1
1
1
0
0
0
0
0
0
0
0
0
0
0
0
0
1
1
1
1
1
1
1
1
1
1
1
1
1
1
1
1
1
1
1
1
1
1
1
1
1
1
1
1
1
1
1
1
1
1
1
1
1
1
1
1
1
1
1
1
1
1
1
1
1
1
1
1
1
1
1
1
1
0
0
0
0
0
0
0
0
0
0
0
0
0
0
0
0
0
0
0
0
0
0
0
0
0
0
0
0
0
0
0
0
0
0
0
0
0
0
0
0
0
0
0
0
0
0
0
0
1
1
1
1
0
0
0
0
0
0
0
0
0
0
0
0
0
0
0
0
0
0
0
0
0
0
0
0
0
0
0
0
0
0
0
0
0
0
0
0
0
0
0
0
0
0
0
0
0
0
0
0
0
0
0
0
0
0
0
0
0
0
0
0
0
0
0
0
0
0
0
0
0
0
0
0
0
0
0
0
0
0
0
0
0
0
0
0
0
0
0
0
0
0
0
0
0
0
1
1
3
3
3
3
3
3
3
3
3
3
3
3
3
3
3
3
3
3
3
3
3
3
3
3
3
3
3
3
3
3
3
3
3
3
3
3
3
3
3
3
3
3
3
3
3
3
3
3
3
3
3
3
3
3
3
3
3
3
3
3
3
3
3
3
3
3
3
3
3
3
3
3
3
3
3
3
3
2
2
2
2
2
2
2
2
2
2
2
1
1
1
1
1
1
1
1
0
0
0
0
0
0
0
0
0
0
0
0
0
0
0
0
0
0
0
0
0
0
0
0
0
0
0
0
0
0
0
0
0
0
0
0
0
0
0
0
0
0
0
0
0
0
0
0
0
0
0
0
0
0
0
0
0
0
0
0
0
0
0
0
0
0
0
0
0
0
0
0
0
0
0
0
0
0
0
0
0
0
0
0
0
0
0
0
0
0
0
0
0
0
0
0
0
0
0
0
0
0
0
0
0
0
1
1
1
1
1
1
1
1
1
1
1
1
1
1
1
1
1
1
1
1
1
1
1
1
1
1
1
1
1
1
1
1
2
2
2
2
2
2
2
2
2
2
2
2
2
2
2
2
2
2
2
2
2
2
2
2
2
2
2
2
2
2
2
2
2
2
2
2
2
2
2
2
2
2
2
2
2
2
2
2
2
2
2
2
2
2
2
2
2
3
3
3
3
3
2
2
2
2
2
2
2
2
2
2
2
2
2
2
2
2
2
2
2
2
2
2
2
2
2
2
2
2
2
2
2
2
2
2
2
2
2
2
2
2
2
3
3
3
3
3
3
3
3
3
3
3
3
3
3
3
3
3
2
2
2
2
2
2
2
2
2
2
2
2
2
2
2
2
2
2
2
2
2
2
2
2
2
2
2
2
2
1
1
1
1
1
1
1
1
1
1
1
1
1
1
1
1
1
1
1
1
1
1
1
1
1
1
1
1
1
1
1
1
1
1
1
1
1
1
1
1
1
1
1
1
1
1
1
1
1
1
1
1
1
1
1
1
1
1
1
1
1
1
1
1
1
1
1
1
1
1
1
1
1
1
1
1
1
1
1
1
1
1
1
1
1
1
1
1
1
1
1
1
1
1
1
1
1
1
1
1
1
1
1
1
1
1
1
1
1
1
1
0
0
0
0
0
0
0
0
0
0
0
0
0
0
0
0
0
0
0
0
0
0
0
0
0
0
0
0
0
0
0
0
0
0
0
0
0
0
0
0
0
0
0
0
0
0
0
0
0
0
0
0
0
0
0
0
0
0
0
0
0
0
0
0
0
0
0
0
0
0
0
0
0
0
0
0
0
0
0
0
0
0
0
0
0
0
0
0
0
0
0
0
0
0
0
0
0
0
0
0
0
0
0
0
0
0
0
0
0
0
0
0
0
0
0
0
0
0
0
0
0
0
0
0
0
0
0
0
0
0
0
0
0
0
0
0
0
0
0
0
0
0
0
0
0
0
0
0
0
0
0
0
0
0
0
0
0
0
0
0
0
0
0
0
0
0
0
0
0
0
0
0
0
0
0
0
0
0
0
0
0
0
0
0
0
0
0
0
0
0
0
0
0
0
0
0
0
0
0
0
0
0
0
0
0
0
0
0
0
0
0
0
0
0
0
0
0
0
0
0
0
0
0
0
0
0
0
0
0
0
0
0
0
0
0
0
0
0
0
0
0
0
0
0
0
0
0
0
0
0
0
0
0
0
0
0
0
0
0
0
0
0
0
0
0
0
0
0
0
0
0
0
0
0
0
0
0
0
0
0
0
0
0
0
0
0
0
0
0
0
0
0
0
0
0
0
0
0
0
0
0
0
1
1
1
1
1
1
1
1
1
1
1
1
1
1
1
1
1
1
1
1
1
1
1
1
1
1
1
1
1
1
1
1
1
1
1
1
1
1
1
1
1
1
1
1
1
1
1
2
2
2
2
2
2
2
2
2
2
2
2
2
2
2
2
2
2
2
2
2
2
2
2
2
2
2
2
2
2
2
2
2
2
2
2
2
2
2
2
2
2
2
2
2
2
2
2
2
2
2
2
2
2
2
2
2
2
2
2
2
2
1
1
1
1
1
1
1
1
1
1
1
1
1
1
1
1
2
2
2
2
2
2
2
2
2
2
2
2
2
2
2
2
2
2
2
2
2
2
2
2
2
2
2
2
2
2
2
2
2
2
2
2
2
2
2
2
2
2
2
2
2
2
2
2
2
2
2
2
2
2
2
2
2
2
2
2
2
2
2
2
2
2
2
2
2
2
2
2
2
2
2
1
1
1
1
1
1
1
1
1
1
1
1
1
1
1
1
1
1
1
1
1
2
2
2
2
2
2
2
2
2
2
2
2
2
3
3
4
4
4
5
8
8
8
8
8
8
8
8
8
8
8
7
7
7
7
7
7
7
7
7
6
6
6
6
6
6
6
6
6
6
6
6
6
6
7
7
7
7
7
7
9
9
9
9
9
9
9
9
9
9
9
9
10
10
11
11
12
13
13
13
13
14
14
15
15
15
15
16
16
16
17
17
17
17
17
17
17
17
17
17
17
17
17
17
17
17
17
17
17
17
17
17
17
18
18
19
22
23
24
25
32
33
38
38
40
41
42
45
45
52
53
59
59
59
60
60
60
60
60
60
60
61
61
61
61
62
62
61
61
61
61
61
61
61
61
60
60
60
60
61
61
60
60
60
60
60
60
60
59
59
59
59
58
58
58
58
57
57
57
57
57
57
57
57
57
56
55
56
56
56
56
56
56
55
54
54
56
56
59
64
64
64
63
64
63
63
63
63
63
63
62
62
63
64
64
64
65
67
67
67
67
66
65
64
62
66
85
84
87
88
85
85
82
82
82
82
80
80
79
77
77
78
78
78
78
77
77
93
95
96
97
96
96
96
96
96
96
96
96
95
95
93
93
93
93
93
93
93
93
93
93
93
94
94
95
96
95
95
92
93
92
96
106
106
109
108
109
111
111
111
109
110
110
110
112
112
113
121
124
126
128
129
129
127
127
127
127
127
127
129
130
129
128
127
127
127
127
129
128
128
128
127
127
127
127
127
127
127
127
127
128
135
136
136
136
136
137
136
136
136
135
133
132
130
128
126
126
126
127
131
131
131
130
131
130
130
132
131
131
130
129
130
129
129
129
128
129
129
130
129
128
129
128
128
128
125
123
117
114
111
107
107
106
103
102
99
95
95
95
95
95
92
91
91
91
91
91
91
91
90
90
89
89
89
91
91
93
91
85
85
82
83
83
82
80
79
79
79
79
79
79
76
79
78
79
80
80
79
79
79
79
81
81
83
84
83
83
82
82
81
81
81
79
79
79
79
79
79
79
79
76
73
72
72
72
71
71
68
68
68
67
66
66
66
66
65
65
65
64
62
60
60
60
60
60
60
60
60
60
58
57
56
56
56
55
53
53
52
52
51
51
51
51
51
50
52
53
53
56
57
53
55
54
55
57
57
66
75
76
76
77
77
79
79
79
80
90
98
98
100
100
102
101
101
99
99
99
99
99
99
98
98
97
97
99
96
96
95
95
95
97
96
96
94
93
93
92
92
92
92
92
92
92
90
87
87
86
87
88
89
93
96
97
97
97
97
98
98
98
98
98
98
99
98
97
98
98
98
99
99
99
100
101
101
100
100
100
99
99
99
97
102
102
103
103
103
100
99
99
99
99
99
99
99
99
99
99
98
98
98
98
98
97
97
94
94
92
92
90
90
94
95
97
95
93
92
92
97
99
107
110
110
109
108
107
109
106
105
110
106
105
104
105
106
106
106
106
105
105
102
102
100
97
97
97
97
96
93
92
90
90
90
90
89
89
86
86
86
87
87
87
87
88
90
91
95
96
94
96
88
88
88
88
88
88
91
92
92
93
91
91
91
91
92
93
92
92
90
90
90
93
96
99
99
98
98
97
97
97
95
95
94
94
92
92
92
91
91
91
93
93
93
93
91
91
90
90
86
84
85
85
85
83
83
84
87
87
91
93
111
114
129
131
130
131
133
133
133
133
133
132
133
133
129
129
129
132
134
133
132
132
132
132
130
130
128
127
129
133
134
136
136
136
135
135
133
134
133
132
131
131
130
130
130
130
128
128
128
125
125
124
125
125
126
128
129
130
131
132
130
131
131
130
125
124
122
122
122
122
122
122
123
123
122
122
118
117
117
117
117
115
115
115
115
115
115
115
115
115
115
114
113
113
113
114
115
115
115
114
110
110
110
110
110
110
109
109
108
108
108
109
108
107
106
106
105
100
99
100
100
104
101
102
109
110
115
115
114
114
113
120
121
121
121
121
121
121
121
121
120
120
120
118
118
118
118
118
116
116
113
114
112
110
110
109
107
101
100
101
101
102
102
100
99
98
101
104
104
104
110
110
110
110
108
108
108
106
106
106
106
103
101
99
95
95
95
95
95
94
94
93
94
94
94
94
94
92
92
84
84
84
84
83
85
79
80
81
83
87
86
87
88
89
95
95
100
102
104
104
104
104
106
106
106
106
103
103
103
103
102
101
101
101
99
99
99
99
99
99
99
99
99
98
98
97
97
95
90
87
85
85
85
85
86
86
91
90
90
89
94
94
97
98
98
99
99
96
96
96
96
96
96
97
95
96
94
94
93
97
97
97
97
98
106
105
108
111
113
114
113
106
106
106
106
106
106
106
106
106
106
106
107
107
109
109
106
105
104
105
106
111
111
110
111
111
111
112
113
110
110
110
110
110
109
109
109
110
110
110
110
111
110
110
112
112
113
114
115
121
122
122
122
123
124
123
125
125
124
124
134
132
134
133
131
131
132
131
130
130
132
132
130
130
131
132
135
135
137
137
138
138
137
137
137
136
136
136
135
135
135
135
132
130
127
126
126
126
126
125
126
126
126
125
124
121
120
118
117
117
117
116
115
115
115
114
114
114
113
112
111
110
110
110
109
109
109
109
109
109
109
109
109
107
107
107
106
104
103
102
101
101
98
98
98
98
95
94
94
94
94
93
93
93
92
91
89
89
88
88
87
86
84
79
79
75
75
73
74
73
72
71
71
71
69
68
67
67
64
55
53
53
53
50
48
48
48
48
48
46
46
46
44
43
43
42
40
31
29
28
28
28
26
25
19
19
21
19
20
23
18
20
24
21
21
23
24
24
25
26
26
26
26
26
26
27
30
30
33
53
53
53
54
54
54
55
55
55
55
55
55
55
55
55
55
55
55
55
55
55
55
55
55
55
56
56
56
57
57
57
57
57
57
58
58
59
60
60
60
59
59
59
59
59
59
59
60
60
60
60
60
60
60
60
60
59
59
59
59
59
59
59
59
59
59
59
59
59
59
59
59
59
59
57
57
57
57
57
57
57
57
57
57
57
57
57
56
56
56
56
56
56
57
57
56
55
56
56
53
53
53
52
52
52
52
52
52
51
50
49
49
49
49
48
50
50
53
53
52
49
49
47
47
47
47
47
49
49
49
49
49
48
45
45
45
46
45
44
44
44
44
44
44
44
44
44
44
43
40
40
39
39
39
38
36
36
36
36
36
36
36
36
36
36
36
34
34
33
29
29
29
29
29
29
29
29
30
30
30
30
30
30
29
29
29
29
27
26
26
26
26
26
26
26
26
28
28
28
28
28
28
28
28
28
28
28
29
28
28
28
28
28
27
27
27
27
27
27
27
27
27
27
27
26
26
26
26
26
26
26
26
26
28
28
27
27
27
26
28
29
30
30
32
30
30
30
30
30
29
29
29
28
28
28
27
27
27
27
27
27
27
27
27
27
27
27
27
26
26
26
26
25
25
25
25
25
25
24
24
24
24
24
23
23
22
22
22
22
22
22
22
22
22
22
22
22
21
21
21
19
19
18
18
19
19
19
19
19
19
19
19
18
18
18
16
16
16
16
16
16
16
16
16
16
16
16
16
16
16
16
16
16
17
17
18
18
18
18
18
18
18
18
18
18
18
18
18
18
17
17
17
17
17
17
17
16
16
16
16
13
11
9
9
9
8
8
8
9
9
8
6
6
6
6
6
6
6
6
6
6
6
6
6
6
6
6
6
6
6
6
6
6
6
6
6
6
6
6
6
6
6
6
6
6
6
6
6
6
6
7
8
9
9
9
9
8
8
11
11
11
11
13
13
13
13
13
13
13
12
14
14
15
15
15
15
15
15
14
14
14
14
14
14
15
14
14
14
15
15
15
15
15
15
15
15
15
15
15
15
15
15
15
15
15
15
16
16
16
16
16
16
16
16
16
18
18
18
18
18
21
22
25
25
24
25
25
26
33
59
76
77
78
84
85
102
102
105
106
106
106
106
106
106
106
106
106
106
106
106
106
106
106
106
106
106
106
106
106
107
107
108
109
112
112
113
117
117
118
120
120
121
125
126
126
127
128
128
128
128
128
128
128
128
128
128
128
128
128
128
128
128
128
128
130
131
133
135
135
135
136
136
136
136
138
138
138
138
136
136
136
136
137
137
139
138
138
138
137
135
133
131
131
130
130
130
130
130
130
130
130
130
129
126
127
126
126
124
120
120
119
119
118
118
114
113
109
109
109
112
112
110
110
110
109
108
104
105
105
105
101
101
101
101
98
93
90
88
88
86
87
87
83
82
82
76
75
76
76
75
74
75
74
72
72
72
70
70
71
70
72
72
74
71
67
66
66
66
66
66
68
66
66
65
66
71
78
87
91
93
93
93
91
91
91
91
90
90
90
88
87
87
85
83
83
83
83
83
83
83
82
81
80
80
80
80
78
77
76
75
74
77
77
77
77
77
77
77
79
79
80
79
79
79
79
79
79
79
79
78
78
77
77
77
76
76
75
75
73
73
73
74
75
75
75
75
75
72
72
74
72
72
73
73
74
74
74
74
73
73
72
72
72
71
71
72
72
72
72
73
74
73
75
74
75
75
77
78
77
78
78
78
78
74
74
74
75
75
72
71
71
70
70
69
71
79
80
79
77
79
78
79
80
80
73
72
70
70
68
68
71
75
72
74
74
75
74
74
74
74
74
74
74
74
74
75
77
78
78
78
77
77
78
78
78
78
78
77
77
74
74
74
75
75
75
75
76
76
76
76
76
76
75
75
74
74
74
74
74
74
74
74
74
74
72
71
70
71
71
71
71
72
72
72
71
70
69
70
69
69
68
67
67
64
64
64
64
64
64
64
64
64
65
65
64
64
65
65
65
63
58
57
57
57
57
57
57
55
55
55
55
55
53
53
53
53
53
53
53
53
53
53
53
53
53
53
53
53
53
53
53
54
55
52
52
52
51
51
51
49
49
49
49
49
48
49
50
50
47
40
40
38
34
34
35
35
40
53
59
86
86
87
87
87
89
89
96
99
99
99
100
96
97
97
98
101
106
107
107
107
107
107
106
107
107
111
113
115
115
115
115
115
116
114
113
113
113
113
113
115
115
115
121
123
123
123
123
123
123
123
124
125
125
124
124
127
129
130
130
131
130
129
129
130
131
132
132
132
132
132
132
132
132
132
132
132
132
132
133
133
133
133
133
133
133
133
132
133
133
132
132
132
133
132
132
133
133
133
133
132
132
132
132
139
139
138
140
138
140
140
139
138
137
137
137
137
137
137
137
136
136
136
131
131
129
129
128
127
121
121
121
118
114
112
112
112
112
112
112
111
113
115
115
110
117
116
114
117
112
113
112
113
116
116
116
113
112
112
113
113
109
109
109
108
110
109
107
107
107
106
105
106
98
99
100
95
103
103
103
102
101
100
97
95
95
95
94
92
86
87
87
87
87
85
84
84
84
84
84
84
83
83
82
82
82
81
82
81
80
80
79
79
79
79
79
79
78
78
79
79
78
78
77
74
74
73
73
71
70
70
72
72
73
73
66
67
66
65
65
65
65
65
63
63
62
62
62
61
58
58
58
57
58
59
60
60
56
56
55
55
55
55
55
55
54
54
53
53
53
53
53
53
53
53
52
52
52
52
52
50
50
49
49
49
49
49
48
47
46
46
45
45
45
45
45
45
45
44
44
44
44
42
42
40
39
36
36
36
31
31
30
27
26
26
26
26
26
26
26
26
26
26
26
26
26
26
26
26
27
27
28
28
27
27
26
26
26
26
26
26
27
27
27
27
25
26
25
25
25
25
25
25
25
25
24
24
24
24
24
23
23
22
22
22
22
22
26
25
26
26
26
26
26
26
26
26
27
26
27
27
26
26
26
26
27
27
27
27
27
27
27
27
27
27
27
27
27
26
26
26
26
26
26
27
27
27
27
27
27
27
27
27
27
27
27
27
28
30
30
30
28
28
28
29
29
29
29
29
29
29
29
29
28
28
28
28
28
28
28
29
28
30
30
33
34
34
33
33
33
33
34
34
34
35
36
36
55
58
63
64
64
64
65
65
65
67
67
67
67
69
70
70
70
70
70
70
70
70
70
69
69
69
68
68
68
68
68
68
68
68
68
68
68
68
68
65
65
65
66
66
66
66
66
66
66
66
66
65
65
66
66
63
63
63
63
62
62
62
62
61
61
61
61
61
61
61
61
60
60
59
60
60
60
60
60
60
60
60
60
60
60
60
60
61
62
62
62
63
64
64
64
63
63
63
63
62
62
62
61
59
57
56
55
55
55
55
56
56
56
55
55
54
54
54
53
53
53
52
52
52
47
46
47
45
46
46
46
50
50
50
48
48
48
48
49
49
49
50
50
50
50
51
50
50
49
50
49
49
49
47
42
43
43
42
43
44
44
44
43
42
42
40
40
39
40
40
42
42
42
42
43
43
42
42
42
43
43
42
41
43
44
48
48
49
49
49
49
49
48
48
48
48
47
44
43
42
43
42
42
44
44
44
44
44
44
44
44
44
45
45
44
44
42
42
42
43
44
47
47
47
46
46
45
45
45
45
44
43
43
43
43
43
43
42
42
41
41
42
42
42
42
42
42
42
41
41
44
44
45
45
45
45
43
43
43
43
42
43
43
46
46
46
46
46
46
46
46
46
46
46
46
46
49
49
49
47
47
47
47
46
50
47
47
45
45
45
45
45
45
45
48
48
48
48
47
47
47
47
46
45
45
44
43
42
40
39
39
39
36
36
36
36
36
36
36
36
36
36
36
36
36
36
36
36
36
36
36
37
36
35
36
40
43
43
43
43
43
43
42
42
42
42
42
41
40
39
39
40
40
40
40
39
38
36
35
35
37
41
41
41
41
41
41
40
40
40
41
43
44
44
44
44
42
43
43
43
44
44
44
43
43
42
42
41
41
41
41
41
42
42
43
43
43
43
40
40
40
40
40
40
40
40
41
41
41
41
41
41
41
41
41
42
42
48
50
58
58
57
57
57
57
56
57
58
58
59
62
61
60
62
62
62
63
62
62
62
62
62
63
64
63
63
63
63
63
63
64
67
70
87
123
136
152
156
158
158
163
163
163
163
161
161
160
160
160
160
160
159
159
156
156
156
156
156
156
156
156
156
156
156
159
160
161
161
161
161
161
161
162
162
164
164
164
164
164
164
164
163
162
160
160
160
160
160
160
159
159
158
158
158
158
160
160
160
159
159
157
159
162
165
166
164
167
171
171
169
169
169
170
171
171
171
172
171
171
173
174
175
175
175
174
174
173
172
172
172
172
169
168
164
162
156
156
156
155
154
155
154
155
155
151
151
151
151
151
151
151
150
145
145
145
144
144
144
143
143
143
137
138
138
138
137
137
137
137
137
137
137
137
135
133
131
130
128
122
119
119
110
106
97
97
98
98
107
109
109
111
109
114
116
116
116
116
116
116
117
118
118
117
116
116
113
113
113
113
113
113
113
101
102
102
100
97
96
95
99
101
98
93
93
91
91
93
93
92
92
91
91
90
90
90
90
90
90
89
89
88
88
89
89
88
89
87
86
86
88
88
88
88
88
88
90
94
94
94
93
93
93
93
93
93
93
93
93
91
90
90
90
90
90
89
89
90
89
87
87
87
86
83
81
81
81
81
81
81
81
81
81
79
73
72
72
72
73
73
73
73
73
72
70
69
69
68
69
69
68
68
68
64
65
63
64
64
63
62
64
65
65
65
65
65
65
65
64
64
64
63
62
62
62
62
61
61
61
61
60
61
60
59
58
58
58
53
53
53
52
52
53
52
51
51
47
47
47
47
47
47
47
48
48
49
48
47
47
48
47
47
47
47
46
46
46
46
39
39
38
36
36
35
35
35
35
35
35
35
35
35
35
35
34
34
34
34
34
34
34
34
33
32
32
32
32
32
32
32
31
31
26
26
24
24
24
23
23
22
22
20
18
18
18
16
16
15
15
15
15
15
13
13
13
14
13
13
12
12
11
11
11
11
11
11
11
10
10
10
10
12
13
14
14
14
18
18
18
19
19
19
19
21
21
25
26
38
50
51
52
52
52
52
53
53
53
53
59
63
65
65
65
65
65
65
64
64
64
64
64
66
66
70
72
74
74
73
73
73
73
73
73
73
73
73
73
73
73
72
72
74
74
74
74
74
74
74
74
74
74
74
74
74
74
74
74
74
75
75
75
75
75
75
75
75
75
75
75
75
75
75
75
75
75
75
75
75
75
75
75
75
75
75
75
75
75
75
75
76
78
79
79
80
79
79
79
77
77
77
77
77
77
79
78
77
75
75
74
74
74
74
74
74
73
71
71
71
70
68
67
67
72
73
72
77
80
89
98
97
98
98
98
98
97
97
97
98
98
99
100
100
100
100
100
100
99
99
99
99
99
99
99
99
100
100
102
104
103
104
102
104
101
101
102
101
101
99
102
103
104
104
105
104
102
102
102
100
99
100
100
101
101
104
103
105
106
107
106
126
125
125
126
127
127
123
123
122
122
122
122
121
120
120
121
121
121
121
121
119
118
119
118
118
118
119
120
120
121
121
120
121
120
127
127
128
133
153
158
161
168
172
191
206
206
205
205
205
205
208
209
209
209
209
209
209
208
207
207
207
207
207
207
207
205
205
204
205
204
204
203
202
205
199
197
195
195
194
195
196
196
203
205
205
204
204
204
203
203
203
203
202
204
206
206
206
206
206
206
206
204
203
200
200
200
201
201
202
202
201
201
193
193
193
188
187
185
183
182
182
183
181
181
177
177
177
177
176
175
172
172
169
168
168
168
168
168
168
168
168
167
167
164
162
161
159
159
159
159
160
156
156
153
151
151
150
148
149
159
166
167
178
172
171
180
182
182
186
185
182
182
182
182
177
179
178
174
174
173
171
165
166
163
160
161
164
163
159
159
159
159
160
161
161
159
159
159
159
159
161
162
172
184
184
186
183
179
180
180
180
178
178
178
177
178
179
179
177
176
176
176
175
172
171
171
167
167
165
165
165
165
165
165
165
160
159
158
155
155
155
154
154
154
154
153
153
145
145
142
142
142
142
142
138
136
136
130
129
127
127
122
122
120
119
118
117
117
116
113
113
110
102
102
101
99
96
96
96
94
94
94
93
91
90
89
88
84
84
79
79
79
79
78
77
69
68
68
68
68
68
68
65
65
64
64
64
63
63
62
56
53
47
43
43
20
16
3
0
0
0
0
0
0
0
0
0
0
0
0
0
0
0
0
0
0
0
0
0
0
0
0
0
0
0
0
0
0
0
0
0
0
0
0
0
0
0
0
0
0
0
0
0
0
0
0
0
0
0
0
0
0
0
0
0
0
0
0
0
0
0
0
0
0
0
0
0
0
0
0
0
0
0
0
0
0
0
0
0
0
0
0
0
0
0
0
0
0
0
0
0
0
0
0
0
0
0
0
0
0
0
0
0
0
0
0
0
0
0
0
0
0
0
0
0
0
0
0
0
0
0
0
0
0
0
0
0
0
0
0
0
0
0
0
0
0
0
0
0
0
0
0
0
0
0
0
0
0
0
0
0
0
0
0
0
0
0
0
0
0
0
0
0
0
0
0
0
0
0
0
0
0
0
0
0
0
0
0
0
0
0
0
0
0
0
0
0
0
0
0
0
0
0
0
0
0
0
0
0
0
0
0
0
0
0
0
0
0
0
0
0
0
0
0
0
0
0
0
0
0
0
0
0
0
0
0
0
0
0
0
0
0
0
0
0
0
0
0
0
0
0
0
0
0
0
0
0
0
0
0
0
0
0
0
0
0
0
0
0
0
0
0
0
0
0
0
0
0
0
0
0
0
0
0
0
0
0
0
1
1
1
1
1
1
1
1
1
1
1
1
1
1
0
0
0
0
0
0
0
0
0
0
0
0
0
0
0
0
0
0
0
0
0
0
0
0
0
0
0
0
0
0
0
0
0
0
0
0
0
0
0
0
0
0
0
0
0
0
0
0
0
0
0
0
0
0
0
0
0
0
0
0
0
0
0
0
0
0
0
0
0
0
0
0
0
0
0
0
0
0
0
0
0
0
0
0
0
0
0
0
0
0
0
0
0
0
0
0
0
0
0
0
0
0
0
0
0
0
0
0
0
0
0
0
0
0
0
0
0
0
0
0
0
0
0
0
0
0
0
0
0
0
0
0
0
0
0
0
0
0
0
0
0
0
0
0
0
0
0
0
0
0
0
0
0
0
0
0
0
0
0
0
0
0
0
0
0
0
0
0
0
0
0
0
0
0
0
0
0
0
0
0
0
0
0
0
0
0
0
0
0
0
0
0
0
0
0
0
0
0
0
0
0
0
0
0
0
0
0
0
0
0
0
0
0
0
0
0
0
0
0
0
0
0
0
0
0
0
0
0
0
0
0
0
0
0
0
0
0
0
0
0
0
0
0
0
0
0
0
0
0
0
0
0
0
0
0
0
0
0
0
0
0
0
0
0
0
0
0
0
0
0
0
0
0
0
0
0
0
0
0
0
0
0
0
0
0
0
0
0
0
0
0
0
0
0
0
0
0
0
0
0
0
0
0
0
0
0
0
0
0
0
0
0
0
0
0
0
0
0
0
0
0
0
0
0
0
0
0
0
0
0
0
0
0
0
0
0
0
0
0
0
0
0
0
0
0
0
0
0
0
0
0
0
0
0
0
0
0
0
0
0
0
0
0
0
0
0
0
0
0
0
0
0
0
0
0
0
0
0
0
0
0
0
0
0
0
0
0
0
0
0
0
0
0
0
0
0
0
0
0
0
0
0
0
0
0
0
0
0
0
0
0
0
0
0
0
0
0
0
0
0
0
0
0
0
0
0
0
0
0
0
0
0
0
0
0
0
0
0
0
0
0
0
0
0
0
0
0
0
0
0
0
0
0
0
0
0
0
0
0
0
0
0
0
0
0
0
0
0
0
0
0
0
0
0
0
0
0
0
0
0
0
0
0
0
0
0
0
0
0
0
0
0
0
0
0
0
0
0
0
0
0
0
0
0
0
0
0
0
0
0
0
0
0
0
0
0
0
0
0
1
1
1
1
1
1
1
1
1
1
1
1
1
1
1
1
1
1
1
1
1
1
1
1
1
1
1
1
1
1
1
1
1
1
1
1
1
1
1
1
1
1
1
1
1
1
1
1
1
1
1
1
1
1
1
1
1
1
1
1
1
1
1
1
1
1
1
1
1
1
1
1
1
1
1
1
1
1
1
1
1
1
1
1
1
1
0
0
0
0
0
0
0
0
0
0
0
0
0
0
0
0
0
0
0
0
0
0
0
0
0
0
0
0
0
0
0
0
0
0
0
0
0
0
0
0
0
0
0
0
0
0
0
0
0
0
0
0
0
0
0
0
0
0
0
0
0
0
0
0
0
0
0
0
0
0
0
0
0
0
0
0
0
0
0
0
0
0
0
0
0
0
0
0
0
0
0
0
0
0
0
0
0
0
0
0
0
0
0
0
0
0
0
0
0
0
0
0
0
0
0
0
0
0
0
0
0
0
0
0
0
0
0
0
0
0
0
0
0
0
0
0
0
0
0
0
0
0
0
0
0
0
0
0
0
0
0
0
0
0
0
0
0
0
0
0
0
0
0
0
0
0
0
0
0
0
0
0
0
0
0
0
0
0
0
0
0
0
0
0
0
0
0
0
0
0
0
0
0
0
0
0
0
0
0
0
0
0
0
0
0
0
0
0
0
0
0
0
0
0
0
0
0
0
0
0
0
0
0
0
0
0
0
0
0
0
0
0
0
0
0
0
0
0
0
0
0
0
0
0
0
0
0
0
0
0
0
0
0
0
0
0
0
0
0
0
0
0
0
0
0
0
0
0
0
0
0
0
0
0
0
0
0
0
0
0
0
0
0
0
0
0
0
0
0
0
0
0
0
0
0
0
0
0
0
0
0
0
0
0
0
0
0
0
0
0
0
0
0
0
0
0
0
0
0
0
0
0
0
0
0
0
0
0
0
0
0
0
0
0
0
0
0
0
0
0
0
0
0
0
0
0
0
0
0
0
0
0
0
0
0
0
0
0
0
0
0
0
0
0
0
0
0
0
0
0
0
0
0
0
0
0
0
0
0
0
0
0
0
0
0
0
0
1
1
1
1
1
1
1
1
1
1
2
2
3
3
3
3
3
3
3
3
3
3
3
3
3
3
3
3
3
3
3
3
3
3
3
3
3
4
4
4
4
4
4
4
4
4
4
4
4
4
4
4
4
4
4
4
3
3
3
3
3
3
4
4
4
5
5
6
6
6
6
6
6
6
6
6
6
7
7
7
7
7
7
7
7
7
7
7
7
7
7
7
7
7
7
7
7
7
7
7
7
7
7
7
7
7
7
7
7
7
7
7
7
7
7
7
7
7
8
8
8
8
8
8
8
8
8
8
8
8
8
8
8
8
8
8
8
8
8
8
8
8
8
8
8
8
8
8
8
8
8
8
8
8
9
9
8
8
8
8
8
8
8
8
8
8
8
8
8
8
8
7
7
7
7
8
9
9
9
9
9
9
11
10
10
11
11
11
11
11
11
11
11
11
11
11
12
12
11
12
13
13
15
15
16
18
18
18
18
18
18
18
19
19
19
19
19
19
19
19
19
19
19
19
19
20
20
20
21
21
21
21
21
21
22
22
22
22
22
22
22
23
24
24
24
23
23
23
23
23
23
24
24
24
24
24
24
24
24
24
25
25
25
25
25
25
25
25
25
25
25
25
25
25
25
25
25
25
25
25
25
25
25
25
25
25
25
25
25
25
25
25
25
25
25
25
24
24
24
24
24
24
24
24
24
24
24
24
24
24
24
23
22
22
22
21
21
20
19
19
19
19
19
19
19
19
19
19
19
19
18
18
18
17
18
18
18
18
18
18
17
17
15
15
15
15
15
15
16
16
15
15
14
10
10
10
10
7
7
7
7
7
7
7
7
7
7
7
7
7
7
6
6
6
7
9
10
10
10
10
10
12
12
13
13
13
14
13
13
13
12
12
12
12
12
13
13
13
13
13
13
13
13
13
12
12
12
12
12
11
11
11
11
11
13
13
13
13
13
13
13
13
13
13
13
13
13
13
13
13
13
13
13
13
13
13
13
13
13
13
13
13
13
13
13
13
13
13
13
13
13
13
13
13
13
13
13
13
13
13
13
13
13
13
13
13
13
13
13
13
13
13
13
12
12
12
12
12
12
12
12
12
11
11
11
11
11
11
11
11
11
11
11
11
11
11
12
12
12
12
12
12
12
12
12
12
12
13
13
12
12
12
12
12
11
11
11
11
11
11
10
10
10
10
10
10
5
5
5
5
5
5
5
5
5
5
5
5
5
5
4
4
4
4
5
5
5
5
5
5
5
5
5
5
4
4
4
7
7
13
13
13
13
13
14
14
14
14
14
14
14
13
13
13
13
14
14
14
14
14
14
14
14
14
13
13
14
14
14
14
14
14
14
14
14
14
14
14
14
14
14
14
14
14
14
14
14
14
14
14
14
14
15
19
19
20
20
20
20
21
21
22
22
22
22
22
22
23
23
23
24
24
23
23
23
23
27
28
28
29
29
29
29
29
29
29
29
30
30
30
30
30
30
30
30
30
30
30
30
30
29
29
30
30
30
30
30
30
30
30
30
30
30
30
30
30
30
30
30
30
28
29
30
30
31
31
31
31
31
31
31
31
31
31
32
34
34
34
33
34
34
34
34
34
33
31
31
31
31
31
31
31
31
31
32
31
31
30
30
30
30
29
29
29
29
29
28
28
27
26
26
26
26
26
26
26
26
26
26
26
26
26
26
26
26
26
25
23
23
23
23
23
23
23
23
23
23
21
21
21
21
22
23
23
23
23
22
21
21
19
19
19
19
19
19
19
19
19
19
19
19
18
18
18
18
18
18
18
18
18
18
17
17
17
17
17
17
17
17
17
17
17
17
17
17
17
17
17
17
17
17
17
17
17
17
16
16
16
16
16
15
15
14
14
14
14
13
13
13
12
12
12
12
12
12
12
12
12
12
12
12
11
11
11
10
8
8
8
8
8
8
8
8
8
8
8
8
8
8
8
8
7
7
7
7
7
7
7
6
5
4
4
4
4
5
4
4
4
4
4
4
4
4
4
4
4
4
4
4
4
4
4
4
4
4
4
4
4
4
4
4
4
4
4
4
4
4
4
4
4
4
4
4
4
4
4
4
4
4
4
4
4
4
4
4
4
4
4
4
4
4
4
3
2
2
1
1
1
1
1
1
1
1
1
1
1
1
1
1
1
1
1
1
1
1
1
1
1
1
1
1
1
2
2
2
2
2
1
1
1
1
1
1
1
1
1
1
1
1
1
1
1
1
1
1
1
1
1
1
1
1
1
1
1
1
2
2
2
2
2
2
2
2
2
2
2
2
2
2
1
1
1
1
1
1
1
1
1
1
1
1
1
1
1
1
1
1
1
1
1
1
1
1
1
1
1
1
1
1
1
1
1
1
1
1
1
1
1
1
1
1
1
1
1
1
1
1
1
1
1
1
1
1
1
1
1
1
1
1
1
1
1
1
1
1
1
1
1
1
1
1
1
1
1
1
1
1
1
1
1
1
1
1
0
0
0
0
0
0
0
0
0
0
0
0
0
0
0
0
0
0
0
0
0
0
0
0
0
0
0
0
0
0
0
0
0
0
0
0
0
0
0
0
0
0
0
0
0
0
0
0
0
0
0
0
0
0
0
0
0
0
0
0
0
0
0
0
0
0
0
0
0
0
0
0
0
0
0
0
0
0
0
0
0
0
0
0
0
0
0
0
0
0
0
0
0
0
0
0
0
0
0
0
0
0
0
0
0
0
0
0
0
0
0
0
0
0
0
0
0
0
0
0
0
0
0
0
0
0
0
0
0
0
0
0
0
0
0
0
0
0
0
0
0
0
0
0
0
0
0
0
0
1
1
1
1
1
1
1
1
1
1
1
1
1
1
1
1
1
1
1
1
1
1
1
1
1
1
1
1
1
1
1
2
2
2
2
2
2
2
2
2
2
2
2
2
2
2
2
2
2
2
2
2
2
2
2
2
2
2
2
2
2
2
2
2
3
3
3
3
3
3
3
3
3
3
4
4
4
3
3
3
3
3
3
3
3
3
3
3
3
3
3
3
3
3
3
3
4
4
4
4
4
4
4
4
4
4
4
4
4
4
4
4
4
4
4
4
4
5
5
5
5
5
5
5
5
5
5
5
5
5
5
5
5
6
6
6
6
6
6
6
6
6
6
6
6
6
6
6
6
6
6
6
6
6
6
6
6
7
7
7
7
7
7
7
7
7
7
7
7
7
7
7
6
6
6
6
6
6
6
6
6
6
7
7
7
7
7
7
7
7
7
7
7
7
7
7
7
7
7
7
7
7
7
7
7
7
7
7
7
7
7
7
7
7
7
7
7
7
7
7
7
7
7
7
7
7
7
6
6
6
6
6
6
6
6
6
6
6
6
6
6
6
7
7
7
7
7
7
7
7
7
7
7
7
7
7
7
7
7
7
7
7
7
7
7
7
7
7
7
7
7
7
7
7
7
7
7
7
7
7
7
7
7
6
6
6
6
6
6
5
3
3
3
3
3
3
3
3
4
4
5
5
6
6
7
7
7
7
7
7
7
8
8
8
8
7
8
8
8
8
8
8
8
8
8
8
8
8
8
8
8
7
7
7
7
7
7
7
7
9
9
9
9
9
9
9
9
9
9
9
9
9
9
9
9
9
8
8
8
8
8
8
8
8
8
8
8
8
8
8
8
8
8
8
8
8
8
8
8
8
8
8
8
8
8
8
8
8
8
8
8
8
8
8
8
8
8
7
7
7
7
7
7
7
7
7
7
7
7
7
7
7
7
6
6
6
6
6
6
6
6
6
6
6
6
6
6
6
6
6
6
6
6
6
6
6
6
6
6
6
6
6
5
5
5
5
5
5
5
5
5
4
4
4
3
3
3
3
2
2
2
2
2
2
2
2
2
2
2
3
3
3
3
3
4
4
4
4
4
4
3
3
3
3
3
3
3
3
3
3
3
3
3
3
3
3
3
3
3
3
3
3
3
3
3
3
3
3
3
3
3
3
3
3
3
3
3
3
3
3
3
3
3
3
3
3
3
3
3
3
3
3
3
3
3
3
3
3
3
3
3
3
3
3
3
3
3
3
3
3
3
3
3
3
3
3
3
3
3
3
3
2
2
2
2
2
2
1
1
1
1
1
1
1
0
1
1
1
1
1
1
1
1
1
1
1
1
1
1
1
1
1
1
1
1
1
1
1
1
1
1
1
1
1
1
1
1
1
1
1
1
1
1
1
1
1
1
1
1
1
1
1
1
1
1
1
1
1
1
1
1
1
1
1
1
1
1
1
1
1
1
1
1
1
0
0
0
0
0
0
0
0
0
0
0
0
0
0
0
0
0
0
0
0
0
0
0
0
0
0
0
0
0
0
0
0
0
0
0
0
0
0
0
0
0
0
0
0
0
0
0
0
0
0
0
0
0
0
0
0
0
0
0
0
0
0
0
0
0
0
0
0
0
0
0
0
0
0
0
0
0
0
0
0
0
0
0
0
0
0
0
0
0
0
0
0
0
0
0
0
0
0
0
0
0
0
0
0
0
0
0
0
0
0
0
0
0
0
0
0
0
0
0
0
0
0
0
0
0
0
0
0
0
0
0
0
0
0
0
0
0
0
0
0
0
0
0
0
0
0
0
0
0
0
0
0
0
0
0
0
0
0
0
0
0
0
0
0
0
0
0
0
0
0
0
0
0
0
0
0
0
0
0
0
0
0
0
0
0
0
0
0
0
0
0
0
0
0
0
0
0
0
0
0
0
0
0
0
0
0
0
0
0
0
0
0
0
0
0
0
1
1
1
1
1
1
1
1
1
1
1
1
1
1
1
1
1
1
1
1
1
0
0
0
0
0
0
0
0
0
0
0
0
0
0
0
0
0
0
0
0
0
0
0
0
0
0
1
1
1
1
1
1
1
1
1
1
1
1
1
1
1
1
1
1
1
1
1
1
1
1
1
1
1
1
1
1
1
1
1
1
1
1
1
1
1
1
1
1
1
1
1
1
1
1
1
1
1
1
1
1
1
1
1
1
1
1
1
1
1
1
1
1
1
1
1
1
1
1
1
1
1
1
0
0
0
0
0
0
1
1
1
1
2
2
2
2
2
2
2
2
2
2
2
2
2
2
2
2
2
2
2
2
2
2
2
2
2
2
2
2
2
3
3
3
3
3
3
3
3
3
3
3
3
3
3
3
3
3
3
2
2
2
2
2
2
2
2
2
2
2
2
2
2
2
2
2
2
2
2
3
3
3
4
4
5
5
5
5
5
5
5
5
5
5
5
5
5
5
5
5
5
5
5
5
5
5
5
5
5
5
5
5
5
5
5
5
5
5
5
5
5
5
5
5
5
5
5
5
5
5
5
5
5
5
5
5
5
5
5
5
5
5
5
5
5
5
5
5
5
5
5
5
5
5
4
4
4
5
5
5
5
5
5
5
5
5
5
5
5
5
5
5
5
5
5
5
5
5
5
5
5
5
5
5
5
5
5
5
5
5
5
5
5
5
5
5
5
5
5
5
5
3
3
2
2
2
2
2
2
2
1
1
1
1
1
1
1
1
1
1
1
1
1
1
1
1
1
1
1
1
1
1
1
1
1
1
1
1
0
0
0
0
0
0
0
0
0
0
0
0
0
0
0
0
0
0
0
0
0
0
0
0
0
0
0
0
0
0
0
0
0
0
0
0
0
0
0
0
0
0
0
0
0
0
0
0
0
0
0
0
0
0
0
0
0
0
0
0
0
0
0
0
0
0
0
0
0
0
0
0
0
0
0
0
0
0
0
0
0
0
0
0
0
0
0
0
0
0
0
0
0
0
0
0
0
0
0
0
0
0
0
0
0
0
0
0
0
0
0
1
1
1
1
1
1
2
2
2
2
3
3
3
3
3
3
3
3
4
4
4
4
4
4
4
4
5
5
5
5
5
5
5
5
5
5
5
5
5
5
5
5
5
5
5
5
5
5
5
5
5
5
5
5
5
5
5
5
5
5
5
5
5
5
5
5
5
5
5
5
5
5
5
5
5
5
5
5
5
5
5
5
5
5
5
5
5
5
5
5
5
5
5
5
6
5
5
5
5
5
5
5
5
5
5
5
5
5
5
5
5
5
5
5
5
5
5
5
5
5
5
5
5
5
5
5
5
5
5
5
5
5
5
5
5
5
5
5
5
5
5
5
5
4
4
4
4
4
4
4
4
4
4
4
3
3
3
3
3
3
3
3
3
3
2
2
2
1
1
1
1
1
1
1
1
1
1
1
1
1
1
1
1
1
1
1
1
1
1
1
1
1
1
1
1
1
1
1
1
1
1
1
1
1
1
1
1
1
1
1
1
1
1
1
1
1
1
1
1
1
1
1
1
1
1
1
1
1
1
1
1
1
1
1
1
1
1
1
1
1
1
1
0
0
0
0
0
0
0
0
0
0
0
0
0
0
0
0
0
0
0
0
0
0
0
0
0
0
0
0
0
0
0
0
0
0
0
0
0
0
0
0
0
0
0
0
0
0
0
0
0
0
0
0
0
0
0
0
0
0
0
0
0
0
0
0
0
0
0
0
0
0
0
0
0
0
0
0
0
0
0
0
0
0
0
0
0
0
0
0
0
0
0
0
0
0
0
0
0
0
0
0
0
0
0
0
0
0
0
0
0
0
0
0
0
0
0
0
0
0
0
0
0
0
0
0
0
0
0
0
1
1
3
3
4
4
4
4
4
4
4
4
4
4
4
4
4
4
4
4
4
4
4
4
4
4
4
4
4
4
3
3
3
3
3
3
3
3
3
3
3
3
3
3
3
3
3
3
3
3
3
3
3
3
3
3
3
3
3
3
3
3
3
3
3
3
3
3
3
3
3
3
3
3
3
3
3
3
3
3
3
3
3
3
3
3
3
3
3
3
3
3
3
3
3
3
3
3
3
3
3
3
3
3
3
3
3
3
3
3
3
2
2
2
1
1
1
1
1
1
1
1
1
1
1
1
1
0
0
0
0
0
0
0
0
0
0
0
0
0
0
0
0
0
0
0
0
0
0
0
0
0
0
0
0
0
0
0
0
0
0
0
0
0
0
0
0
0
0
0
0
0
0
0
0
0
0
0
0
0
0
0
0
0
0
0
0
0
0
0
0
0
0
0
0
0
0
0
0
0
0
0
0
0
0
0
0
0
0
0
0
0
0
0
0
0
0
0
0
0
0
0
0
0
0
0
0
0
0
0
0
0
0
0
0
0
0
0
0
0
0
0
0
0
0
0
0
0
0
0
0
0
0
0
0
0
0
0
0
0
0
0
0
0
0
0
0
0
0
0
0
0
0
0
0
0
0
0
0
0
0
0
0
0
0
0
0
0
0
0
0
0
0
0
0
0
0
0
0
0
0
0
0
0
0
0
0
0
0
0
0
0
0
0
0
0
0
0
0
0
0
0
0
0
0
0
0
0
0
0
0
0
0
0
0
0
0
0
0
0
0
0
0
0
0
0
0
0
0
0
0
0
0
0
0
0
0
0
0
0
0
0
0
0
0
0
0
0
0
0
0
0
0
0
0
0
0
0
0
0
0
0
0
0
0
0
0
0
0
0
0
0
0
0
0
0
0
0
0
0
0
0
0
0
0
0
0
0
0
0
0
0
0
0
0
0
0
0
0
0
0
0
0
0
0
0
0
0
0
0
0
0
0
0
0
0
0
0
0
0
0
0
0
0
0
0
0
0
0
0
0
0
0
0
0
0
0
0
0
0
0
0
0
0
0
0
0
0
0
0
0
0
0
0
0
0
0
0
0
0
0
0
0
0
0
0
0
0
0
0
0
0
0
0
0
0
0
0
0
0
0
1
1
1
1
1
1
1
1
1
1
1
1
1
1
1
1
1
1
1
1
1
1
1
1
1
1
1
1
1
1
1
1
1
1
1
1
1
1
1
1
1
1
1
1
1
1
1
1
1
1
1
1
1
1
1
1
1
1
1
1
1
1
1
1
1
1
1
1
1
1
1
1
1
1
1
1
1
1
2
2
2
2
2
2
2
3
3
3
3
3
3
3
3
3
3
3
3
3
3
3
3
2
2
2
2
2
2
2
2
2
2
2
2
2
2
2
2
2
2
2
2
2
2
2
2
2
2
2
2
2
2
2
2
2
2
2
2
2
2
2
2
2
2
2
2
2
2
2
2
2
2
2
2
2
2
2
2
2
2
2
2
2
2
2
2
2
2
2
2
2
2
2
2
3
3
3
3
3
2
2
2
2
2
1
1
2
3
3
3
3
3
3
3
3
3
3
3
3
3
3
3
3
3
3
3
3
3
3
3
3
3
3
3
3
3
3
3
3
3
3
3
3
3
3
3
3
3
3
3
3
3
3
3
3
3
2
2
2
2
2
2
2
2
2
2
2
2
2
2
2
2
2
2
2
2
2
2
2
2
2
2
2
2
2
2
2
2
2
2
2
2
2
2
2
2
2
2
2
2
2
2
2
2
2
2
2
2
2
2
2
2
2
2
2
2
2
2
2
3
3
3
3
3
3
3
3
3
3
3
3
3
3
3
3
3
3
3
3
3
3
3
3
3
3
3
3
3
3
3
3
3
3
3
3
3
3
3
3
3
2
2
2
2
2
2
2
2
2
2
2
2
3
3
3
3
3
3
3
3
3
3
3
3
3
3
3
3
3
3
3
3
3
3
3
3
3
3
3
2
2
2
2
2
2
2
2
2
2
1
1
1
1
1
1
1
2
2
2
2
2
2
2
2
2
2
2
2
2
2
2
2
2
2
1
1
1
1
1
1
1
1
1
1
1
1
1
1
1
1
1
1
1
1
1
1
1
1
1
1
1
1
1
1
1
1
1
1
1
1
1
1
1
1
1
1
1
1
1
1
1
1
1
1
1
1
1
1
1
1
1
2
2
2
2
2
2
2
2
2
2
2
2
2
2
2
2
2
1
1
1
1
1
1
1
1
1
1
1
1
1
1
1
1
1
1
1
1
1
1
1
1
1
1
1
1
1
1
1
1
1
1
1
1
1
1
1
1
1
1
1
1
1
1
1
1
1
1
2
2
2
2
2
2
2
2
2
2
2
2
2
2
2
2
2
2
2
2
2
2
2
2
2
2
2
2
2
2
2
2
2
2
2
2
2
2
2
3
3
4
4
4
4
4
4
4
4
4
4
4
4
4
3
3
3
3
4
5
12
11
11
11
11
11
11
11
11
11
11
11
11
11
11
11
11
11
11
11
11
11
11
11
11
11
11
11
12
12
12
12
12
12
13
13
13
13
14
14
15
16
17
19
19
20
23
23
23
23
23
23
23
23
23
23
23
22
22
24
24
26
26
27
28
28
28
28
28
28
28
28
28
28
28
28
27
27
27
27
27
27
27
27
27
27
27
27
27
27
27
27
27
27
27
27
27
27
27
27
27
27
27
27
26
26
26
26
26
26
26
26
26
26
26
26
26
26
26
26
26
26
26
26
26
26
27
27
28
28
28
28
28
27
27
27
27
27
27
29
29
30
32
33
34
33
32
32
31
31
31
31
31
31
31
30
30
30
30
30
30
30
30
30
28
28
28
28
28
28
28
28
28
28
28
26
26
26
26
26
26
26
26
26
26
25
25
25
22
21
21
19
19
19
19
19
19
19
19
19
19
19
18
18
17
18
18
18
18
18
18
18
18
18
18
18
18
18
19
19
18
18
18
18
18
18
21
21
20
22
25
25
25
25
25
25
25
25
25
25
25
25
25
24
24
24
25
24
24
24
24
24
24
24
24
24
24
24
24
24
24
24
24
25
25
25
24
24
24
24
24
25
25
23
22
22
21
21
21
21
21
21
21
21
22
22
22
22
22
21
21
20
21
21
21
21
21
21
21
21
21
21
21
21
21
21
23
24
24
24
23
23
23
23
23
23
23
23
23
23
23
23
23
23
23
23
23
23
23
23
23
20
20
20
20
20
20
20
20
20
20
20
19
19
19
20
19
20
20
20
20
20
20
20
19
19
19
19
19
19
19
19
19
19
18
18
18
18
18
18
18
18
18
18
17
17
17
17
15
15
15
15
15
14
14
14
14
14
14
14
13
13
12
12
12
12
12
12
12
12
12
12
11
11
11
11
11
11
9
9
9
9
9
9
9
9
9
9
9
8
8
8
8
8
8
8
8
8
8
8
9
9
12
12
13
13
13
13
13
13
13
13
13
13
9
9
9
9
9
8
8
8
8
8
8
8
8
8
9
9
9
9
9
9
9
9
10
10
10
10
10
10
10
10
10
10
10
10
10
10
10
10
10
10
10
10
10
10
10
10
11
9
9
8
8
8
9
9
9
9
11
12
18
23
23
24
26
26
26
26
26
26
26
26
26
26
26
26
26
26
26
26
26
26
26
26
26
26
26
26
26
26
26
26
26
26
26
26
26
26
26
26
25
25
25
25
25
25
25
25
25
25
25
25
25
25
24
24
24
24
22
22
22
22
22
22
21
21
21
21
21
21
21
21
21
21
21
21
21
21
21
21
21
21
21
21
21
21
21
21
21
21
21
21
21
21
21
21
21
21
21
21
20
20
20
20
20
20
20
19
19
19
19
17
17
17
17
18
14
14
15
14
14
14
14
13
13
10
10
10
12
15
14
14
14
14
14
14
14
14
14
14
14
13
13
13
12
12
12
11
11
11
11
10
10
10
10
10
10
10
10
10
10
10
10
10
10
10
10
10
10
10
10
10
9
9
9
9
9
9
9
9
9
9
9
9
9
8
8
8
8
9
9
10
10
10
10
10
10
10
10
10
10
10
10
10
10
11
11
11
11
11
11
11
11
11
11
10
10
10
10
10
10
10
10
9
9
9
9
10
10
10
10
10
10
10
10
10
10
10
10
10
10
10
10
10
10
10
10
10
10
10
10
10
10
10
10
10
10
10
10
10
10
10
10
10
10
10
9
9
9
9
9
9
9
9
10
10
10
11
11
11
11
11
11
11
11
11
11
11
11
11
10
10
10
10
10
10
10
10
10
10
10
10
10
10
10
10
10
10
10
10
10
10
11
10
12
12
12
12
12
12
11
11
9
10
10
10
10
10
10
10
10
10
10
10
10
10
10
10
10
10
10
10
10
10
10
10
10
9
9
9
9
9
9
9
9
9
9
9
8
8
8
8
8
8
8
7
8
8
8
8
7
7
8
8
8
8
8
8
8
8
8
8
8
8
8
8
7
7
7
7
7
7
7
7
7
7
7
7
7
7
7
7
7
7
7
7
7
7
7
7
7
7
7
7
7
7
7
7
7
7
8
8
8
8
8
8
8
8
8
8
8
8
8
8
7
7
7
7
7
7
6
6
6
5
5
5
5
5
5
7
7
7
7
7
7
7
7
7
7
7
7
7
7
7
7
7
7
7
7
7
7
7
7
7
7
7
7
7
7
7
8
8
8
8
8
8
8
8
8
8
8
8
8
8
7
7
7
8
8
8
8
8
8
8
8
8
8
6
6
6
6
6
9
9
10
10
10
10
10
10
11
11
11
11
11
11
11
11
11
11
11
11
11
11
11
11
11
11
11
11
11
11
11
11
11
11
11
11
11
11
11
11
11
11
11
11
11
11
11
11
11
11
12
12
12
12
12
12
12
12
12
12
12
12
12
12
11
11
11
11
11
11
9
10
10
10
10
10
10
10
10
10
10
10
10
10
10
9
9
9
9
9
9
9
9
10
10
10
10
9
9
9
9
9
9
9
9
9
9
9
9
9
9
9
9
9
9
9
9
9
9
9
8
8
8
8
8
8
8
7
7
7
8
8
8
8
8
8
8
8
8
8
8
8
8
8
8
8
7
7
5
5
5
5
5
5
5
5
5
5
5
5
6
6
6
7
7
7
7
7
7
7
7
7
7
6
6
5
5
5
5
5
5
6
6
6
6
6
6
6
6
6
6
6
6
6
6
6
6
7
7
8
8
9
9
9
9
9
10
10
11
11
11
11
11
11
11
12
12
12
12
12
12
12
13
13
13
12
12
12
12
12
12
12
12
12
12
12
13
16
16
16
16
16
16
15
15
15
15
15
15
15
15
15
15
15
15
15
15
15
15
15
15
15
15
15
15
15
15
15
15
15
15
15
15
15
15
15
15
16
16
17
18
18
18
18
18
18
18
18
18
18
18
19
19
19
19
19
19
19
21
21
21
21
21
23
23
23
25
26
26
26
26
26
25
25
25
25
25
25
25
25
25
25
25
25
24
24
24
25
24
25
25
25
25
25
25
25
25
25
25
25
24
24
24
24
24
24
24
24
24
24
24
24
25
24
23
23
23
23
23
24
24
24
24
24
24
24
24
23
23
23
23
23
23
23
23
23
23
23
23
22
22
20
20
20
20
18
18
19
19
19
19
19
19
19
19
19
17
16
15
15
15
15
15
15
15
15
15
15
15
15
14
14
14
14
14
14
13
13
13
13
13
13
13
10
10
9
9
9
8
8
8
8
6
6
5
3
2
2
2
2
2
2
2
1
1
1
1
1
1
1
1
1
1
1
1
1
1
1
1
1
1
1
1
1
1
1
1
1
1
1
1
1
1
1
1
1
1
0
0
1
1
1
1
1
1
1
1
1
1
1
1
1
1
1
1
1
1
1
1
1
1
1
1
1
1
1
1
1
1
1
1
1
1
1
1
1
1
1
1
1
1
1
1
1
1
1
1
1
1
1
2
2
2
2
2
2
2
2
2
1
1
1
1
1
1
1
1
1
1
1
1
1
1
1
1
1
1
1
1
1
1
1
1
1
1
1
1
1
1
1
1
1
1
1
1
1
1
1
1
1
1
1
1
1
1
1
1
1
1
1
1
1
1
1
1
1
1
1
1
1
1
1
1
1
1
1
1
1
1
1
1
1
1
1
1
1
1
1
1
1
1
1
1
1
1
1
1
1
1
1
1
1
1
1
1
1
1
1
1
1
1
1
1
1
1
1
1
1
0
0
0
0
0
0
0
0
0
0
0
0
0
0
0
0
0
0
0
0
0
0
0
0
0
0
0
0
0
0
0
0
0
0
0
0
0
0
0
0
0
0
0
0
0
0
0
0
0
0
0
0
0
0
0
0
1
1
1
1
1
1
1
1
1
1
1
1
1
1
1
1
1
1
1
1
1
1
1
1
1
1
1
1
1
1
1
1
1
0
0
0
0
0
1
1
1
1
1
1
1
1
1
1
1
1
1
1
1
1
1
1
1
1
1
1
1
1
1
1
1
1
1
1
1
1
1
1
1
1
1
1
1
1
1
1
1
1
1
1
1
1
1
1
1
1
1
1
2
2
2
2
2
2
2
2
2
2
1
1
1
1
1
1
1
1
1
1
1
1
1
1
1
1
1
1
1
2
2
2
2
2
3
3
3
3
3
3
3
3
3
3
3
3
3
3
3
3
3
3
3
3
3
3
3
3
3
3
3
3
3
3
3
3
3
3
3
3
3
3
3
3
3
3
3
3
3
3
3
3
3
3
3
3
3
3
2
2
2
2
2
2
2
2
2
2
2
2
2
2
2
2
2
2
2
2
2
2
2
2
2
2
2
2
2
2
2
2
2
2
2
2
2
2
2
2
2
2
2
2
2
2
2
2
2
2
2
2
2
2
2
2
2
2
2
2
2
2
2
2
1
1
1
1
1
1
0
0
0
0
0
0
0
0
0
0
0
0
0
0
0
0
0
0
0
0
0
0
0
0
0
0
0
0
0
0
0
0
0
0
0
0
0
0
0
0
0
0
0
0
0
0
0
0
0
0
0
0
0
0
0
0
0
0
0
0
0
0
0
0
0
0
0
0
0
0
0
0
0
0
0
0
0
0
0
0
0
0
0
0
0
0
0
0
0
0
0
0
0
0
0
0
0
0
0
0
0
0
0
0
0
0
0
0
0
0
0
0
0
0
0
0
0
0
0
0
0
0
0
0
0
0
0
0
0
0
0
0
0
0
0
0
0
0
0
0
0
0
0
0
0
0
0
0
0
0
0
0
0
0
0
0
0
0
0
0
0
0
0
0
0
0
0
0
0
0
1
1
1
1
1
1
1
1
1
1
1
1
1
1
2
2
2
2
2
2
2
2
2
2
2
2
2
2
2
2
2
2
2
2
2
2
2
2
2
2
2
2
2
2
2
2
2
2
2
2
2
2
2
2
2
2
2
2
2
2
2
2
2
2
2
2
2
2
2
2
2
2
2
2
2
2
2
2
2
2
2
2
2
2
2
2
2
2
2
2
2
2
2
2
2
2
2
2
2
2
2
2
2
2
2
2
2
2
2
2
2
2
2
2
2
2
2
2
2
2
2
2
2
2
2
2
2
2
2
1
1
1
1
1
1
1
1
1
0
0
0
0
0
0
0
0
0
1
1
1
1
1
1
1
1
1
1
1
1
1
1
1
1
1
1
1
1
1
1
1
1
1
1
1
1
1
1
1
1
1
1
1
1
1
1
1
1
1
1
1
1
1
1
1
1
1
1
1
1
1
1
0
0
0
0
0
0
0
0
0
0
0
0
0
0
0
1
1
1
1
1
1
1
1
1
1
1
1
1
1
1
1
1
1
1
1
1
1
1
1
1
1
1
1
1
1
1
1
1
1
1
1
1
1
1
1
1
1
1
1
1
1
1
1
1
1
1
1
1
1
1
1
1
1
1
1
1
1
1
1
1
1
1
1
1
1
1
1
1
1
1
1
1
1
1
2
2
2
2
2
2
2
2
2
2
2
2
2
2
2
2
2
2
2
2
2
2
2
2
1
1
1
1
1
1
1
1
1
1
1
1
1
1
1
1
1
1
1
1
1
1
1
1
1
1
1
1
1
0
0
0
0
0
0
1
1
1
1
1
1
1
2
2
2
2
2
2
2
2
2
2
2
2
2
2
2
2
2
2
2
2
2
2
2
2
2
2
2
2
2
2
3
3
3
3
3
3
3
3
3
3
3
3
3
3
3
3
3
3
3
3
3
3
3
3
3
3
3
3
3
3
3
3
3
3
3
3
3
3
3
3
3
4
4
4
3
3
3
3
3
3
3
3
3
3
3
4
4
4
4
5
5
5
5
5
5
5
5
5
5
5
5
5
5
4
4
4
4
4
4
4
4
4
6
6
6
6
6
6
6
6
6
6
6
6
6
6
6
6
6
6
6
6
6
6
6
6
6
6
7
7
7
7
7
7
7
7
7
7
7
7
6
6
6
6
6
6
6
6
6
6
6
6
6
6
6
6
6
6
6
6
6
6
6
6
6
6
6
6
6
6
6
6
6
6
6
6
6
6
6
6
6
6
6
6
7
7
7
7
7
7
7
7
7
7
7
6
6
6
7
8
8
13
15
15
18
18
18
18
17
17
17
17
17
19
19
20
21
21
21
21
21
21
21
21
21
20
20
20
20
20
20
20
20
20
20
20
21
21
25
25
26
26
27
27
26
26
26
27
28
28
30
30
30
29
29
29
29
29
29
29
29
29
29
28
28
28
28
28
30
32
34
34
34
34
34
34
33
33
33
34
34
34
34
36
36
36
36
37
37
36
36
36
36
36
36
37
38
38
38
38
38
39
39
39
38
38
38
38
38
38
38
38
38
39
39
39
38
38
36
36
36
36
36
37
37
37
37
37
39
38
39
39
39
38
38
39
39
39
39
39
39
40
43
43
43
43
42
42
42
42
42
42
42
42
42
42
42
42
39
40
42
42
41
41
41
40
40
40
41
42
42
42
43
43
42
42
42
42
42
42
42
41
40
40
40
40
40
40
40
40
40
40
40
41
42
42
42
43
47
51
52
51
52
53
53
53
53
53
53
53
53
52
52
52
50
50
49
49
49
49
49
49
49
49
50
50
50
48
45
44
44
44
44
44
44
44
43
44
44
44
43
45
43
43
42
42
41
41
41
41
41
41
42
42
40
41
43
48
48
48
47
46
46
46
46
46
48
48
48
48
48
49
49
49
49
48
48
48
48
48
48
48
48
48
48
48
48
48
48
47
47
47
47
47
46
46
44
45
43
43
42
42
42
42
42
42
40
38
37
36
36
36
32
33
32
33
33
33
32
32
32
32
32
32
32
32
31
28
28
26
26
26
26
26
25
25
25
25
25
25
25
25
27
28
28
28
28
29
29
29
30
32
32
31
31
30
30
29
29
29
28
27
28
28
28
28
29
29
29
29
30
31
32
32
32
32
31
33
34
35
35
36
36
38
38
41
48
48
49
50
50
51
52
52
53
53
53
53
53
58
58
57
75
84
131
145
158
162
171
175
175
176
181
182
183
182
182
182
182
182
182
182
182
182
182
182
182
179
179
179
179
179
179
180
179
178
178
177
177
178
179
179
179
179
179
180
181
186
186
186
186
183
182
182
183
183
183
183
184
184
184
184
184
184
184
184
184
184
184
184
184
184
184
182
182
182
182
183
185
185
185
190
193
212
216
224
226
227
230
233
233
233
233
234
235
236
233
232
231
231
249
253
293
303
334
334
333
338
337
337
337
332
328
328
328
327
327
324
324
323
323
323
320
313
312
310
310
305
297
282
282
278
278
274
272
270
251
251
250
250
253
253
251
252
253
253
253
252
250
247
248
248
247
246
245
244
243
243
242
242
243
241
239
239
239
241
242
239
237
237
237
239
239
239
239
238
238
235
234
232
232
230
232
233
233
234
233
232
230
230
230
230
230
229
229
224
222
217
216
216
210
210
210
210
210
210
204
202
190
187
186
186
186
185
185
182
159
159
158
156
154
153
155
155
153
145
145
141
139
139
140
142
139
138
133
129
127
120
121
121
122
121
123
119
119
118
118
118
118
120
119
118
115
109
109
108
106
106
106
110
102
104
101
99
95
96
95
95
95
94
94
94
94
94
93
93
92
92
92
92
92
92
92
92
91
91
91
91
91
91
91
91
91
91
90
90
89
91
88
85
85
85
88
88
88
88
84
84
84
83
83
83
80
80
80
80
82
81
81
80
78
77
73
70
70
69
69
68
68
67
65
63
63
63
63
63
63
62
64
62
61
60
60
59
58
58
58
57
57
57
57
54
53
53
53
53
55
55
54
54
51
51
50
51
52
53
51
50
49
49
49
49
45
44
43
44
44
43
42
43
42
42
42
42
42
41
39
39
40
41
40
40
41
40
43
43
43
43
43
44
44
43
45
45
44
44
43
47
48
48
47
47
47
47
48
51
51
51
51
51
51
51
51
51
51
51
52
53
53
53
53
53
52
53
52
52
53
53
53
52
52
52
50
50
50
50
50
50
50
49
49
49
49
49
49
48
47
48
48
48
48
48
49
52
53
60
62
68
69
71
72
72
72
73
73
72
72
72
72
73
71
71
71
71
71
71
71
70
70
70
70
70
68
68
68
69
69
69
70
70
68
67
67
67
67
67
66
66
66
65
65
65
65
63
63
62
62
62
60
59
59
60
60
60
59
59
59
59
59
60
61
61
63
63
63
63
63
63
63
63
63
63
63
63
62
62
62
61
61
60
60
60
60
58
57
57
56
56
56
57
57
57
57
56
55
54
53
53
53
53
53
53
53
50
49
49
48
48
48
48
48
48
48
48
48
48
48
48
45
45
44
38
37
34
34
34
34
34
33
32
32
32
32
32
32
31
31
31
27
27
26
26
26
26
26
26
26
26
26
25
25
25
25
25
25
25
24
24
23
23
22
22
22
22
22
21
21
20
19
19
17
17
16
14
14
12
10
3
3
3
3
3
3
3
3
3
3
3
3
2
1
1
1
0
0
0
0
0
0
0
0
0
0
0
0
0
0
0
0
0
0
0
0
0
0
0
0
0
0
0
0
0
0
0
0
0
0
0
0
0
0
0
0
0
0
0
0
0
0
0
0
0
0
0
0
0
0
0
0
0
0
0
0
0
0
0
0
0
0
0
0
0
0
0
0
0
0
0
0
0
0
0
0
0
0
0
0
0
0
0
0
0
0
0
0
0
0
0
0
0
0
0
0
0
0
0
0
0
0
0
0
0
0
0
0
0
0
0
0
0
0
0
0
0
0
0
0
0
0
0
0
0
0
0
0
0
0
0
0
0
0
0
0
0
0
0
0
0
0
0
0
0
0
0
0
0
0
0
0
0
0
0
0
0
0
0
0
0
0
0
0
0
0
0
0
0
0
0
0
0
0
0
0
0
0
0
0
0
0
0
0
0
0
0
0
0
0
0
0
0
0
0
0
0
0
0
0
0
0
0
0
0
0
0
0
0
0
0
0
0
0
0
0
0
0
0
0
0
0
0
0
0
0
0
0
0
0
0
0
0
0
0
0
0
0
0
0
0
0
0
0
0
0
0
0
0
0
0
0
0
0
0
0
0
0
0
0
0
0
0
0
0
0
0
0
0
0
0
0
0
0
0
0
0
0
0
0
0
0
0
0
0
0
0
0
0
0
0
0
0
0
0
0
0
0
0
0
0
0
0
0
0
0
0
0
0
0
0
0
0
0
0
0
0
0
0
0
0
0
0
0
0
0
0
0
0
0
0
0
0
0
0
0
0
0
0
0
0
0
0
0
0
0
0
0
0
0
0
0
0
0
0
0
0
0
0
0
0
0
0
0
0
0
0
0
0
0
0
0
0
0
0
0
0
0
0
0
0
0
0
0
0
0
0
0
0
0
0
0
0
0
0
0
0
0
0
0
0
0
0
0
0
0
0
0
0
0
0
0
0
0
0
0
0
0
0
0
0
0
0
0
0
0
0
0
0
0
0
0
0
0
0
0
0
0
0
0
0
0
0
0
0
0
0
0
0
0
0
0
0
0
0
0
0
0
0
0
0
0
0
0
0
0
0
0
0
0
0
0
0
0
0
0
0
0
0
0
0
0
0
0
0
0
0
0
0
0
0
0
0
0
0
0
0
0
0
0
0
0
0
0
0
0
0
0
0
0
0
0
0
0
0
0
0
0
0
0
0
0
0
0
0
0
0
0
0
0
0
0
0
0
0
0
0
0
0
0
0
0
0
0
0
0
0
0
0
0
0
0
0
0
0
0
0
0
0
0
0
0
0
0
0
0
0
0
0
0
0
0
0
0
0
0
0
0
0
0
0
0
0
0
0
0
0
0
0
0
0
0
0
0
0
0
0
0
0
0
0
0
0
0
0
0
0
0
0
0
0
0
0
0
0
0
0
0
0
0
0
0
0
0
0
0
0
0
0
0
0
0
0
0
0
0
0
0
0
0
0
0
0
0
0
0
0
0
0
0
1
2
3
3
3
3
3
3
3
3
3
3
3
3
3
3
3
3
3
3
3
3
3
3
3
3
3
3
3
3
3
3
3
3
3
4
4
4
4
4
4
4
4
4
4
4
4
4
4
4
4
4
4
4
4
4
4
4
4
4
4
4
4
4
4
4
4
4
4
4
4
4
4
4
4
4
4
4
4
4
4
4
4
4
4
4
4
4
4
4
4
4
4
4
4
4
4
4
4
4
4
4
4
4
4
4
4
4
4
4
4
4
4
4
3
3
3
3
3
3
3
3
3
3
3
3
3
3
3
3
3
3
3
3
3
3
3
4
4
4
4
4
4
4
4
4
4
4
4
4
3
3
3
3
3
3
3
3
3
3
3
3
3
3
3
3
3
3
3
3
3
3
3
3
3
3
3
3
3
3
3
3
3
3
3
3
3
4
4
5
5
5
5
5
5
5
5
5
5
5
5
5
5
5
5
5
5
5
5
5
5
5
5
5
5
5
5
5
5
5
4
4
4
4
4
4
4
4
4
4
4
4
4
4
4
4
4
4
5
5
5
5
5
5
5
5
5
5
5
5
5
5
6
6
6
6
6
5
5
6
6
6
6
6
5
5
5
5
5
5
5
5
5
5
5
5
5
5
5
5
5
5
5
5
5
5
5
5
5
5
5
5
5
5
5
5
5
4
4
4
4
4
4
4
4
4
4
4
4
4
4
4
4
4
4
4
4
4
4
3
3
3
3
3
3
3
3
2
2
2
2
2
2
3
3
3
3
3
3
3
3
3
3
3
3
3
3
3
3
3
3
3
3
3
3
4
4
4
4
4
4
4
4
4
4
4
4
4
4
4
4
4
4
4
4
4
4
4
4
4
4
4
4
4
4
5
5
5
5
5
5
5
5
5
5
5
5
5
5
5
5
5
5
5
5
5
5
5
6
5
5
5
5
5
5
5
5
5
5
5
5
5
5
5
5
5
5
5
5
5
5
5
5
5
5
5
5
5
5
5
4
4
4
4
6
6
7
7
7
7
7
7
8
8
8
8
9
9
9
9
10
10
10
10
10
10
10
10
10
10
10
10
10
10
10
9
10
10
10
10
9
9
9
9
9
9
9
8
8
8
8
8
9
9
9
10
10
10
11
11
11
11
11
11
11
11
11
11
11
11
11
10
10
10
10
10
10
10
10
10
10
10
10
10
10
10
10
10
10
10
10
10
10
10
10
9
9
9
9
9
9
9
9
9
9
9
9
9
9
9
9
9
9
9
9
9
9
9
9
9
9
9
9
9
9
9
9
9
9
9
9
9
9
9
9
9
9
9
10
10
10
10
10
10
11
11
11
11
11
11
11
13
16
16
16
16
16
16
16
16
16
16
16
16
16
16
15
14
15
15
15
13
14
13
14
14
14
14
15
15
15
15
15
15
15
15
15
15
15
15
15
15
15
15
15
15
15
14
14
14
14
14
14
14
14
14
14
14
14
14
15
14
14
14
14
14
15
15
15
15
15
15
15
15
15
15
15
15
15
15
15
15
15
15
15
14
14
15
15
15
15
15
15
16
18
19
20
20
20
20
20
20
20
20
20
20
19
19
19
19
18
18
18
18
18
18
17
17
17
17
16
16
16
16
16
16
16
16
16
16
16
16
16
16
16
16
16
15
15
15
15
15
17
17
17
17
17
18
18
18
18
18
18
18
18
18
18
18
18
18
18
18
18
18
18
18
18
18
18
18
18
17
17
17
17
17
17
15
14
15
15
15
14
15
15
15
15
14
14
14
13
13
13
13
13
13
13
13
13
13
13
14
14
14
14
14
14
14
14
14
14
14
14
14
13
13
13
13
12
12
12
12
12
12
12
12
12
12
12
12
10
10
9
9
8
8
8
8
8
8
8
8
8
8
8
8
8
7
7
7
7
7
7
8
8
6
6
6
6
6
6
6
6
6
6
6
6
6
6
6
6
6
6
6
6
6
6
6
6
6
6
6
6
6
6
6
6
7
7
7
7
7
7
7
7
7
7
7
6
6
6
8
8
8
8
8
8
8
8
8
8
8
8
8
8
8
8
8
8
8
8
7
7
6
6
4
5
5
5
5
5
5
5
5
5
5
5
5
5
4
4
4
4
4
4
4
4
4
4
4
4
4
4
4
4
4
4
4
4
4
4
4
4
4
4
4
4
4
4
4
3
3
3
3
3
3
3
3
3
3
3
3
3
3
3
3
3
3
3
3
3
3
3
3
3
3
3
3
3
3
4
4
4
4
4
4
4
4
4
4
4
5
5
5
5
5
5
6
6
6
6
6
6
6
6
6
6
9
9
9
9
9
8
8
9
7
8
9
9
9
9
9
10
10
11
11
11
11
11
11
11
11
11
11
11
11
11
11
11
11
11
11
11
11
11
13
13
14
14
14
14
14
15
15
15
15
15
15
15
15
15
15
15
15
15
15
15
15
15
15
15
15
15
15
15
15
15
15
15
15
15
15
15
15
15
15
15
16
16
16
16
16
16
16
16
16
16
16
16
16
16
16
16
16
16
16
16
16
16
16
16
16
16
16
16
16
16
16
16
16
16
16
16
16
16
15
15
15
15
15
15
15
15
15
15
15
15
15
15
15
15
15
15
15
15
15
15
15
15
15
15
15
15
15
15
15
15
15
15
15
14
14
14
15
15
15
15
15
16
16
17
17
17
17
17
17
17
16
15
16
16
16
17
17
17
17
15
15
15
15
14
14
14
14
14
15
19
19
21
23
23
23
22
22
22
22
22
22
21
21
21
21
21
21
21
21
21
21
21
20
20
21
21
21
21
21
20
20
20
19
19
19
19
19
19
19
20
20
20
21
22
22
22
24
24
24
24
24
24
24
24
24
24
24
24
24
24
24
24
24
24
24
24
24
24
24
24
25
24
24
25
26
26
26
26
26
26
26
26
26
26
26
26
26
26
26
26
26
26
26
26
24
24
24
24
24
24
24
23
23
23
23
23
23
23
23
23
23
23
23
23
23
23
23
24
25
25
25
25
25
23
23
23
23
23
23
23
23
23
23
22
22
22
22
22
20
20
20
20
19
19
19
19
19
19
18
18
18
19
19
18
17
17
17
18
18
18
18
18
18
18
18
18
18
18
18
18
18
18
17
17
16
16
17
17
17
17
17
17
17
17
17
17
17
17
17
17
17
16
16
16
16
15
15
15
15
15
15
15
15
15
15
15
13
12
11
11
11
11
11
11
11
11
11
11
10
10
10
10
10
10
11
11
11
11
11
11
11
11
11
11
10
10
10
10
11
11
11
10
10
9
9
9
9
10
9
9
9
9
9
9
9
9
9
9
9
9
9
9
9
10
10
10
10
11
11
11
10
10
10
10
10
8
8
8
8
8
8
8
8
9
9
9
9
9
9
10
9
10
10
10
10
10
10
10
10
10
10
10
10
10
10
10
11
11
10
10
10
10
10
10
10
10
10
10
10
10
10
10
10
9
9
9
9
9
9
9
9
9
9
9
9
9
9
9
9
9
9
9
9
9
9
9
9
9
9
9
9
9
9
9
9
8
8
8
8
8
8
8
8
8
8
8
8
8
8
8
8
8
7
7
7
7
6
5
5
4
4
4
4
4
4
4
4
4
3
3
3
3
3
3
4
4
4
4
4
4
4
4
3
3
3
3
3
3
2
2
1
1
3
3
3
3
3
3
3
3
3
3
3
3
3
3
3
3
3
3
3
3
3
3
3
3
3
3
3
3
3
3
3
3
3
3
3
3
3
3
3
3
3
3
3
3
3
3
3
3
3
3
3
3
3
3
3
3
3
3
3
3
3
3
3
3
3
3
3
3
3
3
3
3
3
3
3
3
4
4
5
5
5
5
5
5
5
5
5
5
5
5
5
5
5
5
5
5
5
5
5
5
5
5
5
5
5
5
5
5
5
5
5
4
4
4
4
4
4
4
4
4
4
4
4
4
4
4
4
4
4
4
4
4
4
4
4
4
4
3
3
3
3
3
3
3
3
3
3
3
2
2
2
2
2
2
2
2
3
3
3
3
3
3
3
3
3
3
3
3
3
3
3
3
3
3
3
3
3
3
3
3
4
4
4
4
4
4
4
4
4
4
4
4
4
4
4
4
4
4
4
4
4
4
4
4
4
4
4
4
4
4
4
4
4
4
4
4
4
4
4
4
4
4
4
5
5
4
3
3
3
2
2
3
3
3
3
3
3
3
3
3
4
4
4
4
4
4
4
5
5
5
5
5
5
5
5
5
5
5
5
5
5
5
5
5
5
5
5
6
6
7
7
7
7
7
7
7
7
7
7
7
7
7
7
7
7
7
6
7
7
7
7
7
7
7
7
7
7
7
7
7
7
7
7
7
7
7
7
7
7
7
7
7
7
7
7
7
7
7
7
7
7
7
7
7
7
7
7
7
7
7
7
7
7
7
7
7
7
7
7
7
7
7
7
7
7
7
7
7
7
7
7
7
7
7
7
7
7
7
7
7
7
7
7
7
7
7
7
7
7
7
7
5
5
5
5
5
5
5
5
5
5
5
5
3
3
3
3
3
3
3
3
3
3
3
3
3
3
3
3
3
3
3
3
3
3
3
3
3
3
3
3
3
3
4
4
4
4
4
4
4
4
4
5
4
4
4
4
4
4
5
5
5
5
5
5
5
5
5
5
5
5
5
5
5
5
5
5
5
5
5
5
4
4
4
4
4
4
4
4
4
4
4
4
4
4
4
4
4
4
4
4
4
4
4
4
4
5
5
5
5
5
5
5
5
5
5
5
5
5
5
5
5
5
5
5
5
5
5
5
5
5
5
5
5
5
5
5
5
6
8
8
8
8
9
9
9
11
11
11
11
12
12
12
12
12
14
14
14
14
14
14
12
12
12
12
14
15
15
17
17
18
20
21
21
21
21
21
21
21
21
21
21
21
21
21
21
21
21
20
20
20
20
20
20
20
20
20
20
19
19
19
19
19
19
19
19
19
19
19
19
19
19
19
19
19
19
19
19
19
19
19
19
19
19
19
19
19
19
19
19
19
19
18
18
18
18
18
18
18
18
18
18
18
18
18
18
18
18
18
18
18
18
18
18
18
18
17
17
17
17
17
17
17
17
16
16
16
16
16
16
16
16
16
16
16
15
15
15
15
13
12
12
12
12
12
12
12
12
13
12
12
12
11
11
10
10
10
10
10
10
10
10
10
8
8
8
7
7
7
6
6
6
6
6
6
6
6
6
6
6
6
7
7
5
5
5
5
5
5
4
4
4
5
5
4
4
4
4
5
5
5
5
4
4
4
4
4
4
4
4
4
4
4
4
4
4
4
4
4
4
4
4
4
4
4
4
4
4
4
4
4
4
4
4
4
4
4
4
4
4
4
4
4
4
4
4
4
4
4
4
4
4
4
4
4
4
4
4
4
5
5
6
6
7
7
7
7
7
7
7
7
7
7
7
7
7
7
7
7
7
7
7
7
7
7
7
7
7
8
8
8
8
5
5
5
5
5
5
5
5
5
5
5
5
5
5
5
5
5
5
5
5
5
4
4
3
4
4
4
4
4
4
4
4
4
4
4
4
4
4
4
4
5
5
6
7
7
7
7
7
7
7
7
7
7
7
7
7
7
7
7
7
7
7
7
7
7
7
8
9
9
8
8
8
8
8
8
8
8
8
8
8
8
8
8
8
8
8
8
8
8
8
8
8
8
8
8
8
8
8
8
8
8
8
8
8
8
8
8
8
8
8
8
8
8
8
8
8
8
8
8
8
8
8
8
8
6
6
6
6
6
6
6
6
6
5
5
5
5
5
5
5
5
5
5
5
6
6
6
6
6
6
6
6
6
6
6
6
6
6
6
6
6
5
5
5
5
5
5
5
5
5
5
5
5
5
5
5
5
5
5
5
5
5
5
5
5
5
5
5
5
5
5
5
5
5
5
5
5
5
5
5
5
5
5
5
5
4
4
4
4
4
4
4
4
4
4
4
4
4
4
3
3
1
1
1
1
1
1
1
1
1
1
1
1
1
1
1
1
1
1
1
1
1
1
1
1
0
0
0
0
0
0
0
0
0
0
0
1
1
1
1
1
0
0
0
0
0
0
0
0
0
0
0
0
0
0
0
0
0
0
0
0
0
0
0
0
0
0
0
0
0
0
0
0
0
0
0
0
0
0
0
0
0
0
0
0
0
0
0
0
0
0
0
0
0
0
0
0
0
0
0
0
0
0
0
0
0
0
0
0
1
1
1
1
1
2
2
2
2
2
2
2
2
2
2
2
2
2
2
2
2
2
2
3
4
4
4
4
4
4
4
4
4
4
4
4
4
4
4
4
4
4
4
4
4
4
4
4
4
4
4
4
4
4
4
3
3
3
3
3
3
3
3
4
4
4
4
4
4
4
4
4
4
4
4
4
4
4
4
4
4
4
4
4
5
5
5
5
5
5
5
5
5
5
5
5
5
5
5
5
5
5
5
5
5
5
5
5
5
5
5
5
5
5
5
5
5
4
4
4
3
3
3
3
3
3
3
4
4
4
5
5
6
6
6
6
6
6
6
6
6
6
6
6
6
6
6
6
6
6
6
6
6
6
6
5
5
5
5
5
5
5
5
5
5
5
5
5
5
5
5
5
5
5
5
5
4
4
4
4
4
4
4
4
4
4
4
4
4
4
5
5
5
5
5
5
5
5
5
5
5
5
5
4
4
4
4
4
4
4
4
4
4
4
4
4
4
4
4
4
4
4
4
4
4
4
4
4
4
4
3
3
3
3
3
3
3
3
3
3
3
3
3
4
4
4
4
4
3
3
4
4
5
5
5
5
5
5
5
6
6
6
7
7
7
7
7
7
7
7
7
6
6
7
7
7
7
7
7
7
7
7
7
7
7
7
7
7
7
7
7
7
7
7
7
7
6
6
6
6
6
6
6
6
6
6
6
6
6
6
6
6
6
6
6
6
6
6
6
6
6
6
6
6
6
7
7
7
7
7
7
7
7
6
6
6
6
6
7
7
7
9
9
9
9
9
9
9
9
9
9
9
9
9
9
9
12
12
12
12
12
12
12
12
12
12
12
12
12
12
12
12
12
12
12
12
12
12
13
13
13
13
13
13
13
13
13
13
14
14
18
18
19
20
20
20
20
21
21
21
21
21
21
21
21
21
21
21
21
21
21
21
21
21
21
20
20
20
20
20
20
20
20
20
19
18
18
18
18
18
18
18
18
18
18
18
17
17
17
17
17
17
17
17
17
17
17
17
17
17
17
16
16
16
16
16
16
16
16
16
16
16
16
15
15
15
14
13
13
13
13
13
13
13
13
13
11
11
11
11
11
11
11
11
11
11
11
11
11
11
11
11
11
11
11
11
10
10
10
8
8
8
7
7
7
7
7
7
7
7
6
6
6
6
5
5
5
5
4
3
3
3
3
3
3
3
3
3
3
3
2
2
1
1
1
1
1
1
1
1
1
1
1
1
1
1
1
1
1
1
1
1
3
3
3
3
3
3
3
3
3
3
3
3
3
3
3
3
4
4
4
4
4
4
4
4
4
4
4
4
4
4
4
4
4
4
4
4
4
4
4
5
5
5
5
5
5
4
4
4
4
5
5
5
5
5
5
5
5
5
5
7
8
8
8
8
9
9
9
9
9
9
9
9
9
9
9
9
9
9
9
9
10
10
10
10
10
10
10
10
10
10
9
9
9
9
9
9
9
9
10
10
10
10
10
10
10
10
10
10
11
11
11
11
12
13
13
14
14
14
15
18
17
17
17
17
17
17
17
17
17
17
17
17
17
17
17
17
17
17
17
17
17
17
17
17
17
17
17
17
17
17
18
19
19
19
20
20
20
20
20
20
20
21
21
21
21
21
23
23
24
23
23
23
22
22
22
22
22
21
21
21
22
22
22
22
22
23
22
22
22
22
22
22
22
22
22
22
22
22
22
21
21
21
21
21
21
21
21
21
21
21
21
21
21
21
21
18
17
17
17
17
16
16
16
16
16
16
16
16
16
16
16
16
16
15
15
15
15
15
15
15
15
16
16
16
16
16
16
15
15
15
15
15
15
15
14
14
14
14
14
14
14
14
14
14
13
13
13
13
13
12
13
12
12
12
12
11
10
10
9
9
8
8
10
11
11
11
11
11
11
11
10
10
10
10
10
10
10
10
10
10
10
10
10
10
10
10
10
9
9
9
9
9
9
9
9
9
9
9
9
9
8
8
8
8
8
9
9
9
9
9
9
9
9
9
9
9
8
8
8
8
8
8
8
8
8
8
8
8
8
8
8
8
8
8
9
9
9
9
9
8
8
8
8
8
8
8
8
8
8
8
8
8
8
8
8
8
8
8
8
8
8
8
8
8
8
8
8
8
8
8
8
8
8
8
8
8
7
7
7
7
7
7
7
7
7
7
7
7
7
7
7
7
7
6
6
6
6
6
5
5
5
5
5
5
5
5
5
5
5
5
5
5
5
5
5
5
5
5
5
3
3
3
3
3
3
3
3
3
2
2
2
2
2
2
2
2
2
2
2
1
1
1
1
1
1
1
1
1
1
1
1
1
1
1
0
0
0
0
0
0
0
0
0
0
0
0
0
0
0
0
0
0
1
1
1
1
1
1
1
1
1
1
1
1
1
1
0
0
0
0
0
0
0
0
0
0
0
0
0
0
0
0
0
0
0
0
0
0
0
0
0
0
0
0
0
0
0
0
0
0
0
0
0
0
0
0
0
0
0
0
0
0
0
0
0
0
0
0
0
0
0
0
0
0
0
1
1
1
1
1
2
2
3
3
3
3
3
3
3
3
3
3
3
3
3
3
3
3
3
3
3
3
3
3
3
3
3
3
3
3
3
3
3
3
3
3
3
3
3
3
3
3
3
3
3
3
3
3
3
3
3
3
3
3
3
3
3
3
3
3
3
3
3
3
3
3
3
3
3
3
3
3
3
3
3
3
3
3
3
3
3
3
3
3
4
4
4
5
5
5
5
5
5
5
5
5
5
5
5
5
5
5
5
5
5
5
5
5
5
5
5
5
5
5
5
5
5
5
5
5
5
5
5
5
5
5
5
4
4
4
4
4
4
4
4
4
4
4
4
4
4
4
4
4
4
4
4
4
4
4
4
4
4
4
4
4
4
4
4
4
4
4
4
4
4
4
4
4
4
4
5
5
5
5
5
5
5
5
5
5
5
6
6
6
6
6
6
6
6
6
6
6
6
6
6
6
6
6
6
6
6
6
6
6
6
6
6
9
9
9
8
8
7
7
7
7
7
7
7
7
7
7
7
6
6
6
6
6
6
6
6
6
6
6
6
6
6
6
6
6
6
7
7
7
7
8
8
8
8
8
8
8
8
8
8
8
8
8
8
8
8
8
8
8
8
8
8
8
8
8
8
8
8
8
8
8
8
8
8
8
8
8
8
8
8
8
8
8
8
8
8
8
8
8
8
8
8
8
8
8
8
8
9
9
9
9
9
9
9
9
8
8
8
8
9
9
8
8
8
8
7
7
7
7
7
7
7
7
7
7
7
7
7
7
7
7
7
7
7
7
7
7
7
7
7
7
7
9
9
9
9
9
9
9
9
9
9
9
9
10
13
13
15
15
15
14
14
13
12
12
12
12
12
12
12
12
12
12
12
12
12
12
12
12
12
12
13
13
13
13
13
13
13
13
13
13
13
13
13
13
13
13
13
13
13
13
13
13
13
13
13
13
13
13
12
12
12
12
12
12
12
11
11
11
11
10
10
10
11
11
11
11
11
11
11
11
11
11
11
12
12
12
12
12
12
12
12
12
11
13
13
17
17
20
20
20
20
18
19
20
21
24
23
22
21
21
21
21
22
23
23
24
24
24
24
26
26
26
26
27
26
26
26
28
28
28
28
28
29
29
29
30
30
32
32
32
32
32
32
32
32
32
32
32
32
32
32
32
32
32
32
32
32
32
32
32
31
31
31
31
31
31
31
31
31
31
31
31
31
31
31
31
31
31
31
31
31
31
31
31
31
31
31
30
30
30
30
30
30
30
30
29
29
29
29
29
29
29
29
29
28
28
28
28
28
28
28
28
25
25
25
24
24
24
23
23
23
23
22
22
22
22
22
22
22
22
21
21
21
21
21
21
21
21
21
21
21
21
19
19
19
19
19
17
17
16
16
16
15
15
15
14
13
13
14
14
15
15
15
15
15
15
15
15
15
14
14
14
14
14
14
14
14
14
14
14
14
14
14
14
11
10
10
10
10
10
10
10
10
10
10
10
9
9
9
9
9
9
9
9
9
9
9
9
9
9
9
9
10
12
12
12
12
12
12
11
11
11
11
11
11
12
12
12
12
12
12
12
12
12
12
12
12
12
12
12
12
12
12
12
11
11
11
11
11
11
11
11
11
11
11
11
11
11
11
11
11
10
10
10
10
9
9
9
9
9
9
9
9
9
9
9
9
9
9
9
9
7
7
7
7
7
7
7
7
7
7
7
7
6
6
7
7
7
7
7
7
7
7
7
7
7
7
7
7
7
7
7
7
7
7
7
7
7
7
7
7
8
8
8
8
13
14
18
18
18
18
15
15
15
14
14
14
14
14
14
14
14
14
14
14
14
14
14
14
14
14
15
15
15
15
15
15
15
15
15
15
14
14
14
14
14
14
14
14
14
14
14
14
14
14
14
14
14
14
14
14
14
14
15
15
16
16
16
16
15
16
16
16
16
16
16
16
16
16
16
16
16
16
16
16
16
16
16
16
15
15
15
14
14
14
14
14
15
15
16
16
16
16
16
15
15
15
15
15
15
15
15
15
15
15
15
15
15
15
15
15
15
15
15
15
17
17
17
20
20
20
20
20
22
23
23
23
23
23
23
23
23
22
22
22
23
22
22
23
24
24
24
24
24
24
24
24
24
24
24
24
24
24
24
24
24
24
24
24
24
24
24
24
24
24
23
23
23
23
23
23
23
23
23
23
23
23
22
22
22
22
22
22
22
22
22
22
22
22
22
22
22
22
22
22
22
22
22
22
22
22
22
22
22
22
22
21
21
21
21
21
20
20
19
19
20
20
20
20
20
19
18
17
17
17
17
17
17
16
16
16
16
16
16
17
17
17
17
17
17
17
17
17
18
18
18
18
18
18
18
17
17
17
17
15
14
14
14
14
14
14
14
14
14
14
15
15
15
15
14
14
12
12
11
11
11
11
11
11
11
11
11
11
11
11
11
11
11
10
10
10
10
10
10
10
8
8
7
7
7
7
7
7
7
7
8
8
8
8
8
8
8
8
8
8
9
8
7
7
6
6
6
6
6
6
6
6
6
6
6
6
6
6
6
5
5
5
5
5
5
5
5
5
5
5
5
5
5
5
5
5
5
5
5
5
5
5
5
5
5
5
5
5
5
5
5
5
5
5
5
5
5
5
5
5
5
5
5
6
6
6
7
7
7
7
7
7
8
8
8
8
8
8
9
9
9
9
9
9
11
11
11
11
11
11
11
11
11
11
11
11
11
11
11
10
10
10
10
10
10
10
10
10
10
9
9
9
9
9
9
9
9
9
9
9
9
9
9
9
9
9
9
9
9
9
9
9
9
9
9
10
10
11
11
11
11
12
12
12
12
12
12
11
11
11
11
11
11
11
11
11
11
11
12
12
12
12
12
12
12
12
12
12
12
12
12
12
12
11
11
11
11
11
10
10
10
10
10
10
10
10
10
10
10
10
10
10
10
10
10
10
10
10
10
10
10
8
8
8
8
8
8
8
8
8
8
8
8
8
8
8
8
8
8
8
8
8
8
8
8
8
8
8
8
7
7
7
7
7
10
10
10
10
10
11
11
11
11
12
12
13
13
13
13
13
12
12
12
12
12
12
12
12
12
12
13
13
13
13
12
12
12
12
12
12
12
12
12
12
12
12
12
11
11
11
11
11
11
11
11
11
10
10
10
10
10
10
10
10
10
10
10
10
10
10
10
10
10
10
10
10
10
10
10
9
9
9
9
9
9
9
9
9
9
9
9
9
9
9
9
9
9
9
9
9
9
9
9
9
9
9
8
8
8
7
7
7
7
7
7
7
7
6
5
5
4
4
4
4
4
3
3
3
3
3
3
3
3
3
3
3
3
3
2
1
1
0
0
0
0
0
0
0
0
0
0
0
0
0
0
0
0
0
0
0
0
0
0
0
0
0
0
0
0
0
0
0
0
0
0
0
0
0
0
0
0
0
0
0
0
0
0
0
0
0
0
0
0
0
0
0
0
0
0
0
0
0
0
0
0
0
0
0
0
0
0
0
0
0
0
0
0
0
0
0
0
0
0
0
0
0
0
0
0
0
0
0
0
0
0
0
0
0
0
0
0
0
0
0
0
0
0
0
0
0
0
0
0
0
0
0
0
0
0
0
0
0
0
0
0
0
0
0
0
0
0
0
0
0
0
0
0
0
0
0
0
0
0
0
0
0
0
0
0
0
0
0
0
0
0
0
0
0
0
0
0
0
0
0
0
0
0
0
0
0
0
0
0
0
0
0
0
0
0
0
0
0
0
0
0
0
0
0
0
0
0
0
0
0
0
0
0
0
0
0
0
0
0
0
0
0
0
0
0
0
0
0
0
0
0
0
0
0
0
0
0
0
0
0
0
0
0
0
0
0
0
0
0
0
0
0
0
0
0
0
0
0
0
0
0
0
0
0
0
0
0
0
0
0
0
0
0
0
0
0
0
0
0
0
0
0
0
0
0
0
0
0
0
0
0
0
0
0
0
0
0
0
0
0
0
0
1
1
1
1
1
1
1
1
1
1
1
1
2
2
2
2
2
2
2
2
2
2
2
2
2
2
2
2
2
2
2
2
2
2
2
2
2
2
2
3
3
3
3
3
3
3
3
3
3
3
3
3
3
3
3
3
3
3
3
3
3
3
3
3
3
3
3
3
3
5
5
5
5
5
5
6
6
7
7
7
7
7
8
9
9
9
9
9
9
9
9
9
9
9
9
9
9
9
9
9
9
9
9
9
9
9
9
9
9
9
9
9
9
9
9
9
9
9
9
9
9
9
9
9
9
9
9
9
9
9
9
9
9
9
9
9
9
10
10
10
11
11
11
11
11
11
11
11
11
11
11
11
11
10
10
10
10
10
10
9
9
9
9
9
9
9
9
9
9
9
9
9
9
9
8
8
8
8
6
6
6
5
5
5
5
5
5
5
5
5
5
5
6
6
6
6
6
6
6
6
6
6
6
6
6
6
6
6
7
7
7
7
6
6
6
7
7
7
7
7
7
7
7
7
7
7
7
7
6
6
6
6
6
6
6
6
7
7
7
7
7
8
9
9
9
9
9
10
10
10
10
10
10
10
9
9
9
9
9
8
8
8
8
8
8
8
8
8
8
8
8
8
9
9
9
9
9
9
9
9
9
9
9
9
9
9
9
9
9
9
9
8
9
9
9
9
9
9
9
9
9
9
9
9
10
10
10
10
10
10
10
10
10
10
10
10
10
10
10
10
10
10
10
10
10
10
10
10
10
10
9
9
9
9
9
9
9
9
9
9
11
11
11
12
12
11
11
11
11
11
11
11
10
10
10
10
10
10
10
10
10
10
10
10
10
10
10
10
10
10
10
11
11
10
11
11
11
11
11
11
11
11
11
11
12
13
15
15
15
14
14
14
14
14
14
13
13
13
13
13
13
13
13
13
13
13
13
13
13
13
13
13
13
13
13
13
13
13
13
13
13
13
13
14
14
14
14
14
14
14
14
14
14
14
14
15
15
16
16
16
16
16
16
16
16
17
16
16
16
16
16
16
16
15
15
15
15
16
16
16
16
16
16
16
17
17
18
18
19
18
18
18
18
18
18
18
18
18
18
18
17
17
17
17
17
17
17
17
17
17
17
17
17
17
17
17
17
17
17
17
17
17
17
17
17
17
17
17
18
18
18
17
17
17
17
17
16
16
16
17
17
17
17
17
18
18
18
18
18
18
18
18
17
17
17
16
16
16
16
16
16
16
16
15
14
13
12
12
12
12
12
11
11
11
11
11
10
10
10
10
10
10
10
10
10
10
10
10
10
10
10
10
11
11
11
11
11
11
11
11
11
11
11
10
10
10
9
9
8
8
8
7
7
7
7
7
7
7
7
7
7
7
7
7
7
7
7
7
7
7
6
6
6
6
6
5
5
5
5
5
5
5
4
4
4
4
4
4
4
4
4
4
4
4
4
4
5
5
5
5
5
5
5
4
5
5
5
5
5
5
5
5
5
5
5
5
4
4
4
4
4
4
4
4
4
4
4
4
4
4
4
4
4
5
5
5
5
5
5
5
5
5
5
6
6
7
7
7
7
7
7
7
7
7
7
7
6
4
4
4
5
5
6
6
7
7
7
7
7
7
7
7
7
7
7
7
7
7
8
8
8
8
8
8
11
11
14
17
18
21
22
22
22
23
24
24
24
24
24
24
24
24
25
25
25
25
25
25
25
25
25
26
26
26
26
26
26
26
26
27
27
29
32
33
39
43
43
43
44
44
44
45
47
47
49
49
51
50
50
50
53
53
54
54
54
54
54
54
54
54
54
54
54
54
54
54
54
54
54
53
53
53
53
53
53
53
53
53
53
53
53
53
53
53
53
53
53
53
53
53
53
53
53
52
52
52
52
52
52
52
52
52
48
48
48
48
48
48
48
48
48
48
48
48
48
48
48
48
48
48
48
48
48
48
48
48
48
49
49
49
49
49
48
48
48
45
44
44
44
44
44
44
42
42
42
42
42
42
42
42
43
43
42
42
41
41
40
40
39
39
37
37
37
37
37
37
38
38
38
38
38
38
38
38
38
38
38
36
36
36
36
36
35
35
34
34
34
34
34
34
33
33
33
33
32
32
32
32
32
32
32
32
32
31
32
30
30
27
27
27
26
26
26
26
26
25
25
25
25
23
24
24
24
24
24
23
23
22
24
26
26
26
26
24
25
25
26
25
25
25
24
22
22
21
21
22
23
23
23
23
22
22
22
22
22
22
22
20
20
20
20
19
19
24
25
23
24
24
24
24
24
24
24
25
25
25
25
26
26
26
26
26
26
26
26
26
26
26
26
26
26
26
26
26
26
26
26
26
26
26
26
26
26
26
26
26
26
26
26
26
26
26
26
26
26
26
26
26
26
26
26
26
26
26
26
26
26
26
26
26
26
25
25
25
25
25
25
25
24
24
24
24
24
24
24
23
23
23
23
23
23
23
22
21
21
21
21
21
21
21
21
21
21
21
21
21
21
20
20
20
20
20
21
21
21
20
19
19
19
20
20
20
20
20
22
22
22
22
22
22
22
23
23
23
22
22
21
19
19
19
19
19
19
20
21
21
20
20
20
20
21
21
24
28
29
29
29
29
29
29
29
29
29
28
28
28
28
28
28
28
29
29
29
29
29
29
29
30
30
31
31
30
30
32
32
33
34
33
33
33
33
33
34
33
33
33
33
33
33
36
36
37
37
37
38
40
40
40
40
44
43
45
45
45
45
45
45
45
45
45
46
46
46
47
47
46
46
47
48
48
47
47
47
47
48
48
48
49
48
48
48
48
51
51
51
51
51
50
50
50
50
49
49
49
50
49
50
51
50
50
50
52
54
54
55
54
53
53
53
52
53
55
57
57
60
62
63
65
66
66
68
68
68
68
65
65
65
65
65
65
65
65
65
65
65
64
62
62
62
61
61
61
61
60
60
60
60
60
60
59
59
59
53
53
53
53
53
53
53
53
53
53
53
53
55
55
55
55
55
55
55
54
54
54
54
53
53
53
52
52
52
52
51
51
51
51
51
51
51
51
51
51
52
52
52
52
52
52
51
49
48
48
47
46
44
43
42
42
42
42
42
41
40
40
40
40
40
40
40
40
38
35
35
34
35
35
34
34
34
32
32
32
42
42
44
44
45
49
49
49
47
47
46
46
45
45
45
44
42
42
42
42
42
41
41
40
39
40
40
40
40
42
42
44
49
49
49
49
47
47
48
48
50
51
51
52
53
53
53
53
53
53
53
53
53
53
51
51
48
48
48
48
48
48
48
48
48
48
48
47
48
48
46
46
45
45
45
45
45
45
45
45
45
45
45
45
45
45
44
44
44
44
44
44
44
44
44
44
43
43
43
43
43
43
43
43
43
43
43
43
43
42
42
42
42
42
42
42
41
41
40
39
38
38
37
37
37
37
36
36
36
35
35
35
35
35
35
35
34
34
34
34
34
34
33
32
32
32
32
31
30
30
30
30
28
28
27
26
25
25
24
17
11
11
11
11
11
10
9
9
9
9
9
7
7
0
0
0
0
0
0
0
0
0
0
0
0
0
0
0
0
0
1
1
1
1
1
1
1
1
1
1
1
1
1
1
1
1
1
1
1
1
1
1
1
1
1
1
1
1
1
1
1
1
1
1
1
1
1
1
1
1
1
1
1
0
0
0
0
0
0
0
0
0
0
0
0
0
0
0
0
0
0
0
0
0
0
0
0
0
0
0
0
0
0
0
0
0
0
0
0
0
0
0
0
0
0
0
0
0
0
0
0
0
1
1
1
1
1
1
1
1
1
1
1
1
1
1
1
1
1
1
1
2
2
2
2
2
2
2
2
2
2
2
2
2
2
2
2
2
2
2
2
2
2
2
2
3
3
3
4
4
4
4
4
4
4
4
4
3
3
3
3
3
3
3
3
3
3
3
3
3
3
3
3
3
3
3
3
3
3
3
3
3
3
3
3
3
3
3
3
3
3
3
3
3
3
3
3
3
3
3
3
3
3
3
3
3
3
3
3
3
3
3
3
3
3
3
3
3
3
3
3
3
3
3
3
3
3
3
3
3
3
3
3
2
2
2
2
2
3
3
3
3
3
4
4
4
4
4
4
4
3
3
3
2
2
2
2
2
2
2
2
2
2
2
2
2
2
2
2
2
2
1
1
1
1
1
1
1
1
1
1
1
1
1
1
1
1
1
1
1
1
1
1
1
1
1
1
1
1
1
1
1
1
1
1
1
1
1
1
1
1
1
1
1
1
1
1
1
1
1
1
1
1
1
1
1
1
1
1
1
1
1
1
1
1
1
1
1
1
1
1
1
1
1
1
1
1
1
1
1
1
1
1
1
1
1
1
1
1
1
1
1
1
1
1
1
1
1
1
1
1
1
1
0
0
0
0
0
0
0
0
0
0
0
0
0
0
0
0
0
0
0
0
0
0
0
0
0
0
0
0
0
0
0
0
0
0
0
0
0
0
0
0
0
0
0
0
0
0
0
0
0
0
0
0
0
0
0
0
0
0
0
0
0
0
0
0
0
0
0
0
0
0
0
0
0
0
0
0
0
0
0
0
0
0
0
0
0
0
0
0
0
0
0
0
0
0
0
0
0
0
0
0
0
0
0
0
0
0
0
0
0
0
0
0
0
0
0
0
0
0
0
0
0
0
0
0
0
0
0
0
0
0
0
0
0
0
0
0
0
0
0
0
0
0
0
0
0
0
0
0
0
0
0
0
0
0
0
0
0
0
0
0
0
0
0
0
0
0
0
0
0
0
0
0
0
0
0
0
0
0
0
0
0
0
0
0
0
0
0
0
0
0
0
0
0
0
0
0
0
0
0
0
0
0
0
0
0
0
0
0
0
0
0
0
0
0
0
0
0
0
0
0
0
0
0
0
0
0
0
0
0
0
0
0
0
0
0
0
0
0
0
0
0
0
0
0
0
0
0
0
0
0
0
0
0
0
0
0
0
0
0
0
0
0
0
0
0
0
0
0
0
0
0
0
0
0
0
0
0
0
0
0
0
0
0
0
0
0
0
0
0
0
0
0
0
0
0
0
0
0
0
0
0
0
0
0
0
0
0
0
0
0
0
0
0
0
0
0
0
0
0
0
0
0
0
0
0
0
0
0
0
0
0
0
0
0
0
0
0
0
0
0
0
0
0
0
0
0
0
0
0
0
0
0
0
0
0
0
0
0
0
0
0
0
0
0
0
0
0
0
0
0
0
0
0
0
0
0
0
0
0
0
0
0
0
0
0
0
0
0
0
0
0
0
0
0
0
0
0
0
0
0
0
0
0
0
0
0
0
0
0
0
0
0
0
0
0
0
0
0
0
0
0
0
0
0
0
0
0
0
0
0
0
0
0
0
0
0
0
0
0
0
0
0
0
0
0
0
0
0
0
0
0
0
0
0
0
0
0
0
0
0
0
0
0
0
0
0
0
0
0
0
0
0
0
0
0
0
0
0
0
0
0
0
0
0
0
0
0
0
0
0
0
0
0
0
0
0
0
0
0
0
0
0
0
0
0
0
0
0
0
0
0
0
0
0
0
0
0
0
0
0
0
0
0
0
0
0
0
0
0
0
0
0
0
0
0
0
0
0
0
0
0
0
0
0
0
0
0
0
0
0
0
0
0
0
0
0
0
0
0
0
0
0
0
0
0
0
0
0
0
0
0
0
0
0
0
0
0
0
0
0
1
1
1
1
1
1
1
2
2
2
2
2
2
2
2
2
2
2
2
2
2
2
2
2
2
2
2
2
2
2
2
2
2
2
2
2
2
2
2
2
2
2
2
2
2
2
2
2
2
2
2
2
2
2
2
2
2
2
2
2
2
2
2
2
2
2
2
2
2
2
2
2
2
2
2
2
2
2
2
2
2
1
1
1
1
1
1
1
1
1
1
1
1
1
1
1
1
1
1
1
1
1
1
1
1
1
1
1
1
1
1
1
1
1
0
0
0
0
0
0
0
0
0
0
0
0
0
0
0
0
0
0
0
0
0
0
0
0
0
0
0
0
0
0
0
0
0
0
0
1
1
1
2
3
3
3
3
3
3
3
3
3
3
3
3
3
3
3
3
3
3
3
3
3
3
3
3
3
3
3
3
3
3
3
3
3
3
3
3
3
3
3
3
3
3
3
3
4
4
4
4
4
4
4
4
4
4
4
4
4
5
5
5
5
5
5
5
5
5
5
5
5
5
5
5
6
6
6
6
6
6
6
6
6
6
6
6
6
6
6
6
6
6
6
6
6
6
6
6
6
6
6
6
6
6
6
6
6
6
6
6
6
6
6
6
6
6
6
6
6
6
6
6
6
6
6
8
8
8
9
9
9
9
9
9
9
9
8
7
7
7
7
7
7
7
7
7
6
6
6
6
6
6
6
6
6
6
6
5
5
5
5
5
5
5
5
5
5
5
5
5
5
5
5
5
5
5
5
6
6
6
6
6
6
6
6
6
6
6
6
6
5
5
5
5
5
5
5
5
6
6
6
6
6
6
6
7
7
6
6
6
6
7
7
7
7
7
7
7
7
7
7
7
7
7
7
6
6
6
6
6
6
6
6
6
6
6
6
6
6
6
6
6
6
6
6
6
6
6
6
6
6
6
6
6
6
6
6
6
6
7
7
7
7
8
9
9
9
9
9
9
9
10
9
9
9
9
9
9
9
9
8
8
8
8
8
8
8
8
8
8
8
8
8
8
9
9
10
10
10
10
11
11
11
11
12
12
13
13
13
13
13
13
13
13
13
12
12
12
12
12
12
12
12
12
12
12
12
12
12
12
12
12
12
13
13
13
13
13
13
13
13
13
13
12
12
12
12
12
12
12
11
11
11
11
11
11
11
11
11
11
11
11
11
11
11
11
11
11
11
11
11
11
11
11
11
10
10
10
10
10
10
10
10
10
10
10
10
10
10
10
10
10
9
9
9
9
9
9
9
9
9
9
9
9
9
9
9
9
9
9
9
9
9
9
9
9
9
9
9
8
8
8
8
8
7
7
7
7
7
7
7
7
7
7
7
7
7
7
7
7
7
7
7
7
7
7
7
7
7
7
7
7
7
7
7
7
7
7
6
6
6
6
6
6
6
7
7
7
7
6
5
5
5
5
5
5
5
5
5
5
5
5
5
5
5
5
5
5
5
4
4
4
4
4
4
4
4
4
4
4
4
4
4
4
4
4
4
4
4
4
3
3
3
3
3
3
3
3
3
3
3
3
3
3
3
3
3
3
3
3
3
3
3
3
3
2
2
2
2
2
2
2
2
1
1
1
1
1
1
1
1
1
1
1
1
1
1
1
1
1
1
1
0
0
1
1
1
1
1
1
1
1
1
1
1
1
1
1
1
1
1
1
1
1
1
1
1
1
1
1
1
1
1
1
1
0
0
0
0
0
0
0
0
0
0
0
0
0
0
0
0
0
0
0
0
0
0
0
0
0
0
0
0
0
0
0
0
0
1
1
1
1
2
3
3
3
3
3
3
3
3
3
3
3
3
3
3
3
3
3
3
3
3
3
3
3
3
3
3
3
3
3
3
3
3
3
3
3
3
3
3
3
3
3
3
3
4
4
4
4
4
4
4
4
4
4
4
4
4
4
4
4
4
4
4
4
5
5
5
6
6
6
6
6
6
6
6
6
6
6
6
6
6
6
7
7
7
7
7
7
7
7
7
7
7
7
7
9
9
9
9
9
9
9
8
8
7
7
7
7
7
7
7
7
7
7
7
7
7
7
7
7
7
7
7
11
11
12
15
15
15
15
15
15
15
15
15
15
15
15
14
14
14
15
15
15
15
14
14
14
14
14
14
14
14
14
15
15
17
17
16
15
15
15
15
15
15
15
15
15
15
15
15
15
15
15
15
15
15
16
16
16
16
16
16
16
16
16
16
16
16
16
16
16
16
16
16
16
16
16
16
16
16
16
15
15
15
15
15
15
15
14
14
14
14
14
14
14
14
14
14
14
14
14
14
14
14
14
14
13
13
12
12
12
12
12
12
12
12
12
12
12
12
9
9
9
9
9
9
10
10
10
10
10
10
10
10
10
10
10
10
10
10
10
10
10
10
10
10
10
10
10
10
10
10
10
10
10
10
10
10
10
10
8
8
7
7
8
6
6
6
6
6
6
6
6
6
6
6
6
6
6
6
6
6
6
5
5
5
5
5
5
4
4
4
4
4
4
4
4
4
4
4
4
4
4
4
4
4
4
4
4
4
4
4
4
4
4
4
4
4
4
4
4
4
4
4
4
5
5
5
5
6
6
6
6
6
5
5
5
5
5
5
5
5
5
5
5
6
6
6
6
6
5
5
5
5
5
5
5
5
5
5
5
5
5
5
5
5
4
4
4
4
4
4
4
4
4
4
4
4
4
4
4
4
4
4
4
4
4
4
4
4
4
3
3
3
3
3
3
3
3
3
3
3
3
3
3
3
3
3
3
3
3
3
3
3
3
3
3
3
3
3
3
3
3
3
3
3
3
3
3
3
2
2
2
2
2
2
2
2
2
2
3
3
4
4
4
4
4
4
4
4
4
4
5
5
5
5
5
5
4
4
3
3
3
3
3
3
3
3
3
3
3
3
3
3
3
3
3
3
3
3
3
3
3
3
3
3
3
3
3
3
3
3
3
3
3
3
3
3
3
3
3
3
3
3
3
3
3
3
3
3
3
3
2
2
2
2
2
2
2
2
2
2
2
2
2
2
2
2
2
2
2
2
2
2
2
2
2
2
2
2
2
2
3
3
3
3
3
3
3
3
3
3
3
3
3
3
3
3
3
3
3
3
3
3
3
3
3
3
3
3
3
3
3
3
3
3
3
3
3
3
3
3
3
3
3
3
4
4
4
4
4
4
4
4
4
4
4
4
4
4
4
4
4
4
4
4
4
4
4
4
4
4
4
4
4
4
4
4
4
4
4
4
4
4
4
4
4
4
4
4
4
4
4
3
3
3
3
3
3
3
3
3
3
3
3
3
3
3
3
3
3
3
3
3
3
3
3
3
3
3
3
3
3
3
3
3
3
3
3
3
3
3
3
3
3
3
3
3
3
3
3
3
3
3
3
2
2
2
2
2
2
2
2
2
2
3
3
4
4
4
4
4
4
3
3
3
2
2
2
2
3
4
4
4
4
4
4
4
4
4
4
4
4
4
3
3
3
3
3
3
3
3
3
3
3
3
3
3
3
3
3
3
3
3
3
3
3
3
3
3
3
3
3
3
3
3
3
3
3
3
3
3
3
3
4
4
4
4
4
4
4
4
4
4
5
5
5
5
6
6
6
6
6
6
6
6
6
6
6
6
6
6
6
6
6
6
6
6
6
6
6
6
6
6
6
6
6
6
8
10
10
10
11
11
10
10
10
10
11
11
11
10
10
10
9
9
9
9
9
9
9
9
9
9
9
9
9
9
11
12
14
14
13
13
13
13
13
13
13
13
13
13
13
13
13
13
13
13
13
13
13
12
12
12
12
12
12
12
12
12
12
12
12
12
12
12
12
12
12
12
12
12
12
12
12
12
12
12
12
12
12
12
11
11
11
11
11
11
11
11
11
11
11
11
11
11
11
11
11
11
11
11
11
11
11
11
11
11
11
11
11
11
11
11
11
11
11
11
11
11
11
10
10
10
10
10
10
10
10
10
10
9
9
9
9
9
9
9
8
8
7
6
6
6
6
6
6
6
6
6
5
5
5
5
5
6
6
6
5
5
4
4
3
3
3
3
3
4
5
5
5
6
6
5
5
5
5
5
5
5
5
5
5
5
5
5
5
5
5
5
5
4
4
4
4
4
4
4
4
4
4
4
4
4
4
4
4
4
4
4
4
4
4
4
4
4
4
4
4
4
4
4
4
4
3
3
3
3
3
3
3
3
3
3
3
3
3
3
3
3
3
3
3
3
3
5
5
5
5
5
5
5
5
5
5
5
5
5
5
5
5
4
3
3
3
3
3
3
3
3
3
3
3
3
3
3
3
3
3
3
3
3
3
3
3
3
3
3
3
3
2
2
2
2
2
2
3
3
3
3
3
3
3
3
3
3
3
3
3
2
2
2
2
2
2
2
2
2
2
2
2
2
2
2
2
2
2
2
2
2
2
2
2
2
2
2
2
2
2
2
2
2
2
2
2
2
2
2
2
2
2
2
2
2
2
2
2
2
2
2
2
2
2
2
2
2
2
2
2
2
2
2
2
2
2
1
1
1
1
1
1
1
1
2
2
2
2
2
2
2
2
2
2
2
2
2
2
2
2
2
1
1
1
1
2
2
2
2
2
2
2
2
2
2
2
2
2
2
2
2
2
2
2
2
2
2
2
2
2
2
2
2
2
2
2
2
2
2
2
2
2
2
2
2
2
2
2
2
2
2
2
2
2
2
2
2
2
2
2
2
2
2
2
2
2
2
2
2
2
2
2
2
2
2
2
2
2
2
2
2
2
2
2
2
2
2
2
2
2
2
2
2
2
2
2
2
2
2
2
2
2
2
2
2
2
3
4
4
4
4
4
4
4
4
4
4
4
4
4
4
4
4
4
4
4
3
3
3
3
3
3
3
3
3
3
3
3
3
3
3
3
3
3
3
3
2
2
2
2
2
2
2
2
2
2
2
2
2
2
2
2
2
2
2
2
2
2
2
2
2
2
2
2
2
2
2
2
2
2
2
2
2
2
2
2
2
2
2
2
2
2
2
2
2
2
2
2
2
2
2
2
2
2
2
2
2
2
2
2
2
2
2
2
2
2
2
2
2
1
1
1
1
1
1
1
1
1
1
1
1
1
1
1
1
1
1
1
1
1
1
1
1
1
1
1
1
1
1
1
1
1
1
2
3
3
2
2
2
2
2
2
2
2
2
2
2
2
2
2
2
2
2
2
3
3
3
3
3
3
3
3
3
3
3
3
3
3
3
3
3
3
3
3
3
3
3
3
3
3
3
3
3
3
3
3
3
3
3
3
3
3
3
3
3
3
3
3
3
3
3
3
3
3
3
3
3
3
3
3
3
3
3
3
3
3
3
3
3
3
3
3
3
3
3
3
3
3
3
3
3
3
3
3
3
3
3
3
3
3
2
2
2
1
1
1
1
1
1
1
1
1
1
1
1
1
1
1
1
1
1
1
1
1
1
1
1
1
1
1
1
1
1
1
1
1
1
1
1
1
1
1
1
1
1
1
1
1
1
0
0
0
0
0
0
0
0
0
0
0
0
0
0
0
0
0
0
0
0
0
0
0
0
0
0
0
0
0
0
0
0
0
0
0
0
0
0
0
0
0
0
0
0
0
0
0
0
0
0
0
0
0
0
0
0
0
0
0
0
0
0
0
0
0
0
0
0
0
0
0
0
0
0
0
0
0
0
0
0
0
0
0
0
0
0
0
0
0
0
0
0
0
0
0
0
0
0
0
0
0
0
0
0
0
0
0
0
0
0
0
0
0
0
0
0
0
0
0
0
0
0
0
0
0
0
0
0
0
0
0
0
0
0
0
0
0
0
0
0
0
0
0
0
0
0
0
0
0
0
0
0
0
0
0
0
0
0
0
0
0
0
0
0
0
0
0
0
0
0
0
0
0
0
0
0
0
0
0
0
0
0
0
0
0
0
0
0
0
0
0
0
0
0
0
0
0
0
0
0
0
0
0
0
0
0
0
0
0
0
0
0
0
0
0
0
0
0
0
0
0
0
0
0
0
0
0
0
0
0
0
0
0
0
1
1
1
1
1
1
1
1
1
1
1
1
1
1
1
1
1
1
1
1
1
1
1
1
1
1
1
1
1
1
1
1
1
1
1
1
1
1
1
1
1
1
1
1
1
1
1
1
1
1
1
1
1
1
1
1
1
1
1
1
1
1
1
1
1
1
1
1
1
1
1
1
1
1
1
1
1
1
1
1
1
1
1
1
1
1
1
1
1
1
1
1
1
1
1
1
1
1
1
1
1
1
1
1
0
0
0
0
0
0
0
0
0
0
0
0
0
0
0
0
0
0
0
0
0
0
0
0
0
0
0
0
0
0
0
0
0
0
0
0
0
0
0
0
0
0
0
0
0
0
0
0
0
0
0
0
0
0
0
0
0
0
0
0
0
0
0
0
0
0
0
0
0
0
0
0
0
0
0
0
0
0
0
0
0
0
0
0
0
0
0
0
0
0
0
0
0
0
0
0
0
0
0
0
0
0
0
0
0
0
0
0
0
0
0
0
0
0
0
0
0
0
0
0
0
0
0
0
0
0
0
0
0
0
0
0
0
0
0
0
0
0
0
0
0
0
0
0
0
0
0
0
0
0
0
0
0
0
0
0
0
0
0
0
0
0
0
0
0
0
0
0
0
0
0
0
0
0
0
0
0
0
0
0
0
0
0
0
0
0
0
0
0
0
0
0
0
0
0
0
0
0
0
0
0
0
0
0
0
0
0
0
0
0
0
0
0
0
0
0
0
0
0
0
0
0
0
0
0
0
0
0
0
0
0
0
0
0
0
0
0
0
0
0
0
0
0
0
0
0
0
0
0
0
0
0
0
0
0
0
0
0
0
0
0
0
0
0
0
0
0
0
0
0
0
0
0
0
0
0
0
0
0
0
0
0
0
0
0
0
0
0
0
0
0
0
0
0
0
0
0
0
0
0
0
0
0
0
0
0
0
0
0
0
0
0
0
0
0
0
0
0
1
1
1
1
1
1
1
1
1
1
1
1
1
1
2
3
3
3
3
3
3
3
3
3
3
3
3
3
3
3
3
3
3
3
3
4
4
4
4
4
4
4
4
4
4
4
4
4
4
4
4
4
4
4
4
4
4
4
4
4
4
4
4
4
4
4
4
4
4
4
3
3
3
3
3
3
3
3
3
3
3
3
3
3
3
3
3
3
3
3
3
3
4
4
4
4
4
4
4
4
4
4
4
4
4
4
4
4
4
4
4
4
4
4
4
4
4
4
4
4
4
4
4
4
4
4
4
4
4
4
4
4
4
4
4
4
4
4
4
4
4
4
4
4
4
4
4
4
4
4
4
4
3
2
1
1
1
1
2
2
2
2
2
2
2
2
2
2
2
2
2
2
2
2
2
2
2
2
2
2
2
2
2
2
2
2
2
2
2
2
2
3
3
3
3
3
3
3
3
3
3
3
3
3
3
3
3
3
3
3
6
7
7
7
7
7
7
7
7
7
7
7
7
7
7
7
7
7
7
7
7
7
7
7
7
7
7
7
7
7
7
7
7
7
7
7
7
7
7
7
7
7
7
7
7
7
7
7
7
7
8
8
8
8
8
8
8
8
9
9
9
9
9
9
9
9
9
9
9
9
9
9
9
9
9
9
9
9
9
9
9
9
9
9
9
9
9
9
9
9
9
9
9
8
8
8
8
8
8
7
7
7
7
7
6
6
6
6
6
6
6
6
6
6
6
6
6
6
6
6
6
6
6
6
6
6
6
6
6
6
5
5
5
4
4
4
4
4
4
4
3
3
3
3
3
3
3
3
3
3
3
3
3
3
3
3
3
3
3
2
2
2
2
2
2
2
1
1
1
1
1
0
0
0
0
0
0
0
0
0
0
0
0
0
0
0
0
0
0
1
1
1
1
1
1
1
1
1
1
1
1
1
1
1
1
1
1
0
0
0
0
0
0
0
0
0
0
0
0
0
0
0
0
0
0
0
0
0
0
0
1
1
1
1
1
1
1
1
1
1
1
1
1
1
1
1
1
1
1
1
1
1
2
2
2
2
2
3
3
3
3
3
3
3
3
3
3
3
3
3
3
3
3
3
3
3
3
3
3
3
3
3
3
3
3
3
3
3
3
3
3
3
3
3
3
3
3
3
3
3
3
2
2
2
2
2
2
2
2
2
2
2
2
2
2
2
2
2
2
2
2
2
3
4
4
4
4
4
4
4
4
4
4
4
4
4
4
4
5
5
5
5
5
5
5
5
5
5
5
5
5
5
5
5
5
5
5
5
5
5
5
4
4
4
4
4
4
4
4
4
4
4
4
4
4
4
4
4
4
4
4
4
4
4
4
4
4
4
4
4
4
4
4
4
4
4
4
4
4
4
4
4
4
4
4
4
4
4
4
4
4
4
4
4
4
4
4
4
4
4
4
4
4
4
4
4
4
4
5
5
5
7
8
10
12
15
26
28
28
30
30
30
30
30
30
30
31
31
32
33
33
34
34
34
39
49
50
53
53
54
54
54
53
53
53
53
53
53
53
53
55
55
55
55
55
55
55
55
55
56
56
55
55
56
56
56
56
56
56
56
56
56
56
56
56
56
56
56
56
56
56
56
56
56
56
56
56
55
55
55
55
55
55
55
55
56
56
56
56
56
56
56
58
58
58
58
58
57
57
57
57
58
58
58
57
59
58
59
59
58
58
58
58
58
58
58
58
58
57
53
51
50
50
50
50
51
50
51
52
53
54
54
54
53
53
53
52
50
49
49
43
38
36
35
35
34
34
34
34
34
34
34
34
34
35
35
35
34
34
35
35
33
33
33
33
33
34
34
34
34
33
33
33
33
34
35
35
36
35
34
34
34
34
35
35
35
34
35
35
35
35
37
37
36
36
36
36
36
36
35
35
35
35
35
34
34
34
34
33
33
32
31
31
31
30
30
32
34
33
32
33
33
33
35
35
36
36
37
37
37
37
37
37
37
36
34
34
34
34
34
34
34
36
36
36
36
36
35
35
35
35
34
34
34
34
36
37
37
37
38
38
38
38
37
36
35
34
34
33
34
36
36
38
40
44
44
44
44
43
42
41
41
41
41
42
40
41
41
41
40
41
41
41
42
43
43
43
44
44
44
44
44
44
44
44
44
44
44
44
44
44
44
44
45
45
45
45
45
45
45
42
42
42
42
42
42
42
42
42
42
42
41
41
41
41
41
41
40
39
39
39
40
41
41
41
41
41
41
42
41
41
41
41
41
41
41
40
40
40
40
40
40
40
40
40
40
40
40
40
38
38
37
37
37
37
37
37
37
37
37
37
37
37
37
36
37
36
37
40
41
44
42
43
42
42
42
41
42
42
42
42
41
42
37
34
34
34
34
34
34
34
34
34
34
34
34
34
34
34
34
34
34
34
32
32
32
32
32
32
32
32
32
32
32
32
32
27
27
27
27
27
26
26
26
26
27
27
27
27
27
27
27
27
27
26
26
26
26
26
26
26
26
26
26
26
24
25
26
27
27
26
26
26
26
26
26
26
26
26
26
26
26
26
27
27
27
27
27
27
26
26
26
26
26
26
28
28
27
28
27
27
28
28
35
35
37
37
37
38
37
37
36
36
37
39
39
36
36
36
36
35
35
35
35
36
35
35
35
35
35
35
35
35
33
33
33
33
33
33
33
33
33
30
30
30
30
30
30
30
30
30
30
30
31
31
31
31
31
31
31
31
31
31
31
31
31
31
31
31
31
31
32
32
31
31
31
31
31
31
31
29
30
30
30
29
29
29
29
29
29
30
30
27
27
29
29
29
29
28
28
28
28
29
29
28
28
27
27
27
27
27
27
28
32
37
41
40
39
40
40
40
40
40
40
40
40
40
39
39
39
39
39
39
39
39
39
39
39
39
39
38
38
38
39
39
39
39
39
40
42
41
41
40
41
41
40
40
41
42
41
40
39
36
37
38
38
40
42
43
44
46
45
45
45
45
45
46
46
45
45
45
45
46
46
46
46
46
46
46
46
46
46
46
46
46
46
46
46
46
46
46
46
46
46
46
45
45
45
44
44
44
44
43
42
42
42
42
42
42
42
42
42
42
42
43
44
45
46
46
46
46
45
44
45
43
43
43
43
41
41
40
40
40
40
37
38
38
38
38
37
37
36
36
36
35
37
38
41
41
41
41
41
40
40
40
40
40
39
39
38
39
39
39
37
37
37
37
37
37
37
37
34
34
34
34
34
33
33
32
32
32
33
34
36
36
36
36
36
36
36
36
36
36
35
34
33
31
30
30
30
30
30
30
27
27
27
28
29
28
30
28
28
28
29
27
27
26
26
26
26
29
29
29
29
28
28
28
28
28
28
28
28
28
28
29
30
30
30
30
30
30
30
30
31
30
30
30
29
29
28
28
27
26
26
26
26
26
26
26
26
26
26
26
25
25
25
25
25
25
25
25
25
25
25
25
25
25
26
26
26
26
26
26
26
26
26
26
24
24
24
23
23
23
23
23
24
24
24
23
23
23
23
23
23
23
25
25
25
25
25
26
26
26
26
26
26
25
25
25
26
26
26
26
26
26
26
26
26
26
26
26
25
25
25
26
27
27
27
27
27
27
27
27
27
26
26
26
26
26
26
26
26
26
26
29
29
29
29
29
28
28
28
28
28
28
28
28
28
30
31
30
29
29
29
29
29
29
29
29
26
27
27
27
28
26
27
27
28
28
27
26
26
26
26
26
26
26
26
26
26
26
26
26
26
26
26
26
27
26
26
26
27
26
26
26
26
26
26
26
26
26
26
26
26
26
26
26
26
26
26
26
26
26
26
26
26
26
26
26
26
27
27
27
27
27
27
26
26
24
24
23
23
23
24
23
23
24
24
26
25
26
26
34
34
34
34
34
35
35
35
35
35
35
36
36
35
35
35
35
36
39
39
38
39
40
40
39
39
39
39
38
38
37
37
37
37
37
37
37
37
37
37
37
37
37
37
37
38
38
39
39
39
39
39
41
40
41
41
41
42
42
42
41
41
41
40
40
40
40
40
40
40
40
39
39
39
39
39
39
39
39
39
39
39
39
39
39
39
39
39
39
39
39
39
39
39
38
38
39
39
39
39
39
38
38
38
38
38
38
38
38
38
38
38
38
38
38
37
37
37
37
37
37
37
37
37
37
37
37
37
37
37
37
38
38
38
38
37
37
37
37
37
38
37
37
37
37
37
37
37
37
37
37
35
35
34
34
34
34
34
33
33
32
29
29
28
26
24
24
24
24
25
25
25
25
23
23
21
21
21
21
20
17
17
18
18
18
16
15
15
15
14
14
13
11
11
11
11
11
11
6
4
4
4
4
4
5
5
5
5
5
5
5
5
5
5
5
5
6
6
6
6
6
6
5
5
5
5
5
5
4
4
4
5
5
5
5
5
5
5
5
5
5
5
5
5
5
5
5
5
5
5
5
5
5
5
5
5
5
6
6
6
6
6
6
6
6
6
6
6
6
6
6
6
6
6
6
6
6
6
6
6
6
6
6
6
6
6
6
6
6
6
6
6
6
6
6
6
6
6
6
6
6
6
6
6
6
6
6
6
6
6
6
6
6
6
6
6
6
6
6
6
6
6
6
6
6
6
6
6
6
6
6
6
6
6
6
6
5
5
5
5
5
5
5
5
5
5
5
5
4
4
4
4
4
4
4
4
4
4
4
4
4
4
4
4
4
4
4
4
3
3
3
3
3
3
3
3
3
3
3
3
3
3
3
3
3
3
3
3
3
1
1
1
1
1
1
1
1
1
1
0
0
0
0
0
0
0
0
0
0
0
0
0
0
0
0
0
0
0
0
0
0
0
1
1
1
1
1
1
1
1
1
1
1
1
1
1
1
1
1
1
1
1
1
1
1
1
1
1
1
1
1
1
1
1
1
1
1
1
1
1
1
2
2
2
2
2
2
2
2
2
2
2
2
2
2
2
2
2
2
2
2
2
2
2
2
2
2
2
2
2
2
2
2
2
2
2
2
2
3
3
3
3
3
3
3
3
3
3
3
3
3
3
3
3
3
3
3
3
3
3
3
3
3
3
3
3
3
3
3
3
3
3
3
3
3
3
3
2
2
2
2
2
2
2
2
2
2
2
2
2
2
2
2
2
2
2
2
2
2
2
2
1
1
1
1
1
1
1
1
1
1
1
1
1
0
0
0
0
0
0
0
0
0
0
0
0
0
0
0
0
0
0
0
0
0
0
0
0
0
0
0
0
0
0
0
0
0
0
0
0
0
0
0
0
0
0
0
0
0
0
0
0
0
0
0
0
0
0
0
0
0
0
0
0
0
0
0
0
0
0
0
0
0
0
0
0
0
0
0
0
0
0
0
0
0
0
0
0
0
0
0
0
0
0
0
0
0
0
0
0
0
0
0
0
0
0
0
0
0
0
0
0
0
0
0
0
0
0
0
0
0
0
0
0
0
0
0
2
2
3
3
3
3
3
3
3
3
3
3
3
3
3
3
3
3
3
4
4
4
4
4
4
4
4
4
4
4
4
4
4
4
4
4
4
4
4
4
4
4
4
4
4
4
4
4
4
4
4
4
4
4
4
4
4
4
4
4
4
4
4
4
4
4
4
4
4
4
4
4
4
4
4
4
4
4
4
4
4
4
4
4
4
4
4
4
4
4
4
4
4
4
4
4
4
4
4
4
4
4
4
4
4
4
4
4
4
4
4
4
4
4
4
4
4
4
4
4
4
4
3
3
3
3
2
2
2
2
2
2
2
2
2
2
2
2
2
2
2
2
2
2
2
2
2
2
2
2
2
2
2
2
2
2
2
2
2
2
2
2
2
2
2
2
2
2
2
2
2
2
2
2
2
2
2
2
1
1
1
1
1
1
1
1
1
1
1
1
1
1
1
1
1
1
1
1
1
1
1
1
1
1
1
1
1
1
1
1
1
1
1
1
1
1
1
1
1
1
1
1
1
1
1
1
1
1
1
1
1
1
1
0
0
0
0
0
0
0
0
0
0
0
0
0
0
0
0
0
0
0
0
0
0
0
0
0
0
0
0
0
0
0
0
0
0
0
0
0
0
0
0
0
0
0
0
0
0
0
0
0
0
0
0
0
0
0
0
0
0
0
0
0
0
0
0
0
0
0
0
0
0
0
0
0
0
0
0
0
0
0
0
0
0
0
0
0
0
0
0
0
0
0
0
0
0
0
0
0
0
0
0
0
0
0
0
0
0
0
0
0
0
0
0
0
0
0
0
0
0
0
0
0
0
0
0
0
0
0
0
0
0
0
0
0
0
0
0
0
0
0
0
0
0
0
0
0
0
0
0
0
0
0
0
0
1
1
1
1
1
1
1
1
1
1
1
1
1
1
1
1
1
1
1
1
1
1
1
1
1
1
1
1
1
1
1
1
1
1
1
1
1
1
1
1
1
1
1
1
1
1
1
1
1
2
2
2
2
2
2
2
2
3
3
3
3
3
4
4
4
4
4
4
4
4
4
4
4
4
4
4
4
4
4
4
4
4
4
4
4
4
4
4
4
4
4
4
4
4
4
4
4
4
4
4
4
4
4
4
4
4
4
4
4
4
4
4
4
4
4
4
4
4
4
4
4
4
4
4
4
4
4
4
4
4
4
4
4
4
4
5
5
7
7
7
7
7
7
7
7
7
7
7
7
7
7
6
6
6
6
6
6
6
6
6
6
6
6
6
6
6
6
6
6
6
6
6
6
6
6
6
6
6
6
7
7
7
7
7
7
7
7
7
7
7
7
7
7
7
7
7
7
6
6
6
6
6
6
6
7
7
7
6
6
6
6
6
6
6
6
6
6
6
6
6
6
6
6
7
7
8
8
8
8
8
8
8
8
8
8
7
7
7
8
8
7
7
7
7
7
7
7
6
6
6
6
6
6
6
6
6
6
6
6
6
6
5
5
5
5
5
5
5
5
6
6
6
6
6
6
6
6
6
6
6
6
6
6
6
6
6
6
6
6
6
6
6
6
6
6
6
6
6
6
6
6
7
7
7
7
7
7
7
7
7
7
7
7
7
7
7
7
7
7
6
6
6
6
6
7
6
6
6
6
6
6
5
5
5
5
5
5
5
5
5
5
5
5
5
5
5
5
5
5
5
5
5
5
6
6
6
6
6
6
6
6
6
7
7
7
7
7
7
7
7
7
7
7
7
7
7
7
7
8
8
8
9
9
8
9
9
9
9
9
9
9
9
10
10
12
12
12
12
12
12
12
13
13
13
13
13
12
12
13
13
13
13
13
14
14
14
14
14
14
14
14
14
14
14
14
14
14
14
14
14
14
14
14
14
14
14
14
14
14
14
14
14
14
14
14
14
14
14
14
14
14
14
14
14
14
14
14
14
14
16
17
17
17
17
17
17
17
17
17
17
17
17
17
18
18
18
18
17
17
17
17
17
17
17
17
16
15
16
16
16
16
16
16
16
16
16
16
16
16
16
16
16
16
16
15
15
15
15
14
14
14
14
14
14
14
14
14
14
14
14
14
13
13
13
13
13
13
10
10
10
10
10
10
10
10
10
10
10
10
10
10
10
10
10
10
10
10
10
10
10
10
10
10
10
10
11
11
11
11
11
11
11
9
9
7
7
7
7
7
7
7
7
7
7
7
8
9
9
9
9
9
9
9
9
9
9
9
9
9
9
9
9
9
9
8
8
8
8
8
8
9
9
10
10
9
9
9
9
9
9
9
9
9
9
9
9
9
10
10
10
10
10
10
10
10
10
11
11
11
10
10
10
9
9
9
9
9
9
9
8
8
8
8
8
8
8
8
8
9
10
10
10
10
10
10
10
10
10
10
10
10
10
11
11
11
11
12
12
12
12
12
12
12
12
11
11
11
11
11
11
11
11
11
11
11
11
11
11
11
11
11
11
10
10
10
10
10
9
9
9
9
9
9
9
9
9
9
9
9
11
11
11
11
11
11
11
11
11
11
11
11
11
11
11
11
11
11
11
11
10
10
10
10
9
9
9
9
9
9
9
9
9
9
9
9
9
9
9
9
9
9
9
9
9
9
9
9
9
9
9
9
9
9
9
9
9
10
9
9
9
9
9
10
10
10
10
10
10
10
10
10
10
10
10
10
10
10
10
9
9
9
10
9
9
9
9
9
9
9
9
9
9
9
9
9
9
9
9
9
9
9
9
9
9
10
9
9
10
10
10
10
10
10
10
10
9
9
9
9
5
5
4
4
4
4
4
4
4
4
4
4
4
4
4
4
4
4
4
4
4
4
4
4
4
4
4
4
4
4
4
4
4
4
4
4
4
4
4
4
4
4
4
4
4
4
4
4
4
4
4
4
4
4
4
4
4
4
4
4
4
4
4
4
4
4
4
4
4
4
4
4
4
3
3
3
3
3
3
3
3
3
3
3
3
3
3
3
3
3
3
2
2
2
2
2
2
2
2
2
2
2
2
2
2
2
2
2
2
1
1
1
1
1
1
1
0
0
0
0
0
0
0
0
0
0
0
0
0
0
0
0
0
0
0
0
0
0
0
0
0
0
0
0
0
0
0
0
0
0
0
0
0
0
0
0
0
0
0
0
0
0
0
0
0
0
0
0
0
0
0
0
0
0
0
0
0
0
0
0
0
0
0
0
0
0
0
0
0
0
0
0
0
0
1
2
2
2
2
3
4
4
4
4
4
4
4
4
4
4
4
4
4
4
4
4
4
4
4
4
4
4
4
4
4
4
4
4
4
4
4
4
4
4
4
5
5
5
5
5
5
5
5
5
5
5
5
5
5
5
5
5
5
5
6
6
6
7
7
7
7
7
7
7
7
7
7
7
7
8
8
8
8
8
8
9
9
9
9
9
9
9
9
8
8
8
8
8
8
8
8
8
8
8
8
8
8
8
8
8
8
8
8
7
8
8
8
8
8
8
8
8
8
8
8
8
8
8
7
7
7
7
6
6
6
6
6
6
6
6
6
6
6
6
6
6
6
6
6
6
6
6
6
6
6
6
7
7
7
7
7
7
7
7
7
7
7
7
7
7
7
7
7
7
7
7
7
7
7
7
7
7
7
6
6
6
6
6
6
6
6
6
6
6
6
6
6
6
6
6
6
6
6
6
6
6
6
6
7
7
7
6
6
6
6
5
5
5
5
5
5
5
5
5
5
5
5
5
5
5
5
5
5
5
5
5
5
5
5
4
4
4
4
4
4
4
4
4
4
4
4
4
4
4
4
4
4
4
4
4
4
4
4
4
4
4
4
4
4
4
4
3
3
4
4
4
4
4
4
4
4
4
4
4
4
4
4
4
4
4
4
4
5
4
4
4
5
5
5
5
5
5
5
5
5
6
6
6
6
6
6
6
6
6
6
6
7
7
7
7
7
7
7
7
8
8
8
8
8
8
8
8
8
8
8
7
7
7
7
7
7
7
7
7
7
7
7
7
7
7
7
7
7
7
7
7
7
7
7
7
7
7
7
7
7
7
7
7
7
7
7
9
9
9
10
10
11
11
11
11
11
11
11
11
11
11
11
11
11
11
11
10
10
10
10
10
10
10
10
10
10
10
10
10
10
10
10
11
11
11
11
11
11
11
11
11
11
11
12
12
12
12
12
12
12
12
12
12
12
12
12
12
11
11
11
11
11
11
11
11
11
11
11
11
11
11
11
11
11
11
11
11
10
10
10
10
10
10
10
10
10
10
10
10
10
10
10
10
10
10
10
10
10
10
10
10
10
10
10
10
8
8
8
8
8
8
8
8
8
9
10
10
10
10
10
10
10
10
10
10
10
10
10
10
10
10
10
10
10
10
10
10
10
10
10
10
10
10
10
11
11
11
11
10
10
10
10
10
10
9
9
9
9
9
9
8
8
8
8
7
7
7
7
7
8
8
8
8
8
8
8
8
8
8
8
8
8
8
9
9
9
9
9
10
10
11
10
11
11
10
10
10
10
9
9
9
9
12
12
11
15
15
16
16
16
16
17
17
18
18
19
19
20
21
21
21
21
21
22
22
23
23
23
23
23
26
26
27
27
27
27
27
27
27
27
27
27
27
27
27
27
27
27
27
27
27
26
26
26
26
26
26
26
26
26
26
26
26
26
26
26
26
26
26
26
26
26
26
26
26
26
26
26
26
26
26
26
26
26
26
26
26
26
26
26
26
26
26
26
26
26
26
26
26
26
26
26
26
26
26
26
26
26
26
26
26
27
27
27
27
27
27
27
27
27
27
27
27
27
27
27
27
27
27
27
27
27
27
27
27
27
27
27
27
27
27
27
27
27
27
27
27
27
27
27
27
26
26
25
25
24
24
24
24
24
25
25
25
25
25
25
25
26
26
26
26
26
25
25
25
25
25
23
23
23
23
23
23
23
23
23
22
22
22
20
20
20
20
19
19
19
19
21
21
21
25
25
23
23
23
23
20
20
16
16
16
16
16
16
17
17
17
16
16
15
15
15
15
15
14
15
15
15
15
15
15
15
15
15
15
15
15
15
15
15
15
15
15
15
15
15
15
15
15
14
14
14
14
14
14
14
14
14
14
14
14
13
13
13
13
13
13
13
13
13
13
13
13
13
13
13
13
13
13
13
13
12
12
12
12
12
12
12
12
12
12
12
12
12
12
12
12
12
12
12
12
12
12
10
10
10
10
10
10
10
10
10
10
10
11
11
11
10
10
10
10
10
10
10
10
10
10
10
10
10
10
10
10
10
10
10
10
10
10
10
10
10
10
10
10
8
8
10
10
10
10
10
10
10
10
10
10
10
10
8
8
8
8
8
8
8
8
8
8
8
8
8
8
8
8
7
7
6
5
5
5
4
4
4
4
4
4
3
3
3
3
4
4
4
4
4
4
4
4
4
4
4
4
4
4
4
4
4
4
4
4
4
4
4
4
4
4
4
4
4
4
4
4
4
3
3
3
3
3
3
3
3
3
3
3
3
3
3
3
3
3
3
3
3
3
3
3
3
4
4
4
4
4
4
4
4
4
4
4
4
4
4
4
4
4
4
4
4
4
4
4
4
4
6
6
6
6
6
6
6
6
6
6
5
5
5
5
5
5
5
5
5
5
5
6
6
6
6
7
7
7
7
7
8
8
8
8
8
8
8
8
8
8
8
8
8
8
8
8
9
9
9
9
8
9
9
9
9
9
9
9
9
9
9
9
9
9
9
9
9
9
9
9
8
8
8
8
8
8
8
8
8
8
8
8
8
8
8
8
8
8
8
8
8
8
8
8
8
8
8
8
8
8
8
8
8
8
8
9
9
9
9
9
8
8
8
8
8
8
7
7
7
7
7
7
7
7
7
7
7
7
7
7
7
7
9
9
9
9
9
9
9
9
9
9
9
9
9
7
7
7
7
7
7
7
7
7
7
7
7
7
7
7
7
7
7
7
7
7
7
7
7
7
7
7
7
7
7
8
8
8
8
8
8
8
8
8
8
8
8
8
8
8
8
8
8
8
8
8
8
8
8
8
8
8
8
8
8
8
8
8
8
8
8
8
8
8
8
8
8
8
8
7
7
7
7
7
7
7
7
7
7
7
7
7
7
7
6
6
6
5
5
5
5
5
4
4
4
4
4
4
4
4
4
4
4
4
4
4
3
3
3
3
3
3
3
3
3
3
3
3
3
3
3
3
4
4
3
3
3
3
3
3
3
3
3
3
3
3
3
3
3
3
3
3
3
3
3
3
3
2
2
2
2
2
2
2
2
2
2
2
2
2
2
2
2
2
2
2
2
2
2
2
2
2
2
2
2
2
2
3
3
3
3
3
3
3
3
3
2
2
2
2
2
2
2
2
2
2
2
3
4
4
4
4
4
4
4
4
4
4
4
4
4
4
4
4
4
4
4
4
4
4
4
4
4
4
4
4
4
4
4
4
4
4
4
4
4
4
4
4
4
4
4
4
4
4
4
4
4
4
4
4
4
4
4
4
4
4
4
4
4
4
4
4
4
4
4
4
4
4
4
4
4
4
4
4
4
4
4
4
4
4
4
4
4
4
4
4
4
4
4
4
4
4
4
4
4
3
3
3
3
3
3
3
3
3
3
3
3
3
3
3
2
2
2
2
2
2
2
2
2
2
2
2
2
2
2
1
1
1
1
1
1
1
1
1
1
1
1
1
1
1
1
1
1
1
1
1
1
1
1
1
1
1
1
1
1
1
1
1
1
1
1
0
0
0
0
0
0
0
0
0
0
0
0
0
0
0
0
0
0
0
0
0
0
0
0
0
0
0
0
0
0
0
0
0
0
0
0
0
0
0
0
0
0
0
0
0
0
0
0
0
0
0
1
1
1
1
1
1
2
2
2
2
2
2
2
2
2
2
2
2
2
2
2
2
2
2
2
2
2
2
2
2
2
2
2
2
2
2
2
2
2
2
2
2
2
2
2
2
2
2
2
2
2
2
2
2
2
2
2
2
2
2
2
2
2
2
2
2
2
3
4
6
6
6
6
6
6
6
6
6
6
7
7
7
7
7
7
7
7
7
11
11
11
11
11
11
11
11
11
11
11
11
11
11
11
11
11
11
11
11
11
11
11
11
11
11
11
10
10
10
10
10
10
10
10
10
10
10
10
10
10
10
10
10
10
10
10
10
10
10
10
10
10
10
10
10
10
10
10
10
10
10
10
10
10
10
10
10
10
10
10
9
9
9
9
9
9
9
9
9
9
9
8
8
8
8
8
8
8
8
8
8
8
8
8
8
8
8
8
8
8
8
8
8
8
8
8
8
8
8
8
8
8
8
8
8
8
6
6
6
6
6
6
6
6
6
7
7
7
7
7
7
7
7
7
6
6
6
5
5
5
5
5
5
5
5
5
5
5
5
5
5
4
4
4
3
3
3
2
2
2
2
2
2
1
1
1
1
1
0
0
1
1
1
1
1
1
3
3
3
3
3
3
3
4
4
4
4
4
4
4
4
4
4
5
5
5
5
5
5
5
5
5
5
5
5
5
5
5
5
5
5
5
5
5
5
5
5
5
5
5
5
5
5
5
5
5
5
5
5
5
5
5
5
5
5
5
5
5
5
5
5
5
5
5
5
5
5
5
5
5
5
5
5
5
5
5
5
5
5
5
5
5
5
5
5
5
5
5
5
5
5
5
5
5
5
5
5
5
5
5
5
5
5
5
5
5
5
5
5
5
5
5
5
5
5
5
5
4
4
4
4
4
3
3
3
2
1
1
1
1
1
1
1
1
1
1
1
1
1
1
1
0
0
0
0
0
0
0
0
0
0
0
0
0
0
0
0
0
0
0
0
0
0
0
0
0
0
0
0
0
0
0
0
0
0
0
0
0
0
0
0
0
0
0
0
0
0
0
0
0
0
0
0
0
0
0
0
0
0
0
0
0
0
0
0
0
0
0
0
0
0
0
1
1
1
1
1
1
1
1
1
1
1
2
2
2
2
2
2
3
3
3
3
3
3
3
3
3
3
3
3
3
3
3
3
3
3
3
3
3
3
2
2
2
2
2
2
2
2
2
2
2
2
2
2
2
2
2
2
2
2
2
2
2
2
2
2
2
2
3
4
4
4
4
4
4
4
4
5
5
5
5
5
5
5
5
5
5
5
5
5
5
5
5
5
5
5
4
4
4
4
4
4
4
4
4
4
4
4
4
4
4
4
4
4
4
4
4
4
4
4
4
4
4
4
4
4
4
4
4
4
4
4
4
4
4
4
4
4
4
4
4
4
4
4
4
4
4
4
4
4
4
4
4
4
4
4
4
4
4
3
3
3
3
3
2
2
2
2
2
2
2
2
2
2
2
2
2
2
2
2
2
2
2
2
2
2
2
2
2
2
2
2
2
2
2
2
2
2
2
2
2
2
3
4
4
4
4
5
5
5
5
5
5
5
5
5
5
5
5
5
5
5
5
5
5
5
5
5
5
5
5
5
5
5
5
5
5
5
5
5
5
5
5
5
5
4
4
4
4
4
3
3
3
3
3
3
4
4
4
4
4
4
5
5
5
5
5
5
6
6
7
7
7
6
6
6
6
6
6
6
6
6
6
6
6
6
6
6
6
6
6
6
6
6
6
6
6
6
6
6
6
6
6
6
6
6
6
6
6
6
6
6
6
6
6
6
6
6
6
6
6
5
6
6
6
6
6
6
5
5
5
5
5
5
5
5
5
5
5
5
5
5
5
5
5
5
5
5
5
5
5
5
5
5
5
5
5
5
5
5
5
4
4
5
5
5
5
5
5
5
5
5
5
5
5
5
5
5
5
5
5
5
4
4
4
5
5
5
5
5
5
5
5
5
5
5
5
5
5
5
5
5
5
5
5
5
5
4
4
4
4
4
4
4
4
4
4
4
5
5
5
5
5
5
5
5
5
5
5
5
4
4
4
4
4
4
4
4
4
4
4
4
3
3
3
3
4
4
4
4
4
4
3
3
3
3
3
3
3
4
4
4
4
4
4
4
4
4
4
4
4
4
4
4
4
4
4
4
4
4
4
4
4
4
4
4
4
4
4
4
4
4
4
4
4
4
4
4
4
4
4
4
4
4
4
4
3
3
3
3
3
3
3
3
3
3
3
3
3
3
3
3
3
3
3
3
3
3
3
3
3
3
3
3
3
3
3
3
3
3
3
3
3
3
3
3
3
3
3
3
3
3
3
4
4
4
4
4
4
4
4
5
5
5
5
5
5
5
5
5
5
5
4
4
4
4
4
4
3
3
3
2
2
2
2
2
2
2
2
2
2
2
2
2
2
2
2
2
2
2
2
2
2
1
1
1
1
1
1
1
1
1
1
1
1
1
1
1
1
1
1
1
1
1
1
1
1
1
1
1
1
1
1
1
1
1
1
1
1
1
1
1
1
1
1
1
1
1
1
1
1
1
1
1
1
1
1
1
1
1
1
1
1
1
1
1
1
1
1
1
1
1
1
1
1
1
1
1
1
1
1
1
0
0
0
0
0
0
0
0
0
0
0
0
0
0
0
0
0
0
0
0
0
0
0
0
0
0
0
0
0
0
0
0
0
0
0
0
0
0
0
0
0
0
0
0
0
0
0
0
0
0
0
0
0
0
0
0
0
0
0
0
0
0
0
0
0
0
0
0
0
0
0
0
0
0
0
0
0
0
0
0
0
0
0
0
0
0
0
0
0
0
0
0
0
0
0
0
0
0
0
0
0
0
0
0
0
0
0
0
0
0
0
0
0
0
0
0
0
0
0
0
0
0
0
0
0
0
0
0
0
0
0
0
0
0
0
0
0
0
0
0
0
0
0
0
0
0
0
0
0
0
0
0
0
0
0
0
0
0
0
0
0
0
0
0
0
0
0
0
0
0
0
0
0
0
0
0
0
0
0
0
0
0
0
0
0
0
0
0
0
0
0
0
0
0
0
0
0
0
0
0
0
0
0
0
0
0
0
0
0
0
0
0
0
0
0
0
0
0
0
0
0
0
0
0
0
0
0
0
0
0
0
0
0
0
0
0
0
0
0
0
0
0
0
0
0
0
0
0
0
0
0
0
0
0
0
0
0
0
0
0
0
0
0
0
0
0
0
0
0
0
0
0
0
0
0
0
0
0
0
0
0
0
0
0
0
0
0
0
0
0
0
0
0
0
0
0
0
0
0
0
0
0
0
0
0
0
0
0
0
0
0
0
0
0
0
0
0
0
0
0
0
0
0
0
0
0
0
0
0
0
0
0
0
0
0
0
0
0
0
0
0
0
0
0
0
0
0
0
0
0
0
0
0
0
0
0
0
0
1
1
1
1
1
1
1
1
1
2
2
2
2
2
2
2
2
2
2
2
2
2
2
2
2
2
2
2
2
2
2
2
2
2
2
2
2
2
2
2
2
2
2
2
2
2
2
2
2
2
2
2
2
2
2
2
2
2
2
2
2
2
2
2
2
2
2
2
2
2
2
2
2
2
2
2
2
2
2
2
2
2
2
2
2
2
2
2
2
2
2
2
2
2
2
2
2
2
2
2
2
2
2
2
2
2
2
2
2
2
2
2
2
2
2
2
2
2
2
2
2
2
2
2
2
2
2
2
2
2
2
2
2
2
2
2
2
2
2
2
2
2
2
2
2
2
2
2
2
2
2
2
2
2
2
2
2
2
2
2
2
2
2
2
2
2
2
2
2
2
2
2
2
2
2
2
2
2
2
2
2
2
2
2
2
2
2
2
2
2
2
2
2
2
2
2
2
2
2
2
3
3
3
3
3
3
3
3
3
3
3
3
3
3
3
3
3
3
3
3
3
3
3
3
3
3
3
3
3
3
3
3
3
3
3
3
3
3
3
3
3
3
3
3
3
3
1
1
1
1
1
1
1
1
1
1
1
1
1
1
1
1
1
1
1
1
1
0
0
0
0
0
0
0
0
0
0
0
0
0
0
0
0
0
0
0
0
0
0
0
0
0
0
0
0
0
0
0
0
0
0
0
0
0
0
0
0
0
0
0
0
0
0
0
0
0
0
0
0
0
0
0
0
0
0
0
0
0
0
0
0
0
0
0
0
0
0
0
0
0
0
0
0
0
0
0
0
0
0
0
0
0
0
0
0
0
0
0
0
0
0
0
0
0
0
0
0
0
0
0
0
0
0
0
0
0
0
0
0
0
0
0
0
0
0
0
0
0
0
0
0
0
0
0
0
0
0
0
0
0
0
0
0
0
0
0
0
0
0
0
0
0
0
0
0
0
0
0
0
0
0
0
0
0
0
0
0
0
0
0
0
0
0
0
0
0
0
0
0
0
0
0
0
0
0
0
0
0
0
0
0
0
0
0
0
0
0
0
0
0
0
0
0
0
0
0
0
0
0
0
0
0
0
0
0
0
0
0
0
0
0
0
0
0
0
0
0
0
0
0
0
0
0
1
1
1
1
1
1
1
1
1
1
1
1
1
1
1
1
1
1
1
1
1
1
1
1
1
1
1
1
1
1
1
1
1
1
1
1
1
1
1
1
1
1
1
1
1
1
1
1
1
1
1
1
1
1
1
1
1
1
1
1
1
1
1
1
1
1
2
2
2
2
2
2
2
3
3
3
3
3
3
3
3
3
3
3
3
3
3
3
3
3
3
3
4
4
4
4
4
4
4
4
4
4
3
3
2
2
2
2
2
2
2
2
2
2
2
2
2
2
3
4
4
4
4
4
4
4
4
4
4
4
4
4
4
4
4
4
4
4
4
4
4
4
4
4
4
4
4
4
4
4
4
4
4
4
4
4
4
4
4
4
4
4
4
4
4
4
4
4
4
4
4
4
4
4
4
4
4
4
4
4
4
4
4
4
4
4
4
4
4
4
3
3
3
2
2
2
2
2
2
2
2
2
2
2
2
2
2
2
2
2
2
2
2
2
2
2
2
2
2
2
2
2
2
2
3
3
3
3
3
3
3
4
4
4
4
5
5
5
5
4
4
4
4
4
4
4
4
4
4
4
4
4
4
4
4
4
4
4
4
2
2
2
2
2
2
2
2
2
2
2
2
2
2
2
2
2
2
2
2
2
2
2
2
2
2
2
2
2
2
2
2
2
2
2
2
2
2
2
2
2
2
2
2
2
2
2
2
2
2
2
2
2
2
2
2
2
2
2
2
2
2
2
2
2
2
2
2
2
2
2
2
2
2
2
2
2
2
2
2
2
2
2
2
2
2
2
2
2
2
2
2
2
2
2
2
2
2
2
2
2
2
2
2
2
2
3
3
3
3
3
4
4
4
4
4
4
4
4
4
4
4
4
4
4
4
4
4
4
4
4
4
4
4
4
4
4
4
4
4
4
4
3
2
2
2
2
2
2
2
2
2
2
2
1
1
1
1
1
1
1
1
1
1
1
1
1
1
1
1
1
1
1
1
1
1
1
1
1
1
1
1
1
1
1
1
1
1
1
1
1
1
1
1
1
1
1
1
1
1
1
1
1
1
1
1
1
1
1
1
1
1
1
1
1
1
1
1
1
1
1
1
1
1
1
1
1
1
1
1
1
1
1
1
1
1
1
1
1
1
1
1
1
1
1
1
1
1
1
1
1
1
1
1
1
1
1
1
1
1
1
1
1
1
1
1
1
1
1
1
1
1
1
1
1
1
1
1
1
1
1
1
1
1
1
1
1
1
1
1
1
1
1
1
1
1
1
1
1
1
1
1
1
1
1
1
1
1
1
1
1
1
1
1
1
1
1
1
1
1
1
1
1
1
1
1
1
1
1
1
1
0
0
0
0
0
0
0
0
0
0
0
0
0
0
0
0
0
0
0
0
0
0
0
0
0
0
0
0
0
0
0
0
0
0
0
0
0
0
0
0
0
0
0
0
0
0
0
0
0
0
0
0
0
0
0
0
0
0
0
0
0
0
0
0
0
0
0
0
0
0
0
0
0
0
0
0
1
1
1
1
1
1
1
1
1
1
1
1
1
1
1
1
1
1
1
1
1
1
1
1
1
1
1
2
2
2
2
2
2
2
2
2
2
2
2
2
2
2
2
2
2
2
2
2
2
2
2
2
2
2
2
2
2
2
2
2
2
2
2
2
2
2
2
2
2
2
2
2
2
2
2
2
2
2
2
2
2
2
2
2
2
2
2
2
2
2
2
2
2
2
2
2
2
2
2
2
2
2
2
2
2
2
2
2
2
2
2
2
1
1
1
1
1
1
1
1
1
1
1
1
1
1
1
1
1
1
1
0
0
0
0
0
0
0
0
0
0
0
0
0
0
0
0
0
0
0
0
0
0
0
0
0
0
0
0
0
0
0
0
0
0
0
0
0
0
0
0
1
1
1
1
1
1
1
1
1
1
1
1
1
1
1
1
1
1
1
1
1
1
1
1
1
1
1
1
1
1
1
1
1
1
1
1
1
1
1
1
1
1
1
1
1
1
1
1
1
1
1
1
1
1
1
1
1
1
1
1
1
1
1
1
1
1
1
1
1
1
1
1
1
1
1
1
1
1
1
1
1
1
1
1
1
1
1
1
1
1
1
1
1
1
1
1
1
1
1
1
1
1
1
1
1
1
2
2
2
2
2
2
2
2
2
2
2
2
2
2
2
2
2
2
2
2
2
2
2
2
2
2
2
2
2
2
2
2
2
2
2
2
2
2
2
2
2
2
2
2
2
2
2
2
2
2
2
2
2
2
2
2
2
2
2
2
2
2
2
2
2
2
2
2
2
2
2
1
1
1
2
2
2
2
2
2
2
2
2
2
2
2
2
2
2
2
2
2
2
2
2
2
2
2
2
2
2
2
2
2
2
2
2
2
1
1
1
1
1
1
1
1
1
1
1
1
1
0
0
0
0
0
0
0
0
0
0
0
0
0
0
0
0
0
0
0
0
0
0
0
0
0
0
0
0
0
0
0
0
0
0
0
0
0
0
0
0
0
0
0
0
0
0
0
0
0
0
0
0
0
0
0
0
0
0
0
0
0
1
1
1
1
1
1
1
1
1
1
1
1
1
1
1
1
1
1
1
1
1
1
1
1
1
1
1
1
1
1
1
1
1
1
1
1
1
1
1
1
1
1
1
1
1
1
1
1
1
1
1
1
1
1
1
1
1
1
1
1
1
1
1
1
1
1
1
1
1
1
1
1
1
1
1
1
1
1
1
1
1
1
1
1
1
1
1
1
1
1
1
1
1
1
1
1
1
1
1
1
1
1
1
1
1
1
1
1
1
0
0
0
0
0
0
0
0
0
0
0
0
0
0
0
0
0
0
0
0
0
0
0
0
0
0
0
0
0
0
0
0
0
0
0
0
0
0
0
0
0
0
0
0
0
0
0
0
0
0
0
0
0
0
0
0
1
1
1
1
1
1
1
1
1
1
1
1
1
1
1
1
1
1
1
1
1
1
1
1
1
1
1
1
1
1
1
1
1
1
1
1
1
1
1
1
0
0
0
0
0
0
0
0
0
0
0
0
0
0
1
1
2
2
2
2
2
2
2
2
2
2
2
2
2
2
2
2
2
2
2
2
2
2
2
2
2
2
2
2
2
2
2
2
2
2
2
2
2
2
2
2
2
2
2
2
2
2
2
2
2
2
2
2
2
2
2
2
2
2
2
2
2
2
2
2
2
2
2
2
2
2
2
2
2
2
2
2
2
2
2
2
2
2
2
2
2
2
2
2
2
2
2
2
2
2
2
2
2
2
2
2
2
2
2
2
2
2
2
2
2
2
2
2
2
2
2
2
2
2
2
2
2
2
2
2
2
2
2
2
2
2
2
2
2
2
0
0
0
0
1
1
1
1
1
1
1
1
1
1
1
1
1
1
1
1
1
1
1
1
1
1
1
1
1
1
1
1
1
1
1
1
1
1
1
1
1
1
1
1
1
1
1
1
1
1
1
1
1
1
1
1
1
1
1
1
1
1
1
1
1
1
1
1
1
1
1
1
1
1
1
1
1
1
1
1
1
1
1
1
1
1
1
1
1
1
1
1
1
1
1
1
1
1
1
1
1
1
1
1
1
1
1
1
1
1
1
1
1
1
1
1
1
1
1
1
1
1
1
1
1
1
2
2
2
2
2
2
2
2
2
2
2
2
2
2
2
2
2
2
2
2
2
2
2
2
2
2
2
2
2
2
2
2
2
2
2
2
2
2
2
2
2
2
2
2
2
2
2
2
2
2
2
2
1
0
0
0
0
0
0
0
0
0
0
0
0
0
0
0
0
0
0
0
0
0
0
0
0
0
0
0
0
0
0
0
0
0
0
0
0
0
0
0
0
0
0
0
0
0
0
0
0
0
0
0
0
0
0
0
0
0
0
0
0
0
1
1
1
1
1
1
1
1
1
1
1
1
1
1
1
1
1
1
1
1
1
1
1
1
1
1
1
1
1
1
1
1
1
1
1
1
1
1
1
1
0
0
0
0
0
0
0
0
0
0
0
0
0
0
0
1
1
1
1
1
1
1
1
1
1
1
1
1
1
1
1
1
1
1
1
1
1
1
1
1
1
1
1
1
1
1
1
1
1
1
1
1
1
1
1
1
1
1
1
1
1
1
1
1
1
1
1
1
1
1
1
1
1
1
1
1
1
1
1
1
1
1
1
1
1
1
1
1
0
0
0
0
0
0
0
0
0
0
0
0
0
0
0
0
0
0
0
0
0
0
0
0
0
0
0
0
0
0
0
0
0
0
0
0
0
0
0
0
0
0
0
0
0
0
0
0
0
0
0
0
0
0
0
0
0
0
0
0
0
0
0
0
0
0
0
0
0
0
0
0
0
0
0
0
0
0
0
0
0
0
0
0
0
0
0
0
0
0
0
0
0
0
0
0
0
0
0
0
0
0
0
0
0
0
0
0
0
0
0
0
0
0
0
0
0
0
0
0
0
0
0
0
0
0
0
0
0
0
0
0
0
0
0
0
0
0
0
0
0
0
0
0
1
1
1
1
1
1
1
1
1
1
1
1
1
1
1
1
1
1
1
1
1
1
1
1
1
1
1
1
1
1
1
1
1
1
1
1
2
2
2
2
2
3
3
3
3
3
3
3
3
3
3
3
3
3
3
3
3
3
3
3
3
3
3
3
3
3
3
3
3
3
3
3
3
3
3
3
3
3
3
3
3
3
3
3
3
3
3
3
3
3
3
3
3
3
3
3
3
3
3
3
3
3
3
3
3
3
3
3
3
3
3
3
3
3
3
3
3
3
3
3
3
3
3
3
3
3
3
3
3
3
3
3
3
3
3
3
3
3
3
3
3
3
3
3
1
1
1
1
1
1
1
1
1
1
1
1
1
1
1
1
1
1
1
1
1
2
2
2
2
2
2
2
2
2
1
1
1
1
1
1
1
1
1
1
1
1
1
1
1
1
1
1
1
1
0
0
0
0
1
1
1
1
1
1
1
1
1
1
1
1
1
1
1
1
1
1
1
1
1
1
1
1
1
1
1
1
1
1
1
1
1
1
1
2
2
2
2
2
2
2
2
2
2
2
2
2
2
2
2
2
2
2
2
2
2
2
2
2
2
2
2
2
2
2
2
2
2
2
2
2
2
2
2
2
2
4
4
4
4
4
4
4
4
4
4
4
3
3
3
3
3
3
3
3
3
3
3
3
3
3
3
3
3
3
3
3
3
3
3
3
3
3
3
3
3
3
3
3
3
3
3
3
3
3
3
3
3
3
3
3
3
3
3
3
3
3
3
3
3
3
3
3
4
4
4
4
4
4
4
4
4
4
4
4
4
4
4
4
4
4
4
3
3
2
2
2
2
2
2
2
2
2
2
2
2
2
2
2
2
2
2
2
2
2
2
2
2
2
2
2
2
3
3
3
4
4
4
4
4
4
4
4
4
4
4
4
4
4
4
4
4
4
4
4
4
4
4
4
4
4
4
4
4
4
4
4
4
4
4
4
4
4
4
4
4
4
4
4
4
4
4
4
4
4
4
4
4
4
4
4
4
4
4
4
4
4
4
4
4
4
4
4
4
4
4
4
4
4
4
4
4
4
4
4
4
4
4
4
4
4
4
4
4
4
4
4
4
4
4
4
4
4
4
4
4
4
4
4
4
2
2
2
2
2
2
2
2
2
2
2
2
2
2
2
2
2
2
2
2
2
2
2
2
2
2
2
2
2
2
2
2
2
2
2
2
2
1
1
1
1
1
1
1
1
1
1
1
1
1
1
1
1
1
1
1
1
1
1
1
1
1
1
1
1
1
1
1
1
1
1
1
1
1
1
1
1
1
1
1
1
1
1
1
1
1
1
1
1
1
1
1
1
1
0
0
0
0
0
0
0
0
0
0
0
0
0
0
0
0
0
0
0
0
0
0
0
0
0
0
0
0
0
0
0
0
0
0
0
0
0
0
0
0
0
0
0
0
0
0
0
0
0
0
0
0
0
0
0
0
0
0
0
0
0
0
0
0
0
0
0
0
0
0
0
0
0
0
0
0
0
0
0
0
0
0
0
0
0
0
0
0
0
0
0
0
0
0
0
0
0
0
0
0
0
0
0
0
0
0
0
0
0
0
0
0
0
0
0
0
0
0
0
0
0
0
0
0
0
0
0
0
0
0
0
0
0
0
0
0
0
0
0
0
0
0
0
0
0
0
0
0
0
0
0
0
0
0
0
0
0
0
0
0
0
0
0
0
0
0
0
0
0
0
0
0
0
0
0
0
0
0
0
0
0
0
0
0
0
0
0
0
0
0
0
0
0
0
0
0
0
0
0
0
0
0
0
0
0
0
0
0
0
0
0
0
0
0
0
0
0
0
0
0
0
0
0
0
0
0
0
0
0
0
0
0
0
0
0
0
0
0
0
0
0
0
0
0
0
0
0
0
0
0
0
0
0
0
0
0
0
0
0
0
0
0
0
0
0
0
0
0
0
0
0
0
0
0
0
0
0
0
0
0
0
0
0
0
0
1
1
1
1
1
1
1
1
1
1
1
1
1
1
1
1
1
1
1
1
1
1
1
1
1
1
1
1
1
1
1
1
1
1
1
1
1
1
1
1
1
1
1
1
1
1
1
1
1
1
1
1
1
1
1
1
1
1
1
1
1
1
1
1
1
1
1
1
1
1
1
1
1
1
1
1
1
1
1
1
1
1
1
1
1
1
1
1
1
1
1
1
1
0
0
0
0
0
0
0
0
0
0
0
0
0
0
0
0
0
0
0
0
0
0
0
0
0
0
0
0
0
0
0
0
0
0
0
0
0
0
0
0
0
0
0
0
0
0
0
0
0
0
0
0
0
0
0
0
0
0
0
0
0
0
0
0
0
0
0
0
0
0
0
0
0
0
0
0
0
0
0
0
0
0
0
0
0
0
0
0
0
0
0
0
0
0
0
0
0
0
0
0
0
0
0
0
0
0
0
0
0
0
0
0
0
0
0
0
0
0
0
0
0
0
0
0
0
0
0
0
0
0
0
0
0
0
0
0
0
0
0
0
0
0
0
0
0
0
0
0
0
0
0
0
0
0
0
0
0
0
0
0
0
0
0
0
0
0
0
0
0
0
0
0
0
0
0
0
0
0
0
0
0
0
0
0
0
0
0
0
0
0
0
0
0
0
0
0
0
0
0
0
0
0
0
0
0
0
0
0
0
0
0
0
0
0
0
0
0
0
0
0
0
0
0
0
0
0
0
0
0
0
0
0
0
0
0
0
0
0
0
0
0
0
0
0
0
0
0
0
0
0
0
0
0
0
0
0
0
0
0
0
0
0
0
0
0
0
0
0
0
0
0
0
0
0
0
0
0
0
0
0
0
0
0
0
0
0
0
0
0
0
0
0
0
0
0
0
0
0
0
0
0
0
0
0
0
0
0
0
0
0
0
0
0
0
0
0
0
0
0
0
0
0
0
0
0
0
0
0
0
0
0
0
0
0
0
0
0
0
0
0
0
0
0
0
0
0
0
0
0
0
0
0
0
0
0
0
0
0
0
0
0
0
0
0
0
0
0
0
0
0
0
0
0
0
0
0
0
0
0
0
0
0
0
0
0
0
0
0
0
0
0
0
0
0
0
0
0
0
0
0
0
0
0
0
0
0
0
0
0
0
0
0
0
0
0
0
0
0
0
0
0
0
0
0
0
0
0
0
0
0
0
0
0
0
0
0
0
0
0
0
0
0
0
0
0
0
0
0
0
0
0
0
0
0
0
0
0
0
0
0
0
0
0
0
0
0
0
0
0
0
0
0
0
0
0
0
0
0
0
0
0
0
0
0
0
0
0
0
0
0
0
0
0
0
0
0
0
0
0
0
0
0
0
0
0
0
0
0
0
0
0
0
0
0
0
0
0
0
0
0
0
0
0
0
0
0
0
0
0
0
0
0
0
0
0
0
0
0
0
0
0
0
0
0
0
0
0
0
0
0
0
0
0
0
0
0
0
0
0
0
0
0
0
0
0
0
0
0
0
0
0
0
0
0
0
0
0
0
0
0
0
0
0
0
0
0
0
0
0
1
1
1
1
1
1
1
1
1
1
1
1
1
1
1
1
1
1
1
1
1
1
1
1
1
1
1
1
1
1
1
1
1
1
1
1
1
1
1
1
1
1
1
1
1
1
1
1
1
1
1
1
1
1
1
1
1
1
1
1
1
1
1
1
1
1
1
1
1
1
1
1
1
1
1
1
1
1
1
1
1
1
1
1
1
1
1
1
1
1
1
1
1
1
1
1
1
1
1
1
1
1
1
1
1
1
1
1
1
1
1
1
1
1
1
0
0
0
0
0
0
0
0
0
0
0
0
0
0
0
0
0
0
0
0
0
0
0
0
0
0
0
0
0
0
0
0
0
0
0
0
0
0
0
0
0
0
0
0
0
0
0
0
0
0
0
0
0
0
0
0
0
0
0
0
0
0
0
0
0
0
0
0
0
0
0
0
0
0
0
0
0
0
0
0
0
0
0
0
0
0
0
0
0
0
0
0
0
0
0
0
0
0
0
0
0
0
0
0
0
0
0
0
0
0
0
0
0
0
0
0
0
1
1
1
1
1
1
1
1
1
1
1
1
1
1
1
1
1
1
1
1
1
1
1
1
1
1
1
1
1
1
1
1
1
2
2
2
2
2
2
2
2
2
2
2
2
2
2
2
2
2
2
2
2
2
2
2
2
2
2
2
2
2
2
2
2
2
2
2
2
2
2
2
2
2
2
1
1
1
1
1
1
1
1
1
1
1
1
1
1
1
1
1
1
1
1
1
1
1
1
1
1
1
1
1
1
1
1
1
1
1
1
1
1
1
1
1
1
1
1
1
1
2
2
2
2
2
2
2
2
2
2
2
2
2
2
2
2
2
2
2
2
2
2
2
2
1
1
1
1
1
1
1
1
1
1
1
1
1
1
1
1
1
1
1
1
1
1
1
1
1
1
1
1
1
1
1
1
1
1
1
1
1
1
1
1
1
1
1
1
1
1
1
1
1
1
1
1
1
1
1
1
1
1
1
1
1
1
1
1
1
1
1
1
1
1
1
1
1
1
1
1
1
1
1
1
1
1
1
1
1
1
1
1
1
1
1
1
0
0
0
0
0
0
0
0
0
0
0
0
0
0
0
0
0
0
0
0
0
0
0
0
0
0
0
0
0
0
0
0
0
0
0
0
0
0
1
1
1
1
1
1
2
2
2
2
2
2
2
2
2
2
2
2
2
2
1
1
1
1
1
1
2
2
2
4
4
4
4
4
4
4
4
4
4
4
4
4
4
4
4
4
4
4
4
4
4
4
4
4
4
4
4
4
4
4
4
4
4
4
4
4
4
4
4
4
4
4
4
4
4
4
4
4
4
4
4
4
4
4
4
4
4
4
4
4
4
4
4
3
3
3
3
3
3
3
3
3
3
3
3
3
3
3
3
3
3
3
3
3
3
3
3
3
3
3
3
3
2
2
2
2
2
2
2
2
2
2
2
2
2
2
2
2
2
2
2
2
2
2
2
2
2
2
2
1
1
1
1
1
0
1
1
1
1
1
1
1
0
0
0
0
0
0
0
0
0
0
0
0
0
0
0
0
0
0
0
0
0
0
0
0
0
0
0
0
0
0
0
0
0
0
0
0
0
1
1
1
1
1
1
1
1
1
1
1
1
1
1
1
1
1
1
1
1
1
1
1
1
1
1
1
1
1
1
1
1
1
1
1
1
1
1
2
2
2
2
2
2
2
2
2
2
2
2
2
2
2
2
2
2
2
2
2
2
2
2
2
2
2
2
2
2
2
2
2
2
2
2
2
2
2
2
2
2
2
2
2
2
2
2
2
2
2
2
2
2
2
2
2
2
2
2
2
2
2
2
2
2
2
2
3
3
3
3
3
3
3
3
3
3
3
3
3
3
3
3
3
3
3
3
3
4
4
4
4
4
4
4
4
4
4
4
4
3
3
3
3
3
3
3
3
3
3
3
3
3
3
3
3
3
3
3
3
3
3
3
3
3
3
3
3
3
3
3
3
3
3
3
4
4
4
4
4
4
4
4
4
4
4
4
4
4
4
4
4
4
4
4
4
4
4
4
4
4
4
4
4
4
4
4
4
4
4
4
3
3
3
3
3
3
3
3
3
3
2
2
2
2
2
2
2
2
2
2
2
2
2
1
1
1
1
1
1
1
1
1
2
3
3
3
3
2
2
2
2
2
2
2
2
2
2
2
2
2
2
2
2
2
2
2
2
2
2
2
2
2
2
2
2
2
2
2
2
1
1
1
1
1
1
1
1
1
1
1
1
1
1
1
1
1
1
1
1
1
1
1
1
1
1
1
1
1
1
1
1
1
1
1
1
1
1
1
1
1
1
1
1
1
1
1
1
1
1
1
1
1
1
1
1
1
1
1
1
1
1
1
1
1
1
1
1
1
1
1
1
1
1
1
1
1
1
1
1
1
1
1
1
1
1
1
1
2
2
2
2
2
2
2
2
2
2
2
2
2
2
3
3
3
3
3
3
3
3
2
2
2
2
2
2
2
2
2
2
2
2
2
2
2
2
2
2
2
2
3
3
3
3
3
3
3
3
3
3
3
2
2
2
2
2
2
2
2
2
2
2
2
2
2
2
2
2
2
2
2
2
2
2
2
2
2
2
2
2
2
2
2
2
2
2
2
2
2
2
2
2
2
2
2
2
2
2
2
2
2
2
2
2
2
2
2
2
2
2
2
2
2
2
2
2
2
2
2
2
2
2
2
2
2
2
2
2
2
2
2
2
2
2
2
2
2
2
2
2
2
2
2
2
2
2
2
2
2
2
2
1
1
1
1
1
1
1
1
1
1
1
1
1
1
1
1
1
0
0
0
0
0
0
0
0
0
0
0
0
0
0
0
0
0
0
0
0
0
0
0
0
0
0
0
0
0
0
0
0
0
0
0
0
0
0
0
0
0
0
0
0
0
0
0
0
0
0
0
0
0
0
0
0
0
0
0
0
0
0
0
0
0
0
0
0
0
0
0
0
0
0
0
0
0
0
0
0
0
0
0
0
0
0
0
0
0
0
0
0
0
0
0
0
0
0
0
0
0
0
0
0
0
0
0
0
0
0
0
0
0
0
0
0
0
0
0
0
0
0
0
0
0
0
0
0
0
0
0
0
0
0
0
0
0
0
0
0
0
0
0
0
0
0
0
0
0
0
0
0
0
0
0
0
0
0
0
0
0
0
0
0
0
0
0
0
0
0
0
0
0
0
0
0
0
0
0
0
0
0
0
0
0
0
0
0
0
0
0
0
0
0
0
0
0
0
0
0
0
0
0
0
0
0
0
0
0
0
0
0
0
0
0
0
0
0
0
0
0
0
0
0
0
0
0
0
0
0
0
0
0
0
0
0
0
0
0
0
0
0
0
0
0
0
0
0
0
0
0
0
0
0
0
0
0
0
0
0
0
0
0
0
0
0
0
0
0
0
0
0
0
0
0
0
0
0
0
0
0
0
0
0
0
0
0
0
0
0
0
0
0
0
0
0
0
0
0
0
0
0
0
0
0
0
0
0
0
0
0
0
0
0
0
0
0
0
0
0
0
0
0
0
0
0
0
0
0
0
0
0
0
0
0
0
0
0
0
0
0
0
0
0
0
0
0
0
0
0
0
0
0
0
0
0
0
0
0
0
0
0
0
0
0
0
0
0
0
0
0
0
0
0
0
0
0
0
0
0
0
0
0
0
0
0
0
0
0
0
0
0
0
0
0
0
0
0
0
0
0
0
0
0
0
0
0
0
0
0
0
0
0
0
0
0
0
0
0
0
0
0
0
0
0
0
0
0
0
0
0
0
0
0
0
0
0
0
0
0
0
0
0
0
0
0
0
0
0
0
0
0
0
0
0
0
0
0
0
0
0
0
0
0
0
0
0
0
0
0
0
0
1
1
1
1
1
1
1
1
1
1
1
1
1
1
1
1
1
1
1
1
1
1
1
1
1
1
1
1
1
1
2
2
3
3
3
3
3
3
3
3
3
3
3
3
3
3
3
3
3
3
3
3
3
3
4
4
4
4
4
4
4
4
4
4
4
4
4
4
4
4
4
4
3
3
3
3
3
3
3
3
3
3
3
3
3
3
3
3
3
3
3
3
3
3
3
3
3
3
3
3
3
3
3
3
3
3
3
3
3
3
3
3
3
3
3
3
3
3
3
3
3
3
3
3
3
3
3
3
3
3
3
2
2
2
2
2
2
2
2
2
2
2
2
2
2
2
2
2
2
2
2
2
2
2
2
2
2
2
2
2
2
2
2
2
2
2
2
2
2
2
2
2
2
2
2
2
2
3
3
3
3
3
3
3
3
3
3
3
3
3
2
2
2
2
1
1
1
1
1
1
1
1
1
1
1
1
1
1
1
1
1
1
1
1
1
1
1
1
1
1
1
0
0
0
0
0
0
0
0
0
0
0
0
0
0
0
0
0
0
0
0
0
0
0
0
1
1
2
2
2
2
3
3
3
3
3
3
4
4
4
4
4
4
4
4
4
4
4
4
4
4
4
4
4
4
4
4
4
4
4
4
4
4
4
4
4
4
4
4
4
4
4
4
4
4
4
4
5
5
5
5
5
5
5
5
5
5
5
5
5
5
5
5
5
5
5
5
5
5
5
5
5
5
5
5
5
5
5
5
5
5
5
5
5
5
5
4
4
4
4
4
4
4
4
4
4
4
4
4
4
4
4
4
4
4
4
4
4
4
4
4
4
4
4
4
4
4
4
4
4
4
4
4
4
4
4
4
4
4
4
3
2
2
2
2
3
3
3
3
3
4
4
4
4
4
5
5
5
5
5
5
4
5
5
5
5
6
6
6
6
6
6
6
6
6
6
6
5
5
5
5
5
5
5
5
5
5
5
5
5
5
5
5
5
5
5
5
5
5
5
5
5
5
5
5
5
5
5
5
5
5
5
5
5
5
5
5
5
5
5
5
5
5
5
5
5
5
5
5
5
5
5
5
5
5
6
6
6
6
6
6
6
6
6
6
6
6
6
6
6
6
6
6
6
6
6
6
6
6
6
6
5
5
5
5
5
5
5
5
5
5
5
5
5
5
5
3
2
1
1
1
1
1
1
0
0
0
0
0
0
0
0
0
0
0
0
0
0
0
0
0
0
0
0
0
0
0
0
0
0
0
0
0
0
0
0
0
0
0
0
0
0
0
0
0
0
0
0
0
0
0
0
0
0
0
0
0
0
0
0
0
0
0
0
0
0
0
0
0
0
0
0
0
0
0
0
0
1
1
1
1
1
1
1
1
1
1
1
1
1
1
1
1
1
1
1
1
1
1
1
1
1
1
1
1
1
1
1
1
1
1
1
1
1
1
1
1
1
1
1
1
1
1
1
1
1
1
1
1
1
1
1
1
1
1
1
1
1
2
2
2
2
2
2
2
3
3
3
3
3
3
3
3
3
3
3
3
3
3
3
3
3
3
3
3
3
3
3
3
3
3
3
3
3
3
3
3
3
3
3
3
3
3
3
2
2
2
2
2
2
2
2
2
2
2
2
2
2
2
2
2
2
2
2
2
2
2
2
2
2
2
2
2
2
2
2
2
2
2
2
2
2
2
2
2
2
2
2
2
2
2
2
2
2
2
2
2
2
2
2
2
2
2
2
2
2
2
2
2
2
2
2
2
1
1
1
1
1
1
1
1
1
1
0
0
0
0
0
0
0
0
0
0
0
0
0
0
0
0
0
0
0
0
0
0
0
1
1
1
1
1
1
1
1
1
1
1
1
1
1
1
1
1
1
1
1
1
1
1
1
1
1
1
1
1
1
1
1
1
1
1
1
1
1
1
1
1
1
1
1
1
1
1
1
1
1
1
1
1
1
1
1
1
1
1
1
1
1
1
1
1
1
1
1
1
1
1
1
1
1
1
1
1
1
1
1
1
1
1
1
1
1
1
1
0
0
0
0
0
0
0
0
0
0
0
0
0
0
0
0
0
0
0
0
0
0
0
0
0
0
0
0
0
0
0
0
0
0
0
0
0
0
0
0
0
0
0
0
0
0
0
0
0
0
0
0
0
0
0
0
0
0
0
0
0
0
0
0
0
0
0
0
0
0
0
0
0
0
0
0
0
0
0
0
0
0
0
0
0
0
0
0
0
0
0
0
0
0
0
0
0
0
0
0
0
0
0
0
0
0
0
0
0
0
0
0
0
0
0
0
0
0
0
0
0
0
0
0
0
0
0
0
0
0
0
0
0
0
0
0
0
0
0
0
0
0
0
0
0
0
0
0
0
0
0
0
0
0
0
0
0
0
0
0
0
0
0
0
0
0
0
0
0
0
0
0
0
0
0
0
0
0
0
0
0
0
1
2
2
2
2
2
2
2
3
3
3
3
3
3
3
3
3
3
3
3
3
3
3
3
3
3
3
3
3
3
3
3
3
3
3
3
3
3
3
3
3
3
3
3
3
3
3
3
3
3
3
3
3
3
3
3
3
3
3
3
3
3
3
3
3
3
3
3
3
3
3
3
2
2
2
2
2
2
2
2
2
2
2
2
2
2
2
2
3
4
4
4
4
4
4
4
4
4
4
4
3
3
3
3
3
2
2
2
2
2
2
2
2
2
2
2
2
2
3
3
3
3
3
3
3
3
3
3
3
3
3
3
3
3
3
3
3
3
3
3
3
3
3
3
3
3
3
3
3
3
3
3
3
3
3
3
3
3
3
3
3
3
3
3
3
2
2
2
2
2
2
2
2
2
2
2
2
2
2
2
2
2
2
2
2
2
1
1
1
1
1
1
1
1
1
1
1
1
1
1
1
1
1
1
1
1
1
1
1
1
1
1
1
1
1
1
1
1
1
1
1
1
1
2
2
2
2
2
2
2
2
2
2
2
2
2
2
2
2
2
2
2
2
2
2
2
2
2
2
2
2
2
2
2
2
2
2
2
2
2
2
2
2
2
2
2
2
2
2
2
2
2
2
2
2
2
2
2
2
2
2
2
2
2
2
2
2
2
2
2
3
3
3
3
3
3
3
3
3
3
3
3
3
3
3
3
3
3
3
3
3
3
3
3
3
3
3
3
3
3
3
3
3
3
3
3
3
3
3
3
3
3
3
3
3
3
3
3
3
3
3
3
3
3
3
3
3
3
3
3
3
3
3
3
3
3
3
3
3
6
7
7
7
7
7
7
7
7
7
7
7
7
7
6
6
6
6
6
5
5
5
5
5
5
5
5
5
5
5
5
5
5
5
5
5
5
5
5
5
5
5
5
5
5
5
5
5
5
5
5
5
5
5
5
5
5
4
5
5
5
5
5
5
5
5
5
5
5
5
5
5
5
5
5
5
5
5
5
6
6
6
6
6
6
6
6
6
6
6
6
6
6
6
7
8
9
9
9
9
9
9
9
9
9
8
8
8
8
8
8
8
8
8
8
8
8
8
8
8
8
8
8
8
8
8
8
8
8
8
8
8
8
8
8
8
8
9
9
9
9
10
10
10
10
10
10
10
10
10
10
10
11
11
11
12
12
12
12
12
12
12
12
12
12
12
12
12
12
12
12
12
12
12
12
12
13
13
13
12
12
12
11
11
11
11
11
11
11
11
11
11
11
11
11
11
11
11
11
11
11
11
11
11
11
11
11
11
11
10
10
8
8
8
8
8
8
8
8
8
8
8
8
7
7
7
7
7
7
7
7
7
7
7
7
7
7
7
7
5
5
5
4
4
4
4
4
4
4
4
4
4
4
4
4
4
4
3
3
3
3
3
3
3
3
3
3
3
3
3
3
3
3
3
3
3
3
2
2
2
2
2
2
2
2
2
2
2
1
1
1
1
1
1
1
1
1
1
1
0
0
0
0
0
0
0
0
0
0
0
0
0
0
0
0
0
0
0
0
0
0
0
0
0
0
0
0
0
0
0
0
0
0
0
0
0
0
0
0
0
0
0
0
0
0
0
0
0
0
0
0
0
0
0
0
0
0
0
0
0
0
0
0
0
0
0
0
0
0
0
0
0
0
0
0
0
0
0
0
0
0
0
0
0
0
0
0
0
0
0
0
0
0
0
0
0
0
0
0
0
0
0
0
0
0
0
0
0
0
0
0
0
0
0
0
0
0
0
0
0
0
0
0
0
0
0
0
0
0
0
0
0
0
0
0
0
0
0
0
0
0
0
0
0
0
0
0
0
0
0
0
0
0
0
0
0
0
0
0
0
0
0
0
0
0
0
0
0
0
0
0
0
0
0
0
0
0
0
0
0
0
0
0
0
0
0
0
0
0
0
0
0
0
0
0
0
0
0
0
0
0
0
0
0
0
0
0
0
0
0
0
0
0
0
0
0
0
0
0
0
0
0
0
0
0
0
0
0
0
0
0
0
0
0
0
0
0
0
0
0
0
0
0
0
0
0
0
0
0
0
0
0
0
0
0
0
0
0
0
0
0
0
0
0
0
0
0
0
0
0
0
0
0
0
0
0
0
0
0
0
0
0
0
0
0
0
0
0
0
0
0
0
0
0
0
0
0
0
0
0
0
0
0
0
0
0
0
0
0
0
0
0
0
0
0
0
0
0
0
0
0
0
0
0
0
0
0
0
0
0
0
0
0
0
0
0
0
0
0
0
0
0
0
0
0
0
0
0
0
0
0
0
0
0
0
0
0
0
0
0
0
0
0
0
0
0
0
0
0
0
0
0
0
0
0
0
0
0
0
0
0
0
0
0
0
0
0
0
0
0
0
0
0
0
0
0
0
0
0
0
0
0
0
0
0
0
0
0
0
0
0
0
0
0
0
0
0
0
0
0
0
0
0
0
0
0
0
0
0
0
0
0
0
0
0
0
0
0
0
0
0
0
0
0
0
0
0
0
0
0
0
0
0
0
0
0
0
0
0
0
0
0
0
0
0
0
0
0
0
0
0
0
0
0
0
0
0
0
0
0
0
0
0
0
0
0
0
0
0
0
0
0
0
0
0
0
0
0
0
0
0
0
0
0
0
0
0
0
0
0
0
0
0
0
0
0
0
0
0
0
0
0
0
0
0
0
0
0
0
0
0
0
0
0
0
0
0
0
0
0
0
0
0
0
0
0
0
0
0
0
0
0
0
0
0
0
0
0
1
1
1
1
1
1
1
1
1
1
1
1
1
1
1
1
1
1
1
1
1
1
1
1
1
1
1
1
1
1
1
1
1
1
1
1
1
1
1
1
1
1
1
1
1
1
1
1
1
1
1
1
1
1
1
1
1
1
1
1
1
1
1
1
1
1
1
1
1
1
1
1
1
1
1
1
1
1
1
1
1
1
1
1
1
1
1
1
1
1
1
1
1
1
1
1
1
1
1
1
1
1
1
1
1
1
1
1
1
1
1
1
1
1
1
1
1
1
1
1
1
1
1
0
0
0
0
0
0
0
0
0
0
0
0
0
0
0
0
0
0
0
0
0
0
0
0
0
0
0
0
0
0
0
0
0
0
0
0
0
0
0
0
0
0
0
0
0
0
0
0
0
0
0
0
0
0
0
0
0
0
0
0
0
0
0
0
0
0
0
0
0
0
0
0
0
0
0
0
0
0
0
0
0
0
0
0
0
0
0
0
0
0
0
0
0
0
0
0
0
0
0
0
0
0
0
0
0
0
0
0
0
0
0
0
0
0
0
0
0
0
0
0
0
0
0
0
0
0
0
0
0
0
0
0
0
0
0
0
0
0
0
0
0
0
0
0
0
0
0
0
0
0
0
0
0
0
0
0
0
0
0
0
0
0
0
0
0
0
0
0
0
0
0
0
0
0
0
0
0
0
0
0
0
0
0
0
0
0
0
0
0
0
0
0
0
0
0
0
0
0
0
0
0
0
0
0
0
0
0
0
0
0
0
0
0
0
0
0
0
0
0
0
0
0
0
0
0
0
0
0
0
0
0
0
0
0
0
0
0
0
0
0
0
0
0
0
0
0
0
0
0
0
0
0
0
0
0
0
0
0
0
0
0
0
0
0
0
0
0
0
0
0
0
0
0
0
0
0
0
0
0
0
0
0
0
0
0
0
0
0
0
0
0
0
0
0
0
0
0
0
0
0
0
0
0
0
0
0
0
0
0
0
0
0
0
0
0
0
0
0
0
0
0
0
0
0
0
0
0
0
0
0
0
0
0
0
0
0
0
0
0
0
0
0
0
0
0
0
0
0
0
0
0
0
0
0
0
0
0
0
0
0
0
0
0
0
0
0
0
0
0
0
0
0
0
0
0
0
0
0
0
0
0
0
0
0
0
0
0
0
0
0
0
0
0
0
0
0
0
0
0
0
0
0
0
0
0
0
0
0
0
0
0
0
0
0
0
0
0
0
0
0
0
0
0
0
0
0
0
0
0
0
0
0
0
0
0
0
0
0
0
0
0
0
0
0
0
0
0
0
0
0
0
0
0
0
0
0
0
0
0
0
0
0
0
0
0
0
0
0
0
0
0
0
0
0
0
0
0
0
0
0
0
0
0
0
0
0
0
0
0
0
0
0
0
0
0
0
0
0
0
0
0
0
0
0
0
0
0
0
0
0
0
0
0
0
0
0
0
0
0
0
0
0
0
0
0
0
0
0
0
0
0
0
0
0
0
0
0
0
0
0
0
0
0
0
0
0
0
0
0
0
0
0
0
0
0
0
0
0
0
0
0
0
0
0
0
0
0
0
0
0
0
0
0
0
0
0
0
0
0
0
0
0
0
0
0
0
0
0
0
0
0
0
0
0
0
0
0
0
0
0
0
0
0
0
0
0
0
0
0
0
0
0
0
0
0
0
0
0
0
0
0
0
0
0
0
0
0
0
0
0
0
0
0
0
0
0
0
0
0
0
0
0
0
0
0
0
0
0
0
0
0
0
0
0
0
0
0
0
0
0
0
0
0
0
0
0
0
0
0
0
0
0
0
0
0
0
0
0
0
0
0
0
0
0
0
0
0
0
0
0
0
0
0
0
0
0
0
0
0
0
0
0
0
0
0
0
0
0
0
0
0
0
0
0
0
0
0
0
0
0
0
0
0
0
0
0
0
0
0
0
0
0
0
0
0
0
0
0
0
0
0
0
0
0
1
1
1
1
1
1
1
1
1
1
1
1
1
1
2
2
2
2
2
2
2
2
2
2
2
2
2
2
2
2
2
2
2
2
2
2
2
2
2
2
2
2
2
2
2
2
2
2
2
2
2
2
2
2
2
2
2
2
2
2
2
2
2
2
2
2
2
2
2
2
2
2
2
2
2
2
2
2
2
2
2
2
2
2
2
2
2
2
2
2
2
2
2
2
2
2
1
1
1
1
1
1
1
1
0
0
0
0
0
0
0
0
0
0
0
0
0
0
0
0
0
0
0
0
0
0
0
0
0
0
0
0
0
0
0
0
0
0
0
0
0
0
0
0
0
0
0
0
0
0
0
0
0
0
0
0
0
0
0
0
0
0
0
0
0
0
0
0
0
0
0
0
0
0
0
0
0
0
0
0
0
0
0
0
0
0
0
0
0
0
0
0
0
0
0
0
0
0
0
0
0
0
0
0
0
0
0
0
0
0
0
0
0
0
0
0
0
0
0
0
0
0
0
0
0
0
0
0
0
0
0
0
0
0
0
0
0
0
0
0
0
0
0
0
0
0
0
0
0
0
0
0
0
0
0
0
0
0
0
0
0
0
0
0
0
0
0
0
0
0
0
0
0
0
0
0
0
0
0
0
0
0
0
0
0
0
0
0
0
0
0
0
0
0
0
0
0
0
0
0
0
0
0
0
0
0
0
0
0
0
0
0
0
0
0
0
0
0
0
0
0
0
0
0
0
0
0
0
0
0
0
0
0
0
0
0
0
0
0
0
0
0
0
0
0
0
0
0
0
0
0
0
0
0
0
0
0
0
0
0
0
0
0
0
0
0
0
0
0
0
0
0
0
0
0
0
0
0
0
0
0
0
0
0
0
0
0
0
0
0
0
0
0
0
0
0
0
0
0
0
0
0
0
0
0
0
0
0
0
0
0
0
0
0
0
0
0
0
0
0
0
0
0
0
0
0
0
0
0
0
0
0
0
0
0
0
0
0
0
0
0
0
0
0
0
0
0
0
0
0
0
0
0
0
0
0
0
0
0
0
0
0
0
0
0
0
0
0
0
0
0
0
0
0
0
0
0
0
0
0
0
0
0
0
0
0
0
0
0
0
0
0
0
0
0
0
0
0
0
0
0
0
0
0
0
0
0
0
0
0
0
0
0
0
0
0
0
0
0
0
0
0
0
0
0
0
0
0
0
0
0
0
0
0
0
0
0
0
0
0
0
0
0
0
0
0
0
0
0
0
0
0
0
0
0
0
0
0
0
0
0
0
0
0
0
0
0
0
0
0
0
0
0
0
0
0
0
0
0
0
0
0
0
0
0
0
0
0
0
0
0
0
0
0
0
0
0
0
0
0
0
0
0
0
0
0
0
0
0
0
0
0
0
0
0
0
0
0
0
0
0
0
0
0
0
0
0
0
0
0
0
0
0
0
0
0
0
0
0
0
0
0
0
0
0
0
0
0
0
0
0
0
0
0
0
0
0
0
0
0
0
0
0
0
0
0
0
0
0
0
0
0
0
0
0
0
0
0
0
0
0
0
0
0
0
0
0
0
0
0
0
0
0
0
0
0
0
0
0
0
0
0
0
0
0
0
0
0
0
0
0
0
0
0
0
0
0
0
0
0
0
0
0
0
0
0
0
0
0
0
0
0
0
0
0
0
0
0
0
0
0
0
0
0
0
0
0
0
0
0
0
0
0
0
0
0
0
0
0
0
0
0
0
0
0
0
0
0
0
0
0
0
0
0
0
0
0
0
0
0
0
0
0
0
0
0
0
0
0
0
0
0
0
0
0
0
0
0
0
0
0
0
0
0
0
0
0
0
0
0
0
0
0
0
0
0
0
0
0
0
0
0
0
0
0
0
0
0
0
0
0
0
0
0
0
0
0
0
0
0
0
0
0
0
0
0
0
0
0
0
0
0
0
0
0
0
0
0
0
0
0
0
0
0
0
0
0
0
0
0
0
0
0
0
0
0
1
1
1
1
1
1
1
1
1
1
1
1
1
1
1
1
1
1
1
1
1
1
1
1
1
1
1
1
1
1
1
1
1
1
1
1
1
1
1
1
1
1
1
1
1
1
1
1
1
1
1
1
1
1
1
1
1
1
1
1
1
1
1
1
1
1
1
1
1
1
1
1
1
1
1
1
1
1
1
1
1
1
1
1
1
1
1
1
1
1
1
1
1
1
1
1
1
1
1
1
1
1
1
1
1
1
1
1
1
1
1
1
1
1
1
1
1
1
1
1
1
1
1
1
1
1
1
1
1
1
1
1
1
1
1
1
1
1
1
1
1
1
1
1
1
1
1
1
1
2
2
2
2
1
1
1
1
1
1
1
1
1
1
1
1
1
1
1
1
1
1
1
1
1
1
0
0
0
0
0
0
0
0
0
0
0
0
0
0
0
0
0
0
0
0
0
0
0
0
0
0
0
0
0
0
0
0
0
0
0
0
0
0
0
0
0
0
0
0
0
0
0
0
0
0
0
0
0
0
0
0
0
0
0
0
0
0
0
0
0
0
0
0
0
0
0
0
0
0
0
0
0
0
0
0
0
0
0
0
0
0
0
0
0
0
0
0
0
0
0
0
0
0
0
0
0
0
0
0
0
0
0
0
0
0
0
0
0
0
0
0
0
0
0
0
0
0
0
0
0
0
0
0
0
0
0
0
0
0
0
0
0
0
0
0
0
0
0
0
0
0
0
0
0
0
0
0
0
0
0
0
0
0
0
0
0
0
0
0
0
0
0
0
0
0
0
0
0
0
0
0
0
0
0
0
0
0
0
0
0
0
0
0
0
0
0
0
0
0
0
0
0
0
0
0
0
0
0
0
0
0
0
0
0
0
0
0
0
0
0
0
0
0
0
0
0
0
0
0
0
0
0
0
0
0
0
0
0
0
0
0
0
0
0
0
0
0
0
0
0
0
0
0
0
0
0
0
0
0
0
0
0
0
0
0
0
0
0
0
0
0
0
0
0
0
0
0
0
0
0
0
1
1
1
1
1
1
1
1
1
1
0
0
0
0
0
0
0
0
0
0
0
0
0
0
0
0
0
0
0
1
1
1
1
1
1
1
1
1
1
1
1
1
1
1
1
1
1
1
1
1
1
1
1
1
2
2
2
2
2
2
2
2
2
2
2
2
2
2
2
2
2
2
2
2
2
2
2
2
2
2
2
2
2
2
2
2
2
2
2
2
2
2
2
2
2
2
2
2
2
3
3
3
3
3
3
3
3
3
3
3
3
3
3
3
3
4
4
4
4
4
4
4
4
4
4
4
4
4
4
4
4
4
4
4
3
3
3
4
4
4
4
4
4
4
4
4
4
3
3
3
3
3
3
3
3
3
3
3
3
3
3
3
3
3
3
3
3
3
3
3
3
3
3
3
3
3
3
3
3
3
3
3
3
3
3
3
3
3
3
3
3
3
3
3
3
3
3
3
3
3
3
3
3
3
3
3
3
3
3
3
3
3
3
3
3
3
3
3
3
3
3
3
3
3
3
3
3
3
3
3
3
3
3
3
3
3
3
3
3
3
3
3
3
3
3
2
2
2
2
2
2
2
2
2
2
2
2
2
2
2
2
2
2
2
2
2
2
2
2
2
0
0
0
0
0
0
0
0
0
0
0
0
0
0
0
0
0
0
0
0
1
1
1
1
1
1
1
1
1
1
1
1
1
1
1
1
1
1
1
1
1
1
0
0
0
0
0
0
0
0
0
0
0
0
0
0
0
0
0
0
0
0
0
0
0
0
0
0
0
0
0
0
0
0
0
0
0
0
0
0
0
0
0
0
0
0
0
0
0
0
0
0
0
0
0
0
0
0
0
0
0
0
0
0
0
0
0
0
0
0
0
0
0
0
0
0
0
0
0
0
0
0
0
0
0
0
0
0
0
0
0
0
0
0
0
0
0
0
0
0
0
0
0
0
0
0
0
0
0
0
0
0
0
1
1
1
1
1
1
1
1
1
1
1
1
1
1
1
1
1
1
1
1
1
1
1
1
1
1
1
1
1
1
1
1
1
1
1
1
1
1
1
1
1
1
1
1
1
1
1
1
1
1
1
1
1
1
1
1
1
1
1
1
1
1
1
1
1
1
1
1
1
1
1
1
1
1
1
1
1
1
1
1
1
1
1
1
1
1
1
1
1
1
1
1
1
1
1
1
1
2
2
2
2
2
2
2
2
2
2
2
2
3
3
2
2
2
2
2
2
2
2
2
2
2
2
2
2
2
2
2
2
2
2
2
2
2
2
1
1
1
1
1
1
1
1
1
1
1
1
1
1
1
1
1
1
1
1
1
1
1
1
1
1
1
1
1
1
1
1
1
1
1
1
1
1
1
1
1
1
1
1
1
1
1
1
1
1
1
1
1
1
1
1
1
1
1
1
1
1
1
1
1
1
1
1
1
1
1
1
1
1
1
1
1
1
1
1
1
1
0
0
0
0
0
0
0
0
0
0
0
0
0
0
0
0
0
0
0
2
2
2
2
2
2
2
2
2
2
2
2
2
2
2
2
2
2
2
2
2
2
2
2
2
2
2
2
2
2
2
2
2
2
2
2
2
2
2
2
2
2
2
2
2
2
2
2
2
2
2
2
2
2
2
2
2
2
2
2
2
2
2
2
2
2
2
2
2
2
2
2
2
2
2
2
2
2
1
1
1
1
1
1
1
1
1
1
1
1
1
1
1
1
1
1
1
1
1
1
1
1
1
1
1
1
1
1
1
1
1
1
0
0
0
0
0
0
0
0
0
0
0
0
0
0
0
0
0
0
0
0
0
0
0
0
0
0
0
0
0
0
0
0
0
0
0
0
0
0
0
0
0
0
0
0
0
0
0
0
0
0
0
0
0
0
0
0
0
0
0
0
0
0
0
0
0
0
0
0
0
0
0
0
0
0
0
0
0
0
0
0
0
0
0
0
0
0
0
0
0
0
0
0
0
0
0
0
0
0
0
0
0
0
0
0
0
0
0
0
0
0
0
0
0
0
0
0
0
0
0
0
0
0
0
0
0
0
0
0
0
0
0
0
0
0
0
0
0
0
0
0
0
0
0
0
0
0
0
0
0
0
0
0
0
0
0
0
0
0
0
0
0
0
0
0
0
0
0
0
0
0
0
0
0
0
0
0
0
0
0
0
0
0
0
0
0
0
1
1
1
1
1
1
1
1
1
1
1
1
1
1
1
1
1
1
1
1
1
1
1
1
1
1
1
1
1
1
1
1
1
1
1
1
1
1
1
1
1
1
1
1
1
2
2
3
3
3
3
3
3
3
3
4
4
3
3
3
3
3
3
3
3
3
3
3
4
4
4
4
4
4
4
4
4
4
4
4
4
4
4
4
4
4
4
4
4
4
4
4
4
4
4
4
4
4
4
4
4
4
4
4
4
4
4
4
4
4
4
4
4
4
4
4
4
3
3
3
3
3
3
3
3
3
3
3
3
3
3
3
3
3
3
3
3
3
3
3
3
3
3
3
3
3
3
3
3
3
3
3
3
3
3
3
3
3
3
3
3
3
3
3
3
3
3
3
3
3
3
3
3
3
3
3
3
3
2
2
2
2
2
2
2
2
2
2
2
2
2
2
2
2
2
1
1
1
1
1
1
1
1
1
1
1
1
1
1
1
1
1
1
1
1
1
1
1
1
1
2
2
2
2
2
2
2
2
2
2
2
2
2
2
2
2
2
2
2
2
2
2
2
3
3
3
3
3
3
3
3
3
3
3
3
3
3
3
3
3
3
3
3
3
3
3
3
3
3
3
3
3
3
3
3
3
3
3
3
3
3
3
3
3
3
3
3
3
3
3
3
3
3
3
3
3
2
2
2
2
2
2
2
2
2
2
2
2
2
2
2
2
2
2
2
2
2
2
2
2
2
2
2
2
2
2
2
2
2
2
2
2
2
2
2
2
2
2
2
2
2
2
2
2
2
2
2
2
2
2
1
1
1
1
1
0
0
0
0
0
0
0
0
0
0
0
0
0
0
0
0
0
0
0
0
0
0
0
0
0
0
0
0
0
0
0
0
0
0
0
0
0
0
0
0
0
0
0
0
0
0
0
0
0
0
0
0
0
0
0
0
0
0
0
0
0
0
1
1
2
2
2
2
3
3
3
3
3
3
3
3
3
3
3
3
3
3
3
3
3
3
3
3
3
2
2
2
2
2
2
2
2
3
4
4
5
7
7
7
7
7
7
7
7
7
7
7
7
7
7
7
7
17
21
25
26
26
26
26
26
30
30
30
30
30
30
30
30
30
30
30
30
30
30
30
30
31
31
31
31
31
31
31
31
31
31
32
32
32
32
33
33
36
36
36
36
36
36
36
36
36
36
36
37
37
37
37
38
38
38
39
39
39
39
39
39
40
41
46
46
46
46
46
46
46
46
46
46
46
47
47
47
48
48
48
48
48
48
48
48
48
48
48
48
48
48
49
49
49
50
51
51
51
51
51
53
55
55
56
56
56
56
56
56
57
56
56
56
56
56
56
57
58
58
58
58
57
57
57
58
58
58
62
63
64
64
64
64
65
65
61
61
60
59
59
59
59
59
59
59
59
59
59
59
57
55
55
55
55
55
55
53
53
53
54
54
54
56
56
56
55
55
56
57
57
57
57
57
57
57
56
56
56
56
56
52
53
53
54
54
55
54
55
54
54
55
53
54
53
53
53
55
55
56
56
56
58
58
59
59
60
60
59
58
56
56
56
55
55
55
59
60
58
59
59
61
61
60
60
60
60
59
59
59
59
59
61
62
66
66
64
64
64
66
66
66
66
66
66
66
66
66
66
66
66
64
64
65
65
65
64
64
64
66
66
66
66
66
66
66
65
65
66
67
67
69
69
69
69
69
68
68
68
68
68
68
68
68
68
68
69
69
71
70
70
71
71
70
69
69
69
69
69
68
68
68
66
66
66
65
65
65
66
66
65
65
65
65
65
63
62
62
62
60
60
60
60
59
59
60
59
59
58
58
54
54
55
55
55
55
55
54
52
51
50
50
50
47
47
46
45
45
42
42
41
41
41
41
40
40
40
40
40
40
39
38
38
38
38
38
36
37
36
36
35
35
34
33
35
35
36
37
39
42
43
44
44
44
44
44
44
44
44
44
41
41
41
41
41
41
41
40
39
39
39
40
42
47
46
45
45
53
53
53
53
53
52
52
53
53
53
55
55
59
59
61
62
62
62
62
62
62
62
62
62
62
62
62
62
62
63
63
64
65
65
65
65
68
68
68
68
68
68
67
69
69
69
69
72
73
73
73
73
73
72
71
74
74
76
77
79
80
83
85
85
88
88
88
88
88
88
88
88
88
87
88
88
89
89
89
91
93
93
93
93
92
92
92
92
93
93
93
91
87
87
82
82
81
81
81
81
81
81
81
80
79
79
79
79
76
76
76
76
78
77
77
77
77
77
76
76
75
74
74
74
74
74
75
74
69
69
68
68
65
65
65
64
64
64
64
64
64
64
62
62
62
64
64
64
64
61
61
59
59
59
59
59
59
59
58
56
55
55
55
54
52
51
51
51
47
47
47
47
46
46
44
43
41
41
41
39
40
40
39
39
39
40
40
40
42
42
39
39
38
38
38
38
38
37
36
36
36
39
40
40
40
40
40
40
38
38
35
35
36
35
35
34
34
31
31
31
31
30
30
30
30
30
30
30
30
30
30
30
30
30
30
30
30
30
31
31
31
31
30
30
30
32
32
34
36
36
36
36
37
37
37
37
37
37
37
37
37
37
36
36
34
33
33
32
31
27
27
27
26
26
26
26
26
26
28
28
28
28
28
27
31
32
33
33
32
32
31
31
31
31
31
31
33
33
33
33
33
34
33
33
33
33
33
33
33
33
33
34
34
33
31
31
32
32
32
32
32
32
32
32
32
32
32
32
32
32
32
31
31
31
32
32
32
32
32
32
32
32
32
32
32
32
32
32
32
32
32
31
31
31
31
31
32
32
33
33
30
30
30
30
30
30
30
29
29
29
29
29
30
30
30
30
30
30
30
29
29
29
29
29
29
29
29
29
29
28
28
28
26
26
26
26
26
26
26
26
26
27
27
27
27
27
27
26
28
27
27
27
26
26
26
26
26
25
25
25
24
24
25
25
26
26
26
26
26
28
29
32
32
31
31
30
30
30
30
30
30
29
29
29
29
29
29
27
26
26
26
26
26
26
26
26
26
24
24
24
23
25
25
30
31
31
31
31
31
31
31
32
31
31
31
31
31
31
31
30
30
31
33
37
37
39
40
40
40
40
40
40
40
41
45
52
53
54
54
54
55
66
69
77
79
80
81
89
89
89
92
93
93
93
91
91
90
90
90
90
90
90
92
92
92
92
93
94
97
99
101
101
105
104
104
105
106
106
105
104
104
103
103
103
103
103
103
103
103
104
104
104
104
104
102
102
102
102
102
101
101
101
101
101
101
101
101
101
101
101
101
101
101
102
100
102
104
104
104
104
104
104
103
103
103
103
103
101
100
100
99
99
99
99
97
97
97
98
98
98
98
98
97
97
95
95
93
93
92
92
92
91
90
89
89
89
87
86
86
82
81
80
80
78
67
67
66
65
65
65
66
66
66
66
65
62
62
62
61
61
62
60
59
59
58
57
59
57
57
59
60
65
70
70
67
60
60
60
59
59
58
57
57
57
56
56
56
56
54
55
55
55
55
55
55
55
54
54
54
55
53
53
53
53
53
53
52
51
51
49
49
49
49
49
49
48
47
48
45
44
44
44
44
44
43
43
43
43
43
43
43
43
43
44
43
43
40
41
41
41
41
41
41
41
41
41
41
41
38
38
38
38
37
37
36
36
36
35
35
35
35
35
38
38
38
38
38
38
38
38
42
42
44
44
44
45
43
42
39
39
39
38
38
38
38
38
38
37
37
36
36
34
34
34
34
33
33
33
32
32
32
31
31
31
31
31
30
30
30
30
30
30
33
33
32
32
32
31
31
31
31
31
30
30
29
27
27
27
27
27
27
27
27
27
27
28
28
28
28
28
29
27
27
27
27
31
43
48
51
51
51
61
65
71
77
79
81
81
82
82
83
83
83
82
82
82
84
84
84
84
83
83
82
81
81
81
81
79
79
79
79
79
79
79
79
79
79
79
79
79
79
79
79
78
78
78
78
78
78
78
78
78
78
78
78
78
77
77
78
78
78
78
78
79
79
79
79
79
79
80
80
85
86
90
93
100
112
112
112
112
111
112
112
111
110
109
107
107
108
108
108
108
108
109
109
109
109
109
116
117
118
123
123
123
122
120
118
117
117
116
114
114
114
113
113
113
111
111
111
111
110
105
104
102
102
102
102
102
103
104
103
104
104
104
104
104
104
104
101
101
100
99
99
99
99
97
96
96
96
96
96
97
97
98
99
99
99
97
97
95
95
96
96
96
96
96
96
96
96
94
94
94
93
93
93
95
98
101
101
100
98
98
99
97
96
96
96
93
92
90
88
88
88
89
90
90
92
93
93
93
92
92
93
93
93
93
93
92
92
93
93
94
93
97
89
91
98
99
100
101
100
100
101
101
99
99
99
96
98
99
99
100
100
98
96
96
97
98
100
101
102
106
106
106
106
109
109
108
107
99
98
100
100
105
106
106
106
106
106
106
106
106
105
104
104
104
103
104
103
102
101
101
100
101
102
102
103
103
103
103
103
102
102
103
97
96
100
106
111
116
118
118
116
116
115
115
115
115
115
115
114
114
115
114
115
116
118
124
125
126
127
127
126
124
129
129
130
138
138
139
142
137
138
138
138
137
137
137
136
136
135
133
133
131
131
131
131
131
130
130
129
129
129
131
132
135
134
138
138
136
137
137
139
139
140
138
138
137
137
137
137
137
139
139
135
135
134
134
132
132
132
132
131
131
131
131
130
130
130
130
126
126
125
125
125
125
126
125
124
122
118
118
118
117
117
117
117
117
117
116
113
113
111
109
109
109
109
109
119
121
123
123
117
116
115
113
111
111
110
109
110
110
110
109
108
109
108
104
103
103
102
102
101
101
100
99
99
99
97
97
97
97
96
94
93
93
93
93
93
92
84
84
84
83
82
80
79
79
79
79
79
79
79
79
77
76
76
76
73
73
73
73
73
73
74
74
74
75
74
73
67
67
66
63
63
63
62
62
62
61
61
60
59
60
57
57
57
57
57
57
57
57
57
58
60
59
61
61
62
62
63
56
59
59
62
60
60
61
61
60
60
60
64
63
63
62
61
61
60
59
58
57
57
57
57
55
53
53
53
53
53
53
53
51
51
51
50
49
48
48
47
47
47
42
42
41
41
41
40
40
40
39
39
39
38
37
36
36
36
36
36
35
35
35
35
35
35
40
40
44
44
43
43
43
44
44
45
45
44
45
44
43
43
43
43
43
48
53
56
56
56
57
59
59
59
59
59
59
60
60
60
60
60
59
59
59
59
60
65
75
77
82
83
84
84
84
91
91
92
92
91
90
91
91
91
91
90
90
90
90
96
98
107
129
137
144
154
161
161
161
162
162
162
162
161
161
162
162
163
163
163
167
169
177
185
187
186
186
186
186
190
190
189
198
200
227
227
230
231
232
238
239
239
238
238
238
238
239
239
236
236
235
236
243
245
246
246
246
246
247
247
248
248
248
249
248
249
252
253
256
269
275
278
280
280
279
280
292
292
292
298
298
298
299
298
298
297
300
300
297
300
300
300
300
298
296
296
292
290
286
285
282
277
277
274
273
272
271
271
271
270
271
270
270
270
269
260
260
255
255
256
254
252
251
250
247
246
251
250
265
267
268
274
274
265
261
255
250
245
238
236
237
237
239
239
239
239
237
234
234
237
239
242
242
246
253
270
277
276
270
267
267
269
271
274
279
290
288
276
279
273
275
276
293
291
301
306
307
307
306
297
297
297
302
298
297
297
297
297
297
297
294
293
294
294
292
287
283
283
282
282
279
279
279
277
277
274
274
274
272
272
271
271
271
268
266
266
262
261
260
260
260
260
260
260
259
259
260
261
260
260
257
255
254
253
251
248
244
243
237
236
235
232
232
232
232
231
231
231
230
228
224
219
219
215
215
214
214
214
213
212
212
212
207
207
207
206
202
202
203
202
184
184
181
181
176
172
173
172
171
168
150
145
145
146
143
136
135
123
103
99
88
88
85
82
78
78
77
80
85
85
85
82
75
60
63
54
54
54
52
50
46
42
43
43
43
43
43
43
43
43
42
39
40
40
38
38
38
38
38
38
38
38
38
37
37
37
36
34
34
34
34
34
33
32
32
32
32
32
32
32
29
29
29
28
28
28
27
27
27
27
27
27
27
27
27
27
27
27
27
27
27
27
27
26
26
26
26
26
26
26
26
26
26
26
26
26
26
25
24
24
24
24
24
24
24
25
25
25
25
25
25
25
25
25
25
24
24
24
24
23
22
21
21
20
20
20
20
20
20
20
19
19
19
18
18
18
18
17
16
10
10
10
9
9
9
9
9
9
9
9
9
9
9
9
9
9
9
9
9
9
8
7
7
7
7
7
7
7
7
7
7
7
8
7
7
7
7
7
5
5
5
5
5
5
5
5
4
4
4
4
5
5
5
5
5
5
5
5
5
5
5
5
5
5
5
5
4
4
4
4
4
4
4
4
5
5
5
5
4
4
4
4
4
4
4
4
4
4
4
4
4
4
4
4
4
4
4
4
4
4
4
4
4
4
4
4
4
4
3
3
3
3
3
3
3
3
3
3
4
4
4
4
4
4
4
4
4
4
4
4
4
5
5
5
6
6
6
6
6
6
6
6
6
6
6
6
6
6
5
5
5
5
5
5
5
5
5
5
5
5
5
5
5
5
5
5
5
5
4
4
4
4
4
4
4
4
4
4
4
4
4
4
4
4
4
4
4
4
4
4
4
4
4
4
4
4
4
4
4
4
3
3
3
3
3
3
3
3
3
3
3
3
3
3
3
3
3
3
4
4
4
4
5
4
5
5
5
5
5
5
3
3
3
3
3
3
3
3
3
3
2
2
2
2
2
2
2
2
2
2
2
2
2
2
2
2
2
2
2
2
2
2
2
2
2
2
2
2
2
2
2
2
2
2
2
2
2
2
2
2
2
2
3
3
3
3
3
3
3
3
3
3
3
3
3
3
3
3
3
3
3
3
3
3
3
3
3
3
3
3
3
3
3
3
3
3
3
3
6
6
6
6
6
6
6
6
6
6
5
5
5
5
5
5
5
5
5
4
4
4
4
4
4
4
4
4
4
4
4
4
4
4
4
4
3
5
5
5
5
5
5
5
5
5
5
5
5
5
5
5
5
6
6
6
6
6
6
6
6
6
6
6
7
8
8
10
10
11
11
11
11
11
11
11
11
11
11
11
11
11
11
11
11
11
11
11
11
11
11
11
11
11
11
11
11
11
11
11
11
11
11
11
10
10
10
10
10
10
10
10
10
11
11
11
11
11
11
11
11
11
11
11
11
11
11
11
11
11
11
11
11
9
9
7
7
7
7
7
7
7
7
7
7
7
7
7
7
7
7
7
7
8
8
8
8
8
8
8
8
8
8
8
8
8
8
8
8
9
10
10
11
11
11
11
11
11
10
10
10
10
10
10
10
10
10
10
10
9
9
8
8
8
8
8
8
8
9
9
8
8
7
7
7
7
7
7
7
7
6
6
7
7
7
7
7
7
7
7
10
10
10
10
10
10
10
11
11
11
11
11
11
11
11
12
11
11
11
11
11
11
11
11
11
10
10
10
10
11
12
12
12
12
13
14
14
14
14
14
14
14
14
14
14
14
14
14
14
14
14
14
14
14
14
14
14
14
14
14
14
14
15
15
15
15
15
15
15
15
15
15
15
15
15
15
16
16
16
15
15
15
15
15
15
14
14
14
15
15
15
15
15
15
15
15
15
15
15
15
15
15
15
15
14
14
14
14
14
14
14
14
14
14
14
14
14
14
14
14
14
14
14
14
13
13
13
13
13
13
13
11
11
11
11
11
11
11
11
12
12
12
12
12
13
13
13
14
14
14
15
15
16
16
16
16
17
20
21
23
22
23
24
21
21
22
22
22
20
19
20
21
21
23
23
24
25
27
27
27
27
27
27
27
27
27
27
27
27
27
26
26
26
26
27
27
27
27
27
26
26
26
26
26
26
26
26
26
26
26
26
26
26
26
26
27
27
27
27
27
27
26
26
26
26
26
26
26
26
26
26
26
26
26
26
26
26
26
26
26
26
28
28
28
28
28
28
28
28
28
28
28
28
27
27
27
28
28
28
28
28
28
28
28
28
28
28
27
27
27
27
26
27
29
29
29
27
27
30
30
30
30
29
29
29
27
27
26
26
26
26
26
26
26
26
26
26
26
26
25
25
25
25
25
25
25
25
25
24
24
24
24
24
24
24
24
24
23
23
23
23
23
23
20
20
20
18
18
18
18
19
19
19
19
19
19
18
18
18
18
18
18
18
17
17
17
17
17
17
16
15
15
15
15
15
15
15
15
15
15
15
15
15
15
15
15
15
15
15
15
15
15
15
15
15
14
14
14
14
14
14
14
14
14
14
14
14
14
14
14
14
14
14
14
14
14
14
14
14
14
14
14
14
14
14
13
13
13
12
12
12
11
11
10
9
9
9
9
9
8
8
8
8
8
8
8
8
8
8
8
8
8
8
8
8
8
8
7
7
7
7
7
7
7
7
7
7
7
7
7
7
7
7
7
7
6
5
5
5
5
5
5
5
5
5
5
4
4
4
4
4
4
4
4
4
4
4
4
4
4
5
5
5
5
5
5
5
5
5
5
5
5
5
5
5
5
4
4
4
4
4
4
4
4
4
3
3
3
3
3
3
3
3
3
3
3
3
3
3
3
3
2
2
2
2
2
2
2
2
2
2
2
2
2
2
2
3
3
3
3
3
3
3
3
3
3
3
3
3
3
3
3
3
3
3
3
2
2
2
2
2
2
1
1
1
1
1
1
1
1
1
1
1
1
1
1
1
1
1
1
1
1
2
2
2
2
2
2
2
2
2
2
2
2
2
3
3
3
3
3
4
4
4
4
4
4
4
3
3
3
3
3
3
3
3
3
3
3
3
4
4
4
4
3
3
3
3
3
3
3
3
3
3
3
4
4
4
4
4
4
4
4
4
4
4
4
6
7
7
7
7
7
7
7
7
7
7
7
7
7
7
7
7
7
7
7
7
7
7
7
7
7
7
7
7
7
7
7
7
7
7
7
7
7
7
7
7
7
7
7
7
7
7
7
7
7
7
7
7
7
7
7
7
7
7
7
7
7
7
7
7
7
7
7
7
7
7
7
7
7
7
7
7
7
7
7
7
7
6
6
6
6
7
7
7
5
5
5
5
5
5
5
5
5
5
5
5
5
5
6
6
6
6
6
6
5
5
5
5
5
4
4
5
5
5
5
5
5
5
5
5
5
5
6
6
6
6
6
6
6
6
6
6
6
6
6
6
6
6
6
6
6
6
6
6
6
6
6
6
6
6
6
6
6
7
7
7
7
7
7
7
7
7
6
6
6
6
6
6
6
6
6
6
6
6
6
6
6
6
6
6
7
7
7
7
7
7
7
7
7
7
8
8
8
8
8
8
8
8
9
9
9
9
9
8
8
8
8
8
8
8
8
8
8
8
8
8
8
8
8
8
8
8
8
8
8
7
7
7
7
7
7
7
7
7
7
7
7
7
7
7
7
7
7
6
6
6
6
6
6
6
6
5
5
5
5
5
5
5
5
6
6
6
6
6
6
6
6
6
6
5
6
6
7
8
9
9
9
9
9
9
9
9
9
9
9
9
8
7
8
9
9
9
9
9
9
9
9
9
9
9
9
9
9
9
9
9
9
9
9
9
9
9
7
7
7
7
7
7
7
7
7
8
8
12
14
14
14
14
14
15
16
17
18
18
20
20
20
20
21
21
21
22
24
24
24
24
25
25
26
26
26
26
26
26
27
27
27
27
27
27
27
27
27
27
27
26
27
27
27
27
27
27
27
27
27
27
27
27
27
27
27
27
27
27
26
26
26
26
27
27
27
27
27
27
27
27
27
27
28
28
28
28
28
28
28
28
28
27
27
27
27
27
27
27
27
27
27
27
27
27
26
26
26
27
27
27
27
26
27
27
27
27
27
27
27
27
27
27
27
27
27
27
27
27
26
26
27
27
27
27
26
26
26
26
26
25
25
25
25
25
26
26
26
26
25
24
24
25
25
24
24
24
24
25
25
26
25
24
24
24
24
24
24
24
24
24
24
24
24
23
23
23
22
22
20
20
20
20
19
19
19
19
18
18
18
17
17
17
17
16
16
16
15
15
15
15
15
14
14
15
15
15
15
15
21
21
22
24
26
26
26
26
28
28
28
28
28
28
28
28
29
29
30
30
30
30
30
30
30
30
30
31
31
31
31
31
31
31
31
31
31
30
29
29
29
29
29
29
29
29
31
31
31
34
34
36
37
37
37
37
37
37
37
38
38
38
40
39
39
39
38
38
39
40
40
40
39
38
38
38
38
38
38
38
38
37
37
37
37
37
37
37
37
37
37
37
37
36
36
35
35
35
35
35
35
35
35
35
36
36
36
36
36
35
35
35
34
33
32
32
31
31
31
31
30
30
30
30
30
30
30
26
26
26
25
26
26
26
26
26
26
26
26
26
26
26
26
26
26
26
26
26
26
26
26
25
25
25
25
25
25
24
24
24
24
24
24
23
23
23
23
23
23
23
23
23
23
22
22
22
21
21
21
21
21
21
21
19
19
17
17
17
17
17
17
17
17
17
17
17
17
17
17
16
16
16
16
16
16
16
16
16
16
16
16
16
16
16
15
16
15
15
16
16
16
16
16
16
16
16
16
16
16
16
16
16
15
13
13
13
14
14
14
14
14
14
13
13
13
13
13
13
13
13
13
13
13
12
12
12
12
12
13
13
13
13
13
13
13
12
12
12
12
12
12
12
12
12
12
12
12
13
13
13
13
11
10
12
12
15
15
17
18
18
18
18
18
18
18
18
18
18
18
18
18
18
18
18
18
18
18
18
18
18
18
18
18
18
18
18
18
18
18
18
20
20
19
19
19
19
19
19
20
20
20
19
19
19
19
19
19
19
19
19
18
17
17
17
17
17
17
17
17
17
17
17
17
17
17
17
18
18
18
18
18
18
18
18
18
18
18
18
18
18
18
18
18
18
18
18
18
18
18
18
18
18
18
18
18
18
18
18
18
18
18
19
20
21
21
24
23
23
23
23
23
23
23
23
23
23
23
22
22
22
24
24
24
23
22
22
22
22
22
22
22
21
21
21
21
21
21
21
21
21
20
20
20
20
20
20
20
20
20
20
20
20
19
19
17
17
16
17
17
17
17
17
17
17
17
17
17
17
17
17
16
16
16
16
16
16
16
16
15
15
14
14
15
15
15
15
15
15
15
16
16
16
16
16
16
16
19
19
23
23
23
24
24
24
24
24
24
24
24
24
23
23
23
23
23
23
22
22
22
22
22
22
22
26
28
28
28
29
29
30
30
31
30
39
40
44
46
47
47
47
47
47
49
50
50
50
50
50
50
50
50
50
53
53
55
56
56
55
55
56
56
56
56
56
56
56
56
56
56
56
56
56
56
56
56
56
55
55
55
55
55
55
55
56
56
56
56
56
56
59
59
59
59
59
59
59
59
59
59
60
60
65
68
69
83
83
84
85
86
87
87
87
87
87
88
88
88
90
90
92
91
89
92
92
92
93
92
92
92
92
93
93
91
91
91
91
91
91
91
95
96
96
96
96
92
96
102
103
103
103
108
106
106
106
106
106
107
107
103
102
102
102
102
102
103
103
103
105
105
104
103
103
102
102
101
100
100
99
99
99
99
97
96
96
94
93
93
92
92
92
91
91
91
91
91
90
90
89
90
90
90
91
90
90
91
91
91
85
84
84
84
84
84
80
80
80
80
79
79
79
84
83
89
92
92
95
95
96
96
94
94
93
93
92
91
91
91
91
91
90
89
89
89
88
87
86
86
86
85
83
83
82
82
81
78
76
72
71
71
71
72
73
70
70
70
69
69
68
68
67
63
63
63
63
62
64
61
60
52
51
51
51
52
52
51
51
51
50
49
49
49
49
50
50
49
49
50
50
50
50
50
52
52
50
49
50
50
52
57
59
60
61
61
62
62
62
64
65
65
65
65
65
65
65
64
66
67
66
66
65
65
65
65
65
64
64
64
64
64
64
64
64
64
64
63
63
63
64
64
64
64
64
64
64
64
64
64
64
64
64
64
63
63
63
62
62
62
64
64
64
64
64
64
64
64
64
64
63
62
61
61
61
61
61
61
61
61
61
61
61
61
61
62
61
62
64
66
65
65
65
65
64
63
64
66
66
66
65
63
63
63
79
86
106
109
115
122
119
116
114
115
116
117
116
116
115
111
108
107
107
108
108
108
108
108
108
108
109
109
108
108
108
109
109
109
109
109
109
109
110
109
109
109
109
109
108
108
108
108
106
106
105
105
105
105
105
104
104
104
104
104
104
104
104
102
95
95
93
93
93
93
93
93
93
92
92
92
92
92
92
92
92
92
89
89
89
89
89
89
89
90
89
89
89
89
89
89
88
88
88
88
87
87
87
87
87
87
86
86
86
86
87
88
89
87
86
87
87
87
87
87
87
85
85
84
83
82
82
82
82
82
82
82
81
81
80
79
75
74
74
73
72
71
71
71
69
64
64
63
63
58
57
56
56
55
55
54
53
53
53
48
47
47
47
47
48
48
48
48
48
47
40
39
38
38
38
38
37
24
24
22
22
22
22
23
22
22
21
20
19
18
17
17
14
14
14
14
14
14
14
14
14
14
14
14
14
14
14
14
14
14
14
14
14
15
15
15
15
15
15
15
15
15
16
17
17
18
18
17
17
17
16
16
15
15
15
10
10
10
11
11
11
11
11
11
11
11
11
11
11
11
10
11
10
11
11
11
11
11
11
11
11
11
11
11
11
11
11
11
11
11
11
11
11
11
11
11
10
10
10
10
10
10
10
10
10
10
10
10
10
11
11
11
11
11
11
11
11
11
11
11
11
11
11
11
11
11
11
11
11
11
10
10
10
9
8
8
9
9
10
10
11
11
11
11
11
11
11
11
11
11
11
11
11
11
11
10
10
10
10
10
10
9
9
9
9
10
10
10
10
11
10
11
11
11
11
11
12
12
12
12
12
12
11
11
11
11
10
10
10
10
11
11
11
12
12
13
13
13
12
12
13
13
13
13
13
13
13
13
13
13
13
13
13
12
12
13
13
12
12
13
13
14
14
15
15
15
15
15
15
15
15
15
15
15
16
16
16
16
16
17
19
19
19
19
19
19
19
19
19
19
19
20
20
20
22
22
22
22
21
21
21
21
21
21
21
21
21
21
21
21
21
21
21
21
21
21
21
21
21
22
22
22
22
22
22
22
22
22
22
22
22
22
22
22
22
22
22
22
22
22
20
20
20
20
21
21
22
22
22
22
22
23
23
23
23
23
23
23
23
24
26
26
26
24
25
27
27
27
26
26
27
26
26
26
26
26
26
26
26
26
26
26
26
26
26
25
24
24
24
25
25
25
25
25
24
24
24
24
23
23
23
23
24
25
26
26
26
26
26
26
26
26
26
26
26
26
26
26
26
26
26
26
26
27
27
27
27
27
27
27
27
27
26
26
26
26
27
27
27
28
28
28
28
28
28
28
28
28
28
28
28
28
27
27
27
27
27
27
27
27
27
26
26
27
27
27
27
27
27
27
27
27
27
26
26
27
28
28
28
28
28
28
28
27
27
27
26
26
26
26
26
28
28
28
28
28
31
35
37
44
52
53
55
57
57
57
57
57
58
58
59
59
60
62
62
74
75
77
79
79
81
81
90
91
91
91
91
87
87
87
87
87
89
89
88
89
90
90
90
91
91
88
84
84
84
84
85
83
83
82
82
82
82
82
82
84
84
86
86
87
87
87
87
87
87
87
88
88
88
88
88
88
88
88
88
88
88
88
88
87
86
86
86
86
86
84
83
82
81
81
81
81
81
81
81
81
81
80
80
80
79
79
78
78
78
78
77
77
77
77
76
76
76
76
76
76
75
75
75
75
75
74
74
74
74
73
70
65
63
62
61
61
61
61
61
61
61
59
59
55
55
54
53
53
53
53
53
53
53
53
54
54
53
53
53
51
50
50
48
46
46
46
46
44
44
44
42
42
42
42
37
37
34
34
33
29
29
29
27
26
25
24
23
23
23
23
23
23
23
23
22
22
22
22
20
20
20
20
20
20
22
22
22
22
22
22
22
22
22
22
22
22
22
22
23
23
23
23
23
23
23
21
21
21
21
21
21
20
20
20
20
20
20
20
20
20
20
20
20
20
20
19
19
19
18
18
18
18
18
18
19
19
19
19
19
19
19
19
19
18
18
17
17
16
16
16
16
16
16
16
16
16
16
16
16
16
16
15
15
15
15
15
16
18
18
18
18
18
18
18
18
18
18
18
17
14
14
14
14
14
14
14
14
14
14
14
14
14
14
14
14
14
14
14
14
14
15
15
13
13
13
13
12
10
10
12
12
13
13
13
13
13
13
12
12
12
12
12
12
12
12
12
12
12
12
12
12
11
11
11
10
10
10
10
10
10
10
11
11
11
11
11
11
11
11
11
11
11
11
11
11
11
11
12
12
12
12
12
12
12
12
12
12
12
12
12
12
12
12
12
12
12
12
12
12
12
12
12
13
13
13
14
14
14
14
15
15
15
15
15
15
16
16
18
17
17
17
17
17
17
17
17
17
17
17
17
17
18
18
18
18
19
19
19
19
19
19
19
19
19
19
20
20
20
20
20
20
21
21
22
22
22
22
22
22
22
22
20
20
20
20
20
20
20
20
20
20
19
19
19
19
19
19
19
19
19
18
18
18
18
18
18
18
18
18
18
17
17
17
17
16
16
17
16
17
17
16
18
18
19
19
19
19
19
19
19
19
19
19
19
19
17
17
17
16
16
17
17
17
18
18
18
18
18
18
18
18
19
19
19
19
19
19
20
18
17
17
18
18
18
18
18
18
18
18
18
17
17
17
17
17
16
16
16
15
15
15
15
15
15
15
15
15
15
15
15
15
14
14
14
14
14
14
14
14
14
14
14
14
14
14
14
14
14
14
14
14
14
14
14
14
15
15
15
15
15
15
15
15
15
15
15
15
15
15
15
15
14
14
14
14
13
13
13
13
13
14
14
13
13
13
12
12
12
12
12
12
12
12
12
12
12
13
13
12
12
12
11
11
11
11
11
11
11
11
11
11
11
11
11
11
11
11
11
11
11
11
11
10
11
11
11
11
10
10
10
10
10
10
10
10
10
10
10
10
10
10
10
10
10
10
9
9
9
9
9
9
9
8
8
8
8
8
8
8
8
8
8
8
8
8
8
9
9
9
8
8
8
7
7
7
7
7
7
7
7
7
7
7
7
6
6
6
5
5
5
5
5
5
4
4
3
3
3
3
3
3
3
3
3
3
3
3
3
3
3
3
3
3
3
3
3
3
3
2
2
2
2
2
2
2
2
2
2
2
2
2
2
2
2
2
2
2
2
2
2
2
2
2
2
2
2
2
2
2
2
2
2
2
2
2
2
2
2
2
1
1
1
1
1
1
1
1
1
1
1
1
1
1
1
1
1
2
2
2
2
2
2
2
2
2
3
3
3
3
3
3
3
3
3
3
3
3
3
3
3
3
3
3
3
3
3
3
3
3
3
3
3
3
3
3
3
3
3
3
3
3
3
3
3
3
3
3
3
3
3
3
3
2
2
2
2
3
3
3
3
3
3
3
3
3
3
3
3
3
3
3
3
3
3
3
3
3
3
3
3
3
3
3
3
3
3
3
3
3
3
3
3
3
3
3
3
3
3
4
4
4
4
4
4
4
4
3
3
3
3
3
3
3
3
3
3
3
3
3
3
3
3
3
3
3
3
3
4
4
4
5
4
4
4
4
4
4
4
4
4
4
4
4
4
4
4
2
2
2
2
2
2
2
2
2
2
2
2
2
2
2
2
2
2
2
2
2
2
2
2
2
2
3
3
3
3
3
3
3
3
3
3
3
3
3
3
3
3
3
3
3
3
3
3
3
3
3
3
3
3
3
3
3
3
3
3
3
3
3
3
3
3
3
3
3
3
3
3
3
3
3
3
3
3
3
3
3
3
3
3
3
3
3
3
3
3
3
3
3
3
3
3
3
3
3
3
3
3
3
3
3
3
3
3
2
1
1
1
1
1
2
2
2
2
2
2
2
2
2
2
2
2
2
2
2
2
2
2
2
2
2
2
2
2
2
2
2
2
2
2
2
2
2
2
2
2
2
2
2
2
2
2
2
2
2
2
2
2
2
2
2
2
2
2
2
2
2
2
2
2
2
2
2
4
4
4
4
4
4
4
4
4
4
4
3
3
3
3
3
3
3
3
3
3
3
3
3
3
3
3
3
3
3
3
3
3
3
3
3
3
3
3
3
3
3
3
3
3
3
3
2
2
2
3
3
3
3
3
3
3
3
3
3
3
3
3
3
3
3
3
3
3
3
3
3
3
3
3
3
3
3
3
3
3
3
3
3
3
3
3
3
3
3
3
3
3
3
3
3
3
3
3
3
3
3
3
3
3
3
3
3
3
3
3
3
3
3
3
3
3
3
3
2
2
2
2
2
2
2
1
1
1
1
1
1
1
1
1
1
1
1
1
1
1
1
1
1
1
1
1
1
1
1
1
1
1
1
1
1
1
1
1
1
1
1
1
1
1
1
1
1
1
0
0
0
0
0
0
0
0
0
0
0
0
0
0
0
0
0
0
0
0
0
0
0
0
0
0
0
0
0
0
0
0
0
0
0
0
0
0
0
0
0
0
0
0
0
0
0
0
0
0
0
0
0
0
0
0
0
0
0
0
0
0
0
0
0
0
0
0
0
0
0
0
0
0
0
0
0
0
0
0
0
0
0
0
0
0
0
0
0
0
0
0
0
0
0
0
0
0
0
0
0
0
0
0
0
0
0
0
0
0
0
0
0
0
0
0
0
0
0
0
0
0
0
0
0
0
0
0
0
0
0
0
0
0
0
0
0
0
0
0
0
0
0
0
0
0
1
1
1
1
1
1
1
1
1
1
1
1
1
1
1
1
1
1
1
1
1
1
1
1
1
1
1
1
1
1
1
1
1
1
1
1
1
1
1
1
1
1
1
1
1
1
1
1
1
1
1
1
1
1
1
1
2
2
2
2
2
2
2
2
2
2
2
2
2
2
2
2
2
2
2
2
2
2
2
2
2
2
2
2
2
2
2
2
2
2
2
2
2
2
2
2
2
2
2
2
2
2
2
2
2
2
2
2
2
2
2
2
2
2
2
2
2
2
2
2
2
2
2
2
2
2
2
2
2
2
2
2
2
2
2
2
2
2
2
2
2
2
2
2
2
2
2
2
2
2
2
2
2
1
1
1
1
1
1
1
1
1
1
1
1
1
1
1
1
1
1
1
1
1
1
1
1
1
1
1
1
1
1
1
1
1
1
1
1
1
1
1
1
1
1
1
1
1
1
1
1
1
1
1
0
0
0
0
0
0
0
0
0
0
0
0
0
0
0
0
0
0
0
0
0
0
0
0
0
0
0
0
0
0
0
0
0
0
0
0
0
0
0
0
0
0
0
0
0
0
0
0
0
0
0
0
0
0
0
0
0
0
0
0
0
0
0
0
0
0
0
0
0
0
0
0
0
0
0
0
0
0
0
0
0
0
0
0
0
0
0
0
0
0
0
0
0
0
0
0
0
0
0
0
0
0
0
0
0
0
0
0
0
0
0
0
0
0
0
0
0
0
0
0
0
0
0
0
0
0
0
0
0
0
0
0
0
0
0
0
0
0
0
0
0
0
0
0
0
0
0
0
0
0
0
0
0
0
0
0
0
0
0
0
0
0
0
0
0
0
0
0
0
0
0
0
0
0
0
0
0
0
0
0
0
0
0
0
0
0
0
0
0
0
0
0
0
0
0
0
0
0
0
0
0
0
0
0
0
0
0
0
0
0
0
0
0
0
0
0
0
0
0
0
0
0
0
0
0
0
0
0
0
0
0
0
0
0
0
0
0
0
0
0
0
0
0
0
0
0
0
0
0
0
0
0
0
0
0
0
0
0
0
0
0
0
0
0
0
0
0
0
0
0
0
0
0
0
0
0
0
0
0
0
0
0
0
0
0
0
0
0
0
0
0
0
0
0
0
0
0
0
0
0
0
0
0
0
0
0
0
0
0
0
0
0
0
0
0
0
0
0
0
0
0
0
0
0
0
0
0
0
0
0
0
0
0
0
0
0
0
0
0
0
0
0
0
0
0
0
0
0
0
0
0
0
0
0
0
0
0
0
0
0
0
0
0
0
0
0
0
0
0
0
0
0
0
0
0
0
0
0
0
0
0
0
0
0
0
0
0
0
0
0
0
0
0
0
0
0
0
0
0
0
0
0
0
0
0
0
0
0
0
0
0
0
0
0
0
0
0
0
0
0
0
0
0
0
0
0
0
0
0
0
0
0
0
0
0
0
0
0
0
0
0
0
0
0
0
0
0
0
0
0
0
0
0
0
0
0
0
0
0
0
0
0
0
0
0
0
0
0
0
0
0
0
0
0
0
0
0
0
0
0
0
0
0
0
0
0
0
0
0
0
0
0
0
0
0
0
0
0
0
0
0
0
0
0
0
0
0
0
0
0
0
0
0
0
0
0
0
0
0
0
0
0
0
0
0
0
0
0
0
0
0
0
0
0
0
0
0
0
0
0
0
0
0
0
0
0
0
0
0
0
0
0
0
0
0
0
0
0
0
0
0
0
0
0
0
0
0
0
0
0
0
0
0
0
0
0
0
0
0
0
0
0
0
0
0
0
0
0
0
0
0
0
0
0
0
0
0
0
1
1
1
1
1
1
1
1
1
1
1
1
1
1
1
1
1
1
1
1
1
1
1
1
1
1
1
1
1
1
1
1
1
1
1
1
1
1
1
1
1
1
1
1
1
1
1
1
1
1
0
0
0
0
0
0
0
0
0
0
0
0
0
0
0
0
0
0
0
0
0
0
0
0
0
0
0
0
0
0
0
0
0
0
0
0
0
0
0
0
0
0
0
0
0
0
0
0
0
0
0
0
0
0
0
0
0
0
0
0
0
0
0
0
0
0
0
0
0
0
0
0
0
0
0
0
0
0
0
0
0
0
0
0
0
0
0
0
0
0
0
0
0
0
0
0
0
0
0
0
0
0
0
0
0
0
0
0
0
0
0
0
0
0
0
0
0
0
0
0
0
0
0
0
0
0
0
0
0
0
0
0
0
0
0
0
0
0
0
0
0
0
0
0
0
0
0
0
0
0
0
1
1
1
1
1
1
1
1
1
1
1
1
1
1
1
1
1
2
2
2
2
2
2
2
2
2
2
2
2
2
2
2
2
2
2
2
2
2
2
2
2
2
2
2
3
3
3
3
3
3
3
3
3
3
3
3
3
3
3
3
3
3
3
3
3
3
3
3
3
3
3
3
3
3
3
3
3
3
3
3
3
3
3
3
3
3
3
3
3
3
3
3
3
3
3
3
3
3
2
2
2
2
2
2
2
2
2
2
2
3
3
3
3
3
3
3
3
3
3
4
4
4
4
4
4
4
4
4
4
4
4
4
4
4
4
3
3
3
3
3
3
3
3
3
3
3
3
3
3
3
3
3
2
2
2
2
2
2
2
2
2
2
2
2
2
2
2
2
2
2
2
2
2
2
2
2
2
2
2
2
2
2
2
2
2
2
2
2
2
2
2
1
1
1
1
1
1
1
1
1
1
0
0
0
0
0
0
0
0
0
0
0
0
0
0
0
0
0
0
0
0
1
1
1
1
1
1
1
1
1
1
1
1
1
1
1
1
1
1
1
1
1
2
2
2
2
2
2
2
2
2
2
2
2
2
2
2
2
2
2
2
2
2
2
2
2
2
2
2
3
3
3
3
3
3
3
3
3
3
3
3
3
3
3
3
3
3
3
3
3
3
3
3
3
3
3
3
3
3
3
3
3
3
3
3
3
3
3
3
3
4
4
3
3
3
3
3
3
3
3
3
3
3
3
3
3
3
3
3
3
3
3
3
3
3
3
3
3
3
3
3
3
3
3
3
3
3
3
3
3
3
3
3
3
3
3
3
3
3
3
3
3
3
3
3
3
3
3
3
2
2
2
2
2
2
2
2
2
2
2
2
2
2
2
2
2
2
2
2
2
2
2
2
2
2
2
2
2
2
2
2
2
2
2
2
1
1
1
1
1
1
1
1
1
1
0
0
0
0
0
0
0
0
0
0
0
0
0
0
0
0
0
0
0
0
0
0
0
0
0
0
0
0
0
0
0
0
0
0
0
0
0
0
0
0
0
0
0
0
0
0
1
1
1
1
2
2
2
2
2
2
2
2
2
1
1
1
1
1
1
1
1
1
1
1
1
1
1
1
1
1
1
1
1
1
1
1
1
1
1
1
1
1
1
1
1
1
1
1
1
1
1
1
1
1
1
1
1
1
1
1
1
1
1
1
1
1
1
1
1
1
1
1
1
1
1
1
1
1
1
1
1
1
1
1
1
1
1
1
1
1
1
1
1
1
1
1
1
1
1
1
1
1
1
1
1
1
1
1
1
1
1
1
1
1
1
1
1
1
1
1
2
2
2
3
3
3
3
3
3
3
3
3
3
3
3
3
3
3
3
3
3
3
3
3
3
2
2
2
2
3
3
3
3
3
3
3
3
3
3
3
3
3
3
3
3
3
3
3
3
3
3
3
3
3
3
3
3
3
3
3
3
3
3
3
3
3
3
3
3
3
3
3
3
3
3
3
3
3
3
3
3
3
3
2
2
2
2
2
2
2
2
2
3
3
3
3
3
3
3
3
3
2
2
2
2
2
2
2
2
2
2
2
2
2
2
2
2
2
2
2
2
2
2
2
2
2
2
2
2
2
1
1
1
3
3
3
3
3
3
3
3
3
3
3
3
3
3
3
3
3
3
3
3
3
3
3
3
3
3
3
3
3
3
3
3
3
4
4
4
5
5
6
6
6
6
6
6
6
6
6
6
6
6
6
6
6
6
6
6
7
7
7
7
8
9
9
10
10
11
12
12
12
12
12
12
12
12
12
12
12
12
12
12
12
12
12
12
12
12
12
12
12
12
12
12
12
12
12
12
12
12
12
12
12
12
12
12
12
12
12
12
12
12
12
12
12
12
12
12
12
12
12
12
11
11
11
11
11
11
11
11
11
11
11
11
11
10
10
10
10
10
10
10
10
10
10
10
10
10
10
10
10
9
9
9
9
10
10
10
10
9
9
9
9
9
9
9
9
9
9
9
9
9
9
9
9
9
9
11
11
11
12
11
11
11
11
12
11
11
11
11
11
11
11
11
11
11
11
12
12
12
12
14
15
17
17
17
17
17
16
17
17
17
18
18
18
18
18
18
18
18
18
18
18
18
17
16
15
16
16
16
17
18
18
18
18
18
18
17
20
21
21
21
21
21
21
21
21
20
20
20
20
20
20
20
20
20
20
20
20
20
20
20
20
20
19
19
19
19
19
19
21
27
26
30
35
36
36
36
37
38
38
40
40
40
40
40
40
40
40
40
40
40
41
41
44
44
44
44
44
44
44
44
44
44
44
43
44
44
44
44
45
45
45
45
45
44
43
43
41
41
41
40
40
40
40
40
40
39
39
39
39
39
39
39
39
39
39
39
39
39
39
39
39
39
39
39
39
38
38
38
40
41
41
41
41
41
41
41
40
40
40
40
40
40
40
40
40
44
45
45
45
45
44
44
44
44
44
44
44
44
44
46
46
47
47
47
46
46
46
45
45
45
45
45
45
45
45
44
44
44
44
44
43
43
43
43
42
42
41
40
40
42
42
43
43
44
44
41
38
38
39
39
38
38
38
38
38
38
36
36
37
37
37
37
36
36
37
37
37
36
36
36
34
34
34
33
32
28
28
27
27
26
26
25
25
24
24
24
23
23
23
23
23
23
23
23
23
23
23
23
22
22
22
21
21
21
21
21
21
21
21
20
20
20
20
20
20
20
20
20
20
20
20
20
19
19
19
18
18
18
18
16
16
16
16
16
16
16
16
16
16
16
16
17
17
17
17
18
18
19
19
17
17
16
17
18
18
18
18
18
18
19
19
18
18
18
18
18
18
18
19
19
20
22
20
20
19
20
20
20
19
19
19
19
19
19
19
19
19
18
18
18
17
17
17
17
17
17
17
17
17
17
17
17
17
17
17
17
17
17
17
16
16
16
15
15
15
15
15
15
15
15
15
13
13
13
13
13
13
13
13
13
13
13
13
13
13
13
13
14
15
14
14
15
15
15
14
14
14
14
14
14
14
14
14
14
14
14
14
14
13
13
13
13
13
13
13
13
13
13
13
13
14
14
14
14
14
14
14
14
14
14
14
14
14
14
14
14
15
15
15
15
15
15
15
15
15
15
14
15
16
16
16
16
16
16
16
16
16
15
15
15
15
15
15
14
13
13
13
14
14
14
13
13
13
13
13
13
13
13
13
13
13
13
13
13
13
13
13
13
13
13
13
13
12
12
12
12
12
12
12
12
12
12
12
12
12
12
12
12
12
11
12
11
11
10
9
9
9
9
9
9
9
9
10
10
10
10
10
10
10
12
12
12
11
10
10
10
10
10
10
9
9
9
8
8
8
8
8
8
8
8
8
9
9
9
9
9
9
9
9
9
10
13
13
13
13
13
13
13
13
13
13
13
13
13
13
13
13
13
13
13
12
12
12
12
12
12
12
12
12
12
11
11
11
11
12
12
12
12
12
12
12
12
12
12
12
12
12
12
12
12
12
12
12
11
11
11
11
11
11
11
12
12
12
12
12
12
12
12
12
12
12
11
11
11
11
11
11
11
10
10
10
10
10
10
9
9
8
8
9
9
9
9
9
9
9
9
9
9
9
9
8
8
8
8
8
8
8
8
8
8
8
8
8
8
8
8
8
8
8
8
7
7
7
7
7
7
7
7
7
6
5
5
5
5
5
5
5
5
5
5
3
3
3
3
3
3
3
3
3
3
3
2
2
2
2
2
2
2
2
2
2
2
2
2
2
2
2
2
2
2
2
2
2
2
3
3
3
3
3
3
3
3
3
3
3
3
3
3
3
3
3
3
3
3
3
3
3
3
3
3
3
3
3
3
3
3
3
3
3
3
3
3
3
3
3
2
2
2
2
2
2
2
2
2
2
2
2
2
2
2
2
2
2
2
2
2
2
2
2
1
1
2
2
2
2
2
2
2
2
2
2
2
2
2
2
2
2
2
2
2
2
2
2
2
2
2
2
2
2
2
2
2
2
2
2
2
2
2
2
2
2
2
2
2
2
2
2
2
2
2
1
1
1
1
1
1
1
1
1
1
1
1
1
3
3
3
3
3
3
3
3
3
3
3
3
3
3
4
4
4
4
4
4
4
4
4
4
4
4
4
4
4
4
4
4
4
4
4
4
4
4
4
4
5
5
5
5
5
6
6
6
7
7
7
7
7
7
7
7
7
7
6
6
5
5
5
5
6
7
7
7
7
7
7
9
9
9
9
9
9
9
9
9
9
9
9
9
9
9
9
10
10
11
11
11
11
11
11
11
10
10
10
10
10
10
10
10
9
9
9
9
9
9
9
9
9
9
9
9
14
14
16
18
18
18
21
21
21
21
21
21
21
21
21
21
21
21
21
21
21
21
21
21
21
21
21
21
21
21
21
21
21
21
21
21
21
21
21
21
21
21
21
21
21
21
21
21
21
21
21
21
20
20
20
20
20
20
20
20
20
20
20
20
21
21
21
21
21
21
21
21
21
21
21
21
21
23
23
23
23
23
23
23
23
24
25
25
25
25
25
25
25
25
25
24
24
24
24
24
24
23
22
22
20
17
17
17
17
18
18
18
18
17
16
16
16
16
16
16
16
16
16
16
16
16
15
14
14
14
13
13
13
12
12
12
12
12
12
12
12
11
11
11
12
12
12
11
11
11
12
13
13
13
13
13
13
13
13
13
13
13
13
13
13
13
13
13
13
13
13
13
13
13
13
13
13
13
13
13
13
13
13
13
13
13
13
13
13
13
13
13
13
13
13
13
13
12
12
11
11
11
11
11
11
11
11
11
11
11
11
11
11
11
12
12
12
12
12
12
12
11
11
11
11
10
10
10
10
10
10
10
10
11
11
11
11
11
11
11
11
11
11
11
11
11
10
11
11
11
11
11
13
14
15
15
15
15
15
15
15
15
15
15
16
23
24
24
24
24
24
23
23
23
23
23
22
22
22
22
22
22
22
22
22
22
22
22
22
22
22
22
22
22
22
21
21
21
21
21
21
21
21
22
22
21
21
21
23
23
23
23
23
23
24
24
24
24
24
24
25
25
25
25
25
25
25
25
25
25
25
25
25
24
24
24
24
24
24
24
24
24
25
24
24
24
24
24
24
24
24
24
24
24
24
24
24
24
24
24
24
24
24
24
24
24
24
24
24
24
25
25
25
23
23
23
23
23
22
23
23
24
24
24
24
24
24
24
24
24
22
22
23
21
23
23
23
21
21
23
23
23
25
26
26
26
26
26
28
28
28
28
28
28
28
28
28
28
28
28
28
28
28
28
28
28
28
28
28
28
28
29
30
31
31
31
30
30
29
29
29
29
30
30
29
28
28
28
29
29
30
29
29
29
29
29
29
29
29
29
30
30
30
30
30
31
31
32
32
32
32
32
31
32
32
32
32
32
32
32
32
32
32
32
33
32
32
31
30
35
35
34
34
34
35
34
34
34
37
38
38
43
44
48
49
50
50
50
50
50
51
58
59
62
61
60
60
60
60
60
60
59
59
59
59
59
59
59
58
58
58
58
58
58
58
58
58
58
58
58
57
57
56
56
59
60
60
61
61
62
62
62
61
61
61
61
61
62
62
62
62
63
63
63
63
63
63
63
63
63
64
65
65
65
65
64
66
67
67
66
66
66
66
65
66
66
69
68
68
67
67
66
66
65
64
64
63
63
63
62
62
63
65
65
65
67
65
66
66
66
66
66
66
65
66
65
69
69
69
69
69
69
69
69
69
68
69
69
69
68
68
68
68
68
68
66
67
69
72
74
83
94
94
95
103
105
114
126
124
125
125
129
130
131
132
131
131
131
131
130
130
131
131
131
132
132
137
140
140
141
140
139
137
138
138
139
139
139
139
139
139
140
141
147
147
149
149
148
148
148
148
147
147
147
138
138
133
133
133
132
132
132
132
132
132
132
133
135
135
134
147
148
149
150
151
151
151
151
151
152
152
152
152
152
152
152
152
149
149
150
178
183
203
214
215
224
224
227
227
226
226
225
222
223
224
219
219
223
223
223
223
223
220
218
214
212
216
216
216
217
219
218
218
220
221
221
222
219
218
217
213
210
210
211
210
209
209
208
207
205
198
196
194
194
194
190
189
187
187
187
187
187
187
187
187
186
186
186
186
186
186
186
186
186
186
186
186
186
183
182
183
183
182
181
181
178
178
178
178
174
174
172
171
171
171
171
171
171
168
161
162
162
159
159
159
161
161
165
166
166
167
167
167
165
160
159
153
154
142
145
145
144
144
149
174
178
178
176
173
174
175
175
175
175
176
176
179
181
182
183
183
174
176
169
170
170
176
174
172
164
160
159
148
148
148
158
183
189
191
191
191
192
192
192
192
194
195
195
196
196
196
196
203
208
210
215
218
223
241
236
237
239
241
240
239
239
238
239
239
241
240
241
239
234
232
229
229
229
227
227
227
224
226
226
226
226
226
226
226
226
226
226
226
226
226
226
225
225
224
224
224
221
220
217
217
216
215
215
214
214
214
213
213
212
212
212
211
209
209
209
209
209
209
209
207
206
201
200
200
199
199
195
193
191
191
188
183
180
181
180
179
178
177
173
176
174
179
180
173
172
172
173
173
174
174
173
161
160
161
161
158
158
152
151
146
112
98
92
91
65
54
48
42
22
23
23
23
23
24
24
24
24
24
24
24
24
24
25
25
25
25
25
26
26
26
26
26
26
26
26
26
26
29
30
30
30
30
30
30
30
29
28
28
29
27
27
28
28
28
28
28
28
29
29
30
31
53
54
55
62
64
64
65
65
65
65
65
65
65
65
65
65
65
64
65
65
65
66
64
64
64
64
63
63
64
65
64
66
66
67
70
71
71
71
71
71
71
70
70
69
71
75
79
79
81
81
81
82
82
82
82
83
83
83
83
85
85
84
84
84
84
84
84
84
83
83
83
83
83
83
82
82
81
81
81
81
81
81
81
81
80
80
79
79
78
78
78
76
76
77
77
77
77
77
77
75
75
76
76
75
71
71
71
71
71
71
70
70
70
70
70
70
70
70
69
68
68
69
69
69
69
68
64
64
63
62
62
62
62
62
62
62
61
60
59
57
57
57
57
57
57
58
57
57
57
56
56
56
56
57
57
57
57
57
54
53
53
53
53
53
53
53
47
47
47
47
47
47
47
47
47
47
47
45
45
45
44
42
41
41
40
40
40
41
39
39
38
39
38
37
37
36
36
36
36
33
32
32
31
31
30
30
30
28
28
28
28
27
27
26
26
26
26
26
27
27
26
26
26
26
26
25
25
24
24
23
23
21
20
18
18
18
18
18
18
18
18
18
18
18
19
18
19
20
20
20
19
17
17
16
16
16
16
16
17
17
17
17
17
16
16
16
15
15
15
15
15
15
14
14
14
14
14
14
14
14
14
14
14
14
14
14
14
14
14
14
14
14
14
14
14
14
14
15
17
17
17
17
16
16
16
16
16
21
24
28
28
29
29
29
29
32
32
33
34
34
34
33
34
34
34
34
34
34
38
38
41
41
41
42
42
43
44
45
43
44
44
44
44
44
43
44
44
44
44
44
45
45
45
45
45
45
45
45
45
48
46
48
49
51
53
53
53
54
54
54
54
54
54
54
54
54
54
54
54
54
54
54
54
54
54
54
55
55
55
55
54
53
53
53
53
53
53
53
53
53
53
53
53
53
52
52
52
52
50
50
50
50
50
50
50
49
50
49
50
50
50
51
51
52
52
51
51
51
51
52
52
51
51
51
51
51
50
50
50
50
50
46
46
46
46
46
45
45
45
45
44
44
44
44
41
42
42
43
43
43
43
43
43
43
42
41
41
41
40
40
40
43
45
47
49
49
49
50
50
49
49
49
48
48
48
48
48
48
48
48
48
48
48
48
48
48
49
49
50
50
51
49
47
47
47
46
46
46
47
46
44
45
45
45
47
50
51
53
54
54
54
54
55
56
56
56
56
56
56
57
58
59
64
65
65
63
63
64
64
65
65
64
63
64
64
64
64
64
64
64
64
64
64
65
65
65
64
66
69
72
73
73
73
74
71
69
69
69
69
69
69
68
67
67
67
68
67
67
67
67
67
67
67
69
69
69
69
69
68
67
67
67
68
68
68
68
68
69
69
70
70
71
69
70
72
67
66
67
67
67
68
68
68
68
68
68
68
68
68
71
74
79
81
83
84
83
83
82
81
80
79
80
80
80
82
86
83
83
82
81
81
79
79
79
79
79
79
78
78
79
79
79
79
80
80
80
79
79
80
81
82
82
82
81
81
81
81
80
81
81
79
83
83
86
86
86
86
86
87
87
89
87
87
92
92
96
95
95
95
94
93
92
92
92
94
95
96
96
95
95
95
95
96
95
93
94
92
95
96
99
99
98
98
97
97
97
91
91
90
90
90
90
90
90
91
101
102
105
128
130
130
136
136
137
135
133
134
134
132
133
132
132
132
132
132
132
132
130
130
130
130
130
130
130
130
129
129
128
129
129
129
128
128
128
126
126
126
126
126
125
125
125
124
124
124
123
123
123
122
121
121
120
117
115
115
115
115
114
114
114
113
112
111
111
111
109
107
106
101
100
98
98
98
97
96
96
94
94
94
94
94
94
94
94
94
94
94
94
94
94
92
92
92
93
92
93
93
86
88
87
87
87
87
80
80
79
78
78
78
76
74
67
68
67
67
68
68
68
68
68
68
68
66
65
65
65
54
53
52
50
50
48
42
39
39
39
38
38
38
38
38
38
38
38
38
38
37
37
36
34
33
35
35
33
35
34
29
27
24
24
24
24
24
24
24
24
24
24
22
21
21
20
20
21
21
21
20
20
20
20
20
22
22
23
23
23
23
23
23
23
23
22
22
22
22
22
22
22
22
22
22
22
21
21
21
21
21
21
21
21
20
21
21
21
21
21
21
21
21
21
21
21
21
21
21
21
21
19
19
19
19
18
18
18
18
18
18
18
18
18
18
17
16
16
16
16
16
16
16
14
14
14
14
14
14
14
14
14
14
13
13
13
13
13
13
13
13
11
11
11
11
11
11
11
9
9
9
9
9
7
5
3
3
3
2
2
2
2
2
2
2
2
2
2
2
2
2
2
3
3
3
3
3
3
3
3
3
3
4
4
4
4
4
4
4
4
4
4
4
4
4
4
4
4
4
4
4
4
4
4
4
4
4
4
4
3
3
3
3
3
3
3
3
3
3
3
3
3
3
3
3
3
3
3
3
3
3
2
2
2
2
2
2
1
1
1
1
1
1
1
1
1
1
1
1
1
1
1
1
1
1
1
1
1
1
1
1
1
1
1
1
1
1
1
1
0
0
0
0
0
0
0
0
0
0
0
0
0
0
1
1
1
1
1
1
1
1
1
1
1
1
1
1
1
1
1
1
1
1
1
2
2
2
2
4
6
6
6
6
7
7
7
7
7
7
7
7
7
7
7
7
7
7
7
7
7
7
7
7
7
7
7
7
7
7
7
7
7
7
7
7
7
7
7
7
6
6
6
6
6
6
6
6
6
6
6
6
6
6
6
6
6
6
6
6
7
7
8
8
8
8
8
8
8
8
8
8
8
8
8
8
8
8
8
8
8
9
9
9
9
9
9
9
8
8
8
8
8
8
8
8
8
8
8
8
8
8
8
7
7
7
7
7
7
7
7
7
6
6
6
6
6
6
6
6
6
6
6
6
6
6
6
5
5
5
6
5
5
5
5
4
4
4
4
3
3
3
3
3
3
3
3
3
3
3
3
3
3
3
4
4
4
4
4
4
4
4
4
4
4
4
4
4
4
4
4
4
4
4
4
4
4
4
4
4
4
4
4
4
4
4
4
4
4
3
3
2
2
2
2
2
2
2
2
2
1
1
1
1
1
1
1
1
1
1
1
1
1
1
1
1
1
1
1
1
1
1
1
1
1
1
1
1
1
1
1
1
1
1
1
1
1
1
1
1
1
1
1
1
1
1
2
2
2
2
2
2
2
2
2
2
2
2
2
2
2
2
2
2
2
2
2
2
2
1
1
1
1
1
1
1
3
3
3
4
4
4
4
4
4
4
4
4
4
4
4
4
4
4
4
4
4
4
4
4
4
4
4
4
4
4
4
4
4
4
4
4
4
4
4
4
4
4
4
4
4
4
4
4
4
4
4
4
4
4
4
4
4
4
4
4
4
4
4
4
4
4
4
4
4
4
4
4
4
4
4
4
4
4
4
6
6
6
6
6
6
6
6
6
6
6
6
6
6
6
6
6
6
6
6
6
6
5
5
4
4
4
4
4
4
4
4
4
4
4
4
4
4
4
4
3
2
2
2
2
2
2
2
2
1
1
1
1
1
1
1
1
1
1
1
1
1
1
1
1
1
1
1
1
1
1
1
1
1
1
1
1
1
1
1
1
1
1
1
1
1
1
1
1
1
1
1
1
1
1
1
1
1
1
1
2
2
2
2
2
2
2
2
2
2
2
2
2
2
2
2
2
2
2
2
2
2
2
2
2
2
2
3
3
3
3
3
3
3
3
3
3
3
3
3
4
4
4
4
5
5
5
5
5
5
5
5
5
5
5
5
5
5
5
5
5
5
5
5
5
5
5
5
5
5
5
5
5
5
5
5
5
4
4
4
4
4
4
4
4
4
4
4
4
4
4
4
4
4
4
4
4
4
3
3
3
3
3
3
3
3
3
3
3
3
3
3
3
3
3
3
3
3
3
3
3
3
4
4
4
4
4
4
4
4
4
4
4
3
3
3
3
3
3
3
3
3
3
3
3
3
3
3
3
3
3
3
3
3
3
3
3
2
2
2
2
2
2
2
2
2
2
2
2
2
2
2
2
1
1
1
1
1
1
1
1
1
1
1
1
1
1
1
1
1
1
1
1
1
1
1
1
1
1
1
1
1
1
1
1
1
1
1
1
1
1
1
1
0
0
0
0
0
0
0
0
0
0
0
0
0
0
0
0
0
0
0
0
0
0
0
0
0
0
0
0
0
0
0
0
0
0
0
0
0
0
0
0
0
0
0
0
0
0
0
0
0
0
0
0
0
0
0
0
0
0
0
0
0
0
0
0
0
0
0
0
0
0
0
0
0
0
0
0
0
0
0
0
0
0
0
0
0
0
0
0
0
0
0
0
0
0
0
0
0
0
0
0
0
0
0
0
0
0
0
0
0
0
0
0
0
0
0
0
0
0
0
0
0
0
0
0
0
0
0
0
0
0
0
0
0
0
0
0
0
0
0
3
3
3
3
3
3
3
3
3
3
3
3
3
3
3
3
3
3
3
3
3
3
3
3
3
3
3
3
3
3
3
3
3
3
3
3
3
3
3
3
3
3
3
3
3
3
3
3
3
3
3
3
3
3
3
3
3
3
3
3
3
3
3
3
3
3
4
4
4
4
4
4
4
4
5
5
6
6
6
6
6
7
7
7
7
7
8
8
8
8
8
8
8
8
8
8
8
8
8
8
8
8
8
7
7
7
7
7
7
7
7
7
7
7
7
7
7
7
8
8
8
8
8
7
8
8
8
8
8
8
8
8
8
8
8
8
8
7
7
7
7
7
7
7
7
7
7
7
7
7
7
7
7
7
7
7
7
7
7
7
7
7
6
6
6
6
6
6
7
7
7
7
7
7
7
7
7
7
7
7
7
7
7
7
7
7
7
7
7
7
7
7
7
7
7
6
6
6
6
6
6
6
6
6
6
6
6
6
6
6
6
6
6
6
6
6
6
6
6
6
5
2
2
2
2
2
2
2
2
2
2
2
3
3
3
3
3
3
3
3
3
3
3
3
3
3
3
3
3
3
3
3
3
3
3
3
3
3
3
3
3
3
3
3
3
3
3
3
3
3
3
3
3
3
3
3
3
3
3
3
3
3
3
3
3
3
3
3
3
3
3
3
3
3
3
3
3
3
3
3
3
3
3
3
3
3
2
2
2
2
2
1
1
2
2
2
2
2
3
3
3
3
3
3
3
3
3
3
3
3
3
3
3
3
3
3
3
4
4
5
5
5
5
5
5
5
5
5
5
5
5
5
5
5
5
5
5
5
5
5
5
5
5
5
5
5
5
5
5
5
5
5
5
5
5
5
5
5
5
5
5
5
5
5
5
5
5
5
5
5
5
5
5
5
5
5
5
5
5
5
5
5
5
5
5
5
5
5
5
5
5
5
5
5
5
5
5
5
5
5
5
6
6
6
6
6
6
6
6
7
8
8
8
7
7
7
7
7
7
7
7
7
7
6
6
6
6
6
6
6
6
6
6
6
6
6
6
6
6
6
6
6
6
6
6
6
6
6
6
6
6
6
6
6
6
6
6
6
6
6
6
6
6
6
6
6
5
5
5
5
5
5
6
6
6
6
6
6
6
6
6
6
6
6
6
6
6
6
6
6
6
6
6
6
6
6
6
6
6
6
6
6
6
6
6
6
6
6
6
6
6
6
6
6
6
6
6
6
6
6
6
6
6
6
6
6
6
6
6
6
5
5
5
5
5
5
4
4
4
3
3
3
3
3
3
3
3
3
3
3
3
3
3
3
3
3
3
3
3
3
3
3
3
3
3
3
3
3
3
3
3
3
3
3
3
3
3
3
3
3
3
3
3
3
2
2
2
2
2
2
2
2
2
2
2
2
2
2
2
2
2
2
2
2
2
2
2
2
2
2
2
2
2
2
2
2
2
2
2
2
2
2
2
2
2
2
2
2
2
2
2
2
2
2
2
2
2
2
2
2
2
2
2
2
2
2
2
2
2
1
1
1
1
1
1
1
1
1
1
1
1
1
1
1
1
1
1
1
1
1
0
0
0
0
0
0
0
0
0
0
0
0
0
0
0
0
0
0
0
0
0
0
0
0
0
0
0
0
0
0
0
0
0
0
0
0
0
0
0
0
0
0
0
0
0
0
0
0
0
0
0
0
0
0
0
0
0
0
0
0
0
0
0
0
0
0
0
0
0
0
0
0
0
0
0
0
0
0
0
0
0
1
2
2
2
2
2
2
2
2
2
2
2
2
2
2
2
2
1
1
1
1
1
1
1
1
1
1
1
1
1
1
1
1
1
1
1
1
1
1
1
1
1
1
1
1
1
1
1
1
1
1
1
1
1
1
1
1
1
1
1
1
1
1
1
1
1
1
1
1
1
1
1
1
1
1
1
1
1
1
1
1
1
1
1
1
1
1
1
1
1
1
1
1
1
1
1
1
1
1
1
1
1
1
1
1
1
1
1
1
1
1
1
1
1
1
1
1
1
1
1
1
1
1
1
1
1
1
1
1
1
1
1
1
1
1
1
1
1
1
1
1
1
1
1
0
0
0
0
0
0
0
0
0
0
0
0
0
0
0
0
0
0
0
0
0
0
0
0
0
0
0
0
0
0
0
0
0
0
0
0
0
0
0
0
0
0
0
1
1
1
1
1
1
1
1
1
1
1
1
1
1
1
1
1
1
1
1
1
1
1
1
1
1
1
2
2
2
2
2
3
3
3
3
3
3
3
3
3
3
3
3
3
3
3
3
3
3
3
3
3
3
3
3
3
3
4
4
4
4
4
4
4
4
4
4
4
4
4
4
4
4
4
4
4
4
4
5
5
5
5
5
5
5
5
5
5
5
5
5
5
5
5
5
5
5
5
5
5
5
5
5
5
5
5
5
5
5
5
5
5
5
6
6
6
5
5
5
5
5
5
5
6
6
6
6
6
6
6
6
6
6
6
6
6
6
6
6
6
6
6
6
6
6
6
6
6
6
6
6
6
6
6
6
6
6
6
6
6
6
6
6
6
6
6
6
6
6
6
6
5
5
5
5
5
5
5
5
5
5
5
5
5
5
4
4
2
2
2
2
2
2
2
2
2
2
2
2
2
2
2
2
2
2
2
2
2
2
2
2
2
2
2
2
2
2
2
2
2
3
3
3
3
3
4
4
4
3
3
3
3
3
3
3
3
3
3
4
4
4
4
4
4
4
4
4
4
4
4
3
3
3
3
3
5
5
5
5
5
5
5
5
5
5
5
5
5
6
6
6
7
7
7
7
7
7
7
7
7
7
7
7
7
7
7
7
7
7
7
7
7
7
10
12
13
13
13
13
13
13
13
13
13
13
13
14
14
14
14
14
14
14
14
14
14
15
15
15
15
15
15
15
15
15
15
15
15
15
15
15
15
15
15
15
15
15
15
15
15
15
15
16
16
16
16
16
16
15
15
15
15
15
15
16
16
16
16
16
16
16
16
16
16
16
16
16
17
17
17
17
17
17
17
17
17
16
16
16
16
16
16
16
16
16
16
16
15
15
15
15
15
15
15
15
15
15
15
15
15
15
15
16
16
16
16
16
14
14
14
14
14
14
14
14
14
14
14
15
15
15
15
15
15
15
16
16
16
16
16
16
15
15
15
15
15
15
15
14
14
13
13
12
12
10
10
10
10
10
10
10
11
12
12
12
12
12
12
12
12
12
12
12
11
11
11
11
11
11
12
12
13
13
13
13
14
14
14
14
13
13
13
11
11
11
11
11
11
11
11
11
11
11
11
10
10
10
10
10
10
10
10
10
10
10
10
10
10
10
10
10
10
10
10
10
10
11
11
12
11
12
12
12
12
12
12
12
12
12
12
12
12
12
12
12
11
10
10
11
11
11
11
11
11
11
11
11
11
11
11
11
11
13
14
14
14
14
14
14
14
14
14
14
14
13
13
13
13
13
13
13
12
12
13
13
13
13
13
14
13
13
13
13
13
13
13
13
12
12
12
12
13
13
13
13
16
16
16
18
18
18
18
18
18
18
19
20
19
19
19
19
20
20
20
21
21
21
21
21
21
21
21
21
21
22
23
23
24
24
25
25
25
25
25
25
25
25
25
25
25
25
25
26
27
27
29
33
33
34
34
34
36
36
36
36
36
37
37
37
37
38
40
41
43
42
44
44
47
48
49
50
50
50
50
50
50
53
61
62
63
63
63
65
64
64
66
66
66
66
65
66
66
66
64
64
64
64
64
64
64
64
64
63
63
63
63
63
63
63
63
63
63
63
63
63
63
63
63
63
63
63
63
63
63
63
63
63
63
64
64
64
63
63
63
63
63
63
62
62
62
62
63
63
63
63
63
63
65
65
65
65
65
64
62
62
60
60
61
62
62
62
62
62
62
62
62
62
61
61
61
61
61
61
61
61
61
60
59
57
57
57
56
56
56
60
58
63
63
63
63
60
60
59
58
56
57
57
57
56
56
56
56
54
54
54
55
55
54
53
53
53
53
51
48
47
47
47
43
38
38
35
35
35
36
38
40
40
39
38
38
37
37
37
38
37
37
37
35
35
34
34
33
33
33
33
33
33
33
31
31
31
31
31
31
31
31
31
31
31
31
28
28
28
28
27
27
27
24
25
25
25
25
25
25
25
25
25
25
26
26
26
26
26
26
27
27
27
28
28
30
29
29
29
29
27
27
27
27
26
27
26
26
26
26
26
26
29
30
29
29
29
29
29
27
26
25
25
25
25
26
26
26
25
25
25
25
25
25
24
24
24
24
24
24
23
23
22
22
22
22
22
22
22
22
22
22
22
22
22
22
22
22
22
22
22
22
22
22
22
22
22
22
22
22
22
22
22
22
21
21
21
21
22
22
22
21
21
21
21
21
21
21
21
21
21
21
21
21
21
20
20
20
19
22
22
22
22
22
22
22
22
22
22
22
22
22
22
22
22
22
22
22
22
23
23
23
24
24
24
26
24
24
24
24
24
24
24
24
22
23
22
23
23
23
23
23
23
23
23
23
23
23
22
21
20
21
22
22
22
21
21
21
21
21
20
20
20
20
20
20
21
21
21
21
21
21
21
21
21
21
21
21
21
21
21
21
21
21
21
21
21
21
22
22
22
22
22
22
22
22
22
21
21
21
21
21
21
21
21
21
21
22
22
23
23
23
22
22
22
21
21
21
21
21
21
21
21
21
21
20
20
20
20
21
21
21
21
21
20
20
20
20
20
20
20
20
19
19
19
19
19
19
19
18
18
18
18
18
18
19
19
18
18
17
15
15
16
17
17
17
17
17
17
17
16
16
16
17
15
15
15
15
15
15
15
15
15
14
13
13
12
12
12
12
12
13
14
14
14
14
14
14
14
13
13
13
13
13
13
13
13
12
12
12
12
12
12
11
11
11
11
11
11
11
11
11
10
10
10
10
10
10
10
10
10
10
10
10
10
11
11
12
12
12
13
13
13
13
12
13
15
16
17
17
17
17
17
17
17
17
17
17
17
17
17
17
18
18
18
18
17
17
17
17
17
17
17
17
17
17
17
17
17
17
17
16
16
16
16
16
15
15
15
14
14
14
14
14
16
16
16
16
16
14
14
13
13
12
11
11
11
11
11
11
11
11
11
11
11
11
11
11
11
11
11
11
11
11
11
11
11
11
11
11
11
11
10
10
10
10
9
9
9
9
9
9
9
9
9
9
9
9
9
9
9
9
9
9
9
9
9
9
9
9
9
9
9
9
9
9
9
9
9
9
9
9
9
9
8
8
8
8
8
8
8
8
8
8
8
7
7
7
7
7
5
5
5
4
4
4
4
3
3
4
4
4
5
5
5
5
5
5
5
5
5
5
5
5
5
5
7
7
7
7
7
7
7
7
7
7
7
7
7
7
7
7
7
7
7
7
8
8
8
8
8
8
9
9
9
9
9
9
9
9
9
9
9
9
9
9
9
9
9
9
9
9
8
8
8
9
9
9
9
8
8
8
6
6
6
6
7
7
7
7
7
7
7
7
8
8
8
8
8
8
8
9
9
9
10
10
10
10
11
11
11
11
11
11
11
11
11
11
11
11
11
11
11
11
11
11
11
11
11
11
11
11
11
11
11
11
11
11
10
10
9
9
9
9
9
9
9
9
9
9
9
9
9
9
9
9
9
9
9
9
9
9
9
9
9
9
9
9
9
9
9
9
9
9
9
9
9
9
9
9
9
9
9
9
9
10
10
10
10
10
10
11
11
11
11
11
11
11
11
11
11
11
11
11
11
11
11
11
11
11
11
11
11
10
10
10
10
10
10
10
9
9
9
4
4
4
4
4
4
4
5
5
5
5
5
5
5
5
5
5
5
5
5
6
6
8
8
8
8
8
8
7
7
7
7
7
7
7
7
7
7
7
7
7
7
7
7
7
7
7
7
7
7
7
7
7
7
7
7
6
6
6
6
6
6
6
6
6
6
6
6
6
6
6
6
5
5
5
5
5
5
4
4
4
4
4
4
4
4
4
4
4
4
4
4
6
6
6
6
6
6
6
6
6
6
6
6
6
6
6
6
6
6
6
6
6
6
6
6
6
6
6
6
6
6
6
6
6
6
7
7
7
7
7
7
7
7
7
7
7
7
7
7
5
5
5
5
4
4
4
4
4
4
4
4
4
4
4
3
3
3
3
3
3
3
3
3
3
3
3
3
3
3
3
3
3
3
3
3
3
3
3
3
3
3
4
4
4
4
4
5
5
5
5
5
5
5
5
5
5
5
5
5
5
5
5
5
5
5
5
5
5
5
5
5
5
5
5
5
5
5
5
5
4
4
4
4
4
4
4
5
5
6
6
6
6
6
6
6
6
6
5
5
5
5
5
5
5
5
5
5
5
7
7
7
6
6
6
6
6
6
6
6
6
6
6
6
5
5
5
5
5
5
5
5
5
5
5
5
5
5
5
5
5
5
5
5
5
5
5
5
5
5
5
5
5
5
5
5
5
5
5
5
5
5
5
5
5
5
5
5
5
5
5
5
5
5
5
5
5
5
5
5
5
5
5
5
5
5
5
5
5
5
5
5
5
5
5
5
5
5
5
5
5
5
5
5
5
5
5
5
5
5
5
5
5
5
5
5
5
5
5
5
5
5
5
5
5
5
5
5
5
7
7
7
7
6
6
6
6
7
7
7
7
7
7
7
7
6
6
6
6
6
7
9
9
10
10
11
11
11
11
11
11
11
11
11
11
11
11
11
11
11
11
11
12
12
12
12
12
12
12
12
12
12
11
12
12
13
13
13
13
13
13
13
13
12
12
12
12
12
12
12
12
12
12
12
12
12
12
12
12
12
11
11
11
12
12
12
12
12
12
12
12
12
12
12
12
12
12
12
12
12
12
12
12
12
12
11
11
11
12
13
14
14
14
14
14
14
14
14
15
14
14
14
15
15
14
14
14
14
14
14
14
14
14
14
14
14
14
14
14
14
14
14
14
14
14
14
14
14
14
14
14
14
14
14
14
13
13
13
13
13
13
14
14
13
13
13
12
12
12
12
12
12
12
12
12
12
12
12
12
12
12
13
14
15
15
15
15
14
14
14
14
14
14
14
15
15
15
15
16
16
16
16
16
16
16
15
15
15
15
15
15
15
15
15
15
15
15
15
15
15
15
15
15
15
15
15
15
18
18
18
18
18
17
17
17
17
17
17
16
16
14
14
14
14
14
14
14
14
14
14
14
12
13
12
13
13
13
13
13
13
13
13
13
13
13
13
13
13
11
11
11
11
11
11
11
11
11
11
10
10
10
10
10
11
11
11
11
11
9
9
9
9
9
9
9
9
9
9
8
8
8
8
8
8
9
9
9
9
9
9
9
9
9
9
9
9
9
9
9
9
8
8
8
8
8
8
8
8
9
9
9
9
9
9
9
9
9
9
9
9
9
9
8
8
8
8
8
8
6
6
6
6
6
6
5
5
5
5
5
5
6
6
6
6
7
7
7
7
7
7
7
7
7
7
7
7
7
7
7
7
7
7
7
7
7
7
7
8
8
8
8
9
9
9
8
8
8
8
8
8
8
8
8
8
8
8
8
8
8
8
8
8
8
8
8
8
8
8
8
8
8
8
8
8
8
8
8
8
8
8
8
8
8
8
8
8
8
8
8
8
8
8
8
8
8
8
8
8
8
8
8
8
8
8
8
7
7
7
7
7
6
6
6
6
5
5
5
5
5
4
4
4
4
3
3
3
3
3
3
3
3
3
3
3
3
3
3
2
2
2
2
2
2
2
2
2
2
2
2
2
2
2
2
2
2
2
2
2
2
2
2
2
2
2
2
2
2
2
2
2
2
2
2
2
2
2
2
2
2
2
2
2
2
2
2
2
2
2
2
2
2
2
2
2
2
2
2
2
2
2
2
2
2
2
2
2
2
2
2
2
2
2
2
1
1
1
1
1
1
1
1
1
1
1
1
1
0
0
0
0
0
0
0
0
0
0
0
0
0
0
0
0
0
0
0
0
0
0
0
0
0
0
0
0
0
0
0
0
0
0
0
0
0
0
0
0
0
0
0
0
0
0
0
0
0
0
0
0
0
0
0
0
0
0
0
0
0
0
0
0
0
0
0
0
0
0
0
0
0
0
0
0
0
0
0
0
0
0
0
0
0
0
0
0
0
0
0
0
0
0
0
0
0
0
0
0
0
0
0
0
0
0
0
0
0
0
0
0
0
0
0
0
0
0
0
0
0
0
0
0
0
0
0
0
0
0
0
0
0
0
0
0
0
0
0
0
0
0
0
0
0
0
0
0
0
0
0
0
0
0
0
0
0
0
0
0
0
0
0
0
0
0
0
0
0
0
0
0
0
0
0
0
0
0
0
0
0
0
0
0
0
0
0
0
0
0
0
0
0
0
0
0
0
0
0
0
0
0
0
0
0
0
0
0
0
0
0
0
0
0
0
0
0
0
0
0
0
0
0
0
0
0
0
0
0
0
0
0
0
0
0
0
0
0
0
0
0
0
0
0
0
0
0
0
0
0
0
0
0
0
0
0
0
0
0
0
0
0
0
0
0
0
0
0
0
0
0
0
0
0
0
0
0
0
0
0
0
0
0
0
0
0
0
0
0
0
0
0
0
0
0
0
0
0
0
0
0
0
0
0
0
0
0
0
0
0
0
0
0
0
0
0
0
0
0
0
0
0
0
0
0
0
0
0
0
0
0
0
0
0
0
0
0
0
0
0
0
0
0
0
0
0
0
0
0
0
0
0
0
0
0
0
0
0
0
0
0
0
0
0
0
0
0
0
0
0
0
0
0
0
0
0
0
0
0
0
0
0
0
0
0
0
0
0
0
0
0
0
0
0
0
0
0
0
0
0
0
0
0
0
0
0
0
0
0
0
0
0
0
0
0
0
0
0
0
0
0
0
0
0
0
0
0
0
0
0
0
0
0
0
0
0
0
0
0
0
0
0
0
1
1
1
1
1
1
1
1
1
1
1
1
1
1
1
1
1
1
1
1
1
1
1
1
1
1
1
1
1
1
1
1
1
1
1
1
1
1
1
1
1
1
1
1
1
1
1
1
1
1
1
1
1
1
1
1
1
1
1
1
1
1
1
1
1
1
1
1
1
1
1
1
1
1
1
1
0
0
0
0
0
0
0
0
0
0
0
0
0
0
0
0
0
0
0
0
0
0
0
0
0
0
0
0
0
0
0
0
0
0
0
0
0
0
0
0
0
0
0
0
0
0
0
0
0
0
0
0
0
0
0
0
0
0
0
0
0
0
0
0
0
0
0
0
0
0
0
0
0
0
0
0
0
0
0
0
0
0
0
0
0
0
0
0
0
0
0
0
0
0
0
0
0
0
0
0
0
0
1
1
1
1
1
1
1
1
1
1
1
1
1
1
1
1
1
1
1
1
1
1
1
1
1
1
1
1
1
1
1
1
1
1
1
1
1
1
1
1
1
1
1
1
1
1
1
1
1
1
1
1
1
1
1
1
1
1
1
1
1
1
1
2
2
2
2
2
2
2
2
2
2
2
2
2
2
2
2
2
2
2
2
2
2
2
2
2
2
2
2
2
2
2
2
2
2
2
2
2
2
2
1
1
1
1
1
1
1
1
1
1
1
1
1
1
1
1
1
1
1
1
1
1
1
1
1
1
1
1
1
1
1
1
1
1
1
1
0
0
0
0
0
0
0
0
0
0
0
0
0
0
0
0
0
0
0
0
0
0
0
0
0
0
0
0
0
0
0
0
0
0
0
0
0
0
0
0
0
0
0
0
0
0
0
0
0
0
0
0
0
0
0
0
0
0
0
0
0
0
0
0
0
0
0
0
0
0
0
0
0
0
0
0
0
0
0
0
0
0
0
0
0
0
0
0
0
0
0
0
0
0
0
0
0
0
0
0
0
0
0
0
0
0
0
0
0
0
0
0
0
0
0
0
0
0
0
0
0
0
0
0
0
0
0
0
0
0
0
0
0
0
0
0
0
0
0
0
0
0
0
0
0
0
0
0
0
0
0
0
0
0
0
0
0
0
0
0
0
0
0
0
0
0
0
0
0
0
0
0
0
0
0
0
0
0
0
0
0
0
0
0
0
0
0
0
0
0
0
0
0
0
0
0
0
0
0
0
0
0
0
0
0
0
0
0
0
0
0
0
0
0
0
0
0
0
0
0
0
0
0
0
0
0
0
0
0
0
0
0
0
0
0
0
0
0
0
0
0
0
0
0
0
0
0
0
0
0
0
0
0
0
0
0
0
0
0
0
0
0
0
0
0
0
0
0
0
0
0
0
0
0
0
0
0
0
0
0
0
0
0
0
0
0
0
0
0
0
0
0
0
0
0
0
0
0
0
0
0
0
0
0
0
0
0
0
0
0
0
0
0
0
0
0
0
0
0
0
0
0
0
0
0
0
0
0
0
0
0
0
0
0
0
0
0
0
0
0
0
0
0
0
0
0
0
0
0
0
0
0
0
0
0
0
0
0
0
0
0
0
0
0
0
0
0
0
0
0
0
0
0
0
0
0
0
0
0
0
0
0
0
0
0
0
0
0
0
0
0
0
0
0
0
0
0
0
0
0
0
0
0
0
0
0
0
0
0
0
0
0
0
0
0
0
0
0
0
0
0
0
0
0
0
0
0
0
0
0
0
0
0
0
0
0
0
0
0
0
0
0
0
0
0
0
0
0
0
0
0
0
0
0
0
0
0
0
0
0
0
0
0
0
0
0
0
0
0
0
0
0
0
0
0
0
0
0
0
0
0
1
1
1
1
1
1
1
1
1
2
2
2
2
2
2
2
2
2
2
2
2
2
2
2
2
2
2
2
2
2
2
2
2
2
2
2
2
2
2
2
2
2
2
2
2
2
2
2
2
2
2
2
2
2
2
3
3
3
3
3
3
3
3
3
3
3
3
3
3
3
3
3
3
3
3
3
3
3
3
3
3
3
3
3
3
3
3
3
3
3
3
3
3
3
3
3
3
3
3
3
3
3
3
3
3
3
3
3
3
3
3
3
3
3
3
3
3
3
3
3
4
4
4
4
4
4
4
4
4
4
4
4
4
4
4
4
4
4
4
4
4
4
4
4
4
4
3
3
3
3
3
3
3
2
2
2
2
2
2
3
3
3
3
3
3
3
3
3
3
3
3
3
3
3
3
3
3
3
3
3
3
2
2
2
2
2
2
2
2
2
2
2
2
2
2
2
2
2
2
2
2
2
2
2
2
2
2
2
2
2
2
2
2
2
2
2
2
2
2
2
1
1
1
1
1
1
1
1
1
1
1
1
1
1
1
1
1
1
1
1
1
1
1
1
1
1
1
1
1
1
1
1
1
1
1
1
1
1
1
1
1
1
1
1
1
1
1
1
1
1
1
1
1
1
1
1
1
1
1
1
1
1
1
1
1
1
0
0
0
0
0
0
0
0
0
0
0
0
0
0
0
0
0
0
0
0
0
0
0
0
1
1
1
1
1
1
1
1
1
1
1
1
1
1
1
1
1
1
1
1
1
1
1
1
1
1
1
1
1
1
1
1
1
1
1
1
1
1
1
1
1
1
1
1
1
1
1
1
1
1
1
1
1
1
1
1
1
1
1
1
1
1
1
1
1
1
1
1
1
1
1
1
1
1
1
1
1
1
1
1
1
1
1
1
1
1
1
1
1
1
1
1
1
1
1
1
1
1
1
1
1
1
1
1
1
1
1
1
1
1
1
1
1
1
1
2
2
2
2
2
2
2
2
3
3
3
3
3
3
3
3
2
2
2
2
2
2
2
2
2
2
2
2
2
2
2
2
2
2
2
2
3
3
3
3
3
3
3
3
3
3
3
3
3
3
3
3
3
3
3
3
3
3
3
3
3
2
2
2
2
2
2
2
2
2
2
2
2
2
2
3
3
3
3
3
3
3
3
3
3
3
3
3
3
3
3
3
3
3
3
3
3
3
3
3
3
3
3
3
3
3
3
3
3
3
3
3
3
3
3
3
3
3
3
3
3
3
3
3
3
3
3
3
3
3
3
3
3
3
4
4
4
4
3
3
3
3
3
3
3
3
3
3
3
3
3
3
3
3
3
3
3
3
3
3
3
3
3
3
3
3
3
4
4
4
4
4
4
4
4
4
4
4
4
4
4
4
4
4
4
4
4
4
4
4
4
4
4
4
4
4
4
4
4
4
4
4
4
4
4
4
4
4
4
4
4
4
4
4
4
4
4
3
3
3
3
3
3
3
2
2
2
2
2
2
2
2
2
2
2
2
2
2
2
2
2
1
1
1
1
1
1
1
1
1
1
1
1
1
1
1
1
1
1
1
1
1
1
1
1
1
1
1
1
1
1
1
1
1
1
1
1
1
1
1
1
1
0
0
0
0
0
0
0
0
0
0
0
0
0
0
0
0
0
0
0
0
0
0
0
0
0
0
0
0
0
0
0
0
0
0
0
0
0
0
0
0
0
0
0
0
0
0
0
0
0
0
0
0
0
0
0
0
0
0
0
0
0
0
0
0
0
0
0
0
0
0
0
0
0
0
0
0
0
0
0
0
0
0
0
0
0
0
0
0
0
0
0
0
0
0
0
0
0
0
0
0
0
0
0
0
0
0
0
0
0
0
0
0
0
0
0
0
0
0
0
0
0
0
0
0
0
0
0
0
0
0
0
0
0
0
0
0
0
0
0
0
0
0
0
0
0
0
0
0
0
0
0
0
0
0
0
0
0
0
0
0
0
0
0
0
0
0
0
0
0
0
0
0
0
0
0
0
0
0
0
0
0
0
0
0
0
0
0
0
0
0
0
0
0
0
0
0
0
0
0
0
0
0
0
0
0
0
0
0
0
0
0
0
0
0
0
0
0
0
0
0
0
0
0
0
0
0
0
0
0
0
0
0
0
0
0
0
0
0
0
0
0
0
0
0
0
0
0
0
0
0
0
0
0
0
0
0
0
0
0
0
0
0
0
0
0
0
0
0
0
0
0
0
0
0
0
0
0
0
0
0
0
0
0
0
0
0
0
0
0
0
0
0
0
0
0
0
0
0
0
0
0
0
0
0
0
0
0
0
0
0
0
0
0
0
0
0
0
0
0
0
0
0
0
0
0
0
0
0
0
0
0
0
0
0
0
0
0
0
0
0
0
0
0
0
0
0
0
0
0
0
0
0
0
0
1
1
1
1
1
1
1
1
1
1
1
1
1
1
1
1
1
1
1
1
1
1
1
1
1
1
1
1
1
1
1
1
1
1
1
1
1
1
1
1
1
1
1
1
1
1
1
1
1
1
1
1
1
1
1
1
1
1
1
1
1
1
1
1
1
1
1
1
1
1
1
1
1
1
1
1
1
1
1
1
1
1
1
1
1
1
1
1
1
1
1
1
1
1
1
1
1
1
1
1
1
1
1
1
1
1
1
1
1
1
1
1
1
1
1
1
0
0
0
0
0
0
0
0
0
0
0
0
0
0
0
0
0
0
0
0
0
0
0
0
0
0
0
0
0
0
0
0
0
0
0
0
0
0
0
0
0
0
0
0
0
0
0
0
0
0
0
0
0
0
0
0
0
0
0
0
0
0
0
0
0
0
0
0
0
0
0
0
0
0
0
0
0
0
0
0
0
0
0
0
0
0
0
0
0
0
0
0
0
0
0
0
0
0
0
0
0
0
0
0
0
0
0
0
0
0
0
0
0
0
0
0
0
0
0
0
0
0
0
0
0
0
0
0
0
0
0
0
0
0
0
0
0
0
0
0
0
0
0
0
0
0
1
1
1
1
1
1
1
1
1
1
1
1
1
1
1
1
1
1
1
1
1
1
1
1
1
1
1
1
1
1
1
1
1
1
1
1
1
1
1
1
3
3
3
3
3
3
3
3
3
3
3
3
3
3
3
3
3
3
3
5
5
5
5
5
5
6
6
6
6
6
6
6
6
6
6
6
6
6
6
6
6
6
6
6
6
6
6
6
6
6
6
5
5
5
5
5
6
6
6
6
6
7
7
8
8
8
9
9
9
9
9
9
10
10
10
10
10
10
10
10
10
10
10
10
10
10
10
10
10
10
10
10
10
10
10
10
10
10
10
10
9
9
9
9
9
9
9
9
9
9
9
9
9
9
9
9
9
9
9
9
9
9
9
9
9
9
9
9
9
9
9
9
9
9
9
9
9
9
9
9
9
9
9
9
9
9
9
9
9
8
8
8
9
9
9
8
8
8
8
8
7
7
7
7
7
7
7
7
8
8
7
7
7
7
7
5
5
5
5
5
5
5
5
5
5
5
5
1
1
1
1
1
1
1
1
1
1
1
5
5
5
5
5
5
5
5
5
5
5
5
5
5
5
5
5
5
5
5
5
5
5
5
5
5
5
5
5
5
5
5
5
5
5
5
5
5
5
5
5
5
5
5
5
5
5
5
5
5
5
5
5
5
5
5
5
5
5
5
5
5
5
5
5
5
5
5
5
5
5
5
5
5
5
5
5
5
5
5
5
5
5
5
5
5
5
5
5
5
5
5
5
5
5
5
5
5
5
5
5
5
5
5
5
5
5
5
5
5
5
5
5
5
5
5
5
5
4
4
4
4
4
4
4
4
4
4
4
3
3
3
3
3
3
3
2
1
1
1
1
1
1
2
1
1
0
0
0
0
0
0
0
0
0
0
0
0
0
0
0
0
0
0
0
0
0
0
0
0
0
0
0
0
0
0
0
0
0
0
0
0
0
0
0
0
0
0
0
0
0
0
0
0
0
0
0
0
0
0
0
0
0
0
0
0
0
1
1
1
1
1
1
1
1
1
1
1
1
1
1
1
1
1
1
1
1
1
1
1
1
1
1
1
1
1
1
1
1
1
1
1
1
1
1
1
1
1
0
0
0
0
0
0
0
0
0
0
0
0
0
0
0
0
0
0
0
0
0
0
0
0
0
0
0
0
0
0
0
0
0
0
0
0
0
0
0
0
0
0
0
0
0
0
0
0
0
0
0
0
0
0
0
0
0
0
0
0
0
0
0
0
0
0
0
0
0
0
0
0
0
0
0
0
0
0
0
0
0
0
0
0
0
0
0
0
0
0
0
0
0
0
0
0
0
0
0
0
0
0
0
0
0
0
0
0
0
0
0
0
0
0
1
1
1
1
1
1
1
1
1
1
1
1
1
1
1
1
1
1
1
1
1
1
1
1
1
1
1
1
1
0
0
0
0
0
0
0
0
0
0
0
0
0
0
0
0
0
1
1
1
1
1
1
1
1
1
1
1
1
1
1
1
1
1
1
1
1
1
1
1
1
1
1
1
1
1
1
1
1
1
1
1
1
1
1
1
1
1
1
1
1
1
1
1
1
1
1
1
1
1
1
1
1
1
1
1
1
1
1
1
1
1
1
1
1
1
1
1
1
1
1
1
1
1
1
1
1
1
1
1
1
1
1
1
1
1
1
1
1
1
1
1
1
1
1
1
1
1
1
1
1
1
1
1
1
1
1
1
1
1
1
1
1
1
0
0
0
0
0
0
0
0
0
1
1
1
1
1
1
1
1
1
1
1
1
1
1
1
1
1
1
1
1
1
1
1
1
1
1
1
2
2
2
2
2
2
2
2
2
2
2
2
2
2
2
2
2
2
2
2
2
2
2
2
2
2
2
2
2
2
2
2
2
2
2
2
2
2
2
2
2
2
2
2
2
2
2
2
2
2
2
2
2
2
2
2
2
2
2
2
2
2
2
2
2
2
2
2
2
2
2
1
1
1
1
1
1
1
1
1
1
1
1
1
1
1
1
1
1
1
1
1
1
1
1
1
1
1
2
2
2
2
2
2
2
2
2
2
2
2
2
2
2
2
2
2
2
2
2
2
2
2
2
2
2
2
3
3
3
3
3
3
3
3
3
3
2
2
2
2
2
2
2
2
2
2
2
2
2
2
2
2
2
2
2
2
2
2
2
2
2
2
2
2
2
2
2
1
1
1
1
1
1
1
1
1
1
1
1
1
1
1
1
1
1
1
1
1
1
1
1
1
1
1
1
1
1
1
1
1
1
1
1
2
2
1
1
1
1
1
1
1
1
1
1
1
1
1
1
1
1
1
1
1
1
1
1
1
1
1
1
1
1
1
1
1
1
1
1
1
1
1
1
1
1
1
1
1
1
1
1
1
1
1
1
1
1
1
1
1
1
1
1
1
1
1
1
1
1
1
1
1
1
1
1
1
1
1
1
1
0
0
0
0
0
0
1
1
1
1
1
1
1
1
1
1
1
1
1
1
1
1
1
1
1
1
1
1
1
1
1
1
1
1
1
1
1
1
1
1
1
1
1
1
1
1
1
1
1
1
1
1
1
1
1
1
1
1
1
1
1
1
1
1
1
1
1
1
1
1
1
1
1
1
1
2
2
2
2
2
2
2
2
2
2
2
2
2
2
2
2
2
2
2
2
2
1
1
1
1
1
1
1
1
0
0
0
0
0
0
0
0
0
0
0
0
0
0
0
0
0
0
0
0
0
0
0
0
0
0
0
0
0
1
1
1
1
1
1
1
2
2
2
2
2
2
2
2
2
2
2
2
2
2
2
2
2
2
2
2
2
2
2
2
2
2
3
3
3
3
3
3
3
3
3
3
3
3
3
3
3
3
3
3
3
3
3
3
3
2
2
2
3
3
3
3
3
3
3
3
3
3
3
3
3
3
3
3
3
3
3
3
3
3
3
3
3
3
3
3
3
3
3
3
3
3
3
3
3
3
3
3
3
3
3
3
3
3
3
3
3
3
3
3
3
3
3
3
4
4
4
4
4
4
4
4
4
4
4
4
4
4
4
4
4
4
4
4
4
4
4
4
4
4
4
4
4
4
4
4
5
5
5
5
5
5
5
5
5
5
5
5
5
5
5
5
6
6
6
6
6
6
6
6
6
6
6
6
6
6
6
7
7
8
12
12
12
12
12
12
13
13
13
13
14
14
14
13
13
13
13
13
13
13
13
13
13
13
13
13
13
12
12
12
12
12
12
12
12
12
12
12
11
11
11
11
11
11
11
11
11
11
11
11
11
11
11
11
11
11
11
10
10
10
10
11
11
11
11
11
11
11
11
12
12
12
12
12
12
12
12
12
12
12
12
12
12
12
11
11
11
11
11
11
11
10
10
10
10
10
10
10
10
10
9
8
7
7
7
8
8
8
8
9
9
9
8
8
8
8
8
8
8
8
8
8
8
8
8
8
8
8
8
8
8
8
8
8
7
7
7
7
7
7
7
7
7
7
7
7
7
7
7
6
6
6
6
6
6
6
6
6
6
6
6
6
6
6
6
6
6
6
6
6
6
6
6
6
6
6
6
6
6
6
6
6
5
4
3
3
3
3
4
4
4
4
4
4
4
4
4
4
4
4
4
4
4
4
4
4
4
4
4
4
4
4
4
4
4
4
5
5
5
5
5
5
5
5
5
5
5
6
6
6
7
6
6
6
6
6
6
6
6
6
6
5
5
5
5
5
4
4
4
4
3
3
3
3
3
3
3
3
3
3
3
3
3
3
3
3
3
3
3
3
3
3
3
3
3
3
3
3
3
3
3
3
4
5
5
5
5
5
5
5
5
5
5
5
5
5
5
5
5
5
5
5
5
6
7
7
7
7
7
8
8
8
8
8
8
8
8
8
8
8
7
7
7
7
7
7
7
7
7
7
7
7
7
7
7
7
7
7
7
7
6
6
6
6
6
6
6
6
6
6
6
6
6
6
6
6
6
6
6
6
6
6
6
6
6
6
6
6
6
6
6
5
5
4
4
4
4
4
4
4
4
4
5
5
5
5
5
5
5
5
5
5
5
5
5
5
5
5
5
5
5
5
5
5
6
6
6
6
6
6
6
6
6
6
6
6
6
6
6
6
5
5
5
5
5
5
5
5
5
5
5
5
5
4
4
4
4
4
4
4
4
4
4
4
4
4
4
4
4
3
3
3
3
3
4
4
4
4
3
3
3
3
3
3
3
3
3
3
3
3
3
3
3
3
3
3
3
3
3
3
3
3
3
3
3
3
3
3
3
3
3
3
3
3
3
3
3
3
3
3
3
3
3
3
3
3
2
2
2
2
2
2
2
1
1
1
1
1
1
1
1
1
1
1
1
1
1
1
1
1
1
1
1
1
1
1
1
1
1
1
1
1
1
1
1
1
1
1
1
1
1
1
1
1
1
1
0
0
0
0
0
0
0
0
0
0
0
0
0
0
0
0
0
0
0
0
0
0
0
0
0
0
0
0
0
0
0
0
0
0
0
0
0
0
0
0
0
0
0
0
0
0
0
0
0
0
0
0
0
0
0
0
0
0
0
0
0
0
0
0
0
0
0
0
0
0
0
0
0
0
0
0
0
0
0
0
0
0
0
0
0
0
0
0
0
0
0
0
0
0
0
0
0
0
0
0
0
0
0
0
0
0
0
0
0
0
0
0
0
0
0
0
0
0
0
0
0
0
0
0
0
0
0
0
0
0
0
0
0
0
0
0
0
0
0
0
0
0
0
0
0
0
0
0
0
0
0
0
0
0
0
0
0
0
0
0
0
0
0
0
0
0
0
0
0
0
0
0
0
0
0
0
0
0
0
0
0
0
0
0
0
0
0
0
0
0
0
0
0
0
0
0
0
0
0
0
0
0
0
0
0
0
0
0
0
0
0
0
0
0
0
0
0
0
0
0
0
0
0
0
0
0
0
0
0
0
0
0
0
0
0
0
0
0
0
0
0
0
0
0
0
0
0
0
0
0
0
0
0
0
0
0
0
0
0
0
0
0
0
0
0
0
0
0
0
0
0
0
0
0
0
0
0
0
0
0
0
0
0
0
0
0
0
0
0
0
0
0
0
0
0
0
0
0
0
0
0
0
0
0
0
0
0
0
0
0
0
0
0
0
0
0
0
0
0
0
0
0
0
0
0
0
0
0
0
0
0
0
0
0
0
0
0
0
0
0
0
0
0
0
0
0
0
0
0
0
0
0
0
0
0
0
0
0
0
0
0
0
0
0
0
0
0
0
0
0
0
0
0
0
0
0
0
0
0
0
0
0
0
0
0
0
0
0
0
0
0
0
0
0
0
0
0
0
0
0
0
0
0
0
0
0
0
0
0
0
0
0
0
0
0
0
0
0
0
0
0
0
0
0
0
0
0
0
0
0
0
0
0
0
0
0
0
0
0
0
0
0
0
0
0
0
0
0
0
0
0
0
0
0
0
0
0
0
0
0
0
0
0
0
0
0
0
0
0
0
0
0
0
0
0
0
0
0
0
0
0
0
0
0
0
0
0
0
0
0
0
0
0
0
0
0
0
0
0
0
0
0
0
0
0
0
0
0
0
0
0
0
0
0
0
0
0
0
0
0
0
0
0
0
0
0
0
0
0
0
0
0
0
0
0
0
0
0
0
0
0
0
0
0
0
0
0
0
0
0
0
0
0
0
0
0
0
0
0
0
0
0
0
0
0
0
0
0
0
0
0
0
0
0
0
0
0
0
0
0
0
0
0
0
0
0
0
0
0
0
0
0
0
0
0
0
0
0
0
0
0
0
0
0
0
0
0
0
0
0
0
0
0
0
0
0
0
0
0
0
0
0
0
0
0
0
0
0
0
0
0
0
0
0
0
0
0
0
0
0
0
0
0
0
0
0
0
0
0
0
0
0
0
0
0
0
0
0
0
0
0
0
0
0
0
0
0
0
0
0
0
0
0
0
0
0
0
0
0
0
0
0
0
0
0
0
0
0
0
0
0
0
0
0
0
0
0
0
0
0
0
0
0
0
0
0
0
0
0
0
0
0
0
0
0
0
0
0
0
0
0
0
0
0
0
0
0
0
0
0
0
0
0
0
0
0
0
0
0
0
0
0
0
0
0
0
0
0
0
0
0
0
0
0
0
0
0
0
0
0
0
0
0
0
0
0
0
0
0
0
0
0
0
0
0
0
0
0
0
0
0
0
0
0
0
0
0
0
0
0
0
0
0
0
0
0
0
0
0
0
0
0
0
0
0
0
0
0
0
0
0
0
0
0
0
0
0
0
0
0
0
0
0
0
0
0
0
0
0
0
0
0
0
0
0
0
0
0
0
0
0
0
0
0
0
0
0
0
0
0
0
0
0
0
0
0
0
0
0
0
0
0
0
0
0
0
0
0
0
0
0
0
0
0
0
0
0
0
0
0
0
0
0
0
0
0
0
0
0
0
0
0
0
0
0
0
0
0
0
0
0
0
0
0
0
0
0
0
0
0
0
0
0
0
0
0
0
0
0
0
0
0
0
0
0
0
0
0
0
0
0
0
0
0
0
0
0
0
0
0
0
0
0
0
0
0
0
0
0
0
0
0
0
0
0
0
0
0
0
0
0
0
0
0
0
0
0
0
0
0
0
0
0
0
0
0
0
0
0
0
0
0
0
0
0
0
0
0
0
0
0
0
0
0
0
0
0
0
0
0
0
0
0
0
0
0
0
0
0
0
0
0
0
0
0
0
0
0
0
0
0
0
0
0
0
0
0
0
0
0
0
0
0
0
0
0
0
0
0
0
0
0
0
0
0
0
0
0
0
0
0
0
0
0
0
0
0
0
0
0
0
0
0
0
0
0
0
0
0
0
0
0
0
0
0
0
0
0
0
0
0
0
0
0
0
0
0
0
0
0
0
0
0
0
0
0
0
0
0
0
0
0
0
0
0
0
0
0
0
0
0
0
0
0
0
0
0
0
0
0
0
0
0
0
0
0
0
0
0
0
0
0
0
0
0
0
0
0
0
0
0
0
0
0
0
0
0
0
0
0
0
0
0
0
0
0
0
0
0
0
0
0
0
0
0
0
0
0
0
0
0
0
0
0
0
0
0
0
0
0
0
0
0
0
0
0
0
0
0
0
0
0
0
0
0
0
0
0
0
0
0
0
0
0
0
0
0
0
0
0
0
0
0
0
0
0
0
0
0
0
0
0
0
0
0
0
0
0
0
0
0
0
0
0
0
0
0
0
0
0
0
0
0
0
0
0
0
0
0
0
0
0
0
0
0
0
0
0
0
0
0
0
0
0
0
0
0
0
0
0
0
0
0
0
0
0
0
0
0
0
0
0
0
0
0
0
0
0
0
0
0
0
0
0
0
0
0
0
0
0
0
0
0
0
0
0
0
0
0
0
0
0
0
0
0
0
0
0
0
0
0
0
0
0
0
0
0
0
0
0
0
0
0
0
0
0
0
0
0
0
0
0
0
0
0
0
0
0
0
0
0
0
0
0
0
0
0
0
0
0
0
0
0
0
0
0
0
0
0
0
0
0
0
0
0
0
0
0
0
0
0
0
0
0
0
0
0
0
0
0
0
0
0
0
0
0
0
0
0
0
0
0
0
0
0
0
0
0
0
0
0
0
0
0
0
0
0
0
0
0
0
0
0
0
0
0
0
0
0
0
0
0
0
0
0
0
0
0
0
0
0
0
0
0
0
0
0
0
0
0
0
0
0
0
0
0
0
0
0
0
0
0
0
0
0
0
0
1
3
4
4
4
4
4
4
4
4
4
4
4
4
4
4
4
4
4
4
4
4
4
4
4
4
4
4
4
4
4
4
4
4
4
4
4
4
4
4
4
4
4
4
4
4
4
4
4
4
4
4
4
4
4
4
4
4
4
4
4
4
4
4
4
4
4
4
4
4
4
4
4
6
6
6
6
6
6
6
6
6
6
6
6
6
6
6
6
6
7
7
8
9
9
9
11
11
11
11
11
11
11
11
11
11
11
12
12
12
12
12
12
12
12
12
12
11
11
13
12
13
13
13
13
13
13
13
13
13
13
13
13
13
13
12
12
12
12
12
12
12
12
12
12
12
13
13
14
14
14
14
15
15
15
15
15
15
15
15
14
14
14
14
14
14
14
14
14
14
14
15
15
15
15
15
15
16
16
16
17
17
17
16
16
16
16
16
16
16
16
16
16
16
16
16
16
16
16
16
16
15
15
15
15
15
15
15
15
15
15
15
15
15
15
15
15
15
15
15
15
15
16
16
15
15
15
15
15
15
15
15
15
15
15
14
14
14
14
15
15
15
15
15
15
16
16
16
16
16
16
17
17
16
16
16
16
16
16
16
16
15
15
15
15
15
16
16
15
15
15
15
15
15
15
15
15
15
15
15
15
15
16
15
15
15
15
15
15
15
15
15
15
15
15
16
16
16
16
16
16
16
16
16
16
16
15
15
15
15
15
15
15
15
12
12
12
12
12
12
12
12
12
12
12
12
12
12
12
12
12
12
12
12
14
14
14
15
15
15
15
15
15
15
15
15
15
15
15
16
16
16
16
16
16
16
16
16
16
16
16
16
16
16
16
18
18
18
18
18
18
19
19
19
19
19
19
19
19
19
19
19
19
19
19
19
19
19
19
19
19
19
19
19
19
19
19
19
19
19
19
19
18
18
18
18
18
18
18
17
17
15
15
14
14
14
14
14
14
14
14
14
14
14
14
14
14
14
14
14
14
14
14
14
13
13
13
13
13
11
10
9
9
9
9
10
10
10
10
10
12
12
12
12
12
12
13
13
15
18
19
19
19
19
19
19
18
17
20
20
19
19
19
20
20
31
35
37
39
49
50
55
60
61
61
61
61
61
65
65
64
64
65
65
65
65
65
65
65
65
65
65
65
65
65
66
66
66
66
66
66
66
66
66
66
65
65
65
65
65
65
65
65
65
65
65
65
65
64
64
64
63
63
63
63
63
63
63
63
63
63
63
63
63
63
63
63
63
63
63
63
64
64
65
65
65
65
65
65
64
63
63
63
63
63
63
63
63
63
63
63
63
63
62
62
61
61
61
61
61
61
61
60
59
59
59
58
57
57
56
56
56
56
55
54
53
51
51
51
51
51
51
51
50
50
50
50
50
50
49
50
50
51
48
48
51
50
49
48
45
44
42
37
38
34
34
32
32
32
32
32
31
31
31
27
25
24
21
21
21
21
21
21
21
21
19
19
19
20
21
21
21
21
21
21
21
21
20
20
19
19
19
19
19
19
19
19
19
19
19
18
18
18
18
18
18
18
15
15
15
14
14
14
14
14
14
14
14
15
15
15
15
15
15
15
16
16
17
19
19
19
19
20
20
20
21
21
22
21
21
21
21
21
21
21
21
21
22
21
21
21
21
21
21
21
21
21
22
22
22
22
22
22
22
22
22
22
22
22
22
22
22
22
22
22
22
22
22
22
22
21
21
21
21
21
21
21
21
21
21
21
21
21
21
20
20
20
21
21
21
21
21
21
20
20
20
20
20
20
20
20
20
20
20
20
20
20
21
21
21
21
21
21
21
21
21
20
21
21
23
22
23
23
23
23
23
23
22
22
22
22
22
22
22
22
21
21
20
20
20
20
20
20
20
20
20
20
20
20
20
20
20
20
20
21
22
22
21
21
21
19
18
18
17
16
18
18
18
18
18
18
18
18
18
18
17
17
17
17
17
17
17
16
16
16
16
15
15
15
15
16
16
16
14
14
14
14
15
15
15
15
15
14
14
14
14
14
14
14
14
14
14
14
14
14
14
14
14
14
14
14
14
14
14
14
14
14
14
14
14
14
14
14
14
14
14
14
14
14
13
13
12
12
12
13
13
13
13
13
13
13
13
13
13
13
13
13
13
13
13
13
13
13
13
13
13
13
13
13
13
13
13
13
12
12
12
12
12
12
12
12
12
12
12
12
12
12
12
12
12
12
11
10
10
10
10
10
10
10
11
11
11
11
11
11
11
11
10
8
8
8
8
8
8
8
8
8
7
6
5
5
4
4
6
6
6
6
6
6
6
6
7
7
7
7
5
5
5
5
5
6
6
6
7
7
7
7
7
7
7
7
7
7
8
8
8
8
8
8
8
8
8
8
8
8
8
8
8
8
8
8
8
8
8
8
9
9
9
9
9
9
9
9
9
9
9
9
9
9
9
9
9
9
9
10
10
11
11
11
11
11
10
10
10
10
10
11
11
11
11
11
11
11
11
11
11
12
12
12
12
12
12
12
12
12
12
12
12
12
12
12
12
12
12
12
12
12
13
13
13
13
13
13
13
13
13
13
13
13
13
13
13
13
13
13
13
13
13
13
13
13
13
13
13
13
13
12
12
12
12
12
12
12
12
12
12
12
11
12
12
12
12
12
12
12
12
12
12
12
12
12
12
12
12
12
12
12
11
11
11
11
11
11
10
10
10
10
10
10
10
10
10
10
8
8
8
8
8
8
8
8
8
8
8
8
8
8
9
9
9
9
9
9
9
11
13
13
12
12
11
11
11
11
10
10
10
10
10
10
11
11
11
11
11
11
11
11
11
11
11
11
11
11
11
11
11
11
11
11
11
11
11
11
11
11
11
11
11
11
11
11
11
11
11
11
11
11
11
11
11
11
10
10
10
10
10
10
10
9
9
9
9
8
7
6
6
6
6
6
6
7
7
7
7
7
7
7
7
7
7
8
8
8
8
8
8
8
8
8
8
9
9
9
9
9
9
10
10
10
10
10
10
10
10
10
9
9
9
9
9
10
10
9
9
9
9
9
9
9
10
10
11
10
11
11
11
11
11
11
11
11
11
11
11
11
11
11
11
11
11
12
12
12
12
12
12
13
13
13
13
13
13
13
13
13
13
13
14
14
14
14
14
14
14
14
14
14
14
14
14
14
14
14
14
14
14
14
14
14
14
15
15
15
15
15
16
13
15
15
15
15
15
15
15
15
15
15
15
15
15
15
15
15
15
15
15
15
15
15
15
15
15
15
15
15
15
15
15
15
15
15
15
15
15
15
14
14
14
14
14
14
14
14
14
13
13
14
14
14
15
15
15
15
15
15
15
15
15
15
15
14
14
13
16
17
18
18
18
18
18
18
18
18
18
18
18
17
17
17
17
17
17
17
18
20
20
19
19
17
17
18
21
25
30
32
32
32
32
35
35
35
35
35
35
35
34
36
37
39
39
39
39
39
40
40
40
40
40
40
39
44
45
53
58
62
63
63
64
64
65
65
65
64
64
64
64
64
64
64
64
64
64
64
64
64
64
64
65
65
67
67
68
68
68
68
68
68
68
68
68
68
68
68
68
68
68
68
68
68
68
68
68
68
68
67
67
67
67
67
67
67
67
67
67
67
67
67
67
69
69
68
68
68
68
68
67
67
67
67
67
66
67
66
66
66
65
65
65
65
65
64
64
63
63
63
64
64
64
64
64
63
72
73
75
75
75
75
75
74
74
74
72
70
70
70
69
67
68
69
70
72
72
69
69
69
69
69
69
68
66
66
65
65
63
63
63
63
63
63
63
60
60
60
60
60
59
59
59
59
58
53
53
53
53
53
53
53
53
53
53
53
51
51
52
52
52
52
52
49
47
46
46
46
46
45
45
44
44
45
47
47
47
47
47
47
47
47
47
47
47
46
47
46
46
45
44
41
41
39
38
38
38
38
37
37
38
37
37
37
39
40
46
46
45
55
55
61
60
60
56
53
53
45
43
43
43
43
43
43
43
43
42
43
43
43
43
43
43
43
43
43
43
43
43
44
44
44
44
44
44
44
44
44
44
44
42
43
43
44
44
44
44
44
44
44
44
44
44
44
45
45
44
44
44
44
44
44
44
44
44
44
44
44
44
43
43
43
43
44
48
48
48
48
48
48
48
48
48
48
48
47
46
46
47
47
47
49
48
48
48
49
50
53
53
53
53
53
53
53
53
53
53
53
53
53
53
53
52
52
52
52
52
52
53
52
51
51
49
49
50
50
51
51
51
48
49
49
50
50
50
50
50
51
51
51
52
52
52
52
52
54
54
55
56
56
55
56
57
56
59
59
59
58
58
59
59
60
59
60
60
60
59
59
59
59
59
59
60
59
60
60
57
56
54
54
54
54
54
54
54
54
53
53
53
53
53
53
53
53
53
53
53
53
53
52
52
52
52
51
51
51
51
50
50
50
50
50
50
48
48
48
48
48
48
48
46
46
46
45
45
42
42
42
42
42
42
42
39
38
38
38
38
38
38
38
38
38
38
38
38
38
38
37
36
36
35
35
35
35
34
33
33
33
33
33
33
33
32
32
29
29
29
29
28
28
27
26
26
26
26
26
26
26
26
25
23
22
22
20
19
17
13
11
5
2
2
2
2
2
1
1
1
1
1
1
1
1
1
1
1
1
1
1
1
1
1
1
1
1
1
1
1
1
1
1
1
1
1
1
1
1
1
1
1
1
1
0
0
0
0
0
0
0
0
0
0
0
0
0
0
0
0
0
0
0
0
0
0
0
0
0
0
0
0
0
0
0
0
0
0
0
0
0
0
0
0
0
0
0
0
0
0
0
0
0
0
0
0
0
0
0
0
0
0
0
0
0
0
0
0
0
0
0
0
0
0
0
0
0
0
0
0
0
0
0
0
0
0
0
0
0
0
0
0
1
1
1
1
1
0
0
0
0
0
0
0
0
0
0
0
0
0
0
0
0
0
0
0
0
0
0
0
0
0
0
0
0
0
0
0
0
0
0
0
0
0
0
0
0
0
0
0
0
0
0
0
0
0
0
0
0
0
0
0
0
0
0
0
0
0
0
0
0
0
0
0
0
0
0
0
0
0
0
0
0
0
0
0
0
0
0
0
0
0
0
0
0
0
0
0
0
0
0
0
0
0
0
0
0
0
0
0
0
0
0
0
0
0
0
0
0
0
0
0
0
0
0
0
0
0
0
0
0
0
0
0
0
0
0
0
0
0
0
0
0
0
0
0
0
0
0
0
0
0
0
0
0
0
0
0
0
0
0
0
0
0
0
0
0
0
0
0
0
0
0
0
0
0
0
0
0
0
1
1
1
1
1
1
1
1
1
1
1
1
1
1
1
1
1
1
1
1
1
1
1
1
1
1
1
1
1
1
1
1
1
1
1
1
1
1
1
1
1
1
1
1
1
1
1
1
1
1
1
1
1
1
1
1
1
1
1
1
1
1
2
2
2
2
2
2
2
2
2
2
2
2
2
2
2
2
2
2
2
2
3
3
3
3
3
3
3
3
3
3
2
2
2
2
2
2
2
2
2
2
2
2
2
2
2
2
2
2
2
2
2
3
3
3
3
3
3
3
3
3
3
3
3
3
3
3
3
3
3
3
3
3
3
3
3
3
2
2
2
2
2
2
2
2
2
2
2
2
2
2
2
2
2
2
2
2
2
2
2
2
2
2
2
2
2
2
2
2
2
2
2
2
2
2
2
2
2
2
2
2
2
2
2
2
2
2
2
2
2
2
2
2
2
2
2
2
2
2
2
2
2
2
2
2
2
2
2
2
2
2
2
2
2
2
2
2
2
2
2
2
2
2
2
2
1
1
1
1
1
1
1
1
1
1
1
1
1
0
0
0
0
0
0
0
0
0
0
0
0
0
0
0
0
0
0
0
0
0
0
0
0
0
0
0
0
0
0
0
0
0
0
0
0
0
0
0
0
0
0
0
0
0
0
0
0
0
0
0
0
0
0
0
0
0
0
0
0
0
0
0
0
0
0
0
0
0
0
0
0
0
0
0
0
0
0
0
0
0
0
0
0
0
0
0
0
0
0
0
0
0
0
0
0
0
0
0
0
0
0
0
0
0
0
0
0
0
0
0
0
0
0
0
0
0
0
0
0
0
0
0
0
0
0
0
0
0
0
0
0
0
0
0
0
0
0
0
0
0
0
0
0
0
0
0
0
0
0
0
0
0
0
0
0
0
0
0
0
0
0
0
0
0
0
0
0
0
0
0
0
0
0
0
0
0
0
0
0
0
0
0
0
0
0
0
0
0
0
0
0
0
0
0
0
0
0
0
0
0
0
0
0
0
0
0
0
0
0
0
0
0
0
0
0
0
0
0
0
0
0
0
0
0
1
1
1
1
1
1
1
1
1
1
1
1
1
1
1
1
1
1
1
1
1
1
1
1
1
1
1
1
1
1
1
1
1
1
1
1
1
1
1
1
1
1
1
1
1
1
1
1
1
1
1
1
1
1
1
1
1
1
1
2
2
2
2
2
2
2
2
2
2
2
2
2
2
2
2
2
2
2
2
2
2
2
2
2
2
2
2
2
2
2
2
2
2
2
2
2
2
2
2
2
2
2
2
2
2
2
2
2
2
2
2
2
2
2
2
2
2
2
2
2
2
2
2
2
2
2
2
2
1
1
1
1
1
1
1
1
1
1
1
1
1
1
1
1
1
1
1
1
1
1
1
1
1
1
1
1
1
1
1
1
1
1
1
1
1
1
1
1
1
1
1
1
1
1
1
1
1
1
1
1
1
1
1
1
1
1
1
1
1
1
1
1
1
1
1
1
1
1
1
1
1
1
1
1
0
0
0
0
0
0
0
0
0
0
0
0
0
0
0
0
0
0
0
0
0
0
0
0
0
0
0
0
0
0
0
0
0
0
0
0
0
0
0
0
0
0
0
0
0
0
0
0
0
0
0
0
0
0
0
0
0
0
0
0
0
0
0
0
0
0
0
0
0
0
0
0
0
0
0
0
0
1
1
1
1
1
1
1
1
1
1
1
1
1
1
5
5
5
5
5
5
5
5
5
5
5
5
6
6
6
6
6
6
6
6
6
6
6
6
6
6
6
6
6
6
6
6
7
7
7
7
7
7
7
7
7
7
7
7
7
7
7
7
7
7
7
8
8
8
9
9
9
9
9
9
9
9
9
9
9
9
9
9
9
9
9
9
9
10
10
10
10
10
10
9
9
10
11
11
11
11
11
11
11
11
11
11
13
13
13
13
13
13
13
13
13
13
13
13
13
13
13
13
11
11
11
11
11
11
11
11
11
10
10
10
9
9
9
9
9
9
9
9
9
9
9
9
9
9
9
9
9
9
9
9
9
9
9
9
9
9
9
9
9
9
9
9
9
9
9
9
9
9
8
8
8
8
8
8
8
8
7
6
6
6
6
6
6
6
6
6
6
6
6
6
5
5
5
5
5
5
5
4
3
3
3
3
3
2
2
2
2
2
2
3
3
3
3
3
3
3
3
3
3
3
3
2
2
2
1
1
1
1
1
1
1
0
0
0
0
0
0
0
0
0
0
0
0
0
0
0
0
1
1
1
1
1
1
1
1
1
1
1
1
1
1
1
1
1
1
1
1
1
1
1
1
1
1
1
1
1
1
1
1
1
1
1
1
1
1
1
1
1
1
1
1
1
1
1
1
1
1
1
1
1
1
1
1
1
2
2
2
2
3
3
3
3
3
3
3
3
2
2
2
2
2
2
2
2
2
2
2
2
2
2
2
2
2
2
2
2
2
2
2
2
2
2
2
2
2
2
2
2
2
2
2
2
2
2
2
2
2
3
3
3
3
3
3
3
3
3
3
3
3
3
3
3
3
3
3
3
3
3
3
3
3
3
3
3
3
3
3
2
2
2
3
3
3
3
3
3
3
3
3
3
3
3
3
3
3
3
3
3
3
3
3
3
4
4
4
4
4
4
4
4
4
4
4
4
5
6
6
6
6
6
6
7
7
7
7
7
6
6
6
6
6
6
6
6
6
6
6
6
5
5
5
5
5
5
5
5
5
5
5
5
5
5
5
5
5
5
5
5
5
5
5
5
5
5
5
6
6
6
6
6
6
6
6
6
6
6
6
6
6
6
6
6
6
6
6
6
6
6
6
6
6
6
6
6
6
6
6
6
6
6
6
6
6
6
6
6
6
6
6
6
6
6
6
6
6
6
6
6
6
6
6
6
6
6
5
5
6
6
6
6
6
6
6
6
5
4
4
4
4
4
4
4
4
4
4
4
4
4
4
4
2
2
2
2
2
2
2
2
2
2
2
3
3
3
3
3
3
3
3
3
3
3
3
3
3
4
4
4
4
4
4
4
4
4
5
5
5
5
5
5
5
5
5
5
5
5
5
5
6
6
6
6
7
7
7
7
7
8
8
8
8
8
8
8
8
8
8
8
8
8
7
7
7
7
7
7
7
7
7
7
7
7
6
6
6
6
6
6
6
6
6
6
6
6
6
6
6
6
6
6
6
6
6
6
6
6
6
6
6
6
6
6
6
6
6
6
6
6
6
6
6
6
6
6
6
6
6
6
6
6
6
6
7
7
7
6
6
6
6
6
6
6
6
6
5
5
5
5
5
5
5
5
5
5
6
6
6
7
7
8
8
8
7
7
7
7
7
7
8
8
8
8
8
8
8
8
8
8
8
8
8
8
8
8
8
8
8
8
8
8
8
8
8
7
7
6
6
6
6
6
6
6
6
6
6
6
6
6
6
6
6
6
6
6
6
6
6
6
6
6
5
5
5
5
5
5
5
5
5
5
5
5
5
5
5
5
5
5
5
5
5
5
5
5
5
5
5
5
4
4
3
3
3
3
3
3
3
3
3
3
3
3
3
3
3
3
3
2
2
2
2
2
2
2
2
2
2
2
2
2
2
2
2
2
2
2
2
2
2
2
2
2
2
2
2
2
2
3
3
3
3
3
3
3
3
3
3
3
3
3
3
3
3
3
2
2
2
2
2
2
2
2
2
2
2
1
1
1
1
1
1
1
1
1
1
1
1
1
1
1
1
1
1
1
1
1
1
1
1
1
1
1
1
2
1
1
1
1
1
1
1
1
1
1
1
1
1
1
1
1
1
1
1
1
1
1
1
1
1
1
1
1
1
1
1
1
1
1
1
1
1
1
1
1
1
1
1
1
1
1
1
1
0
0
0
0
0
0
0
0
0
0
0
0
0
0
0
0
0
0
0
0
0
0
0
0
0
0
0
0
0
0
0
0
0
0
0
0
0
0
0
0
0
1
1
1
1
1
2
2
2
2
2
2
2
2
2
2
2
2
2
2
2
3
3
4
4
4
5
5
7
7
7
7
7
8
8
8
9
9
9
9
9
9
9
10
10
11
12
12
12
12
12
12
12
12
12
12
12
12
12
12
12
12
12
12
12
12
12
12
12
12
12
12
12
12
12
12
12
12
12
12
12
12
12
12
12
12
12
12
12
12
12
12
12
13
13
13
13
13
13
12
12
12
12
12
12
12
12
12
12
11
12
12
12
13
14
14
14
14
15
15
15
16
16
16
16
16
16
15
15
15
15
15
15
15
15
15
15
15
15
15
15
15
15
16
16
16
16
16
16
16
16
16
16
17
17
17
17
17
17
17
17
17
17
17
17
17
17
17
16
16
16
17
17
17
17
17
17
17
17
17
17
17
17
17
17
17
17
17
17
17
16
16
15
15
14
14
14
14
14
14
14
14
14
14
14
14
14
14
14
13
13
13
13
13
13
13
13
13
13
13
13
13
13
14
14
14
14
14
14
20
21
22
23
22
24
24
23
23
23
22
22
22
22
22
22
22
22
22
22
21
21
21
21
21
21
21
21
21
20
20
20
19
19
19
19
19
19
19
18
18
18
18
19
19
19
15
15
15
15
16
16
16
16
16
16
15
15
15
15
15
15
15
15
15
15
15
15
15
15
15
15
15
15
15
15
15
15
15
15
14
14
14
15
15
15
15
15
15
15
15
15
15
15
15
15
15
15
15
15
15
15
15
15
15
15
15
15
15
15
15
15
15
15
15
15
15
15
15
15
14
14
14
14
14
14
15
15
15
16
16
17
17
17
17
16
16
17
18
18
18
18
14
14
16
16
17
17
18
18
18
18
18
18
19
19
19
18
18
18
18
18
18
18
18
18
20
20
20
21
22
23
22
22
21
21
21
21
21
21
21
21
20
20
20
20
20
20
20
20
20
22
22
22
22
23
23
23
23
23
23
23
23
23
23
24
24
24
24
24
24
24
24
25
25
25
26
26
26
26
25
25
25
25
25
25
25
24
24
24
24
24
24
24
24
24
24
24
24
23
23
23
23
23
23
23
23
23
23
23
23
21
21
21
21
21
21
21
21
20
19
18
18
18
19
19
19
19
19
19
19
19
19
19
19
18
18
18
18
18
18
18
18
17
17
17
17
17
17
17
17
17
17
17
17
17
17
17
15
15
13
13
17
23
22
22
22
22
22
22
22
22
22
22
21
20
20
20
21
22
23
24
24
24
24
25
25
25
25
25
25
24
24
25
25
25
25
24
24
24
24
23
23
23
23
23
23
23
23
24
24
27
27
27
27
27
27
27
27
27
27
27
27
27
27
27
27
27
27
27
27
26
30
30
31
31
31
32
32
32
32
32
34
34
34
35
35
35
35
36
36
37
37
37
36
41
41
44
44
44
45
45
45
45
45
45
45
43
44
44
44
41
53
52
52
51
48
49
46
46
46
46
46
46
45
45
45
45
46
46
46
44
44
44
44
44
44
47
48
48
47
47
47
47
48
48
48
48
49
49
50
50
49
49
49
49
50
50
50
50
50
50
51
50
50
50
50
50
49
49
49
49
49
48
47
47
45
45
45
45
46
46
46
46
46
46
46
46
46
45
45
45
45
45
45
45
45
44
44
44
44
44
44
44
44
44
44
43
43
43
43
42
42
42
42
42
42
42
41
41
39
38
38
38
38
35
35
34
33
33
37
37
39
37
37
37
36
36
35
35
36
35
34
34
31
31
29
29
30
29
29
29
29
28
26
26
26
26
26
26
26
26
26
26
26
26
26
26
26
26
25
25
25
25
24
24
24
25
25
25
25
25
25
25
25
25
25
24
24
23
23
23
23
23
23
23
23
23
23
23
23
23
23
23
23
23
23
23
23
23
23
22
22
22
22
22
22
22
22
23
23
23
23
23
22
22
22
22
22
22
22
22
23
23
23
23
22
21
20
20
20
19
18
18
18
18
18
18
18
18
18
18
17
17
17
17
17
17
17
17
17
12
12
12
12
12
12
12
12
12
12
12
12
14
18
20
22
24
25
25
24
24
24
24
24
23
23
22
22
21
21
21
21
21
21
21
21
21
21
21
20
20
20
20
19
19
19
19
19
19
19
19
19
19
22
22
22
21
21
20
20
22
22
22
22
22
22
21
21
21
21
21
21
21
21
21
21
20
20
20
20
20
20
20
20
20
20
20
19
19
19
19
19
19
19
20
20
20
20
20
20
20
20
20
20
20
20
20
20
21
21
21
21
21
21
21
21
21
21
21
21
21
21
21
21
21
21
23
24
24
25
25
25
25
25
25
25
25
25
25
25
25
25
25
23
23
23
23
22
22
22
22
22
21
21
21
21
21
20
20
20
20
20
20
20
19
19
19
19
18
18
18
18
18
17
17
17
17
17
16
15
15
15
15
15
18
21
21
22
22
23
23
23
22
22
22
22
22
22
22
23
23
23
23
21
21
21
21
20
20
20
20
20
20
20
20
20
20
20
21
21
21
22
26
27
27
27
27
26
26
26
26
26
26
26
26
26
26
26
26
26
26
26
26
26
25
25
25
26
25
26
26
26
26
25
25
25
25
25
26
26
26
26
26
26
26
26
26
26
26
26
26
26
26
26
26
26
26
26
27
26
26
26
25
25
24
25
25
25
25
26
26
26
25
24
24
24
24
24
23
23
23
23
23
23
21
21
21
21
21
21
21
21
19
19
19
17
17
17
17
17
17
17
17
17
17
17
17
17
17
17
17
17
17
17
16
16
16
16
16
16
16
16
16
16
16
16
16
15
15
15
15
15
15
15
15
15
14
14
14
14
14
13
13
13
13
13
13
13
12
12
12
12
12
12
12
12
12
12
12
12
12
12
12
12
12
12
12
12
12
12
12
12
13
13
12
12
12
12
11
11
11
11
12
13
13
12
12
12
12
13
13
14
16
26
29
31
32
31
30
30
30
32
32
32
32
33
33
33
33
33
33
33
33
33
33
33
33
33
33
33
33
33
33
33
33
33
33
33
33
33
33
33
33
33
33
34
35
36
36
36
35
35
35
35
35
35
35
35
35
35
35
35
34
35
35
35
35
35
35
35
35
35
35
35
35
35
35
35
36
36
36
36
36
36
36
36
36
36
37
37
37
37
37
37
37
37
37
37
37
37
37
36
35
35
34
34
33
33
33
33
30
29
26
26
25
25
25
25
25
25
25
25
26
26
26
26
26
26
26
26
26
26
26
26
26
24
23
23
23
23
23
22
23
23
23
22
22
22
22
22
22
20
19
19
19
19
20
20
20
20
20
20
20
20
20
20
20
20
20
20
20
20
20
21
21
21
21
21
21
22
22
20
20
20
20
20
20
20
20
20
20
20
19
19
19
19
19
19
19
19
19
19
19
19
19
19
19
19
19
19
18
18
17
17
17
16
16
16
16
15
15
14
14
14
14
14
14
13
13
13
13
13
13
13
13
13
13
13
13
13
13
13
13
9
9
8
8
8
9
9
9
9
8
8
8
8
8
8
8
8
7
6
6
6
6
5
5
5
4
4
2
2
1
0
0
0
0
0
0
0
0
0
0
0
0
0
0
0
0
0
0
0
0
0
0
0
0
0
0
0
0
0
0
0
0
0
0
0
0
0
0
0
0
0
0
0
0
0
0
0
0
0
0
0
0
0
0
0
0
0
0
0
0
0
0
0
0
0
0
0
0
0
0
0
0
0
0
0
0
0
0
0
0
0
0
0
0
0
0
0
0
0
0
0
0
0
0
0
0
0
0
0
0
0
0
0
0
0
0
0
0
0
0
0
0
0
0
0
0
0
0
0
0
0
0
0
0
0
0
0
0
0
0
0
0
0
0
0
0
0
0
0
0
0
0
0
0
0
0
0
0
0
0
0
0
0
0
0
0
0
0
0
0
0
0
0
0
0
0
0
0
0
0
0
0
0
0
0
0
0
0
0
0
0
0
0
0
0
0
0
0
0
0
0
0
0
0
0
0
0
0
0
0
0
0
0
0
0
0
0
0
0
0
0
0
0
0
0
0
0
0
0
0
0
0
0
0
0
0
0
0
0
0
0
0
0
0
0
0
0
0
0
0
0
0
0
0
0
0
0
0
0
0
0
0
0
0
0
0
0
0
0
0
0
0
0
0
0
0
0
0
0
0
0
0
0
0
0
0
0
0
0
0
0
0
0
0
0
0
0
0
0
0
0
0
0
0
0
0
0
0
0
0
0
0
0
0
0
0
0
0
0
0
0
0
0
0
0
0
0
0
0
0
0
0
0
0
0
0
0
0
0
0
0
0
0
0
0
0
0
0
0
0
0
0
0
0
0
0
0
0
0
0
0
0
0
0
0
0
0
0
0
0
0
0
0
0
0
0
0
0
0
0
0
0
0
0
0
0
0
0
0
0
0
0
0
0
0
0
0
0
0
0
0
0
0
0
0
0
0
0
0
0
0
0
0
0
0
0
0
0
0
0
0
0
0
0
0
0
0
0
0
0
0
0
0
0
0
0
0
0
0
0
0
0
0
0
0
0
0
0
0
0
0
0
0
0
0
0
0
0
0
0
0
0
0
0
0
0
0
0
0
0
0
0
0
0
0
0
0
0
0
0
0
0
0
0
0
0
0
0
0
0
0
0
0
0
0
0
0
0
0
0
0
0
0
0
0
0
0
0
0
0
0
0
0
0
0
0
0
0
0
0
0
0
0
0
0
0
0
0
0
0
0
0
0
0
0
0
0
0
0
0
0
0
0
0
0
0
0
0
0
0
0
0
0
0
0
0
0
0
0
0
0
0
0
0
0
0
0
0
0
0
0
0
0
0
0
0
0
0
0
2
2
2
2
2
2
2
2
2
2
2
2
2
2
2
2
2
2
2
2
2
2
2
2
2
1
1
1
1
1
1
1
1
1
1
1
1
1
1
1
1
1
1
1
1
1
1
1
1
1
1
1
1
1
1
1
1
1
1
1
1
1
1
1
1
1
1
1
1
1
1
1
1
1
1
1
1
1
1
1
1
1
1
1
1
1
1
1
1
1
1
1
1
1
1
1
1
1
1
1
1
1
1
1
1
1
1
1
1
1
1
1
1
1
1
1
0
0
0
0
0
0
0
0
0
0
0
0
0
0
0
0
0
0
0
0
0
0
0
0
0
0
0
0
0
0
0
0
0
0
0
0
0
0
0
0
0
0
0
0
0
0
0
0
0
0
0
0
0
0
0
0
0
0
0
0
0
0
0
0
0
0
0
0
0
0
0
0
0
0
0
0
0
0
0
0
0
0
0
0
0
0
0
0
0
0
0
0
0
0
0
0
0
0
0
0
0
0
0
0
0
0
0
0
0
0
0
0
0
0
0
0
0
0
0
0
0
0
0
0
0
0
0
0
0
0
0
0
0
0
0
0
0
0
0
0
0
0
0
0
0
0
0
0
0
0
0
0
0
0
0
0
0
0
0
0
0
0
0
0
0
0
0
0
0
0
0
0
0
0
0
0
0
0
0
0
0
0
0
0
0
0
0
0
0
0
0
0
0
0
0
0
0
0
0
0
0
0
0
0
0
0
0
0
0
0
0
0
0
0
0
0
0
0
0
0
0
0
0
0
0
0
0
0
0
0
0
0
0
0
0
0
0
0
0
0
0
0
0
0
0
0
0
0
0
0
0
0
0
0
0
0
0
0
0
0
0
0
0
0
0
0
0
0
0
0
0
0
0
0
0
0
0
0
0
0
0
0
0
0
0
0
0
0
0
0
0
0
0
0
0
0
0
0
0
0
0
0
0
0
0
0
0
0
0
0
0
0
0
0
0
0
0
0
0
0
0
0
0
0
0
0
0
0
0
0
0
0
0
0
0
0
0
0
0
0
0
0
0
0
0
0
0
0
0
0
0
0
0
0
0
0
0
0
0
0
0
0
0
0
0
0
0
0
0
0
1
1
1
1
1
1
1
1
1
1
1
1
1
1
1
1
1
1
2
2
2
2
2
2
1
1
1
1
1
1
1
1
1
1
1
1
1
1
1
1
1
1
1
1
1
1
1
1
1
1
1
1
1
1
1
1
1
1
1
1
1
1
1
1
1
1
1
1
1
1
1
1
1
1
1
1
1
1
1
1
1
1
1
1
1
1
1
1
1
1
1
1
1
1
1
1
1
1
1
1
1
1
1
1
1
1
1
1
1
1
1
1
1
1
1
1
1
1
1
1
1
1
1
3
3
3
3
5
8
7
7
7
7
7
6
6
6
6
6
6
6
6
6
6
6
6
6
6
6
7
7
7
7
7
7
7
7
7
7
7
7
7
7
7
7
7
7
7
7
7
7
7
7
7
7
7
7
7
7
7
7
7
7
7
8
8
8
8
8
8
8
8
8
8
8
8
8
8
8
8
8
8
8
8
8
8
8
8
8
8
8
8
8
8
8
8
8
8
7
7
7
7
7
7
7
7
8
8
8
8
8
8
8
8
8
8
8
8
8
8
8
8
8
8
8
8
8
8
7
7
7
7
7
5
5
5
5
6
6
6
6
6
6
6
6
5
5
5
5
5
5
5
5
5
5
5
5
5
5
5
5
5
5
5
5
5
5
5
5
5
5
5
5
6
6
7
7
9
9
10
11
11
11
11
11
11
11
11
11
11
11
11
11
11
11
11
11
12
11
11
10
10
10
10
10
10
10
10
10
9
9
9
9
9
9
9
9
9
9
9
9
9
9
9
9
9
10
10
10
10
10
10
10
10
10
9
9
9
9
9
9
9
9
9
10
10
10
10
10
10
10
10
10
10
10
11
11
11
11
10
10
10
10
10
10
10
10
10
10
10
10
10
10
10
10
10
10
10
10
10
12
12
12
15
16
16
16
16
16
16
16
18
18
18
18
18
18
17
17
17
17
17
17
17
17
17
17
17
17
17
17
16
16
16
16
16
16
16
16
14
14
12
12
12
12
12
12
12
11
11
11
11
11
11
11
11
11
10
10
10
10
10
10
10
10
10
10
10
10
10
10
10
10
10
10
10
10
11
11
11
11
11
11
11
13
13
13
13
13
13
13
13
13
13
13
13
13
13
13
13
13
13
14
14
14
14
14
14
14
14
14
15
15
15
15
15
15
15
15
15
15
15
15
15
15
15
15
14
12
14
14
14
14
14
15
15
16
17
17
17
19
19
19
19
19
19
18
18
18
20
20
19
19
19
19
19
19
18
18
18
18
20
20
20
20
20
20
20
20
20
20
20
19
19
18
18
18
18
18
18
18
18
18
18
18
18
18
18
18
18
18
18
19
19
18
18
16
17
17
16
16
16
16
16
16
16
16
16
16
16
16
16
16
19
19
18
18
18
18
18
18
17
17
17
17
17
17
17
17
17
17
17
17
17
17
17
16
16
16
16
16
16
16
14
14
14
14
14
14
14
14
14
14
14
14
14
14
14
14
14
14
14
14
14
14
14
14
14
14
14
14
14
16
16
18
18
18
18
18
18
18
18
18
18
18
18
18
18
19
19
19
19
19
19
19
19
19
19
19
19
19
19
19
19
19
19
19
19
20
20
20
20
20
20
20
20
21
22
22
22
22
22
22
22
22
22
22
23
23
23
23
24
24
24
24
24
24
24
23
23
25
25
25
24
21
21
21
21
21
21
21
19
19
20
20
20
20
20
20
20
20
20
20
20
20
20
20
20
22
23
23
23
23
23
23
23
23
23
23
23
24
24
24
24
24
23
23
23
21
21
21
21
21
22
23
23
23
23
23
23
22
22
22
22
23
23
23
23
23
23
23
23
23
23
23
23
23
23
23
23
23
23
23
22
22
22
22
22
22
21
21
19
19
19
19
19
19
19
19
19
19
19
19
18
18
18
18
18
18
18
18
18
18
18
18
18
19
18
17
17
17
17
17
17
17
17
17
16
15
15
15
15
14
14
14
14
14
13
13
13
13
13
12
12
12
12
12
12
10
10
8
8
8
8
8
9
9
8
8
8
8
8
8
8
8
8
8
8
6
6
6
6
6
6
6
8
8
8
8
8
8
8
8
8
8
8
8
8
8
8
8
8
8
8
8
8
7
7
7
6
6
6
6
6
6
6
6
6
6
6
6
6
6
6
6
6
6
6
6
6
6
6
6
6
6
6
5
5
5
5
4
4
3
3
3
4
4
4
4
4
4
4
4
4
4
4
4
4
4
4
4
4
4
4
4
4
5
5
8
10
10
11
11
11
11
11
11
11
11
11
11
11
11
11
12
12
12
12
12
12
12
12
12
12
12
13
13
14
15
15
18
18
18
18
18
18
18
16
16
16
16
16
16
16
16
17
17
17
18
18
18
19
19
18
18
18
18
18
18
20
20
20
20
20
20
20
20
20
19
19
19
19
19
19
19
19
19
19
19
19
19
19
19
19
19
18
18
18
18
18
18
18
18
18
18
18
18
18
18
18
18
18
18
18
18
18
18
18
18
18
18
18
18
18
18
18
18
18
18
18
18
18
19
19
19
19
19
19
18
16
16
16
16
16
15
15
15
15
15
15
15
15
15
15
15
15
15
15
14
14
13
13
13
13
13
13
13
13
13
13
13
13
13
13
13
13
11
10
10
10
10
10
10
10
10
10
9
9
9
9
9
9
9
9
10
10
10
9
9
9
9
9
9
9
9
9
9
9
9
9
9
9
9
9
9
9
9
9
9
7
7
7
7
7
7
8
8
8
8
8
8
8
7
7
6
6
6
6
8
8
8
8
8
9
8
8
8
8
8
8
7
7
6
6
6
6
6
6
6
6
6
6
6
6
6
6
6
6
6
6
6
6
6
7
8
10
11
13
14
15
15
15
15
16
16
16
16
17
16
16
16
17
17
17
17
17
17
18
18
18
18
18
18
18
18
18
18
18
18
18
18
18
18
18
18
18
18
18
18
18
18
18
18
18
19
19
19
19
19
19
20
20
20
21
21
21
21
21
21
21
21
21
21
22
22
22
22
22
22
22
22
22
20
20
20
20
20
21
23
23
23
23
22
22
22
22
22
22
22
22
22
22
22
22
22
22
22
22
22
22
22
23
23
23
22
21
21
21
21
19
17
16
16
16
16
16
16
15
15
15
16
16
16
16
16
16
16
16
16
16
16
16
16
15
15
15
15
15
15
15
15
15
15
15
15
15
13
13
13
13
13
13
13
13
13
13
13
13
13
13
13
13
13
13
13
13
13
13
13
14
14
13
13
13
13
13
13
14
14
15
15
15
15
15
15
15
13
13
12
12
13
13
13
13
13
14
14
13
13
13
13
13
13
13
12
12
12
13
13
12
12
12
12
12
12
12
12
12
12
11
11
11
10
10
10
10
10
11
11
11
11
11
11
11
11
11
11
11
11
11
11
11
11
10
10
10
10
10
10
10
10
10
10
10
10
10
10
10
10
10
10
10
10
10
10
10
10
10
10
9
9
9
9
8
9
9
9
9
9
9
9
9
9
9
9
9
9
9
9
9
9
9
8
8
8
8
8
8
8
8
8
7
7
6
6
6
6
6
6
6
6
5
5
3
3
3
3
3
3
3
4
4
4
4
4
4
4
5
5
5
5
5
5
6
6
6
7
7
7
7
7
7
6
6
6
6
6
6
6
6
6
6
6
6
6
6
6
6
6
6
6
6
6
6
6
6
6
6
6
6
6
6
6
6
6
6
6
6
6
6
6
6
6
6
6
5
5
5
5
5
5
5
5
5
5
5
5
5
5
5
5
5
5
5
5
4
4
4
4
4
5
6
7
7
7
7
7
7
8
8
8
8
8
8
8
8
8
8
8
8
8
8
7
7
7
7
7
8
8
8
8
9
9
9
9
9
9
10
10
10
10
9
9
9
9
9
9
9
9
10
11
11
11
11
11
11
11
11
11
11
11
11
11
12
12
12
12
11
11
11
11
11
11
11
11
12
12
12
12
12
12
12
12
12
12
12
12
12
12
12
12
12
12
12
12
12
12
12
12
12
12
12
12
12
12
12
12
12
12
12
12
12
12
12
12
12
12
11
11
11
11
11
11
11
11
11
11
11
11
11
11
11
11
11
11
11
10
9
9
9
9
10
10
10
10
10
10
10
10
10
10
10
9
9
9
9
9
9
9
9
9
9
9
9
9
9
9
9
9
9
9
9
10
10
11
11
11
11
11
11
10
10
10
10
10
10
10
10
10
10
10
9
9
9
9
9
9
9
9
9
9
9
9
8
8
7
7
7
7
7
7
7
7
7
7
7
7
8
8
8
8
8
9
8
8
8
9
9
11
10
10
18
17
21
21
21
21
21
21
21
21
21
21
21
21
21
21
21
21
22
21
21
21
21
22
22
22
22
22
21
21
21
21
21
21
21
21
21
21
21
21
21
21
21
21
21
21
21
21
21
21
21
21
21
21
21
21
21
20
20
21
21
21
21
21
21
21
21
21
21
21
21
21
21
21
21
21
21
21
21
21
21
21
21
21
21
21
21
21
21
21
21
21
21
21
21
21
21
21
21
21
21
21
21
21
21
21
21
21
21
21
21
20
20
20
20
20
18
16
14
12
11
11
10
7
7
7
7
6
6
6
6
6
6
6
6
6
6
6
6
6
6
6
6
6
6
6
6
6
6
6
6
6
6
6
6
6
6
6
6
6
6
6
6
6
6
6
6
6
6
5
2
2
2
2
2
2
2
1
1
1
1
1
1
2
2
2
2
1
1
1
1
1
1
1
1
1
1
1
1
1
1
1
1
1
1
1
1
1
1
1
1
1
1
1
1
1
1
1
1
1
1
0
0
0
0
0
0
0
0
0
0
0
0
0
0
0
0
0
0
0
0
0
0
0
0
0
0
0
0
0
0
0
0
0
0
0
0
0
0
0
0
0
0
0
0
0
0
0
0
0
0
0
0
0
0
0
0
0
0
0
0
0
0
0
0
0
0
0
0
0
0
0
0
0
0
0
0
0
0
0
0
0
0
0
0
0
0
0
0
0
0
0
0
0
0
0
0
0
0
0
0
0
0
0
0
0
0
0
0
0
0
0
0
0
0
0
0
0
0
0
0
0
0
0
0
0
0
0
0
0
0
0
0
0
0
0
0
0
0
0
0
0
0
0
0
0
0
0
0
0
0
0
0
0
0
0
0
0
0
0
0
0
0
0
0
0
0
0
0
0
0
0
0
0
0
0
0
0
0
0
0
0
0
0
0
0
0
0
0
0
0
0
0
0
0
0
0
0
0
0
0
0
0
0
0
0
0
0
0
0
0
0
0
0
0
0
0
0
0
0
0
0
0
0
0
0
0
0
0
0
0
0
0
0
0
0
0
0
0
1
1
1
3
3
3
4
4
4
4
4
4
5
6
6
7
7
7
7
7
7
7
7
7
7
7
7
7
7
8
8
8
9
9
9
9
9
9
9
9
9
9
9
9
9
9
9
9
9
9
9
9
9
9
9
9
9
9
9
9
9
9
9
9
9
9
9
9
9
9
9
9
9
9
9
9
9
9
9
9
9
9
9
9
9
9
9
9
9
9
9
9
9
9
9
10
9
9
9
9
9
9
9
9
9
9
9
9
9
9
9
9
8
8
8
8
8
9
9
9
9
10
10
10
10
10
9
9
9
8
8
8
8
8
8
8
8
8
8
8
8
8
8
8
8
8
8
8
8
8
9
9
9
9
9
9
9
8
8
8
8
8
9
10
11
11
11
11
11
11
11
11
11
11
11
12
12
12
12
12
12
12
12
12
12
12
12
12
12
12
12
13
13
13
13
14
14
13
16
17
18
18
18
18
18
16
16
16
17
17
17
17
17
19
20
20
20
20
20
20
20
20
20
20
20
20
20
20
20
20
20
20
20
20
20
20
20
20
20
20
20
20
20
20
20
20
20
20
20
20
20
20
20
20
20
20
20
20
20
20
20
20
20
20
20
20
20
20
20
20
20
20
20
20
23
26
27
26
26
26
26
26
26
24
24
24
24
24
24
24
24
24
24
24
24
25
25
25
26
26
25
25
25
25
25
25
26
26
26
26
26
26
26
26
27
27
27
27
27
26
26
26
25
25
25
26
26
23
23
23
24
24
24
24
24
24
24
24
24
25
23
23
26
26
26
26
26
26
26
26
26
26
26
26
26
25
25
25
25
25
25
25
23
23
23
23
23
23
26
29
34
35
35
35
35
36
36
36
36
37
37
37
37
37
37
37
37
37
36
36
36
36
36
36
35
34
34
34
34
34
34
33
34
34
34
34
34
34
34
35
35
35
35
35
35
33
33
32
31
31
30
29
29
29
29
29
28
28
28
28
28
28
27
27
27
27
26
26
26
26
26
26
26
26
26
25
27
27
27
27
27
27
27
27
27
26
26
27
27
28
28
29
29
30
30
30
30
30
30
29
29
29
29
28
28
28
27
27
27
27
27
26
25
25
25
25
25
25
25
25
25
25
25
24
19
21
21
21
21
21
21
21
21
21
21
20
20
20
20
20
20
20
20
20
20
20
20
20
19
20
20
20
20
20
20
20
20
20
21
21
21
21
22
22
22
22
20
20
20
20
20
19
19
19
19
19
19
18
18
17
16
16
16
16
16
16
16
15
15
15
15
15
15
15
15
15
15
15
13
13
11
11
11
11
12
13
13
13
14
14
26
25
25
25
25
25
25
25
25
25
26
26
23
22
22
22
22
22
22
22
22
22
22
22
22
22
22
22
22
22
22
23
23
23
23
23
23
23
23
23
23
23
23
23
23
23
23
22
22
23
23
23
23
23
23
23
23
23
25
27
31
33
35
37
37
37
37
37
37
37
37
37
37
40
41
41
41
41
41
41
40
40
40
40
40
40
40
40
40
40
40
40
40
40
40
40
40
40
40
40
40
40
40
40
40
39
39
39
39
39
39
38
38
38
38
38
36
36
36
34
35
32
32
32
32
31
29
29
29
29
29
29
29
28
28
27
27
27
27
27
27
27
27
27
27
27
27
27
27
27
27
27
27
27
27
27
24
24
24
24
24
24
24
24
22
20
19
17
17
17
17
17
16
16
16
15
15
14
13
13
13
14
14
15
14
14
14
12
7
7
7
7
7
7
7
7
7
7
7
7
7
7
7
7
7
7
7
7
7
5
5
5
5
2
2
2
2
2
2
2
2
2
3
3
3
3
3
3
3
3
3
3
3
3
3
3
3
3
3
3
3
3
3
3
3
3
4
4
4
4
4
4
4
4
4
3
3
3
3
3
3
3
3
3
3
3
3
3
3
3
3
3
3
3
3
3
3
3
2
2
2
2
2
2
2
2
2
2
2
2
2
2
2
2
2
2
2
2
2
2
2
2
2
2
2
2
2
2
2
2
2
2
2
2
3
3
3
3
3
3
3
3
3
3
4
5
5
5
6
6
6
6
6
6
6
6
5
5
5
5
5
5
5
5
5
5
5
5
5
5
5
5
5
5
5
5
5
5
5
5
5
5
5
5
5
5
5
5
5
5
5
5
5
5
5
5
5
5
5
5
5
5
5
5
5
5
5
5
5
5
5
5
5
5
5
5
5
5
5
5
5
5
4
4
4
4
4
5
5
5
5
5
5
4
4
4
4
4
4
4
4
4
4
4
4
4
5
5
5
4
4
4
4
4
4
4
4
4
4
4
4
4
4
4
4
4
4
4
4
4
4
4
4
4
4
4
4
4
4
4
4
4
4
4
4
3
3
3
3
3
3
3
3
3
3
3
2
2
2
2
2
2
2
2
2
2
2
2
2
2
2
2
2
2
2
2
2
2
2
3
3
3
3
3
3
3
3
3
3
3
3
3
3
3
3
3
3
3
3
3
3
3
3
3
3
3
3
3
2
2
1
1
0
0
0
0
0
0
0
0
0
0
0
0
0
0
0
0
0
0
0
0
0
0
0
0
0
0
0
0
0
0
0
0
0
0
0
0
0
0
0
0
0
0
0
0
0
0
0
1
1
1
1
1
1
1
1
1
1
1
1
1
1
1
1
1
1
1
1
2
2
2
2
2
2
2
2
2
2
1
1
1
1
1
1
1
1
1
1
1
2
2
2
2
2
2
2
2
2
2
2
2
2
2
2
2
2
2
2
2
2
2
2
2
2
2
2
2
2
2
2
2
2
2
2
2
2
2
2
2
2
2
2
2
2
2
2
2
2
2
2
2
2
2
2
2
2
2
2
2
2
2
2
3
3
3
3
3
3
3
3
3
3
3
3
3
3
3
3
3
3
3
3
3
3
3
3
3
3
3
2
2
2
2
2
2
2
2
2
2
2
2
2
2
2
2
2
3
3
3
3
3
3
3
3
3
3
3
3
3
3
3
3
3
3
3
3
3
3
3
2
2
2
2
2
2
2
2
2
2
2
2
2
2
2
2
2
2
2
2
2
2
2
2
2
2
2
2
2
2
2
2
2
1
1
1
1
1
0
0
0
0
0
0
0
0
0
0
0
0
0
0
0
0
0
0
0
0
0
0
0
0
0
0
0
0
0
0
0
0
0
0
0
0
0
0
0
0
0
0
0
0
0
0
0
0
0
0
0
0
0
0
0
0
0
0
0
0
0
0
0
0
0
0
0
0
0
0
0
0
0
0
0
0
0
0
0
0
0
0
0
0
0
0
0
0
0
0
0
0
0
0
0
0
0
0
0
0
0
0
0
0
0
0
0
0
0
0
0
0
0
0
0
0
0
0
0
0
0
0
0
0
0
0
0
0
0
0
0
0
0
0
0
0
0
0
0
0
1
1
1
1
1
1
1
1
1
1
1
1
1
1
1
1
1
1
1
1
1
1
1
1
1
1
1
1
1
1
1
1
1
1
1
1
1
1
1
1
1
1
1
1
1
1
1
1
1
1
1
1
1
1
1
1
1
1
2
2
2
2
2
2
2
2
2
2
2
2
2
2
2
2
2
2
2
2
2
2
2
2
2
2
2
2
2
2
2
2
2
2
2
2
2
2
2
3
3
3
3
3
3
3
3
3
3
3
3
3
3
3
3
3
3
3
3
3
3
3
3
2
2
2
2
2
2
2
2
2
2
2
2
2
2
2
2
2
2
2
2
2
2
1
1
1
1
1
1
1
1
1
1
1
1
1
1
1
1
1
1
1
1
1
1
1
1
1
1
1
1
1
1
1
1
1
1
1
1
1
1
1
1
1
1
1
1
1
1
1
1
1
1
1
1
1
1
1
1
1
1
1
1
1
1
1
1
1
1
1
0
0
0
0
0
0
0
0
0
0
0
0
0
0
0
0
0
0
0
0
0
0
1
1
1
2
2
2
2
2
2
1
1
1
1
1
1
1
1
1
1
1
1
1
1
1
1
1
1
1
1
1
1
1
1
1
1
1
1
1
1
1
1
1
1
1
1
1
1
1
1
1
1
1
1
1
1
1
1
1
1
1
1
1
1
1
1
1
1
1
1
1
1
1
1
1
1
1
1
1
1
1
3
3
3
3
3
3
3
3
3
3
3
3
3
3
3
3
3
3
3
3
3
3
3
3
3
3
3
3
3
3
3
3
3
3
3
4
4
4
4
4
4
4
3
3
3
3
3
3
3
3
3
3
3
3
3
3
3
3
3
3
3
3
3
5
4
4
4
4
4
5
5
5
6
6
6
6
6
6
6
6
6
6
6
6
6
6
6
6
6
6
6
6
6
6
6
6
6
6
6
6
6
6
6
6
6
6
6
6
6
6
6
6
6
6
6
6
6
6
6
6
7
7
8
8
8
8
9
9
9
9
9
9
9
9
9
9
9
8
8
8
8
8
9
9
9
9
9
9
9
9
9
9
9
9
9
9
9
9
9
9
9
9
9
9
9
9
9
9
9
9
9
9
9
9
9
9
9
9
9
13
14
14
14
14
14
14
14
14
13
13
13
13
13
15
15
15
15
15
15
14
14
14
13
13
12
12
12
13
13
13
13
14
14
14
14
14
14
14
14
14
14
14
14
14
14
14
14
14
14
14
14
14
14
14
14
14
14
15
19
19
19
19
19
20
20
20
20
20
21
21
21
21
21
21
21
20
20
20
20
20
20
20
20
20
20
20
20
20
20
19
19
19
19
19
19
19
20
21
21
21
21
20
20
20
20
20
20
20
19
19
19
19
18
18
18
18
18
18
18
18
18
18
18
17
17
17
17
17
17
17
16
16
16
16
16
16
16
16
16
16
16
16
15
15
15
15
15
14
14
14
13
11
11
11
10
9
9
9
9
8
8
9
9
9
9
9
9
9
9
9
9
9
9
9
9
9
9
9
9
9
9
9
9
9
9
9
9
9
9
9
9
9
9
9
9
9
9
9
9
9
9
9
9
8
8
8
6
6
7
7
8
7
7
7
7
7
7
7
7
8
8
8
8
8
8
8
8
8
8
8
8
8
8
8
8
8
8
8
8
9
9
9
9
8
8
8
8
8
8
9
9
9
9
9
10
10
10
9
9
9
9
9
9
9
9
9
9
9
9
9
9
9
9
9
9
9
9
9
9
9
9
9
9
9
9
9
9
9
9
9
9
9
9
9
9
9
9
9
8
8
8
8
8
8
8
8
8
8
8
8
8
8
8
8
8
8
8
8
8
8
8
8
8
8
8
8
8
8
8
8
8
8
8
8
8
8
8
8
8
8
8
8
8
8
7
7
7
7
7
7
7
7
7
7
7
7
7
7
7
7
7
7
7
7
6
6
6
6
6
6
6
6
6
6
6
6
6
6
6
6
6
6
6
6
6
6
6
6
6
6
6
6
5
5
5
5
4
4
4
4
4
4
4
4
4
4
5
6
9
7
7
10
10
11
11
12
12
12
12
12
12
15
15
16
17
17
18
18
19
20
20
20
20
20
20
20
20
20
20
20
20
20
20
20
20
20
20
20
20
20
20
20
20
20
20
20
20
20
20
20
20
20
20
20
20
20
20
20
20
20
20
20
20
20
20
20
20
19
19
19
19
19
19
19
19
19
19
21
22
22
22
25
25
25
25
25
25
25
25
25
25
25
25
26
25
25
25
24
24
24
27
28
28
28
28
28
28
27
27
27
27
27
27
28
29
30
30
31
32
32
32
32
31
31
31
31
31
31
31
31
31
31
31
30
30
30
31
31
31
30
30
29
29
29
29
29
29
30
29
28
28
27
27
27
27
27
27
27
27
27
27
27
27
27
28
27
26
27
25
26
26
26
26
26
26
26
26
26
26
26
26
26
27
27
27
27
27
27
28
28
28
28
28
28
28
28
26
26
26
26
26
26
26
26
26
26
26
26
26
26
26
26
26
26
26
26
26
26
26
26
26
26
26
26
26
26
26
26
26
26
26
26
26
26
26
26
26
26
25
25
25
26
25
25
25
24
23
23
23
23
23
23
22
22
22
22
22
22
22
22
22
22
22
21
21
21
21
21
21
21
21
21
20
20
19
19
18
18
15
15
15
15
15
15
15
15
15
15
15
14
14
16
16
17
18
18
19
20
20
20
20
20
20
20
20
20
20
20
20
20
20
20
20
20
19
18
18
18
18
18
17
17
17
17
16
16
16
16
16
16
14
14
14
13
13
13
13
14
15
15
15
13
16
16
16
17
16
15
15
16
16
16
16
16
16
17
17
17
17
17
17
16
16
16
16
16
16
16
16
16
16
16
16
16
16
16
16
16
16
15
15
15
16
16
16
16
16
17
16
16
16
16
15
15
15
14
14
14
14
14
14
14
14
14
14
14
14
14
14
14
13
13
13
13
13
13
13
13
13
13
13
13
13
13
13
13
13
13
13
13
13
13
13
13
13
13
13
13
13
13
12
12
12
12
12
12
12
12
12
12
11
11
11
10
10
10
10
9
8
8
8
10
13
15
16
16
16
18
18
18
19
19
19
19
19
19
19
19
17
17
17
17
17
17
17
17
17
17
17
18
19
19
19
19
19
18
19
19
19
20
21
20
19
20
20
20
20
20
20
20
20
20
20
20
20
21
21
21
21
21
21
21
21
21
21
22
22
22
22
22
22
22
22
22
22
22
22
22
22
22
22
22
22
22
21
20
20
20
20
20
20
20
20
20
20
20
20
20
20
20
20
20
20
20
20
20
19
20
20
20
20
20
21
21
20
21
22
22
22
22
22
22
21
21
21
21
21
21
20
19
19
18
18
18
18
18
18
18
18
19
19
19
19
19
19
19
19
19
19
18
18
18
18
18
18
18
18
18
18
18
18
18
18
20
20
20
20
20
20
20
19
19
18
18
18
17
17
17
17
17
17
17
17
17
17
17
17
17
17
17
16
16
16
16
16
16
16
16
16
15
14
14
13
13
12
12
12
12
12
12
11
11
11
11
11
10
10
10
10
10
8
9
9
9
9
9
9
9
9
9
9
9
10
10
10
10
10
10
10
10
10
7
7
7
6
5
5
5
5
5
5
5
5
5
5
5
5
5
5
5
5
5
5
5
5
5
5
5
5
5
5
5
5
5
5
5
5
5
5
5
5
5
5
5
5
5
5
5
5
6
6
6
6
6
6
6
6
6
6
7
7
7
7
8
8
8
8
8
8
9
9
9
9
9
9
9
9
9
9
9
9
8
8
8
8
8
8
8
8
8
8
8
8
8
8
7
7
8
9
10
11
12
13
13
13
12
12
12
12
12
12
12
12
12
12
12
12
12
12
12
12
12
12
11
11
11
11
11
11
11
11
11
11
11
11
11
11
11
11
11
11
11
11
11
11
11
11
11
11
11
11
11
11
11
11
11
11
11
12
12
12
12
11
11
12
12
12
12
12
12
12
12
12
13
13
13
14
14
15
17
17
17
16
17
17
17
17
17
17
17
17
16
16
16
16
16
17
17
17
17
17
17
17
16
16
16
16
16
16
16
16
16
15
15
15
15
15
15
15
15
15
15
14
14
13
13
13
13
13
14
14
15
15
15
17
17
17
17
17
17
17
17
17
19
19
19
19
19
19
19
19
19
19
19
20
20
20
20
20
20
20
20
19
19
19
19
19
19
19
19
19
19
19
19
19
19
19
19
19
19
19
19
19
19
19
19
20
24
25
25
25
25
26
26
28
29
30
30
30
33
33
35
35
34
34
34
33
33
33
32
32
31
30
30
30
30
30
30
30
30
30
29
29
29
29
29
29
29
29
28
28
28
28
29
29
29
29
29
29
29
29
29
27
27
27
27
27
27
27
27
27
27
27
27
27
27
27
27
27
27
27
27
27
27
27
27
27
27
27
27
27
27
27
27
27
27
27
27
27
27
27
27
27
27
27
27
27
27
27
26
26
26
26
26
26
26
25
25
25
25
25
24
23
22
21
21
21
21
21
21
21
21
21
21
21
21
20
20
20
20
20
20
20
19
19
18
18
16
16
16
17
17
18
18
20
22
23
22
21
20
21
21
24
24
24
24
24
24
24
24
23
20
20
19
19
19
19
19
19
19
19
19
19
19
19
19
19
19
19
17
17
17
17
17
17
17
17
17
17
17
17
17
17
17
17
17
17
17
17
17
17
17
17
17
17
14
14
14
14
14
14
14
14
14
14
14
14
14
14
14
13
13
13
13
13
13
13
13
13
13
13
13
13
13
13
13
13
12
12
12
12
12
13
13
13
13
13
13
13
13
13
13
13
13
13
13
13
13
13
13
13
15
15
15
14
14
14
14
14
14
14
14
14
14
13
11
11
11
11
11
11
11
11
11
11
11
10
8
8
8
8
8
8
8
8
7
7
8
9
9
11
12
12
12
12
12
12
12
12
12
12
12
12
12
12
12
12
12
12
12
12
13
13
13
13
13
14
14
14
15
15
15
15
15
15
15
15
15
14
14
14
15
15
15
15
15
15
15
15
15
15
15
15
15
15
15
15
15
15
15
15
15
15
15
15
16
15
15
15
15
15
15
15
15
15
15
15
15
15
15
15
14
15
15
15
15
15
15
15
15
15
15
15
15
15
15
15
17
17
17
18
18
18
18
18
18
18
19
19
19
19
19
19
20
20
20
20
20
19
19
19
19
19
19
19
19
19
19
19
19
19
19
19
19
19
18
18
16
16
16
16
16
16
16
16
16
16
16
16
16
16
15
15
15
15
15
15
15
15
15
15
15
15
15
14
14
14
14
12
12
12
12
12
12
12
12
12
12
12
12
12
12
12
12
12
12
12
12
12
12
12
12
12
12
12
12
12
11
11
11
11
11
11
11
11
11
11
11
11
11
11
11
11
11
11
11
11
12
12
11
11
11
10
9
8
8
8
8
8
8
8
8
8
8
8
7
7
7
7
7
7
7
7
6
5
5
5
5
5
5
6
5
5
5
5
5
5
5
6
7
7
8
8
8
9
9
9
9
9
9
9
9
9
9
9
9
9
9
9
9
9
9
9
9
7
7
7
7
7
7
7
7
7
7
7
7
7
7
7
7
7
7
6
5
5
5
5
5
6
6
6
6
6
6
6
6
6
6
6
6
6
7
9
9
9
9
9
9
9
9
9
9
9
9
9
9
9
9
9
9
9
9
9
9
9
9
9
9
9
9
10
10
10
10
10
10
10
10
10
10
9
9
9
11
11
11
11
11
11
10
10
10
10
10
10
10
10
10
10
10
10
10
10
10
10
10
10
10
10
10
10
10
10
10
10
10
10
10
10
10
10
10
10
10
10
10
10
10
10
10
10
10
10
10
10
10
10
10
10
10
10
10
10
10
10
10
10
10
10
10
10
10
10
10
10
10
10
10
10
10
10
10
10
10
10
10
9
9
9
9
9
9
9
6
6
6
6
6
6
6
6
6
5
5
5
5
4
4
4
4
4
4
4
4
3
3
2
2
2
2
2
2
2
2
2
2
2
2
2
2
2
2
2
2
2
0
0
0
0
0
0
0
0
0
0
0
0
0
0
0
0
0
0
0
0
0
0
0
0
0
0
0
0
0
0
0
0
0
0
0
0
0
0
0
0
0
0
0
0
0
0
0
0
0
0
0
0
0
0
0
0
0
0
0
0
0
0
0
0
0
0
0
0
0
0
0
0
0
0
0
0
0
0
0
0
0
0
0
0
0
0
0
0
0
0
0
0
0
0
0
0
0
0
0
0
0
0
0
0
0
0
0
0
0
0
0
0
0
0
0
0
0
0
0
0
0
0
0
0
0
0
0
0
0
0
0
0
0
0
0
0
0
0
0
0
0
0
0
0
0
0
0
0
0
0
0
0
0
0
0
0
0
0
0
0
0
0
0
0
0
0
0
0
0
0
0
0
0
0
0
0
0
0
0
0
0
0
0
0
0
0
0
0
0
0
0
0
0
0
0
0
0
0
0
0
0
0
0
0
0
0
0
0
0
0
0
0
0
0
0
0
0
0
0
0
0
0
0
0
0
0
0
0
0
0
0
0
0
0
0
0
0
0
0
0
0
0
0
0
0
0
0
0
0
0
0
0
0
0
0
0
0
0
0
0
0
0
0
0
0
0
0
0
0
0
0
0
0
0
0
0
0
0
0
0
0
0
0
0
0
0
0
0
0
0
0
0
0
0
0
0
0
0
0
0
0
0
0
0
0
0
0
0
0
0
0
0
0
0
0
0
0
0
0
0
0
0
0
0
0
0
0
0
0
0
0
0
0
0
0
0
0
0
0
0
0
0
0
0
0
0
0
0
0
0
0
0
0
0
0
0
0
0
0
0
0
0
0
0
0
0
0
0
0
0
0
0
0
0
0
0
0
0
0
0
0
0
0
0
0
0
0
0
0
0
0
0
0
0
0
0
0
0
0
0
0
0
0
0
0
0
0
0
0
0
0
0
0
0
0
0
0
0
0
0
0
0
0
0
0
0
0
0
0
0
0
0
0
0
0
0
0
0
0
0
0
0
0
0
0
0
0
0
0
0
0
0
0
0
0
0
0
0
0
0
0
0
0
0
0
0
0
0
0
0
0
0
0
0
0
0
0
0
0
0
0
0
0
0
0
0
0
0
0
0
0
0
0
0
0
0
0
0
0
0
0
0
0
0
0
0
0
0
0
0
0
0
0
0
0
0
0
0
0
0
0
0
0
0
0
0
0
0
0
0
0
0
0
0
0
0
0
0
0
0
0
0
0
0
0
0
0
0
0
0
0
0
0
0
0
0
0
0
0
0
0
0
0
0
0
0
0
0
0
0
0
0
0
0
0
0
0
0
0
0
0
0
0
0
0
0
0
0
0
0
0
0
0
0
0
0
0
0
0
0
0
0
0
0
0
0
0
0
0
0
0
0
0
0
0
0
0
0
0
0
0
0
0
0
0
0
0
0
0
0
0
0
0
0
0
0
0
0
0
0
0
0
0
0
0
0
0
0
0
0
0
0
0
0
0
0
0
0
0
0
0
0
0
0
0
0
0
0
0
0
0
0
0
0
0
0
0
0
0
0
0
0
0
0
0
0
0
0
0
0
1
1
1
1
1
1
1
1
1
1
1
1
1
1
1
1
1
1
1
1
1
1
1
1
1
1
1
1
1
1
1
1
1
1
1
1
1
1
2
2
2
2
2
2
2
2
2
2
2
2
1
1
1
1
1
1
1
1
1
1
1
1
1
1
1
1
1
1
1
1
1
1
1
1
1
1
1
1
1
1
1
1
1
1
1
1
1
1
1
1
1
1
1
1
1
1
1
1
1
1
1
1
1
1
1
1
1
1
1
1
1
1
1
1
1
1
1
1
1
1
1
1
1
1
1
1
1
1
1
1
2
2
2
2
2
2
2
2
2
2
2
2
2
2
2
2
2
2
2
2
2
2
2
2
2
2
2
2
2
2
2
2
2
2
2
2
2
2
2
3
3
3
3
3
3
3
3
3
3
3
3
3
3
3
3
3
3
3
3
3
3
3
3
3
3
3
3
3
3
3
2
2
2
2
2
2
2
2
2
2
2
2
2
2
2
2
2
2
2
1
1
1
1
1
1
1
1
1
1
1
1
1
1
1
1
1
1
1
1
1
1
1
1
1
1
1
1
1
1
1
1
1
1
1
1
1
1
1
1
1
1
1
1
1
0
0
0
0
0
0
0
0
0
0
0
0
0
0
0
0
0
0
0
0
0
0
0
0
0
0
0
0
0
0
0
0
0
0
0
0
0
0
0
0
0
0
0
0
0
0
0
0
0
0
0
0
0
0
0
0
0
0
0
0
0
0
0
0
0
0
0
0
0
0
0
0
0
0
0
0
0
0
0
0
0
0
0
0
0
0
0
0
0
0
0
0
0
0
0
0
0
0
0
0
0
0
0
0
0
0
0
0
0
0
0
0
0
0
0
0
0
0
0
0
0
0
0
0
0
0
0
0
0
0
0
0
0
0
0
0
0
0
0
0
0
0
0
0
0
0
0
0
0
0
0
0
0
0
0
0
0
0
0
0
0
0
0
0
0
0
0
0
0
0
0
0
0
0
0
0
0
0
0
0
0
0
0
0
0
0
0
0
0
0
0
0
0
0
0
0
0
0
0
0
0
0
0
0
0
0
0
0
0
0
0
0
0
0
0
0
0
0
0
0
0
0
0
0
0
0
0
0
0
0
0
0
0
0
0
0
0
0
0
0
0
0
0
0
0
0
0
0
0
0
0
0
0
0
0
0
0
0
0
0
0
0
0
0
0
0
0
0
0
0
0
0
0
0
0
0
0
0
0
0
0
0
0
0
0
0
0
0
0
0
0
0
0
0
0
0
0
0
0
0
0
0
0
0
0
0
0
0
0
0
0
0
0
0
0
0
0
0
0
0
0
0
0
0
0
0
0
0
0
0
0
0
0
0
0
0
0
0
0
0
0
0
0
0
0
0
0
0
0
0
0
0
0
0
0
0
0
0
0
0
0
0
0
0
0
0
0
0
0
0
0
0
0
0
0
0
0
0
0
0
0
1
1
1
1
1
1
1
1
1
1
1
1
1
1
1
1
1
1
1
1
1
1
1
1
1
1
1
1
1
1
1
1
1
1
1
1
1
1
2
2
2
2
2
2
2
2
2
2
2
2
2
2
2
2
2
2
2
2
2
2
2
2
2
2
2
2
2
2
2
2
2
2
2
2
1
1
1
1
1
1
1
1
1
1
1
1
1
1
1
1
0
0
0
0
0
0
0
0
0
0
0
0
0
0
0
0
0
0
0
0
0
0
0
0
0
0
0
0
0
0
0
0
0
0
0
0
0
0
0
0
0
0
0
0
0
0
0
0
0
0
0
0
0
0
0
0
0
0
0
0
0
0
0
0
0
0
0
0
0
0
0
0
0
0
0
0
0
0
0
0
0
0
0
0
0
0
0
0
0
0
0
0
1
1
1
1
1
1
1
1
1
1
1
1
1
1
1
1
1
1
1
1
1
1
1
1
1
1
1
1
1
1
1
1
1
1
1
1
1
1
1
1
1
1
1
1
1
1
1
1
1
1
1
1
1
1
1
1
1
1
1
1
1
1
1
1
1
1
1
1
1
1
1
1
1
1
1
1
1
1
1
1
1
1
1
1
1
1
1
1
1
1
1
1
1
1
1
1
1
1
1
1
1
1
1
1
1
1
1
1
1
1
1
1
1
1
1
1
1
1
1
1
1
1
1
1
1
1
1
1
1
1
1
1
0
0
0
0
0
0
0
0
0
0
0
0
0
0
0
0
0
0
0
0
0
0
0
0
0
0
0
0
0
0
0
0
0
0
0
0
0
0
0
0
0
0
0
0
0
0
0
0
0
0
0
0
0
0
0
0
0
0
0
0
0
0
0
0
0
0
0
0
0
0
0
0
0
0
0
0
0
0
0
0
0
0
0
0
0
0
0
0
0
0
0
0
0
0
0
0
0
0
0
0
0
0
0
0
0
0
0
0
0
0
0
0
0
0
0
0
0
0
0
0
0
0
0
0
0
0
0
0
0
0
0
0
0
0
0
0
0
0
0
0
0
0
0
0
0
0
0
0
0
0
0
0
0
0
0
0
0
0
0
0
0
0
0
0
0
0
0
0
0
0
0
0
0
0
0
0
0
0
0
0
0
0
0
0
0
0
0
0
0
0
0
0
0
0
0
0
0
0
0
0
0
0
0
0
0
0
0
0
0
0
0
0
0
0
0
0
0
0
0
0
0
0
0
0
0
0
0
0
0
0
0
0
0
0
0
0
0
0
0
0
0
0
0
0
0
0
0
0
0
0
0
0
0
0
0
0
0
0
0
0
0
0
0
0
0
0
0
0
0
0
0
0
0
0
0
0
0
0
0
0
0
0
0
0
0
0
0
0
0
0
0
0
0
0
0
0
0
0
0
0
0
0
0
0
0
0
0
0
0
0
0
0
0
0
0
0
0
0
0
0
0
0
0
0
0
0
0
0
0
0
0
0
0
0
0
0
0
0
0
0
0
0
0
0
0
0
0
0
0
0
0
0
0
0
0
0
0
0
0
0
0
0
0
0
0
0
0
0
0
0
0
0
0
0
0
0
0
0
0
0
0
0
0
0
0
0
0
0
0
0
0
0
1
1
1
1
1
1
3
4
5
7
7
9
10
10
10
10
10
11
11
11
11
11
11
11
11
11
11
11
11
11
11
11
11
11
11
11
11
11
11
11
11
12
12
12
12
12
12
12
12
12
12
12
12
12
12
12
12
12
12
12
12
12
12
12
12
12
12
12
12
12
12
12
12
12
12
12
12
12
12
12
12
12
12
12
13
13
13
13
13
13
13
13
13
13
13
13
13
13
13
13
13
13
13
13
13
13
13
13
13
13
13
13
13
13
13
13
13
13
13
14
14
14
14
15
15
15
15
15
15
15
15
15
15
15
15
14
15
15
15
14
14
13
13
13
13
13
13
13
13
13
11
10
10
9
9
9
10
8
8
9
9
9
9
9
9
9
9
9
9
9
9
9
8
9
12
12
12
18
19
25
25
26
26
26
25
24
25
25
25
25
26
27
27
28
28
28
28
28
28
29
29
29
30
30
30
30
31
31
31
31
31
31
31
31
32
32
32
32
32
32
32
32
32
32
31
31
31
31
31
31
30
31
31
32
32
33
33
37
37
37
37
37
39
39
39
39
46
49
51
51
51
52
52
53
53
53
53
53
53
53
53
54
53
53
54
54
54
54
54
54
54
54
54
53
53
52
52
52
50
50
49
49
49
49
49
49
50
50
51
51
51
50
50
50
50
50
50
50
49
49
48
48
48
48
48
48
47
46
46
46
46
44
44
44
45
44
44
44
44
44
44
44
43
43
43
41
40
40
39
39
39
38
38
34
34
34
34
34
34
34
34
34
33
31
31
29
29
29
29
29
29
29
29
28
28
27
26
26
25
24
23
24
24
24
24
24
24
24
24
24
24
24
24
24
24
24
24
24
24
23
22
21
21
21
22
22
22
22
21
21
21
21
21
21
21
21
21
21
21
21
21
21
20
20
20
19
18
18
18
17
17
17
17
17
17
17
17
17
17
17
17
17
16
15
15
14
13
13
13
13
12
12
13
12
12
12
12
12
12
12
12
12
12
12
12
11
11
11
11
11
10
10
10
10
10
9
9
9
9
8
7
7
7
6
5
5
5
4
4
3
2
2
2
2
2
2
1
1
1
1
1
1
1
1
1
1
1
1
0
0
0
0
0
0
0
0
0
0
0
0
0
0
0
0
0
0
0
0
0
0
0
0
0
0
0
0
0
0
0
0
0
0
0
0
0
0
0
0
0
0
0
0
0
0
0
0
0
0
0
0
0
0
0
0
0
0
0
0
0
0
0
0
0
0
0
0
0
0
0
0
0
0
0
0
0
0
0
0
0
0
0
0
0
0
0
1
1
2
2
2
2
2
2
2
2
2
2
2
2
2
2
2
2
2
2
2
2
2
2
2
2
2
2
2
2
2
2
2
2
2
2
2
2
2
2
2
2
2
2
2
2
2
2
2
2
2
2
2
2
2
2
2
2
2
2
2
2
2
2
2
2
2
2
2
2
2
2
2
2
2
2
2
2
2
2
2
2
2
2
2
2
2
2
2
2
4
4
4
4
4
4
4
4
4
4
4
4
4
4
4
4
4
4
4
4
4
4
4
4
4
4
4
4
4
4
4
3
3
3
3
3
3
3
3
3
3
3
3
3
3
3
3
3
4
4
4
4
4
4
4
4
4
4
4
4
4
4
4
4
4
4
4
4
4
4
4
4
4
4
4
4
4
4
4
4
4
4
4
3
3
3
3
3
3
3
3
3
3
3
3
3
3
3
3
3
3
3
3
3
3
3
3
3
3
3
3
3
4
4
4
4
4
4
4
4
4
4
4
4
4
5
5
6
6
6
6
6
6
6
5
5
6
6
6
6
5
5
5
6
6
6
6
6
8
8
8
8
8
8
8
8
8
8
8
8
8
7
9
9
9
9
11
11
14
14
14
14
15
15
15
15
15
15
15
15
15
15
15
15
15
16
16
16
17
18
18
18
18
18
18
18
18
18
18
18
18
19
19
19
19
19
19
19
19
19
20
20
20
22
22
22
22
22
22
21
21
21
21
21
22
22
22
22
22
22
22
22
22
21
21
21
21
21
22
22
22
22
22
22
22
22
22
22
22
22
22
22
22
22
22
22
21
21
21
21
21
21
20
18
19
19
19
19
19
19
19
17
17
17
17
17
17
17
17
17
17
17
17
17
17
15
15
14
14
14
11
11
11
12
12
12
12
12
11
11
11
11
11
11
10
10
11
10
10
10
10
10
10
10
10
10
10
11
11
11
11
11
11
11
11
11
11
11
11
11
11
11
11
11
11
12
12
12
10
10
10
9
9
9
9
9
9
9
9
8
8
8
8
8
8
8
8
8
8
8
7
7
7
7
6
6
6
6
5
5
5
5
5
5
5
5
6
6
6
6
6
6
6
6
6
6
6
6
6
6
6
6
6
6
6
6
6
6
6
6
6
6
6
6
6
6
6
6
6
6
6
6
6
6
4
4
4
4
4
4
4
4
4
4
4
4
4
4
4
4
4
4
4
4
4
4
4
4
4
4
4
4
4
4
4
4
4
4
2
2
2
2
2
2
2
2
2
2
3
2
2
2
3
3
3
3
3
3
3
2
2
2
2
2
2
2
2
2
2
3
3
3
3
3
3
3
3
3
3
3
3
3
3
3
3
3
3
3
3
3
3
3
4
4
4
4
4
4
4
4
4
4
4
4
4
4
4
4
4
4
4
4
4
4
4
4
4
4
4
4
4
4
4
4
3
3
3
3
3
3
3
3
3
3
3
3
3
3
3
3
3
3
3
3
3
3
3
3
3
3
3
3
3
3
3
3
3
3
3
2
2
2
2
2
2
2
2
2
2
2
2
2
2
2
1
1
1
1
1
1
1
1
1
1
1
1
1
1
1
1
1
1
1
1
1
1
1
1
1
1
1
1
1
1
0
0
0
0
0
0
0
0
0
0
0
0
0
0
0
0
0
0
0
0
0
0
0
0
0
0
0
0
0
0
0
0
0
0
0
0
0
0
0
0
0
0
0
0
0
0
0
0
0
0
0
0
0
0
0
0
0
0
0
0
0
0
0
0
0
0
0
0
0
0
0
0
0
0
0
0
0
0
0
0
0
0
0
0
0
0
0
0
0
0
0
0
0
0
0
0
0
0
0
0
0
0
0
0
0
0
0
0
0
0
0
0
0
0
0
0
0
0
0
0
0
0
0
0
0
0
0
0
0
0
0
0
0
0
0
0
0
0
0
0
0
0
0
0
0
0
0
0
0
0
0
0
0
0
0
0
0
0
0
0
0
0
0
0
0
0
0
0
0
0
0
0
0
0
0
0
0
0
0
0
0
0
0
0
0
0
0
0
0
0
0
0
0
0
0
0
0
0
0
0
0
0
0
0
0
0
0
0
0
0
0
0
0
0
0
0
0
0
0
0
0
0
0
0
0
0
0
0
0
0
0
0
0
0
0
0
0
0
0
0
0
0
0
0
0
0
0
0
0
0
0
0
0
0
0
0
0
0
0
0
0
0
0
0
0
0
0
0
0
0
0
0
0
0
0
0
0
0
0
0
0
0
0
0
0
0
0
0
0
0
0
0
0
0
0
0
0
0
0
0
0
0
0
0
0
0
0
0
0
0
0
0
0
0
0
0
0
0
0
0
0
0
0
0
0
0
0
0
0
0
0
0
0
0
0
0
0
0
0
0
0
0
0
0
0
0
0
0
0
0
0
0
0
0
0
0
0
0
0
0
0
0
0
0
0
0
0
0
0
0
0
0
0
0
1
1
1
1
1
1
1
1
1
1
1
1
1
1
1
1
1
1
1
1
1
1
1
1
1
1
1
1
1
1
1
1
2
2
2
2
2
2
2
2
2
2
2
3
3
3
3
3
3
2
3
3
3
3
3
3
3
3
3
3
3
3
3
3
3
3
3
3
3
3
3
3
3
3
3
3
3
3
3
3
3
3
3
3
3
3
3
3
3
3
3
3
3
3
3
3
3
3
3
3
3
3
3
3
3
3
3
3
3
3
3
3
3
3
3
3
3
3
3
3
3
3
3
3
3
3
3
3
3
3
3
3
3
3
3
3
3
3
3
3
3
3
3
3
3
3
3
3
3
3
3
3
3
3
3
3
3
3
3
3
3
3
3
3
1
1
1
0
0
0
0
0
0
0
0
0
0
0
0
0
0
0
0
0
0
0
0
0
0
0
0
0
0
0
0
0
0
0
0
0
0
0
0
0
0
0
0
0
0
0
0
0
0
0
0
0
0
0
0
0
0
0
0
0
0
0
0
0
0
0
0
0
0
0
0
0
0
0
0
0
0
0
0
0
0
0
0
0
0
0
0
0
0
0
0
0
0
0
0
0
0
0
0
0
0
0
0
0
0
0
0
0
0
0
0
0
0
0
0
0
0
0
0
0
0
0
0
0
0
0
0
0
0
0
0
0
0
0
0
0
0
0
0
0
0
0
0
0
0
0
0
0
0
0
0
0
0
0
0
0
0
0
0
0
0
0
0
0
0
0
0
0
0
0
0
0
0
0
0
0
0
0
0
0
0
0
0
0
0
0
0
0
0
0
0
0
0
0
0
0
0
0
0
0
0
0
0
0
0
0
0
0
0
0
0
0
0
0
0
0
0
0
0
0
0
0
0
0
0
0
0
0
0
0
0
0
0
0
0
0
0
0
0
0
0
0
0
0
0
0
0
0
0
0
0
0
0
0
0
0
0
0
0
0
0
0
0
0
0
0
0
0
0
0
0
0
0
0
0
0
0
0
0
0
0
0
0
0
0
0
0
0
0
0
0
0
0
0
0
0
0
0
0
0
0
0
0
0
0
0
0
0
0
0
0
0
0
0
0
0
0
0
0
0
0
0
0
0
0
0
0
0
0
0
0
0
0
0
0
0
0
0
0
0
0
0
0
0
0
0
0
0
0
0
0
0
0
0
0
0
0
0
0
0
0
0
0
0
0
0
0
0
0
0
0
0
0
0
0
0
0
0
0
0
0
0
0
0
0
0
0
0
0
0
0
0
0
0
0
0
0
0
0
0
0
0
0
0
0
0
0
0
0
0
0
0
0
0
0
0
0
0
0
0
0
0
0
0
0
0
0
0
0
0
0
0
0
0
0
0
0
0
0
0
0
0
0
0
0
0
0
0
0
0
0
0
0
0
0
0
0
0
0
0
0
0
0
0
0
0
0
0
0
0
0
0
0
0
0
0
0
0
0
0
0
0
0
0
0
0
0
0
0
0
0
0
0
0
0
0
0
0
0
0
0
0
0
0
0
0
0
0
0
0
0
0
0
0
0
0
0
0
0
0
0
0
0
0
0
0
0
0
0
0
0
0
0
0
0
0
0
0
0
0
0
0
0
0
0
0
0
0
0
0
0
0
0
0
0
0
0
0
0
0
0
0
0
0
0
0
0
0
0
0
0
0
0
0
0
0
0
0
0
0
0
0
0
0
0
0
0
0
0
0
0
0
0
0
0
0
0
0
0
0
0
0
0
0
0
0
0
0
0
0
0
0
0
0
0
0
0
0
0
0
0
0
0
0
0
0
0
0
0
0
0
0
0
0
0
0
0
0
0
0
0
0
0
0
0
0
0
0
0
0
0
0
0
0
0
0
0
0
0
0
0
0
0
0
0
0
0
0
0
0
0
0
0
0
0
0
0
0
0
0
0
0
0
0
0
0
0
0
0
0
0
0
0
0
0
0
0
0
0
0
0
0
0
0
0
0
0
0
0
0
0
0
0
0
0
0
0
0
0
0
0
0
0
0
0
0
0
0
0
0
0
0
0
0
0
0
0
0
0
0
0
0
0
0
0
0
0
0
0
0
0
0
0
0
0
0
0
0
0
0
0
0
0
0
0
0
0
0
0
0
0
0
0
0
0
0
0
0
0
0
0
0
0
0
0
0
0
0
0
0
0
0
0
0
0
0
0
0
0
0
0
0
0
0
0
0
0
0
0
0
0
0
0
0
0
0
0
0
0
0
0
0
0
0
0
0
0
0
0
0
0
0
0
0
0
0
0
0
0
0
0
0
0
0
0
0
0
0
0
0
0
0
0
0
0
0
0
0
0
0
0
0
0
0
0
0
0
0
0
0
0
0
0
0
0
0
0
0
0
0
0
0
0
0
0
0
0
0
0
0
0
0
0
0
0
0
0
0
0
0
0
0
0
0
0
0
0
0
0
0
0
0
0
0
0
0
0
0
0
0
0
0
0
0
0
0
0
0
0
0
0
0
0
0
0
0
0
0
0
0
0
0
0
0
0
0
0
0
0
0
0
0
0
0
0
0
0
0
0
0
0
0
0
0
0
0
0
0
0
0
0
0
0
0
0
0
0
0
0
0
0
0
0
0
0
0
0
0
0
0
0
0
0
0
0
0
0
0
0
0
0
0
0
0
0
0
0
0
0
0
0
0
0
0
0
0
0
0
0
0
0
0
0
0
0
0
0
0
0
0
0
0
0
0
0
0
0
0
0
0
0
0
0
0
0
0
0
0
0
0
0
0
0
0
0
0
0
0
0
0
0
0
0
0
0
0
0
0
0
0
0
0
0
0
0
0
0
0
0
0
0
0
0
0
0
0
0
0
0
0
0
0
0
0
0
0
0
0
0
0
0
0
0
0
0
0
0
0
0
0
0
0
0
0
0
0
0
0
0
0
0
0
0
0
0
0
0
0
0
0
0
0
0
0
0
0
0
0
0
0
0
0
0
0
0
0
0
0
0
0
0
0
0
0
0
0
0
0
0
0
0
0
0
0
0
0
0
0
0
0
0
0
0
0
0
0
0
0
0
0
0
0
0
0
0
0
0
0
0
0
0
0
0
0
0
0
0
0
0
0
0
0
0
0
0
0
0
0
0
0
0
0
0
0
0
0
0
0
0
0
0
0
0
0
0
0
0
0
0
0
0
0
0
0
0
0
0
0
0
0
0
0
0
0
0
0
0
0
0
0
0
0
0
0
0
0
0
0
0
0
0
0
0
0
0
0
0
0
0
0
0
0
0
0
0
0
0
0
0
0
0
0
0
0
0
0
0
0
0
0
0
0
0
0
0
0
0
0
0
0
0
0
0
0
0
0
0
0
0
0
0
0
0
0
0
0
0
0
0
0
0
0
0
0
0
0
0
0
0
0
0
0
0
0
0
0
0
0
0
0
0
0
0
0
0
0
0
0
0
0
0
0
0
0
0
0
0
0
0
0
0
0
0
0
0
0
0
0
0
0
0
0
0
0
0
0
0
0
0
0
0
0
0
0
0
0
0
0
0
0
0
0
0
0
0
0
0
0
0
0
0
0
0
0
0
0
0
0
0
0
0
0
0
0
0
0
0
0
0
0
0
0
0
0
0
0
0
0
0
0
0
0
0
0
0
0
0
0
0
0
0
0
0
0
0
0
0
0
0
0
0
0
0
0
0
0
0
0
0
0
0
0
0
0
0
0
0
0
0
0
0
0
0
0
0
0
0
0
0
0
0
0
0
0
0
0
0
0
0
0
0
0
0
0
0
0
0
0
0
0
0
0
0
0
0
0
0
0
0
0
0
0
0
0
0
0
0
0
0
0
0
0
0
0
0
0
0
0
0
0
0
0
0
0
0
0
0
0
0
0
0
0
0
0
0
0
0
0
0
0
0
0
0
0
0
0
0
0
0
0
0
0
0
0
0
0
0
0
0
0
0
0
0
0
0
0
0
0
0
0
0
0
0
0
0
0
0
0
0
0
0
0
0
0
0
0
0
0
0
0
0
0
0
0
0
0
0
0
0
0
0
0
0
0
0
0
0
0
0
0
0
0
0
0
0
0
0
0
0
0
0
0
0
0
0
0
0
0
0
0
0
0
0
0
0
0
0
0
0
0
0
0
0
0
0
0
0
0
0
0
0
0
0
0
0
0
0
0
0
0
0
0
0
0
0
0
0
0
0
0
0
0
0
0
0
0
2
2
2
3
3
3
3
3
3
3
3
3
3
3
3
3
3
3
3
3
3
3
3
3
3
3
3
3
3
3
3
3
3
3
3
3
3
3
3
3
3
3
3
3
3
3
3
3
3
3
3
3
3
3
3
3
3
3
3
3
3
3
3
3
3
3
3
3
3
3
3
3
3
3
3
3
3
3
3
3
3
3
3
3
3
3
3
3
3
3
3
3
3
3
3
3
3
3
3
3
3
3
3
3
3
3
3
3
3
3
3
3
3
3
3
3
3
3
3
3
3
3
3
3
3
3
3
3
3
3
3
3
3
3
3
3
3
2
2
2
2
2
2
2
2
2
2
2
2
2
2
2
2
2
2
2
2
2
2
2
2
2
2
2
2
0
0
0
0
0
0
0
0
0
0
0
0
0
0
0
0
0
0
0
0
0
0
0
0
0
0
0
0
0
0
0
0
0
0
0
0
0
0
0
0
0
0
0
0
0
0
0
0
0
0
0
0
0
0
0
0
0
0
0
0
0
0
0
0
0
0
0
0
0
0
0
0
0
0
0
0
0
0
0
0
0
0
0
0
0
0
0
0
0
0
0
0
0
0
0
0
0
0
0
0
0
0
0
0
0
0
0
0
0
0
0
0
0
0
0
0
0
0
0
0
0
0
0
0
0
0
0
0
0
0
0
0
0
0
0
0
0
0
0
0
0
0
0
0
0
0
0
0
0
0
0
0
0
0
0
0
0
0
0
0
0
0
0
0
0
0
0
0
0
0
0
0
0
0
0
0
0
0
0
0
0
0
0
0
0
0
0
0
0
0
0
0
0
0
0
0
0
0
0
0
0
0
0
0
0
0
0
0
0
0
0
0
0
0
0
0
0
0
0
0
0
0
0
0
0
0
0
0
0
0
0
0
0
0
0
0
0
0
0
0
0
0
0
0
0
0
0
0
0
0
0
0
0
0
0
0
0
0
0
0
0
0
0
0
0
0
0
0
0
0
0
0
0
0
0
0
0
0
0
0
0
0
0
0
0
0
0
0
0
0
0
0
0
0
0
0
0
0
0
0
0
0
0
0
0
0
0
0
0
0
0
0
0
0
0
0
0
0
0
0
0
0
0
0
0
0
0
0
0
0
0
0
0
0
0
0
0
0
0
0
0
0
0
0
0
0
0
0
0
0
0
0
0
0
0
0
0
0
0
0
0
0
0
0
0
0
0
0
0
0
0
0
0
0
0
0
0
0
0
0
0
0
0
0
0
0
0
0
0
0
0
0
0
0
0
0
0
0
0
0
0
0
0
0
0
0
0
0
0
0
0
0
0
0
0
0
0
0
0
0
0
0
0
0
0
0
0
0
0
0
0
0
0
0
0
0
0
0
0
0
0
0
0
0
0
0
0
0
0
0
0
0
0
0
0
0
0
0
0
0
0
0
0
0
0
0
0
0
0
0
0
0
0
0
0
0
0
0
0
0
0
0
0
0
0
0
0
0
0
0
0
0
0
0
0
0
0
0
0
0
0
0
0
0
0
0
0
0
0
0
0
0
0
0
0
0
0
0
0
0
0
0
0
0
0
0
0
0
0
0
0
0
0
0
0
0
0
0
0
0
0
0
0
0
0
0
0
0
0
0
0
0
0
0
0
0
0
0
0
0
0
0
0
0
0
0
0
0
0
0
0
0
0
0
0
0
0
0
0
0
0
0
0
0
0
0
0
0
0
0
0
0
0
0
0
0
0
0
0
0
0
0
0
0
0
0
0
0
0
0
0
0
0
0
0
1
1
1
1
1
1
1
1
1
1
1
1
1
1
1
1
1
1
1
1
1
2
2
3
3
3
4
4
4
4
4
5
5
5
6
6
6
6
6
6
6
6
6
6
6
6
6
6
6
6
6
6
6
6
6
6
6
6
6
6
6
6
6
6
6
6
6
6
6
6
6
6
6
6
6
6
6
6
6
6
6
7
7
7
7
7
8
8
8
8
8
8
7
7
7
7
7
8
8
9
9
9
9
9
9
9
9
9
9
9
9
9
9
9
9
8
8
8
8
8
8
8
7
7
7
6
6
5
5
5
5
5
5
5
6
6
6
6
6
6
7
7
7
7
9
9
11
11
10
10
10
10
10
10
10
10
10
10
10
10
10
10
10
10
10
10
10
10
10
10
10
10
10
10
10
11
11
11
11
11
11
11
11
12
12
12
12
12
12
12
12
12
12
12
11
11
12
12
12
12
12
12
13
13
13
13
13
13
13
13
14
14
14
14
14
13
13
13
13
13
13
13
13
13
13
13
13
13
13
13
13
13
12
12
12
12
12
12
12
13
12
12
12
12
12
12
12
12
12
12
12
12
12
12
12
12
12
14
14
14
14
14
15
15
15
15
15
15
15
15
15
15
15
14
13
13
13
13
13
12
12
12
12
12
12
12
12
12
12
12
12
12
12
12
12
12
12
12
12
12
12
12
12
11
11
11
11
11
11
11
11
11
9
9
9
9
9
9
9
9
9
9
9
9
9
9
9
9
9
8
8
8
8
8
8
8
8
9
9
9
9
9
9
8
8
8
8
8
8
6
6
6
6
6
6
6
6
6
6
6
6
6
6
7
7
7
7
7
7
7
7
7
7
7
8
8
8
8
8
8
8
8
8
8
7
7
7
7
7
7
7
7
7
7
7
6
6
6
6
7
7
7
7
7
7
6
6
6
6
6
6
8
8
8
8
8
8
8
9
9
8
8
9
9
9
9
9
10
10
10
10
10
10
10
10
10
10
10
10
10
10
10
10
10
10
10
10
10
10
10
10
10
10
10
10
10
10
10
10
10
10
10
10
10
10
10
11
12
13
13
13
13
13
13
13
13
13
18
20
24
24
24
25
26
30
31
31
31
31
31
30
30
30
29
29
29
29
29
29
29
29
28
28
28
28
28
28
28
28
28
28
28
28
28
28
28
28
28
28
28
28
28
28
28
28
28
28
28
28
26
26
26
26
26
26
26
26
26
26
26
26
26
26
26
26
26
26
26
26
26
26
26
26
26
26
26
26
26
26
26
26
26
26
26
26
26
26
26
26
26
26
26
26
26
26
26
26
26
26
26
26
26
25
25
25
23
23
23
23
23
23
23
23
22
22
21
20
20
20
20
20
20
19
16
17
17
16
16
16
16
16
16
16
16
16
16
16
16
15
15
14
14
14
14
14
14
14
14
14
14
14
12
12
12
12
15
15
15
15
15
15
15
15
15
15
15
15
14
14
14
14
14
14
13
13
13
13
12
12
12
12
13
13
13
13
13
13
13
13
13
13
13
13
13
13
13
14
14
13
13
13
13
14
14
14
14
14
14
14
14
14
14
14
14
15
18
18
18
18
18
17
18
18
18
18
18
19
19
18
18
18
18
18
18
18
18
18
18
18
18
17
17
17
17
17
17
17
17
17
17
17
17
17
17
17
17
17
17
17
16
16
16
16
15
15
15
15
15
15
15
14
13
13
13
13
13
13
13
13
13
13
13
13
13
13
13
13
13
13
13
13
13
13
13
12
12
12
12
12
12
12
12
12
12
12
11
11
11
11
11
11
11
10
10
10
10
10
10
10
10
10
10
10
10
10
9
9
9
7
6
6
6
6
6
6
6
6
6
5
5
5
5
5
5
5
5
6
6
6
6
6
6
6
7
7
7
7
7
7
7
7
7
7
7
7
7
7
7
7
7
7
7
7
7
7
7
7
7
7
7
7
7
7
7
7
7
7
7
7
7
7
7
7
7
7
7
7
7
7
7
7
8
8
8
8
8
7
9
10
10
12
12
12
12
12
12
12
12
12
12
12
12
13
13
13
13
15
16
16
15
15
15
15
15
15
15
15
15
15
15
15
15
15
15
15
15
16
16
16
16
16
16
16
16
16
16
17
17
17
17
17
17
16
16
16
16
16
16
17
18
18
18
17
17
17
17
17
16
16
16
16
16
16
16
16
16
16
16
16
16
16
16
16
16
16
16
16
16
16
16
16
16
16
16
15
15
15
15
15
15
15
15
15
15
15
15
15
15
15
14
14
14
14
14
14
14
14
14
14
14
14
13
14
14
14
14
14
14
14
14
14
14
14
14
14
14
14
14
14
14
14
14
14
14
13
13
12
12
12
12
12
11
11
11
11
12
10
10
10
9
8
8
8
8
10
10
10
10
15
15
15
15
14
14
14
14
14
14
14
14
14
14
14
14
14
14
14
13
13
13
13
13
13
13
13
13
13
13
13
13
13
12
12
12
10
10
11
11
11
11
11
11
11
11
11
11
11
11
11
11
11
11
11
11
11
11
11
11
11
11
11
11
11
11
11
12
12
12
12
12
12
12
11
11
11
11
11
11
11
11
11
11
11
11
11
11
11
11
11
11
11
11
11
11
11
11
11
11
11
11
10
9
9
9
8
7
7
7
7
7
7
7
7
7
7
7
7
7
7
7
7
5
5
5
4
4
4
4
4
4
4
4
2
2
2
2
2
2
2
2
2
2
2
2
2
2
2
2
2
2
2
2
2
2
2
2
1
1
1
0
0
0
0
0
0
0
0
0
0
0
0
0
0
0
0
0
0
0
0
0
0
0
0
0
0
0
0
0
0
0
0
0
0
0
0
0
0
0
0
0
0
0
0
0
0
0
0
0
0
0
0
0
0
0
0
0
0
0
0
0
0
0
0
0
0
0
0
0
0
0
0
0
0
0
0
0
0
0
0
0
0
0
0
0
0
0
0
0
0
0
0
0
0
0
0
0
0
0
0
0
0
0
0
0
0
0
0
0
0
1
2
2
2
2
2
4
4
4
5
5
5
5
5
5
5
5
5
5
5
5
5
5
5
5
5
5
5
5
5
5
5
5
5
5
5
5
5
5
5
5
5
5
5
5
5
5
5
5
6
6
6
6
6
6
6
6
6
6
6
6
6
6
6
6
7
7
7
8
9
9
9
9
9
9
9
9
9
9
9
9
9
9
9
9
9
9
10
10
10
10
10
10
10
10
10
10
10
10
10
10
10
10
10
10
10
10
10
10
10
10
10
10
10
10
10
10
11
11
11
11
11
11
11
11
11
11
11
11
11
11
11
11
11
11
11
12
12
12
12
12
12
12
12
12
12
12
12
12
12
12
12
12
12
12
12
12
12
12
12
12
12
12
12
12
12
12
12
12
12
12
12
12
12
12
12
12
12
12
12
11
11
11
11
11
11
11
11
11
11
10
10
10
10
10
10
9
9
9
9
9
9
9
9
9
9
9
9
9
9
8
8
8
8
8
8
8
8
5
5
5
5
5
4
4
4
4
3
2
2
2
3
4
8
9
12
16
19
19
19
19
19
19
20
20
20
20
20
20
20
20
20
20
21
21
21
21
21
21
21
21
21
22
22
22
22
22
22
22
22
22
22
22
22
22
22
22
22
22
22
21
21
21
21
21
21
21
21
21
21
21
21
21
21
21
21
21
20
20
20
20
21
21
21
21
21
21
21
21
21
21
21
21
21
21
21
21
21
21
21
21
21
21
21
21
21
21
21
21
21
21
22
22
22
22
22
22
22
22
21
21
21
21
21
21
21
21
21
21
22
21
21
22
22
22
21
21
21
21
21
19
18
18
18
18
19
19
21
18
18
18
18
17
16
16
16
16
16
14
14
14
14
13
13
14
14
14
14
15
16
16
16
16
16
16
16
16
16
16
16
16
12
12
12
19
23
25
25
25
25
25
25
25
25
25
25
25
25
25
25
25
25
25
25
25
25
25
25
25
25
25
25
25
25
25
25
25
25
25
25
25
24
24
24
24
24
24
24
24
24
24
24
24
24
24
24
24
24
23
23
23
23
23
23
23
23
23
23
23
23
23
23
23
23
23
22
22
22
22
22
21
21
21
21
22
22
22
22
21
21
22
22
22
22
23
23
23
23
23
23
23
23
23
23
23
23
23
23
24
24
24
24
24
25
25
25
24
24
24
23
23
23
22
22
22
22
22
22
22
22
22
22
22
22
22
22
22
22
22
22
22
22
22
22
22
22
22
22
22
21
21
21
21
20
20
20
20
19
19
19
19
19
19
18
17
17
17
17
17
16
16
15
13
12
10
10
9
10
10
11
10
10
9
9
9
9
9
8
8
8
8
7
7
7
7
7
7
7
7
7
7
7
7
7
7
7
7
7
7
7
7
7
7
7
7
6
6
6
6
6
6
6
6
6
6
6
6
6
6
6
6
6
6
5
5
5
4
4
4
4
4
4
4
4
3
3
3
3
3
3
3
3
3
3
3
3
3
3
4
4
4
4
4
3
3
3
3
3
3
3
3
3
3
3
3
3
3
3
3
3
3
3
3
3
3
3
3
3
2
2
2
2
2
2
2
2
2
2
2
2
2
2
2
2
2
2
2
2
2
2
2
2
2
2
2
2
2
2
2
2
2
2
2
2
2
2
2
2
2
2
2
3
3
3
3
3
2
2
2
2
2
2
2
2
2
2
2
2
2
2
2
2
2
2
2
2
2
2
2
2
2
2
1
1
1
1
1
1
1
1
1
1
1
1
2
2
2
2
2
2
2
2
2
2
2
2
2
2
2
2
2
2
2
2
2
2
2
2
2
2
2
2
2
2
2
2
2
2
2
2
2
2
2
2
2
2
2
2
2
2
2
2
2
2
3
3
3
3
3
3
3
3
3
3
3
3
3
3
3
2
2
2
2
2
2
2
2
2
2
2
2
2
2
2
2
2
2
2
2
2
2
2
2
2
2
2
2
2
2
2
2
2
2
3
3
6
6
6
6
7
7
7
7
7
7
6
6
6
6
6
6
6
6
6
6
5
5
5
5
5
5
5
5
5
5
5
5
5
5
5
5
5
5
5
5
5
5
5
5
5
5
5
5
5
5
5
5
5
5
5
5
5
5
5
5
5
5
5
5
5
5
5
5
5
5
5
5
5
5
5
5
5
5
5
5
5
5
5
5
5
5
5
5
5
5
5
5
5
5
5
5
5
5
5
5
5
5
5
5
5
6
6
6
6
6
4
5
4
4
4
4
5
5
4
4
4
4
4
4
4
4
4
4
4
4
4
4
4
4
4
4
4
4
4
4
4
4
4
4
4
4
4
4
4
5
5
5
5
5
5
5
5
5
6
6
6
6
6
6
6
6
6
6
6
6
6
6
8
8
8
8
8
8
8
8
9
9
9
9
9
10
10
10
10
10
10
10
10
11
11
11
11
11
11
11
11
11
11
11
11
10
10
10
10
11
11
11
11
11
11
11
11
11
11
10
11
11
11
11
11
12
12
12
12
12
12
12
12
12
12
11
11
11
11
11
11
11
11
11
11
11
11
11
11
10
10
10
10
10
11
11
11
11
11
11
11
11
11
11
11
11
11
11
11
11
11
11
11
11
11
11
10
10
10
10
10
10
10
10
10
10
10
9
9
9
9
9
9
9
9
9
9
9
9
9
9
9
10
8
8
8
8
9
9
9
9
9
8
8
8
8
8
8
8
8
8
8
8
8
8
8
8
8
8
8
8
8
10
11
11
11
12
13
13
13
14
16
16
14
16
16
16
16
16
17
17
16
16
16
16
16
16
16
16
16
16
16
16
16
16
16
16
16
16
16
16
16
16
16
16
15
15
15
15
15
15
15
15
15
15
15
15
15
15
15
15
15
15
15
15
15
15
15
15
15
15
15
15
15
15
15
15
15
15
15
15
15
15
15
15
15
15
15
15
15
15
15
15
15
15
15
15
15
15
15
15
14
14
14
14
14
14
14
14
14
14
14
14
13
13
13
12
12
12
12
12
11
11
10
9
9
9
9
9
9
9
9
9
9
9
9
9
9
9
9
9
9
9
9
9
8
8
7
7
7
7
7
7
7
7
7
7
7
5
5
5
5
5
5
5
5
6
5
5
5
5
5
5
5
6
6
9
9
14
14
14
14
14
14
14
14
14
14
14
14
14
14
15
17
17
17
18
18
18
18
18
18
17
17
17
17
17
17
17
17
17
17
17
17
17
17
17
17
17
17
17
17
17
17
17
17
17
17
17
17
17
17
17
17
17
17
17
18
18
18
18
18
18
18
18
18
18
18
18
18
24
26
26
26
26
26
26
26
28
28
28
28
28
28
28
28
28
27
27
26
26
26
26
26
26
26
26
26
26
26
26
26
26
26
26
26
26
26
26
26
25
25
24
22
22
22
22
23
23
23
23
22
21
21
21
21
21
21
21
21
21
21
21
20
20
20
20
19
18
18
18
17
16
16
16
16
16
16
16
16
16
16
16
16
16
16
16
16
15
15
15
15
14
14
15
17
17
18
17
17
17
17
17
16
16
16
16
16
16
16
16
16
16
16
16
16
15
15
15
15
15
14
16
16
15
15
15
16
16
16
16
15
15
14
14
14
13
13
13
13
13
13
13
13
13
12
12
12
12
12
12
12
12
12
12
12
12
12
10
10
10
9
9
10
10
10
10
9
9
9
9
9
9
9
9
9
9
9
9
9
9
9
9
9
9
9
9
9
9
9
9
8
8
8
8
8
8
8
8
8
8
8
8
8
8
8
8
8
8
8
8
8
8
8
7
7
7
7
7
7
7
7
7
7
7
9
9
9
8
8
9
9
9
9
9
9
9
9
9
9
9
9
9
9
9
9
9
9
9
9
9
9
9
9
9
9
8
8
8
8
7
6
6
6
6
6
6
6
6
6
6
6
6
6
5
5
5
5
5
5
5
5
5
5
5
5
5
5
4
3
4
4
5
5
5
5
6
6
6
6
6
6
6
6
6
7
7
10
10
11
12
12
12
12
12
12
12
12
13
13
14
15
17
17
17
17
17
17
16
16
16
16
16
16
16
16
16
16
16
16
16
16
16
16
16
17
18
18
18
18
18
18
18
18
18
18
18
18
18
18
18
19
19
19
19
19
20
20
20
20
21
21
21
22
22
22
22
22
22
22
22
22
22
22
22
22
22
22
22
22
23
23
23
23
23
23
23
23
23
23
23
23
23
23
23
23
23
23
23
23
23
23
23
23
23
23
23
23
23
23
23
23
23
23
23
22
23
23
23
23
23
23
23
20
19
19
19
18
19
19
19
19
19
19
19
19
19
19
19
19
19
19
19
19
19
19
19
19
19
19
19
19
19
19
19
19
19
19
19
17
17
17
16
16
15
15
16
16
16
16
16
16
16
15
15
14
12
12
13
12
11
11
11
11
11
11
11
11
11
11
11
11
11
11
11
11
11
10
9
9
9
9
9
9
9
9
9
9
9
9
9
9
9
9
8
8
9
8
8
8
8
8
8
9
8
8
8
7
8
9
10
10
10
10
10
10
10
10
10
10
10
10
9
9
9
9
9
9
8
8
8
8
8
8
8
8
8
8
8
8
8
8
8
8
8
8
8
9
9
9
10
10
10
10
11
11
11
11
11
11
11
11
11
11
11
11
11
11
10
10
10
10
10
10
10
10
10
10
10
10
10
10
10
10
11
12
12
12
12
12
12
12
12
11
11
11
11
11
11
11
11
11
10
10
10
10
10
10
10
10
10
10
10
10
10
10
10
10
10
10
10
10
10
10
10
10
10
10
10
9
9
8
8
8
8
8
7
7
7
7
7
7
7
7
7
7
7
7
7
7
7
7
7
8
8
8
9
9
9
9
9
9
9
9
9
9
9
9
9
9
9
9
9
9
9
8
8
8
9
9
10
13
15
15
15
16
16
16
15
16
16
17
18
18
18
17
17
17
17
17
17
17
17
20
21
22
24
24
24
24
24
24
24
25
25
25
25
25
25
25
25
25
25
25
25
25
23
23
23
23
23
25
26
33
35
35
35
35
36
36
36
36
36
37
37
37
37
38
38
38
38
38
38
38
38
38
38
38
38
38
38
38
39
39
39
39
40
41
42
42
42
41
41
42
42
42
42
41
41
41
41
41
42
40
38
38
39
39
39
39
39
39
39
39
39
39
39
39
39
40
40
40
40
40
40
38
38
38
38
39
39
39
39
39
39
38
37
37
37
41
41
42
42
44
45
45
44
44
44
44
44
44
44
44
44
44
44
45
45
46
45
44
44
42
43
42
44
44
50
52
58
59
60
62
64
65
66
72
72
72
74
75
75
74
73
73
73
73
75
75
74
75
76
78
82
87
87
90
90
90
89
89
90
91
92
89
89
89
89
93
93
94
95
96
96
95
95
96
96
100
99
101
103
105
105
106
108
108
108
108
108
108
107
107
107
108
108
108
108
108
108
108
108
108
108
108
108
108
107
107
107
107
107
108
108
108
106
103
103
103
103
102
102
101
101
101
101
101
102
102
100
100
100
100
100
100
100
100
97
96
99
99
99
99
98
97
96
96
97
103
102
102
100
99
98
98
98
100
101
102
105
105
106
106
104
104
105
105
104
101
99
99
99
99
99
100
100
102
101
101
101
99
99
98
98
97
97
95
95
95
95
94
89
91
90
86
86
86
85
85
85
85
83
83
83
79
79
79
79
79
81
79
79
80
80
81
81
81
81
81
81
81
81
81
81
81
81
81
80
78
79
79
79
79
80
81
83
84
85
86
86
87
90
90
90
90
90
90
88
87
86
86
85
89
89
89
91
91
92
92
91
90
91
90
89
92
94
96
104
132
134
135
138
159
156
165
166
166
169
166
167
167
167
168
168
169
169
169
170
174
181
180
181
181
178
178
178
178
178
178
178
173
173
173
175
177
180
182
188
188
192
193
194
196
199
199
199
197
196
195
196
196
197
197
197
197
197
197
197
197
197
197
197
198
197
199
200
205
206
209
209
209
209
210
209
209
209
209
209
209
209
209
209
209
203
200
194
192
196
195
197
202
204
204
204
204
204
204
204
205
205
204
201
200
197
195
195
194
193
193
193
194
190
191
191
185
174
172
170
170
166
165
165
164
157
159
157
157
158
157
157
154
154
183
172
174
173
173
174
174
174
173
173
173
164
164
163
165
166
171
178
186
187
220
219
219
223
224
225
225
226
226
220
219
218
218
217
213
214
214
214
214
211
211
211
211
211
209
209
209
208
209
208
209
208
208
208
209
209
209
210
211
208
209
205
207
208
208
212
206
213
213
223
231
231
231
237
242
245
247
247
251
251
251
252
252
248
248
247
249
249
251
249
250
251
250
250
250
250
252
249
247
247
245
244
236
239
243
244
245
245
244
243
241
241
239
239
238
237
235
234
235
234
235
234
233
232
231
229
227
227
227
227
225
223
219
219
218
217
215
215
215
215
213
212
198
187
187
188
187
188
188
191
191
190
190
189
189
186
186
185
180
178
179
186
185
183
184
184
184
184
184
184
185
187
189
209
243
265
294
301
302
308
308
311
306
305
304
302
300
300
302
302
301
305
302
298
297
299
303
301
301
307
310
318
321
308
303
299
297
298
295
295
295
295
294
293
291
290
291
288
286
285
284
285
285
285
280
279
279
278
276
280
281
298
298
306
312
314
316
320
324
321
316
314
312
311
311
313
307
306
309
307
305
305
305
304
304
304
304
301
301
301
301
301
301
301
300
300
297
296
292
292
292
292
291
291
288
284
284
284
274
274
273
273
273
272
272
271
271
271
271
270
271
270
269
265
265
249
241
232
231
229
229
232
228
227
225
226
227
227
227
228
226
221
220
212
212
212
212
208
206
206
206
207
207
207
204
204
204
203
199
197
196
196
195
194
195
179
176
176
175
175
176
177
179
182
180
179
175
173
173
174
178
176
184
177
181
181
180
176
175
158
158
154
149
149
145
145
135
135
135
134
133
134
134
132
127
124
124
124
124
124
124
124
124
124
122
122
120
119
119
119
119
117
117
117
115
113
113
112
106
107
106
105
105
103
102
102
101
101
100
100
99
98
98
97
97
96
94
89
89
87
87
87
87
88
88
88
87
87
85
85
85
84
84
85
86
88
88
87
89
90
91
92
100
101
102
100
100
100
100
95
96
96
100
100
99
99
98
98
98
95
95
97
96
96
98
97
97
94
94
92
90
89
88
88
85
85
86
86
85
95
109
120
122
119
118
124
124
122
122
122
122
126
126
126
128
128
131
138
140
148
153
154
152
150
150
150
150
150
151
150
150
150
150
151
151
151
151
154
154
154
154
153
153
153
153
155
155
154
167
168
175
175
175
172
172
173
173
173
173
172
172
171
170
170
170
170
170
170
169
169
169
169
168
166
167
167
167
167
167
167
165
165
165
165
165
165
162
162
161
161
161
161
161
161
161
160
160
162
161
161
161
160
159
158
158
155
155
153
153
153
153
151
150
150
145
144
143
143
142
138
138
138
137
135
134
134
131
124
122
123
119
115
104
100
98
97
97
97
97
97
96
96
100
99
101
100
99
98
95
90
90
87
85
85
80
76
76
76
76
76
76
76
76
76
72
72
72
73
70
70
68
65
64
63
64
61
61
61
60
56
56
56
56
56
56
56
57
57
52
55
56
56
55
60
61
61
60
59
57
57
57
58
58
59
59
59
59
58
57
57
56
55
56
56
56
56
56
56
55
55
55
55
55
56
56
60
62
64
66
71
73
74
74
74
74
85
86
87
96
95
96
96
95
96
96
96
99
105
107
108
108
108
107
107
106
106
106
110
110
113
114
115
115
115
115
117
117
117
117
117
116
116
116
116
116
114
114
114
114
113
113
113
113
113
112
112
111
110
110
109
108
108
108
108
108
108
108
107
107
107
107
107
107
107
107
107
106
106
106
106
106
106
106
106
105
105
103
102
102
102
102
102
100
100
100
100
100
99
99
99
97
96
96
96
96
96
95
95
94
94
94
95
95
96
96
94
94
94
94
93
93
94
93
92
91
92
91
90
92
90
90
88
87
80
79
77
78
77
81
77
73
73
63
61
57
56
56
56
56
56
56
56
55
55
54
56
56
53
52
50
50
48
44
44
45
50
50
50
53
53
53
53
53
54
54
53
54
54
54
54
58
59
64
64
64
64
64
64
64
65
65
65
65
64
64
64
63
63
63
63
63
63
63
62
62
61
61
61
61
61
61
61
61
61
61
61
61
61
61
61
61
60
61
61
61
61
61
61
61
61
61
60
59
59
59
59
59
59
59
59
59
58
56
56
56
56
55
55
55
55
55
55
55
55
54
53
53
53
52
50
48
48
48
47
44
46
45
44
44
44
44
44
45
45
45
44
44
45
39
42
42
42
43
43
43
43
43
43
43
41
42
42
42
42
42
42
42
40
40
39
39
40
40
39
39
39
39
39
39
39
38
38
38
38
38
38
38
37
37
36
36
36
36
35
35
38
38
34
34
34
36
36
36
38
37
36
36
36
36
34
34
35
35
36
36
36
36
36
36
36
36
35
33
32
32
32
32
32
32
32
32
32
32
32
31
31
31
32
32
31
33
33
33
32
32
31
36
36
36
38
38
38
37
37
37
37
37
37
37
36
36
36
36
36
36
36
36
36
36
36
35
35
35
35
35
35
34
34
34
34
34
34
34
34
33
33
33
33
33
33
33
33
33
33
33
33
32
32
32
30
30
30
30
30
30
30
30
30
30
30
30
30
30
30
30
30
30
30
30
30
30
30
31
31
31
31
31
31
31
30
31
31
31
31
31
31
29
29
29
29
29
29
29
29
29
29
30
30
30
29
30
30
30
30
28
28
26
26
26
26
26
26
26
26
25
25
26
26
26
26
26
25
25
31
31
33
33
35
35
38
40
41
42
48
46
44
44
44
43
43
45
49
49
50
50
51
51
51
51
51
51
51
51
51
51
51
51
51
50
50
50
50
50
50
50
50
50
50
50
49
49
49
49
49
49
49
49
47
47
47
47
47
47
47
47
47
47
47
47
47
47
47
47
47
49
49
49
49
49
49
49
47
47
47
47
47
47
47
47
47
48
48
48
46
46
46
46
46
47
47
46
44
44
44
44
44
44
43
42
41
41
41
40
40
40
40
38
38
38
38
37
37
37
37
37
36
36
34
34
33
32
32
32
32
31
31
31
31
31
29
28
28
27
28
32
40
42
43
46
44
47
47
49
50
49
49
49
49
49
49
49
49
47
46
46
46
45
45
43
43
43
43
43
43
43
43
43
44
43
43
42
42
42
42
42
41
41
41
41
41
40
40
40
40
40
39
39
39
39
39
40
41
43
45
45
45
45
45
45
45
45
45
45
44
43
44
44
44
44
44
44
43
44
44
42
42
42
42
42
42
42
41
41
41
41
41
41
41
41
41
43
42
42
42
40
40
40
40
40
40
40
40
39
39
39
39
38
38
39
35
34
34
33
33
32
32
32
30
30
30
30
30
30
30
30
30
30
27
27
27
27
26
26
26
26
26
26
26
26
26
26
26
26
26
26
26
26
26
26
26
26
25
25
26
26
27
28
28
28
30
29
30
30
30
30
32
33
33
33
33
32
32
31
32
32
32
30
26
26
25
24
24
24
25
25
25
25
25
25
25
25
25
25
25
25
25
24
24
24
24
24
23
23
24
24
24
24
24
24
24
24
24
24
22
23
23
23
23
23
23
23
23
23
23
23
23
23
23
23
23
23
23
23
23
23
23
23
23
23
23
23
23
21
21
23
23
23
23
23
23
23
22
22
22
22
22
22
22
22
22
22
22
22
[truncated: 16,104,750 more chars]
