# Supplementary material for: Transcriptome profiling of Variovorax paradoxus EPS under different growth conditions reveals regulatory and structural novelty in biofilm formation
Source: Access Microbiol. 2020 Apr 3;2(6):acmi000121. doi: 10.1099/acmi.0.000121 (PMC7494200; doi:10.1099/acmi.0.000121)
Supplement: Supplementary material 2 [file acmi-2-121-s002.zip › Supplemental Data S2/genomeBrowserFiles-stavlog/TrimmomaticLog1-2_TrimmomaticLog1-1_NC_014931_v1_m15_l33_fr.plus.wig]

track name=TrimmomaticLog1-2_PLUS color=0,0,255 graphType=bar viewLimits=0:171
fixedStep chrom=gi|319790694|ref|NC_014931.1| start=1 step=1
0
0
0
0
0
0
0
0
0
0
0
0
0
1
1
1
2
2
2
2
2
5
6
25
33
74
78
85
86
87
91
92
103
124
141
154
164
164
164
169
192
195
196
197
198
198
200
210
215
215
222
229
229
230
230
232
236
237
241
241
241
245
251
256
258
258
259
261
261
264
278
282
285
286
286
286
286
286
287
287
288
289
290
290
291
291
291
291
292
295
295
298
299
299
301
302
302
302
302
302
302
302
302
302
302
303
303
306
306
306
306
306
306
306
306
306
306
306
306
306
306
306
306
307
309
309
309
309
309
309
310
312
312
312
313
312
313
313
313
313
315
316
316
316
316
316
316
316
317
317
317
317
319
318
320
320
319
318
318
320
319
320
321
321
320
319
319
315
314
312
307
267
259
255
255
255
245
242
240
239
240
238
237
221
173
167
166
152
150
144
144
138
141
141
119
117
116
115
115
116
117
119
120
123
124
122
122
120
120
119
121
122
126
126
128
129
130
130
130
130
133
134
134
137
139
139
139
139
139
139
139
139
142
142
142
143
143
144
147
149
150
150
151
151
152
151
150
150
153
158
157
158
158
157
158
156
156
156
156
156
158
161
162
162
158
143
139
136
136
136
135
138
140
141
142
142
140
139
139
137
137
137
137
137
140
143
144
144
144
140
136
136
136
136
136
138
144
147
148
149
147
145
145
145
146
147
147
148
149
150
154
154
155
155
156
156
158
160
161
161
163
164
165
166
169
169
169
169
169
169
169
169
170
172
175
175
176
176
176
176
176
176
176
176
176
178
178
178
178
177
178
176
176
176
176
176
177
175
175
175
178
181
183
181
184
184
185
186
181
178
175
175
173
172
172
175
176
175
175
175
173
172
172
170
169
175
172
173
167
158
144
143
148
147
147
146
147
147
151
151
153
156
156
156
154
156
155
155
155
155
158
162
162
162
162
163
163
164
164
167
169
169
169
171
170
172
172
172
180
182
184
186
186
186
186
186
186
186
190
191
191
191
190
188
189
189
191
192
192
192
189
189
189
188
184
182
177
161
161
156
159
159
160
162
162
162
162
163
164
164
164
165
166
169
169
170
172
173
172
172
159
159
159
162
161
162
164
164
164
165
165
165
165
166
167
167
167
168
170
170
170
170
169
170
172
175
175
175
176
178
179
179
181
183
183
182
182
182
181
181
181
177
176
175
174
174
175
176
178
178
178
178
178
179
179
179
179
179
178
178
178
181
181
182
183
183
183
183
182
181
180
179
178
178
178
175
173
171
157
156
155
146
137
130
123
97
96
96
96
96
96
96
96
95
96
98
98
97
97
97
95
97
98
97
97
97
99
99
98
98
98
98
100
100
98
98
97
96
98
97
97
95
92
92
91
91
91
91
91
90
89
89
89
88
87
87
87
86
86
89
90
90
90
90
90
91
91
91
91
91
91
91
91
92
92
92
92
92
92
92
92
91
91
91
93
93
93
93
93
94
94
94
94
94
97
94
94
94
93
91
87
86
86
83
83
83
81
81
84
77
66
64
64
68
67
67
68
68
69
69
69
70
70
73
73
75
75
75
75
75
75
75
75
76
75
75
75
75
78
77
77
77
76
76
75
76
75
75
75
75
61
55
58
58
55
61
61
62
63
64
64
64
64
64
64
67
67
68
68
69
72
72
75
75
78
78
78
77
77
77
77
78
90
99
99
103
103
103
103
103
103
103
103
103
103
103
103
108
108
108
109
109
110
110
124
125
127
127
125
125
125
124
125
125
125
125
125
125
125
126
126
127
128
128
125
124
122
122
123
123
123
125
126
128
129
129
129
129
129
129
129
130
130
130
131
132
132
133
134
134
134
134
135
135
135
135
135
135
135
135
135
135
134
134
133
133
133
134
136
136
136
136
136
137
138
138
138
138
137
136
134
135
135
135
135
135
135
137
137
137
137
137
137
137
138
138
140
140
141
142
142
142
142
143
143
145
144
144
143
143
139
139
138
138
136
136
131
120
119
113
111
107
91
80
80
80
77
78
77
76
71
67
62
62
54
54
55
55
56
55
55
52
50
51
51
52
52
51
51
50
50
50
51
51
50
50
50
48
47
47
47
47
47
47
47
47
47
46
46
43
44
44
44
45
47
47
47
48
48
48
48
48
48
48
49
49
51
52
51
51
51
51
50
52
52
52
52
52
52
52
52
52
52
52
52
52
52
52
52
52
52
52
52
52
52
52
52
52
52
51
52
52
52
52
52
53
53
52
52
52
53
54
53
51
50
50
52
52
54
55
55
55
55
56
59
58
60
60
60
59
58
58
60
61
63
64
67
67
67
67
67
67
67
69
70
73
75
75
75
75
75
76
76
76
77
77
77
76
76
72
78
78
78
76
78
78
78
78
78
78
76
75
78
76
79
79
79
80
82
83
83
83
83
85
86
86
86
86
89
89
91
91
91
91
91
93
93
93
94
94
94
94
96
96
98
100
100
100
100
100
100
100
101
101
104
104
101
98
98
98
98
98
106
110
110
109
106
107
105
105
105
103
103
103
101
101
101
103
105
108
108
108
110
114
125
125
125
127
127
127
128
128
128
128
128
128
128
128
129
133
139
142
142
142
142
142
143
143
143
143
143
143
144
144
145
145
145
145
144
144
144
144
144
144
144
144
144
144
144
144
144
146
147
146
146
147
147
153
154
155
153
154
154
156
158
158
158
158
160
159
161
161
162
162
162
162
162
162
162
162
161
158
152
147
148
147
141
148
149
149
150
153
158
161
172
186
184
190
189
190
194
195
213
216
217
217
219
218
218
219
219
219
220
225
225
228
228
230
230
229
227
227
222
222
222
221
222
217
213
213
211
212
210
209
208
203
203
203
201
201
199
188
186
181
178
175
175
176
178
178
178
183
183
186
187
187
187
188
188
189
190
191
196
197
199
199
199
199
200
200
200
200
200
200
200
200
200
200
202
202
203
206
206
206
198
195
196
195
193
191
189
186
186
181
181
181
180
181
181
181
181
181
180
180
181
181
180
178
179
178
184
186
185
186
186
186
186
193
195
197
197
197
198
198
198
198
198
198
198
200
201
201
203
203
206
206
209
208
208
206
200
200
180
179
177
158
161
153
151
152
147
144
140
140
139
139
139
139
139
139
143
147
148
147
147
147
148
150
151
153
153
153
154
156
156
156
164
164
164
163
163
163
161
164
164
164
164
165
164
164
164
168
171
172
172
171
172
175
176
177
177
177
177
176
177
177
177
176
172
175
173
175
174
175
174
175
176
176
176
178
178
178
178
185
183
183
183
181
178
176
175
175
175
176
176
179
179
179
179
179
179
180
181
182
183
183
183
183
187
186
186
185
183
178
171
171
171
171
172
171
172
172
174
174
174
174
174
172
169
167
141
136
131
131
133
137
138
137
137
136
136
137
138
137
136
137
135
135
135
136
140
142
142
141
142
142
142
142
144
144
144
145
146
146
146
145
144
144
145
148
148
148
152
150
152
155
155
157
166
169
175
178
181
204
206
221
245
251
278
304
311
314
318
317
334
330
334
340
376
379
399
408
408
411
412
414
412
411
422
442
456
458
457
455
464
456
462
462
468
479
471
521
520
520
553
572
573
574
580
581
583
583
587
589
595
598
598
601
603
608
609
611
630
634
648
651
657
660
671
672
723
727
733
754
763
768
768
816
824
827
835
836
841
842
861
865
869
871
883
883
885
892
894
905
930
943
944
954
956
956
962
962
963
963
966
969
975
1003
1006
1016
1017
1016
1017
1019
1021
1027
1030
1038
1039
1039
1039
1039
1041
1041
1044
1046
1046
1045
1045
1045
1052
1053
1055
1056
1056
1057
1053
1057
1057
1055
1058
1065
1066
1066
1066
1067
1069
1069
1069
1066
1066
1068
1065
1064
1065
1065
1067
1069
1065
1064
1055
1055
1049
1049
1053
1053
1043
1041
1019
1015
1013
1014
1014
1004
1000
996
991
992
991
982
949
934
921
921
924
927
931
933
926
923
913
912
913
915
916
916
922
924
922
922
921
923
922
924
923
924
925
937
936
936
933
933
933
929
926
925
916
907
781
621
576
540
538
534
426
424
417
418
420
418
417
412
390
381
382
380
377
376
377
377
381
379
378
378
374
378
376
363
362
346
342
342
344
345
351
351
341
317
312
310
309
309
311
322
323
328
331
327
320
306
303
287
289
274
270
268
256
261
259
260
260
260
259
258
252
267
267
268
268
267
267
271
273
273
273
275
273
273
271
273
271
274
274
275
278
280
284
286
289
289
289
291
295
294
294
295
297
298
300
303
305
305
306
306
304
304
306
335
362
363
364
365
364
364
364
364
365
374
381
379
378
378
378
379
386
387
395
400
400
401
402
405
403
403
407
405
407
414
412
416
417
414
415
416
417
420
419
431
431
431
423
423
423
423
426
438
438
439
442
444
445
450
449
460
463
464
446
440
440
441
447
447
449
449
445
426
410
406
407
408
406
406
406
406
409
409
413
415
415
415
415
415
415
417
419
419
419
420
424
424
424
431
432
433
431
431
431
431
434
437
441
442
443
448
452
458
457
459
459
461
462
462
464
464
465
466
466
466
466
467
469
469
471
473
474
474
474
474
474
476
477
480
480
481
484
480
479
475
478
474
473
470
470
470
470
461
417
312
273
264
262
264
268
273
279
283
274
271
270
267
272
271
272
270
272
276
278
284
284
285
292
293
293
293
295
296
300
300
301
303
306
307
309
318
322
323
318
319
318
322
322
322
322
325
302
302
298
300
303
303
303
303
306
305
303
312
318
322
323
325
326
328
328
330
330
331
334
342
343
349
351
352
353
356
346
339
339
339
338
340
351
348
352
351
350
350
349
347
348
359
371
378
390
390
389
400
406
405
413
415
412
414
414
415
429
431
432
434
440
442
445
473
477
478
477
477
477
482
486
496
497
498
496
505
509
509
512
513
509
507
504
484
483
495
497
494
521
522
523
523
525
527
526
544
554
555
555
555
557
561
565
570
572
571
572
571
585
585
590
597
598
607
607
626
645
641
643
644
665
665
671
675
677
677
681
696
701
706
707
707
710
718
729
732
733
735
738
738
739
741
743
743
746
748
760
763
774
781
778
774
769
772
775
777
774
771
776
777
771
765
763
764
772
780
780
785
788
796
798
799
801
802
803
810
808
805
807
809
810
813
828
852
856
862
867
869
877
880
880
879
877
878
880
880
889
897
899
899
899
907
908
909
909
908
913
949
969
971
973
980
980
977
977
980
1007
1012
1018
999
975
975
969
970
973
974
975
977
982
988
988
978
963
959
955
955
955
953
1031
1036
1026
1016
1000
958
958
957
923
902
931
922
919
919
891
889
889
843
845
843
838
816
814
813
835
837
845
843
844
844
844
844
841
844
847
848
860
858
858
859
858
860
858
860
860
859
858
860
861
855
857
860
855
855
857
858
859
858
853
855
854
854
847
849
833
835
829
816
814
814
816
817
816
816
818
818
795
794
801
799
798
788
788
773
766
765
763
763
782
787
791
793
795
796
797
799
799
799
800
805
815
824
846
847
846
846
846
847
849
854
858
858
855
833
814
817
817
804
786
775
785
795
796
797
799
799
799
799
801
800
800
802
802
800
799
802
805
789
790
793
758
758
774
779
777
778
777
772
773
777
777
790
810
818
820
835
830
830
833
836
764
719
690
637
546
527
526
516
516
532
540
543
543
543
542
541
541
540
547
549
550
549
545
546
552
562
566
569
579
578
602
603
612
621
632
632
643
658
670
682
683
684
685
695
697
702
707
710
744
756
754
755
761
780
790
796
793
796
797
799
796
795
806
807
820
827
835
833
838
854
859
861
863
882
891
876
860
858
858
858
863
866
869
869
879
883
886
894
901
909
913
915
919
921
929
933
940
937
940
947
952
952
956
957
958
961
963
963
962
962
961
961
961
962
965
988
989
992
993
993
1003
1002
1003
1007
1018
1017
1020
1027
1036
1045
1045
1047
1048
1051
1053
1053
1053
1058
1061
1060
1061
1048
1048
1051
1018
1020
1016
1013
1013
1011
997
989
949
934
883
880
891
915
944
933
931
947
955
959
959
967
968
970
970
968
969
976
982
983
984
984
983
983
983
988
997
1006
1013
1011
1011
1019
1016
1016
1015
1013
1013
1011
1005
1005
1004
1000
979
939
930
895
897
867
854
847
766
727
652
650
620
628
629
632
624
623
619
613
608
610
616
622
622
624
627
628
626
627
627
627
630
633
637
640
641
640
636
635
633
634
634
634
637
639
640
640
640
640
640
641
642
645
645
645
645
647
649
649
649
649
649
649
649
649
651
651
653
653
654
654
654
657
657
657
659
660
660
660
660
660
657
658
657
626
621
532
531
507
499
505
490
413
392
387
386
386
386
386
387
389
389
388
392
393
393
393
393
393
394
395
395
395
395
399
398
398
398
398
397
397
395
395
393
411
397
386
384
381
381
381
384
386
384
384
386
382
382
381
378
379
377
374
376
392
416
415
412
415
415
417
419
395
395
396
350
345
338
338
299
290
279
269
270
270
279
273
250
217
212
211
216
219
221
221
220
214
205
206
210
208
209
209
211
219
219
222
225
224
226
226
226
225
225
228
229
231
234
234
236
238
238
239
239
239
245
245
246
248
253
253
255
255
254
254
257
257
257
257
258
259
261
260
260
264
264
264
264
264
265
269
270
271
272
277
281
281
281
284
290
292
293
295
295
295
299
301
304
304
308
308
308
309
312
313
319
319
320
320
320
322
322
323
323
322
322
323
321
322
328
328
331
331
331
331
337
339
339
340
341
343
343
345
351
355
359
361
367
372
358
356
354
349
345
334
328
324
328
328
328
328
328
329
329
333
335
336
336
335
316
316
312
313
316
315
319
323
313
301
300
286
284
288
278
286
284
284
283
278
277
277
277
277
276
277
274
275
275
277
278
281
284
285
286
289
289
291
291
291
291
294
293
295
295
297
300
300
300
311
310
315
319
318
318
319
319
318
321
323
326
329
331
331
331
333
342
343
343
342
342
340
340
341
343
347
346
343
343
342
345
351
359
359
361
364
359
359
358
359
359
360
362
362
362
362
361
359
353
353
346
345
345
345
346
340
332
314
318
314
309
292
291
260
253
256
252
253
253
252
247
249
248
250
251
251
250
248
247
247
250
251
248
248
247
247
247
247
247
247
245
240
234
232
228
227
225
224
225
226
228
228
224
224
221
221
222
222
221
219
219
219
219
220
220
220
222
223
222
222
220
217
216
212
213
211
211
208
206
203
200
198
193
193
192
194
194
193
198
197
198
198
199
199
199
198
198
198
200
202
202
200
200
200
200
205
208
209
209
207
205
203
203
207
206
205
202
196
195
192
192
192
192
190
189
189
186
185
185
174
174
171
172
171
171
173
173
172
172
172
172
173
161
151
151
149
144
136
122
122
119
115
115
114
114
113
113
110
108
111
111
111
111
109
108
105
104
100
100
100
101
104
105
104
104
105
105
105
105
105
105
105
105
105
105
105
105
105
105
105
105
108
110
110
110
110
111
111
111
111
111
111
111
111
112
112
112
114
114
114
114
114
113
114
117
113
112
112
112
114
112
111
111
111
111
111
111
111
114
115
116
115
117
119
119
120
119
119
119
130
130
129
129
129
126
125
124
126
128
128
109
97
97
101
100
101
102
102
102
102
101
100
100
101
100
100
100
100
100
100
100
100
100
102
102
104
106
107
107
108
108
108
108
109
110
110
110
110
110
112
112
113
114
114
114
115
115
115
116
116
116
116
118
118
117
117
119
119
119
119
119
119
119
120
120
122
123
124
124
124
124
121
119
119
120
120
119
119
121
121
121
122
122
122
123
123
122
122
119
120
121
120
125
125
125
125
125
125
126
127
129
128
127
126
125
125
130
131
132
132
134
135
133
136
133
133
133
133
133
133
132
132
129
129
125
119
117
105
104
103
109
111
114
113
112
111
112
112
112
112
111
111
108
114
112
114
114
114
114
111
105
107
107
106
105
106
106
106
106
106
106
105
103
104
106
108
108
107
105
103
108
112
111
114
114
112
113
111
111
108
107
103
100
100
97
97
100
102
103
103
103
104
104
104
104
104
105
103
103
103
103
103
103
102
102
103
105
103
103
104
106
108
108
105
105
105
105
106
107
108
109
109
112
114
114
114
113
113
113
114
114
114
114
117
117
117
117
119
122
121
120
121
121
122
124
125
125
126
128
128
129
129
136
139
140
141
141
142
142
142
142
142
142
141
140
140
139
139
138
141
142
144
146
147
147
147
148
148
148
149
149
150
150
151
150
150
150
150
155
156
158
159
161
161
161
161
164
161
161
159
159
158
161
158
156
154
151
145
139
138
139
142
140
147
147
149
149
151
153
152
152
151
155
158
164
172
174
176
177
177
173
173
175
175
175
175
175
175
175
175
174
174
176
176
176
179
182
186
186
186
188
187
191
198
202
204
205
204
206
206
206
206
208
208
208
209
209
211
214
214
215
215
216
217
217
216
215
216
217
225
225
227
226
227
222
232
232
232
232
233
233
233
234
236
238
239
241
240
240
240
240
240
240
241
241
243
243
245
244
244
243
244
244
244
244
246
244
249
250
247
247
248
250
250
243
241
234
233
236
236
235
241
242
244
245
243
243
243
245
245
245
250
250
247
248
250
248
247
247
242
242
242
242
242
241
245
241
237
239
237
236
236
236
231
222
218
200
198
197
199
198
203
206
212
213
218
222
222
221
221
219
220
220
220
220
220
222
221
222
219
226
222
224
224
222
220
220
220
228
228
228
231
231
233
236
238
236
235
235
235
234
234
234
236
239
239
238
236
235
235
235
237
237
237
238
237
240
239
239
238
239
236
236
238
236
236
235
235
214
215
216
216
215
211
211
217
215
214
217
217
218
219
222
222
221
221
221
222
226
229
229
229
229
230
230
231
233
234
235
236
235
235
236
236
240
243
245
245
250
245
237
237
232
231
233
231
232
233
235
238
237
236
236
236
236
238
239
240
240
242
242
242
242
242
244
244
244
245
245
247
249
249
249
248
250
250
250
250
250
250
252
253
253
256
261
261
261
259
256
256
254
250
246
249
249
250
250
250
250
250
247
239
208
192
183
184
177
174
172
168
154
153
153
153
142
138
138
135
136
136
141
140
140
140
141
141
141
141
144
146
148
147
147
147
147
147
147
147
148
147
147
147
150
148
147
148
147
147
147
149
150
151
153
153
154
156
156
156
161
162
162
163
163
162
161
159
158
158
160
159
159
161
161
163
162
165
167
166
164
160
153
153
153
153
153
155
154
152
150
150
150
151
151
152
150
150
147
144
144
144
146
146
144
146
146
142
142
142
142
140
136
136
136
137
137
139
138
137
135
133
123
117
114
114
113
114
114
117
121
121
123
123
121
121
121
120
118
118
117
116
114
117
116
118
117
114
119
119
120
119
118
118
119
121
122
119
119
117
118
119
119
119
119
119
119
119
117
121
122
127
127
127
127
127
128
130
131
139
144
143
143
140
142
143
144
142
142
142
142
144
144
145
146
147
149
149
153
153
153
153
151
153
151
150
150
150
150
154
154
153
153
155
155
156
160
164
163
162
161
163
164
164
166
167
170
170
167
166
164
164
164
170
168
168
168
166
167
158
168
164
166
167
168
169
169
171
173
173
173
172
172
172
172
172
172
178
178
179
179
181
186
186
186
186
189
189
190
191
192
194
194
194
194
194
200
203
204
204
205
204
205
205
207
208
209
209
208
208
208
208
209
210
211
211
211
214
215
215
214
214
217
217
216
215
215
217
216
215
216
217
217
216
215
217
218
221
222
220
219
218
217
217
217
217
217
218
215
214
214
214
214
217
219
220
222
223
223
223
223
224
224
224
224
224
225
225
225
225
224
224
224
224
225
225
225
224
220
220
219
218
218
222
226
224
222
222
222
222
225
228
218
207
179
144
136
137
148
150
148
150
144
143
142
139
136
136
138
136
137
137
136
143
144
144
136
138
141
144
148
148
148
149
150
150
153
153
153
153
153
150
149
153
152
152
152
152
152
155
154
156
157
156
155
153
153
154
156
158
158
174
175
176
176
175
175
175
176
176
180
180
181
181
181
184
185
185
186
186
186
189
189
189
189
189
188
188
188
188
188
189
188
186
186
186
186
186
189
189
194
195
196
197
198
199
200
205
204
205
208
208
208
208
208
208
211
211
211
211
212
211
209
210
213
216
215
220
222
224
225
221
221
218
217
218
219
219
221
222
221
219
218
218
218
218
218
217
217
216
215
214
215
215
219
207
206
200
195
191
191
195
193
191
192
192
192
197
198
198
198
198
197
195
196
197
194
195
194
194
194
194
195
197
201
201
196
194
187
187
185
185
185
181
179
171
169
169
168
168
167
169
169
172
171
170
167
164
163
165
164
164
163
164
164
162
162
162
164
167
169
170
170
172
173
174
175
175
178
178
179
179
181
182
186
186
188
188
192
192
195
195
195
195
196
196
196
197
199
199
199
203
204
203
200
193
176
174
174
183
183
185
185
185
184
184
185
187
191
195
195
195
200
204
208
208
208
209
211
212
213
217
221
225
226
225
225
237
241
243
244
246
245
247
246
246
246
245
245
245
245
247
248
249
248
248
248
250
252
248
244
240
229
229
230
229
231
231
232
234
241
243
244
244
244
243
243
244
244
244
245
245
246
248
247
247
247
247
247
250
250
252
253
253
256
260
259
261
263
262
262
262
262
263
263
269
269
270
270
267
268
270
273
275
275
275
273
274
274
277
278
278
278
279
288
300
306
306
309
316
324
323
328
327
327
328
318
317
325
328
327
324
324
325
326
339
341
348
346
346
339
337
332
342
355
362
362
375
380
368
344
329
319
318
334
340
348
348
355
354
358
355
360
362
362
362
364
365
365
367
370
370
372
374
379
390
399
405
404
403
407
404
418
454
456
457
457
458
459
464
469
484
485
490
498
498
498
499
505
514
514
517
518
521
521
524
524
525
526
528
530
532
532
540
544
548
554
555
557
557
559
559
561
567
569
574
576
579
579
582
583
583
583
584
593
599
601
607
607
606
607
605
607
608
608
610
611
610
613
615
618
618
618
618
618
618
614
613
614
613
610
598
567
567
566
566
570
569
568
568
565
565
564
563
563
565
566
568
568
568
571
571
574
574
575
575
575
575
576
575
575
576
577
577
578
580
582
582
582
582
583
583
584
582
582
585
585
586
585
587
588
588
593
593
592
592
598
594
590
590
589
588
517
515
504
504
507
446
442
400
387
332
315
315
317
317
317
318
314
306
300
300
300
298
300
300
300
301
300
303
306
307
304
303
304
300
300
301
301
299
298
292
286
282
281
279
255
252
250
250
252
250
250
231
228
232
213
195
185
178
160
161
162
162
164
164
167
167
167
167
167
167
169
169
169
169
169
169
169
169
171
171
171
172
172
179
181
183
186
183
183
183
183
183
186
186
186
186
181
181
180
181
185
182
182
181
181
182
182
183
183
191
193
197
200
201
201
202
203
203
204
205
206
206
206
206
203
203
206
208
217
218
214
206
205
200
200
199
199
205
210
212
211
211
213
214
213
213
214
217
224
223
231
234
241
250
253
257
259
262
258
255
256
257
259
259
275
277
278
280
280
279
276
276
264
264
278
275
288
288
295
297
295
295
289
289
291
296
297
297
296
299
299
299
302
309
314
314
315
317
320
320
322
323
328
329
331
336
336
337
338
340
339
337
337
342
345
346
347
349
351
351
352
356
358
358
356
358
358
357
356
356
363
365
367
367
367
367
370
370
370
376
377
373
372
368
367
373
375
374
376
377
378
376
373
364
362
362
363
365
366
367
369
369
370
370
371
375
376
378
378
378
378
378
379
379
380
382
383
381
379
379
377
376
376
375
374
373
371
375
377
376
370
368
367
370
370
371
371
371
370
368
367
367
372
371
371
371
371
372
373
373
373
373
370
367
368
367
366
366
369
372
374
375
376
376
373
380
376
376
376
377
321
315
313
307
274
250
214
207
212
214
208
209
217
221
222
225
227
228
229
235
233
234
234
234
232
232
234
234
234
240
231
237
235
225
226
218
217
216
217
217
216
216
217
217
214
214
211
212
212
212
213
214
214
214
212
211
211
210
209
209
210
210
212
212
212
215
207
203
206
203
203
203
202
202
203
203
203
206
208
210
211
211
211
211
213
213
213
213
213
213
214
214
215
216
216
216
216
217
217
217
217
217
216
216
215
215
215
214
214
213
213
213
213
213
213
214
214
214
214
214
214
215
214
214
214
214
216
216
216
216
215
216
215
215
215
217
217
213
211
200
200
195
178
172
167
166
156
142
139
129
127
127
127
127
123
122
117
108
103
101
107
103
101
101
101
103
103
103
103
103
103
101
100
100
100
100
100
101
101
102
102
103
102
103
103
103
104
104
104
104
105
105
105
105
104
104
104
104
100
92
60
37
36
36
36
36
36
36
36
38
38
38
38
38
38
38
38
38
39
39
39
39
39
39
39
39
39
39
39
39
39
39
40
40
40
40
40
40
40
40
40
40
40
40
40
40
41
41
41
41
40
40
40
39
39
39
39
39
39
39
39
39
39
39
39
39
39
39
39
39
39
39
39
39
39
39
40
40
40
40
40
41
41
40
39
39
39
38
37
36
35
35
35
35
35
35
36
36
36
36
36
36
36
36
36
36
36
35
35
36
36
36
36
36
33
24
23
23
23
23
21
19
17
15
14
15
15
16
16
16
16
16
16
16
16
16
16
16
17
16
16
16
16
15
15
15
15
16
16
16
16
16
16
16
16
16
16
17
18
18
18
18
18
18
19
19
19
19
19
20
20
21
21
21
19
19
19
19
19
19
19
19
19
19
19
19
19
19
19
19
19
19
19
19
19
19
19
19
19
19
19
19
19
19
19
19
19
19
18
19
19
19
19
19
19
19
19
19
19
19
19
19
19
18
18
18
19
17
16
16
16
16
16
16
16
16
16
16
16
16
16
16
16
16
16
16
16
16
16
16
16
17
17
17
17
17
17
17
18
18
17
17
13
13
13
13
13
11
11
11
11
11
10
10
8
7
7
7
7
7
7
7
7
7
7
7
7
7
7
7
7
7
7
8
8
8
8
8
8
8
8
8
8
8
8
8
8
8
8
9
9
9
9
9
9
9
9
9
9
9
9
9
9
9
9
9
9
9
9
9
8
8
8
8
8
8
8
8
8
8
8
8
8
8
8
8
8
8
8
8
8
8
8
8
8
9
9
9
9
9
9
9
10
10
11
11
11
11
11
11
11
11
11
11
11
11
11
10
9
8
7
8
8
8
8
8
8
8
8
8
8
8
8
8
8
8
8
8
8
8
8
8
9
9
9
9
8
11
11
11
11
9
9
9
10
10
10
10
10
10
10
10
10
11
11
11
11
11
11
11
11
11
11
12
12
12
12
12
12
12
12
12
12
12
12
12
12
12
12
13
13
13
13
13
16
16
16
16
16
17
16
15
15
15
15
15
15
15
15
15
16
16
16
16
16
16
16
16
16
16
17
18
19
19
19
19
19
19
19
19
19
19
19
19
19
19
19
19
19
19
19
19
19
19
19
19
19
19
19
19
19
19
19
19
19
19
19
19
20
20
20
20
20
20
20
20
20
20
20
20
20
20
20
20
20
19
19
19
19
19
19
19
18
18
18
18
18
18
19
19
19
19
19
19
18
19
19
19
19
18
17
16
16
16
16
16
16
16
16
16
16
16
16
16
16
16
16
16
16
16
16
16
16
16
16
16
16
16
16
16
16
16
16
16
16
16
16
17
17
17
17
17
17
18
18
18
18
18
18
18
18
18
18
18
18
18
18
18
18
18
18
19
19
18
18
18
18
18
18
17
14
11
11
11
11
11
9
9
9
9
9
9
9
8
8
8
8
8
8
8
6
6
6
5
5
5
5
5
4
4
4
4
4
4
3
3
3
3
2
2
2
2
2
2
2
2
2
2
2
2
2
2
2
2
2
2
2
2
2
2
2
2
2
2
2
2
2
2
1
1
1
1
1
1
1
1
1
1
1
1
1
1
1
1
1
1
1
0
0
0
0
0
0
0
0
0
0
0
0
0
0
0
0
0
0
0
0
0
0
0
0
0
0
0
0
0
0
0
0
0
0
0
0
0
0
0
0
0
0
0
0
0
0
0
0
0
0
1
1
1
1
2
2
2
2
2
2
2
2
2
2
2
2
2
2
2
2
2
2
2
2
2
2
2
2
2
2
2
2
2
2
2
2
2
2
2
2
2
2
2
2
2
2
1
1
1
1
1
1
1
1
1
1
1
1
1
1
1
1
1
1
1
1
1
1
1
1
1
1
1
1
1
1
1
1
2
2
2
2
2
2
2
2
2
2
2
2
2
2
2
2
2
2
2
2
2
2
2
2
2
2
2
2
2
2
2
2
2
2
1
1
1
1
1
1
1
1
1
1
1
1
1
1
1
1
1
1
1
1
1
1
1
1
1
1
1
1
1
1
2
2
2
2
2
2
2
2
2
2
2
2
2
2
2
2
2
2
2
2
2
2
2
2
2
2
2
2
2
2
2
2
2
2
2
2
2
2
2
2
2
2
2
2
2
2
2
2
2
2
2
2
2
1
1
1
1
1
1
1
1
1
1
1
1
1
1
1
1
1
1
1
1
1
1
1
1
1
1
1
1
1
1
1
1
1
1
1
1
1
1
1
1
1
1
1
1
1
1
1
1
1
1
1
1
1
1
1
1
1
1
1
1
1
1
1
1
1
2
2
2
2
2
2
2
2
2
2
2
2
1
1
1
1
1
0
0
0
0
0
0
0
0
0
0
0
0
0
0
0
0
0
0
0
0
0
0
0
0
0
0
0
0
0
0
0
0
0
0
0
0
0
0
0
0
0
0
0
0
0
0
0
0
0
0
0
0
0
0
0
0
0
0
0
0
0
0
0
0
0
0
0
0
0
0
0
0
0
0
0
0
0
0
0
0
0
0
0
0
0
0
0
0
0
0
0
0
0
0
0
0
0
0
0
0
0
0
0
0
0
0
0
0
0
0
0
0
0
0
0
0
0
0
0
0
0
0
0
0
0
0
0
0
0
0
0
0
0
0
0
0
0
0
0
0
0
0
0
0
0
0
0
0
0
0
0
0
0
0
0
0
0
0
0
0
0
0
0
0
0
0
0
0
0
0
0
0
0
0
0
0
0
0
0
0
0
0
0
0
0
0
0
0
0
0
0
0
0
0
0
0
0
0
0
0
0
0
0
0
0
0
0
0
0
0
0
0
0
0
0
0
0
0
0
0
0
0
0
0
0
0
0
0
0
0
0
0
0
0
0
0
0
0
0
0
0
0
0
0
0
0
0
0
0
0
0
0
0
0
0
0
0
0
0
0
0
0
0
0
0
0
0
0
0
0
0
0
0
0
0
0
0
1
1
1
1
1
1
1
1
1
1
1
1
1
1
1
1
1
1
1
1
1
1
1
1
1
1
1
1
1
1
1
1
1
1
2
2
2
2
2
2
2
2
3
4
4
4
4
5
5
5
5
5
5
5
5
5
5
5
5
5
5
5
5
5
5
5
5
5
5
5
5
5
5
5
5
5
5
5
5
5
5
5
5
5
5
5
5
5
5
5
5
5
5
5
5
5
5
5
5
5
5
5
5
5
5
5
5
5
5
5
5
5
5
5
5
5
5
5
5
5
5
5
5
5
5
5
5
5
5
5
5
5
5
5
5
5
5
5
5
5
5
4
4
4
4
4
4
4
4
4
4
4
4
4
4
4
4
4
4
4
4
4
4
4
4
4
4
4
4
4
4
4
4
4
4
4
4
1
1
1
1
1
1
1
1
1
1
1
0
0
0
0
0
0
0
0
0
0
0
0
0
0
0
0
0
0
0
0
0
0
0
0
0
0
0
0
0
0
0
0
0
0
0
0
0
0
0
0
0
0
0
0
0
0
0
0
0
0
0
0
0
0
0
0
0
0
0
0
0
0
0
0
0
0
0
0
0
0
0
0
0
0
0
0
0
0
0
0
0
0
0
0
0
0
0
0
0
0
0
0
0
0
0
0
0
0
0
0
0
0
0
0
0
0
0
0
0
0
0
0
0
0
0
0
0
0
0
0
0
0
0
0
0
0
0
0
0
0
0
0
0
0
0
0
0
0
0
0
0
0
0
0
0
0
0
0
0
0
0
0
0
0
0
0
0
0
0
0
0
0
0
0
0
0
0
0
0
0
0
0
0
0
0
0
0
0
0
0
0
0
0
0
0
0
0
0
0
0
0
0
0
0
0
0
0
0
0
0
0
0
0
0
0
0
0
0
0
0
0
0
0
0
0
0
0
0
0
0
0
0
0
0
0
0
0
0
0
0
0
0
0
0
0
0
0
0
0
0
0
0
0
0
0
0
0
0
0
0
0
0
0
0
0
0
0
0
0
0
0
0
0
0
0
0
0
0
0
0
0
0
0
0
0
0
0
0
0
0
0
0
0
0
0
0
0
0
0
0
0
0
0
0
0
0
0
0
0
0
0
0
0
0
0
0
0
0
0
0
0
0
0
0
0
0
0
0
0
0
0
0
0
0
0
0
0
0
0
0
0
0
0
0
0
0
0
0
0
0
0
0
0
0
0
0
0
0
0
0
0
0
0
0
0
0
0
0
0
0
0
0
0
0
2
2
2
2
2
2
2
2
2
2
7
7
7
8
8
8
8
9
9
10
11
13
13
14
14
14
14
14
14
14
14
14
14
14
14
14
14
15
15
16
17
18
18
18
18
18
18
19
19
21
21
22
22
22
22
22
23
23
23
23
23
23
23
23
24
24
25
25
25
25
25
25
25
25
27
27
27
30
30
30
30
30
30
30
30
30
30
30
30
30
31
31
31
31
32
32
32
32
32
33
33
33
33
33
33
33
33
33
33
34
34
34
34
34
34
34
35
35
34
34
34
33
35
35
35
35
35
35
35
35
35
35
36
37
37
37
37
38
39
39
39
39
39
41
41
41
41
41
41
41
41
41
41
41
39
39
39
39
39
39
39
37
35
36
36
36
36
34
34
34
35
35
35
35
36
36
36
36
36
36
36
37
37
36
36
36
35
35
35
35
35
36
36
36
36
36
36
36
36
36
36
36
36
35
35
36
36
34
34
35
35
35
35
35
36
36
36
36
36
36
34
33
33
33
33
33
33
33
33
33
32
32
32
32
31
30
30
30
30
30
31
31
30
30
30
30
30
30
30
30
29
28
28
27
27
26
26
27
27
27
27
27
27
27
26
26
25
25
25
25
25
25
25
25
26
26
26
26
26
26
27
27
27
27
27
27
27
27
27
28
28
28
28
28
28
28
30
30
29
27
26
25
25
25
25
25
25
24
24
23
23
23
22
22
19
19
19
25
25
25
25
25
25
27
27
27
27
27
29
31
31
32
31
30
30
30
30
30
30
28
26
26
26
25
25
25
25
25
25
26
26
26
26
26
26
26
27
27
27
27
28
28
28
28
28
28
28
28
30
30
30
32
32
32
32
33
33
33
33
33
33
33
35
35
35
35
35
35
36
36
36
36
36
36
37
37
36
36
36
36
36
36
36
38
38
38
38
39
39
39
39
39
39
39
39
38
38
38
38
39
40
40
40
40
40
40
41
41
41
41
41
41
41
41
41
41
42
42
42
42
42
42
42
44
44
44
44
44
44
44
44
44
42
42
42
42
42
42
42
41
42
42
42
42
42
42
42
42
43
43
44
44
43
43
45
45
45
45
45
44
44
43
43
43
43
42
41
41
41
41
41
41
41
41
41
44
44
44
45
45
44
44
44
44
46
46
47
49
49
48
48
49
49
49
48
48
48
48
49
49
49
48
47
47
47
46
46
46
46
45
42
38
35
30
29
30
30
30
30
29
27
27
27
27
28
28
28
27
27
26
26
26
26
25
25
25
25
25
25
25
26
26
26
26
26
26
26
26
26
26
26
26
26
26
26
26
25
25
25
25
25
25
25
25
25
25
26
25
25
25
25
25
26
26
26
26
26
26
26
26
26
26
26
26
26
26
26
26
26
26
27
27
27
27
27
27
27
27
27
27
27
27
27
27
27
27
27
26
25
25
25
25
25
25
25
25
25
25
25
25
25
25
25
25
25
25
25
25
32
32
32
31
31
33
34
36
42
43
46
52
54
58
58
61
62
63
66
66
66
66
66
73
74
73
73
69
70
69
70
70
71
72
70
69
69
69
71
74
75
74
74
74
74
74
73
69
67
67
67
67
67
68
68
68
68
68
68
68
68
68
68
68
66
65
64
64
64
64
64
64
66
66
66
66
66
67
70
70
70
71
71
71
71
72
72
72
72
73
73
75
75
75
76
76
76
76
77
76
77
77
77
77
77
78
78
80
80
80
80
79
79
79
80
80
80
81
81
81
81
82
85
85
85
85
84
83
79
78
72
73
74
75
75
75
75
75
75
77
77
78
78
78
78
83
83
83
83
83
83
83
83
83
83
83
83
83
82
82
81
81
81
78
76
76
75
75
75
75
75
75
74
74
74
74
74
73
73
73
73
75
71
70
66
65
64
59
55
56
56
56
56
56
56
56
57
58
59
60
61
61
61
61
60
61
60
58
55
54
53
53
53
53
53
55
56
58
59
60
58
58
58
58
57
56
56
58
58
59
58
60
60
58
56
54
54
54
52
55
55
55
55
53
53
53
53
53
54
54
54
55
55
55
55
55
55
55
55
55
55
56
57
61
59
59
61
61
62
62
63
62
63
63
64
63
62
63
64
65
65
66
66
66
67
67
67
67
67
68
66
67
66
67
68
65
60
59
59
59
60
60
60
60
60
61
61
61
62
62
62
63
63
63
64
64
64
64
65
67
67
68
68
67
68
68
68
68
70
72
72
73
73
73
73
73
73
73
73
74
74
74
74
74
74
74
74
74
74
74
74
74
74
74
75
75
75
75
75
74
73
74
75
75
75
76
76
76
76
76
76
76
76
77
76
76
76
75
75
75
75
75
75
75
76
77
77
77
77
78
78
78
78
78
79
79
79
79
79
79
79
79
79
79
80
80
81
82
82
83
83
83
83
83
83
83
82
82
79
78
80
78
78
72
70
66
64
63
64
65
62
64
62
62
62
62
64
64
64
63
61
60
61
61
61
61
63
62
64
64
64
66
66
70
71
71
71
71
70
70
70
72
74
73
71
71
70
71
67
66
66
66
66
67
66
66
68
68
68
68
68
69
69
69
69
69
69
70
70
70
70
71
71
72
71
72
72
72
71
71
71
71
71
70
70
70
70
70
70
69
69
69
69
68
69
68
69
69
69
68
68
67
67
67
67
67
67
68
68
68
68
68
68
68
69
69
69
69
69
69
69
69
69
69
69
69
69
70
70
70
70
70
70
71
71
72
72
74
74
75
75
75
75
75
74
72
72
72
71
71
72
72
72
72
72
71
71
71
73
73
69
69
55
55
53
54
53
53
51
50
50
51
46
42
36
36
36
36
36
37
36
36
35
35
35
35
35
35
35
35
35
35
35
35
35
35
35
36
36
36
36
36
36
36
36
36
36
38
38
38
38
38
38
38
38
39
39
39
39
39
39
40
41
41
45
46
47
47
47
50
50
50
50
50
52
54
55
55
55
56
56
57
57
56
56
56
57
57
57
57
56
55
55
55
55
59
60
60
60
60
59
59
59
59
59
58
58
58
58
58
58
58
58
58
58
59
61
64
65
65
64
64
64
64
64
65
66
66
67
67
66
66
66
66
66
66
66
67
67
70
69
69
68
69
69
71
72
71
71
72
72
72
72
73
73
73
72
71
71
71
71
71
71
71
71
71
72
72
72
72
72
72
72
72
72
72
72
72
72
72
72
72
72
73
72
72
72
72
72
72
72
72
71
71
71
71
69
69
68
65
65
65
65
64
64
64
64
64
64
64
63
63
63
62
62
60
60
60
60
60
59
56
55
55
54
54
53
52
52
52
50
50
47
45
45
37
34
34
34
34
34
34
34
34
33
33
33
33
33
33
33
33
33
33
33
33
33
33
33
33
33
33
33
33
33
33
33
33
33
33
33
33
33
33
32
32
32
32
31
30
30
30
30
29
26
22
10
9
8
8
7
7
7
7
7
7
6
6
6
6
6
6
3
3
2
2
2
2
2
2
2
2
2
2
2
2
2
2
2
2
2
2
2
2
2
2
2
2
2
2
2
2
2
2
2
2
2
2
2
2
2
2
2
2
2
2
2
2
2
2
2
2
2
2
2
2
2
2
2
2
2
2
2
2
2
2
2
2
2
2
2
2
2
2
2
2
2
2
2
2
2
2
2
2
2
2
2
2
2
2
2
2
3
3
3
3
3
3
3
3
3
3
4
3
3
3
3
3
3
3
3
3
3
3
3
3
3
3
3
3
3
3
3
3
3
3
3
3
4
4
4
4
4
4
4
4
4
4
4
4
4
4
4
4
4
4
4
4
4
4
4
4
4
4
4
4
4
4
4
4
4
4
4
4
4
4
5
5
5
5
5
5
5
5
5
5
5
5
5
5
5
6
6
6
8
8
8
8
8
8
8
8
8
8
8
8
8
8
8
8
8
8
8
8
8
8
8
8
8
8
8
8
8
8
8
8
8
8
8
8
8
8
8
8
8
8
8
8
8
8
8
8
8
8
8
8
9
9
9
9
9
9
9
9
9
9
9
9
9
9
9
9
9
9
9
9
9
9
9
9
9
9
9
9
9
9
9
9
9
9
9
9
9
9
9
9
9
9
9
9
9
9
9
9
9
9
9
9
10
10
10
10
10
10
10
10
10
10
10
10
10
10
10
9
9
9
9
9
9
9
9
9
9
9
9
9
9
8
8
8
8
8
8
8
8
8
8
8
8
8
8
8
8
8
8
8
8
8
8
8
8
6
6
6
6
6
6
6
6
6
7
7
5
5
5
5
5
5
5
5
5
5
5
5
5
5
5
5
5
5
4
4
4
4
5
5
5
5
5
5
5
5
5
5
5
5
5
5
5
5
5
5
5
5
5
5
5
5
5
5
5
5
5
5
5
5
5
5
5
5
5
5
5
5
5
5
5
5
5
5
5
5
5
5
4
4
4
4
4
4
4
4
4
4
4
4
4
4
4
4
4
4
4
4
4
4
4
4
4
4
4
4
4
4
4
4
4
4
4
4
4
4
4
4
4
4
4
4
4
4
4
4
4
4
4
4
4
4
4
4
4
4
4
4
4
4
4
4
4
4
4
4
4
4
4
4
4
4
3
3
3
3
3
3
3
3
3
3
3
3
3
3
3
3
2
2
2
2
2
2
2
2
2
2
2
2
2
2
2
2
2
2
2
2
2
2
2
2
2
2
2
2
2
2
2
2
2
2
2
2
2
1
1
1
1
1
1
1
1
1
1
1
1
1
1
1
1
1
1
1
1
1
0
0
0
0
0
0
0
0
0
0
0
0
0
0
0
0
0
0
0
0
0
0
0
0
0
0
0
0
0
0
0
0
0
0
0
0
0
0
0
0
0
0
0
0
0
0
0
0
0
0
0
0
0
0
0
0
0
0
0
0
0
0
0
0
0
0
0
0
0
0
0
0
0
1
1
1
1
1
1
1
1
1
1
1
1
1
1
1
1
1
1
1
1
2
2
2
2
2
2
2
2
2
2
2
2
2
2
2
2
2
2
2
2
2
2
2
2
2
2
2
2
2
2
2
2
2
2
2
2
2
2
2
2
2
2
2
2
2
2
2
2
2
2
2
2
2
2
2
2
2
2
2
2
2
2
2
2
2
2
2
2
2
2
1
1
1
1
1
1
1
1
1
1
1
1
1
1
1
1
1
1
1
1
1
1
1
1
1
1
1
1
1
1
1
1
1
1
1
1
1
1
1
1
1
1
1
1
1
1
1
1
1
1
1
1
1
1
1
1
1
1
1
1
1
1
1
1
1
0
0
0
0
0
0
0
0
0
0
0
0
0
0
0
0
0
0
0
0
0
0
0
0
0
0
0
0
0
0
0
0
0
0
0
0
0
0
0
0
0
0
0
0
0
0
0
0
0
0
0
0
0
0
0
0
0
0
0
0
0
0
0
0
0
0
0
0
0
0
0
0
0
0
0
0
0
0
0
0
0
0
0
0
0
0
0
0
0
0
0
0
0
0
0
0
0
0
0
0
0
0
0
0
0
0
0
0
0
0
0
0
0
0
0
1
1
1
1
1
1
1
1
1
1
1
1
1
1
1
1
1
1
1
1
1
1
1
1
2
2
2
2
2
2
2
2
2
2
2
2
2
2
2
2
2
2
2
2
2
2
2
2
2
2
2
2
2
2
2
2
2
2
2
2
2
2
2
2
2
2
2
2
2
2
2
2
2
2
2
2
2
2
2
2
2
2
2
2
2
2
2
2
2
2
2
2
2
2
2
2
2
2
2
2
2
2
2
2
2
2
2
2
2
2
2
2
2
2
2
2
2
2
2
2
2
2
2
2
2
1
1
1
1
1
1
1
1
1
1
1
1
1
1
1
1
1
1
1
1
1
1
1
1
1
1
1
1
1
1
1
1
1
1
1
1
1
0
0
0
0
0
0
0
0
0
0
0
0
0
0
0
0
0
0
0
0
0
0
0
0
0
0
0
0
0
0
0
0
0
0
0
0
0
0
0
0
0
0
0
0
0
0
0
0
0
0
0
0
0
0
0
0
0
0
0
0
0
0
0
0
0
0
0
0
0
0
0
0
0
0
0
0
0
0
0
0
0
0
0
0
0
0
0
0
0
0
0
0
0
0
0
0
0
0
0
0
0
0
0
0
0
0
0
0
0
0
0
0
0
0
0
0
0
0
0
0
0
0
0
0
0
0
0
0
0
0
0
0
0
0
0
0
0
0
0
0
0
0
0
0
0
0
0
0
0
0
0
0
0
0
0
0
0
0
0
0
0
0
0
0
0
0
0
0
0
0
0
0
0
0
0
0
0
0
0
0
0
0
0
0
0
0
0
0
0
0
0
0
0
0
0
0
0
0
0
0
0
0
0
0
0
0
0
0
0
0
0
0
0
0
0
0
0
0
0
0
0
0
0
0
0
0
0
0
0
0
0
0
0
0
0
0
0
0
0
0
0
0
0
0
0
0
0
0
0
0
0
0
0
0
0
0
0
0
0
0
0
0
0
0
0
0
0
0
0
0
0
0
0
0
0
0
0
0
0
0
0
0
0
0
0
0
0
0
0
0
0
0
0
0
0
0
0
0
0
0
0
0
0
0
0
0
0
0
0
0
0
0
0
0
0
0
0
0
0
0
0
0
0
0
0
0
0
0
0
0
0
0
0
0
0
0
0
0
0
0
0
0
0
0
0
0
0
0
0
0
0
0
0
0
0
0
0
0
0
0
0
0
0
0
0
0
0
0
0
0
0
0
0
0
0
0
0
0
0
0
0
0
0
0
0
0
0
0
0
0
0
0
0
0
0
0
0
0
0
0
0
0
0
0
0
0
0
0
0
0
0
0
0
0
0
0
0
0
0
0
0
0
0
0
0
0
0
0
0
0
0
0
0
0
0
0
0
0
0
0
0
0
0
0
0
0
0
0
0
0
0
0
0
0
0
0
0
0
0
0
0
0
0
0
0
0
0
0
0
0
0
0
0
0
0
0
0
0
0
0
0
0
0
0
0
0
0
0
0
0
0
0
0
0
0
0
0
0
0
0
0
0
0
0
0
0
0
0
0
0
0
0
0
0
0
0
0
0
0
0
0
0
0
0
0
0
0
0
0
0
0
0
0
0
0
0
0
0
1
1
1
1
1
1
1
1
1
1
1
1
1
1
1
1
1
1
2
2
2
2
2
2
2
2
2
2
2
2
2
2
2
2
2
2
2
2
2
2
2
2
2
2
2
2
2
2
2
2
2
2
2
2
2
2
2
2
2
2
2
2
2
2
2
3
3
3
3
3
3
4
4
4
4
4
4
4
5
5
5
5
5
5
5
5
5
5
5
5
5
5
5
5
5
5
5
5
5
6
6
6
6
6
6
6
6
6
6
6
6
6
6
6
6
7
7
13
16
17
19
19
22
22
22
23
23
23
23
23
23
23
23
23
24
24
25
25
25
25
25
25
25
25
26
26
26
26
26
26
26
26
26
25
25
25
25
25
25
25
26
26
28
28
28
28
30
30
30
30
31
33
33
34
34
34
35
35
35
35
36
37
37
37
37
37
37
37
37
37
37
37
37
38
38
38
38
38
38
38
38
38
38
38
38
38
38
38
38
38
38
38
38
38
38
38
38
38
38
38
38
38
37
39
39
38
38
38
36
37
37
39
39
38
36
32
31
32
33
33
33
33
34
35
35
35
35
35
35
35
35
35
35
35
35
35
35
35
35
35
36
36
36
36
36
36
39
39
39
39
39
39
39
39
39
39
38
38
38
38
37
37
37
37
37
38
39
37
36
36
36
36
36
35
33
33
34
35
34
34
34
34
33
33
33
35
35
35
35
35
35
35
35
36
36
36
36
37
37
37
38
38
38
38
38
38
39
39
39
39
39
39
39
39
39
39
41
40
41
41
40
40
40
40
40
41
41
42
41
41
41
40
41
41
40
40
40
40
39
39
39
39
40
41
37
39
39
39
39
39
39
39
39
39
39
39
41
41
41
41
42
42
42
42
42
41
40
40
41
41
41
41
41
41
41
41
41
41
42
43
43
44
44
44
44
47
48
47
47
47
48
47
48
44
42
43
43
43
43
44
44
45
45
46
46
46
46
45
45
45
47
47
47
47
46
46
46
46
46
47
47
47
47
48
48
48
48
48
48
47
47
47
47
47
50
50
50
50
50
50
50
51
51
51
52
52
52
52
52
52
52
52
52
52
52
53
53
53
53
53
53
53
53
53
54
56
56
56
56
56
56
56
57
58
58
58
58
58
59
59
59
58
58
58
58
58
58
58
58
58
56
56
55
55
56
56
56
56
56
57
57
58
58
58
58
58
58
55
55
54
52
53
52
51
51
50
50
50
50
51
51
50
50
50
50
50
50
50
49
46
46
46
46
46
44
43
43
43
42
41
41
41
41
41
41
41
39
39
36
35
33
34
34
34
34
34
35
36
36
36
36
36
36
37
37
38
37
36
36
36
36
37
38
39
39
39
40
39
38
38
38
38
38
38
39
39
39
39
39
39
39
39
39
39
39
39
39
41
41
41
41
41
41
41
41
41
41
42
42
43
44
44
44
44
43
43
43
43
43
43
43
43
43
43
43
43
44
45
44
36
33
28
28
28
29
30
30
30
30
31
31
31
31
31
30
30
30
30
30
30
30
30
30
31
32
32
32
32
32
32
32
32
32
32
32
32
32
32
32
32
32
32
31
31
31
31
30
30
30
30
30
30
30
30
30
30
31
31
31
31
31
31
30
30
30
30
30
30
30
30
30
30
30
30
30
30
30
30
30
30
30
30
29
28
27
26
25
25
22
22
21
21
21
21
18
17
17
16
16
16
16
15
14
13
14
14
14
14
14
14
14
13
13
13
14
15
15
15
15
15
15
15
15
15
15
15
15
15
15
15
15
15
15
15
16
16
16
16
16
16
16
16
16
16
16
16
16
16
16
15
16
16
16
16
16
16
16
16
17
18
18
18
19
19
19
19
19
19
19
19
19
19
20
19
19
19
19
19
19
19
19
19
19
19
20
21
21
22
22
22
25
25
25
25
25
25
25
25
25
25
25
25
25
25
25
25
25
25
25
25
25
25
25
26
26
26
26
26
26
26
25
25
25
23
22
22
22
22
22
22
22
22
23
23
24
25
25
25
25
24
24
24
23
24
24
25
25
25
25
25
25
25
25
24
23
23
23
23
23
23
23
23
22
22
23
23
24
24
23
23
23
23
23
23
23
23
23
23
23
23
23
23
23
24
24
24
24
24
24
24
24
24
22
22
22
22
22
22
22
22
22
22
21
21
21
21
21
22
22
22
22
22
22
22
22
22
23
23
23
23
23
23
23
24
24
25
25
25
25
25
25
25
25
25
25
25
23
23
23
23
23
23
23
23
23
23
24
24
24
24
24
24
24
24
24
24
24
24
24
24
24
24
25
25
25
23
23
24
24
25
24
22
22
22
22
22
22
23
23
22
22
20
20
21
21
21
21
21
19
18
18
16
15
15
14
14
13
13
13
13
13
13
13
13
13
13
13
13
13
13
13
13
13
13
13
13
13
13
13
14
14
14
14
14
14
12
12
12
12
12
11
11
11
11
11
11
11
11
11
11
11
11
11
11
11
11
11
11
11
11
11
11
11
11
11
11
12
12
12
12
12
12
12
12
13
13
14
13
13
13
13
14
14
15
15
15
15
15
15
16
16
16
16
17
17
17
17
17
17
17
17
17
17
17
17
17
18
18
18
18
18
18
18
19
19
18
18
18
18
18
19
19
19
19
18
18
18
18
17
17
17
16
16
16
16
16
16
16
16
17
17
17
18
18
18
18
17
17
17
17
17
19
19
19
18
18
18
18
19
19
19
19
19
19
20
20
20
20
20
20
20
20
20
20
20
20
20
20
20
22
22
22
22
22
22
22
22
22
22
22
22
22
22
22
22
22
21
21
21
21
21
21
21
21
21
20
19
18
18
17
16
16
16
16
16
16
16
16
16
16
16
16
16
16
16
16
16
16
16
16
16
16
16
15
15
15
15
15
15
15
14
14
14
14
14
14
13
13
13
13
13
13
13
13
13
13
13
13
13
13
13
13
13
13
13
13
13
13
13
13
13
13
13
13
14
14
14
14
14
14
14
14
14
14
13
13
13
11
11
11
11
11
8
8
8
8
7
7
7
7
7
7
7
7
7
7
7
7
7
6
6
6
6
6
6
6
6
6
5
5
3
2
2
2
2
2
2
2
2
2
2
2
2
2
2
2
2
2
2
2
2
2
2
2
2
2
2
2
2
2
2
2
2
2
2
2
2
2
3
3
3
3
3
3
3
3
5
5
5
5
6
6
6
6
6
6
6
6
6
6
5
5
5
5
5
5
5
5
5
6
7
7
7
7
7
7
7
6
6
6
6
6
6
6
6
6
6
6
6
6
6
6
6
6
6
6
6
6
7
7
7
7
7
8
8
8
8
9
9
9
9
9
9
10
10
10
10
10
10
10
10
10
10
11
11
11
11
11
12
16
16
19
19
19
19
19
19
19
19
19
19
19
19
19
19
19
19
19
19
19
19
22
22
22
22
22
23
23
24
24
24
24
25
25
25
25
25
25
26
26
26
26
26
26
26
26
26
26
26
26
26
26
26
26
26
27
27
27
27
27
27
27
27
27
27
27
27
27
27
26
26
26
26
27
27
27
27
27
27
27
27
27
27
27
27
27
27
27
27
27
27
27
27
28
28
28
29
29
30
30
30
30
30
30
30
30
30
30
30
30
30
30
30
30
30
30
30
30
30
30
30
30
30
30
30
30
30
30
30
30
30
30
30
30
30
30
30
30
30
27
26
26
25
22
21
21
14
14
14
14
13
13
12
12
11
10
10
11
11
11
11
11
11
11
11
11
11
12
12
12
13
13
13
13
13
13
13
13
13
13
13
13
13
13
12
12
12
12
12
12
12
13
13
13
13
13
13
13
13
13
13
13
13
13
13
13
13
13
13
13
13
13
12
12
12
11
11
11
10
10
10
10
10
10
10
11
11
11
10
10
10
10
10
10
10
10
10
10
10
10
10
10
10
10
10
10
10
10
10
10
10
10
10
10
10
10
10
10
10
10
10
10
10
10
10
10
10
10
10
10
10
10
10
10
10
10
9
9
8
8
8
8
8
8
8
8
8
8
8
8
8
8
8
8
8
8
8
8
8
7
7
7
7
7
7
7
7
7
7
7
7
7
7
7
7
7
7
7
7
7
7
7
7
7
7
7
7
7
7
7
7
7
7
7
7
7
7
7
7
7
7
7
7
7
7
7
8
6
6
6
6
6
6
6
6
6
6
6
6
5
5
5
5
5
5
5
4
3
3
3
3
3
3
3
3
3
2
2
3
3
3
3
3
3
3
3
3
3
3
3
3
3
3
3
3
3
2
2
2
2
2
2
2
2
2
2
2
2
2
2
2
2
2
2
2
2
2
2
2
2
2
2
2
2
2
2
2
2
2
2
2
2
2
2
2
2
2
2
2
2
2
2
2
2
2
2
2
2
2
2
2
2
2
2
2
2
2
2
2
2
2
2
2
2
2
2
2
2
2
2
2
2
2
2
2
2
2
2
2
2
2
2
2
2
2
2
2
2
2
2
2
2
2
2
2
2
2
2
2
2
2
2
2
2
2
2
2
1
1
0
0
0
0
0
0
0
0
0
0
0
0
0
0
0
0
0
0
0
0
0
0
0
0
0
0
0
0
0
0
0
0
0
0
0
0
0
0
0
0
0
0
0
0
0
0
0
0
0
1
1
1
1
1
1
1
1
2
2
2
2
2
2
2
2
2
2
2
2
2
2
2
2
2
2
2
2
2
2
2
2
2
2
2
2
2
2
2
2
2
2
2
2
2
2
2
2
2
2
2
2
2
2
2
2
2
2
2
2
2
2
2
2
2
2
2
2
2
2
2
2
2
2
2
2
2
2
2
2
2
2
2
2
2
2
2
2
2
2
2
2
2
2
2
2
2
2
2
2
2
2
2
2
2
2
2
2
2
2
2
2
2
2
2
2
2
2
2
2
2
2
2
2
2
2
2
2
2
2
2
2
2
2
2
2
2
2
2
2
2
2
2
2
2
2
2
2
2
2
2
2
2
2
2
2
2
2
2
2
2
2
2
2
2
2
2
1
1
1
1
1
1
1
1
1
1
1
1
1
1
1
1
1
1
1
1
1
1
1
1
1
1
1
1
1
1
1
1
1
1
1
1
1
1
1
1
1
1
1
1
1
1
1
1
1
0
0
0
0
0
0
0
0
0
0
0
0
0
0
0
0
0
0
0
0
0
0
0
0
0
0
0
0
0
0
0
0
0
0
0
0
0
0
0
0
0
0
0
0
0
0
0
0
0
0
0
0
0
0
0
0
0
0
0
0
0
0
0
0
0
0
0
0
0
0
0
0
0
0
0
0
0
0
0
0
0
0
0
0
0
0
0
0
0
0
0
0
0
0
0
0
0
0
0
0
0
0
0
0
0
0
0
0
0
0
0
0
0
0
0
0
0
0
0
0
0
0
0
0
0
0
0
0
0
0
0
0
0
0
0
0
0
0
0
0
0
0
0
0
0
0
0
0
0
0
0
0
0
0
0
0
0
0
0
0
0
0
0
0
0
0
0
0
0
0
0
0
0
0
0
0
0
0
0
0
0
0
0
0
0
0
0
0
0
0
0
0
0
0
0
0
0
0
0
0
0
0
0
0
0
0
0
0
0
0
0
0
0
0
0
0
0
0
0
0
0
0
0
0
0
0
0
0
0
0
0
0
0
0
0
0
0
0
0
0
0
1
1
1
1
1
1
1
1
1
1
1
1
1
1
1
1
1
1
1
1
1
1
1
1
1
1
1
1
1
1
1
1
1
1
1
1
1
1
1
1
1
1
1
1
1
1
1
1
1
1
1
1
1
1
1
1
1
1
1
1
1
1
1
1
1
1
1
1
1
1
1
1
1
1
2
2
2
2
2
2
2
2
2
2
2
2
2
2
3
3
3
3
2
2
2
2
2
2
2
2
2
2
2
2
2
2
2
2
2
2
2
2
2
2
2
2
2
2
2
2
2
2
2
2
2
2
2
2
2
2
2
2
2
2
2
2
2
2
2
2
2
2
2
2
2
2
2
2
2
2
2
2
2
2
2
2
2
2
2
2
2
2
2
2
2
2
2
2
2
2
2
2
2
2
2
2
2
2
2
2
2
2
2
2
2
2
2
2
2
2
2
2
2
2
2
2
2
2
2
2
2
2
2
2
2
2
2
2
2
1
1
1
1
1
1
1
1
1
1
1
1
1
1
1
1
1
1
1
1
1
1
1
1
1
1
1
1
1
1
1
1
1
1
1
1
1
1
1
1
0
0
0
1
1
1
1
1
1
1
1
1
1
1
1
1
1
1
1
1
1
1
1
1
1
1
1
1
1
1
1
1
1
0
0
0
0
0
0
0
0
0
0
0
0
0
0
0
0
0
0
0
0
0
0
0
0
0
0
0
0
0
0
0
0
0
0
0
0
0
0
0
0
0
0
0
0
0
0
0
0
0
0
0
0
0
0
0
0
0
0
0
0
0
0
0
0
0
0
0
0
0
0
0
0
0
0
0
0
0
0
0
0
0
0
0
0
0
0
0
0
0
0
0
0
0
0
0
0
0
0
0
0
0
0
0
0
0
0
0
0
0
0
0
0
0
0
0
0
0
0
0
0
0
0
0
0
0
0
0
0
0
0
0
0
0
0
0
0
0
0
0
0
0
0
0
0
0
0
0
0
0
0
0
0
0
0
0
0
0
0
0
0
0
0
0
0
0
0
0
0
0
0
0
0
0
0
0
0
0
0
0
0
0
0
0
0
0
0
0
0
0
0
0
0
0
0
0
0
0
0
0
0
0
0
0
0
0
0
0
0
0
0
0
0
0
0
0
0
0
0
0
0
0
0
0
0
0
0
0
0
0
0
0
0
0
0
0
0
0
0
0
0
0
0
0
0
0
0
0
0
0
0
0
0
0
0
0
0
0
0
0
0
0
0
0
0
0
0
0
0
0
0
0
0
0
0
0
0
0
0
0
0
0
0
0
0
0
0
0
0
0
0
0
0
0
0
0
0
0
0
0
0
0
0
0
0
0
0
0
0
0
0
0
0
0
0
0
0
0
0
0
0
0
0
0
0
0
0
0
0
0
0
0
0
0
0
0
0
0
0
0
0
0
0
0
0
0
0
0
0
0
0
0
0
0
0
0
0
0
0
0
0
0
0
0
0
0
0
0
0
0
0
0
0
0
0
0
0
0
0
0
0
0
0
0
0
0
0
0
0
0
0
0
0
0
0
0
0
0
0
0
0
0
0
0
0
0
0
0
0
0
0
0
0
0
0
0
0
0
0
0
0
0
0
0
0
0
0
0
0
0
0
0
0
0
0
0
0
0
0
0
0
0
0
0
0
0
0
0
0
0
0
0
0
0
0
0
0
0
0
0
0
0
0
0
0
0
0
0
0
0
0
0
0
0
0
0
0
0
0
0
0
0
0
0
0
0
0
0
0
0
0
0
0
0
0
0
0
0
0
0
0
0
0
0
0
0
0
0
0
0
0
0
0
0
0
0
0
0
0
0
0
0
0
0
0
0
0
0
0
0
0
0
0
0
0
0
0
0
0
0
0
0
0
0
0
0
0
0
0
0
0
0
0
0
0
0
0
0
0
0
0
0
0
0
0
0
0
0
0
0
0
0
0
0
0
0
0
0
0
0
0
0
0
0
0
0
0
0
0
0
0
0
0
0
0
0
0
0
0
0
0
0
0
0
0
0
0
0
0
0
0
0
0
0
0
0
0
0
0
0
0
0
0
0
0
0
0
0
0
0
0
0
1
1
1
1
1
1
1
1
1
1
1
1
1
1
1
1
1
1
1
1
1
1
1
1
1
1
1
1
1
1
1
1
1
1
1
1
1
1
1
1
1
1
1
1
1
1
1
1
1
1
1
1
1
1
1
1
1
1
1
1
1
1
1
1
1
1
1
2
2
2
2
2
2
2
2
2
2
2
2
2
2
2
2
2
2
2
2
2
2
2
2
2
2
2
2
2
2
2
2
2
2
2
2
2
2
2
2
2
2
2
2
2
2
2
2
2
2
2
2
2
2
2
2
2
2
2
2
2
2
2
2
2
2
2
2
2
2
2
2
2
2
2
2
2
2
2
2
2
2
2
2
2
2
2
2
2
3
3
3
3
3
3
3
3
3
3
3
3
2
2
2
2
2
2
2
2
2
2
2
2
2
2
2
2
2
2
2
2
2
2
2
2
2
2
2
2
2
2
2
2
2
2
2
2
2
2
2
2
2
2
2
2
2
2
2
2
2
2
2
2
2
2
2
2
2
2
2
2
2
2
2
2
2
2
2
2
2
2
2
2
2
2
2
2
2
2
2
2
2
2
2
1
1
1
1
1
1
1
1
1
1
1
1
2
2
2
2
2
2
2
2
2
2
2
2
2
2
2
2
2
2
2
2
2
2
2
2
2
2
2
2
2
2
2
2
2
2
2
2
2
2
2
2
2
2
2
2
2
2
2
2
2
2
2
2
2
2
2
2
2
2
2
2
2
2
2
2
2
2
2
2
2
2
2
2
2
2
2
2
2
2
2
2
2
2
2
2
2
2
2
2
2
2
2
2
2
2
1
1
1
1
1
1
1
1
1
1
1
1
1
1
1
1
1
0
0
0
0
0
0
0
0
0
0
0
0
0
0
0
0
0
0
0
0
0
0
0
0
0
0
0
0
0
0
0
0
0
0
0
0
0
0
0
0
0
0
0
0
0
0
0
0
0
0
1
1
1
1
1
1
1
1
1
1
1
1
1
1
1
1
1
1
1
1
1
1
1
1
1
1
1
1
1
1
1
1
1
1
1
1
1
1
1
1
1
1
1
1
1
1
1
1
1
0
0
0
0
0
0
0
0
0
0
0
0
0
0
0
0
0
0
0
0
0
0
0
0
0
0
0
0
0
0
0
0
0
0
0
0
0
0
0
0
0
0
0
0
0
0
0
0
0
0
0
1
1
1
1
2
2
2
2
2
2
2
2
3
3
3
3
3
4
4
4
4
4
4
4
4
4
4
4
4
5
5
5
5
5
6
7
7
7
8
8
8
8
8
8
8
9
9
9
9
9
11
13
13
13
13
13
13
13
13
13
13
13
14
15
15
15
16
15
15
15
15
15
15
15
15
15
16
16
16
16
16
16
16
16
17
17
18
18
19
19
19
20
20
20
20
20
20
20
21
21
21
21
21
21
21
21
21
21
21
21
21
22
22
22
22
22
22
22
22
22
22
22
22
22
22
22
22
22
22
22
22
22
22
22
22
22
22
22
22
22
22
22
24
25
24
24
24
23
23
23
23
23
23
23
23
22
22
22
24
24
25
25
25
24
24
24
25
25
25
25
25
25
25
25
25
25
25
27
27
27
29
29
29
30
30
30
30
31
31
32
34
33
33
33
33
33
33
33
33
33
33
34
34
34
34
34
34
34
34
36
36
36
36
36
36
36
36
36
36
36
36
36
36
36
36
36
36
36
35
35
35
35
35
34
32
32
32
32
32
32
32
32
32
31
30
31
31
27
27
27
27
27
27
27
26
26
26
26
25
27
27
26
26
27
27
27
27
27
27
27
27
27
27
27
27
27
28
28
28
29
29
29
29
29
29
29
29
30
30
30
28
26
25
25
25
25
26
25
25
23
22
22
22
22
22
22
22
22
22
22
22
22
22
22
22
22
22
22
23
23
23
23
22
22
22
22
22
22
22
22
22
22
22
22
22
22
22
22
22
22
22
22
22
22
22
20
19
15
13
13
13
13
13
14
15
15
15
15
15
15
15
15
15
15
15
15
15
15
15
15
15
16
16
16
16
16
16
16
16
16
16
16
16
16
16
16
16
16
16
16
16
16
16
16
16
16
16
16
16
16
16
16
16
16
16
16
16
16
16
16
15
15
15
14
14
14
14
14
14
14
13
13
13
13
13
13
13
13
13
13
13
13
13
13
13
13
13
13
13
13
13
13
13
13
13
13
13
13
13
13
13
13
13
13
13
13
13
13
13
13
13
13
13
13
13
12
12
12
12
12
8
8
8
8
8
8
8
8
8
8
8
8
8
7
7
7
7
7
7
7
7
7
7
7
7
7
7
7
7
7
7
7
7
7
5
5
4
4
3
2
2
2
2
2
2
1
0
0
0
0
0
0
0
0
0
0
0
0
0
0
0
0
0
0
0
0
0
0
0
0
0
0
0
0
0
0
0
0
0
0
0
0
0
0
0
0
0
0
0
0
0
0
0
0
0
0
0
0
0
0
0
0
1
1
1
1
1
1
1
1
1
1
1
1
1
1
1
1
1
1
1
1
1
1
1
1
1
1
1
1
1
1
1
1
1
1
1
1
1
1
1
1
1
1
1
1
1
1
1
1
1
1
1
1
1
1
1
1
1
1
1
1
1
1
1
1
1
1
1
1
1
2
2
2
2
2
2
2
2
2
2
2
2
2
2
2
2
2
2
2
2
2
2
2
2
2
2
2
2
2
2
2
2
2
2
2
2
2
2
2
2
2
2
2
2
2
2
2
2
2
2
2
2
2
2
2
2
2
2
2
2
2
2
2
1
1
1
1
1
1
1
1
1
1
1
1
1
1
1
1
1
1
1
1
1
1
1
1
1
1
1
1
1
1
1
1
1
1
1
1
1
0
0
0
0
0
0
0
0
0
0
0
0
0
0
0
0
0
0
0
0
0
0
0
0
0
0
0
0
0
0
0
0
0
0
0
0
0
0
0
0
0
0
0
0
0
0
0
0
0
0
0
0
0
0
0
0
0
0
0
0
0
0
0
0
0
0
0
0
0
0
0
0
0
0
0
0
0
0
0
0
0
0
0
0
0
0
0
0
0
0
0
0
0
0
0
0
0
0
0
0
0
0
0
0
0
0
0
0
0
0
0
0
0
0
0
0
0
0
0
0
0
0
0
0
0
0
0
0
0
0
0
0
0
0
0
0
0
0
0
0
0
0
0
0
0
0
0
0
0
0
0
0
0
0
0
0
0
0
0
0
0
0
0
0
0
0
0
0
0
0
0
0
0
0
0
0
0
0
0
0
0
0
0
0
0
0
0
0
0
0
0
0
0
0
0
0
0
0
0
0
0
0
1
1
1
1
1
1
1
1
1
1
1
1
1
1
1
1
1
1
1
1
1
1
1
1
1
1
1
1
1
1
1
1
1
1
1
1
1
1
1
1
1
1
1
1
1
1
1
1
1
1
1
2
2
2
2
2
2
2
2
2
2
2
2
2
2
2
2
2
2
2
2
2
2
2
2
2
2
2
2
2
2
2
2
2
2
2
2
2
2
2
2
2
2
2
2
2
2
2
2
2
2
2
2
2
2
2
2
2
2
2
2
2
2
2
2
2
2
2
2
2
2
2
2
2
2
2
2
2
2
2
2
2
2
2
2
2
2
2
2
2
2
2
2
2
2
2
2
2
2
2
2
2
2
2
2
2
2
2
2
2
2
2
2
2
1
1
1
1
1
0
0
1
1
1
1
1
1
1
1
1
1
1
1
1
1
1
1
1
1
1
1
1
1
1
1
1
1
1
1
1
1
1
1
1
1
1
1
1
1
0
0
0
0
0
0
0
0
0
0
0
0
0
0
0
0
0
0
0
0
0
0
0
0
0
0
0
0
0
0
0
0
0
0
0
0
0
0
0
0
0
0
0
0
0
0
0
0
0
0
0
0
1
1
1
1
1
1
1
1
1
1
1
1
1
1
1
1
1
1
1
1
1
1
1
1
1
1
1
1
1
1
1
1
1
1
1
1
1
1
1
1
1
1
1
0
0
0
0
0
0
0
0
0
0
0
0
0
0
0
0
0
0
0
0
0
0
0
0
0
0
0
0
0
0
0
0
0
0
0
0
0
0
0
0
0
0
0
0
0
0
0
0
0
0
0
0
0
0
0
0
0
0
0
0
0
0
0
0
0
0
0
0
0
0
0
0
0
0
0
0
0
0
0
0
0
0
0
0
0
0
0
0
0
0
0
0
0
0
0
0
0
0
0
0
0
0
0
0
0
0
0
0
0
0
0
0
0
0
0
0
0
0
0
0
0
0
0
0
0
0
0
0
0
0
0
0
0
0
0
0
0
0
0
0
0
0
0
0
0
0
0
0
0
0
0
0
0
0
0
0
0
0
0
0
0
0
0
0
0
0
0
0
0
0
0
0
0
0
0
0
0
0
0
0
0
0
0
0
0
0
0
0
0
0
0
0
0
0
0
0
0
0
0
0
0
0
0
0
0
0
0
0
0
0
0
0
0
0
0
0
0
0
0
0
0
0
0
0
0
0
0
0
0
0
0
0
0
0
0
0
0
0
0
0
0
0
0
0
0
0
0
0
0
0
0
0
0
0
0
0
0
0
0
0
0
0
0
0
0
0
0
0
0
0
0
0
0
0
0
0
0
0
0
0
0
0
0
0
0
0
0
0
0
0
0
0
0
0
0
0
0
0
0
0
0
0
0
0
0
0
0
0
0
0
0
0
0
0
0
0
0
0
0
0
0
0
0
0
0
0
0
0
0
0
0
0
0
0
0
0
0
0
0
0
0
0
0
0
0
0
0
0
0
0
0
0
0
0
0
0
0
0
0
0
0
0
0
0
0
0
0
0
0
0
0
0
0
0
0
0
0
0
0
0
0
0
0
0
0
0
0
0
0
0
0
0
0
0
0
0
0
0
0
0
0
0
0
0
0
0
0
0
0
0
0
0
0
0
0
0
0
0
0
0
0
0
0
0
0
0
0
0
0
0
0
0
0
0
0
0
0
0
0
0
0
0
0
0
0
0
0
0
0
0
0
0
0
0
0
0
0
0
0
0
0
0
0
0
0
0
0
0
0
0
0
0
0
0
0
0
0
0
0
0
0
0
0
0
0
0
0
0
0
0
0
0
0
0
0
0
0
0
0
0
0
0
0
0
0
0
0
0
0
0
0
0
0
0
0
0
0
0
0
0
0
0
0
1
1
1
1
1
1
1
1
1
1
1
1
1
1
1
1
1
1
1
1
1
1
1
1
2
2
2
2
2
2
2
2
2
2
2
2
2
2
2
2
2
2
2
2
2
2
2
2
2
2
2
2
2
2
2
2
2
2
2
2
2
2
2
2
2
2
2
2
2
2
2
2
2
2
2
2
2
2
2
2
2
2
2
2
2
2
2
2
2
2
2
2
2
2
2
2
2
2
2
2
2
2
2
2
2
2
2
2
2
2
2
2
2
2
2
2
2
2
2
2
2
2
2
2
2
2
2
2
2
2
2
2
2
1
1
1
1
1
1
1
1
1
1
1
1
1
1
1
1
1
1
1
0
0
0
0
0
0
0
0
0
0
0
0
0
0
0
0
0
0
0
0
0
0
0
0
0
0
0
0
0
0
0
0
0
0
0
0
0
0
0
0
0
0
0
0
0
0
0
0
0
0
0
0
0
0
0
0
0
0
0
0
0
0
0
0
0
0
0
0
0
0
0
0
0
0
0
0
0
0
0
0
0
0
0
0
0
0
0
0
0
0
0
0
0
0
0
0
0
0
0
0
0
0
0
0
0
0
0
0
0
0
0
0
0
0
0
0
0
0
0
0
0
0
0
0
0
0
0
0
0
0
0
0
0
0
0
0
0
0
0
0
0
0
0
0
0
0
0
0
0
0
0
0
0
0
0
0
0
0
0
0
0
0
0
0
0
0
0
0
0
0
0
0
0
0
0
0
0
0
0
0
0
0
0
0
0
0
0
0
0
0
0
0
0
0
0
0
0
0
0
0
0
0
0
0
0
0
0
0
0
0
0
0
0
0
0
0
0
0
0
0
0
0
0
0
0
0
0
0
0
0
0
0
0
0
0
0
0
0
0
0
0
0
0
0
0
0
0
0
0
0
0
0
0
0
0
0
0
0
0
0
0
0
0
0
0
0
0
0
0
0
0
0
0
0
0
0
0
0
0
0
0
0
0
0
0
0
0
0
0
0
0
0
0
0
0
0
0
0
0
0
0
0
0
0
0
0
0
0
0
0
0
0
0
0
0
0
0
0
0
0
0
0
0
0
0
0
0
0
0
0
0
0
0
0
0
0
0
0
0
0
0
0
0
0
0
0
0
0
0
0
0
0
0
0
0
0
0
0
0
0
0
0
0
0
0
0
0
0
0
0
0
0
0
0
0
0
0
0
0
0
0
0
0
0
0
0
0
0
0
0
0
0
0
0
0
0
0
0
0
0
0
0
0
0
0
0
0
0
0
0
0
0
0
0
0
0
0
0
0
0
0
0
0
0
0
0
0
0
0
0
0
0
0
0
0
0
0
0
0
0
0
0
0
0
0
0
0
0
0
0
0
0
0
0
0
0
0
0
0
0
0
0
0
0
0
0
0
0
0
0
0
0
0
0
0
0
0
0
0
0
0
0
0
0
0
0
0
0
0
0
0
0
0
0
0
0
0
0
0
0
0
0
0
0
0
0
0
0
0
0
0
0
0
0
0
0
0
0
0
0
0
0
0
0
0
0
0
0
0
0
0
0
0
0
0
0
0
0
0
0
0
0
0
0
0
0
0
0
0
0
0
0
0
0
0
0
0
0
0
0
0
0
0
0
0
0
0
0
0
0
0
0
0
0
0
0
0
0
0
0
0
0
0
0
0
0
0
0
0
0
0
0
0
0
0
0
0
0
0
0
0
0
0
0
0
0
0
0
0
0
0
0
0
0
0
0
0
0
0
0
0
0
0
0
0
0
0
0
0
0
0
0
0
0
0
0
0
0
0
0
0
0
0
0
0
0
0
0
0
0
0
0
0
0
0
0
0
0
0
0
0
0
0
0
0
0
0
0
0
0
0
0
0
0
0
0
0
0
0
0
0
0
0
0
0
1
1
1
1
1
1
1
1
1
1
1
1
1
1
1
1
1
1
1
1
1
1
1
1
1
1
1
1
1
1
1
1
1
1
1
1
1
1
1
1
1
1
1
1
1
1
1
1
1
1
1
1
1
1
1
1
1
1
1
1
1
1
1
1
1
1
1
1
1
1
1
1
1
1
1
1
1
1
1
1
1
1
1
1
1
1
1
1
1
1
1
1
1
1
1
1
1
1
1
1
1
1
1
1
1
1
1
1
1
1
1
1
1
1
1
1
1
1
1
0
0
0
0
0
0
0
0
0
0
0
0
0
0
0
0
0
0
0
0
0
0
0
0
0
0
0
0
0
0
0
0
0
0
0
0
0
0
0
0
0
0
0
0
0
0
0
0
0
0
0
0
0
0
0
0
0
0
0
0
0
0
0
0
0
0
0
0
0
0
0
0
0
0
0
0
0
0
0
0
0
0
0
0
0
0
0
0
0
0
0
0
0
0
0
0
0
0
0
0
0
0
0
0
0
0
0
0
0
0
0
0
0
0
0
0
0
0
0
0
0
0
0
0
0
0
0
0
0
0
0
0
0
0
0
0
0
0
0
0
0
0
0
0
0
0
0
0
0
0
0
0
0
0
0
0
0
0
0
0
0
0
0
0
0
0
0
0
0
0
0
0
0
0
0
0
0
0
0
0
0
0
0
0
0
0
0
0
0
0
0
0
0
0
0
0
0
0
0
0
0
0
0
0
0
0
0
0
0
0
0
0
0
0
0
0
0
0
0
0
0
0
0
0
0
0
0
0
0
0
0
0
0
0
0
0
0
0
0
0
0
0
0
0
0
0
0
0
0
0
0
0
0
0
0
0
0
0
0
0
0
0
0
0
0
0
0
0
0
0
0
0
0
0
0
0
0
0
0
0
0
0
0
0
0
0
0
0
0
0
0
0
0
0
0
0
0
0
0
0
0
0
0
0
0
0
0
0
0
0
0
0
0
0
0
0
0
0
0
0
0
0
0
0
0
0
0
0
0
0
0
0
0
0
0
0
0
0
0
0
0
0
0
0
0
0
0
0
0
0
0
0
0
0
0
0
0
0
0
0
0
0
0
0
0
0
0
0
0
0
0
0
0
0
0
0
0
0
0
0
0
0
0
0
0
0
0
0
0
0
0
0
0
0
0
0
0
0
0
0
0
0
0
0
0
0
0
0
0
0
0
0
0
0
0
0
0
0
0
0
0
0
0
0
0
0
0
0
0
0
0
0
0
0
0
0
0
0
0
0
0
0
1
1
1
1
1
1
1
1
1
1
1
1
1
1
1
1
1
1
1
1
1
1
1
1
1
1
1
1
1
1
1
1
1
1
1
1
1
1
1
1
1
1
1
1
1
1
1
1
1
1
1
1
1
1
1
1
1
1
1
1
1
1
1
1
1
1
1
1
1
1
1
1
1
1
1
1
1
1
1
1
1
1
1
1
1
1
1
1
1
1
1
1
1
1
1
1
1
1
1
1
1
1
1
1
1
1
1
1
0
0
0
0
0
0
0
0
0
0
0
0
0
0
0
0
0
0
0
0
0
0
0
1
1
1
1
1
1
1
1
1
1
1
1
1
1
1
1
1
1
1
1
1
1
1
1
1
1
1
1
1
1
1
1
1
1
1
1
1
1
1
1
1
1
1
1
1
1
1
1
1
1
1
1
1
1
1
1
1
1
1
1
1
1
1
1
1
0
0
0
0
0
0
0
0
0
0
0
0
0
0
0
0
0
0
0
0
0
0
0
0
0
0
0
0
0
0
0
0
0
0
0
0
0
0
0
0
0
0
1
1
1
1
1
1
1
1
1
1
1
1
1
1
1
1
1
1
1
1
1
1
1
1
1
1
1
1
1
1
1
1
1
1
1
1
0
0
0
0
0
0
0
0
0
0
0
0
0
0
0
0
0
1
1
1
1
1
1
1
1
1
1
1
1
1
1
1
1
1
1
1
1
1
1
1
1
1
1
1
1
1
1
1
1
1
1
1
1
1
1
1
1
1
1
1
1
1
1
1
1
1
2
2
2
2
2
3
3
3
3
3
3
3
3
3
3
3
4
4
4
4
4
4
4
4
4
4
4
4
4
4
4
4
4
4
4
4
4
4
4
4
4
4
4
4
4
4
3
3
3
3
3
3
3
3
3
3
3
3
3
3
3
3
3
3
3
3
3
3
3
3
3
3
3
3
3
3
3
3
3
3
3
4
4
4
4
4
4
4
4
4
4
4
4
4
4
5
5
5
5
5
5
5
5
5
5
5
5
5
5
5
5
5
5
5
5
5
5
6
6
6
6
6
6
7
6
6
6
6
6
6
6
6
6
6
6
6
6
6
6
6
6
6
6
6
6
6
6
6
6
6
6
6
6
6
6
6
6
6
6
6
6
6
6
6
6
6
6
6
6
6
6
6
6
6
6
6
5
5
4
4
4
4
4
4
4
4
4
4
4
4
4
4
4
4
4
4
4
3
3
3
3
3
3
3
3
3
3
3
3
3
3
3
3
3
3
3
3
3
3
3
3
3
5
5
5
5
5
5
5
5
5
5
5
5
5
5
5
5
5
5
5
5
5
5
5
5
5
5
5
5
5
4
4
4
4
4
4
4
3
3
3
3
3
3
2
2
2
2
2
2
2
2
3
4
4
4
4
4
4
4
4
4
4
4
4
4
4
4
4
4
3
3
3
3
3
3
3
3
3
3
3
3
3
2
2
2
2
2
2
2
2
2
2
2
2
2
2
2
2
2
2
2
2
2
2
2
2
2
2
2
2
2
2
2
2
2
2
2
2
2
2
2
2
2
2
2
2
2
2
2
2
2
2
3
3
3
3
3
3
3
3
3
3
3
3
3
3
4
4
4
4
4
4
4
4
4
4
4
4
4
4
4
4
4
4
4
4
4
4
4
4
4
4
4
4
4
4
4
3
3
3
3
3
3
3
3
3
3
3
3
3
3
3
3
3
3
3
2
2
2
2
2
2
2
2
2
2
2
2
2
2
2
2
2
2
2
2
2
2
2
2
2
2
2
2
2
2
2
2
2
2
2
2
2
2
2
2
2
2
2
2
2
2
2
2
2
2
2
2
2
2
2
2
2
2
2
2
2
2
2
2
2
2
2
2
2
2
2
2
2
1
1
1
1
1
1
1
1
1
1
1
1
1
1
1
1
1
1
1
1
1
1
1
1
1
1
1
1
1
1
1
1
1
1
0
0
0
0
0
0
0
0
0
0
0
0
0
0
0
0
0
0
0
0
0
0
0
0
0
0
0
0
0
0
0
0
0
0
0
0
0
0
0
0
0
0
0
0
0
0
0
0
0
0
0
0
0
0
0
0
0
0
0
0
0
0
0
0
0
0
0
0
0
0
0
0
0
0
0
0
0
0
0
0
0
0
0
0
0
0
0
0
0
0
0
0
0
0
0
0
0
0
0
0
0
0
0
0
0
0
0
0
0
0
0
0
0
0
0
0
0
0
0
0
0
0
0
0
0
0
0
0
0
0
0
0
0
0
0
0
0
0
0
0
0
0
0
0
0
0
0
0
0
0
0
0
0
0
0
0
0
0
0
0
0
0
0
0
0
0
0
0
0
0
0
0
0
0
0
0
0
0
0
0
0
0
0
0
0
0
0
0
0
0
0
0
0
0
0
0
0
0
0
0
0
0
0
0
0
0
1
2
2
2
2
3
3
4
4
4
4
4
4
4
5
5
5
6
6
6
6
6
6
6
8
8
8
8
8
8
8
8
8
8
8
8
8
8
8
8
8
8
8
8
8
8
8
8
8
8
8
8
8
8
8
8
8
8
8
8
8
8
8
8
8
8
8
8
8
8
8
8
8
8
8
8
8
8
8
8
8
8
8
8
8
8
8
8
8
8
8
8
8
8
8
8
8
8
9
9
9
9
9
9
9
9
9
10
10
10
10
10
10
9
9
9
9
9
9
9
9
9
10
10
10
10
10
10
10
10
10
10
9
8
8
8
8
8
8
8
8
7
6
6
6
6
6
5
5
5
5
5
5
5
5
5
5
5
5
5
6
6
6
6
6
6
6
6
6
6
6
6
6
6
5
5
5
5
5
5
5
5
5
5
5
5
5
5
5
5
5
5
5
5
5
5
5
5
5
5
5
5
5
5
5
5
5
5
5
5
5
5
5
5
5
5
5
5
5
5
5
5
5
5
5
5
5
5
5
5
5
5
5
5
5
5
5
5
5
5
5
5
5
5
5
5
5
5
5
5
5
5
5
5
5
5
5
5
5
5
5
4
4
4
4
4
4
4
4
4
3
3
3
3
3
3
3
3
3
3
3
3
3
3
3
3
3
3
3
3
4
4
4
4
3
3
3
3
3
3
2
2
2
2
2
2
2
2
2
2
2
2
2
2
2
2
2
2
2
2
2
2
2
2
2
2
2
2
2
2
2
2
2
2
2
2
2
2
2
2
2
2
2
2
2
2
2
2
2
2
2
2
2
2
2
2
2
2
2
2
2
2
2
2
2
2
2
2
2
2
2
2
2
2
2
2
2
2
2
2
2
2
2
2
2
2
2
2
2
2
2
2
2
2
2
2
2
2
2
2
2
2
2
2
2
2
2
2
2
2
2
2
2
2
2
2
2
2
2
2
2
2
2
2
2
2
2
2
2
2
2
2
2
2
2
2
2
2
2
2
2
2
2
2
2
2
2
2
2
2
2
2
2
2
2
2
2
2
2
2
1
1
1
1
1
1
1
1
1
1
1
1
1
1
1
1
1
1
1
1
1
1
1
1
1
1
1
1
1
1
1
1
1
1
1
1
1
1
1
1
1
1
1
1
1
1
1
0
0
0
0
0
0
0
0
0
0
0
0
0
0
0
0
0
0
0
0
0
0
0
0
0
0
0
0
0
0
0
0
0
0
0
0
0
0
0
0
0
0
0
0
0
0
0
0
0
0
0
0
0
0
0
0
0
0
0
0
0
0
0
0
0
0
0
0
0
0
0
0
0
0
0
0
0
0
0
0
0
0
0
0
0
0
0
0
0
0
0
0
0
0
0
0
0
0
0
0
0
0
0
0
0
0
0
0
0
0
0
0
0
0
0
0
0
0
0
0
0
0
0
0
0
0
0
0
0
0
0
0
0
0
0
0
0
0
0
0
0
0
0
0
0
0
0
0
0
0
0
0
0
0
0
0
0
0
0
0
0
0
0
0
0
0
0
0
0
0
0
0
0
0
0
0
0
0
0
0
0
0
0
0
0
0
0
0
0
0
0
0
0
0
0
0
0
1
1
1
1
1
1
2
2
2
2
2
2
3
3
3
3
3
3
3
4
4
4
4
4
4
4
4
4
4
4
4
4
4
4
4
4
4
4
4
4
4
4
5
5
5
5
5
5
5
5
5
5
5
5
5
5
5
5
5
5
5
5
5
5
5
5
5
5
5
5
5
5
5
5
5
5
5
5
5
5
5
5
5
5
5
5
5
5
5
5
5
5
5
5
5
5
5
5
5
5
5
5
5
5
5
5
5
5
5
5
5
5
5
5
5
5
5
5
5
5
5
5
5
5
5
5
5
5
5
5
5
5
5
5
5
5
5
5
5
5
5
5
5
5
5
5
5
5
5
5
5
5
5
5
5
5
5
5
5
5
5
5
5
5
5
5
5
5
5
5
5
5
5
5
5
5
5
5
5
5
5
5
5
5
5
5
5
5
5
5
5
5
5
5
4
3
3
2
2
2
2
2
2
2
2
2
2
2
2
1
1
1
1
1
0
0
0
0
0
0
0
0
0
0
0
0
0
0
0
0
0
0
0
0
0
0
0
0
0
0
0
0
0
0
0
0
0
0
0
0
0
0
0
0
0
0
0
0
0
0
0
0
0
0
0
0
0
0
0
0
0
0
0
0
0
0
0
0
0
0
0
0
0
0
0
0
0
0
0
0
0
0
0
0
0
0
0
0
0
0
0
0
0
0
0
0
0
0
0
0
0
0
0
0
0
0
0
0
0
0
0
0
0
0
0
0
0
0
0
0
0
0
0
0
0
0
0
0
0
0
0
0
0
0
0
0
0
0
0
0
0
0
0
0
0
0
0
0
0
0
0
0
0
0
0
0
0
0
0
0
0
0
0
0
0
0
0
0
0
0
0
0
0
0
0
0
0
0
0
0
0
0
0
0
0
0
0
0
0
0
0
0
0
0
0
0
0
0
0
0
0
0
0
0
0
0
0
0
0
0
0
0
0
0
0
0
0
0
0
0
0
0
0
0
0
0
0
0
0
0
0
0
0
0
0
0
0
0
0
0
0
0
0
0
0
0
0
0
0
0
0
0
0
0
0
0
0
0
0
0
0
0
0
0
0
0
0
0
0
0
0
0
0
0
0
0
0
0
0
0
0
0
0
0
0
0
0
0
0
0
0
0
0
0
0
0
0
0
0
0
0
0
0
0
0
0
0
0
0
0
0
0
0
0
0
0
0
0
0
0
0
0
0
0
0
0
0
0
0
0
0
0
0
0
0
0
0
0
0
0
0
0
0
0
0
0
0
0
0
0
0
0
0
0
0
0
0
0
0
0
0
0
0
0
0
0
0
0
0
0
0
0
0
0
0
0
0
0
0
0
0
0
0
0
0
0
0
0
0
0
0
0
0
0
0
0
0
0
0
0
0
0
0
0
0
0
0
0
0
0
0
0
0
0
0
0
0
0
0
0
0
0
0
0
0
0
0
0
0
0
0
0
0
0
0
0
0
0
0
0
0
0
0
0
0
0
0
0
0
0
0
0
0
0
0
0
0
0
0
0
0
0
0
0
0
0
0
0
0
0
0
0
0
0
0
0
0
0
0
0
0
0
0
0
0
0
0
0
0
0
0
0
0
0
0
0
0
0
0
0
0
0
0
0
0
0
0
0
0
0
0
0
0
0
0
0
0
0
0
0
0
0
0
0
0
0
0
0
0
0
0
0
0
0
0
0
0
0
0
0
0
0
0
0
0
0
0
0
0
0
0
0
0
0
0
0
0
0
0
0
0
0
0
0
0
0
0
0
0
0
0
0
0
0
0
0
0
0
0
0
0
0
0
0
0
0
0
0
0
0
0
0
0
0
0
0
0
0
0
0
0
0
0
0
0
0
0
0
0
0
0
0
0
0
0
0
0
0
0
0
0
0
0
0
0
0
0
0
0
0
0
0
0
0
0
0
0
0
0
0
0
0
0
0
0
0
0
0
0
0
0
0
0
0
0
0
0
0
0
0
0
0
0
0
0
0
0
0
0
0
0
0
0
0
0
0
0
0
0
0
0
0
0
0
0
0
0
0
0
0
0
0
0
0
0
0
0
0
0
0
0
0
0
0
0
0
0
0
0
0
0
0
0
0
0
0
0
0
0
0
0
0
0
0
0
0
0
0
0
0
0
0
0
0
0
0
0
0
0
0
0
0
0
0
0
0
0
0
0
0
0
0
0
0
0
0
0
0
0
0
0
0
0
0
0
0
0
0
0
0
0
0
0
0
0
0
0
0
0
0
0
0
0
0
0
0
0
0
0
0
0
0
0
0
0
0
0
0
0
0
0
0
0
0
0
0
0
0
0
0
0
0
0
0
0
0
0
0
0
0
0
0
0
0
0
0
0
0
0
0
0
0
0
0
0
0
0
0
0
0
0
0
0
0
0
0
0
0
0
0
0
0
0
0
0
0
0
0
0
0
0
0
0
0
0
0
0
0
0
0
0
0
0
0
0
0
0
0
0
0
0
0
0
0
0
0
0
0
0
0
0
0
0
0
0
0
0
0
0
0
0
0
0
0
0
0
0
0
0
0
0
0
0
0
0
0
0
0
0
0
0
0
0
0
0
0
0
0
0
0
0
0
0
0
0
0
0
0
0
0
0
0
0
0
0
0
0
0
0
0
0
0
0
0
0
0
0
0
0
0
0
0
0
0
0
0
0
0
0
0
0
0
0
0
0
0
0
0
0
0
0
0
0
0
0
0
0
0
0
0
0
0
0
0
0
0
0
0
0
0
0
0
0
0
0
0
0
0
0
0
0
0
0
0
0
0
0
0
0
0
0
0
0
0
0
0
0
0
0
0
0
0
0
0
0
0
0
0
0
0
0
0
0
0
0
0
0
0
0
0
0
0
0
0
0
0
0
0
0
0
0
0
0
0
0
0
0
0
0
0
0
0
0
0
0
0
0
0
0
0
0
0
0
0
0
0
0
0
0
0
0
0
0
0
0
0
0
0
0
0
0
0
0
0
0
0
0
0
0
0
0
0
0
0
0
0
0
0
0
0
0
0
0
0
0
0
0
0
0
0
0
0
0
0
0
0
0
0
0
0
0
0
0
0
0
0
0
0
0
0
0
0
0
0
0
0
0
0
0
0
0
0
0
0
0
0
0
0
0
0
0
0
0
0
0
0
0
0
0
0
0
0
0
0
0
0
0
0
0
0
0
0
0
0
0
0
0
0
0
0
0
0
0
0
0
0
0
0
0
0
0
0
0
0
0
0
0
0
0
0
0
0
0
0
0
0
0
0
0
0
0
0
0
0
0
0
0
0
0
0
0
0
0
0
0
0
0
0
0
0
0
0
0
0
0
0
0
0
0
0
0
0
0
0
0
0
0
0
0
0
0
0
0
0
0
0
0
0
0
0
0
0
0
0
0
0
0
0
0
0
0
0
0
0
0
0
0
0
0
0
0
0
0
0
0
0
0
0
0
0
0
0
0
0
0
0
0
0
0
0
0
0
0
0
0
0
0
0
0
0
0
0
0
0
0
0
0
0
0
0
0
0
0
0
0
0
0
0
0
0
0
0
0
0
0
0
0
0
0
0
0
0
0
0
0
0
0
0
0
0
0
0
0
0
0
0
0
0
0
0
0
0
0
0
0
0
0
0
0
0
0
0
0
0
0
0
0
0
0
0
0
0
0
0
0
0
0
0
0
0
0
0
0
0
0
0
0
0
0
0
0
0
0
0
0
0
0
0
0
0
0
0
0
0
0
0
0
0
0
0
0
0
0
0
0
0
0
0
0
0
0
0
0
0
0
0
0
0
0
0
0
0
0
0
0
0
0
0
0
0
0
0
0
0
0
0
0
0
0
0
0
0
0
0
0
0
0
0
0
0
0
0
0
0
0
0
0
0
0
0
0
0
0
0
0
0
0
0
0
0
0
0
0
0
0
0
0
0
0
0
0
0
0
0
0
0
0
0
0
0
0
0
0
0
0
0
0
0
0
0
0
0
0
0
0
0
0
0
0
0
0
0
0
0
0
0
0
0
0
0
0
0
0
0
0
0
0
0
0
0
0
0
0
0
0
0
0
0
0
0
0
0
0
0
0
0
0
0
0
0
0
0
0
0
0
0
0
0
0
0
0
0
0
0
0
0
0
0
0
0
0
0
0
0
0
0
0
0
0
0
0
0
0
0
0
0
0
0
0
0
0
0
0
0
0
0
0
0
0
0
0
0
0
0
0
0
0
0
0
0
0
0
0
0
0
0
0
0
0
0
0
0
0
0
0
0
0
0
0
0
0
0
0
0
0
0
0
0
0
0
0
0
0
0
0
0
0
0
0
0
0
0
0
0
0
0
0
0
0
0
0
0
0
0
0
0
0
0
0
0
0
0
0
0
0
0
0
0
0
0
0
0
0
0
0
0
0
0
0
0
0
0
0
0
0
0
0
0
0
0
0
0
0
0
0
0
0
0
0
0
0
0
0
0
0
0
0
0
0
0
0
0
0
0
0
0
0
0
0
0
0
0
0
0
0
0
0
0
0
0
0
0
0
0
0
0
0
0
0
0
0
0
0
0
0
0
0
0
0
0
0
0
0
0
0
0
0
0
0
0
0
0
0
0
0
0
0
0
0
0
0
0
0
0
0
0
0
0
0
0
0
0
0
0
0
0
0
0
0
0
0
0
0
0
0
0
0
0
0
0
0
0
0
0
0
0
0
0
0
0
0
0
0
0
0
0
0
0
0
0
0
0
0
0
0
0
0
0
0
0
0
0
0
0
0
0
0
0
0
0
0
0
0
0
0
0
0
0
0
0
0
0
0
0
0
0
0
0
0
0
0
0
0
0
0
0
0
0
0
0
0
0
0
0
0
0
0
0
0
0
0
0
0
0
0
0
0
0
0
0
0
0
0
0
0
0
0
0
0
0
0
0
0
0
0
0
0
0
0
0
0
0
0
0
0
0
0
0
0
0
0
0
0
0
0
0
0
0
0
0
0
0
0
0
0
0
0
0
0
0
0
0
0
0
0
0
0
0
0
0
0
0
0
0
0
0
0
0
0
0
0
0
0
0
0
0
0
0
0
0
0
0
0
0
0
0
0
0
0
0
0
0
0
0
0
0
0
0
0
0
0
0
0
0
0
0
0
0
0
0
0
0
0
0
0
0
0
0
0
0
0
0
0
0
0
0
0
0
0
0
0
0
0
0
0
0
0
0
0
0
0
0
0
0
0
0
0
0
0
0
0
0
0
0
0
0
0
0
0
0
0
0
0
0
0
0
0
0
0
0
0
0
0
0
0
0
0
0
0
0
0
0
0
0
0
0
0
0
0
0
0
0
0
0
0
0
0
0
0
0
0
0
0
0
0
0
0
0
0
0
0
0
0
0
0
0
0
0
0
0
0
0
0
0
0
0
0
0
0
0
0
0
0
0
0
0
0
0
0
0
0
0
0
0
0
0
0
0
0
0
0
0
0
0
0
0
0
0
0
0
0
0
0
0
0
0
0
0
0
0
0
0
0
0
0
0
0
0
0
0
0
0
0
0
0
0
0
0
0
0
0
0
0
0
0
0
1
1
1
1
1
1
1
1
1
1
1
1
1
1
1
1
1
1
1
1
1
1
1
1
1
1
1
1
1
1
1
1
1
1
1
1
1
1
1
1
1
1
1
1
1
1
1
1
1
1
1
1
1
1
1
1
1
1
1
1
1
1
1
1
1
1
1
1
1
1
1
1
1
1
0
0
0
0
0
0
0
0
0
0
0
0
0
0
0
0
0
0
0
0
0
0
0
0
0
0
0
0
0
0
0
0
0
0
0
0
0
0
0
0
0
0
0
0
0
0
0
0
0
0
0
0
0
0
0
0
0
0
0
0
0
0
0
0
0
0
0
0
0
0
0
0
0
0
0
0
0
0
0
0
0
0
0
0
0
0
0
0
0
0
0
0
0
0
0
0
0
0
0
0
0
0
0
0
0
0
0
0
0
0
0
0
0
0
0
0
0
0
0
0
0
0
0
0
0
0
0
0
0
0
0
0
0
0
0
0
0
0
0
0
0
0
0
0
0
0
0
0
0
0
0
0
0
0
0
0
0
0
0
0
0
0
0
0
0
0
0
0
0
0
0
0
0
0
0
0
0
0
0
0
0
0
0
0
0
0
0
0
0
0
0
0
0
0
0
0
0
0
0
0
0
0
0
0
0
0
0
0
0
0
0
0
0
0
0
0
0
0
0
0
0
0
0
0
0
0
0
0
0
0
0
0
0
0
0
0
0
0
0
0
0
0
0
0
0
0
0
0
0
0
0
0
0
0
0
0
0
0
0
0
0
0
0
0
0
0
0
0
0
0
0
0
0
0
0
0
0
0
0
0
0
0
0
0
0
0
0
0
0
0
0
0
0
0
0
0
0
0
0
0
0
0
0
0
0
0
0
0
0
0
0
0
0
0
0
0
0
0
0
0
0
0
0
0
0
0
0
0
0
0
0
0
0
0
0
0
0
0
0
0
0
0
0
0
0
0
0
0
0
0
0
0
0
0
0
0
0
0
0
0
0
0
0
0
0
0
0
0
0
0
0
0
0
0
0
0
0
0
0
0
0
0
0
0
0
0
0
0
0
0
0
0
0
0
0
0
0
0
0
0
0
0
0
0
0
0
0
0
0
0
0
0
0
0
0
0
0
0
0
0
0
0
0
0
0
0
0
0
0
0
0
0
0
0
0
0
0
0
0
0
0
0
0
0
0
0
0
0
0
0
0
0
0
0
0
0
0
0
0
0
0
0
0
0
0
0
0
0
0
0
0
0
0
0
0
0
0
0
0
0
0
0
0
0
0
0
0
0
0
0
0
0
0
0
0
0
0
0
0
0
0
0
0
0
0
0
0
0
0
0
0
0
0
0
0
0
0
0
0
0
0
0
0
0
0
0
0
0
0
0
0
0
0
0
0
0
0
0
0
0
0
0
0
0
0
0
0
0
0
0
0
0
0
0
0
0
0
0
0
0
0
0
0
0
0
0
0
0
0
0
0
0
0
0
0
0
0
0
0
0
0
0
0
0
0
0
0
0
0
0
0
0
0
0
0
0
0
0
0
0
0
0
0
0
0
0
0
0
0
0
0
0
0
0
0
0
0
0
0
0
0
0
0
0
0
0
0
0
0
0
0
0
0
0
0
0
0
0
0
0
0
0
0
0
0
0
0
0
0
0
0
0
0
0
0
0
0
0
0
0
0
0
0
0
0
0
0
0
0
0
0
0
0
0
0
0
0
0
0
0
0
0
0
0
0
0
0
0
0
0
0
0
0
0
0
0
0
0
0
0
0
0
0
0
0
0
0
0
0
0
0
0
0
0
0
0
0
0
0
0
0
0
0
0
0
0
0
0
0
0
0
0
0
0
0
0
0
0
0
0
0
0
0
0
0
0
0
0
0
0
0
0
0
0
0
0
0
0
0
0
0
0
0
0
0
0
0
0
0
0
0
0
0
0
0
0
0
0
0
0
0
0
0
0
0
0
0
0
0
0
0
0
0
0
0
0
0
0
0
0
0
0
0
0
0
0
0
0
0
0
0
0
0
0
0
0
0
0
0
0
0
0
0
0
0
0
0
2
2
2
4
4
4
4
4
4
4
4
4
4
4
4
4
4
4
4
4
4
4
4
4
4
4
4
4
4
4
4
4
4
4
4
4
4
4
4
4
4
4
4
4
4
4
4
4
3
3
3
3
3
3
3
3
3
3
3
3
3
3
3
3
3
3
3
3
3
4
4
4
4
4
4
4
4
4
4
4
4
4
4
4
4
4
4
5
5
5
5
5
5
5
5
5
5
5
5
5
5
5
5
5
5
5
5
5
5
5
5
5
5
5
5
5
5
5
5
5
5
5
5
5
5
5
5
5
5
5
5
5
5
5
5
5
5
5
5
5
5
5
5
4
4
4
4
4
4
4
4
4
4
4
4
4
4
4
4
4
4
4
4
4
4
4
4
4
4
4
4
4
4
4
4
4
4
4
4
4
4
4
4
4
4
4
4
4
4
4
4
4
4
4
4
4
4
4
4
4
4
4
4
4
4
4
4
4
4
4
4
4
3
3
3
3
2
2
2
2
2
2
2
2
2
2
2
2
2
2
2
2
2
2
2
2
2
2
2
2
2
2
2
2
2
2
2
2
2
2
2
2
2
2
1
1
1
1
1
1
1
1
1
1
1
1
1
1
1
1
1
1
1
1
1
0
0
0
0
0
0
0
0
0
0
0
0
0
0
1
1
1
1
1
0
0
0
0
0
0
0
0
0
0
0
0
0
0
0
0
0
0
0
0
0
0
0
0
1
1
1
1
1
1
1
1
1
1
1
1
1
1
1
1
1
1
1
1
1
1
1
1
1
1
1
1
1
1
1
1
1
1
1
1
1
1
1
1
1
1
1
1
1
1
1
1
1
1
1
1
1
1
1
1
1
1
1
1
1
1
1
1
1
1
1
1
1
1
1
1
1
1
1
1
1
1
1
1
1
1
1
1
1
1
1
1
1
1
1
1
1
1
1
1
1
1
1
1
1
1
1
1
1
1
1
1
1
1
1
1
1
1
1
1
1
1
1
1
1
1
1
1
1
1
1
1
1
1
1
1
1
1
1
1
1
1
1
1
1
1
1
1
1
1
1
1
1
1
1
1
1
1
1
1
1
1
1
1
1
1
1
1
1
1
1
1
1
1
1
1
1
1
1
1
0
0
0
0
0
0
0
0
0
0
0
0
0
0
0
0
0
0
0
0
0
0
0
0
0
0
0
0
0
0
0
0
0
0
0
0
0
0
0
0
0
0
0
0
0
0
0
0
0
0
0
0
0
0
0
0
0
0
0
0
0
0
0
0
0
0
0
0
0
0
0
0
0
0
0
0
0
0
0
0
0
0
0
0
0
0
0
0
0
0
0
0
0
0
0
0
0
0
0
0
0
0
0
0
0
0
0
0
0
0
0
0
0
0
0
0
0
0
0
0
0
0
0
0
0
0
0
0
0
0
0
0
0
0
0
0
0
0
0
0
0
0
0
0
0
0
0
0
0
0
0
0
0
0
0
0
0
0
0
0
0
0
0
0
0
0
0
0
0
0
0
0
0
0
0
0
0
0
0
0
0
0
0
0
0
0
0
0
0
0
0
0
0
0
0
0
0
0
0
0
0
0
0
0
0
0
0
0
0
0
0
0
0
0
0
0
0
0
0
0
0
0
0
0
0
0
0
0
0
0
0
0
0
0
0
0
0
0
0
0
0
0
0
0
0
0
0
0
0
0
0
0
0
0
0
0
0
0
0
0
0
0
0
0
0
0
0
0
0
0
0
0
0
0
0
0
0
0
0
0
0
0
0
0
0
0
0
0
0
0
0
0
0
0
0
0
0
0
0
0
0
0
0
0
0
0
0
0
0
0
0
0
0
0
0
0
0
0
0
0
0
0
0
0
0
0
0
0
0
0
0
0
0
0
0
0
0
0
0
0
0
0
0
0
0
0
0
0
0
0
0
0
0
0
0
0
0
0
0
0
0
0
0
0
0
0
0
0
0
0
0
0
0
0
0
0
0
0
0
0
0
0
0
0
0
0
0
0
0
0
0
0
0
0
0
0
0
0
0
0
0
0
0
0
0
0
0
0
0
0
0
0
0
0
0
0
0
0
0
0
0
0
0
0
0
0
0
0
0
0
0
0
0
0
0
0
0
0
0
0
0
0
0
0
0
0
0
0
0
0
0
2
2
2
2
2
2
2
2
2
2
2
2
2
2
2
2
2
2
2
2
2
2
2
2
2
2
2
2
2
2
2
2
2
2
2
2
2
2
2
2
2
2
2
2
2
2
2
2
2
2
2
2
2
2
2
2
2
2
2
2
2
2
2
2
3
3
3
3
3
3
3
3
3
3
3
3
3
3
3
3
3
3
3
3
3
4
4
4
4
4
4
4
4
4
4
4
4
4
4
4
4
4
4
4
4
4
4
4
4
4
4
4
4
4
4
4
4
4
4
4
4
4
4
4
4
4
4
4
3
3
3
3
3
3
3
3
3
3
3
3
3
3
3
3
3
3
3
3
3
3
3
3
3
3
3
3
3
3
3
3
3
3
3
3
3
3
2
2
2
2
2
2
2
2
2
2
2
2
2
2
2
2
2
2
2
2
1
1
1
1
1
1
1
1
1
1
1
1
1
1
0
0
0
0
0
0
0
0
0
0
0
0
0
0
0
0
0
0
0
0
0
0
0
0
0
0
0
0
0
0
0
0
0
0
0
0
0
0
0
0
0
0
0
0
0
0
0
0
0
0
0
0
0
0
0
0
0
0
0
0
0
0
0
0
0
0
0
0
0
0
0
0
0
0
0
0
0
0
0
0
0
0
0
0
0
0
0
0
0
0
0
0
0
0
0
0
0
0
0
0
0
0
0
0
0
0
0
0
0
0
0
0
0
0
0
0
0
0
0
0
0
0
0
0
0
0
0
0
0
0
0
0
0
0
0
0
0
0
0
0
0
0
0
0
0
0
0
0
0
0
0
0
0
0
0
0
0
0
0
0
0
0
0
0
0
0
0
0
0
0
0
0
0
0
0
0
0
0
0
0
0
0
0
0
0
0
0
0
0
0
0
0
0
0
0
0
0
0
0
0
0
0
0
0
0
0
0
0
0
0
0
0
0
0
0
0
0
0
0
0
0
0
0
0
0
0
0
0
0
0
0
0
0
0
0
0
0
0
0
0
0
0
0
0
0
0
0
0
0
0
0
0
0
0
0
0
0
0
0
0
0
0
0
0
1
1
1
1
1
1
1
1
1
1
1
1
1
1
1
1
1
1
1
1
1
1
1
1
1
1
1
1
1
1
0
0
0
0
0
0
0
0
0
0
0
0
0
0
0
0
0
0
0
0
0
0
0
0
0
0
0
0
0
0
0
0
0
0
0
0
0
0
0
0
0
0
0
0
0
0
0
0
0
0
0
0
0
0
0
0
0
0
0
0
0
0
0
0
0
0
0
0
0
0
0
0
0
0
0
0
0
0
0
0
0
0
0
0
0
0
0
0
0
0
0
0
0
0
0
0
0
0
0
0
0
0
0
0
0
0
0
0
0
0
0
0
0
0
0
0
0
0
0
0
0
0
0
0
0
0
0
0
0
0
0
0
0
0
0
0
0
0
0
0
0
0
0
0
0
0
0
0
0
0
0
0
0
0
0
0
0
0
0
0
0
0
0
0
0
0
0
0
0
0
0
0
0
0
0
0
0
0
0
0
0
0
0
0
0
0
0
0
0
0
0
0
0
0
0
0
0
0
0
0
0
0
0
0
0
0
0
0
0
0
0
0
0
0
0
0
0
0
0
0
0
0
0
0
0
0
0
0
0
0
0
0
0
0
0
0
0
0
0
0
0
0
0
0
0
0
0
0
0
0
0
0
0
0
0
0
0
0
0
0
0
0
0
0
0
0
0
0
0
0
0
0
0
0
0
0
0
0
0
0
0
0
0
0
0
0
0
0
0
0
0
0
0
0
0
0
0
0
0
0
0
0
0
1
1
1
1
1
1
1
1
0
0
0
0
0
0
0
0
0
0
0
0
0
0
0
0
0
0
0
0
0
0
0
0
0
0
0
0
0
0
0
0
0
0
0
0
0
0
0
0
0
0
0
0
0
0
0
0
0
0
0
0
0
0
0
0
0
0
0
0
0
0
0
0
0
0
0
0
0
0
0
0
0
0
0
0
0
0
0
0
0
0
0
0
0
0
0
0
0
0
0
0
0
0
0
0
0
0
0
0
0
0
0
0
0
0
0
0
0
1
1
1
1
1
1
1
1
1
1
1
1
1
1
1
1
1
1
1
1
1
1
1
1
1
1
1
1
1
1
1
1
1
1
1
1
1
0
0
0
0
0
0
0
0
0
0
0
0
0
0
0
0
0
0
0
0
0
0
0
0
0
0
0
0
0
0
0
0
0
0
0
0
0
0
0
0
0
0
0
0
0
0
0
0
0
0
0
0
0
0
0
0
0
0
0
0
0
0
0
0
0
0
0
0
0
0
0
0
0
0
0
0
0
0
0
0
0
0
0
0
0
0
0
0
0
0
0
0
0
0
0
0
0
0
0
0
0
0
0
0
0
0
0
0
0
0
0
0
0
0
0
0
0
0
0
0
0
0
0
0
0
0
0
0
0
0
0
0
0
0
0
0
0
0
0
0
0
0
0
0
0
0
0
0
0
0
0
0
0
0
0
0
0
0
0
0
0
0
0
0
0
0
0
0
0
0
0
0
0
0
0
0
0
0
0
0
0
0
0
0
0
0
0
0
0
0
0
0
0
0
0
0
0
0
0
0
0
0
0
0
0
0
0
0
0
0
0
0
0
0
0
0
0
0
0
0
0
0
0
0
0
0
0
0
0
0
0
0
0
0
0
0
0
0
0
0
0
0
0
0
0
0
0
0
0
0
0
0
0
0
0
0
0
0
0
0
0
0
0
0
0
0
0
0
0
0
0
0
0
0
0
0
0
0
0
0
0
0
0
0
0
0
0
0
0
0
0
0
0
0
0
0
0
0
0
0
0
0
0
0
0
0
0
0
0
0
0
0
0
0
0
0
0
0
0
0
0
0
0
0
0
0
0
0
0
0
0
0
0
0
0
0
0
0
0
0
0
0
0
0
0
0
0
0
0
0
0
0
0
0
0
0
0
0
0
0
0
0
0
0
0
0
0
0
0
0
0
0
0
0
0
0
0
0
0
0
0
0
0
0
0
0
0
0
0
0
0
0
0
0
0
0
0
0
0
0
0
0
0
0
0
0
0
0
0
0
0
0
0
0
0
0
0
0
0
0
0
0
0
0
0
0
0
0
0
0
0
0
0
0
0
0
0
0
0
0
0
0
0
0
0
0
0
0
0
0
0
0
0
0
0
0
0
0
0
0
0
0
0
0
0
0
0
0
1
1
1
1
1
1
1
1
1
1
1
1
1
1
1
1
1
1
1
1
1
1
1
0
0
0
0
0
0
0
0
0
0
0
0
0
0
0
0
0
0
0
0
0
0
0
0
0
0
0
0
0
0
0
0
0
0
0
0
0
0
0
0
0
0
0
0
0
0
0
0
0
0
0
0
0
0
0
0
0
0
0
0
0
0
0
0
0
0
0
0
0
0
0
0
0
0
0
0
0
0
0
0
0
0
0
0
0
0
0
0
0
0
0
0
0
0
0
0
0
0
0
0
0
0
0
0
0
0
0
0
0
0
0
0
0
0
0
0
0
0
0
0
0
0
0
0
0
0
0
0
0
0
0
0
0
0
0
0
0
0
0
0
0
0
0
0
0
0
0
0
0
0
0
0
0
0
0
1
1
2
2
4
6
6
6
6
6
6
8
8
8
8
8
8
8
8
8
8
8
8
8
8
8
8
8
8
8
8
9
9
9
9
9
9
9
9
9
9
9
8
8
8
8
8
8
8
8
8
8
8
8
8
8
8
9
9
9
10
10
11
11
11
11
11
11
12
12
12
12
12
12
12
12
12
12
12
12
12
12
12
12
12
12
12
12
12
12
12
12
12
12
12
12
12
12
12
12
12
12
12
12
12
12
12
12
12
12
12
13
13
13
13
13
13
13
13
13
13
13
13
13
13
13
13
13
14
14
15
15
15
15
15
15
15
15
15
15
15
15
15
15
14
15
15
15
15
15
15
15
15
15
15
15
15
15
15
15
15
15
15
15
15
15
15
15
15
15
15
13
13
13
13
13
13
13
13
14
14
13
13
13
12
12
12
12
12
12
12
12
12
12
12
12
12
12
12
12
11
11
10
8
8
8
8
8
8
8
8
8
8
8
8
8
8
8
8
8
8
8
8
8
8
8
8
8
8
8
8
8
8
8
8
8
8
8
9
9
9
9
9
9
9
9
9
9
9
9
9
9
9
9
10
10
10
10
10
10
10
10
10
10
10
10
9
9
9
9
9
9
10
10
10
10
10
9
9
10
10
11
11
11
11
11
11
11
11
11
11
11
11
11
11
11
11
11
11
11
11
11
10
10
10
10
8
8
8
8
8
8
8
8
8
8
8
8
8
8
8
8
8
8
8
8
8
8
8
8
8
8
8
8
8
8
8
8
8
8
8
8
8
8
8
8
8
8
8
8
8
8
8
8
8
8
8
8
8
8
8
8
8
8
8
8
8
8
8
8
8
8
8
8
8
8
8
8
8
8
8
8
8
8
8
8
8
8
8
8
8
8
8
8
8
7
7
6
5
4
3
3
3
3
2
2
2
2
2
2
2
2
2
2
2
2
2
2
2
2
2
2
2
2
2
2
2
2
2
2
2
2
2
2
2
2
2
2
2
2
2
2
2
2
2
2
2
2
2
2
2
2
2
2
2
2
2
2
2
2
2
2
2
2
2
2
2
2
2
2
2
2
2
2
2
2
2
2
2
2
2
2
2
2
2
2
2
2
2
2
2
2
2
2
2
2
2
2
2
2
2
2
2
2
2
2
2
2
2
2
2
3
4
4
4
4
4
4
4
5
5
5
5
5
5
5
5
6
6
6
6
6
6
6
6
6
6
6
6
6
6
6
6
6
6
6
6
6
6
6
6
6
7
7
7
7
8
8
8
8
8
8
8
8
8
8
8
8
8
8
8
8
8
8
8
8
8
8
8
8
8
6
6
6
6
6
6
6
6
6
6
6
6
6
6
6
6
6
6
6
6
6
6
6
6
6
7
7
7
7
7
7
7
7
7
7
7
7
7
7
8
8
8
8
8
8
8
8
8
8
8
8
8
8
8
8
8
8
8
8
8
8
8
8
8
8
8
8
8
8
8
8
8
8
8
8
8
8
8
8
8
8
8
7
7
7
6
6
6
6
6
6
6
6
6
6
6
6
6
5
5
5
5
5
5
5
5
5
5
5
5
5
5
5
5
5
5
5
5
5
5
5
5
5
5
5
5
5
5
5
5
5
5
5
5
5
5
5
5
5
5
5
5
5
5
5
5
5
5
5
5
4
4
2
2
2
2
2
2
2
2
2
2
2
2
2
1
1
1
1
1
1
1
1
1
1
1
1
1
1
1
1
1
1
2
2
2
2
2
2
2
2
2
2
2
2
2
2
2
2
2
2
2
2
2
2
2
2
2
2
2
2
2
2
2
2
2
2
2
2
2
3
3
3
3
3
3
3
3
3
3
3
3
3
3
3
3
3
3
3
3
3
3
3
3
3
3
3
3
5
5
5
5
5
5
5
5
5
5
5
5
5
5
5
5
5
5
5
5
5
5
5
5
5
5
5
5
5
5
5
5
5
5
5
5
5
5
5
5
5
5
5
5
5
5
5
5
5
5
5
5
5
5
5
5
5
5
5
6
6
6
6
6
6
6
6
6
6
6
6
6
6
6
6
6
6
7
7
7
7
7
7
7
7
7
7
7
7
7
7
7
7
7
7
7
7
7
7
7
7
7
7
7
7
7
7
7
7
7
7
7
7
7
7
7
7
7
7
7
7
7
7
7
6
5
5
5
5
5
4
4
4
4
4
3
3
2
2
2
1
1
1
1
1
1
1
1
1
1
1
1
1
1
1
1
1
1
1
2
2
2
2
2
2
2
2
2
2
2
2
2
2
2
2
2
2
2
2
2
2
2
2
2
2
2
2
2
2
2
2
2
2
2
2
2
2
2
2
2
2
2
2
2
2
2
2
2
2
2
2
2
2
2
2
2
2
2
2
2
2
2
2
2
2
2
2
2
2
2
1
1
1
1
1
1
1
1
2
2
2
2
2
2
2
2
2
2
2
2
2
2
2
2
2
2
2
2
2
2
2
2
2
2
2
2
2
2
2
2
2
2
2
2
2
2
2
2
2
2
2
2
2
2
2
2
2
2
2
2
2
2
2
2
2
2
2
2
2
2
1
1
1
1
1
1
1
1
1
1
1
1
1
1
1
1
1
1
1
1
1
1
1
1
1
1
1
1
1
1
1
1
1
1
1
1
1
1
1
1
1
1
1
1
1
1
1
1
1
1
1
1
1
1
1
1
1
1
1
1
1
1
1
1
1
1
1
1
1
1
1
1
1
1
1
1
1
1
1
1
1
1
1
1
1
1
1
1
1
1
1
1
0
0
0
0
0
0
0
0
0
0
0
0
0
0
0
0
0
0
0
0
0
0
0
0
0
0
0
0
0
0
0
0
0
0
0
0
0
0
0
0
0
0
0
0
0
0
0
0
0
0
0
0
0
0
0
0
0
0
0
0
0
0
0
1
1
1
1
1
1
1
1
1
1
1
1
1
1
1
1
1
1
1
1
1
1
1
1
1
1
1
1
1
1
1
1
0
0
0
0
0
0
0
0
0
0
0
0
0
0
0
0
0
0
0
0
0
0
0
0
0
0
0
1
1
1
1
1
1
1
1
1
1
1
1
1
1
1
1
1
1
1
1
1
1
1
1
1
1
1
1
1
1
1
1
1
1
1
1
1
1
1
1
1
1
1
1
1
1
1
1
1
1
1
1
1
1
1
1
1
1
1
1
1
1
1
1
2
2
2
1
1
1
1
1
1
1
1
1
1
1
1
1
1
1
1
1
1
1
1
1
1
1
1
1
1
1
1
1
1
1
1
1
1
1
1
1
1
1
1
1
1
2
2
2
2
2
2
2
2
2
2
2
2
2
2
2
2
2
2
2
2
2
1
1
1
1
1
1
1
1
1
2
2
2
2
2
2
2
2
2
2
2
2
2
2
2
2
2
2
2
2
2
2
2
2
2
2
2
2
2
2
2
2
2
2
2
2
2
2
2
2
2
2
2
2
2
2
2
2
2
2
2
2
2
2
2
2
2
2
2
2
2
2
2
2
2
2
2
2
2
2
2
2
2
2
2
2
2
2
2
2
2
2
2
2
2
2
2
2
2
2
2
2
2
2
2
2
2
2
2
2
2
2
2
2
2
2
2
2
2
2
2
2
2
2
2
2
2
2
2
2
2
2
2
2
1
1
1
1
1
1
1
1
1
1
1
1
1
1
1
1
1
1
1
1
1
1
1
1
1
1
1
1
1
1
1
1
1
1
1
1
1
1
1
1
1
1
1
1
1
1
1
1
1
1
1
1
1
1
1
1
1
1
1
1
1
1
1
1
1
1
1
1
1
1
1
1
1
1
1
1
1
1
1
1
1
1
1
1
1
1
1
1
1
1
1
0
0
0
0
0
0
0
0
0
0
0
0
0
0
0
0
0
0
0
0
0
0
0
0
0
0
0
0
0
0
0
0
0
0
0
0
0
0
0
0
0
0
0
1
1
1
1
1
1
1
1
1
1
1
1
1
1
2
2
2
2
2
2
2
2
2
2
2
2
2
2
2
2
2
2
2
2
2
2
2
2
2
2
2
2
2
2
2
2
2
2
2
2
2
2
2
2
2
2
2
2
2
2
2
2
2
2
2
2
2
2
2
2
2
2
2
2
2
2
2
2
2
2
2
2
2
2
2
2
2
2
2
2
2
2
2
2
2
2
2
2
2
2
2
2
2
2
2
2
2
2
2
2
2
2
2
2
2
2
2
2
2
2
2
2
2
2
2
2
2
2
2
2
2
2
2
2
2
2
2
2
2
2
2
2
2
2
1
1
1
1
1
1
1
1
1
1
1
1
1
1
1
1
1
1
1
1
1
1
1
1
1
2
2
2
2
2
2
2
2
2
2
2
2
2
2
2
2
2
2
2
2
2
2
2
2
2
2
2
2
2
2
2
2
2
2
2
2
2
2
2
2
2
2
2
2
2
2
2
2
2
2
2
2
2
2
2
2
2
2
2
2
2
2
2
2
2
2
2
2
2
2
2
2
2
2
2
2
2
2
2
2
2
2
2
3
3
3
3
3
3
3
4
4
4
4
4
4
4
4
4
4
4
4
4
4
4
4
4
4
4
4
4
4
4
4
4
4
4
4
4
4
4
4
4
4
4
4
4
3
3
3
3
3
3
3
3
3
3
3
3
3
3
3
3
3
3
3
3
2
2
2
2
2
2
2
2
2
2
2
2
2
2
2
2
2
2
2
2
2
2
2
2
2
2
2
2
2
2
2
2
2
2
2
2
2
2
2
2
2
2
2
2
2
2
2
2
2
2
2
2
2
2
2
2
2
2
2
2
2
2
2
2
2
2
2
2
2
2
2
2
2
2
2
2
2
2
2
2
2
2
2
2
2
2
2
2
2
2
0
0
0
0
0
1
1
1
1
1
1
1
1
1
1
1
1
1
1
1
1
1
1
1
1
1
1
1
1
1
1
1
1
1
1
1
1
1
1
1
1
1
1
1
1
1
1
1
1
1
1
1
1
1
1
1
1
1
1
1
1
1
1
1
1
1
1
1
1
1
1
1
1
1
1
1
1
1
1
1
1
1
1
1
1
1
1
1
1
1
1
1
1
1
1
1
1
2
2
2
2
2
2
2
2
2
2
2
2
2
2
2
2
2
2
2
2
2
2
2
2
2
2
2
2
2
2
2
2
2
2
2
2
2
2
2
2
2
2
2
2
2
2
2
2
2
2
2
2
2
2
2
2
2
2
2
2
2
2
2
2
2
2
2
2
2
2
2
2
2
2
2
2
2
2
2
2
2
2
2
2
2
2
2
2
2
1
1
1
1
1
1
1
1
1
1
1
1
1
1
1
1
1
1
1
1
1
1
1
1
1
1
1
1
1
1
1
1
1
1
0
0
0
0
0
0
0
0
0
0
0
0
0
0
0
0
0
0
0
0
0
0
0
0
0
0
0
0
0
0
0
0
0
0
0
0
0
0
0
0
0
0
0
0
0
0
0
0
0
0
0
0
0
0
0
0
0
0
0
0
0
0
0
1
1
1
1
1
1
1
1
1
1
1
1
1
1
1
1
1
1
1
1
1
1
1
1
1
1
1
1
1
1
1
1
1
1
2
2
2
2
2
2
2
2
2
2
2
2
2
2
2
2
2
2
2
2
2
2
2
2
2
2
2
2
2
2
2
2
2
2
3
3
3
3
3
3
3
3
3
3
3
3
5
6
6
6
6
6
6
6
7
11
11
18
19
19
21
21
22
22
26
30
32
33
33
33
39
40
41
44
44
44
45
45
45
45
47
47
49
49
49
49
50
50
50
52
52
52
52
52
52
52
52
52
52
52
52
52
52
52
52
52
52
52
53
53
53
53
53
53
53
53
54
54
54
54
55
55
55
55
55
55
56
56
58
58
58
58
58
58
58
58
58
58
58
58
58
58
58
58
58
58
58
59
60
60
60
60
60
60
60
60
61
61
61
61
60
59
59
59
59
59
59
59
61
61
61
61
61
61
61
61
61
61
61
61
61
61
61
61
61
61
60
58
57
52
50
50
50
46
44
38
38
38
37
37
38
39
39
40
39
33
33
27
25
25
25
25
25
25
25
25
25
25
25
25
24
23
23
23
23
23
23
23
23
23
23
23
23
22
22
22
22
22
22
22
22
22
22
22
22
22
22
22
22
22
22
22
22
22
22
22
22
22
22
22
22
22
22
22
22
22
22
22
22
22
22
22
22
22
22
22
22
22
22
22
22
22
22
22
22
22
21
21
21
21
21
20
20
20
21
21
21
19
19
17
16
16
16
16
15
13
14
15
15
15
15
15
15
15
15
15
15
15
16
17
17
17
17
18
18
18
18
18
18
16
17
13
13
13
14
14
14
14
14
15
15
16
17
19
21
21
23
25
24
25
25
25
25
25
24
25
25
25
25
25
25
25
25
25
25
25
25
25
25
24
24
23
23
23
24
25
25
25
25
25
25
25
25
25
25
25
26
26
26
26
26
26
26
26
26
26
26
26
26
26
26
26
26
26
26
26
26
26
26
26
26
26
26
26
26
26
26
26
27
27
27
27
27
27
27
27
27
27
27
27
27
27
27
27
27
27
27
27
27
27
27
27
27
27
27
27
27
27
27
28
28
28
28
28
28
29
29
30
31
31
31
32
33
33
35
35
35
34
34
34
34
34
35
35
36
36
36
36
35
33
33
32
32
32
30
29
29
27
27
26
26
26
26
26
26
24
24
24
24
24
24
24
25
25
24
24
24
24
25
25
25
25
25
23
23
23
22
23
23
23
24
25
25
23
23
23
24
25
25
25
25
25
25
25
25
25
25
25
25
24
24
24
24
22
22
22
22
22
22
23
23
23
23
23
23
23
23
23
23
23
23
23
23
23
23
24
25
25
25
25
25
25
25
25
26
26
26
25
25
25
25
25
25
25
24
24
24
23
23
23
21
19
19
19
19
19
19
19
19
19
19
19
19
19
19
19
20
21
20
20
20
20
20
20
21
21
21
21
21
21
21
21
21
21
21
20
20
20
20
20
21
21
21
21
21
21
21
21
21
21
21
21
21
21
22
22
21
21
20
19
17
17
17
17
17
17
16
16
16
16
16
16
16
16
16
16
16
16
16
16
16
16
16
16
16
16
16
16
16
16
16
14
14
14
14
15
15
15
15
15
16
16
16
16
16
16
16
16
16
16
16
16
16
16
16
16
16
16
16
16
16
16
16
16
16
16
16
16
16
16
16
16
16
16
16
16
16
16
15
15
14
14
13
13
13
15
15
13
13
13
13
13
13
13
12
12
12
13
13
13
13
13
13
13
13
13
13
13
13
13
11
11
10
10
11
11
11
11
11
11
11
11
11
11
11
11
11
11
11
11
11
11
11
11
11
11
11
11
11
11
11
11
11
11
11
11
12
12
12
12
12
12
11
11
11
11
11
11
11
10
10
10
10
10
10
10
10
10
10
10
10
10
10
10
10
10
10
10
10
11
11
11
11
11
11
11
11
11
11
11
11
11
11
11
11
11
11
11
11
11
11
11
11
11
11
11
11
11
11
11
11
11
11
11
11
11
11
11
10
8
8
8
8
8
8
8
8
8
8
8
8
8
8
8
8
8
8
8
8
8
6
5
5
5
5
5
5
5
5
5
5
5
5
5
5
5
5
5
5
5
5
6
6
6
6
6
6
6
6
6
6
6
6
6
6
6
6
6
6
6
6
7
7
7
7
7
7
7
7
7
6
6
6
6
5
5
5
5
5
5
5
5
5
5
6
6
6
6
7
8
8
8
8
8
8
8
8
8
8
9
8
8
8
8
8
8
8
8
9
9
9
9
9
9
8
9
9
9
10
10
10
10
10
10
10
11
11
11
11
11
11
11
11
11
11
11
11
11
11
11
12
12
12
12
12
12
12
12
12
12
12
12
12
12
12
12
12
12
12
12
12
12
12
12
12
12
12
12
12
12
12
12
12
12
12
12
12
12
12
12
13
13
13
13
13
13
13
13
13
13
13
13
13
13
14
14
15
14
14
14
14
14
14
13
14
14
15
15
15
15
15
15
15
15
15
15
15
16
16
16
16
16
16
16
16
16
17
18
18
18
19
19
19
19
19
19
19
19
21
20
20
20
20
20
21
21
21
21
21
20
20
20
20
20
20
19
19
19
19
19
19
19
19
19
19
19
19
19
19
19
19
18
18
18
19
18
18
18
18
18
18
17
17
17
17
16
16
15
15
15
15
15
15
14
14
14
14
14
14
15
15
15
15
15
15
15
15
15
15
15
15
15
15
15
15
15
15
15
15
15
15
15
15
15
15
15
15
15
15
15
15
14
14
14
14
14
15
15
16
16
16
16
17
17
18
18
18
18
17
16
16
15
16
14
13
12
13
12
10
10
10
10
10
10
10
10
10
11
12
12
12
12
12
12
11
11
11
11
11
11
11
11
11
11
11
11
11
11
11
11
11
11
11
11
11
11
11
11
11
11
11
11
11
11
11
11
11
11
11
11
11
11
11
11
11
11
11
11
11
11
12
12
11
11
11
10
9
9
9
9
9
9
9
9
9
9
9
9
9
9
9
9
9
8
8
8
8
8
8
8
8
10
11
11
11
11
11
11
11
11
11
11
11
11
11
11
11
11
11
12
11
13
13
13
13
13
13
13
13
13
13
13
13
13
13
13
13
13
13
13
13
13
13
13
13
13
13
13
13
13
13
13
13
15
15
15
15
15
15
15
15
15
15
15
14
15
15
16
16
16
16
19
19
19
19
18
17
17
17
17
17
17
17
17
17
17
17
18
18
18
21
22
23
23
22
20
20
22
22
23
23
23
23
23
24
24
24
25
25
25
26
26
26
26
26
26
26
26
26
26
26
27
28
28
28
28
28
28
28
28
28
28
28
28
29
29
29
29
30
30
30
28
28
28
28
28
28
28
27
27
27
27
27
27
27
27
27
27
27
27
27
27
27
27
27
27
27
27
27
27
27
27
28
28
28
28
28
28
28
28
28
28
28
28
28
28
27
27
27
27
27
27
27
27
27
27
27
27
27
27
27
27
27
27
27
27
27
27
27
27
27
27
27
27
27
27
27
27
27
27
27
27
27
27
26
26
26
26
25
23
23
23
22
22
21
20
18
18
18
18
18
19
19
18
18
18
17
17
16
16
17
14
8
8
8
8
8
8
9
9
9
9
9
9
9
9
11
11
10
10
10
10
10
11
11
11
11
11
11
11
11
10
10
10
9
9
9
9
9
9
9
9
9
9
9
9
9
9
9
9
8
8
8
8
8
8
8
8
8
8
8
8
8
8
8
8
8
8
8
8
9
9
9
9
9
9
9
9
9
9
9
9
9
9
9
9
9
9
9
9
9
9
9
9
10
11
11
11
11
11
11
11
11
11
11
11
11
11
11
11
11
11
11
11
11
11
11
11
11
11
11
11
11
11
11
11
11
11
11
11
11
11
11
11
12
12
12
12
12
12
12
12
12
12
12
11
11
11
10
11
11
10
10
10
9
8
8
8
7
7
6
6
6
6
5
5
5
5
4
4
4
4
4
4
4
4
4
4
4
4
4
4
4
4
4
4
4
4
4
4
4
4
4
4
4
4
4
4
4
4
4
4
4
4
4
4
4
4
4
4
4
4
4
4
4
4
4
3
3
3
3
3
3
3
3
3
3
3
4
4
4
4
4
4
4
4
4
4
4
4
4
4
4
4
4
4
5
5
5
5
5
5
5
5
5
5
5
5
5
5
5
5
5
5
5
5
5
5
5
5
5
5
5
5
5
5
5
5
5
5
5
5
5
5
5
6
6
6
6
6
6
6
6
6
6
6
6
6
6
6
6
6
6
6
6
6
6
6
6
6
6
7
7
7
7
7
7
7
7
7
7
7
7
8
8
8
8
8
8
9
9
9
9
9
9
9
9
9
9
9
9
9
9
9
9
9
9
9
9
8
8
8
8
8
8
8
8
8
8
8
8
8
8
8
8
8
8
8
8
8
8
8
8
7
7
7
7
7
7
7
7
7
7
7
7
7
7
7
7
7
7
7
7
7
7
7
7
7
7
8
8
8
8
8
8
8
8
9
9
9
9
9
9
9
9
9
9
9
9
9
9
9
9
9
9
9
9
9
10
10
10
10
10
10
9
9
10
10
10
10
10
10
10
10
11
11
11
11
11
11
12
12
12
13
14
13
13
13
13
13
13
12
13
13
12
12
12
12
11
11
11
11
11
11
11
11
11
10
9
9
9
10
10
10
10
10
10
10
11
11
11
11
11
11
11
11
11
11
11
11
11
11
11
11
11
11
11
11
11
11
11
11
11
11
11
11
11
11
11
11
11
11
11
11
11
11
11
11
11
11
11
11
11
11
11
11
11
12
12
13
13
13
13
13
13
13
13
13
13
13
13
14
14
14
14
16
16
16
16
16
16
16
16
16
16
16
16
16
16
16
16
16
16
16
16
16
16
16
17
17
17
17
17
18
17
16
16
13
13
12
12
13
13
13
13
13
13
13
13
13
13
13
13
13
13
13
13
13
14
15
15
15
15
15
15
15
16
16
16
15
15
15
15
15
15
15
15
16
16
16
18
18
18
18
18
18
18
18
18
18
18
18
18
18
18
18
18
18
18
18
18
17
17
18
18
18
18
18
18
18
18
18
18
18
18
18
18
18
18
18
18
18
18
18
18
18
18
18
18
18
18
18
18
18
17
17
17
17
17
17
17
17
17
17
17
17
17
17
17
17
17
17
17
16
16
16
16
16
16
16
16
16
16
16
16
16
16
16
16
16
16
16
16
16
16
16
16
16
16
16
16
16
16
16
16
16
16
16
16
16
16
16
16
16
16
15
13
13
13
13
13
13
12
12
12
12
12
12
12
12
12
12
12
12
11
11
9
8
6
6
6
5
5
5
5
5
4
4
4
4
4
4
4
4
4
3
3
2
2
2
2
2
3
3
3
3
3
3
3
3
3
3
3
3
3
3
3
3
2
2
2
2
2
2
2
2
1
1
1
1
1
1
1
1
1
1
1
1
1
1
1
1
1
1
1
1
1
1
1
1
1
1
1
1
1
2
2
2
2
2
2
2
2
2
2
2
2
3
3
3
3
3
3
3
3
3
3
3
3
3
3
3
3
3
3
4
4
4
4
4
4
4
3
3
3
4
4
4
4
4
4
4
4
4
4
4
4
4
4
4
4
4
4
4
4
4
4
4
5
5
5
5
5
5
5
5
5
5
5
5
5
5
5
5
5
5
5
5
5
5
5
5
5
5
5
5
5
5
5
5
5
5
5
5
5
5
5
6
6
6
6
6
6
6
6
6
7
7
7
7
7
7
7
7
7
8
8
8
8
8
8
8
8
8
8
8
8
8
8
8
8
8
8
8
8
8
8
8
8
8
8
8
8
8
8
8
9
9
9
10
9
9
9
9
9
9
9
9
9
10
10
10
10
9
9
9
9
9
9
9
9
10
11
11
11
11
11
10
10
10
10
10
10
10
10
10
10
10
10
10
10
10
10
10
10
10
10
10
10
10
10
10
10
10
10
10
9
9
9
9
9
9
9
9
9
9
9
9
9
9
9
9
9
9
9
9
9
9
9
9
9
9
9
9
9
9
9
9
9
9
9
9
9
9
9
9
8
8
8
8
8
8
8
8
8
8
8
8
8
8
8
8
7
7
7
7
7
7
7
7
7
7
7
6
6
4
2
2
2
2
2
2
2
2
2
2
2
2
2
2
2
2
2
2
2
2
2
2
2
2
2
0
0
0
0
0
0
0
0
0
0
0
0
0
0
0
0
0
0
0
0
0
0
0
0
0
0
0
0
0
0
0
0
0
0
0
0
0
0
0
0
0
0
0
0
0
0
0
0
0
0
0
0
0
0
0
0
1
1
2
2
4
5
12
13
16
18
18
18
20
21
22
22
22
23
27
27
28
28
28
28
28
28
28
29
29
29
30
30
30
30
30
30
30
30
30
30
32
33
33
33
33
33
33
33
33
33
33
33
33
33
33
33
33
33
33
33
33
33
33
33
35
37
37
37
37
37
37
37
37
39
39
39
39
39
39
39
39
39
40
40
41
41
41
41
42
43
44
44
44
44
44
44
44
44
44
44
44
44
44
44
45
45
45
45
47
46
46
46
46
47
47
47
47
49
49
50
50
49
49
49
49
48
48
48
48
49
51
52
52
52
49
47
47
46
46
46
47
47
47
48
49
49
49
50
50
50
50
50
49
49
49
48
48
50
50
51
52
52
52
52
53
55
55
55
55
55
55
55
55
56
56
57
57
57
58
59
59
59
59
60
61
58
58
58
54
55
55
55
55
56
57
58
58
59
59
56
55
53
56
57
58
58
58
58
59
59
61
61
61
62
62
62
62
64
66
65
66
64
61
61
59
59
59
59
59
58
58
57
58
58
58
58
58
58
59
61
61
62
62
62
62
62
63
63
63
63
63
63
63
63
63
63
63
63
63
63
63
63
63
63
63
64
64
64
64
64
64
64
65
65
66
66
66
66
66
66
66
66
66
66
66
67
68
68
68
69
69
69
69
69
69
69
69
69
69
69
68
68
68
68
68
68
68
68
68
68
68
69
69
69
69
69
69
69
69
70
70
70
68
69
69
69
69
69
66
66
60
57
54
53
53
52
49
50
50
50
51
49
47
48
49
49
49
49
49
47
44
41
39
36
38
36
35
35
35
35
35
35
35
34
34
34
34
35
36
36
36
36
36
36
36
37
37
37
36
36
36
36
36
36
36
36
36
33
32
31
27
27
27
27
27
27
27
26
26
26
26
27
29
29
29
29
29
29
29
29
30
30
33
33
33
33
33
33
33
33
33
33
33
33
33
33
33
33
36
37
37
37
37
37
36
36
38
37
37
41
41
41
41
42
42
42
47
47
48
48
48
48
50
50
49
49
52
52
52
55
55
58
58
58
57
58
58
57
57
58
58
58
60
61
61
61
61
61
62
62
62
63
63
64
64
64
64
66
68
68
68
67
68
68
69
69
69
69
69
69
69
69
69
69
69
69
69
71
71
71
71
71
72
72
72
72
72
73
73
73
73
73
73
74
74
75
75
75
75
75
75
75
76
76
76
76
76
76
76
76
76
76
76
76
75
76
76
76
76
77
77
77
77
77
76
75
75
75
76
77
78
78
77
77
77
77
78
78
78
78
77
77
77
77
77
77
76
76
76
75
73
73
73
72
65
60
53
39
38
37
37
37
36
36
36
36
36
36
35
35
35
36
36
36
36
36
36
36
36
36
36
36
36
35
35
35
35
35
35
35
35
35
35
35
35
35
35
34
34
34
34
34
34
34
33
33
33
33
33
33
33
33
33
33
33
33
33
33
33
33
33
33
33
33
33
34
34
34
34
34
33
33
33
33
33
33
33
33
33
33
33
33
33
33
33
33
33
33
33
32
32
31
28
28
28
28
28
28
28
28
28
28
28
27
27
27
27
27
27
27
27
27
27
27
27
27
27
27
27
27
26
26
26
26
26
26
25
25
23
22
23
22
22
21
20
19
19
19
19
17
13
13
11
10
8
8
4
3
3
3
3
3
3
3
3
3
3
3
3
3
3
3
3
3
3
3
3
3
3
3
3
3
4
4
4
4
4
4
4
4
4
4
4
4
4
4
4
4
4
4
4
4
3
3
3
3
3
3
3
3
3
2
2
2
2
2
2
2
2
2
2
2
2
2
2
2
2
2
1
1
1
1
1
1
1
1
1
1
1
1
1
1
1
1
1
1
1
1
1
1
1
1
1
1
1
1
1
1
1
1
1
1
1
1
1
1
1
1
1
0
0
0
0
0
0
0
1
1
1
1
1
1
1
1
1
1
1
1
1
1
1
1
1
1
1
1
1
1
1
1
1
1
1
1
1
1
1
1
1
1
1
1
1
1
1
1
1
1
1
1
1
1
1
1
1
1
1
1
1
1
1
1
1
1
1
1
1
1
1
1
1
1
1
1
1
1
1
1
1
1
1
1
1
1
1
2
2
2
2
2
2
2
2
2
2
2
2
2
2
2
2
2
2
2
2
2
2
2
2
2
2
2
2
2
2
2
2
2
2
2
2
2
2
2
2
2
2
2
2
2
2
2
2
2
2
2
2
2
2
2
2
2
2
2
2
2
2
2
2
2
2
2
2
2
2
2
2
2
2
2
2
2
2
2
2
2
2
2
2
2
2
2
2
2
2
2
2
2
2
2
2
2
2
2
2
2
2
2
2
2
2
2
2
2
2
2
2
2
1
1
1
1
1
1
1
1
1
1
1
1
1
1
1
1
1
1
1
1
1
1
1
1
1
1
1
1
1
1
1
1
1
1
1
1
1
1
1
1
1
1
1
1
1
1
1
0
0
0
0
0
0
0
0
0
0
0
0
0
0
0
0
0
0
0
0
0
0
0
0
0
0
0
0
0
0
0
0
0
0
0
0
0
0
0
0
0
0
0
0
0
0
0
0
0
0
0
0
0
0
0
0
0
0
0
0
0
0
0
0
0
0
0
0
0
0
0
0
0
0
0
0
0
0
0
0
0
0
0
0
0
0
0
0
0
0
0
0
0
0
0
0
0
0
0
0
0
0
0
0
0
0
0
0
0
0
0
0
0
0
0
0
0
0
0
0
0
0
0
0
0
0
0
0
0
0
0
0
0
0
0
0
0
0
0
0
0
0
0
0
0
0
0
0
0
0
0
0
0
0
0
0
0
0
0
0
0
0
0
0
0
0
0
0
0
0
0
0
0
0
0
0
0
0
0
0
0
0
0
0
0
0
0
0
0
0
0
0
0
0
0
0
0
0
0
0
0
0
0
0
0
0
0
0
0
0
0
0
0
0
0
0
0
0
0
0
0
0
0
0
0
0
0
0
0
0
0
0
0
0
0
0
0
0
0
0
0
0
0
0
0
0
0
0
0
0
0
0
0
0
0
0
0
0
0
0
0
0
0
0
0
0
0
0
0
0
0
0
0
0
0
0
0
0
0
0
0
0
0
0
0
0
0
0
0
0
0
0
0
0
0
0
0
0
0
0
0
0
0
0
0
0
0
0
0
0
0
0
0
0
0
0
0
0
0
0
0
0
0
0
0
0
0
0
0
0
0
0
0
0
0
0
0
0
0
0
0
0
0
0
0
0
0
0
0
0
0
0
0
0
0
0
0
0
0
0
0
0
0
0
0
0
0
0
0
0
0
0
0
0
0
0
0
0
0
0
0
0
0
0
0
0
0
0
0
0
0
0
0
0
0
0
0
0
0
0
0
0
0
0
0
0
0
0
0
0
0
0
0
0
0
0
0
0
0
0
0
0
0
0
0
0
0
0
0
0
0
0
0
0
0
0
0
0
0
0
0
0
0
0
0
0
0
0
0
0
0
0
0
0
0
0
0
0
0
0
0
0
0
0
0
0
0
0
0
0
0
0
0
0
0
0
0
0
0
0
0
0
0
0
0
0
0
0
0
0
0
0
0
0
0
0
0
0
0
0
0
0
0
0
0
0
0
0
0
0
0
0
0
0
0
0
0
0
0
0
0
0
0
0
0
0
0
0
0
0
0
0
0
0
0
0
0
0
0
0
0
0
0
0
0
0
0
0
0
0
0
0
0
0
0
0
0
0
0
0
0
0
0
0
0
0
0
0
0
0
0
0
0
0
0
0
0
0
0
0
0
0
0
0
0
0
0
0
0
0
0
0
0
0
0
0
0
0
0
0
0
0
0
0
0
0
0
0
0
0
0
0
0
0
0
0
0
0
0
0
0
0
0
0
0
0
0
0
0
0
0
0
0
0
0
0
0
0
0
0
0
0
0
0
0
0
0
0
0
0
0
0
0
0
0
0
0
0
0
0
0
0
0
0
0
0
0
0
0
0
0
0
0
0
0
0
0
0
0
0
0
0
0
0
0
0
0
0
0
0
0
0
0
0
0
0
0
0
0
0
0
0
0
0
0
0
0
0
0
0
0
0
0
0
0
0
0
0
0
0
0
0
0
0
0
0
0
0
0
0
0
0
0
0
0
0
0
0
0
0
0
0
0
0
0
0
0
0
0
0
0
0
0
0
0
0
0
0
0
0
0
0
0
0
0
0
0
0
0
0
0
0
0
0
0
0
0
0
0
0
0
0
0
0
0
0
0
0
0
0
0
0
0
0
0
0
0
0
0
0
0
0
0
0
0
0
0
0
0
0
0
0
0
0
0
0
0
0
0
0
0
0
0
0
0
0
0
0
0
0
0
0
0
0
0
0
0
0
0
0
0
0
0
0
0
0
0
0
0
0
0
0
0
0
0
0
0
0
0
0
0
0
0
0
0
0
0
0
0
0
0
0
0
0
0
0
0
0
0
0
0
0
0
0
0
0
0
0
0
0
0
0
0
0
0
0
0
0
0
0
0
0
0
0
0
0
0
0
0
0
0
0
0
0
0
0
0
0
0
0
0
0
0
0
0
0
0
0
0
0
0
0
0
0
0
0
0
0
0
0
0
0
0
0
0
0
0
0
0
0
0
0
0
0
0
0
0
0
0
0
0
0
0
0
0
0
0
0
0
0
0
0
0
0
0
0
0
0
0
0
0
0
0
0
0
0
0
0
0
0
0
0
0
0
0
0
0
0
0
0
0
0
0
0
0
0
0
0
0
0
0
0
0
0
0
0
0
0
0
0
0
0
0
0
0
0
0
0
0
0
0
0
0
0
0
0
0
0
0
0
0
0
0
0
0
0
0
0
0
0
0
0
0
0
0
0
0
0
0
0
0
0
0
0
0
0
0
0
0
0
0
0
0
0
0
0
0
0
0
0
0
0
0
0
0
0
0
0
0
0
0
0
0
0
0
0
0
0
0
0
0
0
0
0
0
0
0
0
0
0
0
0
0
0
0
0
0
0
0
0
0
0
0
0
0
0
0
0
0
0
0
0
0
0
0
0
0
0
0
0
0
0
0
0
0
0
0
0
0
0
0
0
0
0
0
0
0
0
0
0
0
0
0
0
0
0
0
0
0
0
0
0
0
0
0
0
0
0
0
0
0
0
0
0
0
0
0
0
0
0
0
0
0
0
0
0
0
0
0
0
0
0
0
0
0
0
0
0
0
0
0
0
0
0
0
0
0
0
0
0
0
0
0
0
0
0
0
0
0
0
0
0
0
0
0
0
0
0
0
0
0
0
0
0
0
0
0
0
0
0
0
0
0
0
0
0
0
0
0
0
0
0
0
0
0
0
0
0
0
0
0
0
0
0
0
0
0
0
0
0
0
0
0
0
0
0
0
0
0
0
0
0
0
0
0
0
0
0
0
0
0
0
0
0
0
0
0
0
0
0
0
0
0
0
0
0
0
0
0
0
0
0
0
0
0
0
0
0
0
0
0
0
0
0
0
0
0
0
0
0
0
0
0
0
0
0
0
0
0
0
0
0
0
0
0
0
0
0
0
0
0
0
0
0
0
0
0
0
0
0
0
0
0
0
0
0
0
0
0
0
0
0
0
0
0
0
0
0
0
0
0
0
0
0
0
0
0
0
0
0
0
0
0
0
0
0
0
0
0
0
0
0
0
0
0
0
0
0
0
0
0
0
0
0
0
0
0
0
0
0
0
0
0
0
0
0
0
0
0
0
0
0
0
0
0
0
0
0
0
0
0
0
0
0
0
0
0
0
0
0
0
0
0
0
0
0
0
0
0
0
0
0
0
0
0
0
0
0
0
0
0
0
0
0
0
0
0
0
0
0
0
0
0
0
0
0
0
0
0
0
0
0
0
0
0
0
0
0
0
0
0
0
0
0
0
0
0
0
0
0
0
0
0
0
0
0
0
0
0
0
0
0
0
0
0
0
0
0
0
0
0
0
0
0
0
0
0
0
0
0
0
0
0
0
0
0
0
0
0
0
0
0
0
0
0
0
0
0
0
0
0
0
0
0
0
0
0
0
0
0
0
0
0
0
0
0
0
0
0
0
0
0
0
0
0
0
0
0
0
0
0
0
0
0
0
0
0
0
0
0
0
0
0
0
0
0
0
0
0
0
0
0
0
0
0
0
0
0
0
0
0
0
0
0
0
0
0
0
0
0
0
0
0
0
0
0
0
0
0
0
0
0
0
0
0
0
0
0
0
0
0
0
0
0
0
0
0
0
0
0
0
0
0
0
0
0
0
0
0
0
0
0
0
0
0
0
0
0
0
0
0
0
0
0
0
0
0
0
0
0
0
0
0
0
0
0
0
0
0
0
0
0
0
0
0
0
0
0
0
0
0
0
0
0
0
0
0
0
0
0
0
0
0
0
0
0
0
0
0
0
0
0
0
0
0
0
0
0
0
0
0
0
0
0
0
0
0
0
0
0
0
0
0
0
0
0
0
0
0
0
0
0
0
0
0
0
0
0
1
1
1
1
1
1
1
1
1
1
1
1
1
1
1
1
1
1
1
1
1
1
1
1
1
1
1
1
1
1
1
1
1
1
1
1
1
1
1
1
1
1
1
1
1
1
1
1
1
1
1
1
1
1
1
1
1
1
1
1
1
1
1
1
1
1
1
1
1
1
1
1
1
1
1
1
1
1
1
1
1
1
1
1
1
1
1
1
1
1
1
1
1
1
1
1
1
1
1
1
1
1
1
1
1
1
1
1
1
1
1
1
1
1
1
1
1
1
1
1
1
1
1
1
1
1
1
1
1
1
2
4
4
4
5
5
5
6
6
9
9
10
10
11
11
11
11
11
12
12
12
12
12
12
12
13
13
12
14
15
15
15
15
15
15
15
15
15
15
15
15
16
16
16
15
16
16
16
16
17
17
17
17
17
17
17
17
17
17
17
17
17
17
17
17
17
17
17
17
17
17
17
18
18
18
18
18
18
18
18
18
18
18
18
18
18
18
18
18
18
18
18
18
18
18
18
18
18
18
19
20
20
19
19
19
19
19
19
19
19
19
19
19
19
19
19
19
19
19
19
19
19
19
19
19
19
19
19
19
19
17
17
17
18
19
19
19
19
19
19
19
19
19
19
20
20
20
20
20
21
21
21
21
21
21
22
22
22
21
19
18
17
17
13
14
14
14
14
15
15
15
15
15
15
15
16
16
16
16
17
17
17
19
19
19
19
19
19
19
19
19
19
19
19
20
20
20
20
20
20
20
21
21
22
22
22
22
22
22
22
22
22
23
22
22
22
22
22
22
22
22
23
23
28
30
32
32
32
32
32
32
32
32
32
31
31
31
32
32
32
32
32
32
32
32
32
32
33
33
33
33
33
33
33
33
33
33
33
33
33
33
33
33
34
34
34
34
34
34
33
33
33
33
33
33
33
33
33
33
33
35
35
35
35
36
36
36
39
37
37
37
37
36
36
36
37
37
37
37
38
38
38
38
38
39
39
39
37
34
35
34
34
34
34
34
34
35
35
35
35
35
35
36
36
36
36
36
36
36
36
36
36
36
36
36
36
36
36
36
36
36
36
36
36
36
36
36
37
37
37
37
36
36
36
35
34
34
33
34
34
34
35
35
34
34
34
34
34
34
33
33
33
34
34
34
34
34
35
37
37
37
39
38
38
37
37
35
35
36
36
36
36
36
36
36
36
36
36
36
36
38
47
47
46
46
47
47
47
47
45
45
45
45
44
44
44
43
43
36
36
37
37
38
51
55
55
55
55
55
55
57
56
58
59
58
59
58
58
58
62
65
65
65
65
65
64
64
64
64
64
65
65
65
65
67
67
67
68
69
69
69
69
69
69
69
69
69
70
70
70
72
72
72
72
73
74
73
73
73
73
73
73
73
72
75
75
75
75
75
75
75
75
75
75
75
76
76
80
80
80
80
80
80
79
79
80
80
80
83
83
82
83
84
84
84
84
85
85
85
85
85
83
83
83
83
83
83
83
83
83
83
83
83
83
83
83
83
83
83
83
83
84
84
85
85
85
85
85
86
86
86
86
86
83
83
83
83
83
83
79
78
78
78
76
73
72
66
56
55
52
53
54
54
55
55
55
55
55
54
55
55
55
55
55
55
55
55
55
57
58
58
58
58
58
58
58
58
58
58
58
60
61
61
61
61
61
58
58
58
58
60
60
61
61
60
61
57
55
55
52
52
52
50
50
48
47
47
47
48
47
48
46
41
40
40
42
41
43
44
44
44
44
45
45
45
45
45
45
45
46
49
49
50
48
49
48
48
50
50
50
50
50
49
50
50
50
50
52
52
52
51
51
51
51
51
52
52
52
52
52
53
53
53
53
53
53
53
53
52
54
52
51
51
50
50
49
50
50
51
51
51
51
51
51
53
53
54
54
54
54
54
54
54
54
55
55
58
59
59
60
61
63
63
63
63
63
63
63
63
63
63
63
63
63
63
63
63
65
65
66
66
66
68
68
68
68
68
68
68
69
69
70
70
70
71
71
72
72
71
63
64
64
64
64
61
61
61
61
59
61
61
58
58
58
58
58
58
58
58
58
58
58
58
58
59
59
60
61
61
61
62
62
62
63
63
63
63
63
63
63
64
64
63
62
62
57
56
55
55
57
58
58
58
58
58
58
58
58
58
59
60
60
60
60
60
60
60
60
60
61
60
60
60
60
60
61
61
61
61
61
61
60
60
58
58
58
58
61
60
61
61
61
61
61
61
61
62
62
62
63
63
63
63
63
63
63
62
61
59
59
59
58
56
47
48
45
43
41
39
39
39
39
39
39
41
40
41
41
41
40
41
41
41
40
38
36
36
36
39
40
40
40
39
39
39
39
39
39
39
39
41
41
41
41
40
41
41
41
41
43
43
43
43
43
43
43
43
43
43
43
44
44
44
44
44
44
44
44
44
44
44
44
44
43
43
43
43
43
43
43
43
44
44
45
45
45
45
45
44
44
44
44
44
44
45
44
44
44
45
45
44
44
42
41
37
39
38
37
36
38
38
38
38
38
38
38
38
37
40
41
41
43
43
44
44
43
44
44
44
45
44
44
42
42
42
42
44
47
49
52
52
52
51
51
51
51
51
50
49
48
46
44
44
44
44
44
44
44
44
44
43
43
43
43
43
46
46
46
46
47
45
46
47
49
51
51
51
50
50
50
50
50
51
50
50
50
50
50
50
50
50
51
51
52
52
52
51
51
51
51
54
57
58
58
59
60
61
61
61
61
61
61
61
61
61
61
61
61
61
61
68
68
68
68
68
68
67
66
66
67
68
69
70
70
67
69
68
67
67
68
69
71
71
72
72
72
72
72
72
72
72
72
72
74
74
74
75
75
75
75
80
80
80
83
83
83
83
83
83
83
85
85
86
89
89
89
89
86
84
84
84
84
86
86
86
86
86
87
88
88
87
86
86
85
86
86
86
86
86
86
86
86
86
86
86
86
85
85
85
85
85
85
85
85
85
85
85
84
84
84
83
83
83
83
83
83
83
83
83
83
83
83
84
83
83
83
82
83
83
83
83
83
83
83
84
84
85
85
85
85
85
85
86
86
86
86
86
86
86
87
87
88
88
88
88
88
88
89
89
89
89
88
88
88
88
89
89
89
86
86
86
86
86
86
86
86
86
88
88
87
87
87
86
71
58
48
42
38
35
36
35
35
37
38
38
38
39
39
39
41
41
41
41
42
42
42
43
44
44
44
43
41
41
41
40
41
41
41
43
44
46
47
46
47
45
45
46
44
44
44
44
44
44
43
43
48
49
49
49
50
50
50
50
50
50
50
51
51
51
51
51
51
51
51
52
54
54
54
56
56
56
57
57
57
57
57
58
58
58
58
58
57
57
58
58
58
58
58
58
58
59
59
59
59
59
58
58
58
58
58
58
58
58
58
58
58
58
58
58
59
59
59
59
58
58
58
60
60
59
59
56
51
52
52
52
52
52
52
52
51
50
50
50
50
50
50
50
50
50
50
51
51
51
51
51
50
50
51
51
51
51
51
51
51
51
51
51
51
49
47
47
47
47
47
47
48
48
48
48
48
48
48
49
49
49
49
49
49
49
49
49
49
49
49
49
49
49
49
50
50
50
50
50
50
50
50
50
50
50
50
50
50
49
44
41
37
34
25
17
15
15
16
16
16
16
16
15
14
13
13
13
13
13
13
13
13
14
14
14
13
12
12
11
11
11
13
13
12
13
13
13
13
13
13
13
13
13
13
13
13
13
13
13
13
13
12
12
12
12
12
12
12
12
12
12
12
12
12
12
12
12
12
12
12
12
12
12
12
12
12
11
11
11
11
10
10
10
10
10
10
10
10
9
9
9
9
9
9
9
9
9
9
9
9
9
9
9
9
9
9
8
8
8
8
7
7
7
7
7
7
7
7
7
7
7
7
7
7
7
7
7
7
7
7
8
8
8
8
8
8
8
8
8
8
8
8
8
7
7
6
6
6
6
6
5
5
5
5
5
5
5
5
5
5
5
5
5
5
5
5
5
5
5
5
5
5
5
5
5
5
5
5
5
5
5
5
5
5
5
5
5
5
5
5
5
5
5
5
5
4
3
3
3
3
3
3
3
2
2
2
2
2
2
2
2
2
2
1
1
1
1
1
1
1
1
1
1
0
0
0
0
0
0
0
0
0
0
0
0
0
0
0
0
0
0
0
0
0
0
0
0
0
0
0
0
0
0
0
0
0
0
0
0
0
0
0
0
0
0
0
0
0
0
0
0
0
0
0
0
0
0
0
0
0
0
0
0
0
0
0
0
0
0
0
0
0
0
0
0
0
0
0
0
0
0
0
0
0
0
0
0
0
0
0
0
0
0
0
0
0
0
0
0
0
0
0
0
0
0
0
0
0
0
0
0
0
0
0
0
0
0
0
0
0
0
0
0
0
0
0
0
0
0
0
0
0
0
0
0
0
0
0
0
0
0
0
0
0
0
0
0
0
0
0
0
0
0
0
0
0
0
0
0
0
0
0
0
0
0
0
0
0
0
0
0
0
0
0
0
0
0
0
0
0
0
0
0
0
0
0
0
0
0
0
0
0
0
0
0
0
0
0
0
0
0
0
0
0
0
0
0
0
0
0
0
0
0
0
0
0
0
0
0
0
0
0
0
0
0
0
0
0
0
0
0
0
0
0
0
0
0
0
0
0
0
0
0
0
0
0
0
0
0
0
0
0
0
0
0
0
0
0
0
0
0
0
0
0
0
0
0
0
0
0
0
0
0
0
0
0
0
0
0
0
0
0
0
0
0
0
0
0
0
0
0
0
0
0
0
0
0
0
0
0
0
0
0
0
0
0
0
0
0
0
0
0
0
2
2
2
3
3
3
3
3
3
3
3
3
3
3
3
3
3
3
3
3
3
3
3
3
3
3
3
3
3
3
3
3
3
3
3
3
3
3
3
3
3
3
3
3
3
3
3
3
3
3
3
3
3
3
3
3
3
3
3
3
4
4
4
4
4
4
4
4
4
4
4
4
4
4
4
4
4
4
5
5
5
5
5
5
5
5
5
5
5
5
5
5
5
5
5
5
5
5
5
5
5
5
5
5
5
5
4
4
4
4
4
5
5
4
4
4
5
5
6
6
7
7
7
7
7
8
8
9
10
11
11
11
11
11
11
11
11
11
11
11
11
11
11
11
11
11
11
11
11
12
12
12
12
12
13
13
13
13
13
13
13
13
13
13
13
13
13
13
13
13
13
13
13
13
13
13
13
13
13
13
13
13
13
13
13
13
13
13
14
15
15
15
15
15
15
15
15
15
16
16
16
16
16
16
16
16
16
16
16
16
16
16
16
16
16
16
16
16
16
16
16
16
16
16
16
16
16
18
19
19
19
19
19
19
19
19
19
19
19
19
19
19
19
19
19
19
19
19
19
19
19
19
19
19
19
19
19
19
19
19
19
19
19
19
20
20
20
20
20
20
20
20
20
20
20
19
20
20
20
19
19
19
19
18
18
16
14
15
15
15
15
14
14
15
15
14
13
13
13
13
13
13
13
13
13
13
13
13
13
13
13
13
13
13
13
13
13
13
13
13
13
13
13
13
13
13
13
13
13
13
13
13
13
13
13
13
13
13
13
13
12
12
12
12
12
12
12
12
12
12
12
12
13
13
13
13
13
13
13
13
13
13
13
13
13
13
13
13
13
13
13
13
13
13
13
13
13
13
13
13
11
11
11
11
11
11
11
11
11
11
11
11
11
11
11
11
11
11
11
11
11
11
11
11
11
12
12
12
12
12
12
12
12
12
12
12
12
12
12
12
12
13
13
13
13
13
13
13
13
13
12
12
12
13
13
13
13
13
13
13
13
13
14
14
14
14
14
14
14
14
14
14
13
12
12
11
12
12
12
12
11
11
11
11
11
11
11
11
11
11
11
11
11
11
11
11
11
11
11
11
9
9
9
8
8
8
8
8
8
8
8
8
8
8
8
8
8
8
8
8
8
8
8
8
8
8
8
8
8
8
8
8
8
8
8
8
8
8
8
8
8
8
8
8
8
8
8
8
8
8
8
8
8
8
8
8
8
8
8
8
8
8
8
8
8
8
8
8
8
8
8
8
9
9
9
9
9
9
9
9
9
8
8
8
8
8
7
7
8
8
8
8
8
8
8
8
6
6
6
6
6
6
5
5
5
5
5
5
5
5
5
5
5
5
5
6
5
5
5
5
5
5
5
5
5
5
5
5
5
5
5
5
5
5
5
5
5
5
5
5
5
5
5
5
5
5
5
5
5
5
5
5
5
5
5
5
5
5
5
5
5
5
5
5
5
5
5
5
5
5
5
5
5
5
5
5
5
5
5
5
5
5
5
5
5
5
5
5
5
5
5
5
5
5
5
5
5
5
5
5
5
5
5
5
5
5
5
5
5
5
5
5
5
5
5
5
5
5
5
5
5
5
5
4
4
4
4
4
4
4
5
5
5
5
5
5
5
5
5
5
4
4
4
4
4
4
4
4
4
4
4
4
4
4
4
4
4
4
4
4
4
4
4
4
4
2
2
2
2
2
2
2
2
2
2
2
2
2
2
2
2
2
2
2
2
2
2
2
2
2
2
2
2
2
2
2
2
2
2
2
2
2
2
2
2
2
2
2
2
3
3
3
3
3
3
3
3
5
5
5
5
5
5
6
6
6
6
7
7
7
7
7
7
7
7
7
7
7
7
7
7
7
7
7
7
7
8
8
8
8
8
8
8
8
8
8
8
8
8
8
8
8
8
8
8
8
8
8
8
8
8
8
8
8
8
7
7
7
7
7
7
7
7
7
7
7
7
7
8
7
7
7
7
7
7
7
7
7
7
8
8
8
8
8
8
8
8
8
8
8
8
8
8
8
8
8
8
8
8
8
8
9
9
9
9
9
9
9
9
9
9
9
9
9
9
9
9
9
9
9
9
9
9
10
10
10
10
10
11
10
10
10
10
10
10
10
10
10
10
10
10
10
10
10
10
10
9
9
9
9
9
9
9
9
9
9
9
9
9
11
11
11
11
11
11
11
11
12
12
12
12
13
13
13
13
13
13
13
13
13
13
13
13
13
13
13
13
13
13
15
15
15
15
15
15
15
15
15
15
15
16
16
16
16
16
16
16
16
16
16
16
16
17
17
17
17
18
18
19
19
19
19
19
19
18
18
19
19
19
19
19
19
16
16
16
16
16
16
16
16
16
16
16
16
16
16
16
16
16
16
16
16
16
16
16
16
16
16
16
16
16
16
16
16
15
14
14
14
14
14
14
14
14
14
14
13
13
13
13
13
13
13
13
13
13
13
13
13
13
13
13
13
13
13
13
13
13
13
13
13
13
13
13
13
13
14
14
14
14
14
14
14
14
14
14
14
14
15
15
15
15
15
15
15
15
15
15
15
15
14
14
14
14
13
13
12
12
12
12
12
12
12
12
10
9
9
9
8
8
6
6
6
5
5
5
6
6
6
6
6
6
6
6
6
7
6
6
6
6
6
5
5
6
6
6
6
6
6
6
6
6
6
5
5
5
5
5
5
5
5
5
5
5
5
5
5
5
4
4
4
4
4
4
4
4
4
4
4
6
6
6
6
6
6
6
6
6
6
6
6
6
6
6
7
7
7
7
7
7
7
7
8
8
8
8
8
8
8
8
8
8
8
8
8
8
8
8
8
8
8
8
8
8
9
9
9
9
9
9
9
9
9
9
9
9
9
9
9
9
9
9
9
9
9
9
9
9
9
9
9
9
9
9
9
9
9
9
9
9
9
9
9
9
9
9
9
9
8
8
8
8
8
8
8
8
8
8
9
9
9
9
9
9
9
9
9
9
9
9
9
9
9
9
9
9
9
9
9
9
9
9
9
9
9
9
10
10
10
10
10
10
10
10
10
10
10
10
11
11
11
11
11
11
10
11
11
11
11
11
11
11
11
11
11
11
11
11
11
12
12
13
14
14
14
14
14
14
14
14
14
14
14
14
14
14
14
14
14
14
14
14
14
14
13
14
14
14
15
15
15
16
16
16
16
16
16
15
15
15
15
14
14
13
13
13
13
13
13
12
12
12
12
12
12
11
11
11
12
12
12
12
12
12
12
12
12
12
12
12
12
12
12
12
12
12
12
12
12
12
12
12
12
12
12
11
11
13
13
13
13
13
13
13
13
13
13
13
13
13
13
13
15
15
14
14
14
14
14
14
14
13
13
13
13
13
13
13
14
14
14
14
14
14
14
13
14
15
15
15
15
15
15
15
16
16
16
16
16
16
16
19
20
20
20
20
19
20
21
21
20
20
20
18
18
18
18
17
16
16
15
15
15
15
15
15
15
15
15
15
15
15
15
15
15
16
16
16
16
16
16
15
15
15
14
14
14
14
14
14
14
14
14
14
14
14
15
15
15
15
15
15
15
15
15
15
16
16
15
15
15
16
16
16
16
16
16
16
16
16
16
16
16
16
16
16
16
15
15
15
15
16
16
16
16
16
16
16
17
17
17
17
17
17
17
17
18
18
18
18
18
18
18
18
18
18
18
18
18
18
18
18
18
17
17
16
16
16
14
14
15
16
16
17
16
16
16
16
17
17
18
18
18
18
18
18
17
17
17
18
18
18
19
19
19
19
19
19
19
19
21
21
21
21
21
22
22
23
23
23
23
24
24
24
24
24
24
24
24
23
23
23
22
22
22
22
22
21
21
21
21
22
21
21
23
23
23
23
23
23
23
23
23
23
23
23
23
23
23
23
24
23
23
24
24
25
25
25
25
25
25
24
24
24
24
24
24
24
24
24
24
24
24
25
25
25
25
25
25
25
25
25
25
25
25
25
25
25
25
25
25
25
25
25
26
26
26
26
26
26
26
26
26
26
26
26
26
26
26
26
26
26
26
26
26
26
26
26
26
26
26
26
26
26
26
26
26
26
25
25
24
23
23
23
23
23
23
23
22
21
19
19
19
19
19
20
20
19
19
19
19
19
19
19
19
19
19
19
19
20
20
20
20
20
20
20
19
19
19
19
19
19
19
19
19
19
19
19
19
19
19
19
19
19
19
19
19
19
19
19
19
19
19
19
19
19
19
19
19
19
19
19
18
16
11
6
5
4
4
4
4
4
4
4
5
5
5
4
4
4
4
4
4
4
4
4
4
4
4
4
4
4
4
4
4
4
4
5
5
5
5
5
5
5
5
5
5
5
5
5
5
5
5
5
6
6
6
5
5
5
5
5
5
5
5
5
5
4
4
4
4
4
4
4
4
4
4
4
4
4
5
5
5
6
6
6
5
5
5
5
5
5
5
5
5
5
5
6
6
6
6
6
6
6
6
6
7
7
7
7
7
7
7
7
7
7
7
8
8
8
8
8
8
8
8
8
8
8
8
8
8
8
8
9
9
9
9
9
9
9
9
9
9
9
10
10
10
10
10
10
10
11
12
13
13
13
13
13
13
13
13
13
13
13
13
13
13
13
13
13
13
14
14
14
14
15
15
15
15
15
15
15
15
15
15
15
14
14
14
14
14
14
14
14
14
14
14
14
14
14
14
14
14
14
14
14
14
14
14
14
14
14
14
14
14
14
14
14
15
16
16
16
16
16
15
15
14
14
14
14
13
13
13
14
14
14
14
15
15
15
15
15
15
15
14
14
14
14
16
16
17
18
18
18
17
17
19
19
19
19
19
19
19
19
19
19
19
18
18
18
18
18
18
18
18
18
18
18
18
18
18
19
19
19
19
19
19
19
19
19
19
20
20
20
21
21
22
22
22
22
22
22
20
20
19
19
19
21
21
21
21
22
22
24
24
24
24
24
24
24
24
24
24
23
23
21
21
21
22
22
22
23
23
23
23
24
24
24
24
25
25
25
25
25
25
25
25
25
25
25
25
25
25
26
27
27
27
27
27
27
27
27
27
27
27
27
27
27
27
27
27
27
27
27
27
27
27
27
27
27
27
27
27
27
27
27
27
27
27
27
27
27
27
27
27
27
26
25
25
25
25
25
25
25
25
25
25
25
25
25
25
25
25
25
25
25
25
25
25
25
25
25
25
25
25
25
25
25
25
25
25
25
25
25
25
25
25
25
25
25
25
25
25
25
25
25
25
25
25
25
25
25
25
25
25
25
25
25
25
25
24
20
20
20
15
15
15
14
14
14
14
12
11
10
8
7
4
4
5
5
6
6
6
6
7
7
7
7
6
5
5
5
5
5
5
5
5
5
7
8
8
8
8
8
8
8
8
8
8
8
8
9
9
9
9
9
10
10
10
10
10
10
10
10
10
10
10
10
10
10
10
10
10
10
10
10
10
10
10
10
10
10
10
10
10
10
10
10
10
10
10
10
10
10
10
10
10
10
10
10
10
10
10
10
10
10
10
10
10
10
10
10
10
10
10
10
10
10
10
10
10
10
10
10
10
10
10
10
10
10
10
10
11
11
11
11
11
11
11
11
11
11
11
11
11
11
11
11
11
11
11
11
7
7
7
7
8
7
7
7
7
6
6
6
6
6
6
6
6
6
6
6
6
6
6
6
5
5
5
5
5
5
5
5
5
5
5
5
4
4
4
4
4
4
4
4
4
4
4
4
4
4
4
4
4
4
4
4
5
5
5
5
5
5
5
5
5
5
5
5
5
5
5
5
5
5
5
5
5
5
5
5
5
5
5
5
5
5
5
5
5
5
5
5
5
5
5
5
5
5
5
5
5
5
5
5
5
5
5
5
5
5
5
5
5
5
5
5
5
5
5
5
5
5
5
5
5
5
5
5
5
5
5
5
5
5
5
5
5
5
5
5
5
5
5
5
5
5
5
5
5
5
5
5
5
5
5
5
5
2
2
2
1
1
1
1
1
1
1
2
2
2
2
2
2
2
2
2
2
2
2
2
2
2
2
2
2
2
2
2
2
2
2
2
2
2
2
2
2
2
2
2
2
2
2
2
2
2
2
2
2
2
2
2
2
2
2
2
2
2
2
2
2
2
2
2
2
2
2
2
2
2
2
2
2
2
2
2
2
2
2
2
2
2
2
2
2
2
2
2
2
3
3
3
2
2
2
2
2
2
2
2
2
2
2
2
2
2
2
2
2
2
2
2
2
2
2
2
2
2
2
2
2
2
2
2
2
2
2
2
2
2
2
2
2
2
2
2
2
2
2
2
2
2
2
2
2
2
2
2
2
2
2
3
3
3
3
3
3
3
3
3
3
3
3
3
3
3
3
3
3
3
3
3
2
2
2
2
2
2
2
2
2
2
2
2
2
2
2
2
2
2
2
2
2
2
2
2
2
2
2
2
2
2
2
2
2
2
2
2
2
2
2
2
2
2
2
2
2
2
2
2
2
2
2
2
2
2
2
2
2
2
2
2
2
2
2
2
2
2
2
2
2
2
2
2
2
2
2
2
2
2
2
2
2
2
2
2
2
2
2
2
2
2
2
2
2
2
2
2
2
2
2
2
2
2
2
2
2
2
2
2
2
2
2
2
2
2
2
2
2
2
2
2
2
2
2
2
2
2
2
2
2
2
2
2
2
2
2
2
2
2
2
2
2
2
2
2
2
2
2
2
2
2
2
2
2
2
2
3
3
3
4
4
4
4
4
4
4
4
4
4
4
4
4
4
4
4
4
4
4
4
4
4
4
3
3
3
3
3
3
3
3
3
3
3
3
3
3
3
3
3
3
3
3
3
3
3
3
3
3
3
3
3
3
3
3
3
3
3
3
2
2
2
2
2
2
2
2
2
2
2
2
2
2
2
2
2
2
2
2
2
2
2
2
2
2
2
2
2
2
2
2
2
2
2
2
2
2
2
2
2
2
2
2
2
2
2
2
2
2
2
2
2
2
2
2
2
2
2
2
2
2
2
2
2
2
2
2
2
2
2
2
2
2
2
2
2
2
2
2
1
1
1
1
1
1
1
1
1
1
1
1
1
1
1
1
1
1
1
1
1
1
1
1
1
1
1
1
1
1
1
1
1
1
1
1
1
1
1
1
1
1
0
0
0
0
0
0
0
0
0
0
0
0
0
0
0
0
0
0
0
0
0
0
0
0
0
0
0
0
0
0
0
0
0
0
0
0
0
0
0
0
0
0
0
0
0
0
0
0
0
0
0
0
0
0
0
0
0
0
0
0
0
0
0
0
0
0
0
0
0
0
0
0
0
0
0
0
0
0
0
0
0
0
0
0
0
0
0
0
0
0
0
0
0
0
0
0
0
0
0
0
0
0
0
0
0
0
0
0
0
0
0
0
0
0
0
0
0
0
0
0
0
0
0
0
0
0
0
0
0
0
0
0
0
0
0
0
0
0
0
0
0
0
0
0
0
0
0
0
0
0
0
0
0
0
0
0
0
0
0
0
0
0
0
0
0
0
0
0
0
0
0
0
0
0
0
0
0
0
0
0
0
0
0
0
0
0
0
0
0
0
0
0
0
0
0
0
0
0
0
0
0
0
0
0
0
0
0
0
0
0
0
0
0
0
0
0
0
0
0
0
0
0
0
0
0
0
0
0
0
0
0
0
0
0
0
0
0
0
0
0
0
0
0
0
0
0
0
0
0
0
0
0
0
0
0
0
0
0
0
0
0
0
0
0
0
0
0
0
0
0
0
0
0
0
0
0
0
0
0
0
0
0
0
0
0
0
0
0
0
0
0
0
0
0
0
0
0
0
0
0
0
0
0
0
0
0
0
0
0
0
0
0
0
0
0
0
0
0
0
0
0
0
0
0
0
0
0
0
0
0
0
0
0
0
0
0
0
0
0
0
0
0
0
0
0
0
0
0
0
0
0
0
0
0
0
0
0
0
0
0
0
0
0
0
0
0
0
0
0
0
0
0
0
0
0
0
0
0
0
0
0
0
0
0
0
0
0
0
0
0
0
0
0
0
0
0
0
0
0
0
0
0
0
0
0
0
0
0
0
0
0
0
0
0
0
0
0
0
0
0
0
0
0
0
0
0
0
0
0
0
0
0
0
0
0
0
0
0
0
0
0
0
0
0
0
0
0
0
0
0
0
0
0
0
0
0
0
0
0
0
0
0
0
0
0
0
0
0
0
0
0
0
0
0
0
0
0
0
0
0
0
0
0
0
0
0
0
0
0
0
0
0
0
0
0
0
0
0
0
0
0
0
0
0
0
0
0
0
0
0
0
0
0
0
0
0
0
0
0
0
0
0
0
0
0
0
0
0
0
0
0
0
0
0
0
0
0
0
0
0
0
0
0
0
0
0
0
0
0
0
0
0
0
0
0
0
0
0
0
0
0
0
0
0
0
0
0
0
0
0
0
0
0
0
0
0
0
0
0
0
0
0
0
0
0
0
0
0
0
0
0
0
0
0
0
0
0
0
0
0
0
0
0
0
0
0
0
0
0
1
1
1
1
1
1
1
1
1
1
1
1
1
1
1
1
1
1
1
1
1
1
1
1
1
1
1
1
1
1
1
1
1
1
1
1
1
1
1
1
1
1
1
1
1
1
1
1
1
1
1
1
1
1
1
1
1
1
1
1
1
1
1
1
1
1
1
1
1
1
1
1
1
1
1
1
1
1
1
1
1
1
1
1
1
1
1
1
1
1
1
1
1
1
1
1
1
1
1
1
1
1
1
1
1
1
1
1
0
0
0
0
0
0
0
0
0
0
0
0
0
0
0
0
0
0
0
0
0
0
0
0
0
0
0
0
0
0
0
0
0
0
0
0
0
0
0
0
0
0
0
0
0
0
0
0
0
0
0
0
0
0
0
0
0
0
0
0
0
0
0
0
0
0
0
0
0
0
0
0
0
0
0
0
0
0
0
0
0
0
0
0
0
0
0
0
0
0
0
0
0
0
0
0
0
0
0
0
0
0
0
0
0
0
0
0
0
0
0
0
0
0
0
0
0
0
0
0
0
0
0
0
0
0
0
0
0
0
0
0
0
0
0
0
0
0
0
0
0
0
0
0
0
0
0
0
0
0
0
0
0
0
0
0
0
0
0
0
0
0
0
0
0
0
0
0
0
0
0
0
0
0
0
0
0
0
0
0
0
0
0
0
0
0
0
0
0
0
0
0
0
0
0
0
0
0
0
0
0
0
0
0
0
0
0
0
0
0
0
0
0
0
0
0
0
0
0
0
0
0
0
0
0
0
0
0
0
0
0
0
0
0
0
0
0
0
0
0
0
0
0
0
0
0
0
0
0
0
0
0
0
0
0
0
0
0
0
0
0
0
0
0
0
0
0
0
0
0
0
0
0
0
0
0
0
0
0
0
0
0
0
0
0
0
0
0
0
0
0
0
0
0
0
0
0
0
0
0
0
0
0
0
0
0
0
0
0
0
0
0
0
0
0
0
0
0
0
0
0
0
0
0
0
0
0
0
0
0
0
0
0
0
0
0
0
0
0
0
0
0
0
0
0
0
0
0
0
0
0
0
0
0
0
0
0
0
0
0
0
0
0
0
0
0
0
0
0
0
0
0
0
0
0
0
0
0
0
0
0
0
0
0
0
0
0
0
0
0
0
0
0
0
0
0
0
0
0
0
0
0
0
0
0
0
0
0
0
0
0
0
0
0
0
0
0
0
0
0
0
0
0
0
0
0
0
0
0
0
0
0
0
0
0
0
0
0
0
0
0
0
0
0
0
0
0
0
0
0
0
0
0
0
0
0
0
0
0
0
0
0
0
0
0
0
0
0
0
0
0
0
0
0
0
0
0
0
0
0
0
0
0
0
0
0
0
0
0
0
0
0
0
0
0
0
0
0
0
0
0
0
0
0
0
0
0
0
0
0
0
0
0
0
0
0
0
0
0
0
0
0
0
0
0
0
0
0
0
0
0
0
0
0
0
0
0
0
0
0
0
0
0
0
0
0
0
0
0
0
0
0
0
0
0
0
0
0
0
0
0
0
0
0
0
0
0
0
0
0
0
0
0
0
0
0
0
0
0
0
0
0
0
0
0
0
0
0
0
0
0
0
0
0
0
0
0
0
0
0
0
0
0
0
0
0
0
0
0
0
0
0
0
0
0
0
0
0
0
0
0
0
0
0
0
0
0
0
0
0
0
0
0
0
0
0
0
0
0
0
0
0
0
0
0
0
0
0
0
0
0
0
0
0
0
0
0
0
0
0
0
0
0
0
0
0
0
0
0
0
0
0
0
0
0
0
0
0
0
0
0
0
0
0
0
0
0
0
0
0
0
0
0
0
0
0
0
0
0
0
0
0
0
0
0
0
0
0
0
0
0
0
0
0
0
0
0
0
0
0
0
0
0
0
0
0
0
0
0
0
0
0
0
0
0
0
0
0
0
0
0
0
0
0
0
0
0
0
0
0
0
0
0
0
0
0
0
0
0
0
0
0
0
0
0
0
0
0
0
0
0
0
0
0
0
0
0
0
0
0
0
0
0
0
0
0
0
0
0
0
0
0
0
0
0
0
0
0
0
0
0
0
0
0
0
0
0
0
0
0
0
0
0
0
0
0
0
0
0
0
0
0
0
0
0
0
0
0
0
0
0
0
0
0
0
0
1
1
1
1
1
1
1
1
1
1
1
1
1
1
1
1
1
1
1
1
1
1
1
1
1
1
1
1
1
1
1
1
1
1
1
1
1
1
1
1
1
1
1
1
1
1
1
1
1
1
1
1
1
1
1
1
1
1
1
1
1
1
1
1
1
1
1
0
0
0
0
0
0
0
0
0
0
0
0
0
0
0
0
0
0
0
0
0
0
0
0
0
0
0
0
0
0
0
0
0
0
0
0
0
0
0
0
0
0
0
0
0
0
0
0
0
0
0
0
0
0
0
0
0
0
0
0
0
0
0
0
0
0
0
0
0
0
0
0
0
0
0
0
0
0
0
0
0
0
0
0
0
0
0
0
0
0
0
0
0
0
0
0
0
0
0
0
0
0
0
0
0
0
0
0
0
0
0
0
0
0
0
0
0
0
0
0
0
0
0
0
0
0
0
0
0
0
0
0
0
0
0
0
0
0
0
0
0
0
0
0
0
0
0
0
0
0
0
0
0
0
0
0
0
0
0
0
0
0
0
0
0
0
0
0
0
0
0
0
0
0
0
0
0
0
0
0
0
0
0
0
0
0
0
0
0
0
0
0
0
0
0
0
0
0
0
0
0
0
0
0
0
0
0
0
0
0
0
0
0
0
0
0
0
0
0
0
0
0
0
0
0
0
0
0
0
0
0
0
0
0
0
0
0
0
0
0
0
0
0
0
0
0
0
0
0
0
0
0
0
0
0
0
0
0
0
0
0
0
0
0
0
0
0
0
0
0
0
0
0
0
0
0
0
0
0
0
0
0
0
0
0
0
0
0
0
0
0
0
0
0
0
0
0
0
0
0
0
0
0
0
0
0
0
0
0
0
0
0
0
0
0
0
0
0
0
0
0
0
0
0
0
0
0
0
0
0
0
0
0
0
0
0
0
0
0
0
0
0
0
0
0
0
0
0
0
0
0
0
0
0
0
0
0
0
0
0
0
0
0
0
0
0
0
0
0
0
0
0
0
0
0
0
0
0
0
0
0
0
0
0
0
0
0
0
0
0
0
0
0
0
0
0
0
0
0
0
0
0
0
0
0
0
0
0
0
0
0
0
0
0
0
0
0
0
0
0
0
0
0
0
0
0
0
0
0
0
0
0
0
0
0
0
0
0
0
0
0
0
0
0
0
0
0
0
0
0
0
0
0
0
0
0
0
0
0
0
0
0
0
0
0
0
0
0
0
0
0
0
0
0
0
0
0
0
0
0
0
0
0
0
0
0
0
0
0
0
0
0
0
0
0
0
0
0
0
0
0
0
0
0
0
0
0
0
0
0
0
0
0
0
0
0
0
0
0
0
0
0
0
0
0
0
0
0
0
0
0
0
0
0
0
0
0
0
0
0
0
0
0
0
0
0
0
0
0
0
0
0
0
0
0
0
0
0
0
0
0
0
0
0
0
0
0
0
0
0
0
0
0
0
0
0
0
0
0
0
0
0
0
0
0
0
0
0
0
0
0
0
0
0
0
0
0
0
0
0
0
0
0
0
0
0
0
0
0
0
0
0
0
0
0
0
0
0
0
0
0
0
0
0
0
0
0
0
0
0
0
0
0
0
0
0
0
0
0
0
0
0
0
0
0
0
0
0
0
0
0
0
0
0
0
0
0
0
0
0
0
0
0
0
0
0
0
0
0
0
0
0
0
0
0
0
0
0
0
0
0
0
0
0
0
0
0
0
0
0
0
0
0
0
0
0
0
0
0
0
0
0
0
0
0
0
0
0
0
0
0
0
0
0
0
0
0
0
0
0
0
0
0
0
0
0
0
0
0
0
0
0
0
0
0
0
0
0
0
0
0
0
0
0
0
0
0
0
0
0
0
0
0
0
0
0
0
0
0
0
0
0
0
0
0
0
0
0
0
0
0
0
0
0
0
0
0
0
0
0
0
0
0
0
0
0
0
0
0
0
0
0
0
0
0
0
0
0
0
0
0
0
0
0
0
0
0
0
0
0
0
0
0
0
0
0
0
0
0
0
0
0
0
0
0
0
0
0
0
0
0
0
0
0
0
0
0
0
0
0
0
0
0
0
0
0
0
0
0
0
0
0
0
0
0
0
0
0
0
0
0
0
0
0
0
0
0
0
0
0
0
0
0
0
0
0
0
0
0
0
0
0
0
0
0
0
0
0
0
0
0
0
0
0
0
0
0
0
0
0
0
0
0
0
0
0
0
0
0
0
0
0
0
0
0
0
0
0
0
0
0
0
0
0
0
0
0
0
0
0
0
0
0
0
0
0
0
0
0
0
0
0
0
0
0
0
0
0
0
0
0
0
0
0
0
0
0
0
0
0
0
0
0
0
0
0
0
0
0
0
0
0
0
0
0
0
0
0
0
0
0
0
0
0
0
0
0
0
0
0
0
0
0
0
0
0
0
0
0
0
0
0
0
0
0
0
0
0
0
0
0
0
0
0
0
0
0
0
0
0
0
0
0
0
0
0
0
0
0
0
0
0
0
0
0
0
0
0
0
0
0
0
0
0
0
0
0
0
0
0
0
0
0
0
0
0
0
0
0
0
0
0
0
0
0
0
0
0
0
0
0
0
0
0
0
0
0
0
0
0
0
0
0
0
0
0
0
0
0
0
0
0
0
0
0
0
0
0
0
0
0
0
0
0
0
0
0
0
0
0
0
0
0
0
0
0
0
0
0
0
0
0
0
0
0
0
0
0
0
0
0
0
0
0
0
0
0
0
0
0
0
0
0
0
0
0
0
0
0
0
0
0
0
0
0
0
0
0
0
0
0
0
0
0
0
0
0
0
0
0
0
0
0
0
0
0
0
0
0
0
0
0
0
0
0
0
0
0
0
0
0
0
0
0
0
0
0
0
0
0
0
0
0
0
0
0
0
0
0
0
0
0
0
0
0
0
0
0
0
0
0
0
0
0
0
0
0
0
0
0
0
0
0
0
0
0
0
0
0
0
0
0
0
0
0
0
0
0
0
0
0
0
0
0
0
0
0
0
0
0
0
0
0
0
0
0
0
0
0
0
0
0
0
0
0
0
0
0
0
0
0
0
0
0
0
0
0
0
0
0
0
0
0
0
0
0
0
0
0
0
0
0
0
0
0
0
0
0
0
0
0
0
0
0
0
0
0
0
0
0
0
0
0
0
0
0
0
0
0
0
0
0
0
0
0
0
0
0
0
0
0
0
0
0
0
0
0
0
0
0
0
0
0
0
0
0
0
0
0
0
0
0
0
0
0
0
0
0
0
0
0
0
0
0
0
0
0
0
0
0
0
0
0
0
0
0
0
0
0
0
0
0
0
0
0
0
0
0
0
0
0
0
0
0
0
0
0
0
0
0
0
0
0
0
0
0
0
0
0
0
0
0
0
0
0
0
0
0
0
0
0
0
0
0
0
0
0
0
0
0
0
0
0
0
0
0
0
0
0
0
0
0
0
0
0
0
0
0
0
0
0
0
0
0
0
0
0
0
0
0
0
0
0
0
0
0
0
0
0
0
0
0
0
0
0
0
0
0
0
0
0
0
0
0
0
0
0
0
0
0
0
0
0
0
0
0
0
0
0
0
0
0
0
0
0
0
0
0
0
0
0
0
0
0
0
0
0
0
0
0
0
0
0
0
0
0
0
0
0
0
0
0
0
0
0
0
0
0
0
0
0
0
0
0
0
0
0
0
0
0
0
0
0
0
0
0
0
0
0
0
0
0
0
0
0
0
0
0
0
0
0
0
0
0
0
0
0
0
0
0
0
0
0
0
0
0
0
0
0
0
0
0
0
0
0
0
0
0
0
0
0
0
0
0
0
0
0
0
0
0
0
0
0
0
0
0
0
0
0
0
0
0
0
0
0
0
0
0
0
0
0
0
0
0
0
0
0
0
0
0
0
0
0
0
0
0
0
0
0
0
0
0
0
0
0
0
0
0
0
0
0
0
0
0
0
0
0
0
0
0
0
0
0
0
0
0
0
0
0
0
0
0
0
0
0
0
0
0
0
0
0
0
0
0
0
0
0
0
0
0
0
0
0
0
0
0
0
0
0
0
0
0
0
0
0
0
0
0
0
0
0
0
0
0
0
0
0
0
0
0
0
0
0
0
0
0
0
0
0
0
0
0
0
0
0
0
0
0
0
0
0
0
0
0
0
0
0
0
0
0
0
0
0
0
0
0
0
0
0
0
0
0
0
0
0
0
0
0
0
0
0
0
0
0
0
0
0
0
0
0
1
1
1
1
1
1
1
1
1
1
1
1
1
2
2
3
3
3
3
3
4
4
4
4
5
5
5
5
5
6
6
6
6
6
6
7
7
8
8
8
8
8
8
8
8
8
8
8
8
8
8
8
8
8
8
8
8
8
8
8
8
8
8
8
10
11
11
11
11
11
11
11
11
11
11
11
11
12
12
12
12
12
12
13
13
13
13
13
13
13
14
14
14
14
14
14
14
14
14
14
14
14
14
14
14
14
14
14
14
14
14
14
14
14
14
14
14
14
14
14
15
15
15
15
15
16
16
16
16
16
16
16
17
17
17
19
19
19
19
19
19
19
19
19
20
20
21
21
26
27
31
32
39
41
52
58
60
61
64
64
64
65
65
65
65
67
67
67
67
69
69
74
75
75
77
80
81
82
82
86
89
90
93
94
94
95
96
97
97
97
97
97
97
96
97
97
97
97
97
94
93
90
90
89
90
89
89
89
89
91
91
91
91
92
107
110
110
110
110
110
110
113
113
115
117
117
117
117
117
117
122
122
122
122
122
122
126
126
127
129
132
133
132
133
133
133
133
133
138
140
140
140
140
139
138
139
139
139
139
139
140
141
141
142
142
142
142
142
142
142
142
142
142
142
142
142
140
139
139
141
142
143
139
137
122
120
118
117
118
117
119
119
116
116
116
116
116
117
117
117
117
121
121
121
122
122
122
122
122
122
122
122
122
122
122
122
120
124
125
125
126
126
126
126
127
127
127
133
133
133
133
134
134
135
134
133
134
134
136
136
135
135
136
136
139
141
141
141
141
142
142
142
143
144
144
144
144
144
144
145
147
147
145
143
136
136
126
123
122
122
121
116
108
107
108
108
108
100
97
94
94
90
93
100
103
103
103
103
103
102
102
102
104
105
105
108
107
108
110
110
109
109
109
110
111
111
111
111
111
112
112
112
112
113
112
112
112
114
117
117
118
118
117
117
117
118
118
118
118
119
119
119
119
121
121
121
122
122
123
123
124
124
124
123
123
122
121
119
118
118
118
119
120
120
122
121
122
123
123
125
124
124
123
123
123
124
123
124
123
123
123
123
124
125
125
125
125
125
125
125
125
127
127
128
130
130
130
131
133
133
133
133
134
133
136
136
136
136
136
136
138
138
138
138
136
136
135
137
137
138
137
136
137
138
140
140
140
140
141
142
142
143
143
141
142
124
124
124
113
113
114
110
109
109
105
98
94
88
86
86
85
83
89
89
89
89
89
88
88
89
89
90
91
93
91
91
89
89
91
91
93
94
94
95
96
98
98
101
101
101
101
102
102
102
103
103
103
105
105
105
105
105
105
105
105
106
108
108
108
108
108
114
114
114
114
114
114
115
116
116
114
115
115
112
109
108
105
84
83
82
82
82
82
83
85
84
85
86
87
87
87
86
87
86
84
83
83
83
83
84
84
84
85
88
87
87
87
87
87
88
89
89
89
89
88
87
86
86
85
86
85
90
89
90
90
90
90
89
89
89
86
86
86
86
85
85
85
85
85
85
85
85
86
86
86
86
86
86
86
86
86
86
86
86
86
86
86
85
84
84
84
84
84
84
84
84
84
84
84
84
83
83
83
82
82
82
81
80
81
82
78
78
74
74
74
75
75
75
75
75
75
74
72
72
71
69
66
64
64
64
60
59
53
52
50
49
49
48
48
48
48
47
47
47
47
47
47
47
47
47
47
47
47
46
46
46
45
46
47
46
46
46
43
43
44
43
40
40
40
40
39
39
39
39
39
39
41
41
41
41
41
41
42
42
42
41
41
41
41
42
42
43
43
43
43
42
43
43
43
43
42
41
40
39
38
37
36
35
33
33
33
33
33
33
33
35
35
35
35
35
34
33
32
32
32
32
31
35
35
36
36
36
36
36
37
37
38
38
37
37
36
36
36
36
39
40
40
40
40
41
44
44
44
47
47
47
48
50
50
51
51
51
52
51
51
51
51
51
51
52
52
52
52
52
52
53
53
53
53
53
53
53
53
53
53
56
58
58
58
58
58
60
60
60
60
60
60
60
60
61
61
63
63
63
64
64
64
64
63
63
64
64
64
64
64
64
64
63
62
62
61
63
64
61
61
61
61
61
61
60
60
60
60
60
60
60
60
60
60
60
60
60
60
60
60
60
60
60
60
60
60
60
60
60
60
60
58
58
58
58
58
58
58
58
58
58
58
58
58
58
58
58
58
58
58
58
58
58
58
58
58
58
58
58
58
58
58
58
58
58
58
58
58
58
58
58
59
59
59
59
59
59
59
59
60
61
60
60
60
60
60
60
60
60
60
60
60
60
56
56
55
55
53
53
53
53
53
53
53
53
53
52
31
30
28
21
22
20
15
13
12
12
13
13
13
13
13
13
13
13
13
12
12
13
13
13
13
13
13
13
12
12
12
12
12
12
12
12
13
13
13
13
13
13
13
13
13
13
13
13
13
13
13
13
13
13
13
13
13
13
13
14
14
14
13
13
13
13
13
13
13
13
13
13
12
12
12
12
13
13
13
13
13
13
13
13
13
13
13
13
13
13
13
13
13
13
13
13
13
13
14
14
14
14
14
15
15
15
15
15
14
15
15
15
15
15
15
15
14
14
14
14
14
14
13
13
13
13
12
12
12
12
12
12
12
12
12
12
13
13
13
13
13
13
13
13
13
13
13
13
13
13
13
13
13
13
13
13
13
13
13
13
13
13
13
13
12
12
12
12
12
11
11
11
11
11
12
12
12
12
12
12
12
12
12
13
13
13
13
13
13
13
13
13
13
13
13
13
13
13
13
12
12
13
13
13
13
13
13
13
13
13
13
13
13
13
13
13
13
13
13
13
13
13
13
13
13
13
12
12
12
12
12
11
10
10
9
9
8
8
8
8
8
7
7
7
7
7
6
6
6
6
6
5
5
5
5
5
5
5
5
5
5
5
5
5
5
5
5
5
5
5
6
6
6
6
6
6
6
6
5
5
5
5
5
5
5
5
5
5
5
5
5
5
5
5
5
4
4
4
4
4
4
4
4
4
4
4
4
4
4
4
4
4
4
4
4
4
4
4
4
4
4
4
4
4
4
4
4
4
4
3
3
3
3
3
3
3
3
3
3
3
3
2
3
3
3
2
2
2
2
2
2
2
2
2
2
2
2
2
2
2
2
2
2
2
2
2
2
2
2
2
2
2
2
2
2
2
2
2
2
3
3
3
3
3
3
3
3
4
4
4
4
4
4
4
4
4
4
4
4
4
4
4
4
4
4
4
4
4
4
4
4
4
4
4
4
4
4
4
4
4
4
4
4
4
4
4
4
4
3
3
3
3
3
3
3
3
3
3
3
3
3
3
3
3
4
5
5
5
5
5
5
5
4
4
5
5
5
5
5
5
5
5
5
5
5
5
5
5
6
6
6
6
6
6
6
6
6
6
6
6
6
6
6
5
5
5
5
5
5
5
5
5
5
5
5
5
5
5
5
5
5
5
5
5
5
5
5
5
5
5
5
5
5
5
5
5
5
5
5
5
5
5
5
5
5
5
5
5
5
5
5
5
5
5
5
5
5
5
5
6
6
6
6
7
7
7
7
7
7
7
7
8
8
8
8
8
8
8
8
8
8
9
10
10
10
10
10
10
10
10
10
10
10
11
11
11
11
11
11
11
9
9
10
10
10
10
10
10
10
11
11
11
11
11
11
11
11
11
11
12
13
13
13
13
13
13
13
13
13
13
13
13
13
13
13
13
13
13
13
13
14
14
14
13
13
13
13
13
13
13
13
13
13
13
13
13
13
13
13
13
13
14
14
14
14
14
14
14
14
14
14
14
14
14
14
14
14
14
14
14
14
14
14
14
14
14
14
14
14
14
14
13
13
13
13
13
13
13
13
13
13
13
13
13
13
13
13
13
13
11
11
11
11
11
10
11
11
11
11
11
11
11
11
11
11
11
11
11
11
11
11
11
11
11
11
11
11
11
11
11
11
11
11
12
12
12
12
12
12
12
11
11
11
11
11
11
11
11
11
10
10
10
10
10
11
11
11
11
11
11
11
11
10
10
10
8
8
8
6
5
5
5
5
5
7
7
7
7
7
8
8
8
8
8
8
8
8
8
8
8
8
9
11
11
11
11
11
12
12
13
13
13
13
13
13
13
14
14
15
15
16
16
16
16
16
16
16
16
16
16
16
16
16
17
17
17
17
17
17
17
17
17
17
17
17
17
17
17
17
18
18
18
20
22
22
22
23
24
25
25
25
25
25
25
25
25
25
25
25
25
25
25
25
25
25
25
25
29
29
29
30
30
30
30
30
30
30
30
30
30
30
30
31
33
33
33
33
33
35
36
37
37
38
39
39
39
40
41
41
43
44
44
44
44
44
44
44
46
46
46
46
47
47
47
48
48
48
48
49
50
50
50
50
50
50
50
50
50
49
49
50
50
50
50
50
54
55
55
55
55
55
55
55
55
55
55
56
56
56
56
56
57
57
57
57
57
57
57
57
57
57
57
57
57
56
55
55
54
53
49
48
48
48
48
48
48
48
48
47
47
47
47
47
47
47
47
47
47
47
47
47
47
47
46
46
46
46
46
45
45
43
42
42
42
42
42
43
43
43
43
43
43
43
43
43
43
43
43
43
43
42
42
42
42
42
41
41
41
41
41
41
41
41
42
42
43
43
43
43
43
43
41
39
39
39
39
39
39
39
39
33
27
27
22
20
16
13
12
11
11
11
11
11
11
11
11
11
11
11
11
11
11
11
11
9
9
9
9
8
9
10
10
10
9
9
8
7
7
7
7
7
8
8
8
8
8
8
8
8
8
8
8
8
8
9
9
9
9
9
9
9
9
9
9
9
9
9
9
9
9
9
9
9
9
9
9
9
9
9
9
9
9
9
9
9
9
9
9
9
9
9
9
9
9
9
9
8
8
9
9
9
9
9
9
9
9
9
9
9
9
9
9
9
9
9
10
10
10
10
10
10
10
10
10
10
10
10
10
10
10
10
10
10
10
10
10
10
10
10
10
10
10
10
10
10
10
10
10
10
10
10
10
10
10
8
8
8
8
7
7
6
5
5
5
5
5
5
5
5
5
5
5
5
5
6
6
6
6
6
6
6
6
6
6
6
6
6
6
6
6
6
6
6
6
6
6
6
6
6
6
6
6
5
5
5
5
6
7
7
7
7
7
7
7
7
8
8
8
8
8
8
8
8
8
8
8
8
8
8
8
8
8
8
8
8
8
8
8
9
8
8
8
8
8
8
8
8
8
8
8
7
6
6
6
6
6
6
6
6
6
6
6
6
6
6
6
6
6
6
6
6
6
6
6
7
7
7
7
7
7
7
7
7
7
7
7
7
6
6
6
6
6
6
6
6
6
6
6
6
6
6
6
6
6
6
6
6
6
6
6
6
6
6
6
6
6
6
6
6
6
7
7
7
7
7
7
7
7
7
7
7
7
7
7
7
7
7
7
7
6
7
7
7
7
7
7
6
6
6
5
5
5
5
5
5
5
5
5
5
5
5
5
5
5
5
5
5
5
5
5
5
5
5
4
4
4
4
4
4
4
4
3
2
2
2
2
2
2
2
2
2
2
2
2
2
2
2
2
2
2
2
2
2
2
2
2
2
2
2
2
2
2
2
2
2
2
2
2
2
2
2
2
2
2
2
2
2
2
2
2
2
2
2
2
2
2
2
2
2
2
2
2
2
2
2
2
2
2
2
2
2
2
2
2
2
2
2
2
2
2
2
2
2
2
2
2
2
2
2
2
2
2
2
2
2
2
2
2
2
2
2
2
2
2
2
2
2
2
2
2
2
2
2
2
2
2
2
2
2
1
1
1
1
1
1
1
1
1
1
1
1
1
1
1
1
1
1
1
1
1
1
1
0
0
0
0
0
0
0
0
0
0
0
0
0
0
0
0
0
0
0
0
0
0
0
0
0
0
0
0
0
0
0
0
0
0
0
0
0
0
0
0
0
0
0
0
0
0
0
0
0
0
0
0
0
0
0
0
0
0
0
0
0
0
0
0
0
0
0
0
0
0
0
0
0
0
0
0
0
0
0
0
0
0
0
0
0
0
0
0
0
0
0
0
0
0
0
0
0
0
0
0
0
0
0
0
0
0
0
0
0
0
0
0
0
0
0
0
0
0
0
0
0
0
0
0
0
0
0
0
0
0
0
0
0
0
0
0
0
0
0
0
0
0
0
0
0
0
0
0
0
0
0
0
0
0
0
0
0
0
0
0
0
0
0
0
0
0
0
0
0
0
0
0
0
0
0
0
0
0
0
0
0
0
0
0
0
0
0
0
0
0
0
0
0
0
0
0
0
0
0
0
0
0
0
0
0
0
0
0
0
0
0
0
0
0
0
0
0
0
0
0
0
0
0
0
0
0
0
0
0
0
0
0
0
0
0
0
0
0
0
0
0
0
0
0
0
0
0
0
0
0
0
0
0
0
0
0
0
0
0
0
0
0
0
0
0
0
0
0
0
0
0
0
0
0
0
0
0
0
0
0
0
0
0
0
0
0
0
0
0
0
0
0
0
0
0
0
0
0
0
0
0
0
0
0
0
0
0
0
0
0
0
0
0
0
0
0
0
0
0
0
0
0
0
0
0
0
0
0
0
0
0
0
0
0
0
0
0
0
0
0
0
0
0
0
0
0
0
0
0
0
0
0
0
0
0
0
0
0
0
0
0
0
0
0
0
0
0
0
0
0
0
0
0
0
0
0
0
0
0
0
0
0
0
0
0
0
0
0
0
0
0
0
0
0
0
0
0
0
0
0
0
0
0
0
0
0
0
0
0
0
0
0
0
0
0
0
0
0
0
0
0
0
0
0
0
0
0
0
0
0
0
0
0
0
0
0
0
0
0
0
0
0
0
0
0
0
0
0
0
0
0
0
0
0
0
0
0
0
0
0
0
0
0
0
0
0
0
0
0
0
0
0
0
0
0
0
0
0
0
0
0
0
0
0
0
0
0
0
0
0
0
0
0
0
1
1
1
1
1
1
1
1
1
1
1
1
1
1
1
1
1
1
1
1
1
1
1
1
1
1
1
1
1
1
1
1
1
1
1
1
1
1
1
1
1
1
1
1
1
1
1
1
1
1
1
1
1
1
1
1
1
1
1
1
1
1
1
1
1
1
1
1
1
1
1
1
1
1
1
1
1
1
1
1
1
1
1
1
1
1
1
1
1
1
1
1
1
1
1
1
1
1
1
1
1
1
1
1
1
1
1
1
1
1
1
1
1
1
1
1
1
1
1
1
1
1
1
1
1
1
1
1
1
1
1
0
0
0
0
0
0
0
0
0
0
0
0
0
0
0
0
0
0
0
0
0
0
0
0
0
0
0
0
0
0
0
0
0
0
0
0
0
0
0
0
0
0
0
0
0
1
1
1
1
1
1
1
1
1
1
1
1
1
1
1
1
1
1
1
1
1
2
2
2
2
2
2
2
2
2
2
2
2
2
2
2
2
2
2
2
2
2
2
2
2
2
2
2
2
2
2
2
2
2
2
2
2
2
2
2
2
2
2
2
2
2
2
2
2
2
2
2
2
2
2
2
2
2
2
2
2
2
2
2
2
2
2
2
2
2
2
2
2
2
2
2
2
2
2
2
2
2
2
2
2
2
2
2
2
2
2
2
2
2
2
2
2
2
2
2
2
2
2
2
2
2
2
2
2
2
2
2
2
2
2
2
2
2
2
2
2
2
2
2
2
2
2
2
2
2
2
2
2
2
2
2
2
2
2
2
2
2
2
2
2
2
2
2
2
2
2
2
2
2
2
2
2
2
2
2
2
2
2
2
2
2
2
2
2
2
2
2
2
2
2
2
2
2
2
2
2
2
2
2
2
2
2
2
2
2
2
2
2
1
1
1
1
1
1
1
1
1
1
1
1
1
1
1
1
1
1
1
1
1
1
1
1
1
1
1
1
1
1
1
1
1
1
1
1
1
0
0
0
0
0
0
0
0
0
0
0
0
0
0
0
0
0
0
0
0
0
0
0
0
0
0
0
0
0
0
0
0
0
0
0
0
0
0
0
0
0
0
0
0
0
0
0
0
0
0
0
0
0
0
0
0
0
0
0
0
0
0
0
0
0
0
0
0
0
0
0
0
0
0
0
0
0
0
0
0
0
0
0
0
0
0
0
0
0
0
0
0
0
0
0
0
0
0
0
0
0
0
0
0
0
0
0
0
0
0
0
0
0
0
0
0
0
0
0
0
0
0
0
0
0
0
0
0
0
0
0
0
0
0
0
0
0
0
0
0
0
0
0
0
0
0
0
0
0
0
0
0
0
0
0
0
0
0
0
0
0
0
0
0
0
0
0
1
1
1
1
1
1
1
1
1
1
1
1
1
1
1
1
1
1
1
1
1
1
1
1
1
1
1
1
1
1
1
1
1
1
1
1
1
1
1
1
1
1
1
1
1
1
1
1
1
1
1
1
1
1
1
1
1
1
1
1
1
1
1
1
1
1
1
1
1
1
1
1
1
1
1
1
1
1
1
1
1
1
1
1
1
1
1
1
1
1
1
1
1
1
1
1
1
1
1
1
1
1
1
1
1
1
1
1
1
1
1
1
1
1
1
1
0
0
0
0
0
0
0
0
0
0
0
0
0
0
0
0
0
0
0
0
0
0
0
0
0
0
0
0
0
0
0
0
0
0
0
0
0
0
0
0
0
0
0
0
0
0
0
0
0
0
0
0
0
0
0
0
0
1
1
1
1
1
1
1
1
1
1
1
2
2
2
2
2
2
2
2
2
2
2
2
2
2
2
2
2
2
2
2
2
2
2
2
2
2
2
2
2
2
2
2
2
2
2
2
2
2
3
3
3
3
3
3
3
3
3
3
3
3
3
3
3
4
4
4
4
4
4
4
4
4
4
4
4
5
5
5
5
5
6
6
6
6
6
6
6
6
6
6
6
6
6
6
6
6
6
6
6
6
6
6
6
6
6
6
6
6
6
6
6
6
6
6
6
6
6
6
6
6
7
7
7
7
7
7
7
7
7
7
7
7
7
7
7
7
7
7
7
7
7
7
7
8
8
8
8
8
8
8
8
8
8
8
8
8
8
8
8
8
8
8
8
8
8
8
8
8
8
8
8
8
8
8
8
8
8
8
8
8
8
8
8
8
8
7
7
7
7
7
7
6
6
6
6
6
6
5
5
5
5
5
5
5
5
5
5
5
5
5
5
5
5
5
5
5
6
6
6
6
6
5
5
4
4
4
4
3
3
3
3
3
3
2
2
2
2
2
2
2
2
2
2
2
2
2
2
2
2
2
2
2
2
2
2
2
2
2
2
2
2
2
2
2
1
1
1
1
1
1
1
1
1
1
1
1
1
1
1
1
1
1
1
1
1
1
1
1
1
1
0
0
0
0
0
0
0
0
0
0
0
0
0
0
0
0
0
0
0
0
0
0
0
0
0
0
0
0
0
0
0
0
0
0
0
0
0
0
0
0
0
0
0
0
0
0
0
0
0
0
0
0
0
0
0
0
0
0
0
0
0
0
0
0
0
0
0
0
0
0
0
0
0
0
0
0
0
0
0
0
0
0
0
0
1
1
2
2
2
2
2
2
2
2
2
2
2
2
2
2
2
2
2
2
2
2
2
2
2
2
2
2
2
2
2
2
2
2
2
2
2
2
2
2
2
2
2
2
2
2
2
2
2
2
2
2
2
2
2
2
2
2
2
2
2
2
2
2
2
2
2
2
2
2
2
2
2
2
2
2
2
2
2
2
2
2
2
2
2
2
2
2
2
2
2
2
2
2
2
2
2
2
2
2
2
2
2
2
2
2
2
2
2
2
2
2
2
2
2
2
2
2
2
2
2
2
2
2
2
2
2
2
2
2
2
2
2
2
2
2
2
2
2
2
2
2
2
2
2
2
2
2
2
2
2
2
2
2
2
2
2
2
2
2
2
2
2
2
2
1
1
1
1
1
1
1
1
1
0
0
0
0
0
0
0
0
0
0
0
0
0
0
0
0
0
0
0
0
0
0
0
0
0
0
0
0
0
0
0
0
0
0
0
0
0
0
0
0
0
0
0
0
0
0
0
0
0
0
0
0
0
0
0
0
0
0
0
0
0
0
0
0
0
0
0
0
0
0
0
0
0
0
0
0
0
0
0
0
0
0
0
0
0
0
0
0
0
0
0
0
0
0
0
0
0
0
0
0
0
0
0
0
0
0
0
0
0
0
0
0
0
0
0
0
0
0
0
0
0
0
0
0
0
0
0
0
0
0
0
0
0
0
0
0
0
0
0
0
0
0
0
0
0
0
0
0
0
0
0
0
0
0
0
0
0
0
0
0
0
0
0
0
0
0
0
0
0
0
0
0
0
0
0
0
0
0
0
0
0
0
0
0
0
0
0
0
0
0
0
0
0
0
0
0
0
0
0
0
0
0
0
0
0
0
0
0
0
0
0
0
0
0
0
0
0
0
0
0
0
0
0
0
0
0
0
0
0
0
0
0
0
0
0
0
0
0
0
0
0
0
0
0
0
0
0
0
0
0
0
0
0
0
0
0
0
0
0
0
0
0
0
0
0
0
0
0
0
0
0
0
0
0
0
0
0
0
0
0
0
0
0
0
0
0
0
0
0
0
0
0
0
0
0
0
0
0
0
0
0
0
0
0
0
0
0
0
0
0
0
0
0
0
0
0
0
0
0
0
0
0
0
0
0
0
0
0
0
0
0
0
0
0
0
0
0
0
0
0
0
0
0
0
0
0
0
0
0
0
0
0
0
0
0
0
0
0
0
0
0
0
0
0
0
0
0
0
0
0
0
0
0
0
0
0
0
0
0
0
0
0
1
1
1
1
1
1
1
1
1
1
1
1
1
1
1
1
1
1
1
1
1
1
1
1
1
1
1
1
1
1
1
1
1
1
1
1
1
1
1
1
1
1
1
1
1
1
1
1
1
1
1
1
1
1
1
1
1
1
1
0
0
0
0
0
0
0
0
0
0
0
0
0
0
0
0
0
0
0
0
0
0
0
0
0
1
1
1
1
1
1
1
1
1
1
1
1
1
1
1
1
1
1
1
1
1
1
1
1
1
1
1
1
1
1
1
1
1
1
1
1
1
1
1
1
1
1
1
1
1
1
1
1
1
1
1
1
1
1
1
1
1
1
1
1
1
1
1
1
1
1
2
2
2
2
2
2
2
2
2
2
1
1
1
1
1
1
1
1
1
1
1
1
1
1
1
1
1
1
1
1
1
1
1
1
1
1
1
1
1
1
1
1
1
1
1
1
1
1
1
1
2
2
2
2
2
2
2
2
1
1
1
1
1
1
1
1
1
1
1
1
1
1
1
1
1
1
1
1
1
1
1
1
1
1
1
1
1
1
1
1
1
1
1
1
1
1
1
1
1
1
1
1
1
1
1
1
1
1
1
1
1
1
1
1
1
1
1
1
0
0
0
0
0
0
0
0
0
0
0
0
0
0
0
0
0
0
0
0
0
0
0
0
0
0
0
0
0
0
0
0
0
0
0
0
0
0
0
0
0
0
0
0
0
0
0
0
0
0
0
0
0
0
0
0
0
0
0
0
0
0
0
0
0
0
0
0
0
0
0
0
0
0
0
0
0
1
1
1
1
1
1
1
1
1
1
1
1
1
1
1
1
1
1
1
1
1
1
1
1
1
1
1
1
1
1
1
1
1
1
1
1
1
1
1
1
1
1
1
1
1
1
1
1
1
1
1
1
1
1
1
1
1
1
1
1
1
1
1
1
1
1
1
1
1
1
1
1
1
1
1
1
1
1
1
1
0
0
0
0
0
0
0
0
0
0
0
0
0
0
0
0
0
0
0
0
0
0
0
0
0
0
0
0
0
0
0
0
0
0
0
0
0
0
0
0
0
0
0
0
0
0
0
0
0
0
0
0
0
0
0
0
0
0
0
0
0
0
0
0
0
0
0
0
0
0
0
0
0
0
0
0
0
0
0
0
0
0
0
0
0
0
0
0
0
0
0
0
0
0
0
0
0
0
0
0
0
0
0
0
0
0
0
0
0
0
0
0
0
0
0
0
0
0
0
0
0
0
0
0
0
0
0
0
0
0
0
0
0
0
0
0
0
0
0
0
0
0
0
0
0
0
0
0
0
0
0
0
0
0
0
0
0
0
0
0
0
0
0
0
0
0
0
0
0
0
0
0
0
0
0
0
0
0
0
0
0
0
0
0
0
0
0
0
0
0
0
0
0
0
0
0
0
0
0
0
0
0
0
0
0
0
0
0
0
0
0
0
0
0
0
0
0
0
0
0
0
0
0
0
0
0
0
0
0
0
0
0
0
0
0
0
0
0
0
0
0
0
0
0
0
0
0
0
0
0
0
0
0
0
0
0
0
0
0
0
0
0
0
0
0
0
0
0
0
0
0
0
0
0
0
0
0
0
0
0
0
0
0
0
0
0
0
0
0
0
0
0
0
0
0
0
0
0
2
2
2
2
2
2
2
2
2
2
2
2
2
2
2
2
2
2
2
2
2
2
2
2
2
2
2
2
2
2
2
2
2
2
2
2
2
2
2
2
2
2
2
2
2
2
2
2
2
2
2
2
2
2
2
2
2
2
2
2
2
2
2
2
2
2
2
2
2
2
2
2
2
2
2
2
2
2
2
2
3
3
3
3
3
3
3
3
3
3
3
3
3
3
3
3
3
3
3
3
3
3
3
3
3
3
3
3
3
3
3
3
3
3
3
3
3
3
3
3
3
3
3
3
3
3
3
3
3
3
3
3
3
3
3
3
4
4
3
3
3
3
3
3
3
3
3
3
3
3
3
3
3
3
3
2
2
2
2
2
2
2
2
2
2
2
2
2
2
2
2
2
2
2
2
2
2
2
2
2
2
2
2
2
2
2
2
2
2
2
2
2
2
2
2
2
2
2
2
1
1
1
1
1
1
1
1
1
1
1
1
1
1
1
0
0
0
0
0
0
0
0
0
0
0
0
0
0
0
0
0
0
0
0
0
0
0
0
0
0
0
0
0
0
0
0
0
0
0
0
0
0
0
0
0
0
0
0
0
0
0
0
0
0
0
0
0
0
0
0
0
0
0
0
0
0
0
0
0
0
0
0
0
0
0
0
0
0
0
0
0
0
0
0
0
0
0
0
0
0
0
0
0
0
0
0
0
0
0
0
0
0
0
0
0
0
0
0
0
0
0
0
0
0
0
0
0
0
0
0
0
0
0
0
0
0
0
0
0
0
0
0
0
0
0
0
0
0
0
0
0
0
0
0
0
0
0
0
0
0
0
0
0
0
0
0
0
0
0
0
0
0
0
0
0
0
0
0
0
0
0
0
0
0
0
0
0
0
0
0
0
0
0
0
0
0
0
0
0
0
0
0
0
0
0
0
0
0
0
0
0
0
0
0
0
0
0
0
0
0
0
0
0
0
0
0
0
0
0
0
0
0
0
0
0
0
0
0
0
0
0
0
0
0
0
0
0
0
0
0
0
0
0
0
0
0
0
0
0
0
0
0
0
0
0
0
0
0
0
0
0
0
0
0
0
0
0
0
0
0
0
0
0
0
0
0
0
0
0
0
0
0
0
0
0
0
0
0
0
0
0
0
0
0
0
0
0
0
0
0
0
0
0
0
0
0
0
0
0
0
0
0
0
0
0
0
0
0
0
0
0
0
0
0
0
0
0
0
0
0
0
0
0
0
0
0
0
0
0
0
0
0
0
0
0
0
0
0
0
0
0
0
0
0
0
0
0
0
0
0
0
0
0
0
0
0
0
0
0
0
0
1
1
1
1
1
1
1
1
1
1
1
1
1
1
1
1
1
1
1
1
1
1
1
1
1
1
1
1
1
1
1
1
1
1
1
1
1
1
1
1
1
1
1
1
1
1
1
1
1
1
1
1
1
1
1
1
1
1
1
1
1
1
1
1
1
1
1
1
1
1
1
1
1
1
1
1
1
1
1
1
1
1
1
1
1
1
1
1
1
1
1
1
1
1
1
1
1
1
1
1
1
1
1
1
1
1
1
1
1
1
1
1
1
1
1
1
1
1
1
1
1
1
1
1
1
1
1
1
1
0
0
0
0
0
0
0
0
0
0
0
0
0
0
0
0
0
0
0
0
0
0
0
0
0
0
0
0
0
0
0
0
0
0
0
0
0
0
0
0
0
0
0
0
0
0
0
0
0
0
0
0
0
0
0
0
0
0
0
0
0
0
0
0
0
0
0
0
0
0
0
0
0
0
0
0
0
0
0
0
0
0
0
0
0
0
0
0
0
0
0
0
0
0
0
0
0
0
0
0
0
0
0
0
0
0
0
0
0
0
0
0
0
0
0
0
0
0
0
0
0
0
0
0
0
0
0
0
0
0
0
0
0
0
0
0
0
0
0
0
0
0
0
0
0
0
0
0
0
0
0
0
0
0
0
0
0
0
0
0
0
0
0
0
0
0
0
0
0
0
0
0
0
0
0
0
0
0
0
0
0
0
0
0
0
0
0
0
0
0
0
0
0
0
0
0
0
0
0
0
0
0
0
0
0
0
0
0
0
0
0
0
0
0
0
0
0
0
0
0
0
0
0
0
0
0
0
0
0
0
0
0
0
0
0
0
0
0
0
0
0
0
0
0
0
0
0
0
0
0
0
0
0
0
0
0
0
0
0
0
0
0
0
0
0
0
0
0
0
0
0
0
0
0
0
0
0
0
0
0
0
0
0
0
0
0
0
0
0
0
0
0
0
0
0
0
0
0
0
0
0
0
0
0
0
0
0
0
0
0
0
0
0
0
0
0
0
0
0
0
0
0
0
0
0
0
0
0
0
0
0
0
0
0
0
0
0
0
0
0
0
0
0
0
0
0
0
0
1
1
1
1
1
1
1
1
1
1
1
1
1
1
1
1
1
1
1
1
1
1
1
1
1
1
1
1
1
1
1
1
1
1
1
1
1
1
1
1
1
1
1
1
1
1
1
1
1
1
1
1
1
1
1
1
1
1
1
1
1
1
1
1
1
1
1
1
1
1
1
1
1
1
1
1
1
1
1
1
1
1
1
1
1
1
1
1
1
1
1
1
1
1
1
1
1
1
1
1
1
1
1
1
1
1
1
1
1
1
1
1
1
1
1
1
1
1
1
1
1
1
1
1
1
1
1
1
1
1
1
1
1
1
1
1
1
1
1
1
1
1
1
1
1
1
1
1
1
0
0
0
0
0
0
0
0
0
0
0
0
0
0
0
0
0
0
0
0
0
0
0
0
0
0
0
0
0
0
0
0
0
0
0
0
0
0
0
0
0
0
0
0
0
0
0
0
0
0
0
0
0
0
0
0
0
0
0
0
0
0
0
0
0
0
0
0
0
0
0
0
0
0
0
0
0
0
0
0
0
0
0
0
0
0
0
0
0
0
0
0
0
0
0
0
0
0
0
0
0
0
0
0
0
0
0
0
0
0
0
0
0
0
0
0
0
0
0
0
0
0
0
0
0
0
0
0
0
0
0
0
0
0
0
0
0
0
0
0
0
0
0
0
0
0
0
0
0
0
0
0
0
0
0
0
0
0
0
0
0
0
0
0
0
0
0
0
0
0
0
0
0
0
0
0
0
0
0
0
0
0
0
0
0
0
0
0
0
0
0
0
0
0
0
0
0
0
0
0
0
0
0
0
0
0
0
0
0
0
0
0
0
0
0
0
0
0
0
0
0
0
0
0
0
0
0
0
0
0
0
0
0
0
0
0
0
0
0
0
0
0
0
0
0
0
0
0
0
0
0
0
0
0
0
0
0
0
0
0
0
0
0
0
0
0
0
0
0
0
0
0
0
0
0
0
0
0
0
0
0
0
0
0
0
0
0
0
0
0
0
0
0
0
0
0
0
0
0
0
0
0
0
0
0
0
0
0
0
0
0
0
0
0
0
0
0
0
0
0
0
0
0
0
0
0
0
0
0
0
0
0
0
0
0
0
0
0
0
0
0
0
0
0
0
0
0
0
0
0
0
0
0
0
0
0
0
0
0
0
0
0
0
0
0
0
0
0
0
0
0
0
0
0
0
0
0
0
0
0
0
0
0
0
0
0
0
0
0
0
0
0
0
0
0
0
0
0
0
0
0
0
0
0
0
0
0
0
0
0
0
0
0
0
0
0
0
0
0
0
0
0
0
0
0
0
0
0
0
0
0
0
0
0
0
0
0
0
0
0
0
0
0
0
0
0
0
0
0
0
0
0
0
0
0
0
0
0
0
0
0
0
0
0
0
0
0
0
0
0
0
0
0
0
0
0
0
0
0
0
0
0
0
0
0
0
0
0
0
0
0
0
0
0
0
0
0
0
0
0
0
0
0
0
0
0
0
0
0
0
0
0
0
0
0
0
0
0
0
0
0
0
0
0
0
0
0
0
0
0
0
0
0
0
0
0
0
0
0
0
0
0
0
0
0
0
0
0
0
0
0
0
0
0
0
0
0
0
0
0
0
0
0
0
0
0
0
0
0
0
0
0
0
0
0
0
0
0
0
0
0
0
0
0
0
0
0
0
0
0
0
0
0
0
0
0
0
0
0
0
0
0
0
0
0
0
0
0
0
0
0
0
0
0
0
0
0
0
0
0
0
0
0
0
0
0
0
0
0
0
0
0
0
0
0
0
0
0
0
0
0
0
0
0
0
0
0
0
0
0
0
0
0
0
0
0
0
0
0
0
0
0
0
0
0
0
0
0
0
0
0
0
0
0
0
0
0
0
0
0
0
0
0
0
0
0
0
0
0
0
0
0
0
0
0
0
0
0
0
0
0
0
0
0
0
0
0
0
0
0
0
0
0
0
0
0
0
0
0
0
0
0
0
0
0
0
0
0
0
0
0
0
0
0
0
0
0
0
0
0
0
0
0
0
0
0
0
0
0
0
0
0
0
0
0
0
0
0
0
0
0
0
0
0
0
0
0
0
0
0
0
0
0
0
0
0
0
0
0
0
0
0
0
0
0
0
0
0
0
0
0
0
0
0
0
0
0
0
0
0
0
0
0
0
0
0
0
0
0
0
0
0
0
0
0
0
0
0
0
0
0
0
1
2
2
2
2
2
2
3
3
3
3
4
4
4
4
4
4
4
4
4
5
5
5
5
5
5
5
5
5
5
5
5
5
5
5
5
5
5
5
5
5
5
5
5
5
5
5
5
5
5
5
5
5
5
5
5
5
5
5
5
5
5
5
5
5
5
5
5
5
5
5
5
5
5
5
5
5
5
5
5
5
5
5
5
5
5
5
5
5
5
5
5
5
5
5
5
5
5
5
5
5
5
5
5
5
5
5
5
5
4
4
4
4
4
4
4
4
3
2
2
2
2
2
2
2
1
1
1
1
1
1
1
1
1
1
1
1
1
1
1
1
1
1
1
1
1
1
1
1
1
1
1
1
1
1
1
1
1
1
1
1
1
1
0
0
0
0
0
0
0
0
0
0
0
0
0
0
0
0
0
0
0
0
0
0
0
0
0
0
0
0
0
0
0
0
0
0
0
0
0
0
0
0
0
0
0
0
0
0
0
0
0
0
0
0
0
0
0
0
0
0
0
0
0
0
0
0
0
0
0
0
0
0
0
0
0
0
0
0
0
0
0
0
0
0
0
0
0
0
0
0
0
0
0
0
0
0
0
0
0
0
0
0
0
0
0
0
0
0
0
0
0
0
0
0
0
0
0
0
0
0
0
0
0
0
0
0
0
0
0
0
0
0
0
0
0
0
0
0
0
0
0
0
0
0
0
0
0
0
0
0
0
0
0
0
0
0
0
0
0
0
0
0
0
0
0
0
0
0
0
0
0
0
0
0
0
0
0
0
0
0
0
0
0
0
0
0
0
0
0
0
0
0
0
0
0
0
0
0
0
0
0
0
0
0
0
0
0
0
0
0
0
0
0
0
0
0
0
0
0
0
0
0
0
0
0
0
0
0
0
0
0
0
0
0
0
0
0
0
0
0
0
0
0
0
0
0
0
0
0
0
0
0
0
0
0
0
0
0
0
0
0
0
0
0
0
0
0
0
0
0
0
0
0
0
0
0
0
0
0
0
0
0
0
0
0
0
0
0
0
0
0
0
0
0
0
0
0
0
0
0
0
0
0
0
0
0
0
0
0
0
0
0
0
0
0
0
0
0
0
0
0
0
0
0
0
0
0
0
0
0
0
0
0
0
0
0
0
0
0
0
0
0
0
0
0
0
0
0
0
0
0
0
0
0
0
0
0
0
0
0
0
0
0
0
0
0
0
0
0
0
0
0
0
0
0
0
0
0
0
0
0
0
0
0
0
0
0
0
0
0
0
0
0
0
0
0
0
0
0
0
0
0
0
0
0
0
0
0
0
0
0
0
0
0
0
0
0
0
0
0
0
0
0
0
0
0
0
0
0
0
0
0
0
0
0
0
0
0
0
0
0
0
0
0
0
0
0
0
0
0
0
0
0
0
0
0
0
0
0
0
0
0
0
0
0
0
0
0
0
0
0
0
0
0
0
0
0
0
0
0
0
0
0
0
0
0
0
0
0
0
0
0
0
0
0
0
0
0
0
0
0
0
0
0
0
0
0
0
0
0
0
0
0
0
0
0
0
0
0
0
0
0
0
0
0
0
0
0
0
0
0
0
0
0
0
0
0
0
0
0
0
0
0
0
0
0
0
0
0
0
0
0
0
0
0
0
0
0
0
0
0
0
0
0
0
0
0
0
0
0
0
0
0
0
0
0
0
0
0
0
0
0
0
0
0
0
0
0
0
0
0
0
0
0
0
0
0
0
0
0
0
0
0
0
0
0
0
0
0
0
0
0
0
0
0
0
0
0
0
0
0
0
0
0
0
0
0
0
0
0
0
0
0
0
0
0
0
0
0
0
0
0
0
0
0
0
0
0
0
0
0
0
0
0
0
0
0
0
0
0
0
0
0
0
0
0
0
0
0
0
0
0
0
0
0
0
0
0
0
0
0
0
0
0
0
0
0
0
0
0
0
0
0
0
0
0
0
0
0
0
0
0
0
0
0
0
0
0
0
0
0
0
0
0
0
0
0
0
0
0
0
0
0
0
0
0
0
0
0
0
0
0
0
0
0
0
0
0
0
1
1
1
1
2
2
2
2
2
2
2
2
2
2
2
2
2
2
2
2
2
2
2
2
2
2
2
2
2
2
2
2
2
2
2
2
2
2
2
2
2
2
2
2
2
2
2
2
2
2
2
2
2
2
2
2
2
2
2
2
2
2
2
2
2
2
2
2
2
2
2
2
2
2
2
2
2
2
2
2
2
2
2
2
2
2
2
1
1
1
1
1
1
1
1
1
1
1
1
1
1
1
1
1
1
1
1
1
1
1
1
1
1
1
1
1
1
1
1
1
1
1
1
1
1
11
13
13
26
30
37
39
40
40
40
40
40
41
41
41
41
41
43
43
43
43
43
43
43
43
43
43
44
45
45
53
55
56
58
58
59
60
62
63
63
64
64
64
64
64
64
64
64
65
65
66
66
66
66
67
67
67
68
68
68
68
71
71
71
71
72
72
72
72
72
73
73
74
74
74
74
74
75
75
75
75
75
75
75
75
75
75
75
75
75
75
75
75
75
75
75
75
75
75
75
75
75
75
75
75
75
75
75
75
75
75
75
75
77
78
79
79
79
79
79
79
79
79
80
79
79
79
79
79
79
81
80
80
80
81
81
81
81
81
81
81
81
81
80
80
80
80
80
80
80
80
80
80
79
78
78
73
72
72
70
70
72
72
69
68
65
65
65
57
57
56
57
53
51
50
50
50
46
42
43
42
41
40
39
39
38
38
39
38
39
40
39
39
39
39
39
39
41
41
40
40
39
38
38
38
39
38
38
38
37
37
37
37
37
37
37
37
38
37
37
37
37
37
37
37
37
37
36
36
36
36
36
38
38
38
38
38
39
39
40
39
39
38
36
36
36
37
37
37
37
37
36
36
36
36
35
35
35
35
35
34
33
33
33
33
33
32
29
29
29
29
29
29
29
30
30
33
33
33
33
33
33
33
33
33
33
33
33
33
33
32
32
32
32
32
32
32
32
32
32
32
32
32
32
32
32
31
31
32
31
31
31
31
31
31
30
31
32
32
31
30
30
30
31
31
31
31
31
30
30
30
30
30
30
30
30
30
30
27
27
25
22
22
22
22
22
22
22
21
21
21
21
21
21
20
20
19
20
20
19
19
19
19
19
19
19
19
19
19
19
19
19
25
33
35
36
36
67
76
86
90
96
97
98
99
99
101
101
108
109
109
111
110
113
113
123
128
127
127
128
133
135
136
137
138
138
137
137
144
149
150
150
147
145
145
147
152
152
153
154
154
155
156
157
156
156
156
156
156
158
158
158
175
175
178
179
179
180
180
181
181
189
197
199
205
205
205
207
209
217
217
217
220
219
220
220
220
220
220
220
220
227
227
232
232
234
239
247
249
249
253
256
256
256
256
257
266
267
272
280
288
289
294
295
295
297
297
328
339
344
347
347
349
351
351
353
353
353
353
353
355
355
357
359
365
359
359
360
368
367
370
371
387
388
390
391
396
403
403
403
407
409
429
429
434
447
450
460
463
478
481
484
493
495
496
501
503
504
509
520
521
540
554
579
580
586
593
595
596
595
596
602
608
615
623
623
622
640
653
674
691
697
695
703
712
760
771
782
783
791
810
813
838
858
870
872
857
857
871
875
891
902
913
915
919
949
993
1002
1006
1019
1027
1026
1037
1060
1061
1062
1076
1136
1153
1207
1216
1219
1230
1246
1250
1257
1275
1280
1282
1285
1292
1292
1327
1342
1384
1393
1394
1401
1402
1402
1412
1424
1442
1443
1462
1463
1464
1467
1468
1473
1474
1483
1485
1489
1492
1495
1496
1504
1507
1504
1504
1510
1503
1508
1508
1527
1534
1538
1539
1540
1539
1541
1546
1548
1551
1551
1551
1551
1550
1555
1557
1557
1559
1559
1558
1558
1560
1560
1560
1560
1562
1562
1568
1569
1568
1562
1561
1570
1521
1522
1512
1479
1476
1473
1430
1427
1420
1420
1417
1417
1418
1417
1411
1409
1409
1409
1412
1420
1420
1418
1418
1412
1414
1417
1413
1417
1415
1415
1417
1405
1405
1408
1408
1407
1404
1407
1398
1395
1406
1394
1394
1400
1390
1388
1381
1376
1367
1364
1368
1374
1376
1380
1389
1397
1403
1401
1215
1196
1180
949
938
930
870
797
728
709
595
587
569
548
559
557
565
560
557
514
508
499
499
502
503
491
492
447
426
411
381
377
370
376
376
379
380
379
379
371
371
372
373
374
376
375
374
376
375
380
377
378
378
376
376
370
362
357
356
343
328
316
313
311
311
311
311
310
311
312
309
308
307
307
308
309
309
309
307
304
305
295
294
292
292
290
289
288
287
287
286
287
289
294
295
295
296
296
296
299
300
300
304
309
309
309
309
309
308
308
309
310
312
312
309
309
308
307
310
303
302
299
298
295
291
239
224
217
219
219
218
217
213
203
198
198
197
183
178
181
175
177
175
175
175
175
176
182
183
183
185
186
186
186
186
191
192
192
194
195
193
192
190
188
188
186
183
181
181
180
183
183
183
183
183
183
183
183
186
186
185
184
184
183
183
183
181
181
179
175
174
174
173
173
174
176
176
175
175
175
175
174
173
172
171
164
153
143
143
147
147
154
154
154
155
154
156
156
158
159
158
155
145
141
140
139
139
142
143
147
147
139
135
132
132
133
133
136
138
139
139
140
142
142
142
140
139
137
138
139
138
138
136
134
134
133
133
134
133
131
130
131
130
127
125
122
121
122
122
128
128
131
131
131
130
130
130
130
130
130
131
130
130
130
133
134
135
136
136
136
137
137
138
138
138
138
142
141
140
141
140
140
140
142
142
144
144
144
145
145
146
146
147
147
147
148
149
148
148
149
149
150
150
144
141
137
129
130
135
133
133
133
132
132
137
137
138
138
138
139
139
139
139
139
139
141
141
141
142
142
143
144
146
145
145
144
140
140
141
141
141
140
142
142
139
141
140
140
139
139
139
140
140
140
141
142
141
141
141
139
139
142
143
144
145
147
147
145
145
144
145
146
145
145
146
150
150
153
153
153
153
153
152
150
150
149
149
151
151
160
159
160
159
163
163
163
164
165
166
167
167
167
167
167
167
167
167
166
170
170
157
157
154
154
153
153
153
154
155
155
156
156
156
156
157
158
159
161
161
161
161
161
160
161
161
161
165
165
164
167
165
169
167
167
167
164
163
151
152
153
150
150
149
147
147
145
144
141
141
140
140
141
141
141
142
145
145
145
146
146
146
146
147
147
147
149
150
151
152
154
154
154
154
154
154
155
155
155
156
156
157
156
155
153
148
147
146
146
147
148
149
145
139
130
130
129
129
129
127
125
110
105
104
105
105
105
107
108
108
111
111
111
109
108
104
103
103
102
103
105
104
108
108
108
108
108
108
108
108
107
107
106
105
104
105
107
108
108
108
108
108
108
109
111
111
117
121
122
123
123
123
123
123
124
125
125
125
129
128
128
130
130
130
132
127
118
119
113
109
108
108
108
109
110
113
114
116
116
116
117
117
117
117
117
117
121
122
125
126
126
127
127
127
128
128
128
128
130
130
129
129
130
125
125
124
124
125
127
127
125
122
122
122
122
122
123
124
123
122
122
124
123
122
125
126
126
126
126
125
125
126
126
124
124
124
115
116
116
112
107
105
106
106
106
106
106
106
107
107
107
108
108
107
109
110
117
117
117
117
118
119
121
122
130
130
130
130
130
130
131
135
135
134
139
139
141
142
141
151
155
158
159
160
167
172
175
175
176
177
175
173
175
176
184
186
186
196
195
195
195
195
197
197
202
203
203
215
215
215
215
217
219
219
222
225
227
228
229
231
231
231
234
234
238
242
241
240
243
246
248
258
259
256
243
245
232
230
232
231
236
242
245
245
245
245
245
245
245
246
247
249
253
256
257
260
259
260
264
268
273
272
274
279
279
300
301
300
303
303
303
303
303
303
303
303
303
304
306
309
312
312
312
314
317
317
318
323
323
323
335
337
339
339
340
341
343
345
345
345
348
348
348
349
351
351
352
353
353
353
353
353
354
355
355
355
356
356
356
367
367
369
369
369
369
369
369
369
370
369
368
367
367
373
375
373
373
370
370
372
367
367
367
366
367
362
361
361
361
354
345
332
328
324
323
300
300
300
275
273
264
242
228
227
218
217
213
213
217
214
209
209
209
211
211
211
211
211
211
211
211
211
211
211
212
212
212
208
208
207
207
210
212
212
216
216
216
216
220
219
219
220
216
207
206
184
182
181
169
169
160
156
154
152
153
151
151
150
150
150
149
150
151
153
154
154
154
155
154
154
154
154
153
154
155
154
154
154
154
152
148
148
148
148
147
147
147
146
145
144
143
128
112
91
86
84
84
84
83
83
83
80
77
74
74
72
72
72
72
72
72
72
72
72
72
72
72
72
70
69
69
69
69
69
69
69
69
69
69
69
69
69
69
69
69
69
69
71
71
71
71
71
71
72
73
74
80
101
136
140
151
153
158
164
165
168
167
167
167
167
169
169
169
171
172
175
179
179
180
179
179
181
184
186
186
190
190
190
195
196
197
197
200
206
207
208
206
186
183
182
179
179
181
187
178
175
177
173
174
175
175
178
178
180
181
181
182
183
183
184
184
185
185
189
189
189
189
191
192
192
193
194
195
198
201
201
205
206
208
214
225
228
228
228
228
228
231
234
234
234
234
236
236
237
238
239
239
239
239
239
239
240
240
240
240
240
240
242
242
243
243
243
243
243
243
243
243
244
244
245
245
245
246
245
245
245
243
243
241
229
226
208
199
191
164
164
164
164
164
164
162
161
161
161
161
160
160
163
164
161
158
153
157
155
155
154
154
155
153
153
154
154
154
155
156
157
157
158
159
158
158
158
156
155
155
154
156
156
156
156
157
157
157
159
159
161
161
159
156
155
154
154
158
158
157
156
149
144
142
108
103
99
100
92
89
88
88
90
91
91
92
93
94
94
94
92
93
93
93
94
94
94
94
94
96
97
98
98
98
98
98
100
100
101
100
100
101
101
101
101
108
108
110
110
110
110
110
110
109
108
105
103
102
103
103
103
100
100
102
102
103
104
104
104
103
102
103
103
103
103
103
103
103
103
102
101
100
95
95
94
95
95
95
94
95
95
95
95
95
95
95
87
86
86
86
87
82
82
82
83
83
83
83
82
80
80
80
80
80
80
80
80
80
80
80
80
81
81
80
79
79
79
78
78
78
79
80
79
76
76
75
76
77
77
77
77
77
77
77
77
77
77
77
77
77
77
76
78
79
79
79
79
78
78
79
80
84
84
84
84
84
84
85
84
83
83
83
81
80
80
69
69
69
58
56
55
52
44
42
41
41
41
42
42
43
44
44
44
45
45
45
45
45
45
45
45
47
47
47
48
48
48
50
50
50
52
53
52
52
53
53
52
53
55
55
55
56
57
56
58
58
58
58
59
60
60
60
60
58
58
58
58
58
58
58
58
59
59
59
59
59
61
62
63
63
63
63
63
63
63
62
63
63
63
62
62
62
62
62
62
61
61
61
62
61
61
61
61
61
61
61
61
62
63
63
63
63
63
62
62
62
62
62
62
62
62
62
64
64
64
64
65
65
65
66
66
66
64
65
64
69
69
69
69
69
72
72
72
72
72
72
72
72
72
74
74
72
69
70
70
72
72
75
75
75
75
75
75
75
75
75
75
78
78
80
78
78
78
76
76
77
74
70
70
66
64
62
63
61
55
57
66
68
73
72
72
72
72
72
73
73
74
75
76
78
77
76
76
76
78
78
79
79
79
79
81
81
81
81
82
82
82
82
82
82
83
83
83
83
83
83
83
85
86
87
87
87
88
88
91
91
91
92
94
94
94
94
94
94
95
94
94
94
95
98
100
100
100
100
100
100
101
102
102
103
103
103
105
105
105
107
107
111
113
114
114
114
114
114
114
114
116
116
116
116
116
117
117
117
117
117
119
119
123
123
122
122
122
123
122
122
124
124
124
125
125
125
125
125
125
125
125
125
125
126
126
125
122
122
124
117
117
117
108
108
109
109
109
111
112
109
108
108
108
108
109
109
109
111
112
112
112
112
112
112
112
112
112
112
112
112
112
112
113
113
113
114
114
114
114
114
115
115
116
116
116
116
116
116
116
117
117
117
117
117
117
117
117
117
117
119
119
120
121
121
122
122
124
124
123
124
122
122
122
122
123
123
125
125
125
126
125
120
119
118
116
115
115
117
119
119
118
118
119
119
119
119
119
118
118
118
118
120
117
117
114
114
115
115
116
116
116
118
114
117
116
113
109
97
86
83
82
83
81
90
83
75
75
74
74
74
78
78
78
82
84
84
84
85
85
84
84
88
86
86
87
89
89
89
93
94
94
94
94
94
95
97
96
96
97
97
96
96
97
97
98
99
100
103
103
102
102
101
101
101
105
105
106
107
108
109
110
111
111
111
111
114
114
114
115
115
122
122
122
123
123
123
123
125
125
125
126
126
126
126
126
127
126
128
128
126
127
125
127
128
128
127
127
125
125
125
126
126
127
127
130
130
130
130
130
130
130
132
132
133
135
137
139
142
144
144
144
145
145
144
144
144
144
144
145
147
148
148
156
156
156
156
156
156
157
158
158
158
158
160
159
160
158
158
158
152
153
153
154
153
150
153
143
142
142
140
140
140
137
136
136
137
136
136
136
136
136
141
141
142
143
142
139
139
142
142
142
144
144
149
149
152
154
150
150
138
135
136
134
133
125
125
123
122
122
122
124
125
127
127
128
128
128
127
127
127
127
127
127
127
128
128
128
130
131
131
131
133
133
132
132
133
133
134
134
134
134
135
135
135
135
135
135
135
134
134
136
136
138
139
141
141
144
143
143
142
142
131
128
126
126
126
126
126
126
125
125
119
119
113
113
113
109
108
107
108
108
108
111
110
111
111
111
111
111
111
111
114
117
117
117
117
117
117
119
119
119
118
118
115
114
114
110
109
117
118
116
117
115
114
115
112
112
112
114
114
105
105
91
92
92
87
86
86
87
87
87
87
84
85
85
89
93
91
91
92
92
92
92
92
92
92
91
91
94
94
94
93
94
96
96
96
97
98
98
98
98
99
99
100
100
100
99
100
100
100
101
102
102
102
103
99
98
96
95
91
91
91
90
89
89
84
80
79
80
80
80
81
82
82
82
82
84
84
85
85
85
83
85
83
82
81
81
84
86
86
86
86
86
86
86
86
86
87
88
87
87
88
88
88
91
91
91
91
93
93
93
92
92
91
91
92
93
93
93
93
93
94
94
94
94
94
94
94
94
98
99
102
103
103
103
101
102
100
99
99
98
98
98
98
98
101
102
102
102
100
100
98
94
94
91
91
87
87
86
86
83
83
81
80
80
80
80
80
82
83
83
83
83
83
83
83
84
86
86
87
87
87
87
87
86
87
87
89
89
89
89
90
89
89
89
89
89
89
86
87
87
87
87
87
86
93
94
94
91
89
75
72
70
70
70
70
72
72
72
72
72
73
73
73
73
73
73
74
74
75
75
75
75
75
76
77
80
80
80
81
81
81
82
82
83
83
83
83
83
83
83
83
83
84
84
85
86
86
86
86
86
86
86
86
84
84
89
89
89
88
88
80
78
77
78
79
79
86
86
85
85
85
86
88
88
88
88
87
91
91
91
91
91
89
89
89
89
89
89
89
88
88
87
87
90
88
86
86
86
86
86
88
87
89
89
89
89
91
93
94
95
95
95
94
94
94
94
94
94
94
94
94
97
97
97
97
97
99
98
98
99
99
99
99
100
102
103
106
106
106
107
108
108
108
108
108
108
107
107
107
107
107
107
107
107
107
107
107
107
107
107
108
108
110
110
111
111
111
110
110
113
113
114
114
113
113
113
113
112
114
114
114
113
111
111
114
115
116
117
117
111
106
103
103
103
103
103
102
102
103
102
102
102
102
104
107
107
107
107
107
107
108
110
110
111
109
108
108
108
108
108
108
108
110
110
111
111
111
111
113
113
113
112
110
111
111
112
113
111
111
111
106
103
100
98
96
94
93
92
89
88
86
72
70
71
71
69
68
67
65
65
66
69
69
69
72
72
74
75
75
75
75
75
76
78
78
78
78
78
78
78
79
79
79
79
79
80
80
80
77
75
72
71
66
66
64
64
64
65
65
64
66
66
66
66
66
66
66
66
66
66
66
69
69
69
69
69
69
69
69
70
70
72
75
75
75
75
75
75
75
75
75
75
75
75
75
75
75
75
73
74
72
72
72
69
68
68
65
65
64
64
58
57
60
60
61
61
64
64
64
64
64
65
66
66
66
66
66
68
68
69
69
71
70
69
69
69
69
69
69
69
70
72
73
73
72
70
66
67
67
67
68
69
70
70
70
68
66
62
62
61
55
53
51
51
51
52
51
50
50
50
50
49
49
49
49
50
52
53
53
54
54
53
53
53
53
53
53
53
53
54
55
55
55
55
55
55
55
55
55
55
56
57
57
57
57
57
57
57
56
57
57
57
57
57
57
57
57
57
56
56
56
55
55
55
55
55
55
55
55
55
56
56
56
58
58
58
58
58
59
59
61
61
62
62
63
65
65
66
66
66
66
67
67
68
68
69
65
64
66
65
65
67
71
70
70
71
70
70
71
72
72
73
73
73
73
73
72
70
67
63
64
64
61
61
61
63
64
66
66
66
66
66
67
67
67
67
68
68
68
68
69
69
69
69
68
68
68
68
68
68
68
68
67
67
67
67
67
67
68
67
69
69
70
69
69
67
66
66
66
66
66
69
69
69
69
69
69
69
69
69
69
67
67
66
67
67
67
67
67
67
67
67
67
68
69
68
67
66
66
66
66
66
66
67
67
72
73
77
80
80
80
81
81
81
83
83
83
84
84
84
85
85
84
84
83
83
82
81
81
75
75
69
61
61
61
61
61
61
61
58
59
59
58
58
58
56
55
55
52
52
52
53
53
53
53
53
53
53
54
55
55
55
55
55
55
55
55
55
55
55
54
53
53
52
52
52
52
52
52
52
52
52
52
53
53
53
53
53
53
53
54
55
54
54
54
55
55
55
55
54
54
54
54
54
55
55
55
55
55
55
55
55
55
55
55
55
58
58
58
58
58
58
59
60
60
59
59
57
55
55
55
52
50
47
49
49
49
49
48
47
49
49
49
49
51
52
52
52
52
52
52
50
50
50
50
50
50
47
48
47
47
47
47
47
47
47
47
47
47
47
47
47
46
45
44
44
44
44
41
41
41
41
40
41
41
41
41
41
40
40
40
40
40
40
39
39
39
39
39
39
38
39
40
40
40
40
40
40
40
40
41
41
41
41
40
40
39
36
36
36
36
37
37
37
37
35
35
34
33
33
33
33
33
33
33
33
33
33
33
33
33
33
33
33
33
33
33
33
34
34
35
34
35
35
35
37
37
38
38
38
37
37
37
37
37
37
37
37
38
38
37
37
36
36
36
36
36
36
36
35
31
25
22
21
21
21
22
21
19
19
20
20
20
20
21
21
21
21
21
21
21
21
21
21
21
21
21
21
21
22
22
22
22
22
22
22
22
23
22
22
22
22
23
23
24
23
23
25
26
26
26
26
26
26
26
26
27
27
27
27
27
27
27
27
28
29
30
30
30
30
30
31
31
31
31
33
33
33
33
33
34
34
34
34
34
34
34
34
35
35
35
36
36
36
36
36
36
36
36
36
36
36
36
35
36
38
38
38
37
36
36
35
35
35
35
34
34
34
34
34
34
34
34
34
34
34
34
34
34
34
34
34
34
34
34
34
34
34
34
35
35
35
35
35
35
35
35
35
35
35
36
36
36
36
36
36
36
36
36
36
38
38
37
36
36
36
36
36
36
36
36
35
36
36
36
35
29
27
24
23
22
22
22
22
22
22
22
22
22
22
22
22
22
22
22
22
22
22
22
22
23
23
24
25
25
25
25
25
25
25
25
25
25
25
25
25
25
25
25
24
23
23
23
23
25
26
27
27
27
27
27
27
27
24
24
23
23
22
18
17
17
17
17
16
16
16
16
16
16
16
17
17
17
17
18
18
20
22
22
22
23
23
23
23
23
23
24
24
23
23
24
24
24
24
24
23
22
22
22
23
23
23
22
23
23
24
24
24
24
24
24
24
24
24
24
24
25
26
29
29
29
28
28
28
28
28
28
29
29
29
29
30
30
30
36
36
35
35
35
36
36
36
36
36
36
36
36
36
37
39
39
39
37
37
37
37
37
37
38
39
39
39
39
39
39
39
38
38
38
38
38
38
38
38
39
38
38
38
38
38
38
38
37
37
37
38
38
39
39
39
39
39
39
39
37
37
37
37
39
39
41
41
41
41
41
41
41
41
41
40
40
41
41
41
41
41
41
41
41
41
41
41
41
41
41
41
41
41
41
40
40
40
39
39
39
39
39
39
39
39
39
39
39
39
39
39
39
39
39
39
40
39
39
39
38
38
38
38
38
39
39
36
30
27
23
22
22
22
22
22
22
22
22
22
22
22
22
22
22
22
22
22
22
22
22
22
22
22
21
21
21
19
19
19
16
16
16
16
16
16
16
16
16
15
14
14
14
14
13
13
13
13
13
13
13
12
12
12
12
12
11
11
11
11
11
5
5
4
3
3
3
3
3
3
3
3
3
5
5
7
7
11
11
11
16
16
16
16
16
15
18
18
20
20
20
20
21
21
21
21
21
21
21
21
21
21
21
22
22
23
23
25
27
27
27
27
27
27
27
27
27
29
30
32
31
30
30
30
30
30
30
30
30
30
30
31
31
32
32
32
32
33
33
33
35
36
36
36
36
36
36
36
36
38
38
39
39
39
39
39
39
39
39
41
42
42
42
45
47
47
47
47
47
48
48
50
51
53
55
55
55
55
55
55
55
55
55
55
56
57
57
59
59
60
60
59
59
60
60
59
59
59
60
61
61
61
60
58
58
58
58
58
58
59
59
59
58
58
58
58
58
58
58
61
61
61
63
64
64
64
66
66
66
69
68
68
69
68
68
68
68
68
68
68
69
69
71
72
72
72
73
73
73
73
73
76
77
78
78
80
80
80
79
79
79
80
80
80
80
80
80
80
83
83
82
82
83
86
88
88
87
87
83
83
82
82
82
82
83
85
86
85
85
84
84
84
84
84
85
85
86
86
85
85
85
85
86
86
88
88
87
87
92
92
92
93
94
94
94
94
95
95
97
97
95
94
91
89
86
86
86
86
86
89
90
90
90
90
91
90
91
91
93
94
94
94
94
95
95
96
96
97
99
99
99
98
99
99
99
99
99
99
99
101
101
101
102
101
101
101
101
101
101
103
103
103
103
103
103
104
103
100
97
97
97
99
98
97
97
97
98
98
99
100
100
102
101
101
102
102
99
98
95
96
95
97
97
94
94
92
92
93
94
96
95
94
91
89
89
87
83
83
83
89
89
89
90
91
91
91
92
89
86
86
86
86
87
86
86
86
86
86
86
88
89
90
89
89
89
91
91
91
91
92
92
90
86
86
85
85
78
78
78
78
78
77
73
73
73
74
74
74
75
75
76
76
76
76
76
75
75
75
75
76
76
77
77
77
77
77
77
77
75
75
75
71
71
65
64
64
64
66
66
66
70
70
72
72
72
73
74
74
74
77
81
83
83
83
83
83
86
86
86
89
92
91
90
89
89
89
89
90
90
95
96
95
95
97
97
97
97
95
97
97
97
98
98
99
99
100
100
102
110
111
112
114
114
114
114
115
118
118
117
125
129
129
129
129
130
135
136
136
136
136
137
135
134
133
133
133
133
134
133
136
136
136
135
134
146
146
161
161
160
161
158
158
159
159
158
158
158
158
161
161
163
164
164
164
164
164
164
164
164
168
167
169
169
171
177
179
180
181
183
183
186
187
189
197
205
205
208
211
212
213
216
224
223
224
222
220
218
218
225
225
233
236
235
232
231
225
226
228
231
232
242
244
245
245
245
245
247
248
248
248
250
250
250
255
256
256
260
260
261
263
264
264
264
264
264
264
266
268
269
269
267
267
267
267
268
268
270
270
270
270
270
271
271
271
271
275
275
278
277
275
275
275
275
276
276
277
276
271
270
270
270
269
267
266
266
263
263
264
264
264
263
259
258
258
258
256
256
256
255
241
237
236
234
235
231
218
217
216
216
216
216
216
216
216
217
217
217
217
217
217
217
215
208
199
195
195
192
192
192
192
191
191
190
191
190
190
189
189
189
189
189
191
191
191
186
186
186
174
174
156
153
153
126
108
99
73
72
71
64
64
62
62
62
61
61
61
61
62
62
61
58
52
50
47
46
46
44
44
44
47
48
47
47
46
46
46
46
45
45
44
44
41
41
40
40
40
40
39
39
37
38
38
41
41
41
41
42
42
43
43
43
41
41
41
41
42
42
42
41
39
39
37
36
33
35
33
33
33
33
33
36
36
37
37
38
38
38
38
38
38
38
39
39
39
41
41
41
41
41
41
41
46
47
47
47
47
47
47
49
50
50
50
50
50
51
51
51
51
52
52
52
54
54
54
55
56
56
56
56
55
57
57
57
57
57
57
56
56
55
55
57
57
57
57
57
57
57
58
58
58
58
58
58
58
58
58
58
58
58
58
58
58
57
57
56
57
58
58
58
58
58
58
58
58
58
58
58
56
56
57
57
57
57
57
57
61
61
60
61
61
61
60
58
57
57
60
60
60
60
61
59
58
58
58
58
56
58
58
58
58
58
59
59
60
60
59
60
60
60
60
59
60
61
61
61
61
61
64
68
69
69
69
67
67
67
67
68
68
68
68
66
63
58
57
58
56
56
56
56
55
57
58
59
59
59
59
60
60
60
61
61
61
64
64
66
66
68
68
68
69
68
68
67
67
68
76
78
77
78
80
80
80
86
86
88
88
89
89
89
90
90
90
90
89
91
91
91
91
91
96
97
97
97
99
99
100
101
101
102
102
107
108
111
112
113
114
114
114
115
119
119
119
120
121
121
121
122
122
123
124
125
125
125
125
125
130
133
132
133
133
139
138
138
138
139
139
140
140
139
147
151
153
155
155
156
163
162
161
161
161
162
163
163
163
164
164
166
166
166
166
166
166
166
167
167
167
165
165
165
167
167
168
167
168
168
168
167
167
167
167
167
169
169
169
169
169
169
169
169
169
169
169
170
171
171
170
170
169
169
169
168
168
169
170
171
171
171
171
171
172
172
172
175
175
175
174
174
173
173
173
172
173
173
175
175
175
176
176
177
179
179
180
180
179
181
181
181
182
182
178
176
175
176
173
173
172
172
171
170
170
172
172
170
168
168
168
168
168
168
165
169
168
163
148
137
135
129
111
108
106
106
105
100
91
89
89
86
83
80
75
73
73
72
66
66
65
64
64
65
65
66
64
58
53
51
49
48
47
47
47
47
47
47
47
47
47
47
47
48
49
49
49
49
49
49
49
49
49
49
49
48
48
49
49
49
50
50
50
50
50
50
50
50
50
50
50
50
50
50
50
50
51
51
52
52
52
54
55
55
55
55
55
55
56
56
56
55
54
53
52
51
47
41
37
38
39
39
38
39
37
36
36
36
36
37
37
37
37
39
40
40
40
40
41
40
44
44
44
44
44
44
44
44
44
45
48
47
44
38
36
36
36
36
36
36
36
36
36
39
39
40
43
43
44
44
44
44
45
49
50
50
51
50
50
51
53
53
53
53
53
54
54
54
54
54
54
55
55
55
55
55
56
57
57
57
57
58
58
58
61
63
63
65
67
67
67
67
67
66
67
68
69
69
71
72
76
76
76
75
76
76
80
80
84
86
89
89
88
88
88
89
89
91
92
95
96
96
96
96
96
96
95
97
98
99
99
99
100
100
101
102
103
104
117
122
125
127
128
128
128
128
128
128
128
128
127
125
125
126
128
133
133
134
136
136
136
136
137
137
137
141
142
142
142
143
143
143
144
144
144
145
145
147
149
149
150
151
153
154
154
154
155
154
154
154
156
156
157
158
158
161
161
159
159
160
158
158
159
159
159
162
163
164
164
164
167
167
167
167
167
164
161
162
162
161
161
161
164
165
165
165
164
164
164
164
165
167
167
167
167
169
169
169
170
170
170
170
169
169
169
168
165
165
165
166
166
166
167
164
163
161
162
162
159
159
158
162
160
151
151
139
139
136
132
130
124
123
124
122
128
125
125
125
125
124
124
125
122
118
110
109
109
108
108
109
109
109
110
108
105
104
103
103
107
107
106
106
107
107
108
108
109
109
109
110
111
111
111
111
109
109
109
111
111
111
112
113
113
112
113
113
112
113
111
111
111
110
108
106
105
105
102
104
104
104
104
105
105
105
100
76
55
54
55
55
54
54
53
52
52
52
52
52
52
52
52
53
53
53
53
54
55
56
56
57
57
57
57
57
60
60
60
59
57
57
57
57
58
55
55
54
52
52
52
53
53
53
53
53
53
53
53
55
55
55
56
56
57
57
57
57
57
58
59
59
59
58
58
57
59
59
60
59
59
59
59
60
62
61
63
63
63
64
64
64
65
65
66
62
62
62
64
63
63
62
61
60
55
55
54
54
54
55
54
53
53
52
50
50
48
47
47
47
47
47
49
48
48
48
48
50
50
50
50
49
49
49
49
50
51
51
51
51
53
53
54
54
54
54
55
55
54
55
55
54
55
55
55
55
55
55
53
55
55
55
55
53
53
55
55
56
58
58
58
58
58
58
58
59
59
59
61
61
61
61
61
61
61
61
61
59
59
59
58
58
58
58
59
59
59
59
60
60
61
61
61
61
61
61
64
64
64
64
64
64
64
64
65
66
66
66
66
66
66
67
67
69
70
71
71
71
72
72
72
72
72
72
72
67
67
66
67
67
66
67
69
65
64
61
61
61
61
60
60
61
60
59
59
59
59
60
61
61
61
62
64
66
66
66
68
68
67
67
69
70
70
72
74
74
77
77
77
77
77
78
78
79
79
79
81
82
83
83
86
88
89
89
89
89
89
91
91
92
94
92
89
78
78
80
79
79
80
80
80
82
83
82
82
80
79
79
79
83
85
94
96
96
99
99
100
100
103
105
105
109
112
114
114
114
116
117
117
117
117
117
117
118
118
118
118
118
118
118
118
119
119
119
123
123
123
123
124
125
125
125
128
128
129
131
139
141
143
145
148
148
149
161
167
169
175
169
168
168
157
161
158
158
158
158
159
165
169
168
167
167
168
166
167
166
167
170
171
176
179
179
181
182
185
186
188
188
189
189
189
189
192
195
195
194
194
194
195
194
193
197
197
198
198
198
199
197
200
203
203
203
210
213
213
213
213
214
215
215
219
219
220
220
220
220
220
220
218
219
220
220
223
226
226
226
225
225
217
217
218
219
219
220
220
221
222
220
220
221
221
220
218
217
219
219
219
221
221
220
220
220
222
222
223
223
224
225
225
225
227
228
228
228
229
229
230
230
230
230
232
233
233
234
234
234
234
236
236
236
236
236
232
231
227
216
215
214
200
200
200
200
201
201
200
198
196
194
190
194
192
189
190
183
183
188
186
187
184
184
183
182
183
173
167
164
147
150
150
151
148
146
144
144
126
121
118
115
109
90
89
89
91
90
89
89
91
91
91
91
91
92
92
91
91
91
91
91
91
91
91
91
91
91
90
90
90
90
90
90
91
91
91
92
92
92
95
95
96
95
95
94
94
94
91
94
94
94
94
94
91
91
91
91
91
91
88
88
89
89
89
89
88
88
88
89
91
91
92
92
91
91
91
91
91
92
92
91
86
86
85
85
85
84
84
84
85
85
85
83
83
83
83
84
82
80
80
81
80
80
80
78
78
73
73
75
74
74
74
74
73
73
75
78
78
78
78
76
76
71
71
71
69
69
69
69
70
70
71
72
72
73
74
77
78
78
79
79
80
80
83
83
84
83
83
83
85
84
84
83
86
86
85
84
84
80
80
80
79
79
80
78
77
77
75
71
70
69
69
69
68
67
67
66
67
67
67
67
68
68
68
68
69
69
69
70
71
71
71
72
72
73
73
75
75
75
75
75
74
74
75
74
74
74
75
75
75
75
75
76
76
76
76
79
77
77
78
78
78
77
77
77
77
77
77
76
76
76
76
75
75
78
78
78
78
77
77
77
77
79
79
79
79
79
79
79
79
79
80
80
80
80
80
81
83
83
84
84
88
89
89
90
91
89
89
88
86
83
83
81
83
83
83
83
83
83
83
82
82
82
81
80
80
77
75
71
64
63
61
61
62
62
62
64
63
63
63
63
63
63
64
64
64
64
64
66
66
65
64
64
66
66
67
67
68
69
69
70
71
71
72
73
73
72
72
72
72
73
73
73
73
73
73
75
75
75
78
78
78
80
80
80
80
81
81
81
81
85
85
87
87
87
89
90
90
91
91
91
94
93
93
94
99
98
95
97
93
92
93
100
100
100
102
101
101
103
103
103
116
117
118
118
118
119
119
125
126
131
133
131
131
131
131
131
134
134
133
135
140
140
144
150
153
153
153
153
167
170
171
172
169
168
169
164
166
168
172
171
174
175
175
177
177
177
177
179
181
181
181
181
181
185
187
187
187
187
188
188
187
187
191
193
195
196
195
195
195
195
196
197
197
200
200
201
202
202
202
202
202
203
203
203
202
203
203
203
203
204
204
204
204
205
205
204
204
206
206
206
207
208
212
214
213
214
215
221
221
221
223
223
225
226
229
229
229
230
231
231
234
234
236
236
236
238
239
239
239
238
238
239
239
239
238
240
241
241
241
241
240
241
242
242
242
242
241
239
237
236
234
238
238
239
239
238
238
237
232
231
230
231
222
165
160
133
130
130
122
127
126
125
122
119
117
117
118
118
118
118
119
119
119
119
120
120
120
120
121
122
123
123
122
118
117
116
117
118
120
122
122
121
122
117
113
113
113
113
111
109
105
106
106
108
108
108
109
109
109
112
112
112
111
110
110
110
110
110
110
111
111
111
110
110
111
111
110
112
112
111
111
109
109
109
108
108
108
108
108
108
108
108
109
111
110
107
103
103
101
95
94
95
96
99
99
99
97
95
95
97
96
95
91
83
75
75
79
80
82
82
82
82
82
83
83
83
83
83
83
83
82
83
88
89
88
88
87
89
89
89
90
89
86
89
89
89
89
89
89
90
90
91
91
92
93
93
92
94
94
94
94
94
95
91
91
91
91
89
89
90
91
91
92
94
95
95
95
98
98
98
94
94
94
95
96
95
96
100
99
97
94
92
91
91
90
90
90
90
91
92
94
94
96
97
97
96
96
97
97
98
98
98
100
103
103
103
104
104
104
104
105
105
105
105
105
105
105
105
105
106
106
109
111
112
111
117
116
116
118
119
119
117
114
115
114
114
113
114
111
109
111
111
111
111
113
114
114
114
114
115
114
113
113
110
111
114
114
114
114
114
114
114
116
117
117
117
117
117
117
117
118
119
119
119
119
120
119
119
120
119
122
122
122
122
122
125
125
125
125
125
127
127
127
127
127
128
133
135
135
135
135
134
136
137
140
142
143
143
143
143
143
143
143
143
143
145
145
145
145
146
147
147
147
147
147
147
151
152
153
153
155
158
158
158
159
158
160
164
165
164
168
166
167
167
166
168
168
176
174
176
175
175
167
161
162
162
161
162
158
151
147
141
134
134
135
136
136
136
142
139
139
139
139
140
141
141
141
142
143
144
147
150
150
150
150
144
144
144
144
148
148
151
155
155
155
155
158
158
158
159
159
159
159
159
160
160
160
160
160
164
164
164
165
166
165
165
165
168
169
169
169
169
171
171
171
170
169
169
169
171
178
178
178
177
169
167
150
150
147
147
147
147
148
148
148
149
150
150
150
150
151
152
152
153
153
156
156
157
157
158
159
167
167
167
167
167
167
174
175
183
186
187
187
188
188
189
189
189
189
189
189
189
189
189
189
189
190
196
196
190
188
189
190
191
191
191
192
192
192
192
191
190
190
162
157
155
147
147
147
147
146
145
139
140
132
133
133
133
131
124
121
117
117
118
121
128
129
131
131
131
130
130
131
131
131
131
128
129
126
126
126
126
126
127
126
126
128
128
128
128
128
128
128
128
130
132
136
137
137
137
138
136
139
142
142
142
142
141
141
141
142
141
140
138
137
136
136
135
133
131
132
128
129
130
130
129
130
130
127
128
125
120
117
116
111
112
108
109
111
111
114
114
113
114
114
116
117
117
117
119
119
121
124
125
125
125
126
126
126
126
126
126
128
128
128
128
127
123
123
121
120
119
120
120
115
113
113
112
112
112
113
114
115
115
115
115
114
115
116
115
116
116
116
116
116
116
116
116
116
116
116
116
116
116
119
122
124
125
122
122
122
122
122
122
122
123
123
124
125
125
125
125
128
130
130
129
129
129
130
133
135
133
132
126
123
122
119
119
117
117
116
109
111
110
106
106
102
98
98
100
100
100
102
103
102
103
103
103
103
103
104
105
106
105
105
105
108
111
108
107
103
103
103
108
114
119
122
123
122
120
120
118
119
127
125
123
119
119
121
128
130
139
142
142
142
142
143
143
146
145
148
148
149
153
152
152
154
155
156
155
155
158
161
162
173
173
173
174
179
190
190
195
195
198
200
204
204
210
211
212
212
211
214
214
217
217
216
217
217
217
218
218
218
220
234
239
241
243
243
243
245
247
247
249
250
250
250
250
250
250
250
251
252
252
256
257
261
264
261
261
262
262
267
269
271
271
271
272
272
273
275
276
278
278
277
275
277
277
278
281
280
281
280
280
280
280
280
281
284
288
286
288
288
288
288
290
291
312
314
316
316
317
317
319
318
323
328
334
337
337
339
339
341
341
342
342
348
347
345
342
342
345
351
351
364
367
367
368
370
379
386
387
387
388
389
390
390
392
392
392
392
392
387
392
392
393
396
395
391
370
364
361
355
348
339
351
356
353
338
334
324
323
323
323
323
326
328
325
328
326
331
327
327
323
323
321
323
322
323
322
320
321
321
323
324
330
330
330
330
329
329
330
341
344
345
346
347
347
350
350
352
352
353
353
353
356
356
357
357
357
356
356
356
356
356
356
356
357
358
358
362
364
370
373
383
388
393
394
394
395
401
403
406
407
409
412
413
413
420
420
429
430
435
436
435
435
434
434
434
433
436
441
442
440
437
432
430
429
428
427
430
433
430
424
419
408
407
402
401
401
403
401
392
389
389
384
382
382
382
380
379
379
380
379
378
376
376
375
375
370
371
355
358
356
355
353
353
356
354
349
345
320
317
316
306
305
297
289
288
288
285
283
284
284
283
287
289
286
286
287
288
289
289
291
290
291
291
290
291
292
292
292
292
292
295
295
295
299
301
302
303
301
303
303
308
309
302
296
295
275
273
242
242
211
203
159
160
160
160
159
158
161
157
158
158
158
158
158
159
158
158
159
159
160
160
161
161
164
165
164
165
164
165
165
163
163
164
165
165
169
169
169
167
167
167
166
166
166
167
167
168
168
169
171
170
170
169
169
169
162
159
160
159
161
161
162
162
164
161
158
158
159
158
148
144
136
136
136
136
140
141
141
149
153
153
154
156
156
156
158
164
165
169
169
168
167
172
171
171
171
170
169
172
173
183
185
198
197
195
200
200
200
203
203
205
208
209
213
214
213
212
217
220
220
220
222
225
225
225
230
231
231
231
231
240
240
244
243
242
244
244
243
243
245
245
245
243
247
248
247
242
242
242
244
245
245
245
243
243
241
240
240
239
239
238
237
235
233
232
231
230
231
231
231
231
231
230
229
228
228
228
227
227
227
227
227
226
226
226
226
226
226
226
226
226
226
226
226
226
226
226
226
226
226
225
224
224
223
223
223
223
223
221
221
221
221
222
221
210
201
194
187
187
186
186
186
186
186
185
184
183
183
183
181
178
178
178
177
177
177
177
177
177
176
175
172
172
172
172
172
172
172
172
172
172
172
171
169
169
168
168
168
167
164
164
164
161
153
142
133
127
78
59
56
17
16
13
13
13
13
13
12
11
11
11
11
11
11
11
11
11
11
11
11
11
11
11
11
11
10
10
9
8
6
5
3
0
0
0
0
0
0
0
0
0
0
0
0
0
0
0
0
0
1
1
1
1
1
1
1
1
1
1
1
1
1
1
1
1
2
2
2
2
2
2
2
2
2
2
2
2
2
2
2
2
2
2
3
3
3
4
4
4
4
4
4
4
4
4
4
4
4
4
4
4
4
4
4
4
4
4
4
4
4
4
4
4
4
4
4
4
4
4
3
3
3
3
4
4
4
4
4
4
4
4
4
4
4
4
4
4
4
4
4
4
4
4
4
4
4
4
4
4
4
4
4
4
4
4
4
4
4
4
4
4
4
4
5
6
7
7
7
7
7
7
7
7
7
7
7
7
7
7
8
8
8
8
8
8
8
8
8
8
8
8
8
8
8
8
7
6
6
6
6
5
5
5
5
5
5
5
5
5
5
5
5
5
5
5
5
5
5
5
5
5
5
5
5
5
5
5
5
5
5
5
5
5
5
5
5
5
5
5
5
5
5
5
5
5
5
5
5
5
5
5
5
5
5
5
5
5
5
5
5
5
5
5
5
5
5
5
6
6
6
6
6
6
6
6
6
6
6
6
6
6
6
6
6
6
6
6
6
6
6
6
6
6
6
6
6
6
6
6
6
7
7
7
7
6
6
6
6
6
6
6
5
5
5
5
5
5
5
5
5
5
6
7
6
6
6
6
6
6
6
6
6
6
6
6
6
6
6
6
6
6
5
5
5
5
5
5
5
5
5
5
5
5
5
5
5
5
5
5
5
5
5
5
5
5
5
5
5
5
5
5
5
5
5
5
5
5
5
5
5
5
5
5
5
5
5
5
5
5
5
5
5
5
5
5
5
5
5
5
5
5
5
5
5
5
5
5
5
5
5
5
5
5
5
5
5
5
4
4
3
3
3
3
3
3
3
3
3
3
3
3
3
3
3
3
3
3
3
3
3
3
3
3
3
3
3
3
3
3
3
3
3
3
2
2
2
2
2
2
2
2
2
2
2
2
2
2
2
2
2
2
2
2
2
2
2
2
2
2
2
2
2
2
2
2
2
2
2
2
2
2
2
2
2
2
2
2
0
0
0
0
0
0
0
0
0
0
0
0
0
0
0
0
0
0
0
0
0
0
0
0
0
0
0
0
0
0
0
0
0
0
0
0
0
0
0
0
0
0
0
0
0
0
0
0
0
0
0
0
0
0
0
0
0
0
0
0
0
0
0
0
0
0
0
0
0
0
0
0
0
0
0
0
0
0
0
0
0
0
0
0
0
0
0
0
0
0
0
0
0
0
0
0
0
0
0
0
0
0
0
0
0
0
0
0
0
0
0
0
0
0
0
0
0
0
0
0
0
0
0
0
0
0
0
0
0
0
0
0
0
0
0
0
0
0
0
0
0
0
0
0
0
0
0
0
0
0
0
0
0
0
0
0
0
0
0
0
0
0
0
0
0
0
0
0
0
0
0
0
0
0
0
0
0
0
0
0
0
0
0
0
0
0
0
0
0
0
0
0
0
0
0
0
0
0
0
0
0
0
0
0
0
0
0
0
0
0
0
0
0
0
0
0
0
0
0
0
0
0
0
0
0
0
0
0
0
0
0
0
0
0
0
0
0
0
0
0
0
0
0
0
0
0
0
0
0
0
0
0
0
0
0
0
0
0
0
0
0
0
0
0
0
0
0
0
0
0
0
0
0
0
0
0
0
0
0
0
0
0
0
0
0
0
0
0
0
0
0
0
0
0
0
0
0
0
0
0
0
0
0
0
0
0
0
0
0
0
0
0
0
0
0
0
0
0
0
0
0
0
0
0
0
0
0
0
0
0
0
0
0
0
0
0
0
0
0
0
0
0
0
0
0
0
0
0
0
0
0
0
0
0
0
0
0
0
0
0
0
0
0
0
0
0
0
0
0
0
0
0
0
0
0
0
0
0
0
0
0
0
0
0
0
0
0
0
0
0
0
0
0
0
0
0
0
0
0
0
0
0
0
0
0
0
0
0
0
0
0
0
0
0
0
0
0
0
0
0
0
0
0
0
0
0
0
0
0
0
0
0
0
0
0
0
0
0
0
0
0
0
0
0
0
0
0
0
0
0
0
0
0
0
0
0
0
0
0
0
0
0
0
0
0
0
0
0
0
0
0
0
0
0
0
0
0
0
0
0
0
0
0
0
0
0
0
0
0
0
0
0
0
0
0
0
0
0
0
0
0
0
0
0
0
0
0
0
0
0
0
0
0
0
0
0
0
0
0
0
0
0
0
0
0
0
0
0
0
0
0
0
0
0
0
0
0
0
0
0
0
0
0
0
0
0
0
0
0
0
0
0
0
0
0
0
0
0
0
0
0
0
0
0
0
0
0
0
0
0
0
0
0
0
0
0
0
0
0
0
0
0
0
0
0
0
0
0
0
0
0
0
0
0
0
0
0
0
0
0
0
0
0
0
0
0
0
0
0
0
0
0
0
0
0
0
0
0
0
0
0
0
0
0
0
0
0
0
0
0
0
0
0
0
0
0
0
0
0
0
0
0
0
0
0
0
0
0
0
0
0
0
0
0
0
0
0
0
0
0
0
0
0
0
0
0
0
0
0
0
0
0
0
0
0
0
0
0
0
0
0
0
0
0
0
0
0
0
0
0
0
0
0
0
0
0
0
0
0
0
0
0
0
0
1
1
1
1
1
1
1
1
1
1
1
1
1
1
1
1
1
1
1
1
2
2
2
2
2
2
2
2
2
2
2
2
2
2
2
2
2
2
2
2
2
2
2
2
2
2
2
2
2
2
2
2
2
2
2
2
2
2
2
2
2
2
2
2
2
2
2
2
2
2
2
2
2
2
2
2
2
2
2
2
2
2
2
2
2
2
2
2
2
2
2
2
2
2
2
2
2
2
2
2
2
2
2
2
2
2
2
2
2
2
2
2
2
2
2
2
2
2
2
2
2
2
2
2
2
2
2
2
2
2
2
2
2
2
2
2
2
2
2
2
2
2
2
2
2
2
2
2
2
2
2
2
2
2
2
2
2
2
2
2
2
1
1
1
1
1
1
1
1
1
1
1
1
1
1
1
1
1
1
1
1
1
1
1
1
1
1
1
1
1
1
1
1
1
1
1
1
1
1
1
1
1
1
1
1
1
1
1
1
1
1
1
1
1
1
1
0
0
0
0
0
0
0
0
0
0
0
0
0
0
0
0
0
0
0
0
0
0
0
0
0
0
0
0
0
0
0
0
0
0
0
0
0
0
0
0
0
0
0
0
0
0
0
0
0
0
0
0
0
0
0
0
0
0
0
0
0
0
0
0
0
0
0
0
0
0
0
0
0
0
0
0
0
0
0
0
0
0
0
0
0
0
0
0
0
0
0
0
0
0
0
0
0
0
0
0
0
0
0
0
0
0
0
0
0
0
1
1
0
0
0
0
0
0
0
0
0
0
0
0
0
0
0
0
0
0
0
0
0
0
0
0
0
0
0
0
0
0
0
0
0
0
0
0
0
0
0
0
0
0
0
0
1
1
1
2
2
2
2
2
2
2
3
3
4
4
5
7
9
19
21
24
24
24
26
27
29
29
36
39
44
44
47
49
51
57
58
66
72
73
73
74
74
74
74
74
74
74
74
74
74
75
75
75
75
75
77
79
79
79
79
80
80
80
80
81
82
82
82
83
84
86
87
89
89
89
89
89
89
89
89
90
93
93
94
94
94
95
96
96
96
97
97
98
98
98
98
98
98
98
98
98
98
99
99
100
101
101
104
104
104
105
105
105
105
106
106
106
106
109
109
109
109
109
110
111
111
111
111
112
111
111
111
111
111
112
112
112
112
112
112
114
114
114
114
111
111
111
112
112
114
114
110
108
105
105
105
105
105
105
102
100
99
99
99
98
99
98
99
97
97
95
94
93
94
95
95
94
94
89
88
88
88
88
88
86
85
84
84
84
85
86
86
87
87
88
88
87
87
85
84
84
84
84
85
85
85
87
87
86
86
86
86
86
86
86
86
88
88
88
87
88
87
87
88
87
87
86
77
71
65
65
64
65
65
66
66
66
69
69
71
71
71
72
72
71
70
71
69
69
69
68
65
64
64
61
64
64
63
64
64
64
64
64
64
66
66
66
69
70
72
72
72
72
72
72
72
74
75
75
76
76
75
75
77
77
79
79
79
81
83
86
87
87
89
89
90
90
90
90
92
93
94
94
96
98
100
103
103
105
105
105
105
107
108
108
108
111
111
114
114
116
115
119
119
119
119
119
119
119
120
120
120
121
122
122
124
125
127
127
127
128
128
128
131
131
136
138
136
136
136
136
133
133
132
132
132
136
137
137
136
139
142
147
149
148
148
148
152
152
153
153
154
154
154
154
155
155
158
158
159
159
159
158
158
158
158
159
165
166
165
166
167
169
169
169
170
170
172
173
173
171
171
172
172
172
173
173
174
173
173
178
181
183
183
178
178
179
176
175
172
171
169
169
167
168
167
167
165
164
163
165
167
167
168
167
158
151
148
146
146
149
159
158
156
156
157
157
163
164
164
164
167
169
169
169
171
174
174
175
175
176
176
177
177
178
178
178
178
178
178
180
180
181
181
181
181
181
180
180
180
181
178
178
178
178
178
179
181
181
181
177
175
175
175
176
176
175
175
175
175
174
174
173
172
169
169
167
161
161
160
163
164
165
165
166
163
153
152
151
150
153
153
155
154
153
153
153
156
156
156
155
156
156
155
155
156
155
154
152
152
152
152
152
148
147
147
146
146
147
145
145
142
139
135
133
134
135
132
130
130
128
128
130
130
129
128
128
126
125
125
124
125
125
109
109
103
104
106
105
105
105
102
101
101
103
104
104
104
101
100
101
91
91
91
84
85
83
84
83
78
75
72
72
72
71
71
72
72
72
69
68
68
66
65
66
66
66
66
67
67
67
66
64
64
63
62
62
64
64
64
64
64
64
64
66
66
66
66
71
71
71
72
74
74
74
74
74
75
76
76
75
75
75
77
76
77
77
77
77
77
76
76
76
76
77
78
79
79
80
80
80
82
82
82
83
84
84
85
85
85
85
85
85
84
86
86
86
86
86
86
86
84
85
85
86
88
88
89
92
92
92
92
92
93
94
93
94
95
95
95
95
95
97
97
98
98
98
100
103
108
108
106
100
98
98
97
101
104
104
103
101
100
100
100
100
100
101
101
100
100
100
100
101
99
100
100
103
106
105
105
105
105
110
110
111
111
111
111
108
109
109
111
111
100
100
100
100
100
102
110
110
110
110
111
111
111
111
111
111
111
111
111
111
111
111
108
108
110
113
113
111
111
111
111
111
111
111
112
112
112
113
114
114
114
116
119
119
122
124
124
125
125
125
125
125
129
129
130
128
132
133
134
133
133
141
138
137
137
138
139
135
134
134
136
137
140
141
142
141
140
140
140
140
146
147
146
146
145
146
146
145
146
147
147
142
144
144
144
146
144
128
130
127
120
120
119
119
120
126
129
132
133
134
134
134
135
135
136
136
136
138
139
139
139
139
139
140
140
140
140
140
140
140
140
140
140
140
140
140
140
140
140
140
139
139
139
139
139
139
139
139
140
141
141
143
143
143
144
144
145
145
147
148
148
147
147
147
147
147
149
149
149
149
150
150
151
153
153
154
155
155
155
155
156
156
156
156
156
161
164
164
162
161
161
163
162
166
166
166
165
146
138
136
131
128
124
123
125
128
132
135
136
137
138
140
139
141
179
206
208
227
231
239
251
251
257
250
250
239
247
252
275
279
280
281
283
289
292
302
305
306
312
313
313
314
316
317
318
321
321
325
327
331
331
333
332
330
331
331
334
338
338
339
339
339
339
340
342
341
342
343
343
343
343
343
343
347
351
355
364
367
368
370
370
369
369
372
375
376
377
376
376
381
381
390
391
392
392
393
398
402
407
407
410
412
412
415
415
415
416
417
420
427
429
434
434
439
440
440
440
441
441
442
445
446
446
446
446
450
470
473
473
473
473
474
474
474
479
483
481
484
478
476
485
485
484
489
489
489
490
490
488
487
492
484
479
478
470
426
418
409
408
397
399
399
403
404
404
404
402
397
398
395
395
390
337
324
312
295
291
285
278
275
276
275
275
275
279
281
281
281
281
281
281
281
282
281
282
284
284
284
282
281
279
279
279
279
278
278
280
279
281
281
281
281
281
282
283
284
284
284
284
288
286
286
286
286
285
284
284
285
285
285
284
286
286
286
286
286
286
286
286
287
286
282
278
257
256
245
246
248
242
241
232
221
174
139
129
125
124
122
119
119
119
117
115
116
115
116
116
115
114
114
115
116
117
117
119
119
119
119
119
119
123
123
125
124
124
124
120
120
121
119
119
119
119
118
118
119
119
121
121
120
120
120
117
114
117
114
111
111
111
113
114
111
112
110
109
107
108
108
108
108
110
111
110
110
110
107
106
106
105
105
104
105
103
103
103
103
101
100
100
100
100
100
100
100
100
100
100
101
100
102
101
101
100
100
102
102
102
101
101
100
100
100
100
99
102
102
103
103
100
97
97
97
97
97
100
97
94
94
94
95
94
94
93
91
88
88
87
87
87
89
87
87
87
86
87
89
87
84
85
85
87
87
87
87
87
88
88
88
88
88
87
87
87
87
87
88
88
89
89
89
89
89
89
89
90
89
89
88
84
83
83
81
80
81
82
82
82
81
82
82
82
82
81
81
81
81
83
83
83
83
83
83
80
80
80
80
82
83
83
83
84
83
84
84
85
84
84
84
81
80
81
81
81
81
81
81
81
81
81
81
81
81
81
80
79
79
77
76
75
75
75
74
72
72
72
71
72
72
72
72
71
71
71
70
70
70
69
69
69
69
69
69
69
69
69
69
69
69
68
68
67
67
66
66
66
66
66
66
66
66
66
56
48
37
36
33
33
32
31
32
32
32
32
32
32
32
32
32
32
32
32
32
32
32
32
31
31
31
31
31
30
30
30
30
30
30
30
30
28
28
27
27
27
27
27
25
22
21
21
20
18
18
18
17
17
17
16
11
11
11
11
11
13
13
13
13
13
13
13
13
13
14
14
14
14
16
16
16
16
16
16
16
16
16
16
16
16
16
17
17
17
18
18
19
19
19
19
19
19
19
19
19
19
19
19
19
19
19
19
19
19
19
19
19
22
23
23
24
25
25
25
25
25
25
25
25
25
25
25
25
26
28
28
30
28
27
31
31
30
30
30
30
34
33
31
32
32
32
32
32
35
35
35
35
35
35
34
34
34
34
34
34
35
36
36
36
36
36
39
39
39
39
39
39
39
39
39
39
39
40
40
41
41
41
41
43
44
46
46
46
46
46
49
49
49
49
49
49
49
49
49
50
50
50
50
50
50
50
50
50
50
50
50
50
50
50
50
50
50
50
50
50
50
49
49
49
49
49
49
49
49
49
49
49
49
49
49
49
49
49
49
49
49
50
50
50
51
50
50
50
50
51
51
51
51
51
51
51
51
51
52
51
51
50
48
47
48
45
44
44
44
43
43
44
44
44
44
44
41
41
39
39
39
39
39
39
39
39
39
39
38
38
36
35
35
35
35
35
35
35
35
35
35
34
34
33
33
33
33
32
32
32
30
30
30
29
28
28
28
27
22
22
20
16
16
16
16
16
16
16
16
16
16
16
16
16
16
16
16
14
14
14
14
13
13
13
13
13
13
13
12
12
12
12
12
12
12
12
12
12
12
12
12
12
12
12
12
12
12
12
12
12
12
12
11
11
11
8
8
7
6
6
6
6
6
6
6
6
6
6
6
6
6
6
6
6
6
6
6
6
6
6
6
6
6
6
5
5
5
5
5
5
4
4
3
2
2
2
2
2
2
1
0
0
0
0
0
0
0
0
0
0
0
0
0
0
0
0
0
0
0
0
0
0
0
0
0
0
0
0
0
0
0
0
0
0
0
0
0
0
0
0
0
0
0
0
0
0
0
0
0
0
0
0
0
0
0
0
0
0
0
0
0
0
0
0
0
0
0
0
0
0
0
0
0
0
0
0
0
0
0
0
0
0
0
0
0
0
0
0
0
0
0
0
0
0
0
0
0
0
0
0
0
0
0
0
0
0
0
0
0
0
0
0
0
0
0
0
0
0
0
0
0
0
0
0
0
0
0
0
0
0
0
0
0
0
0
0
0
0
0
0
0
0
0
0
0
0
0
0
0
0
0
0
0
0
0
0
0
0
0
0
0
0
0
0
0
0
0
0
0
0
0
0
0
0
0
0
0
0
0
0
0
0
0
0
0
0
0
0
0
0
0
0
0
0
0
0
0
0
0
0
0
0
0
0
0
0
0
0
0
0
0
0
0
0
0
0
0
0
0
0
0
0
0
0
0
0
0
0
0
0
0
0
0
0
0
0
0
0
0
0
0
0
0
0
0
0
0
0
0
0
0
0
0
0
0
0
0
0
0
0
0
0
0
0
0
0
0
0
0
0
0
0
0
0
0
0
0
0
0
0
0
0
0
0
0
0
0
0
0
0
0
0
0
0
0
0
0
0
0
0
0
0
0
0
0
0
0
0
0
0
0
0
0
0
0
0
0
0
0
0
0
0
0
0
0
0
0
0
0
0
0
0
0
0
0
0
0
0
0
0
0
0
0
0
0
0
0
0
0
0
0
0
0
0
0
0
0
0
0
0
0
0
0
0
0
0
0
0
0
0
0
0
0
0
0
0
0
0
0
0
0
0
0
0
0
0
0
0
0
0
0
0
0
0
0
0
0
0
0
0
0
0
0
0
0
0
0
0
0
0
0
0
0
0
0
0
0
0
0
0
0
0
0
0
0
0
0
0
0
0
0
0
0
0
0
0
0
0
0
0
0
0
0
0
0
0
0
0
0
0
0
0
0
0
0
0
0
0
0
0
0
0
0
0
0
0
0
0
0
0
0
0
0
0
0
0
0
0
0
0
0
0
0
0
0
0
0
0
0
0
0
0
0
0
0
0
0
0
0
0
0
0
0
0
0
0
0
0
0
0
0
0
0
0
0
0
0
0
0
0
0
0
0
0
0
0
0
0
0
0
0
0
0
0
0
0
0
0
0
0
0
0
0
0
0
0
0
0
0
0
0
0
0
0
0
0
0
0
0
0
0
0
0
0
0
0
0
0
0
0
0
0
0
0
0
0
0
0
0
0
0
0
0
0
0
0
0
0
0
0
0
0
0
0
0
0
0
0
0
0
0
0
0
0
0
0
0
0
0
0
0
0
0
0
0
0
0
0
0
0
0
0
0
0
0
0
0
0
0
0
0
0
0
0
0
0
0
0
0
0
0
0
0
0
0
0
0
0
0
0
0
0
0
0
0
0
0
0
0
0
0
0
0
0
0
0
0
0
0
0
0
0
0
0
0
0
0
0
0
0
0
0
0
0
0
0
0
0
0
0
0
0
0
0
0
0
0
0
0
0
0
0
0
0
0
0
0
0
0
0
0
0
0
0
0
0
0
0
0
0
0
0
0
0
0
0
0
0
0
0
0
0
0
0
0
0
0
0
0
0
0
0
0
0
0
0
0
0
0
0
0
0
0
0
0
0
0
0
0
0
0
0
0
0
0
0
0
0
0
0
0
0
0
0
0
0
0
0
0
0
0
0
0
0
0
0
0
0
0
0
0
0
0
0
0
0
0
0
0
0
0
0
0
0
0
0
0
0
0
0
0
0
0
0
0
0
0
0
0
0
0
0
0
0
0
0
0
0
0
0
0
0
0
0
0
0
0
0
0
0
0
0
0
0
0
0
0
0
0
0
0
0
0
0
0
0
0
0
0
0
0
0
0
0
0
0
0
0
0
0
0
0
0
0
0
0
1
1
1
1
1
1
1
1
1
1
1
1
1
1
1
1
1
1
1
1
1
1
1
1
1
1
1
1
1
1
1
1
1
1
1
1
1
1
1
1
1
1
1
1
1
1
1
1
1
1
1
1
1
1
1
1
1
1
1
1
1
1
1
1
1
1
1
1
1
1
1
1
1
1
1
1
1
1
1
1
1
1
2
2
4
4
4
4
4
5
5
6
7
8
9
9
9
9
9
9
9
11
11
11
11
13
13
14
14
15
16
16
16
16
16
16
16
16
17
20
20
20
20
20
20
20
22
22
22
22
22
22
22
22
23
23
23
24
24
24
24
25
25
25
25
25
25
25
25
25
25
25
25
25
25
25
25
25
25
25
25
26
26
26
26
26
27
27
27
27
27
27
27
27
28
28
30
30
30
30
30
30
30
30
30
30
30
30
30
30
30
30
30
30
30
31
31
33
33
34
33
33
33
33
33
33
33
34
35
35
35
34
34
36
36
36
36
36
36
36
36
36
36
36
36
36
35
36
34
35
35
35
35
35
35
35
35
35
35
35
34
35
35
35
35
35
35
35
35
35
35
35
35
35
35
35
35
35
35
36
36
36
36
36
36
36
36
36
36
36
36
35
36
33
32
32
33
33
34
35
35
35
35
35
35
35
35
35
35
35
35
35
35
35
35
34
36
36
36
36
33
34
35
35
35
35
35
36
36
36
36
37
38
38
40
40
40
40
40
39
37
37
37
37
37
36
36
36
36
36
37
39
39
39
39
39
39
39
39
39
39
39
38
38
38
39
39
40
40
37
34
31
31
32
35
36
36
36
36
34
33
33
33
33
33
34
34
34
35
35
35
35
35
35
35
35
35
35
35
35
35
35
35
35
35
35
36
36
36
36
36
36
36
36
36
36
35
35
36
36
36
36
36
34
34
34
33
33
34
34
33
33
33
33
33
33
33
33
32
32
32
32
32
32
32
32
32
32
32
32
32
32
32
32
32
33
33
33
33
33
33
33
33
33
33
33
34
34
34
34
34
33
32
32
32
32
32
32
32
32
32
32
32
32
32
32
32
32
32
32
32
32
32
32
32
32
32
32
32
32
32
29
29
29
29
29
29
30
30
30
27
27
27
27
27
25
25
25
22
22
21
19
16
13
13
13
13
13
13
13
13
13
13
13
13
13
13
13
13
13
13
13
13
13
13
13
14
14
14
14
14
14
14
14
14
14
14
13
13
13
13
13
14
14
14
14
15
15
15
15
15
15
15
14
14
14
14
14
14
14
15
16
17
17
18
18
19
19
19
19
19
19
19
20
20
21
21
21
22
22
22
22
22
22
22
22
23
23
23
22
22
22
22
23
23
24
24
25
25
26
26
27
27
27
27
27
27
27
27
27
30
30
30
30
30
30
30
30
31
31
32
32
33
33
34
34
35
35
36
36
36
36
37
34
34
34
36
34
35
35
36
39
40
41
41
41
41
41
41
42
42
44
44
44
44
45
45
45
47
47
48
48
48
49
50
50
50
53
54
54
54
54
54
55
55
55
55
55
56
56
56
56
56
56
56
56
56
56
56
56
56
57
57
57
57
57
57
57
57
57
57
57
57
57
57
57
58
58
58
58
57
56
56
55
55
58
58
58
56
56
56
56
56
56
55
56
56
56
56
55
56
56
56
56
56
55
55
55
55
55
55
55
55
55
55
55
55
55
55
55
55
57
57
57
57
57
57
56
56
56
56
56
55
55
55
55
55
55
55
55
55
55
55
55
55
55
55
55
55
55
50
50
48
48
49
49
48
47
47
47
45
39
34
25
21
19
19
19
19
19
19
19
19
20
20
20
20
20
20
20
20
21
21
21
21
22
22
22
22
24
25
31
34
36
36
40
49
57
58
61
65
67
69
76
77
78
78
78
76
76
77
78
80
83
83
91
94
96
97
96
92
93
94
96
95
98
101
102
102
101
101
104
105
106
108
110
112
114
117
118
118
118
118
122
126
130
131
134
136
136
136
136
136
136
137
137
137
137
139
141
142
142
144
144
144
145
145
145
147
156
161
163
163
164
164
164
164
164
165
165
166
166
166
166
166
166
167
169
170
170
170
171
171
171
172
173
173
174
174
175
175
175
176
176
176
177
177
179
179
181
182
182
182
182
182
183
183
183
184
183
183
183
182
181
181
181
179
181
181
181
181
181
181
181
181
181
182
181
181
181
182
181
182
183
180
180
177
175
175
167
165
161
158
156
156
151
151
152
153
152
153
154
155
155
155
155
157
157
157
157
157
158
158
159
159
161
161
160
160
160
161
161
161
164
164
161
161
167
167
167
168
169
166
165
165
165
165
167
167
165
161
157
154
153
149
148
148
150
149
138
130
127
122
122
122
123
123
121
119
115
115
114
114
113
112
112
108
100
98
100
100
100
100
101
101
101
101
101
100
101
101
99
99
99
99
98
98
98
98
99
99
99
99
99
99
99
98
98
97
98
98
98
98
97
96
96
96
96
96
96
95
91
91
91
88
88
87
88
88
88
88
89
89
89
89
89
89
89
89
90
90
89
89
87
86
86
86
86
86
86
86
85
85
85
85
85
85
84
83
83
83
83
83
83
83
84
84
83
83
84
85
85
86
86
84
83
80
80
80
80
80
80
80
78
78
76
75
74
71
71
69
58
52
50
44
39
38
36
36
35
31
30
27
26
23
22
22
22
22
22
21
21
21
21
21
20
20
20
20
20
20
19
19
19
19
19
19
19
19
19
19
19
19
19
19
19
19
19
19
19
19
19
19
19
19
19
19
19
19
19
19
19
18
16
16
16
16
16
16
16
16
16
15
15
15
15
15
15
15
15
15
15
15
15
15
15
14
14
14
14
14
14
14
14
14
13
13
12
12
12
12
12
12
12
12
12
12
12
11
10
10
8
5
5
5
5
5
5
5
4
4
4
3
3
3
0
0
0
0
0
0
0
0
0
0
0
0
0
0
0
0
0
0
0
0
0
0
0
0
0
0
0
0
0
0
0
0
0
0
0
0
0
0
0
0
0
0
0
0
0
0
0
0
0
0
0
0
0
0
0
0
0
0
0
0
0
0
0
0
0
0
0
0
0
0
0
0
0
0
0
0
0
0
0
0
0
0
0
0
0
0
0
0
0
0
0
0
0
0
0
0
0
0
0
0
0
0
0
0
0
0
0
0
0
0
0
0
0
0
0
0
0
0
0
0
0
0
0
0
0
0
0
0
0
0
0
0
0
0
0
0
0
0
0
0
0
0
0
0
0
0
0
0
0
0
0
0
0
0
0
0
0
0
0
0
0
0
0
0
0
0
0
0
0
0
0
0
0
0
0
0
0
0
0
0
0
0
0
0
0
0
0
0
0
0
0
0
0
0
0
0
0
0
0
1
1
1
1
1
1
1
1
1
1
1
1
1
1
1
1
1
1
1
1
1
1
1
1
1
1
1
1
1
1
1
1
1
1
1
1
1
1
1
1
1
1
1
1
1
1
1
1
1
1
1
1
1
1
1
1
1
1
1
1
1
1
1
1
1
1
1
1
1
1
1
1
1
1
1
1
1
1
1
1
1
1
1
1
1
1
1
1
1
1
1
1
1
1
1
1
1
1
1
1
1
1
1
1
1
1
1
1
1
1
1
1
1
1
1
1
1
1
1
1
1
1
1
1
1
1
1
1
1
1
1
1
1
1
1
1
1
1
1
1
1
1
1
1
1
1
1
1
1
1
1
1
1
1
1
1
1
1
1
1
1
0
0
0
0
0
0
0
0
0
0
0
0
0
0
0
0
0
0
0
0
0
0
0
0
0
0
0
0
0
0
0
0
0
0
0
0
0
0
0
0
0
0
0
0
0
0
0
0
0
0
0
0
0
0
0
0
0
0
0
0
0
0
0
0
0
0
0
0
0
0
0
0
0
0
0
0
0
0
0
0
0
0
0
0
0
0
0
0
0
0
0
0
0
0
0
0
0
0
0
0
0
0
0
0
0
0
0
0
0
0
0
0
0
0
0
0
0
0
0
0
0
0
1
1
2
3
3
6
7
7
9
9
9
9
10
11
11
11
15
15
15
15
15
15
15
15
15
15
15
15
15
15
15
15
17
17
18
18
18
18
18
18
18
18
18
18
18
18
18
19
19
19
20
21
21
21
21
22
22
23
23
23
23
23
23
23
23
23
23
23
25
25
25
26
26
26
27
27
27
27
30
30
30
31
31
31
31
31
31
31
31
31
31
31
31
31
31
31
31
32
32
32
33
33
33
33
34
34
35
36
36
36
36
36
36
36
36
36
36
36
36
36
36
36
36
36
36
36
37
36
36
36
36
36
36
36
36
38
38
38
38
38
38
38
38
38
38
38
38
38
38
38
39
39
39
39
39
39
39
39
39
39
39
39
39
39
39
39
39
39
39
39
39
39
39
39
39
39
38
38
37
37
37
37
37
37
37
37
37
37
37
37
37
36
36
36
36
36
36
36
36
36
36
36
36
35
32
32
32
30
30
28
24
25
24
21
20
17
16
16
15
15
15
15
15
15
15
14
14
14
14
14
14
14
14
14
14
14
14
14
14
14
14
13
13
13
13
12
12
12
12
12
12
12
12
13
13
13
13
13
13
13
13
12
12
13
13
13
13
13
13
13
13
13
13
13
13
13
13
13
13
13
13
13
13
12
11
10
10
10
10
10
10
10
10
10
10
10
9
9
9
9
9
8
8
8
8
8
8
8
8
8
8
8
8
8
8
8
8
8
8
8
7
7
7
7
7
7
7
7
7
7
7
7
7
7
7
7
7
7
7
7
7
7
7
7
7
7
7
7
7
7
7
7
7
7
7
6
6
6
6
6
6
6
6
6
6
6
6
6
6
6
6
5
5
5
5
5
5
3
3
2
2
2
2
2
2
2
2
2
2
2
2
2
2
2
2
2
2
1
1
1
1
1
1
1
1
1
1
1
1
1
1
1
1
1
1
1
1
1
1
1
1
1
0
0
0
0
0
0
0
0
0
0
0
0
0
0
0
0
0
0
0
0
0
0
0
0
0
0
0
0
0
0
0
0
0
0
0
0
0
0
0
0
0
0
0
0
0
0
0
0
0
0
0
0
0
0
0
0
0
0
0
0
0
0
0
0
0
0
0
0
0
0
0
0
0
0
0
0
0
0
0
0
0
0
0
0
0
0
0
0
0
0
0
0
0
0
0
0
0
0
0
0
0
0
0
0
0
0
0
0
0
0
0
0
0
0
0
0
0
0
0
0
0
0
0
0
0
0
0
0
0
0
1
2
2
2
2
2
2
2
2
2
2
2
2
2
2
2
2
2
2
2
2
2
2
2
2
2
2
2
2
2
2
2
2
2
2
2
2
2
2
2
2
2
2
2
2
2
2
2
2
2
2
2
2
2
2
2
2
2
2
2
2
2
2
2
2
2
2
2
2
2
2
2
2
2
2
2
2
2
2
2
2
2
2
2
2
2
2
2
2
2
2
2
2
2
2
2
2
2
2
2
2
2
2
2
2
2
2
2
2
2
2
2
2
2
2
2
2
1
1
1
1
1
1
1
1
1
1
1
1
1
1
1
1
1
1
1
1
1
1
1
1
1
1
1
1
1
1
1
1
1
1
1
1
1
1
1
1
1
1
1
1
1
1
1
1
1
1
1
1
1
1
1
1
1
1
1
1
1
1
1
1
0
0
0
0
0
0
0
0
0
0
0
0
0
0
0
0
0
0
0
0
0
0
0
0
0
0
0
0
0
0
0
0
0
0
0
0
0
0
0
0
0
0
0
0
0
0
0
0
0
0
0
0
0
0
0
0
0
1
1
1
1
1
1
1
1
1
1
1
1
1
1
1
1
1
1
1
1
1
1
1
1
1
1
1
1
1
1
1
1
1
1
1
1
1
1
1
1
1
1
1
2
2
2
2
2
2
2
2
2
2
2
2
2
2
2
2
2
2
2
2
2
2
2
2
2
2
2
2
2
2
2
2
2
2
2
2
2
2
2
2
2
2
2
2
2
2
2
2
2
2
2
2
2
2
2
2
2
2
2
2
2
2
2
2
2
2
2
2
2
2
2
2
2
2
2
2
2
2
2
2
2
2
2
2
2
2
2
2
2
2
2
2
2
2
2
2
2
2
2
2
2
2
2
2
2
2
2
2
2
2
2
2
2
2
2
2
2
2
2
2
2
2
2
2
2
2
2
2
2
2
2
2
2
2
2
2
2
2
2
2
2
2
2
2
2
2
2
2
2
2
2
1
1
1
1
1
1
1
1
1
1
1
1
1
1
1
1
1
1
1
1
1
1
1
1
1
1
1
1
1
1
1
1
1
1
1
1
1
1
1
1
1
1
1
1
1
0
0
0
0
0
0
0
0
0
0
0
0
0
0
0
0
0
0
0
0
0
0
0
0
0
0
0
0
0
0
0
0
0
0
0
0
0
0
0
0
0
0
0
0
0
0
0
0
0
0
0
0
0
0
0
0
0
0
0
0
0
0
0
0
0
0
0
0
0
0
0
0
0
0
0
2
2
2
2
2
16
20
20
20
23
38
42
48
50
50
51
51
52
52
52
52
52
53
53
53
53
53
57
58
60
60
62
62
63
64
64
65
66
66
66
66
68
69
69
70
70
70
72
72
72
72
72
72
72
72
72
72
73
73
73
73
73
73
73
74
74
74
74
75
75
78
78
78
78
78
79
81
86
86
86
87
89
89
89
90
90
90
90
90
90
90
91
91
91
91
91
94
95
96
96
96
97
97
97
97
97
97
97
97
98
100
100
100
100
100
100
100
100
100
100
100
100
101
101
101
103
105
108
107
109
111
110
111
111
111
111
112
113
113
113
113
113
113
115
115
115
116
117
119
122
122
122
122
122
119
120
119
115
110
107
105
103
103
102
102
101
96
97
94
94
92
91
91
92
94
95
95
94
92
93
93
91
92
92
92
92
92
92
92
93
93
94
93
93
93
93
94
94
94
94
95
97
97
97
97
97
97
97
97
97
97
97
97
99
99
97
97
98
97
94
92
92
93
95
94
92
91
92
92
91
91
90
91
91
91
91
91
91
91
91
94
95
97
97
97
98
98
98
98
98
97
99
102
102
102
102
102
102
102
102
102
102
102
102
102
102
102
102
102
100
100
100
100
103
103
103
103
100
97
95
86
87
88
88
89
88
86
81
81
83
83
83
83
83
83
80
81
81
80
80
78
75
76
77
79
81
80
76
76
75
77
77
77
77
77
77
78
78
79
81
83
83
83
86
88
89
89
91
91
92
94
94
95
95
95
95
97
97
97
96
94
94
94
94
95
97
97
96
96
96
97
97
97
97
97
96
97
97
97
97
97
95
96
96
96
97
98
97
97
97
97
97
99
99
99
97
97
96
96
95
95
95
94
94
94
97
97
97
97
97
96
96
95
95
95
96
96
96
96
96
96
96
97
97
97
94
94
94
93
93
92
92
92
91
91
88
87
87
87
88
88
88
88
87
86
86
87
87
87
87
87
88
87
87
87
87
87
87
87
87
88
88
88
88
87
86
85
83
83
79
77
67
67
69
69
68
61
57
48
48
47
48
44
41
40
40
40
40
41
41
41
41
41
41
41
41
41
41
41
41
41
41
41
41
41
37
36
36
36
36
36
36
37
37
38
39
39
39
39
39
37
36
36
35
35
35
35
35
34
33
34
35
35
35
35
35
34
34
34
34
34
34
33
33
34
33
33
33
33
33
33
34
33
30
30
29
29
29
29
29
27
27
22
23
22
22
22
22
22
22
22
22
22
22
22
22
22
22
22
22
22
23
23
23
23
23
22
22
22
21
21
21
21
21
21
21
21
21
21
20
19
19
19
19
19
19
21
21
20
20
20
20
20
22
22
22
22
22
22
22
22
22
25
25
25
26
26
26
26
26
26
26
26
26
26
26
26
26
27
27
27
27
27
27
27
27
26
27
29
28
31
31
30
31
33
33
35
41
44
44
45
45
45
45
45
48
48
50
52
53
53
53
54
55
55
55
56
58
60
60
61
61
64
64
70
70
70
70
70
70
71
76
77
77
78
78
78
79
81
82
82
83
83
83
84
85
85
85
85
85
85
85
85
90
90
91
91
91
92
92
92
93
97
97
98
98
98
98
97
97
97
99
101
102
103
103
104
105
105
106
106
106
106
106
106
106
107
107
106
105
104
103
103
103
103
103
103
103
103
104
104
104
104
103
103
102
102
102
102
100
100
99
96
95
94
94
94
94
94
94
94
94
94
94
94
94
94
94
94
94
94
94
94
94
94
94
94
94
94
94
94
94
94
94
94
94
94
93
93
93
93
93
92
93
92
93
93
93
93
94
94
94
94
94
94
93
93
93
94
90
92
92
81
78
72
63
62
54
52
50
44
39
31
28
28
28
29
29
29
30
30
28
28
28
28
30
30
30
28
27
27
23
23
24
25
26
27
30
30
30
30
30
30
30
30
30
30
32
32
33
30
30
31
31
32
32
32
32
32
32
32
32
32
33
33
33
34
34
34
34
34
34
34
34
34
34
34
34
34
35
35
36
36
36
36
36
36
36
36
36
36
36
35
35
35
35
35
35
35
35
35
35
35
35
35
35
35
35
35
34
33
33
33
33
33
33
33
33
33
33
33
33
33
33
33
33
33
34
34
34
34
34
34
34
34
34
34
34
34
34
34
34
34
34
34
34
34
34
34
34
34
34
33
33
33
34
34
33
31
31
30
30
30
30
31
30
30
31
31
28
27
27
26
25
25
25
25
24
25
25
25
23
19
20
16
16
16
16
16
17
17
17
17
17
17
17
17
17
17
17
17
17
17
17
17
16
16
16
16
16
15
15
15
15
15
15
15
14
14
14
14
15
16
16
15
13
13
13
13
13
13
13
13
13
12
12
11
13
13
13
13
13
13
13
13
13
13
13
13
13
13
13
13
13
13
13
13
13
13
13
13
13
13
13
13
13
13
13
13
13
13
13
13
13
13
13
13
13
13
13
13
13
13
13
13
13
13
13
13
13
13
13
13
13
13
13
13
13
13
13
13
13
11
11
11
11
11
11
11
11
11
11
11
11
11
11
11
11
11
11
11
11
11
11
11
11
11
11
11
11
11
11
11
11
11
11
11
11
11
11
11
11
11
11
11
11
11
11
11
11
11
11
11
11
11
11
11
11
11
11
11
11
11
11
10
9
9
9
8
8
8
8
10
11
11
11
11
11
11
11
11
10
11
11
11
11
11
12
13
13
12
12
12
11
11
11
11
11
11
11
12
12
12
12
12
13
13
13
13
13
14
14
14
14
14
14
14
14
14
14
14
14
14
14
14
15
15
15
15
15
15
15
15
15
15
15
14
14
14
14
13
13
13
13
13
13
13
13
14
13
13
14
14
14
14
14
14
14
14
14
14
14
14
14
16
16
16
16
16
16
16
16
16
16
16
16
16
16
16
18
19
19
19
19
19
19
19
19
19
19
19
19
19
19
19
19
19
19
19
19
19
19
21
21
21
21
21
21
21
21
21
21
21
21
21
21
22
22
22
22
24
23
23
24
24
23
23
24
24
25
25
25
25
25
26
26
26
26
26
26
26
27
27
27
27
27
27
27
27
27
27
27
27
27
27
27
27
27
27
27
27
27
27
27
27
27
27
27
27
27
27
27
27
28
28
27
27
26
26
26
25
25
25
25
22
22
22
18
18
18
17
17
17
17
17
17
17
17
17
17
17
17
17
18
18
19
19
18
17
18
18
18
19
19
19
19
19
19
20
20
20
21
21
22
22
22
22
22
22
22
22
22
22
22
22
22
22
23
24
25
26
26
26
26
26
27
27
27
27
27
28
30
30
30
30
30
30
30
30
30
31
32
32
32
32
32
32
32
32
32
32
32
32
32
33
33
31
31
33
33
33
33
33
33
31
30
30
31
31
31
31
31
31
32
32
31
31
31
31
30
30
30
30
30
30
30
30
30
30
31
31
32
32
32
33
33
33
33
33
33
33
33
33
33
33
33
33
33
33
33
33
32
32
32
32
33
33
34
32
31
31
30
30
30
29
29
29
29
30
30
30
30
30
30
33
33
33
33
35
35
35
33
33
31
32
32
32
33
33
33
33
33
33
33
33
33
34
36
36
36
36
36
36
36
37
37
38
38
38
38
38
38
38
38
37
36
36
36
36
36
36
39
39
41
41
41
41
41
41
41
42
43
44
45
45
45
45
46
46
46
45
45
47
48
48
49
47
50
51
52
52
55
54
52
52
52
52
52
52
52
52
52
53
53
53
53
54
53
52
53
53
55
55
55
55
55
55
55
57
57
57
57
57
58
58
58
58
59
64
65
66
66
66
66
66
66
66
66
66
65
65
66
67
67
67
67
69
69
69
69
69
69
70
72
71
71
71
71
71
71
71
71
71
72
72
72
75
75
75
75
75
75
76
76
78
77
76
75
75
78
78
79
79
79
81
81
81
81
81
81
81
81
82
82
83
84
86
86
86
87
87
87
94
97
97
103
105
109
110
111
111
114
115
117
120
121
121
123
119
125
125
125
125
125
122
120
120
119
118
117
111
111
111
111
111
111
111
111
111
111
111
111
111
111
111
114
114
114
114
114
114
114
114
114
114
114
114
114
114
114
114
114
114
109
108
106
97
97
97
98
95
95
94
94
94
94
94
93
92
92
91
91
91
91
90
90
90
91
91
91
91
91
91
91
91
91
91
91
91
91
91
93
93
93
93
93
92
92
92
91
89
89
86
83
83
80
80
79
80
80
79
79
79
79
80
82
82
82
80
78
78
78
78
77
75
74
72
56
54
54
49
50
49
48
47
47
46
38
36
35
32
33
33
33
34
34
33
33
33
32
30
28
28
29
30
30
29
30
30
30
30
30
30
31
31
31
32
32
33
33
33
33
33
33
33
33
33
35
34
33
33
34
34
34
34
34
35
35
35
36
36
36
36
36
36
36
36
37
37
36
36
36
36
36
36
36
36
36
36
36
36
36
37
37
39
39
39
39
39
40
40
40
40
39
39
39
39
39
39
39
39
39
39
40
40
39
38
38
39
39
39
39
39
38
39
39
39
39
39
39
39
39
39
39
41
41
41
41
40
40
40
40
40
40
39
39
38
37
37
37
37
39
36
35
34
34
34
34
34
34
34
34
35
35
35
35
35
35
35
35
35
35
35
36
36
36
36
36
36
36
36
37
38
38
38
39
39
39
39
39
39
39
35
33
30
29
27
27
28
28
29
29
29
29
29
29
29
29
29
29
29
29
29
29
29
29
29
29
29
29
29
33
34
34
34
33
33
33
33
33
33
33
33
33
33
33
34
34
34
34
34
34
34
36
36
36
36
35
35
33
33
33
35
35
36
36
36
36
36
36
36
36
36
36
36
36
36
37
37
37
37
37
37
37
37
37
37
37
37
37
37
33
33
32
32
32
32
31
33
33
33
33
31
31
31
31
30
30
30
30
30
30
30
30
30
30
31
31
30
31
31
31
31
32
31
31
31
32
32
33
33
33
32
31
31
32
31
32
32
32
33
33
33
33
33
33
33
33
32
32
33
30
29
29
29
29
29
30
29
30
28
27
27
28
28
28
28
30
30
30
30
30
29
29
29
28
27
27
26
26
27
28
28
28
27
27
29
30
30
31
32
32
33
36
36
36
36
37
37
37
37
37
37
38
38
39
39
39
39
39
39
39
39
39
39
39
39
40
40
39
39
38
36
36
37
38
38
39
39
40
41
41
41
41
41
41
41
41
42
42
42
42
43
45
47
47
49
49
48
49
49
52
52
52
54
54
54
55
55
55
56
56
56
56
56
56
56
56
56
56
56
55
56
56
58
58
58
58
60
60
61
61
61
63
62
62
62
62
62
64
64
62
62
62
62
61
64
64
66
66
66
66
66
66
67
67
67
67
67
67
69
69
69
69
69
69
69
69
69
70
71
72
74
74
73
75
75
75
75
76
76
77
78
78
77
77
77
77
78
78
78
78
78
78
78
78
78
80
80
80
80
81
81
81
81
81
82
83
83
83
83
83
83
83
83
83
83
83
84
83
81
81
80
78
77
75
74
73
72
70
70
70
69
68
68
68
68
68
69
69
69
69
69
70
69
69
69
69
69
67
67
69
66
66
65
59
58
58
53
50
49
48
47
47
45
43
42
40
39
38
37
36
36
36
37
37
37
37
38
38
38
37
37
37
37
37
37
37
37
37
37
37
37
37
38
39
39
38
38
38
37
37
36
36
36
36
36
36
36
36
36
36
36
39
39
39
39
39
39
39
39
39
39
40
40
40
40
39
39
38
37
33
33
32
33
33
31
27
25
25
26
26
27
27
27
27
27
27
27
27
27
27
27
27
27
27
27
25
24
24
24
24
25
25
25
25
25
25
25
25
25
24
23
24
24
25
24
25
25
25
25
25
25
25
24
24
24
23
22
23
23
23
22
20
19
19
19
19
18
18
19
19
18
18
18
18
20
20
20
20
20
20
20
20
20
20
20
20
20
20
20
20
20
20
20
20
20
20
20
20
20
20
20
20
20
20
20
20
20
20
20
20
20
20
20
20
20
20
20
20
20
19
19
19
19
19
19
19
19
19
19
19
19
18
16
16
15
14
14
14
14
14
14
14
14
14
14
13
13
13
13
13
13
13
13
13
13
12
12
12
11
12
12
12
12
12
13
12
11
11
11
11
11
11
11
11
11
11
11
11
12
13
13
13
13
14
14
14
14
14
13
14
14
14
14
13
13
13
12
12
12
13
13
13
12
12
12
12
13
12
12
13
13
14
14
16
16
16
16
16
17
17
17
17
17
17
17
17
17
18
18
18
18
18
18
18
18
20
21
21
21
21
21
21
21
21
22
22
24
24
24
24
24
25
25
25
25
25
25
25
25
25
25
25
25
25
25
25
25
25
25
25
25
25
25
25
25
25
25
26
26
26
26
26
26
26
27
30
30
30
30
30
30
30
30
30
30
30
30
30
30
30
30
30
31
31
31
31
32
32
32
32
33
33
33
33
33
33
33
33
33
33
33
33
33
33
34
34
34
36
36
36
35
35
35
35
35
35
36
36
36
36
36
34
34
34
34
34
33
33
33
33
32
32
32
34
37
37
37
37
36
36
37
37
37
37
37
37
38
38
38
36
36
36
36
36
36
36
36
35
36
36
36
36
39
39
40
40
40
44
44
44
44
44
44
44
44
44
44
44
44
44
44
44
44
46
46
46
46
46
43
43
44
44
45
46
46
46
47
47
47
46
47
47
47
47
44
44
44
44
44
44
44
44
44
43
43
44
44
44
44
44
44
44
44
44
44
45
46
47
47
47
47
47
47
48
49
52
52
52
52
52
52
52
52
53
53
54
53
55
55
55
55
55
55
57
57
57
57
58
58
58
58
58
61
61
60
60
60
60
60
60
60
60
60
60
59
59
59
60
57
55
52
57
59
57
56
56
57
57
56
55
56
57
57
58
58
58
59
59
59
59
59
59
59
59
60
60
60
60
59
59
59
59
60
60
60
60
60
60
60
61
61
61
60
60
60
59
58
58
58
58
58
58
58
58
58
58
58
57
56
55
55
55
55
55
55
55
55
55
55
55
55
55
55
54
54
54
54
54
54
54
53
53
53
53
53
53
53
54
54
54
54
54
54
54
54
54
54
54
54
54
54
55
55
55
55
55
55
55
55
55
55
54
53
52
52
48
47
47
47
47
47
47
47
47
47
47
47
47
46
46
44
44
44
36
36
31
30
29
20
22
21
20
20
19
19
19
19
19
19
19
19
18
16
16
16
17
16
18
18
19
19
19
19
18
18
18
18
18
16
16
16
16
16
16
16
17
17
17
17
17
17
17
17
17
17
17
17
17
17
17
17
18
18
18
18
18
18
18
19
19
19
19
19
19
19
19
19
19
19
19
19
19
19
19
19
19
19
19
21
21
21
22
22
22
22
22
22
22
23
23
23
23
24
24
24
25
25
25
25
25
25
25
25
25
25
25
25
25
25
25
25
25
25
25
25
25
25
24
24
24
24
25
25
25
25
25
25
25
25
25
25
25
24
24
24
24
23
23
23
23
22
19
19
19
19
18
19
19
19
19
19
19
18
18
17
17
17
17
17
17
17
17
17
17
16
16
16
16
16
16
16
16
16
16
16
17
17
17
17
18
18
18
18
18
18
18
18
18
18
18
18
17
17
18
18
19
19
19
19
19
19
19
20
20
20
20
20
20
20
20
20
19
19
18
18
17
17
17
17
16
15
15
15
16
16
16
16
16
16
16
16
16
15
15
15
15
15
15
16
16
16
16
16
16
15
15
13
13
13
16
16
16
16
16
16
16
16
16
16
16
16
16
16
16
17
18
18
18
19
19
19
19
19
19
19
19
19
19
19
19
19
19
19
19
19
19
19
19
19
19
20
21
22
22
22
23
23
23
23
23
23
23
23
23
23
23
23
23
23
23
23
23
23
25
25
25
25
25
25
25
25
25
22
22
21
20
20
20
20
20
20
22
22
22
22
22
22
22
22
22
22
22
22
22
22
22
22
22
22
22
22
22
22
22
22
22
22
22
22
22
22
22
22
22
22
22
22
22
22
22
22
22
22
23
23
22
22
23
22
19
15
16
16
16
16
15
15
15
15
15
15
15
15
15
15
15
16
16
16
16
16
16
16
16
16
16
16
16
16
15
15
15
15
15
15
15
15
15
15
15
15
15
15
15
15
15
15
15
13
13
13
13
11
11
11
9
9
9
9
9
9
9
9
9
7
7
7
7
7
7
7
7
7
7
7
7
7
7
8
8
8
8
8
8
8
8
8
8
8
8
8
7
7
7
7
7
6
6
6
6
6
6
6
6
6
6
6
6
6
6
6
6
6
6
6
6
6
6
6
6
6
6
6
6
6
6
6
6
5
5
5
4
4
4
4
4
3
3
4
4
4
4
5
6
7
7
7
7
7
7
7
7
7
7
7
7
7
7
7
7
7
7
7
7
7
7
7
7
7
7
7
7
7
7
7
7
7
7
6
6
6
6
6
6
6
6
6
7
8
8
8
7
7
7
7
7
7
7
7
7
7
7
7
7
7
7
7
7
7
8
8
8
9
9
9
9
9
9
9
10
10
10
10
10
10
10
10
10
10
10
10
10
10
10
10
10
10
10
10
10
10
10
10
10
10
10
10
10
10
9
9
9
9
9
9
9
9
9
10
10
10
10
10
10
10
10
10
11
11
11
11
11
11
11
11
11
11
11
11
11
11
12
12
12
12
12
12
12
12
12
12
12
12
12
12
13
13
13
12
12
12
12
13
13
13
13
13
14
14
15
15
15
15
15
15
15
15
15
14
14
13
13
13
13
13
13
12
12
13
13
13
13
13
13
13
13
13
13
13
13
13
14
14
14
14
14
14
14
14
14
14
14
14
14
14
14
14
14
15
15
15
15
15
15
15
15
15
15
15
15
15
15
16
16
16
16
16
16
16
16
16
16
15
15
14
14
14
14
14
14
14
14
14
14
14
14
14
13
14
15
15
15
15
15
15
16
16
16
17
19
20
20
20
20
20
20
22
22
22
20
19
19
19
19
19
19
19
18
18
18
18
18
18
18
18
18
18
17
17
17
17
17
17
17
17
17
18
19
20
22
22
22
23
23
23
23
23
23
25
27
27
27
29
29
28
28
29
30
30
30
30
30
30
30
30
30
30
29
29
28
29
30
31
31
31
32
32
32
32
32
32
32
32
32
31
31
31
31
31
31
31
32
32
32
32
32
32
31
33
33
33
33
33
33
33
33
33
33
33
35
35
35
36
36
37
36
36
36
36
36
37
37
37
37
37
37
39
39
39
39
39
39
39
39
39
39
39
38
38
38
38
38
39
39
39
39
39
39
39
39
39
39
39
41
41
41
40
40
39
39
39
40
42
42
42
42
43
43
43
42
42
42
42
42
42
42
42
42
42
42
42
42
42
42
42
42
42
42
42
42
42
42
42
42
42
43
43
44
43
43
43
41
41
41
41
41
41
40
39
40
39
39
39
39
39
38
38
37
28
27
27
24
24
24
24
23
23
23
25
25
25
25
25
25
25
25
25
25
25
26
26
26
26
26
25
24
23
23
22
23
23
23
23
23
24
24
24
25
25
25
26
26
26
26
26
26
26
26
27
27
27
26
25
25
25
25
26
27
27
27
27
25
25
26
26
26
26
25
24
24
24
24
24
24
24
24
25
26
26
26
26
26
26
26
26
26
27
26
26
26
26
26
26
26
27
27
27
27
27
27
27
27
28
29
29
28
27
27
27
27
28
28
28
28
28
28
28
28
28
28
28
28
28
28
28
28
28
29
29
29
29
29
29
29
29
28
28
28
28
28
28
28
28
27
27
27
27
27
27
27
26
26
26
26
26
25
24
24
24
24
24
24
24
25
25
25
25
25
25
26
27
27
27
31
31
31
31
31
33
33
33
33
33
33
34
34
34
34
34
34
34
34
34
34
34
35
36
36
36
36
36
36
36
35
35
37
37
36
36
36
34
34
34
34
34
34
35
35
35
36
36
36
36
37
37
37
39
39
39
39
39
39
39
39
39
41
40
40
40
41
41
41
41
41
40
39
39
39
38
38
38
38
39
39
39
39
39
39
39
39
39
39
40
40
40
40
40
40
41
41
41
41
41
41
41
42
42
43
43
43
43
43
43
42
42
41
41
41
41
41
42
44
44
44
44
44
44
44
44
44
44
44
44
44
44
44
44
44
46
46
46
46
46
45
45
45
45
45
45
46
46
46
49
49
49
49
50
50
50
50
50
50
50
50
50
50
50
50
50
50
50
50
50
50
50
50
50
50
51
51
51
51
51
51
51
52
52
52
52
54
53
54
54
54
54
54
55
53
53
53
53
53
53
53
52
52
52
49
49
44
44
44
40
40
41
41
41
40
39
40
40
40
40
41
41
41
41
41
41
40
40
40
40
39
39
39
39
39
40
38
37
37
38
38
37
37
37
36
36
37
37
36
36
37
37
38
39
39
39
40
41
41
41
41
40
40
41
40
41
42
42
43
41
41
41
42
44
44
44
44
44
44
44
45
45
45
45
44
44
46
44
44
44
43
43
44
44
44
41
41
41
41
39
39
39
39
39
39
39
40
39
39
39
39
39
39
39
38
38
38
38
38
38
38
39
39
39
39
39
39
39
39
39
39
39
39
39
39
39
39
40
40
40
40
40
39
39
39
39
40
40
40
40
40
40
40
40
40
40
40
40
40
41
41
41
41
40
40
39
39
39
39
39
39
39
39
39
40
40
41
40
40
41
41
41
41
39
32
31
30
31
31
31
31
31
31
30
29
29
28
27
27
26
26
25
23
19
19
20
20
20
21
21
21
21
21
20
20
20
21
19
19
19
19
19
19
19
19
19
19
19
19
20
20
21
21
21
21
21
20
20
20
20
20
20
20
20
20
20
21
21
21
21
20
20
19
19
19
19
19
19
19
19
19
19
19
19
19
19
19
19
19
19
19
19
19
19
19
19
18
18
18
18
19
19
19
19
19
19
19
19
19
19
19
19
19
19
19
19
19
19
19
19
19
19
19
19
19
19
19
19
19
19
19
19
19
19
19
19
19
19
19
19
19
19
18
18
18
18
18
18
18
16
15
13
14
13
13
11
11
11
9
10
10
10
10
10
10
10
10
10
10
10
10
10
10
10
10
10
10
10
10
11
11
11
11
13
13
13
13
13
13
13
13
13
13
13
13
13
13
13
13
13
13
13
13
13
13
13
12
12
12
12
12
12
12
12
12
12
12
12
12
13
13
13
13
13
12
12
12
12
12
12
12
12
12
12
12
12
12
12
11
11
11
11
10
10
10
10
10
10
11
11
11
11
11
10
10
10
10
10
10
8
8
8
8
8
8
8
8
8
8
8
8
8
8
8
8
8
8
9
9
9
9
9
9
9
9
8
8
8
8
8
8
8
8
8
8
8
8
8
8
8
8
9
8
8
8
8
8
8
8
8
8
8
9
8
8
8
8
8
8
8
8
8
8
8
8
8
7
7
7
7
7
7
7
7
7
7
7
7
7
8
8
8
8
8
8
8
7
7
7
7
7
7
7
7
7
7
7
7
7
7
7
7
7
7
7
7
7
7
7
7
7
7
7
7
6
6
6
6
6
6
6
6
6
6
6
6
5
5
5
5
5
5
5
5
5
5
5
5
5
5
5
5
5
5
5
5
5
5
5
5
5
5
5
5
5
5
5
5
5
5
5
5
5
4
4
4
5
5
4
4
4
4
3
3
3
3
3
3
3
3
3
3
3
2
2
2
2
2
2
2
2
2
2
2
2
2
2
2
2
2
2
2
2
2
2
2
2
2
2
2
2
2
2
2
2
2
2
2
2
2
2
2
2
2
2
2
2
2
2
2
2
2
2
2
2
2
2
2
2
2
2
2
2
2
2
2
2
2
2
2
2
2
2
2
2
2
2
2
2
2
2
2
2
2
2
2
2
2
2
2
2
2
2
2
2
2
2
1
1
1
1
1
1
1
1
1
1
1
1
1
1
1
1
1
1
1
1
1
1
1
1
1
1
1
1
1
1
1
1
1
1
1
1
1
1
1
1
1
1
1
1
1
1
1
1
1
1
1
1
0
0
0
0
1
1
1
1
1
1
1
1
1
1
1
1
1
1
1
1
1
1
1
1
1
1
1
2
2
2
2
3
3
3
3
3
3
3
3
3
3
3
3
3
3
5
5
5
4
4
4
4
4
4
4
4
4
4
4
4
4
4
4
4
4
4
4
4
4
4
4
4
4
4
4
4
4
4
4
4
4
4
4
4
4
4
4
4
4
4
4
4
4
4
4
4
4
4
4
4
4
4
4
4
4
4
4
4
4
4
4
4
4
4
4
4
4
4
4
4
4
4
4
4
4
4
4
4
4
4
4
4
4
4
4
4
4
4
4
4
4
4
4
3
3
3
3
3
3
3
3
3
3
3
3
3
3
3
3
3
3
4
4
4
4
4
3
3
3
3
2
2
2
2
2
2
2
2
1
1
1
1
0
0
0
0
0
0
0
0
0
0
0
0
0
0
0
0
0
0
0
0
0
0
0
0
0
0
0
0
0
0
0
0
0
0
0
0
0
0
0
0
0
0
0
0
0
0
0
0
0
0
0
0
0
0
0
0
0
0
0
0
0
0
0
0
0
0
0
0
0
0
0
0
0
0
1
1
1
1
1
1
1
1
1
1
1
1
1
1
1
1
1
1
1
1
1
1
1
1
1
1
1
1
1
1
1
1
1
1
1
1
1
1
1
1
1
1
2
2
2
2
2
2
2
2
2
2
2
2
2
2
2
2
2
2
2
2
2
2
2
2
2
2
2
2
2
2
2
2
2
2
2
2
2
2
2
2
2
2
2
2
2
2
2
2
2
2
2
2
2
2
2
2
2
2
2
2
2
2
2
2
2
2
2
2
2
2
2
2
2
2
2
2
2
2
2
2
2
2
2
2
2
2
2
2
2
2
2
2
2
2
2
2
2
2
2
2
2
2
2
2
2
2
2
2
2
2
2
2
2
2
2
2
2
2
2
3
3
3
3
3
3
3
3
3
3
3
3
3
3
3
3
3
3
3
3
3
3
3
3
3
4
4
4
5
5
5
5
5
5
5
5
5
5
5
5
5
5
5
5
6
6
6
6
6
6
6
6
6
6
6
6
7
7
7
7
7
7
7
7
7
6
6
6
6
6
6
6
6
6
6
6
6
5
5
5
5
5
5
5
5
5
5
5
5
5
5
5
5
5
5
6
7
7
7
7
7
7
7
7
7
8
8
8
8
8
8
8
8
8
8
8
8
8
8
8
8
8
10
11
11
11
11
11
11
11
11
11
11
11
11
10
10
10
10
10
10
10
10
10
10
10
10
10
10
10
10
10
9
10
10
10
9
9
9
8
8
8
8
8
8
8
8
8
8
8
10
10
10
10
10
10
10
10
10
10
10
10
10
10
10
10
10
10
10
11
11
11
11
11
11
11
11
11
11
11
11
11
11
11
11
11
11
11
11
11
11
11
11
11
11
11
11
11
11
11
11
11
11
11
11
11
11
11
11
11
11
11
11
11
11
11
11
11
11
11
11
11
11
11
11
11
10
10
10
10
10
10
10
10
10
9
9
8
8
7
7
7
7
7
7
7
7
7
7
7
8
8
8
8
8
8
8
8
8
8
8
8
8
8
8
8
8
8
8
8
8
8
8
8
8
8
8
8
8
8
8
8
8
8
8
8
8
8
8
8
8
7
7
7
7
7
7
7
7
7
7
7
8
8
8
8
8
8
8
8
8
8
8
8
8
8
8
8
8
8
8
8
8
8
8
8
8
8
8
8
8
8
8
8
8
8
8
8
8
8
8
8
8
8
8
8
8
8
8
7
7
7
7
7
7
7
7
5
5
5
5
5
5
5
4
5
5
5
5
5
5
5
5
5
5
5
5
5
5
5
5
5
5
5
5
5
5
5
4
4
4
4
4
4
4
3
3
3
3
3
4
4
4
4
4
4
4
4
3
2
2
2
2
2
2
2
2
2
2
2
2
2
2
2
2
2
3
3
3
3
3
3
4
4
4
4
4
4
4
4
4
4
4
5
5
5
5
5
5
5
5
5
5
5
5
4
4
4
4
4
4
4
4
4
4
4
4
4
4
4
5
5
5
5
5
5
5
5
5
5
5
5
5
5
5
5
5
5
5
5
5
5
5
5
5
5
5
5
5
5
5
5
5
5
5
5
5
5
5
5
5
5
5
5
5
5
5
5
5
5
5
5
5
5
5
5
5
5
5
5
5
5
5
5
5
5
5
5
5
5
5
5
5
5
5
5
5
5
5
5
5
5
5
5
5
5
5
5
5
5
5
5
5
5
5
5
5
5
5
5
5
4
4
4
4
5
5
5
5
5
5
5
5
5
5
5
5
5
3
3
4
3
3
3
3
4
4
5
5
5
5
5
5
5
5
5
5
5
5
5
5
5
5
5
5
5
5
5
5
5
5
5
5
5
5
5
5
5
5
4
4
4
4
5
5
5
5
5
5
5
5
5
5
5
5
5
6
6
6
6
6
6
6
6
6
6
6
6
6
6
6
6
6
6
6
6
6
6
6
6
6
6
6
6
6
7
7
7
7
7
7
7
8
8
8
8
8
8
8
8
8
8
8
8
8
8
8
9
9
9
9
9
9
9
9
9
9
9
9
9
9
9
9
10
10
10
10
10
10
10
10
10
10
10
10
10
10
10
10
10
10
10
10
10
11
11
11
11
11
11
11
11
11
11
11
11
11
11
11
11
11
11
11
11
11
11
11
11
9
9
9
9
8
5
5
5
5
5
5
5
5
5
5
5
4
5
5
5
5
5
5
5
5
5
5
5
5
5
5
5
5
5
5
5
5
5
5
5
5
5
5
5
5
5
6
6
6
6
6
6
6
6
6
6
6
6
6
6
6
6
6
6
7
7
7
7
7
7
7
7
8
8
8
8
8
8
8
8
8
8
8
8
8
8
8
8
8
8
8
8
8
7
7
6
5
5
5
5
5
5
5
4
4
4
4
4
4
4
5
5
5
5
5
5
5
5
5
5
5
5
5
5
5
5
5
5
5
5
5
5
5
5
5
5
5
5
5
5
5
5
5
5
5
5
5
5
5
5
5
5
5
5
5
5
5
5
5
5
4
4
4
4
4
4
4
4
4
4
4
4
4
4
4
4
4
4
3
3
3
3
3
4
4
4
4
4
4
4
4
4
4
4
4
4
4
4
4
4
4
4
4
4
3
3
3
3
3
3
3
3
3
3
3
3
3
3
4
4
4
4
4
4
4
4
3
3
3
3
3
3
3
3
3
3
3
3
3
3
3
3
3
3
3
3
3
3
3
3
3
3
4
2
2
2
2
2
3
3
3
3
3
3
4
4
4
4
4
4
4
4
4
4
4
4
4
4
4
4
4
4
4
4
4
5
5
5
5
5
5
5
5
5
5
5
5
5
5
4
4
4
4
4
4
4
5
5
5
5
5
5
5
5
5
5
5
5
5
6
6
6
6
6
6
6
6
6
6
6
6
6
6
7
7
7
7
7
7
7
7
7
7
7
7
7
7
7
7
6
6
6
6
6
7
7
7
7
7
7
7
7
7
7
7
7
7
7
7
7
7
7
7
7
7
8
8
8
8
8
8
8
8
8
8
8
8
8
8
8
8
8
8
8
8
8
8
8
8
8
9
9
9
9
8
8
8
8
8
8
8
8
8
8
8
8
8
8
8
8
8
8
8
8
8
8
8
8
8
8
8
8
8
8
8
8
8
8
8
7
7
7
7
7
7
8
8
8
8
7
7
7
7
7
7
7
7
7
7
7
7
7
7
7
7
6
6
6
6
6
6
6
6
6
6
6
6
6
5
5
5
5
5
5
5
5
5
5
5
5
5
5
5
5
5
5
5
5
5
5
5
5
5
5
5
5
5
5
3
3
3
2
2
2
3
3
3
3
3
3
3
3
4
4
5
5
5
5
5
5
5
5
5
5
5
5
5
5
6
6
6
6
6
6
6
6
6
6
6
7
7
7
7
7
7
7
7
7
7
7
7
7
7
7
7
7
7
7
7
8
8
8
8
8
8
8
8
8
8
8
8
8
8
8
8
8
8
8
8
8
8
8
8
8
8
8
8
8
8
8
8
8
8
8
8
8
8
8
8
8
8
8
8
8
8
8
8
8
8
8
8
8
8
8
8
8
8
8
8
8
8
8
9
9
9
9
9
9
9
9
9
9
9
9
9
9
9
9
8
8
8
8
8
8
8
8
8
8
8
8
8
8
8
8
8
8
8
8
8
8
8
8
8
8
8
8
8
8
8
8
7
6
6
6
6
6
5
5
5
5
5
5
5
5
5
5
5
5
5
4
4
4
4
4
4
4
4
4
4
4
4
4
4
4
4
4
4
4
4
4
4
4
4
4
3
3
3
2
2
2
2
2
2
2
2
2
2
2
1
1
1
1
1
1
1
1
1
1
1
1
1
1
1
1
1
1
1
1
1
1
1
1
1
1
1
1
1
1
1
1
1
1
1
2
2
1
1
1
1
1
1
1
1
1
1
1
1
1
1
1
1
1
1
1
1
1
1
1
1
1
1
1
1
1
1
1
1
1
1
1
1
2
2
2
2
2
2
2
2
2
2
2
2
2
2
2
2
2
2
2
2
2
2
3
3
3
3
3
3
3
3
3
3
3
3
3
3
3
3
3
3
3
3
3
3
3
3
3
3
3
3
3
3
3
3
3
3
3
3
3
3
3
2
2
2
2
2
2
2
2
2
2
2
2
2
2
2
2
2
2
2
2
2
2
2
2
2
2
2
2
2
2
2
2
2
2
2
2
2
2
2
2
2
2
2
2
2
2
2
2
2
2
2
2
2
2
2
2
2
2
2
2
2
2
2
2
2
2
2
2
2
2
2
2
2
2
2
2
2
2
2
2
2
2
2
2
2
2
2
2
2
2
2
2
2
2
2
2
2
2
2
2
2
2
2
2
2
2
2
2
2
2
2
2
2
2
2
2
2
2
2
2
2
2
2
2
2
2
2
2
2
2
2
2
3
3
3
3
3
3
3
3
2
2
2
2
2
2
2
2
2
2
2
2
2
1
1
1
1
1
1
1
1
1
1
1
1
1
1
1
1
1
1
1
1
1
1
1
1
1
1
1
1
1
1
1
1
1
1
1
1
1
1
1
1
1
1
1
1
1
1
1
1
1
1
1
1
1
1
1
1
1
1
1
1
1
1
1
1
1
1
1
1
2
2
2
2
2
2
2
2
2
2
2
2
2
2
2
2
2
2
2
2
1
1
1
1
1
1
1
1
1
1
1
1
1
1
1
1
1
1
1
1
1
1
1
1
1
1
1
1
1
1
1
1
1
1
1
1
1
2
2
2
2
2
2
2
2
2
2
2
1
1
1
1
1
1
1
1
1
1
1
1
1
1
1
1
1
1
1
1
1
1
1
1
1
1
1
1
1
1
1
1
1
1
1
1
1
1
1
1
1
1
1
1
1
1
1
1
1
1
1
1
1
1
1
1
1
1
1
1
1
1
1
1
1
1
1
1
1
1
1
1
1
0
0
0
0
0
0
0
0
0
0
0
0
0
0
0
0
0
0
0
0
0
0
0
0
0
0
0
0
0
0
0
0
0
0
0
0
0
0
0
0
0
0
0
0
0
0
0
0
0
0
0
0
0
0
0
0
0
0
0
0
0
0
0
0
0
0
0
0
0
0
0
0
0
0
0
0
0
0
0
0
0
0
0
0
0
0
0
0
0
0
0
0
0
0
0
0
0
0
0
0
0
0
0
0
0
0
0
0
0
0
0
0
0
0
0
0
0
0
0
0
0
0
0
0
0
0
0
0
0
0
0
0
0
0
0
0
0
0
0
0
0
0
0
0
0
0
0
0
0
0
0
0
0
0
0
0
0
0
0
0
0
0
0
0
0
0
0
0
0
0
0
0
0
0
0
0
0
0
0
0
0
0
0
0
0
0
0
0
0
0
0
0
0
0
0
0
0
0
0
0
0
0
0
0
0
0
0
0
0
0
0
0
0
0
0
0
0
0
0
0
0
0
0
0
0
0
0
0
0
0
0
0
0
0
0
0
0
0
0
0
0
0
0
0
0
0
0
0
0
0
0
0
0
0
0
0
0
0
0
0
0
0
0
0
0
0
0
0
0
0
0
0
0
0
0
0
0
0
0
0
0
0
0
0
0
0
0
0
0
0
0
0
0
0
0
0
0
0
0
0
0
0
0
0
0
0
0
0
0
0
0
0
0
0
0
0
0
0
0
0
0
0
0
0
0
0
0
0
0
0
0
0
0
0
0
0
0
0
0
0
0
0
0
0
0
0
0
0
0
0
0
0
0
0
0
0
0
0
0
0
0
0
0
0
0
0
0
0
0
0
0
0
0
0
0
0
0
0
0
0
0
0
0
0
0
0
0
0
0
0
0
0
0
0
0
0
0
0
0
0
0
0
0
0
0
0
0
0
0
0
0
0
0
0
0
0
0
0
0
0
0
0
0
0
0
0
0
0
0
0
0
0
0
0
0
0
0
0
0
0
0
0
0
0
0
0
0
0
0
0
0
0
0
0
0
0
0
0
0
0
0
0
0
0
0
0
0
0
0
0
0
0
0
0
0
0
0
0
0
0
0
0
0
0
0
0
0
0
0
0
0
0
0
0
0
0
0
0
0
0
0
0
0
0
0
0
0
0
0
0
0
0
0
0
0
0
0
0
0
0
0
0
0
0
0
0
0
0
0
0
0
0
0
0
0
0
0
0
0
0
0
0
0
0
0
0
0
0
0
0
0
0
0
0
0
1
1
1
1
1
0
1
1
1
1
1
1
1
1
1
1
1
1
1
1
1
1
1
1
1
1
1
1
1
1
1
1
1
1
1
1
1
1
1
1
1
2
2
2
2
2
2
2
2
2
2
2
2
2
2
2
2
2
2
2
2
2
2
2
2
2
2
2
2
2
2
2
2
2
2
2
2
2
2
2
2
2
2
2
2
2
2
2
2
2
2
2
2
2
2
2
2
2
2
2
2
2
2
2
2
2
2
2
2
2
2
2
2
2
2
2
2
2
2
2
2
2
2
2
2
2
2
2
2
2
2
2
2
2
2
2
2
2
2
2
2
2
2
2
2
1
1
1
1
1
1
1
1
1
1
1
1
1
1
1
1
1
1
1
1
1
1
1
1
1
1
1
1
1
1
1
1
1
1
1
1
1
1
1
1
1
1
1
1
1
1
1
1
2
2
2
2
2
2
2
2
2
2
2
2
1
1
1
2
2
2
2
2
2
2
2
2
2
2
2
2
2
2
2
2
2
2
2
2
2
2
2
2
2
2
2
2
2
2
2
2
2
2
2
2
2
2
2
2
2
2
2
2
2
2
2
3
3
3
3
3
3
3
3
3
3
3
3
3
3
3
3
3
3
3
3
3
3
3
3
3
3
3
3
3
3
3
3
3
3
3
3
3
3
3
3
3
3
3
3
3
3
3
3
3
3
3
3
3
3
3
3
3
3
3
3
3
3
3
3
3
3
3
3
3
3
3
3
3
3
3
4
4
4
4
4
4
4
4
4
4
3
3
3
3
3
3
3
3
3
3
3
3
3
3
3
3
3
4
4
4
4
4
4
4
4
4
4
4
4
3
3
3
3
3
3
3
3
3
3
3
3
3
2
2
2
2
2
2
2
2
2
2
2
2
2
2
2
2
2
2
2
2
2
2
2
2
2
2
2
2
2
2
2
2
2
2
2
2
2
2
2
2
2
2
2
2
2
2
2
2
2
2
2
2
2
2
2
2
2
2
2
2
2
2
2
2
2
2
2
2
3
3
3
3
3
3
3
3
3
3
3
3
3
3
3
3
3
3
3
3
2
2
2
2
2
2
2
2
2
2
2
2
2
2
2
2
2
2
2
2
2
2
2
2
2
2
2
2
2
2
2
2
2
2
2
2
2
2
2
2
2
2
2
2
2
2
2
2
2
2
2
2
2
2
2
2
2
2
2
2
2
2
2
2
2
2
2
2
2
2
2
2
2
2
2
2
2
2
2
2
2
2
2
2
2
2
2
2
2
2
2
2
2
2
2
2
2
2
2
2
2
2
2
2
2
1
1
1
1
1
0
0
0
0
0
0
0
0
0
0
0
0
0
0
0
0
0
0
0
0
0
0
0
0
0
0
0
0
0
0
0
0
0
0
0
0
0
0
0
0
0
0
0
0
0
0
0
0
0
0
0
0
0
0
0
0
0
0
0
0
0
0
0
0
0
0
0
0
0
0
0
0
0
0
0
0
0
0
0
0
0
0
0
0
0
0
0
0
0
0
0
0
0
0
0
0
0
0
0
0
0
0
0
0
0
0
0
0
0
0
0
0
0
0
0
0
0
0
0
0
0
0
0
0
0
0
0
0
0
0
0
0
0
0
0
0
0
0
0
0
0
0
0
0
0
0
0
0
0
0
0
0
0
0
0
0
0
0
0
0
0
0
0
0
0
0
0
0
0
0
0
0
0
0
0
0
0
0
0
0
0
0
0
0
0
0
0
0
0
0
0
0
0
0
0
0
0
0
0
0
0
0
0
0
0
0
0
0
0
0
0
0
0
0
0
0
0
0
0
0
0
0
0
0
0
0
0
0
0
0
0
1
1
1
1
1
1
1
1
1
1
1
1
1
1
1
1
2
2
2
2
2
2
2
2
2
2
2
2
2
2
2
2
2
2
2
2
2
2
2
2
2
2
2
2
2
2
2
2
2
2
2
2
2
2
2
2
2
2
2
2
2
2
2
2
2
2
2
2
2
2
2
2
2
2
2
2
2
2
2
2
2
2
2
2
2
1
1
1
1
1
1
1
1
1
1
1
1
1
1
1
1
1
1
1
1
1
1
1
1
1
1
1
1
1
1
1
1
1
1
1
1
1
1
1
1
1
1
1
1
1
1
1
1
1
1
1
1
1
1
1
1
1
1
1
1
1
1
1
1
1
1
1
1
1
1
1
1
1
1
1
1
1
1
1
1
1
1
1
1
1
1
1
1
1
1
2
2
2
2
2
1
1
1
1
1
1
1
0
0
0
0
0
0
0
0
0
0
0
0
0
0
0
0
0
0
0
0
0
0
0
1
1
1
1
1
1
1
1
1
1
1
1
1
1
1
1
1
1
1
1
1
1
1
1
1
1
1
1
1
1
1
1
1
1
1
1
1
1
1
1
1
1
1
1
1
1
1
1
1
1
1
1
1
2
2
2
2
2
2
2
2
2
2
2
2
2
2
2
2
2
2
2
2
2
2
2
2
2
2
2
2
2
1
1
1
1
1
1
1
1
1
1
1
1
1
1
1
1
1
1
1
1
1
1
1
1
1
1
1
1
1
1
1
1
1
1
1
1
1
1
1
1
1
1
1
1
1
1
1
1
1
1
1
1
1
1
1
1
1
1
1
1
1
1
1
1
1
1
1
1
1
1
1
1
1
1
1
1
1
1
0
0
0
0
0
0
0
0
0
0
0
0
0
0
0
0
0
0
0
0
0
0
0
0
0
0
0
0
0
0
0
0
0
0
0
0
0
0
0
0
0
0
0
0
0
0
0
0
0
0
0
0
0
0
0
0
0
0
0
0
0
0
0
0
0
0
0
0
0
0
0
0
0
0
0
0
0
0
0
1
1
1
1
1
1
1
1
1
1
1
1
1
1
1
1
1
1
1
2
2
2
2
2
2
2
2
2
2
2
2
2
2
2
2
2
2
2
2
2
2
2
2
2
2
2
2
2
2
2
2
2
2
2
2
2
2
2
2
2
2
2
2
3
3
3
3
3
3
3
3
3
3
3
3
3
3
3
3
3
3
5
5
5
5
5
5
5
5
5
5
5
5
5
5
5
5
5
5
5
5
5
5
5
5
5
5
5
5
5
5
5
5
4
4
4
4
4
4
4
4
4
4
4
4
4
4
4
4
4
4
4
4
4
4
4
4
4
4
4
4
4
4
4
4
4
4
4
4
4
4
4
4
4
4
4
4
4
4
4
4
4
4
4
4
4
4
4
4
4
4
4
4
4
4
4
4
4
4
4
4
4
4
4
4
4
4
4
4
4
4
4
4
4
3
2
2
2
2
2
2
2
2
2
2
1
0
0
0
0
0
0
0
0
0
0
0
0
0
0
0
0
0
0
0
0
0
0
0
0
0
0
0
0
0
0
0
0
0
0
0
0
0
0
0
0
0
0
0
0
0
0
0
0
0
0
0
0
0
0
0
0
0
0
0
0
0
0
0
0
0
0
0
0
0
0
0
0
0
0
0
0
0
0
0
0
0
0
0
0
0
0
0
0
0
0
0
0
0
0
0
0
0
0
0
0
0
0
0
0
0
0
0
0
0
0
0
0
0
0
0
0
0
0
0
0
0
0
0
0
0
0
0
0
0
0
0
0
0
0
0
0
0
0
0
0
0
0
0
0
0
0
0
0
0
0
0
0
0
0
0
0
0
0
0
0
0
0
0
0
0
0
0
0
0
0
0
0
0
0
0
0
0
0
0
0
0
0
0
0
0
0
0
0
0
0
0
0
0
0
0
0
0
0
0
0
0
0
0
0
0
0
0
0
0
0
0
0
0
0
0
0
0
0
0
0
0
0
0
0
0
0
0
0
0
0
0
0
0
0
0
0
0
0
0
0
0
0
0
0
0
0
0
0
0
0
0
0
0
0
0
0
0
0
0
0
0
1
1
1
1
2
2
2
2
2
2
2
2
2
2
2
2
2
2
2
2
2
2
2
2
2
2
2
2
2
2
2
2
2
2
2
2
2
2
2
2
2
2
2
2
2
2
2
2
2
2
2
2
2
2
2
2
2
2
2
2
2
2
2
2
2
2
2
2
2
2
2
2
2
2
2
2
2
2
2
2
2
2
2
2
2
2
2
2
2
2
2
2
2
2
2
1
1
1
1
1
1
1
1
1
1
1
1
1
1
1
1
1
1
1
1
1
1
1
1
2
2
2
2
2
2
2
2
2
2
2
2
2
2
2
2
2
2
2
2
2
2
2
2
2
2
2
2
2
2
2
2
2
2
2
1
1
1
1
1
1
1
1
1
1
1
1
1
1
1
1
1
1
1
1
1
1
1
1
1
1
1
1
1
1
1
1
1
1
2
2
2
2
2
2
2
2
2
2
2
2
2
2
2
2
2
2
2
2
2
2
2
2
2
2
2
2
2
2
2
2
2
2
2
2
2
2
2
2
2
2
2
2
2
2
2
2
2
2
2
2
2
2
2
2
2
2
2
2
2
2
2
2
2
2
2
2
2
2
2
2
2
2
2
2
2
2
2
2
2
2
2
2
2
2
2
2
2
2
2
1
1
1
1
1
1
1
1
1
1
1
1
1
1
0
0
0
0
0
0
0
0
0
0
0
0
0
0
0
0
0
0
0
0
0
0
0
0
0
0
0
0
0
0
0
0
0
0
0
0
0
0
0
0
0
0
0
0
0
0
0
0
0
0
0
0
0
0
0
0
0
0
0
0
0
0
0
0
0
0
0
0
0
0
0
0
0
0
0
0
0
0
0
0
0
0
0
0
0
0
0
0
0
0
0
0
0
0
0
0
0
0
0
0
0
0
0
0
0
0
0
0
0
0
0
0
0
0
0
0
0
0
0
0
0
0
0
0
0
0
0
0
0
0
0
0
0
0
0
0
0
0
0
0
0
0
0
0
0
0
0
0
0
0
0
0
0
0
0
0
0
0
0
0
0
0
0
0
0
0
0
0
0
0
0
0
0
0
0
0
0
0
0
0
0
0
0
0
0
0
0
0
0
0
0
0
0
0
0
0
0
0
0
0
0
0
0
0
0
0
0
0
0
0
0
0
0
0
0
0
0
0
0
0
0
0
0
0
0
0
0
0
0
0
0
0
0
0
0
0
0
0
0
0
0
0
0
0
0
0
0
0
0
0
0
0
0
0
0
0
0
0
0
0
0
0
0
0
0
0
0
0
0
0
0
0
0
0
0
0
0
0
0
0
0
0
0
0
0
0
0
0
0
0
0
0
0
0
0
0
0
0
0
0
0
0
0
0
0
0
0
0
0
0
0
0
0
0
0
0
0
0
0
0
0
0
0
0
0
0
0
0
0
0
0
0
0
0
0
0
0
0
0
0
0
0
0
0
0
0
0
0
0
0
0
0
0
0
0
0
0
0
0
0
0
0
0
0
0
0
0
0
0
0
0
0
0
0
0
0
0
0
0
0
0
0
0
0
0
0
0
0
0
0
0
0
0
0
0
0
0
0
0
0
0
0
0
0
0
0
0
0
0
0
0
0
0
0
0
0
0
0
0
0
0
0
0
0
0
0
0
0
0
0
0
0
0
0
0
0
0
0
0
0
0
0
0
0
0
0
0
0
0
0
0
0
0
0
0
0
0
0
0
0
0
0
0
0
0
0
0
0
0
0
0
0
0
0
0
0
0
0
0
0
0
0
0
0
0
0
0
0
0
0
0
0
0
0
0
0
0
0
0
0
0
0
0
0
0
0
0
0
0
0
0
0
0
0
0
0
0
0
0
0
0
0
0
0
0
0
0
0
0
0
0
0
0
0
0
0
0
0
0
0
0
1
1
1
1
1
1
1
1
1
1
1
1
1
1
1
1
1
1
1
1
1
1
1
1
1
1
1
1
1
1
1
1
1
1
1
1
1
1
1
1
1
1
1
1
1
1
2
2
2
2
2
2
2
2
2
2
2
2
2
2
2
2
2
2
2
2
2
2
2
2
2
2
2
2
2
2
2
2
2
2
2
2
2
2
2
2
2
2
2
2
2
2
3
3
3
3
3
3
3
3
3
3
3
3
3
3
3
3
3
3
3
3
3
3
3
3
3
3
3
3
3
3
3
3
3
3
3
3
3
3
3
3
3
3
3
3
3
3
3
3
3
3
3
3
3
4
4
4
4
4
5
5
5
5
5
5
5
5
5
5
5
5
5
5
5
5
5
5
5
5
5
5
4
4
4
3
3
3
3
3
4
4
4
4
4
4
4
4
4
4
4
4
4
4
4
4
4
4
4
4
4
4
4
4
4
4
4
4
4
4
4
4
3
2
2
2
2
2
2
2
2
2
2
2
2
2
2
2
2
2
2
2
2
2
2
2
2
2
2
2
2
2
2
2
2
2
2
2
2
2
2
2
2
2
2
2
2
2
2
2
2
2
2
2
2
2
2
2
2
1
1
1
1
1
1
1
1
1
1
2
2
2
2
2
3
3
3
3
3
3
3
3
3
3
3
3
3
4
4
4
4
4
4
4
4
4
5
5
5
5
5
5
5
5
5
5
5
5
5
5
5
5
5
5
4
4
4
4
4
4
4
4
4
4
4
4
4
4
4
4
4
4
4
4
4
4
4
4
4
4
4
4
4
4
4
4
4
4
4
4
4
4
4
4
4
4
4
4
4
4
4
4
4
4
3
3
3
3
3
3
3
3
3
3
3
3
3
3
3
3
3
3
3
3
3
3
3
3
3
3
3
3
3
3
3
3
3
3
3
3
3
2
2
2
2
2
2
2
2
2
2
2
2
2
2
2
2
2
2
2
2
2
2
2
2
2
2
2
2
2
2
2
2
2
2
2
2
2
2
2
2
2
2
1
1
1
1
1
1
0
0
0
0
0
0
0
0
0
0
0
0
0
0
0
0
0
0
0
0
0
0
0
0
0
0
0
0
0
0
0
0
0
0
0
0
0
0
0
0
0
0
0
0
0
0
0
0
0
0
0
0
0
0
0
0
0
0
0
0
0
0
0
0
1
4
4
4
5
5
5
5
5
7
8
8
8
8
8
8
8
8
10
11
11
11
11
11
11
11
11
11
12
12
13
13
13
14
14
15
15
15
16
16
16
16
16
16
16
17
17
17
17
17
17
17
17
17
17
18
18
19
19
22
22
22
22
22
22
22
22
22
22
22
22
22
22
22
22
22
23
23
23
25
27
27
27
27
27
28
28
28
28
28
28
28
28
29
29
30
30
30
30
30
30
31
31
31
32
32
33
33
33
33
33
33
33
33
33
33
35
36
36
36
36
36
36
37
37
37
37
37
38
38
38
38
38
38
38
38
39
39
42
43
43
43
44
44
44
44
44
44
44
44
44
44
44
44
44
44
44
45
45
45
45
45
45
45
45
46
46
46
46
46
46
46
46
46
46
46
46
46
46
46
46
46
46
46
46
46
47
47
47
46
46
46
46
47
47
47
47
47
47
47
47
48
48
44
41
39
40
39
39
38
35
34
33
34
34
33
33
31
30
30
30
30
30
30
30
30
30
29
29
27
27
27
27
27
26
27
27
27
27
26
26
26
27
27
28
28
27
27
27
27
27
27
27
27
27
27
27
27
26
26
25
25
25
25
25
25
25
25
25
25
25
27
27
27
27
27
27
27
27
27
27
28
28
29
29
29
29
28
28
30
30
30
30
30
30
31
31
31
30
30
29
29
30
31
31
30
29
27
25
25
25
25
25
24
24
24
25
25
25
26
26
26
26
26
26
26
27
27
27
27
27
27
27
27
28
28
29
29
29
30
30
30
30
29
29
28
25
25
25
25
25
25
25
25
25
25
25
25
25
25
25
25
25
26
26
26
26
26
26
26
27
27
27
26
26
25
25
25
25
25
25
25
25
25
25
25
25
25
25
25
25
25
25
26
26
25
25
24
23
22
22
22
22
23
23
23
23
23
23
23
23
23
23
23
23
23
23
23
24
25
25
25
25
25
25
25
25
25
25
25
25
26
26
26
26
26
26
26
27
27
27
27
27
27
27
27
27
28
28
28
28
28
27
27
27
27
27
26
26
25
25
25
26
27
29
29
29
29
29
29
30
30
31
29
30
30
30
30
30
29
23
23
23
22
22
22
22
22
22
22
22
22
23
23
23
23
23
23
23
23
23
23
22
22
22
22
22
22
22
22
21
22
22
22
22
22
22
22
22
22
22
22
22
22
22
22
22
23
23
23
22
22
22
22
22
22
22
22
22
22
22
22
22
22
23
23
23
23
23
23
23
24
24
24
24
24
24
24
24
24
24
24
24
24
24
24
24
24
24
24
24
24
24
24
24
24
25
25
25
25
25
25
25
25
25
25
25
25
23
23
23
23
23
22
22
22
22
22
22
22
22
22
21
20
20
19
19
19
19
18
18
18
18
18
18
18
17
17
17
17
17
17
17
17
17
17
17
17
17
16
16
16
14
13
13
13
11
10
10
11
10
9
9
10
11
11
11
11
11
11
12
12
12
12
11
11
12
12
12
12
12
12
12
12
13
14
14
14
14
14
14
14
14
14
14
14
14
14
14
14
14
14
14
15
16
16
16
16
16
16
19
19
19
19
19
19
19
19
19
19
20
19
20
20
22
22
23
24
24
24
24
24
24
24
24
24
24
24
24
23
23
21
21
21
21
22
22
22
22
22
22
22
22
22
22
22
22
23
23
24
24
24
25
25
25
25
26
26
26
26
26
27
27
27
27
27
27
26
26
25
25
25
25
25
25
25
25
25
27
25
25
25
23
23
23
23
23
22
22
22
22
22
22
22
22
22
22
23
24
24
24
24
25
26
26
27
27
27
27
28
29
28
28
28
28
31
31
31
32
32
33
33
33
34
34
34
34
36
36
37
37
36
36
36
37
37
38
37
37
37
36
36
36
35
35
33
33
30
31
31
31
31
30
31
30
30
30
31
36
36
37
37
37
38
38
38
38
38
38
38
38
38
39
40
41
41
41
41
43
43
43
43
43
43
43
43
43
43
44
46
46
46
46
46
47
47
47
50
51
51
51
52
52
52
52
52
52
52
52
52
53
53
53
53
53
55
55
55
55
55
55
55
55
55
56
56
56
56
56
56
56
56
56
57
57
57
57
57
57
57
57
57
57
57
57
57
57
55
55
55
55
55
56
56
56
56
56
56
56
56
56
55
55
55
55
56
56
56
56
56
56
56
56
53
53
53
53
52
47
46
45
45
44
44
47
46
46
46
46
45
45
44
43
43
40
39
39
39
39
39
39
39
39
39
39
36
35
32
31
29
30
28
28
27
27
27
22
22
22
21
21
20
21
21
21
21
21
20
21
21
23
23
22
22
22
23
23
23
23
23
24
24
24
25
25
25
25
23
23
23
22
22
20
20
17
17
17
18
17
16
17
17
17
17
17
17
17
17
17
17
19
19
19
19
19
19
19
19
19
19
19
19
19
19
19
19
19
19
19
19
19
19
19
20
20
19
19
19
19
19
22
22
22
22
22
22
22
22
22
22
21
21
21
21
21
20
22
22
22
23
23
24
24
24
24
24
24
24
24
24
24
24
24
24
24
24
24
24
24
24
23
23
25
25
25
25
25
25
25
25
25
25
25
25
25
25
25
25
25
19
19
19
19
19
20
20
20
20
20
22
22
22
22
22
22
21
21
21
21
21
22
22
22
22
22
22
21
21
20
20
21
21
22
22
22
22
22
22
22
22
22
22
22
22
22
22
22
22
22
22
22
22
22
22
23
23
22
22
22
22
21
21
21
22
22
20
22
22
22
23
22
22
22
22
22
23
23
23
23
23
23
23
22
22
22
22
22
22
22
22
22
23
25
25
25
24
25
25
25
25
25
25
27
27
27
27
27
27
27
28
28
30
30
32
33
33
35
36
36
36
36
36
37
39
41
41
41
42
42
41
42
41
41
42
43
44
44
44
44
44
42
44
44
44
45
47
47
47
50
50
50
50
50
50
50
50
50
50
50
50
50
52
52
52
52
52
52
52
52
52
54
53
53
53
53
53
53
53
53
53
53
53
53
53
53
52
53
53
53
54
55
55
54
54
54
54
54
54
54
54
54
54
54
54
54
54
54
54
54
54
54
54
54
54
54
54
54
54
54
54
54
53
53
53
53
53
53
53
53
53
53
53
53
53
53
51
51
51
51
51
51
51
51
51
51
51
50
50
48
48
49
49
49
47
47
44
42
42
42
42
42
42
38
37
36
36
36
36
36
35
33
33
33
33
33
33
33
33
33
33
33
33
33
33
33
33
33
33
33
33
33
33
32
32
32
32
32
32
32
32
30
27
26
25
25
25
18
17
12
12
10
9
8
8
8
8
8
5
5
6
6
6
6
4
4
4
4
3
3
3
3
2
2
2
2
2
2
2
2
2
2
2
2
2
2
2
2
3
3
3
3
3
3
3
3
3
3
3
3
3
3
3
2
2
2
2
2
2
2
2
2
2
2
2
2
2
2
2
2
2
2
2
2
2
2
2
2
2
2
2
2
2
2
2
2
2
2
2
2
2
2
2
2
2
2
2
2
2
2
2
2
2
2
2
2
2
2
3
3
4
4
5
5
5
4
4
4
4
4
5
5
5
5
5
5
5
5
5
5
5
5
5
5
5
5
5
5
5
5
5
5
5
5
5
5
5
5
5
5
5
5
5
5
5
5
5
5
5
5
5
5
5
5
5
5
5
5
5
5
5
5
5
5
5
5
4
4
4
4
4
4
4
4
4
4
4
4
4
4
4
4
4
4
4
4
4
4
4
4
4
4
5
5
5
5
5
5
5
5
5
5
5
5
5
5
5
4
4
4
4
4
4
4
4
4
4
4
4
4
4
4
4
4
4
4
4
4
4
3
3
3
3
3
3
3
3
2
2
2
2
2
2
2
2
0
0
0
0
0
0
0
0
0
0
0
0
0
0
0
0
0
0
0
0
0
0
0
0
0
0
0
0
0
0
0
0
0
0
0
0
0
0
0
0
0
0
0
0
0
0
0
0
0
0
0
0
0
0
0
0
0
0
0
0
0
0
0
0
0
0
0
0
0
0
0
0
0
0
0
0
0
0
0
0
0
0
1
1
1
1
1
1
1
1
1
1
1
1
1
1
1
1
1
1
1
1
1
1
1
1
1
1
1
1
0
0
0
0
0
0
0
0
0
0
0
0
0
1
1
1
1
1
1
1
1
1
1
1
1
1
1
1
1
1
1
1
1
1
1
1
1
1
1
1
1
1
2
2
2
2
2
2
2
2
2
2
2
2
2
2
2
2
2
2
2
2
2
2
2
2
2
2
2
2
2
2
2
2
2
2
2
2
2
2
2
2
2
2
2
2
2
2
2
2
2
2
2
2
2
2
2
2
2
2
2
2
2
2
2
2
2
2
2
2
2
2
2
2
2
2
2
2
2
2
2
2
2
2
2
2
2
2
2
2
2
2
2
2
2
2
2
2
2
2
2
2
2
2
2
2
2
2
2
2
2
2
2
2
2
2
2
2
2
2
2
2
2
2
2
2
2
2
2
2
2
2
2
2
2
2
2
1
1
1
1
1
1
1
1
1
1
1
1
1
1
1
1
1
1
1
1
1
1
1
1
1
1
1
1
1
1
1
1
1
1
1
1
1
1
1
1
0
0
0
0
0
0
0
0
0
0
0
0
0
0
0
0
0
0
0
0
0
0
0
0
0
0
0
0
0
0
0
0
0
0
0
0
0
0
0
0
0
0
0
0
0
0
0
0
0
0
0
0
0
0
0
0
0
0
0
0
0
0
0
0
0
0
0
0
0
0
0
0
0
0
0
0
0
0
0
0
0
0
0
0
0
0
0
0
0
0
0
0
0
0
0
0
0
0
0
0
0
0
0
0
0
0
0
0
0
0
0
0
0
0
0
0
0
0
0
0
0
0
0
0
0
0
0
0
0
0
0
0
0
0
0
0
0
0
0
0
0
0
0
0
0
0
0
0
0
0
0
0
0
0
0
0
0
0
0
0
0
0
0
0
0
0
0
0
0
0
0
0
0
0
0
0
0
0
0
0
0
0
0
0
0
0
0
0
0
0
0
0
0
0
0
0
0
0
0
0
0
0
0
0
0
0
0
0
0
0
0
0
0
0
0
0
0
0
0
0
0
0
0
0
0
0
0
0
0
0
0
0
0
0
0
0
0
0
0
0
0
0
0
0
0
0
0
0
0
0
0
0
0
0
0
0
0
0
0
0
0
0
0
0
0
0
0
0
0
0
0
0
0
0
0
0
1
1
1
1
1
1
1
1
1
1
1
1
1
1
1
1
1
1
1
1
1
1
1
1
1
1
1
1
1
1
1
1
1
1
1
1
1
1
1
1
1
1
1
1
1
1
1
1
1
1
1
1
1
1
1
1
1
1
1
1
1
1
1
1
1
1
1
1
1
1
1
1
1
1
1
1
1
1
1
1
1
1
1
1
1
1
1
1
1
1
1
1
1
1
1
1
1
1
1
1
1
1
1
1
2
2
2
2
2
2
2
2
2
2
2
2
2
2
2
2
2
2
2
2
2
2
2
2
2
2
2
2
2
2
1
1
1
1
1
2
1
1
1
1
1
1
1
1
1
1
1
1
1
1
1
1
1
1
1
1
1
1
1
1
1
1
1
1
1
1
1
2
2
2
2
2
2
2
2
2
2
2
2
2
2
2
2
2
2
2
2
2
2
2
2
2
2
2
2
2
2
2
2
2
2
2
2
2
2
2
2
2
2
2
2
2
2
2
2
2
2
2
2
2
2
2
2
2
2
3
3
3
3
3
3
3
3
3
3
3
3
3
3
3
3
3
3
3
3
3
3
3
3
3
3
3
3
3
3
3
3
3
3
3
3
3
3
3
3
3
3
3
3
3
3
3
3
3
3
3
3
3
3
3
3
3
3
3
3
3
3
3
3
3
3
3
3
3
3
3
3
3
3
3
3
3
3
3
3
3
3
3
3
3
3
3
3
3
3
2
2
2
2
2
2
3
3
3
3
3
3
3
3
3
3
3
3
3
3
3
3
3
3
3
3
3
3
3
3
3
3
2
2
2
2
2
2
2
2
2
2
2
2
2
2
2
2
2
2
2
2
2
2
2
2
2
2
2
2
2
2
2
2
2
2
2
2
2
2
2
2
2
2
2
2
2
2
2
2
2
2
2
2
2
2
2
2
2
2
2
2
2
2
2
2
2
2
2
2
2
2
2
2
2
2
2
2
2
2
2
2
2
2
2
2
2
2
2
2
2
2
2
2
2
2
2
2
2
2
2
2
2
2
2
2
2
2
2
2
2
2
1
1
1
1
1
1
1
1
2
2
2
2
2
2
2
2
2
2
2
2
2
2
2
2
2
2
2
2
2
2
2
2
2
2
2
2
2
2
2
2
2
2
2
2
2
2
2
2
2
2
3
3
3
3
3
3
3
3
3
3
3
3
3
3
3
3
3
3
3
3
3
3
3
3
3
3
2
2
2
2
2
2
2
2
2
2
2
2
2
2
2
2
2
2
2
2
2
2
2
2
2
2
2
2
2
2
2
2
2
2
2
2
2
2
2
2
2
2
2
2
2
2
2
2
2
2
2
2
2
2
2
2
2
2
3
3
3
3
3
3
3
3
3
3
3
3
3
3
3
3
3
3
3
3
3
3
3
3
3
3
3
3
3
3
3
3
3
3
3
3
3
3
3
3
3
3
3
3
3
3
3
3
2
2
2
2
2
2
2
2
2
2
2
2
2
2
2
2
2
2
2
2
2
2
2
2
2
2
1
1
1
1
1
1
1
1
1
1
1
1
1
1
1
1
1
1
1
1
1
1
1
1
1
1
1
1
1
1
1
1
1
1
1
1
1
1
1
1
1
1
1
1
1
1
1
1
1
1
1
1
1
1
1
1
1
1
1
1
1
1
1
1
1
1
1
1
1
1
1
1
1
1
1
1
1
1
1
1
2
2
2
2
2
2
2
2
2
2
2
2
2
2
2
2
2
2
2
2
2
2
2
2
2
2
2
3
3
3
3
3
3
3
3
3
2
2
2
2
2
2
2
2
2
2
2
2
2
2
2
2
2
2
2
2
2
2
2
2
2
2
2
2
2
2
2
2
2
2
2
2
2
2
2
2
2
2
2
3
3
3
3
3
3
3
3
3
3
3
3
3
3
3
3
3
3
3
3
3
3
3
3
3
3
3
3
3
3
3
3
3
3
3
3
3
3
3
3
3
3
3
3
3
3
3
3
3
3
3
3
3
3
3
3
3
3
3
2
2
2
2
2
2
2
2
2
2
2
2
2
2
2
2
2
2
2
2
2
2
2
2
2
2
2
2
2
2
2
2
2
1
1
0
0
0
0
0
0
0
0
0
0
0
0
0
0
0
0
0
0
0
0
0
0
0
0
0
0
0
0
0
0
0
0
0
0
0
0
0
0
0
0
0
0
0
0
0
0
0
0
0
0
0
0
0
0
0
0
0
0
0
0
0
0
0
0
0
0
0
0
0
0
0
0
0
0
0
0
0
0
0
0
0
0
0
0
0
0
0
0
0
0
0
0
0
0
0
0
0
0
0
0
0
0
0
0
0
0
0
0
0
0
0
1
1
1
1
1
1
1
1
2
2
2
2
2
2
2
2
2
2
2
2
2
2
2
2
2
2
2
2
2
2
2
2
2
2
2
2
2
2
2
2
2
2
2
2
2
2
2
2
2
2
2
2
2
2
2
2
2
2
2
2
2
2
2
2
2
2
2
2
2
2
2
2
2
2
2
2
2
2
2
2
2
2
2
2
2
2
2
2
2
2
2
2
2
2
2
2
2
2
2
2
2
2
2
2
3
3
3
3
3
3
3
3
3
3
3
3
3
3
3
3
3
3
2
2
2
2
2
2
2
2
2
2
2
2
2
2
2
2
2
2
2
2
2
2
2
2
2
2
2
2
2
2
2
2
2
2
2
2
2
2
2
2
2
2
2
2
2
2
2
2
2
2
2
2
2
2
2
3
3
3
3
3
3
3
3
3
3
3
3
3
3
3
3
3
3
3
3
3
3
3
3
3
3
3
3
3
3
3
3
3
3
3
3
3
3
3
3
3
3
3
3
3
3
3
3
3
2
2
2
2
2
2
2
2
2
2
2
2
2
2
2
2
2
2
2
2
2
2
2
2
2
2
2
2
2
2
2
2
2
2
2
2
2
2
2
2
2
2
2
2
2
2
2
2
2
2
2
2
2
2
2
2
1
1
0
0
0
0
0
0
0
0
0
0
0
0
0
0
0
0
0
0
0
0
0
0
0
0
0
0
0
0
0
0
0
0
0
0
1
1
1
1
1
2
2
2
2
2
2
2
2
2
2
2
2
2
2
2
2
2
2
2
2
2
2
2
2
2
2
2
2
2
2
2
2
2
2
2
2
2
2
2
2
2
2
2
2
2
2
2
2
2
2
2
2
2
2
2
2
2
2
2
2
2
2
2
2
2
2
2
2
2
2
2
2
2
2
2
2
2
2
2
2
2
2
2
2
2
2
2
2
2
2
2
2
2
2
2
2
2
2
2
2
2
2
2
2
2
2
2
2
2
2
2
2
2
2
2
2
2
2
2
2
2
2
2
2
2
2
2
2
2
2
2
2
2
2
2
2
2
2
2
2
2
3
3
3
3
3
3
3
3
3
3
3
3
3
3
3
3
3
3
3
3
3
3
3
3
3
3
3
2
2
2
2
2
2
2
2
2
2
2
2
2
2
2
2
2
2
2
2
2
2
2
2
2
2
2
2
2
2
2
2
2
2
2
2
2
2
2
2
2
2
2
2
2
2
2
2
1
1
1
1
1
1
1
1
2
2
2
2
2
2
2
2
2
2
1
1
1
1
1
1
1
1
1
1
1
1
1
1
1
1
1
1
1
1
1
1
1
1
1
1
1
1
1
1
1
1
1
1
1
1
1
1
1
1
1
1
1
1
1
1
1
1
1
1
1
1
1
1
1
1
1
1
1
1
1
1
1
1
1
1
1
1
0
0
0
0
0
0
0
0
0
0
0
0
0
0
0
0
0
0
0
0
0
0
0
0
0
0
0
0
0
0
0
0
0
0
0
0
0
0
0
0
0
0
0
0
0
0
0
0
0
0
0
0
0
0
0
0
0
0
0
0
0
0
0
0
0
0
0
0
0
0
0
0
0
0
0
0
0
0
0
0
0
0
0
0
0
0
0
0
0
0
0
0
0
0
0
0
0
0
0
0
0
0
0
0
0
0
0
0
0
0
0
0
0
0
0
0
0
0
0
0
0
0
0
0
0
0
0
0
0
0
0
0
0
0
0
0
0
0
0
0
0
0
0
0
0
0
0
0
0
0
0
0
0
0
0
0
0
0
0
0
0
0
0
0
0
0
0
0
0
0
0
0
0
0
0
0
0
0
0
0
0
0
0
0
0
0
0
0
0
0
0
0
0
0
0
0
0
0
0
0
0
0
0
0
0
0
0
0
0
0
0
0
0
0
0
0
0
0
0
0
0
0
0
0
0
0
0
0
0
0
0
0
0
0
0
0
0
0
0
0
0
0
0
0
0
0
0
0
0
0
0
0
0
0
0
0
0
0
0
0
0
0
0
0
0
0
0
0
0
0
0
0
0
0
0
0
0
0
0
0
0
0
0
0
0
0
0
0
0
0
0
0
0
0
0
0
0
0
0
0
0
0
0
0
0
0
0
0
0
0
0
0
0
0
0
0
0
0
0
0
0
0
0
0
0
0
0
0
0
0
0
0
0
0
0
0
0
0
0
0
0
0
0
0
0
0
0
0
0
0
0
0
0
0
0
0
0
0
0
0
0
0
0
0
0
0
0
0
0
0
0
0
0
0
0
1
1
1
1
1
1
1
1
1
1
1
1
1
1
1
1
1
1
1
1
1
1
1
1
1
1
1
1
1
2
2
2
2
2
2
2
2
2
2
2
2
2
2
3
3
3
3
3
3
3
3
3
3
3
3
3
3
3
3
3
3
3
3
3
3
3
3
3
3
3
3
3
4
4
4
4
4
4
4
4
5
5
5
5
5
5
5
5
5
5
5
5
5
5
5
5
5
5
5
5
5
5
5
5
5
5
5
5
5
5
5
5
5
5
5
5
5
5
5
5
5
5
5
5
5
5
5
5
5
5
5
5
5
5
5
5
5
5
5
5
5
5
5
5
4
4
4
4
4
4
4
4
4
4
4
4
4
3
3
3
3
3
3
3
3
3
3
3
3
3
3
3
3
3
3
3
3
3
3
3
3
3
3
3
3
3
3
3
3
3
3
3
3
4
4
4
4
4
4
4
4
4
4
4
4
4
4
4
4
4
4
4
5
5
5
5
5
5
5
5
5
5
5
5
5
5
5
5
4
4
4
4
4
4
4
4
4
4
4
4
4
4
4
4
4
4
3
3
3
3
2
2
2
2
2
2
2
2
2
2
2
2
2
2
2
2
2
2
2
2
2
2
2
2
2
2
2
2
2
2
2
2
2
2
2
2
2
2
2
2
2
2
2
2
2
2
2
2
2
2
2
2
2
2
2
2
2
2
2
2
2
2
2
2
2
2
2
2
2
2
2
2
2
2
2
2
2
2
2
2
2
2
2
2
2
2
2
2
2
2
2
2
2
2
2
2
2
2
2
2
1
0
0
0
0
0
0
0
0
0
0
0
0
0
0
0
0
0
0
0
0
0
0
0
0
0
0
0
0
0
0
0
0
0
0
0
0
0
0
0
0
0
0
0
0
0
0
0
0
0
0
0
0
0
0
0
0
0
0
0
0
0
0
0
0
0
0
0
0
0
0
0
0
0
0
0
0
0
0
0
0
0
0
0
0
0
0
0
0
0
0
0
0
0
0
0
0
0
0
0
0
0
0
0
0
0
0
0
0
0
0
0
0
0
0
0
0
0
0
0
0
0
0
0
0
0
0
0
0
0
0
0
0
0
0
0
0
0
0
0
0
0
0
0
0
0
0
0
0
0
0
0
0
0
0
0
0
0
0
0
0
0
0
0
0
0
0
0
0
0
0
0
0
0
0
0
0
0
0
0
0
0
0
0
0
0
0
0
0
0
0
0
0
0
0
0
0
0
0
0
0
0
0
0
0
0
0
0
0
0
0
0
0
0
0
0
0
0
0
0
0
0
0
0
0
0
0
0
0
0
0
0
0
0
0
0
0
0
0
0
0
0
0
0
0
0
0
0
0
0
0
0
0
0
0
0
0
0
0
0
0
0
0
0
0
0
0
0
0
0
0
0
0
0
0
0
0
0
0
0
0
0
0
0
0
0
0
0
0
0
0
0
0
0
0
0
0
0
0
0
0
0
0
0
0
0
0
0
0
0
0
0
0
0
0
0
0
0
0
0
0
0
0
0
0
0
0
0
0
0
0
0
0
0
0
0
0
0
0
0
0
0
0
0
0
0
0
0
0
0
0
0
0
0
0
0
0
0
0
0
0
0
0
0
0
0
0
0
0
0
0
0
0
0
0
0
0
0
0
0
0
0
0
0
0
0
0
0
0
0
0
0
0
0
0
0
0
0
0
0
0
0
0
0
0
0
0
0
0
0
0
0
0
0
0
0
0
0
0
0
0
0
0
0
0
0
0
0
0
0
0
0
0
0
0
0
0
0
0
0
0
0
0
0
0
0
0
0
0
0
0
0
0
0
0
0
0
0
0
0
0
0
0
0
0
0
0
0
0
0
0
0
0
0
0
0
0
0
0
0
0
0
0
0
0
0
0
0
0
0
0
0
0
0
0
0
0
0
0
0
0
0
0
0
0
0
0
0
0
0
0
0
0
0
0
0
0
0
0
0
0
0
0
0
0
0
0
0
0
0
0
0
0
0
0
0
0
0
0
0
0
0
0
0
0
0
0
0
0
0
0
0
0
0
0
0
0
0
0
0
0
0
0
0
0
0
0
0
0
0
0
0
0
0
0
0
0
0
0
0
0
0
0
0
0
0
0
0
0
0
0
0
0
0
0
0
0
0
0
0
0
0
0
0
0
0
0
0
0
0
0
0
0
0
0
0
0
0
0
0
0
0
0
0
0
0
0
0
0
0
0
0
0
0
0
0
0
0
0
0
0
0
0
0
0
0
0
0
0
0
0
0
0
0
0
0
0
0
0
0
0
0
0
0
0
0
0
0
0
0
0
0
0
0
0
0
0
0
0
0
0
0
0
0
0
0
0
0
0
0
0
0
0
0
0
0
0
0
0
0
0
0
0
0
0
0
0
0
0
0
0
0
0
0
0
0
0
0
1
1
1
1
1
1
1
1
1
1
1
1
1
1
1
1
1
1
1
1
1
1
1
1
1
1
1
1
1
1
1
1
1
1
1
1
1
1
1
1
2
2
2
2
2
2
2
2
2
2
2
2
2
2
2
2
2
2
2
2
2
2
2
2
2
2
2
2
2
2
2
2
2
2
2
2
2
2
2
2
2
2
2
2
2
2
2
2
2
2
2
2
2
1
1
1
1
1
1
1
1
1
1
1
1
1
1
1
1
1
1
1
1
1
1
1
1
1
1
1
1
1
1
1
1
1
1
1
1
1
1
1
1
1
1
1
1
1
1
1
1
1
1
1
1
1
1
1
1
1
1
1
1
1
1
1
1
1
1
1
1
1
1
1
1
1
1
1
1
1
1
1
1
1
1
1
1
1
1
1
1
1
1
1
1
1
1
1
1
1
1
1
1
0
0
0
0
0
0
0
0
0
0
0
0
0
0
0
0
0
0
0
0
0
0
0
0
0
0
0
0
0
0
0
0
0
0
0
0
0
0
0
0
0
0
0
0
0
0
0
0
0
0
0
0
0
0
0
0
0
0
0
0
0
0
0
0
0
0
0
0
0
0
0
0
0
0
0
0
0
0
0
0
0
0
0
0
0
0
0
0
0
0
0
0
0
0
0
0
0
0
0
0
0
0
0
0
0
0
0
0
0
0
0
0
0
0
0
0
0
0
0
0
0
0
0
0
0
0
0
0
0
0
0
0
0
0
0
0
0
0
0
0
0
0
0
0
0
0
0
0
0
0
0
0
0
0
0
0
0
0
0
0
0
0
0
0
0
0
0
0
0
0
0
0
0
0
0
0
0
0
0
0
0
0
0
0
0
0
0
0
0
0
0
0
0
0
0
0
0
0
0
0
0
0
0
0
0
0
0
0
0
0
0
0
0
0
0
0
0
0
0
0
0
0
0
0
0
0
0
0
0
0
0
0
0
0
0
0
0
0
0
0
0
0
0
0
0
0
0
0
0
0
0
0
0
0
0
0
0
0
0
0
0
0
0
0
0
0
0
0
0
0
0
0
0
0
0
0
0
0
0
0
0
0
0
0
0
0
0
0
0
0
0
0
0
0
0
0
0
0
0
0
0
0
0
0
0
0
0
0
0
0
0
0
0
0
0
0
0
0
0
0
0
0
0
0
0
0
0
0
0
0
0
0
0
0
0
0
0
0
0
0
0
0
0
1
1
1
1
1
1
1
1
1
1
1
1
1
1
1
1
1
1
1
1
1
1
1
1
1
1
1
1
1
1
1
1
1
1
1
1
1
1
1
1
1
1
1
1
1
1
1
1
1
1
1
1
1
1
1
1
1
1
1
1
1
1
1
1
1
1
1
1
1
1
1
1
1
1
1
1
1
1
1
1
1
1
1
1
1
1
1
1
1
1
1
1
1
1
1
1
1
1
1
1
1
1
1
1
1
1
1
1
1
1
1
1
1
1
0
0
0
0
0
0
0
0
0
0
0
0
0
0
0
0
0
0
0
0
0
0
0
0
0
0
0
0
0
0
0
0
0
0
0
0
0
0
0
0
0
0
0
0
0
0
0
0
0
0
0
0
0
0
0
0
0
0
0
0
0
0
0
0
0
0
0
0
0
0
0
0
0
0
0
0
0
0
0
0
0
0
0
0
0
0
0
0
0
0
0
0
0
0
0
0
0
0
0
0
0
0
0
0
0
0
0
0
0
0
0
0
0
0
0
0
0
0
0
0
0
0
0
0
0
0
0
0
0
0
0
0
0
0
0
0
0
0
0
0
0
0
0
0
0
0
0
0
0
0
0
0
0
0
0
0
0
0
0
0
0
0
0
0
0
0
0
0
0
0
0
0
0
0
0
0
0
0
0
0
0
0
0
0
0
0
0
0
0
0
0
0
0
0
0
0
0
0
0
0
0
0
0
0
0
0
0
0
0
0
0
0
0
0
0
0
0
0
0
0
0
0
0
0
0
0
0
0
0
0
0
0
0
0
0
0
0
0
0
0
0
0
0
0
0
0
0
0
0
0
0
0
0
0
0
0
0
0
0
0
0
0
0
0
0
0
0
0
0
0
0
0
0
0
0
0
0
0
0
0
0
0
0
0
0
0
0
0
0
0
0
0
0
0
0
0
0
0
0
0
0
0
0
0
0
0
0
0
0
0
0
0
0
0
0
0
0
0
0
0
0
0
0
0
0
0
0
0
0
0
0
0
0
0
0
0
0
0
0
0
0
0
0
0
0
0
0
0
0
0
0
0
0
0
0
0
0
0
0
0
0
0
0
0
0
0
0
0
0
0
0
0
0
0
0
0
0
0
0
0
0
0
0
0
0
0
0
0
0
0
0
0
0
0
0
0
0
0
0
0
0
0
0
0
0
0
0
0
0
0
0
0
0
0
0
0
0
0
0
0
0
0
0
0
0
0
0
0
0
0
0
0
0
0
0
0
0
0
0
0
0
0
0
0
0
0
0
0
0
0
0
0
0
0
0
0
0
0
0
0
0
0
0
0
0
0
0
0
0
0
0
0
0
0
0
0
0
0
0
0
0
0
0
0
0
0
0
0
0
0
0
0
0
0
0
0
0
0
0
0
0
0
0
0
0
0
0
0
0
0
0
0
0
0
0
0
0
0
0
0
0
0
0
0
0
0
0
0
0
0
0
0
0
0
0
0
0
0
0
0
0
0
0
0
0
0
0
0
0
0
0
0
0
0
0
0
0
0
0
0
0
0
0
0
0
0
0
0
0
0
0
0
0
0
0
0
0
0
0
0
0
0
0
0
0
0
0
0
0
0
0
0
0
0
0
0
0
0
0
0
0
0
0
0
0
0
0
0
0
0
0
0
0
0
0
0
0
0
0
0
0
0
0
0
0
0
0
0
0
0
0
0
0
0
0
0
0
0
1
1
1
1
1
1
1
1
1
1
1
1
1
1
1
1
1
1
1
1
1
1
1
1
1
1
1
1
1
1
1
1
1
0
0
0
0
0
1
1
1
1
2
2
2
2
2
2
2
2
2
2
2
2
2
2
2
2
2
2
2
2
2
2
2
2
2
2
2
2
2
2
2
2
2
2
2
2
2
2
2
2
2
2
2
2
2
2
2
2
2
2
2
2
2
2
2
2
2
2
2
2
2
2
2
2
2
2
3
3
3
3
5
5
5
6
7
7
7
7
9
9
9
8
8
8
8
8
8
8
8
8
8
8
8
8
8
9
9
9
9
9
9
9
9
9
9
9
10
10
10
10
10
11
11
11
11
11
11
11
11
11
11
11
11
11
11
11
11
12
12
12
12
12
12
12
12
12
12
12
12
13
13
13
13
13
13
13
13
13
13
13
13
13
13
13
13
13
13
13
14
16
16
16
16
16
16
16
16
16
16
16
16
16
16
16
16
16
16
16
16
16
16
16
15
15
15
13
13
12
12
12
12
12
12
12
12
12
12
12
12
12
12
12
13
13
13
13
13
13
13
13
13
13
13
13
14
14
17
17
17
19
18
18
16
16
16
16
16
16
16
16
16
16
16
16
16
16
16
16
15
16
17
17
17
17
17
17
17
18
18
18
18
18
18
18
18
18
18
18
18
18
18
18
18
19
19
19
19
19
19
19
19
18
18
18
18
18
18
16
16
16
16
16
16
16
16
16
16
16
16
16
16
16
16
16
16
16
16
16
16
16
16
16
16
16
16
16
16
16
17
17
17
17
17
17
17
17
17
17
17
17
17
17
17
17
17
17
17
17
18
18
18
18
18
18
18
18
18
18
18
18
18
18
18
18
18
18
18
17
17
17
18
18
18
18
17
17
13
13
13
13
12
11
11
11
11
11
11
10
10
10
10
10
10
10
10
10
10
10
10
9
9
9
9
9
9
9
9
9
9
9
9
9
9
9
8
8
8
8
8
8
8
8
8
8
8
8
8
8
8
8
8
8
8
8
8
8
8
8
8
8
8
8
8
8
8
8
8
8
8
8
8
8
8
7
7
6
6
6
6
6
5
5
5
5
5
5
5
5
5
5
5
5
5
5
5
5
5
5
5
5
5
5
5
5
5
5
5
5
5
5
5
5
5
5
5
5
5
5
5
5
5
5
5
5
5
5
5
5
5
5
5
5
5
5
5
5
5
5
5
6
6
6
6
6
6
6
6
6
5
5
5
5
5
5
5
5
5
5
5
5
5
5
5
5
5
4
4
4
4
4
4
4
4
4
4
4
4
4
4
4
4
4
4
4
4
4
4
4
4
4
4
4
4
4
4
5
5
5
5
5
5
5
5
5
5
5
5
5
5
5
5
5
5
5
5
5
5
5
5
5
5
5
5
5
5
5
5
5
5
5
5
5
5
5
5
5
5
5
5
5
5
6
6
6
6
6
7
7
7
8
8
8
7
7
7
7
7
7
7
7
7
8
8
8
8
9
9
9
9
9
9
9
9
9
9
9
9
10
10
10
10
10
10
11
11
11
11
11
12
12
12
13
13
13
12
12
12
12
12
12
12
13
14
16
16
16
15
15
15
15
15
15
14
14
14
14
14
14
14
14
14
14
14
14
14
14
14
14
15
15
14
14
14
14
15
15
15
15
15
15
15
15
15
15
15
14
14
14
14
14
14
16
16
16
16
16
16
16
16
16
16
16
16
16
16
16
16
17
17
18
18
18
18
18
18
18
18
18
18
18
18
18
19
19
19
19
19
19
19
19
19
19
19
19
19
19
19
19
19
19
19
19
19
20
20
20
20
20
20
20
20
20
20
20
20
19
20
19
19
19
19
19
18
18
18
17
16
15
15
15
15
15
15
15
15
15
16
16
14
13
13
13
13
13
13
13
11
12
11
11
11
11
10
10
10
10
10
10
10
10
10
10
10
10
10
10
10
10
10
9
9
9
9
9
9
9
9
9
9
9
9
9
9
9
9
9
9
9
9
9
9
9
9
9
9
9
9
9
9
8
8
8
8
8
8
8
8
8
8
6
5
5
5
5
5
5
5
5
5
5
5
5
5
6
6
6
7
7
8
8
9
9
9
9
11
11
12
12
11
11
11
11
11
11
12
12
12
13
13
13
13
12
11
10
10
10
9
9
9
9
9
9
9
9
9
9
9
9
9
9
9
9
9
12
12
12
12
12
12
12
12
12
12
12
12
12
12
13
13
13
13
13
13
13
13
13
13
13
13
13
13
13
13
13
13
13
13
14
16
17
17
17
18
18
18
18
19
19
19
19
19
19
19
19
19
19
19
19
19
19
19
19
19
21
21
21
21
21
21
20
20
20
21
22
22
22
22
22
22
22
22
22
22
22
22
22
22
22
22
22
22
22
22
22
22
22
22
22
22
22
22
22
22
22
22
22
22
22
22
22
22
22
22
22
23
23
23
23
23
23
22
22
22
22
22
22
22
22
22
22
22
21
21
21
21
21
21
21
21
21
21
21
21
21
21
21
21
21
21
21
21
21
21
20
20
20
19
19
19
19
19
19
19
19
19
19
19
19
19
19
19
19
20
20
20
20
20
20
20
19
19
19
19
19
19
19
19
19
18
18
18
18
15
14
14
13
13
12
12
12
12
12
13
10
8
8
8
8
8
8
8
8
8
8
8
7
7
6
6
6
6
6
6
6
6
6
6
5
5
5
5
5
5
5
5
5
5
5
5
5
5
5
5
5
5
5
5
5
5
5
5
5
5
5
5
5
5
5
5
5
5
5
5
5
5
5
5
5
5
5
5
5
5
5
5
6
6
6
6
7
7
7
7
7
7
7
7
7
7
7
7
7
7
7
6
6
5
5
5
5
5
5
5
5
5
5
5
5
5
5
5
5
5
5
5
5
5
5
5
5
5
5
5
5
5
5
5
5
5
5
5
5
5
5
5
5
5
5
5
5
5
5
5
5
5
5
5
5
5
5
5
5
5
5
5
5
5
5
5
5
5
5
5
6
6
6
6
6
6
6
8
8
8
8
8
9
9
10
10
10
10
10
10
10
10
11
10
10
10
10
11
11
11
10
9
9
9
8
8
8
8
8
8
8
8
8
8
8
8
8
8
8
8
8
8
8
8
9
9
9
9
10
10
10
10
10
10
10
10
11
11
11
11
11
11
11
11
11
11
11
11
11
11
11
11
11
11
11
11
11
11
11
11
11
11
11
11
11
11
11
11
11
11
11
11
11
11
11
11
11
11
11
11
11
11
11
11
11
11
11
11
11
11
11
11
11
11
11
11
11
11
11
11
11
11
11
11
11
11
11
11
11
11
11
11
11
11
11
11
11
11
11
11
11
11
11
11
11
11
11
11
10
8
7
6
6
5
5
5
5
5
5
5
5
5
5
5
5
5
5
5
5
5
3
3
3
3
3
3
3
3
3
3
3
3
3
3
3
3
3
3
3
3
3
3
3
3
3
3
2
3
3
3
3
3
3
3
3
3
3
3
3
3
3
3
3
3
3
3
3
3
3
3
3
3
3
3
3
3
3
3
3
3
2
2
2
2
2
2
2
2
2
2
2
2
2
2
2
2
2
2
2
2
2
2
2
2
2
2
2
2
2
2
2
2
2
2
2
2
2
2
3
3
2
2
2
2
2
2
2
2
2
2
2
2
2
2
2
2
2
2
2
2
2
2
2
2
2
2
2
2
2
2
2
2
2
2
2
2
2
2
2
2
2
2
2
2
2
2
2
2
2
2
2
2
2
2
2
2
2
2
2
2
2
2
2
2
2
2
2
2
2
2
2
2
2
2
2
2
2
2
2
2
2
2
2
2
2
2
2
2
2
2
2
2
2
2
2
2
2
2
2
2
2
2
2
2
2
2
2
2
2
2
2
2
2
2
2
2
2
2
2
2
2
2
2
2
2
2
2
2
2
2
1
1
1
1
1
1
1
1
1
1
1
1
1
1
1
1
1
1
1
2
2
2
2
2
1
1
1
1
1
1
1
1
1
1
1
1
1
1
1
1
1
1
1
1
1
1
1
1
1
1
1
1
1
1
1
1
1
1
1
1
1
1
1
1
1
1
1
1
1
1
1
1
1
1
1
1
1
1
1
1
1
1
1
1
1
1
1
1
1
1
1
1
1
1
1
1
1
1
1
1
1
1
1
1
1
1
1
1
1
1
1
1
1
1
1
1
1
1
1
1
1
1
1
1
1
1
1
1
1
1
1
1
1
0
0
0
0
0
0
0
0
0
0
0
0
0
0
0
0
0
0
0
0
0
0
0
0
0
0
0
0
0
0
0
0
0
0
0
0
0
0
0
0
0
0
0
0
0
0
0
0
0
0
0
0
0
0
0
0
0
0
0
0
0
0
0
0
0
0
0
0
0
0
0
0
0
0
0
0
0
0
0
0
0
0
0
0
0
0
0
0
0
0
0
0
0
0
0
0
0
0
0
0
0
0
0
0
0
0
0
0
0
0
0
0
0
0
0
0
0
0
0
0
0
0
0
0
0
0
0
0
0
0
0
0
0
0
0
0
0
0
0
0
0
0
0
0
0
0
0
0
0
0
0
0
0
0
0
0
0
0
0
0
0
0
0
0
0
0
0
0
0
0
0
0
0
0
0
0
0
0
0
0
0
0
0
0
0
0
0
0
0
0
0
0
0
0
0
0
0
0
0
0
0
0
0
0
0
0
0
0
0
0
0
0
0
0
0
0
0
0
0
0
0
0
0
0
0
0
0
0
0
0
0
0
0
0
0
0
0
0
0
0
0
0
0
0
0
0
0
0
0
0
0
0
0
0
0
0
0
0
0
0
0
0
0
0
0
0
0
0
0
0
0
0
0
0
0
0
0
0
0
0
0
0
0
0
0
0
0
0
0
0
0
0
0
0
0
0
0
0
0
0
0
0
0
0
0
0
0
0
0
0
0
0
0
0
0
0
0
0
0
0
0
0
0
0
0
0
0
0
0
0
0
0
0
0
0
0
0
0
0
0
0
0
0
0
0
0
0
0
0
0
0
0
0
0
0
0
0
0
0
0
0
0
0
0
0
0
0
0
0
0
0
0
0
0
0
0
0
0
0
0
0
0
0
0
0
0
0
0
0
0
0
0
0
0
0
0
0
0
0
0
0
0
0
0
0
0
0
0
0
0
0
0
0
0
0
0
0
0
0
0
0
0
0
0
0
0
0
0
0
0
0
0
0
0
0
0
0
1
1
1
2
2
2
2
2
2
2
2
2
2
3
5
6
6
6
6
6
6
6
6
7
7
8
8
8
8
8
8
8
8
10
10
11
11
11
11
11
11
11
13
13
13
13
13
13
13
13
13
13
13
13
13
13
13
13
13
13
13
13
13
13
13
13
13
14
14
14
14
15
16
16
18
19
24
25
25
28
29
30
30
30
33
33
33
33
34
35
35
36
37
38
38
38
38
37
37
37
37
37
37
37
37
38
38
38
38
38
38
38
36
36
37
37
37
37
37
37
37
38
38
38
39
39
39
39
39
39
39
39
39
39
39
39
39
39
39
39
39
39
39
41
41
41
41
41
41
41
41
41
44
44
44
44
44
44
44
44
44
44
45
45
45
44
45
47
49
50
50
49
49
49
48
47
47
47
47
47
46
46
47
47
47
47
47
47
47
47
47
47
47
47
47
47
47
47
47
47
47
46
46
46
46
46
46
47
47
47
47
48
48
50
51
49
49
49
48
48
50
50
51
51
50
36
36
35
35
34
34
35
35
36
36
36
36
36
35
35
35
35
35
35
35
35
36
37
37
37
36
36
36
37
37
37
40
41
41
40
40
40
40
40
41
41
40
40
40
40
40
40
40
40
40
40
40
40
40
41
41
41
41
41
41
41
41
41
41
41
41
41
41
41
42
41
41
41
42
41
41
41
41
41
41
41
41
41
41
41
41
41
41
41
41
41
41
41
40
40
40
40
40
40
39
39
39
39
38
38
38
38
37
37
37
36
36
36
36
36
36
35
35
36
36
36
36
36
36
36
36
36
36
36
36
34
34
34
35
35
35
35
35
36
36
36
36
36
36
36
36
34
34
34
34
35
35
35
35
33
33
33
33
33
33
34
33
33
30
30
28
28
28
27
27
26
21
19
14
13
13
13
13
13
13
13
13
13
13
13
13
13
13
12
12
12
12
12
12
12
12
12
12
12
12
12
12
12
12
11
11
11
11
11
11
11
11
11
11
11
11
11
11
11
11
11
11
11
11
11
11
11
10
10
10
8
8
8
8
8
8
8
8
7
6
5
6
6
7
6
6
6
8
8
8
8
8
8
8
8
8
8
8
8
8
7
7
7
7
7
7
7
7
7
7
7
6
6
6
6
6
6
6
7
7
6
7
7
7
7
7
8
8
10
9
9
9
9
9
9
9
9
9
9
9
9
10
10
11
11
11
11
11
11
11
11
11
11
11
11
11
11
11
11
11
11
11
11
12
12
12
12
12
12
12
12
12
12
12
12
13
13
13
13
13
13
13
13
13
13
13
13
13
13
13
13
13
14
14
14
14
14
14
14
14
14
15
15
15
15
15
15
15
15
15
15
15
16
15
15
15
14
14
14
14
14
14
15
15
15
15
15
15
15
15
14
14
15
15
15
15
15
15
15
15
14
14
14
14
14
14
14
14
14
14
14
14
14
14
14
14
14
14
14
14
15
15
15
13
13
13
12
11
11
11
11
11
12
13
13
13
13
14
14
14
14
14
14
14
14
14
14
15
15
15
15
15
16
16
16
16
16
16
16
16
16
16
16
16
16
16
16
16
16
16
17
17
17
17
17
17
18
19
19
19
19
19
18
18
19
19
19
17
17
16
16
16
16
16
16
16
16
16
16
16
16
16
15
15
15
15
14
14
15
15
15
16
16
16
16
17
17
16
16
16
16
16
16
17
17
17
18
17
17
17
17
17
17
17
17
17
17
17
17
17
17
17
17
17
17
17
17
17
17
17
17
17
17
17
18
18
18
18
18
18
18
21
21
21
21
20
20
20
20
19
19
19
18
18
18
17
17
17
17
17
19
19
19
19
19
19
19
19
19
19
19
20
20
20
20
21
21
21
22
22
22
22
22
22
22
22
22
22
22
22
22
22
22
22
23
23
22
22
22
22
22
23
23
23
23
23
23
23
23
23
23
23
23
23
23
23
23
23
23
23
23
23
23
23
23
23
22
22
22
22
22
22
22
22
22
22
22
22
21
21
20
20
20
20
20
19
19
19
15
15
15
15
15
16
16
16
16
16
16
15
15
15
15
15
14
14
13
13
13
12
12
12
12
12
12
12
12
12
12
12
12
12
12
11
11
11
11
11
11
11
11
11
11
11
11
11
11
10
10
10
10
10
10
10
10
9
9
9
9
9
8
8
7
7
7
7
7
7
7
7
7
7
7
6
6
6
6
6
6
5
5
5
5
5
5
5
5
5
5
5
5
5
5
5
5
5
5
5
5
5
5
5
5
5
4
4
4
4
4
4
4
4
4
4
4
4
4
4
3
2
2
2
2
2
2
2
2
2
2
2
2
2
2
2
2
2
2
2
2
2
2
2
2
1
1
1
1
1
1
1
1
1
1
1
1
1
1
1
1
1
1
1
1
1
1
1
1
1
1
1
1
1
1
1
1
1
1
1
1
1
1
1
1
1
1
1
1
1
1
1
1
1
1
1
1
1
1
1
1
1
1
1
1
1
1
1
1
1
1
1
1
1
1
1
1
1
1
1
1
1
1
1
0
0
0
0
0
0
0
0
0
0
0
0
0
0
0
0
0
0
0
0
0
0
0
0
0
0
0
0
0
0
0
0
0
0
0
0
0
0
0
0
0
0
0
0
0
0
0
0
0
0
0
0
0
0
0
0
0
0
0
0
0
0
0
0
0
0
0
0
0
0
0
0
0
0
0
0
0
0
0
0
0
0
0
0
0
0
0
0
0
0
0
1
1
1
1
1
1
1
1
1
1
1
1
1
1
1
1
1
1
1
1
1
1
1
1
1
1
1
1
1
1
1
1
1
1
1
1
1
1
1
1
1
1
1
1
1
1
1
1
1
1
1
1
1
1
1
1
1
1
1
1
1
1
1
1
1
1
1
1
1
1
1
1
1
1
1
1
1
1
1
1
1
1
1
1
1
1
1
1
1
1
1
1
1
1
1
1
1
1
1
1
1
1
1
1
1
1
1
1
1
1
1
1
1
1
1
1
1
1
1
1
1
1
1
1
1
1
1
1
1
1
1
1
1
1
1
1
1
1
1
1
1
1
1
1
1
1
1
1
1
1
1
1
1
1
1
1
1
1
1
1
1
1
1
1
1
1
1
1
1
1
1
1
1
1
1
1
1
1
1
1
1
1
1
1
1
1
1
1
1
1
1
1
1
1
1
1
1
1
1
1
1
1
1
1
1
1
1
1
1
1
1
1
1
1
1
1
1
1
1
1
1
0
0
0
0
0
0
0
0
0
0
0
0
0
0
0
0
0
0
0
0
0
0
0
0
0
0
0
0
0
0
0
0
0
0
0
0
0
0
0
0
0
0
0
0
0
0
0
0
0
0
0
0
0
0
0
0
0
0
0
0
0
0
0
0
0
0
0
0
0
0
0
0
0
0
0
0
0
0
0
0
0
0
0
0
0
0
0
0
0
0
0
0
0
0
0
0
0
0
0
0
0
0
0
0
0
0
0
0
0
0
0
0
0
0
0
0
0
0
0
0
0
0
0
0
0
0
0
0
0
0
0
0
0
0
0
0
0
0
0
0
0
0
0
0
0
0
0
0
0
0
0
0
0
0
0
0
0
0
0
0
0
0
0
0
0
0
0
0
0
0
0
0
0
0
0
0
0
0
0
0
0
0
0
0
0
0
0
0
0
0
0
0
0
0
0
0
0
0
0
0
0
0
0
0
0
0
0
0
0
0
0
0
0
0
0
0
0
0
0
0
0
0
0
0
0
0
0
0
0
0
0
0
0
0
0
0
0
0
0
0
0
0
0
0
0
0
0
0
0
0
0
0
0
0
0
0
0
0
0
0
0
0
0
0
0
0
0
0
0
0
0
0
0
0
0
0
0
0
0
0
0
0
0
0
0
0
0
0
0
0
0
0
0
0
0
0
0
0
0
0
0
0
0
0
0
0
0
0
0
0
0
0
0
0
0
0
0
0
0
0
0
0
0
0
0
0
0
0
0
0
0
0
0
0
0
0
0
0
0
0
0
0
0
0
0
0
0
0
0
0
0
0
0
0
0
0
0
0
0
0
0
0
0
0
0
0
0
0
0
0
0
0
0
0
0
0
0
0
0
0
0
0
0
0
0
0
0
0
0
0
0
0
0
0
0
0
0
0
0
0
0
0
0
0
0
0
0
0
0
0
0
0
0
0
0
0
0
0
0
0
0
0
0
0
0
0
0
0
0
0
0
0
0
0
0
0
0
0
0
0
0
0
0
0
0
0
0
0
0
0
0
0
0
0
0
0
0
0
0
0
0
0
0
0
0
0
0
0
0
0
0
0
0
0
0
0
0
0
0
0
0
0
0
0
0
0
0
0
0
0
0
0
0
0
0
0
0
0
0
0
0
0
0
0
0
0
0
0
0
0
0
0
0
0
0
0
0
0
0
0
0
0
0
0
0
0
0
0
0
0
0
0
0
0
0
0
0
0
0
0
0
0
0
0
0
0
0
0
0
0
0
0
0
0
0
0
0
0
0
0
0
0
0
0
0
0
0
0
0
0
0
0
0
0
0
0
0
0
0
0
0
0
0
0
0
0
0
0
0
0
0
0
0
0
0
0
0
0
0
0
0
0
0
0
0
0
0
0
0
0
0
0
0
0
0
0
0
0
0
0
0
0
0
0
0
0
0
0
0
0
0
0
0
0
0
0
0
0
0
0
0
0
0
0
0
0
0
0
0
0
0
0
0
0
0
0
0
0
0
0
0
0
0
0
0
0
0
0
0
0
0
0
0
0
0
0
0
0
0
0
0
0
0
0
0
0
0
0
0
0
0
0
0
0
0
0
0
0
0
0
0
0
0
0
0
0
0
1
1
1
1
1
1
1
2
2
2
2
2
2
2
3
3
4
4
4
4
4
4
4
4
4
4
4
4
4
4
4
4
4
4
4
4
4
4
4
4
4
4
4
4
4
4
4
5
5
5
5
5
5
5
5
5
5
5
5
5
5
5
5
5
5
5
5
5
5
5
5
5
5
5
5
5
5
5
5
5
5
5
5
5
5
5
5
5
5
5
5
5
5
5
5
5
5
5
5
5
5
5
5
5
5
5
5
5
5
5
5
5
5
5
5
5
5
5
5
5
5
5
5
5
5
5
5
5
5
5
5
5
5
5
5
5
5
5
4
4
4
4
4
4
4
4
4
4
4
4
4
4
4
4
4
4
4
4
4
4
4
4
4
4
4
4
4
4
4
4
4
4
4
4
4
4
4
4
4
3
3
3
3
3
3
3
3
2
2
2
2
2
2
3
3
3
3
3
3
3
3
3
3
3
3
2
2
2
2
2
2
2
2
2
2
2
2
2
2
2
2
2
2
2
2
2
2
2
2
2
2
2
2
2
2
2
2
2
2
2
2
2
2
2
2
2
2
2
2
2
2
2
2
2
2
2
2
2
2
2
2
2
2
2
2
2
2
2
2
2
2
2
2
2
2
2
2
2
2
2
2
2
2
2
2
2
2
2
2
2
2
2
2
2
2
2
2
2
2
2
2
2
2
2
2
2
2
2
2
2
2
2
2
2
2
2
2
2
2
2
2
2
2
2
2
2
2
2
2
2
2
2
2
2
2
2
2
2
2
2
2
2
2
2
2
2
1
1
1
1
1
1
1
1
1
1
1
1
1
1
1
1
1
1
1
1
1
1
1
1
1
1
1
1
1
1
1
1
1
1
1
1
2
2
2
2
2
2
2
2
2
2
2
2
2
2
2
2
2
2
2
2
2
2
2
2
2
2
2
2
2
2
2
2
2
2
2
2
2
2
2
2
2
2
2
2
1
1
1
1
1
1
1
1
1
1
0
0
0
0
0
0
0
0
0
0
0
0
0
0
0
0
0
0
0
0
0
0
0
0
0
0
0
0
0
0
0
0
0
0
0
0
0
0
0
0
0
0
0
0
0
0
0
0
0
0
0
0
0
0
0
0
0
0
1
1
1
1
1
1
1
1
1
1
1
1
1
1
1
1
1
1
1
1
1
1
1
1
1
1
2
2
2
2
2
2
2
2
2
2
2
2
2
2
2
2
2
2
2
2
2
2
2
2
2
2
2
2
2
2
2
2
2
2
2
2
2
2
2
2
2
2
2
2
2
2
2
2
2
2
2
2
2
2
2
2
2
2
2
2
2
2
2
2
2
2
2
2
2
2
2
2
2
2
2
2
2
2
2
2
2
2
2
2
2
2
2
2
2
2
2
2
2
2
2
2
2
2
2
2
2
2
2
2
2
2
2
2
2
2
2
2
2
2
2
2
2
2
2
2
2
2
2
2
2
2
2
2
2
2
2
2
2
2
2
1
1
1
1
1
1
1
1
1
2
2
2
2
2
2
2
2
2
2
2
2
2
2
2
2
2
2
2
2
2
2
2
2
2
2
2
2
2
2
2
2
2
2
2
2
2
2
2
2
2
2
2
2
2
2
2
2
2
2
2
1
1
1
1
1
1
1
1
1
1
1
1
1
1
1
1
1
1
1
1
1
1
1
1
1
1
1
1
1
1
1
1
1
1
1
1
1
1
1
1
1
1
1
1
1
1
1
1
1
1
1
1
1
1
1
1
1
1
1
1
1
1
1
1
1
1
1
1
1
1
1
1
1
1
0
0
0
0
0
0
0
0
0
0
0
0
0
0
0
0
0
0
0
0
0
0
0
0
0
0
0
0
0
0
0
0
0
0
0
0
0
0
0
0
0
0
0
0
0
0
0
0
0
0
0
0
0
0
0
0
0
0
0
0
0
0
0
0
0
0
0
0
0
0
0
0
0
0
0
0
0
0
0
0
0
0
0
0
0
0
0
0
0
0
0
0
0
0
0
0
0
0
0
0
0
0
0
0
0
0
0
0
0
0
0
0
0
0
0
0
0
0
0
0
0
0
0
0
0
0
0
0
0
0
0
0
0
0
0
0
0
0
0
0
0
0
0
0
0
0
0
0
0
0
0
0
0
0
0
0
0
0
0
0
0
0
0
0
0
0
0
0
0
0
0
0
0
0
0
0
0
0
0
0
0
0
0
0
0
0
0
0
0
0
0
0
0
0
0
0
0
0
0
0
0
0
0
0
0
0
0
0
0
0
0
0
0
0
0
0
0
0
0
0
0
0
0
0
0
0
0
0
0
0
0
0
0
0
0
0
0
0
0
0
0
0
0
0
0
0
0
0
0
0
0
0
0
0
0
0
0
0
0
0
0
0
0
0
0
0
0
0
0
0
0
0
0
0
0
0
0
0
0
0
0
0
0
0
0
0
0
0
0
0
0
0
0
0
0
0
0
0
0
0
0
0
0
0
0
0
0
0
0
0
0
0
0
0
0
0
0
0
0
0
0
0
0
0
0
0
0
0
0
0
0
0
0
0
0
0
0
0
0
0
0
0
0
0
0
0
0
0
0
0
0
0
0
0
0
0
0
0
0
0
0
0
0
0
0
0
0
0
0
0
0
0
0
0
0
0
0
0
0
0
0
0
0
0
0
0
0
0
0
0
0
0
0
0
0
0
0
0
0
0
0
0
0
0
0
0
0
0
0
0
0
0
0
0
0
0
0
0
0
0
0
0
0
0
0
0
0
0
0
0
0
0
0
0
0
0
0
0
0
0
0
0
0
0
0
0
0
0
0
0
0
0
0
0
0
0
0
0
0
0
0
0
0
0
0
0
0
0
0
0
0
0
0
0
0
0
0
0
0
0
0
0
0
0
0
0
0
0
0
0
0
0
0
0
0
0
0
0
0
0
0
0
0
0
0
0
0
0
0
0
0
0
0
0
0
0
0
0
0
0
0
0
0
0
0
0
0
0
0
0
0
0
0
0
0
0
0
0
0
0
0
0
0
0
0
0
0
0
0
0
0
0
0
0
0
0
0
0
0
0
0
0
0
0
0
0
0
0
0
0
0
0
0
0
0
0
0
0
0
0
0
0
0
0
0
0
0
0
0
0
0
0
0
0
0
0
0
0
0
0
0
0
0
0
0
0
0
0
0
0
0
0
0
0
0
0
0
0
0
0
0
0
0
0
0
0
0
0
0
0
0
0
0
0
0
0
0
0
0
0
0
0
0
0
0
0
0
0
0
0
0
0
0
0
0
0
0
0
0
0
0
0
0
0
0
0
0
0
0
0
0
0
0
0
0
0
0
0
0
0
0
0
0
0
0
0
0
0
0
0
0
0
0
0
0
0
0
0
0
0
0
0
0
0
0
0
0
0
0
0
0
0
0
0
0
0
0
0
0
0
0
0
0
0
0
0
0
0
0
0
0
0
0
0
0
0
0
0
0
0
0
0
0
0
0
0
0
0
0
0
0
0
0
0
0
0
0
0
0
0
0
0
0
0
0
0
0
0
0
0
0
0
0
0
0
0
0
0
0
0
0
0
0
0
0
0
0
0
0
0
0
0
0
0
0
0
0
0
0
0
0
0
0
0
0
0
0
0
0
0
0
0
0
0
0
0
0
0
0
0
0
0
0
0
0
0
0
0
0
0
0
0
0
0
0
0
0
0
0
0
0
0
0
0
0
0
0
0
0
0
0
0
0
0
0
0
0
0
0
0
0
1
1
1
1
1
1
1
1
1
1
1
1
1
1
1
1
1
1
1
1
1
1
1
1
1
1
1
1
1
1
1
1
1
1
1
1
1
1
1
1
1
1
1
1
1
1
1
1
1
1
1
1
1
1
1
1
1
1
1
1
1
1
1
1
1
1
1
1
1
1
1
1
1
1
1
1
1
1
1
1
1
1
1
1
1
1
1
1
1
1
1
1
1
1
1
1
1
1
1
1
1
1
1
1
1
0
0
0
0
0
0
0
0
0
0
0
0
0
0
0
0
0
0
0
0
0
0
0
0
0
0
0
0
1
1
1
1
1
1
1
1
1
1
1
1
1
1
1
1
1
1
1
2
2
2
2
2
2
2
2
2
2
2
2
2
2
2
2
2
2
2
2
2
2
2
2
2
2
2
2
2
2
2
2
2
2
2
2
2
2
2
2
2
2
2
2
2
2
2
2
2
2
2
2
2
2
2
2
2
2
2
3
3
3
3
3
3
3
3
3
3
3
3
3
3
3
3
3
3
3
3
3
3
3
3
3
3
3
3
3
3
3
3
3
3
3
3
3
3
3
3
3
3
3
3
3
3
3
3
3
3
3
3
3
3
3
3
3
3
3
3
3
3
3
3
3
3
3
3
3
3
3
3
3
3
3
3
3
3
3
3
3
3
3
2
2
2
2
2
2
1
1
1
1
1
1
1
1
1
1
1
1
1
1
1
1
1
1
1
1
1
1
1
1
1
1
1
1
1
1
1
1
1
1
1
1
1
1
1
1
1
1
1
1
1
1
1
1
1
1
1
1
1
1
1
1
1
1
1
1
1
1
1
1
1
1
1
1
1
1
1
1
1
1
1
1
1
1
1
1
1
1
1
1
1
1
1
1
1
1
1
1
1
1
1
1
1
1
1
0
0
0
0
0
0
0
0
0
0
0
0
0
0
0
0
0
0
0
0
0
0
0
0
0
0
0
0
0
0
0
0
0
0
0
0
0
0
0
0
0
0
0
0
0
0
0
0
0
0
0
0
0
0
0
0
0
0
0
1
1
1
1
1
1
1
1
1
1
1
1
1
1
1
1
1
1
1
1
1
1
1
1
0
0
0
0
0
0
0
0
0
0
0
0
0
0
0
0
0
0
0
0
0
0
0
0
0
0
0
0
0
0
0
0
0
0
0
0
0
0
0
0
0
0
0
0
0
0
0
0
0
0
0
0
0
0
0
0
0
0
0
0
0
0
0
0
0
0
0
0
0
0
0
0
0
0
0
0
0
0
0
0
0
0
0
0
0
0
0
0
0
0
0
0
0
0
0
0
0
0
0
0
0
0
0
0
0
0
0
0
0
0
0
0
0
0
0
0
0
0
0
0
0
0
0
0
0
0
0
0
0
0
0
0
0
0
0
0
0
0
0
0
0
0
0
0
0
0
0
0
0
0
1
1
1
1
1
1
1
1
1
1
1
1
1
1
1
1
1
1
1
1
1
1
1
1
1
1
1
1
1
1
1
1
1
1
1
1
1
1
1
1
1
1
1
1
1
1
1
1
1
1
1
1
1
1
1
1
1
1
1
1
0
0
0
0
0
0
0
0
0
0
0
0
0
0
0
0
0
0
0
0
0
0
0
0
0
0
0
0
0
0
0
0
0
0
0
0
0
0
0
0
0
0
0
0
0
0
0
0
0
0
0
0
0
0
0
0
0
0
0
0
0
0
0
0
0
0
0
0
0
0
0
0
0
0
0
0
0
0
0
0
0
0
0
0
0
0
0
0
0
0
0
0
0
0
0
0
0
0
0
0
0
0
0
0
0
0
0
0
0
0
0
0
0
0
0
0
0
0
0
0
0
0
0
0
0
0
0
0
0
0
0
0
0
0
0
0
0
0
0
0
0
0
0
0
0
0
0
0
0
0
0
0
0
0
0
0
0
0
0
0
0
0
0
0
0
0
0
0
0
0
0
0
0
0
0
0
0
0
0
0
0
0
0
0
0
0
0
0
0
0
0
0
0
0
0
0
0
0
0
0
0
0
0
0
0
0
0
0
0
0
0
0
0
0
0
0
0
0
0
0
0
0
0
0
0
0
0
0
0
0
0
0
0
0
0
0
0
0
0
0
0
0
0
0
0
0
0
0
0
0
0
0
0
0
0
0
0
0
0
0
0
0
0
0
0
0
0
0
0
0
0
0
0
0
0
0
0
0
0
0
0
0
0
0
0
0
0
0
0
0
0
0
0
0
0
0
0
0
0
0
0
0
0
0
0
0
0
0
0
0
0
0
0
0
0
0
0
0
0
0
0
0
0
0
0
0
0
0
0
0
0
0
0
0
0
0
0
0
0
0
0
0
0
0
0
0
0
0
0
0
0
0
0
0
0
0
0
0
0
0
0
0
0
0
0
0
0
0
0
0
0
0
0
0
0
0
0
0
0
0
0
0
0
0
0
0
0
0
0
0
0
0
0
0
0
0
0
0
0
0
0
0
0
0
0
0
0
0
0
0
0
0
0
0
0
0
0
0
0
0
0
0
0
0
0
0
0
0
0
0
0
0
0
0
0
0
0
0
0
0
0
0
0
0
0
0
0
0
0
0
0
0
0
0
0
0
0
0
0
0
0
0
0
0
0
0
0
0
0
0
0
0
0
0
0
0
0
0
0
0
0
0
0
0
0
0
0
0
0
0
0
0
0
0
0
0
0
0
0
0
0
0
0
0
0
0
0
0
0
0
0
0
0
0
0
0
0
0
0
0
0
0
0
0
0
0
0
0
0
0
0
0
0
0
0
0
0
0
0
0
0
0
0
0
0
0
0
0
0
1
1
1
1
1
1
1
1
1
1
1
1
1
1
1
1
1
1
1
1
1
2
2
2
2
2
2
2
2
2
2
2
2
2
2
2
2
2
2
2
2
2
2
2
2
2
2
2
2
2
2
2
2
2
2
2
2
2
2
2
2
2
2
2
2
2
2
2
2
2
2
2
2
2
2
2
2
2
2
2
2
2
2
2
2
2
2
2
2
2
2
2
2
2
2
2
2
2
2
2
2
2
2
2
2
2
2
2
2
2
2
2
2
2
2
2
2
2
2
2
2
2
2
2
2
2
2
2
2
2
2
2
2
2
2
2
2
2
2
2
2
2
2
2
2
2
2
2
2
2
2
2
2
2
2
2
2
2
2
2
2
2
2
2
2
2
2
2
2
2
2
2
2
2
2
2
2
2
2
2
2
2
2
2
2
2
2
2
2
2
2
2
2
2
2
2
2
2
2
2
1
1
1
1
1
1
1
1
1
1
1
1
1
1
1
1
1
1
1
1
1
1
1
1
1
1
1
1
1
1
1
1
1
1
1
1
1
1
1
1
1
1
1
1
1
1
0
0
0
0
0
0
0
0
0
0
0
0
0
0
0
0
0
0
0
0
0
0
0
0
0
0
0
0
0
0
0
0
0
0
0
0
0
0
0
0
0
0
0
0
0
0
0
0
0
0
0
0
0
0
0
0
0
1
1
1
1
1
1
1
1
1
1
1
1
1
1
1
1
1
1
1
1
1
1
1
1
1
1
1
1
1
1
1
1
1
1
1
1
1
1
1
1
1
1
1
1
1
1
1
1
1
1
1
1
1
1
1
1
1
1
1
1
1
1
1
1
1
1
1
1
1
1
1
1
1
1
1
1
1
1
1
1
1
1
1
1
1
1
1
1
1
1
1
1
1
1
1
1
1
1
1
1
1
1
1
1
1
1
1
1
1
1
1
1
1
1
1
1
1
1
1
1
1
1
1
1
1
1
1
1
1
1
1
1
1
0
0
0
0
0
0
0
0
0
0
0
0
0
0
0
0
0
0
0
0
0
0
0
0
0
0
0
0
0
0
0
0
0
0
0
0
0
0
0
0
0
0
0
0
0
0
0
0
0
0
0
0
0
0
0
0
0
0
0
0
0
0
0
0
0
0
0
0
0
0
0
0
0
0
0
0
0
0
0
0
0
0
0
0
0
0
0
0
0
0
0
0
0
0
0
0
0
0
0
0
0
0
0
0
0
0
0
0
0
0
0
0
0
0
0
0
0
0
0
0
0
0
0
0
0
0
0
0
0
0
0
0
0
0
0
0
0
0
0
0
0
0
0
0
0
0
0
0
0
0
0
0
0
0
0
0
0
0
0
0
0
0
0
0
0
0
0
0
0
0
0
0
0
0
0
0
0
0
0
0
0
0
0
0
0
0
0
0
0
0
0
0
0
0
0
0
0
0
0
0
0
0
0
0
0
0
0
0
0
0
0
0
0
0
0
0
0
0
0
0
0
0
0
0
0
0
0
0
0
0
0
0
0
0
0
0
0
0
0
0
0
0
0
0
0
0
0
0
0
0
0
0
0
0
0
0
0
0
0
0
0
0
0
0
0
0
0
0
0
0
0
0
0
0
0
0
0
0
0
0
0
0
0
0
0
0
0
0
0
0
0
0
0
0
0
0
0
0
0
0
0
0
0
0
0
0
0
0
0
0
0
0
0
0
0
0
0
0
0
0
0
0
0
0
0
0
0
0
0
0
0
0
0
0
0
0
0
0
0
0
0
0
0
0
0
0
0
0
0
0
0
0
0
0
0
0
0
0
0
0
0
0
0
0
0
0
0
0
0
0
0
0
0
0
0
0
0
0
0
0
0
0
0
0
0
0
0
0
0
0
0
0
0
0
0
0
0
0
0
0
0
0
0
0
0
0
0
0
0
0
0
0
0
0
0
0
0
0
0
0
0
0
0
0
0
0
0
0
0
0
0
1
1
1
1
1
1
1
1
1
1
1
1
1
1
1
1
1
1
1
1
1
1
1
1
1
1
1
1
1
1
1
1
1
1
1
1
1
1
1
1
1
1
1
1
1
1
1
1
2
2
2
2
2
2
2
2
2
2
2
2
2
2
2
2
2
2
2
2
2
2
2
2
2
2
2
2
2
2
2
2
2
1
1
1
1
1
1
1
1
1
1
1
1
1
1
1
1
1
1
1
1
2
4
5
5
7
8
13
13
14
15
15
15
15
15
15
16
16
17
18
18
19
19
19
19
21
21
21
21
21
21
21
21
21
21
21
21
22
22
22
22
22
22
24
24
25
25
25
25
25
25
25
25
25
25
25
25
25
26
26
26
26
26
27
27
27
27
27
26
26
26
27
27
27
26
26
26
26
26
26
27
27
27
27
27
27
28
28
30
30
30
30
30
30
30
30
30
30
30
30
30
30
30
31
31
32
32
32
32
32
32
32
32
32
32
32
32
32
32
32
32
32
32
32
31
30
30
25
25
25
25
25
25
25
25
25
25
24
24
24
22
22
22
22
22
22
22
22
22
21
21
22
22
22
22
22
22
22
22
22
22
21
20
20
20
21
20
19
19
19
19
19
19
19
19
19
18
17
16
16
16
16
17
17
17
17
17
17
17
17
16
16
16
16
16
16
16
16
16
16
16
16
16
16
16
16
16
16
16
16
16
16
16
16
16
16
16
16
17
17
17
17
17
16
16
16
16
15
15
15
15
15
15
15
15
15
15
15
15
15
15
15
15
15
15
15
15
15
15
15
15
15
15
14
14
14
14
14
14
14
14
14
14
14
14
14
14
14
14
14
15
15
15
15
15
14
13
11
9
9
9
9
9
8
8
8
8
8
9
9
9
9
9
8
8
8
8
8
8
8
8
8
8
8
8
7
7
6
6
6
6
6
8
8
8
8
8
8
8
8
8
8
8
8
8
8
8
8
8
8
8
8
8
8
7
8
8
8
8
8
8
8
8
8
8
8
8
8
8
8
8
8
8
8
8
8
8
8
8
8
8
9
9
9
11
11
11
11
11
11
11
11
11
11
11
11
11
11
11
11
11
12
12
12
12
12
12
12
12
12
12
11
11
11
11
11
11
11
11
11
11
11
11
11
11
11
11
11
11
11
11
11
11
11
11
11
11
11
11
11
11
11
11
11
11
11
11
11
11
11
11
11
11
11
11
11
11
11
11
11
11
11
11
12
12
12
12
12
12
12
12
12
13
13
13
13
13
13
13
13
13
13
12
12
12
12
12
12
12
12
12
12
12
12
12
12
12
12
12
12
12
12
12
11
11
11
11
11
11
11
11
11
11
11
10
10
9
9
9
9
10
10
10
10
10
8
8
8
8
8
8
8
8
8
8
8
8
8
8
8
8
8
8
8
8
8
7
7
7
7
7
7
7
7
7
7
7
7
7
7
7
7
7
7
8
8
8
8
8
8
8
8
8
7
7
7
7
7
6
6
5
4
5
5
5
5
5
5
5
5
5
5
5
5
5
5
5
5
5
5
5
5
5
5
5
5
5
5
5
5
5
5
5
5
6
6
6
6
6
6
6
6
6
6
6
6
6
6
6
6
6
6
6
6
6
6
6
6
6
6
6
6
6
6
6
6
6
6
6
7
7
7
7
7
7
7
7
7
7
7
7
7
7
7
7
7
7
7
6
6
7
7
8
8
8
8
8
8
8
8
8
8
8
8
8
8
8
8
8
8
8
8
8
8
8
8
8
8
8
8
8
8
8
8
8
8
8
8
8
8
8
8
8
8
8
8
8
8
8
8
8
8
8
8
8
8
8
8
8
8
8
8
8
8
9
8
7
7
7
7
7
7
7
7
7
7
7
7
7
7
7
7
7
7
7
8
11
11
9
9
9
9
9
9
9
11
11
11
11
11
11
11
11
11
11
11
11
12
12
12
12
12
12
12
11
11
11
12
12
12
13
13
13
13
13
13
13
14
14
15
15
15
15
15
15
15
15
15
15
15
15
15
15
16
16
16
16
16
16
16
16
16
16
16
16
16
16
16
16
16
16
16
16
16
16
17
17
17
17
17
17
17
17
17
17
17
17
17
17
17
17
17
17
17
17
17
17
17
17
17
17
17
17
17
17
17
17
17
17
18
18
18
18
18
18
18
18
18
18
18
18
18
18
18
18
18
18
17
17
17
16
15
15
15
15
15
15
13
12
12
11
11
11
11
11
11
11
11
11
11
11
11
11
11
11
11
11
11
11
11
11
11
11
11
11
11
11
11
11
11
11
11
11
11
11
11
11
10
10
8
9
9
9
8
8
7
6
6
8
8
8
8
8
8
5
5
5
5
5
5
5
5
5
5
5
5
5
5
5
5
5
5
5
5
5
5
5
5
5
5
5
5
5
5
5
5
5
5
5
5
5
5
5
5
5
5
5
5
6
6
6
6
6
6
6
6
6
5
5
5
5
5
5
5
5
5
5
5
5
5
5
5
5
5
5
5
5
5
5
5
5
5
5
5
5
5
5
5
5
5
6
6
6
6
6
6
6
6
6
5
5
5
5
6
6
6
6
6
6
6
6
6
7
7
7
7
7
7
7
7
7
7
7
7
7
7
7
6
6
6
6
6
6
6
7
7
7
7
7
6
6
6
6
6
6
6
6
6
6
6
6
6
6
6
6
6
6
6
6
6
6
6
6
6
6
6
6
6
6
6
6
6
6
6
6
6
6
6
5
5
5
5
5
5
5
5
5
5
4
4
4
4
4
4
4
4
4
4
4
4
4
4
4
2
2
3
3
3
3
3
3
3
3
3
3
3
3
3
3
3
3
3
3
3
3
3
3
3
3
3
3
3
3
3
3
3
3
3
3
3
3
3
3
3
3
3
3
3
3
2
2
2
2
2
2
2
2
2
2
2
2
2
2
2
2
2
2
2
2
2
2
2
2
2
2
2
2
2
2
2
2
2
2
2
2
2
2
2
2
2
2
2
2
2
2
2
2
2
2
2
2
2
2
2
2
2
2
2
2
2
2
2
2
2
2
2
2
2
2
2
2
2
2
2
2
2
2
2
2
2
2
2
2
2
2
2
2
2
2
2
2
2
2
2
2
2
2
2
2
2
2
2
2
2
2
2
1
1
1
1
1
1
1
1
1
1
1
1
1
1
0
0
0
0
0
0
0
0
0
0
0
0
0
0
0
0
0
0
0
0
0
0
0
0
0
0
0
0
0
0
0
0
0
0
0
0
0
0
0
0
0
0
0
0
0
0
0
0
0
0
0
0
0
0
0
0
0
0
0
0
0
0
0
0
0
0
0
0
0
0
0
0
0
0
0
0
0
0
0
0
0
0
0
0
0
0
0
0
0
0
0
0
0
0
0
0
0
0
0
0
0
0
0
0
0
0
0
0
0
0
0
0
0
0
0
0
0
0
0
0
0
0
0
0
0
0
0
0
0
0
0
0
0
0
0
0
0
0
0
0
0
0
0
0
0
0
0
0
0
0
0
0
0
0
0
0
0
0
0
0
0
1
1
1
1
1
1
1
1
1
1
1
1
1
1
1
1
1
1
1
1
1
1
1
1
1
1
1
1
1
1
1
1
1
1
1
1
1
1
1
1
1
1
1
1
1
1
1
1
1
1
1
1
1
1
1
1
1
1
1
1
1
2
2
2
2
2
2
2
2
2
2
2
2
2
2
2
2
2
2
2
2
2
2
2
2
2
2
2
2
2
2
2
2
2
2
2
2
2
2
2
2
2
2
2
2
2
2
2
2
2
2
2
2
2
2
2
2
2
2
1
1
1
1
1
1
1
1
1
1
1
1
1
1
1
1
1
1
1
1
1
1
1
1
1
1
1
1
1
1
1
1
1
1
1
1
1
1
1
1
1
1
1
1
1
1
1
1
1
1
1
1
1
1
1
1
1
1
1
1
1
1
1
1
1
1
1
1
1
1
1
1
1
2
2
2
2
2
2
2
2
2
2
2
2
2
2
2
2
2
2
2
2
2
2
2
2
2
2
2
2
2
2
2
2
2
2
2
2
2
2
2
2
2
2
2
2
2
2
2
2
2
2
2
2
2
2
2
2
2
3
3
3
3
3
3
3
3
3
3
3
3
5
5
5
5
5
5
5
5
5
5
5
5
5
5
5
5
5
5
5
5
5
5
5
5
5
5
5
5
5
5
5
5
5
5
5
5
5
5
5
5
5
5
5
5
5
5
5
5
5
5
5
5
5
5
5
5
5
4
4
4
4
4
4
4
4
4
4
4
4
4
4
4
4
4
4
4
4
4
4
4
4
4
4
4
4
4
4
4
4
4
4
4
4
4
4
4
4
4
4
4
4
4
4
4
4
4
4
4
4
4
4
4
4
4
4
4
4
4
4
3
3
3
3
3
3
3
3
3
3
3
3
3
3
3
3
3
2
2
2
2
2
2
2
2
0
0
0
0
0
0
0
0
0
0
0
0
0
0
0
0
0
0
0
0
0
0
0
0
0
0
0
0
0
0
0
0
0
0
0
0
0
0
0
0
0
0
0
0
0
0
5
6
7
7
8
8
9
9
9
10
11
11
11
11
11
11
12
12
12
12
12
13
13
13
16
16
19
19
19
19
19
19
19
20
20
20
20
20
20
20
20
20
20
20
20
20
20
21
21
21
21
21
21
22
22
22
22
22
22
22
22
22
22
22
22
22
22
22
22
22
22
22
22
24
24
24
25
25
25
25
25
25
25
25
25
25
25
25
25
25
25
25
25
25
26
27
27
27
27
27
27
27
27
27
27
27
27
27
27
27
27
27
27
27
27
27
27
27
27
27
27
27
27
27
27
27
27
27
27
27
28
29
29
29
29
29
29
29
29
29
29
30
30
30
30
30
30
31
31
31
31
34
35
35
33
29
30
30
30
31
30
30
30
30
30
31
33
33
33
33
33
33
33
33
34
34
34
33
33
31
31
32
32
32
33
36
36
36
36
36
36
36
37
37
37
37
37
37
37
37
39
39
39
41
41
40
41
41
41
41
42
42
42
42
42
44
44
44
46
46
47
47
47
47
49
50
50
50
50
50
50
50
50
50
50
50
50
50
50
50
51
52
52
52
52
52
52
53
53
53
53
53
53
52
52
52
53
53
53
53
53
53
55
56
56
56
56
57
58
58
58
58
58
58
59
59
59
59
59
58
58
58
57
57
57
56
56
57
57
57
56
56
56
56
57
58
58
58
58
59
59
59
59
59
60
60
60
60
60
60
60
60
60
60
60
61
61
61
61
61
61
61
61
61
60
60
60
60
60
60
60
59
59
58
56
56
52
45
45
44
41
42
43
43
43
41
41
41
41
41
42
42
42
42
41
41
41
41
41
41
41
41
41
41
41
41
41
41
41
41
41
41
41
41
41
41
41
41
41
41
41
41
41
40
40
35
35
31
31
31
31
31
31
31
30
30
30
30
31
31
31
31
31
32
32
31
31
31
32
32
28
27
27
27
25
24
22
19
17
17
17
17
17
17
17
17
17
17
17
17
17
17
17
17
17
17
17
17
17
16
16
18
18
18
18
18
18
18
18
18
19
19
19
19
19
19
19
19
19
19
20
20
20
20
20
20
20
19
19
19
19
21
20
20
19
18
18
16
16
16
16
18
17
17
17
17
17
17
17
17
17
17
17
17
17
17
17
17
17
17
17
17
17
17
17
16
17
17
17
17
18
19
19
19
19
19
19
19
19
19
19
19
19
19
21
21
21
21
21
21
21
21
20
20
20
19
19
19
19
19
19
19
20
20
19
19
19
19
19
19
19
19
19
19
19
19
19
18
18
18
18
18
18
18
18
18
17
17
17
18
18
18
18
18
18
18
18
18
19
19
19
18
18
16
16
16
16
16
16
16
16
16
16
16
16
15
15
15
15
16
16
16
16
16
16
16
16
16
16
16
16
15
14
14
14
15
16
16
17
17
17
18
18
17
17
17
17
17
17
17
17
17
17
17
16
16
15
15
15
16
16
16
16
16
16
16
16
16
16
16
16
16
16
16
16
16
16
16
16
16
16
16
16
16
16
16
16
16
16
16
16
16
16
16
16
16
16
16
16
16
17
17
17
17
17
17
17
17
17
17
17
17
17
17
17
17
17
16
16
13
13
13
13
13
13
13
13
13
13
13
13
13
13
13
13
13
13
13
13
13
13
13
13
13
13
13
13
13
13
13
13
13
13
13
14
14
14
14
14
15
15
15
15
15
15
15
15
15
14
10
9
9
5
5
5
5
5
5
5
6
6
6
6
6
6
6
6
6
7
7
7
7
7
8
8
8
8
8
8
8
8
8
8
8
8
8
7
8
9
8
8
8
8
8
8
8
8
8
8
8
8
8
8
8
8
10
10
11
11
11
11
11
11
11
11
11
11
11
11
11
11
11
11
11
11
11
13
13
13
13
13
13
13
13
13
13
13
13
14
14
14
14
14
14
14
14
14
14
14
14
14
15
15
15
15
15
15
16
16
16
16
16
16
16
16
16
16
16
16
16
16
16
16
16
16
16
16
17
17
18
18
18
18
17
17
17
17
17
17
17
17
17
17
17
17
17
17
17
17
17
17
17
17
17
17
17
17
17
17
17
17
17
17
17
17
17
17
17
17
17
16
16
16
16
15
15
15
15
15
15
15
15
15
16
16
16
16
16
16
16
16
16
16
16
16
16
17
17
17
17
17
17
17
13
10
10
10
9
9
9
9
8
8
8
8
8
9
9
9
9
9
10
10
10
10
10
10
10
10
10
10
10
10
10
10
10
10
10
10
10
10
10
10
10
10
10
10
10
10
10
10
10
11
11
11
11
11
11
11
11
11
11
11
11
11
11
11
11
12
12
12
12
13
13
13
13
13
13
13
13
13
13
13
13
13
13
13
13
13
13
14
14
14
14
13
13
13
13
13
13
13
13
13
13
13
13
13
13
13
13
13
13
13
13
13
13
13
13
13
13
13
13
13
13
13
13
13
13
13
13
13
13
13
13
13
13
13
13
13
12
12
12
10
8
8
8
8
8
8
8
8
8
8
7
7
7
7
7
6
6
6
6
6
6
5
5
5
5
5
5
5
5
5
5
5
5
5
5
5
5
5
5
5
5
5
5
5
5
5
5
5
5
5
5
5
5
5
5
5
5
5
5
5
5
5
5
5
5
5
5
5
5
5
5
5
5
5
2
2
2
2
2
2
2
2
2
2
2
2
1
1
1
1
1
1
1
1
1
1
1
1
1
1
1
1
1
1
1
1
1
1
1
1
1
1
1
1
1
1
1
1
1
1
1
1
1
1
1
1
1
1
1
1
1
1
1
1
1
1
1
1
1
1
1
1
1
1
1
1
1
1
1
1
1
2
2
2
2
2
2
2
2
2
2
2
1
1
1
1
1
1
1
1
1
1
1
1
1
1
1
1
1
1
1
1
1
1
0
0
0
0
0
0
0
0
0
0
0
0
0
0
0
0
0
0
0
0
0
0
0
0
0
0
0
0
0
0
0
0
0
0
1
1
1
1
1
1
1
1
1
1
1
1
1
1
1
1
1
1
1
1
1
1
1
1
1
1
1
1
1
1
1
1
1
1
0
0
0
0
0
0
0
0
0
0
0
0
0
0
0
0
0
0
0
0
0
0
0
0
0
0
0
0
0
0
0
0
0
0
0
0
0
0
0
0
0
0
0
0
0
0
0
0
0
0
0
0
0
0
0
0
0
0
0
0
0
0
0
0
0
0
0
0
0
0
0
0
0
0
0
0
0
0
0
0
0
0
0
0
0
0
0
0
0
0
0
0
0
0
0
0
0
0
0
0
0
0
0
0
0
0
0
0
0
0
0
0
0
0
0
0
0
0
0
0
0
0
0
0
0
0
0
0
0
0
0
0
0
0
0
0
0
0
0
0
0
0
0
0
0
0
0
0
0
0
0
0
0
0
0
0
0
0
0
0
0
0
0
0
0
0
0
0
0
0
0
0
0
0
0
0
0
0
0
0
0
0
0
0
0
0
0
0
0
0
0
0
0
0
0
0
0
0
0
0
0
0
0
0
0
0
0
0
0
0
0
0
0
0
0
0
0
0
0
0
0
0
0
0
0
0
0
0
0
0
0
0
0
0
0
0
0
0
0
0
0
0
0
0
0
0
0
0
0
0
0
0
0
0
0
0
0
0
0
0
0
0
0
0
0
0
0
0
0
0
0
0
0
0
0
0
0
0
0
0
0
0
0
0
0
0
0
0
0
0
0
0
0
0
0
0
0
0
0
0
0
0
0
0
0
0
0
0
0
0
0
0
0
0
0
0
0
0
0
0
0
0
0
0
0
0
0
0
0
0
0
0
0
0
0
0
0
0
0
0
0
0
0
0
0
0
0
0
0
0
0
0
0
0
0
0
0
0
0
0
0
0
0
0
0
0
0
0
0
0
0
0
0
0
0
0
0
0
0
0
0
0
0
0
0
0
0
0
0
0
0
0
0
0
0
0
0
0
0
0
0
0
0
0
0
0
0
0
0
0
0
0
0
0
0
0
0
0
0
0
0
0
0
0
0
0
0
0
0
0
0
0
0
0
0
0
0
0
0
0
0
1
1
1
1
1
1
1
1
1
1
1
1
1
1
1
1
1
1
1
1
1
1
1
1
1
1
1
1
1
1
1
1
1
1
1
1
1
1
1
1
1
1
1
1
1
1
1
1
1
1
1
1
1
1
1
1
1
1
1
1
1
1
1
1
1
1
1
1
1
1
1
1
1
1
1
1
1
1
1
1
1
1
1
1
1
1
1
1
1
1
1
1
1
1
1
1
1
1
1
1
1
1
1
1
1
1
1
1
1
1
1
2
3
3
3
3
3
3
3
3
3
3
3
3
3
3
3
3
3
3
3
3
3
3
3
2
2
2
2
2
2
2
2
2
2
2
2
2
2
2
2
2
2
2
2
2
2
2
2
2
2
2
2
2
2
2
2
2
2
2
2
2
2
2
2
2
2
2
2
2
2
2
2
2
2
2
2
2
2
2
2
2
2
2
2
2
2
2
2
2
2
3
3
3
3
3
3
3
3
3
3
3
3
3
3
4
4
4
4
4
4
4
4
4
4
4
4
4
4
4
4
4
4
4
4
4
4
4
4
3
3
3
3
3
3
3
3
3
3
3
3
3
3
3
3
3
3
3
2
2
2
2
2
2
2
2
2
2
2
2
2
2
1
1
1
1
1
1
1
1
1
1
1
1
1
1
1
1
1
1
1
1
1
1
1
1
1
1
1
1
1
1
1
1
1
1
1
1
1
1
1
1
1
1
1
1
1
1
1
1
1
1
1
1
1
1
1
1
1
1
1
1
1
1
1
1
0
0
0
0
0
0
0
0
0
0
0
0
0
0
0
0
0
0
0
0
0
0
0
0
0
0
0
0
0
0
0
0
0
0
0
0
0
0
0
0
0
0
0
0
0
0
0
0
0
0
0
0
0
0
0
0
0
0
0
0
0
0
0
0
0
0
0
0
0
0
0
0
0
0
0
0
0
0
0
0
0
0
0
0
0
0
0
0
0
0
0
0
0
0
0
0
0
0
0
0
0
0
0
0
0
0
0
0
0
0
0
0
0
0
0
0
0
0
0
0
0
0
0
0
0
0
0
0
0
0
0
0
0
0
0
0
0
0
0
0
0
0
0
0
0
0
0
0
0
0
0
0
0
0
0
0
0
0
0
0
0
0
0
0
0
0
0
0
0
0
0
0
0
0
0
0
0
0
0
0
0
0
0
0
0
0
0
0
0
0
0
0
0
0
0
0
0
0
0
0
0
0
0
0
0
0
0
0
0
0
0
0
0
0
0
0
0
0
0
0
0
0
0
0
0
0
0
0
0
0
0
0
0
0
0
0
0
0
0
0
0
0
0
0
0
0
0
0
0
0
0
0
0
0
0
0
0
0
0
0
0
0
0
0
0
0
0
0
0
0
0
0
0
0
0
0
0
0
0
0
0
0
0
0
0
0
0
0
0
0
0
0
0
0
0
0
0
0
0
0
0
0
0
0
0
0
0
0
0
0
0
0
0
0
0
0
0
0
0
0
0
0
0
0
0
0
0
0
0
0
0
0
0
0
0
0
0
0
0
0
0
0
0
0
0
0
0
0
0
0
0
0
0
0
0
0
0
0
0
0
0
0
0
0
0
0
0
0
0
0
0
0
0
0
0
0
0
0
0
0
0
0
0
0
0
0
0
0
0
0
0
0
0
0
0
0
0
0
0
0
0
0
0
0
0
0
0
0
0
0
0
0
0
0
0
0
0
0
0
0
0
0
0
0
0
0
0
0
0
0
0
0
0
0
0
0
0
0
0
0
0
0
0
0
0
0
0
0
0
0
0
0
0
0
0
0
0
0
0
0
0
0
0
0
0
0
0
0
0
0
0
0
0
0
0
0
0
0
0
0
0
0
0
0
0
0
0
0
0
0
0
0
0
0
0
0
0
0
0
0
0
0
0
0
0
0
0
0
0
0
0
0
0
0
0
0
0
0
0
0
0
0
0
0
0
0
0
0
0
0
0
0
0
0
0
0
0
0
0
0
0
0
0
0
0
0
0
0
0
0
0
0
0
0
0
0
0
0
0
0
0
0
0
0
0
0
0
0
0
0
0
0
0
0
0
0
0
0
0
0
0
0
0
0
0
0
0
0
0
0
0
0
0
0
0
0
0
0
0
0
0
0
0
0
0
0
0
0
0
0
0
0
0
0
0
0
0
0
0
0
0
0
0
0
0
0
0
0
0
0
0
0
0
0
0
0
0
0
0
0
0
0
0
0
0
0
0
0
0
0
0
0
0
0
0
0
0
0
0
0
0
0
0
0
0
0
0
0
0
0
0
0
0
0
0
0
0
0
0
0
0
0
0
0
0
0
0
0
0
0
0
0
0
0
0
0
1
1
1
1
1
1
1
1
1
1
1
1
1
1
1
1
1
1
1
1
1
1
1
1
1
1
1
1
1
1
1
1
1
1
1
1
1
1
1
1
1
1
1
1
1
1
1
1
1
1
1
1
1
1
1
1
1
1
1
1
1
1
1
1
1
1
1
2
2
2
2
2
2
2
2
2
2
2
2
2
2
2
2
2
2
2
2
2
2
2
2
2
2
2
2
2
2
2
2
2
2
2
2
2
2
2
2
2
2
2
2
2
2
2
2
2
2
1
1
1
1
1
1
1
1
1
1
1
1
1
1
1
1
1
1
1
1
1
1
1
1
1
1
1
1
1
1
1
1
1
1
1
1
1
1
1
1
0
0
0
0
0
0
0
0
0
0
0
0
0
0
0
0
0
0
0
0
0
0
0
0
0
0
0
0
0
0
0
0
0
0
0
0
0
0
0
0
0
0
0
0
0
0
0
0
0
0
0
0
0
0
0
0
0
0
0
0
0
0
0
0
0
0
0
0
0
0
0
0
0
0
0
0
0
0
0
0
0
0
0
0
0
0
0
0
0
0
0
0
0
0
0
0
0
0
0
0
0
0
0
0
0
0
0
0
0
0
0
0
0
0
0
0
0
0
0
0
0
0
0
0
0
0
0
0
0
0
0
0
0
0
0
0
0
0
0
0
0
0
0
0
0
0
0
0
0
0
0
0
0
0
0
0
0
0
0
0
0
0
0
0
0
0
0
0
0
0
0
0
0
0
0
0
0
0
0
0
0
0
0
0
0
0
0
0
0
0
0
0
0
0
0
0
0
0
0
0
0
0
0
0
0
0
0
0
0
0
0
0
0
0
0
0
0
0
0
0
0
0
0
0
0
0
0
0
0
0
0
0
0
1
1
1
1
1
1
1
1
1
1
1
1
1
1
1
1
1
1
1
1
1
1
1
1
1
1
1
1
1
1
1
1
1
1
1
1
1
1
1
1
1
1
1
1
1
1
1
1
1
1
1
1
1
1
1
1
1
1
1
1
1
1
1
1
1
1
1
1
1
1
1
1
1
1
1
1
1
1
1
1
1
1
1
1
1
1
1
1
1
1
1
1
1
1
1
1
1
1
1
1
1
1
1
1
1
1
1
1
1
1
1
1
1
1
1
0
0
0
0
0
0
0
0
0
0
0
0
0
0
0
0
0
0
0
0
0
0
0
0
0
0
0
0
0
0
0
0
0
0
0
0
0
0
0
0
0
0
0
0
0
0
0
0
0
0
0
0
0
0
0
0
0
0
0
0
0
0
0
0
0
0
0
0
0
0
0
0
0
0
0
0
0
0
0
0
0
0
0
0
0
0
0
0
0
0
0
0
0
0
0
0
0
0
0
0
0
0
0
0
0
0
0
0
0
0
0
0
0
0
0
0
0
0
0
0
0
0
0
0
0
0
0
0
0
0
0
0
0
0
0
0
0
0
0
0
0
0
0
0
0
0
0
0
0
0
0
0
0
0
0
0
0
0
0
0
0
0
0
0
0
0
0
0
0
0
0
0
0
0
0
0
0
0
0
0
0
0
0
0
0
0
0
0
0
0
0
0
0
0
0
1
1
2
2
2
2
2
2
2
2
2
2
2
2
2
2
2
2
2
2
2
2
2
2
2
2
2
2
2
2
2
2
2
2
2
2
2
2
2
2
2
2
2
2
2
2
2
2
2
2
2
2
2
2
2
2
2
2
2
2
2
2
2
2
2
2
2
2
3
3
3
3
3
3
3
3
3
3
3
3
3
3
3
3
3
3
3
3
3
3
3
3
3
3
3
3
3
3
3
3
3
3
3
3
3
3
3
3
3
3
3
3
3
3
3
3
3
3
3
3
3
3
3
3
3
3
3
3
2
2
2
2
2
2
2
2
2
2
2
2
2
2
2
2
2
2
2
2
2
2
2
2
2
2
2
2
2
2
2
2
2
2
2
2
2
2
2
2
2
2
2
2
2
2
2
2
2
2
2
2
2
2
2
2
2
2
2
2
2
2
2
2
2
2
2
2
2
2
2
2
2
2
2
2
2
2
2
2
1
1
1
1
1
1
1
1
1
1
1
0
0
0
0
0
0
0
0
0
0
0
0
0
0
0
0
0
0
0
0
0
0
0
0
0
0
0
0
0
0
0
0
0
0
0
0
0
0
0
0
0
0
0
0
0
0
0
0
0
0
0
0
0
0
0
0
0
0
0
0
0
0
0
0
0
0
0
1
1
1
1
1
1
1
1
1
1
1
1
1
1
1
1
1
1
1
1
1
1
1
1
1
2
2
2
2
2
2
2
2
2
2
2
2
2
2
2
2
2
2
2
2
2
2
2
2
2
2
2
2
2
2
2
2
2
2
2
2
2
2
2
2
2
2
2
2
2
2
2
2
2
2
2
2
2
2
2
2
2
2
2
2
2
2
2
2
2
2
2
2
2
2
2
2
2
2
2
2
2
2
2
2
2
2
2
2
2
2
2
2
2
2
2
2
2
2
1
0
0
0
0
0
0
0
0
0
0
0
0
0
0
0
0
0
0
0
0
0
0
0
0
0
0
0
0
0
0
0
0
0
0
0
0
0
0
0
0
0
0
0
0
0
0
0
0
0
0
0
0
0
0
0
0
0
0
0
0
0
0
0
0
0
0
0
0
0
0
0
0
0
0
0
0
0
0
0
0
0
0
0
0
0
0
0
0
0
0
0
0
0
0
0
0
0
0
0
0
0
0
0
0
0
0
0
0
0
0
0
0
0
0
0
0
0
0
0
0
0
0
0
0
0
0
0
0
0
0
0
0
0
0
0
0
0
0
0
0
0
0
0
0
0
0
0
0
0
0
0
0
0
0
0
0
0
0
0
0
0
0
0
0
0
0
0
0
0
0
0
0
0
0
0
0
0
0
0
0
0
1
1
1
1
1
1
1
1
1
1
1
1
1
1
1
1
1
1
1
1
1
1
1
1
1
1
1
1
1
1
1
1
1
1
1
1
1
1
1
1
1
1
1
1
1
1
1
1
1
1
1
1
1
1
1
1
1
1
1
1
1
1
1
1
1
1
1
1
1
1
1
1
1
1
1
1
1
1
1
1
1
1
1
1
1
1
1
1
1
1
1
1
1
1
1
1
1
1
1
1
1
1
1
1
1
1
1
1
1
1
1
1
1
1
1
1
1
1
0
0
0
0
0
0
1
1
1
1
1
1
1
1
1
1
1
1
1
1
1
1
1
1
1
1
1
1
1
1
1
0
0
0
0
0
0
0
0
0
0
0
0
0
0
0
0
0
0
0
0
0
0
0
0
0
0
1
1
1
1
1
1
1
1
1
1
1
1
1
2
2
2
2
2
2
2
2
2
2
2
2
2
2
2
2
2
2
2
2
2
2
2
2
2
2
2
2
2
2
2
2
2
2
2
2
2
2
2
2
2
2
2
2
2
2
2
2
2
2
2
2
2
2
2
2
2
2
2
2
2
2
2
2
2
2
2
2
2
2
2
2
2
2
2
2
3
3
4
4
4
4
4
4
4
4
4
4
4
4
4
4
4
4
4
4
4
4
4
4
4
4
4
4
4
4
5
5
5
5
5
5
5
5
5
5
5
5
5
5
6
6
6
6
6
6
6
6
6
6
5
5
5
5
5
5
5
5
5
5
5
5
5
5
5
5
5
5
5
5
5
5
5
5
5
5
5
5
5
5
5
5
5
6
6
6
6
6
6
6
6
6
6
6
6
6
6
6
6
6
6
6
6
6
6
6
6
6
6
6
6
6
6
6
6
6
6
6
6
6
6
6
6
6
6
6
6
6
6
6
6
6
6
6
5
5
5
5
5
5
4
4
4
4
3
3
3
3
3
3
3
3
3
3
3
3
2
2
2
1
1
1
1
1
1
1
1
1
1
1
1
1
1
1
1
1
1
1
1
1
1
1
1
1
1
1
1
1
1
1
1
1
1
1
1
1
1
1
1
1
1
1
1
1
1
1
1
1
1
1
1
1
1
1
1
1
1
1
1
1
1
1
1
1
1
1
1
1
1
1
1
1
1
1
1
1
1
1
1
1
1
1
1
1
1
1
1
1
1
1
1
1
1
1
1
1
1
1
1
0
0
0
0
0
0
0
0
0
0
0
0
0
0
0
0
0
0
0
0
0
0
0
0
0
0
0
0
0
0
0
0
0
0
0
0
0
0
0
0
0
0
0
0
0
0
0
0
0
0
0
0
0
0
0
0
0
0
0
0
0
0
0
0
0
0
0
0
0
0
0
0
0
0
0
0
0
0
0
0
0
0
0
0
0
0
0
0
0
0
0
0
0
0
0
0
0
0
0
0
0
0
0
0
0
0
0
0
0
0
0
0
0
0
0
0
0
0
0
0
0
0
0
0
0
0
0
0
0
0
0
0
0
0
0
0
0
0
0
0
0
0
0
0
0
0
0
0
0
0
0
0
0
0
0
0
0
0
0
0
0
0
0
0
0
0
0
0
0
0
0
0
0
0
0
0
0
0
0
0
0
0
1
1
1
1
1
1
1
1
1
1
1
1
1
1
1
1
1
1
1
1
1
1
1
1
1
1
1
1
1
1
1
1
1
1
1
1
1
1
1
1
1
1
1
1
1
1
1
1
1
1
1
1
1
1
1
1
1
1
1
1
1
1
1
1
1
1
0
0
0
0
0
0
0
0
0
0
0
0
0
0
0
0
0
0
0
0
0
0
0
0
0
0
0
0
0
0
0
0
0
0
0
0
0
0
0
0
0
0
0
0
0
0
0
0
0
0
0
0
0
0
0
0
0
0
0
0
0
0
0
0
0
0
0
0
0
0
0
0
0
0
0
0
0
0
0
0
0
0
0
0
0
0
0
0
0
0
0
0
0
0
0
0
0
0
0
0
0
0
0
0
0
0
0
0
0
0
0
0
0
0
0
0
0
0
0
0
0
0
0
0
0
0
0
0
0
0
0
0
0
0
0
0
0
0
0
0
0
0
0
0
0
0
0
0
0
0
0
0
0
0
0
0
0
0
0
0
0
0
0
0
0
0
0
0
0
0
0
0
0
0
0
0
0
0
0
0
0
0
0
0
0
0
0
0
0
0
0
0
0
0
0
0
0
0
0
0
0
0
0
0
0
0
0
0
0
0
0
0
0
0
0
0
0
0
0
0
0
0
0
0
0
0
0
0
0
0
0
0
0
0
0
0
0
0
0
0
0
0
0
0
0
0
0
0
0
0
0
0
1
1
1
1
1
1
1
1
1
1
1
1
1
1
1
1
1
1
1
1
1
1
1
1
1
1
1
1
1
1
1
1
1
1
1
1
1
1
1
1
1
1
1
1
1
1
1
1
1
1
1
1
1
1
1
1
1
1
1
1
1
2
2
2
2
2
2
2
2
2
2
2
2
2
2
2
2
2
2
2
2
2
2
2
2
2
2
2
2
2
2
2
2
2
1
1
1
1
1
1
1
1
1
1
1
1
1
1
1
1
1
1
1
1
1
1
1
1
1
1
1
1
1
1
1
1
1
1
1
1
1
1
1
1
1
0
0
0
0
0
0
0
0
0
0
0
0
0
0
0
0
0
0
0
0
0
0
0
0
0
0
0
0
0
0
0
0
0
0
0
0
0
0
0
0
0
0
0
0
0
0
0
0
0
0
0
0
0
0
0
0
0
0
0
0
0
0
0
0
0
0
0
0
0
0
0
0
0
0
0
0
0
0
0
0
0
0
0
0
0
0
0
0
0
0
0
0
0
0
0
0
0
0
0
0
0
0
0
0
0
0
0
0
0
0
0
0
0
0
0
0
0
0
0
0
0
0
0
0
0
0
0
0
0
0
0
0
0
0
0
0
0
0
0
0
0
0
0
0
0
0
0
0
0
0
0
0
0
0
0
0
0
0
0
0
0
0
0
0
0
0
0
0
0
0
0
0
0
0
0
0
0
0
0
0
0
0
0
0
0
0
0
0
0
0
0
0
0
0
0
0
0
0
0
0
0
0
0
0
0
0
0
0
0
0
0
0
0
0
0
0
0
0
0
0
0
0
0
0
0
0
0
0
0
0
0
0
0
0
0
0
0
0
0
0
0
0
0
0
0
0
0
0
0
0
0
0
0
0
0
0
0
0
0
0
0
0
0
0
0
0
0
0
0
0
0
0
0
0
0
0
0
0
0
1
1
1
1
1
1
1
1
1
1
1
1
1
1
1
1
1
1
1
1
1
2
2
2
2
2
2
2
2
2
2
2
2
2
2
2
2
2
2
2
2
2
2
2
2
2
2
2
2
2
2
2
2
2
2
2
2
2
2
2
2
2
2
2
2
2
2
2
2
2
2
2
2
2
2
2
2
2
2
2
2
2
2
2
2
2
2
2
2
2
2
2
2
2
2
2
2
2
2
2
2
2
2
2
2
2
2
2
2
2
2
2
2
2
2
1
1
0
0
0
0
0
0
0
0
0
0
0
0
0
0
0
0
0
0
0
0
0
0
0
0
0
0
0
0
0
0
0
0
0
0
0
0
0
0
0
0
0
0
0
0
0
0
0
0
0
0
0
0
0
0
0
0
0
0
0
0
0
0
0
0
0
0
0
0
0
0
0
0
0
0
0
0
0
0
0
0
0
0
0
0
0
0
0
0
0
0
0
0
0
0
0
0
0
0
0
0
0
0
0
0
0
0
0
0
0
0
0
0
0
0
0
0
0
0
0
0
0
0
0
0
0
0
0
0
0
0
0
0
0
0
0
0
0
0
0
0
0
0
0
0
0
0
0
0
0
0
0
0
0
0
0
0
0
0
0
0
0
0
0
0
0
0
0
0
0
0
0
0
0
0
0
0
0
0
0
0
0
0
0
0
0
0
0
0
0
0
0
0
0
0
0
0
0
0
0
0
0
0
0
0
0
0
0
0
0
0
0
0
0
0
0
0
0
0
0
0
0
0
0
0
0
0
0
0
0
0
0
0
0
0
0
0
0
0
0
0
0
0
0
0
0
0
0
0
0
0
0
0
0
0
0
0
0
0
0
0
0
0
0
0
0
0
0
0
0
0
0
0
0
0
0
0
0
0
0
0
0
0
0
0
0
0
0
0
0
0
0
0
0
0
0
0
0
0
0
0
0
0
0
0
0
0
0
0
0
0
0
0
0
0
0
0
0
0
0
0
0
0
0
0
0
0
0
0
0
0
0
0
0
0
0
0
0
0
0
0
0
0
0
0
0
0
0
0
0
0
0
0
0
0
0
0
0
0
0
0
0
0
0
0
0
0
0
0
0
0
0
0
0
0
0
0
0
0
0
0
0
0
0
0
0
0
0
0
0
0
0
0
0
0
0
0
0
0
0
0
0
0
0
0
0
0
0
0
0
0
0
0
0
0
0
0
0
0
0
0
0
0
0
0
0
0
0
0
0
0
0
0
0
0
0
0
0
0
0
0
0
0
0
0
0
0
0
0
0
0
0
0
0
0
0
0
0
0
0
0
0
0
0
0
0
0
0
0
0
0
0
0
0
0
0
0
0
0
0
0
0
0
0
0
0
0
0
0
0
0
0
0
0
0
0
0
0
0
0
0
0
0
0
0
0
0
0
0
0
0
0
0
0
0
0
0
0
0
0
0
0
0
0
0
0
0
0
0
0
0
0
0
0
0
0
0
0
0
0
0
0
0
0
0
0
0
0
0
0
0
0
0
0
0
0
0
0
0
0
0
0
0
0
0
0
0
0
0
0
0
0
0
0
0
0
0
0
0
0
0
0
0
0
0
1
1
1
1
1
1
1
1
1
1
1
1
1
1
0
0
0
0
0
0
0
0
0
0
0
0
0
0
0
0
0
0
0
0
0
0
0
0
0
0
0
0
0
0
0
1
1
1
1
1
1
1
2
2
2
2
2
2
2
2
2
2
2
2
2
2
2
2
2
2
2
2
2
2
2
2
2
2
2
2
2
2
2
2
2
2
2
2
2
2
2
2
2
2
2
2
2
2
2
2
2
2
2
2
2
2
2
2
2
2
2
2
2
2
2
2
2
2
2
2
2
2
2
2
2
2
2
2
2
2
2
2
2
2
2
2
2
2
2
2
2
2
2
2
2
2
2
2
2
2
2
2
2
2
2
2
2
2
2
2
2
2
2
2
2
2
2
2
2
2
2
2
2
2
2
2
2
1
1
1
1
1
1
1
1
1
1
1
1
1
1
1
1
1
1
1
1
1
1
0
0
0
0
0
0
0
0
0
0
0
0
0
0
0
0
0
0
0
0
0
0
0
0
0
0
0
0
0
0
0
0
0
0
0
0
0
0
0
0
0
0
0
0
0
0
0
0
0
0
0
0
0
0
0
0
0
0
0
0
0
0
0
0
0
0
0
0
0
0
0
0
0
0
0
0
0
0
0
0
0
0
0
0
0
0
0
0
0
0
0
0
0
0
0
0
0
0
0
0
0
0
0
0
0
0
0
0
0
0
0
0
0
0
0
0
0
0
0
0
0
0
0
0
0
0
0
0
0
0
0
0
0
0
0
0
0
0
0
0
0
0
0
0
0
0
0
0
0
0
0
0
0
0
0
0
0
0
0
0
0
0
0
0
0
0
0
0
0
0
0
0
0
0
0
0
0
0
0
0
0
0
0
0
0
0
0
0
0
0
0
0
0
0
0
0
0
0
0
0
0
0
0
0
0
0
0
0
0
0
0
0
0
0
0
0
0
0
0
0
0
0
0
0
0
0
0
0
0
0
0
0
0
0
0
0
0
0
0
0
0
0
0
0
0
0
0
0
0
0
0
0
0
0
0
0
0
0
0
0
0
0
0
0
0
0
0
0
0
0
0
0
0
0
0
0
0
0
0
0
0
0
0
0
0
0
0
0
0
0
0
0
0
0
0
0
0
0
0
0
0
0
0
0
0
0
0
0
0
0
0
0
0
0
0
0
0
0
0
0
0
0
0
0
0
0
0
0
0
0
0
0
0
0
0
0
0
0
0
0
0
0
0
0
0
0
0
0
0
0
0
0
0
0
0
0
0
0
0
0
0
0
0
0
0
0
0
0
0
0
0
0
0
0
0
0
0
0
0
0
0
0
0
0
0
0
0
0
0
0
0
0
0
0
0
0
0
0
0
0
0
0
0
0
0
0
0
0
0
0
0
0
0
0
0
0
0
0
0
0
0
0
0
0
0
0
0
0
0
0
0
0
0
0
0
0
0
0
0
0
0
0
0
0
0
0
0
0
0
0
0
0
0
0
0
0
0
0
0
0
0
0
0
0
0
0
0
0
0
0
0
0
0
0
0
0
0
0
0
0
0
0
0
0
0
0
0
0
0
0
0
0
0
0
0
0
0
0
0
0
0
0
0
0
0
0
0
0
0
0
0
0
0
0
0
0
0
0
0
0
0
0
0
0
0
0
0
0
0
0
0
0
0
0
0
0
0
0
0
0
0
0
0
0
0
0
0
0
0
0
0
0
0
0
0
0
0
0
0
0
0
0
0
0
0
0
0
0
0
0
0
0
0
0
0
0
0
0
0
0
0
0
0
0
0
0
0
0
0
0
0
0
0
0
0
0
0
0
0
0
0
0
0
0
0
0
0
0
0
0
0
0
0
0
0
0
0
0
0
0
0
0
0
0
0
0
0
0
0
0
0
0
0
0
0
0
0
0
0
0
0
0
0
0
0
0
0
0
0
0
0
0
0
0
0
0
0
0
0
0
0
0
0
0
0
0
0
0
0
0
0
0
0
0
0
0
0
0
0
0
0
0
0
0
0
0
0
0
0
0
0
0
0
0
0
0
0
0
0
0
0
0
0
0
0
0
0
0
0
0
0
0
0
0
0
0
0
0
0
0
0
0
0
0
0
0
0
0
0
0
0
0
0
0
0
0
0
0
0
0
0
0
0
0
0
0
0
0
0
0
0
0
0
0
0
0
0
0
0
0
0
0
0
0
0
0
0
0
0
0
0
0
0
0
0
0
0
0
0
0
0
0
0
0
0
0
0
0
0
0
0
0
0
0
0
0
0
0
0
0
0
0
0
0
0
0
0
0
0
0
0
0
0
0
0
0
0
0
0
0
0
0
0
0
0
0
0
0
0
0
0
0
0
0
0
0
0
0
0
0
0
0
0
0
0
0
0
0
0
0
0
0
0
0
0
0
0
0
0
0
0
0
0
0
0
0
0
0
0
0
0
0
0
0
0
0
0
0
0
0
0
0
0
0
0
0
0
0
0
0
0
0
0
0
0
0
0
0
0
0
0
0
0
0
0
0
0
0
0
0
0
0
0
0
0
0
0
0
0
0
0
0
0
0
0
0
0
0
0
0
0
0
0
0
0
0
0
0
0
0
0
0
0
0
0
0
0
0
0
0
0
0
0
0
0
1
1
1
1
1
1
1
1
1
1
1
1
1
1
1
1
1
1
1
1
1
1
1
1
1
1
1
1
1
1
1
1
1
1
1
1
1
1
1
1
1
1
1
1
1
1
1
1
1
1
1
1
1
1
1
1
1
1
1
1
1
1
1
1
1
1
1
1
1
1
1
1
1
1
1
1
1
1
1
1
1
1
1
1
1
1
1
1
1
1
1
1
1
1
1
1
1
1
1
2
2
2
2
2
2
2
2
2
2
2
2
2
2
2
2
2
2
2
3
3
3
3
3
3
3
3
3
3
3
3
3
3
3
3
3
3
3
3
3
3
3
3
3
3
3
3
3
3
3
3
3
3
3
3
3
3
3
3
3
3
3
3
3
3
3
3
3
3
3
3
3
3
3
3
3
3
3
3
3
3
3
3
3
2
2
2
2
2
2
2
2
2
2
2
2
2
2
2
2
2
2
2
2
2
2
2
2
2
2
2
2
2
2
2
2
2
2
2
2
2
2
2
2
2
2
2
2
2
2
2
2
2
2
2
2
2
2
1
1
1
1
1
1
1
1
1
1
1
1
1
1
1
1
1
1
1
1
1
1
1
0
0
0
0
0
0
0
0
0
0
0
0
0
0
0
0
0
0
0
0
0
0
0
0
0
0
0
0
0
0
0
0
0
0
0
0
0
0
0
0
0
0
0
0
0
0
0
0
0
0
0
0
0
0
0
0
0
0
0
0
0
0
0
0
0
0
0
0
0
0
0
0
0
0
0
0
0
0
0
0
0
0
0
0
0
0
0
0
0
0
0
0
0
0
0
0
0
0
0
0
0
0
0
0
0
0
0
0
0
0
0
0
0
0
0
0
0
0
0
0
0
0
0
0
0
0
0
0
0
0
0
0
0
0
0
0
0
0
0
0
0
0
0
0
0
0
0
0
0
0
0
0
0
0
0
0
0
0
0
0
0
0
0
0
0
0
0
0
0
0
0
0
0
0
0
0
0
0
0
0
0
0
0
0
0
0
0
0
0
0
0
0
0
0
0
0
0
0
0
0
0
0
0
0
0
0
0
0
0
0
0
0
0
0
0
0
0
0
0
0
0
0
0
0
0
0
0
0
0
0
0
0
0
0
0
0
0
0
0
0
0
0
0
0
0
0
0
0
0
0
0
0
0
0
0
0
0
0
0
0
0
0
0
0
0
0
0
0
0
0
0
0
0
0
0
0
0
0
0
0
0
0
0
0
0
0
0
0
0
0
0
0
0
0
0
0
0
0
0
0
0
0
0
0
0
0
0
0
0
0
0
0
0
1
1
1
1
1
1
1
1
1
1
1
1
1
1
1
1
1
1
1
1
1
1
1
1
1
1
1
1
1
1
1
1
1
1
1
1
1
1
1
1
1
1
1
1
1
1
1
1
1
1
1
1
1
1
1
1
1
1
1
1
1
1
1
1
1
1
1
1
1
1
1
1
1
1
1
1
1
1
1
1
1
1
1
1
1
1
1
1
1
1
2
2
2
2
2
2
2
2
2
2
2
2
2
2
2
2
2
2
2
2
2
2
2
2
2
2
2
1
1
1
1
1
1
1
1
1
1
1
1
1
1
1
1
1
1
1
1
1
1
1
1
1
1
1
1
1
1
1
1
1
1
1
1
1
1
1
1
1
1
1
0
0
0
0
0
0
0
0
0
0
0
0
0
0
0
0
0
0
0
0
0
0
0
0
0
0
0
0
0
0
0
0
0
0
0
0
0
0
0
0
0
0
0
0
0
0
0
0
0
0
0
0
0
0
0
0
0
0
0
0
0
0
0
0
0
0
0
0
0
0
0
0
0
0
0
0
0
0
0
0
0
0
0
0
0
0
0
0
0
0
0
0
0
0
0
0
0
0
0
0
0
0
0
0
0
0
0
0
0
0
0
0
0
0
0
0
0
0
0
0
0
0
0
0
0
0
0
0
0
0
0
0
0
0
0
0
0
0
0
0
0
0
0
0
0
0
0
0
0
0
0
0
0
0
0
0
0
0
0
0
0
0
0
0
0
0
0
0
0
0
0
0
0
0
0
0
0
0
0
0
0
0
0
0
0
0
0
0
0
0
0
0
0
0
0
0
0
0
0
0
0
0
0
0
0
0
0
0
0
0
0
0
0
0
0
0
0
0
0
0
0
0
0
0
0
0
0
0
0
0
0
0
0
0
0
0
0
0
0
0
0
0
0
0
0
0
0
0
0
0
0
0
0
0
0
0
0
0
0
0
0
0
0
0
0
0
0
0
0
0
0
0
0
0
0
0
0
0
0
0
0
0
0
0
0
0
0
0
0
0
0
0
0
0
0
0
0
0
0
0
0
0
0
0
0
0
0
0
0
0
0
0
0
0
0
0
0
0
0
0
0
0
0
0
0
0
0
0
0
0
0
0
1
1
2
2
2
2
2
2
2
2
2
3
4
4
4
4
4
4
4
4
4
4
4
4
4
4
4
4
4
4
4
4
4
4
4
4
4
4
4
4
4
4
4
4
4
4
4
4
4
5
5
5
5
5
5
5
5
4
4
4
4
4
4
4
4
4
4
4
4
4
4
4
4
4
4
4
4
4
4
4
4
4
4
4
4
4
4
4
4
4
4
4
4
4
4
4
4
4
4
4
4
4
4
4
4
4
4
5
5
5
5
5
5
5
5
5
5
5
5
5
5
5
5
5
5
5
5
5
5
5
5
5
5
5
5
5
5
5
5
5
5
5
5
5
5
5
5
5
5
5
5
5
5
5
5
5
5
5
5
5
5
5
5
5
5
5
5
5
5
5
5
5
5
5
5
5
5
5
5
5
5
5
5
5
5
5
5
5
5
5
5
5
5
5
5
5
5
5
5
5
5
5
5
5
5
5
4
3
2
2
2
2
2
2
2
2
2
2
2
2
2
2
2
2
2
2
2
2
2
2
2
2
2
2
2
2
2
2
2
2
2
2
2
2
2
2
2
2
2
2
2
2
2
2
2
2
2
2
2
2
2
2
2
2
2
2
2
2
2
2
2
2
2
2
2
2
2
2
2
2
2
2
2
2
2
2
2
2
2
2
2
2
2
2
2
2
2
2
2
2
2
2
2
2
2
2
1
1
1
1
1
1
1
1
1
1
1
1
1
1
1
1
1
1
1
1
1
1
1
1
1
1
1
1
1
1
1
1
1
1
1
1
1
1
1
1
1
1
1
1
1
1
1
1
1
1
1
1
1
1
1
1
1
1
1
1
1
1
1
1
1
1
1
1
1
1
1
1
1
1
1
1
1
1
1
1
1
1
1
1
1
1
1
1
1
1
1
1
1
1
1
1
1
1
1
1
1
1
1
1
1
1
1
1
1
1
1
1
1
1
1
1
1
1
1
1
1
1
1
1
1
1
1
0
0
0
0
0
0
0
0
0
0
0
0
0
0
0
0
0
0
0
0
0
0
0
0
0
0
0
0
0
0
0
0
0
0
0
0
0
0
0
0
0
0
0
0
0
0
0
0
0
0
0
0
0
0
0
0
0
0
0
0
0
0
0
0
0
0
0
0
0
0
0
0
0
0
0
0
0
0
0
0
0
0
0
0
0
0
0
0
0
0
0
0
0
0
0
0
0
0
0
0
0
0
0
0
0
0
0
0
0
0
0
0
0
0
0
0
0
0
0
0
0
0
0
0
0
0
0
0
0
0
0
0
0
0
0
0
0
0
0
0
0
0
0
0
0
0
0
0
0
0
0
0
0
0
0
0
0
0
0
0
0
0
0
0
0
0
0
0
0
0
0
0
0
0
0
0
0
0
0
0
0
0
0
0
0
0
0
0
0
0
0
0
0
0
0
0
0
0
0
0
0
0
0
0
0
0
0
0
0
0
0
0
0
0
0
0
0
0
0
0
0
0
0
0
0
0
0
0
0
0
0
0
0
0
0
0
0
0
0
0
0
0
0
0
0
0
0
0
0
0
0
0
0
0
0
0
0
0
0
0
0
0
0
0
0
0
0
0
0
0
0
0
0
0
0
0
0
0
0
0
0
0
0
0
0
0
0
0
0
0
0
0
0
0
0
0
0
0
0
0
0
0
0
0
0
0
0
0
0
0
0
0
0
0
0
0
0
0
0
0
0
0
0
0
0
0
0
0
0
0
0
0
0
0
0
0
0
0
0
0
0
0
0
0
0
0
0
0
0
0
0
0
0
0
0
0
0
0
0
0
0
0
0
0
0
0
0
0
0
0
0
0
0
0
0
0
0
0
0
0
0
0
0
0
0
0
0
0
0
0
0
0
0
0
0
0
0
0
0
0
0
0
0
0
0
0
0
0
0
0
0
0
0
0
0
0
0
0
0
0
0
0
0
0
0
0
0
0
0
0
0
0
0
0
0
0
0
0
0
0
0
0
0
0
0
0
0
0
0
0
0
0
0
0
0
0
0
0
0
0
0
0
0
0
0
0
0
0
0
0
0
0
0
0
0
0
0
0
0
0
0
0
0
0
0
0
0
0
0
0
0
0
0
0
0
0
0
0
0
0
0
0
0
0
0
0
0
0
0
0
0
0
0
0
0
0
0
0
0
0
0
0
0
0
0
0
0
0
0
0
0
0
0
0
0
0
0
0
0
0
0
0
0
0
0
0
0
0
0
0
0
0
0
0
0
0
0
0
0
0
0
0
0
0
0
0
0
0
0
0
0
0
0
0
0
0
0
0
0
0
0
0
0
0
0
0
0
0
0
0
0
0
0
0
0
0
0
0
0
0
0
0
0
0
0
0
0
0
0
0
0
0
0
0
0
0
0
0
0
0
0
0
0
0
0
0
0
0
0
0
0
0
0
0
0
0
0
0
0
0
0
0
0
0
0
0
0
0
0
0
0
0
0
0
0
0
0
0
0
0
0
0
0
0
0
0
0
0
0
0
0
0
0
0
0
0
0
0
0
0
0
0
0
0
0
0
0
0
0
0
0
0
0
0
0
0
0
0
0
0
0
0
0
0
0
0
0
0
0
0
0
0
0
0
0
0
0
0
0
0
0
0
0
0
0
0
0
0
0
0
0
0
0
0
0
0
0
0
0
0
0
0
1
1
1
2
2
2
2
2
2
2
2
2
2
2
2
2
2
2
2
2
2
2
2
2
2
2
2
2
2
2
2
2
2
2
2
2
2
2
2
2
2
2
2
2
2
2
2
2
2
2
2
2
2
2
2
2
2
2
2
2
2
2
2
2
2
2
2
2
2
2
2
2
2
2
2
2
2
2
2
2
2
2
2
2
2
2
2
2
2
2
2
2
2
2
2
2
2
2
2
2
2
2
2
2
2
2
2
2
2
2
2
2
2
2
2
2
2
2
2
2
2
2
2
2
1
1
1
1
1
1
1
1
1
1
1
1
1
1
1
1
1
1
1
1
1
1
1
1
1
1
1
1
1
1
1
1
1
1
1
1
1
1
1
1
2
2
2
2
2
2
2
2
2
2
2
2
2
2
2
2
2
2
2
2
2
2
2
2
2
2
2
2
2
2
2
2
2
2
2
2
2
2
2
2
2
2
2
2
2
2
2
2
2
2
2
2
2
2
2
2
2
2
2
2
2
2
2
2
2
2
2
2
2
2
2
2
2
2
2
2
2
2
2
2
2
2
2
2
2
2
2
2
2
2
2
2
2
2
2
2
2
2
2
2
2
2
2
2
2
2
2
2
2
2
2
2
2
2
2
2
2
2
2
2
2
2
2
2
2
2
2
2
2
2
2
2
2
2
2
2
2
2
2
2
2
2
2
2
2
2
2
2
2
2
2
2
2
2
2
2
2
2
2
2
2
2
2
2
2
2
1
1
1
1
1
1
0
0
0
0
0
0
0
0
0
0
0
0
0
0
0
0
0
0
0
0
0
0
0
0
0
0
0
0
0
0
0
0
0
0
0
0
0
0
0
0
0
0
0
0
0
0
1
1
1
1
1
1
0
0
0
0
0
0
0
0
0
0
0
0
0
0
0
0
0
0
0
0
0
0
0
0
0
0
0
0
0
0
0
0
0
0
0
0
0
0
0
0
0
0
0
0
0
0
0
0
0
0
0
0
0
0
0
0
0
0
0
0
0
0
0
0
0
0
0
0
0
0
0
0
0
0
0
0
0
0
0
0
0
0
0
0
0
0
0
0
0
0
1
1
1
1
1
1
1
1
1
1
1
1
1
1
1
2
2
2
2
2
2
2
2
2
2
2
2
2
2
2
2
2
2
2
2
2
2
2
2
2
2
2
2
2
2
2
2
2
2
2
2
2
2
2
2
2
2
2
2
2
2
2
2
2
2
2
2
2
2
2
2
2
2
2
2
2
2
2
2
2
2
2
2
2
2
2
2
2
2
2
2
2
2
2
2
2
2
2
2
2
2
2
2
2
2
2
2
2
2
2
2
2
2
2
2
2
2
2
2
2
2
2
2
2
2
2
2
2
2
2
2
2
2
2
2
2
2
2
2
2
1
1
1
1
1
1
1
1
0
0
0
0
0
0
0
0
0
0
0
0
0
0
0
0
0
0
0
0
0
0
0
0
0
0
0
0
0
0
0
0
0
0
0
0
0
0
0
0
0
0
0
0
0
0
0
0
0
0
0
0
0
0
0
0
0
0
0
0
0
0
0
0
0
0
0
0
0
0
0
0
1
1
1
1
1
1
1
1
1
1
1
1
1
1
1
1
1
1
1
1
1
1
1
1
1
1
1
1
1
1
1
1
1
1
1
1
1
1
1
1
1
1
1
1
1
1
1
1
1
1
1
1
1
1
1
1
1
1
1
1
1
1
1
1
1
1
1
1
1
1
2
2
5
5
8
11
14
14
14
15
15
15
15
16
16
16
16
16
16
16
16
17
19
19
20
20
20
21
21
21
21
21
23
25
25
25
26
26
26
26
26
27
27
27
27
27
27
27
27
27
27
27
30
29
29
30
30
31
31
31
32
33
35
36
36
36
36
37
37
37
40
40
40
40
40
40
40
40
40
41
41
41
41
41
41
41
41
41
41
41
41
41
41
41
41
41
42
42
43
43
43
43
44
44
44
44
44
44
44
44
45
45
46
46
47
47
46
46
46
46
47
47
47
47
47
47
47
47
47
47
47
47
47
47
47
47
47
47
47
47
48
47
47
47
47
47
47
47
47
47
47
48
48
48
48
48
48
48
48
48
48
49
49
49
47
47
47
44
39
38
38
38
39
39
39
38
38
39
39
38
38
38
38
38
38
38
39
39
39
35
31
33
31
31
33
33
35
36
36
36
36
36
36
35
36
32
29
28
29
29
29
30
32
33
36
36
36
35
35
36
36
36
40
45
47
47
49
49
50
51
53
55
55
58
58
59
59
59
60
61
61
61
61
61
60
61
63
64
64
64
65
66
66
66
66
66
66
66
66
67
67
67
67
67
67
67
67
68
68
68
69
69
69
69
69
69
69
69
70
71
70
70
69
69
69
69
69
69
70
69
69
68
68
69
70
72
72
72
72
72
72
72
72
72
72
72
72
72
72
72
72
72
74
74
74
74
74
74
74
74
74
75
75
75
75
75
75
75
75
75
75
75
75
78
78
78
79
80
80
80
80
80
80
80
80
80
80
80
80
80
80
80
80
80
80
81
81
82
83
83
83
84
84
84
84
84
84
84
85
85
84
82
81
79
78
73
72
66
61
62
62
62
63
63
61
59
60
60
61
61
61
61
61
61
59
59
59
60
61
58
54
55
56
56
52
53
53
52
52
52
52
53
53
53
53
52
52
53
53
53
54
54
54
54
52
52
52
53
53
53
54
54
54
55
55
55
56
56
56
57
57
58
58
57
58
58
58
58
58
58
58
58
58
58
58
58
58
58
58
58
58
58
58
58
58
59
59
59
59
60
60
61
61
60
59
59
59
59
53
52
53
52
52
41
39
38
36
35
35
34
34
35
36
36
34
33
33
31
31
30
32
33
33
35
35
35
36
36
36
36
38
42
42
42
42
41
39
39
39
39
41
41
41
43
43
43
43
43
43
44
44
44
44
44
43
43
43
46
47
47
47
47
46
46
46
46
46
46
47
47
47
47
47
47
47
47
47
48
48
48
48
48
48
49
50
50
50
50
50
50
50
50
50
50
52
52
52
52
52
52
52
52
51
51
51
53
54
58
58
58
58
58
60
60
60
60
60
61
59
62
62
62
62
61
61
61
61
61
61
63
64
65
65
64
63
61
61
61
61
61
61
62
62
62
62
62
62
61
59
58
56
56
56
55
57
58
58
59
59
59
59
59
59
60
60
60
60
60
62
62
65
65
65
68
67
68
68
69
69
67
66
66
66
66
66
66
66
67
67
67
67
67
66
66
65
66
66
66
69
69
69
69
70
70
71
71
70
71
70
72
73
73
73
74
75
75
75
75
75
75
75
75
75
75
75
75
77
78
79
78
78
78
78
78
84
86
86
86
83
83
83
83
83
83
84
84
85
84
84
84
84
86
85
85
86
86
86
86
88
89
90
90
89
89
89
88
88
88
92
92
92
89
86
86
84
84
84
83
83
83
83
83
83
83
86
85
85
85
85
86
86
87
86
85
84
82
81
81
78
75
73
70
70
71
72
72
72
73
73
73
73
73
73
73
73
73
73
73
73
73
73
73
73
74
74
74
74
72
72
72
72
73
73
73
72
72
72
72
72
71
68
68
65
64
63
63
58
58
58
58
58
58
58
58
59
59
59
59
59
59
59
59
59
59
60
60
60
60
59
59
61
62
62
64
64
64
64
64
64
63
62
61
57
56
56
55
55
49
48
48
49
49
49
49
49
47
48
45
41
41
41
39
39
39
39
38
38
39
36
35
35
35
35
35
33
33
33
31
31
31
31
31
31
33
33
33
33
33
33
34
34
34
34
34
34
34
34
34
34
34
34
34
34
33
33
31
31
31
31
31
31
31
31
31
31
31
31
31
31
32
32
32
33
34
34
34
33
33
33
33
33
33
34
34
34
34
33
33
32
32
32
32
32
32
32
31
31
31
31
31
31
31
31
31
31
31
31
31
30
30
30
30
30
30
30
30
30
30
29
29
28
28
28
27
25
25
25
23
23
24
24
24
22
22
22
21
21
21
21
21
20
20
19
19
20
19
19
19
19
19
19
19
19
19
19
19
19
19
19
19
19
19
19
19
19
19
19
19
19
19
19
19
19
19
19
19
19
19
20
21
21
21
21
21
21
21
21
21
21
21
21
21
19
17
15
15
14
14
13
13
13
13
13
13
14
14
14
15
16
16
16
16
16
16
16
16
16
16
16
16
16
16
16
16
16
16
16
16
16
17
17
17
17
17
17
17
17
17
17
17
19
18
18
18
18
18
19
19
19
19
19
19
19
19
19
19
19
18
18
18
18
18
18
18
18
18
18
18
18
18
18
18
18
18
18
18
18
18
18
18
18
18
18
18
18
18
18
18
18
18
18
19
19
18
18
17
17
17
17
17
17
17
17
17
17
17
17
17
16
16
16
16
16
16
16
16
16
16
16
16
19
19
19
19
19
19
19
19
18
18
18
18
18
18
18
18
18
18
18
18
18
18
19
19
19
17
16
16
16
16
16
16
16
16
16
16
16
16
15
15
15
16
15
15
14
13
13
13
13
13
13
11
11
11
11
11
11
11
11
11
11
11
11
11
11
11
11
11
11
11
11
10
6
6
5
5
5
5
5
6
6
6
6
6
6
6
6
6
6
6
6
6
6
6
6
6
6
6
6
6
6
6
6
6
6
6
6
6
6
6
6
6
6
6
6
6
6
6
6
6
6
6
6
6
6
5
5
5
5
5
5
5
5
5
5
5
5
5
5
5
5
5
5
5
5
5
5
5
5
5
5
4
5
5
5
5
5
5
5
5
5
5
5
5
5
5
5
4
4
4
4
4
4
4
5
5
5
5
5
5
5
5
5
5
5
5
5
5
5
5
5
5
5
4
4
4
4
3
3
3
3
3
3
4
4
4
4
4
4
4
4
4
4
4
4
4
5
5
5
5
5
5
5
5
5
5
5
5
5
5
5
5
5
5
5
5
5
5
5
5
5
5
5
5
5
5
4
4
4
4
4
4
4
4
4
4
4
4
4
4
4
4
4
4
4
4
4
4
4
4
4
4
4
4
4
4
4
4
4
4
4
4
4
5
5
5
5
5
5
5
5
5
5
5
5
5
5
5
5
5
5
5
5
5
5
5
5
5
5
5
5
5
5
5
5
5
5
5
5
5
5
4
4
4
4
4
4
3
3
3
3
3
3
3
3
3
3
3
3
3
3
3
3
3
3
3
3
3
3
3
3
3
3
3
3
3
3
3
3
3
3
3
3
3
3
3
3
2
2
2
2
2
2
2
2
1
1
1
1
1
1
1
1
0
0
1
1
1
1
1
1
1
1
1
1
1
1
1
1
1
1
1
1
1
1
1
1
1
1
1
1
0
0
0
0
0
0
0
0
0
0
0
0
0
0
0
0
0
0
0
0
0
0
0
0
0
0
0
0
0
0
0
0
0
0
0
0
0
0
0
0
0
0
0
0
0
0
0
0
0
0
0
0
0
0
0
0
0
0
0
0
0
0
0
0
0
0
0
0
0
0
0
0
0
0
0
0
0
0
0
0
0
0
0
0
0
0
0
0
0
0
0
0
0
0
0
0
0
0
0
0
0
0
0
0
0
0
0
0
0
0
0
0
0
0
0
0
0
0
0
0
0
0
0
0
0
0
0
0
0
0
0
0
0
0
0
0
0
0
0
0
0
0
0
0
0
0
0
0
0
0
0
0
0
0
0
0
0
0
0
0
0
0
0
0
0
0
0
0
0
0
0
0
0
0
0
0
0
0
0
0
0
0
0
0
0
0
0
0
0
0
0
0
0
0
0
0
0
0
0
0
0
0
0
0
0
0
0
0
0
0
0
0
0
0
0
0
0
0
0
0
0
0
0
0
0
0
0
0
0
0
0
0
0
0
0
0
0
0
0
0
0
0
0
0
0
0
0
0
0
0
0
0
0
0
0
0
0
1
1
1
1
1
1
1
1
1
1
1
1
1
1
1
1
1
1
1
1
1
1
1
1
2
2
2
2
2
2
2
2
2
2
2
2
2
2
2
2
2
2
2
2
2
2
2
2
2
2
2
2
2
2
2
2
2
2
2
2
2
2
2
2
2
2
2
2
2
2
2
2
2
2
2
2
2
2
2
2
2
2
2
2
2
2
2
2
2
2
2
2
2
2
2
2
2
2
2
2
2
2
2
2
2
2
2
2
2
2
2
2
2
2
2
2
2
2
2
2
2
2
2
2
2
2
2
2
3
3
3
3
3
3
3
3
3
3
3
4
4
4
4
4
4
4
4
4
4
4
4
4
4
4
4
4
4
4
4
4
4
4
4
4
4
4
4
4
4
4
4
4
4
4
4
4
4
4
4
4
4
4
3
3
2
2
2
2
2
2
2
3
3
3
3
3
3
3
3
3
3
3
3
3
3
3
3
3
3
3
3
3
3
3
3
3
3
3
3
3
3
3
3
2
2
2
2
2
2
2
2
2
2
2
2
2
2
2
2
2
2
2
2
2
2
2
2
2
2
2
2
2
2
2
2
2
2
2
2
2
2
2
2
2
2
2
2
2
2
2
2
1
1
1
1
1
1
1
1
1
1
1
1
1
1
1
1
1
1
1
0
0
0
0
0
0
0
0
0
0
0
0
0
0
0
0
0
0
0
0
0
0
0
0
0
0
0
0
0
0
0
0
0
0
0
0
0
0
0
0
0
0
0
0
0
0
0
0
0
0
0
0
0
0
0
0
0
0
0
0
0
0
0
0
0
0
0
0
0
0
0
0
0
0
0
0
0
0
0
0
0
0
0
0
0
0
0
0
0
0
0
0
0
0
0
0
0
0
0
0
0
0
0
0
0
0
0
0
0
0
0
0
0
0
0
0
0
0
0
0
0
0
0
0
0
0
0
0
0
0
0
0
0
0
0
0
0
0
0
0
0
0
0
0
0
0
0
0
0
0
0
0
0
0
0
0
0
0
0
0
0
0
0
0
0
0
0
0
0
0
0
0
0
0
0
0
0
0
0
0
0
0
0
0
0
0
0
0
0
0
0
0
0
0
0
0
0
0
0
0
0
0
0
0
0
0
0
0
0
0
0
0
0
0
0
0
0
0
0
0
0
0
0
0
0
0
0
0
0
0
0
0
0
0
0
0
0
0
0
0
0
0
0
0
0
0
0
0
0
0
0
0
0
0
0
0
0
0
0
0
0
0
0
0
0
0
0
0
0
0
0
0
0
0
0
0
0
0
0
0
0
0
0
0
0
0
0
0
0
0
0
0
0
0
0
0
0
0
0
0
0
0
0
0
0
0
0
0
0
0
0
0
0
0
0
0
0
0
0
0
0
0
0
0
0
0
0
0
0
0
0
0
0
0
0
0
0
0
0
0
0
0
0
0
0
0
0
0
0
0
0
0
0
1
1
1
1
1
1
1
1
1
1
1
1
1
1
1
1
1
1
1
1
1
1
1
1
1
1
1
1
1
1
2
2
2
2
2
2
2
2
2
3
3
3
3
3
3
3
3
3
3
3
3
3
3
3
3
3
3
3
3
3
3
3
3
3
3
3
3
3
3
3
3
3
3
3
3
3
3
3
3
3
3
3
3
3
3
3
3
3
3
3
3
3
3
3
3
3
3
4
4
4
4
4
4
4
4
4
4
4
4
4
4
4
4
4
4
4
4
4
4
4
4
4
4
3
3
3
3
3
3
3
3
3
3
3
3
3
3
3
3
3
3
3
3
3
3
3
3
3
3
3
3
3
3
3
3
3
3
3
3
3
3
3
3
3
3
3
3
3
3
3
3
3
3
3
3
3
3
3
3
3
3
3
3
3
3
3
3
3
3
3
3
3
3
3
3
3
3
3
3
3
3
3
3
3
3
3
3
2
2
2
2
2
2
2
2
2
2
2
2
2
2
2
2
2
2
2
2
2
2
2
2
2
2
2
2
2
2
2
2
2
2
2
2
2
2
1
0
0
0
0
0
0
0
0
0
0
0
0
0
0
0
0
0
0
0
0
0
0
0
0
0
0
0
0
0
0
0
0
0
0
0
0
0
0
0
0
0
0
0
0
0
0
0
0
0
0
0
0
0
0
0
0
0
0
0
0
0
0
0
0
0
0
0
0
0
0
0
0
0
0
0
0
0
0
0
0
0
0
0
0
0
0
0
0
0
0
0
0
0
0
0
0
0
0
0
0
0
0
0
0
0
0
0
0
0
0
0
0
0
0
0
0
0
0
0
0
0
0
0
0
0
0
0
0
0
0
0
0
0
0
0
0
0
0
0
0
0
0
0
0
0
0
0
0
0
0
0
0
0
0
0
0
0
0
0
0
0
0
0
0
0
0
0
0
0
0
0
0
0
0
0
0
0
0
0
0
0
0
0
0
0
0
0
0
0
0
0
0
0
0
0
0
0
0
0
0
0
0
0
0
0
0
0
0
0
0
0
0
0
0
0
0
0
0
0
0
0
0
0
0
0
0
0
0
0
0
0
0
0
0
0
0
0
0
0
0
0
0
0
0
0
0
0
0
0
0
0
0
0
0
0
0
0
0
0
0
0
0
0
0
0
0
0
0
0
0
0
0
0
0
0
0
0
0
0
0
0
0
0
0
0
0
0
0
0
0
0
0
0
0
0
0
0
0
0
0
0
0
0
0
0
0
0
0
0
0
1
1
1
1
1
1
1
1
2
2
2
2
2
2
2
2
2
2
2
2
2
2
2
2
2
2
2
2
2
2
2
2
2
2
2
2
2
2
2
2
2
2
2
2
2
2
2
2
2
2
2
2
2
2
2
2
2
2
2
2
2
2
2
2
2
2
2
2
2
2
2
2
2
2
2
2
2
2
2
2
2
2
2
2
2
2
2
2
2
1
1
1
1
1
1
1
1
1
1
1
1
1
1
1
1
1
1
1
1
1
1
1
1
1
1
1
1
1
1
1
1
1
1
1
1
1
1
1
1
1
1
1
1
1
1
1
1
1
1
1
1
1
1
1
1
1
1
1
1
1
1
1
1
1
1
1
0
0
0
0
0
0
0
0
0
0
0
0
0
0
0
0
0
0
0
0
0
0
0
0
0
0
0
0
0
0
0
0
0
0
0
0
0
0
0
0
0
0
0
0
0
0
0
0
0
0
0
0
0
0
0
0
0
0
0
0
0
0
0
0
0
0
0
0
0
0
0
0
0
0
0
0
0
0
0
0
0
0
0
0
0
0
0
0
0
0
0
0
0
0
0
0
0
0
0
0
0
0
0
0
0
0
0
0
0
0
0
0
0
0
0
0
0
0
0
0
0
0
0
0
0
0
0
0
0
0
0
0
0
0
0
0
0
0
0
0
0
0
0
0
0
0
0
0
0
0
0
0
0
0
0
0
0
0
0
0
0
0
0
0
0
0
0
0
0
0
0
0
0
0
0
0
0
0
0
0
0
0
0
0
0
0
0
0
0
0
0
0
0
0
0
0
0
0
0
0
0
0
0
0
0
0
0
0
0
0
0
0
0
0
0
0
0
0
0
0
0
0
0
0
0
0
0
0
0
0
0
0
0
0
0
0
0
0
0
0
0
0
0
0
0
0
0
0
0
0
0
0
0
0
0
0
0
0
0
0
0
0
0
0
0
0
0
0
0
0
0
0
0
0
0
0
0
0
0
0
0
0
0
0
0
0
0
0
0
0
0
0
0
0
0
0
0
0
0
0
0
0
0
0
0
0
0
0
0
0
0
0
0
0
0
0
0
0
0
0
0
0
0
0
0
0
0
0
0
0
0
0
0
0
0
0
0
0
0
0
0
0
0
0
0
0
0
0
0
0
0
0
0
0
0
0
0
0
0
0
0
0
0
0
0
0
1
1
1
1
1
1
1
1
1
1
1
1
1
1
1
1
1
1
1
1
1
1
1
1
1
1
1
1
1
1
1
1
1
1
1
1
1
1
1
1
1
1
1
1
1
1
1
1
1
1
1
1
1
1
1
1
1
1
1
1
1
1
0
0
0
0
0
0
0
0
0
0
0
0
0
0
0
0
0
0
0
0
0
0
0
0
0
0
0
0
0
0
1
1
1
1
1
1
1
1
1
1
1
1
1
1
1
1
1
1
1
1
1
1
1
1
1
1
1
1
1
1
1
1
1
1
1
1
1
1
1
1
1
1
1
1
1
1
1
1
0
0
0
0
0
0
0
0
0
0
0
0
0
0
0
0
0
0
0
0
0
0
0
0
0
0
0
0
0
0
0
0
0
0
0
0
0
0
0
0
0
0
0
0
0
0
0
0
0
0
0
0
0
0
0
0
0
0
0
0
0
0
0
0
0
0
0
0
0
0
0
0
0
0
0
0
0
0
0
0
0
0
0
0
0
0
0
0
0
0
0
0
0
0
0
0
0
0
1
1
1
1
1
1
1
1
1
1
1
1
1
1
1
1
1
1
1
1
1
1
1
1
1
1
2
2
2
2
2
2
2
1
1
1
1
1
1
1
1
1
1
1
1
1
1
1
1
1
1
1
1
1
1
1
1
1
1
1
1
1
1
1
1
1
1
1
1
2
2
2
2
2
2
2
2
2
2
2
2
2
2
2
2
2
3
3
3
3
3
3
3
3
3
3
3
3
3
3
3
3
3
3
3
3
3
3
3
3
3
3
3
3
3
3
3
3
3
3
3
3
3
3
3
3
3
3
3
3
3
3
3
3
3
3
2
2
2
3
3
3
3
3
3
3
3
3
3
3
3
3
3
3
3
3
3
3
3
3
3
3
3
3
3
3
3
3
3
3
3
3
3
3
3
3
3
3
3
3
3
3
3
3
3
3
3
3
3
3
3
3
3
2
2
2
2
2
2
2
2
2
2
2
2
2
2
2
2
2
2
2
2
2
2
2
2
2
2
2
2
2
2
2
1
1
1
1
1
1
1
1
1
1
1
1
1
1
1
1
1
1
1
1
1
1
1
1
1
1
1
1
1
1
1
1
1
1
1
1
1
1
1
1
1
1
1
1
1
1
1
1
1
1
1
1
1
1
1
1
1
1
1
1
1
1
1
1
1
1
1
1
1
1
1
1
1
1
1
1
1
1
1
1
1
1
1
1
1
1
1
0
0
0
0
0
0
0
0
0
0
0
0
0
0
0
0
0
0
0
0
0
0
0
0
0
0
0
0
0
0
0
0
0
0
0
0
0
0
0
0
0
0
0
0
0
0
0
0
0
0
0
0
0
0
0
0
0
0
0
0
0
0
0
0
0
0
0
0
0
0
0
0
0
0
0
0
0
0
0
0
0
0
0
0
0
0
0
0
0
0
0
0
0
0
0
0
0
0
0
0
0
0
0
0
0
0
0
0
0
0
0
0
0
0
0
0
0
0
0
0
0
0
0
0
0
0
0
0
0
0
0
0
0
0
0
0
0
0
0
0
0
0
0
0
0
0
0
0
0
0
0
0
0
0
0
0
0
0
0
0
0
0
0
0
0
0
0
0
0
0
0
0
0
0
0
0
0
0
0
0
0
0
0
0
0
0
0
0
0
0
0
0
0
0
0
0
0
0
0
0
0
0
0
0
0
0
0
0
0
0
0
0
0
0
0
0
0
0
0
0
0
0
0
0
0
0
0
0
0
0
0
0
0
0
0
0
0
0
0
0
0
0
0
0
0
0
0
0
0
0
0
0
0
0
0
0
0
0
0
0
0
0
0
0
0
0
0
0
0
0
0
0
0
0
0
0
0
0
0
0
0
0
0
0
0
0
0
0
0
0
0
0
0
0
0
0
0
0
0
0
0
0
0
0
0
0
0
0
0
0
0
0
0
0
0
0
0
0
0
0
0
0
0
0
0
0
0
0
0
0
0
0
0
0
0
0
0
0
0
0
0
0
0
0
0
0
0
0
0
0
0
0
0
0
0
0
0
0
0
1
1
1
1
1
1
1
1
1
1
1
1
1
1
1
1
1
1
1
1
1
1
1
1
1
1
1
1
1
1
1
1
1
1
1
1
1
1
1
1
1
1
1
1
1
1
1
1
1
1
1
1
1
1
1
1
1
1
1
1
1
1
1
1
1
1
1
1
1
1
1
1
1
1
1
1
1
1
1
1
1
1
1
1
1
1
1
1
1
1
1
1
1
1
1
1
1
1
1
1
1
1
1
1
1
1
1
1
1
1
1
1
1
1
1
1
1
1
1
1
1
1
1
1
1
1
1
1
1
1
1
1
1
1
1
1
1
1
1
1
1
0
0
0
0
0
0
0
0
0
0
0
0
0
0
0
0
0
0
0
0
0
0
0
0
0
0
0
0
0
0
0
0
0
0
0
0
0
0
0
0
0
0
0
0
0
0
0
0
0
0
0
0
0
0
0
0
0
0
0
0
0
0
0
0
0
0
0
0
0
0
0
0
0
0
0
0
0
0
0
0
0
0
0
0
0
0
0
0
0
0
0
0
0
0
0
0
0
0
0
0
0
0
0
0
0
0
0
0
0
0
0
0
0
0
0
0
0
1
1
1
1
1
1
1
1
1
1
1
1
1
1
1
1
1
1
1
1
1
1
1
1
1
1
1
1
1
1
1
1
1
1
1
1
1
1
1
1
1
1
1
1
1
1
1
1
1
1
1
1
1
1
1
1
1
1
1
1
1
1
1
1
1
1
1
1
1
1
1
1
1
1
1
1
1
1
1
1
1
1
1
1
1
1
1
1
1
1
1
1
1
1
1
1
1
1
1
1
1
1
1
1
1
1
1
1
1
1
1
1
1
1
1
1
0
0
0
0
0
0
0
0
0
0
0
0
0
0
0
0
0
0
0
0
0
0
0
0
0
0
0
0
0
0
0
0
0
0
0
0
0
0
0
0
0
0
0
0
0
0
0
0
0
0
0
0
0
0
0
0
0
0
0
0
0
0
0
0
0
0
0
0
0
0
0
0
0
0
0
0
0
0
0
0
0
0
0
0
0
0
0
0
0
0
0
0
0
0
0
0
0
0
0
0
0
0
0
0
0
0
0
0
0
0
0
0
0
0
0
0
0
0
0
0
0
0
0
0
0
0
0
0
0
0
0
0
0
0
0
0
0
0
0
0
0
0
0
0
0
0
0
0
0
0
0
0
0
0
0
0
0
0
0
0
0
0
0
0
0
0
0
0
0
0
0
0
0
0
0
0
0
0
0
0
0
0
0
0
0
0
0
0
0
0
0
0
0
0
0
0
0
0
0
0
0
0
0
0
0
0
0
0
0
0
0
0
0
0
0
0
0
0
0
0
0
0
0
0
0
0
0
0
0
0
0
0
0
0
0
0
0
0
0
0
0
0
0
0
0
0
0
0
0
0
0
0
0
0
0
0
0
0
0
0
0
0
0
0
0
0
0
0
0
0
0
0
0
0
0
0
0
0
0
0
0
0
0
0
0
0
0
0
0
0
0
0
0
0
0
0
0
0
0
0
0
0
0
0
0
0
0
0
0
0
0
0
0
0
0
0
0
0
0
0
0
0
0
0
0
0
0
0
0
0
0
0
0
0
0
0
0
0
0
0
0
0
0
0
0
0
0
0
0
0
0
0
0
0
0
0
0
0
0
0
0
0
0
0
0
0
0
0
0
0
0
0
0
0
0
0
0
0
0
0
0
0
0
0
0
0
0
0
0
0
0
0
0
0
0
0
0
0
0
0
0
0
0
0
0
0
0
0
0
0
0
0
0
0
0
0
0
0
0
0
0
0
0
0
0
0
0
0
0
0
0
0
0
0
0
0
0
0
0
0
1
1
1
1
1
1
1
1
1
1
1
1
1
1
1
2
2
2
2
2
2
2
3
3
3
3
3
3
3
3
3
3
3
3
3
3
3
3
3
3
3
3
3
3
3
3
3
4
4
4
4
4
4
4
4
4
4
4
4
4
4
4
4
4
4
4
4
4
4
4
5
5
5
5
5
5
5
5
5
5
5
5
5
5
5
5
5
5
5
5
5
5
5
5
5
5
5
5
5
5
5
5
5
5
5
5
5
5
5
5
5
5
5
5
5
5
5
5
5
5
5
5
5
5
5
5
5
5
5
5
5
5
5
5
5
5
5
5
5
5
5
5
5
5
5
5
5
5
5
5
5
5
5
5
5
6
6
6
6
6
6
6
6
6
6
6
6
6
6
6
6
6
6
6
6
6
6
6
6
6
7
7
7
7
7
7
7
7
7
7
7
7
7
8
8
8
8
8
11
12
11
11
11
11
11
11
11
11
11
11
11
11
11
11
11
11
11
12
12
12
11
11
11
11
11
11
11
11
11
11
11
10
10
10
10
10
10
10
10
11
11
12
13
13
13
14
14
13
13
13
13
13
13
13
13
13
13
13
13
12
12
12
12
12
12
12
12
12
12
12
12
12
12
12
12
12
12
12
12
12
12
12
12
12
12
12
13
13
13
13
13
13
13
15
16
16
16
16
16
16
16
16
16
16
16
16
16
16
16
17
18
18
18
19
18
18
18
18
18
18
19
19
19
19
19
19
19
18
18
18
19
19
19
19
19
19
19
19
19
19
19
19
19
19
19
19
19
19
19
20
20
20
19
19
19
19
19
17
18
18
18
18
18
19
19
19
19
19
19
19
19
19
19
19
19
19
19
19
19
19
19
19
19
19
19
19
19
19
21
21
21
21
22
22
22
22
21
21
21
21
21
22
22
21
21
21
21
22
21
22
22
21
21
21
21
21
21
21
21
21
21
21
21
21
21
21
21
21
21
22
22
22
22
22
22
22
22
22
22
22
22
22
22
21
21
21
21
21
21
21
21
21
21
21
21
21
21
21
20
20
20
20
19
19
19
19
19
19
19
19
19
19
19
19
19
19
19
19
19
19
19
19
19
19
19
19
19
19
19
19
19
18
18
15
15
13
13
13
11
11
11
11
11
11
11
11
11
11
11
11
11
11
11
11
11
11
11
11
11
11
11
11
11
11
11
11
11
11
11
11
11
11
11
11
11
11
11
11
11
11
11
11
11
11
11
11
11
11
11
11
11
11
11
11
10
10
10
10
10
10
10
10
10
10
10
10
9
9
8
7
5
5
5
5
5
5
5
5
5
5
5
5
5
5
5
5
5
5
5
5
5
5
5
5
5
4
4
5
5
5
5
3
3
3
3
3
3
3
3
3
3
3
4
4
4
4
4
4
4
4
3
3
3
3
3
3
3
3
3
4
4
4
4
4
4
5
5
5
5
5
5
5
5
5
5
5
5
5
5
5
5
6
6
6
6
6
6
6
6
6
6
6
6
6
6
6
6
6
6
6
6
7
7
7
7
7
7
7
7
8
8
8
8
8
7
7
7
7
7
7
8
8
8
8
8
8
8
8
8
8
8
8
8
8
8
8
8
8
8
9
9
9
9
9
9
9
9
9
9
9
9
9
9
9
9
9
9
9
9
9
9
9
9
9
9
9
9
9
9
9
10
10
10
10
10
10
10
10
10
10
10
10
10
10
10
10
10
10
10
11
11
11
11
11
11
11
10
9
9
9
9
9
10
10
10
9
9
9
9
9
9
9
9
9
9
9
9
9
9
9
9
8
8
9
9
9
9
9
9
9
9
8
8
8
8
8
8
8
8
8
8
6
5
5
5
5
5
5
5
5
3
3
3
3
3
3
3
3
3
4
4
4
4
4
4
5
5
5
5
5
5
5
5
5
5
5
5
5
5
5
5
5
5
5
5
5
5
5
6
6
6
6
6
6
6
5
5
5
5
6
6
6
6
6
6
6
6
7
8
8
8
8
8
8
8
8
8
8
8
8
8
8
8
9
10
11
11
11
11
11
11
11
11
11
11
11
11
11
11
11
11
11
11
11
11
11
11
11
11
11
11
11
11
11
11
11
11
11
11
11
11
11
11
11
11
11
11
11
11
11
11
11
11
11
11
11
11
11
11
11
11
11
11
11
11
11
11
11
11
11
11
11
11
11
11
11
11
11
11
11
11
11
11
11
11
11
11
12
12
12
12
12
11
11
11
11
11
11
11
11
11
11
11
11
11
12
12
12
12
12
12
12
12
12
12
12
12
12
12
12
12
12
12
12
12
12
12
12
12
13
13
13
13
13
13
13
13
13
13
13
12
12
12
12
12
12
13
13
13
13
13
13
12
13
13
13
12
11
11
11
11
13
13
13
13
13
13
13
13
13
13
13
13
13
13
13
13
13
14
14
14
14
14
14
14
14
14
14
14
14
14
14
14
13
13
13
13
13
13
13
13
13
13
13
13
13
13
13
13
13
13
13
13
11
11
11
11
12
12
12
12
12
12
12
12
12
12
12
13
13
13
13
13
13
13
13
13
13
13
13
13
13
13
13
13
13
13
13
13
13
13
13
13
13
13
13
13
13
13
13
13
13
13
13
13
13
12
12
11
11
11
11
11
11
11
11
11
11
11
11
11
11
11
11
11
11
11
11
9
7
7
7
7
7
6
6
5
5
5
4
4
5
5
5
5
5
5
5
5
4
4
4
4
4
5
5
5
5
5
5
5
5
5
5
5
5
5
4
4
4
4
5
5
5
5
5
5
5
5
5
5
5
5
5
5
5
5
5
5
5
5
5
5
5
5
5
5
5
5
5
5
5
5
5
5
5
5
5
5
5
5
5
5
5
5
5
5
5
5
5
5
5
5
4
4
2
2
2
2
2
2
2
2
2
2
2
2
2
2
3
3
3
3
3
3
3
3
3
3
3
3
3
3
3
3
3
3
3
3
3
3
3
3
3
3
3
3
3
3
3
3
3
3
3
3
3
3
3
3
3
3
3
3
3
4
4
4
4
4
4
4
4
4
4
4
4
4
4
4
4
4
4
4
4
4
3
3
3
3
3
3
3
3
3
3
3
3
3
3
3
3
3
3
3
3
3
4
4
4
4
4
4
4
4
4
4
4
5
5
5
5
5
5
5
5
5
5
5
5
5
5
5
5
5
5
5
5
5
5
5
5
5
5
5
5
5
6
6
6
6
6
5
5
5
5
5
5
5
5
5
5
5
5
5
5
5
5
5
5
5
5
4
4
4
4
4
4
4
4
4
4
4
4
4
4
4
4
4
4
4
4
4
4
4
4
4
4
4
4
5
5
5
5
6
6
6
6
6
6
6
6
6
6
7
7
7
8
9
9
9
9
9
9
9
9
9
9
10
10
9
9
9
9
10
10
10
11
11
11
11
11
11
10
9
10
10
11
11
11
12
11
11
11
11
11
11
11
11
11
11
11
11
11
11
11
11
11
11
11
11
11
11
11
11
11
11
11
11
11
11
11
12
12
12
12
12
13
13
13
13
13
13
13
13
14
14
14
14
14
14
14
14
14
14
14
14
14
14
15
15
15
15
15
15
15
15
15
15
15
15
15
15
15
15
15
15
15
15
15
15
16
16
16
16
16
16
16
16
16
16
16
16
16
16
16
16
16
16
16
16
16
16
16
16
16
16
16
16
16
16
16
16
16
16
16
16
13
13
13
13
13
13
13
13
13
13
13
13
12
12
12
12
13
12
12
12
13
13
13
13
13
13
13
13
13
12
12
12
12
12
12
13
13
13
13
13
13
13
13
13
14
14
14
15
15
15
15
15
15
15
15
15
15
16
16
16
16
16
16
16
16
16
17
17
17
18
18
18
18
18
18
19
19
19
19
19
19
20
22
22
22
22
22
22
22
22
22
22
24
24
24
24
24
24
24
25
25
25
25
25
25
25
24
25
25
25
25
25
25
25
26
26
27
27
27
27
27
27
27
28
28
28
28
29
29
29
29
30
30
30
30
30
30
33
33
33
34
34
36
39
39
39
39
39
39
40
40
40
40
40
40
44
44
44
44
44
44
44
44
44
44
44
44
44
44
44
44
41
41
41
41
42
42
44
44
45
45
45
45
46
47
47
47
47
47
47
47
47
47
47
47
47
47
47
47
47
47
47
47
47
47
47
47
48
48
47
47
47
47
47
47
47
47
47
47
47
47
47
47
47
47
48
48
48
48
48
48
48
48
48
48
48
48
48
48
48
48
48
48
47
47
47
47
47
47
47
47
47
47
47
47
47
47
47
47
46
46
46
46
45
43
41
37
37
37
38
37
37
37
37
30
27
28
28
28
27
28
28
27
27
27
27
28
27
26
27
26
26
25
25
25
25
25
24
24
24
23
23
23
22
21
21
21
19
19
19
19
19
19
19
17
16
16
16
16
16
16
15
15
15
14
13
13
13
13
13
13
13
13
13
13
13
13
13
13
11
11
11
11
11
11
10
10
10
10
10
10
10
10
10
10
10
10
10
10
10
10
10
10
10
10
10
10
10
11
11
10
11
11
11
11
11
11
11
11
11
12
12
12
12
12
12
12
12
12
12
12
12
12
11
11
11
11
11
11
11
11
11
11
11
11
10
10
10
11
11
11
11
11
11
11
11
11
11
11
11
11
11
11
11
11
11
11
11
11
11
11
11
11
11
11
11
11
11
11
11
11
11
11
11
11
11
11
11
12
12
12
12
12
12
12
12
12
12
12
13
13
13
13
13
14
14
14
14
14
14
14
14
15
15
15
15
15
15
15
15
15
15
15
15
15
15
15
15
15
15
15
15
15
16
16
18
18
17
17
16
16
16
16
16
16
16
16
16
16
16
16
16
16
17
17
17
17
17
17
18
18
18
18
18
18
18
17
16
16
17
14
13
13
13
13
13
13
13
13
13
13
13
13
13
13
12
12
12
12
12
12
13
12
12
13
13
13
13
13
11
11
11
11
11
11
11
11
12
12
12
12
12
12
12
12
13
13
13
13
13
13
13
13
13
14
14
14
14
14
14
14
14
14
14
14
14
14
14
14
14
14
14
14
14
14
14
14
14
13
13
13
13
13
13
13
13
13
13
13
13
13
13
13
13
13
13
13
13
13
13
13
14
14
14
14
14
15
15
15
13
13
13
12
12
11
12
12
13
12
12
11
11
11
11
11
12
13
13
13
13
13
13
13
13
13
13
13
13
13
13
13
13
13
13
13
13
13
13
13
14
14
13
13
13
12
13
13
13
13
13
13
13
13
13
13
13
13
13
13
13
13
14
14
13
13
13
14
15
15
16
16
16
16
16
18
18
18
18
19
19
19
20
20
20
20
20
20
20
20
20
20
20
20
20
20
20
20
20
22
22
22
23
23
23
23
23
23
24
25
25
25
25
25
25
25
25
25
25
25
26
26
27
27
27
27
27
27
27
27
28
28
28
28
28
28
29
29
30
30
30
31
31
31
31
31
31
31
31
31
31
31
31
31
32
32
32
32
32
32
32
32
32
32
32
32
33
33
33
33
33
33
33
33
33
33
33
33
33
33
33
33
33
33
33
33
33
33
33
33
33
33
33
33
33
33
32
33
32
31
31
30
30
30
26
26
26
24
23
22
22
22
22
22
22
22
22
22
22
22
22
22
22
22
21
21
21
21
21
21
21
21
21
21
21
20
20
20
20
19
19
19
19
19
19
19
19
20
20
22
22
22
22
24
24
24
24
24
25
25
25
23
23
23
23
23
23
24
24
23
23
23
23
23
23
22
22
22
21
21
16
15
15
14
14
14
14
16
16
16
16
14
14
15
15
15
15
15
16
16
16
16
16
16
16
16
16
16
16
16
16
16
17
17
17
17
17
17
17
17
17
17
17
18
18
18
18
18
18
18
18
18
18
19
19
19
19
19
19
19
19
19
19
19
19
21
21
21
21
21
21
20
20
20
20
20
20
20
20
20
20
20
19
19
19
19
20
20
22
21
20
20
20
19
19
19
19
20
20
20
20
20
20
20
21
21
21
21
21
21
21
21
21
21
21
22
22
22
22
22
22
22
22
22
22
22
22
22
22
22
22
22
22
22
22
23
23
23
23
23
23
23
23
23
23
23
23
23
23
23
23
23
23
23
23
25
25
25
23
23
23
23
23
22
22
23
22
22
22
21
22
20
20
19
19
19
19
19
19
20
23
23
25
25
25
25
25
25
27
27
27
26
26
26
26
27
27
27
27
27
27
27
30
30
30
30
30
29
29
29
29
29
28
30
29
28
28
29
29
29
29
30
30
30
31
31
31
31
32
32
32
32
32
33
33
33
33
33
33
33
32
31
29
29
29
29
29
30
30
28
28
28
28
29
30
30
30
30
30
30
30
31
31
31
32
32
32
31
30
30
30
30
30
30
30
30
30
30
31
31
32
32
32
32
32
32
32
32
31
31
31
30
30
30
30
30
30
30
31
30
30
30
30
30
30
30
30
30
30
28
28
28
27
27
27
27
27
27
27
27
27
27
27
27
27
27
27
27
27
27
27
27
27
27
26
26
26
26
26
26
26
25
25
25
24
24
24
23
21
21
19
19
19
18
18
18
18
18
18
16
16
16
13
13
13
13
12
11
11
11
12
13
13
13
13
13
13
13
13
13
14
14
14
14
14
14
14
15
15
15
15
14
14
14
14
14
14
13
13
12
12
12
12
12
13
13
14
14
14
14
14
14
15
15
15
15
15
16
16
16
16
16
16
16
16
16
16
15
15
15
15
15
16
16
16
16
16
16
16
16
16
16
16
16
16
16
16
17
17
17
17
18
18
18
18
17
16
16
16
16
16
16
16
16
16
15
15
15
14
14
14
14
14
14
14
14
14
13
13
13
13
13
14
14
14
14
14
14
14
14
14
14
14
14
14
14
14
14
14
14
14
14
14
15
14
15
15
14
14
14
14
14
14
14
14
13
13
13
13
14
15
15
15
15
15
15
14
15
15
13
11
11
11
11
11
11
11
11
11
11
11
11
11
10
9
9
9
8
8
8
8
8
8
8
8
8
8
8
9
9
9
9
9
9
9
11
12
12
12
12
12
12
12
12
12
13
13
13
13
13
13
13
13
13
13
13
13
13
13
13
13
13
13
11
11
11
11
11
11
11
11
11
11
11
11
11
10
10
11
11
11
11
11
11
11
11
11
11
11
11
11
11
11
11
11
11
11
11
11
11
11
11
11
11
11
11
12
12
12
12
12
12
12
12
13
13
13
13
13
13
13
13
13
13
13
13
13
13
14
14
14
14
14
13
13
13
13
14
14
14
14
14
14
14
14
14
14
14
14
15
15
16
16
16
16
16
15
15
15
15
15
15
15
16
16
16
16
16
16
16
16
16
18
23
24
32
33
36
37
37
37
37
38
39
39
39
40
40
40
40
41
41
41
41
42
42
42
45
45
47
47
47
47
47
47
46
46
45
44
44
44
45
46
47
47
49
49
49
50
50
50
50
52
52
53
53
54
53
53
52
54
58
60
61
61
61
61
63
63
64
64
64
64
64
64
64
64
65
66
66
66
66
66
66
66
66
66
71
71
71
71
71
71
71
71
72
73
74
72
73
73
74
75
79
79
79
79
80
80
80
80
80
80
80
83
83
83
83
83
91
92
92
92
92
92
94
94
94
94
94
95
95
95
95
95
95
90
90
90
91
91
90
90
89
88
87
87
86
86
86
86
86
86
86
86
86
86
87
87
87
87
87
88
88
88
88
88
88
88
90
91
92
92
92
92
93
94
97
97
97
97
97
97
97
97
97
97
97
97
97
97
97
97
97
98
98
98
98
98
98
99
99
99
100
100
100
100
100
100
100
100
100
100
100
100
100
87
87
86
85
84
83
81
80
81
81
80
78
78
77
77
77
77
77
78
78
79
79
79
78
78
77
77
78
78
78
78
78
77
74
68
63
62
58
58
56
57
58
58
58
59
59
58
58
54
55
56
56
54
56
54
55
56
56
58
58
58
58
59
59
58
58
58
57
57
57
57
57
58
58
59
64
64
64
63
61
61
61
59
57
57
58
58
58
61
61
60
59
58
58
55
56
55
55
58
58
60
60
60
59
59
59
59
58
59
58
60
60
60
61
60
60
61
61
61
61
61
61
61
61
61
61
61
61
61
61
61
62
62
62
64
64
64
64
64
64
65
65
65
66
66
67
67
67
67
67
67
68
68
69
69
69
69
69
69
69
69
69
69
69
69
69
69
70
70
70
70
70
69
69
69
69
68
68
67
67
67
67
66
66
67
67
66
66
66
66
65
65
65
62
62
58
56
56
56
56
57
57
55
54
52
51
51
51
51
52
52
52
52
52
52
52
52
52
52
51
51
51
51
50
47
47
48
49
49
49
48
48
49
49
51
50
50
51
48
48
48
45
46
45
44
42
42
42
42
43
44
43
43
41
41
41
41
41
41
41
44
44
44
42
44
44
41
41
39
38
37
39
37
37
39
41
42
42
41
41
41
42
42
42
43
47
47
47
47
47
49
50
50
48
48
48
48
51
51
51
51
51
51
51
52
55
55
55
55
55
55
55
55
55
57
59
60
61
61
61
61
61
61
61
65
66
66
66
66
66
66
66
69
69
71
71
72
72
73
73
73
71
71
71
71
71
71
72
72
71
70
68
68
68
67
67
67
69
68
68
68
68
68
68
68
68
68
68
68
68
68
69
69
69
69
69
69
69
69
69
69
69
69
69
69
69
69
69
69
70
70
70
71
71
71
71
71
72
72
72
71
71
71
71
71
71
71
71
71
72
72
73
72
72
72
72
72
72
72
72
72
72
72
72
72
72
72
72
72
72
72
72
72
72
71
71
70
70
69
68
68
68
68
67
58
56
52
46
46
44
43
41
40
37
33
33
33
33
32
32
31
31
30
26
25
24
24
24
23
24
25
24
24
22
20
20
20
19
19
19
19
18
18
18
18
17
17
16
16
16
16
16
16
16
16
16
16
16
16
16
16
16
16
16
16
16
16
16
17
15
15
15
15
16
15
15
15
15
16
16
16
16
16
16
16
16
17
16
16
16
19
19
19
19
19
16
16
16
17
18
18
17
18
18
18
18
18
19
19
19
19
19
19
19
19
19
19
19
19
19
19
19
19
19
19
19
19
19
19
19
19
21
21
21
20
20
20
20
20
20
20
20
22
22
22
22
22
22
22
23
23
23
23
24
24
24
24
24
24
24
25
25
25
25
25
25
25
25
25
25
26
26
26
27
27
27
27
27
29
30
30
30
30
30
30
30
30
30
30
31
31
31
31
31
31
30
30
30
30
31
31
31
31
31
30
30
30
30
30
30
30
30
30
30
30
30
30
30
30
30
30
31
31
31
31
31
31
30
30
30
30
30
30
30
30
30
31
31
31
30
30
30
30
30
30
30
29
27
26
27
27
27
27
27
27
27
27
25
25
25
25
25
25
25
25
25
25
25
25
25
25
25
25
25
26
28
28
28
28
27
27
29
29
30
30
30
30
26
26
26
26
26
25
25
26
27
27
25
25
25
26
25
27
27
27
27
27
27
27
27
28
28
28
28
28
28
28
28
30
30
30
30
30
30
31
30
30
31
31
31
32
32
32
32
32
28
29
31
33
33
33
35
36
36
36
38
38
39
39
39
39
41
41
40
40
40
41
41
41
41
41
41
41
41
41
41
41
41
44
44
44
44
45
46
46
46
47
47
46
46
46
45
45
46
46
46
46
46
45
45
45
45
45
46
46
46
47
47
47
47
47
48
48
49
50
50
51
51
52
52
52
52
52
52
52
52
52
53
53
54
55
55
55
55
55
55
56
56
56
58
57
57
57
57
57
56
56
56
60
61
61
61
62
62
64
64
66
66
67
69
69
68
68
68
68
68
69
69
67
66
66
66
66
66
66
64
64
64
64
62
63
63
63
65
64
64
64
64
66
66
66
66
66
66
67
68
68
68
68
68
68
68
66
66
64
62
59
58
58
57
57
58
58
56
56
55
55
55
55
54
52
52
52
52
52
52
52
52
52
52
53
53
53
53
53
53
53
53
53
53
53
53
53
53
53
53
53
50
50
50
50
50
50
50
50
50
50
50
50
50
50
50
50
50
50
50
50
50
50
50
50
50
50
50
50
50
50
50
50
51
51
51
51
51
51
52
52
52
52
50
50
50
48
48
48
49
48
47
47
47
47
47
47
46
44
44
39
39
33
32
31
31
31
30
22
20
21
21
19
19
18
18
18
18
18
18
18
18
16
16
16
16
16
16
16
17
16
16
16
15
16
16
17
17
18
18
18
18
18
18
18
17
17
17
17
18
18
18
19
19
19
19
19
19
19
18
18
18
20
20
21
21
21
21
21
21
21
21
21
21
21
21
22
21
21
21
20
20
20
20
21
21
21
21
21
21
21
21
21
21
21
20
20
20
20
21
21
21
21
20
19
19
19
20
20
19
19
19
18
18
18
18
18
18
18
18
18
18
18
18
18
18
19
19
19
19
19
19
19
19
19
20
20
20
20
20
20
20
20
19
19
19
19
19
19
19
19
19
19
19
19
19
19
19
19
20
20
20
20
20
20
20
20
20
20
19
19
19
19
20
20
20
20
21
20
20
20
20
20
20
20
20
20
19
19
19
19
20
20
21
21
21
20
20
19
16
16
16
17
16
16
16
16
16
16
16
16
16
16
16
16
17
17
17
17
17
17
17
18
18
18
18
18
18
19
19
19
19
19
19
19
19
19
19
19
20
21
21
21
21
20
20
20
20
19
19
20
21
21
21
21
21
21
21
22
22
22
22
22
23
23
23
23
23
23
24
24
24
24
24
24
24
23
22
22
22
22
22
22
22
22
22
22
22
22
22
20
19
19
19
19
19
19
19
19
20
20
20
21
21
21
21
21
21
22
22
22
22
22
22
22
22
22
22
22
22
22
22
22
22
22
22
22
22
19
20
20
20
20
20
20
20
20
21
21
22
22
22
22
22
22
22
24
24
24
25
25
25
25
25
25
25
26
27
27
27
27
27
27
27
27
27
27
27
28
28
28
28
28
26
25
24
23
22
22
22
19
19
20
20
20
19
19
19
20
21
21
21
20
20
21
22
22
22
22
22
23
24
24
24
24
24
24
24
24
24
24
24
24
24
24
24
24
24
24
24
24
24
24
23
22
22
22
22
22
22
22
22
22
22
22
22
22
22
22
22
22
22
22
22
22
22
22
22
22
22
22
22
22
22
22
22
22
22
22
22
22
22
22
22
22
22
22
22
22
22
22
22
22
22
22
22
22
22
22
22
22
22
22
22
22
22
22
22
22
22
22
22
22
22
22
23
23
23
23
23
23
23
22
22
22
22
22
21
20
20
20
20
20
20
19
19
19
19
19
19
19
18
16
16
16
16
13
13
13
12
12
12
12
12
12
11
11
11
11
11
11
11
11
11
11
10
10
10
10
10
10
10
10
10
10
10
10
10
10
10
10
10
10
10
11
11
11
11
11
11
11
11
11
11
11
11
11
11
11
11
11
11
11
11
11
11
11
10
10
10
10
10
10
10
10
10
10
10
11
11
11
11
11
11
11
12
13
13
14
14
14
14
14
14
14
14
14
14
14
14
14
14
14
14
14
14
14
14
15
15
16
16
16
16
16
16
16
16
16
16
16
16
16
16
16
16
16
16
16
14
14
14
14
14
13
13
13
13
13
13
13
11
11
11
11
11
11
11
11
11
11
11
11
11
11
11
11
11
11
11
11
11
11
11
11
11
11
11
11
11
11
11
11
11
11
11
11
11
11
11
11
11
11
11
11
11
11
11
11
11
11
11
11
11
11
11
11
11
10
9
9
9
9
9
9
9
9
9
9
9
9
9
9
8
8
8
8
8
8
8
6
5
5
5
5
5
5
5
5
5
5
5
5
3
4
4
4
3
3
3
2
2
2
2
2
2
2
2
2
2
2
2
2
2
2
2
2
2
2
2
2
2
2
2
2
2
2
2
2
2
2
2
2
2
2
2
2
2
2
2
2
2
2
2
2
2
2
2
2
2
2
2
2
2
2
2
2
2
2
2
2
2
2
2
2
2
2
2
4
5
5
6
8
8
8
8
8
8
8
11
11
11
11
11
11
11
11
11
11
11
13
14
15
15
15
15
16
16
16
16
16
16
16
16
16
18
18
18
18
18
18
18
18
18
19
20
22
22
22
22
22
22
22
22
22
22
22
22
24
24
24
24
24
24
25
24
24
24
25
25
25
25
25
25
25
25
25
25
25
25
25
25
25
25
26
27
28
28
28
28
28
29
29
29
29
29
29
29
29
29
29
29
29
29
29
29
29
29
29
29
29
29
29
29
30
30
31
31
31
30
30
30
32
33
35
36
36
36
36
36
36
39
39
39
39
39
39
39
39
39
39
39
39
39
39
39
39
39
39
39
39
39
40
40
40
39
38
37
37
36
37
37
37
37
38
37
38
38
38
38
38
38
39
39
39
39
40
40
43
43
44
44
46
48
48
48
48
48
48
48
48
48
48
48
48
48
49
49
49
49
49
51
52
52
52
52
52
52
52
52
50
50
50
50
50
50
50
50
46
43
42
42
41
43
44
44
44
44
44
49
49
49
50
50
50
50
50
50
50
49
49
49
49
49
49
49
49
48
48
48
48
49
49
50
50
51
51
52
52
52
53
55
54
55
55
55
56
57
57
58
58
59
58
55
54
52
52
52
52
52
53
53
53
53
53
53
53
53
53
53
55
55
55
55
55
55
55
55
55
55
56
56
56
56
56
56
56
56
56
56
56
56
56
56
56
56
56
56
56
56
56
56
56
56
56
56
56
56
55
55
55
55
54
54
55
55
56
56
56
56
56
56
56
56
56
57
57
57
57
57
57
57
57
57
57
57
55
55
55
55
55
55
55
55
55
55
55
55
55
55
55
54
52
52
52
52
50
50
50
47
45
43
42
38
35
35
34
34
34
34
33
33
33
33
33
33
33
33
31
31
31
31
33
33
35
35
35
36
36
37
39
39
39
39
38
38
38
39
35
33
31
30
26
27
27
20
20
20
19
19
19
20
20
20
20
21
21
21
22
22
20
20
20
20
22
22
25
26
31
31
31
31
31
32
32
32
32
32
32
32
32
32
34
35
37
38
42
44
44
44
44
44
44
44
44
44
44
44
44
44
44
44
45
45
47
47
47
47
47
47
50
50
50
50
50
50
50
50
50
50
50
50
50
50
50
50
50
50
50
51
51
51
51
51
51
51
51
51
51
51
52
52
52
52
52
52
52
53
53
53
54
54
55
55
57
58
58
58
59
60
60
61
61
61
61
61
60
60
60
60
60
60
60
60
60
60
60
59
59
59
59
59
60
61
61
61
60
60
60
61
61
61
61
61
61
61
61
61
61
61
61
61
61
61
61
61
61
61
60
60
59
58
55
55
55
55
55
55
55
55
55
55
55
55
55
55
55
55
55
55
55
55
55
55
55
55
54
54
54
54
54
54
52
47
47
45
44
44
44
44
44
44
44
47
47
47
47
47
47
46
46
45
45
45
44
44
43
42
37
33
33
30
30
25
25
22
22
22
22
22
22
22
22
22
20
20
20
20
19
19
19
20
20
21
21
21
21
21
22
22
22
21
19
19
19
19
20
19
18
18
18
19
19
19
19
19
19
19
19
19
19
19
20
20
20
20
20
21
21
21
21
21
21
21
21
21
21
21
21
22
22
22
22
22
22
22
22
22
22
22
23
23
24
23
23
24
24
24
24
26
26
26
26
26
26
26
26
26
26
26
27
27
27
27
28
29
29
29
30
30
30
30
30
30
30
30
30
30
30
31
32
32
32
32
33
33
35
33
34
34
33
34
34
35
35
35
35
36
36
36
36
36
36
36
40
41
42
42
42
42
42
42
42
43
47
47
48
49
49
49
50
50
50
50
50
50
50
50
50
50
51
51
51
53
53
53
53
53
53
53
53
54
54
54
54
54
54
54
54
52
52
52
52
52
55
55
54
52
52
51
50
50
48
48
48
48
48
48
48
48
48
48
48
48
48
48
48
48
48
47
46
50
51
51
51
51
51
51
51
51
52
53
52
52
54
54
54
55
55
56
57
56
56
55
54
52
52
52
52
52
52
53
54
54
54
54
54
54
54
54
54
54
55
55
55
54
54
54
54
54
54
54
54
54
55
55
55
55
55
55
55
54
53
54
53
54
54
55
55
55
60
60
60
61
61
61
61
61
61
61
61
61
61
61
60
60
61
61
60
60
58
55
54
51
51
51
52
51
52
50
50
50
50
47
47
44
44
44
40
39
40
40
40
39
39
39
37
36
36
35
35
35
36
36
36
36
36
35
34
35
35
35
36
36
36
36
35
35
34
34
34
34
34
35
36
36
38
39
39
39
39
39
39
40
40
41
41
41
41
42
42
43
44
44
44
45
45
45
44
44
44
44
44
44
44
47
47
47
48
47
47
46
48
49
50
50
49
50
50
50
49
49
49
49
49
49
49
49
49
50
50
50
52
52
52
52
55
55
55
55
55
53
53
54
53
52
52
52
50
50
50
52
52
52
52
52
52
52
52
52
52
52
51
51
53
55
55
55
55
56
56
56
56
56
56
56
56
56
57
57
57
56
56
55
55
55
55
56
56
55
55
55
55
55
55
55
55
55
55
55
55
55
55
55
55
56
57
58
58
58
58
58
57
56
56
57
57
57
57
57
55
55
57
57
57
57
56
55
55
56
56
55
55
53
53
53
52
51
51
50
48
48
48
48
49
48
49
49
49
50
50
50
49
49
50
50
50
50
50
50
49
49
48
49
50
50
49
48
47
45
45
44
44
44
44
40
40
39
38
38
33
33
36
34
33
33
33
33
34
35
35
36
36
36
35
35
35
35
35
36
37
37
37
37
37
37
38
38
38
38
38
38
38
38
39
39
39
39
40
40
40
41
41
41
41
41
41
41
41
41
41
43
41
41
41
40
40
39
39
39
39
39
39
39
39
39
40
40
41
41
41
41
41
41
41
41
41
41
40
40
40
40
40
40
40
40
40
40
39
39
39
39
39
39
39
39
39
39
39
39
39
39
39
39
39
36
36
36
36
36
36
36
36
36
36
36
36
35
34
34
32
32
32
29
28
22
22
20
20
19
19
19
19
19
19
19
19
18
17
17
16
16
16
16
16
16
16
16
16
16
16
16
16
16
16
16
16
16
16
16
16
16
16
16
16
14
13
13
11
10
10
10
11
11
11
11
11
11
11
11
9
7
5
5
5
5
5
5
5
5
5
5
7
8
7
7
8
8
8
23
23
24
27
29
29
30
30
31
31
31
31
31
33
33
33
33
33
33
33
34
34
34
34
35
35
35
35
35
36
36
36
36
36
36
39
39
40
40
40
40
40
41
41
41
41
41
41
41
42
43
42
42
42
42
42
42
42
42
42
42
42
42
42
42
42
42
42
42
42
42
42
42
43
44
44
44
44
44
44
44
44
44
41
41
41
43
43
43
42
42
42
42
42
42
42
42
42
43
43
43
43
43
43
43
43
43
41
41
41
41
41
41
41
41
41
39
40
40
40
40
40
40
40
40
40
40
40
40
41
41
41
41
41
41
41
41
41
41
41
41
41
41
41
41
41
41
41
41
41
41
41
41
41
41
41
41
40
36
36
36
34
33
33
33
33
31
30
30
30
30
30
25
25
25
25
25
25
25
25
25
25
23
22
22
22
22
22
22
21
19
19
19
19
18
18
18
18
18
18
18
17
17
17
17
17
17
17
16
16
16
16
16
16
16
16
16
16
16
16
15
15
15
15
14
13
11
10
9
9
9
9
9
9
9
8
8
8
8
8
8
8
8
8
7
7
5
5
5
5
5
5
5
5
5
5
5
4
4
4
4
4
4
4
4
4
4
4
4
4
4
4
4
3
3
3
2
2
2
2
2
2
2
2
2
2
2
2
2
2
2
2
2
2
2
2
2
2
2
2
2
2
2
2
2
2
2
2
2
2
2
2
2
2
0
0
0
0
0
0
0
0
0
0
0
0
0
0
0
0
0
0
0
0
0
0
0
0
0
0
0
0
0
0
0
0
0
0
0
0
0
0
0
0
0
0
0
0
0
0
0
0
0
0
0
0
0
0
0
0
0
0
0
0
0
0
0
0
0
0
0
0
0
0
0
0
0
0
0
0
0
0
0
0
0
0
0
0
0
0
0
0
0
0
0
0
0
0
0
0
0
0
0
0
0
0
0
0
0
0
0
0
0
0
0
0
0
0
0
0
0
0
0
0
0
0
0
0
0
0
0
0
0
0
0
0
0
0
0
0
0
0
0
0
0
0
0
0
0
0
0
0
0
0
0
0
0
0
0
0
0
0
0
0
0
0
0
0
0
0
0
0
0
0
0
0
0
0
0
0
0
0
0
0
0
0
0
0
0
0
0
0
0
0
0
0
0
0
0
0
0
0
0
0
0
0
0
0
0
0
0
0
0
0
0
0
0
0
0
0
0
0
0
0
0
0
0
0
0
0
0
0
0
0
0
0
0
0
0
0
0
0
0
0
0
0
0
0
0
0
0
0
0
0
0
0
0
0
0
0
0
0
0
0
0
0
0
0
0
0
0
0
0
0
0
0
0
0
0
0
0
0
0
0
0
0
0
0
0
0
0
0
0
0
0
0
0
0
0
0
0
0
0
0
0
0
0
0
0
0
0
0
0
0
0
0
0
0
0
0
0
0
0
0
0
0
0
0
0
0
0
0
0
0
0
0
0
0
0
0
0
0
0
0
0
0
0
0
0
0
0
0
0
0
0
0
0
0
0
0
0
0
0
0
0
0
0
0
0
0
0
0
0
0
0
0
0
0
0
0
0
0
0
0
0
0
0
0
0
0
0
0
0
0
0
0
0
0
0
0
0
0
0
0
0
0
0
0
0
0
0
0
0
0
0
0
0
0
0
0
0
0
0
0
0
0
0
0
0
0
0
0
0
0
0
0
0
0
0
0
0
0
0
0
0
0
0
0
0
0
0
0
0
0
0
0
0
0
0
0
0
0
0
0
0
0
0
0
0
0
0
0
0
0
0
0
0
0
0
0
0
0
0
0
0
0
0
0
0
0
0
0
0
0
0
0
0
0
0
0
0
0
0
0
0
0
0
0
0
0
0
0
0
0
0
0
0
0
0
0
0
0
0
0
0
0
0
0
0
0
0
0
0
0
0
0
0
0
0
0
0
0
0
0
0
0
0
0
0
0
0
0
0
0
0
0
0
0
0
0
0
0
0
0
0
0
0
0
0
0
0
0
0
0
0
0
0
0
0
0
0
0
0
0
0
0
0
0
0
0
0
0
0
0
0
0
0
0
0
0
0
0
0
0
0
0
0
0
0
0
0
0
0
0
0
0
0
0
0
0
0
0
0
0
0
0
0
0
0
0
0
0
0
1
1
1
1
1
1
1
1
1
1
1
1
1
1
1
1
1
1
1
1
1
1
0
0
0
0
0
0
0
0
0
0
0
0
0
0
0
0
0
0
0
0
0
0
0
0
0
0
0
0
0
0
0
0
0
0
0
0
0
0
0
0
0
0
0
0
0
0
0
0
0
0
0
0
0
0
0
0
0
0
0
0
0
0
0
0
0
0
0
0
0
0
0
0
0
0
0
0
0
0
0
0
0
0
0
0
0
0
0
0
0
0
0
0
0
0
0
0
0
0
0
0
0
0
0
0
0
0
0
0
0
0
0
0
0
0
0
0
0
0
0
0
0
0
0
0
0
0
0
0
0
0
0
0
0
0
0
0
0
0
0
0
0
0
0
0
0
0
0
0
0
0
0
0
0
0
0
0
0
0
0
0
0
0
0
0
0
0
0
0
0
0
0
0
0
0
0
0
0
0
0
0
0
0
0
0
0
0
0
0
0
0
0
0
0
0
0
0
0
0
0
0
0
0
0
0
0
0
0
0
0
0
0
0
0
0
0
0
0
0
0
0
0
0
0
0
0
1
1
1
1
1
1
1
1
1
1
1
1
1
1
1
1
0
0
0
0
0
0
0
0
0
0
0
0
0
0
0
0
0
0
0
0
0
0
0
0
0
0
0
0
0
0
0
0
0
0
0
0
0
0
0
0
0
0
0
0
0
0
0
0
0
0
0
0
0
0
0
0
0
0
0
0
0
0
0
0
0
0
0
0
0
0
0
0
0
0
0
0
0
0
0
0
0
0
0
0
0
0
0
0
0
0
0
0
0
0
0
0
0
0
0
0
0
0
0
0
0
0
0
0
0
0
0
0
0
0
0
0
0
0
0
0
0
0
0
0
0
0
0
0
0
0
0
0
0
0
0
0
0
0
0
0
0
0
0
0
0
0
0
0
0
0
0
0
0
0
0
0
0
0
0
0
0
0
0
0
0
0
0
0
0
0
0
0
0
0
0
0
0
0
0
0
0
0
0
0
0
0
0
0
0
0
0
0
0
0
0
0
0
0
0
0
0
0
0
0
0
0
0
0
0
0
0
0
0
0
0
0
0
0
0
0
0
0
0
0
0
0
0
0
0
0
0
0
0
0
0
0
0
0
0
0
0
0
0
0
0
0
0
0
0
0
0
0
0
0
0
0
0
0
0
0
0
0
0
0
0
0
0
0
0
0
0
0
0
0
0
0
0
0
0
0
0
0
0
0
0
0
0
0
0
0
0
0
0
0
0
0
0
0
0
0
0
0
0
0
0
0
0
0
0
0
0
0
0
0
0
0
0
0
0
0
0
0
0
0
0
0
0
0
0
0
0
0
0
0
0
0
0
0
0
0
0
0
0
0
0
0
0
0
0
0
0
0
0
0
0
0
0
0
0
0
0
0
0
0
0
0
0
0
0
0
0
0
0
0
0
0
0
0
0
0
0
0
0
0
0
0
0
0
0
0
0
0
0
0
0
0
0
0
0
0
0
0
0
0
0
0
0
0
0
0
0
0
0
0
0
0
0
0
0
0
0
0
0
0
0
0
0
0
0
0
0
0
0
0
0
0
0
0
0
0
0
0
0
0
0
0
0
0
0
0
0
0
0
0
0
0
0
0
0
0
0
0
0
0
0
0
0
0
0
0
0
0
0
0
0
0
0
0
0
0
0
0
0
0
0
0
0
0
0
0
0
0
0
0
0
0
0
0
0
0
0
0
0
0
0
0
0
0
0
0
0
0
0
0
0
0
0
0
0
0
0
0
0
0
0
0
0
0
0
0
0
0
0
0
0
0
0
0
0
0
0
0
0
0
0
0
0
0
0
0
0
0
0
0
0
0
0
0
0
0
0
0
0
0
0
0
0
0
0
0
0
0
0
0
0
0
0
0
0
0
0
0
0
0
0
0
0
0
0
0
0
0
0
0
0
0
0
0
0
0
0
0
0
0
0
0
0
0
0
0
0
0
0
0
0
0
0
0
0
0
0
0
0
0
0
0
0
0
0
0
0
0
0
0
0
0
0
0
0
0
0
0
0
0
0
0
0
0
0
0
0
0
0
0
0
0
0
0
0
0
0
0
0
0
0
0
0
0
0
0
0
0
0
0
0
0
0
0
0
0
0
0
0
0
0
0
0
0
0
0
0
0
0
0
0
0
0
0
0
0
0
0
0
0
0
0
0
0
0
0
0
0
0
0
0
0
0
0
0
0
0
0
0
0
0
0
0
0
0
0
0
0
0
0
0
0
0
0
0
0
0
0
0
0
0
0
0
0
0
0
0
0
0
0
0
0
0
0
0
0
0
0
0
0
0
0
0
0
0
0
0
0
0
0
0
0
0
0
0
0
0
0
0
0
0
0
0
0
0
0
0
0
0
0
0
0
0
0
0
0
0
0
0
0
0
0
0
0
0
0
0
0
0
0
0
0
0
0
0
0
0
0
0
0
0
0
0
0
0
0
0
0
0
0
0
0
0
0
0
0
0
0
0
0
0
0
0
0
0
0
0
0
0
0
0
0
0
0
0
0
0
0
0
0
0
1
1
1
1
1
1
1
1
1
1
1
0
0
0
0
0
0
0
0
0
0
0
0
0
0
0
0
0
0
0
0
0
0
0
0
0
0
0
0
0
0
0
0
0
0
0
0
0
0
0
0
0
0
0
0
0
0
0
0
0
0
0
1
1
1
1
1
1
1
1
1
1
1
1
1
1
1
1
1
1
1
1
1
1
1
1
1
1
1
1
1
1
1
1
1
1
1
1
1
1
1
1
1
2
2
2
2
2
2
2
2
2
2
2
2
2
2
2
2
2
2
2
2
2
2
2
2
2
2
2
2
2
2
2
2
2
2
2
2
2
2
2
2
2
2
2
2
2
2
2
2
2
2
2
2
2
2
2
2
2
2
2
2
2
2
2
2
2
2
2
2
2
2
2
2
2
2
2
2
2
2
2
2
2
2
2
2
2
2
2
2
2
2
2
2
2
2
2
2
2
2
2
2
2
2
2
2
2
1
0
0
0
0
0
0
0
0
0
0
0
0
0
0
0
0
0
0
0
0
0
0
0
0
0
0
0
0
0
0
0
0
0
0
0
0
0
0
0
0
0
0
0
0
0
0
0
0
0
0
0
0
0
0
0
0
0
0
0
0
0
0
0
0
0
0
0
0
0
0
0
0
0
0
0
0
0
0
0
0
0
0
0
0
0
0
0
0
0
0
0
0
0
0
0
0
0
0
0
0
0
0
0
0
0
0
0
0
0
0
0
0
0
0
0
0
0
0
0
0
0
0
0
0
0
0
0
0
0
0
0
0
0
0
0
0
0
0
0
0
0
0
0
0
0
0
0
0
0
0
0
0
0
0
0
0
0
0
0
0
0
0
0
0
0
0
0
0
0
0
0
0
0
0
0
0
0
0
0
0
0
0
0
0
0
0
0
0
0
0
0
0
0
0
0
0
0
0
0
0
0
0
0
0
0
0
0
0
0
0
0
0
0
0
0
0
0
0
0
0
0
0
0
0
0
0
0
0
0
0
0
0
0
0
0
0
0
0
0
0
0
0
0
0
0
0
0
0
0
0
0
0
0
0
0
0
0
0
0
0
0
0
0
0
0
0
0
0
0
0
0
1
1
1
1
1
1
1
1
1
2
2
2
2
2
2
2
2
2
2
2
2
2
2
2
2
2
2
2
2
2
2
2
2
2
2
2
2
2
2
2
2
2
2
2
2
2
2
2
2
2
2
2
2
2
2
2
2
2
2
2
2
2
2
2
2
2
2
2
2
2
2
2
2
2
2
2
2
2
2
2
2
2
2
2
2
2
2
2
2
2
2
2
2
2
2
2
2
2
2
2
2
2
2
2
2
2
2
2
2
2
2
2
2
2
2
2
2
2
2
2
2
2
2
2
2
2
2
2
2
2
2
2
3
3
3
3
3
3
3
3
3
3
3
3
3
3
3
3
3
3
3
3
3
3
3
3
3
3
3
3
3
3
3
3
3
3
3
3
3
3
3
3
3
3
3
2
2
2
2
2
2
2
2
2
1
1
1
1
1
1
1
1
1
1
1
1
1
1
1
1
1
1
0
0
0
0
1
1
1
1
1
1
1
1
2
2
2
2
2
2
2
2
2
2
2
2
2
2
2
2
2
2
2
2
2
2
2
2
2
2
2
2
2
2
2
2
2
2
2
2
2
2
2
2
2
2
2
2
2
2
2
2
2
2
2
2
2
2
2
2
2
2
2
2
2
2
2
3
3
3
3
3
3
3
2
2
2
2
2
2
2
2
2
2
2
2
2
2
2
2
2
2
2
2
2
2
2
2
2
2
2
2
2
3
3
3
3
3
3
3
3
4
4
4
4
4
4
4
4
4
4
4
4
4
4
4
4
3
3
3
3
3
3
3
3
3
3
3
3
3
3
3
3
3
3
3
3
3
3
3
3
3
3
3
3
3
3
3
3
3
3
3
3
3
3
3
3
3
3
2
2
2
2
2
2
2
2
2
2
2
2
2
2
2
2
2
2
2
2
2
2
2
2
2
2
2
2
2
2
2
2
2
2
2
2
2
2
2
2
2
2
2
2
2
2
2
2
2
2
2
2
2
2
2
2
2
2
2
2
2
2
2
2
2
2
2
2
2
2
2
2
2
2
2
2
2
2
2
2
2
2
2
2
2
2
2
2
2
2
2
2
2
2
2
2
2
2
2
2
2
2
2
2
2
2
2
2
2
2
2
2
2
2
1
1
1
1
1
1
1
1
1
1
1
1
1
1
1
1
1
1
1
1
1
1
1
1
1
1
1
1
0
0
0
0
0
0
0
0
0
0
0
0
0
0
0
0
0
0
0
0
0
0
0
0
0
0
0
0
0
0
0
0
0
0
0
0
0
0
0
0
0
0
0
0
0
0
0
0
0
0
0
0
0
0
0
0
0
0
0
0
0
0
0
0
0
0
0
0
0
0
0
0
0
0
0
0
0
0
0
0
0
0
0
0
0
0
0
0
0
0
0
0
0
0
0
0
0
0
0
0
0
0
0
0
0
0
0
0
0
0
0
0
0
0
0
0
0
0
0
0
0
0
0
0
0
0
0
0
0
0
0
0
0
0
0
0
0
0
0
0
0
0
0
0
0
0
0
0
0
0
0
0
0
0
0
0
0
0
0
0
0
0
0
0
0
0
0
0
0
0
0
0
0
0
0
0
0
0
0
0
0
0
0
0
0
0
0
0
0
0
0
0
0
0
0
0
0
0
0
0
0
0
0
0
0
0
0
0
0
0
0
0
0
0
0
0
0
0
1
1
1
1
1
1
1
1
1
1
1
1
1
1
1
1
1
1
1
1
1
1
1
1
1
1
1
1
1
1
1
1
1
1
1
1
1
1
1
1
1
1
1
1
1
1
1
1
1
1
1
1
1
1
1
1
1
1
1
1
1
1
1
1
1
1
1
1
1
1
1
1
1
1
1
1
1
1
1
1
1
1
1
1
1
1
1
1
1
1
1
1
1
1
1
1
1
1
1
1
1
0
0
0
0
0
0
0
0
1
1
1
2
2
2
2
2
2
2
2
2
2
2
2
2
2
2
2
2
2
2
2
2
2
2
2
2
2
2
2
2
2
2
2
2
2
2
2
2
2
2
2
2
2
2
2
2
2
2
2
2
2
2
2
2
2
2
2
2
3
3
3
3
3
3
3
3
3
3
3
3
3
3
3
3
3
3
3
3
3
3
3
3
3
3
3
3
4
4
4
4
4
4
4
4
4
4
4
4
4
4
4
4
4
4
4
4
4
4
4
4
4
4
4
4
4
4
4
4
4
4
4
4
4
4
4
4
4
4
4
4
4
4
4
4
4
4
4
4
4
4
4
4
4
4
4
4
4
4
4
4
4
4
4
4
4
3
3
3
3
3
3
3
3
3
3
3
3
2
2
2
2
2
2
2
2
2
2
2
2
1
1
1
1
1
1
1
1
1
1
1
1
2
2
2
2
2
2
2
2
2
2
2
2
2
2
1
1
1
0
0
0
0
0
0
0
0
0
0
0
0
0
0
0
0
0
0
0
0
0
0
0
0
0
0
0
0
0
0
0
0
0
0
0
0
0
0
0
0
0
0
0
0
0
0
0
0
0
0
0
0
0
0
0
0
0
0
0
0
0
0
0
0
0
0
0
0
0
0
0
0
0
0
0
0
0
0
0
0
0
0
0
0
0
0
0
0
0
0
0
0
0
0
0
0
0
0
0
0
0
0
0
0
0
0
0
0
0
0
0
0
0
0
0
0
0
0
0
0
0
0
0
0
0
0
0
0
0
0
0
0
0
0
0
0
0
0
0
0
0
0
0
0
0
0
0
0
0
0
0
0
0
0
0
0
0
0
0
0
0
0
0
0
0
0
0
0
0
0
0
0
0
0
0
0
0
0
0
0
0
0
0
0
0
0
0
0
0
0
0
0
0
0
0
0
0
0
0
0
0
0
0
0
0
0
0
0
0
0
0
0
0
0
0
0
0
0
0
0
0
0
0
0
0
0
0
0
0
0
0
0
0
0
0
0
0
0
0
0
0
0
0
0
0
0
0
0
0
0
0
0
0
0
0
0
0
0
0
0
0
0
0
0
0
0
0
0
0
0
0
0
0
0
0
0
0
0
0
0
0
0
0
0
0
0
0
0
0
0
0
0
0
0
0
0
0
0
0
0
0
0
0
0
0
0
0
0
0
0
0
0
0
0
0
0
0
0
0
0
0
0
0
0
0
0
0
0
0
0
0
0
0
0
0
0
0
0
0
0
0
0
0
0
0
0
0
0
0
0
0
0
0
0
0
0
0
0
0
0
0
0
0
0
0
0
0
0
0
0
0
0
0
0
0
0
0
0
0
0
0
0
0
0
0
0
0
0
0
0
0
0
0
0
0
0
0
0
0
0
0
0
0
0
0
0
0
0
0
0
0
0
0
0
0
0
0
0
0
0
0
0
0
0
0
0
0
0
0
0
0
0
0
0
0
0
0
0
0
0
0
0
0
0
0
0
0
0
0
0
0
0
0
0
0
0
0
0
0
0
0
0
0
0
0
0
0
0
0
0
0
0
0
0
0
0
0
0
0
0
0
0
0
0
0
0
0
0
0
0
0
0
0
0
0
0
0
0
0
0
0
0
0
0
0
0
0
0
0
0
0
0
0
0
0
0
0
0
0
0
0
0
0
0
0
0
0
0
0
0
0
0
0
0
0
0
0
0
0
0
0
0
0
0
0
0
0
0
0
0
0
0
0
0
0
0
0
0
0
0
0
0
0
0
0
0
0
0
0
0
0
0
0
0
0
0
0
0
0
0
0
0
0
0
0
0
0
0
0
0
0
0
0
0
0
0
0
0
0
0
0
0
0
0
0
0
0
0
0
0
0
0
0
0
0
0
1
1
1
1
1
1
1
1
1
1
1
1
1
1
1
1
1
1
1
1
1
1
1
1
1
1
1
1
1
1
1
1
1
1
1
1
1
1
1
1
1
1
2
2
2
2
2
2
2
2
2
2
2
2
2
2
2
2
2
2
2
2
2
2
2
2
2
2
2
2
2
2
2
2
2
2
2
2
2
2
2
2
2
2
2
2
2
2
2
2
2
2
2
2
2
2
2
2
2
2
2
2
2
2
2
2
2
2
2
2
2
2
2
2
2
2
2
2
2
2
2
2
2
2
2
2
2
2
2
2
2
2
2
2
2
2
2
2
2
2
2
2
2
2
2
2
2
2
2
2
2
1
1
1
1
1
1
1
1
1
1
1
1
1
1
1
1
1
1
1
1
1
1
1
1
1
1
1
1
1
1
1
1
1
1
1
1
1
1
1
1
1
1
2
2
2
2
1
1
1
1
1
1
1
1
1
1
1
1
1
1
1
1
1
1
1
1
1
1
1
1
1
1
1
1
1
1
1
1
1
1
1
1
1
1
1
1
1
1
1
1
1
1
1
1
1
1
1
1
1
1
1
1
1
1
1
1
1
1
1
1
1
1
1
1
1
1
1
1
1
1
1
1
1
1
1
1
1
1
1
1
1
1
1
1
1
1
1
1
1
1
1
1
1
1
1
1
1
1
1
1
1
1
1
1
1
1
1
1
1
1
1
1
1
1
1
1
1
1
1
1
1
1
1
1
1
1
1
1
1
1
1
1
1
1
1
1
1
1
1
1
1
1
1
1
1
1
1
1
1
1
1
1
1
1
1
1
1
1
1
1
1
1
1
1
1
1
1
1
1
1
1
1
0
0
0
0
0
0
0
0
0
0
0
0
0
0
0
0
0
0
0
0
0
0
0
0
0
0
0
0
0
0
0
0
0
0
0
0
0
0
0
0
0
0
0
0
0
0
0
0
0
0
0
0
0
0
0
0
0
0
0
0
0
0
0
0
0
0
0
0
0
0
0
0
0
0
0
0
0
0
0
0
0
0
0
0
0
0
0
0
0
0
0
0
0
0
0
0
0
0
0
0
0
0
0
0
0
0
0
0
0
0
0
0
0
0
0
0
0
0
0
0
0
0
0
0
0
0
0
0
0
0
0
0
0
0
0
0
0
0
0
0
0
0
0
0
0
0
0
0
0
0
0
0
0
0
0
0
0
0
0
0
0
0
0
0
0
0
0
0
0
0
0
0
0
0
0
0
0
0
0
0
0
0
0
0
0
0
0
0
0
0
0
0
0
0
0
0
0
0
0
0
0
0
0
0
0
0
0
0
0
0
0
0
0
0
0
0
0
0
0
0
0
0
0
0
0
0
0
0
0
0
0
0
0
0
0
0
0
0
0
0
0
0
0
0
0
0
0
0
0
0
0
0
0
0
0
0
0
0
0
0
0
0
0
0
0
0
0
0
0
0
0
0
0
0
0
0
0
0
0
0
0
0
0
0
0
0
0
0
0
0
0
0
0
0
0
0
0
0
0
0
0
0
0
0
0
0
0
0
0
0
0
0
0
0
0
0
0
0
0
0
0
0
0
0
0
0
0
0
0
0
0
0
0
0
0
0
0
0
0
0
0
0
0
0
0
0
0
0
0
0
0
0
0
0
0
0
0
0
0
0
0
0
0
0
0
0
0
0
0
0
0
0
0
0
0
0
0
0
0
0
0
0
0
0
0
0
0
0
0
0
0
0
0
0
0
0
0
0
0
0
0
0
0
0
0
0
0
0
0
0
0
0
0
0
0
0
0
0
0
0
0
0
0
0
0
0
0
0
0
0
0
0
0
0
0
0
0
0
0
0
0
0
0
0
0
0
0
0
0
0
0
0
0
0
0
0
0
0
0
0
0
0
0
0
0
0
0
0
0
0
0
0
0
0
0
0
0
0
0
0
0
0
0
0
0
0
0
0
0
0
0
0
0
0
0
0
0
0
0
0
0
0
0
0
0
0
0
0
0
0
0
0
0
0
0
0
0
0
0
0
0
0
0
0
0
0
0
0
0
0
0
0
0
0
0
0
0
0
0
0
0
0
0
0
0
0
0
0
0
0
0
0
0
0
0
0
0
0
0
0
0
0
0
0
0
0
0
0
0
0
0
0
0
0
0
0
0
0
0
0
0
0
0
0
0
0
0
0
0
0
0
0
0
0
0
0
0
0
0
0
0
0
0
0
0
0
0
0
0
0
0
0
0
0
0
0
0
0
0
0
0
0
0
0
0
0
0
0
0
0
0
0
0
0
0
0
0
0
0
0
0
0
0
0
0
0
0
0
0
0
0
0
0
0
0
0
0
0
0
0
0
0
0
0
0
0
0
0
0
0
0
0
0
0
0
0
0
0
0
0
0
0
0
0
0
0
0
0
0
0
0
0
0
0
0
0
0
0
0
0
0
0
0
0
0
0
0
0
0
0
0
0
0
0
0
0
0
0
0
0
0
0
0
0
0
0
0
0
0
0
0
0
0
0
0
0
0
0
0
0
0
0
0
0
0
0
0
0
0
0
0
0
0
0
0
0
0
0
0
0
0
0
0
0
0
0
0
0
0
0
0
0
0
0
0
0
0
0
0
0
0
0
0
0
0
0
0
0
0
0
0
0
0
0
0
0
0
0
0
0
0
0
0
0
0
0
0
0
0
0
0
0
0
0
0
0
0
0
0
0
0
0
0
0
0
0
0
0
0
0
0
0
0
0
0
0
0
0
0
0
0
0
0
0
0
0
0
0
0
0
0
0
0
0
0
0
0
0
0
0
0
0
0
0
0
0
0
0
0
0
0
0
0
0
0
0
0
0
0
0
0
0
0
0
0
0
0
0
0
0
0
0
0
0
0
0
0
0
0
0
0
0
0
0
0
0
0
0
0
0
0
0
0
0
0
0
0
0
0
0
0
0
0
0
0
0
0
0
0
0
0
0
0
0
0
0
0
0
0
0
0
0
0
0
0
0
0
0
0
0
0
0
0
0
0
0
0
0
0
0
0
0
0
0
0
0
0
0
0
0
0
0
0
0
0
0
0
0
0
0
0
0
0
0
0
0
0
0
0
0
0
0
0
0
0
0
0
0
0
0
0
0
0
0
0
0
0
0
0
0
0
0
0
0
0
0
0
0
0
0
0
0
0
0
0
0
0
0
0
0
0
0
0
0
0
0
0
0
0
0
0
0
0
0
0
0
0
0
0
0
0
0
0
0
0
0
0
0
0
0
0
0
0
0
0
0
0
0
0
0
0
0
0
0
0
0
0
0
0
0
0
0
0
0
0
0
0
0
0
0
0
0
0
0
0
0
0
0
0
0
0
0
0
0
0
0
0
0
0
0
0
0
0
0
0
0
0
0
0
0
0
0
0
0
0
0
0
0
0
0
0
0
0
0
0
0
0
0
0
0
0
0
0
0
0
0
0
0
0
0
0
0
0
0
0
0
0
0
0
0
0
0
0
0
0
0
0
0
0
0
0
0
0
0
0
0
0
0
0
0
0
0
0
0
0
0
0
0
0
0
0
0
0
0
0
0
0
0
0
0
0
0
0
0
0
0
0
0
0
0
0
0
0
0
0
0
0
0
0
0
0
0
0
0
0
0
0
0
0
0
0
0
0
0
0
0
0
0
0
0
0
0
0
0
0
0
0
0
0
0
0
0
0
0
0
0
0
0
0
0
0
0
0
0
0
0
0
0
0
0
0
0
0
0
0
0
0
0
0
0
0
0
0
0
0
0
0
0
0
0
0
0
0
0
0
0
0
0
0
0
0
0
0
0
0
0
0
0
0
0
0
0
0
0
0
0
0
0
0
0
0
0
0
0
0
0
1
1
1
1
1
1
1
1
1
1
1
1
1
1
1
1
1
1
1
1
1
1
1
1
1
1
1
1
1
1
1
1
1
1
1
1
1
1
1
1
1
1
1
1
1
1
1
1
1
1
1
1
1
1
0
0
0
0
0
0
0
0
0
0
0
0
0
0
0
0
0
0
0
0
0
0
0
0
0
0
0
0
0
0
0
0
0
0
0
0
0
0
0
0
0
0
0
0
0
0
0
0
0
0
0
0
0
0
0
0
0
0
0
0
0
0
0
0
0
0
0
0
0
0
0
0
0
0
0
0
0
0
0
0
0
0
0
0
0
0
0
0
0
0
0
0
0
0
0
0
0
0
0
0
0
0
0
0
0
0
0
0
0
0
0
0
0
0
0
0
0
0
0
0
0
0
0
0
0
0
0
0
0
0
0
0
0
0
0
0
0
0
0
0
0
0
0
0
0
0
0
0
0
0
0
0
0
0
0
0
0
0
0
0
0
0
0
0
0
0
0
0
0
0
0
0
0
0
0
0
0
0
0
0
0
0
0
0
0
0
0
0
0
0
0
0
0
0
0
0
0
0
0
0
0
0
0
0
0
0
0
0
0
0
0
0
0
0
0
0
0
0
0
0
0
0
0
0
0
0
0
0
0
0
0
0
0
0
0
0
0
0
0
0
0
0
0
0
0
0
0
0
0
0
0
0
0
0
0
0
0
0
0
0
0
0
0
0
0
0
0
0
0
0
0
0
0
0
0
0
0
0
0
0
0
0
0
0
0
0
0
0
0
0
0
0
0
0
0
0
0
0
0
0
0
0
0
0
0
0
0
0
0
0
0
0
0
0
0
0
0
0
0
0
0
0
0
0
0
0
0
0
0
0
0
0
0
0
0
1
1
1
1
1
1
1
1
1
1
1
1
1
1
1
1
1
1
1
1
1
1
1
1
1
2
2
2
2
2
2
2
2
2
2
2
2
2
2
2
2
2
2
2
2
2
2
2
2
2
2
2
2
2
2
2
2
2
2
2
2
2
2
2
2
2
2
2
2
2
2
2
2
2
2
2
2
2
2
2
2
2
2
2
2
2
2
2
2
2
2
2
2
2
2
2
2
2
2
2
2
2
2
2
2
2
2
2
2
2
2
2
2
2
2
2
2
2
2
2
2
2
2
2
2
2
2
2
2
2
2
2
2
2
2
2
2
2
2
2
2
2
2
2
2
2
2
2
2
2
2
2
2
2
2
2
2
2
2
2
2
1
1
1
1
1
1
1
1
1
1
0
0
0
0
0
0
0
0
0
0
0
0
0
0
0
0
0
0
0
0
0
0
0
0
0
0
0
0
0
0
0
0
0
0
0
0
0
0
0
0
0
0
0
0
0
0
0
0
1
2
2
3
3
4
5
10
11
13
13
14
14
14
15
15
18
19
19
19
19
19
19
19
19
19
19
20
21
21
21
22
22
22
22
22
22
22
22
22
24
24
24
23
23
23
23
24
24
24
25
25
25
25
25
25
25
25
25
25
25
25
26
26
26
26
26
26
26
26
26
26
26
26
27
27
27
27
27
27
29
29
30
30
30
30
30
30
30
30
30
30
30
30
30
30
30
30
30
30
30
30
30
30
30
30
30
30
31
31
31
31
31
31
31
31
31
31
31
31
31
32
33
33
33
33
33
33
33
33
33
36
36
36
36
36
36
36
36
36
37
37
37
36
35
34
34
34
34
35
36
36
39
39
39
40
39
39
32
31
32
33
33
33
33
33
30
30
29
29
30
30
30
30
30
30
30
30
30
33
34
34
34
34
34
35
34
35
35
35
35
35
35
35
36
36
36
36
36
36
36
36
38
40
39
39
39
39
39
39
39
39
39
39
39
39
40
39
39
39
40
40
40
40
40
40
40
40
40
41
41
41
41
41
41
42
42
42
43
44
44
44
44
44
44
46
46
46
47
47
47
48
48
48
50
51
51
51
51
51
51
51
51
50
50
50
50
50
50
50
51
51
52
52
52
52
52
52
52
52
52
53
53
55
55
55
54
54
53
53
53
53
53
54
53
53
52
51
49
49
47
49
48
48
47
47
47
47
47
48
46
46
46
46
46
46
46
46
46
46
46
46
46
46
45
45
45
45
46
45
45
45
45
46
46
43
44
41
41
41
41
41
41
41
41
40
39
39
39
39
39
39
39
41
41
41
41
41
41
41
42
42
42
42
43
43
43
43
43
43
43
43
43
44
44
44
44
44
44
46
46
46
46
46
46
46
47
47
47
47
47
47
47
47
47
47
47
47
47
47
47
47
47
47
47
47
47
47
47
47
47
47
47
47
46
46
45
44
44
44
44
44
38
36
36
27
27
27
27
27
27
27
27
25
24
21
21
21
21
21
21
22
22
22
22
22
22
22
22
22
22
22
22
22
22
22
22
22
22
22
22
22
22
22
22
22
22
22
22
22
22
21
20
21
21
21
22
22
22
22
22
22
22
22
22
22
22
22
22
22
22
22
22
21
21
21
20
20
20
20
20
22
22
22
22
22
22
21
21
20
20
20
18
17
16
17
18
18
18
18
18
18
18
18
18
18
18
18
18
18
18
17
14
14
14
14
14
14
14
14
13
13
13
13
13
13
13
13
13
13
13
13
13
13
14
14
16
16
17
17
19
19
20
21
22
22
23
23
24
24
24
24
24
24
24
25
26
27
28
28
29
29
29
30
30
30
31
32
32
32
32
32
32
32
33
33
33
33
34
34
34
34
34
34
35
35
35
36
37
38
38
38
39
39
39
39
39
40
40
40
40
41
42
42
42
42
42
42
42
42
42
45
45
45
46
47
47
45
45
45
47
47
47
48
49
51
50
49
49
49
49
49
48
49
49
50
49
49
49
49
50
50
51
51
51
51
52
52
52
52
52
53
52
51
52
52
55
58
58
59
61
61
62
61
61
61
61
61
62
61
61
61
61
62
62
62
62
62
62
61
61
61
61
61
61
61
61
60
58
56
55
53
52
52
52
54
53
53
52
52
51
51
51
51
51
52
52
52
52
52
52
52
52
52
52
52
53
53
53
53
53
53
53
53
53
53
53
53
53
53
53
53
53
53
55
55
55
55
56
57
56
56
58
58
59
59
58
58
56
55
55
56
56
57
57
58
57
57
57
57
58
58
59
59
59
59
59
60
61
61
61
61
61
61
60
60
60
60
60
59
60
61
62
62
63
64
63
63
63
63
63
61
61
57
57
55
47
44
40
38
37
37
37
38
38
40
39
39
39
39
39
39
39
39
38
39
39
39
39
39
40
40
40
40
40
40
41
41
39
39
39
39
39
39
39
39
39
39
39
39
40
40
40
40
41
41
42
42
43
44
44
43
44
45
47
47
47
47
47
47
47
47
46
47
47
47
47
47
47
49
49
49
49
49
48
47
47
44
41
41
40
39
40
39
39
40
40
40
41
41
41
41
41
39
39
39
39
39
39
38
37
37
37
37
37
37
37
39
39
39
39
39
39
39
40
40
40
40
40
41
39
40
40
40
40
40
39
39
39
39
41
41
41
42
42
42
42
42
43
43
43
43
43
44
43
43
43
45
45
45
44
45
45
45
44
47
47
47
47
47
48
48
48
48
48
49
47
47
47
44
45
46
46
45
44
44
43
43
43
44
44
44
44
39
39
39
38
37
35
34
33
33
33
33
33
33
33
33
33
33
33
33
33
33
33
34
34
34
34
35
36
36
35
35
34
34
33
33
33
33
33
34
33
33
33
33
33
33
35
35
35
36
37
37
39
39
39
39
39
39
39
39
39
39
38
38
39
39
41
40
41
41
41
41
41
41
41
41
43
44
44
45
46
46
46
46
46
46
46
44
44
44
44
45
45
46
46
46
47
47
45
45
45
45
45
44
44
45
45
41
41
40
40
39
39
39
40
40
40
40
40
42
42
41
42
43
41
40
39
39
39
39
39
41
41
41
40
40
40
41
41
41
41
41
41
42
42
41
41
40
40
40
40
40
40
40
40
40
40
39
39
39
39
39
39
39
39
39
39
39
39
39
39
39
39
39
37
37
37
37
37
36
36
35
35
34
34
34
34
34
34
34
34
34
34
34
34
35
35
35
34
34
34
34
34
34
34
34
34
35
37
36
36
36
36
36
36
36
36
36
36
36
39
39
39
39
39
39
39
39
39
39
39
39
39
39
40
40
40
40
40
40
40
40
41
41
41
41
41
41
41
41
41
41
41
41
40
40
40
41
40
41
41
39
39
39
38
38
39
39
39
39
37
32
30
29
25
25
26
27
27
28
28
28
27
27
27
28
29
29
29
29
30
30
30
30
30
30
30
30
30
30
30
30
30
30
30
30
30
30
32
32
32
32
32
32
32
32
32
32
32
32
32
32
32
32
32
32
32
32
32
32
32
33
33
34
34
34
34
34
35
35
35
35
35
35
36
36
36
36
36
36
36
39
39
39
39
39
39
39
39
39
40
40
40
41
41
41
41
41
41
41
43
43
43
43
43
44
44
45
45
45
44
44
39
39
38
36
34
33
32
32
32
34
33
33
34
34
34
34
34
34
36
36
36
35
35
35
35
36
36
36
36
36
36
36
37
37
37
39
39
39
40
40
40
43
44
44
44
44
44
45
43
43
44
44
44
44
46
48
48
50
52
52
55
56
58
58
59
67
67
68
68
68
71
72
72
75
75
75
76
78
77
77
77
76
76
77
77
78
78
80
79
78
80
80
80
80
80
80
77
75
72
72
72
72
73
73
73
73
73
73
73
72
72
72
72
72
72
73
73
73
73
73
73
73
73
73
73
73
73
74
74
74
74
74
75
75
75
76
76
76
77
77
77
77
77
78
78
78
78
78
78
78
78
78
78
79
80
80
80
80
80
80
80
80
80
80
80
78
78
78
78
78
80
80
80
80
80
80
80
80
80
80
80
80
80
80
80
80
79
79
78
78
77
77
77
77
77
78
78
78
75
75
76
76
76
69
69
65
65
65
65
66
65
65
61
60
59
58
54
51
47
44
44
44
44
44
45
45
44
44
44
44
44
44
41
41
41
40
41
44
42
42
40
40
36
35
34
34
34
34
34
35
33
33
33
33
33
33
34
34
35
35
33
35
33
30
30
33
33
33
32
32
33
33
32
32
33
34
34
34
34
34
34
34
34
34
34
34
34
34
34
34
35
36
36
36
36
36
40
40
41
41
41
41
41
41
41
41
41
41
41
41
40
41
41
43
44
44
51
52
54
55
55
55
55
55
55
55
56
56
56
56
55
55
55
55
55
55
55
55
55
55
55
58
57
58
60
60
60
61
62
62
62
63
63
63
63
63
63
63
63
66
66
66
66
66
66
64
65
65
66
66
64
64
64
64
65
65
64
64
64
62
62
62
60
61
61
64
65
65
66
68
69
72
73
73
74
74
75
75
75
75
75
75
78
80
80
80
80
80
80
80
80
80
82
83
84
84
85
86
86
86
86
86
87
88
89
89
90
90
93
95
97
97
97
96
96
96
97
98
98
97
97
96
96
97
97
97
99
102
103
104
105
105
103
103
105
106
111
112
112
103
93
91
92
92
93
92
92
91
91
91
91
94
94
94
95
94
94
94
95
95
95
95
94
94
94
93
95
95
95
95
95
96
97
100
100
101
102
102
103
103
104
105
105
105
105
105
105
105
105
105
108
108
108
111
114
115
118
119
119
120
125
125
126
127
128
128
128
128
129
130
133
138
139
139
139
140
147
151
151
150
148
148
152
155
155
155
156
158
159
159
160
160
158
157
157
158
159
160
157
148
147
144
146
152
152
153
154
154
154
154
155
155
156
156
156
156
156
158
159
159
160
160
160
160
160
160
161
162
163
163
163
164
164
164
164
164
165
165
165
165
165
164
164
164
164
163
163
163
163
163
163
164
162
162
161
159
157
156
156
156
156
158
157
158
156
156
154
153
153
156
153
151
151
145
142
141
141
142
143
144
144
144
147
148
148
148
148
148
148
147
145
128
124
121
118
119
119
119
118
120
119
119
119
119
119
119
119
119
119
119
119
119
119
119
119
119
120
120
120
122
122
122
122
122
122
121
119
117
115
111
111
91
89
86
86
82
82
81
55
49
47
47
46
45
45
45
43
43
43
44
42
41
41
41
41
41
41
40
41
40
40
40
40
40
40
40
39
39
39
39
39
39
39
39
41
41
42
42
42
44
45
45
45
45
46
47
48
49
46
44
45
47
46
46
45
44
44
40
40
39
41
41
41
41
42
42
42
42
42
42
42
42
41
41
42
41
40
38
36
34
33
33
30
30
31
31
31
32
32
33
33
33
33
33
33
33
33
33
36
36
36
37
37
36
36
36
37
37
37
41
41
41
41
43
43
43
42
42
42
43
43
43
43
43
44
44
44
44
44
44
44
45
45
47
47
47
47
49
50
50
50
50
50
50
52
55
60
60
60
59
61
61
61
61
61
61
61
61
64
64
65
66
67
67
69
69
72
69
68
67
68
67
67
67
67
66
66
66
66
66
66
66
65
65
67
69
69
69
69
69
71
72
72
71
71
71
70
71
71
71
72
72
72
72
72
72
72
72
72
72
74
74
74
74
75
75
77
78
78
78
79
79
79
79
80
80
81
81
80
79
80
80
80
81
81
80
80
80
80
82
82
82
84
85
85
85
83
83
83
83
83
83
83
84
85
85
85
85
86
87
88
87
87
88
89
91
93
93
94
94
94
94
94
94
94
94
94
92
91
87
80
80
80
81
80
80
80
80
78
78
78
78
82
82
80
72
72
73
73
73
74
75
75
76
75
74
74
74
73
73
73
72
75
75
75
77
77
78
78
79
80
79
79
78
75
76
77
75
76
76
76
76
77
77
77
77
78
78
78
78
78
78
78
78
78
79
80
78
77
76
72
69
69
69
70
72
72
72
72
72
72
72
72
72
72
73
73
72
72
72
72
72
72
72
72
72
72
71
71
71
71
71
71
71
71
71
72
72
72
72
72
72
72
72
72
72
72
72
72
72
72
74
74
74
74
74
74
74
74
73
74
71
71
71
68
68
66
66
66
65
64
64
64
64
64
64
63
58
56
55
54
52
52
53
53
53
53
53
53
53
53
52
52
52
52
51
51
51
51
52
52
52
52
54
54
55
55
52
52
44
43
42
42
42
42
41
41
41
41
40
41
36
33
30
30
30
31
31
31
31
31
32
32
33
33
33
33
33
33
33
33
33
33
33
34
34
34
34
34
34
33
33
33
33
31
30
29
29
28
28
28
28
28
28
28
28
28
28
27
27
26
26
26
25
25
25
25
23
23
23
23
23
23
23
23
23
23
23
23
23
24
24
24
24
25
25
25
25
25
25
25
25
25
23
23
22
22
22
22
22
22
22
22
22
22
22
22
22
22
22
23
24
24
24
24
25
25
25
25
25
25
25
25
25
25
25
27
27
24
24
23
23
20
20
20
19
19
20
20
19
18
18
15
15
15
15
14
14
14
15
14
14
14
14
14
13
13
13
13
13
13
13
14
15
16
16
16
15
15
15
15
15
15
15
16
16
16
16
16
17
18
18
18
18
18
18
18
18
18
18
18
19
19
19
19
19
19
19
19
19
19
19
18
18
18
18
18
18
18
18
18
18
18
17
17
17
16
16
19
19
19
19
18
18
18
18
18
18
18
18
18
18
19
19
19
19
19
19
19
19
19
19
19
19
19
19
19
20
20
20
20
21
21
21
22
22
22
22
22
23
23
23
23
23
23
23
23
23
23
23
23
23
23
23
23
23
23
23
23
23
23
23
23
23
23
23
23
23
23
23
22
22
22
21
20
20
21
21
21
21
21
21
21
21
21
20
20
20
20
20
19
19
20
19
19
19
19
19
18
18
17
17
17
17
17
17
17
18
18
18
18
18
18
18
18
18
17
17
17
17
17
17
16
16
16
16
16
16
15
15
14
14
14
14
14
14
14
14
14
14
14
14
14
14
14
14
14
14
14
14
14
14
14
14
14
14
14
14
14
14
14
14
14
14
14
14
13
13
13
14
15
15
14
11
11
11
9
9
8
7
7
7
7
7
7
7
7
7
7
7
7
7
7
7
7
7
7
7
7
8
8
8
8
8
8
8
8
8
8
8
8
8
8
8
8
8
8
8
6
5
5
5
5
5
5
5
5
5
5
5
5
5
5
5
5
5
5
5
5
5
5
4
4
4
4
4
4
4
4
4
4
4
4
4
4
4
4
4
4
4
4
3
2
2
2
2
2
2
2
2
3
3
3
3
3
3
3
3
3
3
3
3
3
3
3
3
3
3
3
3
3
3
3
3
3
3
3
3
3
3
3
3
3
3
3
3
3
3
3
3
3
2
2
2
2
1
1
1
1
1
1
1
1
1
1
1
1
1
1
1
1
1
1
1
1
1
1
1
1
1
1
1
1
1
1
1
1
1
1
1
2
2
2
2
2
2
2
2
2
2
3
3
3
3
3
3
3
3
3
3
3
3
3
3
3
3
3
3
3
3
3
3
3
3
3
3
3
3
3
3
3
3
4
4
4
4
4
4
4
4
5
5
5
5
5
5
5
5
5
5
5
5
5
5
5
5
5
5
5
6
6
6
6
6
6
6
6
6
6
6
6
6
6
6
6
6
6
6
6
6
6
6
6
6
6
6
6
6
6
6
6
6
6
6
6
6
6
6
6
6
6
5
5
5
6
6
6
6
6
5
6
6
6
6
6
6
6
6
6
6
6
6
6
6
6
6
6
6
6
6
6
6
6
6
6
6
6
6
6
6
6
6
6
6
6
6
6
6
6
5
5
5
5
5
5
5
5
5
5
5
5
5
5
5
5
5
5
5
5
5
5
5
5
5
5
5
5
5
5
5
5
4
3
3
2
2
2
2
1
1
1
1
1
1
1
1
1
1
1
1
1
1
1
1
1
1
1
1
1
1
1
1
1
1
1
1
1
1
1
1
1
1
1
1
1
1
1
1
1
0
0
0
0
0
0
0
0
0
0
0
0
0
0
0
0
0
0
0
0
0
0
0
0
0
0
0
0
0
0
0
0
0
0
0
0
0
0
0
0
0
0
0
0
0
0
0
0
0
0
0
0
0
0
0
0
0
0
0
0
0
0
0
0
0
0
0
0
0
0
0
0
0
0
0
0
0
0
0
0
0
0
0
0
0
0
0
0
0
0
0
0
0
0
0
0
0
0
0
0
0
0
0
0
0
0
0
0
0
0
0
0
0
0
0
0
0
0
0
0
0
0
0
0
0
0
0
0
0
0
0
0
0
0
0
0
0
0
0
0
0
0
0
0
0
0
0
0
0
0
0
0
0
0
0
0
0
0
0
0
0
0
0
0
0
0
0
0
0
0
0
0
0
0
0
0
0
1
1
1
1
1
1
1
1
1
1
1
1
1
1
1
1
1
1
1
1
1
1
1
1
1
1
1
1
1
1
1
1
2
2
2
2
2
2
2
2
2
2
2
2
2
2
2
2
2
2
2
2
2
2
2
2
2
2
2
2
2
2
2
2
2
2
2
2
2
2
2
2
2
2
2
2
2
2
2
2
2
2
2
2
2
2
2
2
2
2
2
2
2
2
2
2
2
2
2
2
2
2
2
2
2
2
2
2
2
2
2
2
2
2
2
2
2
2
2
2
2
2
2
2
2
2
2
2
2
2
2
2
2
2
2
2
2
1
1
1
1
1
1
1
1
1
1
1
1
1
1
1
1
1
1
1
1
1
1
1
1
1
1
1
1
1
1
1
1
1
1
2
2
2
2
2
2
2
2
2
2
2
2
2
2
2
2
2
2
2
2
2
2
2
2
2
2
2
2
2
2
2
2
2
2
2
2
2
2
2
2
2
2
2
2
2
2
2
2
2
2
2
2
2
2
2
2
2
2
2
2
2
2
2
2
2
2
2
2
2
2
2
2
2
2
2
2
1
1
1
1
1
1
1
1
1
1
1
1
1
1
1
1
1
1
1
1
1
1
1
1
1
1
1
1
1
1
1
1
1
1
1
1
1
1
1
1
1
1
1
1
1
1
1
1
1
1
1
1
1
1
1
1
1
1
1
1
1
1
1
1
1
1
1
1
2
2
2
2
2
3
3
3
3
3
3
3
3
3
3
3
3
3
3
3
3
3
3
3
3
3
3
3
3
3
3
3
3
3
3
3
3
3
3
3
3
3
3
4
3
3
3
3
4
4
4
5
5
5
5
5
5
5
5
5
5
5
5
5
5
6
6
6
6
6
6
6
6
6
6
6
7
7
7
7
7
7
7
7
7
7
7
7
6
6
6
6
6
6
6
6
6
6
6
6
6
7
7
7
7
7
7
7
7
7
7
7
7
7
7
7
7
7
7
7
7
7
7
7
7
7
7
6
6
6
6
6
6
6
6
6
6
6
6
6
6
6
6
6
6
6
6
6
6
6
6
6
6
6
7
7
8
8
8
8
8
8
7
7
7
7
7
7
7
7
7
7
7
7
7
7
7
7
7
7
7
7
7
7
7
7
6
6
6
5
5
5
5
5
5
5
5
5
4
4
4
4
4
4
4
4
3
3
3
3
4
4
4
4
4
4
4
4
4
4
4
4
4
4
4
4
3
3
3
3
3
3
3
3
3
3
3
3
3
3
2
2
2
2
2
2
2
2
2
2
2
2
2
2
2
2
2
2
2
2
2
2
2
2
2
2
2
2
2
2
2
2
2
2
2
2
2
2
2
2
2
2
2
2
2
2
2
2
2
2
2
2
2
2
2
2
2
2
2
2
2
2
2
2
2
2
2
2
2
2
2
2
2
2
2
2
2
1
1
1
1
1
1
1
1
1
1
1
1
1
1
1
1
1
1
1
1
1
1
1
1
1
1
1
1
1
1
1
0
0
0
0
0
0
0
0
0
0
0
0
0
1
1
1
1
1
1
1
1
1
1
1
1
1
1
1
1
1
1
1
0
0
0
0
0
0
0
0
0
0
0
0
0
0
0
0
0
0
0
0
0
0
0
0
0
0
0
0
0
0
0
0
0
0
0
0
0
0
0
0
0
0
0
0
0
0
0
0
0
0
0
0
0
0
0
0
0
0
0
0
0
0
0
0
0
0
0
0
0
0
0
0
0
0
0
0
0
0
0
0
0
0
0
0
0
0
0
0
0
0
0
0
0
0
0
0
0
0
0
0
0
0
0
0
0
0
0
0
0
0
0
0
0
0
0
0
0
0
0
0
0
0
0
0
0
0
0
0
0
0
0
0
0
0
0
0
0
0
0
0
0
0
0
0
0
0
0
0
0
0
0
0
0
0
0
0
0
0
0
0
0
0
0
0
0
0
0
0
0
0
0
0
0
0
0
0
0
0
0
0
0
0
0
0
0
0
0
0
0
0
0
0
0
0
0
0
0
0
0
0
0
0
0
0
0
0
0
0
0
0
0
0
0
0
0
0
0
0
0
0
0
0
0
0
0
0
0
0
0
0
0
0
0
0
0
0
0
0
0
0
0
0
0
0
0
0
0
0
0
0
0
0
0
0
0
0
0
0
0
0
0
0
0
0
0
0
0
0
0
0
0
0
0
0
0
0
0
0
0
0
0
0
0
0
0
0
0
0
0
0
0
0
1
1
1
1
1
1
1
1
1
1
1
1
1
1
1
1
1
1
1
1
1
1
1
1
1
1
1
1
1
1
1
1
1
1
1
1
1
1
1
1
1
1
1
1
1
1
1
1
1
1
1
1
1
1
1
1
1
1
1
1
1
1
1
1
1
1
1
1
1
1
1
1
1
1
1
1
1
1
1
1
1
1
1
1
1
1
1
1
1
1
1
1
1
1
1
1
1
1
1
1
1
1
1
1
1
0
0
0
0
0
0
0
0
0
0
0
0
0
0
0
0
0
0
0
0
0
0
0
0
0
0
0
0
0
0
0
0
0
0
0
0
0
0
0
0
0
0
0
0
0
0
0
0
0
0
0
0
0
0
0
0
0
0
0
0
0
0
0
0
0
0
0
0
0
0
0
0
0
0
0
0
0
0
0
0
0
0
0
0
0
0
0
0
0
0
0
0
0
0
0
0
0
0
0
0
0
0
0
0
0
0
0
0
0
0
0
0
0
0
0
0
0
0
0
0
0
0
0
0
0
0
0
0
0
0
0
0
0
0
0
0
0
0
0
0
0
0
0
0
0
0
0
0
0
0
0
0
0
0
0
0
0
0
0
0
0
2
2
2
2
2
2
2
2
2
2
2
2
2
2
2
2
2
2
2
2
2
2
2
2
2
2
2
2
2
2
2
2
2
2
2
2
2
2
2
2
2
2
2
2
2
2
2
2
2
2
2
2
2
2
2
2
2
2
2
2
2
2
2
2
2
2
2
2
2
2
2
2
2
2
2
2
2
2
2
2
2
2
2
2
2
2
2
2
2
2
2
2
2
2
2
2
2
2
2
2
2
2
2
2
2
2
2
2
2
2
2
2
2
2
2
2
2
2
2
2
2
2
2
2
2
3
3
3
3
3
3
3
3
3
3
3
3
3
3
3
3
3
3
3
3
3
3
3
3
3
3
3
3
3
3
3
3
3
3
3
3
3
3
2
2
2
2
2
2
2
2
2
2
2
2
2
2
2
2
2
2
2
2
2
1
1
1
1
1
1
1
1
1
1
1
1
1
1
1
1
1
1
1
1
1
1
1
1
1
1
1
1
1
1
1
1
1
1
1
1
1
1
0
0
0
0
0
0
0
0
0
0
0
0
0
0
0
0
0
0
0
0
0
0
0
0
0
0
0
0
0
0
0
0
0
0
0
0
0
0
0
0
0
0
0
0
0
0
0
0
0
0
0
0
0
0
0
0
0
0
0
0
0
0
0
0
0
0
0
0
0
0
0
0
0
0
0
0
0
0
0
0
0
0
0
0
0
0
0
0
0
0
0
0
0
0
0
0
0
0
0
0
0
0
0
0
0
0
0
0
0
0
0
0
0
0
0
0
0
0
0
0
0
0
0
0
0
0
0
0
0
0
0
0
0
0
0
0
0
0
0
0
0
0
0
0
0
0
0
0
0
0
0
0
0
0
0
0
0
0
0
0
0
0
0
0
0
0
0
0
0
0
0
0
0
0
0
0
0
0
0
0
0
0
1
1
1
1
1
1
1
1
1
1
1
1
1
1
1
1
1
1
1
1
1
1
1
1
1
1
1
1
1
0
0
0
0
0
0
0
0
0
0
0
0
0
0
0
0
0
0
0
0
0
0
0
0
0
0
0
0
0
0
0
0
0
0
0
0
0
0
0
0
0
0
0
0
0
0
0
0
0
0
0
0
0
0
0
0
0
0
0
0
0
0
0
0
0
0
0
0
0
0
0
0
0
0
0
0
0
0
0
0
0
0
0
0
0
0
0
0
0
0
0
0
0
0
0
0
0
0
0
0
0
0
0
0
0
0
0
0
0
0
0
0
0
0
0
0
0
0
0
0
0
0
0
0
0
0
0
0
0
0
0
0
0
0
0
0
0
0
0
0
0
0
0
0
0
0
0
0
0
0
0
0
0
0
0
0
0
0
0
0
0
0
0
0
0
0
0
0
0
0
0
0
0
0
0
0
0
0
0
0
0
0
0
0
0
0
0
0
0
0
0
0
0
0
0
0
0
0
0
0
0
0
0
0
0
0
0
0
0
0
0
0
0
0
0
0
0
0
0
0
0
0
0
0
0
0
0
0
0
0
0
0
0
0
0
0
0
0
0
0
0
0
0
0
0
0
0
0
0
0
0
0
0
0
0
0
0
0
0
0
0
0
0
0
0
0
0
0
0
0
0
0
0
0
0
0
0
11
15
19
21
22
22
22
22
25
26
33
33
33
34
34
36
37
39
39
39
39
39
40
40
40
40
40
40
40
41
41
41
41
41
42
43
44
44
44
44
45
46
46
47
47
47
47
47
47
47
47
48
50
52
53
54
54
54
54
55
56
58
58
63
65
65
65
65
65
65
66
67
67
67
67
68
68
68
68
67
68
68
69
72
72
72
72
72
72
78
78
78
78
78
78
78
78
78
79
80
86
86
86
87
87
87
88
88
88
88
88
88
88
88
88
89
89
89
89
90
91
91
91
92
92
94
94
94
94
94
94
94
96
97
97
97
97
97
97
97
98
98
98
98
98
100
100
100
100
100
100
100
100
100
100
100
94
88
88
87
87
87
87
87
87
87
84
84
88
88
88
87
86
86
86
86
86
86
86
86
86
86
86
86
87
87
87
88
89
88
86
86
87
87
87
88
89
89
89
89
89
89
89
90
90
89
89
88
88
88
88
88
88
88
88
88
88
88
89
86
64
50
43
41
41
41
41
41
41
42
43
44
44
44
44
43
41
43
42
41
41
41
41
40
39
39
39
39
39
39
39
39
39
39
40
40
40
40
40
41
41
43
42
42
41
38
38
38
38
39
39
39
39
39
39
39
39
39
39
39
40
40
43
43
43
44
45
45
45
45
45
45
45
45
46
46
46
46
46
47
47
47
47
47
47
46
46
45
45
46
47
47
47
47
47
45
45
44
44
44
44
39
39
35
36
33
33
33
33
33
33
33
33
34
34
35
35
35
35
35
35
35
35
36
36
36
36
36
36
36
36
36
36
35
35
36
36
36
36
36
36
36
36
36
36
36
36
36
36
37
40
40
40
41
41
41
40
39
38
38
38
38
40
39
41
41
41
41
41
42
42
42
42
44
44
44
44
44
44
45
45
45
45
47
47
47
47
47
47
50
48
48
48
48
48
48
48
50
50
50
51
40
37
37
37
35
33
33
33
33
33
33
33
33
33
33
33
33
33
33
33
36
37
37
37
37
37
37
37
37
37
37
36
36
36
36
36
36
36
36
36
36
36
38
38
38
38
37
37
37
38
38
39
39
40
41
41
41
44
46
46
46
47
47
47
47
47
48
48
48
48
47
47
47
47
47
48
52
52
52
53
52
53
53
53
54
53
53
53
53
55
55
55
55
55
55
58
59
61
61
60
58
60
59
59
59
59
58
58
58
58
58
58
58
56
54
51
50
51
52
55
55
54
55
55
55
55
55
55
56
56
56
56
56
56
56
56
56
58
58
58
58
61
61
61
61
61
61
61
61
61
61
61
62
62
62
62
62
62
64
64
64
64
64
63
63
66
66
65
66
66
66
65
65
65
65
65
65
65
65
65
65
65
65
65
66
66
66
66
67
67
67
66
66
66
66
66
66
67
66
66
63
59
59
59
59
59
60
61
61
61
60
60
60
60
60
61
61
61
61
61
58
58
56
56
52
47
44
36
36
37
38
38
38
38
38
38
38
38
38
36
37
37
37
37
37
37
38
38
39
41
41
41
41
41
42
42
42
42
42
43
43
43
43
43
43
43
43
43
44
44
45
44
44
44
44
44
44
44
44
44
46
46
46
46
46
46
44
44
44
44
43
42
42
42
42
42
43
41
41
39
39
33
30
30
31
32
32
32
32
32
32
32
31
33
33
33
33
33
33
33
34
34
34
34
34
35
35
36
36
36
36
36
36
36
36
39
39
39
39
39
39
39
39
39
39
39
39
39
39
39
39
39
39
39
41
41
41
40
39
39
39
39
39
38
38
38
36
36
35
35
35
35
34
34
35
36
36
38
38
39
39
39
39
39
39
39
39
39
40
40
40
41
41
43
41
34
33
32
31
31
31
32
32
33
33
33
33
33
33
33
33
33
33
34
35
35
35
35
36
36
40
40
41
42
45
45
45
45
46
46
46
46
46
46
46
46
46
46
46
46
46
47
45
45
45
44
44
44
44
47
47
47
48
48
45
45
45
47
47
47
48
47
47
47
47
47
47
47
47
47
48
49
49
49
49
49
49
49
50
50
50
50
50
51
51
51
51
51
55
55
55
55
55
56
58
58
58
58
58
52
54
56
56
56
56
56
56
56
56
56
57
57
57
58
58
58
58
57
58
61
61
61
64
63
68
69
69
69
69
70
70
70
72
75
75
75
75
76
76
75
75
75
76
76
76
76
76
76
75
75
75
75
75
80
81
81
81
82
83
83
83
83
83
83
82
81
80
79
79
79
79
80
80
80
80
81
80
80
80
80
80
80
80
80
80
81
81
81
81
82
82
82
82
82
82
82
82
83
83
83
83
82
80
78
77
77
75
75
77
73
75
74
73
71
72
72
72
72
71
69
69
69
69
69
69
69
69
69
69
69
69
69
69
69
69
69
69
70
70
70
66
65
64
64
63
63
63
63
64
64
64
64
66
66
66
66
65
65
64
64
64
64
64
64
65
65
65
65
66
63
59
54
44
27
26
20
20
27
27
27
28
28
29
29
30
30
30
30
27
27
27
27
27
29
30
30
30
30
31
31
31
31
31
31
31
31
33
33
34
34
34
34
34
35
35
35
35
36
36
37
37
37
38
38
41
44
44
44
44
44
44
45
47
47
47
47
47
47
47
50
50
50
50
47
47
47
50
51
51
52
52
52
52
52
54
56
56
58
58
58
58
58
58
58
58
58
59
60
61
61
61
61
61
62
62
62
62
62
62
62
63
64
65
65
65
65
65
65
65
65
66
66
66
66
66
66
67
67
67
67
67
67
67
67
67
67
67
67
67
67
67
67
67
67
67
67
67
67
67
67
67
67
67
67
67
66
66
66
65
65
65
65
65
65
65
65
65
65
66
66
66
66
66
66
66
65
65
65
63
63
63
62
61
58
58
56
56
56
58
58
58
58
58
58
58
58
58
59
59
58
58
54
54
54
50
46
46
46
44
42
41
38
32
23
24
25
25
25
25
25
25
25
25
25
25
25
25
25
25
27
27
27
27
27
27
27
27
27
28
29
29
29
30
36
37
37
37
37
37
38
38
39
39
39
40
39
39
39
39
39
39
42
43
46
46
51
52
52
52
52
53
53
53
54
52
52
53
57
57
57
57
57
57
57
57
57
57
57
58
58
58
61
61
61
61
63
69
69
69
69
69
69
69
71
71
71
74
75
75
77
78
78
78
78
78
78
78
79
79
79
80
80
80
80
81
81
81
81
81
83
86
86
88
88
88
88
88
88
89
89
89
94
94
94
97
97
97
97
97
97
97
97
97
98
99
99
99
99
99
99
98
97
97
97
97
97
97
97
96
93
93
89
89
88
87
88
86
86
86
86
86
86
86
86
86
86
85
85
85
85
85
85
85
85
85
85
85
85
85
86
86
86
86
86
86
86
86
86
88
88
88
88
86
85
85
85
85
85
85
86
85
85
85
78
71
64
65
66
65
65
65
64
65
65
66
67
67
67
67
67
67
67
67
67
67
66
67
67
67
67
66
65
65
66
64
63
61
53
53
43
41
41
41
42
41
42
42
42
43
44
44
44
44
44
45
45
45
45
41
41
41
40
40
40
40
41
37
36
36
39
42
41
43
44
44
44
44
44
44
44
43
42
43
43
44
44
44
43
43
44
46
48
49
49
50
52
53
58
58
58
58
61
61
61
61
61
61
64
65
65
65
66
66
66
67
67
67
67
67
67
67
67
67
67
67
67
66
66
69
69
69
69
69
69
69
72
75
76
82
85
85
84
84
84
84
84
84
84
84
86
86
87
89
90
91
91
93
93
93
94
94
94
94
94
96
97
95
95
95
95
97
97
98
98
98
98
99
99
99
99
99
99
99
99
100
105
104
104
104
106
106
106
106
105
108
109
105
105
103
103
105
105
105
105
105
105
105
105
105
105
111
111
110
110
109
109
109
109
109
109
109
109
109
109
109
109
109
108
108
105
105
105
111
121
124
124
124
124
124
125
127
127
127
125
125
124
124
124
125
125
125
125
123
124
124
124
123
123
120
122
121
125
125
122
121
121
120
120
119
124
124
125
120
112
105
102
98
96
101
102
102
103
103
106
106
106
108
108
108
108
108
108
108
108
108
108
107
106
106
106
107
107
107
107
107
108
108
108
109
109
109
109
109
109
109
109
109
108
108
106
105
105
105
105
105
105
106
106
108
108
109
109
109
108
107
105
105
104
104
104
104
104
103
103
103
102
97
93
91
91
91
89
88
88
88
89
89
89
89
89
90
91
92
93
93
93
93
92
93
91
89
89
86
78
78
78
80
80
80
80
80
80
80
80
80
80
81
81
80
81
83
82
81
80
80
72
72
69
66
66
67
67
66
67
66
66
66
66
66
65
64
64
61
61
60
58
58
60
57
52
52
50
49
47
47
44
43
43
43
43
43
43
43
44
44
43
43
43
43
43
43
43
44
44
44
44
46
46
47
48
48
48
48
48
48
48
49
50
50
50
50
50
52
54
54
55
55
55
55
55
55
56
55
55
55
55
56
60
60
60
60
60
60
60
61
65
65
67
67
68
68
68
69
69
71
71
71
72
72
72
72
72
72
72
73
72
72
72
74
75
75
75
75
74
75
75
75
75
77
77
77
78
77
77
77
77
76
76
76
77
78
78
78
78
78
78
79
79
79
79
79
79
79
79
79
79
79
79
79
79
79
79
79
79
78
78
78
76
76
73
73
72
72
72
67
66
67
60
59
59
59
60
58
58
55
55
56
57
57
57
57
57
57
57
57
57
58
57
56
58
58
55
54
54
53
52
53
54
54
54
55
55
55
56
56
58
58
58
58
58
58
58
58
58
59
61
64
66
66
66
66
66
65
65
65
64
62
58
54
54
54
54
54
54
53
53
53
53
52
52
52
52
51
50
47
47
47
50
52
52
52
52
52
52
52
53
54
54
54
54
54
55
55
55
54
54
52
52
52
50
50
50
49
49
49
49
47
46
46
45
45
45
47
47
47
47
47
48
49
49
50
50
50
50
50
50
50
50
50
52
52
52
52
52
51
51
51
53
52
53
54
55
55
55
56
56
56
55
55
55
55
58
57
58
57
58
58
58
58
60
60
60
60
60
61
63
63
63
63
63
63
63
63
63
64
65
65
65
65
68
66
66
65
63
59
57
50
50
50
51
50
49
49
47
47
47
47
45
45
45
45
43
42
42
42
42
41
41
41
40
40
39
39
39
39
39
39
39
38
38
38
38
38
38
38
38
38
38
38
38
38
39
39
40
40
40
40
40
40
40
41
42
41
41
41
41
41
41
41
41
41
41
41
40
40
40
40
40
40
41
42
42
41
42
42
42
42
41
41
42
42
42
42
42
42
42
40
40
40
41
39
39
37
38
37
37
37
36
36
36
36
35
34
35
35
36
36
35
34
32
28
29
28
27
25
25
23
24
22
22
20
20
19
19
19
19
20
20
19
19
19
19
20
20
21
21
21
21
22
23
23
22
22
22
22
22
22
22
22
22
22
22
22
22
23
23
23
23
23
23
24
24
24
24
24
24
24
24
24
24
24
24
24
24
24
23
23
23
23
24
24
24
25
25
25
25
25
25
25
25
25
25
25
25
25
25
25
25
25
25
25
25
25
25
25
25
25
25
25
25
25
25
25
25
26
26
26
26
25
25
25
25
25
25
25
25
25
25
25
25
25
25
25
25
25
25
25
25
26
25
25
25
25
25
24
24
24
24
24
23
23
23
23
22
23
23
22
21
21
21
21
21
21
21
21
21
21
21
20
20
20
20
20
20
20
20
20
20
20
20
20
20
19
18
13
11
11
11
11
11
11
11
10
10
10
10
10
9
9
8
7
6
5
5
5
5
5
5
5
5
5
5
5
5
5
5
5
5
5
5
5
5
5
5
5
5
4
4
4
4
4
4
4
4
4
3
3
3
3
2
2
2
2
2
2
2
2
2
2
2
2
2
2
2
2
2
2
2
2
2
2
2
2
2
2
2
1
1
1
1
1
1
1
1
1
1
1
1
1
1
1
1
1
1
1
1
2
2
2
1
1
1
1
1
1
1
1
0
0
0
0
0
0
0
0
0
0
0
0
0
0
0
0
0
0
0
0
0
0
0
0
0
0
0
0
0
0
0
0
0
0
0
0
0
0
0
0
0
0
0
0
0
0
0
0
0
0
0
0
0
0
0
0
0
0
0
0
1
1
1
1
1
1
1
1
1
1
1
2
2
2
2
2
2
2
2
2
2
2
2
2
2
2
2
2
2
2
2
2
2
2
2
2
2
2
2
2
2
2
2
2
2
2
2
2
2
2
2
2
2
2
2
2
2
2
2
2
2
2
2
2
2
2
2
2
2
2
2
2
2
2
2
2
2
2
2
2
2
2
2
2
2
2
2
2
2
3
3
3
3
3
3
3
3
3
3
3
2
2
2
2
2
2
2
2
2
2
2
2
2
2
2
2
2
2
2
2
2
2
2
2
2
2
2
2
2
2
2
2
2
2
2
2
2
2
2
2
2
2
2
2
2
2
2
2
2
2
2
2
1
1
1
1
1
1
1
1
1
1
1
1
1
1
1
1
1
1
1
1
1
1
1
1
2
2
2
2
2
2
2
2
2
2
2
2
2
2
2
2
2
2
2
2
2
2
2
2
2
2
2
2
2
1
1
1
1
1
1
1
1
1
1
1
1
1
1
1
1
1
1
1
1
1
1
1
1
1
1
1
1
1
1
1
1
1
1
1
1
1
1
1
1
1
1
1
1
1
1
1
1
1
1
1
1
1
1
1
1
1
1
1
1
1
1
1
1
1
1
1
1
1
1
1
1
1
1
1
1
1
1
1
1
1
1
1
1
1
1
1
1
1
1
1
1
1
1
1
1
1
1
1
1
1
1
1
1
1
1
1
1
1
1
1
1
1
1
1
1
1
1
1
1
0
0
0
0
0
0
0
0
0
0
0
0
0
0
0
0
0
0
0
0
0
0
0
0
0
0
0
0
0
0
0
0
0
0
0
0
0
0
0
0
0
0
0
0
0
0
0
0
0
0
0
0
0
0
0
0
0
0
0
0
0
0
0
0
0
0
0
0
0
0
0
0
0
0
0
0
0
0
0
0
0
0
0
0
0
0
0
0
0
0
0
0
0
0
0
0
0
0
0
0
0
0
0
0
0
0
0
0
0
0
0
0
0
0
0
0
0
0
0
0
0
0
0
0
0
0
0
0
0
0
0
0
0
0
0
0
0
0
0
0
0
0
0
0
0
0
0
0
0
0
0
0
0
0
0
0
0
0
0
0
0
0
0
0
0
0
0
0
0
0
0
0
0
0
0
0
0
0
0
0
0
0
0
0
0
0
0
0
0
0
0
0
0
0
0
0
0
0
0
0
0
0
0
0
0
0
0
0
0
0
0
0
0
0
0
0
0
0
0
0
0
0
0
0
0
0
0
0
0
0
0
0
0
0
0
0
0
0
0
0
0
0
0
0
0
0
0
0
0
0
0
0
0
0
0
0
0
0
0
0
0
0
0
0
0
0
0
0
0
0
0
0
0
0
0
0
0
0
0
0
0
0
0
0
0
0
0
0
0
0
0
0
0
0
0
0
0
0
0
0
0
0
0
0
0
0
0
0
0
0
0
0
0
0
0
0
0
0
0
0
0
0
0
0
0
0
0
0
0
0
0
0
0
0
0
0
0
0
0
0
0
0
0
0
0
0
0
0
0
0
0
0
0
0
0
0
0
0
0
0
0
0
0
0
0
0
0
0
0
0
0
0
0
0
0
0
0
0
0
0
0
0
0
0
0
0
0
0
0
0
0
0
0
0
0
0
0
0
0
0
0
0
0
0
0
0
0
0
0
0
0
0
0
0
0
0
0
0
0
0
0
0
0
0
0
0
0
0
0
0
0
0
0
0
0
0
0
0
0
0
0
0
0
0
0
0
0
0
0
0
0
0
0
0
0
0
0
0
0
0
0
0
0
0
0
0
0
0
0
0
0
0
0
0
0
0
0
0
0
0
0
0
0
0
0
0
0
0
0
0
0
0
0
0
0
0
0
0
0
0
0
0
0
0
0
0
0
0
0
0
0
0
0
0
0
0
0
0
0
0
0
0
0
0
0
0
0
0
0
0
0
0
0
0
0
0
0
0
0
0
0
0
0
0
0
0
0
0
0
0
0
0
0
0
0
0
0
0
0
0
0
0
0
0
0
0
0
0
0
0
0
0
0
0
0
0
0
0
0
0
1
1
1
1
1
1
1
1
2
2
2
2
2
2
2
2
2
2
2
2
2
2
2
2
2
2
2
2
2
2
2
2
2
2
2
2
2
2
2
2
2
2
2
2
2
2
2
2
2
2
2
2
2
2
2
2
2
2
2
2
2
2
2
2
2
2
2
2
2
2
2
2
2
2
2
2
2
2
2
2
2
2
2
2
2
2
2
2
2
2
2
2
1
1
1
1
1
1
1
1
1
1
1
1
1
1
1
1
1
1
1
1
1
1
1
1
1
1
1
1
1
1
1
1
1
1
1
1
1
1
0
1
1
1
1
1
1
1
1
1
1
2
2
2
2
2
2
2
2
2
2
2
2
2
2
2
2
2
2
2
2
2
2
2
2
2
2
2
2
2
2
2
2
2
2
2
2
2
2
2
2
2
2
2
2
2
2
2
2
2
2
2
2
2
2
2
2
2
2
2
2
2
2
2
2
2
2
2
2
2
2
2
2
2
2
2
2
2
2
2
2
2
2
2
2
2
2
2
2
2
2
2
2
2
2
2
2
2
2
2
2
2
2
2
2
2
2
2
2
2
2
2
2
2
2
2
2
2
2
2
2
2
2
2
2
2
2
2
2
2
2
2
2
2
2
2
2
2
2
2
2
2
2
2
2
2
2
2
2
2
2
2
2
2
2
2
2
2
2
2
2
2
2
2
2
2
2
2
2
2
2
2
2
2
2
2
2
2
2
2
2
1
1
0
0
0
0
0
0
0
0
0
0
0
0
0
0
0
0
0
0
0
0
0
0
0
0
0
0
0
0
0
0
0
0
0
0
0
0
0
0
0
0
0
0
0
0
0
0
0
0
0
0
0
0
0
0
0
0
0
0
0
0
0
0
0
0
0
0
0
0
0
0
0
0
0
0
0
0
0
0
0
0
0
0
0
0
0
0
0
0
0
0
0
0
0
0
0
0
0
0
0
0
0
0
0
0
0
0
0
0
0
0
0
0
0
0
0
0
0
0
0
0
0
0
0
0
0
0
0
0
0
0
0
0
0
0
0
0
0
0
0
0
0
0
0
0
0
0
0
0
0
0
0
0
0
0
0
0
0
0
0
0
0
0
0
0
0
0
0
0
0
0
0
0
0
0
0
0
0
0
0
0
0
0
0
0
0
0
0
0
0
0
0
0
0
0
0
0
0
0
0
0
0
0
0
0
0
0
0
0
0
0
0
0
0
0
0
0
0
0
0
0
0
0
0
0
0
0
0
0
0
0
0
0
0
0
0
0
0
0
0
0
0
0
0
0
0
0
0
0
0
0
0
0
0
0
0
0
0
0
0
0
0
0
0
0
0
0
0
0
0
0
0
0
0
0
0
0
0
0
0
0
0
0
0
0
0
0
0
0
0
0
0
0
0
0
0
0
0
0
0
0
0
0
0
0
0
0
0
0
0
0
0
0
0
0
0
0
0
0
0
0
0
0
0
0
0
0
0
0
0
0
0
0
0
0
0
0
0
0
0
0
0
0
0
0
0
0
0
0
0
0
0
0
0
0
0
0
0
0
0
0
0
0
0
0
0
0
0
0
0
0
0
0
0
0
0
0
0
0
0
0
0
0
0
0
0
0
0
0
0
0
0
0
0
0
0
0
0
0
0
0
0
0
0
0
0
0
0
0
0
0
0
0
0
0
0
0
0
0
0
0
0
0
0
0
0
0
0
0
0
0
0
0
0
0
0
0
0
0
0
0
0
0
0
0
0
0
0
1
1
1
19
19
218
261
278
284
287
288
288
297
302
322
322
337
345
346
353
367
395
454
476
520
572
603
676
746
776
1005
1020
1034
1058
1071
1307
1379
1392
1430
1457
1470
1523
1534
1540
1548
1683
1902
1905
1907
1908
1911
1912
1913
1914
1914
1919
1930
1941
1960
2027
2034
2037
2100
2107
2114
2117
2125
2162
2211
2273
2303
2304
2348
2396
2403
2445
2448
2491
2495
2497
2500
2521
2526
2527
2529
2532
2532
2537
2550
2558
2560
2570
2621
2640
2643
2674
2702
2708
2718
2737
2745
2746
2753
2819
2825
2827
2833
2835
2838
2838
2846
2871
2883
2885
2888
2888
2921
2936
2941
2959
2966
2968
2968
2968
2969
2970
2997
2997
3002
3003
3004
3006
3007
3013
3013
3014
3014
3016
3015
3018
3022
3024
3028
3030
3031
3030
3028
3030
3035
3035
3035
3036
3036
3038
3045
3040
3036
3029
3028
3027
3027
3029
3033
3030
3029
3031
3030
3030
3028
3028
3028
3028
3025
2982
2925
2907
2877
2878
2869
2844
2841
2833
2833
2832
2834
2793
2760
2722
2688
1905
1888
1865
1808
1747
1482
1420
1395
1401
1401
1401
1401
1406
1411
1408
1392
1379
1376
1374
1373
1373
1374
1378
1374
1360
1354
1351
1353
1353
1359
1359
1361
1359
1355
1354
1353
1362
1357
1353
1348
1335
1310
1223
1200
1154
1144
1157
1131
1113
1096
1090
1083
1053
1008
961
755
715
547
540
537
529
532
540
538
534
510
487
454
428
418
410
413
415
429
432
435
435
440
442
443
443
444
449
452
457
458
461
463
465
465
465
470
474
477
493
497
498
501
502
501
501
503
505
507
504
503
499
461
452
437
437
448
446
461
462
464
463
470
468
476
487
486
484
485
486
489
493
497
498
509
514
507
511
511
511
534
565
583
585
601
601
598
599
601
604
604
606
625
631
634
641
652
666
669
663
657
657
682
681
682
696
698
697
700
702
703
704
704
704
704
707
707
757
791
800
821
821
821
821
824
837
839
846
849
850
851
851
852
855
860
860
858
857
864
869
875
875
876
879
904
910
922
916
913
899
901
910
905
920
922
915
913
913
915
916
919
919
916
908
903
888
880
881
880
879
881
876
877
878
878
871
866
867
867
873
873
876
875
874
873
873
875
875
875
875
887
896
899
898
897
899
901
902
901
902
902
905
905
905
903
902
904
910
905
903
902
899
901
886
888
888
872
863
842
841
841
844
843
845
836
836
832
826
811
803
776
770
771
764
702
640
582
575
571
569
569
573
573
573
573
571
573
568
567
567
557
548
510
492
473
479
481
481
482
483
484
473
476
478
484
483
486
487
490
494
498
500
500
511
512
512
534
539
548
548
544
543
541
541
540
521
524
527
520
509
504
504
504
501
512
520
526
546
543
537
531
553
565
580
572
567
540
557
547
554
552
546
520
501
484
478
495
502
528
542
551
552
557
561
565
579
589
590
598
601
602
602
609
613
617
617
622
635
661
662
671
686
702
719
721
724
726
746
743
753
763
791
796
796
793
793
794
811
819
819
829
830
825
838
842
862
861
870
873
883
890
885
907
908
906
908
912
939
947
954
952
945
949
950
950
952
953
955
961
978
982
989
995
997
998
998
1000
1000
1002
1005
1000
997
999
1005
1011
1018
1019
1052
1057
1057
1058
1056
1060
1060
1063
1065
1069
1070
1072
1075
1083
1089
1092
1094
1094
1094
1098
1099
1100
1100
1114
1119
1117
1115
1106
1107
1112
1113
1115
1116
1119
1118
1115
1119
1124
1132
1138
1142
1147
1158
1158
1154
1151
1161
1150
1149
1149
1153
1156
1153
1151
1160
1152
1147
1122
1086
1083
1084
1089
1095
1107
1117
1122
1119
1135
1146
1152
1162
1170
1194
1212
1215
1225
1224
1234
1235
1237
1251
1250
1255
1257
1261
1258
1256
1260
1287
1324
1337
1348
1352
1382
1393
1397
1329
1334
1312
1206
1199
1199
1202
1209
1230
1207
1077
1029
1013
1000
1003
1016
1030
1039
1033
1053
1052
1114
1113
1133
1135
1138
1147
1211
1230
1228
1231
1256
1267
1269
1267
1266
1270
1295
1306
1306
1323
1333
1347
1323
1330
1342
1340
1345
1348
1378
1379
1383
1373
1339
1345
1335
1333
1326
1341
1358
1372
1380
1381
1385
1385
1417
1422
1448
1456
1472
1479
1488
1487
1498
1507
1518
1517
1520
1525
1525
1548
1553
1571
1577
1600
1600
1596
1620
1628
1647
1657
1653
1655
1661
1663
1669
1674
1696
1710
1710
1710
1703
1704
1690
1698
1717
1746
1754
1759
1734
1713
1712
1698
1651
1635
1631
1629
1623
1633
1640
1644
1694
1707
1729
1735
1738
1738
1742
1755
1769
1791
1816
1831
1875
1891
1894
1903
1913
1917
1917
1924
1924
1933
1935
1951
1952
1955
1969
1994
1996
2050
2050
2061
2064
2059
2055
1997
1962
1880
1869
1867
1868
1856
1871
1877
1890
1874
1872
1872
1872
1869
1866
1864
1863
1865
1866
1841
1809
1824
1835
1835
1835
1846
1849
1852
1835
1830
1821
1819
1805
1855
1871
1883
1875
1859
1846
1862
1842
1842
1839
1831
1790
1779
1782
1784
1831
1838
1836
1836
1834
1834
1833
1830
1834
1839
1847
1848
1853
1860
1875
1895
1895
1897
1902
1886
1885
1891
1893
1903
1911
1910
1914
1908
1908
1905
1909
1891
1888
1883
1874
1858
1858
1863
1862
1863
1869
1852
1845
1862
1836
1810
1788
1725
1523
1484
1399
1372
1273
1273
1284
1287
1281
1279
1280
1289
1289
1297
1300
1299
1300
1300
1300
1299
1301
1319
1333
1334
1364
1365
1359
1359
1358
1358
1359
1358
1356
1351
1351
1341
1320
1278
1231
1208
1196
1189
1192
1206
1205
1211
1217
1216
1195
1189
1176
1178
1181
1195
1206
1248
1259
1265
1264
1245
1231
1230
1218
1218
1229
1259
1270
1241
1226
1186
1123
1099
1092
1094
1101
1114
1119
1121
1120
1125
1122
1105
1105
1099
1101
1102
1103
1105
1115
1128
1147
1156
1173
1172
1187
1195
1251
1281
1285
1317
1323
1306
1301
1306
1304
1334
1358
1378
1309
1325
1281
1272
1279
1291
1295
1318
1345
1358
1360
1353
1348
1350
1356
1367
1401
1440
1455
1445
1437
1434
1429
1434
1437
1461
1465
1469
1470
1468
1468
1469
1490
1496
1498
1512
1507
1507
1508
1509
1514
1518
1518
1515
1514
1514
1518
1515
1515
1515
1521
1527
1537
1537
1529
1529
1530
1525
1526
1522
1518
1512
1514
1515
1514
1506
1499
1503
1495
1495
1496
1504
1498
1504
1494
1474
1475
1465
1463
1462
1465
1465
1465
1479
1478
1478
1482
1483
1483
1486
1487
1501
1512
1519
1518
1519
1520
1531
1540
1577
1585
1590
1582
1570
1554
1551
1557
1567
1566
1565
1567
1561
1557
1557
1557
1563
1568
1567
1568
1538
1540
1542
1527
1526
1523
1540
1524
1456
1445
1444
1364
1304
1313
1253
1227
1217
1203
1130
1125
1128
1134
1140
1132
1109
1033
1025
1005
1002
953
852
844
863
875
910
894
899
903
907
921
910
910
901
900
900
919
922
927
931
941
941
969
984
986
994
1000
1003
1002
1012
1018
1019
1018
1029
1029
1062
1069
1071
1073
1078
1080
1117
1117
1162
1186
1189
1191
1199
1200
1201
1204
1212
1219
1220
1245
1247
1255
1256
1263
1252
1283
1284
1284
1271
1264
1242
1226
1224
1227
1225
1261
1265
1267
1265
1264
1263
1264
1267
1270
1273
1275
1278
1280
1298
1300
1309
1316
1323
1328
1328
1328
1331
1331
1334
1346
1348
1348
1348
1348
1347
1351
1352
1352
1356
1354
1352
1350
1350
1353
1352
1353
1352
1346
1342
1342
1341
1345
1349
1375
1377
1374
1378
1347
1337
1342
1267
1272
1263
1250
1221
1142
1093
1078
1080
1079
1083
1083
1083
1081
1081
1097
1106
1119
1120
1162
1174
1174
1174
1176
1181
1180
1192
1192
1200
1202
1203
1203
1203
1217
1224
1225
1224
1222
1226
1230
1231
1262
1262
1278
1283
1256
1217
1226
1180
1172
1164
1144
1113
1094
1047
1007
999
975
963
921
919
926
888
873
876
883
886
885
884
888
887
873
863
810
791
785
783
760
759
761
777
777
777
772
735
704
701
700
695
696
696
691
665
654
652
652
649
649
649
649
652
657
663
663
665
665
665
665
664
664
664
670
674
673
671
671
674
676
679
679
680
679
676
671
672
676
677
679
676
673
688
691
692
692
697
698
698
699
700
701
700
701
701
701
700
700
702
707
709
709
710
713
708
708
707
715
719
729
729
728
722
720
715
713
713
717
717
718
718
721
729
737
747
763
761
761
765
760
763
767
763
754
740
670
663
642
642
610
471
425
364
359
361
368
373
382
392
415
420
425
426
427
430
430
432
434
440
451
448
449
451
451
450
453
462
480
491
501
504
507
511
515
526
526
526
544
548
555
556
557
563
570
573
573
573
573
576
588
613
621
621
622
619
620
619
619
619
618
619
620
621
625
630
636
637
637
640
640
640
639
639
638
640
637
639
649
649
647
648
648
649
650
651
656
654
661
666
668
668
668
669
666
651
652
651
641
641
648
656
657
665
665
665
666
667
666
668
669
668
664
663
660
664
661
660
662
653
651
651
643
654
657
654
655
654
655
655
657
663
663
654
645
635
619
618
618
619
618
635
638
654
655
624
604
593
596
597
599
601
600
611
608
607
603
604
610
612
609
607
584
573
560
557
555
553
556
602
600
586
586
554
552
552
551
551
553
550
548
550
550
551
552
549
550
552
553
557
556
556
563
566
568
569
569
569
571
572
573
573
573
573
573
578
581
582
586
590
643
645
647
643
647
649
659
641
644
643
629
592
588
591
592
591
591
588
610
601
612
598
577
575
562
561
562
565
624
657
665
664
660
660
649
648
654
680
696
696
696
694
690
691
698
703
706
709
728
723
723
727
731
730
736
738
741
746
751
754
760
774
807
808
813
813
816
816
815
816
819
820
822
823
826
832
832
832
832
832
837
841
846
846
852
851
849
848
849
855
855
866
869
867
870
863
866
869
871
879
878
877
877
879
881
880
882
882
882
883
884
885
884
885
885
885
886
891
899
908
908
898
897
891
891
892
890
892
892
888
871
866
864
863
863
864
867
870
872
873
874
875
879
880
886
887
888
889
891
891
892
891
880
871
853
826
826
835
832
825
768
727
710
721
713
708
699
699
701
703
701
687
686
693
689
665
664
643
643
636
630
621
605
599
604
590
601
592
593
561
532
497
500
504
495
494
479
481
481
506
514
522
526
522
522
520
520
520
518
526
526
530
543
532
539
540
542
542
543
545
529
497
493
458
476
476
487
518
519
557
560
597
609
610
640
642
643
650
656
690
703
724
726
732
732
743
744
744
749
752
797
803
820
846
850
853
868
872
876
888
897
900
902
883
874
877
881
882
891
905
927
927
928
932
941
944
944
946
952
961
966
969
969
972
975
977
980
982
980
981
981
989
989
988
987
992
1000
1001
1001
1003
1003
1002
1002
1003
1005
1012
1014
1022
1020
1026
1029
1030
1030
1033
1041
1045
1048
1053
1050
1041
1039
1039
1039
1041
1044
1044
1024
1015
1004
1005
1004
1007
1001
1002
1005
1005
1003
1003
1003
1002
1007
1007
1007
1007
1007
1008
1008
1007
1007
1007
1005
1005
1003
1004
1005
1005
1005
1005
1009
1010
1010
1010
1010
1011
1011
1011
1013
1013
1013
1014
1013
1013
1012
1017
1016
1016
1016
1014
1011
1012
1011
1007
1001
997
996
962
963
953
907
897
888
841
849
849
811
676
623
593
580
580
578
567
544
488
442
381
375
370
375
378
378
376
375
373
376
374
374
364
364
367
364
368
367
366
367
363
348
348
343
343
341
329
328
321
320
319
318
317
318
320
322
326
327
328
325
323
322
317
315
306
297
281
268
253
259
234
203
204
199
198
200
200
200
200
200
193
192
192
192
192
192
192
201
203
202
203
202
199
198
198
201
200
199
196
195
196
196
198
200
200
202
202
207
208
208
208
206
204
211
212
214
217
223
224
228
230
232
231
234
234
236
234
231
232
231
231
230
230
229
228
228
227
227
227
228
228
230
232
232
235
234
234
239
245
245
245
246
247
247
252
250
245
236
233
221
212
211
211
213
213
212
214
211
210
208
206
216
217
228
238
238
248
247
249
250
251
250
250
249
249
249
248
249
248
248
248
249
250
250
250
250
248
258
258
258
258
257
258
257
256
256
257
261
264
264
269
270
270
269
269
270
270
273
278
276
274
275
275
277
277
277
277
282
284
284
285
286
287
286
286
286
284
284
284
284
286
286
287
288
289
288
287
286
283
283
283
283
284
284
284
286
289
290
289
290
290
292
292
295
295
296
296
297
297
297
301
302
300
299
291
284
281
278
276
271
270
270
268
268
268
273
274
275
274
277
277
278
278
278
278
278
279
279
279
280
280
280
281
279
278
276
277
277
274
274
275
275
276
277
278
278
280
286
285
286
289
292
280
284
275
267
264
243
240
234
237
228
225
225
229
234
235
246
249
246
249
242
242
242
240
242
238
239
235
228
208
164
156
157
166
163
169
177
179
179
180
183
183
194
194
199
199
201
201
201
203
203
204
205
205
205
210
211
211
211
212
212
212
215
217
217
217
217
217
217
218
218
220
220
220
222
222
223
223
225
223
223
223
226
233
234
235
232
228
227
229
230
238
239
240
239
239
239
240
241
241
244
244
245
245
245
244
245
245
252
251
252
250
249
247
247
248
250
250
250
251
251
251
250
256
253
252
250
250
252
253
256
257
257
257
254
255
256
256
257
254
255
253
247
247
245
246
244
243
245
243
244
244
242
239
229
225
221
227
227
228
228
227
227
226
226
228
228
229
230
229
229
230
231
232
232
234
237
239
243
244
244
244
247
247
250
256
255
251
254
250
251
247
245
245
246
247
248
245
244
235
241
239
232
232
223
222
222
224
224
226
236
240
239
239
244
249
248
248
245
247
247
250
245
245
248
239
231
225
223
223
225
225
226
228
231
236
239
241
242
242
242
242
242
242
241
244
245
245
246
250
253
252
252
247
241
243
248
254
253
253
251
247
247
236
234
237
241
241
241
240
241
241
241
242
245
250
249
250
250
251
253
253
253
254
254
253
256
256
256
257
257
257
258
258
258
258
259
261
263
263
263
260
257
257
257
259
259
259
258
255
254
253
253
253
253
253
253
256
256
256
256
255
255
255
255
255
256
255
253
252
251
250
250
250
250
250
250
250
250
250
250
251
251
251
251
250
250
248
248
247
247
246
245
242
242
242
237
237
237
233
233
233
232
225
222
197
155
153
153
146
148
148
148
146
145
144
144
143
142
139
138
137
135
135
135
134
129
129
125
123
122
122
120
117
119
119
118
114
112
74
72
64
64
65
63
61
61
53
52
52
51
51
50
50
50
50
50
50
50
50
50
50
50
50
50
49
49
47
44
44
42
42
39
35
34
33
33
33
33
33
33
33
33
33
33
33
33
33
33
33
33
33
33
33
33
33
33
32
31
30
29
29
29
29
29
29
29
29
29
29
29
29
28
26
23
22
22
22
22
21
19
18
18
18
18
16
16
16
15
15
15
15
15
15
15
15
15
15
15
15
15
15
15
14
14
13
13
13
13
13
13
12
12
12
12
12
12
12
12
11
11
11
11
11
11
11
11
11
11
11
11
10
5
5
5
2
2
2
2
2
2
2
2
2
2
2
2
2
2
2
2
2
2
2
2
0
0
0
0
0
1
1
1
1
1
1
1
0
0
0
0
0
0
0
0
0
0
0
0
0
0
0
0
0
0
0
0
0
0
0
0
0
0
0
0
0
0
0
0
0
0
0
0
0
0
0
0
0
0
0
0
0
0
0
0
0
0
0
0
0
0
0
0
0
0
0
1
1
1
1
1
1
1
1
1
1
1
1
1
1
1
1
1
1
1
1
1
1
1
1
1
1
1
1
1
1
1
1
1
1
1
1
1
1
1
1
1
1
1
1
1
1
1
1
1
1
1
1
1
1
1
1
1
1
1
1
1
2
2
2
2
2
1
1
1
1
2
2
2
2
2
2
2
2
2
2
2
2
2
2
2
2
2
2
2
2
2
2
2
2
2
2
2
2
2
2
2
3
3
3
3
3
3
3
3
3
3
3
3
3
3
3
3
3
3
3
3
2
2
2
2
2
2
2
2
2
2
2
2
2
2
2
2
2
3
3
3
3
3
3
3
3
3
3
3
3
3
3
3
3
3
3
3
3
3
3
3
3
3
3
3
3
3
3
3
3
3
3
3
3
3
3
3
3
3
3
3
3
3
3
3
3
3
3
3
3
3
3
3
3
3
3
3
3
3
3
3
3
3
3
3
3
3
3
3
3
3
3
3
3
3
3
3
3
3
3
3
3
3
3
3
3
3
3
3
3
3
4
4
4
5
5
5
5
5
5
5
5
5
5
5
5
5
5
5
5
5
5
5
4
4
4
4
4
4
4
4
4
4
4
4
4
4
4
4
4
4
4
5
5
5
5
5
5
5
5
5
5
5
5
5
5
5
5
5
5
5
5
5
5
5
5
5
5
5
5
5
5
5
5
5
5
5
5
5
5
5
5
5
5
5
5
5
5
5
5
5
5
5
5
5
5
5
5
5
5
5
5
5
5
5
5
5
5
5
5
5
5
5
5
4
4
4
4
4
4
4
4
4
4
4
4
4
4
3
3
3
3
3
3
3
3
3
3
3
3
3
3
3
3
3
3
3
3
3
3
3
3
3
3
3
3
3
3
3
3
3
3
3
2
2
2
2
2
2
2
2
2
2
2
2
2
2
2
2
2
2
2
2
2
2
3
3
3
4
4
4
4
4
4
4
4
4
4
4
4
4
4
4
4
4
4
4
4
4
4
4
4
4
4
4
4
4
4
4
4
5
5
5
5
5
5
5
5
4
4
4
3
3
3
3
3
3
3
3
3
3
3
3
3
3
3
3
3
3
3
3
3
3
3
3
3
4
4
4
3
3
3
4
4
4
4
4
4
5
5
5
5
5
5
5
5
5
11
11
11
12
13
13
13
13
13
13
13
13
13
14
14
14
14
14
14
14
15
15
15
16
16
17
18
19
19
19
19
19
19
19
19
19
19
19
19
20
20
20
21
21
21
22
22
22
22
22
22
22
22
22
22
22
22
22
22
22
22
22
22
22
22
23
23
23
23
24
24
24
24
24
24
24
24
24
24
24
24
25
25
25
25
25
25
25
25
25
25
25
25
25
25
25
25
25
25
25
25
25
25
25
25
25
25
25
25
25
25
25
25
25
25
25
25
25
25
25
25
25
25
25
24
24
24
24
24
24
24
23
23
23
23
23
23
23
23
23
22
22
22
22
22
22
22
22
23
22
22
22
22
20
19
19
19
19
19
18
18
18
18
18
18
18
18
18
18
18
18
18
18
18
18
19
19
19
19
19
16
16
11
11
11
11
11
11
11
11
11
11
11
11
11
11
10
10
10
10
10
9
8
8
8
8
8
8
8
8
8
8
8
8
8
7
7
7
7
7
7
7
7
6
5
5
5
5
5
5
5
5
5
5
5
5
5
5
5
5
5
5
5
5
5
5
5
5
5
5
5
5
5
5
5
5
5
5
5
5
5
5
5
5
5
5
5
5
5
5
5
5
5
5
5
5
5
5
5
5
5
5
5
5
4
4
4
4
3
3
3
3
3
3
3
3
3
3
3
3
3
3
3
3
3
3
3
3
3
3
3
3
3
3
3
3
3
2
2
2
2
2
1
1
1
1
1
1
1
1
1
1
1
1
1
1
1
1
1
1
1
1
1
1
1
1
1
1
1
1
1
1
1
1
1
1
1
1
1
1
1
1
1
1
1
1
1
1
1
1
1
1
1
1
1
1
1
1
1
1
1
1
1
1
1
1
1
1
1
1
1
1
1
1
1
1
1
1
1
1
1
1
1
1
1
1
1
1
1
1
1
1
1
1
1
1
1
1
1
1
1
1
1
0
0
0
0
0
0
0
0
0
0
0
0
0
0
0
0
0
0
0
0
0
0
0
0
0
0
0
0
0
0
0
0
0
0
0
0
0
0
0
0
0
0
0
0
0
0
0
0
0
0
0
1
1
1
1
1
1
1
1
1
1
1
1
1
1
1
1
1
1
1
1
1
1
2
2
2
2
2
2
2
2
2
2
2
2
2
2
2
2
2
2
2
2
2
2
2
2
2
2
2
2
2
2
2
2
2
2
2
2
2
2
2
2
2
2
2
2
3
3
3
3
3
3
3
3
3
4
5
5
5
5
5
5
5
5
5
5
5
5
5
5
5
5
5
5
5
5
5
5
5
5
5
5
5
5
5
5
5
5
5
5
5
5
5
5
5
5
5
5
5
5
5
5
5
5
5
5
5
5
5
5
5
5
5
5
4
4
4
4
4
4
4
4
4
4
4
4
4
4
4
4
4
4
4
4
4
4
4
4
4
4
4
4
4
4
4
4
4
4
4
4
4
4
4
4
4
4
4
4
4
4
4
5
5
5
5
5
5
4
4
4
4
4
4
4
4
4
4
5
5
5
5
5
5
5
5
5
5
5
4
4
4
4
4
4
4
4
4
4
4
4
3
3
3
3
3
3
3
3
3
3
3
3
3
3
3
3
3
3
3
3
3
3
3
3
3
3
3
3
3
3
3
3
3
3
3
3
3
3
3
3
2
2
2
2
2
2
2
2
2
2
2
2
2
2
2
2
2
2
2
2
2
2
2
2
2
2
2
2
2
2
2
2
2
2
2
2
2
2
2
2
2
2
2
2
2
2
2
2
2
2
2
2
2
2
2
2
2
2
2
2
2
2
2
2
2
2
2
2
2
2
1
0
0
0
0
0
0
0
0
0
0
0
0
0
0
0
0
0
0
0
0
0
0
0
0
0
0
0
0
0
0
0
0
0
0
0
0
0
0
0
0
0
0
0
0
0
0
0
0
0
0
0
0
0
0
0
0
0
0
1
1
1
1
1
1
1
1
1
1
1
1
1
1
1
1
1
1
1
1
1
1
1
1
1
1
1
1
1
1
1
1
1
1
1
1
1
1
1
1
1
1
1
1
1
1
1
1
1
1
1
1
1
1
1
1
1
1
1
1
1
1
1
1
1
1
1
1
1
1
1
1
1
1
1
1
1
1
1
1
1
1
1
1
1
1
1
1
1
1
1
1
1
1
1
1
1
1
1
1
1
1
1
1
1
1
1
1
1
1
1
1
1
1
1
1
1
1
1
1
1
1
1
1
1
1
1
1
1
1
1
1
1
1
1
2
2
2
2
1
1
1
1
1
1
1
1
1
1
1
0
0
0
0
0
0
0
0
0
0
0
0
0
0
0
0
0
0
0
0
0
0
0
0
0
0
0
0
0
1
1
1
1
1
1
1
1
1
1
1
1
1
1
1
1
1
1
1
1
1
1
1
1
1
1
1
1
1
1
1
1
1
1
1
1
1
1
1
1
1
1
1
1
1
1
1
1
1
1
1
1
1
1
1
1
1
1
1
1
1
1
1
1
1
1
1
1
1
1
1
1
1
1
1
1
1
1
1
1
1
1
1
1
1
1
1
1
1
1
1
1
1
1
1
1
1
1
1
1
1
1
1
1
1
1
1
1
1
1
1
1
1
1
1
1
1
1
2
2
2
2
2
3
10
15
14
16
17
17
17
17
17
16
18
19
19
19
19
21
21
21
21
21
21
21
21
22
22
22
22
22
22
22
22
22
22
22
22
25
25
25
25
26
26
26
27
29
29
29
29
29
29
29
29
29
29
29
30
30
30
30
30
30
30
30
30
30
30
30
30
30
30
30
30
30
30
30
30
31
31
31
31
31
31
31
31
31
31
31
30
30
30
31
31
31
32
32
34
34
34
34
35
35
36
36
36
39
39
39
39
39
39
39
40
40
41
41
41
41
41
41
41
41
41
41
41
41
40
39
39
39
40
40
41
41
41
43
43
44
44
44
43
44
46
46
46
46
45
45
45
46
44
44
44
44
45
46
47
47
47
47
47
47
48
49
49
49
49
49
49
50
54
55
55
55
55
55
55
55
56
56
56
56
56
56
56
56
57
58
58
57
57
55
55
55
55
55
54
56
55
55
55
55
55
56
57
56
58
58
56
55
55
54
54
54
55
55
55
55
54
54
54
55
55
55
55
55
55
55
55
55
55
55
55
55
55
55
55
55
56
56
56
55
57
57
57
56
55
55
57
57
58
58
57
57
58
58
58
60
61
61
61
61
61
61
64
65
64
64
64
64
63
63
63
63
63
61
62
61
61
60
60
58
55
52
52
51
51
51
51
51
51
51
52
51
51
47
47
46
45
41
39
39
38
38
37
37
37
37
38
38
38
38
38
38
38
38
38
38
38
38
37
36
36
36
36
36
36
36
36
36
36
36
36
36
36
36
36
36
36
36
36
36
36
36
38
37
36
35
34
34
34
35
35
37
37
37
37
38
39
37
37
37
37
37
37
38
38
38
38
36
35
34
34
33
25
25
26
28
29
29
34
36
36
36
36
37
38
39
38
34
33
33
33
33
33
32
31
31
31
32
32
32
32
33
33
33
33
33
33
33
33
33
33
33
33
33
33
33
33
33
33
33
33
33
33
33
33
33
33
33
33
33
33
33
33
33
33
33
33
33
33
33
33
33
33
33
33
33
33
33
34
35
35
35
35
36
39
39
39
39
39
39
40
40
40
40
40
40
40
40
40
40
40
40
40
41
41
41
41
41
42
44
45
46
47
47
49
49
49
50
50
50
50
50
50
50
50
50
50
50
51
53
58
62
64
64
65
65
66
66
67
67
66
68
61
59
60
55
55
55
55
54
54
55
56
56
56
55
55
56
56
56
56
56
57
60
62
63
63
64
65
65
65
65
65
65
66
67
67
67
67
68
67
69
69
70
72
72
72
72
74
74
74
74
74
74
74
74
74
73
73
73
71
71
72
71
71
72
72
72
72
73
73
73
73
72
72
72
70
70
70
70
70
70
70
71
71
72
72
72
72
72
71
71
71
71
71
71
71
71
72
72
72
72
72
72
72
72
72
72
72
72
72
73
73
73
73
74
73
73
73
73
72
72
70
70
70
69
69
69
68
68
68
68
68
68
68
68
68
68
68
68
68
68
68
69
70
70
70
70
70
71
71
71
71
71
68
64
64
58
58
57
50
44
38
37
31
30
30
30
30
29
27
24
22
21
21
21
21
21
21
21
20
20
20
20
20
20
20
21
21
20
20
19
21
21
21
22
21
21
22
21
21
21
21
21
21
21
21
21
21
21
21
21
21
21
21
21
21
21
21
21
21
21
21
22
22
23
22
21
19
19
17
16
16
16
16
17
17
17
17
18
18
18
18
18
18
18
18
18
18
18
18
18
18
18
18
18
18
18
18
18
18
18
18
19
19
19
19
20
20
22
22
22
22
22
22
22
22
22
22
22
23
23
23
23
21
20
20
20
20
20
20
21
21
21
21
21
21
21
21
21
21
22
22
22
22
23
23
23
23
23
23
23
25
25
26
26
27
27
27
27
27
25
25
26
26
25
25
25
25
25
25
25
25
25
25
25
26
27
27
28
28
28
31
31
31
33
33
33
33
33
33
34
35
35
35
36
38
39
40
40
41
41
40
40
40
40
40
40
39
39
45
46
46
45
44
44
44
44
46
46
46
46
45
45
45
45
45
47
47
44
44
44
44
44
47
47
48
49
50
50
49
48
46
46
46
46
47
47
47
47
47
47
47
49
49
49
50
51
51
52
52
52
52
52
52
52
52
52
52
52
54
55
55
55
55
55
55
56
56
57
56
57
57
57
58
59
61
61
61
61
61
61
61
61
62
63
63
64
64
64
64
64
64
64
64
64
64
64
64
64
64
64
64
65
65
66
66
66
66
66
66
66
66
66
65
66
66
67
67
66
66
65
64
65
65
64
64
63
63
61
61
62
62
62
62
61
61
61
61
59
58
58
58
54
52
51
50
49
48
44
44
44
44
43
42
41
41
41
41
41
43
45
45
48
48
48
48
48
48
48
48
48
48
48
47
47
47
47
48
47
47
49
49
48
48
49
49
49
47
46
46
46
46
46
46
46
46
45
45
45
44
43
43
41
41
39
37
38
36
35
35
34
34
34
35
35
35
35
35
35
35
35
35
36
36
36
36
36
36
36
36
36
36
36
36
36
36
36
37
36
36
36
37
37
38
38
37
36
35
35
36
37
36
36
36
37
37
37
38
41
41
41
41
41
41
40
40
40
41
41
42
42
42
42
42
42
44
45
46
46
46
46
46
46
47
48
52
52
52
51
50
50
50
50
50
50
50
50
50
50
50
50
50
50
50
50
50
50
50
50
50
50
50
50
50
50
50
50
50
50
50
50
50
50
52
52
51
49
48
48
48
50
50
50
52
52
52
53
53
54
55
55
55
55
55
55
55
55
56
56
56
56
55
54
53
53
53
53
55
55
57
57
56
55
52
51
51
50
50
50
52
52
52
52
52
52
52
53
53
53
54
55
55
55
55
55
55
56
56
56
57
57
58
58
58
58
58
58
58
58
58
58
58
58
58
58
58
58
58
58
58
58
58
58
57
57
57
57
58
58
59
59
59
59
61
61
61
60
60
60
60
61
63
60
58
55
54
54
55
57
55
55
55
55
55
55
54
55
57
57
54
52
52
52
52
52
50
50
50
52
52
51
50
51
50
49
50
49
44
44
44
44
44
44
44
44
45
44
44
44
44
44
44
44
43
44
44
45
44
41
41
42
42
43
43
45
45
44
44
44
44
44
44
44
44
44
44
47
48
48
47
47
46
45
45
44
44
45
45
45
45
45
45
45
45
45
45
45
45
45
45
45
45
45
45
45
45
45
45
45
45
45
45
45
45
45
45
45
45
45
45
45
44
44
44
44
43
43
43
43
43
43
43
43
43
43
43
43
42
42
42
42
41
41
41
41
41
41
41
41
41
41
41
41
41
41
41
40
40
39
39
39
39
39
39
39
39
39
39
39
39
39
39
39
39
39
39
39
39
39
39
39
39
40
40
40
40
40
39
39
39
39
39
39
36
36
36
36
34
24
23
21
21
21
19
17
16
16
17
17
16
16
13
13
13
13
13
13
13
13
13
13
13
13
13
13
13
13
13
13
13
13
13
13
13
13
13
13
13
13
13
12
12
13
13
13
12
12
11
8
6
5
6
6
6
6
6
6
6
6
5
5
5
5
5
6
6
6
6
6
6
6
6
6
6
6
6
6
6
6
6
6
6
6
6
6
6
6
6
6
6
5
5
5
5
5
5
5
5
5
5
5
5
5
5
5
5
5
5
5
5
5
5
5
5
5
5
5
5
5
5
5
5
5
5
5
5
5
5
5
5
5
4
4
3
3
3
3
3
3
3
3
2
2
2
2
2
2
2
2
2
2
2
2
2
2
2
2
2
2
2
2
2
2
2
2
2
2
2
2
2
2
2
2
2
2
2
2
2
2
2
2
2
2
2
2
2
2
2
2
2
2
2
2
2
2
2
2
2
2
2
2
2
2
2
2
2
2
2
0
0
0
0
0
0
0
0
0
0
0
0
0
0
0
0
0
0
0
0
0
0
0
0
0
0
0
0
0
0
0
0
0
0
0
0
0
0
0
0
0
0
0
0
0
0
0
0
0
0
0
0
0
0
0
0
0
0
0
0
0
0
0
0
0
0
0
0
0
0
0
0
0
0
0
0
0
0
0
0
0
0
0
0
0
0
0
0
0
0
0
0
0
0
0
0
0
0
0
0
0
0
0
0
0
0
0
0
0
0
0
0
0
0
0
0
0
0
0
0
0
0
0
0
0
0
0
0
0
0
0
0
0
0
0
0
0
0
0
0
0
0
0
0
0
0
0
0
0
0
0
0
0
0
0
0
0
0
0
0
0
0
0
0
0
0
0
0
0
0
0
0
0
0
0
0
0
0
0
0
0
0
0
0
0
0
0
0
0
0
0
0
0
0
0
0
0
0
0
0
0
0
0
0
0
0
0
0
0
0
0
0
0
0
0
0
0
0
0
0
0
0
0
0
0
0
0
0
0
0
0
0
0
0
0
0
0
0
0
0
0
0
0
0
0
0
0
0
0
0
0
0
0
0
0
0
0
0
0
0
0
0
0
0
0
0
0
0
0
0
0
0
0
0
0
0
1
1
1
1
1
1
1
1
1
1
1
1
1
1
1
1
1
1
1
1
1
1
1
1
1
1
1
1
1
1
1
1
1
1
1
1
1
1
1
1
1
1
1
1
1
1
1
3
3
3
3
4
4
4
4
4
4
4
4
4
4
4
4
4
4
4
4
4
4
4
4
4
4
4
4
4
4
4
4
4
4
4
4
4
4
4
4
4
4
4
4
4
4
4
4
4
4
4
4
4
4
4
4
4
4
4
5
5
5
5
5
5
5
5
5
5
5
5
5
5
5
5
5
5
5
5
5
5
5
5
5
5
5
5
5
5
5
5
5
5
5
5
5
5
5
5
5
5
5
5
5
5
5
5
5
5
5
5
5
5
5
5
5
5
5
5
5
5
5
5
5
5
5
5
5
5
5
5
5
5
5
5
5
5
5
5
5
5
5
5
5
5
5
5
5
5
5
5
5
5
5
5
5
5
4
4
4
4
4
4
4
4
4
4
4
4
3
3
3
3
3
3
3
3
3
3
3
3
3
3
2
2
2
2
2
2
2
2
1
1
1
1
1
1
1
1
1
1
1
0
0
0
0
0
0
0
0
0
0
0
0
0
0
0
0
0
0
0
0
0
0
0
0
0
0
0
0
0
0
0
0
0
0
0
0
0
0
0
0
0
0
0
0
0
0
0
0
0
0
0
0
0
0
0
0
0
0
0
0
0
0
0
0
0
0
0
0
0
0
0
0
0
0
0
0
0
0
0
0
0
0
0
0
0
0
0
0
0
0
0
0
0
0
0
0
0
0
0
0
0
0
0
0
0
0
0
0
0
0
0
0
0
0
0
0
0
0
0
0
0
0
0
0
0
0
0
0
0
0
0
0
0
0
0
0
0
0
0
0
0
0
0
0
0
0
0
0
0
0
0
0
0
0
0
0
0
0
0
0
0
0
0
0
0
0
0
0
0
0
0
0
0
0
0
0
0
0
0
0
0
0
0
0
0
0
0
0
0
0
0
0
0
0
0
0
0
0
0
0
0
0
0
0
0
0
0
0
0
0
0
0
0
0
0
0
0
0
0
0
0
0
0
0
0
0
0
0
0
0
0
0
0
0
0
0
0
0
0
0
0
0
0
0
0
0
0
0
0
0
0
0
0
0
0
0
0
0
0
0
0
0
0
0
0
0
0
0
0
0
0
0
0
0
0
0
0
0
0
0
0
0
0
0
0
0
0
0
0
0
0
0
0
0
0
0
0
0
0
0
0
0
0
0
0
0
0
0
0
0
0
0
0
0
0
0
0
0
0
0
0
0
0
0
0
0
0
0
0
0
0
0
0
0
0
0
0
0
0
0
0
0
0
0
0
0
0
0
0
0
0
0
0
0
0
0
0
0
0
0
0
0
0
0
0
0
0
0
0
0
0
0
0
0
0
0
0
0
0
0
0
0
0
0
0
0
0
0
0
0
0
0
0
0
0
0
0
0
0
0
0
0
0
0
0
0
0
0
0
0
0
0
0
0
0
0
0
0
0
0
0
0
0
0
0
0
0
0
0
0
0
0
0
0
0
0
0
0
0
0
0
0
1
1
1
1
1
1
1
1
1
1
1
1
1
1
1
1
1
1
2
2
2
2
2
2
2
2
2
2
2
2
2
2
2
2
2
2
2
2
2
2
2
2
2
2
2
2
2
2
2
2
2
2
2
2
2
2
2
2
2
2
2
2
2
2
2
2
2
2
2
2
3
3
3
3
3
3
3
3
3
3
3
3
3
3
3
3
3
3
3
3
3
3
3
3
3
3
3
3
3
3
2
2
2
2
2
2
3
3
3
3
3
3
3
3
3
3
3
3
3
3
3
3
3
3
3
3
3
3
3
3
4
4
4
5
5
5
5
5
5
5
5
5
5
5
5
5
5
5
5
5
5
5
5
5
5
5
5
5
5
5
5
5
5
5
5
5
5
4
4
4
4
4
4
4
4
4
4
4
4
4
4
4
4
4
4
4
4
4
4
4
4
4
4
4
4
4
4
4
4
4
4
4
4
4
4
3
3
3
3
3
2
2
2
2
2
2
2
2
2
2
2
2
2
2
2
2
2
2
2
2
2
2
2
2
2
2
2
2
2
2
2
2
2
2
2
2
2
2
2
2
2
2
2
2
2
2
2
2
2
2
2
2
2
2
2
2
2
2
2
2
2
2
2
2
2
2
2
2
2
2
2
2
2
2
2
2
2
2
2
2
2
2
2
2
2
2
2
2
2
2
2
2
2
1
0
0
0
0
0
0
0
0
0
0
0
0
0
0
0
0
0
0
0
0
0
0
0
0
0
0
0
0
0
0
0
0
0
0
0
0
0
0
0
0
0
0
0
0
0
0
0
0
0
0
0
0
0
0
0
0
0
0
0
0
0
0
0
0
0
0
0
0
0
0
0
0
0
0
0
0
0
0
0
0
0
0
0
0
0
0
0
0
0
0
0
0
0
0
0
0
0
0
0
0
0
0
0
0
0
0
0
0
0
0
0
0
0
0
0
0
0
0
0
0
0
0
0
0
0
0
0
0
0
0
0
0
0
0
0
0
0
0
0
0
0
0
0
0
0
0
0
0
0
0
0
0
0
0
0
0
0
0
0
0
0
0
0
0
0
0
0
0
0
0
0
0
0
0
0
0
0
0
0
0
0
0
0
0
0
0
0
0
0
0
0
0
0
0
0
0
0
0
0
0
0
0
0
0
0
0
0
0
0
0
0
0
0
0
0
0
0
0
0
0
0
0
0
0
0
0
0
0
0
0
0
0
0
0
0
0
0
0
0
0
0
0
0
0
0
0
0
0
0
0
0
0
0
0
0
0
0
0
0
0
0
0
0
0
0
0
0
0
0
0
0
0
0
0
0
0
0
0
0
0
0
0
0
0
0
0
0
0
0
0
0
0
0
0
0
0
0
0
0
0
0
0
0
0
0
0
0
0
0
0
0
0
0
0
0
0
0
0
0
0
0
0
0
0
0
0
0
0
0
0
0
0
0
0
0
0
0
0
0
0
0
0
0
0
0
0
0
0
0
0
0
0
0
0
0
0
0
0
0
0
0
0
0
0
0
0
0
0
0
0
0
0
0
0
0
0
0
0
0
0
0
0
0
0
0
0
0
0
0
0
0
0
0
0
0
0
0
0
0
0
0
0
0
0
0
0
0
0
0
0
0
0
0
0
0
0
0
0
0
0
0
0
0
0
0
0
0
0
0
0
0
0
0
0
0
0
0
0
0
0
0
0
0
0
0
0
0
0
0
0
0
0
0
0
0
0
0
0
0
0
0
0
0
0
0
0
0
0
0
0
0
0
0
0
0
0
0
0
0
0
1
1
1
2
2
2
3
3
4
4
4
4
4
4
5
5
5
5
5
5
5
6
6
6
7
7
7
7
7
7
7
7
7
7
7
7
7
7
7
7
7
7
7
8
8
8
8
8
8
8
8
8
8
8
8
8
8
8
8
8
8
8
9
9
9
9
9
9
10
10
10
11
11
11
11
11
11
11
11
11
11
11
12
13
13
13
13
13
13
14
16
16
16
16
16
16
16
16
16
16
16
16
16
17
17
17
17
18
18
18
18
16
16
18
19
16
16
16
16
16
16
16
16
16
16
16
16
16
16
16
16
16
16
16
16
16
16
16
16
16
17
17
18
18
17
17
17
17
17
17
17
16
16
16
16
16
16
17
17
18
18
18
18
18
18
18
18
18
18
18
18
18
19
19
19
19
19
19
19
19
19
20
20
20
20
20
21
21
21
21
22
22
22
22
22
22
22
22
22
22
22
22
22
22
22
22
22
22
22
22
22
22
22
22
22
22
22
22
22
22
22
22
22
22
22
22
22
22
21
21
20
20
20
20
21
21
22
22
22
22
22
22
22
22
22
22
21
21
20
20
20
20
19
20
19
18
18
16
16
16
16
16
18
18
18
19
19
19
19
19
19
19
19
19
19
18
18
18
18
19
19
19
19
19
19
19
19
19
18
18
19
22
22
21
22
24
24
25
25
23
23
23
23
23
23
24
24
24
24
24
24
24
24
24
24
25
25
25
25
25
25
25
25
25
26
26
26
26
26
26
26
27
28
28
28
28
29
29
29
29
29
29
30
30
30
30
30
30
30
29
29
29
29
29
29
30
30
30
30
30
30
30
30
30
30
30
30
30
30
30
30
30
30
30
30
30
30
30
30
30
29
29
29
29
29
29
30
30
30
30
30
30
31
31
32
32
33
33
33
33
33
33
33
33
35
35
35
35
35
35
35
35
35
35
35
36
36
36
36
36
36
36
36
36
36
36
36
36
36
36
36
36
36
36
37
37
37
37
37
37
38
39
38
38
38
39
39
39
40
40
41
41
41
41
41
41
39
36
33
27
27
25
25
27
27
27
27
27
27
29
29
30
30
30
30
30
30
30
30
30
27
27
27
27
27
27
27
27
27
27
27
27
27
27
27
27
27
27
27
27
27
27
27
27
27
27
27
27
28
30
29
29
30
30
30
30
30
30
30
30
29
29
29
29
29
29
30
30
30
30
30
30
30
30
30
30
30
30
30
30
30
30
30
30
30
30
31
31
31
31
31
30
33
32
32
32
32
32
32
32
30
30
30
30
29
29
29
29
30
30
30
30
31
31
31
31
32
32
32
32
33
33
33
33
33
33
32
32
32
32
32
32
32
32
32
32
32
32
31
31
31
32
32
31
31
30
30
30
27
26
25
25
25
24
24
26
27
27
25
25
25
24
24
24
24
24
24
23
22
21
16
16
16
17
17
17
17
17
17
17
17
17
17
17
18
18
18
18
18
18
18
17
17
17
17
17
17
18
19
19
19
19
19
19
19
19
19
19
19
19
19
19
19
19
19
19
19
19
19
19
19
19
19
19
19
19
18
18
18
18
18
18
18
18
18
17
17
17
17
17
17
17
17
17
17
17
17
17
17
17
17
17
18
18
18
18
18
18
18
18
18
18
18
18
18
18
18
19
19
19
19
19
19
19
19
19
19
19
19
19
20
21
21
21
20
18
18
17
17
17
17
17
17
16
16
16
16
15
15
15
15
15
15
15
15
16
16
16
17
17
17
16
16
16
16
16
14
14
14
14
14
13
13
12
12
12
12
12
12
12
12
12
12
13
13
13
12
12
12
12
12
12
13
13
14
14
13
13
13
13
13
13
13
14
14
14
14
14
14
14
14
14
14
14
14
14
13
13
13
13
13
13
13
13
13
13
13
13
13
13
13
13
13
13
13
13
13
13
13
13
13
13
13
14
14
14
14
14
14
14
14
14
14
14
14
14
14
14
14
14
14
14
14
14
14
14
14
14
14
14
14
14
14
14
14
13
13
13
13
12
12
12
11
11
11
11
12
12
12
12
12
12
12
12
12
12
12
11
11
11
12
12
12
12
12
11
11
11
11
11
11
11
11
11
11
11
11
10
10
10
8
8
8
8
8
8
8
9
9
9
9
9
6
6
6
6
6
6
6
6
6
6
6
6
6
6
6
6
6
6
6
6
6
6
6
6
6
6
6
6
6
6
6
6
6
6
6
6
6
6
5
5
5
5
5
5
5
5
5
5
5
5
5
5
5
5
5
5
5
5
5
5
5
5
5
5
5
5
5
5
5
5
5
5
5
5
5
5
5
5
5
5
5
5
5
5
5
5
5
5
5
5
5
5
5
5
5
6
6
6
6
7
7
7
7
7
6
6
6
6
6
5
5
5
5
5
5
5
5
5
5
5
5
5
5
5
5
5
5
5
5
5
5
4
4
4
4
4
3
3
3
3
3
2
2
2
2
2
3
3
3
3
3
3
3
3
3
3
3
3
3
3
3
3
4
4
4
4
4
4
4
4
4
4
4
4
4
4
4
4
5
5
5
5
5
5
5
5
5
5
5
5
5
5
5
5
5
5
5
5
5
5
5
5
5
5
5
5
5
5
5
5
6
6
6
6
6
6
6
7
8
8
8
8
8
8
8
8
8
8
8
8
8
8
8
8
9
9
9
9
9
9
8
8
8
8
8
8
8
8
8
8
8
8
8
8
8
8
8
8
8
8
8
8
9
9
9
9
9
9
9
9
9
9
9
9
9
9
9
8
8
8
8
8
8
8
8
8
8
8
8
8
8
9
9
9
9
9
9
9
9
9
9
9
9
9
9
9
9
9
9
9
9
9
9
9
8
8
8
8
8
7
7
7
7
7
7
7
7
7
7
7
7
7
7
7
6
6
6
5
5
5
5
5
5
5
5
5
5
5
5
4
4
4
4
4
4
4
4
4
4
4
4
4
4
4
4
4
4
4
4
4
4
4
4
4
4
4
4
4
4
4
4
4
4
4
4
4
4
4
4
4
4
2
2
2
2
2
2
2
2
1
1
1
1
1
1
1
1
1
1
1
1
0
0
0
0
0
0
0
0
0
0
0
0
0
0
0
0
0
0
0
0
0
0
0
0
0
0
0
0
0
0
0
0
0
0
0
0
0
0
0
0
0
0
0
0
0
0
0
0
0
0
0
0
0
0
0
0
0
0
0
1
1
1
1
1
1
1
1
1
1
1
1
1
1
1
1
1
1
1
1
1
1
1
1
1
1
1
1
1
1
1
1
1
1
1
1
1
1
1
1
1
1
1
1
1
1
1
1
1
1
1
1
1
1
1
1
1
1
1
1
1
1
1
1
2
2
2
2
2
2
2
2
2
2
2
2
2
2
2
2
2
2
2
2
2
2
2
2
2
2
2
2
2
2
2
2
2
2
2
2
2
2
2
2
2
2
2
2
2
2
2
2
2
2
2
2
2
1
1
1
1
1
1
2
2
2
2
2
2
2
2
2
2
2
2
2
2
2
2
2
2
2
2
2
2
2
2
2
2
2
2
2
2
2
2
2
2
2
2
2
2
2
2
2
2
2
2
2
2
2
2
2
2
2
2
2
2
2
2
2
2
2
2
2
2
2
2
2
2
2
2
2
2
2
2
2
2
2
2
2
2
2
2
2
2
2
2
2
2
2
2
2
2
2
2
2
2
2
2
2
2
2
2
2
2
2
2
2
2
2
2
1
1
1
1
1
1
1
1
2
2
2
2
2
2
2
2
2
2
2
2
2
2
2
2
2
2
2
2
2
2
2
2
2
2
2
2
2
2
2
2
2
2
2
2
2
2
2
2
2
2
2
2
2
2
2
2
2
2
2
2
2
2
2
2
2
2
2
2
2
2
2
2
2
2
2
2
2
2
2
2
2
2
2
2
2
2
2
2
2
2
2
2
2
2
2
2
2
2
2
2
2
2
2
2
2
2
2
2
2
2
2
2
2
2
3
3
4
4
4
4
6
6
6
6
6
7
7
7
7
7
8
8
8
9
9
9
9
9
9
9
8
8
8
8
8
8
8
8
8
8
8
8
8
8
8
8
8
8
8
8
8
8
8
8
8
8
8
8
8
8
8
8
8
8
8
8
8
8
8
8
8
8
8
8
8
8
8
8
8
8
8
8
8
8
8
8
9
9
9
9
9
9
9
9
9
9
9
9
9
9
9
9
9
9
9
9
9
9
9
9
9
10
10
11
11
11
11
11
11
11
11
11
11
11
11
11
11
11
11
11
11
11
11
11
11
11
11
11
11
11
12
10
10
10
10
10
11
10
10
10
10
10
10
10
10
10
10
10
10
10
10
10
10
10
10
11
11
11
9
9
9
8
8
8
8
8
8
8
8
8
8
8
8
8
8
9
9
9
9
9
9
9
8
8
8
8
8
8
9
9
9
9
9
8
8
8
8
8
8
8
8
8
8
8
9
9
9
9
9
9
9
9
9
9
9
9
9
9
9
9
8
8
8
8
8
8
9
9
9
9
9
9
10
10
10
10
10
10
10
10
10
10
10
10
10
10
10
10
10
10
10
10
10
10
10
10
10
10
10
10
10
10
10
10
10
10
10
10
10
10
10
10
10
10
10
10
10
10
10
10
10
10
10
10
10
10
10
10
10
10
10
10
10
10
10
10
10
10
10
9
9
9
7
7
7
7
7
6
5
5
5
2
2
2
2
2
2
1
1
1
1
1
1
1
1
1
1
1
1
1
1
1
1
1
1
1
1
1
1
1
1
1
1
1
1
1
1
1
1
1
1
1
1
1
1
1
1
1
1
1
1
1
1
1
1
1
1
1
1
1
1
1
1
1
1
1
1
1
1
1
1
0
0
0
0
0
0
0
0
0
0
0
0
0
0
0
0
0
0
0
0
0
0
0
0
0
0
0
0
0
0
0
0
0
0
0
0
0
0
0
0
0
0
0
0
0
0
0
0
0
0
0
0
0
0
0
0
0
0
0
0
0
0
0
0
0
0
0
0
0
0
0
0
0
0
0
0
0
0
0
0
0
0
0
0
0
0
0
0
0
0
0
1
1
1
1
1
1
1
1
1
1
1
1
1
1
1
1
1
1
1
1
1
1
1
1
1
1
1
1
1
1
1
1
1
1
1
1
1
1
1
1
1
1
1
1
1
1
1
1
1
1
1
1
1
1
1
1
1
1
1
1
1
1
1
1
1
1
1
1
1
1
1
1
1
1
1
1
1
1
1
1
1
1
1
1
1
1
1
1
1
1
1
1
1
1
1
1
1
1
1
1
1
1
1
1
1
1
1
1
1
1
1
1
1
1
1
1
1
1
1
1
1
1
1
1
1
1
1
1
1
1
1
1
1
1
1
1
1
1
1
1
1
1
1
1
1
1
1
1
1
1
1
1
1
1
1
1
1
1
1
1
1
1
1
1
1
1
1
1
1
1
1
1
1
1
1
1
1
1
1
1
1
1
1
0
0
0
0
0
0
0
0
0
0
0
0
0
0
0
0
0
0
0
0
0
0
0
0
0
0
0
0
0
0
0
0
0
0
0
0
0
0
0
0
0
0
0
0
0
0
0
0
0
0
0
0
0
0
0
0
0
0
0
0
0
0
0
0
0
0
0
0
0
0
0
0
0
0
0
0
0
0
0
0
0
0
0
0
0
0
0
0
0
0
0
0
0
0
0
0
0
0
0
0
0
0
0
0
0
0
0
0
0
0
0
0
0
0
0
0
0
0
0
0
0
0
0
0
0
0
0
0
0
0
0
0
0
0
0
0
0
0
0
0
0
0
0
0
0
0
0
0
0
0
0
0
0
0
0
0
0
0
0
0
0
0
0
0
0
0
0
0
0
0
0
0
0
0
0
0
0
0
0
0
0
0
0
0
0
0
0
0
0
0
0
0
0
0
0
0
0
0
0
0
0
0
0
0
0
0
0
0
0
0
0
0
0
0
0
0
0
0
0
0
0
0
0
0
0
0
0
0
0
0
0
0
0
0
0
0
0
0
0
0
0
0
0
0
0
0
0
0
0
0
0
0
0
0
0
0
0
0
0
0
0
0
0
0
0
0
0
0
0
0
0
0
0
0
0
0
0
0
0
0
0
0
0
0
0
0
0
0
0
0
0
0
0
0
0
0
0
0
0
0
0
0
0
0
0
0
0
0
0
0
0
0
0
0
0
0
0
0
0
0
0
0
0
0
0
0
0
0
0
0
0
0
0
0
0
0
0
0
0
0
0
0
0
0
0
0
0
0
0
0
0
0
0
0
0
0
0
0
0
0
0
0
0
0
0
0
0
0
0
0
0
0
0
0
1
1
1
1
1
1
1
1
1
1
1
1
1
1
1
1
1
1
1
1
1
1
1
1
1
1
1
1
1
1
1
1
1
1
1
1
1
1
1
1
1
1
1
1
1
1
1
1
1
1
1
1
1
1
1
1
1
1
1
1
1
1
1
1
1
1
1
1
1
1
1
1
1
1
1
1
1
1
1
1
1
1
1
1
1
1
1
1
1
1
1
1
1
1
1
1
1
1
1
1
1
1
1
1
1
1
1
1
1
1
1
1
1
0
0
0
0
0
0
0
0
0
0
0
0
0
0
0
0
0
0
0
0
0
0
0
0
0
0
0
0
0
0
0
0
0
0
0
0
0
0
0
0
0
0
0
0
0
0
0
0
0
0
0
0
0
0
0
0
0
0
0
0
0
0
0
0
0
0
0
0
0
0
0
0
0
0
0
0
0
0
0
0
0
0
0
0
0
0
0
0
0
0
0
0
0
0
0
0
0
0
0
0
0
0
0
0
0
0
0
0
0
0
0
0
0
0
0
0
0
0
0
0
0
0
0
0
0
0
0
0
0
0
0
0
0
0
0
0
0
0
0
0
0
0
0
0
0
0
0
0
0
0
0
0
0
0
0
0
0
0
0
0
0
0
0
0
0
0
0
0
0
0
0
0
0
0
0
0
0
0
0
0
0
0
0
0
0
0
0
0
0
0
0
0
0
0
0
0
0
0
0
0
0
0
0
0
0
0
0
0
0
0
0
0
0
0
0
0
0
0
0
0
0
0
0
0
0
0
0
0
0
0
0
0
0
0
0
0
0
0
0
0
0
0
0
0
0
0
0
0
0
0
0
0
0
0
0
0
0
0
0
0
0
0
0
0
0
0
0
0
0
0
0
0
0
0
0
0
0
0
0
0
0
0
0
0
0
0
0
0
0
0
0
0
0
0
0
0
0
0
0
0
0
0
0
0
0
0
0
0
0
0
0
0
0
0
0
0
0
0
0
0
0
0
0
0
0
0
0
0
0
0
0
0
0
0
0
0
0
0
0
0
0
0
0
0
0
0
0
0
0
0
0
0
0
0
0
0
0
0
0
0
0
0
0
0
0
0
0
0
0
0
0
0
0
0
0
0
0
0
0
0
0
0
0
0
0
0
0
0
0
0
0
0
0
0
0
0
0
0
0
0
0
0
0
0
0
0
0
0
0
0
0
0
0
0
0
0
0
0
0
0
0
0
0
0
0
0
0
0
0
0
0
0
0
0
0
0
0
0
0
0
0
0
0
0
0
1
1
1
1
1
1
1
1
1
1
1
1
1
1
1
1
1
1
1
1
1
1
1
1
1
1
1
1
1
1
1
1
1
1
1
1
1
1
1
1
1
1
1
1
1
1
1
1
1
1
1
1
1
1
1
1
1
1
1
1
1
1
1
1
1
1
1
1
1
1
1
1
1
1
1
1
1
1
1
1
1
1
1
1
1
1
1
1
1
1
1
1
1
1
1
1
1
1
1
1
1
1
1
1
1
1
1
1
1
1
1
1
1
1
1
1
1
1
1
1
1
1
1
1
1
1
1
1
1
1
1
1
1
1
1
1
1
1
1
1
1
1
1
1
0
0
0
0
0
0
0
0
0
0
0
0
0
0
0
0
0
0
0
0
0
0
0
0
0
0
0
0
0
0
0
0
0
0
0
0
0
0
0
0
0
0
0
0
0
0
0
0
0
0
0
0
0
0
0
0
0
0
0
0
0
0
0
0
0
0
0
0
0
0
0
0
0
0
0
0
0
0
0
0
0
0
0
0
0
0
0
0
0
0
0
0
0
0
0
0
0
0
0
0
0
0
0
0
0
0
0
0
0
0
0
0
0
0
0
0
0
0
0
0
0
0
0
0
0
0
0
0
0
0
0
0
0
0
0
0
0
0
0
0
0
0
0
0
0
0
0
0
0
0
0
0
0
0
0
0
0
0
0
0
0
0
0
0
0
0
0
0
0
0
0
0
0
0
0
0
0
0
0
0
0
0
0
0
0
0
0
0
0
0
0
1
1
1
1
1
1
1
2
2
2
2
3
3
3
3
3
3
3
3
3
3
3
3
3
3
3
3
3
3
3
3
4
4
4
4
4
4
4
4
4
4
4
4
4
4
4
4
4
4
4
4
4
4
4
4
4
4
4
4
4
4
4
4
4
4
4
4
4
4
4
4
4
4
4
4
4
4
4
4
4
4
4
4
4
4
4
4
4
4
4
4
4
4
4
4
4
4
4
4
4
4
4
4
4
4
4
4
4
4
4
4
4
4
4
4
5
5
5
5
5
5
5
5
5
5
5
5
5
5
5
5
5
5
5
5
5
5
5
5
5
5
5
5
5
5
5
5
5
5
5
5
5
5
5
5
5
5
5
5
5
5
5
5
5
5
5
5
5
5
5
5
5
5
5
5
5
5
5
5
5
5
5
5
5
5
5
5
5
3
3
3
2
2
3
3
3
3
3
3
4
4
4
4
4
4
4
5
5
5
5
5
5
5
5
5
5
5
5
5
5
5
5
5
5
5
5
5
5
5
5
5
5
5
5
5
6
6
6
6
6
6
6
7
7
7
7
7
7
7
7
7
7
7
7
8
8
8
8
8
8
8
8
8
8
8
8
8
8
8
8
8
8
8
8
8
8
8
8
8
8
8
8
8
8
8
8
8
8
8
8
8
8
8
8
8
8
8
8
8
8
8
8
8
8
8
8
8
8
8
8
8
8
8
8
8
8
8
8
8
8
8
8
8
8
8
8
8
8
8
8
8
8
8
8
8
8
9
8
8
8
8
8
8
8
8
8
8
8
8
8
9
9
9
9
9
9
9
9
10
10
10
10
10
11
11
11
11
11
11
11
11
11
11
11
11
11
11
11
11
11
12
12
12
12
12
12
12
12
12
11
11
11
11
12
12
11
11
11
11
11
11
11
11
10
10
11
11
11
11
11
11
11
11
11
11
11
11
11
11
12
12
12
11
11
11
11
11
11
11
12
12
12
12
12
12
12
12
12
12
12
12
12
13
13
13
13
13
13
13
13
13
13
13
13
13
13
13
13
13
13
13
13
13
13
13
13
13
13
13
13
13
13
13
13
13
13
13
13
13
13
13
13
13
13
13
13
13
13
13
13
14
14
14
14
14
14
14
13
14
14
14
14
14
15
14
14
14
14
14
14
14
14
14
14
14
14
14
15
15
15
14
14
14
14
14
14
14
14
14
14
15
15
15
16
16
16
16
16
16
13
12
12
12
12
12
12
13
13
13
13
13
13
13
13
14
15
15
15
15
15
15
15
15
15
15
15
15
15
15
14
13
13
13
13
13
14
14
14
14
14
14
15
15
15
14
14
13
13
14
14
14
14
14
13
13
13
13
13
13
13
13
13
13
13
13
13
13
13
13
13
13
13
13
13
13
13
13
13
13
13
13
13
13
13
13
13
13
13
13
13
13
13
13
13
13
13
13
13
13
13
13
13
13
13
13
13
13
13
13
13
13
13
13
13
13
13
13
13
13
13
13
13
13
13
13
13
13
13
13
13
13
13
13
13
13
13
13
13
13
13
13
13
13
13
13
13
13
13
13
13
13
13
13
11
11
11
11
11
11
5
5
5
4
5
4
4
4
4
4
4
4
4
4
3
3
3
3
3
3
3
3
3
3
3
2
2
2
2
2
2
2
2
2
2
2
2
2
2
2
2
2
2
2
2
2
2
3
3
3
3
3
3
3
3
3
3
3
3
3
3
3
3
3
3
3
3
3
3
3
2
2
2
2
2
2
2
2
2
2
2
2
2
2
2
2
2
2
2
2
2
2
2
2
2
2
2
2
2
2
2
2
3
3
3
3
3
3
3
3
3
3
3
3
3
4
4
4
4
5
5
5
5
5
5
5
5
5
5
5
5
5
5
5
5
5
5
5
5
5
5
5
5
5
5
5
5
5
5
5
5
5
5
5
5
4
4
4
4
4
4
4
4
5
5
5
5
5
5
5
5
5
5
5
5
5
5
5
5
5
5
5
5
5
5
5
5
5
5
5
5
5
5
5
6
6
6
6
6
6
6
6
6
6
5
5
5
5
5
5
5
5
5
5
5
5
5
5
5
5
5
5
5
5
5
5
5
5
5
5
5
5
5
5
5
5
6
6
7
7
7
7
7
7
7
7
7
7
7
7
7
8
8
9
10
10
10
10
10
10
10
10
10
10
10
10
10
10
10
10
10
10
10
10
10
10
10
10
10
10
9
9
10
10
10
10
10
10
10
10
10
10
10
10
10
10
10
10
10
10
10
10
10
10
10
10
10
10
10
10
10
10
10
10
10
10
10
10
10
10
10
10
10
10
10
10
10
10
9
9
9
9
9
9
9
9
9
9
9
9
9
9
9
9
9
10
10
10
10
10
10
10
10
10
10
10
10
10
10
10
10
10
10
10
10
10
10
10
10
10
10
10
10
10
10
10
10
10
10
9
9
9
9
9
9
9
8
8
8
8
8
9
8
8
8
8
8
8
8
8
9
9
9
9
9
9
8
8
8
7
6
6
6
6
6
6
6
6
6
6
6
6
6
6
5
5
5
5
5
5
5
5
5
5
5
5
5
5
5
6
6
5
5
5
5
5
5
5
5
5
5
5
5
5
4
4
4
4
4
4
4
4
4
4
4
4
4
4
4
4
4
4
4
4
4
4
4
4
4
4
4
4
4
3
3
3
3
3
3
3
3
3
3
3
3
3
3
3
3
3
3
3
3
3
3
3
3
3
3
3
3
3
3
3
3
3
3
3
3
3
3
3
3
2
2
2
2
2
2
2
2
2
2
2
2
2
2
2
2
2
2
2
2
2
1
1
1
1
1
1
1
1
1
1
1
1
1
1
1
1
1
0
0
0
0
0
0
0
0
0
0
0
0
0
0
0
0
0
0
0
0
0
0
0
0
0
0
0
0
0
0
0
0
0
0
0
0
0
0
0
0
0
0
0
0
0
0
0
0
0
0
0
0
0
0
0
0
0
0
0
0
0
0
0
0
0
0
0
0
0
0
0
0
0
0
1
1
1
1
1
1
1
1
1
1
1
1
1
1
1
1
1
1
1
1
1
1
1
1
1
1
1
1
1
1
1
1
1
1
1
1
1
1
1
1
1
1
1
1
1
1
1
1
1
1
1
1
1
1
1
1
1
1
1
1
1
1
1
1
1
1
1
1
1
1
1
1
1
1
0
0
0
0
0
0
0
0
0
0
0
0
0
0
0
0
0
0
0
0
0
0
0
0
0
0
0
0
0
0
0
0
0
0
0
0
0
0
0
0
0
0
0
0
0
0
0
0
0
0
0
0
0
0
0
0
0
0
0
0
0
0
0
0
0
0
0
0
0
0
0
0
0
0
0
0
0
0
0
0
0
0
0
0
0
0
0
0
0
0
0
0
0
0
0
0
0
0
0
0
0
0
0
0
0
0
0
0
0
0
0
0
0
0
0
0
0
0
0
0
0
0
0
0
0
0
0
0
0
0
0
0
0
0
0
0
0
0
0
0
0
0
0
0
0
0
0
0
0
0
0
0
0
0
0
0
0
0
0
0
0
0
0
0
0
0
0
0
0
0
0
0
0
0
0
0
0
0
0
0
0
0
0
0
0
0
0
0
0
0
0
0
0
0
0
0
0
0
0
0
0
0
0
0
0
0
0
0
0
0
0
0
0
0
0
0
0
0
0
0
0
0
0
0
0
0
0
0
0
0
0
0
0
0
0
0
0
0
0
0
0
0
0
0
0
0
0
0
0
0
0
0
0
0
0
0
0
0
0
0
0
0
0
0
0
0
0
0
0
0
0
0
0
0
0
0
0
0
0
0
0
0
0
0
0
0
0
0
0
0
0
0
0
0
0
0
0
0
0
0
0
0
0
0
0
0
0
0
0
0
0
0
0
0
0
0
0
0
0
0
0
0
0
0
0
0
0
0
0
0
0
0
0
0
0
0
0
0
0
0
0
0
0
0
0
0
0
0
0
0
0
0
0
0
0
0
0
0
0
0
0
0
0
0
0
0
0
0
0
0
0
0
0
0
0
0
0
0
0
0
0
0
0
0
0
0
0
0
0
0
0
0
0
0
0
0
0
0
0
0
0
0
0
0
0
0
0
0
0
0
0
0
0
0
0
0
0
0
0
0
0
0
0
0
0
0
0
0
0
0
0
0
0
0
0
0
0
0
0
0
0
0
0
0
0
0
0
0
0
0
0
0
0
0
0
0
0
0
0
0
0
0
0
0
0
0
0
0
0
0
0
0
0
0
0
0
0
0
0
0
0
0
0
0
0
0
0
0
0
0
0
0
0
0
0
0
0
0
0
0
0
0
0
0
0
0
0
0
0
0
0
0
0
0
0
0
0
0
0
0
0
0
0
0
0
0
0
0
0
0
0
0
0
0
0
0
0
0
0
0
0
0
0
0
0
0
0
0
0
0
0
0
0
0
0
0
0
0
0
0
0
0
0
0
0
0
0
0
0
0
0
0
0
0
0
0
0
0
0
0
0
0
0
0
0
0
0
0
0
0
0
0
0
0
0
0
0
0
0
0
0
0
0
0
0
0
0
0
0
0
0
0
0
0
0
0
0
0
0
0
0
0
0
0
0
0
0
0
0
0
0
0
0
0
0
0
0
0
0
0
0
0
0
0
0
0
0
0
0
0
0
0
0
0
0
0
0
0
0
0
0
0
0
0
0
1
1
1
1
1
1
1
1
1
1
1
1
1
1
1
1
2
2
2
2
2
2
2
2
2
2
2
2
2
2
2
2
2
2
2
2
2
2
2
2
2
2
2
2
2
2
2
2
2
2
2
2
2
2
2
2
2
2
2
2
2
2
2
2
2
2
2
2
2
2
2
2
2
2
2
2
2
2
2
2
2
2
2
2
2
2
2
2
2
2
2
2
2
2
2
2
2
2
2
2
2
2
2
2
2
2
2
2
2
2
2
2
2
2
2
2
2
2
2
2
2
2
2
2
2
2
2
2
2
2
2
2
2
2
2
2
2
2
2
2
2
2
2
2
2
2
1
1
1
1
1
1
1
1
1
1
1
1
1
1
1
1
1
1
1
1
1
1
1
1
1
1
1
1
1
1
1
1
1
1
1
1
1
1
1
1
0
0
0
0
0
0
0
0
0
0
0
0
0
0
0
0
0
0
0
0
0
0
0
0
0
0
0
0
0
0
0
0
0
0
0
0
0
0
0
0
0
0
0
0
0
0
0
0
0
0
0
0
0
0
0
0
0
0
0
0
0
0
0
0
0
0
0
0
0
0
0
0
0
0
0
0
0
0
0
0
0
0
0
0
0
0
0
1
1
1
1
1
1
0
0
0
0
1
1
1
1
1
1
1
1
1
1
1
1
1
1
1
1
1
1
1
1
1
1
1
1
1
1
1
1
1
1
1
1
1
1
1
1
1
1
1
4
5
5
5
5
6
8
8
8
8
8
9
10
10
10
11
11
11
11
11
11
11
11
11
11
12
13
13
13
13
13
13
13
13
13
13
13
13
13
13
13
13
13
13
15
16
16
16
17
17
17
17
17
18
19
19
19
19
19
19
19
19
19
19
19
19
19
19
19
19
19
19
19
19
19
19
19
19
19
19
19
19
19
19
19
20
20
20
20
20
20
20
21
21
21
21
21
21
21
21
21
21
21
22
22
22
22
22
22
22
22
22
22
22
22
22
22
22
22
22
22
22
22
22
22
22
22
22
22
22
22
22
22
22
22
22
22
23
23
22
22
22
22
22
22
23
23
21
21
21
21
20
19
19
19
17
17
17
15
13
12
12
12
12
12
13
13
13
13
13
13
13
13
13
13
13
13
12
12
12
12
12
12
12
12
12
12
12
12
12
12
12
12
12
12
12
12
12
12
12
12
12
12
12
12
12
12
12
12
12
12
12
12
11
9
9
9
9
9
8
8
8
8
8
8
7
7
7
7
5
5
5
4
4
4
4
4
4
4
4
4
4
3
3
3
2
2
2
2
2
2
2
2
2
2
2
2
2
2
2
2
2
2
2
2
2
2
2
2
2
2
2
2
2
2
2
2
2
2
2
2
0
0
0
0
0
0
0
0
0
1
1
1
1
1
1
1
1
1
1
1
0
0
0
0
0
0
0
0
0
0
0
0
0
0
0
0
0
0
0
0
0
0
0
0
0
0
0
0
0
0
0
0
0
0
0
0
0
0
0
0
0
0
0
0
0
0
0
0
0
0
0
0
0
0
0
0
0
0
0
0
0
0
0
0
0
0
0
0
0
0
0
0
0
0
0
0
0
0
0
0
0
0
0
0
0
0
0
0
0
0
0
0
0
0
0
0
0
0
0
0
0
0
0
0
0
0
0
0
0
0
0
0
0
0
0
0
0
0
0
0
0
0
0
0
0
0
0
0
0
0
0
0
0
0
0
0
0
0
0
0
0
0
0
0
0
0
0
0
0
0
0
0
0
0
0
0
0
0
0
0
0
0
0
0
0
0
0
0
0
0
0
0
0
0
0
0
0
0
0
0
0
0
0
0
0
0
0
0
0
0
0
0
0
0
0
0
0
0
0
0
0
0
0
0
0
0
0
0
0
0
0
0
0
0
0
0
0
0
0
0
0
0
0
0
0
0
0
0
0
0
0
0
0
0
0
0
0
0
0
0
0
0
0
0
0
0
0
0
0
0
0
0
0
0
0
0
0
0
0
0
0
0
0
0
0
0
0
0
0
0
0
0
0
0
0
0
0
0
0
0
0
0
0
0
0
0
0
0
0
0
0
0
0
0
0
0
0
0
0
0
0
0
0
0
0
0
0
0
0
0
0
0
0
0
0
0
0
0
0
0
0
0
0
0
0
0
0
0
0
0
0
0
0
0
0
0
0
0
0
0
0
1
1
1
1
1
1
1
1
1
1
1
1
1
1
1
1
1
1
1
1
1
1
1
1
1
1
1
1
1
1
1
1
1
1
1
1
1
1
1
1
1
1
1
1
1
1
0
0
0
0
0
0
1
1
1
1
2
2
2
2
2
2
2
2
2
2
2
2
2
2
2
2
2
2
2
2
2
2
2
2
2
2
3
3
3
3
3
3
4
4
4
4
4
4
4
4
4
4
4
4
4
4
4
4
4
4
4
4
4
4
4
4
4
3
3
3
3
3
3
3
3
3
3
3
3
3
3
3
3
4
5
5
5
5
5
5
5
5
7
8
8
8
8
8
8
8
8
8
8
8
11
11
11
11
12
12
12
12
12
12
12
12
12
12
12
12
12
12
12
12
12
12
13
14
14
16
16
16
16
16
16
17
18
19
19
19
19
19
19
19
19
19
17
17
17
17
17
17
17
17
17
16
16
16
16
16
16
16
16
16
16
16
16
17
17
16
16
16
16
16
16
16
16
16
16
16
16
17
17
17
19
18
18
18
18
18
18
19
19
19
19
19
19
19
19
19
19
19
19
19
19
19
19
20
19
19
19
19
20
20
20
20
20
20
20
20
21
21
21
21
21
21
22
22
25
25
25
25
25
26
26
26
26
26
26
26
27
27
27
29
29
29
29
29
29
30
30
31
31
31
31
31
31
32
32
32
32
32
32
32
30
29
29
28
28
29
29
28
28
29
29
27
27
28
26
27
27
27
27
27
27
27
27
27
27
27
27
27
27
27
27
27
27
27
28
28
28
29
29
29
29
29
30
31
31
31
31
30
30
30
30
30
30
30
30
31
31
31
31
31
31
31
31
31
31
31
31
31
31
31
31
31
32
32
32
32
32
32
32
32
32
32
32
32
33
35
36
36
36
36
36
36
36
36
36
36
36
36
33
33
33
33
34
33
35
33
32
32
32
32
32
32
32
32
32
32
33
32
32
31
31
31
31
31
31
31
31
31
31
31
31
30
30
30
30
31
31
31
33
33
33
33
33
33
33
33
33
33
33
33
33
33
33
33
33
33
33
33
33
32
32
30
30
30
30
30
30
30
29
28
27
27
26
26
23
22
21
20
20
19
19
20
20
20
20
20
20
20
20
20
20
20
20
20
20
21
21
21
21
21
21
21
21
21
21
21
21
21
21
21
21
21
21
21
21
20
20
20
20
20
20
20
20
16
16
16
15
14
14
13
12
12
13
13
13
13
13
13
12
12
11
11
11
11
11
11
11
11
11
11
11
11
12
13
13
13
13
13
13
13
13
13
13
13
13
13
13
13
13
13
13
14
15
15
15
15
15
16
16
16
16
16
16
16
16
16
16
16
16
15
14
13
12
12
12
12
12
12
12
12
12
12
14
14
14
15
15
15
15
15
15
15
15
15
15
15
15
15
15
15
15
15
15
15
16
17
16
16
17
18
18
18
18
18
18
18
17
17
17
17
17
18
19
19
19
19
19
19
19
19
19
19
19
19
20
20
20
19
19
19
19
23
23
23
25
25
25
25
25
25
25
25
27
27
27
27
28
28
29
29
30
30
30
30
30
30
30
30
30
30
30
30
30
30
32
29
29
29
29
29
29
30
30
32
33
33
33
33
33
33
33
33
39
39
39
39
39
39
39
39
38
38
38
38
38
33
33
34
33
33
33
33
34
35
36
36
37
37
37
37
37
38
39
39
40
41
41
41
41
41
41
41
44
44
44
44
45
45
45
45
45
45
45
46
47
47
47
47
47
48
50
50
50
51
51
52
52
54
55
55
56
56
58
58
58
58
58
59
59
59
59
62
64
64
64
64
64
65
66
66
66
66
67
67
67
67
67
69
68
70
69
69
69
70
70
70
70
70
70
71
71
71
71
71
71
71
71
71
74
74
74
73
73
69
67
67
67
66
68
63
62
60
57
55
54
54
54
54
54
54
54
54
54
54
55
55
55
55
55
55
55
56
55
56
56
57
58
58
60
60
61
61
60
60
61
60
58
62
61
60
60
61
61
61
61
61
61
61
61
61
61
61
61
61
60
60
59
59
59
59
61
61
61
64
64
64
64
64
66
66
66
64
64
62
62
61
63
63
61
61
60
59
58
58
58
58
58
58
61
61
62
64
64
64
64
63
62
61
60
60
55
49
44
41
41
41
41
41
41
42
43
43
43
44
44
44
44
44
44
44
45
45
44
44
43
44
44
44
44
44
44
44
44
44
44
47
49
50
52
52
52
55
54
55
55
55
53
54
54
53
53
53
53
52
52
52
52
52
53
53
53
53
52
52
52
52
53
54
54
58
58
58
59
58
58
58
58
58
58
58
57
57
57
57
57
57
58
59
59
59
59
59
61
61
61
61
62
61
57
57
57
56
58
59
61
61
61
60
60
60
60
60
60
60
60
61
61
61
61
61
61
61
61
61
61
61
61
61
61
61
61
61
61
61
61
61
61
61
61
62
62
63
63
63
63
63
64
64
64
64
64
64
64
64
64
64
64
62
62
62
63
64
64
64
66
66
66
66
66
66
64
63
58
55
56
56
56
55
55
55
55
55
53
52
50
47
47
36
36
36
36
36
36
36
36
37
37
38
38
38
38
38
38
38
38
38
38
38
38
39
39
39
39
39
39
40
40
40
41
41
41
41
41
41
41
41
41
41
41
41
39
36
36
36
36
36
36
38
39
38
38
35
35
34
33
33
33
33
33
33
29
30
29
29
27
23
21
20
20
20
20
20
20
20
20
20
20
20
20
20
20
19
19
19
19
19
19
19
19
21
21
21
21
21
21
21
21
21
22
22
22
22
22
22
23
23
23
23
23
23
23
23
23
23
23
23
23
23
23
23
23
23
23
23
23
23
23
23
23
23
23
23
23
23
24
24
24
23
23
23
23
23
23
23
21
19
19
19
19
18
18
18
19
18
18
13
13
13
12
12
12
12
11
12
12
12
12
11
11
11
11
11
11
11
12
12
12
13
13
13
13
13
13
13
13
13
13
13
13
13
13
13
13
13
13
13
13
13
13
12
12
12
12
12
12
12
12
12
12
12
12
13
13
13
13
13
13
13
13
13
13
13
13
13
13
13
12
12
11
11
11
11
11
11
10
10
10
11
11
11
11
9
9
9
9
9
9
9
9
9
9
9
9
9
9
9
9
9
9
9
9
9
9
9
9
9
9
9
10
10
10
11
11
11
9
9
9
9
9
10
10
10
10
11
11
11
11
11
11
11
11
11
11
11
11
11
13
13
13
13
13
13
13
13
13
13
13
13
13
12
12
12
12
12
12
12
13
13
13
13
13
13
12
12
11
11
11
11
10
10
10
10
10
9
9
9
10
10
10
11
11
11
11
11
11
11
11
11
10
10
10
10
10
10
10
10
11
11
11
11
11
11
11
11
11
11
11
11
11
11
11
11
11
11
11
11
11
11
11
11
11
11
11
11
11
11
11
11
11
11
11
11
11
11
11
11
12
12
12
12
12
11
11
11
11
11
11
11
11
11
11
12
12
12
12
12
12
12
13
13
13
13
13
13
13
13
13
13
13
13
13
13
13
13
13
13
13
13
11
12
13
13
13
13
13
13
13
13
13
13
13
13
13
13
12
12
12
12
13
13
13
13
13
13
13
13
13
15
15
15
15
15
15
15
15
15
15
15
15
15
15
15
15
15
15
15
16
14
14
13
13
13
12
11
11
11
11
11
11
11
9
9
9
8
8
8
8
8
8
8
8
8
8
8
8
8
8
8
8
8
8
8
8
8
8
8
8
8
8
8
8
8
8
8
8
8
8
8
8
8
8
8
8
8
8
8
8
8
8
8
8
8
8
8
8
8
8
8
8
8
8
8
8
8
8
8
8
8
8
8
8
8
8
8
8
8
8
8
8
8
8
8
8
8
8
8
8
8
8
7
8
8
8
8
8
8
8
8
9
9
8
8
8
8
8
5
5
5
5
5
5
5
5
5
5
5
5
5
5
5
5
5
5
5
5
5
5
5
5
5
5
5
5
5
5
5
5
5
5
5
5
5
5
5
5
6
6
6
6
7
7
7
8
8
8
8
8
6
6
6
6
6
6
6
6
6
6
6
6
6
6
6
8
8
8
8
8
8
8
8
8
8
9
10
11
11
11
11
11
11
11
11
13
13
13
13
13
13
13
13
13
14
15
15
15
15
15
15
15
16
16
16
16
15
15
15
15
15
15
15
15
15
15
16
16
16
17
17
17
17
17
19
19
19
19
19
19
19
19
19
19
19
19
19
18
18
17
17
17
17
19
19
19
19
19
19
19
19
19
19
19
19
19
19
19
19
19
19
19
19
19
19
19
21
22
25
25
25
25
25
25
25
25
25
25
25
25
25
25
25
25
25
25
25
25
25
25
25
25
25
25
25
25
25
23
23
24
24
24
23
23
23
23
22
25
25
25
26
26
26
26
25
24
24
24
24
24
25
25
25
25
25
25
25
25
25
25
25
24
24
24
24
25
25
25
25
25
24
25
25
25
25
26
26
26
26
26
25
25
25
25
24
24
25
25
25
27
27
26
26
26
26
25
25
25
25
25
25
25
25
25
24
24
25
25
25
25
27
27
27
27
27
27
27
27
27
27
28
28
28
28
28
28
28
28
28
28
29
30
30
30
30
30
30
28
28
28
27
28
28
28
28
28
28
28
27
27
27
27
27
27
27
27
27
27
27
27
27
27
27
27
27
27
27
27
27
27
27
27
25
26
26
26
27
27
27
27
27
27
27
27
27
28
28
29
29
29
29
29
30
29
29
28
27
27
26
26
26
26
26
26
26
27
27
27
27
27
26
25
25
22
22
22
22
22
22
22
22
22
22
21
20
19
19
19
19
19
18
16
16
16
17
17
19
19
19
19
19
19
19
19
19
19
19
19
19
19
19
18
18
18
18
18
18
18
19
19
19
21
21
22
22
22
22
22
24
24
22
22
24
24
25
24
24
24
25
25
25
25
25
25
25
25
25
25
25
25
25
25
25
25
25
25
25
25
25
25
25
26
27
27
27
27
27
26
25
25
25
25
25
25
25
25
26
26
26
26
26
26
26
26
26
26
26
27
27
26
26
26
26
26
26
26
26
25
24
24
24
24
23
23
23
22
22
21
19
19
20
20
21
21
20
21
22
22
22
22
22
22
22
22
22
22
22
22
22
22
22
23
23
23
23
23
23
23
23
23
22
20
20
19
19
19
19
19
21
22
22
22
22
22
22
22
22
22
21
21
21
21
21
21
21
19
19
19
19
19
19
19
19
19
19
19
19
19
19
19
19
22
22
22
22
22
22
22
22
22
23
22
22
17
17
17
17
17
17
17
17
17
17
17
17
17
17
16
16
16
16
17
17
16
16
18
19
19
19
20
20
20
20
20
21
21
21
21
21
22
22
22
22
22
22
27
27
27
27
27
27
27
27
27
28
28
28
28
28
28
28
28
28
29
29
30
30
30
30
31
32
32
33
33
33
33
33
33
33
33
33
33
33
33
33
33
33
32
32
32
33
33
33
33
33
33
33
33
33
32
30
30
30
28
28
28
28
27
26
26
25
25
25
25
25
25
25
25
25
25
25
25
25
25
25
25
25
26
26
26
26
26
26
26
26
26
26
26
26
26
26
26
26
26
26
27
27
27
27
27
27
27
27
27
27
27
27
27
27
27
27
27
27
27
27
27
27
26
27
27
27
26
27
26
26
26
26
26
26
25
25
19
17
15
15
15
15
13
13
13
12
12
12
11
11
11
11
11
11
11
11
11
11
11
11
11
11
11
11
11
11
11
11
11
11
11
11
11
12
12
12
12
12
13
13
13
13
13
13
13
13
13
13
13
13
13
13
13
13
13
13
13
13
13
13
13
13
13
13
13
12
11
11
10
9
9
9
9
10
10
10
10
10
10
9
9
9
9
9
9
9
9
10
10
10
10
10
9
9
9
8
8
8
8
8
8
8
8
8
8
8
8
8
8
8
8
8
8
8
8
8
8
8
8
8
8
8
8
8
8
8
8
8
8
8
8
8
8
8
8
8
8
8
8
8
8
8
8
8
7
7
7
7
7
7
7
7
7
7
8
8
8
8
8
8
8
8
8
8
8
8
8
8
9
9
9
9
9
9
9
9
8
8
8
8
8
8
8
8
8
8
8
8
8
8
8
8
8
8
8
8
8
8
8
8
8
8
8
8
8
9
9
9
9
9
9
9
9
9
9
9
9
9
9
9
9
9
9
9
9
8
8
8
8
8
8
8
8
8
8
8
8
8
8
8
8
8
8
8
8
8
8
8
8
8
7
7
7
7
7
7
7
5
5
5
5
6
6
6
6
6
5
4
4
4
4
4
4
4
4
4
4
4
5
6
6
8
8
8
9
9
10
10
11
13
13
13
13
13
13
13
13
13
13
14
14
14
14
14
14
14
14
15
16
16
16
16
16
16
16
16
16
15
15
15
16
16
16
16
16
16
16
16
16
16
16
16
16
16
16
16
16
16
16
16
16
16
16
16
16
16
16
16
16
16
16
15
15
16
15
15
15
15
15
15
15
15
15
15
16
16
16
16
16
16
16
16
16
16
16
16
16
16
16
16
16
16
16
16
16
16
16
16
16
16
16
16
16
16
16
16
16
16
16
16
16
16
16
16
16
16
16
16
16
16
16
16
16
16
16
16
16
14
14
14
13
13
13
13
13
13
13
13
13
13
13
13
13
13
13
11
11
10
8
8
6
6
6
6
6
6
6
6
6
6
6
6
6
5
5
5
5
5
5
5
4
4
4
3
3
3
3
3
3
3
3
3
3
4
4
4
4
4
4
4
4
4
4
4
4
4
4
4
4
4
4
4
4
4
4
4
4
3
3
3
3
3
3
3
3
2
2
2
2
2
2
2
2
2
2
2
2
2
2
2
2
2
2
2
2
2
2
2
2
2
1
1
1
1
1
1
1
1
1
1
1
1
1
1
1
1
1
1
1
1
1
1
1
2
2
2
2
2
2
2
2
2
2
2
2
2
2
2
2
2
2
2
2
2
2
2
2
2
2
2
2
2
2
2
2
2
2
2
2
2
2
2
2
2
2
3
3
3
3
3
3
3
3
3
3
3
3
3
3
3
3
3
3
3
3
3
3
3
3
3
3
3
3
3
3
3
3
3
3
3
3
3
3
3
3
3
3
3
3
3
3
3
3
3
3
3
3
4
4
4
4
4
4
4
4
3
3
3
2
2
2
2
2
3
3
3
3
3
3
3
3
3
3
3
3
3
3
3
3
3
3
3
3
3
3
3
3
3
3
3
3
3
3
3
3
3
3
3
3
3
3
3
3
3
3
3
2
2
2
2
2
2
2
2
2
2
2
2
2
2
3
3
3
3
3
3
3
3
3
3
3
3
3
3
3
3
3
3
3
3
3
3
2
2
2
2
2
2
2
2
2
2
2
2
2
2
2
2
2
2
2
2
2
2
2
2
2
2
2
2
2
2
2
2
2
2
2
2
2
2
2
2
2
2
2
2
2
2
2
2
2
2
2
2
1
1
1
1
1
1
1
1
1
0
0
0
0
0
0
0
0
0
0
0
0
0
0
1
2
2
2
2
2
2
2
2
2
2
2
2
2
2
2
2
2
2
2
2
2
2
2
2
2
2
2
2
2
2
2
2
2
2
2
2
2
2
2
2
2
2
2
2
2
2
3
3
3
3
3
3
3
3
3
3
3
3
3
3
3
3
2
2
2
2
2
2
2
2
2
2
2
2
2
2
2
2
2
2
2
2
2
2
2
2
2
2
2
2
2
2
2
2
2
2
2
2
2
2
2
2
2
2
2
2
2
2
2
3
4
4
4
4
4
4
4
4
4
4
5
5
5
5
5
5
5
5
5
5
5
5
5
5
5
5
5
5
5
5
5
5
5
5
5
5
5
5
5
5
5
5
5
5
5
5
5
5
5
5
5
5
5
5
5
5
5
5
5
5
5
5
5
5
5
5
5
5
5
5
5
5
5
5
5
5
5
5
5
5
5
5
5
5
5
5
5
5
5
5
5
5
5
5
5
5
5
5
5
5
5
5
5
5
5
5
5
5
5
5
5
5
5
5
5
5
5
5
5
5
5
5
5
5
5
5
5
5
5
5
2
2
2
0
0
0
0
0
0
0
0
0
0
0
0
0
0
0
0
0
0
0
0
0
0
0
0
0
0
0
0
0
0
0
0
0
0
0
0
0
0
0
0
0
0
0
0
0
0
0
0
0
0
0
0
0
0
0
0
0
0
0
0
0
0
0
0
0
0
0
0
0
0
0
0
0
0
0
0
0
0
0
0
0
0
0
0
0
0
0
0
0
0
0
0
0
0
0
0
0
0
0
0
0
0
0
0
0
0
0
0
0
0
0
0
0
0
1
1
1
1
1
1
1
1
1
1
1
1
1
1
1
1
1
1
1
1
1
1
1
1
1
1
1
1
1
1
1
1
1
1
1
1
1
1
1
1
1
1
1
1
1
1
1
1
1
1
1
1
1
1
1
1
1
1
1
1
1
1
1
1
2
2
2
2
2
2
2
2
2
2
2
2
2
2
2
2
2
2
2
2
2
2
2
1
1
1
1
1
1
1
1
1
1
1
1
1
1
1
1
1
1
1
1
1
1
1
1
1
1
1
1
1
1
1
1
1
1
1
1
1
1
1
1
1
1
1
1
1
1
1
1
1
1
1
1
1
1
1
1
1
1
1
1
1
1
1
1
1
1
1
1
1
1
1
1
0
0
0
0
0
0
0
0
0
0
0
0
0
0
0
0
0
0
0
0
0
0
0
0
0
0
0
0
0
0
0
0
0
0
0
0
0
0
0
0
0
0
0
0
0
0
0
0
0
0
0
0
0
0
0
0
0
0
0
0
0
0
0
0
0
0
0
0
0
0
0
0
0
0
0
0
0
0
0
0
0
0
0
0
0
0
0
0
0
0
0
0
0
0
0
0
0
0
0
0
0
0
0
0
0
0
0
0
0
0
0
0
0
0
0
0
0
0
0
0
0
0
0
0
0
0
0
0
0
0
0
0
0
0
0
0
0
0
0
0
0
0
0
0
0
0
0
0
0
0
0
0
0
0
0
0
0
0
0
0
0
0
0
0
0
0
0
0
0
0
0
0
0
0
0
0
0
0
0
0
0
0
0
0
0
0
0
0
0
0
0
0
0
0
0
0
0
0
0
0
0
0
0
0
0
0
0
0
0
0
0
0
0
0
0
0
0
0
0
0
0
0
0
0
0
0
0
0
0
0
0
0
0
0
0
0
0
0
0
0
0
0
0
0
0
0
0
0
0
0
0
0
0
0
0
0
0
0
0
0
0
0
0
0
0
0
0
0
0
0
0
0
0
0
0
0
0
0
0
0
0
0
0
0
0
0
0
0
0
0
0
0
0
0
0
0
0
0
0
0
0
0
0
0
0
0
0
0
0
0
0
0
0
0
0
0
0
0
0
0
0
0
0
0
0
0
0
0
0
0
0
0
0
0
0
0
0
0
0
0
0
0
0
0
0
0
0
0
0
0
0
0
0
0
0
0
0
0
0
0
0
0
0
0
0
0
0
0
0
0
0
0
0
0
0
0
0
0
0
0
0
0
0
0
0
0
0
0
0
0
0
0
0
0
0
0
0
0
0
0
0
0
0
0
0
0
0
0
0
0
0
0
0
0
0
0
0
0
0
0
0
0
0
0
0
0
0
0
0
0
0
0
0
0
0
0
0
0
0
0
0
0
0
0
0
0
0
0
0
0
0
0
0
0
0
0
0
0
0
0
0
0
0
0
0
0
0
0
0
0
0
0
0
0
0
0
0
0
0
0
0
0
0
0
0
0
0
0
0
0
0
0
0
0
0
0
0
0
0
0
0
0
0
0
0
0
0
0
0
0
0
0
0
0
0
0
0
0
0
0
0
0
0
0
0
0
0
0
0
0
0
0
0
0
0
0
0
0
0
0
0
0
0
0
0
0
0
0
0
0
0
0
0
0
0
0
0
0
0
0
0
0
0
0
0
0
0
0
0
0
0
0
0
0
0
0
0
0
0
0
0
0
0
0
0
0
0
0
0
0
0
0
0
0
0
0
0
0
0
0
0
0
0
0
0
0
0
0
0
0
0
0
0
0
0
0
0
0
0
0
0
0
0
0
0
0
0
0
0
0
0
0
0
0
0
0
0
0
0
0
0
0
1
1
1
1
1
1
1
1
1
1
1
1
1
1
1
1
1
1
1
1
1
1
1
1
1
1
1
1
1
1
1
1
1
1
1
1
1
1
1
1
1
2
5
5
5
5
6
6
7
8
9
10
10
10
11
11
11
11
11
11
11
11
11
11
11
12
12
12
13
13
13
13
13
13
13
13
13
13
13
13
13
13
13
13
13
13
14
14
14
14
14
15
15
15
15
16
16
16
16
16
16
16
16
16
16
16
16
16
16
17
17
17
17
17
17
17
17
17
17
17
17
17
18
18
18
18
18
18
18
19
19
19
19
19
19
19
19
19
19
19
19
19
19
19
19
19
20
20
20
20
20
20
20
20
20
20
20
21
21
21
21
21
21
21
21
21
22
22
22
22
22
22
23
20
19
18
18
18
16
15
15
15
14
13
12
11
11
11
12
12
12
12
12
12
12
12
12
12
12
12
12
12
12
12
12
12
12
12
12
12
13
13
13
13
14
14
14
14
14
14
14
14
14
14
14
14
14
14
14
14
15
15
15
15
15
16
16
16
16
16
16
16
16
16
16
16
16
16
18
18
18
19
19
19
19
19
19
19
19
19
18
18
18
18
17
17
18
18
18
18
19
19
19
19
20
20
20
20
20
20
20
20
20
20
21
21
22
22
22
22
22
22
22
22
22
22
22
22
22
22
21
22
22
22
22
21
21
21
20
19
18
16
16
17
17
17
17
17
17
17
17
17
17
17
17
17
17
17
17
17
17
17
18
18
17
17
17
17
17
17
16
16
16
16
16
16
16
16
15
15
15
15
13
13
13
13
13
13
13
13
13
13
13
13
13
14
14
15
15
15
15
16
16
16
16
16
17
17
17
17
17
18
18
18
16
16
16
16
16
16
16
16
16
16
16
16
16
16
16
16
16
16
16
16
16
16
16
16
16
16
16
16
18
18
17
16
16
16
16
16
16
16
16
16
16
16
16
16
16
16
16
16
16
16
16
16
16
16
16
16
16
19
19
19
19
19
18
18
18
18
18
18
18
18
18
18
18
18
18
18
18
18
18
18
19
19
19
19
19
19
19
19
19
21
21
21
21
21
21
21
21
22
22
22
22
21
22
22
22
21
19
19
19
19
18
18
18
18
18
18
18
18
18
18
17
17
16
16
16
16
16
16
16
16
16
15
15
15
15
15
15
15
15
15
15
15
15
15
16
16
16
16
16
16
16
16
16
16
16
16
15
13
13
13
13
13
13
12
12
12
13
12
11
11
11
11
11
11
11
11
11
11
11
11
11
11
11
11
11
11
11
11
11
11
11
10
11
9
9
9
9
8
8
8
7
7
7
7
7
8
8
8
8
8
8
8
8
8
8
8
8
8
8
8
8
8
8
8
8
8
8
8
8
8
8
8
9
9
9
10
10
11
11
11
11
11
11
11
11
11
13
13
13
13
13
13
13
13
13
13
13
13
13
13
13
13
13
13
14
14
14
14
15
15
16
16
16
16
16
16
16
16
16
17
17
17
17
17
17
17
16
16
16
16
16
16
16
16
16
16
16
16
16
16
16
16
16
16
16
16
16
16
17
19
20
21
21
21
21
21
22
22
22
22
22
22
22
21
19
19
19
19
19
19
19
19
20
20
20
20
20
20
20
20
20
20
19
19
18
18
18
18
18
18
18
18
18
18
18
18
19
19
19
19
19
19
19
19
19
19
19
19
19
19
19
19
19
19
19
19
19
19
19
19
19
19
19
19
19
19
19
19
19
19
19
19
19
19
20
20
20
20
20
20
20
20
20
20
19
19
19
19
19
19
19
19
19
19
19
16
15
11
8
8
8
8
8
8
8
8
8
8
8
8
8
8
8
8
8
8
8
8
8
9
9
9
9
9
9
9
9
9
9
9
9
9
9
10
10
11
11
11
12
12
12
12
12
12
12
12
12
12
12
12
12
12
13
13
13
13
13
13
11
11
12
12
12
12
12
12
12
12
12
12
14
14
14
14
14
14
14
15
16
16
16
16
16
16
16
16
16
16
16
16
16
16
17
17
17
17
17
17
17
17
17
18
18
18
19
19
19
19
19
19
19
19
19
20
20
20
20
20
20
20
21
21
21
21
21
21
20
20
20
20
20
20
20
20
20
20
20
20
20
19
19
19
19
19
19
19
19
19
20
20
20
20
19
19
19
19
19
19
19
19
19
19
19
19
19
19
19
19
19
19
19
19
17
17
17
17
17
17
17
17
16
16
16
16
16
16
16
16
16
16
16
15
15
15
16
16
16
16
16
17
18
18
18
18
19
19
19
19
18
18
17
17
17
17
17
17
17
17
18
18
19
19
19
19
19
22
22
22
22
21
21
21
21
22
22
22
22
22
20
20
21
20
20
20
20
20
20
20
20
21
21
21
21
21
20
20
19
19
18
18
18
17
17
17
17
17
17
16
16
16
16
16
16
18
17
17
17
17
17
17
17
17
16
16
16
16
16
16
16
16
16
16
16
16
16
17
17
17
17
17
16
16
16
16
17
17
17
17
17
17
17
18
18
18
19
19
19
19
19
19
19
19
19
19
19
19
21
21
21
21
21
21
21
22
22
22
22
22
21
20
20
20
21
21
21
21
21
21
21
21
21
21
22
22
21
22
22
22
22
22
22
22
22
22
22
22
22
22
22
22
22
22
23
23
23
23
24
23
23
23
22
22
19
20
20
20
20
20
20
20
20
20
20
20
20
20
20
21
21
21
21
21
21
21
21
20
20
20
19
19
19
19
19
18
19
19
19
19
19
19
19
19
19
19
19
19
19
21
21
21
21
20
19
19
19
20
20
20
20
20
20
20
20
20
20
20
20
20
20
20
20
20
20
20
20
20
20
20
20
20
19
19
19
19
19
19
19
19
19
19
19
19
19
20
20
20
21
21
21
21
21
21
21
21
21
21
21
21
21
21
21
21
21
21
20
20
20
20
20
19
19
19
19
18
18
19
20
19
19
19
19
17
18
18
18
18
18
18
18
18
18
18
18
18
19
19
19
19
19
19
19
19
19
19
19
19
19
19
19
19
19
19
19
19
19
19
19
19
19
19
19
19
19
19
19
18
17
15
15
15
15
15
15
15
15
11
13
13
13
12
11
11
11
11
11
11
11
11
11
11
11
11
11
11
11
12
13
13
13
13
12
12
12
12
12
11
11
11
12
12
12
12
12
12
12
12
12
12
12
12
12
11
11
11
11
11
11
11
11
11
11
11
12
12
12
12
12
12
12
12
12
12
12
12
12
12
12
12
12
12
12
12
12
12
13
13
13
13
13
13
13
13
13
13
13
13
13
13
13
13
13
13
13
13
12
12
12
14
13
13
13
13
13
13
13
13
13
13
13
13
13
13
14
14
13
13
13
13
13
13
13
13
13
13
13
13
13
14
14
14
14
14
16
17
17
17
17
16
16
16
16
16
16
17
16
16
17
17
16
16
16
18
18
18
18
18
18
18
18
18
18
18
18
18
18
18
18
18
18
18
18
18
18
19
19
19
19
21
21
21
21
21
21
21
21
21
20
20
20
20
21
21
21
21
21
21
21
21
21
21
22
22
22
22
22
22
22
22
22
22
22
22
22
22
22
22
22
22
22
22
22
22
22
22
22
22
22
22
22
22
22
22
22
22
22
22
22
22
22
22
21
21
21
21
21
21
21
21
22
22
22
22
21
21
21
21
21
21
21
21
21
21
21
21
22
20
20
20
20
20
20
21
21
21
21
21
19
19
19
19
19
20
20
20
21
21
21
22
22
22
22
22
21
21
21
21
17
17
16
16
17
18
16
16
16
16
16
16
16
17
17
16
16
16
17
20
20
20
20
20
19
19
19
19
19
19
19
19
19
19
19
19
19
19
19
19
19
19
19
19
19
19
19
19
18
18
18
18
18
18
18
18
18
18
18
18
18
19
19
19
19
19
19
19
20
20
20
20
20
21
21
21
21
21
21
21
21
22
22
22
22
22
22
22
22
22
22
22
22
22
23
22
22
22
22
21
20
18
18
18
18
17
16
16
16
16
16
16
17
17
18
18
18
18
18
17
17
17
16
16
16
16
16
16
16
16
16
16
17
17
17
17
17
17
17
17
17
17
18
18
18
18
18
18
18
18
18
19
19
19
19
19
18
18
18
18
19
19
19
19
19
19
19
19
19
19
22
22
22
22
22
22
22
22
22
22
22
22
22
22
22
21
20
19
19
19
19
19
19
19
19
19
19
19
19
19
19
19
19
19
19
19
19
19
19
19
19
20
21
21
20
20
20
20
20
20
20
20
20
20
20
20
21
21
20
20
21
22
22
22
22
22
22
23
23
23
23
22
21
21
21
21
21
22
22
24
23
23
23
23
23
23
23
25
25
25
25
27
26
26
28
28
28
28
28
28
32
32
32
32
32
31
31
31
31
31
31
30
30
30
30
29
30
30
31
35
35
35
36
36
36
36
36
36
36
36
36
36
36
36
36
36
36
36
36
37
38
37
38
38
37
37
37
37
37
37
37
37
36
36
36
37
38
38
38
38
39
39
39
39
39
39
39
39
39
39
39
39
40
40
40
40
40
40
41
41
41
41
41
41
42
42
43
44
44
44
44
44
44
44
44
45
45
45
44
44
44
44
42
41
41
42
42
44
44
44
44
43
43
43
43
43
41
41
39
37
37
36
34
34
32
31
30
31
30
25
25
25
25
25
25
25
24
22
22
22
22
21
21
21
21
21
21
21
21
19
18
18
18
18
18
18
18
18
18
18
18
18
18
18
18
18
18
18
18
18
17
17
17
15
15
15
15
15
15
15
15
15
15
15
15
15
15
15
15
15
15
15
15
15
15
15
15
15
15
15
15
15
15
15
15
15
15
13
13
13
12
11
11
11
11
11
11
11
11
10
10
10
9
9
9
9
8
8
8
8
7
6
6
6
5
5
5
5
5
5
5
4
4
4
4
4
4
4
4
4
4
4
4
5
5
5
5
5
5
5
5
5
5
5
5
5
5
5
5
5
5
5
5
5
5
5
5
5
5
5
4
4
5
4
4
4
4
4
4
4
4
4
4
4
4
4
4
4
4
4
4
4
4
4
4
4
4
4
4
4
4
4
4
4
4
4
4
5
5
5
5
5
5
5
5
5
5
5
5
5
5
5
5
5
5
5
5
5
5
5
5
5
5
5
5
5
5
5
5
5
5
5
5
5
5
5
5
5
5
5
6
6
6
6
6
6
6
6
6
6
6
6
6
6
6
6
6
6
6
6
6
6
6
6
6
6
6
6
6
6
6
6
6
6
6
6
7
7
7
7
7
7
7
7
7
7
7
7
7
7
7
7
7
7
7
7
7
7
7
7
7
7
7
7
7
7
7
7
7
6
6
6
6
6
6
6
6
6
6
6
6
6
6
5
5
5
5
5
5
5
5
5
5
4
4
3
2
2
2
1
1
1
1
1
1
1
1
1
1
1
1
1
1
1
1
1
1
1
1
1
2
2
2
2
2
2
2
2
2
2
2
2
2
2
2
2
2
2
2
1
1
1
1
1
1
1
1
1
1
1
1
1
1
1
1
1
1
1
1
1
2
2
2
2
2
2
2
2
2
2
2
2
2
2
2
2
2
2
2
2
2
2
2
2
2
2
2
2
2
2
2
2
1
1
1
1
1
1
1
1
1
1
1
1
1
1
1
1
1
1
1
1
1
1
1
1
1
1
1
1
1
1
2
2
2
2
2
2
2
2
2
2
2
2
2
2
2
2
2
2
2
2
2
2
2
2
2
2
2
2
2
2
2
2
2
2
2
2
2
2
2
2
2
2
2
2
2
2
2
2
2
2
2
2
2
2
2
2
2
2
2
2
2
2
2
2
2
2
2
2
2
2
2
2
3
3
2
2
2
2
2
2
2
2
2
2
2
2
2
2
2
2
2
2
2
2
2
2
2
2
2
2
2
2
2
2
2
2
2
2
2
2
2
1
1
1
1
1
1
1
1
1
1
1
1
1
1
1
1
1
1
1
1
1
1
1
1
1
1
1
1
1
1
1
1
1
1
1
1
1
1
1
1
1
1
1
1
1
1
1
1
1
1
1
1
1
2
2
2
2
2
2
2
2
2
2
2
2
2
2
2
2
2
2
2
2
2
2
2
2
2
2
2
2
2
2
2
2
2
2
2
2
1
1
1
1
1
1
1
1
1
1
1
1
1
1
1
1
1
1
1
1
1
1
1
1
1
1
1
1
1
1
1
1
1
1
1
1
1
1
0
0
0
0
0
0
0
0
0
0
0
0
0
0
0
0
0
0
0
0
0
0
0
0
0
0
1
1
1
1
1
1
1
1
1
1
1
1
1
1
1
1
1
1
1
1
1
1
1
1
1
1
1
1
1
1
1
1
1
1
1
1
1
1
1
1
1
1
1
1
1
1
1
1
1
1
1
1
1
1
1
1
1
1
1
1
0
0
0
0
0
0
0
0
0
0
0
0
0
0
0
0
0
0
0
0
0
0
1
1
1
1
1
1
1
1
1
1
1
1
1
1
2
2
2
2
2
2
2
2
2
2
2
2
2
2
2
2
2
2
2
2
2
2
2
2
2
2
2
2
2
2
2
2
2
2
2
2
2
2
2
2
2
2
2
2
2
2
2
2
2
2
2
2
3
3
3
3
3
3
3
3
3
3
3
3
3
3
3
4
4
4
4
4
4
4
4
4
4
4
4
4
4
4
4
4
4
4
4
4
4
4
4
4
4
4
4
4
4
4
4
4
4
4
4
4
4
4
4
4
4
4
4
4
4
4
4
4
4
4
4
4
4
4
4
4
4
4
4
4
4
4
4
4
4
4
4
4
4
4
4
4
4
4
4
3
3
3
3
3
4
4
4
4
4
4
3
3
3
3
3
3
3
3
3
3
3
3
3
3
3
3
3
3
3
3
3
3
3
3
3
3
3
3
3
3
2
2
2
2
2
2
2
2
2
2
2
2
2
2
2
2
2
2
2
2
2
2
2
2
2
2
2
2
2
2
2
1
1
1
1
1
1
1
1
1
1
1
1
1
1
1
1
1
1
1
1
1
1
1
1
1
1
1
1
1
1
1
1
1
1
1
1
1
1
1
1
1
1
1
1
1
1
1
1
1
1
1
1
1
1
1
1
1
1
1
1
1
1
1
1
1
1
1
1
1
1
1
1
1
1
1
1
1
1
1
1
0
0
0
0
0
0
0
0
0
0
0
0
0
0
0
0
0
0
0
0
0
0
0
0
0
0
0
0
0
0
0
0
0
0
0
0
0
0
0
0
0
0
0
0
0
0
0
0
0
0
0
0
0
0
0
0
0
0
0
0
0
0
0
0
0
0
0
0
0
0
0
0
0
0
0
0
0
0
0
0
0
0
0
0
0
0
0
0
0
0
0
0
0
0
0
0
0
0
0
0
0
0
0
0
0
0
0
0
0
0
0
0
0
0
0
0
0
0
0
0
0
0
0
0
0
0
0
0
0
0
0
0
0
0
0
0
0
0
0
0
0
0
0
0
0
0
0
0
0
0
0
0
0
0
0
0
0
0
0
0
0
0
0
0
0
0
0
0
0
0
0
0
0
0
0
4
8
13
14
14
15
15
19
34
35
36
38
39
39
39
39
39
39
45
49
49
49
49
49
49
50
50
50
50
51
52
52
52
52
52
53
53
53
54
54
54
54
54
54
55
55
55
55
56
56
58
58
58
58
58
58
58
58
58
58
58
58
58
58
58
58
59
59
60
61
61
61
61
61
61
61
61
61
61
61
62
62
62
62
63
63
63
63
63
64
65
65
66
66
66
66
66
66
66
67
67
67
67
67
67
67
67
67
67
66
66
66
66
66
67
67
67
70
69
69
69
69
70
72
72
72
72
72
73
72
72
72
72
69
69
66
66
68
68
69
69
69
69
69
69
70
70
70
70
70
71
71
71
71
71
71
72
72
76
75
76
73
69
71
70
70
70
67
65
59
56
54
44
44
41
42
42
43
43
43
43
42
42
42
42
42
43
43
43
42
43
43
43
43
44
44
44
44
44
44
44
44
43
43
44
44
44
44
44
45
45
45
45
46
47
47
47
47
47
47
47
48
48
48
49
49
51
51
52
52
54
55
55
55
55
55
54
52
52
52
52
53
56
57
58
57
56
56
55
55
55
55
55
57
57
57
58
58
56
56
55
55
55
55
54
53
53
53
53
53
53
53
53
53
53
53
53
53
53
52
52
52
52
53
52
57
58
55
54
57
58
58
58
58
58
58
56
55
54
55
55
55
55
55
56
58
58
58
59
59
59
59
61
61
61
62
64
64
64
65
65
65
65
65
66
67
67
67
67
67
69
70
70
70
70
71
71
71
71
71
71
71
71
71
71
71
72
72
72
72
74
74
74
74
75
75
75
74
74
75
78
79
80
80
80
87
89
89
88
86
87
88
89
89
89
89
86
83
80
76
76
74
72
73
75
75
75
75
76
76
76
76
77
77
78
78
78
78
78
78
78
78
78
78
78
78
78
80
80
80
80
80
80
80
80
80
80
80
83
83
83
83
83
82
82
82
83
84
87
87
88
88
88
89
89
89
89
89
89
89
88
87
87
87
87
87
87
87
87
87
91
91
91
91
91
91
91
91
91
91
91
91
91
91
91
91
91
91
91
91
91
93
93
93
93
91
91
89
88
86
79
73
69
69
68
68
69
69
69
69
69
69
69
69
69
69
69
69
69
69
69
69
69
69
67
69
66
66
67
69
68
68
58
54
54
54
53
51
45
44
44
43
43
41
41
41
41
41
41
41
41
40
40
40
41
41
41
41
41
41
41
42
42
41
41
41
41
41
41
41
42
43
43
43
44
44
44
44
44
44
44
44
44
46
46
44
44
44
40
40
39
39
39
39
39
38
38
39
39
38
37
35
34
35
35
34
34
32
32
32
32
32
32
32
32
33
33
33
33
33
33
32
32
33
34
34
34
34
35
35
35
35
35
35
35
35
35
35
35
33
33
32
32
33
33
32
32
32
32
32
32
32
32
32
32
32
33
33
33
32
31
30
30
30
30
30
30
30
30
31
31
31
32
33
33
33
33
33
33
33
33
33
33
33
34
35
36
35
33
34
34
35
34
34
34
34
34
33
35
35
36
36
36
36
36
37
38
38
38
38
39
39
39
39
39
39
39
38
37
37
37
36
36
33
33
30
28
29
29
33
33
34
36
36
36
36
35
35
35
35
35
35
35
34
34
34
34
34
34
34
34
34
35
35
35
35
35
35
36
36
36
36
36
36
36
36
36
36
37
39
39
39
40
41
41
41
43
42
43
43
43
43
42
44
44
44
44
44
44
44
44
44
44
44
44
44
45
46
46
46
46
46
46
46
46
46
45
45
45
45
45
46
46
46
46
46
46
47
47
47
47
47
47
47
47
50
47
46
46
46
46
46
46
46
46
46
46
46
47
47
47
47
47
47
47
47
47
47
45
45
45
44
44
44
45
46
46
46
47
47
47
48
48
47
48
49
49
48
48
48
48
48
47
47
46
45
45
46
47
46
47
47
47
43
42
42
37
37
37
36
36
36
36
36
36
36
36
37
37
39
39
41
47
47
47
48
48
48
48
48
48
47
52
52
52
52
52
52
52
52
52
52
52
53
55
55
55
55
53
54
55
55
56
58
58
60
61
60
60
60
61
61
64
63
63
63
64
64
64
64
65
65
67
68
69
69
70
69
64
64
61
61
60
61
61
61
61
61
61
61
61
61
61
59
59
59
59
59
59
60
60
60
60
60
60
60
60
61
61
61
61
61
61
61
61
61
61
61
61
61
60
60
60
60
59
59
59
59
59
58
58
58
58
58
58
58
58
58
58
58
59
58
58
58
58
58
58
58
58
58
58
58
58
58
58
57
57
58
58
58
57
55
54
56
55
55
56
57
56
56
56
54
54
54
54
54
54
54
54
54
54
54
54
54
54
52
52
51
50
44
41
25
22
22
22
22
23
23
23
24
23
23
23
22
22
22
22
22
22
22
22
22
22
22
23
23
24
24
23
22
22
22
22
22
17
18
18
18
17
18
18
18
18
17
17
18
18
18
17
20
20
20
25
25
25
26
25
25
25
25
26
27
27
26
26
26
26
26
26
26
26
27
29
29
29
30
30
30
30
30
30
30
30
31
30
30
30
30
30
31
32
32
32
32
32
32
32
33
33
33
33
33
34
34
34
34
34
34
34
34
35
35
35
35
35
36
36
36
36
36
36
36
36
41
41
41
39
39
39
39
40
40
40
41
41
38
38
38
38
40
44
44
44
45
46
47
47
47
47
47
47
47
46
46
46
46
49
50
50
50
50
50
50
54
55
55
55
56
55
55
55
55
56
57
57
57
58
58
58
58
58
58
58
59
61
60
62
63
64
64
64
64
64
65
64
64
69
69
69
69
69
69
69
72
72
73
74
75
75
74
74
75
75
75
83
84
86
89
89
89
89
89
89
89
89
89
88
88
88
88
87
87
87
87
87
87
87
87
86
86
87
87
87
89
89
89
89
89
89
89
89
89
88
88
88
89
89
89
90
90
90
90
90
90
90
90
90
90
90
89
89
89
89
89
89
89
90
90
90
89
90
90
90
90
90
91
89
88
84
83
83
84
84
84
84
84
84
84
84
84
83
83
83
83
83
82
81
81
82
82
82
83
83
84
84
84
84
84
84
84
80
81
81
80
80
80
78
78
78
77
68
68
66
65
64
66
66
63
59
58
53
53
52
50
46
35
36
34
34
33
33
34
34
34
35
35
35
35
34
34
34
34
34
34
34
34
34
34
34
34
34
35
35
35
34
34
31
31
31
31
31
31
30
29
28
27
27
27
27
27
25
25
25
25
25
25
25
25
25
26
26
27
27
27
27
27
27
27
25
26
26
25
25
22
22
22
23
25
25
25
26
27
27
27
28
27
28
28
28
28
28
28
28
28
29
30
31
31
31
31
31
31
31
31
31
31
30
30
30
33
34
35
36
37
38
38
39
39
42
42
43
43
43
42
42
42
42
42
42
43
43
43
47
47
47
47
49
49
49
49
50
50
50
50
50
50
50
51
51
50
51
51
52
52
52
52
52
53
55
55
58
58
59
59
59
59
60
60
60
60
60
62
63
63
63
63
63
66
66
66
68
68
68
68
69
69
69
69
69
69
69
71
72
73
69
66
64
66
66
66
66
66
66
66
67
67
68
68
68
67
67
67
67
67
67
67
67
67
67
67
67
67
67
67
67
67
67
67
68
70
72
72
75
75
75
75
78
80
81
82
83
87
93
96
99
99
101
101
101
105
107
112
114
114
114
114
119
139
141
157
157
157
156
152
151
152
152
152
155
158
158
160
160
164
164
168
168
168
168
166
170
173
175
180
181
182
182
184
184
184
185
186
186
186
189
190
190
190
190
186
185
187
183
178
178
178
180
180
181
181
188
188
191
192
192
193
193
193
194
194
194
194
195
195
196
196
196
196
197
197
197
198
198
200
200
200
201
202
206
208
208
207
207
207
210
211
211
208
205
203
202
203
203
203
203
203
203
203
203
204
206
206
206
206
206
210
211
214
213
212
206
198
195
193
193
195
195
195
195
194
194
194
194
194
193
193
194
197
200
200
199
199
197
196
196
195
196
194
196
195
196
195
195
196
194
194
194
195
195
195
196
194
189
189
166
165
166
160
155
139
138
136
131
130
122
123
123
122
122
121
122
127
127
128
129
130
130
131
130
130
129
128
125
121
117
117
117
119
119
119
119
119
119
119
119
119
119
119
117
117
117
117
117
118
117
117
117
117
117
117
118
118
118
118
118
118
118
118
119
120
120
120
120
120
120
120
120
121
122
123
124
124
124
123
120
120
122
122
134
134
133
136
139
141
138
138
137
133
133
125
125
125
125
127
126
126
126
125
125
126
125
125
125
125
126
127
128
129
131
131
130
130
128
130
126
127
130
125
126
130
131
131
132
132
132
135
129
125
125
125
119
117
118
118
119
121
121
122
121
121
128
130
131
139
139
139
142
142
148
149
149
148
147
147
147
148
148
148
152
154
155
157
156
157
158
157
157
159
158
161
160
160
161
161
160
159
158
159
159
161
161
162
161
161
160
159
159
158
156
156
155
151
152
156
154
155
153
151
151
150
149
150
150
150
151
155
150
147
144
144
142
142
144
144
145
145
144
144
143
142
142
144
144
144
146
147
147
147
147
147
147
147
147
147
147
147
147
147
148
148
148
148
150
151
151
152
153
153
153
154
154
154
156
156
157
158
160
161
161
161
159
158
160
157
158
158
158
156
157
157
158
158
158
159
158
158
158
158
158
158
157
152
150
150
149
148
148
147
142
142
136
136
135
131
128
125
126
128
128
131
132
132
136
137
138
138
138
138
138
138
138
138
139
141
142
143
144
144
144
145
146
142
142
142
139
134
132
117
114
116
114
102
95
96
96
100
102
102
102
102
102
102
101
101
101
101
101
100
100
100
100
100
103
104
105
105
105
105
105
105
105
108
111
111
111
111
111
114
113
113
113
113
113
115
116
117
117
117
116
116
117
117
117
117
117
116
117
117
117
117
117
117
115
115
117
117
116
117
114
100
94
94
94
94
94
93
91
91
89
89
89
89
89
89
89
89
89
90
90
90
90
90
90
90
91
91
91
91
91
91
91
91
90
90
90
91
91
90
91
88
81
78
75
75
77
77
77
76
76
76
76
78
78
78
78
78
78
78
78
78
79
78
75
75
75
75
72
69
69
70
70
71
71
73
73
74
71
71
71
68
68
67
68
68
68
67
66
66
67
66
65
64
64
64
61
61
61
60
61
63
64
64
64
64
64
64
64
64
64
56
55
53
52
53
52
52
52
52
53
53
53
53
55
54
52
52
52
52
52
52
50
50
47
49
47
49
50
50
50
52
52
52
52
53
53
54
54
54
55
55
57
57
57
57
58
58
58
57
60
58
55
55
56
57
57
57
58
58
58
58
58
58
59
60
61
63
62
62
62
62
62
62
62
63
63
63
64
64
64
64
64
64
64
62
62
60
59
59
59
61
61
61
61
61
62
62
63
64
64
60
58
58
58
58
58
58
59
60
60
59
59
58
58
58
56
56
56
57
57
57
56
56
57
57
59
58
58
58
60
60
60
61
61
61
61
61
63
63
63
64
65
65
65
65
65
67
67
67
67
67
67
67
69
69
69
69
69
69
69
69
69
69
69
70
69
67
67
67
66
66
66
66
66
66
68
69
70
69
69
71
71
72
72
73
73
74
75
75
74
74
73
72
72
72
72
72
72
73
73
72
70
69
69
69
69
69
69
68
67
66
66
66
66
66
67
69
69
69
69
69
69
69
70
70
69
69
69
69
71
70
69
69
69
69
72
69
72
72
73
74
72
70
68
66
66
66
66
66
66
69
70
70
71
72
74
74
73
73
72
72
71
71
71
74
72
70
70
72
72
72
72
74
72
70
68
69
69
77
76
77
78
77
78
79
78
80
80
80
81
83
86
83
82
82
83
83
82
83
83
84
84
80
76
75
73
72
71
71
71
70
70
71
72
72
72
72
72
72
72
71
71
71
71
71
71
71
71
71
71
71
71
71
71
70
70
70
70
70
70
70
70
70
70
70
70
70
71
71
71
71
71
71
71
71
71
71
71
71
71
71
71
71
71
72
72
72
73
74
74
74
74
75
75
77
76
76
76
75
75
75
78
79
79
80
79
79
80
80
80
80
80
80
79
78
78
78
79
81
77
76
75
77
79
86
87
87
87
89
88
88
91
91
91
91
[truncated: 16,208,351 more chars]
