# Supplementary material for: Transcriptome profiling of Variovorax paradoxus EPS under different growth conditions reveals regulatory and structural novelty in biofilm formation
Source: Access Microbiol. 2020 Apr 3;2(6):acmi000121. doi: 10.1099/acmi.0.000121 (PMC7494200; doi:10.1099/acmi.0.000121)
Supplement: Supplementary material 2 [file acmi-2-121-s002.zip › Supplemental Data S2/genomeBrowserFiles-stavlog/TrimmomaticSph2L1-2_TrimmomaticSph2L1-1_NC_014931_v1_m15_l33_fr.plus.wig]

track name=TrimmomaticSph2L1-2_PLUS color=0,0,255 graphType=bar viewLimits=0:171
fixedStep chrom=gi|319790694|ref|NC_014931.1| start=1 step=1
0
0
0
0
0
0
0
0
0
0
0
1
1
1
1
1
1
1
1
1
1
1
1
1
2
12
13
13
13
13
14
14
19
24
28
29
33
35
35
36
49
50
50
50
50
50
51
56
61
63
65
71
73
73
74
74
80
80
83
85
85
86
89
89
90
90
90
92
93
93
99
102
104
104
104
105
105
105
106
106
106
106
108
108
109
110
110
110
112
112
112
112
112
112
113
114
114
115
115
115
115
115
115
115
115
115
115
116
116
116
116
116
116
116
117
116
116
116
116
116
116
116
116
116
118
118
118
118
118
118
116
117
118
116
116
115
115
115
115
115
115
115
115
113
114
114
114
114
114
114
114
114
114
115
115
115
114
114
114
115
115
115
115
115
115
115
115
113
113
110
110
100
98
97
97
97
92
88
86
83
83
83
82
77
50
49
50
45
43
44
44
39
39
44
41
40
41
41
41
43
43
43
43
44
44
43
43
39
38
38
38
38
38
38
38
38
38
38
38
38
38
38
38
38
38
38
38
38
38
38
38
38
38
40
40
40
40
41
41
41
41
41
42
42
42
42
41
41
41
41
41
42
42
43
43
43
43
43
44
44
44
44
45
45
46
39
39
38
38
38
36
37
37
37
37
37
37
36
36
36
34
34
33
33
34
36
37
37
35
33
32
31
31
31
31
31
30
31
31
31
30
30
30
30
31
31
31
31
32
33
33
33
33
33
34
34
34
34
34
34
34
34
34
35
35
35
35
35
35
35
35
35
35
35
35
35
35
35
35
35
35
35
35
35
35
35
35
35
35
35
36
36
36
36
36
36
36
35
35
35
35
34
33
34
34
34
33
33
30
29
29
29
29
28
28
28
28
29
29
27
28
28
28
26
26
27
26
26
25
21
19
19
18
18
18
17
17
18
18
18
18
19
19
19
19
19
19
19
19
19
19
20
20
20
20
20
20
20
20
20
22
23
23
24
24
24
24
24
26
28
28
28
28
29
29
29
29
29
32
32
32
32
32
33
33
33
33
33
33
33
31
31
31
31
30
31
30
27
26
26
26
27
28
29
29
29
30
29
30
30
30
30
31
31
31
31
32
32
32
32
31
31
31
31
30
30
30
30
30
30
30
30
31
31
33
33
33
33
33
33
34
34
34
34
34
34
34
33
33
33
33
34
34
35
35
35
35
35
35
35
35
36
35
35
36
35
35
35
37
37
37
37
37
38
38
39
40
40
40
40
40
40
42
43
45
46
46
45
44
44
44
44
44
44
43
42
42
42
39
39
39
39
39
37
33
29
28
28
28
28
28
28
28
28
28
28
29
28
29
29
29
29
33
33
33
36
42
44
47
47
46
47
51
52
52
52
52
52
54
54
54
55
54
54
54
54
54
54
54
55
55
55
56
56
55
55
55
55
55
55
57
57
58
58
59
60
60
60
59
59
59
59
59
60
60
60
60
60
60
60
60
60
61
62
62
62
62
61
61
61
61
60
60
60
60
58
58
58
57
57
57
55
55
55
55
55
55
54
52
50
49
48
48
48
47
46
46
46
46
46
46
46
46
46
46
46
46
46
45
45
45
45
45
45
45
45
46
45
45
44
43
42
42
40
39
39
37
35
35
34
25
20
20
20
18
20
21
21
21
23
23
24
24
24
23
23
23
24
24
24
24
24
24
20
23
23
23
21
21
21
21
22
24
24
24
24
24
24
24
24
24
23
23
23
23
23
23
23
23
23
23
23
24
24
25
25
25
26
26
25
25
25
25
26
30
29
29
29
29
30
30
30
30
30
29
29
29
29
28
28
28
28
28
28
28
29
29
29
29
30
30
30
30
30
30
31
31
31
32
32
32
32
32
32
32
32
32
32
32
31
31
31
30
30
30
30
30
30
30
30
30
31
30
30
31
31
31
31
31
30
30
30
30
30
30
30
30
31
31
31
30
30
30
30
30
30
30
30
30
31
31
31
31
31
32
32
32
32
32
31
31
33
33
33
33
33
32
31
31
30
29
29
26
22
22
21
21
21
21
20
19
19
18
18
16
16
15
15
15
15
14
13
13
13
13
15
16
16
16
16
16
16
16
17
17
17
17
17
17
17
17
17
17
17
17
17
17
18
18
17
17
17
17
18
19
19
19
21
22
23
24
24
24
24
24
24
24
24
24
24
24
24
24
24
24
24
24
25
25
25
25
25
25
25
25
25
25
25
25
25
24
23
23
23
23
23
23
23
23
23
23
23
23
23
23
23
24
23
23
23
21
21
20
19
18
18
25
26
27
27
27
28
28
28
31
31
31
31
31
31
31
31
31
31
31
34
37
37
37
37
37
37
37
37
37
37
37
39
39
39
39
40
40
40
40
41
41
41
40
40
42
42
42
42
39
39
40
45
48
50
50
49
49
49
49
50
50
50
50
50
51
53
53
54
55
56
56
56
59
59
61
61
61
61
61
61
62
62
64
65
65
65
67
69
69
69
69
69
69
70
70
71
71
71
75
74
73
73
73
73
73
73
77
79
79
80
78
75
75
75
75
75
76
79
78
79
82
86
91
93
94
96
100
101
116
116
119
120
120
120
120
120
120
120
120
120
123
124
128
129
132
135
137
137
135
136
137
138
138
138
138
138
138
138
139
136
135
134
137
137
137
137
139
139
139
139
139
138
138
137
137
138
139
139
139
138
138
140
141
140
135
134
134
134
134
134
134
134
134
134
136
136
138
138
138
138
138
136
136
136
135
135
133
128
127
127
125
127
128
128
126
127
132
134
136
139
140
142
141
140
141
142
146
149
150
150
151
147
147
147
147
147
147
147
147
148
148
149
149
151
150
150
146
146
144
143
143
132
122
120
121
119
119
121
117
112
111
111
108
107
106
89
89
82
78
77
76
76
76
77
77
78
78
78
79
79
79
80
80
80
81
82
83
83
83
83
83
83
83
83
87
87
87
87
87
87
87
87
87
87
87
87
87
87
84
82
83
83
83
83
84
85
83
84
84
85
84
84
81
81
81
81
81
81
82
80
77
75
80
81
87
90
91
91
91
92
92
99
100
102
103
104
103
104
104
104
104
104
104
104
104
104
105
105
105
106
107
107
109
109
106
106
98
98
101
97
99
96
90
90
89
88
85
86
86
86
85
83
84
85
85
87
87
87
86
86
86
86
86
87
87
87
87
87
87
87
88
88
87
85
85
84
83
84
84
84
84
84
84
84
84
85
86
87
87
87
87
87
87
87
88
87
87
87
87
87
87
86
85
86
86
86
85
86
85
86
86
86
87
88
88
88
89
92
91
91
91
86
85
85
86
87
87
87
86
87
86
86
87
87
87
87
87
85
84
86
86
86
88
89
88
89
89
76
70
70
70
70
70
70
72
71
70
70
70
70
70
65
65
63
50
49
50
50
50
51
51
51
51
51
51
53
54
54
54
54
54
54
54
54
54
55
55
54
55
56
56
56
56
55
55
57
58
58
59
59
59
59
62
62
62
62
62
61
62
63
65
67
70
75
78
81
84
94
95
104
124
129
152
190
204
210
221
233
253
255
265
272
328
328
340
343
343
348
347
345
345
346
360
407
425
426
423
423
436
448
455
458
469
476
480
535
539
539
581
617
621
621
632
635
636
639
659
659
664
666
668
675
676
677
677
679
703
711
719
721
724
729
738
739
802
813
817
853
863
866
866
919
933
936
942
944
948
951
992
995
1000
1001
1014
1017
1030
1036
1042
1059
1068
1093
1097
1116
1123
1125
1131
1131
1137
1137
1140
1144
1152
1217
1220
1255
1257
1263
1263
1266
1270
1287
1293
1304
1307
1311
1310
1310
1309
1319
1345
1355
1356
1358
1359
1359
1372
1379
1381
1383
1383
1376
1371
1379
1380
1377
1379
1402
1403
1404
1407
1408
1411
1407
1407
1404
1403
1405
1396
1396
1396
1408
1412
1419
1409
1406
1383
1381
1361
1366
1371
1370
1353
1347
1298
1294
1293
1296
1294
1273
1263
1260
1248
1250
1257
1251
1212
1189
1171
1171
1172
1180
1185
1185
1176
1172
1164
1161
1160
1158
1161
1163
1170
1179
1175
1173
1176
1185
1185
1188
1187
1186
1186
1201
1198
1198
1190
1189
1189
1179
1178
1179
1172
1165
1042
861
820
775
766
756
651
647
641
640
648
647
644
638
631
615
621
622
620
621
628
626
627
627
622
625
615
614
606
579
577
541
530
525
527
528
528
523
512
484
475
475
471
471
475
481
487
495
496
495
479
465
452
430
428
412
415
410
390
393
403
406
413
413
408
406
396
417
417
420
420
418
420
424
426
426
426
427
426
424
425
425
426
434
432
432
434
436
444
448
448
448
448
449
456
453
453
455
457
457
463
466
467
468
469
470
468
468
473
502
524
524
525
528
527
528
529
528
528
535
536
531
531
532
532
528
535
535
538
545
545
546
545
549
541
540
547
543
556
564
558
562
563
561
571
573
575
575
576
601
606
608
605
604
602
602
603
626
629
630
638
645
648
654
654
675
686
680
633
621
616
618
626
628
629
628
622
613
589
586
587
590
584
586
584
584
585
587
591
594
598
598
597
598
597
598
599
604
606
609
617
621
619
633
632
638
633
634
634
639
642
643
649
653
657
659
661
665
665
665
665
674
674
674
674
674
678
678
678
678
678
681
681
681
688
688
690
690
690
690
691
692
693
693
693
695
698
694
693
694
694
691
686
655
650
650
652
645
571
464
384
376
371
373
371
370
370
373
365
358
354
351
351
349
348
347
348
350
350
355
354
355
363
363
363
363
366
366
366
367
367
368
369
368
374
398
408
410
402
403
402
416
417
415
415
417
392
390
375
375
372
372
369
365
366
362
361
376
367
372
374
379
379
380
380
379
379
378
376
381
380
380
378
371
351
349
319
302
301
302
302
306
311
311
317
316
316
319
316
316
316
327
341
352
365
369
366
392
397
396
407
410
412
411
411
409
421
424
433
431
438
444
450
481
492
492
492
490
494
499
507
514
517
517
512
515
515
515
522
522
518
514
518
511
510
531
533
528
567
569
569
569
570
576
580
598
606
606
607
608
609
616
619
622
623
622
625
618
638
640
644
650
652
659
659
686
699
699
699
699
743
751
761
771
772
775
775
801
808
815
815
819
830
834
849
854
856
860
866
868
869
876
877
879
880
879
902
907
938
961
961
957
957
961
973
978
959
953
966
967
948
950
947
944
948
965
968
976
978
990
993
996
996
997
997
1007
1006
1004
1004
1007
1013
1017
1023
1041
1044
1061
1072
1080
1101
1105
1105
1107
1106
1108
1101
1103
1117
1121
1124
1121
1122
1125
1125
1130
1131
1133
1138
1181
1213
1214
1220
1235
1236
1229
1230
1233
1275
1278
1296
1288
1272
1278
1269
1271
1271
1272
1274
1281
1278
1292
1288
1281
1273
1269
1259
1259
1261
1263
1360
1379
1360
1359
1348
1290
1289
1290
1260
1242
1276
1257
1260
1281
1239
1241
1256
1176
1176
1172
1172
1124
1121
1117
1120
1127
1136
1136
1139
1139
1136
1137
1128
1124
1126
1136
1163
1159
1158
1160
1154
1153
1152
1155
1157
1157
1160
1158
1163
1156
1155
1160
1152
1153
1152
1151
1152
1155
1154
1158
1157
1157
1147
1150
1107
1111
1107
1087
1082
1072
1077
1077
1075
1071
1067
1065
1013
1014
1018
1015
1024
1010
1008
982
969
973
972
971
988
988
991
991
992
991
995
998
999
1001
1001
1008
1026
1032
1051
1055
1055
1054
1056
1062
1062
1068
1074
1063
1054
1020
991
994
993
968
949
935
940
949
949
953
952
958
956
956
958
958
958
960
965
965
965
983
982
959
963
967
922
922
927
927
921
923
919
912
911
910
909
914
936
945
945
956
947
946
950
939
844
799
752
710
609
592
589
570
568
582
591
599
603
603
601
603
604
604
615
616
615
615
603
609
610
616
616
618
627
628
658
660
670
679
690
690
705
722
736
751
754
754
755
774
776
787
794
797
832
840
840
840
845
858
866
872
863
873
871
875
854
853
882
887
893
893
907
913
912
934
943
932
935
972
962
943
925
910
914
913
922
924
922
924
946
954
959
964
971
974
982
993
1001
1003
1015
1019
1023
1021
1023
1035
1059
1061
1065
1067
1069
1072
1077
1077
1077
1079
1080
1081
1082
1085
1088
1108
1109
1110
1110
1109
1112
1110
1111
1115
1117
1117
1117
1116
1117
1121
1122
1122
1124
1125
1125
1125
1125
1127
1127
1125
1117
1104
1100
1101
1062
1060
1055
1046
1046
1039
1039
1034
997
990
968
966
969
972
975
957
952
963
965
964
964
967
966
966
966
966
967
967
968
970
974
975
973
974
974
977
981
991
999
995
993
998
997
1000
998
992
991
984
975
973
971
968
938
873
855
820
824
782
757
743
651
589
472
459
395
375
360
356
344
345
341
334
322
322
325
326
325
324
324
324
319
321
319
320
320
322
327
328
326
322
317
317
312
312
312
312
316
317
317
317
318
318
318
318
319
320
321
322
322
321
321
321
323
323
323
323
324
324
325
327
334
334
335
337
337
341
343
343
347
347
348
348
348
349
348
348
348
331
329
286
286
274
269
270
254
206
191
189
189
189
189
190
190
193
194
193
195
195
195
195
195
195
196
196
196
196
196
196
196
196
196
196
196
197
197
196
196
203
197
191
190
190
190
190
191
192
192
192
193
195
195
195
192
193
193
191
194
204
209
210
209
211
212
213
217
204
204
204
184
179
179
177
162
158
157
150
150
150
157
153
143
133
133
133
133
134
139
140
140
136
122
123
120
117
116
116
116
119
119
120
124
124
128
128
129
127
127
127
127
128
128
128
131
131
131
135
135
135
136
138
138
139
147
148
148
148
146
146
147
147
147
147
147
148
152
152
152
153
153
152
152
153
154
153
153
154
154
154
154
154
154
156
158
160
161
162
162
162
162
163
163
163
164
164
163
165
170
170
177
179
178
177
173
172
172
171
170
168
168
165
165
165
176
175
177
177
176
176
180
179
184
184
183
183
182
185
186
190
198
201
201
203
199
203
199
200
199
196
193
193
200
200
200
200
200
200
200
207
209
212
212
209
202
202
200
199
203
205
209
213
212
210
212
203
205
210
207
221
219
217
219
217
216
216
217
214
214
212
211
212
212
219
219
219
219
219
220
220
220
220
220
220
220
222
221
225
227
229
234
237
235
246
245
253
255
254
254
260
264
264
273
275
278
279
280
279
280
281
286
286
289
287
287
287
288
286
289
297
296
295
295
295
296
299
304
304
304
304
298
298
298
298
298
298
301
301
301
301
299
298
295
295
289
289
289
290
291
285
279
276
278
280
282
272
276
245
239
237
238
237
237
240
237
237
236
240
240
240
239
241
241
246
257
259
255
255
255
254
254
253
252
252
251
249
246
248
246
246
247
247
249
250
254
254
253
259
257
257
256
255
254
254
254
253
254
254
253
254
259
259
262
266
262
262
264
261
262
261
264
255
254
253
249
247
239
239
236
239
238
237
237
238
239
239
241
241
240
239
237
238
237
239
238
237
237
238
238
241
241
243
242
238
231
227
226
231
228
231
228
226
224
219
218
220
218
217
215
215
215
215
211
184
186
185
185
185
185
187
189
188
186
185
186
189
174
173
174
175
172
167
158
159
159
159
159
160
156
152
152
154
153
154
153
156
158
155
143
142
142
143
141
140
140
140
141
142
141
141
141
141
141
141
140
140
140
140
141
141
141
141
142
142
142
142
145
145
143
143
142
140
140
141
141
143
143
143
143
141
141
142
142
142
144
144
146
148
145
143
143
141
142
141
141
141
141
142
142
144
144
147
148
151
152
152
155
155
161
161
161
161
161
165
166
167
168
167
159
158
158
160
160
161
133
102
101
101
101
103
103
102
102
102
101
101
101
101
98
97
94
91
90
92
93
93
93
93
94
95
97
100
101
101
101
101
101
101
103
102
102
102
101
102
102
102
102
103
103
103
104
108
108
108
108
108
108
108
106
106
107
107
107
111
111
110
110
105
105
106
106
106
105
105
104
102
101
101
101
101
101
101
101
101
101
101
101
105
106
106
106
106
106
106
106
107
109
111
111
111
111
111
111
110
111
109
108
105
104
104
108
107
108
108
108
109
110
110
108
108
107
107
107
107
108
108
105
105
98
93
92
88
87
89
104
105
108
108
108
108
108
108
109
109
109
108
109
112
112
111
110
110
109
109
107
108
108
104
104
104
104
104
104
104
101
100
99
104
109
109
109
108
104
101
104
106
106
109
109
110
112
113
118
118
118
121
121
121
120
122
124
122
123
123
122
124
124
125
125
125
125
125
125
125
125
125
124
124
123
123
123
118
118
118
123
122
122
121
121
121
121
121
121
122
121
121
121
126
126
126
126
128
129
129
130
130
131
135
134
134
136
138
140
141
139
139
139
139
141
141
143
144
148
150
150
151
155
156
156
158
158
159
157
157
160
160
160
159
160
156
154
154
154
157
159
160
160
160
160
160
160
160
162
162
162
165
163
160
158
158
158
158
162
162
165
164
166
166
166
166
176
177
176
171
173
173
177
174
171
174
173
171
166
161
168
171
168
182
187
194
194
199
202
200
200
200
203
206
222
240
240
242
244
244
242
242
246
246
246
246
246
246
247
248
250
250
253
254
255
255
262
280
285
287
287
286
287
293
300
302
302
303
303
300
303
302
301
299
302
303
305
308
316
319
323
324
322
322
322
322
322
322
324
334
337
339
337
337
335
355
354
353
354
355
355
357
360
361
361
359
359
357
358
360
360
360
361
366
368
370
371
371
370
371
372
373
373
372
373
385
384
387
390
388
396
398
401
400
394
387
372
365
372
378
377
384
387
392
392
396
397
396
400
399
400
406
406
407
406
408
403
397
393
383
382
379
365
365
355
360
350
346
346
336
332
331
331
329
329
326
326
324
324
327
327
330
330
330
323
325
326
322
320
320
304
310
308
308
307
306
312
313
321
318
322
317
311
312
305
305
299
297
299
300
300
304
304
304
304
309
307
307
307
307
307
310
310
315
317
317
316
316
316
316
315
316
316
315
323
316
324
324
322
320
322
322
322
327
328
336
339
338
280
282
285
284
286
278
277
281
263
265
273
278
280
282
287
287
287
287
288
289
293
306
306
306
306
306
305
306
307
307
308
308
307
308
308
308
313
316
320
316
317
316
314
315
312
310
312
308
309
312
316
318
317
317
315
314
315
320
320
321
322
323
323
324
324
324
326
326
326
326
326
326
328
328
329
330
335
335
336
336
336
335
337
336
336
339
346
349
355
355
351
350
354
352
352
348
347
349
347
347
350
349
347
341
311
294
282
282
277
273
266
255
250
249
249
253
227
203
206
197
197
195
199
201
202
202
202
202
202
202
203
205
209
212
213
213
213
213
213
213
214
213
211
208
207
202
203
203
202
203
203
205
206
209
211
211
212
213
215
215
216
216
215
215
216
216
216
215
212
209
206
207
208
209
207
209
203
203
203
203
202
195
184
183
183
182
182
184
183
179
177
177
177
177
175
178
176
176
173
167
166
167
169
167
166
168
163
161
161
154
153
152
144
143
142
144
144
144
144
144
144
140
134
130
128
130
132
131
131
134
144
144
147
147
144
143
144
143
142
141
141
135
130
129
125
125
125
125
125
124
122
118
118
118
120
122
119
118
117
115
107
108
107
106
106
105
105
105
104
108
106
108
106
105
105
105
105
104
102
103
100
96
95
93
92
93
93
93
93
93
94
94
94
94
94
94
95
96
97
97
97
97
96
95
93
93
94
94
94
96
95
96
95
97
98
98
99
100
101
101
100
101
102
102
103
105
109
108
107
103
102
103
103
106
105
107
104
106
106
103
119
121
122
122
122
124
123
125
125
122
121
122
123
125
125
125
126
129
130
129
129
133
143
143
143
143
146
146
147
148
151
153
155
156
160
160
168
185
185
187
187
187
193
191
196
198
202
203
203
203
204
204
205
208
208
208
209
211
213
214
214
215
217
217
218
217
217
218
217
216
217
217
215
215
215
217
218
221
221
219
218
217
217
219
219
219
217
219
217
217
217
218
218
220
221
222
223
223
224
222
222
222
222
222
222
222
222
222
222
221
220
220
220
220
221
220
220
220
218
218
218
214
214
217
219
216
214
215
215
216
217
216
208
199
171
161
156
158
174
176
175
176
161
158
155
157
157
157
163
162
164
165
168
174
173
173
164
164
164
169
177
177
178
180
180
180
185
185
184
182
180
172
172
177
178
176
170
169
168
175
176
177
178
175
173
174
172
174
177
179
180
212
216
218
222
220
219
219
219
219
224
224
226
225
226
228
228
228
229
229
231
233
235
235
235
237
237
237
238
238
238
238
237
237
236
236
237
237
237
237
242
243
247
251
260
263
263
265
263
264
266
266
266
267
268
268
271
274
274
277
278
277
276
273
277
280
282
288
288
289
290
285
282
279
279
279
285
285
286
287
286
287
287
288
289
288
286
284
281
279
279
277
274
274
282
268
270
265
264
258
257
257
254
250
252
258
261
268
271
271
271
272
273
271
270
276
274
280
280
284
281
282
285
289
293
290
284
283
277
276
276
275
274
270
267
264
260
257
256
261
266
266
267
274
275
273
269
267
264
266
267
270
270
270
269
267
267
267
268
271
278
278
278
280
280
280
280
280
281
281
282
283
283
283
284
285
286
286
288
286
289
290
290
287
289
291
290
289
292
288
287
287
287
281
278
271
256
254
251
264
263
261
258
249
247
244
246
248
251
254
254
254
259
259
258
258
260
261
260
262
262
268
274
280
275
268
270
279
281
284
285
287
286
285
278
278
277
273
275
276
278
281
284
284
284
283
278
271
274
273
268
260
249
246
244
244
243
240
235
234
236
238
239
239
239
239
239
238
239
238
238
238
239
242
242
247
246
246
246
247
247
248
248
250
249
252
251
252
252
252
252
252
252
252
252
261
262
264
263
262
265
265
270
271
270
270
267
268
265
269
270
266
264
262
266
275
277
277
282
288
297
298
299
300
297
297
291
290
295
297
297
296
294
295
292
302
304
304
302
299
290
290
275
278
289
293
287
295
294
292
278
267
257
251
258
259
268
267
271
270
267
267
270
272
273
273
273
274
274
277
278
279
278
285
290
304
304
304
304
304
304
298
317
349
350
350
350
349
349
350
352
359
361
364
369
369
369
369
373
389
390
392
396
402
403
405
405
407
410
415
417
423
423
433
441
457
467
469
474
476
481
484
485
493
496
498
500
501
502
503
506
506
508
509
513
520
528
535
533
532
532
533
533
535
535
538
538
539
541
546
552
551
551
552
552
552
556
558
561
559
555
542
515
515
519
519
518
523
525
528
527
530
526
525
532
537
541
546
545
546
558
560
568
569
570
571
571
571
572
572
573
574
575
576
576
579
583
583
583
582
585
585
587
586
587
588
589
589
590
590
592
592
592
590
590
590
598
594
591
591
592
592
541
541
530
527
526
442
439
410
398
369
364
363
365
365
367
373
364
360
356
354
356
352
352
353
352
353
352
353
355
357
354
350
352
350
350
350
350
349
349
345
343
340
338
335
307
304
304
315
316
314
316
295
290
293
266
254
244
241
220
220
220
221
222
222
220
217
217
217
217
217
220
217
215
215
211
207
205
201
197
192
194
197
197
206
213
218
219
209
208
208
209
207
209
210
211
212
200
198
188
189
192
193
195
197
198
201
200
200
200
203
208
217
217
218
218
218
220
220
220
223
223
224
222
223
221
221
222
220
219
219
215
211
209
203
203
202
203
205
213
217
213
213
214
217
215
215
218
220
222
222
232
234
241
250
257
260
263
263
256
257
259
264
264
264
271
270
270
271
271
271
269
271
264
263
271
270
277
277
280
281
278
279
270
269
269
275
276
273
273
281
274
274
274
281
284
284
285
287
290
291
292
292
297
300
301
306
308
307
307
305
301
296
296
305
308
309
310
315
314
315
315
318
322
323
324
324
324
325
324
327
336
350
355
355
356
361
362
366
361
371
369
367
366
362
362
367
367
367
365
368
367
362
355
338
339
341
341
347
353
355
356
358
360
360
360
366
367
366
363
364
365
365
366
367
368
368
368
361
359
363
360
361
362
356
357
355
354
355
357
355
343
340
343
342
342
343
343
344
344
343
342
341
343
343
344
344
344
343
342
343
343
343
341
339
337
334
329
330
335
333
333
333
334
336
336
342
342
342
343
343
310
308
308
305
278
262
235
224
224
224
221
221
227
230
231
234
233
234
234
245
244
244
244
241
243
243
240
242
239
253
242
244
244
225
224
205
206
203
206
205
204
201
200
203
187
184
184
184
184
184
184
187
187
187
187
191
191
191
191
191
190
190
191
192
192
195
190
187
187
186
187
187
187
187
187
187
187
187
189
191
192
192
194
194
195
195
195
195
195
195
195
195
195
195
197
197
197
198
198
199
199
200
199
199
197
197
198
199
201
200
200
201
201
202
202
202
203
203
203
203
202
202
201
201
201
201
201
199
199
199
199
199
199
199
199
198
198
197
190
173
170
162
151
141
137
135
126
110
109
99
97
97
97
97
96
90
88
83
75
73
70
66
65
65
65
65
65
65
64
64
64
60
60
60
60
60
60
60
60
60
60
60
62
62
62
62
62
62
61
61
61
60
60
60
60
60
60
58
54
47
27
17
13
13
13
13
13
13
13
13
11
10
8
8
8
8
8
8
8
8
8
8
8
8
8
8
8
8
8
8
8
8
8
8
8
8
8
8
8
8
8
8
8
8
8
8
8
8
8
8
8
8
9
9
9
10
10
10
10
10
10
10
10
10
10
10
10
10
10
10
10
10
10
10
10
10
10
10
10
10
10
10
11
11
12
12
12
12
12
12
12
12
12
12
12
12
12
12
12
12
12
12
12
12
12
12
12
12
12
12
12
12
12
12
12
11
11
11
11
11
11
5
5
5
4
4
4
5
5
5
5
5
5
5
5
5
5
6
6
6
6
6
6
6
6
6
6
6
6
6
7
7
7
7
7
7
7
7
7
7
7
8
8
8
8
8
9
9
9
9
9
9
9
9
9
9
9
9
10
10
10
10
10
10
10
10
10
10
10
10
10
10
10
10
10
10
10
10
10
10
10
10
10
10
10
10
10
10
10
10
10
10
10
10
10
10
10
10
10
10
9
9
9
10
10
10
10
10
10
10
10
10
10
10
10
10
10
10
10
10
10
10
10
10
10
10
10
10
10
10
10
10
10
10
10
10
10
10
11
10
10
10
8
8
8
8
8
7
7
7
7
7
7
7
5
3
3
3
3
3
3
3
3
3
2
2
2
2
2
2
2
2
2
2
2
2
2
2
2
2
2
2
2
2
2
2
2
2
2
2
2
2
2
2
2
3
3
3
3
3
3
3
3
3
3
3
3
3
2
2
2
2
2
2
2
2
3
3
3
3
3
3
3
3
3
3
3
3
3
3
3
3
3
3
3
5
5
5
5
5
5
5
5
5
5
5
5
5
5
5
5
5
5
5
5
5
5
5
5
4
4
5
5
5
5
5
5
5
5
5
5
5
5
5
5
5
5
5
5
5
5
5
6
6
6
6
6
7
5
5
6
6
6
6
6
6
6
6
6
6
6
6
6
6
6
6
6
6
6
6
5
5
5
5
5
5
5
5
5
5
5
5
5
5
5
5
6
6
6
6
6
6
6
6
7
7
7
7
7
7
7
7
7
7
7
7
7
7
7
7
7
7
7
7
7
7
7
7
7
7
7
7
7
7
7
7
7
7
7
7
7
7
7
7
7
7
7
7
7
7
7
7
7
7
7
7
7
7
7
7
7
7
7
7
7
7
7
7
8
7
7
6
6
4
4
4
4
4
4
5
5
5
5
5
5
5
5
5
5
6
6
5
5
5
5
5
5
5
5
5
5
5
5
5
5
5
5
5
5
5
5
3
3
3
3
3
3
3
3
3
3
3
3
3
3
3
3
3
3
3
3
3
3
3
3
3
3
3
3
3
3
3
3
3
3
3
3
3
3
3
3
3
3
3
3
3
3
3
3
3
3
3
3
3
3
3
3
3
3
2
2
2
2
2
2
2
2
2
2
2
0
0
0
0
0
0
0
0
0
0
0
0
0
0
0
0
0
0
0
0
0
0
0
0
0
0
0
0
0
0
0
0
0
0
0
0
0
0
0
0
0
0
0
0
0
0
0
0
0
0
0
0
0
0
0
0
0
0
0
0
0
0
0
0
0
0
0
0
0
0
0
0
0
0
0
0
0
0
0
0
0
0
0
0
0
0
0
0
0
0
0
0
0
0
0
0
0
0
0
0
0
0
0
0
0
0
0
0
0
0
0
0
0
0
0
0
0
0
0
0
0
0
0
0
0
0
0
0
0
0
0
0
0
0
0
0
0
0
0
0
0
0
0
0
0
0
0
0
0
0
0
0
0
0
0
0
0
0
0
0
0
0
0
0
0
0
0
0
0
0
0
0
0
0
0
0
0
0
0
0
0
0
0
0
0
0
0
0
0
0
0
0
0
0
0
0
0
0
0
0
0
0
0
0
0
0
0
0
0
0
0
0
0
0
0
0
0
0
0
0
0
0
0
0
0
0
0
0
0
0
0
0
0
0
0
0
0
0
0
0
0
0
0
0
0
0
0
0
0
0
0
0
0
0
0
0
0
0
0
0
0
0
0
0
0
0
0
0
0
0
0
0
0
0
0
0
0
0
1
1
1
1
1
1
1
1
1
1
1
1
1
1
1
1
1
1
1
1
1
1
1
1
1
1
1
1
1
1
1
1
1
1
1
1
1
1
1
1
1
1
1
1
1
1
1
1
1
1
1
1
1
1
1
1
1
1
1
1
1
1
1
1
1
1
1
1
1
1
1
1
1
1
1
1
1
1
1
1
1
1
0
0
0
0
0
0
0
0
0
0
0
0
0
0
0
0
0
0
0
0
0
0
0
0
0
0
1
1
1
1
1
1
1
1
1
1
0
0
0
0
0
0
0
0
0
0
0
0
0
0
0
0
0
0
0
0
0
0
0
0
0
0
0
0
0
0
0
0
0
0
0
0
0
0
0
0
0
0
0
0
0
0
0
0
0
0
0
0
0
0
0
0
0
0
0
0
0
0
0
0
0
0
0
0
0
0
0
0
0
0
0
0
0
0
0
0
0
0
0
0
0
0
0
0
0
0
0
0
0
0
0
0
0
0
0
0
0
0
0
0
0
0
0
0
0
0
0
0
0
0
0
0
0
0
0
0
0
0
0
0
0
0
0
0
0
0
0
0
0
0
0
0
0
0
0
0
0
0
0
0
0
0
0
0
0
0
0
0
0
0
0
0
0
0
0
0
0
0
0
0
0
0
0
0
0
0
0
0
0
0
0
0
0
0
0
0
0
0
0
0
0
0
0
0
0
0
0
0
0
0
0
0
0
0
0
0
0
0
0
0
0
0
0
0
0
0
0
0
0
0
0
0
0
0
0
0
0
0
0
0
0
0
0
0
0
0
0
0
0
0
0
0
0
0
0
0
0
0
0
0
0
0
0
0
0
0
0
0
0
0
0
0
0
0
0
0
0
0
0
0
0
0
0
0
0
0
0
0
0
0
0
0
0
0
0
0
0
0
0
0
0
0
0
0
0
0
0
0
0
0
0
0
0
0
0
0
0
0
0
0
0
0
0
0
0
0
0
0
1
1
1
1
1
1
1
1
1
1
1
1
1
1
1
1
1
1
1
1
1
1
1
1
1
1
1
1
1
1
3
3
3
3
3
3
3
3
3
3
3
3
3
3
3
3
3
3
3
3
3
3
3
3
3
3
3
3
3
3
3
3
3
3
3
3
3
3
3
3
3
3
3
3
3
3
3
3
3
3
3
3
3
3
3
3
2
2
2
2
2
2
2
2
2
2
2
2
2
2
2
2
2
2
2
2
2
2
2
2
2
2
2
2
2
2
2
2
2
2
2
2
2
2
2
2
2
2
2
2
2
2
2
2
2
2
2
2
2
1
1
1
1
1
1
1
1
1
1
1
1
1
1
1
1
1
1
1
1
1
1
1
1
1
1
1
1
1
1
1
1
1
1
1
1
1
1
1
1
1
1
1
1
1
1
1
1
1
1
1
1
1
1
1
1
1
1
1
1
1
1
1
1
1
1
1
1
1
0
0
0
0
0
0
0
0
0
0
0
0
0
0
0
0
0
0
0
0
0
0
0
0
0
0
0
0
0
0
0
0
0
0
0
0
0
0
0
0
0
0
0
0
0
0
0
0
0
0
0
0
0
0
0
0
0
0
0
0
0
0
0
0
0
0
0
0
0
0
0
0
0
0
0
0
0
0
0
0
0
0
0
0
0
0
0
0
0
0
0
0
0
0
0
0
0
0
0
0
0
0
0
0
0
0
0
0
0
0
0
0
0
0
0
0
0
0
0
0
0
0
0
0
0
0
0
0
0
0
0
0
0
0
0
0
0
0
0
0
0
0
0
0
0
0
0
0
0
0
0
0
0
0
0
0
0
0
0
0
0
0
0
0
0
0
0
0
0
0
0
0
0
0
0
0
0
0
0
0
0
0
0
0
0
0
0
0
0
0
0
0
0
0
0
0
0
0
0
0
0
0
0
0
0
0
0
0
0
0
0
0
0
0
0
0
0
0
0
0
0
0
0
0
0
0
0
0
0
0
0
0
0
0
0
0
0
0
0
0
0
0
0
0
0
0
0
0
0
0
0
0
0
0
0
0
0
0
0
0
0
0
0
0
0
0
0
0
0
0
0
0
0
0
0
0
0
0
0
0
0
0
0
0
0
0
0
0
0
0
0
0
0
0
0
0
0
0
0
0
0
0
0
0
0
0
0
0
0
0
1
2
2
3
3
3
3
3
4
4
4
4
4
4
4
4
5
14
15
15
15
15
19
19
25
30
43
67
70
71
82
83
84
99
101
102
106
111
115
117
118
120
120
121
122
123
123
123
123
124
124
127
127
127
128
128
134
134
136
137
138
138
141
142
144
144
148
152
156
168
169
170
170
173
173
173
174
175
175
175
175
176
176
178
178
179
179
179
179
179
179
180
181
183
192
192
193
195
196
196
196
196
198
198
198
199
200
199
200
200
200
203
203
206
206
208
212
216
217
220
221
221
222
230
232
233
238
240
240
240
241
242
242
245
244
237
237
236
237
244
245
246
245
245
245
245
245
245
245
249
248
248
247
249
253
254
254
255
254
255
255
256
257
256
259
258
249
248
246
246
246
244
244
242
243
245
244
243
233
225
228
225
227
228
228
226
227
227
226
226
225
225
216
219
218
219
217
215
206
203
204
204
203
201
198
198
198
203
206
213
218
218
218
220
221
222
223
224
222
222
222
222
224
224
224
224
224
223
225
224
224
226
227
227
228
234
233
232
231
229
229
229
230
230
230
230
226
223
223
221
221
218
218
217
219
219
221
217
217
217
217
215
212
210
203
204
203
197
194
195
195
197
193
190
189
189
189
189
190
194
197
198
197
189
187
186
186
187
186
186
184
179
178
177
176
176
177
177
183
182
182
182
182
182
182
182
182
180
180
179
179
177
177
179
175
174
155
154
149
150
150
148
146
146
137
135
131
130
130
122
118
109
109
109
118
118
121
123
123
122
125
125
126
125
125
126
132
137
137
136
134
134
136
131
130
131
125
113
110
108
108
108
108
110
110
112
114
116
120
123
123
123
123
123
123
124
126
128
131
131
133
134
133
136
137
146
146
146
147
146
146
146
147
150
151
152
152
152
163
165
168
169
167
167
168
170
170
170
171
171
172
172
172
172
174
173
173
173
174
175
198
198
200
200
207
207
209
209
209
209
212
204
207
209
207
206
212
212
213
212
212
212
212
219
221
221
222
223
223
223
225
226
226
227
227
227
226
226
230
230
234
234
234
237
236
238
238
235
233
224
218
210
210
209
209
209
209
210
208
208
209
207
206
206
208
201
200
208
207
206
206
213
213
213
215
216
214
214
211
211
210
213
212
206
205
206
206
205
204
204
204
204
207
207
208
208
209
209
209
208
208
213
213
214
216
217
218
218
218
218
219
220
220
219
219
219
215
214
211
207
204
204
196
196
196
195
195
170
152
141
125
121
123
124
122
121
120
118
117
116
116
115
116
116
112
106
106
106
106
109
110
109
109
107
105
103
105
104
104
104
105
105
105
105
105
105
105
105
106
106
107
107
107
105
105
105
103
103
102
103
104
104
104
105
105
106
104
104
104
104
101
101
101
102
104
104
104
104
104
104
104
104
103
103
102
101
101
101
101
101
101
101
101
101
100
100
100
100
98
95
95
93
93
91
77
75
75
75
75
75
75
75
74
75
75
75
75
75
75
75
75
74
74
74
77
95
98
99
107
108
116
131
136
153
166
181
267
279
343
358
437
464
486
499
500
515
548
552
603
630
635
641
624
654
688
697
697
701
704
706
711
712
722
728
739
743
738
736
733
730
729
724
723
720
720
732
732
741
743
743
750
750
750
755
755
755
756
758
757
756
759
759
760
762
769
784
787
787
789
789
814
814
822
832
833
841
842
843
850
857
863
864
864
865
866
869
869
869
870
870
872
873
875
884
883
883
880
880
878
877
879
877
883
882
887
886
886
888
881
884
887
889
896
897
900
900
919
940
940
944
945
934
911
832
829
786
785
791
778
783
785
784
788
788
789
789
792
793
793
795
824
828
831
829
824
821
819
816
816
811
813
807
802
794
788
798
756
748
718
688
687
666
669
677
671
672
671
658
657
657
653
654
651
652
647
645
649
608
603
550
524
520
500
497
496
499
503
504
508
518
521
521
527
530
533
539
538
536
536
537
528
527
515
501
496
487
486
485
483
488
490
495
506
510
510
514
499
502
499
503
494
497
504
507
516
507
512
511
504
503
493
488
480
457
475
471
474
472
460
457
454
456
456
458
461
462
465
465
467
474
477
479
480
483
480
483
484
486
521
525
530
531
553
558
570
569
569
565
562
573
566
565
565
583
617
622
632
633
639
641
647
650
660
663
670
671
674
678
681
689
678
657
655
664
668
669
670
676
695
697
708
713
738
739
745
739
738
741
746
806
810
813
813
838
844
848
859
873
880
881
865
870
863
873
883
890
896
896
898
902
914
917
923
921
923
923
926
926
928
929
930
932
932
931
936
938
938
941
944
948
963
961
964
965
963
958
955
959
962
962
963
963
964
967
965
965
966
968
979
978
977
976
972
976
977
976
978
980
987
991
1009
1008
1009
1006
997
997
998
1000
1000
1012
1016
1016
1013
1014
1016
1016
1016
1016
1015
1020
1021
1038
1036
1037
1038
1028
1026
1027
1032
1050
1050
1043
1028
1020
1008
984
970
953
909
880
813
796
780
770
758
738
732
700
674
672
665
669
663
655
640
633
630
634
627
630
631
643
644
648
632
645
667
705
757
759
764
776
780
783
782
780
785
800
800
800
783
779
782
765
766
753
747
745
777
788
789
809
813
815
816
816
822
823
835
839
841
841
867
866
874
872
885
899
905
905
907
902
901
886
885
884
888
888
885
881
881
882
885
886
883
879
875
872
866
865
862
863
860
837
830
830
832
830
830
830
831
830
830
826
829
829
830
837
839
840
842
844
844
845
847
850
850
850
850
848
849
851
856
856
856
858
859
862
866
868
871
873
882
882
882
889
891
892
891
883
882
880
877
878
883
902
904
900
898
893
885
884
881
888
885
828
829
642
629
625
635
640
618
602
589
580
582
542
517
442
444
435
387
377
372
369
365
364
366
346
344
345
345
350
356
364
368
373
374
374
374
374
376
379
382
384
387
387
387
387
387
388
393
394
394
396
396
396
396
396
402
404
407
412
411
410
409
415
418
433
440
444
446
448
469
470
473
475
476
508
515
520
526
526
549
552
554
556
555
556
557
567
568
571
576
574
550
550
545
549
607
613
621
618
619
613
615
616
617
615
613
614
612
613
615
619
616
613
616
615
634
665
695
734
735
722
732
727
727
727
735
773
776
782
782
777
778
777
776
778
778
778
778
780
782
789
801
804
800
794
805
806
808
813
813
813
812
811
813
815
813
812
805
809
812
812
814
816
821
820
820
834
838
842
842
842
843
849
853
854
867
867
867
866
865
865
865
865
864
863
863
863
860
861
859
857
850
852
849
849
849
848
843
842
826
824
824
824
822
827
823
823
823
820
816
814
812
801
799
794
789
787
784
777
779
776
762
754
758
750
751
745
711
707
701
627
608
579
542
540
400
388
385
387
386
385
379
374
365
353
352
352
351
350
349
348
348
347
347
346
346
346
346
346
344
341
341
340
339
339
337
338
338
340
340
340
340
340
341
337
334
333
333
331
329
329
316
315
310
289
258
182
173
163
162
158
158
158
157
158
159
158
155
153
153
147
140
104
103
101
88
86
85
85
86
86
84
84
83
81
74
73
73
73
73
72
72
74
73
72
71
70
71
71
71
71
69
69
69
69
69
70
70
70
69
69
69
69
68
64
65
64
62
63
66
67
67
63
63
63
63
62
64
65
64
64
64
60
62
63
63
63
63
62
62
62
64
65
72
72
72
73
73
73
73
75
75
75
75
74
74
75
76
78
78
78
80
78
78
77
76
77
77
75
75
75
75
75
72
70
70
68
67
66
67
67
66
66
66
67
67
69
69
69
69
69
69
69
70
70
70
70
70
70
70
72
72
73
73
73
73
73
74
73
73
73
73
71
70
69
68
68
68
68
68
70
70
69
68
68
69
69
70
71
70
70
69
69
69
69
70
70
71
72
72
72
72
72
72
72
74
75
76
77
78
78
81
81
83
85
86
85
85
85
85
86
86
86
86
87
90
91
92
95
97
98
98
98
97
100
100
96
95
98
94
92
91
87
85
85
84
85
86
86
86
86
86
86
86
86
86
86
86
86
86
85
85
85
87
87
87
87
87
88
89
87
87
84
85
84
83
84
86
85
85
85
83
83
84
80
79
78
80
80
80
80
80
79
81
81
81
81
80
80
79
80
81
82
82
81
81
81
81
81
81
81
81
81
78
79
78
78
79
79
79
79
78
80
80
80
80
80
80
81
81
81
80
79
78
78
77
77
77
79
79
79
79
79
78
79
80
79
80
79
79
79
79
78
77
77
79
78
76
75
75
68
68
68
68
68
69
70
67
65
64
63
61
60
60
58
57
57
52
51
51
51
50
50
50
50
49
50
50
50
49
47
46
46
45
45
45
45
45
45
43
41
40
40
40
42
42
42
42
42
42
42
42
42
42
43
43
43
43
43
43
42
42
40
39
32
33
32
32
32
32
32
32
32
32
31
31
31
31
31
31
31
31
31
31
32
32
31
31
31
32
33
33
29
28
28
28
27
27
28
28
28
28
28
28
28
28
28
28
28
29
29
29
29
29
29
28
29
29
29
29
28
28
28
28
28
28
28
28
28
28
28
27
27
27
27
27
27
27
27
26
26
26
26
26
26
26
25
25
25
24
24
24
24
24
24
24
24
24
24
24
24
24
23
24
24
23
23
21
20
19
19
19
19
19
19
19
19
19
19
19
19
20
21
21
24
22
22
22
22
23
23
25
25
25
25
25
25
25
25
25
25
25
24
24
21
17
16
16
16
16
16
16
16
16
19
19
18
18
18
18
18
18
18
18
18
18
17
17
17
17
17
17
17
17
17
18
18
18
18
17
17
16
17
14
14
14
14
14
14
14
14
14
14
14
14
15
15
15
15
15
15
15
15
15
15
15
15
15
15
15
15
15
15
15
15
15
15
14
14
14
14
14
14
14
14
14
14
14
14
14
14
14
14
14
14
14
14
14
14
14
14
14
14
13
13
13
13
13
12
12
11
11
11
10
9
8
8
8
8
8
9
9
9
9
9
9
9
9
10
10
10
10
10
10
10
10
10
10
10
10
10
10
10
10
11
11
11
11
12
12
12
12
13
13
12
12
12
12
12
12
12
10
10
10
9
8
8
8
8
9
9
10
10
10
11
10
10
10
10
10
10
10
10
10
10
10
10
10
10
9
9
9
10
9
9
9
9
9
9
9
9
9
9
9
9
9
9
9
9
9
9
9
9
9
9
9
9
9
9
9
9
9
9
10
10
10
10
10
10
10
9
9
9
9
9
9
9
9
9
9
9
9
9
9
9
9
9
9
9
9
9
9
9
9
9
9
9
9
9
9
9
9
9
9
9
9
9
9
9
9
8
8
8
8
8
8
8
8
8
8
8
8
8
8
8
8
8
8
8
8
8
8
8
8
8
8
8
8
8
8
8
8
8
8
8
8
7
6
6
6
6
6
6
6
5
5
5
5
5
6
6
6
6
6
6
6
6
6
7
7
7
7
7
7
5
6
6
6
6
6
6
6
6
6
6
6
6
6
6
6
6
6
6
6
6
6
6
5
5
5
6
8
8
8
8
8
8
8
8
8
8
9
10
10
10
10
10
10
10
10
10
10
10
11
11
11
12
12
12
12
12
12
12
12
12
12
12
12
12
12
12
12
12
12
12
12
12
12
12
12
12
12
12
12
12
12
12
11
11
11
11
11
11
12
12
12
12
12
12
12
12
12
12
11
11
11
11
11
11
11
11
11
11
11
11
11
11
11
11
11
11
11
11
11
11
11
11
11
11
11
11
11
11
11
11
11
11
11
11
11
11
8
7
7
7
6
6
6
6
6
6
6
6
6
6
6
6
6
6
6
6
6
6
6
6
6
6
6
6
6
6
6
6
6
6
6
5
5
3
3
3
3
3
3
3
3
3
3
3
3
2
1
1
1
1
1
1
1
1
1
1
1
1
1
1
1
1
1
1
0
0
0
0
0
0
0
0
0
0
0
0
0
0
0
0
0
0
0
0
0
0
0
0
0
0
0
0
0
0
0
0
0
0
0
0
0
0
1
1
1
0
0
0
0
0
1
1
1
1
1
1
1
1
1
1
1
1
1
1
1
1
1
1
1
1
1
1
1
1
1
1
1
1
1
1
1
1
1
1
1
1
1
1
1
1
1
1
1
1
1
1
1
1
1
1
1
1
1
1
1
1
1
1
1
1
1
1
1
1
1
1
1
1
1
1
1
1
1
1
1
1
1
1
1
1
1
1
1
1
1
1
1
1
1
1
1
1
1
1
1
1
1
1
1
1
1
1
1
1
1
1
1
1
1
1
1
1
0
0
0
0
0
0
0
0
0
0
0
0
0
0
0
0
0
0
0
0
0
0
0
0
0
0
0
0
0
0
0
0
0
0
0
0
0
0
0
0
0
0
0
0
0
0
0
0
0
0
0
0
0
0
0
0
0
0
0
0
0
0
0
0
0
0
0
0
0
0
0
0
0
0
0
0
0
0
0
0
0
0
0
0
0
0
0
0
0
0
0
0
0
0
0
0
0
0
0
0
0
0
0
0
0
0
0
0
0
0
0
0
0
0
0
0
0
0
0
0
0
0
0
0
0
0
0
0
0
0
0
0
0
0
0
0
0
0
0
0
0
0
0
0
0
0
0
0
0
0
0
0
0
0
0
0
0
0
0
0
0
0
0
0
0
0
0
0
0
0
0
0
0
0
0
0
0
0
0
0
0
0
0
0
0
0
0
0
0
0
0
0
0
0
0
0
0
0
0
0
0
0
0
0
0
0
0
0
0
0
0
0
0
0
0
0
0
0
0
0
0
0
0
0
0
0
0
0
0
0
0
0
0
0
0
0
0
0
0
0
0
0
0
0
0
0
0
0
0
0
0
0
0
0
0
0
0
0
0
0
0
0
0
0
0
0
0
0
0
0
0
0
0
0
0
0
0
0
0
0
0
0
0
0
0
0
0
0
0
0
0
0
0
0
0
0
0
0
0
0
0
0
0
0
0
0
0
1
1
1
1
1
0
0
0
0
0
0
0
0
0
0
0
0
0
0
0
0
0
0
0
0
0
0
0
0
0
0
0
0
0
0
0
0
2
2
3
3
3
3
4
4
4
4
4
4
4
4
4
4
4
4
4
4
4
4
4
4
4
4
4
4
4
4
4
4
4
4
4
4
4
4
4
4
4
4
4
4
4
4
4
4
4
4
4
4
4
4
4
4
4
4
4
4
4
4
4
4
4
4
4
4
4
4
4
4
4
4
4
4
4
4
4
4
4
4
4
4
4
4
4
4
4
4
4
4
4
4
4
4
4
3
3
3
3
3
2
2
2
2
2
2
2
2
2
2
2
2
2
2
2
2
2
2
2
2
2
2
2
2
2
2
2
2
1
1
1
1
1
2
2
2
2
2
1
1
1
1
1
1
1
1
1
1
1
1
1
0
0
0
0
0
0
4
9
14
17
23
25
31
35
37
37
37
38
39
39
42
43
43
43
43
43
49
50
50
50
50
50
50
50
50
50
50
50
50
50
50
50
50
50
50
50
50
50
50
50
50
50
50
51
52
52
52
52
52
52
52
55
55
56
57
57
57
57
57
57
58
58
58
58
58
58
58
58
58
58
58
58
58
58
58
58
58
58
58
58
58
59
59
60
60
60
60
60
60
60
60
60
61
61
61
61
61
61
61
61
61
61
61
61
61
61
59
59
59
48
48
48
50
50
46
41
36
35
34
34
34
34
34
35
35
35
35
35
35
35
31
31
32
32
32
32
32
32
32
32
33
33
34
36
37
38
38
38
38
38
38
39
40
41
40
40
41
44
44
43
42
42
43
42
42
42
43
44
44
38
37
37
37
37
36
36
36
36
36
36
36
35
34
35
34
35
37
38
38
38
38
37
37
37
37
37
37
37
37
37
37
37
37
37
37
38
37
39
39
39
39
39
39
40
40
40
40
40
41
43
43
43
43
44
44
44
44
45
44
43
42
42
41
41
41
41
41
41
41
41
41
41
41
41
41
40
42
42
42
42
42
42
42
41
41
41
42
42
40
41
40
42
41
42
42
42
40
40
40
44
45
45
45
44
44
44
47
47
47
47
50
51
55
55
55
55
57
57
55
55
58
57
54
50
50
50
50
50
50
50
50
50
51
52
53
54
54
54
54
54
54
54
55
56
52
52
53
53
54
54
54
54
53
54
55
55
55
55
55
54
54
54
56
56
56
56
57
56
56
56
56
56
56
56
56
56
57
58
58
59
61
61
61
61
61
61
61
61
61
61
61
61
61
61
61
63
63
63
63
63
63
64
64
64
64
64
65
65
65
65
65
66
67
67
66
65
66
66
67
67
67
67
67
66
66
68
68
68
68
68
70
70
73
71
71
71
70
69
67
64
64
64
63
62
61
61
58
58
65
69
68
68
69
69
71
71
71
71
70
69
65
65
66
66
64
61
61
60
60
60
60
59
59
59
59
59
59
57
57
54
54
51
50
50
50
50
50
50
50
50
50
50
50
50
49
47
45
45
45
45
45
45
45
45
45
45
46
47
47
47
47
47
47
48
48
48
48
48
45
45
45
50
49
49
50
50
50
50
52
52
52
52
52
52
53
53
53
53
53
53
53
54
54
54
60
60
58
58
58
58
58
60
59
59
59
59
58
60
60
60
51
50
47
46
46
46
46
47
46
46
45
45
44
43
43
41
41
41
42
42
43
44
43
42
42
42
42
43
43
43
43
43
43
43
43
43
42
42
42
42
42
42
42
42
42
42
43
43
43
43
43
45
45
46
46
46
47
47
48
48
48
48
48
48
48
48
49
49
49
49
49
49
49
49
49
49
48
48
48
48
48
48
47
44
45
45
43
43
39
39
40
38
36
35
35
33
30
30
26
28
28
29
30
31
30
31
31
31
30
32
32
32
32
32
32
32
32
32
32
32
32
32
32
32
33
33
33
33
33
33
33
35
35
35
35
36
36
36
35
37
38
38
38
38
39
39
39
39
39
39
40
41
41
42
42
42
42
42
43
43
43
43
43
42
42
42
41
42
41
41
40
40
40
42
41
42
40
39
42
42
43
43
43
45
45
45
47
47
47
46
48
48
48
48
47
46
46
46
46
46
46
46
46
47
46
46
46
46
47
47
47
47
49
49
49
49
49
49
49
49
49
49
49
48
48
46
46
46
46
47
47
47
46
46
46
46
43
43
43
42
42
38
38
38
37
37
37
38
38
37
36
36
36
36
33
33
33
33
32
31
31
31
30
30
30
30
30
30
32
32
32
32
32
32
32
32
32
32
32
32
32
32
32
32
32
32
32
32
31
31
30
26
26
25
25
25
26
26
26
26
27
27
27
27
27
27
27
27
27
26
26
26
26
24
24
24
24
24
24
23
23
21
20
20
20
20
20
20
20
20
20
20
20
20
20
20
20
19
19
17
17
17
17
17
17
17
17
17
17
17
17
17
17
17
17
17
17
17
17
16
16
15
14
14
15
15
14
14
13
12
12
12
11
11
11
11
11
11
11
11
11
11
11
11
12
12
12
12
11
11
11
11
7
6
6
6
6
6
7
7
8
8
8
8
8
8
8
8
8
8
8
8
8
8
8
8
8
8
8
8
8
8
7
7
7
7
7
7
7
7
8
8
7
7
7
8
8
8
8
8
8
8
8
8
8
8
8
8
8
8
8
8
8
8
8
8
8
8
8
8
8
7
7
7
7
7
7
7
7
7
7
7
7
8
8
7
6
6
6
6
6
6
6
6
6
6
6
6
6
7
7
7
7
7
7
7
7
7
7
7
7
6
5
5
5
5
5
5
5
5
5
5
5
5
5
4
4
4
4
4
4
4
4
4
4
4
4
4
4
3
3
3
3
3
3
3
3
3
3
3
3
3
4
4
4
4
4
4
4
4
4
4
4
4
4
4
4
4
4
4
4
4
4
4
4
4
4
4
4
4
4
4
4
4
4
4
4
4
4
4
4
4
4
5
5
5
4
4
4
4
4
4
3
3
4
4
3
3
3
3
3
3
3
3
3
3
3
3
3
3
4
4
4
5
5
5
5
5
5
5
5
5
5
5
5
5
4
4
4
4
4
4
4
4
4
4
3
3
3
3
3
3
3
3
3
3
3
3
3
3
3
3
3
3
3
3
3
3
3
3
3
3
3
3
3
3
3
3
3
3
3
3
3
3
3
3
3
3
3
3
3
3
3
2
2
4
4
4
4
4
4
4
4
4
4
4
4
4
4
4
4
4
4
4
4
4
4
4
4
4
3
3
3
3
2
2
2
2
2
2
1
1
1
1
1
1
1
1
1
1
1
1
1
1
1
1
1
1
1
1
1
1
1
1
1
1
1
1
1
1
1
1
1
1
1
1
1
1
2
2
2
2
2
2
2
2
2
2
2
2
2
2
2
2
2
2
2
2
2
2
2
2
2
2
2
2
2
2
2
2
1
1
1
1
1
1
1
1
1
1
1
1
1
1
1
1
1
1
1
1
1
1
1
1
1
1
1
1
1
1
1
1
1
1
2
2
2
2
2
2
2
2
2
2
2
2
2
1
1
2
5
5
5
5
5
5
5
5
5
5
4
4
4
4
4
4
4
4
4
4
4
4
5
5
7
8
8
8
8
8
8
9
9
9
9
9
9
9
9
9
9
9
9
9
9
9
9
9
9
9
9
10
10
10
10
10
12
12
12
12
12
12
12
12
13
13
13
13
13
13
13
13
13
13
13
13
14
14
14
14
14
14
14
14
14
14
14
14
14
14
14
14
14
14
14
14
14
14
14
14
14
14
14
14
14
14
14
14
14
14
14
14
14
15
15
15
15
15
15
15
15
15
15
15
15
15
15
15
16
16
16
16
16
16
16
16
16
15
15
14
10
11
11
12
11
10
10
8
8
8
8
10
12
12
12
12
12
12
13
13
13
14
14
14
14
14
14
14
14
14
14
14
14
14
14
14
14
14
14
14
14
14
14
14
14
14
14
15
15
15
15
15
15
15
15
15
15
15
14
14
14
14
14
14
14
14
14
14
14
14
14
14
14
14
14
14
13
13
13
14
14
14
14
14
14
14
14
14
14
14
14
14
14
14
14
14
15
15
15
15
15
15
15
15
15
15
15
15
15
15
15
15
16
16
16
16
16
16
16
16
16
16
13
13
12
12
12
12
12
12
12
12
12
11
10
10
10
10
10
9
9
9
8
7
6
6
6
6
6
6
6
6
6
6
6
6
6
6
6
6
6
6
6
6
6
6
6
6
6
6
6
6
6
6
6
6
6
6
6
6
6
6
6
6
6
6
6
6
6
6
6
6
6
6
6
6
6
6
6
6
6
6
6
6
6
6
6
6
5
5
4
4
4
4
4
3
3
3
3
3
3
3
4
2
2
2
2
2
2
2
2
2
2
2
2
2
2
2
2
2
2
2
2
2
2
2
1
1
1
1
1
1
1
1
1
1
1
1
1
1
1
1
0
0
1
1
1
1
1
1
1
1
1
1
1
1
1
1
1
1
1
1
1
1
1
1
1
1
1
1
1
1
1
1
1
1
1
1
1
1
1
1
1
1
1
1
1
1
1
1
1
1
1
1
1
1
1
1
1
1
1
1
1
1
1
1
1
1
1
1
1
1
2
2
2
2
2
2
2
2
2
2
2
2
2
2
2
2
2
3
3
3
3
3
3
3
3
3
3
3
3
3
3
3
3
3
3
3
3
3
3
3
3
3
3
3
3
3
3
3
3
3
3
3
3
3
3
3
3
2
1
1
1
1
1
1
1
1
1
1
1
1
1
1
1
1
1
1
1
1
1
1
1
1
1
1
1
1
1
1
1
1
1
1
1
1
1
1
1
1
1
1
1
1
1
1
1
1
1
1
1
1
1
1
1
1
1
1
1
1
1
1
1
1
0
0
0
0
0
0
0
0
0
0
0
0
0
0
0
0
0
0
0
0
0
0
0
0
0
0
0
0
0
0
0
0
0
0
0
0
0
0
0
0
0
0
0
0
0
0
0
0
0
0
0
0
0
0
0
0
0
0
0
0
0
0
0
0
0
0
0
0
0
0
0
0
0
0
0
0
0
0
0
0
0
0
0
0
0
0
0
0
0
0
0
0
0
0
0
0
0
0
0
0
0
0
0
0
0
0
0
0
0
0
0
0
0
0
0
0
0
0
0
0
0
0
0
0
0
0
0
0
0
0
0
0
0
0
0
0
0
0
0
0
0
0
0
0
0
0
0
0
0
0
0
0
0
0
0
0
0
0
0
0
0
0
0
0
0
0
0
0
0
0
0
0
0
0
0
0
0
0
0
0
0
0
0
0
0
0
0
0
0
0
0
0
0
0
0
0
0
0
0
0
0
0
0
0
0
0
0
0
0
0
0
0
0
0
0
0
0
0
0
0
0
0
0
0
0
0
0
0
0
0
0
0
0
0
0
0
0
0
0
0
0
0
0
0
0
0
0
0
0
0
0
0
0
0
0
0
0
0
0
0
0
0
0
0
0
0
0
0
0
0
0
0
0
0
0
0
1
1
1
1
1
1
1
1
1
1
1
1
1
1
1
1
1
1
1
1
1
1
1
1
1
1
1
1
1
1
1
1
1
1
1
1
1
1
1
1
1
1
1
1
1
1
1
1
1
1
1
1
1
1
1
1
1
1
1
1
1
1
1
1
1
1
1
1
1
1
1
1
1
1
1
1
1
1
1
1
1
1
1
1
1
1
1
1
1
1
1
1
1
1
1
1
1
1
1
1
1
1
1
1
1
1
1
1
1
1
1
1
1
1
1
1
1
1
1
1
1
1
1
1
1
1
1
1
1
1
1
1
1
1
1
0
0
0
0
0
0
0
0
0
0
0
0
0
0
0
0
0
0
0
0
0
0
0
0
0
0
0
0
0
0
0
0
0
0
0
0
0
0
1
2
2
2
2
2
2
2
2
2
3
3
3
3
3
3
3
3
3
3
3
3
3
3
3
3
3
3
3
3
3
3
3
3
3
3
3
3
3
3
3
3
3
4
4
4
4
4
4
4
4
4
4
4
4
4
4
4
4
4
4
4
4
4
4
4
4
4
4
4
4
7
7
7
7
7
7
7
7
7
7
7
7
7
7
7
7
7
7
7
7
7
7
7
7
7
7
7
7
7
7
7
7
7
7
7
7
7
7
7
7
7
7
7
7
7
7
8
8
8
8
8
8
8
8
8
7
7
7
7
7
7
5
5
5
5
5
6
6
6
6
6
6
6
6
6
6
6
7
7
7
7
7
7
7
7
7
7
7
7
7
7
7
7
7
7
7
7
7
7
7
7
7
7
7
7
6
6
6
6
5
5
5
5
5
5
4
4
4
4
4
4
4
4
4
4
4
4
3
3
3
3
3
3
3
3
3
3
3
3
3
2
2
2
2
2
2
2
2
2
2
2
2
2
2
2
2
2
2
2
2
2
2
2
2
2
2
2
2
2
2
2
1
1
1
1
1
1
1
1
0
0
0
0
0
0
0
0
0
0
0
0
0
0
0
0
0
0
0
0
0
0
0
0
0
0
0
0
0
0
0
0
0
0
0
0
0
0
0
0
0
0
0
0
0
0
0
0
0
0
0
0
0
0
0
0
0
0
0
0
0
0
0
0
0
0
0
0
0
0
0
0
0
0
0
0
0
0
0
0
0
0
0
0
0
0
0
0
0
0
0
0
0
0
0
0
0
0
0
0
0
0
0
0
0
0
0
0
0
0
0
0
0
0
0
0
0
0
0
0
0
0
0
0
0
0
0
0
0
0
0
0
0
0
0
0
0
0
0
0
0
0
0
0
0
0
0
0
0
0
0
0
0
0
0
0
0
0
0
0
0
0
0
0
0
0
0
0
0
0
0
0
0
0
0
0
0
0
0
0
0
0
0
0
0
0
0
0
0
0
0
0
0
0
0
0
0
0
0
0
0
0
0
0
0
0
0
0
0
0
0
0
0
1
1
1
1
1
1
1
1
1
1
1
1
1
1
1
1
1
1
1
1
1
1
1
1
1
1
1
1
1
1
1
1
1
1
1
1
1
1
1
1
1
1
1
1
1
1
1
1
1
1
1
1
1
1
1
1
1
1
1
1
1
1
1
1
1
1
1
1
1
1
1
1
1
1
1
1
1
1
1
1
1
1
1
1
1
1
1
1
1
1
1
1
1
1
1
1
1
1
1
1
1
1
1
1
1
1
1
1
1
1
1
1
1
1
1
0
0
0
0
0
0
0
0
0
0
0
0
0
0
0
0
0
0
0
0
0
0
0
0
0
0
0
0
0
0
0
0
0
0
0
0
0
0
0
0
0
0
0
0
0
0
0
0
0
0
0
0
0
0
0
0
0
0
0
0
0
0
0
0
0
0
0
0
0
0
0
0
0
0
0
0
0
0
0
0
0
0
0
0
0
0
0
0
0
0
0
0
0
0
0
0
0
0
0
0
0
0
0
0
0
0
0
0
0
0
0
0
0
0
0
0
0
0
0
0
0
0
0
0
0
0
0
0
0
0
0
0
0
0
0
0
0
0
0
0
0
0
0
0
0
0
0
0
0
0
0
0
0
0
0
0
0
0
0
0
0
0
0
0
0
0
0
0
0
0
0
0
0
0
0
0
0
0
0
0
0
0
0
0
0
0
0
0
0
0
0
0
0
0
0
0
0
0
0
0
0
0
0
0
0
0
0
0
0
0
0
0
0
0
0
0
0
0
0
0
0
0
0
0
0
0
0
0
0
0
0
0
0
0
0
0
0
0
0
0
0
0
0
0
0
0
0
0
0
0
0
0
0
0
0
0
0
0
0
0
0
0
0
0
0
0
0
0
0
0
0
0
0
0
0
0
0
0
0
0
0
0
0
0
0
0
0
0
0
0
0
0
0
0
0
0
0
0
0
0
0
0
0
0
0
0
0
0
0
0
0
0
0
0
0
0
0
0
0
0
0
0
0
0
0
0
0
0
0
0
0
0
0
0
0
0
0
0
0
0
0
0
0
0
0
0
0
0
0
0
0
0
0
0
0
0
0
0
0
0
0
0
0
0
0
0
0
0
0
0
0
0
0
0
0
0
0
0
0
0
0
0
0
0
0
0
0
0
0
0
0
0
0
0
0
0
0
0
0
0
0
0
0
1
1
1
1
1
1
1
1
1
1
1
1
1
1
1
1
1
1
1
1
1
1
1
1
1
1
1
1
1
1
1
1
1
1
1
1
1
1
0
0
0
0
0
0
0
0
0
0
0
0
0
0
0
0
0
0
0
0
0
0
0
0
0
0
0
0
0
0
0
0
0
0
0
0
0
0
0
0
0
0
0
0
0
0
0
0
0
0
0
0
0
0
0
0
0
0
0
0
0
0
0
1
1
1
1
1
1
1
1
1
1
1
1
1
1
1
1
1
1
1
1
1
1
1
1
2
2
2
2
2
2
2
2
2
2
2
2
2
2
2
2
2
2
2
2
2
2
2
2
2
2
2
2
2
2
2
1
1
1
1
1
1
1
1
1
1
1
1
1
1
1
1
1
1
1
1
1
1
1
1
1
1
1
1
1
1
1
1
1
2
2
2
2
2
2
2
2
2
2
2
2
2
2
2
2
2
2
2
2
2
2
2
2
2
2
2
2
2
2
2
2
2
2
2
2
2
2
2
2
2
2
2
2
2
2
2
2
2
2
2
2
2
2
2
2
2
2
2
2
2
2
2
2
2
2
2
2
2
2
2
2
3
3
3
3
3
2
2
2
2
2
2
2
2
2
2
2
2
2
2
1
1
1
1
1
1
1
1
1
1
1
1
1
1
1
1
1
1
1
1
1
1
1
1
1
1
1
1
1
1
1
1
1
1
1
1
1
1
1
1
1
1
1
1
1
1
1
1
1
1
1
1
1
1
1
1
1
1
1
1
1
1
2
2
2
2
2
2
2
2
2
2
2
2
2
2
2
2
2
2
2
2
2
2
2
2
2
2
2
2
2
2
2
2
2
2
1
1
1
1
1
1
1
1
1
1
1
1
1
1
1
1
1
1
1
1
1
1
1
1
1
1
1
1
1
1
1
1
1
1
1
1
1
1
1
1
1
1
1
1
1
1
1
1
1
1
1
2
6
6
6
6
8
43
49
50
50
51
52
52
57
58
58
58
59
59
62
62
62
62
62
62
62
62
62
64
64
65
65
77
78
79
79
80
86
88
96
99
101
101
101
102
115
121
123
127
127
138
138
146
151
152
152
159
160
165
165
165
171
174
176
184
185
185
185
190
191
195
199
201
201
200
201
200
200
203
203
206
206
207
208
208
208
208
208
210
210
211
213
214
216
215
218
218
223
227
227
229
230
230
230
230
230
230
232
232
232
232
232
232
243
247
248
249
250
250
252
253
253
254
254
258
260
260
260
260
265
265
265
265
266
268
268
268
267
267
268
270
270
269
267
273
271
270
272
273
275
275
273
271
270
275
269
236
225
227
225
227
227
229
228
228
223
220
220
220
225
225
226
226
226
225
226
229
230
231
230
231
232
233
233
234
236
237
238
237
238
238
237
241
241
242
243
243
242
246
246
246
246
246
246
246
246
247
247
248
248
248
251
252
252
252
252
252
252
252
252
252
252
249
247
246
243
243
242
240
236
232
230
230
225
213
213
206
207
209
209
211
211
210
208
194
194
189
189
185
132
132
132
132
132
133
136
133
133
131
131
129
129
129
129
126
125
124
124
126
127
128
129
129
127
127
127
127
127
129
129
129
129
131
131
131
131
131
131
132
131
128
126
121
112
106
106
103
103
105
103
102
101
90
90
90
88
89
90
90
89
90
90
90
91
91
90
91
91
90
93
93
93
93
93
91
90
91
91
92
92
92
91
87
88
87
87
89
92
92
90
90
89
89
89
87
82
85
83
82
81
81
81
82
83
82
85
82
82
82
82
82
83
83
81
81
81
80
80
80
82
82
82
84
85
87
87
87
86
85
85
85
85
85
85
86
86
86
86
86
87
88
88
88
88
88
88
88
88
88
88
86
83
83
81
82
82
82
81
81
81
82
83
78
77
76
78
78
78
78
78
78
78
74
72
72
72
71
70
70
70
70
70
70
70
70
70
70
69
69
69
69
69
69
69
68
68
68
68
67
67
65
65
65
65
65
65
65
65
64
64
64
64
64
63
63
63
63
63
62
62
62
61
45
43
40
39
38
38
38
35
35
35
35
34
33
33
33
33
33
33
33
33
33
33
33
33
33
33
33
33
33
31
31
31
29
29
26
25
22
22
20
20
19
19
19
19
11
11
3
2
2
1
1
1
1
1
1
1
1
1
1
1
1
1
0
0
0
0
0
0
0
0
0
0
0
0
0
0
0
0
0
0
0
0
0
0
0
0
0
0
0
0
0
0
0
0
0
0
0
0
0
0
0
0
0
0
0
0
0
0
0
0
0
0
0
0
0
0
0
0
0
0
0
0
0
0
0
0
0
0
0
0
0
0
0
0
1
1
1
1
1
1
1
1
1
1
1
1
1
1
1
1
1
1
1
1
1
1
1
1
1
1
1
1
1
1
1
1
1
1
1
1
1
1
1
1
1
1
1
1
1
1
1
2
2
2
2
2
2
2
2
2
2
2
2
2
2
2
2
2
2
2
2
2
2
2
2
2
2
2
2
2
2
1
1
1
1
1
1
1
1
1
1
1
1
1
1
1
1
1
1
1
1
1
1
1
1
1
1
1
1
1
1
1
1
1
1
1
1
1
1
1
1
1
1
1
1
1
1
1
1
2
4
4
4
4
4
4
4
4
4
4
4
4
4
4
4
4
4
4
4
4
3
3
3
3
3
3
3
3
3
3
3
3
3
3
3
3
3
3
3
3
3
3
3
3
3
3
3
3
3
3
3
3
3
3
3
3
3
3
3
3
3
3
3
3
3
3
3
3
3
3
3
3
3
3
3
3
3
3
3
3
3
3
3
3
3
4
5
5
5
5
5
5
5
5
5
5
5
5
5
5
4
4
4
4
4
4
4
4
4
4
4
4
4
4
4
3
3
3
3
3
3
2
2
2
2
2
2
2
2
2
2
2
2
2
2
2
2
2
2
2
2
2
2
2
2
2
2
2
2
2
2
2
2
2
2
2
2
2
3
3
2
2
2
2
2
2
2
2
2
2
2
2
2
2
2
2
2
2
2
2
2
2
2
2
2
2
2
2
2
2
2
2
2
2
2
2
2
2
2
2
2
2
2
2
2
2
2
2
1
1
1
1
1
1
1
1
1
1
1
1
1
1
1
1
1
1
1
2
2
2
2
2
2
2
2
2
2
2
2
2
2
2
2
2
2
2
2
2
2
2
2
2
4
4
4
4
4
4
4
4
4
4
4
4
4
4
4
4
4
4
4
4
4
4
4
4
4
4
4
4
4
4
4
4
4
4
4
4
4
5
5
6
6
6
6
6
6
6
6
6
6
6
6
6
6
6
6
6
6
6
6
6
6
6
6
6
6
6
6
6
6
6
6
6
6
6
7
7
7
7
7
7
7
7
7
7
7
7
7
7
7
7
7
7
7
8
8
8
8
8
8
8
8
8
8
8
8
8
8
8
8
8
8
7
7
7
7
6
6
6
6
6
6
6
6
6
6
6
6
6
6
6
6
6
6
6
6
6
6
6
6
6
6
6
6
6
6
6
6
6
6
6
6
6
6
6
6
6
6
6
6
6
6
6
6
7
7
7
7
7
7
7
7
7
7
6
6
6
6
6
5
5
5
5
5
5
5
4
4
4
4
4
4
4
4
4
4
4
4
4
4
4
4
4
4
4
4
4
4
4
4
4
4
4
4
4
4
4
4
4
4
4
4
4
5
4
4
4
4
4
4
4
4
4
4
4
4
4
4
4
2
2
2
2
2
2
2
2
2
2
1
1
1
1
1
1
1
1
1
1
1
1
1
1
1
1
1
1
1
1
0
0
0
0
0
0
0
0
0
0
0
0
0
0
0
0
0
0
0
0
0
0
0
0
0
0
0
0
0
0
0
0
0
0
0
0
0
0
0
0
0
0
0
0
0
0
0
0
0
0
0
0
0
0
0
1
1
1
1
1
1
1
1
1
1
1
1
1
1
1
1
1
1
1
1
0
0
0
0
0
0
0
0
0
0
0
0
0
0
0
0
0
0
0
0
0
0
0
0
0
0
0
0
0
0
0
0
0
0
0
0
0
0
0
0
0
0
0
0
0
0
0
0
0
0
0
0
0
0
0
0
0
0
0
0
0
0
0
0
0
0
0
0
0
0
0
0
0
1
1
1
1
1
1
1
1
1
1
1
1
1
1
1
1
1
1
1
1
1
1
1
1
1
1
1
1
1
1
1
1
1
1
1
1
1
1
1
1
1
1
1
1
1
1
1
1
1
1
1
1
1
1
1
1
1
1
1
1
1
1
1
1
1
1
1
1
1
1
1
1
1
1
1
1
1
1
1
1
1
1
1
1
1
1
1
1
1
1
1
1
1
1
1
1
1
1
1
1
1
1
1
1
1
1
1
1
1
1
1
1
1
1
1
1
1
1
1
1
1
1
1
1
1
1
1
1
0
0
0
0
0
0
0
0
0
0
0
0
0
0
0
0
0
0
0
0
0
0
0
0
0
0
0
0
0
0
0
0
0
0
0
0
0
0
0
0
0
0
0
0
0
0
0
0
0
0
0
0
0
0
0
0
0
0
0
0
0
0
0
0
0
0
0
0
0
0
0
0
0
0
0
0
0
0
0
0
0
0
0
0
0
0
0
0
0
0
0
0
0
0
0
0
0
0
0
0
0
0
0
0
0
0
0
0
0
0
0
0
0
0
0
0
0
0
0
0
0
0
0
0
0
0
0
0
0
0
0
0
0
0
0
0
0
0
0
0
0
0
0
0
0
0
0
0
0
0
0
0
0
0
0
0
0
0
0
0
0
0
0
0
0
0
0
0
0
0
0
0
0
0
0
0
0
0
0
0
0
0
0
0
0
0
0
0
0
0
0
0
0
0
0
0
0
0
0
0
0
0
0
0
0
0
0
0
0
0
0
0
0
0
0
0
0
0
0
0
0
0
0
0
0
0
0
0
0
0
0
0
0
0
0
0
0
0
0
0
0
0
0
0
0
0
0
0
0
0
0
0
0
0
0
0
0
0
0
0
0
0
0
0
0
0
0
0
0
0
0
0
0
0
0
0
0
0
0
0
0
0
0
1
1
1
1
1
1
1
1
1
1
1
1
1
1
1
1
1
2
2
2
2
2
2
2
2
2
2
2
2
2
2
2
2
2
2
2
2
2
2
2
2
2
2
2
2
2
2
2
2
2
2
2
2
2
2
1
1
1
1
1
1
1
1
1
1
1
1
1
1
1
1
1
1
1
1
1
1
1
1
1
1
1
1
1
1
1
1
1
1
1
1
1
1
1
1
1
1
1
1
1
1
1
1
1
1
1
1
1
1
1
1
1
1
1
1
1
1
0
0
0
0
0
0
0
0
0
0
0
0
0
0
0
0
0
0
0
0
0
0
0
0
0
0
0
0
0
0
0
0
0
0
0
0
0
0
0
0
0
0
0
0
0
0
0
0
0
0
0
0
0
0
0
0
0
0
0
0
0
0
0
0
0
0
0
1
1
1
1
1
1
1
1
1
1
1
1
1
1
1
1
1
1
1
1
1
1
1
1
1
1
1
1
1
1
1
1
1
1
1
1
1
1
1
1
1
1
1
1
1
1
1
1
1
1
1
1
1
1
1
1
1
1
1
1
1
1
1
1
1
1
1
1
1
1
1
1
1
1
1
1
1
1
1
1
1
1
1
1
1
1
1
1
1
1
1
1
1
1
1
1
1
1
1
0
0
0
0
0
0
0
0
0
0
0
0
0
0
0
0
0
0
0
0
0
0
0
0
0
0
0
0
0
0
0
0
0
0
0
0
0
0
0
0
0
0
0
0
0
0
0
0
0
0
0
0
0
0
0
0
0
0
0
0
0
0
0
0
0
0
0
0
0
0
0
0
0
0
0
0
0
0
0
0
0
0
0
0
0
0
0
0
0
0
0
0
0
0
0
0
0
0
0
0
0
0
0
0
0
0
0
0
0
0
0
0
0
0
0
0
0
0
0
0
0
0
0
0
0
0
0
0
0
0
0
0
0
0
0
0
0
0
0
0
0
0
0
0
0
0
0
0
0
0
0
0
0
0
0
0
0
0
0
0
0
0
0
0
0
0
0
0
0
0
0
0
0
0
0
0
0
0
0
0
0
0
0
0
0
0
0
0
0
0
0
0
0
0
0
0
0
0
0
0
0
0
0
0
0
0
0
0
0
0
0
0
0
0
0
0
0
0
0
0
0
0
0
0
0
0
0
0
0
0
0
0
0
0
0
0
0
0
0
0
0
0
0
0
0
0
0
0
0
0
0
0
0
0
0
0
0
0
0
0
0
0
0
0
0
0
0
0
0
0
0
0
0
0
0
0
0
0
0
0
0
0
0
0
0
0
0
0
0
0
0
0
0
0
0
0
0
0
0
0
0
0
0
0
0
0
0
0
0
0
0
0
0
0
0
0
0
0
0
0
0
0
0
0
0
0
0
0
0
0
0
0
0
0
0
0
0
0
0
0
0
0
0
0
0
0
0
0
0
0
0
0
0
0
0
0
0
0
0
0
0
0
0
0
0
0
0
0
0
0
0
0
0
0
0
0
0
0
0
0
0
0
0
0
0
0
0
0
0
0
0
0
0
0
0
0
0
0
0
0
0
0
0
0
0
0
0
0
0
0
0
0
0
0
0
0
0
0
0
0
0
0
0
0
0
0
0
0
0
0
0
0
0
0
0
0
0
0
0
0
0
0
0
0
0
0
0
0
0
0
0
0
0
0
0
0
0
0
0
0
0
0
0
0
0
0
0
0
0
0
0
0
0
0
0
0
0
0
0
0
0
0
0
0
0
0
0
0
0
0
0
0
0
0
0
0
0
0
0
0
0
0
0
0
0
0
0
0
0
0
0
0
0
0
0
0
0
0
0
0
0
0
0
0
0
0
0
0
0
0
0
0
0
0
0
0
0
0
0
0
0
0
0
0
0
0
0
0
0
0
0
0
0
0
0
0
0
0
0
0
0
0
0
0
0
0
0
0
0
0
0
0
0
0
0
0
0
0
0
0
0
0
0
0
0
0
0
0
0
0
0
0
0
0
0
0
0
0
0
0
0
0
0
0
0
0
0
0
0
0
0
0
0
0
0
0
0
0
0
0
0
0
0
0
0
0
0
0
0
0
0
0
0
0
0
0
0
0
0
0
0
0
0
0
0
0
0
0
0
0
0
0
0
0
0
0
0
0
0
0
0
0
0
0
0
0
0
0
0
0
0
0
0
0
0
0
0
0
0
0
0
0
0
0
0
0
0
0
0
0
0
0
0
0
0
0
0
0
0
0
0
0
0
0
0
0
0
0
0
0
0
0
0
0
0
0
0
0
0
0
0
0
0
0
0
0
0
0
0
0
0
0
0
0
0
0
0
0
0
0
0
0
0
0
0
0
0
0
0
0
0
0
0
0
0
0
0
0
0
0
0
0
0
0
0
0
0
0
0
0
0
0
0
0
0
0
0
0
0
0
0
0
0
0
0
0
0
0
0
0
0
0
0
0
0
0
0
0
0
0
0
0
0
0
0
0
0
0
0
0
0
0
0
0
0
0
0
0
0
0
0
0
0
0
0
0
0
0
0
0
0
0
0
0
0
0
0
0
0
0
0
0
0
0
0
0
0
0
0
0
0
0
0
0
0
0
0
0
0
0
0
0
0
0
0
0
0
0
0
0
0
0
0
0
0
0
0
0
0
0
0
0
0
0
0
0
0
0
0
0
0
0
0
0
0
0
0
0
0
0
0
0
0
0
0
0
0
0
0
0
0
0
0
0
0
0
0
0
0
0
0
0
0
0
0
0
0
0
0
0
0
0
0
0
0
0
0
0
0
0
0
0
0
0
0
0
0
0
0
0
0
0
0
0
0
0
0
0
0
0
0
0
0
0
0
0
0
0
0
0
0
0
0
0
0
0
0
0
0
0
0
0
0
0
0
0
0
0
0
0
0
0
0
0
0
0
0
0
0
0
0
0
0
0
0
0
0
0
0
0
0
0
0
0
0
0
0
0
0
0
0
0
0
0
0
0
0
0
0
0
0
0
0
0
0
0
0
0
0
0
0
0
0
0
0
0
0
0
0
0
0
0
1
1
1
1
1
1
1
1
1
1
1
1
1
1
1
1
1
1
1
1
1
1
1
1
1
1
1
1
1
1
1
1
1
1
1
1
1
1
1
1
1
1
1
1
1
1
1
1
1
1
1
1
1
1
1
1
1
1
1
1
1
1
1
2
2
2
2
2
2
2
2
2
2
2
2
2
2
2
2
2
2
2
2
2
2
2
2
2
2
2
2
2
2
2
2
2
2
2
2
2
2
2
2
2
2
2
2
2
2
2
2
2
2
2
2
2
2
2
2
2
2
2
2
2
2
2
2
2
2
2
2
2
2
2
2
2
2
2
3
3
3
3
3
3
2
2
1
1
1
1
1
1
1
1
1
1
1
1
1
1
1
1
1
1
1
1
1
1
1
1
1
1
1
1
1
1
1
1
1
1
1
1
1
1
1
1
0
0
0
0
0
0
0
0
0
0
0
0
0
0
0
0
0
0
0
0
0
0
0
0
0
0
0
0
0
0
0
0
0
0
0
0
0
0
0
0
0
0
0
0
0
0
0
0
0
0
0
0
0
0
0
0
0
0
0
0
0
0
0
0
0
0
0
0
0
0
0
0
0
0
0
0
0
0
1
1
1
1
1
1
1
1
1
1
1
1
1
1
1
1
1
1
1
1
1
1
1
1
1
1
1
1
1
1
1
1
1
1
1
1
1
1
1
1
1
1
1
1
1
1
1
1
1
1
1
1
1
1
1
1
1
1
1
1
1
1
1
1
1
1
1
1
1
1
1
1
1
1
1
1
1
1
1
1
1
1
1
1
1
1
1
1
1
1
1
1
1
1
1
1
2
2
2
2
2
2
2
2
2
2
2
2
2
2
2
2
2
2
2
2
2
2
3
3
3
3
3
3
4
4
4
4
4
4
4
4
4
4
4
4
4
4
4
3
3
3
3
3
4
4
3
3
3
3
3
3
3
3
3
3
3
3
3
3
3
3
3
3
3
3
3
3
3
3
3
3
3
3
3
3
3
3
3
3
3
3
3
3
3
3
3
3
3
3
3
3
3
3
3
4
4
4
4
4
4
4
4
4
4
4
4
4
4
4
4
4
4
4
4
4
4
4
4
4
4
4
4
4
3
3
3
3
3
3
3
3
3
3
3
3
3
3
3
3
3
3
3
3
3
3
3
3
3
3
3
3
3
1
1
1
1
1
1
1
1
1
1
1
1
1
1
1
1
1
1
1
1
1
1
1
1
1
1
1
1
1
1
1
1
1
1
1
1
1
1
0
0
0
0
0
0
0
0
0
0
0
0
0
0
0
0
0
0
0
0
0
0
0
0
0
0
0
0
0
0
0
0
0
0
0
0
0
0
0
0
0
0
0
0
0
0
0
0
0
0
0
0
0
0
0
0
0
0
0
0
0
0
0
0
0
0
0
0
0
0
0
0
0
0
0
0
0
0
0
0
0
0
0
0
0
0
0
0
0
0
0
0
0
0
0
0
0
0
0
0
0
0
0
0
0
0
0
0
0
0
0
0
0
0
0
0
0
0
0
0
0
0
0
0
0
0
0
0
0
1
1
1
1
1
1
1
1
2
2
2
2
2
2
2
2
2
2
2
2
2
2
2
2
2
2
2
2
2
2
2
2
2
2
2
2
2
2
2
2
2
2
2
2
2
2
2
2
2
2
2
2
2
2
2
2
2
2
2
2
2
2
2
2
2
2
2
2
2
2
2
2
2
2
2
2
2
2
2
2
2
2
2
3
3
3
3
3
2
2
2
2
2
2
2
2
2
2
2
2
2
2
2
2
2
2
2
2
2
2
2
2
2
2
2
2
2
2
2
2
2
2
2
2
2
2
2
2
2
2
2
2
2
2
2
2
2
2
2
2
2
2
2
2
2
2
2
2
2
2
2
2
2
2
2
2
2
2
2
2
2
2
2
2
2
2
2
2
2
1
1
1
1
1
1
1
1
1
1
1
1
1
1
1
1
1
1
1
1
1
1
1
1
1
1
1
1
1
1
1
1
1
1
1
1
1
1
1
1
1
1
1
1
1
0
0
0
0
0
0
0
0
0
0
0
0
0
0
0
0
0
0
0
0
0
0
0
0
0
0
0
0
0
0
0
0
0
0
0
0
0
0
0
0
0
0
0
0
0
0
0
0
0
0
0
0
0
0
0
0
0
0
0
0
0
0
0
0
0
0
0
0
0
0
0
0
0
0
0
0
0
0
0
0
0
0
0
0
0
0
0
0
0
0
0
0
0
0
0
0
0
0
0
0
0
0
0
0
0
0
0
0
0
0
0
0
0
0
0
0
0
0
0
0
0
0
0
0
0
0
0
0
0
0
0
0
0
0
0
0
0
0
0
0
0
0
0
0
0
0
0
0
0
0
0
0
0
0
0
0
0
0
0
0
0
0
0
0
0
0
0
0
0
0
0
0
0
0
0
0
0
0
0
0
0
0
0
0
0
0
0
0
0
0
0
0
0
0
0
0
0
0
0
0
0
0
0
2
2
2
2
2
2
3
3
3
3
3
3
3
3
3
3
4
4
4
4
4
4
4
4
4
4
4
4
5
5
5
5
6
6
6
6
6
6
6
6
6
6
6
6
6
6
6
6
6
6
6
6
6
6
6
6
6
6
6
6
6
6
6
6
6
6
6
6
6
6
6
6
6
6
6
6
6
6
6
6
6
6
6
6
6
6
6
6
6
6
6
6
6
6
6
6
6
6
6
6
6
6
6
6
6
6
6
6
6
6
6
6
6
6
6
6
6
6
6
6
6
6
6
6
6
6
4
4
3
3
3
3
3
3
3
3
3
3
3
3
2
2
1
1
1
0
0
0
0
0
0
0
0
0
0
0
0
0
0
0
0
0
0
0
0
0
0
0
1
0
0
0
0
0
0
0
0
0
0
0
0
0
0
0
0
0
0
0
0
0
0
0
0
0
0
0
0
0
0
0
0
0
0
0
0
0
0
0
1
1
1
1
1
1
1
1
1
1
1
1
2
2
2
2
2
2
2
3
3
3
3
3
3
3
3
3
3
3
3
3
3
3
3
3
3
3
3
3
3
3
3
3
3
3
3
3
3
3
3
3
3
3
3
3
3
3
3
3
3
3
3
3
3
3
3
3
3
3
3
3
3
3
3
3
3
3
3
3
3
3
3
3
3
3
3
3
3
3
3
3
3
3
3
3
3
3
3
3
3
3
3
3
3
3
3
3
3
3
3
3
3
3
2
2
2
2
2
2
2
2
2
2
2
2
2
2
2
2
2
2
2
2
2
2
2
2
2
2
2
2
2
2
2
1
1
1
1
1
1
1
1
0
0
0
0
0
0
0
0
0
0
0
0
0
0
0
0
0
0
0
0
0
0
0
0
0
0
0
0
0
0
0
0
0
0
0
0
0
0
0
0
0
0
0
0
0
0
0
0
0
0
0
0
0
0
0
0
0
0
0
0
0
0
0
0
0
0
0
0
0
0
0
0
0
0
0
0
0
0
0
0
0
0
0
0
0
0
0
0
0
0
0
0
0
0
0
0
0
0
0
0
0
0
0
0
0
0
0
0
0
0
0
0
0
0
0
0
0
0
0
0
0
0
0
0
0
0
0
0
0
0
0
0
0
0
0
0
0
0
0
0
0
0
0
0
0
0
0
0
0
0
0
0
0
0
0
0
0
0
0
0
0
0
0
0
0
0
0
0
0
0
0
0
0
0
0
0
0
0
0
0
0
0
0
0
0
0
0
0
0
0
0
0
0
0
0
0
0
0
0
0
0
0
0
0
0
0
0
0
0
0
0
0
0
0
0
0
0
0
0
0
0
0
0
0
0
0
0
0
0
0
0
0
0
0
0
0
0
0
0
0
0
0
0
0
0
0
0
0
0
0
0
0
0
0
0
0
0
0
0
0
0
0
0
0
0
0
0
0
0
0
0
0
0
0
0
0
0
0
0
0
0
0
0
0
0
0
0
0
0
0
0
0
0
0
0
0
0
0
0
0
0
0
0
0
0
0
0
0
0
0
0
0
0
0
0
0
0
0
0
0
0
0
0
0
0
0
0
0
0
0
0
0
0
0
0
2
2
2
2
2
2
2
2
2
2
2
2
2
2
2
2
2
2
2
2
2
2
2
2
2
2
2
2
2
2
2
2
2
2
2
2
2
2
2
2
2
2
2
2
2
2
1
1
1
1
1
1
1
1
1
1
1
1
1
1
1
1
1
1
1
1
1
1
1
1
1
1
1
1
1
1
1
1
1
1
1
1
1
1
1
1
1
1
1
1
1
1
1
1
1
1
1
1
1
1
1
1
1
1
1
1
1
1
1
1
1
1
1
1
1
1
1
1
1
1
1
1
1
1
1
1
1
1
1
1
1
1
1
1
1
1
1
1
1
1
1
1
1
1
1
1
1
1
1
1
1
1
1
1
1
1
1
1
1
1
1
1
1
1
1
1
0
0
0
0
0
0
0
0
0
0
0
1
1
1
1
1
1
1
1
1
1
1
1
1
1
1
1
1
1
1
1
1
1
1
1
1
1
1
1
1
1
1
1
1
1
1
1
1
1
1
1
1
1
1
1
1
1
1
1
1
1
1
1
1
1
1
1
1
1
1
1
1
1
1
1
1
1
1
1
1
1
1
1
1
1
1
1
1
1
1
1
1
1
1
1
1
1
1
1
1
1
1
1
1
1
1
1
1
1
1
1
1
1
1
1
1
1
1
1
1
1
1
1
1
1
1
1
1
1
1
1
1
1
1
1
1
1
0
0
0
0
0
0
0
0
0
0
0
0
0
0
0
0
0
0
0
0
0
0
0
0
0
0
0
0
0
0
0
0
0
0
0
0
0
0
0
0
0
0
0
0
0
0
0
0
0
0
0
0
0
0
0
0
0
0
0
0
0
0
0
0
0
0
0
0
0
0
0
0
0
0
0
0
0
0
0
0
0
0
0
0
0
0
0
0
0
0
0
0
0
0
0
0
0
0
0
0
0
0
0
0
0
0
0
0
0
0
0
0
0
0
0
0
0
0
0
0
0
0
0
0
0
0
0
0
0
0
0
0
0
0
0
0
0
0
0
0
0
0
0
0
0
0
0
0
0
0
0
0
0
0
0
0
0
0
0
0
0
0
0
0
0
0
0
0
0
0
0
0
0
0
0
0
0
0
0
0
0
0
0
0
0
0
0
0
0
0
0
0
0
0
0
0
0
0
0
0
0
0
0
0
0
0
0
0
0
0
0
0
0
0
0
0
0
0
0
0
0
0
0
0
0
0
0
0
0
0
0
0
0
0
0
0
0
0
0
0
0
0
0
0
0
0
0
0
0
0
0
0
0
0
0
0
0
0
0
0
0
0
0
0
0
0
0
0
0
0
0
0
0
0
0
0
0
0
0
0
0
0
0
0
0
0
0
0
0
0
0
0
0
0
0
0
0
0
0
0
0
0
0
0
0
0
0
0
0
0
0
0
0
0
0
0
0
0
0
0
0
0
0
0
0
0
0
0
0
0
0
0
0
0
0
0
0
0
0
0
0
0
0
0
0
0
0
0
0
0
0
0
0
0
0
0
0
0
0
0
0
0
0
0
0
0
0
0
0
0
0
0
0
0
0
0
0
0
0
0
0
0
0
0
0
0
0
0
0
0
0
0
0
0
0
0
0
0
0
0
0
0
0
0
0
0
0
0
0
0
0
0
0
0
0
0
0
0
0
0
0
0
0
0
0
0
0
0
0
0
0
0
0
0
0
0
0
0
0
0
0
0
0
0
0
0
0
0
0
0
0
0
0
0
0
0
0
0
0
0
0
0
0
0
0
0
0
0
0
0
0
0
0
0
0
0
0
0
0
0
0
0
0
0
0
0
0
0
0
0
0
0
0
0
0
0
0
0
0
0
0
0
0
0
0
0
0
0
0
0
0
0
0
0
0
0
0
0
0
0
0
0
0
0
0
0
0
0
0
0
0
0
0
0
0
0
0
0
0
0
0
0
0
0
0
0
0
0
0
0
0
0
0
0
0
0
0
0
0
0
0
0
0
0
0
0
0
0
0
0
0
0
0
0
0
0
0
0
0
0
0
0
0
0
0
0
0
0
0
0
0
0
0
0
0
0
0
0
0
0
0
0
0
0
0
0
0
0
0
0
0
0
0
0
0
0
0
0
0
0
0
0
0
0
0
0
0
0
0
0
0
0
0
0
0
0
0
0
0
0
0
0
0
0
0
0
0
0
0
0
0
0
0
0
0
0
0
0
0
0
0
0
0
0
0
0
0
0
0
0
0
0
0
0
0
0
0
0
0
0
0
0
0
0
0
1
1
1
2
2
2
2
2
2
2
2
2
2
2
2
2
2
2
2
2
2
2
2
2
2
2
2
2
2
2
2
2
2
2
2
2
2
2
2
2
2
2
2
2
2
2
2
2
2
2
2
2
2
2
2
2
2
2
2
2
2
2
2
2
2
2
2
2
2
2
2
2
2
2
2
2
2
2
2
2
2
2
2
2
2
2
2
2
2
2
2
2
2
2
2
2
2
2
2
2
2
2
2
2
2
2
2
2
2
2
2
2
2
2
2
2
2
2
2
2
2
2
2
2
2
2
2
2
2
2
2
2
2
1
1
1
1
1
1
1
1
1
1
1
1
1
1
1
1
1
1
1
1
1
1
0
0
0
0
0
0
0
0
0
0
0
0
0
0
0
0
0
0
0
0
0
0
0
0
0
0
0
0
0
0
0
0
0
0
0
0
0
0
0
0
0
0
0
0
0
0
0
0
0
0
0
0
0
0
0
0
0
0
0
0
0
0
0
0
0
0
0
0
0
0
0
0
0
0
0
0
0
0
0
0
0
0
0
0
0
0
0
0
0
0
0
0
0
0
0
0
0
0
0
0
0
0
0
0
0
0
0
0
0
0
0
0
0
0
0
0
0
0
0
0
0
0
0
0
0
0
0
0
0
0
0
0
0
0
0
0
0
0
0
0
0
0
0
0
0
0
0
0
0
0
0
0
0
0
0
0
0
0
0
0
0
0
0
0
0
0
0
0
0
0
0
0
0
0
0
0
0
0
0
0
0
0
0
0
0
0
0
0
0
0
0
0
0
0
0
0
0
0
0
0
0
0
0
0
0
0
0
0
0
0
0
0
0
0
0
0
0
0
0
0
0
0
0
0
0
0
0
0
0
0
0
0
0
0
0
0
0
0
0
0
0
0
0
0
0
0
0
0
0
0
0
0
0
0
0
0
0
0
0
0
0
0
0
0
0
0
0
0
0
0
0
0
0
0
0
0
0
0
0
0
0
0
0
0
0
0
0
0
0
0
0
0
0
0
0
0
0
0
0
0
0
0
0
0
0
0
0
0
0
0
0
0
0
0
0
0
0
0
0
0
0
0
0
0
0
0
0
0
0
0
0
0
0
0
0
0
0
0
0
0
0
0
0
0
0
0
0
0
0
1
1
1
1
1
1
1
1
1
1
1
1
1
1
1
1
1
1
1
1
1
1
1
1
1
1
1
1
1
1
1
1
1
1
1
1
1
1
1
1
1
1
1
1
1
1
1
1
1
1
1
1
1
1
1
1
2
2
2
2
2
2
2
2
2
2
2
2
2
1
1
1
1
1
1
1
1
1
1
1
1
1
1
1
1
1
1
1
1
1
1
1
1
1
1
1
1
1
1
1
1
1
1
1
1
1
1
1
1
1
1
1
1
1
1
1
1
1
1
1
1
1
1
1
1
1
1
1
1
1
1
1
1
1
1
1
1
1
1
1
1
1
1
1
1
1
1
1
1
1
1
1
1
0
0
0
0
0
0
0
0
0
0
0
0
0
0
0
0
0
0
0
0
0
0
0
0
0
0
0
0
0
0
0
0
0
0
0
0
0
0
0
0
0
0
0
0
0
0
0
0
0
0
0
0
0
0
0
0
0
0
0
0
0
0
0
0
0
0
0
0
0
0
0
0
0
0
0
0
0
0
0
0
0
0
0
0
0
0
0
0
0
0
0
0
0
0
0
0
0
0
0
0
0
0
0
0
0
0
0
0
0
0
0
0
0
0
0
0
0
0
0
0
0
0
0
0
0
0
0
0
0
0
0
0
0
0
0
0
0
0
0
0
0
0
0
0
0
0
0
0
0
0
0
0
0
0
0
0
0
0
0
0
0
0
0
0
0
0
0
0
0
0
0
0
0
0
0
0
0
0
0
0
0
0
0
0
0
0
0
0
0
0
0
0
1
1
1
1
1
1
1
1
1
1
1
1
1
1
1
1
1
1
1
1
1
1
1
1
1
1
1
1
1
1
1
1
1
1
1
1
1
2
2
2
2
2
2
2
2
2
2
2
2
2
2
2
2
2
2
2
2
2
2
2
2
2
2
2
2
2
2
2
2
2
2
2
2
2
2
2
2
2
2
2
2
2
2
2
2
2
2
2
2
2
2
2
2
1
1
1
1
1
1
1
1
1
1
1
1
1
1
1
2
2
2
2
2
2
2
2
2
2
2
2
2
2
2
2
2
2
2
2
2
2
2
2
2
2
2
2
2
2
2
2
2
2
2
2
2
2
2
2
2
2
2
2
2
2
2
2
2
2
2
2
2
2
2
2
2
2
2
2
2
2
1
1
1
1
1
1
1
1
1
1
1
1
1
1
1
1
1
1
1
1
1
1
1
1
1
1
1
1
1
1
1
1
1
1
1
1
1
1
1
1
1
1
1
1
1
1
0
0
0
0
0
0
0
0
0
0
0
0
0
0
0
0
0
0
0
0
0
0
0
0
0
0
0
0
0
0
0
0
0
0
0
0
0
0
0
0
0
0
0
0
0
0
0
0
0
0
0
0
0
0
0
0
0
0
0
0
0
0
0
0
0
0
0
0
0
0
0
0
0
0
0
0
0
0
0
0
0
0
0
0
0
0
0
0
0
0
0
0
0
0
0
0
0
0
0
0
0
0
0
0
0
0
0
0
0
0
0
0
0
0
0
0
0
0
0
0
0
0
0
0
0
0
0
0
0
0
0
0
0
0
0
0
0
0
0
0
0
0
0
0
0
0
0
0
0
0
0
0
0
0
0
0
0
0
0
0
0
0
0
0
0
0
0
0
0
0
0
0
0
0
0
0
0
0
0
0
0
0
0
0
0
0
0
0
0
0
0
0
0
0
0
0
0
0
0
0
0
0
0
0
0
0
0
0
0
0
0
0
0
0
0
0
0
0
0
0
0
0
0
0
0
0
0
0
0
0
0
0
0
0
0
0
0
0
0
0
0
0
0
0
0
0
0
0
0
0
0
0
0
0
0
0
0
0
0
0
0
0
0
0
0
0
0
0
0
0
0
0
0
0
0
0
0
0
0
0
0
0
0
0
0
0
0
0
0
0
0
0
0
0
0
0
0
0
0
0
0
0
0
0
0
0
0
0
0
0
0
0
0
0
0
0
0
0
0
0
0
0
0
0
0
0
0
0
0
0
0
0
0
0
0
0
0
0
0
0
0
0
0
0
0
0
0
0
0
0
0
0
0
0
0
0
0
0
0
0
0
0
0
0
0
0
0
0
0
0
0
0
0
0
0
0
0
0
0
0
0
0
0
0
0
0
0
0
0
0
0
0
0
0
0
0
0
0
0
0
0
0
0
0
0
0
0
0
0
0
0
0
0
0
0
0
0
0
0
0
0
0
0
0
0
0
0
0
0
0
0
0
0
0
0
0
0
0
0
0
0
0
0
0
0
0
0
0
0
0
0
0
0
0
0
0
0
0
0
0
0
0
0
0
0
0
0
0
0
0
0
0
0
0
0
0
0
0
0
0
0
0
0
0
0
0
0
0
0
0
0
0
0
0
0
0
0
0
0
0
0
0
0
0
0
0
0
0
0
0
0
0
0
0
0
0
0
0
0
0
0
0
0
0
0
0
0
0
0
0
0
0
0
0
0
0
0
0
0
0
0
0
0
0
0
0
0
0
0
0
0
0
0
0
0
0
0
0
0
0
0
0
0
0
0
0
0
0
0
0
0
0
0
0
0
0
0
0
0
0
0
0
0
0
0
0
0
0
0
0
0
0
0
0
0
0
0
0
0
1
1
1
1
1
1
1
1
1
1
1
1
1
1
1
1
1
1
1
1
1
1
1
1
1
1
0
0
0
0
0
1
1
1
1
1
1
1
1
1
1
1
1
1
1
1
1
1
1
1
1
1
1
1
2
2
2
2
2
2
2
2
2
2
2
2
2
2
2
2
2
2
2
2
2
2
2
2
2
2
2
2
2
2
2
2
2
2
2
2
2
2
2
2
2
2
2
2
2
2
2
2
2
2
2
2
2
2
2
2
2
2
2
2
2
2
2
2
2
2
2
2
2
2
2
2
2
2
2
2
1
1
1
1
1
1
1
1
1
1
1
1
3
3
3
3
3
3
4
4
4
4
4
4
4
3
3
3
3
3
3
3
3
3
3
3
3
2
2
2
2
2
2
2
2
2
2
2
2
2
2
2
2
2
2
2
2
2
2
2
2
2
2
2
2
2
2
2
2
2
2
2
2
2
2
2
2
2
2
2
2
2
2
2
2
2
2
2
2
2
2
2
2
2
2
2
2
2
2
2
2
2
2
2
2
2
2
2
2
2
2
2
2
2
2
2
2
2
2
2
2
2
2
2
2
1
1
1
1
1
1
1
1
1
0
0
0
0
0
0
0
0
0
0
0
0
0
0
0
0
0
0
0
0
0
0
0
0
0
0
0
0
0
0
0
0
0
0
0
0
0
0
0
0
0
0
0
0
0
0
0
0
0
0
0
0
0
0
0
0
0
0
0
0
0
0
0
0
0
0
0
0
0
0
0
0
0
0
0
0
0
0
0
0
0
0
0
0
0
0
0
0
0
0
0
0
0
0
0
0
0
0
0
0
0
0
0
0
0
0
0
0
0
0
0
0
0
0
0
0
0
0
0
0
0
0
0
0
0
0
0
0
0
0
0
0
0
0
0
0
0
0
0
0
0
0
0
0
0
0
0
0
0
0
0
0
0
0
0
0
0
0
0
0
0
0
0
0
0
0
0
0
0
0
0
0
0
0
0
0
0
0
0
0
0
0
0
0
0
0
0
0
0
0
0
0
0
0
0
0
0
0
0
0
0
0
0
0
0
0
0
0
0
0
0
0
0
0
0
0
0
0
0
0
0
0
0
0
0
0
0
0
0
0
0
0
0
0
0
0
0
0
0
0
0
0
0
0
0
0
0
0
0
0
0
0
0
0
0
0
0
0
0
0
0
0
0
0
0
0
0
0
0
1
1
1
1
1
1
1
1
1
2
2
2
2
2
2
2
2
2
2
2
2
2
2
2
2
2
2
2
2
2
2
2
2
2
2
2
2
2
2
2
2
2
2
2
2
2
2
2
2
2
2
2
2
2
2
2
2
2
2
2
2
2
2
2
2
2
2
2
2
2
2
1
1
1
1
1
1
1
1
1
1
1
1
1
1
1
1
1
1
1
1
1
1
1
1
1
1
1
1
1
1
1
1
1
1
1
1
1
1
1
1
1
1
1
1
1
1
1
1
1
1
1
1
1
1
1
1
0
0
0
0
0
0
0
0
0
0
0
0
0
0
0
0
0
0
0
0
0
0
0
0
0
0
0
0
0
0
0
0
0
0
0
0
2
2
2
3
3
3
3
3
3
3
3
3
3
3
3
3
3
3
3
3
3
4
4
4
4
4
4
4
5
5
5
5
5
5
5
5
5
5
5
5
5
5
5
5
6
6
6
6
6
6
6
6
6
6
6
6
6
6
6
6
6
6
6
6
6
6
6
6
6
6
6
6
6
6
6
6
6
6
6
6
6
6
6
6
6
6
6
6
6
6
6
6
6
6
6
6
6
6
6
6
6
6
6
6
6
6
6
6
6
6
5
3
3
3
3
3
3
3
3
3
3
3
3
3
3
3
3
3
3
3
3
3
3
3
3
3
3
3
3
3
2
2
2
1
1
1
1
1
1
1
1
1
1
1
1
1
1
1
1
2
2
2
2
2
2
2
2
2
2
2
2
2
2
2
2
2
2
2
2
2
2
2
2
1
1
1
1
1
1
1
1
1
1
1
1
1
1
1
1
1
1
1
1
1
1
1
1
1
1
1
1
1
1
1
1
1
1
1
1
1
1
1
1
1
1
1
1
1
1
1
1
1
1
1
1
1
1
1
1
1
1
1
1
1
1
1
1
1
0
0
0
0
1
1
1
1
1
1
1
1
1
1
1
1
1
1
1
1
1
1
1
1
1
1
1
1
1
1
0
0
0
0
0
0
0
0
0
0
0
0
0
0
0
0
0
0
0
0
0
0
0
0
0
0
0
0
0
0
0
0
0
0
0
0
0
0
0
0
0
0
0
0
0
0
0
0
0
0
0
0
0
0
0
0
0
0
0
0
0
0
0
0
0
0
0
0
0
0
0
0
0
0
0
0
0
0
0
0
0
0
0
0
0
0
0
0
0
0
0
0
0
0
0
0
0
0
0
0
0
0
0
0
0
0
0
0
0
0
0
0
0
0
0
0
0
0
0
0
0
0
0
0
0
0
0
0
0
0
0
0
0
0
0
0
0
0
0
0
0
0
0
0
0
0
0
0
0
0
0
0
0
0
0
0
0
0
0
0
0
0
0
0
0
0
0
0
0
0
0
0
0
0
0
0
0
0
0
0
0
0
0
0
0
0
0
0
0
0
0
0
0
0
0
0
0
0
0
0
0
0
0
0
0
0
0
0
0
0
0
0
0
0
0
0
0
0
0
0
0
0
0
0
0
0
0
0
0
0
0
0
0
0
0
0
0
0
0
0
0
0
0
0
0
0
0
0
0
0
0
0
0
0
0
0
0
0
0
0
0
0
0
0
0
0
0
0
0
0
0
0
0
0
0
0
0
0
0
0
0
0
0
0
0
0
0
0
0
0
0
0
0
0
0
0
0
0
0
0
0
0
0
0
0
0
0
0
0
0
0
0
0
0
0
0
0
0
0
0
0
0
0
0
0
0
0
0
0
0
0
0
0
0
0
0
0
0
0
0
0
0
0
0
0
0
0
0
0
0
0
0
0
0
0
0
0
0
0
0
0
0
0
0
0
0
0
0
0
0
0
0
0
0
0
0
0
0
0
0
0
0
0
0
0
0
0
0
0
0
0
0
0
0
0
0
0
0
0
0
0
0
0
0
0
0
0
0
0
0
0
0
0
0
0
0
0
0
0
0
0
0
0
0
0
0
0
0
1
1
1
1
1
1
1
1
1
1
1
1
1
1
1
1
1
1
1
1
1
1
1
1
1
1
1
1
1
1
1
1
1
1
1
1
1
1
1
1
2
2
2
2
2
2
2
2
2
2
2
2
2
2
2
2
2
2
2
2
2
2
2
2
2
2
2
2
2
2
2
2
2
2
2
2
2
2
2
2
2
2
2
2
2
2
2
2
2
2
2
2
2
2
2
2
2
2
2
2
2
2
2
2
2
2
2
2
2
2
2
2
2
2
2
2
2
2
2
2
2
2
2
2
2
2
2
2
2
2
2
2
2
2
2
2
2
2
2
2
2
2
2
2
2
2
2
2
2
2
2
2
2
2
2
2
2
2
2
2
2
1
1
0
0
0
0
0
0
0
0
0
0
0
0
0
0
0
0
0
0
0
0
0
0
0
0
0
0
0
0
0
0
0
0
0
0
0
0
0
0
0
0
0
0
0
0
0
0
0
0
0
0
0
0
0
0
0
0
0
0
0
0
0
0
0
0
0
0
0
0
0
0
0
0
0
0
0
0
0
0
1
1
1
1
1
1
1
1
1
1
1
1
1
1
1
1
1
1
1
1
1
1
1
1
1
2
2
2
2
2
2
2
2
2
2
2
3
3
3
3
3
3
3
3
3
3
3
3
3
3
4
4
4
4
4
4
4
4
4
4
4
4
4
4
4
4
4
4
4
4
4
4
4
4
4
4
4
4
4
4
4
4
4
4
4
4
4
4
4
3
3
3
3
3
3
3
3
3
3
3
4
4
4
4
4
4
4
5
5
5
5
5
5
5
5
5
5
5
5
5
5
5
5
5
5
5
5
5
5
5
5
5
5
5
5
5
5
5
5
5
5
5
5
5
5
5
5
5
5
5
5
5
5
5
5
5
5
5
5
5
5
5
5
5
5
5
5
5
5
5
5
5
5
5
5
5
5
5
5
5
5
5
5
5
5
5
5
4
4
3
3
3
3
3
2
2
2
1
0
0
0
0
0
0
0
0
0
0
0
0
0
0
0
0
0
0
0
0
0
0
0
0
0
0
0
0
0
0
0
0
0
0
0
0
0
0
0
0
0
0
0
0
0
0
0
0
0
0
0
0
0
0
0
0
0
0
0
0
0
0
0
0
0
0
0
0
0
0
0
0
0
0
0
0
0
0
0
0
0
0
0
0
0
0
0
0
0
0
0
0
0
0
0
0
0
0
0
0
0
0
0
0
0
0
0
0
0
0
0
0
0
0
0
0
0
0
0
0
0
0
0
0
0
0
0
0
0
0
0
0
0
0
0
0
0
0
0
0
0
0
0
0
0
0
0
0
0
0
0
0
0
0
0
0
0
0
0
0
0
0
0
0
0
0
0
0
0
0
0
0
0
0
0
0
0
0
0
0
0
0
0
0
0
0
0
0
0
0
0
0
0
0
0
0
0
0
0
0
0
0
0
0
0
0
0
0
0
0
0
0
0
0
0
0
0
0
0
0
0
0
0
0
0
0
0
0
0
0
0
0
0
0
0
0
0
0
0
0
0
0
0
0
0
0
0
0
0
0
0
0
0
0
0
0
0
0
0
0
0
0
0
0
0
0
0
0
0
0
0
0
0
0
0
0
0
0
0
0
0
0
0
0
0
0
0
0
0
0
0
0
0
0
0
0
0
0
0
0
0
0
0
0
0
0
0
0
0
0
0
0
0
0
0
0
0
0
0
0
0
0
0
0
0
0
0
0
0
0
0
0
0
0
0
0
0
0
0
0
0
0
0
0
0
0
0
0
0
0
0
0
0
0
0
0
0
0
0
0
0
0
0
0
0
0
0
0
0
0
0
0
0
0
0
0
0
0
0
0
0
0
0
0
0
0
0
0
0
0
0
0
0
0
0
0
0
0
0
0
0
0
0
0
0
0
0
0
0
0
0
0
0
0
0
0
0
0
0
0
0
0
0
0
0
0
0
0
0
0
0
0
0
0
0
0
0
0
0
0
0
0
0
0
0
0
0
0
0
0
0
0
0
0
0
0
0
0
0
0
0
0
0
0
0
0
0
0
0
0
0
0
0
0
0
0
0
0
0
0
0
0
0
0
0
0
0
0
0
0
0
0
0
0
0
0
0
0
0
0
0
0
0
0
0
0
0
0
0
0
0
0
0
0
0
0
0
0
0
0
0
0
0
0
0
0
0
0
0
0
0
0
0
0
0
0
0
0
0
0
0
0
0
0
0
0
0
0
0
0
0
0
0
0
0
0
0
0
0
0
0
0
0
0
0
0
0
0
0
0
0
0
0
0
0
0
0
0
0
0
0
0
0
0
0
0
0
0
0
0
0
0
0
0
0
0
0
0
0
0
0
0
0
0
0
0
0
0
0
0
0
0
0
0
0
0
0
0
0
0
0
0
0
0
0
0
0
0
0
0
0
0
0
0
0
0
0
0
0
0
0
0
0
0
0
0
0
0
0
0
0
0
0
0
0
0
0
0
0
0
0
0
0
0
0
0
0
0
0
0
0
0
0
0
0
0
0
0
0
0
0
0
0
0
0
0
0
0
0
0
0
0
0
0
0
0
0
0
0
0
0
0
0
0
0
0
0
0
0
0
0
0
0
0
0
0
0
0
0
0
0
0
0
0
0
0
0
0
0
0
0
0
0
0
0
0
0
0
0
0
0
0
0
2
2
2
2
2
4
4
4
4
4
4
4
4
4
4
4
4
4
4
4
4
4
4
4
4
4
4
4
4
4
4
4
4
4
4
4
4
4
4
4
4
4
4
4
4
4
4
4
4
4
4
4
4
4
4
5
4
4
4
4
4
4
4
4
4
4
4
4
4
4
4
4
4
4
4
4
4
4
4
4
4
4
4
4
4
4
4
4
4
4
4
4
4
4
4
4
4
4
4
4
4
4
4
4
4
4
4
4
4
4
4
4
4
4
4
4
4
4
4
4
4
4
4
4
1
1
1
1
1
1
1
1
1
1
1
1
1
1
1
1
1
1
1
1
1
1
1
1
1
1
1
1
1
1
1
1
0
0
0
0
0
0
0
0
0
0
0
0
0
0
0
0
0
0
0
0
0
0
0
0
0
0
0
0
0
0
0
0
0
0
0
0
0
0
0
0
0
0
0
0
0
0
0
0
0
0
0
0
0
0
0
0
0
0
0
0
0
0
0
0
0
0
0
0
0
0
0
0
0
0
0
0
0
0
0
0
0
0
0
0
0
0
0
0
0
0
0
0
0
0
0
0
0
0
0
0
0
0
0
0
0
0
0
0
0
0
0
0
0
0
0
0
0
0
0
0
0
0
0
0
0
0
0
0
0
0
0
0
0
0
0
0
0
0
0
0
0
0
0
0
0
0
0
0
0
0
0
0
0
0
0
0
0
0
0
0
0
0
0
0
0
0
0
0
0
0
0
0
0
0
0
0
0
0
0
0
0
0
0
0
0
0
0
0
0
0
0
0
0
0
0
0
0
0
0
0
0
0
0
0
0
0
0
0
0
0
0
0
0
0
0
0
0
0
0
0
0
0
0
0
0
0
0
0
0
0
0
0
0
0
0
0
0
0
0
0
0
0
0
0
0
0
0
0
0
0
0
0
0
0
0
0
0
0
0
0
0
0
0
0
0
0
0
0
0
0
0
0
0
0
0
0
0
0
0
0
0
0
0
0
0
0
0
0
0
0
0
0
0
0
0
0
0
0
0
0
0
0
0
0
0
0
0
0
0
0
0
0
0
0
0
0
0
0
0
0
0
0
0
0
0
0
0
0
0
0
0
0
0
0
0
0
0
0
0
0
0
0
0
0
0
0
0
0
0
0
0
0
0
0
0
0
0
0
0
0
0
0
0
0
0
0
0
0
0
0
0
0
0
0
0
0
0
0
0
0
0
0
0
0
0
0
0
0
0
0
0
0
0
0
0
0
0
0
0
0
0
0
0
0
0
0
0
0
0
0
0
0
0
0
0
0
0
0
0
0
0
0
0
0
0
0
0
0
0
0
0
0
0
0
0
0
0
0
0
0
0
0
0
0
0
0
0
0
0
0
0
0
0
0
0
0
0
0
0
0
0
0
0
0
0
0
0
0
0
0
0
0
0
0
0
0
0
0
0
0
0
0
0
0
0
0
0
0
0
0
0
0
0
0
0
0
0
0
0
0
0
0
1
2
2
2
2
2
2
2
2
2
2
2
2
2
2
2
2
2
2
2
2
2
2
2
2
2
2
2
2
2
2
2
2
2
2
2
2
2
2
2
2
2
2
2
2
2
2
2
2
2
2
2
2
2
2
2
2
2
2
2
2
2
2
2
2
2
2
2
2
2
2
2
2
2
2
2
2
2
2
2
2
2
2
2
2
2
2
2
2
2
2
2
2
2
2
2
2
2
2
2
2
2
2
2
2
2
2
2
2
2
2
2
2
2
2
2
2
2
2
2
2
2
2
2
2
2
2
2
2
2
2
2
2
2
2
2
2
2
2
2
2
2
2
2
2
2
2
2
2
2
2
2
2
0
0
0
0
0
0
0
0
0
0
0
0
0
0
0
0
0
0
0
0
0
0
0
0
0
0
0
0
0
0
0
0
0
0
0
0
0
0
0
0
0
0
0
0
0
0
0
0
0
0
0
0
0
0
0
0
0
0
0
0
0
0
0
0
0
0
0
0
0
0
0
0
0
0
0
0
0
0
0
0
0
0
0
0
0
0
0
0
0
0
0
0
0
0
0
0
0
0
0
0
0
0
1
1
1
1
1
1
1
1
1
1
1
1
1
1
1
3
3
3
4
4
4
5
6
6
6
6
6
6
6
6
6
6
6
6
6
6
6
6
6
6
6
6
6
6
6
6
6
6
6
6
6
6
6
6
6
6
6
6
6
6
6
6
6
6
6
6
6
6
6
6
6
6
6
6
6
6
6
6
6
6
6
6
6
6
6
6
6
6
6
6
6
6
6
6
6
6
6
6
6
6
6
6
6
6
6
6
6
6
6
6
6
6
6
6
6
6
6
6
6
6
6
6
6
6
6
6
6
6
6
6
6
6
7
7
7
7
5
5
2
2
2
2
1
1
1
1
1
1
1
0
0
0
0
0
0
0
0
0
0
0
0
0
0
0
0
0
0
0
0
0
0
0
0
0
0
0
0
0
0
0
0
0
0
0
0
0
0
0
0
0
0
0
0
0
0
1
1
1
1
1
1
1
1
1
1
1
1
1
1
1
1
1
2
2
2
2
2
2
2
2
2
2
2
2
2
2
2
2
2
2
2
2
2
2
2
2
2
2
2
2
2
2
2
2
2
1
1
1
1
1
1
1
1
1
1
1
1
1
1
1
1
1
1
1
1
1
1
1
1
1
1
1
1
1
1
1
1
1
1
1
1
1
1
1
1
1
1
1
1
1
1
1
1
1
1
1
1
1
1
1
1
1
1
1
1
1
1
1
1
1
1
1
1
1
1
1
1
2
2
2
2
2
1
1
1
1
1
1
1
2
2
2
2
2
2
2
3
3
3
3
3
3
3
3
3
3
3
3
3
3
3
3
3
3
3
3
3
3
3
3
3
3
3
3
3
3
3
3
3
3
3
4
4
4
4
4
4
5
5
5
5
5
5
5
5
5
5
5
5
5
5
5
5
5
5
5
5
5
5
5
5
5
5
5
5
5
5
5
5
5
5
5
5
5
6
6
6
6
6
6
6
6
6
6
6
6
6
6
6
6
6
6
6
6
6
6
6
6
6
6
6
6
6
6
6
6
6
6
6
6
6
6
6
6
6
6
6
6
6
6
5
5
5
4
3
3
3
3
3
3
3
3
3
3
3
3
2
2
2
2
2
2
2
2
2
2
2
2
3
3
3
3
3
3
3
3
3
3
3
3
3
3
3
3
3
3
2
2
2
2
2
2
2
2
2
2
2
2
2
2
2
2
2
2
3
3
3
3
3
3
3
3
3
3
3
3
3
3
3
3
3
3
3
3
3
3
3
3
3
3
3
3
3
3
3
3
3
3
3
3
3
3
3
3
3
3
3
3
3
3
3
3
3
4
4
4
4
4
4
4
4
4
4
4
4
4
4
4
4
4
4
4
4
4
4
4
4
4
4
4
4
4
4
4
4
4
4
4
4
4
4
4
4
4
4
4
4
4
4
4
4
4
4
4
4
4
4
4
4
4
4
4
4
4
4
4
4
4
4
4
4
4
4
4
4
4
4
4
4
4
4
4
4
4
4
4
4
4
4
4
4
4
4
4
4
4
4
4
4
4
4
4
4
4
4
4
4
4
4
4
4
4
4
4
4
4
4
4
4
4
3
3
3
3
2
2
0
0
0
0
0
0
0
0
0
0
0
0
0
0
0
0
0
0
0
0
0
0
0
0
0
0
0
0
0
0
0
0
0
0
0
0
1
1
1
1
1
1
1
1
1
1
1
1
1
1
1
1
1
1
1
1
1
1
1
1
1
1
1
1
1
1
1
1
1
1
1
1
1
1
1
1
1
1
1
1
1
1
1
1
1
1
1
1
1
1
1
1
1
1
1
1
1
1
1
1
1
1
1
1
1
1
1
1
3
3
3
3
3
3
3
3
3
3
3
3
3
3
3
3
3
3
4
4
4
4
4
4
4
4
4
4
4
4
4
4
4
4
4
4
4
4
4
4
4
4
4
4
4
4
4
4
4
4
4
4
4
4
4
4
4
4
4
4
4
4
4
4
4
4
4
4
4
4
4
4
4
4
4
4
4
4
4
4
4
4
4
4
4
4
4
4
4
4
4
4
4
4
4
4
4
4
4
3
3
3
3
3
3
3
3
3
3
3
3
3
3
3
3
3
3
3
3
3
3
3
3
3
3
3
3
3
3
3
3
3
3
3
3
3
3
3
3
3
3
3
3
3
3
3
3
3
3
3
3
3
3
3
3
3
3
3
3
3
3
3
3
3
3
3
3
3
3
3
3
4
4
4
4
3
3
2
2
2
2
2
2
2
2
2
2
2
2
2
2
2
2
2
2
2
2
2
2
2
2
3
2
2
2
2
2
2
2
2
2
2
2
2
2
2
2
2
2
2
2
2
2
2
2
2
2
2
2
2
2
2
2
2
2
2
2
2
2
2
2
2
2
2
2
2
2
1
1
1
1
1
1
1
1
1
1
1
1
1
1
1
1
1
1
1
1
1
1
1
1
1
1
0
0
0
0
0
0
0
0
0
0
0
0
0
0
0
0
0
0
0
0
0
0
0
0
0
0
0
0
0
0
0
0
0
0
0
0
0
0
0
0
0
0
0
0
0
0
0
0
0
0
0
0
0
0
0
0
0
0
0
0
0
0
0
0
0
0
0
0
0
0
0
0
0
0
0
0
0
0
0
0
0
0
0
0
0
0
0
0
0
0
0
0
0
0
0
0
0
0
0
0
0
0
0
0
0
0
0
0
0
0
0
0
0
0
0
0
0
0
0
0
0
0
0
0
0
0
0
0
0
0
0
0
0
0
0
0
0
0
0
0
0
0
0
0
0
0
0
0
0
0
0
0
0
0
0
0
0
0
0
0
0
0
0
0
0
0
0
0
0
0
0
0
0
0
0
0
0
0
0
0
0
0
0
0
0
0
0
0
0
0
0
0
0
0
0
0
0
0
0
0
0
0
0
0
0
0
0
0
0
0
0
0
0
0
0
0
0
0
0
0
0
0
0
0
0
0
0
0
0
0
0
0
0
0
0
0
0
0
0
0
0
0
0
0
0
0
0
0
0
0
0
0
0
0
0
0
0
0
0
0
0
0
0
0
0
0
0
0
0
0
0
0
0
0
0
0
0
0
0
0
0
0
0
0
0
0
0
0
0
0
0
0
0
0
0
0
0
0
0
0
0
0
0
0
0
0
0
0
0
0
0
0
0
0
0
0
0
0
0
0
0
0
0
0
0
0
0
0
0
0
0
0
0
0
0
0
0
0
0
0
0
0
0
0
0
0
0
0
0
0
0
0
0
0
0
0
0
0
0
0
0
0
0
0
0
0
0
0
0
0
0
0
0
0
0
0
0
0
0
0
0
0
0
0
0
0
0
0
0
0
0
0
0
0
0
0
0
0
0
0
0
0
0
0
0
0
0
0
0
0
0
0
0
0
0
0
0
0
0
0
1
1
1
1
1
1
1
1
1
1
1
1
1
1
1
1
1
1
1
1
1
1
1
1
1
1
1
1
1
1
1
1
1
1
1
1
1
1
1
1
1
1
1
1
1
1
1
1
1
1
1
1
1
1
1
1
1
1
1
1
1
1
1
1
1
1
1
1
1
1
1
1
1
1
1
1
1
1
1
1
1
1
1
1
1
1
1
1
1
1
1
1
1
1
1
1
1
1
1
1
1
1
1
1
1
1
1
1
1
1
1
1
1
1
1
1
2
2
2
1
1
1
1
1
1
1
1
2
2
2
2
2
2
2
2
2
2
2
2
2
2
2
2
2
2
1
1
1
1
1
1
1
1
1
1
1
1
1
1
1
1
1
1
1
1
1
1
1
1
1
1
1
1
1
1
1
1
1
1
1
1
1
1
2
2
2
2
2
2
2
2
2
2
2
2
2
2
2
2
2
2
2
2
2
2
2
2
2
2
2
2
2
2
2
2
2
2
2
2
2
2
2
3
3
3
3
3
3
4
4
4
4
4
4
4
4
4
4
4
4
4
4
4
4
4
4
4
4
4
4
4
4
4
4
4
4
4
4
4
4
4
4
4
4
4
4
4
4
4
4
4
5
5
5
5
5
5
5
5
5
5
5
5
5
5
5
5
5
5
5
5
5
5
5
5
5
5
5
5
5
5
5
5
5
5
5
5
5
5
5
5
5
5
5
5
5
5
5
5
5
5
5
5
5
5
5
5
5
5
5
5
5
5
5
5
5
5
5
5
5
5
5
5
5
5
5
5
5
5
5
5
5
5
5
5
5
5
5
5
5
5
5
5
5
5
5
5
5
4
4
4
4
4
3
3
3
3
3
3
3
3
3
3
3
2
2
2
1
1
1
0
0
0
0
0
0
0
0
0
0
0
0
0
0
0
0
0
0
0
0
0
0
0
0
0
0
0
0
0
0
0
0
0
0
0
0
0
0
0
0
0
0
0
0
0
0
0
0
0
0
0
0
0
0
0
0
0
0
0
0
0
0
0
0
0
0
0
0
0
0
0
0
0
0
0
0
0
0
0
0
0
0
0
0
0
0
0
0
0
0
0
0
0
0
0
0
0
0
0
0
0
0
0
0
0
0
0
0
0
0
0
0
0
0
0
0
0
0
0
0
0
0
0
0
0
0
0
0
0
0
0
0
0
0
0
0
0
0
0
0
0
0
0
0
0
0
0
0
0
0
0
0
0
0
0
0
0
0
0
0
0
0
0
0
0
0
0
0
0
0
0
0
0
0
0
0
0
0
0
0
0
0
0
0
0
0
0
0
0
0
0
0
0
0
0
0
0
0
0
0
0
0
0
0
0
0
0
0
0
0
0
0
0
0
0
0
0
0
0
0
0
0
0
0
0
0
0
0
0
0
0
0
0
0
0
0
0
0
0
0
0
0
0
0
0
0
0
0
0
0
0
0
0
0
0
0
0
0
0
0
0
0
0
0
0
0
0
0
0
0
0
0
0
0
0
0
0
0
0
0
0
0
0
0
0
0
0
0
0
0
0
0
0
0
0
0
0
0
0
0
0
0
0
0
0
0
0
0
0
0
0
0
0
0
0
0
0
0
0
0
0
0
0
0
0
0
0
0
0
0
0
0
0
0
0
1
1
1
1
1
1
1
1
1
1
1
1
1
1
1
1
1
1
1
1
1
1
1
1
1
1
1
1
2
4
4
4
4
4
4
5
5
6
11
18
18
19
19
19
19
19
22
24
27
29
30
30
34
38
39
42
42
43
50
51
51
51
52
52
53
53
53
53
53
53
53
54
55
54
54
54
54
54
54
54
54
54
56
56
56
56
56
59
59
59
59
59
60
60
60
60
61
61
61
61
61
61
61
61
61
61
61
61
61
61
61
62
62
62
62
62
62
62
62
62
62
62
62
62
62
62
62
62
62
62
62
62
62
62
62
62
62
62
62
62
62
62
62
62
62
62
62
62
62
62
62
62
62
62
63
62
62
62
62
61
61
59
59
58
58
58
58
58
58
56
55
51
50
48
48
47
47
42
42
41
39
39
39
38
38
37
37
30
30
20
16
16
14
13
12
12
12
12
12
12
12
12
12
11
11
7
7
7
7
7
6
6
6
6
6
6
6
6
6
6
6
6
6
6
6
6
6
6
7
7
7
7
7
7
7
7
7
7
7
6
6
6
5
5
5
5
5
4
4
3
3
3
3
4
4
4
4
3
3
3
3
3
3
3
3
3
3
2
2
2
2
2
2
2
2
2
2
2
2
3
3
3
3
3
3
3
3
3
3
3
3
3
4
4
4
4
4
4
4
4
4
5
5
5
5
5
5
5
5
6
6
6
6
5
5
5
6
6
7
7
7
7
7
7
8
8
9
9
9
9
9
9
8
8
8
8
8
8
8
8
9
9
9
9
9
9
9
9
9
9
10
10
10
10
10
10
11
11
11
11
11
11
12
13
13
13
13
13
13
13
13
13
13
13
13
13
13
13
13
13
13
13
14
14
17
17
17
17
17
17
17
17
17
17
17
17
17
17
17
17
17
17
17
17
17
17
17
17
17
18
18
18
18
18
18
18
18
18
18
19
19
19
19
19
19
19
19
20
20
20
20
20
20
20
20
20
20
20
20
20
20
20
20
20
20
20
20
20
20
20
20
20
20
20
21
21
21
21
20
20
20
17
16
16
16
17
18
18
18
18
18
18
18
19
19
20
21
20
20
20
18
18
18
18
18
17
17
16
14
14
14
14
14
14
14
13
13
13
13
13
13
13
13
13
14
14
14
13
13
13
13
13
13
13
13
13
13
13
13
14
14
13
13
13
13
13
13
13
13
13
13
15
15
15
15
15
15
15
15
15
15
15
15
15
15
15
15
15
15
15
15
15
15
15
15
14
14
15
15
14
14
14
14
14
13
13
16
16
16
16
16
16
16
16
16
17
17
17
17
17
17
18
18
19
19
19
19
20
21
21
21
21
21
19
19
19
19
19
19
19
19
19
19
19
19
19
19
19
19
19
19
19
19
19
19
19
19
20
20
20
20
20
20
20
20
20
20
23
21
21
20
19
19
19
18
18
18
18
18
18
18
18
19
20
20
20
20
20
20
20
20
20
20
20
19
20
20
20
20
20
20
20
17
18
18
17
16
16
15
15
15
15
15
15
15
15
15
14
14
15
15
15
15
15
15
14
14
15
16
16
17
17
17
17
17
17
17
17
17
17
18
18
18
18
18
18
18
18
18
18
19
19
19
19
19
20
20
20
20
20
20
19
19
18
18
17
17
17
17
17
17
18
18
18
18
18
18
18
18
17
17
17
17
17
17
17
19
19
19
19
19
19
22
22
22
22
23
23
23
23
23
23
23
22
22
22
22
22
22
22
23
23
23
23
23
23
23
24
24
24
23
23
22
22
22
22
24
24
22
21
21
21
21
21
21
21
21
21
21
21
21
21
21
21
21
21
21
21
22
22
22
22
22
22
22
21
21
21
22
22
23
23
23
23
23
23
23
23
23
23
23
23
23
24
24
23
22
22
22
23
23
23
23
23
23
22
22
22
22
22
22
22
22
22
21
21
21
18
18
18
16
15
15
15
16
16
16
15
16
16
16
15
13
13
13
13
14
13
14
13
13
12
12
13
14
14
14
14
14
15
15
15
15
15
15
15
15
15
15
15
16
16
16
16
16
16
16
16
16
17
17
17
17
18
18
18
18
18
18
18
17
17
17
17
17
20
20
20
20
20
20
20
20
19
19
19
19
18
18
18
18
20
20
20
19
19
19
19
19
19
19
19
19
19
19
19
19
19
19
19
19
19
18
18
18
18
18
18
18
20
20
20
20
20
21
21
21
21
21
21
21
22
22
22
25
25
25
25
25
25
25
25
25
25
24
24
24
24
24
24
24
23
23
23
23
23
23
23
23
23
23
23
23
23
24
24
24
24
24
24
24
24
24
23
23
23
23
23
23
23
23
23
23
23
24
24
24
25
25
26
26
26
27
27
27
27
27
27
27
28
31
32
32
32
32
34
35
36
36
37
40
39
39
39
39
39
39
38
38
43
43
42
42
42
42
42
42
42
44
44
44
44
46
46
45
45
45
45
45
45
45
46
47
47
46
46
50
50
50
50
50
48
48
49
48
48
48
48
48
46
46
46
48
48
48
48
48
48
48
48
48
47
47
46
46
46
46
46
46
46
46
47
45
44
44
43
43
43
43
43
43
43
44
44
44
43
43
43
43
43
43
43
43
43
44
45
45
45
43
43
43
43
43
43
43
44
44
44
44
44
44
44
44
44
44
44
44
44
44
44
44
44
44
44
44
44
44
44
44
44
44
44
45
45
45
45
44
43
41
41
41
36
35
31
31
30
28
25
25
25
16
15
14
14
14
16
16
16
16
18
17
17
17
17
17
17
17
17
17
17
17
17
17
17
17
17
17
17
17
17
18
18
18
17
17
17
17
17
17
17
17
17
17
17
17
17
17
17
17
17
17
17
18
18
18
18
18
18
18
18
18
19
19
19
19
19
19
18
17
16
16
16
16
16
16
16
16
16
16
16
16
16
16
15
17
14
13
13
13
14
14
15
15
15
17
17
17
17
17
17
19
20
20
20
20
19
19
19
19
19
19
19
19
20
20
20
20
21
21
21
21
21
21
21
22
22
22
22
22
22
22
22
22
22
21
22
20
20
21
20
20
20
21
20
20
20
20
20
20
20
20
20
20
20
20
20
20
20
20
22
22
22
22
23
23
23
23
23
22
22
22
22
22
22
22
22
22
22
22
22
22
22
24
25
25
25
25
22
22
22
23
24
26
26
26
26
26
26
26
28
28
28
29
31
31
31
31
31
31
32
32
32
32
32
36
36
37
37
37
38
38
38
39
39
39
39
39
38
38
39
40
40
40
38
38
38
38
38
38
38
38
37
37
37
37
37
37
37
37
37
37
37
37
37
37
38
38
38
38
38
38
38
38
38
38
38
38
38
38
38
38
38
38
38
38
39
39
39
39
39
39
39
39
39
39
41
41
41
41
41
41
41
42
42
42
42
42
42
42
42
42
42
42
42
42
41
41
41
41
41
41
41
41
41
41
39
39
39
39
37
37
34
34
34
34
33
32
30
29
26
27
27
27
27
28
28
28
24
23
22
22
23
23
19
10
10
10
10
10
10
11
11
11
11
11
11
11
11
11
11
11
11
11
12
12
13
13
15
15
15
15
15
15
15
15
14
14
13
13
15
15
15
15
15
16
16
18
18
18
18
18
18
18
18
18
18
17
17
16
16
16
16
16
16
16
16
16
16
16
16
16
17
17
17
17
17
17
17
17
18
18
18
18
18
18
18
18
18
18
18
18
18
18
18
18
18
18
18
18
18
18
18
18
18
18
18
18
18
18
18
18
18
18
18
18
18
18
17
17
18
18
18
18
18
18
18
18
18
18
18
18
18
18
18
18
18
18
18
18
18
18
18
18
18
18
18
18
18
17
17
16
16
16
15
15
14
14
13
13
9
9
11
11
10
10
10
10
9
10
10
9
8
8
9
9
9
9
9
9
9
9
9
9
9
9
9
9
9
9
9
11
12
12
12
12
12
12
13
13
12
12
12
12
12
12
12
12
12
12
12
12
12
12
12
12
12
12
12
12
12
12
12
12
12
12
12
12
12
12
12
12
12
13
12
12
12
12
13
13
13
13
13
13
13
13
13
13
13
13
13
13
13
14
14
14
14
14
15
15
15
15
15
15
15
15
15
15
15
15
15
15
15
15
15
15
16
16
16
16
15
15
15
15
15
14
13
12
12
12
12
12
12
12
12
12
12
12
12
12
12
12
12
12
12
12
12
11
11
11
11
11
12
12
11
11
11
11
11
11
11
11
11
11
11
11
10
11
11
11
10
10
10
10
11
11
11
11
13
13
13
13
13
13
13
14
16
16
16
16
14
14
14
14
14
14
14
14
14
14
14
14
14
14
14
14
14
14
14
14
14
14
14
14
14
14
12
12
12
12
11
12
12
13
13
13
14
14
14
15
15
15
15
15
15
15
15
15
15
15
15
16
16
16
16
16
16
16
16
17
17
17
17
17
18
18
18
18
18
18
18
18
19
19
19
19
20
20
20
20
21
22
22
22
22
23
23
23
25
25
26
26
26
26
26
26
26
25
25
25
25
25
25
24
23
24
25
25
25
25
25
25
25
25
23
23
23
23
23
24
23
23
21
20
20
20
21
21
22
23
24
23
23
22
22
22
22
23
23
23
23
23
24
24
24
24
25
25
25
25
25
25
26
27
27
27
27
27
27
27
27
27
27
28
28
28
28
28
28
28
28
28
28
28
27
27
27
27
27
27
28
28
28
28
28
28
28
28
28
28
28
28
28
28
28
28
28
28
28
28
28
28
28
28
29
29
29
29
30
30
30
30
30
30
30
30
31
31
31
31
31
31
31
31
31
31
31
32
31
32
32
32
31
32
30
28
28
29
28
27
26
25
20
20
20
20
20
20
21
20
19
18
20
20
19
17
17
17
17
17
17
19
19
19
19
19
20
20
20
20
20
20
20
20
20
20
21
21
21
21
21
22
22
24
24
24
27
28
29
29
29
29
28
29
28
28
28
28
28
29
29
29
29
29
29
29
29
29
29
29
28
28
28
28
28
28
28
28
28
28
29
29
29
29
29
29
29
30
30
30
30
30
30
31
31
31
31
30
29
28
28
28
28
28
28
28
28
28
28
28
28
28
28
28
28
29
29
31
32
32
32
32
32
32
33
33
33
33
33
33
33
33
33
33
33
33
33
33
32
32
32
32
32
32
32
32
32
32
32
32
32
32
32
32
32
32
32
32
30
30
30
30
29
28
28
28
28
28
28
28
28
28
28
24
24
24
24
24
23
21
20
20
20
19
18
18
18
18
15
15
15
15
15
15
15
15
14
14
12
12
12
12
12
12
12
12
12
12
12
12
13
13
14
14
14
14
14
14
14
14
13
11
11
11
11
11
11
11
11
11
11
11
11
11
11
11
11
11
12
12
12
12
12
12
12
12
12
12
12
12
11
6
4
4
4
4
4
4
4
4
4
4
5
5
6
6
6
6
8
9
9
9
10
10
10
10
10
10
10
10
10
11
11
11
11
11
11
11
11
12
12
12
12
12
12
12
12
12
13
13
13
13
13
13
13
13
14
14
14
14
14
14
14
14
14
15
15
15
15
15
15
15
15
15
15
15
15
15
15
15
15
15
15
15
15
15
18
19
19
19
20
20
19
19
19
19
19
19
19
19
19
19
19
19
19
19
20
21
21
21
21
21
21
21
21
21
21
21
21
21
21
21
21
21
21
21
21
21
21
21
21
21
21
21
20
20
20
20
19
19
18
19
19
19
19
19
19
19
18
17
17
17
18
18
18
19
19
19
19
19
19
19
19
17
14
14
14
14
14
14
14
14
14
15
15
15
15
15
15
15
16
17
17
16
16
18
18
18
18
18
18
18
18
18
18
18
18
18
18
18
18
18
18
18
18
18
18
18
18
18
18
18
18
18
18
18
18
19
19
19
19
19
19
19
19
19
19
19
19
19
19
20
20
20
20
20
20
20
20
20
20
20
20
20
20
20
20
20
20
20
20
20
20
20
20
19
17
17
16
15
14
14
14
14
14
14
14
14
14
14
14
14
14
14
14
14
14
14
14
14
14
14
14
12
12
12
11
8
7
3
3
3
3
2
2
2
1
1
1
1
1
1
1
1
1
1
1
1
1
1
1
1
1
1
1
1
1
1
1
1
1
1
1
1
1
1
1
1
1
1
1
1
1
1
1
1
1
0
0
0
0
0
0
0
0
0
0
0
0
0
0
0
0
0
0
0
0
0
0
0
0
0
0
0
0
0
0
0
0
0
0
0
2
2
5
5
11
13
15
27
27
27
31
31
31
31
32
32
35
37
38
38
38
38
38
38
38
38
38
38
38
38
38
38
38
38
38
38
38
39
43
44
44
45
45
45
45
45
45
45
45
45
45
45
45
45
45
46
47
47
47
47
47
47
47
51
51
51
51
51
51
51
51
51
51
51
51
51
51
51
53
53
53
54
54
55
56
57
57
58
58
58
59
59
59
59
59
59
59
59
59
59
59
60
60
60
60
60
61
58
58
58
58
56
56
56
56
56
56
55
55
55
54
55
55
55
55
55
53
53
55
56
55
55
51
51
50
49
47
46
46
46
44
46
46
46
46
46
45
45
45
44
44
43
40
42
42
42
42
40
39
39
41
41
42
42
42
42
42
42
42
42
42
42
42
42
42
42
42
42
42
43
44
44
44
44
43
43
34
33
31
29
28
28
29
29
30
31
30
29
29
28
29
31
31
31
31
31
32
33
34
34
34
34
34
34
34
35
35
35
35
35
33
33
33
33
31
31
31
31
31
30
30
31
31
31
32
32
33
35
35
36
36
36
36
36
37
36
36
36
37
37
37
38
38
38
38
37
37
37
37
37
37
37
36
36
36
36
36
36
37
37
37
37
37
37
38
38
37
36
36
36
36
36
36
36
35
35
35
36
36
36
36
36
36
36
35
35
35
36
36
36
35
35
35
35
36
36
36
36
37
37
37
37
37
37
36
36
36
37
37
38
38
37
37
37
37
37
36
36
34
35
33
33
33
33
32
32
31
32
34
35
35
35
35
35
35
35
35
35
34
30
28
28
29
28
27
27
26
25
25
25
25
25
25
25
25
25
25
25
25
25
25
25
26
26
26
26
26
26
26
26
26
26
26
26
26
26
23
21
20
20
20
20
20
20
20
20
20
20
20
21
21
21
21
21
21
21
21
21
22
22
24
24
24
24
24
24
24
24
24
23
23
23
23
23
23
23
23
24
24
24
24
23
26
25
25
25
25
26
26
27
28
28
28
28
27
30
31
31
30
29
30
30
30
30
31
31
31
31
32
35
34
30
29
28
28
28
28
29
29
30
30
31
32
33
34
35
34
34
37
37
38
39
39
39
40
42
42
43
43
43
42
43
43
43
43
43
43
43
44
46
47
47
47
47
47
48
48
48
48
48
48
49
49
49
49
49
49
50
50
50
51
51
51
51
51
51
51
51
51
51
51
51
52
52
52
52
52
52
52
52
52
52
52
52
52
52
52
53
53
53
53
53
53
54
54
54
54
54
54
54
54
54
54
55
55
55
55
55
55
55
55
55
55
55
55
55
55
55
50
50
50
48
46
39
34
26
24
22
22
22
22
22
18
18
18
18
19
19
19
19
20
20
20
20
21
22
22
22
22
22
22
22
22
22
22
22
21
21
21
21
21
21
21
21
21
20
20
21
21
21
21
21
21
21
21
20
18
18
18
18
18
18
19
19
19
19
19
19
19
19
17
17
16
16
16
15
15
15
15
15
15
15
15
15
15
15
15
15
15
15
15
15
15
15
15
15
15
15
15
15
15
15
15
15
15
15
15
15
15
15
15
14
14
14
14
14
14
14
14
14
14
14
14
14
14
14
13
13
13
13
12
12
12
12
12
12
11
11
11
11
11
10
8
8
8
8
8
7
3
3
2
2
2
1
0
0
0
0
0
0
0
0
0
0
0
0
0
0
0
0
0
0
0
0
0
0
0
0
0
0
0
0
0
0
0
0
0
0
0
0
0
0
0
0
0
0
0
0
0
0
0
0
0
0
0
0
0
0
0
0
0
0
0
0
0
0
0
0
0
0
0
0
0
0
0
0
0
0
0
0
0
0
0
0
0
0
0
0
0
0
0
0
0
0
0
0
0
0
0
0
0
0
0
0
0
0
0
0
0
0
0
0
0
0
0
0
0
0
0
0
0
0
0
0
0
0
0
0
0
0
0
0
0
0
0
0
0
0
0
0
0
0
0
0
0
0
0
0
0
0
0
0
0
0
0
0
0
0
0
0
0
0
0
0
0
0
0
0
0
0
0
0
0
0
0
0
0
0
0
0
0
0
0
0
0
0
0
0
0
0
0
0
0
0
0
0
0
0
0
0
0
0
0
0
0
0
0
0
0
0
0
0
0
0
0
0
0
0
0
0
0
0
0
0
0
0
0
0
0
0
0
0
0
0
0
0
0
0
0
0
0
0
0
0
0
0
0
0
0
0
0
0
0
0
0
0
0
0
0
0
0
0
0
0
0
0
0
0
0
0
0
0
0
0
0
0
0
0
0
0
0
0
0
0
0
0
0
0
0
0
0
0
0
0
0
0
0
0
0
0
0
0
0
0
0
0
0
0
0
0
0
0
0
0
0
0
0
0
0
0
0
0
0
0
0
0
0
0
0
0
0
0
0
0
0
0
0
0
0
0
0
0
0
0
0
0
0
0
0
0
0
0
0
0
0
0
0
0
0
0
0
0
0
0
0
0
0
0
0
0
0
0
0
0
0
0
0
0
0
0
0
0
0
0
0
0
0
0
0
0
0
0
0
0
0
0
0
0
0
0
0
0
0
0
0
0
0
0
0
0
0
0
0
0
0
0
0
0
0
0
0
0
0
0
0
0
0
0
0
0
0
0
0
0
0
0
0
0
0
0
0
0
0
0
0
0
0
0
0
0
0
0
0
0
0
0
0
0
0
0
0
0
0
0
0
0
0
0
0
0
0
0
0
0
0
0
0
0
0
0
0
0
0
0
0
0
0
0
0
0
0
0
0
0
0
0
0
0
0
0
0
0
0
0
0
0
0
0
0
0
0
0
0
0
0
0
0
0
0
0
0
0
0
0
0
0
0
0
0
0
0
0
0
0
0
0
0
0
0
0
0
0
0
0
0
0
0
0
0
0
0
0
0
0
0
0
0
0
0
0
0
0
0
0
0
0
0
0
0
0
0
0
0
0
0
0
0
0
0
0
0
0
0
0
0
0
0
0
0
0
0
0
0
0
0
0
0
0
0
0
0
0
0
0
0
0
0
0
0
0
0
0
0
0
0
0
0
0
0
0
0
0
0
0
0
0
0
0
0
0
0
0
0
0
0
0
0
0
0
0
0
0
0
0
0
0
0
0
0
0
0
0
0
0
0
0
0
0
0
0
0
0
0
0
0
0
0
0
0
0
0
0
0
0
0
0
0
0
0
0
0
0
0
0
0
0
0
0
0
0
0
0
0
0
0
0
0
0
0
0
0
0
0
0
0
0
0
0
0
0
0
0
0
0
0
0
0
0
0
0
0
0
0
0
0
0
0
0
0
0
0
0
0
0
0
0
0
0
0
0
0
0
0
0
0
0
0
0
0
0
0
0
0
0
0
0
0
0
0
0
0
0
0
0
0
0
0
0
0
0
0
0
0
0
0
0
0
0
0
0
0
0
0
0
0
0
0
0
0
0
0
0
0
0
0
0
0
0
0
0
0
0
0
0
0
0
0
0
0
0
0
0
0
0
0
0
0
0
0
0
0
0
0
0
0
0
0
0
0
0
0
0
0
0
0
0
0
0
0
0
0
0
0
0
0
0
0
0
0
0
0
0
0
0
0
0
0
0
0
0
0
0
0
0
0
0
0
0
0
0
0
0
0
0
0
0
0
0
0
0
0
0
0
0
0
0
0
0
0
0
0
0
0
0
0
0
0
0
0
0
0
0
0
0
0
0
0
0
0
0
0
0
0
0
0
0
0
0
0
0
0
0
0
0
0
0
0
0
0
0
0
0
0
0
0
0
0
0
0
0
0
0
0
0
0
0
0
0
0
0
0
0
0
0
0
0
0
0
0
0
0
0
0
0
0
0
0
0
0
0
0
0
0
0
0
0
0
0
0
0
0
0
0
0
0
0
0
0
0
0
0
0
0
0
0
0
0
0
0
0
0
0
0
0
0
0
0
0
0
0
0
0
0
0
0
0
0
0
0
0
0
0
0
0
0
0
0
0
0
0
0
0
0
0
0
0
0
0
0
0
0
0
0
0
0
0
0
0
0
0
0
0
0
0
0
0
0
0
0
0
0
0
0
0
0
0
0
0
0
0
0
0
0
0
0
0
0
0
0
0
0
0
0
0
0
0
0
0
0
0
0
0
0
0
0
0
0
0
0
0
0
0
0
0
0
0
0
0
0
0
0
0
0
0
0
0
0
0
0
0
0
0
0
0
0
0
0
0
0
0
1
1
1
1
1
1
1
1
1
1
1
1
1
1
1
1
1
1
1
1
1
1
1
1
1
1
1
1
1
1
1
1
1
1
1
1
1
1
1
1
1
1
1
1
1
1
1
1
1
1
1
1
1
1
1
1
1
1
1
1
1
1
1
1
1
1
1
1
1
1
1
1
1
1
1
1
1
1
1
1
1
1
1
1
1
1
1
1
1
1
1
1
1
1
1
1
1
1
1
1
1
1
1
1
1
1
1
1
1
1
1
1
1
1
1
1
1
1
1
1
1
2
2
3
3
3
3
3
4
4
3
3
3
3
3
3
3
3
3
3
3
3
3
3
3
3
3
3
3
3
3
3
3
3
3
3
3
3
3
3
3
3
3
3
3
3
3
3
3
3
3
3
3
3
3
3
3
3
3
3
3
3
3
3
3
3
3
3
3
3
3
3
3
3
3
3
3
3
3
3
3
3
3
3
3
3
3
4
4
3
3
3
3
3
3
3
3
3
3
3
3
3
3
3
3
3
3
3
3
3
3
3
3
3
2
2
2
2
2
2
2
2
2
2
2
2
2
2
2
2
2
2
2
2
2
2
2
2
2
2
2
2
2
2
2
2
2
2
1
1
1
1
1
1
1
1
1
1
1
1
1
1
1
1
1
1
1
1
1
1
1
1
1
1
1
1
1
1
1
1
1
1
1
1
1
1
1
1
1
1
1
1
1
1
1
1
1
1
1
1
1
1
1
1
1
1
1
1
1
1
1
1
1
1
1
1
1
1
1
1
1
1
1
1
1
1
1
1
1
1
1
1
1
1
1
1
1
1
1
1
1
0
0
0
0
0
0
0
0
0
0
0
0
0
0
0
0
0
0
0
0
0
0
0
0
0
0
0
0
0
0
0
0
0
0
0
0
0
0
0
0
0
0
0
0
0
0
0
0
0
0
0
0
0
0
0
0
0
0
0
0
0
0
0
0
0
0
0
0
0
0
0
0
0
0
0
0
0
0
0
0
0
0
0
0
0
0
0
0
0
0
0
0
0
0
0
0
0
0
0
0
0
0
0
0
0
0
0
0
0
0
0
0
0
0
0
0
0
0
0
0
0
0
0
0
0
0
0
0
0
0
0
0
0
0
0
0
0
0
0
0
0
1
1
1
1
1
1
1
1
1
1
1
1
1
1
1
1
1
1
1
1
1
1
1
1
1
1
1
1
1
1
1
1
1
1
1
1
0
0
0
0
0
0
0
0
0
0
0
0
1
1
1
1
1
1
1
1
1
1
1
1
1
1
1
1
1
1
1
1
1
1
1
1
1
1
1
1
1
1
1
1
1
1
1
1
1
1
1
1
1
1
1
1
1
1
1
1
1
1
1
1
1
1
1
1
1
2
2
2
2
2
2
2
2
2
2
2
2
2
2
2
2
2
2
2
2
2
2
2
2
2
2
2
2
2
2
2
2
2
2
2
2
1
1
1
2
2
2
2
2
2
2
2
2
2
2
2
2
2
2
2
2
2
2
2
2
2
2
2
2
2
2
2
2
2
2
2
2
1
1
1
1
1
1
1
1
1
1
1
1
1
1
1
1
1
1
1
1
1
1
1
1
1
1
1
1
1
1
1
1
1
1
1
1
1
1
1
1
1
1
1
1
1
1
1
1
1
1
1
1
1
1
1
1
0
0
0
0
0
0
0
0
0
0
0
0
0
0
0
0
0
0
0
0
0
0
0
0
0
0
0
0
0
0
0
0
0
0
0
0
0
0
0
0
0
0
0
0
0
0
0
0
0
0
0
0
0
0
0
0
0
0
0
0
0
0
0
0
0
0
0
0
0
0
0
0
0
0
0
0
0
0
0
0
0
0
0
0
0
0
0
0
0
0
0
0
0
0
0
0
0
0
0
0
0
0
0
0
0
0
0
0
0
0
0
0
0
0
0
0
0
0
0
0
0
0
0
0
0
0
0
0
0
0
0
0
0
0
0
0
0
0
0
0
0
0
0
0
0
0
0
0
0
0
0
0
0
0
0
0
0
0
0
0
0
0
0
0
0
0
0
0
0
0
0
0
0
0
0
0
0
0
0
0
0
0
0
0
0
0
0
0
0
0
0
0
0
0
0
0
0
0
0
0
0
0
0
0
0
0
0
0
0
0
0
0
0
0
0
0
0
0
0
0
0
0
0
0
0
0
0
0
0
0
0
0
0
0
0
0
0
0
0
0
0
0
0
0
0
0
0
0
0
0
0
0
0
0
0
0
0
0
0
0
0
0
0
0
0
0
0
0
0
0
0
0
0
0
0
0
0
0
0
0
0
0
0
0
0
0
0
0
0
0
0
0
0
0
0
0
0
0
0
0
0
0
0
0
0
0
0
0
0
0
0
0
0
0
0
0
0
0
0
0
0
0
0
0
0
0
0
0
0
0
0
0
0
0
0
0
0
0
0
0
0
0
0
0
0
0
0
0
0
0
0
0
0
0
0
0
0
0
0
0
0
0
0
0
0
0
0
0
0
0
0
0
0
0
0
0
0
0
0
0
0
0
0
0
0
0
0
0
0
0
0
0
0
0
0
0
0
0
0
0
0
0
0
0
0
0
0
8
8
8
8
8
9
10
10
11
11
12
13
14
14
15
15
15
15
16
16
16
16
16
16
16
16
16
18
18
18
18
18
18
18
18
18
18
18
18
18
18
18
18
18
18
19
21
21
21
21
21
21
21
21
21
21
21
21
21
21
21
21
21
21
21
21
21
21
21
21
21
21
21
21
21
21
21
22
22
22
22
22
22
22
22
22
22
22
22
22
22
22
22
22
22
22
22
22
22
22
22
22
22
22
22
22
22
22
22
22
21
21
21
21
21
21
21
21
21
21
21
21
21
21
22
22
22
22
21
19
19
19
17
17
17
17
17
17
17
17
17
17
17
16
16
16
16
16
16
16
16
16
16
16
16
17
17
15
12
10
7
6
4
4
4
4
4
4
4
4
4
4
4
4
4
4
4
4
6
6
6
6
6
6
6
7
7
7
7
7
7
7
10
9
9
9
9
9
9
9
9
9
10
10
10
10
10
10
10
10
10
10
10
9
9
9
9
9
9
9
9
9
9
9
9
9
9
9
9
9
9
9
9
9
9
9
10
10
12
12
12
13
13
13
13
13
13
13
13
13
13
13
13
14
14
14
14
14
14
14
15
15
15
15
15
15
15
15
15
15
15
15
15
16
16
16
16
16
16
16
16
16
16
16
15
15
15
14
14
14
16
16
15
15
16
16
19
19
19
19
19
19
19
22
22
23
21
23
22
23
23
23
22
22
22
24
25
26
26
27
27
28
28
28
28
28
28
29
29
29
29
29
29
29
29
29
29
29
29
29
29
29
30
30
30
30
31
31
31
31
31
30
30
30
30
30
30
30
30
30
30
30
30
30
30
30
30
30
30
31
31
31
31
31
31
32
31
32
32
32
32
32
32
32
32
32
32
32
32
33
34
34
34
34
34
34
34
34
35
38
47
47
48
50
50
50
50
54
54
54
54
54
53
55
55
55
58
50
52
52
55
55
69
71
72
73
73
76
77
81
82
83
84
86
87
87
90
90
100
105
105
105
105
107
106
107
108
108
108
111
111
111
110
111
111
111
111
112
112
112
112
112
112
112
112
112
113
113
114
114
115
118
118
118
120
122
122
122
122
123
123
126
127
129
130
130
131
130
129
128
128
129
130
131
131
131
132
133
134
134
134
135
135
135
135
135
135
141
144
143
139
139
139
140
141
142
142
141
141
140
139
140
141
142
142
142
142
145
145
145
145
144
144
143
143
143
142
142
141
141
143
143
144
144
144
144
144
144
144
144
144
144
139
135
137
138
137
134
124
124
114
114
105
103
101
92
78
72
70
70
71
71
72
73
73
73
73
73
73
73
74
74
74
74
74
75
75
76
76
76
76
75
76
76
76
76
76
76
76
77
78
78
79
80
80
79
79
79
81
81
81
81
81
81
82
78
72
71
66
73
72
66
66
64
63
63
62
63
61
61
60
50
47
47
50
50
54
54
54
54
54
54
54
56
56
57
57
58
59
63
64
67
67
66
66
66
66
66
66
66
66
67
68
68
67
66
68
72
71
72
71
72
72
73
73
74
77
79
79
79
79
79
79
80
80
78
79
78
78
79
79
80
79
78
81
81
82
82
82
82
83
83
83
85
85
86
85
85
85
85
85
85
85
85
88
88
89
89
90
93
93
93
94
95
95
95
95
95
95
95
96
97
97
97
97
97
99
101
104
104
104
106
107
108
108
108
111
113
113
116
117
117
118
119
119
120
119
116
102
101
99
98
99
97
96
98
102
109
111
116
114
114
115
115
119
119
120
122
122
121
122
121
122
122
124
125
125
125
125
128
128
127
127
127
126
126
126
127
127
127
132
134
135
136
131
128
127
126
130
132
138
138
137
137
137
138
137
137
137
137
138
138
138
141
142
143
143
144
146
147
150
150
151
151
151
152
152
155
157
158
158
157
157
158
158
158
160
165
168
167
167
166
167
167
167
168
170
170
170
169
169
170
170
170
169
168
165
153
154
148
148
152
135
137
120
116
114
114
114
114
113
113
117
125
126
127
127
128
130
128
129
128
128
127
128
128
129
130
131
134
135
138
141
142
142
142
142
143
144
146
146
146
146
149
149
147
150
152
153
153
155
155
154
155
149
148
148
149
148
149
150
148
148
148
149
150
150
150
151
152
153
154
153
152
152
152
152
154
154
154
162
161
162
161
162
162
160
160
160
165
165
166
167
165
167
167
168
169
167
165
160
154
154
146
142
135
133
133
135
134
134
134
134
136
136
134
135
136
136
137
139
140
139
139
138
139
140
140
141
137
133
127
127
127
127
135
138
142
145
139
136
135
135
135
135
135
129
126
122
112
109
108
107
106
106
105
105
106
107
107
107
107
107
108
112
113
114
113
113
111
113
114
114
116
118
117
115
114
113
113
117
117
117
117
115
116
119
122
123
123
121
120
118
119
119
116
113
111
112
113
121
126
126
128
128
130
130
130
129
129
129
129
130
130
130
130
130
130
131
140
141
142
142
143
143
143
143
145
144
144
142
141
139
135
139
140
149
149
149
150
150
150
151
151
152
152
152
152
152
152
152
153
156
161
161
161
161
161
161
169
168
169
173
173
174
175
175
175
176
183
183
183
194
194
194
193
194
190
191
191
191
191
196
198
198
199
200
202
202
202
202
202
201
202
201
201
204
205
205
203
204
205
205
206
206
207
208
209
209
209
210
210
209
208
208
206
205
205
205
203
203
202
201
200
200
200
200
200
199
198
198
199
199
199
198
198
199
200
202
202
202
202
202
203
203
203
203
203
203
203
203
203
204
206
206
206
207
206
208
208
210
210
208
208
208
208
209
210
209
210
209
210
210
210
211
211
209
206
205
205
206
208
208
208
209
205
205
206
203
199
194
193
164
130
110
100
97
88
87
87
87
89
90
90
89
89
90
90
90
90
91
91
90
90
90
91
91
93
93
94
90
90
90
89
90
92
92
92
92
93
94
89
87
82
81
82
79
80
81
81
83
84
84
84
89
89
89
89
89
90
90
90
90
92
93
93
93
93
93
93
93
93
93
96
96
97
97
98
98
98
98
98
98
98
98
97
98
100
101
101
101
105
107
109
109
109
110
110
111
111
111
113
114
115
114
114
114
114
114
114
114
114
114
114
114
115
116
116
123
124
123
123
122
122
122
123
123
120
119
112
104
104
102
102
102
102
103
102
102
100
100
101
101
101
101
101
103
103
103
104
104
105
105
107
107
107
107
106
106
106
106
106
106
106
106
105
104
100
99
99
98
98
98
97
97
96
95
95
94
94
94
94
94
93
93
93
94
94
94
94
94
94
94
94
94
94
94
94
94
94
94
94
94
92
92
92
92
92
91
88
87
75
68
59
51
49
41
29
25
25
25
25
25
26
26
26
26
26
26
26
26
26
26
26
26
26
26
26
25
25
26
26
23
23
24
22
20
20
20
20
20
20
22
22
22
22
22
22
22
22
22
22
22
22
21
21
21
21
21
21
21
21
21
21
21
22
22
22
22
22
21
22
22
22
22
22
22
22
22
21
20
20
20
19
19
18
18
18
17
16
15
15
15
15
15
15
15
14
14
14
14
14
14
14
14
14
14
14
14
17
16
15
14
14
13
13
13
13
13
13
13
13
13
13
13
13
13
13
13
13
13
13
13
13
13
13
13
13
13
13
13
13
13
13
13
13
13
13
13
13
13
13
13
13
13
13
13
13
13
13
13
13
13
13
13
13
13
13
13
13
13
13
13
13
13
13
13
13
13
13
13
13
13
13
13
13
13
13
13
13
13
13
13
13
13
13
13
13
13
13
13
13
13
13
13
13
13
13
11
11
4
4
3
2
1
1
1
0
0
0
0
0
0
0
0
0
0
0
0
0
0
0
0
0
0
0
0
0
0
0
0
0
0
0
0
0
0
0
0
0
0
0
0
0
0
0
0
0
0
0
0
0
0
0
0
0
0
0
0
0
0
0
0
0
0
0
0
0
0
0
0
0
0
0
0
0
0
0
0
0
0
0
0
0
0
0
0
0
0
0
0
0
0
0
0
0
0
0
0
0
0
0
0
0
0
0
0
0
0
0
0
0
0
0
0
0
0
0
0
0
0
0
0
0
0
0
0
0
0
0
0
0
1
1
1
1
1
2
2
2
3
3
3
3
3
3
3
3
3
3
3
3
3
3
3
3
3
3
3
3
3
3
3
3
3
3
3
3
3
3
3
3
3
3
3
3
3
3
3
3
3
3
3
4
4
4
4
4
4
4
4
4
4
4
4
4
4
4
4
4
4
4
4
4
4
4
4
4
4
4
4
4
4
4
4
4
4
4
4
4
4
4
4
4
4
4
4
4
4
4
4
4
4
4
4
4
4
4
4
4
4
4
4
4
4
4
4
3
3
1
1
1
1
3
3
3
3
3
3
3
3
3
3
3
4
4
4
4
4
4
4
4
4
4
5
5
4
4
4
4
4
4
4
4
4
4
4
4
4
4
4
4
4
4
4
4
4
4
4
4
4
4
4
4
4
4
4
4
4
4
4
4
4
4
4
4
4
4
4
4
4
5
5
5
5
5
5
6
6
6
6
6
6
5
5
5
5
5
5
5
5
5
5
5
5
5
6
6
6
6
6
6
6
6
7
7
7
7
7
7
7
7
8
9
9
9
9
9
9
9
9
9
9
9
9
10
10
10
10
10
10
10
10
10
10
10
10
10
10
10
10
10
10
10
10
10
10
10
10
10
10
10
10
10
10
10
10
10
10
10
10
10
10
10
10
10
10
10
10
10
10
12
12
12
12
12
12
11
11
11
11
12
12
13
16
16
16
19
18
18
20
21
21
21
21
21
20
20
20
21
21
22
23
24
25
33
33
34
36
35
35
37
38
38
37
38
38
38
38
38
40
40
40
40
40
40
40
40
41
41
42
42
42
42
43
43
43
43
43
44
44
44
43
43
43
43
43
43
43
43
42
42
42
42
42
42
41
41
40
40
40
40
40
40
40
40
40
40
40
40
40
40
40
40
40
40
41
41
41
40
40
40
40
40
40
39
39
39
39
39
39
39
39
39
37
37
37
37
37
37
37
38
38
38
39
39
39
39
39
39
39
39
39
39
38
37
37
36
36
32
32
32
32
31
31
31
31
31
31
31
32
32
32
32
32
32
32
32
32
32
32
32
32
32
32
32
32
32
30
29
29
29
30
28
28
26
26
26
26
23
19
17
15
15
15
16
15
15
15
15
13
13
13
12
12
12
12
12
12
12
12
12
12
11
11
11
11
12
13
13
13
13
13
13
13
13
13
13
13
13
13
13
13
13
14
14
14
14
14
14
14
14
13
13
13
13
12
13
14
14
14
14
14
14
14
15
15
15
15
15
15
15
15
15
15
15
14
14
14
14
14
14
14
13
13
13
13
13
13
13
13
13
13
13
13
13
13
13
13
13
13
13
13
13
13
13
13
13
13
13
13
13
13
13
13
13
13
13
13
13
13
13
13
13
13
13
13
13
13
13
13
13
13
13
13
13
13
13
12
11
11
11
11
11
11
12
12
12
12
12
13
13
13
12
12
12
12
12
13
13
13
13
14
14
13
13
12
11
12
10
10
11
11
11
11
11
11
11
11
9
9
9
9
9
8
8
8
8
8
8
8
8
9
9
8
8
8
8
8
8
8
8
10
10
10
10
10
10
10
10
10
10
10
11
11
11
11
11
11
11
11
11
12
12
12
12
14
14
14
14
14
16
16
16
16
16
16
16
16
16
16
16
16
16
16
17
18
19
19
19
19
19
19
19
19
19
20
20
20
20
21
21
21
21
22
22
22
22
22
22
22
23
23
23
23
23
23
23
23
23
23
23
23
22
23
20
20
20
21
21
22
22
22
22
23
23
23
23
23
23
23
20
20
21
21
21
21
21
21
21
21
21
20
23
23
23
23
23
23
23
23
23
23
23
24
24
23
22
22
22
22
21
21
21
21
21
21
22
22
22
22
22
22
22
22
22
22
22
22
22
21
21
21
21
21
21
21
21
23
23
22
22
23
23
23
23
24
23
23
23
23
23
22
22
22
23
22
23
23
22
22
22
22
21
21
21
21
21
21
21
20
20
20
20
19
19
19
19
19
19
16
16
16
16
16
18
18
18
18
18
18
18
18
18
18
18
16
16
16
16
16
16
16
15
15
15
16
16
16
16
16
16
15
15
17
17
17
17
17
17
17
18
18
17
17
17
17
18
18
18
18
18
18
17
17
17
18
19
17
17
17
15
15
15
15
15
15
15
15
15
15
16
16
16
16
18
18
18
18
18
19
19
19
19
19
19
18
17
17
17
17
16
16
16
16
16
16
16
16
16
17
17
17
17
18
18
18
19
19
19
19
19
19
19
19
19
20
20
20
20
20
20
21
22
22
22
22
22
22
22
22
23
24
24
24
24
24
24
24
24
24
24
25
26
26
26
26
26
29
29
29
29
28
28
29
29
29
28
28
26
26
26
26
27
27
27
27
27
27
27
27
27
27
27
27
27
27
27
27
27
28
28
28
27
26
25
25
25
25
25
26
26
27
27
27
27
27
27
27
27
26
26
26
26
26
26
26
27
27
28
27
27
27
28
28
28
28
28
28
28
28
28
28
28
28
28
28
28
28
28
28
28
28
28
29
29
29
29
29
29
29
31
31
30
29
28
29
28
29
28
29
29
29
29
29
29
29
30
31
31
32
28
26
26
26
27
27
27
27
26
27
27
26
26
26
28
30
30
29
29
29
28
28
30
31
31
31
32
32
32
33
33
33
34
34
34
34
34
34
34
33
34
34
34
34
36
36
37
37
37
37
37
37
37
38
38
38
38
39
41
41
41
39
39
39
38
40
40
40
42
43
43
44
44
44
45
45
45
45
45
45
45
45
45
45
45
45
43
41
43
44
45
45
45
45
45
45
45
45
45
44
42
42
42
42
40
40
40
39
39
39
39
39
39
39
39
39
40
40
39
39
38
38
38
38
38
38
39
39
39
39
39
39
39
39
39
39
39
39
39
39
40
40
40
40
40
40
40
41
41
41
41
41
41
40
40
40
40
40
39
39
39
38
38
38
38
38
38
38
36
36
36
36
36
36
36
36
36
36
36
36
36
36
36
38
37
37
37
37
36
36
35
35
34
33
33
32
32
32
27
25
25
24
22
21
22
22
22
22
21
21
21
21
21
21
21
21
21
21
21
21
20
20
20
20
20
21
21
22
22
22
22
22
22
22
24
24
24
24
23
22
22
23
23
23
23
23
23
21
21
21
21
20
20
20
19
19
20
20
20
21
21
21
21
21
21
21
21
21
21
21
21
22
22
22
22
21
21
21
22
22
22
22
22
22
21
21
21
21
20
20
20
20
20
21
22
22
23
24
22
22
22
21
21
21
22
22
22
22
23
24
24
24
24
26
26
26
26
26
26
27
27
27
27
27
27
27
27
27
27
27
27
27
27
29
29
29
28
27
27
26
26
27
28
28
27
27
28
27
27
27
28
27
27
27
27
28
28
29
29
29
29
29
30
30
30
30
30
30
30
30
31
31
31
31
31
31
31
31
31
31
31
31
32
32
32
32
32
32
32
32
31
31
31
31
30
30
30
30
30
30
30
30
30
30
30
30
30
30
29
30
30
30
31
31
31
31
31
31
31
31
31
31
31
31
31
31
31
31
31
30
29
29
31
31
31
31
29
29
29
28
29
29
28
30
30
31
31
31
31
30
30
30
31
31
31
31
30
30
30
29
28
27
27
27
26
25
25
26
26
27
27
27
28
27
27
27
27
27
26
24
24
25
25
24
23
23
23
23
23
23
23
23
23
23
23
23
22
21
21
21
21
21
21
21
21
21
20
20
20
20
20
20
20
20
20
20
20
20
20
21
21
21
21
21
21
21
22
22
22
22
22
22
22
22
22
22
22
20
20
20
20
20
21
23
23
21
22
22
23
23
23
22
22
23
24
24
24
24
26
26
26
26
26
26
26
27
30
30
30
31
32
33
34
34
34
34
34
30
30
30
31
31
30
29
29
29
29
29
29
29
29
29
29
29
29
29
29
29
29
29
29
28
28
28
28
28
28
28
28
28
28
28
28
28
28
28
28
28
28
28
28
28
28
28
28
28
28
28
28
28
28
28
27
26
26
26
26
25
25
25
25
25
25
25
25
25
25
25
25
25
25
25
25
25
25
25
26
26
26
26
26
25
25
25
25
25
25
25
25
25
25
25
25
25
25
25
26
26
27
27
27
27
27
29
31
31
31
25
25
25
26
25
20
20
20
20
21
21
20
20
20
18
18
18
20
20
19
19
19
20
20
20
20
20
20
20
20
20
20
20
20
20
19
19
20
20
20
19
22
22
22
23
23
23
23
24
24
24
24
24
23
23
23
24
26
27
27
27
27
27
28
30
30
30
30
31
30
30
32
32
32
32
31
32
33
33
33
33
34
33
33
34
35
34
35
35
35
35
35
35
35
35
35
35
35
35
35
35
35
35
35
35
35
34
34
34
34
35
35
35
36
36
36
36
36
36
36
38
38
38
39
40
40
40
42
42
42
42
42
43
43
43
43
44
44
44
44
44
44
44
44
44
44
44
45
45
45
45
45
45
45
45
45
46
46
46
46
46
46
46
46
46
46
45
45
44
41
39
39
39
39
39
38
35
26
25
25
25
25
26
26
26
26
25
24
24
24
24
24
24
24
23
23
24
24
24
24
24
24
24
24
25
25
25
25
25
25
25
25
25
25
25
25
25
24
24
24
24
24
24
24
24
24
24
24
24
24
24
24
24
24
24
24
24
24
24
24
23
20
14
13
11
11
11
11
11
11
10
10
10
9
9
9
8
8
8
9
9
9
9
9
9
9
9
9
9
9
9
9
9
9
10
10
10
10
10
10
10
10
10
10
10
10
10
10
10
10
10
10
10
10
10
10
10
8
8
7
7
7
7
8
8
9
9
9
9
9
9
8
8
8
8
8
8
8
8
8
8
7
7
7
7
6
6
6
6
7
7
7
7
7
7
7
7
6
6
6
6
6
6
6
6
6
6
6
6
6
6
6
6
6
6
6
6
6
6
6
6
7
7
7
7
7
10
10
10
10
10
10
10
10
10
10
10
10
10
11
11
11
11
11
11
11
11
11
12
14
16
16
16
16
16
16
16
16
16
15
15
15
15
15
15
15
15
15
15
15
15
15
15
15
15
15
16
16
17
17
17
17
20
20
20
20
20
20
20
21
21
22
22
22
22
22
22
22
22
22
22
22
23
23
24
24
24
24
24
25
25
25
25
25
24
24
24
24
24
24
24
24
24
25
25
25
25
25
25
24
24
25
25
25
25
26
26
26
26
26
26
26
24
24
24
25
25
26
27
28
28
28
28
28
28
28
28
28
28
28
28
28
28
27
27
27
27
28
28
28
28
28
28
28
28
28
28
28
28
29
29
29
29
29
29
29
29
30
30
30
30
30
31
32
32
32
32
31
32
32
32
31
28
28
28
28
28
28
29
30
33
33
33
33
33
33
33
33
34
34
34
34
27
27
27
28
29
30
30
31
30
30
30
30
30
31
30
29
29
28
28
28
28
28
28
27
27
27
29
30
32
33
33
33
32
33
33
33
33
32
32
32
32
34
34
34
34
34
34
34
34
34
33
33
32
32
32
32
32
32
32
32
32
32
32
32
32
32
32
32
32
32
32
32
29
29
30
30
30
30
30
29
29
29
29
29
29
29
29
29
29
29
29
29
29
29
29
29
29
29
29
29
29
29
29
28
28
28
28
28
28
28
28
28
28
28
28
28
28
28
28
28
28
28
28
28
28
28
28
28
28
28
28
28
28
28
28
28
25
25
24
22
22
22
22
22
22
21
16
16
14
8
8
5
5
5
5
6
6
6
6
6
7
7
7
7
7
7
6
6
6
6
6
6
6
8
8
8
9
8
9
9
9
9
7
7
7
7
6
7
8
8
8
9
9
9
9
9
9
9
9
9
9
9
9
9
9
9
9
9
9
9
9
9
9
9
9
9
9
9
9
9
9
9
9
9
9
10
10
10
10
10
10
10
10
10
10
10
10
10
10
10
10
10
10
10
10
10
10
10
10
11
11
11
11
11
11
11
11
11
11
11
11
11
11
11
11
11
12
12
12
13
13
13
13
13
13
13
12
12
12
11
11
10
10
10
10
10
10
7
7
7
7
6
6
6
6
6
6
6
6
6
6
6
6
6
6
6
7
7
7
7
7
6
6
6
6
6
6
6
6
6
7
7
7
7
7
7
7
7
7
7
7
7
7
7
7
7
7
7
7
7
7
7
7
7
7
7
7
7
6
6
6
6
6
6
6
6
6
6
6
6
6
6
6
6
6
6
6
6
6
6
6
6
6
6
6
6
6
6
6
6
6
6
6
6
6
6
6
6
6
6
6
6
6
5
4
4
4
4
4
4
4
4
4
4
4
4
4
4
4
4
4
4
4
4
4
4
4
4
4
4
4
4
4
4
4
4
4
4
4
4
4
4
4
5
4
4
4
4
4
4
3
3
3
3
2
1
1
1
1
1
1
1
1
1
2
2
2
2
2
2
2
2
2
2
2
2
2
2
2
2
2
2
2
2
2
2
2
2
2
2
2
2
2
2
2
2
2
2
2
2
2
2
2
2
2
2
2
2
2
2
2
2
2
2
2
2
2
2
2
2
2
2
2
2
2
2
2
3
3
3
3
3
3
3
3
3
3
3
3
3
3
3
3
3
3
3
3
3
3
3
3
3
3
3
3
3
3
3
2
2
2
2
2
2
2
2
2
2
1
1
1
1
1
1
1
1
1
1
1
1
1
1
1
1
1
1
1
1
1
1
1
1
1
1
1
1
1
1
1
1
1
1
1
1
1
1
1
1
1
1
1
1
1
1
1
1
1
1
1
1
1
1
1
1
1
1
1
1
0
0
0
0
0
0
0
0
0
0
0
0
0
0
0
0
0
0
0
0
0
0
0
0
0
0
0
0
0
0
0
0
0
0
0
0
0
0
0
0
0
0
0
0
0
0
0
0
0
0
0
0
0
0
0
0
0
0
0
0
0
0
0
0
0
0
0
0
0
0
0
0
0
0
0
0
0
0
0
0
0
0
0
0
0
0
0
0
0
0
0
0
0
0
0
0
0
0
0
0
0
0
0
0
0
0
0
0
0
0
0
0
0
0
0
0
0
0
0
0
0
0
0
0
0
0
0
0
0
0
0
0
0
0
0
0
0
0
0
0
0
0
0
0
0
0
0
0
0
0
0
0
0
0
0
0
0
0
0
0
0
0
0
0
0
0
0
0
0
0
0
0
0
0
0
0
0
0
0
0
0
0
0
0
0
0
0
0
0
0
0
0
0
0
0
0
0
0
0
0
0
0
0
0
0
0
0
0
0
0
0
0
0
0
0
0
0
0
0
0
0
0
0
0
0
0
0
0
0
0
0
0
0
0
0
0
0
0
0
0
0
0
0
0
0
0
0
0
0
0
0
0
0
0
0
0
0
0
0
0
0
0
0
0
0
0
0
0
0
0
0
0
0
0
0
0
0
0
0
0
0
0
0
0
0
0
0
0
0
0
0
0
0
0
0
0
0
0
0
0
0
0
0
0
0
0
0
0
0
0
0
0
0
0
0
0
0
0
0
0
0
0
0
0
0
0
0
0
0
0
0
0
0
0
0
0
0
0
0
0
0
0
0
0
0
0
0
0
0
0
0
0
0
0
0
0
0
0
0
0
0
0
0
0
0
0
0
0
0
0
0
0
0
0
0
0
0
0
0
0
0
0
0
0
0
0
0
0
0
0
0
0
0
0
0
0
0
0
0
0
0
0
0
0
0
0
0
0
0
0
0
0
0
0
0
0
0
0
0
0
0
0
0
0
0
0
0
0
0
0
0
0
0
0
0
0
0
0
0
0
0
0
0
0
0
0
0
0
0
0
0
0
0
0
0
0
0
0
0
0
0
0
0
0
0
0
0
0
0
0
0
0
0
0
0
0
0
0
0
0
0
0
0
0
0
0
0
0
0
0
0
0
0
0
0
0
0
0
0
0
0
0
0
0
0
0
0
0
0
0
0
0
0
0
0
0
0
0
0
0
0
0
0
0
0
0
0
0
0
0
0
0
0
0
0
0
0
0
0
0
0
0
0
0
0
0
0
0
0
0
0
0
0
0
0
0
0
0
0
0
0
0
0
0
0
0
0
0
0
0
0
0
0
0
0
0
0
0
0
0
0
0
0
0
0
0
0
0
0
0
0
0
0
0
0
0
0
0
0
0
0
0
0
0
0
0
0
0
0
0
0
0
0
0
0
0
0
0
0
0
0
0
0
0
0
0
0
0
0
0
0
0
0
0
0
0
0
0
0
0
0
0
0
0
0
0
0
0
0
0
0
0
0
0
0
0
0
0
0
0
0
0
0
0
0
0
0
0
0
0
0
0
0
0
0
0
0
0
0
0
0
0
0
0
0
0
0
0
0
0
0
0
0
0
0
0
0
0
0
0
0
0
0
0
0
0
0
0
0
0
0
0
0
0
0
0
0
0
0
0
0
0
0
0
0
0
0
0
0
0
0
0
0
0
0
0
0
0
0
0
0
0
0
0
0
0
0
0
0
0
0
0
0
0
0
0
0
0
0
0
0
0
0
0
0
0
0
0
0
0
0
0
0
0
0
0
0
0
0
0
0
0
0
0
0
0
0
0
0
0
0
0
0
0
0
0
0
0
0
0
0
0
0
0
0
0
0
0
0
0
0
0
0
0
0
0
0
0
0
0
0
0
0
0
0
0
0
0
0
0
0
0
0
0
0
0
0
0
0
0
0
0
0
0
0
0
0
0
0
0
0
0
0
0
0
0
0
0
0
0
0
0
0
0
0
0
0
0
0
0
0
0
0
0
0
0
0
0
0
0
0
0
0
0
0
0
0
0
0
0
0
0
0
0
0
0
0
0
0
0
0
0
0
0
0
0
0
0
0
0
0
0
0
0
0
0
0
0
0
0
0
0
0
0
0
0
0
0
0
0
0
0
0
0
0
0
0
0
0
0
0
0
0
0
0
0
0
0
0
0
0
0
0
0
0
0
0
0
0
0
0
0
0
0
0
0
0
0
0
0
0
0
0
0
0
0
1
1
1
1
1
1
1
1
1
1
1
1
1
1
1
1
1
1
1
1
1
1
1
1
1
1
1
1
1
1
0
0
0
0
0
0
0
0
0
0
0
0
0
0
0
0
0
0
0
0
0
0
0
0
0
0
0
0
0
0
0
0
0
0
0
0
0
0
0
0
0
0
0
0
0
0
0
0
0
0
0
0
0
0
0
0
0
0
0
0
0
0
0
0
0
0
0
0
0
0
0
0
0
0
0
0
0
0
0
0
0
0
0
0
0
0
0
0
0
0
0
0
0
0
0
0
0
0
0
0
0
0
0
0
0
0
0
0
0
0
0
0
0
0
0
0
0
0
0
0
0
0
0
0
0
0
0
0
0
0
0
0
0
0
0
0
0
0
0
0
0
0
0
0
0
0
0
0
0
0
0
0
0
0
0
0
0
0
0
0
0
0
0
0
0
0
0
0
0
0
0
0
0
0
0
0
0
0
0
0
0
0
0
0
0
0
0
0
0
0
0
0
0
0
0
0
0
0
0
0
0
0
0
0
0
0
0
0
0
0
0
0
0
0
0
0
0
0
0
0
0
0
0
0
0
0
0
0
0
0
0
0
0
0
0
0
0
0
0
0
0
0
0
0
0
0
0
0
0
0
0
0
0
0
0
0
0
0
0
0
0
0
0
0
0
0
0
0
0
0
0
0
0
0
0
0
0
0
0
0
0
0
0
0
0
0
0
0
0
0
0
0
0
0
0
0
0
0
0
0
0
0
0
0
0
0
0
0
0
0
0
0
0
0
0
0
0
0
0
0
0
0
0
0
0
0
0
0
0
0
0
0
0
0
0
0
0
0
0
0
0
0
0
0
0
0
0
0
0
0
0
0
0
0
0
0
0
0
0
0
0
0
0
0
0
0
0
0
0
0
0
0
0
0
0
0
0
0
0
0
0
0
0
0
0
0
0
0
0
0
0
0
0
0
0
0
0
0
0
0
0
0
0
0
0
0
0
0
0
0
0
0
0
0
0
0
0
0
0
0
0
0
0
0
0
0
0
0
0
0
0
0
0
0
0
0
0
0
0
0
0
0
0
0
0
0
0
0
0
0
0
0
0
0
0
0
0
0
0
0
0
0
0
0
0
0
0
0
0
0
0
0
0
0
0
0
0
0
0
0
0
0
0
0
0
0
0
0
0
0
0
0
0
0
0
0
0
0
0
0
0
0
0
0
0
0
0
0
0
0
0
0
0
0
0
0
0
0
0
0
0
0
0
0
0
0
0
0
0
0
0
0
0
0
0
0
0
0
0
0
0
0
0
0
0
0
0
0
0
0
0
0
0
0
0
0
0
0
0
0
0
0
0
0
0
0
0
0
0
0
0
0
0
0
0
0
0
0
0
0
0
0
0
0
0
0
0
0
0
0
0
0
0
0
0
0
0
0
0
0
0
0
0
0
0
0
0
0
0
0
0
0
0
0
0
0
0
0
0
0
0
0
0
0
0
0
0
0
0
0
0
0
0
0
0
0
0
0
0
0
0
0
0
0
0
0
0
0
0
0
0
0
0
0
0
0
0
0
0
0
0
0
0
0
0
0
0
0
0
0
0
0
0
0
0
0
0
0
0
0
0
0
0
0
0
0
0
0
0
0
0
0
0
0
0
0
0
0
0
0
0
0
0
0
0
0
0
0
0
0
0
0
0
0
0
0
0
0
0
0
0
0
0
0
0
0
0
0
0
0
0
0
0
0
0
0
0
0
0
0
0
0
0
0
0
0
0
0
0
0
0
0
0
0
0
0
0
0
0
0
0
0
0
0
0
0
0
0
0
0
0
0
0
0
0
0
0
0
0
0
0
0
0
0
0
0
0
0
0
0
0
0
0
0
0
0
0
0
0
0
0
0
0
0
0
0
0
0
0
0
0
0
0
0
0
0
0
0
0
0
0
0
0
0
0
0
0
0
0
0
1
1
1
1
1
1
1
1
1
1
1
1
1
1
1
1
1
1
1
1
1
1
1
1
1
1
1
1
1
1
1
1
1
1
1
1
1
1
1
1
1
1
1
1
1
1
1
1
1
1
1
1
1
1
1
1
1
1
1
1
1
1
1
1
1
1
1
1
1
1
1
1
1
1
1
1
1
1
1
1
1
1
1
1
1
1
1
1
0
0
0
0
0
0
0
0
0
0
0
0
0
0
0
0
0
0
0
0
0
0
0
0
0
0
0
0
0
0
0
0
0
0
0
0
0
0
0
0
0
0
0
0
0
0
0
0
0
0
0
0
0
0
0
0
0
0
0
0
0
0
0
0
0
0
0
0
0
0
0
0
0
0
0
0
0
0
0
0
0
0
0
0
0
0
0
0
0
0
0
0
0
0
0
0
0
0
0
0
0
0
0
0
0
0
0
0
0
0
0
0
0
0
0
0
0
0
0
0
0
0
0
0
0
0
0
0
0
0
0
0
0
0
0
0
0
0
0
0
0
0
0
0
0
0
0
0
0
0
0
0
0
0
0
0
0
0
0
0
0
0
0
0
0
0
0
0
0
0
0
0
0
0
0
0
0
0
0
0
0
0
0
0
0
0
0
0
0
0
0
0
0
0
0
0
0
0
0
0
0
0
0
0
0
0
0
0
0
0
0
0
0
0
0
0
0
0
0
0
0
0
0
0
0
0
0
0
0
0
0
0
0
0
0
0
0
0
0
0
0
0
0
0
0
0
0
0
0
0
0
0
0
0
0
0
0
0
0
0
0
0
0
0
0
0
0
0
0
0
0
0
0
0
0
0
0
0
0
0
0
0
0
0
0
0
0
0
0
0
0
0
0
0
0
0
0
0
0
0
0
0
0
0
0
0
0
0
0
0
0
0
0
0
0
0
0
0
0
0
0
0
0
0
0
0
0
0
0
0
0
0
0
0
0
0
0
0
0
0
0
0
0
0
0
0
0
0
0
0
0
0
0
0
0
0
0
0
0
0
0
0
0
0
0
0
0
0
0
0
0
0
0
0
0
0
0
0
0
0
0
0
0
0
0
0
0
0
0
0
0
0
0
0
0
0
0
0
0
0
0
0
0
0
0
0
0
0
0
0
0
0
0
0
0
0
0
0
0
0
0
0
0
0
0
0
0
0
0
0
0
0
0
0
0
0
0
0
0
0
0
0
0
0
0
0
0
0
0
0
0
0
0
0
0
0
0
0
0
0
0
0
0
0
0
0
0
0
0
0
0
0
0
0
0
0
0
0
0
0
0
0
0
0
0
0
0
0
0
0
0
0
0
0
0
0
0
0
0
0
0
0
0
0
0
0
0
0
0
0
0
0
0
0
0
0
0
0
0
0
0
0
0
0
0
0
0
0
0
0
0
0
0
0
0
0
0
0
0
0
0
0
0
0
0
0
0
0
0
0
0
0
0
0
0
0
0
0
0
0
0
0
0
0
0
0
0
0
0
0
0
0
0
0
0
0
0
0
0
0
0
0
0
0
0
0
0
0
0
0
0
0
0
0
0
0
0
0
0
0
0
0
0
0
0
0
0
0
0
0
0
0
0
0
0
0
0
0
0
0
0
0
0
0
0
0
0
0
0
0
0
0
0
0
0
0
0
0
0
0
0
0
0
0
0
0
0
0
0
0
0
0
0
0
0
0
0
0
0
0
0
0
0
0
0
0
0
0
0
0
0
0
0
0
0
0
0
0
0
0
0
0
0
0
0
0
0
0
0
0
0
0
0
0
0
0
0
0
0
0
0
0
0
0
0
0
0
0
0
0
0
0
0
0
0
0
0
0
0
0
0
0
0
0
0
0
0
0
0
0
0
0
0
0
0
0
0
0
0
0
0
0
0
0
0
0
0
0
0
0
0
0
0
0
0
0
0
0
0
0
0
0
0
0
0
0
0
0
0
0
0
0
0
0
0
0
0
0
0
0
0
0
0
0
0
0
0
0
0
0
0
0
0
0
0
0
0
0
0
0
0
0
0
0
0
0
0
0
0
0
0
0
0
0
0
0
0
0
0
0
0
0
0
0
0
0
0
0
0
0
0
0
0
0
0
0
0
0
0
0
0
0
0
0
0
0
0
0
0
0
0
0
0
0
0
0
0
0
0
0
0
0
0
0
0
0
0
0
0
0
0
0
0
0
0
0
0
0
0
0
0
0
0
0
0
0
0
0
0
0
0
0
0
0
0
0
0
0
0
0
0
0
0
0
0
0
0
0
0
0
0
0
0
0
0
0
0
0
0
0
0
0
0
0
0
0
0
0
0
0
0
0
0
0
0
0
0
0
0
0
0
0
0
0
0
0
0
0
0
0
0
0
0
0
0
0
0
0
0
0
0
0
0
0
0
0
0
0
0
0
0
0
0
0
0
0
0
0
0
0
0
0
0
0
0
0
0
0
0
0
0
0
0
0
0
0
0
0
0
0
0
0
0
0
0
0
0
0
0
0
0
0
0
0
0
0
0
0
0
0
0
0
0
0
0
0
0
0
0
0
0
0
0
0
0
0
0
0
0
0
0
0
0
0
0
0
0
0
0
0
0
0
0
0
0
0
0
0
0
0
0
0
0
0
0
0
0
0
0
0
0
0
0
0
0
0
0
0
0
0
0
0
0
0
0
0
0
0
0
0
0
0
0
0
0
0
0
0
0
0
0
0
0
0
0
0
0
0
0
0
0
0
0
0
0
0
0
0
0
0
0
0
0
0
0
0
0
0
0
0
0
0
0
0
0
0
0
0
0
0
0
0
0
0
0
0
0
0
0
0
0
0
0
0
0
0
0
0
0
0
0
0
0
0
0
0
0
0
0
0
0
0
0
0
0
0
0
0
0
0
0
0
0
0
0
0
0
0
0
0
0
0
0
0
0
0
0
0
0
0
0
0
0
0
0
0
0
0
0
0
0
0
0
0
0
0
0
0
0
0
0
0
0
0
0
0
0
0
0
0
0
0
0
0
0
0
0
0
0
0
0
0
0
0
0
0
0
0
0
0
0
0
0
0
0
0
0
0
0
0
0
0
0
0
0
0
0
0
0
0
0
0
0
0
0
0
0
0
0
0
0
0
0
0
0
0
0
0
0
0
0
0
0
0
0
0
0
0
0
0
0
0
0
0
0
0
0
0
0
0
0
0
0
0
0
0
0
0
0
0
0
0
1
1
1
1
1
1
1
1
1
1
1
1
1
1
1
1
1
1
1
1
1
1
1
1
1
1
1
1
1
1
1
1
1
1
1
1
1
1
1
1
1
1
2
2
2
2
3
3
3
4
4
4
4
4
4
4
4
4
4
4
4
4
4
4
4
4
4
4
4
4
4
4
4
4
5
5
5
5
5
5
5
5
5
5
5
5
5
5
5
5
5
5
5
5
5
5
5
5
5
5
5
5
5
5
5
5
6
6
6
6
6
6
6
6
6
6
6
6
6
6
6
6
6
6
6
6
6
6
6
6
6
6
6
6
6
6
6
6
6
6
6
6
4
4
4
4
4
4
4
4
4
4
4
4
4
4
4
4
4
4
4
4
4
4
4
4
3
3
3
3
3
3
3
3
3
3
2
2
2
2
1
1
1
1
1
1
1
1
1
1
1
1
1
1
1
1
1
1
1
1
0
0
0
0
0
0
0
0
0
0
0
0
0
0
0
0
0
0
0
0
0
0
0
0
0
0
0
0
0
0
0
0
0
0
0
0
0
0
0
0
0
0
0
0
0
0
0
0
0
0
0
0
0
0
0
0
0
0
0
0
0
0
0
0
0
0
0
0
0
0
0
0
0
0
0
0
0
0
0
0
0
0
0
0
0
0
0
0
0
0
0
0
0
0
0
0
0
0
0
0
0
0
0
0
0
0
0
0
0
0
0
0
0
0
0
0
0
0
0
0
0
0
0
0
0
0
0
0
0
0
0
0
0
0
0
0
0
0
0
0
0
0
0
0
0
0
0
0
0
0
0
0
0
0
0
0
0
0
0
0
0
0
0
0
0
0
0
0
0
0
0
0
0
0
0
0
0
0
0
0
0
0
0
0
0
0
0
0
0
0
0
0
0
0
0
0
0
0
0
0
0
0
0
0
0
0
0
0
0
0
0
0
0
0
0
0
0
0
0
0
0
0
0
0
0
0
0
0
0
0
0
0
0
0
0
0
0
0
0
0
0
0
0
0
0
0
0
0
0
0
0
0
0
0
0
0
0
0
0
0
0
0
0
0
0
0
0
0
0
0
0
0
0
0
0
0
0
0
0
0
0
0
0
0
0
0
0
0
0
0
0
0
0
0
0
0
0
0
0
0
0
0
0
0
0
0
0
0
0
0
0
0
0
0
0
0
0
0
0
0
0
0
0
0
0
0
0
0
0
0
0
0
0
0
1
1
1
2
2
2
2
4
4
4
4
4
4
4
4
4
4
5
7
7
7
7
7
7
7
7
7
7
7
7
7
8
8
9
9
9
9
9
9
12
12
12
14
14
17
17
17
18
23
23
23
23
23
23
23
23
23
23
23
23
23
24
26
27
27
27
27
27
27
27
28
29
32
34
34
35
35
35
35
36
36
37
37
37
37
38
38
38
38
38
38
38
38
38
38
38
38
38
39
39
39
39
39
39
40
40
41
41
41
41
41
41
42
42
43
43
43
43
43
43
43
43
44
44
45
45
47
48
50
50
53
54
58
59
65
65
68
69
71
71
71
71
69
69
69
71
71
71
71
74
74
77
78
77
77
78
78
78
78
81
83
84
88
87
86
87
87
87
88
89
92
92
93
92
93
93
92
92
92
87
84
78
78
77
78
79
81
81
81
81
81
81
82
82
101
104
104
102
101
101
97
99
99
102
104
106
104
104
108
108
111
111
112
114
114
114
121
120
121
126
131
133
134
135
136
136
136
136
138
140
141
142
142
142
142
142
143
143
145
145
149
149
149
149
149
148
148
148
149
149
150
150
151
151
152
152
152
153
152
153
153
152
150
150
135
134
134
137
137
134
134
132
131
131
131
131
131
131
131
132
132
134
134
134
137
137
137
138
139
140
140
142
142
142
142
143
143
149
150
150
151
151
151
151
151
151
151
152
153
153
153
154
152
152
151
151
152
153
155
154
154
154
154
152
161
160
160
161
162
162
163
163
164
164
164
167
167
167
166
167
165
164
161
161
156
156
152
148
146
141
140
139
136
135
135
135
135
110
92
91
90
91
92
95
101
101
101
101
101
100
100
101
101
101
106
106
105
106
109
111
112
112
112
112
112
112
114
114
119
120
123
123
124
125
125
124
124
124
125
127
128
129
131
131
131
132
132
132
132
135
135
138
138
143
143
146
147
147
147
146
146
146
146
146
146
143
144
141
139
139
143
142
142
139
139
138
139
140
140
139
137
137
134
134
134
134
134
134
134
134
134
134
135
134
134
134
133
133
133
135
135
135
135
137
137
138
139
144
148
148
148
149
151
149
149
150
150
150
151
151
156
160
167
167
167
167
167
170
170
170
170
170
170
170
174
174
174
175
176
177
179
180
178
176
179
155
154
154
149
151
151
149
148
147
143
137
130
126
128
128
126
125
124
124
124
124
124
122
122
122
122
123
126
130
130
127
125
125
125
125
125
125
125
125
125
127
128
129
129
131
131
131
131
131
132
132
132
134
134
134
134
134
136
136
137
137
138
138
138
138
138
142
143
142
142
143
143
144
143
143
140
141
143
142
138
135
135
106
106
98
97
100
101
101
103
102
101
103
103
103
102
102
104
101
100
97
97
99
100
99
100
100
101
104
103
104
104
102
101
100
100
101
101
101
101
98
98
96
97
97
96
95
94
94
94
94
95
95
95
95
94
94
94
94
94
95
95
95
96
96
99
99
99
99
100
100
100
100
100
100
100
100
100
100
100
100
100
100
100
100
101
101
101
101
101
101
101
101
101
101
100
100
100
100
100
101
101
99
98
97
91
91
87
86
86
86
86
86
87
84
84
84
79
80
80
78
76
73
71
69
69
69
65
60
58
58
59
57
57
56
55
55
55
55
56
56
56
56
56
54
53
52
52
51
51
50
50
50
50
48
48
48
47
49
49
48
47
48
48
49
49
49
49
48
48
48
48
48
48
48
48
49
49
49
49
49
49
49
49
49
49
49
49
49
49
49
49
50
50
49
48
47
39
37
35
32
30
29
22
21
21
21
21
21
20
20
20
20
20
20
20
19
19
19
19
20
20
21
21
24
24
26
28
28
29
29
29
29
29
29
29
29
29
29
29
28
28
29
29
30
29
29
29
29
28
28
28
28
31
30
30
30
30
29
29
29
29
29
29
29
28
27
27
27
26
27
27
26
26
26
26
26
26
26
26
29
29
30
30
30
30
31
31
30
30
30
30
30
30
30
30
31
31
32
33
33
33
33
33
33
33
35
35
35
35
35
35
35
35
35
35
35
35
33
33
34
34
35
36
35
33
33
33
33
34
34
34
34
34
34
34
34
34
34
34
34
33
34
34
34
34
34
34
34
33
33
33
33
33
33
33
33
33
33
33
33
33
33
33
33
33
33
33
33
33
33
31
31
31
31
31
31
31
30
30
30
30
30
30
30
30
30
30
30
30
30
30
30
30
30
30
30
30
30
30
30
30
30
30
30
30
30
30
30
30
30
30
30
27
25
25
25
23
23
24
24
24
24
24
24
24
24
18
18
18
16
14
12
10
12
11
11
11
11
12
12
12
12
12
12
12
8
8
8
8
8
8
8
8
8
8
8
8
8
7
6
6
6
6
6
7
7
7
7
7
7
7
7
7
7
7
7
7
7
7
7
7
7
7
7
7
8
8
8
8
8
8
8
8
8
8
11
11
11
11
11
11
11
11
11
11
11
11
11
11
11
11
11
11
11
11
11
11
12
12
12
12
12
12
11
11
11
11
11
11
12
13
12
12
12
16
16
16
16
15
14
14
15
15
15
15
15
15
15
16
16
16
16
16
16
17
18
18
18
18
18
19
19
19
19
19
19
19
19
19
19
19
19
19
20
20
20
19
19
19
19
19
19
19
20
20
20
20
20
20
20
20
20
20
20
20
20
20
20
20
20
20
20
21
21
21
21
21
21
21
21
21
21
21
21
21
21
21
21
21
21
21
21
21
21
21
20
19
19
19
20
20
21
22
22
22
23
23
23
23
24
24
24
23
23
23
23
23
23
23
23
24
25
25
25
25
24
24
24
23
20
20
19
18
18
18
18
18
15
15
15
15
14
14
12
12
12
11
10
10
10
10
10
10
10
10
10
10
10
10
10
10
10
10
10
10
10
10
10
11
11
11
11
11
11
11
11
11
11
11
10
9
9
9
9
9
9
9
9
9
9
9
10
10
10
10
10
10
10
10
10
11
11
11
11
11
11
11
11
11
11
11
11
11
11
11
11
11
11
11
11
11
11
11
11
11
11
11
11
11
12
12
12
12
12
12
12
12
12
9
9
9
9
8
8
8
8
8
8
8
8
8
8
8
8
8
8
7
7
7
7
7
7
7
6
6
5
4
4
4
4
4
5
5
5
5
5
5
5
5
4
4
4
3
3
4
4
4
4
4
4
5
5
5
5
5
5
5
5
5
5
5
5
5
5
5
5
5
5
5
5
5
5
5
5
5
6
6
6
6
6
6
6
6
6
6
6
6
6
6
6
6
6
6
6
6
6
6
6
6
6
6
6
6
6
6
6
6
6
6
6
6
6
6
6
6
6
6
6
6
6
6
6
6
6
6
5
5
5
5
5
5
5
5
5
5
5
5
6
6
6
5
5
5
5
5
5
7
7
7
7
7
7
7
7
7
7
7
7
7
7
7
7
7
7
7
7
6
6
6
6
5
5
9
9
9
9
9
9
9
9
9
10
10
10
10
10
10
10
10
10
10
10
10
10
10
10
10
10
10
10
10
10
10
10
10
10
10
10
10
11
11
11
11
11
11
11
11
11
11
11
11
11
11
11
11
11
11
11
11
15
14
15
15
14
14
14
14
14
14
14
14
14
15
15
15
15
15
15
15
16
17
17
17
17
17
17
18
18
18
18
18
18
18
19
19
20
21
22
22
22
22
22
22
22
22
25
25
26
25
25
25
25
25
25
25
25
25
25
25
25
25
25
26
26
26
27
27
27
27
27
27
28
28
29
29
29
29
29
29
30
30
30
30
30
30
30
30
30
29
29
30
28
28
28
28
28
28
28
28
28
29
29
29
29
29
29
29
29
29
29
29
29
29
29
29
27
27
26
26
25
25
25
25
25
25
25
25
25
25
25
25
25
25
25
25
27
27
27
27
27
27
27
27
27
27
27
27
27
27
27
27
27
27
28
29
29
29
29
29
29
29
29
29
29
29
30
30
30
30
30
30
30
30
30
30
30
30
30
26
26
25
23
22
21
14
13
10
9
8
8
8
8
8
8
8
9
9
8
8
8
8
8
8
8
8
8
8
8
8
8
8
8
8
8
8
8
8
8
8
7
7
7
8
8
9
9
9
9
9
9
9
9
10
10
10
10
10
10
10
10
10
10
10
11
11
11
11
11
12
12
12
12
12
12
12
12
12
12
12
13
13
13
13
13
13
13
14
14
14
14
12
12
12
12
12
12
12
13
13
13
13
13
13
13
13
13
13
13
13
13
13
13
13
13
13
13
13
13
14
14
15
15
16
16
16
16
18
18
19
19
19
19
19
19
19
19
19
19
19
19
19
19
19
20
20
20
20
20
20
20
21
21
21
21
22
22
22
22
23
22
22
22
22
23
23
23
24
24
24
24
25
30
30
30
30
31
32
32
32
32
32
33
34
34
34
34
34
34
34
34
34
34
34
35
37
37
37
37
37
37
37
37
37
36
36
31
31
31
31
31
32
32
32
30
30
29
29
30
30
30
29
29
29
29
29
29
29
28
28
28
28
28
28
28
28
27
26
26
26
26
26
26
26
26
26
26
26
26
26
26
26
26
26
26
26
27
27
27
27
27
27
27
27
27
27
27
27
27
27
27
27
27
27
27
27
27
27
27
27
27
27
26
24
24
24
24
23
20
20
15
15
13
12
12
12
12
12
10
10
10
10
10
10
10
12
12
12
12
12
11
10
10
10
10
10
10
10
10
10
9
8
8
6
6
6
6
6
6
7
7
7
7
7
7
7
7
7
7
7
6
8
8
8
8
8
8
8
8
8
8
8
8
8
8
8
8
8
8
8
9
9
9
9
9
9
9
9
10
10
10
10
10
10
10
11
11
11
11
12
12
12
12
12
12
12
12
12
12
12
13
13
13
13
14
14
14
14
14
14
14
14
14
14
14
14
14
14
14
14
14
15
15
15
15
15
15
15
15
14
14
14
14
14
14
14
14
14
15
15
15
15
15
15
15
15
15
15
15
15
15
13
13
13
13
13
13
13
13
13
13
13
13
13
13
13
13
13
13
13
13
13
13
13
13
13
13
13
13
13
13
13
13
13
13
13
13
13
13
13
13
13
13
13
13
13
13
13
13
13
13
12
12
12
15
15
17
17
17
17
17
17
17
17
16
16
16
16
16
16
16
16
16
16
16
16
17
17
17
16
16
16
16
16
16
16
16
18
17
18
18
17
17
16
14
14
14
12
10
10
10
10
10
10
10
10
10
10
10
10
10
10
10
10
10
10
10
10
10
10
10
10
10
10
10
10
10
10
10
10
10
10
10
10
10
10
10
10
10
10
10
10
10
10
10
10
10
10
10
10
10
10
10
10
10
10
10
10
10
10
10
10
10
10
10
10
10
10
10
10
10
10
10
10
10
10
10
10
10
10
10
10
10
10
10
8
7
7
7
7
7
7
7
7
6
6
6
6
6
6
6
6
6
6
6
6
6
6
6
6
4
4
4
3
3
3
3
3
3
3
3
3
3
3
3
3
3
3
3
3
3
3
3
3
3
3
4
4
4
4
4
2
2
2
2
2
2
2
2
2
2
2
2
2
2
4
4
4
4
4
4
4
4
4
4
4
4
4
4
4
4
4
4
4
4
4
4
4
4
4
4
4
4
4
4
4
4
4
4
4
4
4
4
4
4
4
4
4
4
4
4
3
3
3
3
3
3
3
3
3
3
3
3
3
3
3
2
2
2
2
2
2
2
2
2
1
1
1
1
1
1
1
1
1
1
1
1
1
1
1
1
1
1
1
1
1
1
1
1
1
2
2
2
2
2
2
2
2
2
2
2
2
2
2
2
2
2
2
2
2
2
2
2
2
2
2
2
2
2
2
2
2
2
2
2
2
2
2
2
2
2
2
2
2
3
3
3
3
3
3
3
3
3
3
3
3
3
3
3
3
3
3
3
3
3
3
3
3
3
3
3
3
4
4
3
3
2
2
2
2
2
2
2
2
2
2
2
2
2
2
2
2
2
2
2
2
2
2
2
2
2
2
2
2
2
2
2
2
2
2
2
2
2
2
2
2
2
2
2
2
2
2
2
2
2
2
2
2
2
2
2
2
2
1
1
1
1
1
1
1
1
1
1
1
1
1
1
1
1
1
1
1
1
1
1
1
1
1
1
1
1
1
1
1
1
1
1
1
1
1
1
1
1
1
1
1
1
1
1
0
0
0
0
0
0
0
0
0
0
0
0
0
0
0
0
0
0
0
0
0
0
0
0
0
0
0
0
0
0
0
0
0
0
0
0
0
0
0
0
0
0
0
0
0
0
0
0
0
0
0
0
0
0
0
0
0
0
0
0
0
0
0
0
0
0
0
0
0
0
0
0
0
0
0
0
0
0
0
0
0
0
0
0
0
0
0
1
1
1
1
1
1
1
1
1
1
1
1
1
1
1
1
1
1
1
1
1
1
1
1
1
1
1
1
1
1
1
1
1
1
1
1
1
1
1
1
1
1
1
1
1
1
1
1
1
1
1
1
1
1
1
1
1
1
1
1
1
1
1
1
1
1
1
1
1
1
1
1
1
1
1
1
1
1
1
1
1
1
1
1
1
1
1
1
0
0
0
0
0
0
0
0
0
0
0
0
0
0
0
0
0
0
0
0
0
0
0
0
0
0
0
0
0
0
0
0
0
0
0
0
0
0
0
0
0
0
0
0
0
0
0
0
0
0
0
0
0
0
0
0
0
0
0
0
0
0
0
0
0
0
0
0
0
0
0
0
0
0
0
0
0
0
0
0
0
0
0
0
0
0
0
0
0
0
0
0
0
0
0
0
0
0
0
0
0
0
0
0
0
0
0
0
0
0
0
0
0
0
0
0
0
0
0
0
0
0
0
0
0
0
0
0
0
0
0
0
0
0
0
0
0
0
0
0
0
0
0
0
0
0
0
0
0
0
0
0
0
0
0
0
0
0
0
0
0
0
0
0
0
0
0
0
0
0
0
0
0
0
0
0
0
0
0
0
0
0
0
0
0
0
0
0
0
0
0
0
0
0
0
0
0
0
0
0
0
0
0
0
0
0
0
0
0
0
0
0
0
0
0
0
0
0
0
0
0
0
0
0
0
0
0
0
0
0
0
0
0
0
0
0
0
0
0
0
0
0
0
0
0
0
0
0
0
0
0
0
0
0
0
0
0
0
0
0
0
0
0
0
0
0
0
0
0
0
0
0
0
0
0
0
0
0
0
0
0
0
0
0
0
0
0
0
0
0
1
1
1
1
1
1
1
1
1
1
1
1
1
2
2
2
2
2
2
2
2
2
2
2
2
2
2
2
2
2
2
2
2
2
2
2
2
2
2
2
2
2
2
2
2
2
2
2
2
2
2
2
2
2
2
2
3
3
3
3
3
3
3
3
4
4
4
4
4
4
4
4
4
4
4
4
4
4
4
4
4
4
4
4
4
4
4
4
4
4
4
4
3
3
3
3
3
3
3
3
3
3
3
3
3
3
3
3
3
3
3
3
3
3
3
3
3
3
3
3
3
3
3
3
3
3
3
3
3
3
3
3
2
2
2
2
2
2
2
2
2
2
2
2
2
2
2
2
2
2
2
2
2
2
2
2
2
2
2
1
1
1
1
1
1
1
1
1
1
1
1
1
1
1
1
1
1
1
1
1
1
1
1
1
1
1
1
0
0
0
0
0
0
0
0
0
0
0
0
0
0
0
0
0
0
0
0
0
0
0
0
0
0
0
0
0
0
0
0
0
0
0
0
0
0
0
0
0
0
0
0
0
0
0
0
0
0
0
0
0
0
0
0
0
0
0
0
0
0
0
0
0
0
0
0
0
0
0
0
0
0
0
0
0
0
0
0
0
0
0
0
0
0
0
0
0
0
0
0
0
0
0
0
0
0
0
0
0
0
0
0
0
0
0
0
0
0
0
0
0
0
0
0
0
0
0
0
0
0
1
1
1
1
1
1
1
1
2
2
2
2
2
2
2
2
2
2
2
2
2
2
2
2
2
2
2
2
2
2
2
2
2
2
2
2
2
2
2
2
2
2
2
2
2
2
2
2
2
2
2
2
2
2
2
2
2
2
2
2
2
2
2
2
2
2
2
2
2
2
2
2
2
2
2
2
2
2
2
2
2
2
2
2
2
2
2
2
2
2
2
2
2
2
2
2
2
2
2
2
2
2
2
2
2
2
2
2
2
2
2
2
2
2
2
2
2
2
2
2
2
2
2
1
1
1
0
0
0
0
0
0
0
0
0
0
0
0
0
0
0
0
0
0
0
0
0
0
0
0
0
0
0
0
0
0
0
0
0
0
0
0
0
0
0
0
0
0
0
0
0
0
0
0
0
0
0
0
0
0
0
0
0
0
0
0
0
0
0
0
0
0
0
0
0
0
0
0
0
0
0
0
0
0
0
0
0
0
0
0
0
0
0
0
0
0
0
0
0
0
0
0
0
0
0
0
0
0
0
0
0
0
0
0
0
0
0
0
0
0
0
1
1
1
1
1
0
0
0
0
0
0
0
0
0
0
0
0
0
0
0
0
0
0
0
0
0
0
0
0
0
0
0
0
0
0
0
0
0
0
0
0
0
0
0
0
0
0
0
0
0
0
0
0
0
0
0
0
0
0
0
0
0
0
0
0
0
0
0
0
0
2
2
2
2
2
2
2
2
2
2
2
2
2
2
2
2
2
2
2
2
2
2
2
2
2
2
2
2
2
2
2
2
2
2
2
2
2
2
2
2
2
2
2
2
2
2
2
2
2
2
2
2
2
2
2
2
2
2
3
3
3
3
3
3
4
4
4
4
3
3
3
3
3
3
3
3
3
3
3
3
3
3
3
3
3
3
3
3
3
3
3
3
3
3
3
3
3
3
3
3
3
3
3
3
3
3
3
3
3
3
3
3
3
3
3
3
3
3
3
3
3
3
3
3
3
3
3
3
3
3
3
3
3
3
3
3
3
3
3
3
3
3
3
4
4
4
5
5
5
5
5
5
5
5
5
5
5
4
4
4
4
4
4
4
4
4
4
4
4
4
4
4
4
4
4
4
4
4
4
4
4
4
4
4
4
4
4
5
5
5
5
5
5
5
5
5
5
5
5
5
5
5
5
5
5
4
3
4
4
4
4
4
4
4
4
4
4
4
4
4
4
4
4
4
4
4
4
4
4
4
4
4
4
4
4
5
4
3
3
3
2
2
2
2
2
2
2
2
2
2
2
2
2
2
2
2
2
3
3
3
3
3
3
3
3
3
3
3
3
3
3
3
3
3
3
3
3
3
3
3
3
3
3
3
3
3
3
3
3
3
3
3
3
3
3
3
3
3
3
3
3
3
3
3
3
3
3
3
3
3
3
3
3
3
4
4
4
4
4
4
4
4
4
4
4
4
4
4
4
3
3
3
3
3
3
3
3
3
3
3
3
3
3
3
3
3
3
3
3
3
3
3
3
3
3
3
3
3
3
3
3
3
3
3
3
3
3
3
3
3
3
3
3
3
3
3
3
3
2
2
2
2
2
2
2
2
2
2
2
2
2
2
2
2
2
2
0
0
1
1
1
1
1
1
1
1
1
1
1
1
1
1
1
1
1
1
1
1
1
1
0
0
0
0
0
0
0
0
0
0
0
0
0
0
0
0
0
0
0
0
0
0
0
0
0
0
0
0
0
0
0
0
0
0
0
0
0
0
0
0
0
1
1
1
1
1
1
1
1
1
1
1
1
1
1
1
1
1
1
1
1
1
1
1
1
1
1
1
1
1
1
1
1
1
1
1
1
1
1
1
1
1
1
1
1
1
1
1
1
1
1
1
1
1
1
1
1
1
1
1
1
1
1
1
1
1
1
1
1
1
1
1
1
1
1
1
1
1
1
1
1
1
1
1
1
1
1
1
1
1
1
1
1
1
1
1
1
1
1
1
1
0
0
0
0
0
0
0
0
0
0
0
0
0
0
0
0
0
0
0
0
0
0
0
0
0
0
0
0
0
0
0
0
0
0
0
0
0
0
0
0
0
0
0
0
0
0
0
0
0
0
0
0
0
0
0
0
0
0
0
0
0
0
0
0
0
0
0
0
0
0
0
0
0
0
0
0
0
0
0
0
0
0
0
0
0
0
0
0
0
0
0
0
0
0
0
0
0
0
0
0
0
0
0
0
0
0
0
0
0
0
0
0
0
0
0
0
0
0
0
0
0
0
0
0
0
0
0
0
0
0
0
0
0
0
0
0
0
0
0
0
0
0
0
0
0
0
0
0
0
0
0
0
0
0
0
0
0
0
0
0
0
0
0
0
0
0
0
0
0
0
0
0
0
0
0
0
0
0
0
0
0
0
0
0
0
0
0
0
0
0
0
0
0
0
0
0
0
0
0
0
0
0
0
0
0
0
0
0
0
0
0
0
0
0
0
0
0
0
0
0
0
0
0
0
0
0
0
0
0
0
0
0
0
0
0
0
0
0
0
0
0
0
0
0
0
0
0
0
0
0
0
0
0
0
0
0
0
0
0
0
0
0
0
0
0
0
0
0
0
0
0
0
0
0
0
0
0
0
0
0
0
0
0
0
0
0
0
0
0
0
0
0
0
0
0
0
0
0
0
0
0
0
0
0
0
0
0
0
0
0
0
0
0
0
0
0
0
0
0
0
0
0
0
0
0
0
0
0
0
0
0
0
0
0
0
0
0
0
0
0
0
0
0
0
0
0
0
0
0
0
0
0
0
0
0
0
0
0
0
0
0
0
1
1
1
1
1
1
1
1
1
1
1
1
1
1
1
1
1
1
1
1
1
1
1
1
1
1
1
1
1
1
1
1
1
1
1
1
1
1
1
1
1
1
1
1
1
1
1
1
1
1
1
1
1
1
1
1
1
1
1
1
1
1
1
1
1
1
1
1
1
1
1
1
1
1
1
1
1
1
1
1
1
1
1
1
1
1
1
1
1
1
1
1
1
1
1
1
1
1
1
1
1
1
1
1
1
1
1
1
1
1
1
1
1
1
1
1
1
1
1
1
1
1
1
1
1
1
1
1
1
1
1
1
1
1
1
1
1
1
1
1
1
1
1
1
1
1
1
1
1
1
1
1
1
1
1
1
1
1
1
1
1
1
1
1
1
1
1
1
0
0
0
0
0
0
0
1
1
1
1
1
1
1
1
1
1
0
0
0
0
0
0
0
0
0
0
0
0
0
0
0
0
0
0
0
0
0
0
0
0
0
0
0
0
0
0
0
0
0
0
0
0
0
0
0
0
0
0
0
0
0
0
0
0
0
0
0
0
0
0
0
0
0
0
0
0
0
0
0
0
0
0
0
0
0
0
0
0
0
0
0
0
0
0
0
0
0
0
0
0
0
0
0
0
0
0
0
0
0
0
0
0
0
0
0
0
0
0
0
0
0
0
0
0
0
0
0
0
0
0
0
0
0
0
0
0
0
0
0
0
0
0
0
0
0
0
0
0
0
0
0
0
0
0
0
0
0
0
0
0
0
0
0
0
0
0
0
0
0
0
0
0
0
0
0
0
0
0
0
0
0
0
0
0
0
0
0
0
0
0
0
0
0
0
0
0
0
0
0
0
0
0
0
0
0
0
0
0
0
0
0
0
0
0
0
0
0
0
0
0
0
0
0
0
0
0
0
0
0
0
0
0
0
0
0
0
0
0
0
0
0
0
0
0
0
0
0
0
0
0
0
0
0
0
0
0
0
0
0
0
0
0
0
0
0
0
0
0
0
0
0
0
0
0
0
0
0
0
0
0
0
0
0
0
0
0
0
0
0
0
0
0
0
0
0
0
0
0
0
0
0
0
0
0
0
0
0
0
0
0
0
0
0
0
0
0
0
0
0
0
0
0
0
0
0
0
0
0
0
0
0
0
0
0
0
0
0
0
0
0
0
0
0
0
0
0
0
0
0
0
0
0
0
0
0
0
0
0
0
0
0
0
0
0
0
0
0
0
0
0
0
0
0
0
0
0
0
0
0
1
1
1
1
1
1
1
1
1
1
1
1
1
1
1
1
1
1
1
1
1
1
1
1
1
1
1
1
1
1
1
1
1
1
1
1
1
1
1
1
1
1
1
1
1
1
1
1
1
1
1
1
1
1
1
1
1
1
1
1
1
1
1
1
1
1
1
1
1
1
1
2
2
2
2
2
2
2
2
2
2
2
2
2
2
2
2
2
2
2
2
2
2
2
2
2
2
2
2
2
2
2
2
2
2
2
2
2
2
2
2
2
2
2
2
2
2
2
2
2
2
2
2
2
2
2
2
2
2
2
2
2
1
1
1
1
1
1
1
1
1
1
1
1
1
0
0
0
0
0
0
0
0
0
0
0
0
0
0
0
0
0
0
0
0
0
0
0
0
0
0
0
0
0
0
0
0
0
0
0
0
0
0
0
0
0
0
0
0
0
0
0
0
0
0
0
0
0
0
0
0
0
0
0
0
0
0
0
0
0
0
0
0
0
0
0
0
0
0
0
0
0
0
0
0
0
0
0
0
0
0
0
0
0
0
0
0
0
0
0
0
0
0
1
1
1
1
1
1
1
1
1
1
1
1
1
1
1
1
1
1
1
1
1
1
1
1
1
1
1
1
1
1
1
1
1
1
1
1
1
1
1
1
1
1
1
1
1
1
1
1
1
1
1
1
1
1
1
1
1
1
1
1
1
1
1
1
1
1
1
1
1
1
1
1
1
1
1
1
1
1
1
1
1
1
1
1
1
1
1
1
1
3
3
3
3
3
3
3
3
3
3
3
3
3
3
4
4
4
4
4
4
4
4
4
4
4
3
3
3
3
3
3
3
3
3
4
4
4
4
4
4
4
4
4
4
4
4
4
4
4
4
4
4
4
4
4
4
4
4
4
4
4
4
4
4
4
4
4
4
4
4
4
4
4
4
4
4
4
4
4
4
4
4
4
4
4
4
4
4
4
4
3
3
3
3
3
3
3
3
3
3
3
3
3
3
3
3
3
3
3
3
3
3
3
3
3
3
3
3
3
3
3
3
3
3
3
3
3
3
3
3
1
1
1
1
1
1
1
1
1
1
1
1
1
1
1
1
1
1
1
1
1
1
1
1
1
1
1
1
1
1
1
1
1
1
1
1
1
1
1
1
1
1
1
1
1
1
1
1
1
1
1
1
1
1
0
0
0
0
0
0
0
0
0
0
0
0
0
0
0
0
0
0
0
0
0
0
0
0
0
0
0
0
0
0
0
0
0
0
0
0
0
0
0
0
0
0
0
0
0
0
0
0
0
0
1
1
1
1
1
1
1
1
1
1
1
1
2
2
2
2
2
2
2
2
2
2
2
2
2
2
2
2
2
2
2
2
2
2
2
2
2
2
2
2
2
2
2
2
2
2
2
2
2
2
2
2
2
2
2
2
2
2
2
2
2
2
2
2
2
2
2
2
2
2
2
2
2
2
2
2
2
2
2
2
2
2
2
2
2
2
2
2
2
2
2
2
2
2
2
2
2
2
2
2
2
2
2
2
2
2
2
2
2
2
2
2
2
1
1
1
1
1
1
1
1
1
1
1
1
1
1
1
1
1
1
1
1
1
1
1
1
1
1
1
1
1
1
1
1
1
1
1
1
1
1
1
1
0
0
0
0
0
0
0
0
0
0
0
0
0
0
0
0
0
0
0
0
0
0
0
0
0
0
0
0
0
0
0
0
0
0
0
0
0
0
0
0
0
0
0
0
0
0
0
0
0
0
0
0
0
0
0
0
0
0
0
0
0
0
0
0
0
0
0
0
0
0
0
0
0
0
0
0
0
0
0
0
0
0
0
0
0
0
0
0
0
0
0
0
0
0
0
0
0
0
0
0
0
0
0
0
0
0
0
0
0
0
0
0
0
0
0
0
0
0
0
0
0
0
0
0
0
0
0
0
0
0
0
0
0
0
0
0
0
0
0
0
0
0
0
0
0
0
0
0
0
0
0
0
0
0
0
0
0
0
0
0
0
0
0
0
0
0
0
0
0
0
0
0
0
0
0
0
0
0
0
0
0
0
0
0
0
0
0
0
0
0
0
0
0
0
0
0
0
0
0
0
0
0
0
0
0
0
0
0
0
0
0
0
0
0
0
0
0
0
0
0
0
0
0
0
0
0
0
0
0
0
0
0
0
0
0
0
0
0
0
0
0
0
0
0
0
0
0
0
0
0
0
0
0
0
0
0
0
0
0
0
0
0
0
0
0
0
0
0
0
0
0
0
0
0
0
0
0
0
0
0
0
0
0
0
0
0
0
0
0
0
0
0
0
0
0
0
0
0
0
0
0
0
0
0
0
0
0
0
0
0
0
0
0
0
0
0
0
0
0
0
0
0
0
0
0
0
0
0
0
0
0
0
0
0
0
0
0
0
0
0
0
0
0
0
0
0
0
0
0
0
0
0
0
0
0
0
0
0
0
0
0
0
0
0
0
0
0
0
0
0
0
0
0
0
0
0
0
0
0
0
0
0
0
0
0
0
0
0
0
0
0
0
0
0
0
0
0
0
0
0
0
0
0
0
0
0
0
0
0
0
0
0
0
0
0
0
0
0
0
0
0
0
0
0
0
0
0
0
0
0
0
0
0
0
0
0
0
0
0
0
0
0
0
0
0
0
0
0
0
0
0
0
0
0
0
0
0
0
0
0
0
0
0
0
0
0
0
0
0
0
0
0
0
0
0
0
0
0
0
0
0
0
0
0
0
0
0
0
0
0
0
0
0
0
0
0
0
0
0
0
0
0
0
0
0
0
0
0
0
0
0
0
0
0
0
0
0
0
0
0
0
0
0
0
0
0
0
0
0
0
0
0
0
0
0
0
0
0
0
0
0
0
0
0
0
0
0
0
0
0
0
0
0
0
0
0
0
0
0
0
0
0
0
0
0
0
0
0
0
0
0
0
0
0
0
0
0
0
0
0
0
0
0
0
0
0
0
0
0
0
0
0
0
0
1
1
1
1
1
1
1
1
1
1
1
1
1
1
1
1
1
1
1
1
1
1
1
1
1
1
1
1
1
1
1
1
1
1
1
1
1
1
1
1
1
1
1
1
1
1
1
1
1
1
1
1
1
1
1
1
1
1
1
1
1
1
1
1
1
1
1
1
1
1
1
1
1
1
1
1
1
1
1
1
1
1
1
1
1
1
0
0
0
0
0
0
0
0
0
0
0
0
0
0
0
0
0
0
0
0
0
0
0
0
0
0
0
0
0
0
0
0
0
0
0
0
0
0
0
0
0
0
0
0
0
0
0
0
0
0
0
0
0
0
0
0
0
0
0
0
0
0
0
0
0
0
0
0
0
0
0
0
0
0
0
0
0
0
0
0
0
0
0
0
0
0
0
0
0
0
0
0
0
0
0
0
0
0
0
0
0
0
0
0
0
0
0
0
0
0
0
0
0
0
0
0
0
0
0
0
0
0
0
0
0
0
0
0
0
0
0
0
0
0
0
0
0
0
0
0
0
0
0
0
0
0
0
0
0
0
0
0
0
0
0
0
0
0
0
0
0
0
0
0
0
0
0
0
0
0
0
0
0
0
0
0
0
0
0
0
0
0
0
0
0
0
0
0
0
0
0
0
0
0
0
0
0
0
0
0
0
0
0
0
0
0
0
0
0
0
0
0
0
0
0
0
0
0
0
0
0
0
0
0
0
0
0
0
0
0
0
0
0
0
0
0
0
0
0
0
0
0
0
0
0
0
0
0
0
0
0
0
0
0
0
0
0
0
0
0
0
0
0
0
0
0
0
0
0
0
0
0
0
0
0
0
0
0
0
0
0
0
0
0
0
0
0
0
0
0
0
0
0
0
0
0
0
0
0
0
0
0
0
0
0
0
0
0
0
0
0
0
0
0
0
0
0
0
0
0
0
0
0
0
0
0
0
0
0
0
0
0
0
0
0
0
0
0
0
0
0
0
0
0
0
0
0
0
0
0
0
0
0
0
0
0
0
0
0
0
0
0
0
0
0
0
0
0
0
0
0
0
0
0
0
0
0
0
0
0
0
0
0
0
0
0
0
0
0
0
0
0
0
0
0
0
0
0
0
0
0
0
0
0
0
0
0
0
0
0
0
0
0
0
0
0
0
0
0
0
0
0
0
0
0
0
0
0
0
0
0
0
0
0
0
0
0
0
0
0
0
0
0
0
0
0
0
0
0
0
0
0
0
0
0
0
0
0
0
0
0
0
0
0
0
0
0
0
0
0
0
0
0
0
0
0
0
0
0
0
0
0
0
0
0
0
0
0
0
0
0
0
0
0
0
0
0
0
0
0
0
0
0
0
0
0
0
0
0
0
0
0
0
0
0
0
0
0
0
0
0
0
0
0
0
0
0
0
0
0
0
0
0
0
0
0
0
0
0
0
0
0
0
0
0
0
0
0
0
0
0
0
0
0
0
0
0
0
0
0
0
0
0
0
0
0
0
0
0
0
0
0
0
0
0
0
0
0
0
0
0
0
0
0
0
0
0
0
0
0
0
0
0
0
0
0
0
0
0
0
0
0
0
0
0
0
0
0
0
0
0
0
0
0
0
0
0
0
0
0
0
0
0
0
0
0
0
0
0
0
0
0
0
0
0
0
0
0
0
0
0
0
0
0
0
0
0
0
0
0
0
0
0
0
0
0
0
0
0
0
0
0
0
0
0
0
0
0
0
0
0
0
0
0
0
0
0
0
0
0
0
0
0
0
0
0
0
0
0
0
0
0
0
0
0
0
0
0
0
0
0
0
0
0
0
0
0
0
0
0
0
0
0
0
0
0
0
0
0
0
0
0
0
0
0
0
0
0
0
0
0
0
0
0
1
1
1
1
1
1
1
1
1
1
1
1
1
1
1
1
1
1
1
1
1
1
1
1
1
1
1
1
1
1
1
1
1
1
1
1
1
1
1
1
1
1
1
1
1
1
1
1
1
1
1
1
1
1
1
1
1
1
1
1
1
1
1
1
1
1
1
1
1
1
1
1
1
1
1
1
1
1
1
1
1
1
1
1
1
1
1
1
1
1
1
1
1
1
1
1
1
1
1
1
1
1
1
1
1
1
1
0
0
0
0
0
0
0
0
0
0
0
0
0
0
0
0
0
0
0
0
0
0
0
0
0
0
0
0
0
0
0
0
0
0
0
0
0
0
0
0
0
0
0
0
0
0
0
0
0
0
0
0
0
0
0
0
0
0
2
2
2
2
2
2
2
2
2
2
2
2
2
2
2
2
2
2
2
2
2
2
2
2
2
2
2
2
2
2
2
2
2
2
2
2
2
2
2
2
2
2
2
2
2
2
2
2
1
1
1
1
2
2
2
2
2
2
2
2
2
2
2
2
2
2
2
2
2
2
2
2
2
2
2
2
2
2
2
2
2
2
2
2
2
2
2
2
2
2
2
2
2
2
2
2
2
2
2
2
2
2
2
2
2
2
2
2
2
2
2
2
2
2
2
2
2
2
2
2
2
2
1
1
1
1
1
2
2
2
2
2
2
2
2
2
2
2
2
2
2
2
2
2
2
2
2
2
2
2
2
2
2
2
2
2
2
2
2
2
2
2
2
2
2
2
2
2
2
2
2
2
2
2
2
2
2
2
2
2
2
2
2
3
3
3
3
3
3
3
3
3
3
3
3
3
3
2
2
2
2
2
2
2
2
2
2
2
2
2
2
2
2
2
2
2
2
2
2
2
2
2
2
2
2
2
2
2
2
2
2
2
2
2
2
2
2
2
2
2
2
1
1
1
1
1
1
1
1
1
1
1
1
1
1
1
1
1
1
1
1
1
1
1
1
1
1
1
1
1
2
2
2
2
2
2
2
2
2
2
2
2
2
2
2
2
2
2
2
2
2
2
2
2
2
2
2
2
2
2
2
2
2
2
2
2
2
2
2
2
2
2
2
2
2
2
2
2
2
2
2
2
2
2
2
2
2
2
2
2
2
2
2
1
1
1
1
1
1
1
0
0
0
0
0
0
0
0
0
0
0
0
0
0
0
0
0
1
1
1
1
1
1
1
1
1
1
1
1
1
1
1
1
1
1
1
1
1
1
1
1
1
1
1
1
1
1
1
1
1
1
1
1
1
1
1
1
1
1
1
1
1
1
1
1
1
1
1
1
1
1
1
1
1
1
1
1
1
1
1
1
1
1
1
1
1
1
0
0
0
0
0
0
0
0
0
0
0
0
0
0
0
0
0
0
0
0
0
0
0
0
0
0
0
0
0
0
0
0
0
0
0
0
0
0
0
0
0
0
0
0
0
0
0
0
0
0
0
0
0
0
0
0
0
0
0
0
0
0
0
0
0
0
0
0
0
0
0
0
0
0
0
0
0
0
0
0
0
0
0
0
0
0
0
0
0
0
0
0
0
0
0
0
0
0
0
0
0
0
0
0
0
0
0
0
0
0
0
0
0
0
0
0
0
0
0
0
0
0
0
0
0
0
0
0
0
0
0
0
0
0
0
0
0
0
0
0
0
0
0
0
0
0
0
0
0
0
0
0
0
0
1
1
1
1
1
1
1
1
1
1
1
1
1
1
1
1
1
1
1
1
1
1
1
1
1
1
1
1
1
1
1
1
1
1
1
1
1
1
1
1
1
2
2
2
2
2
2
2
2
2
2
2
2
2
2
2
2
2
2
2
2
2
2
2
2
2
2
2
2
2
2
2
2
2
2
2
2
2
2
2
3
3
3
3
4
4
4
4
4
4
4
4
4
4
4
4
4
4
4
4
4
4
4
4
4
4
4
4
4
4
4
4
4
4
4
4
4
4
4
4
4
4
4
4
4
4
4
3
2
2
2
2
2
2
2
2
2
2
2
2
2
2
2
2
2
2
2
2
2
2
2
2
2
2
2
2
2
2
2
2
2
2
2
2
2
2
2
2
2
2
2
2
2
2
2
2
2
2
2
2
2
2
2
2
2
1
1
1
1
1
1
1
1
1
1
0
0
0
0
0
0
0
0
0
0
0
0
0
0
0
0
0
0
0
0
0
0
0
0
0
0
0
1
1
1
1
1
1
1
1
1
1
1
1
1
2
2
2
2
2
2
2
2
2
2
2
2
2
2
4
4
5
5
5
5
5
5
5
5
5
5
5
5
5
5
5
5
5
5
5
5
5
5
5
5
5
5
5
5
5
5
5
5
5
5
5
5
5
5
5
5
5
5
5
5
5
5
5
5
5
5
5
5
5
5
5
5
5
5
5
5
5
5
5
5
5
5
5
5
5
5
6
6
6
6
6
6
6
6
6
6
6
6
6
6
6
6
6
4
4
4
4
4
3
2
2
3
3
3
3
3
3
3
3
3
3
3
3
3
3
3
3
1
1
1
1
1
1
1
1
1
1
1
2
3
3
5
6
7
10
11
11
11
11
11
11
11
12
12
12
12
13
13
13
13
13
14
14
14
14
15
15
15
25
27
29
30
30
31
31
34
37
37
37
38
39
39
39
40
40
40
40
40
40
40
40
40
39
39
39
39
39
39
39
40
40
41
41
41
42
43
43
44
44
45
45
45
45
45
45
45
46
46
46
46
46
47
47
47
47
47
47
47
47
48
48
48
48
48
48
48
48
48
48
48
48
48
48
48
48
48
48
48
48
48
48
48
48
49
50
50
50
50
50
50
50
50
51
51
51
51
51
51
52
53
53
53
53
53
53
53
53
52
53
53
52
51
51
51
51
51
51
51
51
51
51
50
50
50
47
46
46
45
45
45
45
45
45
44
43
44
37
37
34
35
33
32
32
32
32
33
32
34
34
34
33
31
31
31
29
31
31
32
31
30
30
30
30
30
30
30
30
30
30
30
30
30
30
31
31
31
31
31
32
33
34
35
35
35
35
35
34
34
34
34
34
34
34
34
34
34
34
34
34
34
34
34
34
34
34
35
35
38
38
38
37
35
35
36
36
36
36
36
36
36
36
36
37
36
36
36
33
33
34
34
34
34
34
35
34
33
33
33
33
33
33
33
33
33
33
34
34
34
34
33
32
32
32
32
35
34
34
34
34
34
34
34
34
34
34
34
34
34
34
34
34
34
33
33
33
33
34
33
33
33
33
33
33
33
33
33
32
29
28
27
28
27
28
29
29
30
30
30
30
30
30
29
29
30
31
28
28
25
23
23
23
22
22
22
22
22
22
22
21
21
20
20
20
20
20
20
20
21
21
21
22
22
22
22
22
22
22
22
22
22
32
43
58
58
67
149
180
194
208
213
216
221
223
226
230
230
236
240
241
254
253
255
256
301
314
313
313
317
337
337
337
343
344
345
345
344
356
372
374
377
377
380
381
385
395
394
399
403
404
405
406
406
411
414
413
414
418
424
424
425
465
466
472
474
475
478
478
482
481
509
519
527
549
549
551
551
558
575
579
583
585
588
590
590
590
590
592
592
591
596
596
606
608
605
613
617
620
620
622
625
625
627
627
628
632
635
646
659
676
679
689
692
699
701
703
762
773
784
791
791
794
796
794
794
795
795
795
792
792
793
794
798
795
765
744
724
729
726
727
733
750
748
750
750
738
748
751
748
748
749
778
752
764
765
770
792
791
818
820
821
839
846
845
851
854
848
850
863
861
888
907
944
947
951
958
957
958
958
957
967
973
975
976
974
974
1013
1012
1021
1033
1047
1056
1070
1080
1168
1182
1211
1215
1238
1270
1272
1302
1329
1319
1316
1277
1274
1291
1293
1320
1322
1332
1339
1352
1390
1471
1482
1486
1500
1511
1510
1537
1560
1559
1559
1573
1675
1702
1788
1799
1797
1815
1840
1841
1850
1902
1907
1904
1905
1924
1928
1962
1975
2025
2046
2055
2073
2075
2075
2077
2093
2122
2130
2173
2176
2179
2183
2184
2187
2194
2213
2213
2211
2222
2224
2228
2257
2264
2264
2263
2279
2252
2260
2270
2295
2310
2331
2337
2344
2347
2355
2364
2375
2386
2388
2391
2395
2396
2400
2405
2406
2408
2405
2402
2392
2393
2392
2393
2394
2395
2394
2410
2410
2410
2408
2403
2422
2326
2330
2315
2253
2252
2251
2142
2138
2127
2123
2106
2116
2108
2108
2097
2093
2093
2092
2100
2115
2125
2116
2114
2085
2082
2083
2058
2059
2058
2059
2059
2016
2013
2016
2014
2019
2018
2026
2018
2012
2019
1995
1994
2004
1981
1980
1967
1947
1936
1929
1935
1940
1943
1957
1974
1993
2004
2007
1774
1753
1741
1470
1443
1424
1298
1223
1017
970
864
863
855
832
851
849
911
910
915
892
893
895
892
924
923
910
912
829
828
804
764
742
736
754
755
765
766
765
768
766
768
769
771
772
776
777
776
783
784
795
795
795
791
786
786
781
760
748
738
715
697
678
677
677
682
683
684
684
688
688
682
683
683
683
683
684
684
691
690
684
683
668
661
660
661
658
651
648
648
651
651
654
653
660
660
660
661
664
664
665
665
665
665
684
688
688
689
692
694
694
706
708
711
712
720
714
710
704
711
692
693
687
678
672
664
507
484
476
479
482
469
463
459
455
447
443
434
409
392
398
378
378
376
375
372
371
372
374
372
372
371
366
367
367
366
367
367
369
370
371
370
370
359
358
358
351
345
343
340
340
346
350
350
349
348
349
349
350
351
352
349
344
342
339
336
335
336
333
327
314
305
304
304
304
304
310
310
311
310
309
304
304
308
304
304
285
261
247
247
250
248
258
259
261
262
263
263
263
268
271
271
259
247
243
239
238
239
241
243
248
239
233
232
225
227
229
231
232
234
233
230
230
229
228
229
224
223
219
224
224
223
223
223
222
222
222
221
221
220
219
209
207
205
199
199
192
191
192
193
198
199
202
203
203
201
201
199
199
199
199
199
199
199
197
198
203
206
209
209
209
210
211
208
209
210
210
205
204
204
203
204
204
206
207
207
208
211
211
211
213
215
215
215
215
216
219
221
217
217
220
219
221
218
215
208
200
185
184
188
187
188
187
189
190
195
196
197
197
199
199
202
203
203
203
203
207
208
208
208
211
211
210
210
210
211
210
207
205
206
208
207
207
206
206
209
209
207
205
207
207
206
208
208
209
220
225
226
228
228
227
227
229
230
230
231
231
229
225
226
225
226
230
228
231
232
242
243
250
249
250
248
246
245
243
244
245
245
251
252
267
264
262
261
264
264
264
268
268
270
273
271
272
272
271
270
268
269
272
282
285
264
264
261
264
262
263
263
265
266
266
269
269
269
273
274
276
276
279
283
284
287
286
282
279
278
281
287
287
288
291
291
291
289
288
286
277
277
261
260
261
259
255
256
244
244
240
239
237
237
236
236
235
235
235
235
237
237
237
243
244
244
249
249
249
249
251
253
253
253
254
254
256
258
259
260
260
260
261
266
266
271
268
264
261
260
261
256
256
257
257
257
254
242
224
224
224
222
222
219
212
169
166
165
167
168
169
176
175
175
177
177
178
178
176
174
174
174
173
175
184
188
201
202
202
203
203
203
203
203
204
204
204
202
200
200
200
201
203
203
203
203
203
205
206
206
212
214
219
219
219
219
219
220
228
228
229
234
237
238
238
243
243
243
247
244
236
238
230
227
217
213
212
208
208
217
222
224
222
222
224
224
224
226
226
226
226
226
227
229
229
229
230
230
237
238
238
237
238
237
232
232
233
221
220
217
217
218
218
217
218
214
216
215
215
217
215
227
227
227
231
231
233
229
239
238
238
238
237
236
235
239
238
234
234
234
223
225
225
224
220
218
222
224
233
233
231
235
237
236
234
234
234
234
235
237
250
250
250
253
256
256
256
257
260
261
262
262
261
261
262
262
261
261
265
266
267
266
261
276
277
277
276
274
278
281
283
284
283
283
285
270
265
265
272
273
272
278
277
276
278
279
280
281
288
291
292
295
294
297
296
296
301
300
308
313
313
312
314
318
319
320
320
319
327
334
335
342
343
349
353
374
365
363
344
350
340
348
349
344
351
363
369
368
371
372
374
375
376
377
382
387
389
391
395
397
399
400
411
414
425
429
430
433
437
457
458
460
470
468
474
473
479
479
481
482
480
479
485
487
503
503
504
503
508
508
520
524
530
536
550
558
558
558
561
563
565
571
573
573
575
576
578
578
580
581
580
579
578
577
576
574
574
575
577
577
579
583
583
591
593
594
595
595
597
596
597
597
597
599
596
596
596
607
610
610
606
607
607
609
605
604
605
603
604
595
595
596
596
592
571
563
559
559
558
522
519
519
483
476
466
438
432
431
408
410
404
403
405
403
400
399
401
401
400
400
400
400
400
400
397
397
397
397
397
397
396
390
390
387
386
386
386
386
386
386
386
386
387
387
385
379
363
318
315
207
205
200
175
170
162
149
146
133
133
133
133
131
129
128
128
131
131
132
131
128
127
127
125
125
125
124
124
124
124
123
126
128
128
128
124
124
123
123
123
123
122
122
120
119
116
101
79
69
64
61
61
59
55
55
54
52
48
46
44
43
43
43
43
41
41
40
39
39
38
37
35
35
35
34
34
34
34
34
34
34
34
34
34
34
34
34
34
34
34
34
34
34
34
34
34
34
34
34
34
34
39
44
62
63
65
69
72
73
74
75
74
76
75
80
78
78
78
79
80
81
83
83
85
85
85
85
85
86
87
89
90
90
93
94
94
94
94
96
96
98
99
88
89
87
87
87
86
89
88
89
91
91
96
97
97
98
98
98
99
100
100
101
101
102
104
105
105
106
107
108
109
109
110
112
115
117
118
119
124
124
127
127
127
130
141
144
145
145
145
146
148
152
152
153
153
153
153
153
153
154
154
154
154
154
154
154
155
155
155
155
155
156
156
156
156
156
156
156
157
157
157
158
158
158
159
159
159
159
159
161
159
159
158
151
149
139
130
121
111
111
110
110
109
109
112
111
111
111
111
113
113
117
118
118
117
108
108
103
103
103
103
102
108
108
108
108
108
109
109
110
111
114
118
118
116
116
115
115
116
116
118
118
118
118
118
118
118
120
121
123
123
123
122
123
123
123
126
127
125
124
119
120
122
96
91
90
89
81
80
78
78
81
83
85
88
89
89
89
89
89
90
91
91
91
91
91
91
91
91
90
91
91
90
90
91
93
93
93
94
95
95
95
95
96
99
101
101
101
102
102
102
102
103
106
105
104
107
108
110
111
111
111
111
111
116
115
115
115
115
114
115
116
119
120
122
122
121
123
125
124
123
117
115
115
119
119
119
119
120
120
120
120
121
123
123
115
114
114
114
115
110
109
109
111
111
110
109
108
108
108
108
108
108
111
112
112
112
112
112
110
110
110
110
109
108
108
107
107
108
108
108
108
107
107
106
104
104
104
104
104
103
103
103
103
103
103
103
102
102
102
102
102
103
103
104
104
107
107
107
107
107
107
107
103
102
102
102
103
101
101
104
104
101
101
92
92
92
73
70
63
58
49
48
47
48
47
49
49
47
46
48
46
44
43
44
44
44
44
43
42
42
41
41
41
41
48
49
49
48
51
51
52
52
53
54
54
55
57
58
58
59
60
60
63
64
65
64
64
65
66
65
66
64
63
63
64
65
65
65
65
65
65
66
67
67
67
67
68
69
68
68
68
68
73
73
73
73
74
74
73
73
73
73
73
74
74
74
75
75
75
75
75
75
75
75
75
75
75
75
76
76
74
75
77
77
79
79
79
79
79
79
80
80
80
81
82
84
84
84
84
84
84
83
83
84
84
84
84
86
87
87
85
84
81
81
80
80
81
82
82
78
77
77
77
78
79
82
82
82
82
82
83
83
84
85
86
88
88
87
86
86
86
87
86
86
83
78
77
65
62
63
63
64
59
58
67
67
67
66
66
66
65
65
65
65
65
66
66
68
68
69
69
69
71
72
72
72
73
73
75
76
76
78
78
78
78
78
77
79
79
79
78
77
77
77
78
84
88
88
88
88
88
88
88
87
87
90
91
90
90
90
90
89
88
88
88
88
91
96
97
97
96
96
98
98
99
101
101
101
102
105
109
109
110
110
110
113
119
119
121
124
124
124
124
124
125
127
130
130
132
134
134
134
135
136
137
139
141
140
140
140
140
144
144
145
147
147
148
148
148
149
150
151
151
151
152
152
152
152
154
154
152
154
171
168
169
169
160
160
162
161
165
177
181
178
178
179
181
187
192
194
195
197
203
203
203
203
203
203
203
203
203
203
208
208
209
209
208
210
211
212
212
212
212
212
214
214
215
215
215
215
216
216
216
216
216
216
216
216
218
219
219
220
220
226
226
226
226
228
229
236
238
239
239
249
249
250
250
250
252
251
251
250
249
249
248
243
243
239
238
238
237
237
239
239
239
238
241
244
243
241
241
241
241
237
237
246
242
240
230
226
224
224
223
222
223
225
213
211
211
208
200
183
178
175
174
175
172
175
159
147
147
145
145
145
150
151
151
152
152
152
152
152
152
152
152
151
146
146
152
152
152
153
166
166
166
166
167
169
171
172
172
172
175
175
176
176
176
176
171
178
178
176
168
167
166
166
167
168
173
174
174
176
175
174
179
180
180
180
179
184
186
188
189
189
199
202
203
203
203
204
205
207
210
210
210
210
209
208
209
212
212
214
217
216
216
214
214
215
211
213
214
209
209
209
210
211
210
203
198
200
200
201
201
201
202
204
204
202
203
204
211
212
217
219
219
219
220
220
219
219
219
218
221
223
224
226
236
238
238
238
241
240
240
239
238
238
237
238
239
239
234
233
234
230
228
232
230
225
220
227
213
212
213
209
212
212
213
213
211
211
207
207
206
206
207
209
211
210
208
207
207
206
206
205
205
214
214
223
223
225
226
226
226
200
199
202
194
189
173
175
173
171
169
168
170
176
178
177
179
179
179
180
182
181
180
182
184
184
187
188
188
191
191
191
194
194
194
194
194
198
198
200
200
200
200
200
201
202
203
202
200
199
200
202
206
207
211
214
217
217
224
224
226
224
220
203
203
202
202
203
203
203
203
203
199
194
192
186
185
185
181
179
178
178
178
182
182
182
182
182
184
184
184
184
184
184
186
185
184
184
182
182
184
185
185
185
185
185
185
183
180
180
185
184
178
178
176
176
176
174
174
174
173
173
157
155
142
140
138
125
118
121
123
125
124
123
120
120
118
120
118
119
119
121
121
121
121
121
121
121
121
121
125
124
125
122
123
124
124
127
127
128
128
129
129
129
129
130
130
130
130
132
131
131
133
134
134
134
138
135
135
127
127
121
120
122
120
120
117
115
103
101
101
103
104
105
107
106
106
108
110
110
110
110
107
101
101
98
97
97
97
98
93
95
94
94
94
94
94
94
95
95
95
95
95
95
95
95
102
102
103
103
108
111
111
111
111
108
110
113
113
115
115
115
115
116
116
117
117
117
117
116
118
120
120
123
123
123
123
126
129
130
129
129
129
129
127
129
130
134
134
134
133
130
131
128
126
124
119
120
120
118
119
121
122
122
122
122
122
122
122
122
123
124
123
122
122
123
124
123
124
126
128
137
138
138
138
140
141
141
142
149
149
149
149
149
149
151
151
152
151
151
147
147
147
147
147
148
148
151
149
149
148
146
136
134
134
131
127
126
132
130
130
130
131
133
131
131
130
128
127
125
124
125
125
125
125
123
123
124
127
127
127
127
127
127
128
129
129
129
129
129
129
129
129
129
129
129
129
131
131
131
131
131
131
131
132
132
131
131
130
126
123
118
114
101
100
98
97
97
96
97
97
99
98
98
98
98
97
97
96
96
95
89
89
89
88
76
78
77
77
78
78
78
80
81
81
80
82
72
71
70
71
71
70
78
78
79
78
79
79
79
82
83
84
85
85
86
86
86
86
86
89
89
89
91
91
92
93
93
93
94
94
92
93
93
93
93
94
97
98
101
100
100
105
103
103
102
102
102
102
102
102
102
104
106
105
105
106
108
108
110
110
110
111
113
113
113
113
118
116
116
116
118
122
122
122
122
123
123
123
123
123
129
130
125
125
125
125
125
125
126
129
128
128
124
124
123
123
124
124
125
125
127
125
127
127
128
129
133
133
133
133
136
136
139
142
142
142
142
139
135
135
135
136
138
138
138
138
139
140
140
140
144
144
145
146
144
144
144
144
144
142
142
145
142
141
138
138
137
135
134
134
130
131
131
122
120
119
120
119
116
116
116
116
121
121
123
127
128
128
128
130
130
130
130
130
133
134
134
134
134
134
134
134
136
136
136
136
134
136
142
141
134
132
123
122
107
107
103
102
102
103
102
101
103
104
104
105
104
106
106
109
110
112
112
114
115
116
117
117
117
116
118
118
119
122
127
134
134
134
134
134
134
134
137
137
137
138
138
138
137
138
138
139
137
135
131
130
130
130
124
124
122
122
112
110
111
111
113
113
114
114
114
115
117
125
126
126
126
126
126
128
128
129
128
128
126
125
125
123
123
122
123
124
125
129
130
130
130
128
123
121
121
125
125
129
130
128
128
127
124
122
120
118
111
105
102
101
103
105
105
105
105
105
104
103
103
103
103
104
105
107
108
108
108
103
103
102
101
101
101
101
101
101
104
104
104
104
104
104
104
104
105
105
105
102
100
100
100
100
100
101
100
101
101
101
101
101
103
105
105
108
109
109
109
107
106
106
107
105
97
97
93
92
96
96
97
100
100
100
100
101
102
102
104
104
104
105
108
113
114
116
117
117
117
116
116
118
118
119
107
110
110
110
110
115
122
124
124
128
130
129
130
128
129
129
129
131
127
129
130
127
126
127
127
125
122
122
122
125
125
128
131
128
127
127
127
127
127
127
128
128
127
127
127
128
129
128
128
126
126
126
126
127
127
127
126
126
127
127
127
127
127
127
128
129
127
126
126
124
125
125
124
125
124
127
127
127
127
128
128
128
128
128
128
128
128
128
128
128
128
128
130
129
129
129
129
129
129
128
128
128
126
124
124
126
126
127
127
128
128
133
135
136
139
140
141
142
141
141
141
140
140
140
140
140
139
139
137
138
135
135
135
119
119
106
97
95
95
95
94
94
94
93
93
91
87
85
82
78
78
75
73
72
71
72
71
71
70
70
70
70
70
70
70
69
67
62
62
61
61
60
60
61
60
60
58
58
57
53
53
52
53
54
54
54
54
53
52
51
50
48
48
48
48
49
49
49
49
49
49
49
49
49
49
48
48
48
48
49
48
47
47
47
47
47
47
47
48
48
50
50
50
50
50
50
50
50
50
47
47
46
46
44
43
40
39
39
39
39
39
39
39
37
37
37
37
39
39
40
40
40
41
40
40
40
41
41
41
41
41
41
41
41
41
41
41
41
41
41
40
40
40
40
40
40
38
38
37
37
37
37
36
36
36
34
31
30
29
29
29
29
29
29
29
29
30
30
31
29
29
29
29
29
28
29
32
33
33
33
33
33
33
34
34
34
34
34
34
35
35
35
38
37
37
38
38
38
39
38
38
36
35
35
35
35
35
35
35
35
35
35
36
36
36
36
36
36
37
37
37
37
39
40
40
40
40
40
40
41
41
41
41
42
43
43
43
43
43
43
43
43
43
43
43
43
43
43
43
43
43
44
44
42
42
40
39
37
37
37
36
36
34
34
34
34
34
34
36
37
37
37
37
37
37
37
37
37
38
38
37
37
37
38
38
38
36
37
37
37
37
34
33
30
30
31
30
30
30
27
27
28
28
28
28
28
28
28
30
30
30
30
30
30
30
30
30
30
30
30
30
29
27
26
25
25
25
25
24
23
22
22
22
22
22
22
22
22
22
22
22
22
22
22
22
22
22
21
21
21
21
21
21
21
20
20
21
21
23
22
22
22
22
20
21
22
22
22
22
23
23
23
23
24
24
24
24
24
24
24
24
23
23
23
24
24
24
24
24
26
26
26
26
26
26
26
26
26
25
26
26
26
26
26
26
26
26
26
26
26
26
26
26
26
25
23
23
23
23
23
22
22
22
22
22
22
22
22
22
22
18
19
18
18
18
18
19
19
19
19
19
19
19
19
19
19
19
19
19
19
19
20
20
20
20
20
20
20
20
20
20
20
19
19
19
19
19
19
20
19
18
18
18
17
17
17
17
17
17
17
17
17
17
17
17
17
17
13
13
14
14
14
12
12
12
12
12
11
11
11
10
10
10
10
10
11
11
11
10
9
11
11
11
11
11
11
11
11
11
11
11
10
10
10
10
10
9
9
9
10
10
9
9
9
9
10
10
10
10
10
10
10
10
10
10
10
10
10
10
10
11
9
10
10
10
11
11
11
11
11
11
11
11
11
11
12
12
12
12
12
12
12
12
12
13
14
14
14
14
14
14
14
14
14
14
14
14
14
14
14
15
15
15
15
15
16
16
16
15
15
15
16
16
16
16
16
16
16
15
15
16
18
18
18
18
18
18
19
19
20
20
20
19
19
19
19
19
19
19
19
20
20
21
21
23
23
23
23
23
23
23
22
22
22
22
22
22
22
23
23
23
23
23
23
23
23
23
23
23
23
23
23
23
23
23
23
23
23
23
23
23
23
23
23
23
23
23
23
23
23
23
23
23
23
23
23
23
23
23
23
23
23
23
23
21
19
19
18
18
16
15
15
15
15
15
15
16
16
16
16
16
16
16
16
15
15
15
15
15
15
15
15
13
13
13
13
12
12
10
9
9
9
9
9
9
8
8
8
8
8
8
8
8
9
9
9
9
9
9
9
9
9
8
8
8
8
8
7
5
2
1
1
1
1
1
1
1
1
1
1
1
1
1
2
2
7
7
7
21
22
23
24
25
25
32
32
34
34
34
35
35
36
36
36
36
36
37
37
37
37
38
38
38
38
38
41
43
44
44
44
44
44
44
44
44
46
47
49
49
49
49
49
49
49
49
49
50
51
51
53
53
53
53
52
52
52
53
53
55
57
58
58
59
59
59
59
60
61
62
64
64
64
64
64
64
64
64
65
67
67
67
68
72
82
83
83
83
83
83
87
89
90
91
94
94
93
93
93
93
93
93
94
95
97
97
102
103
103
103
103
103
104
108
108
108
108
110
104
106
103
101
95
95
96
96
96
97
98
100
100
95
95
95
95
95
95
95
97
97
97
98
99
99
100
100
100
100
101
101
101
102
102
103
101
101
101
101
103
107
107
108
110
109
110
111
111
111
111
112
116
118
126
126
130
131
132
132
132
132
132
132
132
132
132
132
132
135
137
137
136
144
145
155
152
161
157
153
154
153
154
154
155
160
160
159
160
160
158
158
158
158
159
164
164
167
170
170
169
168
168
168
169
168
168
170
173
176
176
176
177
181
181
185
185
187
187
197
194
191
191
183
178
174
174
174
174
178
182
187
187
187
187
188
185
185
185
188
194
194
194
195
195
195
196
197
202
203
206
205
205
204
204
206
206
207
207
207
213
213
214
218
218
219
219
219
219
219
220
220
218
219
217
217
219
217
214
212
212
210
209
209
208
208
208
211
211
213
215
214
213
213
213
213
211
208
207
204
204
203
206
207
203
205
202
203
202
203
206
208
205
196
195
193
183
170
171
171
173
172
174
174
173
171
170
173
173
169
168
166
167
167
168
167
168
168
167
167
169
171
174
173
173
174
175
173
173
175
176
181
176
170
168
166
165
163
160
159
155
154
152
144
143
143
144
143
144
150
150
152
152
152
152
152
152
151
151
151
152
152
153
148
146
143
142
142
142
142
141
141
139
138
133
131
130
130
140
140
140
143
143
143
142
144
150
152
151
150
152
159
165
168
169
169
169
173
172
172
177
188
186
187
185
186
187
187
187
188
190
190
192
192
193
193
195
197
197
197
197
197
197
198
199
199
203
207
209
228
229
230
231
231
231
230
231
232
231
231
233
238
234
233
232
220
232
226
226
226
227
232
230
225
219
222
221
218
222
219
222
221
220
219
225
241
243
260
258
255
256
252
252
253
254
253
253
255
256
263
266
268
268
268
268
268
269
269
269
269
269
267
269
268
273
283
298
298
297
297
297
301
304
304
313
329
329
330
335
336
336
337
359
362
372
370
362
361
360
362
362
379
383
377
370
366
355
355
355
364
368
391
397
398
398
398
399
400
402
404
405
406
406
411
417
419
421
429
429
429
429
430
430
432
432
433
432
431
432
433
433
430
429
429
431
431
431
441
447
447
448
449
449
450
453
456
461
464
464
464
464
464
465
465
465
464
469
466
463
462
460
461
462
454
456
457
454
454
456
457
457
457
444
445
444
445
436
435
434
434
414
413
412
409
410
396
364
359
359
353
352
354
354
354
355
355
354
353
353
354
355
355
348
344
325
322
322
323
323
323
324
324
324
320
321
319
318
318
318
318
318
320
322
322
321
314
311
308
284
285
253
251
250
201
172
156
134
132
126
121
121
120
118
119
119
120
122
122
125
125
123
121
116
109
110
111
108
96
96
96
96
98
97
94
90
90
92
88
88
87
86
85
76
76
75
76
79
80
80
80
80
82
82
84
84
84
84
87
89
91
90
90
86
86
82
82
84
83
82
80
80
79
78
78
74
73
73
73
73
73
74
75
77
77
77
77
77
73
73
72
72
72
73
73
73
75
74
74
74
75
74
74
79
80
84
86
86
87
88
90
91
91
91
90
91
96
94
94
94
94
95
95
100
101
101
101
97
96
96
95
95
96
95
96
100
101
99
101
101
101
101
102
103
103
104
104
102
103
103
103
103
103
103
101
101
102
103
103
102
102
102
103
103
103
103
104
104
105
104
104
104
106
107
107
107
107
107
108
107
107
108
108
109
109
109
112
114
114
115
115
115
115
116
116
116
116
119
119
117
118
117
115
115
115
115
115
116
117
116
117
121
124
125
126
125
125
125
125
125
124
124
123
124
124
123
123
124
123
123
128
127
127
127
125
124
124
124
124
124
125
124
113
105
100
99
96
84
84
84
84
87
90
90
90
91
91
90
90
90
90
93
93
91
91
93
97
98
100
100
101
101
101
101
101
101
101
103
104
105
106
108
108
108
114
119
118
118
116
115
115
115
114
118
121
120
123
128
128
128
130
134
134
135
136
136
136
139
140
142
143
143
144
145
148
151
153
154
154
156
155
158
157
160
162
162
162
162
164
164
168
168
170
171
172
174
174
192
194
196
198
196
197
199
200
201
207
208
209
208
207
226
234
234
239
240
242
251
250
246
247
249
261
259
266
266
279
282
286
286
289
289
290
290
294
298
297
295
292
292
291
293
294
299
301
301
303
303
302
304
304
304
305
305
306
306
306
307
307
307
306
306
306
305
305
304
298
296
296
295
295
294
294
294
295
296
297
297
297
296
297
299
299
301
301
302
301
302
302
300
300
300
298
298
297
301
301
301
300
301
302
302
302
303
304
304
304
304
303
304
304
300
299
299
300
294
295
293
293
293
293
291
298
298
299
295
293
293
291
291
290
288
290
291
286
272
256
254
245
208
205
205
204
202
203
185
183
183
175
173
165
147
146
145
138
129
127
123
122
122
124
124
123
124
104
98
87
81
82
81
80
80
80
80
80
80
79
79
79
78
83
83
83
84
85
86
86
86
86
86
86
86
86
86
86
86
86
86
87
88
88
88
88
88
88
89
89
89
89
89
89
89
89
89
89
90
89
89
92
93
94
94
94
98
98
98
97
94
94
93
91
89
88
84
73
71
71
72
72
72
72
68
65
65
65
64
64
63
63
64
64
65
65
65
64
64
64
70
71
71
70
69
69
69
69
69
69
69
66
62
55
55
55
55
55
57
57
56
57
57
56
54
54
56
56
56
56
55
55
53
57
55
55
55
54
52
54
55
55
55
55
56
55
55
55
55
56
56
57
58
57
57
57
57
58
57
58
58
59
59
60
60
60
61
61
62
62
62
63
63
57
57
57
57
57
60
62
63
62
64
61
62
62
67
68
74
75
79
80
80
80
80
81
81
81
83
83
84
84
84
84
84
85
85
89
89
89
89
90
90
92
93
96
97
97
105
111
120
124
125
127
127
128
128
132
131
131
130
130
131
131
131
137
137
137
138
138
139
139
144
143
143
143
143
144
144
144
144
146
149
150
150
150
150
152
152
152
153
157
157
160
161
162
163
161
160
160
160
160
161
162
165
165
164
165
167
167
167
167
167
166
169
168
168
167
165
166
169
170
172
172
172
172
171
171
171
171
170
171
175
176
176
176
176
176
175
177
177
180
180
174
174
172
172
172
172
172
172
172
171
171
170
169
163
163
163
164
164
163
163
161
161
160
160
161
159
159
156
157
155
147
146
125
126
119
112
110
103
103
104
103
103
102
102
103
104
104
106
106
103
99
96
95
95
95
93
93
88
87
87
85
85
85
85
83
86
86
85
85
85
88
88
88
89
89
91
91
91
91
89
89
88
89
89
90
90
90
90
90
90
90
89
89
88
87
84
84
84
84
81
80
81
82
78
79
74
74
74
74
73
71
64
47
33
32
32
32
31
31
31
31
31
31
31
31
33
33
33
33
33
33
33
33
34
34
34
34
34
33
33
34
34
34
34
34
34
34
33
33
33
33
30
30
30
30
30
30
30
30
31
31
31
31
31
31
31
31
31
31
31
31
32
32
32
32
32
32
32
32
32
32
32
32
30
30
29
30
30
30
31
31
31
32
32
32
32
32
35
35
35
33
33
33
32
29
25
25
25
24
20
20
18
18
18
18
18
20
20
20
18
19
18
18
18
18
18
19
20
20
20
20
19
20
20
20
20
20
20
20
20
21
21
21
20
20
20
20
20
22
22
22
22
21
21
22
22
22
22
22
22
22
22
22
22
22
22
22
21
21
21
21
24
24
24
25
25
25
25
25
25
26
27
27
27
28
28
28
28
28
28
28
28
27
27
25
25
25
27
27
28
28
28
28
29
30
30
31
31
31
31
31
33
32
32
32
32
32
32
32
32
32
32
34
34
34
34
36
36
39
39
40
40
42
42
42
42
42
42
43
45
44
44
44
46
46
46
48
48
46
47
45
45
44
44
44
45
47
47
47
48
47
47
47
47
47
48
48
50
50
50
51
52
52
52
52
55
55
55
55
55
55
55
56
56
56
56
56
56
56
56
56
56
58
58
62
62
62
62
62
63
63
63
63
63
66
67
64
62
61
61
61
61
61
62
62
62
63
63
63
63
63
60
60
60
60
60
63
66
66
68
68
68
68
69
70
70
70
72
72
72
72
72
72
72
72
71
71
70
66
61
58
56
56
56
56
56
57
57
57
57
57
57
57
57
57
57
57
57
57
57
57
59
59
59
58
57
57
57
66
69
68
69
64
63
60
55
55
54
54
54
53
53
53
53
53
51
51
53
45
46
46
47
48
48
49
52
52
52
52
58
59
59
59
60
60
60
60
60
61
61
64
63
63
63
61
62
63
64
64
64
65
65
65
65
68
70
70
73
73
73
73
74
74
74
74
76
76
76
75
76
77
77
79
78
78
80
80
82
83
86
86
86
85
85
84
86
86
88
88
86
87
87
89
90
90
90
90
90
90
90
90
90
91
91
92
92
94
96
96
97
97
97
99
99
99
99
100
101
101
101
101
101
101
101
101
102
103
103
103
103
103
105
105
105
105
105
106
102
100
99
95
94
94
90
89
88
88
89
90
89
89
89
89
88
92
92
90
90
84
85
87
86
85
84
84
85
85
86
85
85
85
86
96
97
99
96
95
91
92
81
82
82
82
82
72
76
75
75
74
73
73
76
76
75
76
76
76
76
76
79
80
80
81
82
82
83
83
82
82
82
82
82
82
82
82
82
82
82
82
82
82
82
84
86
86
86
85
84
82
82
82
82
82
82
81
79
78
78
78
77
77
76
76
80
83
82
81
81
81
81
81
85
86
87
87
86
86
86
85
87
86
86
86
83
84
85
86
89
89
90
90
89
88
88
89
90
90
87
86
85
84
84
85
86
86
86
85
83
80
80
88
89
89
90
90
87
87
86
86
86
85
85
81
81
72
72
71
70
70
70
70
70
74
74
78
77
76
76
77
77
77
79
79
79
79
81
81
85
85
86
85
88
88
86
86
88
88
89
89
90
91
91
91
93
93
94
87
88
88
88
83
83
82
81
80
81
81
80
82
83
83
83
83
83
83
83
84
87
88
88
88
87
88
88
89
90
95
95
95
94
94
94
94
94
94
94
95
94
93
93
94
94
94
93
93
92
94
93
96
98
96
96
96
96
95
96
97
97
98
98
97
98
99
101
101
103
103
105
107
107
108
108
108
108
112
112
112
112
112
112
112
112
112
111
111
111
109
108
108
108
108
113
114
116
116
115
116
117
117
118
117
116
108
108
107
109
109
109
109
109
108
108
105
105
105
104
103
99
93
89
84
74
73
73
73
74
78
81
82
84
83
82
82
82
83
84
83
83
83
84
85
87
87
87
87
87
87
88
88
90
92
92
92
92
92
92
93
94
94
95
95
95
95
96
97
97
97
97
97
96
96
96
96
97
97
96
96
96
96
96
96
96
100
100
101
101
101
101
101
101
101
100
100
101
100
101
103
107
108
104
104
101
100
101
101
101
101
103
102
102
102
102
102
113
113
113
113
113
113
113
113
113
120
123
122
122
121
120
119
121
123
125
124
126
128
130
132
134
133
132
129
148
157
157
160
155
156
155
155
155
158
158
154
162
161
163
164
166
164
168
170
181
179
180
183
183
188
195
196
198
200
200
202
203
203
205
212
212
217
218
221
223
223
223
223
226
229
229
228
227
227
228
228
228
227
227
227
227
231
231
233
233
239
239
239
243
242
242
242
242
245
245
246
248
250
254
254
254
255
255
259
259
261
261
261
261
261
261
262
264
265
266
266
267
267
272
272
272
272
272
272
271
270
271
270
269
270
269
273
272
272
274
274
274
274
275
275
276
275
276
274
272
272
269
280
280
281
278
277
277
276
267
265
265
268
251
189
177
161
160
158
150
152
155
155
150
148
148
149
150
151
151
150
151
152
153
153
153
153
153
151
152
154
153
152
152
150
151
148
147
149
152
152
152
152
151
141
141
141
141
139
137
135
135
136
138
139
139
138
140
140
140
140
142
141
141
140
140
140
140
139
139
140
140
140
138
137
136
136
135
138
138
138
137
135
135
138
138
139
138
138
138
138
138
138
138
138
136
133
124
123
120
118
115
116
117
118
118
119
117
113
111
111
112
112
107
89
82
80
85
86
87
87
88
89
89
90
90
93
93
93
93
95
96
97
101
102
102
103
102
102
104
104
104
103
102
102
103
102
101
101
101
102
105
105
105
107
106
106
106
108
107
107
108
107
107
104
102
101
101
99
100
100
100
101
102
102
101
101
101
101
102
103
101
101
101
101
99
99
98
99
101
101
100
95
93
92
92
92
91
91
91
91
91
91
91
91
93
93
93
93
93
93
94
94
95
96
96
96
96
96
96
96
96
96
96
97
100
100
98
100
99
100
100
101
100
100
100
101
101
101
102
105
107
101
101
101
100
101
95
96
92
90
87
86
86
90
90
90
90
90
91
91
92
91
91
90
91
90
90
90
90
90
91
90
94
94
94
94
95
94
94
95
95
96
97
97
98
100
99
101
102
98
100
100
100
100
101
102
103
103
103
101
101
101
101
101
101
103
103
102
102
102
102
102
103
102
103
103
103
102
102
102
102
101
101
101
102
104
105
106
106
106
106
106
106
106
106
107
107
107
109
108
108
109
110
110
110
110
110
111
110
109
109
108
108
108
108
109
109
112
108
109
108
108
97
95
94
94
93
95
95
88
85
79
75
76
76
74
74
74
74
71
71
71
71
71
74
74
74
74
77
79
79
81
84
85
85
79
79
80
80
86
86
90
94
94
94
94
96
96
96
96
96
96
96
96
98
98
98
98
98
103
103
103
104
104
107
107
107
108
108
108
108
108
109
108
109
109
109
109
109
109
113
113
113
112
104
105
98
98
98
98
98
97
97
98
98
98
99
100
100
100
100
100
101
101
101
105
106
107
113
116
121
133
133
134
134
134
134
141
145
162
164
165
165
166
166
169
170
171
172
171
181
179
181
179
189
192
192
204
205
203
202
203
208
212
212
212
212
215
213
213
213
214
213
204
203
201
199
200
200
201
201
203
199
197
190
193
195
196
194
191
189
188
188
188
191
205
206
211
213
213
211
211
210
211
210
210
208
204
203
203
203
203
203
203
203
203
203
203
203
203
203
203
203
203
202
202
216
215
217
215
216
214
219
217
217
215
216
214
214
214
215
214
213
211
209
207
205
204
203
199
196
192
198
198
197
197
199
199
195
195
189
177
177
177
171
171
159
159
160
160
163
162
161
159
163
166
169
168
170
170
170
170
173
174
175
177
177
177
177
177
176
176
182
185
185
185
183
178
180
179
179
179
176
176
170
165
165
164
164
163
165
166
166
171
172
172
172
170
172
172
174
174
173
173
172
169
170
171
171
172
172
172
172
172
177
177
178
179
177
175
175
175
175
175
176
177
179
180
180
180
180
180
188
190
192
191
187
188
189
193
194
192
191
185
182
179
177
179
178
177
175
161
164
165
163
165
158
154
155
157
158
157
157
158
160
160
161
161
160
160
160
158
159
159
161
159
164
164
166
166
160
160
160
161
166
170
172
174
171
164
161
159
159
159
144
139
132
131
132
139
140
144
144
144
144
144
144
144
145
145
145
146
146
150
149
149
151
150
151
151
149
150
150
152
170
168
169
170
174
181
181
188
190
191
193
198
198
204
207
208
208
208
209
209
209
209
209
209
211
212
214
214
214
214
224
230
234
236
236
235
237
237
237
238
239
232
230
229
231
229
229
231
233
236
238
238
237
236
236
236
235
234
235
233
234
234
234
234
234
234
233
234
234
233
231
232
232
232
232
234
233
231
231
231
233
232
232
232
232
237
237
238
239
239
239
240
240
245
247
247
245
245
245
248
249
255
256
263
264
265
271
271
272
274
276
275
277
278
271
267
266
267
285
286
297
300
301
302
303
310
321
321
321
322
326
325
325
329
331
331
330
331
319
322
322
328
319
315
299
271
269
261
258
256
257
278
293
293
290
289
295
295
295
300
301
308
312
311
323
323
324
312
309
308
317
318
321
314
315
314
314
317
317
327
328
335
335
333
337
341
345
345
365
367
372
375
377
377
376
377
380
380
383
384
389
393
396
396
396
397
395
396
396
395
397
397
397
398
399
400
402
409
407
412
430
432
441
442
444
445
453
453
458
458
463
467
468
468
480
480
489
489
496
495
495
495
495
498
499
498
504
512
514
511
511
510
509
509
508
509
514
521
519
512
512
497
497
495
495
496
497
491
484
485
485
478
475
474
477
474
474
476
474
474
473
469
469
463
462
459
464
454
455
455
454
457
453
454
451
441
438
408
404
402
391
393
382
366
367
365
357
355
355
355
356
364
365
365
366
366
369
371
373
373
372
375
374
375
377
377
380
380
380
380
381
382
384
387
386
385
385
379
381
381
394
393
389
387
388
366
365
327
326
285
265
203
203
203
203
202
202
198
193
193
192
192
192
194
196
196
197
197
197
197
197
198
200
202
204
202
201
200
200
199
201
201
203
204
205
205
204
204
202
201
201
198
198
200
201
200
203
203
203
204
204
204
203
204
203
198
197
197
195
196
198
198
198
202
193
187
182
182
179
170
167
154
152
150
148
151
152
154
167
164
164
169
173
172
172
173
174
174
183
182
182
182
184
185
185
185
185
184
184
185
199
203
208
207
205
213
212
212
213
214
215
217
217
218
220
220
219
223
233
233
234
236
238
238
237
243
244
244
245
248
262
262
269
270
270
270
270
269
270
271
270
270
267
275
277
280
278
277
276
277
277
277
279
279
282
281
281
281
282
284
284
285
285
282
280
280
280
280
281
281
281
279
278
278
278
280
280
279
279
279
279
278
278
278
278
278
279
279
279
279
280
280
280
280
280
280
280
280
281
281
281
279
278
275
275
273
273
271
270
269
267
267
268
268
257
244
241
231
230
228
228
228
228
228
222
222
222
220
220
216
203
202
202
198
198
198
197
197
196
195
191
191
191
191
191
191
191
191
191
190
190
190
191
191
191
190
190
190
190
184
184
184
183
168
163
157
154
104
76
67
30
28
26
28
27
25
25
23
22
22
22
22
21
20
20
19
19
19
19
19
19
19
19
19
19
19
18
15
11
6
5
5
4
4
4
4
4
4
4
4
4
4
4
4
4
4
4
4
4
4
4
4
4
4
4
4
4
4
4
4
4
4
4
4
4
5
5
5
5
4
4
4
4
4
5
5
5
5
5
5
5
4
4
4
4
4
4
4
4
4
4
4
4
4
4
4
4
5
5
5
5
5
5
5
5
5
5
5
5
5
5
5
5
5
5
5
5
5
5
5
5
5
5
4
4
4
4
4
4
4
4
4
4
4
4
4
4
4
4
4
4
4
4
4
4
4
4
4
4
4
4
4
4
4
4
4
4
4
4
4
4
4
3
3
3
3
3
3
3
3
3
3
3
3
3
3
3
3
3
3
2
2
2
2
1
1
1
1
1
1
1
1
1
1
1
0
0
0
0
0
0
0
0
0
0
0
0
0
0
0
0
0
0
0
0
0
0
0
0
0
0
0
0
0
0
0
0
0
0
0
0
0
0
0
0
0
0
0
0
0
0
0
0
0
0
0
0
0
0
0
0
0
0
0
0
0
0
1
1
1
1
1
1
1
1
2
2
2
2
2
2
2
2
2
2
2
2
2
2
2
2
2
2
2
2
2
2
2
2
2
2
2
2
2
2
2
2
2
2
2
2
2
2
2
2
2
2
2
2
2
2
2
2
2
2
2
2
2
2
2
2
2
2
2
2
2
2
2
2
2
3
3
3
3
3
3
3
4
4
4
4
4
4
4
4
4
4
4
4
4
4
4
4
4
4
4
4
4
4
4
4
4
4
4
4
3
3
3
3
3
3
3
3
3
3
3
3
3
3
3
3
2
2
2
2
2
2
2
2
2
2
2
2
2
2
2
2
2
2
2
2
2
2
2
2
2
2
2
2
2
2
2
2
2
1
1
1
1
1
1
1
1
1
1
1
1
1
1
1
1
1
1
1
1
1
1
1
1
1
1
1
1
1
1
1
1
1
1
1
1
1
1
1
1
1
1
1
1
1
1
1
2
1
1
1
2
2
2
2
2
2
2
2
2
2
2
2
2
2
2
2
2
2
2
2
2
2
2
2
2
2
2
2
2
2
2
2
2
2
2
2
2
2
2
2
2
2
2
2
2
2
2
2
2
2
2
2
2
2
2
2
2
2
2
2
2
2
2
2
2
2
2
2
2
2
2
2
2
2
2
2
2
2
2
2
2
2
2
2
2
2
2
2
2
2
2
2
2
2
2
2
2
2
2
2
2
2
2
2
2
2
2
2
2
2
2
2
2
2
2
1
0
0
0
0
0
0
0
0
0
0
0
0
0
0
0
0
0
0
0
0
0
0
0
0
0
0
0
0
0
0
0
0
0
0
0
0
0
0
0
0
0
0
0
0
0
0
0
0
0
0
0
0
0
0
0
0
0
0
0
0
0
0
0
0
0
0
0
0
0
0
0
0
0
0
0
0
0
0
0
0
0
0
0
0
0
0
0
0
0
0
0
0
0
0
0
0
0
0
0
0
0
0
0
0
0
1
1
1
1
1
1
1
1
1
1
1
1
1
1
1
1
1
1
1
1
1
1
1
1
1
1
1
1
1
1
1
1
1
1
1
1
1
1
1
1
1
2
2
2
2
2
2
2
2
2
2
2
2
2
2
2
2
2
2
2
2
2
2
2
2
2
2
2
2
2
2
2
2
2
2
2
2
2
2
2
2
2
2
2
2
2
2
2
2
2
2
2
2
2
2
2
2
2
2
2
2
2
2
2
2
2
2
2
2
2
2
1
1
1
1
1
1
1
1
1
1
1
1
1
1
1
1
1
2
1
1
1
1
1
1
1
1
1
1
1
1
1
1
1
1
1
1
1
1
1
1
1
1
1
1
1
1
1
1
1
1
1
1
1
1
1
1
1
1
1
1
1
1
1
1
1
1
1
1
1
1
1
1
1
1
1
1
1
1
1
1
1
1
1
1
1
1
1
1
1
1
1
1
1
1
1
1
1
1
1
1
1
1
1
1
1
1
1
1
1
1
1
1
1
1
1
1
1
1
1
1
1
1
1
1
1
1
1
1
1
1
1
1
1
1
1
1
1
1
1
1
1
1
1
1
1
1
1
1
1
1
1
1
1
1
0
0
0
0
0
0
0
0
0
0
0
0
0
0
0
0
0
0
0
0
0
0
0
0
0
0
0
0
0
0
0
0
0
0
0
0
0
0
0
0
0
0
0
0
0
0
0
0
0
0
0
0
0
0
0
0
0
0
0
0
0
0
0
0
0
0
0
0
0
0
0
0
0
0
0
0
0
0
0
0
0
0
1
1
1
1
1
1
1
1
2
2
2
2
2
2
2
2
2
2
2
2
2
2
2
2
2
2
2
2
2
2
2
2
2
2
2
2
2
2
2
2
2
2
2
2
2
2
2
2
2
2
2
2
2
2
2
2
2
2
2
2
2
2
2
2
2
2
2
2
2
2
2
3
2
2
2
2
2
2
2
2
2
2
2
2
2
2
2
2
1
1
1
1
1
1
1
1
1
1
1
1
1
1
1
1
1
1
1
1
1
1
1
1
1
1
1
1
1
1
1
1
1
1
1
1
1
1
1
1
1
1
1
0
0
0
0
0
0
0
0
0
0
0
0
0
0
0
0
0
0
0
0
0
0
0
0
0
0
0
0
0
0
1
1
1
1
1
1
1
1
1
1
1
1
1
1
1
1
1
1
1
1
1
1
1
1
1
1
1
1
1
1
1
1
1
1
1
1
1
1
1
1
1
1
1
1
1
1
1
1
1
1
1
1
1
1
1
1
1
1
1
2
2
2
2
2
2
2
2
2
2
2
2
2
2
2
2
2
2
2
2
2
2
2
2
2
2
2
2
2
2
2
2
2
2
2
2
2
2
2
2
2
2
2
2
2
2
2
2
2
2
2
2
2
2
2
2
2
2
2
2
2
2
2
2
2
2
2
2
2
2
2
2
2
2
2
2
2
2
2
2
2
2
2
2
2
2
2
2
2
2
2
2
2
2
2
2
2
2
2
1
1
1
1
1
0
0
0
0
0
0
0
0
0
0
0
0
0
0
0
0
0
0
0
0
0
0
0
0
0
0
0
0
0
0
0
0
0
1
1
1
1
1
1
1
1
1
1
1
1
1
1
1
1
1
0
0
0
0
0
0
0
0
0
0
0
0
0
0
0
0
0
0
0
0
0
0
0
0
0
0
0
0
0
0
0
0
0
0
0
0
0
0
0
0
0
0
0
0
0
0
0
0
0
0
0
0
0
0
0
0
0
0
0
0
0
0
0
0
0
0
0
0
0
0
0
0
0
0
0
0
0
0
0
0
0
0
0
0
0
0
0
0
0
0
0
0
0
0
0
0
0
0
0
0
0
0
0
0
0
0
0
0
0
0
0
0
0
0
0
0
0
0
0
0
0
0
0
0
0
0
0
0
0
0
0
0
0
0
0
0
0
0
0
0
0
0
0
0
0
0
0
0
0
0
0
0
0
0
0
0
0
0
0
0
0
0
0
0
0
0
0
0
0
0
0
0
0
0
2
2
5
6
6
7
10
12
15
25
26
29
30
30
31
31
39
39
43
48
52
55
56
56
58
61
61
65
67
68
69
71
71
71
71
71
71
72
72
73
74
76
76
76
76
76
79
81
83
84
84
86
87
87
88
90
90
90
90
91
93
93
95
97
97
97
98
98
98
98
98
98
99
103
105
106
107
107
107
107
107
108
110
110
110
110
111
111
111
111
111
111
111
111
112
113
113
114
118
118
118
118
118
118
118
120
120
120
120
123
124
125
125
126
126
128
128
131
131
131
131
131
131
131
131
131
131
131
132
134
134
135
134
134
134
133
132
131
131
131
134
134
129
124
122
120
118
117
117
117
113
113
112
112
112
112
114
114
113
113
113
113
113
112
113
117
117
117
117
112
109
109
109
109
109
106
103
107
106
106
107
106
106
106
107
106
106
104
103
101
101
101
101
101
101
101
101
101
100
99
100
99
99
99
99
98
98
101
100
98
97
97
97
97
98
98
97
97
93
87
82
80
79
81
81
81
81
82
82
81
81
81
81
81
84
84
84
83
81
79
77
74
71
70
70
66
67
66
63
65
65
65
65
64
64
66
66
70
74
77
79
81
80
80
80
80
81
82
82
83
83
81
79
79
81
81
82
82
83
86
89
89
89
89
89
89
91
92
92
92
93
93
93
94
96
100
101
103
103
104
104
104
104
103
105
106
106
107
107
108
108
107
106
108
108
107
109
108
108
108
111
111
110
111
111
111
116
120
120
120
121
126
126
127
128
129
133
131
131
131
131
134
130
130
128
128
125
126
124
124
122
122
124
130
131
129
128
128
131
132
132
132
132
132
132
132
133
133
135
137
140
141
142
143
142
142
143
143
147
148
149
148
150
150
151
151
152
149
152
152
152
150
152
151
150
150
150
152
152
151
151
153
156
162
160
156
156
162
158
160
159
158
157
152
154
157
157
158
157
159
159
162
164
164
165
169
165
164
166
165
167
166
184
183
181
181
189
191
203
211
211
211
213
215
214
217
218
219
219
224
224
225
225
227
230
232
235
238
239
239
240
244
245
248
248
247
247
247
247
247
254
257
257
257
258
261
261
264
267
267
270
268
267
268
268
271
270
271
271
264
265
264
264
263
261
275
276
279
276
276
277
277
279
286
287
287
285
274
274
273
273
272
271
273
273
273
269
269
275
276
272
272
272
274
276
273
273
272
273
272
272
272
272
272
270
270
269
264
263
262
259
258
252
244
241
236
238
238
232
230
227
230
230
230
229
229
226
226
227
227
229
223
221
222
204
203
199
199
200
200
200
200
200
197
196
199
201
201
204
200
195
196
183
183
182
163
162
160
160
150
131
118
115
115
114
113
116
113
113
119
109
105
105
103
103
101
101
101
101
101
100
99
97
97
97
97
96
96
96
96
97
96
96
96
96
96
96
96
96
100
99
99
101
104
101
101
96
96
96
99
99
101
100
99
101
101
107
107
107
107
107
107
107
108
107
108
108
108
109
109
110
111
111
112
112
113
116
117
117
117
117
117
117
119
119
119
119
120
121
124
125
125
123
122
123
124
124
124
124
127
127
127
127
128
128
128
128
129
129
131
131
133
134
134
137
137
137
137
137
141
143
145
143
137
134
134
134
141
143
140
139
140
143
144
144
145
145
145
145
145
146
147
149
149
150
152
150
152
160
160
160
162
163
172
172
175
175
173
173
167
168
168
167
167
155
154
155
155
155
155
160
161
160
160
161
164
164
164
164
163
163
160
160
157
158
154
147
144
145
146
146
146
147
147
149
149
149
149
152
152
151
151
151
151
151
146
147
147
149
151
152
152
152
152
152
152
155
153
153
155
161
162
161
166
166
170
170
172
171
169
169
167
167
167
168
170
171
169
169
170
169
169
166
164
166
167
163
163
161
161
160
160
160
161
160
160
164
160
161
163
164
148
147
142
142
143
139
134
133
138
140
147
150
150
150
150
150
150
151
151
151
152
155
154
154
154
154
154
154
154
154
154
154
154
154
154
154
154
154
154
154
154
154
153
153
153
153
152
152
152
152
152
152
152
152
153
156
157
157
157
156
156
156
157
157
157
157
157
157
157
158
158
159
159
159
159
161
166
166
166
166
166
166
166
166
165
166
166
166
168
172
173
172
172
172
173
170
169
170
167
169
148
139
139
130
127
115
115
115
116
121
123
123
125
131
133
133
135
217
243
243
258
270
272
282
284
302
298
303
297
304
311
330
336
335
341
344
362
372
383
389
390
398
401
402
406
407
408
409
412
412
415
415
418
417
421
422
424
425
427
427
438
438
440
440
439
440
441
447
452
452
454
455
456
456
456
457
460
464
473
482
497
503
506
508
513
512
522
528
531
531
530
533
542
545
560
564
565
565
564
568
577
587
589
590
593
597
601
603
603
603
605
609
612
613
616
616
618
618
619
620
625
625
629
638
639
638
638
640
649
661
668
668
669
671
671
673
675
684
689
693
706
701
707
732
736
735
765
775
780
783
785
784
793
819
815
807
805
807
744
741
739
743
724
745
750
770
776
790
791
792
790
792
792
803
797
732
704
681
656
659
658
665
660
660
663
664
663
672
674
678
681
688
688
687
687
687
688
686
694
692
695
696
697
684
683
683
686
683
683
685
686
688
688
688
693
693
697
695
695
698
698
703
710
708
708
705
705
708
706
706
705
705
708
706
712
713
714
714
714
712
713
712
712
712
711
711
658
658
641
637
638
618
613
597
573
534
468
444
436
431
421
416
410
408
403
395
393
391
394
394
395
389
389
392
397
396
397
399
398
398
396
396
396
398
395
394
395
395
391
366
358
343
335
331
314
304
304
304
304
296
296
293
287
282
275
260
251
252
247
235
233
226
224
225
225
220
208
210
207
208
207
205
204
212
213
216
216
216
213
213
213
215
216
216
219
214
214
213
211
206
203
203
203
202
202
203
202
202
202
203
204
204
204
204
203
203
200
200
199
198
198
202
201
200
199
199
196
198
201
202
199
189
188
184
183
184
181
180
176
173
173
171
173
174
171
174
173
170
170
163
163
163
160
154
152
152
152
151
149
147
144
144
148
146
149
148
147
147
148
148
149
151
151
151
151
151
151
150
150
151
151
151
151
150
150
150
148
148
148
138
128
120
120
122
119
120
120
119
121
122
123
123
125
125
124
125
124
124
123
124
124
124
125
125
126
125
123
124
124
124
122
122
122
122
122
120
118
117
117
117
115
110
105
105
104
104
104
104
104
104
105
105
104
104
104
103
103
102
101
100
98
97
96
96
96
95
95
95
94
92
91
91
88
88
88
88
88
88
88
88
88
88
88
88
88
88
88
88
88
88
88
85
84
83
83
81
81
81
81
81
80
80
78
76
71
59
50
50
48
44
40
37
37
37
37
37
38
38
38
38
37
37
37
35
35
35
35
34
31
31
30
30
30
30
29
29
29
29
29
29
27
22
21
21
21
20
20
20
21
20
20
19
19
18
17
16
16
17
13
9
5
5
5
5
5
7
7
7
7
7
7
7
7
8
9
9
9
8
8
8
9
9
9
10
10
11
11
11
11
11
12
14
14
14
14
14
15
15
15
18
19
19
19
19
19
19
19
19
19
19
19
20
20
20
21
21
21
23
24
24
24
25
25
25
25
27
27
27
28
28
28
28
27
27
28
31
31
31
31
37
37
37
37
37
38
38
38
38
37
37
38
38
38
38
38
38
38
39
39
39
41
40
41
41
41
43
43
43
43
43
44
46
44
44
44
45
45
45
45
45
45
45
45
46
46
47
48
48
48
49
49
50
50
50
50
51
51
51
51
51
51
51
51
51
51
51
52
52
52
52
52
52
52
52
54
54
54
54
55
56
56
56
56
56
56
57
57
57
57
57
57
57
57
57
57
57
57
57
57
57
55
55
55
55
55
55
55
55
57
58
57
57
56
56
56
55
55
55
55
55
55
56
56
57
57
57
56
55
55
54
49
48
47
47
47
47
47
47
49
49
48
39
39
36
37
37
37
37
37
36
36
36
36
35
35
35
34
34
33
33
32
32
33
33
33
33
32
29
28
28
28
29
29
30
30
30
30
30
29
29
28
28
28
25
25
24
21
21
20
20
20
20
20
20
19
18
18
18
18
18
18
18
18
18
18
18
18
18
18
18
18
18
18
16
16
16
16
16
16
16
16
16
16
16
16
16
16
15
15
15
15
15
15
14
14
13
11
9
9
9
8
7
6
6
6
6
6
6
6
6
6
6
6
6
6
6
6
6
6
6
6
6
6
6
6
6
6
6
6
5
5
5
5
5
5
4
3
2
2
2
2
2
2
2
0
0
0
0
0
0
0
0
0
0
0
0
0
0
0
0
0
0
0
0
0
0
0
0
0
0
0
0
0
0
0
0
0
0
0
0
0
0
0
0
0
0
0
0
0
0
0
0
0
0
0
0
0
0
0
0
0
0
0
0
0
0
0
0
0
0
0
0
0
0
0
0
0
0
0
0
0
0
0
0
0
0
0
0
0
0
0
0
0
0
0
0
0
0
0
0
0
0
0
0
0
0
0
0
0
0
0
0
0
0
0
0
0
0
0
0
0
0
0
0
0
0
0
0
0
0
0
0
0
0
0
0
0
0
0
0
0
0
0
0
0
0
0
0
0
0
0
0
0
0
0
0
0
0
0
0
0
0
0
0
0
0
0
0
0
0
0
0
0
0
0
0
0
0
0
0
0
0
0
0
0
0
0
0
0
0
0
0
0
0
0
0
0
0
0
0
0
0
0
0
0
0
0
0
0
0
0
0
0
0
0
0
0
0
0
0
0
0
0
0
0
0
0
0
0
0
0
0
0
0
0
0
0
0
0
0
0
0
0
0
0
0
0
0
0
0
0
0
0
0
0
0
0
0
0
0
0
0
0
0
0
0
0
0
0
0
0
0
0
0
0
0
0
0
0
0
0
0
0
0
0
0
0
0
0
0
0
0
0
0
0
0
0
0
0
0
0
0
0
0
0
0
0
0
0
0
0
0
0
0
0
0
0
0
0
0
0
0
0
0
0
0
0
0
0
0
0
0
0
0
0
0
0
0
0
0
0
0
0
0
0
0
0
0
0
0
0
0
0
0
0
0
0
0
0
0
0
0
0
0
0
0
0
0
0
0
0
0
0
0
0
0
0
0
0
0
0
0
0
0
0
0
0
0
0
0
0
0
0
0
0
0
0
0
0
0
0
0
0
0
0
0
0
0
0
0
0
0
0
0
0
0
0
0
0
0
0
0
0
0
0
0
0
0
0
0
0
0
0
0
0
0
0
0
0
0
0
0
0
0
0
0
0
0
0
0
0
0
0
0
0
0
0
0
0
0
0
0
0
0
0
0
0
0
0
0
0
0
0
0
0
0
0
0
0
0
0
0
0
0
0
0
0
0
0
0
0
0
0
0
0
0
0
0
0
0
0
0
0
0
0
0
0
0
0
0
0
0
0
0
0
0
0
0
0
0
0
0
0
0
0
0
0
0
0
0
0
0
0
0
0
0
0
0
0
0
0
0
0
0
0
0
0
0
0
0
0
0
0
0
0
0
0
0
0
0
0
0
0
0
0
0
0
0
0
0
0
0
0
0
0
0
0
0
0
0
0
0
0
0
0
0
0
0
0
0
0
0
0
0
0
0
0
0
0
0
0
0
0
0
0
0
0
0
0
0
0
0
0
0
0
0
0
0
0
0
0
0
0
0
0
0
0
0
0
0
0
0
0
0
0
0
0
0
0
0
0
0
0
0
0
0
0
0
0
0
0
0
0
0
0
0
0
0
0
0
0
0
0
0
0
0
0
0
0
0
0
0
0
0
0
0
0
0
0
0
0
0
0
0
0
0
0
0
0
0
0
0
0
0
0
0
0
0
0
0
0
0
0
0
0
0
0
0
0
0
0
0
0
0
0
0
0
0
0
0
0
0
0
0
0
0
0
0
0
0
0
0
0
0
0
0
0
0
0
0
0
0
0
0
0
0
0
0
0
0
0
0
0
0
0
0
0
0
0
0
0
0
0
0
0
0
0
0
0
0
0
0
0
0
0
0
0
0
0
0
0
0
0
0
0
0
0
0
0
0
0
0
0
0
0
0
0
0
0
0
0
0
0
0
0
0
0
0
0
0
0
0
0
0
0
0
0
0
0
0
0
0
0
0
0
0
0
0
0
0
0
0
0
0
0
0
0
0
0
0
0
0
0
0
0
0
0
0
0
0
0
0
0
0
0
0
0
0
0
0
0
0
0
0
0
0
0
0
0
0
0
0
0
0
0
0
0
0
0
0
0
0
0
0
0
0
0
0
0
0
0
0
0
0
0
0
0
0
0
0
0
0
0
0
0
0
0
0
0
0
0
0
0
0
0
0
0
0
0
0
0
0
0
0
0
0
0
0
0
0
0
0
0
0
0
0
0
0
0
0
0
0
0
0
0
0
0
0
0
0
0
0
0
0
0
0
0
0
0
0
0
0
2
2
2
3
6
6
6
8
9
9
9
11
11
11
12
13
13
13
13
13
15
15
15
15
19
21
22
22
23
23
23
23
23
23
23
23
23
26
31
33
34
34
34
34
34
38
38
38
38
38
38
38
39
39
41
41
41
41
41
41
42
42
42
42
42
42
42
43
43
44
44
45
45
45
45
45
48
49
50
50
51
52
52
52
52
52
52
52
52
52
52
51
51
53
53
57
57
57
57
58
58
58
58
58
58
58
58
58
58
58
58
59
59
59
60
60
62
62
62
63
63
64
63
63
63
64
68
69
71
71
70
70
70
70
72
72
72
72
72
72
72
72
72
74
73
70
73
71
71
71
70
71
71
71
72
73
73
72
72
70
70
70
70
70
70
70
70
70
70
70
70
70
70
70
70
70
70
70
70
70
70
70
70
71
71
71
72
72
72
72
70
71
66
65
65
65
65
65
65
65
66
66
64
63
63
63
62
63
65
61
62
62
62
62
62
62
62
62
62
62
61
61
60
60
60
60
59
57
56
56
56
56
55
55
55
55
55
54
54
52
52
52
51
50
50
48
45
43
40
41
41
41
41
43
44
44
45
45
43
43
43
43
43
43
44
43
43
41
37
34
31
29
29
29
33
33
32
31
30
30
30
30
30
30
30
30
30
30
30
31
31
32
32
32
31
31
32
33
33
33
35
35
35
36
36
37
37
39
39
40
42
42
41
41
41
41
41
41
40
40
40
41
42
40
40
40
40
40
40
39
39
39
39
41
40
40
40
40
40
39
39
40
40
40
40
40
40
40
40
40
40
40
40
40
40
40
40
40
40
41
41
41
41
41
41
41
41
41
41
41
41
40
40
40
40
40
40
39
39
40
40
40
40
40
40
40
40
40
40
40
40
40
40
40
40
40
40
39
39
40
39
39
39
39
41
40
40
40
40
36
35
33
32
30
29
27
24
22
24
24
22
19
18
16
16
16
16
16
16
16
16
16
16
16
16
16
16
16
16
15
15
17
17
18
18
18
18
19
19
20
20
20
20
20
20
20
20
20
20
20
20
20
20
20
20
20
19
20
20
20
20
20
17
17
17
17
17
17
17
17
19
19
20
20
19
19
20
20
20
20
20
22
23
23
23
23
23
23
23
24
24
24
24
24
24
25
25
25
26
26
27
27
28
28
28
28
31
31
33
33
35
35
38
38
38
38
39
40
40
40
40
40
41
41
41
41
41
41
41
42
45
46
48
49
49
49
49
49
47
47
48
49
49
49
50
50
50
50
50
49
49
47
48
48
49
49
49
49
49
49
50
50
49
49
49
49
49
49
49
49
49
49
49
51
52
53
53
55
56
56
56
56
57
57
57
57
55
57
57
57
57
57
58
59
59
59
59
59
59
58
58
58
58
58
58
59
59
60
60
60
60
61
61
61
61
62
62
62
65
65
65
66
65
66
66
63
63
63
63
62
62
61
62
62
63
63
62
62
63
63
64
64
64
63
63
62
62
62
62
62
62
61
61
60
60
60
60
60
60
60
60
60
60
60
60
60
59
59
58
57
57
56
56
56
56
56
56
56
56
56
56
55
55
55
54
54
54
51
51
50
50
46
46
46
46
47
42
41
38
34
29
25
21
19
19
19
19
19
19
19
18
18
18
17
17
17
16
16
16
16
16
16
16
16
18
17
18
19
20
21
26
32
35
35
38
44
50
50
53
61
68
70
82
83
84
84
85
94
94
94
95
96
97
97
103
103
105
105
102
101
101
103
103
103
106
109
109
111
114
113
113
114
117
117
117
118
120
122
123
123
123
123
123
124
124
127
130
130
131
131
131
131
131
131
131
131
131
131
133
133
133
135
138
139
139
139
139
140
144
151
151
151
153
153
153
153
153
156
156
158
159
159
161
161
161
163
165
165
166
166
166
166
166
169
170
170
170
170
174
174
174
174
171
172
174
174
176
176
179
182
182
185
185
184
184
184
184
185
185
185
185
174
171
169
169
166
166
167
167
168
168
168
168
167
167
169
166
166
165
165
164
165
165
164
164
159
158
157
144
140
138
136
132
130
131
130
130
130
129
129
129
130
131
131
131
131
131
131
131
131
131
131
131
132
133
133
133
132
132
132
132
133
134
134
130
130
129
128
130
128
126
122
122
122
123
123
121
122
123
123
121
122
118
118
120
123
122
121
111
103
101
99
99
101
101
101
99
97
94
93
93
94
93
92
96
92
88
84
84
83
83
84
85
86
86
86
87
87
90
90
87
87
87
88
88
88
88
88
88
87
87
86
86
86
86
86
87
85
85
86
85
84
84
82
82
82
82
83
83
83
80
79
79
77
77
77
77
77
76
76
77
76
75
74
74
74
74
74
75
74
74
74
74
74
74
74
74
74
76
76
76
75
72
72
72
71
71
71
71
71
71
71
72
72
72
71
71
71
72
72
72
71
70
69
70
65
66
65
64
63
63
63
61
61
61
62
61
62
63
64
58
55
54
53
50
50
50
51
51
50
49
44
43
41
41
42
42
43
43
43
43
43
43
43
43
43
43
43
43
43
43
43
43
43
43
43
43
43
43
43
43
43
43
43
43
43
43
43
43
43
43
43
43
43
43
43
43
43
43
43
43
43
43
43
43
43
43
43
43
42
42
42
42
42
42
42
42
42
42
42
42
42
42
42
42
41
40
39
39
39
39
39
39
39
39
37
37
36
36
36
36
36
36
36
36
36
36
36
36
36
29
29
28
26
24
24
24
24
24
24
24
24
24
23
19
19
16
13
4
3
3
3
3
3
3
3
3
3
3
3
2
0
0
0
0
0
0
0
0
0
0
0
0
0
0
0
0
0
0
0
0
0
0
0
0
0
0
0
0
0
0
0
0
0
0
0
0
0
0
0
0
0
0
0
0
0
0
0
0
0
0
0
0
0
0
0
0
0
0
0
0
0
0
0
0
0
0
0
0
0
0
0
0
0
0
0
0
0
0
0
0
0
0
0
0
0
0
0
0
0
0
0
0
0
0
0
0
0
0
0
0
0
0
0
0
0
0
0
0
0
0
0
0
0
0
0
0
0
0
0
0
0
0
0
0
0
0
0
0
0
0
0
0
0
0
0
0
0
0
0
0
0
0
0
0
0
1
1
1
1
1
1
1
1
1
2
2
2
2
2
2
2
2
2
2
2
2
2
2
2
2
2
2
2
2
2
2
2
3
3
3
3
3
3
3
3
3
3
3
3
3
3
3
3
3
3
3
3
3
3
3
3
3
3
3
3
3
3
3
3
3
3
3
3
4
4
4
4
4
4
4
4
4
4
4
4
4
4
4
4
4
4
4
4
4
4
4
4
4
4
4
4
4
4
4
4
4
4
4
4
4
4
3
3
3
3
3
2
2
2
2
2
2
2
2
2
2
2
2
2
2
2
2
2
2
2
2
2
2
2
2
2
3
3
3
3
3
3
3
3
3
3
3
3
3
3
3
3
3
3
3
4
4
4
4
4
4
4
4
4
4
4
4
4
4
4
4
4
4
4
4
4
4
4
4
4
4
4
4
4
4
3
3
3
3
3
3
3
3
3
3
3
3
3
3
3
3
3
3
3
2
2
2
2
2
2
2
2
2
2
2
2
2
2
2
2
2
1
1
1
1
1
1
1
1
1
1
1
1
1
1
1
1
1
1
1
1
1
1
1
1
1
1
1
1
1
1
1
1
1
1
1
1
1
1
0
0
0
0
0
0
0
0
0
0
0
0
0
0
0
0
0
0
0
0
0
0
0
0
0
0
0
0
0
0
0
0
0
0
0
0
0
0
0
0
0
0
0
0
0
0
0
0
0
0
0
0
0
0
0
0
0
0
1
1
1
3
3
3
3
3
4
5
5
5
5
5
5
5
5
5
5
12
12
12
12
12
12
12
12
12
12
12
12
12
12
14
14
15
15
15
15
15
15
15
15
15
15
15
15
15
15
15
15
15
15
15
17
18
18
18
19
19
19
19
19
19
19
20
20
20
20
21
21
24
24
24
24
25
25
27
27
27
27
28
28
28
28
28
28
28
28
28
28
28
28
28
28
29
29
29
30
31
31
31
31
32
33
33
33
33
34
35
35
35
35
34
32
32
32
32
32
32
32
32
32
32
32
32
32
32
32
32
32
32
32
32
32
32
32
32
32
32
32
31
31
30
31
31
31
31
31
31
31
31
31
31
31
31
32
32
32
32
32
32
32
32
32
32
32
32
32
32
32
32
32
33
33
33
33
33
33
33
33
33
33
33
32
32
32
31
31
31
31
31
31
31
31
31
31
30
29
29
29
29
29
28
27
27
25
24
22
21
18
18
17
15
14
13
12
12
11
11
11
11
10
10
10
10
10
10
10
10
10
10
10
10
10
10
10
10
8
8
8
8
8
7
6
6
6
6
6
6
6
6
6
6
6
6
6
6
6
6
6
5
5
5
4
4
4
4
4
4
4
4
4
4
4
4
4
4
4
4
4
4
4
4
4
4
4
4
3
4
4
4
4
4
4
4
4
4
4
3
3
3
3
3
3
3
3
3
3
4
4
4
4
4
4
4
4
4
4
4
4
5
6
6
6
6
6
6
6
6
6
6
6
6
6
6
6
6
6
6
6
6
6
6
6
6
6
6
6
6
6
5
5
5
5
5
5
5
5
5
5
5
5
5
5
5
5
5
5
5
5
4
4
4
3
3
3
3
3
3
3
3
3
3
3
3
3
3
3
3
3
3
3
3
3
3
3
3
3
3
3
4
4
4
4
4
4
3
3
3
3
3
3
3
3
3
3
3
2
2
2
2
2
2
1
1
1
1
1
1
1
1
1
1
1
1
1
1
1
1
0
0
0
1
1
1
1
1
1
1
1
1
1
1
1
1
1
1
1
1
1
1
1
1
1
1
1
1
1
1
2
2
2
3
3
3
3
3
3
3
3
3
3
3
3
3
3
3
3
3
3
3
3
3
3
3
3
3
3
3
3
3
3
3
3
3
3
3
3
3
3
3
3
3
3
3
3
3
3
3
3
3
3
3
3
3
3
3
3
3
3
3
3
3
3
3
3
3
3
3
3
3
3
3
3
3
3
3
3
3
3
3
3
3
3
3
3
3
3
3
3
2
2
2
2
2
2
2
2
2
2
2
2
2
2
2
2
2
2
2
2
2
2
2
2
2
2
2
2
2
2
2
2
2
2
2
2
2
2
2
2
2
2
3
3
3
3
3
3
3
3
3
3
3
3
3
3
3
3
3
3
3
3
3
3
3
3
3
3
3
3
3
3
2
2
2
3
3
3
3
3
3
3
3
3
3
3
3
3
3
3
3
3
3
3
3
3
3
3
3
3
3
3
3
3
3
3
3
3
3
3
3
3
3
2
1
1
1
1
1
1
1
1
1
1
1
1
1
1
1
1
1
1
1
1
1
1
1
1
1
1
1
1
1
1
1
1
1
1
1
1
1
1
1
1
1
1
1
1
1
1
1
0
0
0
0
0
0
0
0
0
0
0
0
0
0
0
0
0
0
0
0
0
0
0
0
0
0
0
0
0
0
0
0
0
0
0
0
0
0
0
0
0
0
0
0
0
0
0
0
0
0
0
0
0
0
0
0
0
0
0
0
0
0
0
0
0
0
0
0
0
0
0
0
0
0
0
0
0
0
0
0
0
0
0
0
0
0
0
0
0
0
0
0
0
0
0
0
0
0
0
0
0
0
0
0
0
0
0
0
0
0
0
0
0
0
0
0
0
0
0
0
0
0
0
0
0
0
0
0
0
0
0
0
0
0
0
0
0
0
0
0
0
0
0
0
0
0
0
0
0
0
0
0
0
0
0
0
0
0
0
0
0
0
0
0
0
0
0
0
0
0
0
0
0
0
0
0
0
0
0
0
0
0
0
0
0
0
0
0
0
0
0
0
0
0
0
0
0
0
0
0
0
0
0
0
0
0
0
0
0
0
0
0
0
0
0
0
0
0
0
0
0
0
0
0
0
0
0
0
0
0
0
0
0
0
0
0
0
0
0
0
0
0
0
0
0
0
0
0
0
0
0
0
0
0
0
0
0
0
0
0
0
0
0
0
0
0
0
0
0
0
0
0
0
0
0
0
0
0
0
0
0
0
0
0
0
0
0
0
0
0
0
0
0
0
0
0
0
0
0
0
0
0
0
0
0
0
0
0
0
0
0
0
0
0
0
0
0
0
0
0
0
0
0
0
0
0
0
0
0
0
0
0
0
0
0
0
0
0
0
0
0
0
0
0
0
0
0
0
0
0
0
0
0
0
0
0
0
0
0
0
0
0
0
0
0
0
0
0
0
0
0
0
0
0
0
0
0
0
0
0
0
0
0
0
0
0
0
0
0
0
15
20
21
24
29
47
50
53
53
54
54
55
55
55
55
55
55
58
58
58
58
58
60
63
64
64
64
64
64
65
65
67
67
67
67
68
68
68
69
69
70
70
70
71
71
71
71
72
72
72
72
72
72
72
72
72
72
72
72
72
72
72
72
72
72
72
74
74
74
75
75
76
76
76
77
77
77
77
77
77
79
79
79
79
79
79
81
81
81
81
81
83
85
85
85
85
85
82
82
82
80
81
80
80
80
83
84
84
84
84
84
86
86
86
86
85
83
85
84
84
83
83
83
81
83
83
83
83
83
83
82
82
82
80
81
81
81
81
82
82
82
82
82
83
85
86
87
86
89
87
87
90
87
85
84
87
88
88
88
87
84
78
85
82
82
78
77
76
76
81
81
81
80
77
74
77
76
77
78
78
79
79
80
81
81
81
82
82
82
82
82
82
82
83
82
82
82
82
82
82
82
82
82
82
82
82
83
83
84
84
82
81
81
78
76
76
76
77
81
81
81
81
81
81
80
79
81
80
79
78
77
78
78
78
78
78
80
81
81
81
83
83
83
83
83
83
85
86
86
86
86
85
83
82
82
82
83
83
83
83
83
84
84
82
82
82
82
80
80
81
82
82
82
71
67
63
63
63
64
63
57
56
54
54
55
55
55
55
55
54
54
56
56
53
53
54
51
49
50
53
56
54
54
54
53
53
53
53
53
53
53
55
55
55
55
57
57
57
57
57
58
58
58
59
60
60
60
60
60
60
60
62
62
62
63
61
61
61
60
59
58
58
58
59
60
62
61
61
62
62
60
60
60
60
60
60
61
61
61
61
61
61
61
61
61
61
61
61
61
60
60
60
61
61
60
60
60
59
60
57
57
57
57
57
58
57
57
57
58
57
57
57
57
57
57
58
58
58
58
58
58
58
58
55
55
55
53
54
53
53
52
52
52
53
54
54
54
54
54
54
54
54
54
54
56
56
57
57
58
57
57
57
57
57
57
57
57
57
57
58
57
57
57
56
56
53
48
50
50
50
50
48
47
40
40
41
40
37
36
37
38
38
38
39
39
39
39
41
43
43
43
43
43
43
43
43
43
43
44
43
40
40
40
40
40
40
40
40
40
40
38
38
38
38
36
35
34
34
33
33
33
33
33
33
33
33
33
33
33
33
33
33
33
33
33
33
33
34
34
35
35
34
34
34
33
34
34
34
33
33
33
34
34
34
34
32
30
24
24
24
24
24
24
24
24
24
24
24
24
24
24
24
24
24
24
24
24
24
21
21
21
20
19
17
14
14
14
13
13
13
13
13
13
13
13
13
13
13
13
13
13
14
14
13
13
13
13
13
13
13
13
13
12
12
12
12
12
13
13
13
13
12
12
12
11
10
10
10
10
10
10
10
10
11
11
11
11
11
11
10
10
9
8
9
8
8
7
8
8
8
8
10
10
11
11
11
11
11
11
11
11
11
11
13
17
17
17
17
17
17
17
18
26
27
27
28
28
28
28
30
29
29
29
29
30
30
30
32
33
34
34
34
33
33
36
35
35
36
36
36
37
37
37
37
37
38
40
40
43
43
44
44
45
45
45
45
46
47
47
50
50
50
50
50
50
50
51
51
51
51
52
54
54
54
54
54
54
54
53
53
53
53
53
53
53
53
54
54
54
54
54
55
55
55
55
55
55
55
55
55
56
56
56
56
56
55
55
54
54
55
54
55
55
55
55
55
56
56
56
56
55
55
55
55
55
55
55
55
55
55
55
55
55
55
55
55
56
56
56
56
56
56
56
57
57
57
57
55
56
56
59
60
60
61
61
61
61
62
62
60
60
59
59
59
58
59
59
50
48
48
41
39
38
38
38
37
36
32
32
31
31
32
31
31
31
32
32
32
32
32
33
34
34
32
31
31
27
26
25
23
23
23
25
25
25
25
25
24
24
24
24
23
23
23
23
22
22
23
24
24
24
24
24
24
25
25
26
26
27
27
27
27
27
27
27
27
27
27
27
27
27
27
27
27
26
26
26
26
27
27
27
27
27
27
27
27
27
27
27
27
27
27
27
28
28
28
29
29
29
28
28
28
27
26
26
26
26
26
26
26
26
26
26
26
26
26
26
26
26
26
26
26
26
26
26
26
26
26
26
26
26
26
26
26
26
26
26
26
26
27
27
27
27
26
26
26
26
25
25
25
25
25
23
23
23
23
23
23
23
23
22
22
22
22
20
17
17
17
15
15
14
15
14
14
14
14
14
13
14
14
14
14
14
14
12
12
12
12
12
12
12
12
12
12
12
13
13
11
11
12
12
12
12
13
12
11
11
10
10
10
10
10
9
9
9
9
9
9
9
9
9
9
9
9
10
10
9
9
9
9
9
9
9
9
9
10
10
10
10
10
10
10
10
10
10
10
10
10
10
10
10
10
10
10
10
10
10
10
10
10
10
10
10
10
10
10
10
10
10
10
10
10
10
10
10
10
10
10
10
10
10
10
10
10
10
10
11
12
12
12
12
12
13
13
13
11
11
10
10
9
9
9
9
10
10
10
10
9
9
9
10
10
10
10
10
10
10
10
10
10
10
10
9
9
9
9
9
9
9
9
9
9
9
9
10
10
10
10
10
10
10
10
10
10
10
10
10
10
10
10
10
10
10
10
10
10
10
10
10
10
10
10
10
9
9
9
8
9
10
10
10
10
10
10
10
10
10
10
11
11
11
11
12
11
11
10
11
11
10
10
10
10
10
10
10
10
10
10
10
10
11
11
11
11
11
11
11
11
11
11
11
11
11
11
11
11
11
11
11
11
11
11
11
11
11
11
11
14
14
14
13
13
12
12
12
12
12
12
12
11
11
11
11
11
11
11
11
11
10
10
10
10
10
10
10
10
10
10
10
10
10
10
10
10
10
10
10
11
11
11
11
11
11
11
12
12
12
12
12
12
12
12
12
12
12
12
11
11
11
12
12
12
12
12
12
12
12
12
12
12
12
10
10
10
10
10
10
10
10
10
11
11
11
11
11
11
11
11
11
10
10
11
11
11
11
11
11
12
11
11
11
11
11
11
11
11
11
11
11
11
11
11
11
11
11
11
11
11
11
11
11
11
10
10
10
10
10
10
10
10
11
11
11
11
12
12
12
12
12
12
12
12
12
12
12
11
11
11
11
10
9
9
9
9
9
9
9
9
9
9
9
9
9
9
9
9
9
9
9
9
9
10
12
12
12
12
13
13
13
13
13
13
12
12
12
12
12
12
12
14
14
13
13
13
13
13
13
13
13
13
13
13
13
13
13
13
13
13
13
13
13
13
13
13
13
13
12
12
12
12
12
12
12
13
13
13
13
13
13
13
13
13
14
14
14
14
14
14
15
15
15
14
14
14
14
14
14
14
14
13
13
13
13
14
14
14
14
14
14
14
14
14
14
14
15
16
16
16
16
16
16
16
16
16
16
16
16
17
17
17
17
17
17
17
17
17
17
17
17
17
17
17
17
17
17
17
17
17
17
18
18
19
19
16
16
16
17
18
18
18
18
18
18
18
18
18
19
19
18
19
19
19
19
19
19
19
19
17
17
17
17
17
16
16
16
16
16
16
16
16
16
16
16
16
16
16
15
15
15
15
15
15
15
15
15
15
15
15
15
14
14
14
14
14
14
14
17
17
17
17
17
17
17
17
18
18
19
19
20
20
20
20
20
21
21
21
21
21
24
23
23
22
22
22
22
22
24
24
23
22
22
22
23
23
23
25
24
24
24
24
25
25
25
25
25
25
25
25
24
24
24
24
24
24
24
24
24
24
25
25
25
25
25
25
25
25
25
25
25
25
25
25
25
25
25
25
25
26
26
26
26
26
26
26
26
27
27
27
27
27
27
27
27
27
27
27
27
27
27
27
27
28
28
28
28
28
28
28
28
29
29
28
28
27
27
27
27
27
27
27
27
27
27
27
27
27
27
27
27
27
27
27
27
27
28
28
28
31
32
33
33
34
35
35
37
38
41
41
40
40
39
39
41
39
39
40
42
42
42
42
42
40
39
39
38
34
34
35
35
35
35
35
35
35
35
35
35
35
35
36
37
37
37
37
36
36
35
35
35
35
35
35
35
35
35
35
35
35
33
33
33
32
32
32
32
31
30
30
30
30
30
30
29
29
29
29
29
29
29
29
29
29
29
29
29
29
29
29
29
29
29
29
29
29
29
29
29
29
29
29
29
29
29
29
29
28
28
28
27
27
26
26
25
25
26
26
26
26
26
26
27
27
27
27
26
26
26
26
26
26
26
25
17
15
15
11
12
12
12
12
12
12
10
10
10
9
9
9
9
9
9
11
10
10
8
8
10
10
10
10
10
10
11
11
11
12
12
12
12
12
12
12
12
12
12
12
12
12
12
12
11
11
11
11
10
10
10
10
10
11
12
12
12
11
11
11
11
11
11
11
11
11
12
12
12
12
12
12
12
13
13
13
13
13
13
13
13
14
14
14
14
14
14
14
15
15
15
15
15
15
15
15
14
14
14
14
14
13
13
13
13
13
13
13
13
13
13
13
13
14
14
14
14
14
14
14
14
14
14
15
15
15
15
15
15
15
16
16
16
16
15
13
13
13
13
13
13
13
13
12
13
13
13
13
13
13
13
13
14
14
15
15
15
16
16
16
16
16
16
15
15
15
15
15
15
16
16
16
16
17
18
18
18
18
18
18
18
17
17
13
13
13
13
13
13
13
13
13
13
13
13
13
13
13
13
13
13
13
13
13
13
13
13
13
13
13
13
14
14
14
14
14
14
14
14
15
15
15
14
15
15
17
17
17
18
19
19
19
19
18
18
19
19
18
18
17
18
18
18
18
18
18
18
18
18
18
18
18
18
18
18
18
18
18
18
18
18
18
18
18
18
18
18
18
18
18
17
17
17
17
17
17
18
19
19
19
19
19
19
20
20
20
20
20
20
19
19
19
19
19
20
20
20
20
20
22
22
22
22
22
22
23
23
23
23
23
23
23
23
23
23
23
22
21
21
21
21
21
21
21
21
21
21
21
21
21
17
17
17
16
16
15
15
14
14
14
14
14
14
14
14
14
13
13
13
13
13
12
12
12
11
11
11
11
11
11
11
11
12
12
12
12
12
12
13
13
13
13
13
12
12
12
12
12
12
12
12
12
12
12
12
12
12
12
12
13
13
13
13
13
13
13
13
13
12
11
10
9
9
10
11
11
11
10
10
10
9
9
9
9
9
9
9
9
9
9
9
9
11
11
11
11
11
11
11
11
11
11
11
11
11
11
11
11
11
11
11
10
10
11
11
11
11
11
12
12
13
14
14
16
16
16
16
16
16
16
16
16
16
16
16
16
18
18
18
18
18
18
18
18
18
19
19
22
22
22
22
22
22
22
22
22
22
22
22
22
22
22
20
20
20
20
20
20
20
22
23
23
23
22
23
23
23
23
23
23
24
24
24
24
24
24
24
24
24
24
24
24
24
24
24
24
24
24
24
25
25
25
25
25
25
25
25
25
25
25
25
25
25
27
27
27
27
30
31
31
31
32
32
34
32
32
32
32
32
34
34
34
34
33
33
33
33
34
34
35
36
37
37
37
36
37
37
38
38
38
41
40
41
42
41
41
41
39
36
36
36
34
34
34
34
35
34
34
35
35
34
34
34
34
34
34
34
34
34
34
34
34
34
34
34
34
34
34
34
34
34
34
34
34
33
33
33
33
33
33
33
33
33
33
34
33
33
33
33
33
34
34
34
34
34
34
34
34
34
34
35
34
34
33
33
34
32
31
31
30
29
29
28
28
28
25
24
23
21
22
22
22
22
22
21
21
21
22
20
20
19
19
19
19
19
19
19
19
18
18
17
17
17
17
17
17
17
17
17
17
17
17
17
17
17
16
16
16
16
16
16
14
14
14
14
14
14
14
14
14
14
13
12
10
10
10
10
10
10
10
9
9
9
9
9
9
9
9
9
9
9
10
10
10
10
10
10
10
10
10
10
10
10
10
10
10
10
10
10
10
10
10
10
10
10
10
10
10
10
10
10
10
10
10
11
11
11
10
10
10
10
10
10
10
10
10
10
10
10
10
9
9
9
8
8
8
8
8
8
8
8
8
8
8
8
7
7
7
7
7
7
7
7
7
7
7
7
8
8
7
7
7
7
7
7
7
7
8
8
8
7
7
7
7
7
7
7
7
7
7
8
8
8
8
8
8
8
8
8
8
9
8
8
8
8
8
8
8
8
8
8
8
8
8
8
8
8
8
8
8
8
8
8
8
8
9
9
11
11
11
11
13
13
13
13
13
13
13
13
13
13
12
12
12
12
12
12
12
13
13
15
15
15
15
15
17
17
17
17
17
17
17
18
18
18
18
18
18
18
18
18
18
18
17
17
17
17
18
18
19
19
19
19
19
19
20
20
20
20
20
21
21
21
21
21
21
22
22
22
22
23
23
23
23
23
23
23
23
23
23
23
23
23
23
23
23
23
23
23
23
23
23
22
22
22
22
22
22
22
22
22
22
22
22
22
22
22
22
22
22
22
22
22
22
22
22
22
22
22
22
24
23
23
23
23
22
21
21
21
20
20
19
19
19
19
22
22
22
21
21
21
22
22
21
21
21
20
21
22
22
22
21
21
22
22
24
24
24
24
24
25
27
34
36
36
38
38
37
39
39
39
39
39
39
39
39
39
39
39
39
38
38
39
39
41
41
43
43
43
42
42
42
42
41
42
42
42
42
42
42
42
42
42
41
41
41
41
41
40
40
40
40
40
40
40
40
40
40
43
43
43
43
43
43
43
43
44
44
44
44
45
45
45
45
46
46
45
46
47
47
47
47
47
47
47
47
47
47
47
47
46
46
48
48
50
50
50
50
50
50
50
50
50
50
50
50
50
50
50
50
50
50
50
50
50
50
48
48
48
41
41
40
39
39
36
36
36
36
36
34
33
33
32
32
33
32
32
34
34
34
34
34
35
35
35
35
35
35
35
35
35
35
35
35
35
35
34
34
34
34
35
34
34
33
30
28
26
26
26
26
26
26
25
25
24
24
24
24
23
23
23
22
22
22
22
22
22
22
22
22
22
23
23
23
23
23
23
23
23
23
23
23
22
22
22
22
22
22
22
22
22
22
22
22
22
22
22
22
22
22
22
22
22
22
22
22
22
22
22
22
22
22
22
21
20
20
16
13
13
14
14
14
14
14
14
14
14
16
16
16
16
15
15
16
15
15
15
15
15
10
11
11
11
11
11
11
11
11
13
13
13
13
11
12
12
14
14
14
14
13
13
14
14
14
15
15
15
15
15
14
14
14
14
14
14
14
15
15
15
15
15
15
15
15
15
15
14
14
14
14
14
14
14
14
14
14
14
14
14
14
14
14
14
14
14
14
14
14
14
15
15
15
16
16
16
16
16
17
17
17
17
18
18
18
18
19
19
20
20
20
20
20
20
20
20
20
20
20
20
20
20
20
20
20
20
20
20
20
20
20
20
20
20
20
20
20
20
20
20
20
20
20
21
21
21
21
21
21
21
22
23
23
23
22
22
22
22
21
21
21
17
17
15
15
15
15
13
13
13
13
13
13
13
13
13
13
13
13
13
13
14
13
13
14
14
15
14
14
14
14
14
14
14
14
14
14
14
14
14
14
13
12
12
12
12
12
12
12
12
12
12
12
12
13
13
12
12
12
12
12
12
12
12
12
12
12
12
12
12
13
13
13
13
13
13
13
13
13
13
12
13
12
11
11
10
10
10
10
10
10
10
10
10
10
10
10
10
10
10
10
11
11
11
11
11
11
10
10
9
10
10
11
11
10
10
10
10
10
10
10
10
10
10
10
10
10
10
10
10
10
10
10
11
11
11
11
11
11
11
11
11
11
11
11
12
12
12
12
12
12
12
12
12
12
12
12
12
12
12
12
12
12
12
12
11
12
11
11
11
11
11
11
11
11
11
11
11
11
11
11
11
11
11
11
11
10
9
9
9
9
9
9
9
9
9
9
9
9
9
9
9
9
11
11
11
11
11
11
11
11
12
12
12
12
12
12
12
12
12
12
12
12
12
12
12
12
12
12
12
12
12
12
12
12
12
12
12
12
12
12
12
10
10
9
10
8
8
8
9
9
9
9
9
9
9
10
10
10
10
10
10
10
10
10
10
10
10
10
10
10
10
10
10
10
10
10
11
11
11
11
11
11
11
11
10
10
10
10
10
10
9
9
9
9
9
9
9
9
9
9
9
9
9
9
9
9
9
9
9
9
9
9
9
9
9
9
9
9
9
9
9
9
9
9
9
9
9
9
9
8
7
7
7
7
7
7
7
7
7
7
7
7
7
7
7
7
7
7
7
7
7
7
7
8
8
8
9
10
10
10
10
10
10
10
10
10
10
10
10
10
9
8
7
7
7
7
7
7
6
6
6
6
6
6
7
7
7
7
7
7
7
7
7
6
6
6
6
6
6
7
7
7
6
6
6
6
6
7
7
7
7
7
8
8
8
8
8
8
8
8
8
8
8
8
8
8
8
8
9
10
9
9
9
9
9
9
9
10
11
11
12
12
12
12
12
12
12
12
12
11
11
11
12
12
12
12
12
12
12
12
13
13
13
13
13
13
13
13
13
13
13
14
14
14
14
14
14
14
14
14
14
14
14
14
14
14
14
14
14
14
14
14
14
13
13
13
13
13
13
13
13
13
13
13
13
13
13
12
12
12
12
12
12
12
12
12
12
12
12
12
12
12
13
13
13
13
13
13
13
13
13
13
13
12
12
12
13
13
13
13
14
14
14
14
14
15
15
15
15
15
15
15
15
14
13
13
13
13
13
13
11
11
11
11
11
11
11
9
9
9
9
9
9
9
8
8
8
8
8
9
9
9
9
9
9
10
10
10
10
10
10
10
10
10
10
10
10
10
10
10
10
10
10
10
10
10
10
10
10
10
11
11
11
11
11
10
10
10
10
10
10
10
9
8
8
8
8
8
8
8
8
8
8
8
8
8
8
8
8
8
8
8
8
8
8
8
8
8
8
9
9
9
9
9
9
9
9
9
9
9
8
8
8
8
8
8
8
8
8
8
8
7
7
7
7
7
7
7
7
7
7
7
7
7
7
7
7
7
7
7
7
7
6
5
5
4
4
4
4
4
4
4
4
4
4
3
3
3
4
4
4
4
4
3
3
3
3
3
3
2
2
2
2
3
3
3
4
4
4
4
4
5
5
5
6
6
7
7
7
8
8
8
8
8
8
8
8
8
8
9
9
9
9
9
9
9
9
10
10
10
10
10
10
11
11
11
11
11
11
11
11
11
11
11
11
11
11
12
12
12
12
12
12
13
13
13
13
13
12
12
12
12
12
12
13
13
13
13
13
13
13
13
13
13
13
13
13
13
13
13
13
13
13
14
14
14
14
14
14
14
14
14
14
14
14
14
14
14
14
14
14
14
14
14
14
14
14
14
14
15
15
16
17
17
17
17
17
17
17
17
17
17
17
17
17
17
15
15
15
15
15
15
16
16
17
19
17
17
17
16
16
16
15
15
15
15
12
11
11
11
11
11
10
10
10
10
10
10
10
10
10
10
10
10
10
10
10
10
12
12
12
12
12
12
12
11
12
12
13
13
14
14
14
14
14
14
14
14
14
14
14
15
15
13
13
13
13
13
13
13
12
12
12
12
12
12
11
10
10
10
10
10
11
11
11
11
11
11
11
11
11
11
11
11
11
11
11
11
11
11
11
11
11
11
12
12
12
12
12
14
14
14
13
13
12
12
12
12
12
12
13
13
13
13
13
13
13
13
13
12
12
12
12
12
11
12
12
12
13
13
13
13
14
14
13
13
13
13
13
13
13
13
13
13
13
13
13
13
13
13
13
13
13
13
13
13
12
12
12
12
12
12
11
11
11
11
12
11
11
11
11
11
11
11
11
11
11
11
11
12
12
12
12
12
12
12
12
12
12
12
12
12
12
12
12
12
12
11
11
12
12
12
12
12
11
11
12
14
15
16
16
15
16
16
16
16
16
17
17
17
17
17
17
17
17
17
17
17
17
17
17
17
17
17
17
17
19
19
19
18
19
19
19
19
19
17
17
16
16
16
16
16
16
16
16
16
16
16
16
16
16
16
16
16
16
16
16
16
16
16
16
16
16
16
16
18
18
18
18
18
18
18
18
18
18
18
18
18
18
18
18
18
18
18
18
18
18
18
18
18
18
16
15
14
15
15
15
15
16
17
16
18
18
18
19
19
20
20
20
20
20
19
19
21
21
21
21
21
21
21
21
21
22
22
22
22
22
22
22
22
22
22
22
22
22
22
22
22
22
22
22
22
22
22
22
22
22
22
22
22
22
22
22
22
22
22
22
22
21
21
21
21
22
22
22
22
22
22
18
18
16
16
16
16
16
16
16
16
16
15
15
15
15
15
14
15
15
14
14
14
14
14
14
14
14
14
14
14
14
14
14
14
14
14
14
13
13
14
14
14
14
14
15
15
16
16
16
16
16
16
16
17
16
16
16
16
16
15
15
18
18
19
20
19
19
19
19
21
21
21
21
21
21
21
21
21
21
22
21
21
20
20
21
21
21
20
20
20
20
20
21
20
20
20
20
20
20
20
20
20
20
20
20
20
20
20
20
20
20
20
20
20
20
20
20
20
20
20
20
20
20
20
20
20
20
20
20
19
19
19
19
19
19
20
20
20
20
20
20
20
20
20
20
20
20
20
20
20
20
20
20
20
20
20
20
20
20
21
21
20
20
20
20
20
20
20
20
20
20
20
20
20
20
20
19
19
19
18
10
10
10
10
10
10
10
10
9
9
8
8
8
7
7
7
7
7
6
3
3
3
3
3
3
3
3
3
3
3
3
3
2
2
2
2
2
2
2
2
2
2
2
2
2
2
2
2
2
2
2
2
2
2
2
2
2
2
2
2
2
2
2
2
2
2
1
1
1
1
1
1
1
1
1
1
1
1
1
1
1
1
1
1
1
1
0
0
0
0
0
0
0
0
0
0
0
0
0
0
0
0
0
0
0
0
0
0
0
0
0
0
0
0
0
0
0
0
0
0
0
0
0
0
0
0
0
0
0
0
0
0
0
0
0
0
0
0
0
0
0
0
0
0
0
0
0
0
0
0
0
0
0
0
0
0
0
0
0
0
0
0
0
0
0
0
0
0
0
0
0
0
0
0
0
0
0
0
0
0
0
0
0
0
0
0
0
0
0
0
0
0
0
0
0
0
0
0
0
0
0
0
0
0
0
0
0
0
0
0
0
0
0
0
0
0
0
0
0
0
0
0
0
0
0
0
0
0
0
0
0
0
0
0
0
0
0
0
0
0
0
0
0
0
0
0
0
0
0
0
0
0
0
0
0
0
0
0
0
0
0
0
0
0
1
1
1
1
1
1
2
2
3
4
4
4
4
4
4
4
4
4
4
4
4
4
4
4
4
4
4
4
4
4
4
4
5
5
5
5
5
5
5
5
5
5
5
5
5
5
5
5
5
5
5
5
5
5
5
5
5
5
5
5
5
5
5
5
5
5
5
5
5
5
5
6
6
6
6
6
6
6
6
6
6
6
6
6
6
6
6
6
6
6
6
6
6
6
6
6
6
6
6
6
6
6
7
7
7
7
7
7
6
6
6
6
6
6
5
5
5
5
4
4
4
4
4
5
5
5
5
5
5
5
5
5
5
5
5
5
5
5
5
5
5
5
5
5
5
5
5
5
5
5
4
4
4
4
3
3
3
3
3
3
3
4
4
4
4
4
4
4
4
4
4
4
4
4
4
3
3
3
3
3
3
3
3
3
3
3
3
3
3
3
3
3
3
3
3
3
3
3
2
2
2
2
2
2
2
2
2
2
2
2
2
2
2
2
2
2
2
2
2
2
1
1
1
1
1
1
0
0
0
0
0
0
0
0
0
0
0
0
0
0
0
0
0
0
0
0
0
0
1
1
1
1
1
1
1
1
2
2
2
2
2
2
2
2
2
2
2
2
2
2
2
2
2
2
2
2
2
2
2
2
2
2
2
2
2
2
2
2
2
2
2
2
2
2
2
2
2
2
2
2
2
2
2
2
2
2
2
2
2
2
2
2
2
2
2
2
2
2
2
2
2
2
2
2
2
2
2
2
2
1
1
1
1
1
1
1
1
1
1
1
1
1
1
1
1
1
1
1
1
1
1
1
1
1
1
1
1
1
1
1
1
1
1
1
1
1
1
1
1
1
1
1
1
1
1
1
1
1
1
2
2
2
2
2
2
2
2
2
1
1
1
1
1
1
1
1
1
0
0
0
0
1
1
1
1
1
1
1
1
1
1
1
1
1
1
1
1
1
1
1
1
1
1
1
1
1
1
1
1
1
1
1
1
1
1
1
1
1
1
1
1
1
1
1
1
1
1
1
1
1
1
1
1
1
1
1
1
1
1
1
1
1
1
1
1
1
1
1
1
1
1
1
1
1
1
1
1
1
1
1
1
1
1
1
1
1
1
1
1
1
1
0
0
0
0
0
0
0
0
0
0
0
0
0
0
0
0
0
0
0
0
0
0
0
0
0
0
0
0
0
0
0
0
0
0
0
0
0
0
0
0
0
0
0
0
0
0
0
0
0
0
0
0
0
0
0
0
0
0
0
0
0
0
0
0
0
0
0
0
0
0
0
0
0
0
0
0
0
0
0
0
0
0
0
0
0
0
0
0
0
0
0
0
0
0
0
0
0
0
0
0
0
0
0
0
0
0
0
0
0
0
0
0
0
0
0
0
0
0
0
0
0
0
0
0
0
0
0
0
0
0
0
0
0
0
0
0
0
0
0
0
0
0
0
0
0
0
0
0
0
0
0
0
0
0
0
0
0
0
0
0
0
0
0
0
0
0
0
0
0
0
0
0
0
0
0
0
0
0
0
0
0
0
1
1
1
1
1
1
1
1
1
1
0
0
0
0
0
0
1
1
1
1
1
1
1
2
2
2
2
2
2
2
2
2
2
2
2
2
2
2
2
2
2
2
2
2
2
2
2
2
2
2
2
2
2
2
2
2
2
2
2
2
2
2
2
2
2
2
2
2
2
2
2
4
4
4
4
4
4
4
4
4
4
4
4
4
4
4
4
4
4
4
4
4
4
4
4
4
4
5
5
5
5
5
7
7
8
9
10
10
10
10
10
10
11
11
11
10
9
9
9
9
9
10
10
10
10
10
11
11
11
11
11
11
11
11
11
11
11
11
12
11
11
11
11
11
11
11
11
11
11
11
11
11
11
11
11
11
11
11
11
11
11
11
11
11
11
11
11
11
11
11
11
11
11
11
12
12
12
12
12
12
12
12
12
12
12
12
12
12
12
12
12
12
12
12
12
12
12
12
12
11
11
11
11
11
11
11
11
11
11
11
11
11
11
11
9
9
9
8
8
7
6
6
6
6
5
5
5
5
5
5
5
5
5
5
5
5
5
5
5
5
5
5
5
5
5
5
5
5
5
5
5
5
5
5
5
5
5
5
5
5
5
5
5
4
4
4
4
4
5
5
5
5
5
5
5
5
5
5
5
5
5
5
5
5
5
5
5
5
5
5
5
5
4
4
4
4
4
4
4
4
4
4
4
4
4
4
4
4
4
4
4
1
1
1
1
1
1
1
1
1
0
0
0
0
0
0
0
0
0
0
0
0
0
0
0
0
0
1
2
2
2
2
2
2
2
2
2
2
2
2
2
2
2
2
2
2
2
2
2
2
2
2
2
2
2
2
2
2
2
2
2
2
2
2
2
2
2
2
2
2
2
2
2
2
2
2
2
2
2
2
2
2
2
2
2
2
2
2
2
2
2
2
2
2
2
2
2
2
2
2
2
2
2
2
2
2
2
2
2
2
2
2
2
2
2
2
2
2
2
2
2
2
2
2
2
2
2
2
2
2
2
0
0
0
0
0
0
0
0
0
0
0
0
0
0
0
0
0
0
0
0
0
0
0
0
0
0
0
0
0
0
0
0
0
0
0
0
1
1
1
1
1
1
1
1
1
1
1
1
1
1
2
2
2
2
2
2
2
1
1
1
1
1
1
1
1
1
1
1
1
1
1
1
1
1
1
1
1
1
1
1
1
1
1
1
1
1
1
1
1
1
1
1
1
1
1
1
1
1
1
1
1
1
1
1
1
1
1
1
1
1
1
1
1
1
1
1
1
1
1
1
1
1
1
1
1
1
1
1
1
1
1
1
1
1
1
1
1
1
1
1
1
1
1
1
1
1
1
1
1
1
1
1
1
1
1
1
1
1
1
1
1
1
1
1
1
1
1
2
2
2
2
2
2
2
2
2
2
2
2
2
2
2
2
3
3
3
3
3
3
3
3
3
3
3
3
3
3
3
3
3
3
3
3
3
3
3
3
3
3
3
3
3
3
3
3
3
3
3
3
3
2
2
2
2
2
2
2
2
2
2
1
1
1
1
1
1
1
1
1
1
2
2
2
2
2
3
3
3
3
3
3
3
3
3
3
3
3
3
3
3
3
3
3
3
3
3
3
3
3
3
3
3
3
3
3
3
3
3
3
3
3
3
3
3
3
4
4
4
4
5
6
6
6
6
6
6
6
6
6
6
6
6
6
6
6
6
6
6
6
6
6
6
6
6
6
6
6
6
6
6
6
6
6
6
6
6
6
6
6
6
6
6
6
6
6
6
6
6
6
6
6
6
6
6
6
6
7
7
7
7
7
7
7
7
7
7
7
7
7
7
7
7
7
7
7
7
7
7
7
7
7
7
7
7
7
7
7
7
7
7
7
7
7
7
7
7
7
7
7
7
7
7
7
7
7
6
6
6
6
5
5
5
5
5
5
5
5
5
5
5
5
5
5
5
5
4
4
4
4
4
3
2
2
2
2
2
2
2
2
0
0
0
0
0
0
0
0
0
0
1
1
1
1
1
1
1
1
1
1
1
1
1
1
1
1
1
1
1
2
2
2
2
2
2
2
2
2
2
2
2
2
3
3
3
3
3
3
3
3
3
3
3
3
3
3
3
3
3
3
3
3
3
3
3
3
3
3
3
3
3
3
3
3
3
3
3
3
3
3
3
3
3
3
3
3
3
3
3
3
3
3
3
3
3
3
3
3
3
3
3
3
3
3
3
3
3
3
3
3
3
2
2
2
2
2
2
2
2
2
2
2
2
2
2
2
2
2
2
2
2
2
2
2
2
1
1
1
1
1
1
1
1
1
1
1
1
1
1
1
1
1
1
1
1
2
2
2
2
2
2
2
2
2
2
3
3
3
3
3
3
3
4
4
4
4
4
4
4
4
4
4
4
4
4
4
4
4
4
4
4
4
4
4
4
4
4
4
4
4
3
3
3
4
4
4
4
4
4
4
4
4
4
4
4
4
4
4
4
4
4
4
4
4
4
4
4
4
4
4
4
4
4
4
4
4
4
4
4
4
4
4
4
4
4
4
4
4
3
4
4
4
4
4
4
4
4
4
4
4
4
4
4
4
4
4
4
4
4
4
4
4
4
4
4
4
4
4
5
6
6
6
6
6
6
6
6
6
6
6
6
6
6
6
6
6
6
6
6
6
6
6
6
5
4
4
4
4
4
4
5
5
5
5
5
5
5
5
5
5
5
5
5
5
5
4
4
4
4
4
4
4
4
4
4
4
4
4
4
4
4
4
4
4
4
4
4
4
4
4
4
4
4
4
4
4
4
4
5
5
5
5
5
5
5
5
5
5
4
4
4
4
4
4
4
3
3
3
3
3
3
3
4
4
4
4
4
4
4
4
4
4
4
4
4
4
4
4
4
4
4
4
4
4
4
4
4
4
4
4
4
5
5
5
5
5
5
5
5
5
5
5
6
6
6
6
6
6
6
6
6
6
6
6
6
6
6
6
6
6
6
6
6
6
6
6
6
5
5
5
5
5
5
5
5
5
5
4
4
4
4
5
5
5
5
4
4
4
4
5
5
5
5
5
5
5
5
5
6
6
6
6
6
5
5
4
4
4
4
4
4
4
4
4
4
4
4
5
5
5
5
5
5
5
5
5
5
5
5
5
5
5
5
5
5
5
5
5
5
5
5
5
4
4
4
4
5
5
5
5
5
5
5
5
5
5
5
5
5
5
5
5
5
5
5
5
5
5
5
5
5
5
5
5
5
5
5
5
5
5
5
5
5
5
5
5
5
5
5
5
5
5
5
5
5
5
5
5
5
5
5
5
5
5
5
5
5
5
5
5
5
5
5
5
4
4
4
4
4
4
5
5
5
5
5
5
5
5
5
5
5
5
5
5
5
6
6
6
6
6
6
6
6
6
6
6
6
6
6
6
6
6
6
6
6
6
6
6
5
5
5
5
5
5
5
5
6
6
6
6
6
5
5
5
5
5
5
5
5
5
4
4
4
4
4
4
4
4
4
4
4
4
4
4
4
4
4
4
4
4
4
4
4
4
4
4
4
4
4
4
4
4
4
4
4
4
4
4
4
4
4
4
4
4
4
4
4
3
3
3
3
2
2
2
2
2
2
2
2
1
1
1
1
1
1
1
1
1
2
2
2
2
2
2
2
2
2
2
2
2
2
2
2
2
2
2
2
2
2
2
2
2
2
2
2
2
2
2
2
2
2
2
2
2
2
2
2
2
2
2
2
2
2
2
2
2
2
2
2
2
2
2
2
2
2
2
1
1
1
1
1
1
1
1
1
1
1
1
1
2
2
2
2
2
2
2
2
2
2
2
2
2
2
2
2
2
2
2
2
2
2
2
2
2
2
2
2
2
2
2
2
2
2
2
2
2
2
2
2
2
2
2
2
2
2
2
2
2
2
1
1
1
1
1
1
1
1
1
1
1
1
0
0
0
0
0
0
0
0
0
0
0
0
0
0
0
0
0
0
0
0
0
0
0
0
0
0
0
0
0
0
0
0
0
0
0
0
0
0
0
0
0
0
0
0
0
0
0
0
0
0
0
0
0
0
0
0
0
0
0
0
0
0
0
0
0
0
0
0
0
0
0
0
0
0
0
0
0
0
0
0
0
0
0
0
0
0
0
0
0
0
0
0
0
0
0
0
0
0
0
0
0
0
0
0
0
0
0
0
0
0
0
0
0
0
0
0
0
0
0
0
0
0
0
0
0
0
0
0
0
0
0
0
0
0
0
0
0
0
0
0
0
0
0
0
0
0
0
0
0
0
0
0
0
0
0
0
0
0
0
0
0
0
0
0
0
0
0
0
0
0
0
0
0
0
0
0
0
0
0
0
0
0
0
0
0
0
0
0
0
0
0
0
0
0
0
0
0
0
0
0
0
0
0
0
0
0
0
0
0
0
0
0
0
0
0
0
0
0
0
0
0
0
0
0
0
0
0
0
0
0
1
1
1
1
1
1
1
1
1
1
1
1
1
1
1
1
1
1
1
1
1
1
1
1
1
1
1
1
1
1
1
1
1
1
1
1
1
1
1
1
1
1
2
2
2
2
2
2
2
2
2
2
2
2
2
2
2
2
2
2
2
2
2
2
2
2
2
2
2
3
3
3
3
3
3
3
3
3
3
3
3
3
3
3
3
3
3
3
3
3
3
3
3
3
3
3
3
3
3
3
3
3
3
3
3
3
3
3
3
2
2
2
2
2
2
2
2
2
2
2
2
2
2
2
2
2
2
2
2
2
2
2
2
2
2
2
2
2
2
2
2
2
2
2
2
2
2
2
2
2
2
2
2
2
2
2
2
2
2
2
2
1
1
1
1
1
1
1
1
1
1
1
0
0
0
0
0
0
0
0
0
0
0
0
0
0
0
0
0
0
0
0
0
0
0
0
0
0
0
0
0
0
0
0
0
0
0
0
0
0
0
0
0
0
0
0
0
0
0
0
0
0
0
0
0
0
0
0
0
0
0
0
0
0
0
0
0
0
0
0
0
0
0
0
0
0
0
0
0
0
0
0
0
0
0
0
0
0
0
0
0
0
0
0
0
0
0
0
0
0
0
0
0
0
0
0
0
0
0
0
0
0
0
0
0
0
0
0
0
0
0
0
0
0
0
0
0
0
0
0
0
0
0
0
0
0
0
0
0
0
0
0
0
0
0
0
0
0
0
0
0
0
0
0
0
0
0
0
0
0
0
0
0
0
0
0
0
0
0
0
0
0
0
0
0
0
0
0
0
0
0
0
0
0
0
0
0
0
0
0
0
0
0
0
0
0
0
0
0
0
0
0
0
0
0
0
0
0
0
0
0
0
0
0
0
0
0
0
0
0
0
0
0
0
0
0
0
0
0
0
0
0
0
0
0
0
0
0
0
0
0
0
0
0
0
0
0
0
0
0
0
0
0
0
0
0
0
0
0
0
0
0
0
0
0
0
0
0
0
0
0
0
0
0
0
0
0
0
0
0
0
0
0
0
0
0
0
0
0
0
0
0
0
0
0
0
0
0
0
0
0
0
0
0
0
0
0
0
0
0
0
0
0
0
0
0
0
0
0
0
0
0
0
0
0
0
0
0
0
0
0
0
0
0
0
0
0
0
0
0
0
0
0
0
0
0
0
0
0
0
0
0
0
0
0
0
0
0
0
0
0
0
0
0
0
0
0
0
0
0
0
0
0
0
0
0
0
0
0
0
0
0
0
0
0
0
0
0
0
0
0
0
0
0
0
0
0
0
0
0
0
0
0
0
0
0
0
0
0
0
0
0
0
0
0
0
0
0
0
0
0
0
0
0
0
0
0
0
0
0
0
0
0
0
0
0
0
0
0
0
0
0
0
0
0
0
0
0
0
0
0
0
0
0
0
0
0
0
0
0
0
0
0
0
0
0
0
0
0
0
0
0
0
0
0
0
0
0
0
0
0
0
0
0
0
0
0
0
0
0
0
0
0
0
0
0
0
0
0
0
0
0
0
0
0
0
0
0
0
0
0
0
0
0
0
0
0
0
0
0
0
0
0
0
0
0
0
0
0
0
0
0
0
0
0
0
0
0
0
0
0
0
0
0
0
0
0
0
0
0
0
0
0
0
0
0
0
0
0
0
0
0
0
0
0
0
0
0
0
0
0
0
0
0
0
0
0
0
0
0
0
0
0
0
0
0
0
0
0
0
0
0
0
0
0
0
0
0
0
0
0
0
0
0
0
0
0
0
0
0
0
0
0
0
0
0
0
0
0
0
0
0
0
0
0
0
0
0
0
0
0
0
0
0
0
0
0
0
0
0
0
0
0
0
0
0
0
0
0
0
0
0
0
0
0
0
0
0
0
0
0
0
0
0
0
0
0
0
0
0
0
0
0
0
0
0
0
0
0
0
0
0
0
0
0
0
0
0
0
0
0
0
0
0
0
0
0
0
0
0
0
0
0
0
0
0
0
0
0
0
0
0
0
0
0
0
0
0
0
0
0
0
0
0
0
0
0
0
0
0
0
1
1
1
1
1
1
1
1
1
1
1
1
1
1
1
1
1
1
1
1
1
1
1
1
1
1
1
1
1
1
1
1
1
1
1
1
1
1
1
1
1
1
1
1
1
1
1
1
1
1
1
1
1
1
1
1
1
1
1
1
1
1
1
1
1
1
1
1
1
1
1
1
1
1
1
1
1
1
1
1
1
1
1
1
1
1
1
1
1
1
1
0
0
0
0
0
0
0
0
0
0
0
0
0
0
0
0
0
0
0
0
0
0
1
1
1
1
1
1
1
1
1
1
1
1
1
1
1
1
2
2
2
2
2
2
2
2
2
2
2
2
2
2
3
3
3
3
3
3
3
3
3
3
3
3
3
3
3
3
3
3
3
3
3
3
3
3
3
3
3
3
3
3
3
3
3
3
3
3
3
3
3
3
3
3
3
3
3
3
3
3
3
3
3
3
3
3
4
4
4
4
3
3
3
3
3
3
3
3
3
4
4
4
4
4
4
4
4
4
4
4
4
4
4
4
4
4
4
4
4
4
4
5
5
5
5
5
5
5
5
5
5
5
4
4
4
4
4
4
4
4
4
4
4
4
3
3
3
3
3
3
3
3
3
3
3
3
3
3
3
3
3
3
3
3
3
3
3
4
4
4
4
4
4
4
4
4
4
4
3
3
3
3
3
3
3
3
3
3
3
3
3
3
3
3
3
3
3
3
3
3
3
3
3
3
3
3
3
3
3
3
3
3
3
3
3
2
2
2
2
2
2
2
2
2
2
2
2
2
2
2
2
2
2
2
2
2
2
2
2
2
2
2
2
2
2
2
2
2
2
2
2
2
2
2
2
2
2
2
2
2
3
3
3
3
3
3
3
3
3
3
3
3
3
3
3
3
3
3
3
3
3
3
3
3
3
3
3
3
3
3
2
2
2
2
2
2
1
1
1
1
1
1
1
0
0
0
0
0
0
0
0
0
0
0
0
0
0
0
0
0
0
0
0
0
0
0
0
0
0
0
0
0
0
0
0
0
0
0
0
0
0
0
0
0
0
0
0
0
0
0
0
0
0
0
0
0
0
0
0
0
0
0
0
0
0
0
0
0
0
0
0
0
0
0
0
0
0
0
0
0
0
0
0
0
0
0
0
0
0
0
0
0
0
0
0
0
0
0
0
0
0
0
0
0
0
0
0
0
0
0
0
0
0
0
0
0
0
0
0
0
0
0
0
0
0
0
0
0
0
0
0
0
0
0
0
0
0
0
0
0
0
0
0
0
0
0
0
0
0
0
0
0
0
0
0
0
0
0
0
0
0
0
0
0
0
0
0
0
0
0
0
0
0
0
0
0
0
0
0
0
0
0
0
0
0
0
0
0
0
0
0
0
0
0
0
0
0
0
0
0
0
0
0
0
0
0
0
0
0
0
0
0
0
0
0
0
0
0
0
0
0
0
0
0
0
0
0
0
0
0
0
0
1
1
1
1
1
1
1
1
1
1
1
0
0
0
0
0
0
0
0
0
0
0
0
0
0
0
0
0
0
0
0
0
0
0
0
0
0
0
0
0
0
0
0
0
0
0
0
0
0
0
0
0
0
0
0
0
0
0
0
0
0
0
0
0
0
0
0
0
0
0
1
1
1
1
1
1
1
1
1
1
1
1
1
1
1
1
1
2
2
2
2
2
2
2
2
2
2
2
2
2
2
2
2
2
2
2
2
2
2
1
1
1
1
1
1
1
1
1
1
1
1
1
1
1
1
1
1
1
1
1
1
1
1
1
1
1
1
1
1
1
1
1
1
1
1
1
1
1
1
1
1
1
1
1
1
1
1
1
1
1
1
1
1
1
1
1
1
1
1
1
1
1
1
1
1
1
1
1
1
1
1
1
1
1
0
0
0
0
0
0
0
0
0
0
0
0
0
0
0
0
0
0
0
0
0
0
0
0
0
0
0
0
0
0
0
0
0
0
0
0
0
0
0
0
0
0
0
0
0
0
0
0
0
0
0
0
0
0
0
0
0
0
0
0
0
0
0
0
0
0
0
0
0
0
0
0
0
0
0
0
0
0
0
0
0
0
0
0
0
0
0
0
0
0
0
0
0
0
0
0
0
0
0
0
0
0
0
0
0
0
0
0
0
0
0
0
0
0
0
0
0
0
0
0
0
0
0
0
0
0
0
0
0
0
0
0
0
0
0
0
0
0
0
0
0
0
0
0
0
0
0
0
0
0
0
0
0
0
0
2
2
2
2
2
2
2
2
2
2
2
2
2
2
2
3
3
3
3
3
3
3
3
3
3
3
3
3
3
3
3
3
3
3
3
4
4
4
4
4
4
4
4
4
4
4
4
4
4
4
4
4
4
4
4
4
4
4
4
4
4
4
4
4
4
4
4
4
4
4
4
4
4
4
4
4
4
4
4
4
4
4
4
4
4
4
4
4
4
4
4
4
4
4
4
4
4
4
4
4
4
4
4
4
4
4
4
4
4
4
4
4
4
4
4
4
4
4
4
4
4
4
4
4
3
3
3
3
3
3
3
3
3
3
3
3
3
3
3
3
3
2
2
2
2
2
2
3
4
4
4
4
4
4
4
4
4
4
4
4
4
4
4
4
4
4
4
4
4
4
4
4
4
4
4
4
4
4
4
4
4
4
4
4
4
4
4
4
4
2
2
2
2
2
2
2
2
2
2
2
2
2
2
2
2
2
2
2
2
2
2
2
2
2
2
2
2
2
2
2
2
2
2
2
2
2
2
2
2
2
2
2
2
2
2
2
2
2
2
2
2
2
2
2
1
1
1
1
1
1
1
1
1
1
0
0
0
0
0
0
0
0
0
0
0
0
0
0
0
0
0
0
0
0
0
0
0
0
0
0
0
0
0
0
0
0
0
0
0
0
0
0
0
0
0
0
0
0
0
0
0
0
0
0
0
0
0
0
0
0
0
0
0
0
0
0
0
0
0
0
0
0
0
0
0
0
0
0
0
0
0
0
0
0
0
0
0
0
0
0
0
0
0
0
0
0
0
0
0
0
0
0
0
0
0
0
0
0
0
0
0
0
0
0
0
0
0
0
0
0
0
0
0
0
0
0
0
0
0
0
0
0
0
0
0
0
0
0
0
0
0
0
0
0
0
0
0
0
0
0
0
0
0
0
0
0
0
0
0
0
0
0
0
0
0
0
0
0
0
0
0
0
0
0
0
0
0
0
0
0
0
0
0
0
0
0
0
0
0
0
0
0
0
0
0
0
0
0
0
0
0
0
0
0
0
0
0
0
0
0
0
0
0
0
0
0
0
0
0
0
0
0
0
0
1
1
1
1
1
1
1
1
1
1
1
1
1
1
1
1
1
1
1
1
1
1
1
1
1
1
1
1
1
1
1
1
1
1
1
1
1
1
1
1
1
1
1
1
1
1
1
1
1
1
1
1
1
1
1
1
1
1
1
1
1
1
1
1
1
1
1
1
1
1
1
1
1
1
1
1
1
1
1
1
1
1
1
1
2
2
2
2
2
2
2
2
2
2
2
2
2
2
2
2
2
2
2
2
2
2
2
2
2
2
2
2
2
2
2
2
2
2
2
2
2
1
1
1
1
1
1
0
0
0
0
0
0
0
0
0
0
0
0
0
0
0
0
0
0
0
0
0
0
0
0
0
0
0
0
0
0
0
0
0
0
0
0
0
0
0
0
0
0
0
0
0
0
0
0
0
0
0
0
0
0
0
0
0
0
0
0
0
0
0
0
0
0
0
0
0
0
0
0
0
0
0
0
0
0
0
0
0
0
0
0
0
0
0
0
0
0
0
0
0
0
0
0
0
0
0
0
0
0
0
0
0
0
0
0
0
0
0
0
0
0
0
0
0
0
0
0
0
0
0
0
0
0
0
0
0
0
0
0
0
0
0
0
0
0
0
0
0
0
0
0
0
0
0
0
0
0
0
0
0
0
0
0
0
0
0
0
0
0
0
0
0
0
0
0
0
0
0
0
0
0
0
0
0
0
0
0
0
0
0
0
0
0
0
0
0
0
0
0
0
0
0
0
0
0
0
0
0
0
0
0
0
0
0
0
0
0
0
0
0
0
0
0
0
0
0
0
0
0
0
0
0
0
0
0
0
0
0
0
0
0
0
0
0
0
0
0
0
0
0
0
0
0
0
0
0
0
0
0
0
0
0
0
0
0
0
0
0
0
0
0
0
0
0
0
0
0
0
0
0
0
0
0
0
0
0
0
0
0
0
0
0
0
0
0
0
0
0
0
0
0
0
0
0
0
0
0
0
0
0
0
0
0
0
0
0
0
0
0
0
0
0
0
0
0
0
0
0
0
0
0
0
0
0
0
0
0
0
0
0
0
0
0
0
0
0
0
0
0
0
0
0
0
0
0
0
0
0
0
0
0
0
0
0
0
0
0
0
0
0
0
0
0
0
0
0
0
0
0
0
0
0
0
0
0
0
0
0
0
0
0
0
0
0
0
0
0
0
0
0
0
0
0
0
0
0
0
0
0
0
0
0
0
0
0
0
0
0
0
0
0
0
0
0
0
0
0
0
0
0
0
0
0
0
0
0
0
0
0
0
0
0
0
0
0
0
0
0
0
0
0
0
0
0
0
0
0
0
0
0
0
0
0
0
0
0
0
0
0
0
0
0
0
0
0
0
0
0
0
0
0
0
0
0
0
0
0
0
0
0
0
0
0
0
0
0
0
0
0
0
0
0
0
0
0
0
0
0
0
0
0
0
0
0
0
0
0
0
0
0
0
0
0
0
0
0
0
0
0
0
0
0
0
0
0
0
0
0
0
0
0
0
0
0
0
0
0
0
0
0
0
0
0
0
0
0
0
0
0
0
0
0
0
0
0
0
0
0
0
0
0
0
0
0
0
0
0
0
0
0
0
0
0
0
0
0
0
0
0
0
0
0
0
0
0
0
0
0
0
0
0
0
0
0
0
0
0
0
0
0
0
0
0
0
0
0
0
0
0
0
0
0
0
0
0
0
0
0
0
0
0
0
0
0
0
0
0
0
0
0
0
0
0
0
0
0
0
0
0
0
0
0
0
0
0
0
0
0
0
0
0
0
0
0
0
0
0
0
0
0
0
0
0
0
0
0
0
0
0
0
0
0
0
0
0
0
0
0
0
0
0
0
0
0
0
0
0
0
0
0
0
0
0
0
0
0
0
0
0
0
0
0
0
0
0
0
0
0
0
0
0
0
0
0
0
0
0
0
0
0
0
0
0
0
0
0
0
0
0
0
0
0
0
0
0
0
0
0
0
0
0
0
0
0
0
0
0
0
0
0
0
0
0
0
0
0
0
0
0
0
0
0
0
0
0
0
0
0
0
0
0
0
0
0
0
0
0
0
0
0
0
0
0
0
0
0
0
0
0
0
0
0
0
0
0
0
0
0
0
0
0
0
0
0
0
0
0
0
0
0
0
0
1
1
1
1
1
1
1
1
1
1
1
1
1
1
1
1
1
1
1
1
1
1
1
1
1
1
1
1
1
1
1
1
1
1
1
1
1
1
1
1
1
1
1
1
1
1
1
1
1
1
1
1
1
1
1
1
1
1
1
1
1
1
1
1
1
1
1
1
1
1
1
1
1
1
1
1
1
1
1
1
1
1
1
1
1
1
1
1
1
1
1
1
1
1
1
1
1
1
1
1
2
2
2
2
2
2
1
1
1
1
1
1
1
1
1
1
1
1
1
1
1
1
1
1
1
1
1
1
1
1
1
1
1
1
1
1
1
1
1
1
1
1
1
1
1
1
1
1
1
1
1
1
1
1
1
1
1
1
1
1
1
1
1
1
1
1
1
1
1
1
1
1
1
1
1
1
1
1
1
1
1
1
1
1
1
1
1
0
0
0
0
0
0
0
0
0
0
0
0
0
0
0
0
0
0
0
0
0
0
0
0
0
0
0
0
0
0
0
0
0
0
0
0
0
0
0
0
0
0
0
0
0
0
0
0
0
0
0
0
0
0
0
0
0
0
0
0
0
0
0
0
0
0
0
0
0
0
0
0
0
0
0
0
0
0
0
0
0
0
0
0
0
0
0
0
0
0
0
0
0
0
0
0
0
0
0
0
0
0
0
0
0
0
0
0
0
0
0
0
0
0
0
0
0
0
0
0
0
0
0
0
0
0
0
0
0
0
0
0
0
0
0
0
0
0
0
0
0
0
0
0
0
0
0
0
0
0
0
0
0
0
0
0
0
0
0
0
0
0
0
0
0
0
0
0
0
0
0
0
0
0
0
0
0
0
0
0
0
0
0
0
0
0
0
0
0
0
0
0
0
0
1
1
1
1
1
1
1
1
1
1
1
1
1
1
0
0
0
0
0
0
0
0
0
0
0
0
0
0
0
0
0
0
0
0
0
0
0
0
0
0
0
0
0
0
0
0
0
0
0
0
0
0
0
0
0
0
0
0
0
0
0
0
0
0
0
0
0
0
0
0
0
0
0
0
1
1
1
3
4
4
5
5
6
6
6
6
6
6
6
6
6
7
7
8
8
9
9
9
9
9
9
9
9
9
9
9
9
9
9
9
9
9
9
9
9
9
9
9
9
9
9
9
9
9
9
9
9
9
9
9
9
9
9
9
9
11
11
11
11
11
11
11
11
11
11
11
11
11
11
11
11
11
11
11
11
13
13
13
14
14
14
14
14
14
14
14
15
15
15
15
15
15
15
17
17
17
18
18
19
19
19
21
22
22
22
22
23
21
21
21
21
21
23
27
27
27
28
28
28
29
28
28
28
28
28
28
28
28
28
28
28
28
28
28
28
27
27
27
27
27
28
28
28
28
29
29
29
29
29
29
30
30
30
30
30
30
30
30
30
30
30
30
30
30
30
30
30
30
30
30
30
32
33
34
34
34
34
33
33
33
33
33
33
33
33
33
33
33
33
33
33
33
33
33
32
32
31
30
30
30
29
29
27
27
27
27
27
28
30
31
31
31
30
26
25
25
25
27
27
27
27
26
26
25
25
23
23
23
23
22
21
21
20
20
20
20
20
20
20
20
20
20
20
20
20
20
20
20
20
21
21
20
20
19
19
20
20
20
20
20
19
19
19
19
19
19
19
18
18
19
18
18
18
18
18
18
18
18
18
18
19
19
19
19
19
19
19
19
19
19
17
18
18
18
18
18
17
17
20
20
19
19
19
18
18
18
18
18
18
18
18
18
19
19
20
20
20
21
21
21
21
21
21
21
21
22
22
22
22
22
22
22
22
22
22
22
22
22
22
22
22
20
18
16
16
16
16
16
16
18
18
18
18
18
18
19
19
19
19
21
22
22
22
22
22
23
23
23
23
23
22
22
23
24
25
25
25
25
25
25
25
25
25
25
25
25
25
25
25
25
25
24
24
24
23
23
23
23
23
22
22
22
22
22
22
22
22
22
22
20
20
20
20
20
20
20
20
20
20
19
19
19
19
19
19
19
19
19
19
19
19
19
19
19
21
21
21
21
21
22
22
22
22
22
22
22
22
22
22
22
22
22
21
21
21
21
21
21
21
21
24
24
24
24
25
25
25
25
26
25
25
25
25
25
25
25
19
19
17
17
17
17
17
17
17
16
16
16
17
17
18
18
18
18
17
17
17
17
17
16
16
16
16
16
16
16
15
15
15
15
15
15
15
15
14
14
14
14
14
14
14
13
13
13
13
13
13
13
13
14
14
14
13
13
13
11
11
11
11
11
11
11
11
11
11
11
11
11
11
12
12
12
11
11
11
11
11
11
11
11
11
11
11
11
11
11
11
11
11
11
11
11
11
11
11
11
11
11
11
11
11
11
11
11
12
12
12
11
11
11
10
10
10
10
10
10
10
10
10
10
11
11
11
11
11
11
10
10
10
10
10
10
10
10
10
10
10
10
10
10
10
9
9
9
9
9
9
9
8
6
6
6
6
4
4
5
5
5
5
6
6
6
6
6
6
6
7
7
7
7
7
7
7
7
7
7
7
7
7
7
7
9
9
9
9
9
9
10
10
10
10
10
10
10
10
10
10
10
10
10
10
10
10
10
10
10
11
11
11
11
11
11
11
11
12
12
12
11
11
11
11
11
11
11
11
11
11
11
11
12
12
12
12
12
10
10
10
10
10
10
10
10
10
10
10
10
10
10
10
10
10
10
10
10
10
10
10
10
10
10
10
11
11
11
11
11
11
11
11
11
11
11
11
11
11
11
11
11
11
11
11
11
11
12
11
10
10
10
8
8
8
8
8
8
8
8
8
8
9
9
9
9
9
9
9
9
9
9
10
10
10
10
10
10
10
10
10
10
10
10
10
10
10
11
11
12
12
12
12
12
12
12
12
12
12
13
13
13
13
13
13
12
12
12
12
12
12
12
12
12
12
12
12
12
12
12
11
11
10
11
11
11
11
10
10
10
10
11
11
11
11
11
11
11
11
11
11
11
11
11
14
15
15
15
15
15
15
15
15
15
15
15
15
15
15
16
16
16
16
16
16
16
16
17
22
22
22
23
23
23
24
25
27
27
27
27
27
28
28
28
28
27
27
28
28
28
28
28
28
28
28
28
28
28
28
28
28
28
28
28
28
28
28
28
28
28
28
28
28
28
28
28
28
27
27
27
27
27
27
27
27
27
27
27
27
27
25
25
23
23
23
23
23
24
24
25
25
25
25
25
25
25
25
25
25
23
23
23
23
25
25
25
25
25
25
25
25
23
23
23
21
21
21
21
21
21
22
22
22
21
21
19
19
18
18
17
17
17
17
16
15
14
14
14
14
14
14
12
11
11
11
10
10
10
11
11
12
12
12
11
11
11
11
11
11
11
11
11
11
11
11
12
12
11
11
11
11
11
11
11
11
11
11
11
11
11
10
10
10
10
10
10
10
10
10
10
10
10
9
9
9
9
9
9
9
9
9
9
9
9
9
9
9
10
10
10
10
10
10
10
10
10
10
10
10
10
10
12
13
13
13
13
13
13
12
12
11
11
10
10
10
10
10
11
11
11
12
12
12
12
12
12
12
12
12
12
12
12
12
12
12
12
12
13
14
14
14
14
14
14
15
14
14
14
14
14
14
13
13
13
13
13
13
12
12
12
12
12
12
13
13
13
13
13
13
13
13
13
13
13
13
13
13
13
13
13
13
13
13
13
13
13
13
13
13
13
13
13
14
14
14
14
14
14
14
14
14
14
14
14
14
14
14
14
14
14
14
14
14
14
14
14
14
14
14
14
14
14
14
13
13
13
13
13
13
12
10
10
10
10
10
10
10
10
10
10
10
10
9
9
9
9
9
9
9
9
10
10
10
10
10
12
12
12
12
12
12
12
13
14
14
14
14
14
14
14
14
14
14
14
15
16
16
16
14
14
14
15
15
15
19
18
18
18
16
16
16
16
16
16
16
17
17
17
17
18
18
19
19
19
19
19
19
19
21
21
21
22
22
22
22
22
22
24
24
24
24
24
24
24
26
26
26
27
27
27
28
28
28
28
28
28
28
28
28
28
28
28
28
28
28
28
28
28
28
28
29
29
29
29
29
30
30
30
30
30
30
30
30
30
30
30
30
30
30
30
30
30
31
31
31
31
31
31
31
31
31
31
31
31
31
31
31
31
31
31
30
30
30
30
30
29
29
28
28
28
28
28
28
28
28
28
27
27
27
27
28
27
23
22
22
21
21
21
21
21
20
20
20
20
20
20
20
20
19
18
18
18
18
18
19
19
19
19
19
18
18
18
18
18
18
18
18
18
18
18
18
18
18
18
18
18
18
18
18
18
18
15
14
14
13
13
13
13
8
7
6
6
6
6
6
4
3
3
3
3
3
3
3
3
3
3
3
3
2
2
2
2
2
2
2
2
2
2
2
2
2
2
2
2
2
2
2
2
2
2
2
2
2
2
2
2
2
2
1
1
1
1
1
1
1
1
0
0
0
0
0
0
0
0
0
0
0
0
0
0
0
0
0
0
0
0
0
0
0
0
0
0
0
0
0
0
0
0
0
0
0
0
0
0
0
0
0
0
0
0
0
0
0
0
0
0
0
0
0
0
0
1
2
2
2
2
2
2
3
3
3
3
3
3
3
3
3
3
3
3
3
3
3
3
3
2
2
2
2
3
3
4
4
4
4
4
4
4
4
4
4
4
4
4
4
4
4
4
4
4
4
4
4
4
4
4
4
4
4
4
4
4
4
4
4
4
4
4
5
5
5
5
5
5
5
5
5
5
5
5
5
5
5
5
5
5
6
6
6
6
6
6
6
6
6
6
6
6
6
6
6
6
6
6
6
6
6
6
6
6
6
6
6
6
6
6
6
6
6
6
6
6
6
6
6
6
6
6
6
5
5
5
5
5
5
5
5
4
3
3
3
3
3
3
2
2
2
2
2
2
2
2
2
2
2
2
2
1
1
1
1
1
1
1
1
1
1
1
1
1
1
1
1
0
0
0
0
0
0
0
0
0
0
0
0
0
0
0
0
0
0
0
0
0
0
0
0
0
0
0
0
0
0
0
0
0
0
0
0
0
0
0
0
0
0
0
0
0
0
0
0
0
0
0
0
0
0
0
0
0
0
0
0
0
0
0
0
0
0
0
0
0
0
0
0
0
0
0
0
0
0
0
0
0
0
0
0
0
0
0
0
0
0
0
0
0
0
0
0
0
0
0
0
0
0
0
0
0
0
0
0
0
0
0
0
0
0
0
0
0
0
0
0
0
0
0
0
0
0
0
0
0
0
0
0
0
0
0
0
0
0
0
0
0
0
0
0
0
0
0
0
0
0
0
0
0
0
0
0
0
0
0
0
0
0
0
0
0
0
0
0
0
0
0
0
0
0
0
0
0
0
0
0
0
0
0
0
0
0
0
0
0
0
0
0
0
0
0
0
0
0
0
0
0
0
0
0
0
0
0
0
0
0
0
0
0
0
0
0
0
0
0
0
0
0
0
0
0
0
0
0
0
0
0
0
0
0
0
0
0
0
0
0
0
0
0
0
0
0
0
0
0
0
0
0
0
0
0
0
0
0
0
0
0
0
0
0
0
0
0
0
0
0
0
0
0
0
0
0
0
0
0
0
0
0
0
0
0
0
0
0
0
0
0
0
0
0
0
0
0
0
0
0
0
0
0
0
0
0
0
0
0
0
0
0
0
0
0
0
0
0
0
0
0
0
0
0
0
0
0
0
0
0
0
0
0
0
0
0
0
0
0
0
0
0
0
0
0
0
0
0
0
0
0
0
0
0
0
0
0
0
0
0
0
0
0
0
0
0
0
0
0
0
0
0
0
0
0
0
0
0
0
0
0
0
0
0
0
0
0
0
0
0
0
0
0
0
0
0
0
0
0
0
0
0
0
0
0
0
0
0
0
0
0
0
0
0
0
0
0
0
0
0
0
0
0
0
0
0
0
0
0
0
0
1
1
1
1
1
1
1
1
1
1
1
1
1
1
1
1
1
1
1
1
1
1
1
1
1
1
1
1
1
1
1
1
1
1
1
1
1
1
1
1
1
1
1
1
1
1
1
1
1
1
1
1
1
1
1
1
1
1
1
1
1
1
1
1
1
1
1
1
1
1
1
1
1
1
1
1
1
1
1
1
1
1
1
1
1
1
1
1
1
1
1
1
1
1
0
0
0
0
0
0
0
0
0
0
0
0
0
0
0
1
1
1
1
1
1
1
1
1
1
1
1
1
1
1
1
1
1
1
1
1
1
1
1
1
0
0
0
0
0
0
0
0
0
0
0
0
0
1
1
1
1
1
1
1
1
1
1
1
1
1
1
1
1
1
1
1
1
1
1
1
1
1
1
1
1
1
1
1
1
1
1
1
1
1
1
1
1
1
2
2
2
2
2
2
2
2
2
2
2
2
2
2
2
2
2
2
2
2
2
2
2
2
2
2
2
2
2
2
2
2
2
2
2
2
2
2
2
2
2
2
2
2
2
2
2
2
2
2
2
2
2
2
2
2
2
2
2
2
2
2
2
2
2
2
1
1
1
1
1
0
0
0
0
0
0
0
0
0
0
0
0
0
0
0
0
0
0
0
0
0
0
0
0
0
0
0
0
0
0
0
0
0
0
0
0
0
0
0
0
0
0
0
0
0
0
0
0
0
0
0
0
0
0
0
0
0
0
0
0
0
0
0
0
0
0
0
0
0
0
0
0
0
0
0
0
0
0
0
0
0
0
0
0
0
0
0
0
0
0
0
0
1
1
1
1
1
1
1
1
1
1
1
1
1
1
2
2
2
2
2
2
2
2
2
2
2
2
2
3
3
3
3
3
3
3
3
3
3
3
3
3
3
3
3
3
3
3
3
3
3
3
3
3
3
3
3
3
3
3
3
3
3
3
3
3
3
3
3
3
3
3
3
3
3
3
3
3
3
3
3
3
3
3
3
3
3
3
3
3
3
3
3
3
3
3
3
3
3
3
3
3
3
4
4
4
4
4
4
4
4
4
4
4
4
4
4
4
4
4
3
3
3
2
2
2
2
2
2
2
2
2
2
2
2
2
2
2
2
2
2
2
2
2
2
2
2
2
2
2
1
1
1
1
1
1
1
1
1
1
1
1
1
1
1
1
1
1
1
1
1
1
1
1
1
1
1
1
1
1
1
1
1
1
1
1
1
1
1
1
1
1
0
0
0
0
0
0
0
0
0
0
0
0
0
0
0
0
0
0
0
0
0
0
0
0
0
0
0
0
0
0
0
0
0
0
0
0
0
0
0
0
0
0
0
0
0
0
0
0
0
0
0
0
0
0
0
0
0
0
0
0
0
0
0
0
0
0
0
0
0
0
0
0
0
0
0
0
0
0
0
0
0
0
0
0
0
0
0
0
0
0
0
0
0
0
0
0
0
0
0
0
0
0
0
0
0
0
0
0
0
0
0
0
0
0
0
0
0
0
0
0
0
0
0
0
0
0
0
0
0
0
0
0
0
0
0
0
0
0
0
0
0
0
0
0
0
0
0
0
0
0
0
0
0
0
0
0
0
0
0
0
0
0
0
0
0
0
0
0
0
0
0
0
0
0
0
0
0
0
0
0
0
0
0
0
0
0
0
0
0
0
0
0
0
0
0
0
0
0
0
0
0
0
0
0
0
0
0
0
0
0
0
0
0
0
0
0
0
0
0
0
0
0
0
0
0
0
0
0
0
0
0
0
0
0
0
0
0
0
0
0
0
0
0
0
0
0
0
0
0
0
0
0
0
0
0
0
0
0
0
0
0
0
0
0
0
0
0
0
0
0
0
0
0
0
0
0
0
0
0
0
0
0
0
0
0
0
0
0
0
0
0
0
0
0
0
0
0
0
0
0
0
0
0
0
0
0
0
0
0
0
0
0
0
0
0
0
0
0
0
0
0
0
0
0
0
0
0
0
0
0
0
0
0
0
0
0
0
0
0
0
0
0
0
0
0
0
0
0
0
0
0
0
0
0
0
1
1
1
1
1
1
1
2
2
2
3
4
4
4
4
4
4
4
4
4
4
4
4
4
4
4
4
4
4
4
4
4
4
4
4
4
4
4
4
4
4
5
5
5
5
5
5
5
5
5
5
5
5
5
5
5
5
5
5
5
5
5
5
5
5
5
5
5
5
5
5
5
5
5
5
5
5
5
5
5
5
5
5
5
5
5
5
5
5
5
5
5
5
5
5
5
5
5
5
6
6
6
6
6
6
6
6
6
6
6
6
6
6
6
6
6
6
6
6
6
6
6
6
6
6
6
6
6
5
5
5
4
4
4
4
4
4
4
4
4
4
4
4
4
4
4
4
4
4
4
4
4
4
4
4
4
4
4
4
4
4
4
4
3
3
3
3
0
0
0
0
0
0
0
0
0
0
0
0
0
0
0
0
0
0
0
0
0
0
0
0
0
0
0
0
0
0
0
0
0
0
0
0
0
0
0
0
0
0
0
0
0
0
0
0
0
0
0
0
0
0
0
0
0
0
0
0
0
0
0
0
0
0
0
0
0
0
0
0
0
0
0
0
0
0
0
0
0
0
0
0
0
0
0
0
0
0
0
0
0
0
0
0
0
0
0
0
0
0
0
0
0
0
0
0
0
0
0
0
0
0
0
0
0
0
0
0
0
0
0
0
0
0
0
0
0
0
0
0
0
0
0
0
0
0
0
0
0
0
0
0
0
0
0
0
0
0
0
0
0
0
0
0
0
0
0
0
0
0
0
0
0
0
0
0
0
0
0
0
0
0
0
0
0
0
0
0
0
0
0
0
0
0
0
0
0
0
0
0
0
0
0
0
0
0
0
0
0
0
0
0
0
0
0
0
0
0
0
0
0
0
0
0
0
0
0
0
0
0
0
0
0
0
0
0
0
0
0
0
0
0
0
0
0
0
0
0
0
0
0
0
0
0
0
0
0
0
0
0
0
0
0
0
0
0
0
0
0
0
0
0
0
0
0
0
0
0
0
0
0
0
0
0
0
0
0
0
0
0
0
0
0
0
0
0
0
0
0
0
0
0
0
0
0
0
0
0
0
0
0
0
0
0
0
0
0
0
0
0
0
0
0
0
0
0
0
0
0
0
0
0
0
0
0
0
0
0
0
0
0
0
0
0
0
0
0
0
0
0
0
0
0
0
0
0
0
0
0
0
0
0
0
0
0
0
0
0
0
0
0
0
0
0
0
0
0
0
0
0
0
0
0
0
0
0
0
0
0
0
0
0
0
0
0
0
0
0
0
0
0
0
0
0
0
0
0
0
0
0
0
0
0
0
0
0
0
0
0
0
0
0
0
0
0
0
0
0
0
0
0
0
0
0
0
0
0
0
0
0
0
0
0
0
0
0
0
0
0
0
0
0
0
0
0
0
0
0
0
0
0
0
0
0
0
0
0
0
0
0
0
0
0
0
0
0
0
0
0
0
0
0
0
0
0
0
0
0
0
0
0
0
0
0
0
0
0
0
0
0
0
0
0
0
0
0
0
0
0
0
0
0
0
0
0
0
0
0
0
0
0
0
0
0
0
0
0
0
0
0
0
0
0
0
0
0
0
0
0
0
0
0
0
0
0
0
0
0
0
0
0
0
0
0
0
0
0
0
0
0
0
0
0
0
0
0
0
0
0
0
0
0
0
0
0
0
0
0
0
0
0
0
0
0
0
0
0
0
0
0
0
0
0
0
0
0
0
0
0
0
0
0
0
0
0
0
0
0
0
0
0
0
0
0
0
0
0
0
0
0
0
0
0
0
0
0
0
0
0
0
0
0
0
0
0
0
0
0
0
0
0
0
0
0
0
0
0
0
0
0
0
0
0
0
0
0
0
0
0
0
0
0
0
0
0
0
0
0
0
0
0
0
0
0
0
0
0
0
0
0
0
0
0
0
0
0
0
0
0
0
0
0
0
0
0
0
0
0
0
0
0
0
0
0
0
0
0
0
0
0
0
0
0
0
0
0
0
0
0
0
0
0
0
0
0
0
0
0
0
0
0
0
0
0
0
0
0
0
0
0
0
0
0
0
0
0
0
0
0
0
0
0
0
0
0
0
0
0
0
0
0
0
0
0
0
0
0
0
0
0
0
0
0
0
0
0
0
0
0
0
0
0
0
0
0
0
0
0
0
0
0
0
0
0
0
0
0
0
0
0
0
0
0
0
0
0
0
0
0
0
0
0
0
0
0
0
0
0
0
0
0
0
0
0
0
0
0
0
0
0
0
0
0
0
0
0
0
0
0
0
0
0
0
0
0
0
0
0
0
0
0
0
0
0
0
0
0
0
0
0
0
0
0
0
0
0
0
0
0
0
0
0
0
0
0
0
0
0
0
0
0
0
0
0
0
0
0
0
0
0
0
0
0
0
0
0
0
0
0
0
0
0
0
0
0
0
0
0
0
0
0
0
0
0
0
0
0
0
0
0
0
0
0
0
0
0
0
0
0
0
0
0
0
0
0
0
0
0
0
0
0
0
0
0
0
0
0
0
0
0
0
0
0
0
0
0
0
0
0
0
0
0
0
0
0
0
0
0
0
0
0
0
0
0
0
0
0
0
0
0
0
0
0
0
0
0
0
0
0
0
0
0
0
0
0
0
0
0
0
0
0
0
0
0
0
0
0
0
0
0
0
0
0
0
0
0
0
0
0
0
0
0
0
0
0
0
0
0
0
0
0
0
0
0
0
0
0
0
0
0
0
0
0
0
0
0
0
0
0
0
0
0
0
0
0
0
0
0
0
0
0
0
0
0
0
0
0
0
0
0
0
0
0
0
0
0
0
0
0
0
0
0
0
0
0
0
0
0
0
0
0
0
0
0
0
0
0
0
0
0
0
0
0
0
0
0
0
0
0
0
0
0
0
0
0
0
0
0
0
0
0
0
0
0
0
0
0
0
0
0
0
0
0
0
0
0
0
0
0
0
0
0
0
0
0
0
0
0
0
0
0
0
0
0
0
0
0
0
0
0
0
0
0
0
0
0
0
0
0
0
0
0
0
0
0
0
0
0
0
0
0
0
0
0
0
0
0
0
0
0
0
0
0
0
0
0
0
0
0
0
0
0
0
0
0
0
0
0
0
0
0
0
0
0
0
0
0
0
0
1
1
1
1
1
1
1
1
1
1
1
1
1
1
1
1
1
2
2
2
2
2
2
2
2
2
2
2
2
2
2
2
2
2
2
2
2
2
2
2
2
2
2
2
2
3
3
3
3
3
3
3
3
3
3
3
3
3
3
3
3
3
3
3
3
3
3
3
3
3
3
3
3
3
3
3
3
3
3
3
3
3
3
3
3
3
3
3
2
2
2
2
2
2
2
2
2
2
2
2
2
2
2
2
2
2
2
2
2
2
2
2
2
2
3
3
3
3
3
3
3
3
3
3
3
3
3
3
3
3
3
3
3
3
3
3
3
3
3
3
4
4
4
4
4
4
4
4
4
3
3
3
3
3
3
4
4
4
4
3
3
3
3
3
3
3
3
3
3
3
3
3
3
3
3
3
3
3
3
3
3
3
3
3
3
3
3
3
3
3
3
3
3
3
3
3
3
3
3
3
3
3
3
3
3
3
3
3
3
3
3
3
3
3
3
3
3
3
3
2
2
2
2
2
2
2
2
2
2
2
2
2
2
2
2
2
2
2
2
2
2
2
2
2
2
2
2
2
2
2
2
2
2
2
2
2
2
2
2
2
2
2
2
2
2
1
1
1
1
1
0
0
0
0
0
0
0
0
0
0
0
0
0
0
0
0
0
0
0
0
0
0
0
0
0
0
0
0
0
0
0
0
0
0
0
0
0
0
0
0
0
0
0
0
0
0
0
0
0
0
0
0
0
0
0
0
0
0
0
0
0
0
0
0
0
0
0
0
0
0
0
0
0
0
0
0
0
0
0
0
0
0
0
0
0
0
0
0
0
0
0
0
0
0
0
0
0
0
0
0
0
0
0
0
0
0
0
0
0
0
0
0
0
0
0
0
0
0
0
0
0
0
0
0
0
0
0
0
0
0
0
0
0
0
0
0
0
0
0
0
0
0
0
0
0
0
0
0
0
0
0
0
0
0
0
0
0
0
0
0
0
0
0
0
0
0
0
0
0
0
0
0
0
0
0
0
0
0
0
0
0
0
0
0
0
0
0
0
0
0
0
0
0
0
0
0
0
0
0
0
0
0
0
0
0
0
0
0
0
0
0
0
0
0
0
0
0
0
0
0
0
0
0
0
0
0
0
0
0
0
0
0
0
0
0
0
0
0
0
0
0
0
0
0
0
0
0
0
0
0
0
0
0
0
0
0
0
0
0
0
0
0
0
0
0
0
0
0
0
0
0
0
0
0
0
0
0
0
0
0
0
0
0
0
0
0
0
0
0
0
0
0
0
0
0
0
0
0
0
0
0
0
0
0
0
0
0
0
0
0
0
0
0
0
0
0
0
0
0
0
0
0
0
0
0
0
0
0
0
0
0
0
0
0
0
0
0
0
0
0
0
0
0
0
0
0
0
0
0
0
0
0
0
0
0
0
0
0
0
0
0
0
0
0
0
0
0
0
0
0
0
0
0
0
0
0
0
0
0
0
0
0
0
0
0
0
0
0
0
0
0
0
0
0
0
0
0
0
0
0
0
0
0
0
0
0
0
0
0
0
0
0
0
0
0
0
0
0
0
0
0
0
0
0
0
0
0
0
0
0
0
0
0
0
0
0
0
0
0
0
0
0
0
0
0
0
0
0
0
0
0
0
0
0
0
0
0
0
0
0
0
0
0
0
0
0
0
0
0
0
0
0
0
0
0
0
0
0
0
0
0
0
0
0
0
0
0
0
0
0
0
0
0
0
0
0
0
0
0
0
0
0
0
0
0
0
0
0
0
0
0
0
0
0
0
0
0
0
0
0
0
0
0
0
0
0
0
0
0
0
0
0
0
0
0
0
0
0
0
0
0
0
0
0
0
0
0
0
0
0
0
0
0
0
0
0
0
0
0
0
0
0
0
0
0
0
0
0
0
0
0
0
0
0
0
0
0
0
0
0
0
0
0
0
0
0
0
0
0
0
0
0
0
0
0
0
0
0
0
0
0
0
0
0
0
0
0
0
0
0
0
0
0
0
0
0
0
0
0
0
0
0
0
0
0
0
0
0
0
0
0
0
0
0
0
0
0
0
0
0
0
0
0
0
0
0
0
0
0
0
0
0
0
0
0
0
0
0
0
0
0
0
0
0
0
0
0
0
0
0
0
0
0
0
0
0
0
0
0
0
0
0
0
0
0
0
0
0
0
0
0
0
0
0
0
0
0
0
0
0
0
0
0
0
0
0
0
0
0
0
0
0
0
0
0
0
0
0
0
0
0
0
0
0
0
0
0
0
0
0
0
0
0
0
0
0
0
0
0
0
0
0
0
0
0
0
0
0
0
0
0
0
0
0
0
0
0
0
0
0
0
0
0
0
0
0
0
0
0
0
0
0
0
0
0
0
0
0
0
0
0
0
0
0
0
0
0
0
0
0
0
0
0
0
0
0
0
0
0
0
0
0
0
0
0
0
0
0
0
0
0
0
0
0
0
0
0
0
0
0
0
0
0
0
0
0
0
0
0
0
0
0
0
0
0
0
0
0
0
0
0
0
0
0
0
0
0
0
0
0
0
0
0
0
0
0
0
0
0
0
0
0
0
0
0
0
0
0
0
0
0
0
0
0
0
0
0
0
0
0
0
0
0
0
0
0
0
0
0
0
0
0
0
0
0
0
0
0
0
0
0
0
0
0
0
0
0
0
0
0
0
0
0
0
0
0
0
0
0
0
0
0
0
0
0
0
0
0
0
0
0
0
0
0
0
0
0
0
0
0
0
0
0
0
0
0
0
0
0
0
0
0
0
0
0
0
0
0
0
0
0
0
0
0
0
0
0
0
0
0
0
0
0
0
0
0
0
0
0
0
0
0
0
0
0
0
0
0
0
0
0
0
0
0
0
0
0
0
0
0
0
0
0
0
0
0
0
0
0
0
0
0
0
0
0
0
0
0
0
0
0
0
0
0
0
0
0
0
0
0
0
0
0
0
0
0
0
0
0
0
0
1
1
1
1
1
1
1
1
1
1
1
1
1
1
1
1
1
1
1
1
1
1
1
1
1
1
1
1
1
1
1
1
1
1
1
1
1
1
1
1
1
1
1
1
1
1
1
1
1
1
1
1
1
1
1
1
1
1
1
1
1
1
1
1
1
1
1
1
1
1
1
1
1
1
1
1
1
1
1
1
1
1
1
1
1
1
1
1
1
1
1
1
1
1
1
1
1
1
1
1
1
1
1
1
1
0
0
0
0
0
0
0
0
0
0
0
0
0
0
0
0
0
0
0
0
0
0
0
0
0
0
0
0
0
0
0
0
0
0
0
0
0
0
0
0
0
0
0
0
0
0
0
0
0
0
0
0
0
0
0
0
0
0
0
0
0
0
0
0
0
0
0
0
0
0
0
0
0
0
0
0
0
0
0
0
0
0
0
0
0
0
0
0
0
0
0
0
0
0
0
0
0
0
0
0
0
0
0
0
0
0
0
0
0
0
0
0
0
0
0
0
0
0
0
0
0
0
0
0
0
0
0
0
0
0
0
0
0
0
0
0
0
0
0
0
0
0
0
0
0
0
0
0
0
0
0
0
0
0
0
0
0
0
0
0
0
0
0
0
0
0
0
0
0
0
0
0
0
0
0
0
0
0
0
0
0
0
0
0
0
0
0
0
0
0
0
0
0
0
0
0
0
0
0
0
0
0
0
0
0
0
0
0
0
0
0
0
0
0
0
0
0
0
0
0
0
0
0
0
0
0
0
0
0
0
0
0
0
0
0
0
0
0
0
0
0
0
0
0
0
0
0
0
0
0
0
0
0
0
0
0
0
0
0
0
0
0
0
0
0
0
0
0
0
0
0
0
0
0
0
0
0
0
0
0
0
0
0
0
0
0
0
0
0
0
0
0
0
0
0
0
0
0
0
0
0
0
0
0
0
0
0
0
0
0
0
0
0
0
0
0
0
0
0
0
0
0
0
0
0
0
0
0
0
0
0
0
0
0
0
0
0
0
0
0
0
0
0
0
0
0
0
0
0
0
0
0
0
0
0
0
0
0
0
0
0
0
0
0
0
0
0
0
0
0
0
0
0
0
0
0
0
0
0
0
0
0
0
0
0
0
0
0
0
0
0
0
0
0
0
0
0
0
0
0
0
0
0
0
0
0
0
0
0
0
0
0
0
0
0
0
0
0
0
0
0
0
0
0
0
0
0
0
0
0
0
0
0
0
0
0
0
0
0
0
0
0
0
0
0
0
0
0
0
0
0
0
0
0
0
0
0
0
0
0
0
0
0
0
0
0
0
0
0
0
0
0
0
0
0
0
0
0
0
0
0
0
0
0
0
0
0
0
0
0
0
0
0
0
0
0
0
0
0
0
0
0
0
0
0
0
0
0
0
0
0
0
0
0
0
0
0
0
0
0
0
0
0
0
0
0
0
0
0
0
0
0
0
0
0
0
0
0
0
0
0
0
0
0
0
0
0
0
0
0
0
0
0
0
0
0
0
0
0
0
0
0
0
0
0
0
0
0
0
0
0
0
0
0
0
0
0
0
0
0
0
0
0
0
0
0
0
0
0
0
0
0
0
0
0
0
0
0
0
0
0
0
0
0
0
0
0
0
0
0
0
0
0
0
0
0
0
0
0
0
0
0
0
0
0
0
0
0
0
0
0
0
0
0
0
0
0
0
0
0
0
0
0
0
0
0
0
0
0
0
0
0
0
0
0
0
0
0
0
0
0
0
0
0
0
0
0
0
0
0
0
0
0
0
0
0
0
0
0
0
0
0
0
0
0
0
0
0
0
0
0
0
0
0
0
0
0
0
0
0
0
0
0
0
0
0
0
0
0
0
0
0
0
0
0
0
0
0
0
0
0
0
0
0
0
0
0
0
0
0
0
0
0
0
0
0
0
0
0
0
0
0
0
0
0
0
0
0
0
0
0
0
0
0
0
0
0
0
0
0
0
0
0
0
0
0
0
0
0
0
0
0
0
0
0
0
0
0
0
0
0
0
0
0
0
0
0
0
0
1
1
1
1
1
1
1
1
1
1
1
1
1
1
1
1
1
1
1
1
1
1
1
1
1
1
1
1
1
1
1
1
1
1
1
1
1
1
1
1
1
1
1
1
1
1
1
1
1
1
1
1
1
1
1
1
1
1
1
1
1
1
1
1
1
1
1
1
1
1
1
1
1
1
1
1
1
1
1
1
1
1
1
1
1
1
1
1
1
1
1
1
1
1
1
1
1
1
1
1
1
1
1
1
1
1
1
1
1
1
0
0
0
0
0
0
0
0
0
0
0
0
0
0
0
0
0
0
0
0
0
0
0
0
0
0
0
0
0
0
0
0
0
0
0
0
0
0
0
0
0
0
0
0
0
0
0
0
0
0
0
2
2
2
2
2
2
2
4
5
6
6
6
6
7
7
7
7
7
7
7
7
7
7
7
7
7
7
7
8
9
9
9
9
9
9
9
9
9
9
9
9
9
9
9
9
9
9
10
10
11
11
11
11
11
11
11
11
11
11
11
11
12
12
12
12
12
12
12
12
12
12
13
13
13
13
13
13
13
13
13
13
13
13
13
13
13
13
13
13
13
13
13
13
13
13
13
13
13
13
13
13
14
14
14
15
15
15
15
15
15
15
15
15
15
15
15
15
15
15
11
11
10
10
9
9
9
8
8
8
8
8
8
8
7
7
7
7
7
7
7
8
8
8
8
8
8
8
8
8
8
8
8
8
9
8
8
8
8
8
8
8
8
8
8
8
8
8
8
8
8
8
9
8
10
10
10
10
10
10
10
10
10
10
11
11
11
11
11
11
11
11
11
11
11
10
10
10
10
10
10
10
10
10
10
10
10
10
12
11
11
11
11
11
11
11
11
11
11
11
11
11
11
12
12
12
12
12
13
12
12
12
12
12
13
13
13
13
13
13
13
13
13
14
14
14
14
14
14
14
14
14
14
14
14
14
14
14
14
14
14
14
14
14
14
14
14
14
14
15
15
15
15
15
15
15
15
14
13
13
12
12
12
12
12
12
12
12
12
11
11
7
7
7
7
7
7
7
7
7
7
7
7
7
7
7
7
7
7
7
7
7
7
7
7
7
7
9
9
9
10
10
10
10
10
10
10
10
10
10
10
10
10
10
10
10
10
10
10
10
11
11
11
11
12
12
12
12
12
12
12
12
12
12
12
12
10
10
10
10
10
10
10
8
8
8
6
6
6
6
5
5
5
5
5
5
5
5
5
5
5
5
5
5
5
5
5
5
5
5
5
5
5
6
6
6
6
6
6
6
6
6
6
6
6
6
6
6
7
7
6
6
6
6
6
6
6
6
6
6
6
6
6
6
6
6
6
6
6
6
6
6
6
6
6
6
6
6
7
7
7
7
7
7
7
7
7
7
7
6
6
6
6
6
6
6
5
5
5
5
5
5
5
4
4
4
4
4
4
4
4
4
4
4
4
4
4
4
4
4
4
4
5
5
6
6
6
6
7
7
7
7
7
8
8
8
8
8
8
8
8
8
8
8
8
8
8
8
8
8
9
9
9
9
9
9
9
9
9
9
9
9
8
8
8
8
8
7
7
7
7
7
7
7
7
8
8
10
10
10
10
10
10
11
11
9
9
9
9
9
9
9
9
9
9
9
9
9
9
9
9
10
10
10
11
11
11
11
11
11
11
11
12
12
12
12
12
12
13
13
13
13
13
13
13
14
14
14
15
15
15
15
15
15
15
15
16
16
16
16
16
16
16
16
16
16
16
16
16
15
15
15
17
17
17
17
17
17
16
16
17
17
17
16
16
16
16
16
16
15
16
16
16
16
16
18
18
18
18
18
18
19
19
19
19
19
19
19
19
19
19
19
19
19
19
19
19
19
19
19
19
19
19
19
20
20
20
20
20
20
20
20
20
20
20
20
20
20
20
20
20
20
20
20
20
20
21
21
21
21
21
21
21
21
21
21
21
21
21
21
21
20
20
20
19
19
19
19
19
19
19
19
19
19
19
19
20
20
20
20
20
20
20
20
20
20
20
20
20
21
21
21
21
20
19
18
17
17
17
16
16
13
13
13
13
11
10
10
9
9
8
8
8
8
8
8
7
6
6
6
6
6
6
6
6
6
6
6
6
6
6
6
6
6
6
6
5
5
5
5
5
5
5
6
6
6
6
6
6
6
6
6
6
6
6
6
6
6
6
6
6
6
5
4
4
4
5
4
4
4
4
4
4
4
4
4
4
4
4
4
3
5
6
6
6
6
6
6
5
6
6
6
6
6
6
5
5
5
5
5
5
5
5
5
5
5
5
5
5
5
5
6
6
6
6
6
6
6
7
7
7
7
7
7
7
7
7
7
7
8
8
8
8
8
8
8
8
8
8
8
8
8
8
8
8
8
8
8
8
8
8
8
8
8
8
8
9
9
9
9
9
8
9
10
10
10
10
10
12
12
12
13
13
13
13
13
13
13
13
13
15
15
15
15
15
15
15
15
15
15
15
15
15
15
15
15
15
16
16
15
15
15
15
14
14
14
14
14
14
14
14
14
14
14
14
14
13
13
13
13
13
13
13
13
12
12
12
13
13
13
13
13
13
13
13
13
13
12
12
12
12
13
14
14
14
14
14
13
13
13
13
15
15
15
15
15
15
14
14
14
14
14
14
14
14
14
14
14
14
14
14
14
14
14
13
13
13
13
13
13
13
13
14
14
14
14
14
14
14
14
14
14
14
14
14
14
14
14
14
14
14
14
14
14
14
14
14
14
14
14
14
14
14
14
14
14
14
14
13
13
13
13
15
15
15
15
15
15
16
15
15
15
14
16
16
16
16
16
16
16
15
15
15
14
13
13
13
12
12
12
12
12
12
12
12
12
11
11
11
11
11
11
11
11
10
10
10
10
10
10
10
10
9
8
8
8
8
8
8
8
6
6
6
6
6
6
6
6
6
6
6
6
6
6
6
6
6
6
6
5
5
5
5
5
5
5
5
5
4
4
2
2
2
2
2
2
2
2
2
2
2
2
2
2
2
2
2
2
2
2
2
2
2
2
2
2
2
2
2
2
2
2
2
2
2
2
2
2
2
2
2
2
2
2
2
2
2
2
2
2
2
2
2
2
2
2
2
2
2
2
2
2
2
2
2
2
2
2
2
2
2
2
2
2
2
2
3
3
3
3
0
0
0
0
0
0
0
0
0
0
0
0
0
0
0
0
0
0
0
0
0
0
0
0
0
0
0
0
0
0
0
0
0
2
2
2
2
2
2
2
2
2
2
2
2
2
2
2
2
2
2
2
2
2
2
2
2
2
2
2
2
2
2
2
2
2
2
2
2
2
2
2
2
2
2
2
2
2
2
2
2
2
2
2
2
2
2
2
2
2
2
2
2
2
2
2
2
2
2
2
2
2
2
2
2
2
2
2
2
2
2
2
2
2
2
2
2
2
2
2
2
2
2
2
2
2
2
2
2
2
2
2
2
2
2
2
2
2
2
2
2
2
2
2
2
2
2
2
2
2
2
2
2
2
2
3
3
3
1
1
1
0
0
0
0
0
0
0
0
0
0
0
0
0
0
0
0
0
0
0
0
0
0
0
0
0
0
0
0
0
0
0
0
0
0
0
0
0
0
0
0
0
0
0
0
0
0
0
0
0
0
0
0
0
0
0
0
0
0
0
0
0
0
0
0
0
0
0
0
0
0
0
0
0
0
0
0
0
0
0
0
0
0
0
0
0
0
0
0
0
0
0
0
0
0
1
1
1
1
1
1
1
1
1
1
1
1
1
1
1
1
1
1
1
1
1
0
0
0
0
0
0
0
0
0
0
0
0
0
0
0
0
0
0
0
0
0
0
0
0
0
0
0
0
0
0
0
0
0
0
0
0
0
0
0
0
0
0
0
0
0
0
0
0
0
0
0
0
0
0
0
0
0
0
0
0
1
1
1
1
1
1
1
1
2
2
2
2
2
2
2
2
2
2
2
2
2
2
2
2
2
2
2
2
2
2
2
2
2
2
2
2
2
2
2
2
2
2
2
2
2
2
2
2
2
2
2
2
2
2
2
2
2
2
2
2
2
2
2
2
2
2
2
2
2
2
2
2
2
2
2
2
2
2
2
2
2
2
1
1
1
1
1
1
1
1
1
2
2
2
2
2
2
2
2
2
2
2
2
2
2
2
2
2
2
2
2
2
1
1
1
1
1
1
1
1
1
1
1
1
1
1
1
1
1
1
1
1
1
1
1
1
1
1
1
1
1
1
1
1
1
1
1
1
1
1
1
1
1
1
1
1
1
1
1
1
1
1
1
1
1
1
1
1
1
1
1
1
1
1
1
1
1
1
1
1
1
1
1
1
1
1
1
1
1
1
1
1
1
1
1
1
1
1
1
1
1
1
1
1
1
1
1
1
1
1
1
1
1
1
1
1
1
1
1
1
1
1
1
1
1
1
1
1
1
1
1
1
1
1
1
1
1
1
1
1
1
1
1
1
1
1
1
1
1
1
1
1
1
1
1
1
1
1
1
1
1
1
1
1
1
1
1
1
1
1
1
1
1
1
1
1
1
1
1
1
1
1
1
1
1
1
1
1
1
1
1
1
1
1
1
1
1
1
0
0
0
0
0
0
0
0
0
0
0
0
0
0
0
0
0
0
0
0
0
0
0
0
0
0
0
0
0
0
0
0
0
0
0
0
0
0
0
0
0
0
0
0
0
0
0
0
0
0
0
0
0
0
0
0
0
0
0
0
0
0
0
0
0
0
0
0
0
0
0
0
0
0
0
0
0
0
0
0
0
0
0
0
0
0
0
0
0
0
0
0
0
0
0
0
0
0
0
0
0
0
0
0
0
0
0
0
0
0
0
0
0
0
0
0
0
0
0
0
0
0
0
0
0
0
0
0
0
0
0
0
0
0
0
0
0
0
0
0
0
0
0
0
0
0
0
0
0
0
0
0
0
0
0
0
0
0
0
0
0
0
0
0
0
0
0
0
0
0
0
0
0
0
0
0
0
0
0
0
0
0
0
0
0
0
0
0
0
0
0
0
0
0
0
0
0
0
0
0
0
0
0
0
0
0
0
0
0
0
0
0
0
0
0
0
0
0
0
0
0
0
0
0
0
0
0
0
0
0
0
0
0
0
0
0
0
0
0
0
0
0
0
0
0
0
0
0
0
0
0
0
0
0
0
0
0
0
0
0
0
0
0
0
0
0
0
0
0
0
0
0
0
0
0
0
0
0
0
0
0
0
0
0
0
0
0
0
0
0
0
0
0
0
0
0
0
0
0
0
0
0
0
0
0
0
0
0
0
0
0
0
0
0
0
0
0
0
0
0
0
0
0
0
0
0
0
0
0
0
0
0
0
0
0
0
0
0
0
0
0
0
0
0
0
0
0
0
1
0
1
2
2
2
2
2
4
4
6
6
6
6
6
6
6
7
7
7
7
8
8
8
8
8
8
8
8
9
9
9
9
9
10
10
11
11
12
12
12
12
12
12
12
12
13
16
16
16
16
16
16
16
16
18
18
18
18
18
18
20
20
20
21
21
21
22
24
25
27
28
28
30
32
34
39
39
40
40
43
43
43
43
44
44
44
47
48
48
48
48
48
48
48
48
48
49
49
49
48
48
48
48
49
49
47
48
50
51
51
51
52
52
52
53
53
53
53
53
53
53
53
53
52
53
53
53
53
53
53
55
55
55
55
55
55
56
56
56
56
56
56
56
56
56
56
56
56
58
58
57
57
57
57
58
58
57
57
57
57
57
57
58
58
58
58
54
54
52
52
52
52
52
49
47
46
46
46
46
45
45
45
45
45
45
45
45
45
47
46
46
44
44
44
43
43
43
43
43
43
43
44
44
43
43
43
44
43
45
45
45
45
45
43
42
46
46
46
47
46
35
33
33
33
30
31
31
32
33
36
36
37
38
42
42
42
43
43
43
44
48
49
50
52
52
52
52
52
52
52
52
52
52
52
52
52
52
53
54
55
55
55
55
56
56
57
57
57
57
57
57
58
58
58
58
58
58
58
58
57
57
57
57
57
57
57
57
57
57
57
57
57
57
57
58
58
58
58
58
56
56
56
56
56
56
57
57
57
57
58
58
58
58
58
58
58
58
58
58
58
57
57
57
57
55
54
54
52
51
51
51
50
50
50
50
50
50
50
50
52
52
52
52
52
53
53
54
54
54
54
52
52
52
52
52
52
51
52
52
52
52
52
52
51
50
50
48
48
48
46
46
45
45
45
45
45
45
45
45
46
46
46
44
44
44
44
44
43
42
35
27
26
24
16
16
16
16
16
16
16
16
16
16
16
16
16
16
16
16
16
16
16
16
16
16
16
16
16
16
16
16
16
16
16
16
16
16
16
16
16
16
16
16
17
17
17
17
17
17
17
18
18
18
18
18
18
18
19
18
17
14
14
14
13
12
11
11
11
10
9
8
8
8
8
8
8
8
9
9
9
9
8
8
8
8
8
8
8
8
8
8
8
8
8
8
8
9
9
9
8
7
7
7
7
7
7
7
8
9
11
11
11
11
11
11
11
12
12
13
13
13
14
14
14
15
15
15
15
15
15
15
16
16
16
16
16
18
18
18
18
18
18
18
18
18
18
18
18
18
18
23
23
25
24
24
24
24
24
25
24
24
24
23
23
23
23
23
23
23
23
23
23
23
23
23
23
23
23
23
23
23
23
24
24
24
24
24
23
23
23
22
22
23
23
23
23
23
23
23
23
23
23
23
23
24
24
24
24
23
23
23
23
23
23
23
23
23
23
23
23
23
23
23
23
23
23
23
22
22
22
22
22
22
22
22
22
22
22
22
22
22
22
23
23
23
23
23
23
23
20
18
17
15
9
10
10
6
6
6
6
6
6
6
6
7
7
7
7
7
8
8
8
8
8
8
8
8
8
8
8
8
8
11
11
11
11
11
11
11
12
12
12
12
12
12
12
12
13
13
13
13
13
13
13
13
13
13
14
14
14
14
14
14
14
14
13
13
13
13
13
13
13
13
13
13
13
13
13
13
13
13
13
13
13
14
14
14
14
14
14
14
14
14
14
14
13
13
13
13
13
13
13
13
13
13
13
13
12
12
12
12
12
12
12
13
13
13
13
13
13
13
13
13
14
13
13
13
13
13
13
13
13
13
13
12
12
12
12
12
12
12
14
14
14
14
13
13
13
13
13
13
13
13
13
13
13
13
13
13
13
13
12
11
10
10
10
8
8
8
8
8
8
8
8
8
8
6
6
6
6
6
6
6
6
6
6
6
6
6
6
6
6
6
6
6
6
6
6
6
6
6
6
6
6
6
6
6
6
6
6
6
6
5
5
5
5
5
5
5
5
5
5
5
5
5
5
5
5
5
5
5
5
5
5
5
5
5
5
5
5
5
5
5
5
5
5
5
5
5
5
5
5
4
3
3
3
3
3
2
2
2
2
2
2
2
2
2
2
2
2
2
0
0
0
0
0
0
0
0
0
0
0
0
0
0
0
0
0
0
0
0
0
0
0
0
0
0
0
0
0
0
0
0
0
0
0
0
0
0
0
0
0
0
0
0
0
0
0
0
0
0
0
0
0
0
0
0
0
0
0
0
0
0
0
0
0
0
0
0
0
0
0
0
0
0
0
0
0
0
0
0
0
0
0
0
0
0
0
0
0
0
0
0
0
0
0
0
0
0
0
0
0
0
0
0
0
0
0
0
0
0
0
0
0
0
0
0
0
0
0
0
0
0
0
0
0
0
0
0
0
0
0
0
0
0
0
0
0
0
0
0
0
0
0
0
0
0
0
0
0
0
0
0
1
1
1
1
1
1
1
1
1
1
1
1
1
1
1
1
1
1
1
1
1
1
1
1
1
1
1
1
1
1
1
1
1
1
1
1
1
1
1
1
1
1
1
1
1
1
1
1
1
1
1
1
1
1
1
1
1
1
1
1
1
1
1
1
1
1
1
1
1
1
1
1
1
1
1
1
1
1
1
1
1
1
1
1
1
1
1
1
1
1
1
1
1
1
1
1
1
1
1
1
1
1
1
1
1
1
1
1
1
1
1
1
1
1
1
1
1
1
1
1
1
1
1
1
1
1
1
1
1
1
1
1
1
1
1
1
1
1
1
1
1
1
1
1
1
1
1
1
1
1
1
1
1
1
1
1
1
1
1
1
1
1
1
1
1
1
1
1
1
1
1
1
1
1
1
1
1
1
1
1
1
1
1
1
1
1
1
1
1
1
1
1
1
1
1
1
1
1
1
1
1
0
0
0
0
0
0
0
0
0
0
0
0
0
0
0
0
0
0
0
0
0
0
0
0
0
0
0
0
0
0
0
0
0
0
0
0
0
0
0
0
0
0
0
0
0
0
0
0
0
0
0
0
0
0
0
0
0
0
0
0
0
0
0
0
0
0
0
0
0
0
0
0
0
0
0
0
0
0
0
0
0
0
0
0
0
0
0
0
0
0
0
0
0
0
0
0
0
0
0
0
0
0
0
0
0
0
0
0
0
0
0
0
0
0
0
0
0
0
0
0
0
0
0
0
0
0
0
0
0
0
0
0
0
0
0
0
0
0
0
0
0
0
0
0
0
0
0
0
0
0
0
0
0
0
0
0
0
0
0
0
0
0
0
0
0
0
0
0
0
0
0
0
0
0
0
0
0
0
0
0
0
0
0
0
0
0
0
0
0
0
0
0
0
0
0
0
0
1
1
1
1
1
1
1
1
1
1
1
1
1
1
1
1
1
1
1
1
1
1
1
1
1
1
1
1
1
1
1
1
1
1
1
1
1
1
1
1
1
1
1
1
1
1
1
1
1
1
1
1
1
1
1
1
1
1
1
1
1
1
1
1
1
1
1
1
1
1
1
1
1
1
1
1
1
1
1
1
0
0
0
0
0
0
0
0
0
0
0
0
0
0
0
0
0
0
0
0
0
0
0
0
0
0
0
0
0
0
0
0
0
0
0
0
0
0
0
0
0
0
0
0
0
0
0
0
0
0
0
0
0
0
0
0
0
0
0
0
0
0
0
0
0
0
0
0
0
0
0
0
0
0
0
0
0
0
0
0
0
0
0
0
0
0
0
0
0
0
0
0
0
0
0
0
0
0
0
0
0
0
0
0
0
0
0
0
0
0
0
0
0
0
0
0
0
0
0
0
0
0
0
0
0
0
0
0
0
0
0
0
0
0
0
0
0
0
0
0
0
0
0
0
0
0
0
0
0
0
0
0
0
0
0
0
0
0
0
0
0
0
0
0
0
0
0
0
0
0
0
0
0
0
0
0
0
0
0
0
0
0
0
0
0
0
0
0
0
0
0
0
0
0
0
0
0
0
0
0
0
0
0
0
0
0
0
0
0
0
0
0
0
0
0
0
0
0
0
0
0
0
0
0
0
0
0
0
0
0
0
0
0
0
0
0
0
0
0
0
0
0
0
0
0
0
0
0
0
0
0
0
0
0
0
0
0
0
0
0
0
0
0
0
0
0
0
0
0
0
0
0
0
0
0
0
0
0
0
0
0
0
0
0
0
0
0
0
0
0
0
0
0
0
0
0
0
0
0
0
0
0
0
0
0
0
0
0
0
0
0
0
0
0
0
0
0
0
0
0
0
0
0
0
0
0
0
0
0
0
1
1
1
1
1
1
1
1
1
1
1
1
1
1
1
1
1
1
1
1
1
1
1
1
1
1
1
1
1
1
1
1
0
0
0
0
0
0
0
0
0
0
0
0
0
0
0
0
0
0
0
0
0
0
0
0
0
0
0
0
0
0
0
0
0
0
0
0
0
0
0
0
0
0
0
0
0
0
0
0
0
0
0
0
0
0
0
0
0
0
0
0
0
0
0
0
0
0
0
0
0
0
0
0
0
0
0
0
0
0
0
0
0
0
0
0
0
0
0
0
0
0
0
0
0
0
0
0
0
0
0
0
0
0
0
0
0
0
0
0
0
0
0
0
0
0
0
0
0
0
0
0
0
0
0
0
0
0
0
0
0
0
0
0
0
0
0
0
0
0
0
0
0
0
0
0
0
0
0
0
0
0
0
0
0
0
0
0
0
0
0
0
0
0
0
0
0
0
0
0
0
0
0
0
0
0
0
0
0
0
0
0
0
0
0
0
0
0
0
0
0
0
0
0
0
0
0
0
0
0
0
0
0
0
0
2
2
2
2
2
2
2
2
3
4
4
4
4
4
4
4
4
4
4
4
4
4
4
4
4
4
4
4
4
4
4
5
5
5
5
5
5
5
5
5
5
5
5
5
5
5
5
5
6
6
6
6
6
6
6
6
6
6
6
6
7
7
7
7
7
7
7
7
7
7
7
7
8
9
9
9
9
9
9
9
9
9
9
9
9
9
9
9
9
9
9
9
9
9
10
10
10
10
10
10
9
9
9
9
10
10
10
8
8
10
10
10
10
10
10
10
10
10
10
10
10
10
10
10
9
9
9
9
9
10
10
10
10
10
10
10
9
9
10
10
10
11
11
11
11
11
11
11
11
10
10
10
10
10
10
10
10
10
10
10
10
10
10
10
10
10
10
10
10
10
10
10
10
10
10
10
10
10
10
10
10
10
10
10
10
9
10
10
10
10
10
10
10
10
10
9
9
9
9
9
9
9
9
9
9
9
9
9
8
8
8
8
8
8
8
8
8
8
8
8
8
8
8
8
7
7
7
7
7
7
6
7
7
7
7
7
7
7
7
7
7
7
7
7
7
7
7
7
7
6
6
6
5
5
4
3
3
3
3
3
3
2
2
2
2
2
2
2
2
2
2
2
2
2
2
2
2
2
2
1
1
1
1
1
1
1
1
1
1
1
1
1
1
1
1
1
1
1
1
1
1
1
1
1
1
1
1
1
1
1
1
1
1
1
1
1
1
1
1
1
1
1
1
1
1
1
1
1
1
0
0
0
0
0
0
0
0
0
0
0
0
0
0
0
0
0
0
0
0
0
0
0
0
0
0
0
0
0
0
0
0
0
0
0
0
0
0
0
0
0
0
0
0
0
0
0
0
0
0
0
0
0
0
0
0
0
0
0
0
0
0
0
0
0
0
0
0
0
0
0
0
0
0
0
0
0
0
0
0
0
0
0
0
0
0
0
0
0
0
0
0
0
0
0
0
0
0
0
0
0
0
0
0
0
0
0
0
0
0
0
0
0
0
0
0
0
0
0
0
0
0
0
0
0
0
0
0
0
0
0
0
0
0
0
0
0
0
0
0
0
0
0
0
0
0
0
0
0
0
0
0
0
0
0
0
0
0
0
0
0
0
0
0
0
0
0
0
0
0
0
0
0
0
0
0
0
0
0
0
0
0
0
0
0
0
0
0
0
0
0
0
0
1
1
1
1
1
1
1
1
1
1
1
1
1
1
1
1
1
1
1
1
1
1
1
1
1
1
1
1
1
1
1
1
1
1
1
1
1
1
1
1
1
1
1
1
1
1
1
1
1
1
1
1
1
1
1
1
1
1
1
1
1
1
1
1
1
1
1
1
1
1
1
1
1
1
1
1
1
1
1
1
1
1
1
1
1
1
1
1
1
1
1
1
1
1
1
1
1
1
1
1
1
1
1
1
1
1
1
1
2
2
2
2
2
2
2
2
2
2
2
2
2
2
2
2
2
2
2
2
2
2
2
2
2
2
2
2
2
2
2
2
2
2
2
2
2
2
2
2
2
2
2
2
2
2
2
2
2
2
2
2
2
2
2
2
2
2
2
2
2
2
2
2
2
2
2
2
2
2
2
2
2
2
2
2
2
2
2
2
2
2
2
2
2
2
2
2
2
2
2
2
2
2
2
2
2
2
2
2
2
2
2
2
2
2
1
1
1
1
1
1
1
1
1
1
1
1
1
1
1
1
1
1
1
1
1
1
1
1
1
1
1
1
1
1
1
1
1
1
1
1
1
1
1
1
1
1
1
1
1
1
1
1
1
2
2
2
2
2
2
2
2
2
2
2
2
2
2
2
2
2
2
2
2
2
2
2
2
2
2
2
2
2
2
2
2
2
2
2
2
2
2
2
2
2
2
2
2
2
2
2
2
2
2
2
2
2
2
2
2
2
2
2
2
2
2
2
2
2
2
2
2
1
1
1
1
1
1
1
1
1
1
1
1
1
1
1
1
1
1
1
1
1
1
1
1
1
1
2
2
2
2
2
2
2
2
2
2
2
2
2
2
2
2
2
3
3
3
3
3
3
3
3
3
3
3
3
3
3
3
3
3
3
3
3
3
3
3
3
3
3
3
3
3
3
3
3
3
3
3
3
3
3
3
3
3
3
3
3
3
3
3
3
3
3
3
4
3
3
3
2
2
2
2
2
2
2
2
2
2
2
2
2
2
2
2
2
2
2
2
2
2
2
2
2
2
2
2
2
2
2
2
2
2
2
2
2
2
2
2
2
2
2
2
2
2
2
2
2
2
2
2
2
2
2
1
1
1
1
1
1
1
1
1
1
1
1
1
1
1
0
0
0
0
0
0
0
0
0
0
0
0
0
0
0
0
0
0
0
1
1
1
1
1
1
1
1
0
0
0
0
0
0
0
0
0
0
0
0
0
0
0
0
0
0
0
0
0
0
0
0
0
0
0
0
0
0
0
0
0
0
0
0
0
0
0
0
0
0
0
0
0
0
0
0
0
0
0
0
0
0
0
0
0
0
0
0
0
0
0
0
0
0
0
0
0
0
0
0
0
0
0
0
0
0
0
1
1
1
1
1
1
1
1
1
1
1
1
1
1
1
1
1
1
1
1
1
1
1
1
1
1
1
1
1
1
1
1
1
1
1
1
1
1
0
1
1
1
1
1
1
1
1
1
1
1
1
1
1
1
1
1
1
1
1
1
1
1
1
1
1
1
1
1
1
1
1
1
1
1
1
1
1
1
1
1
1
1
1
1
1
1
1
1
1
1
1
1
1
1
1
1
1
1
1
1
1
1
1
1
1
1
1
1
1
1
1
1
1
1
1
1
1
1
1
1
1
1
1
1
1
1
1
1
1
1
1
1
1
1
1
1
1
1
1
1
1
1
1
1
1
1
1
1
1
1
1
1
1
1
1
1
1
1
1
1
1
1
0
0
0
0
0
0
0
0
0
0
0
0
0
0
0
0
0
0
0
0
0
0
0
0
0
0
0
0
0
0
0
0
0
0
0
0
0
0
0
0
0
0
0
0
0
0
0
0
0
0
0
0
0
0
0
0
0
0
0
0
0
0
0
0
0
0
0
0
0
0
0
0
0
0
0
0
0
0
0
0
0
0
0
0
0
0
0
0
0
0
0
0
0
0
0
0
0
0
0
0
0
0
0
0
0
0
0
0
0
0
0
0
0
0
0
0
0
0
0
0
0
0
0
0
0
0
0
0
0
0
0
0
0
0
0
0
0
0
0
0
0
0
0
0
0
0
0
0
0
0
0
0
0
0
0
0
0
0
0
0
0
0
0
0
0
0
0
1
1
1
1
1
1
1
1
1
1
1
1
1
1
1
1
1
1
1
1
1
1
1
1
1
1
1
1
1
1
1
1
1
1
1
1
1
1
1
1
1
1
1
1
1
1
1
1
1
1
1
1
1
1
1
1
1
1
1
1
1
1
1
1
1
1
1
1
1
1
1
1
1
1
1
1
1
1
1
1
1
1
1
1
1
1
1
1
1
1
1
1
1
1
1
1
1
1
1
1
1
1
1
1
1
1
1
1
1
1
1
0
0
0
0
0
0
0
0
0
0
0
0
0
0
0
0
0
0
0
0
0
0
0
0
0
0
0
0
0
0
0
0
0
0
0
0
0
0
0
0
0
0
0
0
0
0
0
0
0
0
0
0
0
0
0
0
0
0
0
0
0
0
0
0
0
0
0
0
0
0
0
0
0
0
0
0
0
0
0
0
0
0
0
0
0
0
0
0
0
0
0
0
0
0
0
0
0
0
0
0
0
0
0
0
0
0
0
0
0
0
0
0
0
0
0
0
0
0
0
0
0
0
0
0
0
0
0
0
0
0
0
0
0
0
0
0
0
0
0
0
0
0
0
0
0
0
0
0
0
0
0
0
0
0
0
0
0
0
0
0
0
0
0
0
0
0
0
0
0
0
0
0
0
0
0
0
0
0
0
0
0
0
0
0
0
0
0
0
0
0
0
0
0
0
0
0
0
0
0
0
0
0
0
0
0
0
0
0
0
0
0
0
0
0
0
0
0
0
0
0
0
0
0
0
0
0
0
0
0
0
0
0
0
0
0
0
0
0
0
0
0
0
0
0
0
0
0
0
0
0
0
0
0
0
0
0
0
0
0
1
1
1
1
1
1
1
1
1
1
1
1
1
1
1
1
1
1
1
1
1
1
1
1
2
2
3
3
3
3
3
3
3
3
3
3
3
3
3
3
3
3
3
3
3
3
3
3
3
3
3
3
3
3
3
3
3
3
3
3
3
3
3
3
3
3
3
3
3
3
3
3
3
3
3
3
2
2
2
2
2
2
2
2
2
2
2
2
2
2
2
2
2
2
2
2
2
2
2
2
2
2
2
2
2
2
2
2
2
2
2
2
2
2
2
2
2
1
1
1
1
1
1
1
1
1
1
1
1
1
1
1
1
1
1
1
1
1
1
1
1
1
1
1
1
1
1
1
1
1
1
1
1
0
0
0
0
0
0
0
0
0
0
0
0
0
0
0
0
0
0
0
0
0
0
0
0
0
0
0
0
0
0
0
0
0
0
0
0
0
0
0
0
0
0
0
0
0
0
0
0
0
0
0
0
0
0
0
0
0
0
0
0
0
0
0
0
0
0
0
0
0
0
0
0
0
0
0
0
0
0
0
0
0
0
0
0
0
0
0
0
0
0
0
0
0
0
0
0
0
0
0
0
0
0
0
0
0
0
0
0
0
0
0
0
0
0
0
0
0
0
0
0
0
0
0
0
0
0
0
0
0
0
0
0
0
0
0
0
0
0
0
0
0
0
0
0
0
0
0
0
0
0
0
0
0
0
0
0
0
0
0
0
0
0
1
1
1
1
1
1
1
1
1
1
1
1
1
1
1
1
1
1
1
1
1
1
1
1
1
1
1
1
1
1
1
1
1
1
1
1
1
1
1
1
1
1
1
1
1
1
1
1
1
1
1
1
1
1
1
1
1
1
1
1
1
1
1
1
1
1
1
1
1
1
1
1
1
1
1
1
1
1
1
1
1
1
1
1
1
1
1
1
1
1
1
1
1
1
1
1
1
1
1
1
1
1
1
1
1
1
1
1
1
1
1
1
1
1
1
1
1
1
1
1
1
1
1
1
1
1
1
1
1
1
1
1
1
1
1
1
1
1
1
1
1
1
1
1
1
1
1
1
1
1
1
1
0
0
0
0
0
0
0
0
0
0
0
0
0
0
0
0
0
0
0
0
0
0
0
0
0
0
0
0
0
0
0
0
0
0
0
0
0
0
0
0
0
0
0
0
1
1
1
1
1
1
1
1
1
1
1
1
1
1
1
1
1
1
1
1
1
1
1
1
1
1
1
1
1
1
1
1
1
1
1
1
1
1
1
1
1
1
1
1
1
1
1
1
1
1
1
1
1
1
1
1
1
1
1
1
1
1
1
1
1
1
1
1
1
1
1
1
1
1
1
1
1
1
1
1
1
1
1
1
1
1
1
1
1
1
1
1
1
1
1
1
1
1
1
1
1
1
1
1
1
1
1
1
1
1
1
1
1
1
1
1
1
1
1
1
1
1
1
1
1
1
1
1
1
1
1
1
1
1
1
1
1
1
1
1
1
1
1
1
1
1
1
1
1
1
1
1
1
1
1
1
1
1
1
1
1
1
1
1
1
1
0
0
0
0
0
0
0
0
0
0
0
1
1
1
1
1
1
1
1
1
1
1
1
0
0
0
0
0
0
0
0
0
0
0
0
0
0
0
0
0
0
0
0
0
0
0
0
0
0
0
0
0
0
0
0
0
0
0
0
0
0
0
0
0
0
0
0
0
1
1
1
1
1
1
1
1
1
1
1
1
1
1
1
1
1
1
1
1
1
1
1
1
1
1
1
1
1
1
1
1
1
1
1
1
1
1
1
1
1
1
1
1
1
1
1
1
2
2
2
2
2
2
2
2
2
2
2
2
2
2
2
2
2
2
2
2
2
2
2
2
2
2
2
2
2
2
2
2
2
2
2
2
2
2
2
2
2
1
1
1
1
1
1
1
1
1
1
1
1
1
1
1
1
1
1
1
1
1
1
1
1
1
1
1
1
1
1
1
1
1
1
1
1
1
1
1
1
1
1
1
1
1
1
1
1
1
1
1
1
1
1
1
1
1
1
1
1
1
1
0
0
0
0
0
0
0
0
0
0
0
0
0
0
0
0
0
0
0
0
0
0
0
0
0
0
0
0
0
0
0
0
0
0
0
0
0
0
0
0
0
0
0
0
0
0
0
0
0
0
0
0
0
0
0
0
0
0
0
0
0
0
0
0
0
0
0
0
0
0
0
0
0
0
0
0
0
0
0
0
0
0
0
0
0
0
0
0
0
0
0
0
0
0
0
0
0
0
0
0
0
0
0
0
0
0
0
0
0
0
0
0
0
0
0
0
0
0
0
0
0
0
0
0
0
0
0
0
0
0
0
0
0
0
0
0
0
0
0
0
0
0
0
0
0
0
0
0
0
0
0
0
0
0
0
0
0
0
0
0
0
0
0
0
0
0
0
0
0
0
0
0
0
0
0
0
0
0
0
0
0
0
0
0
0
0
0
0
0
0
0
0
0
0
1
1
1
1
1
1
1
1
1
1
1
1
1
1
1
1
1
1
1
1
1
1
1
1
1
1
1
1
1
1
1
1
1
1
1
1
1
1
1
1
1
1
1
1
1
1
1
1
1
1
1
1
1
1
1
1
1
1
1
1
1
1
1
1
1
1
1
1
1
1
1
1
1
1
1
1
1
1
1
1
1
1
1
1
1
1
1
1
1
1
1
1
1
1
1
1
1
1
1
1
1
1
1
1
1
1
1
1
1
1
1
1
1
1
1
1
1
1
1
1
1
1
1
1
1
1
1
1
1
1
1
1
1
1
1
1
1
1
1
1
1
1
1
1
1
1
1
1
1
1
1
1
1
1
1
1
1
1
1
1
1
1
1
1
1
1
1
1
1
1
1
1
0
0
0
0
0
0
0
0
0
0
0
0
0
0
0
0
0
0
0
0
0
0
0
0
0
0
0
0
0
0
0
0
0
0
0
0
0
0
0
0
0
0
0
0
0
0
0
0
0
0
0
0
0
0
0
0
0
0
0
0
0
0
0
0
0
0
0
0
0
0
0
0
0
0
0
0
0
0
0
0
0
0
0
0
0
0
0
0
0
0
0
0
0
0
0
0
0
0
0
0
0
0
0
0
0
0
0
0
0
0
0
0
0
0
0
0
0
0
0
0
0
0
0
0
0
0
0
0
0
0
0
0
0
0
0
0
0
0
0
0
0
0
0
0
0
0
0
0
0
0
0
0
0
0
0
0
0
0
0
0
0
0
0
0
0
0
0
0
0
0
0
0
0
0
0
0
0
0
0
0
0
0
0
0
0
0
0
0
0
0
0
0
0
0
0
0
0
0
0
0
0
0
0
0
0
0
0
0
0
0
0
0
0
0
0
0
0
0
0
0
0
0
0
0
0
0
0
0
0
0
0
0
0
0
0
0
0
0
0
0
0
0
0
0
0
0
0
0
0
0
0
0
0
0
0
0
0
0
0
0
0
0
0
0
0
0
0
0
0
0
0
0
0
0
0
0
0
0
0
0
0
0
0
0
0
0
0
0
1
1
1
1
1
1
1
1
1
1
1
1
1
1
1
1
1
1
1
1
1
1
1
1
1
1
1
1
1
1
1
1
1
1
1
1
1
1
1
1
1
1
1
1
1
1
1
1
1
1
1
1
1
1
1
1
1
1
1
1
1
1
1
1
1
1
1
1
1
1
1
1
1
1
1
1
1
1
1
1
1
1
1
1
1
1
1
1
1
1
1
1
1
1
1
1
1
1
1
1
1
1
1
1
1
1
1
1
1
1
1
1
1
1
1
1
1
1
1
1
1
1
1
1
1
0
0
0
0
0
0
0
0
0
0
0
0
0
0
0
0
0
0
0
0
0
0
0
0
0
0
0
0
0
0
0
0
0
0
0
0
0
0
0
0
0
0
0
0
0
0
0
0
0
0
0
0
0
0
0
0
0
0
0
0
0
0
0
0
0
0
0
0
0
0
0
0
0
0
0
0
0
0
0
0
0
0
0
0
0
0
0
0
0
0
0
0
0
0
0
0
0
0
0
0
0
0
0
0
0
0
0
0
0
0
0
0
0
0
0
0
0
0
0
0
0
0
0
0
0
0
0
0
0
0
0
0
0
0
0
0
0
0
0
0
0
0
0
0
0
0
0
0
0
0
0
0
0
0
0
0
0
0
0
0
0
0
0
0
0
0
0
0
0
0
0
0
0
0
0
0
0
0
0
0
0
0
0
0
0
0
0
0
0
0
0
0
0
0
0
0
0
0
0
0
0
0
0
0
0
0
0
0
0
0
0
0
0
0
0
0
0
0
0
0
0
0
0
0
0
0
0
0
0
0
0
0
0
0
0
0
0
0
0
0
0
0
0
0
0
0
0
0
0
0
0
0
0
0
0
0
0
0
0
0
0
0
0
0
0
0
0
0
0
0
0
0
0
0
0
0
0
0
0
0
0
0
0
0
0
0
0
0
0
0
0
0
0
0
0
0
0
0
0
0
0
0
0
0
0
0
0
0
0
0
0
0
0
0
0
0
0
0
0
0
0
0
0
0
0
0
0
0
0
0
0
0
0
0
0
0
0
0
0
0
0
0
0
0
0
0
1
1
1
1
1
1
1
1
1
1
1
1
1
1
1
1
1
1
1
1
1
1
1
1
1
1
1
1
1
1
1
1
1
1
1
1
1
2
2
2
2
2
3
8
8
9
9
10
10
10
11
11
12
12
12
12
12
13
13
13
13
13
13
14
14
14
14
14
15
15
16
16
16
16
16
16
16
16
16
17
17
17
17
17
17
17
17
17
17
17
17
17
17
17
17
17
18
18
19
20
20
19
19
19
19
19
19
19
19
19
19
19
19
19
19
19
19
19
19
19
19
19
19
19
19
19
19
19
19
19
19
19
19
19
19
19
19
19
19
19
19
19
19
19
19
19
19
19
19
19
19
20
20
20
20
20
19
18
18
18
18
16
16
12
12
12
12
12
12
12
12
13
11
11
11
11
12
12
12
12
13
14
14
14
14
14
14
14
14
14
16
16
16
14
15
15
15
15
15
15
15
15
14
14
14
14
10
10
10
10
10
10
10
10
10
10
10
10
10
10
10
10
10
10
10
10
10
10
10
10
10
10
10
10
10
11
11
11
11
11
11
11
11
11
11
11
11
11
11
11
11
11
12
12
13
13
13
13
13
13
13
13
13
13
13
13
13
13
13
13
13
13
13
13
13
13
13
13
13
13
13
13
13
13
13
13
13
13
13
13
13
13
13
13
13
13
13
13
13
13
13
13
14
14
14
14
14
15
15
15
15
14
14
13
11
11
11
11
13
13
13
13
13
13
12
13
13
13
13
13
13
13
13
13
13
13
13
13
14
15
15
15
15
14
14
15
16
16
16
17
17
17
17
17
17
17
17
17
17
17
17
17
17
17
17
17
17
18
18
18
18
18
18
18
18
19
19
19
18
18
18
18
18
18
18
18
18
18
18
18
18
18
19
19
19
20
19
19
19
19
19
19
19
19
19
19
19
18
18
18
18
18
18
18
18
18
18
18
18
18
18
18
18
18
18
17
17
16
15
14
12
13
11
11
11
11
11
11
11
11
11
11
10
10
10
10
10
10
10
10
10
10
10
10
10
11
11
11
11
11
11
11
11
11
11
11
11
11
11
11
11
11
11
11
11
11
11
11
11
11
11
12
12
12
12
11
11
11
11
11
10
9
8
8
8
8
8
8
8
8
8
8
8
8
9
9
9
9
9
10
10
10
10
10
9
9
9
9
9
9
9
8
8
8
8
7
7
7
7
7
7
7
8
8
8
8
8
9
9
10
10
9
9
9
9
9
9
9
9
9
9
10
10
10
10
10
10
10
10
10
10
10
10
10
10
10
9
9
9
9
9
9
9
8
8
8
8
8
8
9
9
9
8
8
8
8
8
8
8
8
8
8
9
9
9
9
9
8
9
9
9
9
9
9
9
9
9
9
9
9
9
8
8
8
8
8
8
8
8
8
8
8
7
7
7
7
8
8
8
8
8
8
8
8
8
8
8
8
8
8
8
8
8
8
8
8
8
8
8
8
8
8
8
8
8
8
8
8
8
8
8
9
9
9
9
10
10
10
10
10
10
10
10
10
10
10
9
9
9
9
9
7
7
7
7
7
8
8
7
7
7
7
7
7
7
7
7
7
7
6
6
6
6
6
6
6
6
6
6
6
6
7
6
6
6
6
6
6
6
6
6
6
6
6
6
7
7
7
7
6
6
6
6
6
6
6
6
7
7
7
7
7
7
7
7
7
8
8
8
8
8
8
8
7
7
7
7
7
7
7
7
7
7
7
7
7
7
7
7
7
7
6
7
6
6
6
6
6
6
6
6
7
7
7
7
7
7
7
7
7
7
7
7
7
7
7
7
7
7
7
7
7
7
7
7
7
7
7
7
7
7
7
7
7
7
7
7
7
7
5
5
5
5
5
5
5
5
5
5
5
5
5
5
5
5
5
5
5
5
5
5
5
5
5
5
5
5
5
5
5
5
5
5
5
5
5
5
5
5
5
4
3
3
3
3
3
3
3
3
3
3
3
3
3
3
3
3
3
3
3
3
3
3
3
3
3
3
3
3
3
3
3
3
3
3
3
3
3
2
2
2
2
2
2
2
2
2
2
2
2
2
2
2
1
1
2
2
2
2
2
2
2
2
2
3
3
3
3
4
4
4
4
4
4
4
4
4
4
4
4
4
4
4
4
4
4
4
4
4
4
4
4
4
4
4
4
4
4
4
4
4
4
5
5
5
5
6
6
6
6
6
6
6
6
6
6
6
6
6
6
6
6
6
6
6
6
6
6
6
6
6
6
6
6
6
6
7
7
7
7
7
7
7
6
6
6
6
6
6
7
7
6
6
6
6
6
6
6
6
6
6
6
6
6
6
6
6
6
6
6
6
6
6
6
6
6
6
6
6
6
6
6
6
6
6
6
6
6
6
6
6
6
6
6
6
6
6
6
6
6
5
4
4
4
3
3
3
3
2
2
2
2
2
2
2
2
2
2
2
2
2
2
2
2
2
2
2
2
2
2
2
2
2
2
2
2
2
2
2
2
3
3
3
3
3
3
3
3
3
3
3
3
3
3
3
3
3
3
3
3
3
3
3
3
3
3
3
3
3
3
3
3
3
3
3
3
3
3
3
3
3
3
3
3
3
3
3
3
3
3
3
3
3
3
3
3
3
3
2
2
2
2
2
2
2
2
2
2
2
2
2
2
2
2
2
2
2
2
2
2
2
2
2
2
2
2
2
2
2
2
2
2
2
2
2
2
2
2
2
2
2
2
2
2
2
2
2
2
2
2
2
3
3
3
3
3
3
3
3
3
3
3
3
3
3
3
3
3
3
3
3
3
3
3
3
3
3
3
3
3
3
3
3
3
3
3
3
3
3
3
2
2
2
2
2
2
2
2
2
1
1
1
1
1
1
1
1
1
1
1
1
1
1
1
1
1
1
1
1
1
1
1
1
1
1
1
1
1
1
1
1
1
1
1
1
1
2
2
1
1
1
1
1
1
1
1
1
1
1
1
1
1
1
1
1
1
1
1
1
1
1
1
1
1
1
1
1
1
1
1
1
1
1
1
1
1
1
1
1
1
1
1
1
1
1
1
1
1
1
1
1
1
1
1
1
1
1
1
1
1
1
1
1
1
1
1
1
1
1
1
1
1
1
1
1
1
1
1
1
1
1
0
0
0
0
0
0
0
0
0
0
0
0
0
0
0
0
0
0
0
0
0
0
0
0
0
0
0
0
0
0
0
0
0
1
1
1
1
1
1
1
1
1
1
1
1
1
1
1
1
1
1
1
1
1
1
1
1
1
1
1
1
1
1
1
1
1
0
0
0
0
0
0
0
0
0
0
0
0
1
1
1
1
1
1
1
1
1
1
1
1
1
1
1
1
1
1
1
1
1
1
1
1
1
1
1
1
1
1
1
1
1
1
1
1
1
1
1
1
1
1
1
1
1
1
0
0
0
0
0
0
0
0
0
0
0
0
0
0
0
0
0
0
0
0
0
0
0
0
0
0
0
0
0
0
0
0
0
0
0
0
0
0
0
0
0
0
0
0
0
0
0
0
0
0
0
0
0
0
0
0
0
0
0
0
0
0
0
0
0
0
0
0
0
0
0
0
0
0
0
0
0
0
0
0
0
0
0
0
0
0
0
0
0
0
0
0
0
0
0
0
0
0
0
0
0
0
0
0
0
0
0
0
0
0
0
0
0
0
0
0
0
0
0
0
0
0
0
0
0
0
0
0
0
0
0
0
0
0
0
0
0
0
0
0
0
0
0
0
0
0
0
0
0
0
0
0
0
0
0
0
0
0
0
0
0
0
0
0
0
0
0
0
0
0
0
0
0
0
0
0
0
0
0
0
0
0
0
0
0
0
0
0
0
0
0
0
0
0
0
0
0
0
0
0
0
0
0
0
0
0
0
0
0
0
0
0
0
0
0
0
0
0
0
0
0
0
0
0
0
0
0
0
0
0
0
0
0
0
0
0
0
0
0
0
0
0
0
0
0
0
0
0
0
0
0
0
0
0
0
0
0
0
0
0
0
0
0
0
0
0
0
0
0
0
0
0
0
0
0
0
0
0
0
0
0
0
0
0
0
0
0
1
1
1
1
1
1
1
1
1
1
1
1
2
2
2
2
2
2
2
2
2
2
2
2
2
2
2
3
3
2
2
2
2
2
2
2
2
2
2
2
2
2
2
2
2
2
2
2
2
2
2
2
2
2
2
2
2
2
2
2
2
2
2
2
2
2
2
2
2
2
2
2
2
2
2
2
2
2
2
2
2
2
2
2
2
2
2
2
3
3
3
3
3
3
4
4
4
4
4
4
4
4
4
4
4
3
3
2
2
2
2
2
2
2
2
2
2
2
2
2
2
2
2
2
2
2
2
2
2
2
2
2
2
2
2
2
2
2
2
2
2
2
2
2
3
3
3
3
3
3
3
3
4
4
4
4
7
7
7
7
9
10
10
12
13
13
13
13
13
13
13
13
15
15
15
15
16
16
16
16
16
18
20
20
19
19
19
19
19
19
19
21
21
21
21
21
21
20
20
20
20
20
20
20
21
21
21
22
22
23
23
23
23
23
23
23
23
23
23
24
24
25
25
25
26
27
27
27
27
27
27
28
28
27
27
27
27
26
26
26
26
26
26
26
26
27
27
27
27
28
29
29
29
29
29
29
29
29
29
29
29
29
29
31
31
31
31
31
31
31
31
31
31
31
31
31
31
31
31
31
31
31
31
31
31
31
31
31
31
31
31
31
31
32
32
33
33
33
33
33
33
32
34
34
34
34
32
32
32
32
30
21
21
19
20
21
20
20
20
20
20
21
21
21
21
21
21
21
21
21
21
21
22
22
22
22
22
22
18
18
21
22
22
23
23
23
23
23
23
23
23
23
23
23
23
24
24
25
28
29
29
29
29
30
31
31
31
31
31
31
31
33
33
35
36
36
37
37
37
37
38
40
40
40
40
40
40
41
41
41
41
41
41
42
42
44
44
45
45
45
45
47
47
49
49
49
49
49
50
50
50
50
51
51
51
51
51
51
52
52
52
52
52
53
53
53
53
53
53
53
53
53
53
53
54
53
54
53
53
53
54
57
57
57
57
58
57
57
57
57
58
58
60
60
60
60
60
61
61
61
62
62
62
64
63
63
63
63
63
63
63
63
63
63
63
63
63
63
63
63
62
62
61
61
62
62
62
62
62
62
62
62
55
54
53
51
50
50
50
50
50
48
48
48
48
48
49
48
49
47
47
47
47
47
47
47
47
47
47
47
47
46
46
46
46
46
46
46
47
47
47
47
46
46
46
46
45
43
43
43
43
43
43
40
39
39
39
39
38
37
35
35
35
35
35
35
35
35
35
35
35
35
35
35
35
35
33
32
32
32
27
24
20
16
15
15
14
14
14
15
15
16
15
15
15
15
15
15
15
15
15
15
14
14
14
14
14
15
15
14
14
14
14
14
14
14
14
14
14
14
14
14
14
14
14
14
14
13
13
13
14
14
14
13
14
13
13
15
15
15
14
13
13
13
13
13
13
14
15
15
14
14
14
14
14
14
14
14
14
14
14
14
14
14
15
16
16
16
15
14
14
14
14
14
16
16
16
16
16
16
16
16
16
16
16
16
16
16
16
16
16
16
17
17
17
17
16
16
16
16
16
16
16
16
16
16
16
15
15
15
15
15
15
15
15
15
14
14
14
15
15
15
15
16
16
16
16
16
16
16
16
18
18
18
18
18
16
17
17
17
17
17
18
18
18
18
18
17
17
17
17
17
17
17
17
18
18
18
18
18
18
18
18
18
18
19
19
19
19
20
20
21
20
20
20
20
20
17
17
17
18
18
18
18
17
17
17
16
15
15
16
16
16
14
14
14
14
14
14
14
14
14
14
14
14
14
14
14
14
14
14
14
14
14
14
14
14
14
15
15
15
15
15
15
15
15
15
15
15
15
15
15
15
15
15
16
16
16
16
16
16
16
16
16
15
16
17
17
17
17
17
17
17
17
17
17
17
17
17
17
17
17
17
14
14
13
11
11
11
11
11
11
11
11
12
12
12
12
12
12
12
12
12
13
13
14
14
14
14
14
14
14
14
14
14
14
14
14
14
15
15
15
15
15
16
16
16
16
16
16
16
16
16
16
16
15
14
14
14
14
14
14
14
14
14
13
13
13
13
13
13
13
13
13
13
13
13
13
13
14
14
14
14
15
14
14
14
14
14
14
14
14
14
13
13
12
13
13
13
13
13
13
13
13
13
13
13
13
13
13
14
14
15
15
16
16
16
16
16
16
16
16
16
17
17
18
18
18
18
18
18
18
19
19
19
19
19
19
19
19
18
18
18
18
21
21
21
21
21
21
21
21
21
21
22
22
22
22
22
21
20
20
20
20
20
20
19
19
19
19
19
19
19
19
19
19
19
19
19
19
19
19
19
19
19
19
19
18
18
18
18
18
18
18
18
18
17
17
18
18
18
18
18
18
18
18
18
18
18
18
18
18
18
17
17
17
17
17
17
17
17
17
17
17
17
18
18
18
18
18
17
17
17
17
13
13
13
13
13
12
12
12
12
12
12
12
12
13
13
13
13
13
13
13
13
13
13
13
12
12
11
11
11
11
11
11
11
10
8
8
8
8
8
8
8
8
7
7
7
4
4
4
4
3
3
3
3
3
3
3
3
3
3
3
3
3
3
3
3
3
3
3
3
3
3
4
4
4
4
4
4
4
4
4
4
4
4
4
4
4
4
4
4
4
4
4
4
4
4
4
4
4
4
4
4
4
4
4
4
4
4
4
4
4
4
4
4
4
4
4
4
4
4
4
4
4
4
4
4
4
4
4
4
4
4
4
4
4
4
4
4
4
4
4
4
4
4
4
4
4
4
4
4
4
4
4
4
4
4
3
3
3
3
3
2
1
1
0
0
0
0
0
0
0
0
0
0
0
0
0
0
0
0
0
0
0
0
0
0
0
0
0
0
0
0
0
0
0
0
0
0
0
0
0
0
0
0
0
0
0
0
0
0
0
0
0
0
0
0
0
0
0
0
0
0
0
0
0
0
0
0
0
0
0
0
0
0
0
0
0
0
0
0
0
0
0
0
0
0
0
0
0
0
0
0
0
0
0
0
0
0
0
0
0
0
0
0
0
0
0
0
0
0
0
0
0
0
0
0
0
0
0
0
0
0
0
0
0
0
0
0
0
0
0
0
0
0
0
0
0
0
0
0
0
0
0
0
0
0
0
0
0
0
0
0
0
0
0
0
0
0
0
0
0
0
0
0
0
0
0
0
0
0
0
0
0
0
0
0
0
0
0
0
0
0
0
0
0
0
0
0
0
0
0
0
0
0
0
0
0
0
0
0
0
0
0
0
0
0
0
0
0
0
0
0
0
0
0
0
0
0
0
0
0
0
0
0
0
0
0
0
0
0
0
0
0
0
0
0
0
0
0
0
0
0
0
0
0
0
0
0
0
0
0
0
0
0
0
0
0
0
0
0
0
0
0
0
0
0
0
0
0
0
0
0
0
0
0
0
0
0
0
0
0
0
0
0
0
0
0
0
0
0
0
0
0
0
0
0
0
0
0
0
0
0
0
0
0
0
0
0
0
0
0
0
0
0
0
0
0
0
0
0
0
0
0
0
0
0
0
0
0
0
0
0
0
0
0
0
0
0
0
0
0
0
0
1
1
1
1
1
1
1
1
1
1
1
1
1
1
1
1
1
1
1
1
1
1
1
1
1
1
1
1
1
1
1
1
1
1
1
1
1
1
1
1
1
1
1
1
1
1
1
1
1
1
1
1
1
1
1
1
1
1
1
1
1
1
1
1
1
1
1
1
1
1
1
1
1
1
1
1
1
1
1
1
1
1
0
0
0
0
0
1
1
1
1
1
1
1
1
1
1
1
1
1
1
1
1
1
1
1
1
1
1
1
1
1
1
1
1
1
1
1
1
1
1
1
1
1
1
1
1
1
1
1
1
1
1
1
1
1
1
1
1
1
1
1
1
1
1
2
2
2
2
2
2
2
2
2
2
2
2
2
2
2
2
2
2
2
2
2
2
2
2
2
2
2
2
2
2
2
2
2
2
2
2
2
2
2
2
2
2
2
2
2
2
2
2
2
2
2
2
2
2
2
2
2
1
1
1
1
1
1
1
1
1
1
1
1
1
1
1
1
1
1
1
1
1
1
1
1
1
0
0
0
0
0
0
0
0
0
0
0
0
0
0
0
0
0
0
0
0
0
0
0
0
0
0
0
0
0
0
0
0
0
0
0
0
0
0
0
0
0
0
0
0
0
0
0
0
0
0
0
0
0
0
0
0
0
0
0
0
0
0
0
0
0
0
0
0
0
0
0
0
0
0
0
0
0
0
0
0
0
0
0
0
0
0
0
0
0
0
0
0
0
0
0
0
0
0
0
0
0
0
0
0
0
0
0
0
0
0
0
0
0
0
0
0
0
0
0
0
0
0
0
0
0
0
0
0
0
0
0
0
0
0
0
0
0
0
0
0
0
0
0
0
0
0
0
0
0
0
0
0
0
0
0
0
0
0
0
0
0
0
0
0
0
0
0
0
0
0
0
0
0
0
0
0
0
0
0
0
0
0
0
0
0
0
0
0
0
0
0
0
0
0
0
0
0
0
0
0
0
0
0
0
0
0
0
0
0
0
0
0
0
0
0
0
0
0
0
0
0
0
0
0
0
0
0
0
0
0
0
0
0
0
0
0
0
0
0
0
0
0
0
0
0
0
0
0
0
0
0
0
0
0
0
0
0
0
0
0
0
0
0
0
0
0
0
0
0
0
0
0
0
0
0
0
0
0
0
0
0
0
0
0
0
0
0
0
0
0
0
0
0
0
0
0
0
0
0
0
0
0
0
0
0
0
0
0
0
0
0
0
0
0
0
0
0
0
0
0
0
0
0
0
0
0
0
0
0
0
0
0
0
0
0
0
0
0
0
0
0
0
0
0
0
0
0
0
0
0
0
0
0
0
0
0
0
0
0
0
0
0
0
0
0
0
0
0
0
0
0
0
0
0
0
0
0
0
0
0
0
0
0
0
0
0
0
0
0
0
0
0
0
0
0
0
0
0
0
0
0
0
0
0
0
0
0
0
0
0
0
0
0
0
0
0
0
0
0
0
0
0
0
0
0
0
0
0
0
0
0
0
0
0
0
0
0
0
0
0
0
0
0
0
0
0
0
0
0
0
0
0
0
0
0
0
0
0
0
0
0
0
0
0
0
0
0
0
0
0
0
0
0
0
0
0
0
0
0
0
0
0
0
0
0
0
0
0
0
0
0
0
0
0
0
0
0
0
0
0
0
0
0
0
0
0
0
0
0
0
0
0
0
0
0
0
0
0
0
0
0
0
0
0
0
0
0
0
0
0
0
0
0
0
0
0
0
0
0
0
0
0
0
0
0
0
0
0
0
0
0
0
0
0
0
0
0
0
0
0
0
0
0
0
0
0
0
0
0
0
0
0
0
0
0
0
0
0
0
0
0
0
0
0
0
0
0
0
0
0
0
0
0
0
0
0
0
0
0
0
0
0
0
0
0
0
0
0
0
0
0
0
0
0
0
0
0
0
0
0
0
0
0
0
0
0
0
0
0
0
0
0
0
0
0
0
0
0
0
0
0
0
0
0
0
0
0
0
0
0
0
0
0
0
0
0
0
0
0
0
0
0
0
0
0
0
0
0
0
0
0
0
0
0
0
0
0
0
0
0
0
0
0
0
0
0
0
0
0
0
0
0
0
0
0
0
0
0
0
0
0
0
0
0
0
0
0
0
0
0
0
0
0
0
0
0
0
0
0
0
0
0
0
0
0
0
0
0
0
0
0
0
0
0
0
0
0
0
0
0
0
0
0
0
0
0
0
0
0
0
0
0
0
0
0
0
0
0
0
0
0
0
0
0
0
0
0
0
0
0
0
0
0
0
0
1
1
1
1
1
1
1
1
1
1
1
1
1
1
1
1
1
1
1
1
1
1
2
2
2
2
2
2
2
2
2
2
2
2
2
2
2
2
2
2
2
2
2
2
2
2
2
2
2
2
2
2
2
2
2
2
2
2
2
2
2
2
2
2
2
2
2
2
2
2
3
3
3
3
3
3
3
3
3
3
3
3
3
3
3
3
3
3
3
3
3
3
3
3
3
3
3
3
3
3
3
3
3
3
3
3
3
2
2
2
2
2
1
1
1
1
1
1
1
1
1
1
1
1
1
1
1
1
1
1
1
1
1
1
1
1
1
1
0
0
0
0
0
0
0
0
0
0
0
0
0
0
0
0
0
0
0
0
0
0
0
0
0
0
0
0
0
0
0
0
0
0
0
0
0
0
0
0
0
0
0
0
0
0
0
0
0
0
0
0
0
0
1
1
1
1
1
1
1
1
1
1
1
1
1
1
1
1
1
1
1
1
1
1
1
1
1
1
1
1
1
1
1
1
1
1
1
1
1
1
1
1
1
1
1
1
1
1
1
1
1
1
1
1
1
1
1
1
1
1
1
1
1
1
1
1
0
0
0
0
0
0
0
0
0
0
0
0
0
0
0
0
0
0
0
0
0
0
0
0
0
0
0
0
0
1
1
1
1
1
1
1
1
1
1
1
1
1
1
1
1
1
1
1
1
1
1
1
1
1
1
1
1
1
1
1
1
1
1
1
1
1
1
1
1
1
1
1
1
1
1
1
1
1
1
1
1
1
1
1
1
1
1
1
1
1
1
1
0
0
1
1
1
1
1
1
1
1
1
1
1
1
1
1
1
1
1
1
1
1
1
1
1
1
1
1
1
1
1
1
1
1
1
1
1
1
1
1
1
1
1
1
1
1
1
1
1
1
1
1
1
1
1
1
1
1
1
1
1
1
1
1
1
1
1
1
1
1
1
1
1
1
1
1
1
1
1
1
1
1
1
1
1
1
1
1
1
1
1
1
1
1
1
1
0
0
0
0
0
0
0
0
0
0
0
0
0
0
0
0
0
0
0
0
0
0
0
0
0
0
0
0
0
0
0
0
0
0
0
0
0
0
0
0
0
0
0
0
0
0
0
0
0
0
0
0
0
0
0
0
0
0
0
0
0
0
0
0
0
0
0
0
0
0
0
0
0
0
0
0
0
0
0
0
0
0
0
0
0
0
0
0
0
0
0
0
0
0
0
0
0
0
0
0
0
0
0
0
0
0
0
0
0
0
0
0
0
0
0
0
0
0
0
0
0
0
0
0
0
0
0
0
0
0
0
0
0
0
0
0
0
0
0
0
0
0
0
0
0
0
0
0
0
0
0
0
0
0
0
0
0
0
0
0
0
0
0
0
0
0
0
0
0
0
0
0
0
0
0
0
0
0
0
0
0
0
0
0
0
0
0
0
0
0
0
0
0
0
0
0
0
0
0
0
0
0
0
0
0
0
0
0
0
0
0
0
0
0
0
0
0
0
0
0
0
0
0
0
0
0
0
0
0
0
0
0
0
0
0
0
0
0
0
0
0
0
0
0
0
0
0
0
0
0
0
0
0
0
0
0
0
0
0
0
0
0
0
0
0
0
0
0
0
0
0
0
0
0
0
0
0
0
0
0
0
0
0
0
0
0
0
0
0
0
0
0
0
0
0
0
0
0
0
0
0
0
0
0
0
0
0
0
0
0
0
0
0
0
0
0
0
0
0
0
0
0
0
0
0
0
0
0
0
0
0
0
0
0
0
0
0
0
0
0
0
0
0
0
0
0
0
0
0
0
0
0
0
0
0
0
0
0
0
0
0
0
0
0
0
0
0
0
0
0
0
0
0
0
0
0
0
0
0
0
0
0
0
0
0
0
0
0
0
0
0
0
0
0
0
0
0
0
0
0
0
0
0
0
0
0
0
0
0
0
0
0
0
0
0
0
0
0
0
0
0
0
0
0
0
0
0
0
0
0
0
0
0
0
0
0
0
0
0
0
0
0
0
0
0
0
0
0
0
0
0
0
0
0
0
0
0
0
0
0
0
0
0
0
0
0
0
0
0
0
0
0
0
0
0
0
0
0
0
0
0
0
0
0
0
0
0
0
0
0
0
0
0
0
0
0
0
0
0
0
0
0
0
0
0
0
0
0
0
0
0
0
0
0
0
0
0
0
0
0
0
0
0
0
0
0
0
0
0
0
0
0
0
0
0
0
0
0
0
0
0
0
0
0
0
0
0
0
0
0
0
0
0
0
0
0
0
0
0
0
0
0
0
0
0
0
0
0
0
0
0
0
0
0
0
0
0
0
0
0
0
0
0
0
0
0
0
0
0
0
0
0
0
0
0
0
0
0
0
0
0
0
0
0
0
0
0
0
0
0
0
0
0
0
0
0
0
0
0
0
0
0
0
0
0
0
0
0
0
0
0
0
0
0
0
0
0
0
0
0
0
0
0
0
0
0
0
0
0
0
0
0
0
0
0
0
0
0
0
0
0
0
0
0
0
0
0
0
0
0
0
0
0
0
0
0
0
0
0
0
0
0
0
0
0
0
0
0
0
0
0
0
0
0
0
0
0
0
0
0
0
0
0
0
0
0
0
0
1
1
1
1
1
1
1
1
1
1
1
1
1
1
1
1
1
1
1
1
1
1
1
1
1
1
1
1
1
1
1
1
1
1
1
1
1
1
1
1
1
1
1
2
2
2
2
2
2
2
2
2
2
2
2
2
2
2
2
2
2
2
2
2
2
1
1
1
1
1
1
1
1
1
1
1
1
1
1
1
1
1
1
1
1
1
1
1
1
1
1
1
1
1
1
1
1
1
1
1
1
1
1
1
1
1
1
1
1
1
1
1
1
1
1
1
1
1
1
1
1
1
1
1
1
1
1
1
1
1
1
1
1
1
0
0
0
0
0
0
0
0
0
0
0
0
0
0
0
0
0
0
0
0
0
0
0
0
0
0
0
0
0
0
0
0
0
0
0
0
0
0
0
0
0
0
0
0
0
0
0
0
0
0
0
0
0
0
0
0
0
0
0
0
0
0
0
0
0
0
0
0
0
0
0
0
0
0
0
0
0
0
0
0
0
0
0
0
0
0
0
0
0
0
0
0
0
0
0
0
0
0
0
0
0
0
0
0
0
0
0
0
0
0
0
0
0
0
0
0
0
0
0
0
0
0
0
0
0
0
0
0
0
0
0
0
0
0
0
0
0
0
1
1
1
1
1
1
1
1
1
1
1
1
1
1
1
1
1
1
2
2
2
2
2
2
2
2
2
2
2
2
2
2
2
2
2
2
2
2
2
2
2
2
2
2
2
2
2
2
2
2
2
2
2
2
2
2
2
2
2
2
2
2
2
2
2
2
2
2
2
2
2
2
2
2
2
2
2
2
2
2
2
2
2
2
2
2
2
2
2
2
2
2
2
2
2
2
2
2
2
2
2
2
1
1
1
1
1
1
1
1
1
1
1
1
1
1
1
1
1
1
1
1
1
1
1
1
1
1
1
1
1
1
1
1
1
0
0
0
0
0
0
0
0
0
0
0
0
0
0
0
0
0
0
0
0
0
0
0
0
0
0
0
0
0
0
0
0
0
0
0
0
0
0
0
0
0
0
0
0
0
0
0
0
0
0
0
0
0
0
0
0
0
0
0
0
0
0
0
0
0
0
0
0
0
0
1
1
1
1
1
1
1
1
1
1
1
1
1
1
1
1
1
1
1
1
1
1
1
1
1
1
1
1
1
1
1
1
1
1
1
1
1
1
1
1
1
1
1
1
1
1
1
1
1
1
1
1
1
1
1
1
1
1
1
1
1
1
1
1
1
1
1
1
1
1
1
1
1
1
1
1
1
1
1
1
1
1
1
1
1
1
1
1
1
1
1
1
0
0
0
0
0
0
0
0
0
0
0
0
0
0
0
0
0
0
0
0
0
0
0
0
0
0
0
0
0
0
0
0
0
0
0
0
0
0
0
0
0
0
0
0
0
0
0
0
0
0
0
0
0
0
0
0
0
0
0
0
0
0
0
0
0
0
0
0
0
0
0
0
0
0
0
0
0
0
0
0
0
0
0
0
0
0
0
0
0
0
0
0
0
0
0
0
0
0
0
0
0
0
0
0
0
0
0
0
0
0
0
0
0
0
0
0
0
0
0
0
0
0
0
0
0
0
0
0
0
0
0
0
1
1
1
1
1
1
1
1
1
1
1
1
1
1
1
1
1
1
1
1
1
1
1
1
1
1
1
1
1
1
1
1
1
1
1
1
1
1
1
1
1
1
1
1
1
1
1
1
1
1
1
1
1
1
1
1
1
1
1
1
1
1
2
2
2
2
2
2
2
2
2
2
2
2
2
2
2
2
2
2
2
2
2
2
1
1
1
1
1
1
1
1
1
1
1
1
2
2
3
3
3
3
3
3
3
3
3
3
3
3
3
3
3
3
3
3
3
3
3
3
3
3
3
3
3
3
2
2
2
2
2
2
2
2
2
2
2
2
2
2
2
2
3
3
3
3
3
3
3
3
3
3
3
3
3
3
3
3
3
3
3
3
3
3
3
3
3
3
3
3
3
3
3
3
3
3
3
3
3
3
3
3
3
3
3
3
3
3
3
3
3
3
3
3
2
2
2
2
2
2
2
2
2
2
2
2
2
2
2
2
2
2
2
2
2
2
2
2
2
2
2
2
2
1
1
1
2
2
1
1
1
1
1
1
1
1
1
1
1
1
1
1
1
1
1
1
1
1
1
1
1
1
1
0
0
0
1
1
1
1
1
1
1
1
1
1
1
1
1
1
1
1
1
1
1
1
1
1
1
1
1
1
1
1
1
1
1
1
1
1
1
1
1
1
1
1
1
1
1
1
1
1
1
1
1
1
1
1
1
1
1
1
1
1
1
1
1
1
1
1
1
1
1
1
1
1
1
1
1
1
1
1
1
1
1
1
1
1
2
2
2
3
3
3
3
3
3
3
3
3
3
3
3
3
3
3
3
3
3
3
3
2
2
2
2
2
2
2
2
2
2
2
2
2
2
2
2
2
2
2
2
2
2
2
2
2
2
2
2
2
2
2
2
2
2
2
2
2
2
2
2
2
2
2
2
2
2
2
2
2
2
2
2
2
3
3
3
3
3
3
3
3
3
3
3
3
3
3
3
3
3
3
3
3
2
2
2
2
2
2
2
2
2
2
2
2
2
2
2
2
2
2
2
1
1
1
1
1
1
1
1
1
1
1
1
1
1
1
1
1
1
1
1
1
1
1
1
1
1
1
1
1
1
1
1
1
1
1
1
1
1
1
1
1
1
1
1
1
1
1
1
1
1
0
0
0
0
0
0
0
0
0
0
0
0
0
0
0
0
0
0
0
0
0
0
0
0
0
0
0
0
0
0
0
0
0
0
0
0
0
0
0
0
0
0
0
0
0
0
0
0
0
0
0
0
0
0
0
0
0
0
0
0
0
0
0
0
0
0
0
0
0
0
0
0
0
0
0
0
0
0
0
0
0
0
0
0
0
0
0
0
0
0
0
0
0
0
0
0
0
0
0
0
0
0
0
0
0
0
0
0
0
0
0
0
0
0
0
0
0
0
0
0
0
0
0
0
0
0
0
0
0
0
0
0
0
0
0
0
0
0
0
0
0
0
0
0
0
0
0
0
0
0
0
0
0
0
0
0
0
0
0
0
0
0
1
1
1
1
1
1
1
1
1
1
1
1
1
1
1
1
1
1
1
1
1
1
1
1
1
1
1
1
1
1
1
1
1
1
1
1
1
1
1
1
1
1
1
1
1
1
1
1
1
1
1
1
1
1
1
1
1
1
1
1
1
1
1
1
1
1
1
1
1
1
1
1
1
1
1
1
1
1
1
1
1
1
1
1
1
1
1
1
1
1
1
1
1
1
1
1
1
1
1
1
1
1
1
1
1
2
2
2
2
2
2
2
2
2
3
3
3
3
3
3
3
3
3
3
3
3
2
2
2
2
2
2
2
2
2
2
2
2
2
2
2
2
2
2
2
2
2
2
2
2
2
2
2
2
2
2
2
2
2
2
2
2
2
2
2
2
2
2
2
2
2
2
2
2
2
2
2
2
2
2
2
2
2
2
3
3
3
3
3
3
3
3
3
3
3
3
3
2
2
2
2
2
2
2
2
2
0
0
0
0
0
0
0
0
0
0
0
0
0
0
0
0
0
0
0
0
0
0
0
0
0
0
0
0
0
0
0
0
0
0
0
0
0
0
0
0
0
0
0
0
0
0
0
0
0
0
0
0
0
0
0
0
0
0
0
0
0
0
0
0
0
0
0
0
0
0
0
0
0
0
0
0
0
0
0
0
0
0
0
0
0
0
0
0
0
0
0
0
0
0
0
0
0
0
0
0
0
0
0
0
0
0
0
0
0
0
0
0
0
0
0
0
0
0
0
0
0
0
0
0
0
0
0
0
0
0
0
0
0
0
0
0
0
0
0
0
0
0
0
0
0
0
0
0
0
0
0
0
0
0
0
0
0
0
0
0
0
0
0
0
0
0
0
0
0
0
0
0
0
0
0
0
0
0
0
0
0
0
0
0
0
0
0
0
0
0
0
0
0
0
0
0
0
0
0
0
0
0
0
0
0
0
0
0
0
0
0
0
0
0
0
0
0
0
0
0
0
0
0
0
0
0
0
0
0
0
0
0
0
0
0
0
0
0
0
0
0
0
0
0
0
0
0
0
0
0
0
0
0
0
0
0
0
0
0
0
0
0
0
0
0
0
0
0
0
0
0
0
0
0
0
0
0
0
0
0
0
0
0
0
0
0
0
0
0
0
0
0
0
0
0
0
0
0
0
0
0
0
0
0
0
0
0
0
0
0
0
0
0
0
0
0
0
0
0
0
0
0
0
0
0
0
0
0
0
0
0
0
0
0
0
0
0
0
0
0
0
0
0
0
0
0
0
0
0
0
0
0
0
0
0
0
0
0
0
0
0
0
0
0
0
0
0
0
0
0
0
0
0
0
0
0
0
0
0
0
0
0
0
0
0
0
0
0
0
0
0
0
0
0
0
0
0
0
0
0
0
0
0
0
0
0
0
0
0
0
0
0
0
0
0
0
0
0
0
0
0
0
0
0
0
0
0
0
0
0
0
0
0
0
0
0
0
0
0
0
0
0
0
0
0
0
0
0
0
0
0
0
0
0
0
0
0
0
0
0
0
0
0
0
0
0
0
0
0
0
0
0
0
0
0
0
0
0
0
0
0
0
0
0
0
0
0
0
0
0
0
0
0
0
0
0
0
0
0
0
0
0
0
0
0
0
0
0
0
0
1
1
1
1
1
1
1
1
1
1
1
1
1
1
1
1
1
1
1
1
1
1
1
1
1
2
2
2
2
2
2
2
2
2
2
2
2
2
2
2
2
2
2
1
1
1
1
1
1
1
1
1
1
1
1
1
1
1
1
1
1
1
1
1
1
1
1
1
1
1
1
1
1
1
1
1
1
1
1
1
1
1
1
1
1
1
1
1
1
1
1
1
1
1
1
1
1
1
1
1
1
1
1
1
1
1
1
1
1
1
1
1
1
1
1
1
1
1
1
1
1
1
1
1
2
2
2
2
2
2
2
2
2
2
2
2
2
2
3
3
3
3
3
3
3
3
3
2
2
2
2
2
2
2
2
2
2
2
2
2
2
2
2
2
2
2
2
2
2
2
2
2
2
2
2
1
1
1
1
1
1
1
1
1
1
1
1
1
1
1
1
1
1
1
1
1
1
1
1
1
1
1
1
1
1
1
1
1
1
1
1
1
1
1
1
1
1
1
1
1
1
1
1
1
1
1
1
1
1
1
1
1
1
1
1
1
1
1
1
1
1
1
1
1
1
1
1
1
1
1
1
1
1
1
0
0
0
0
0
0
0
0
0
0
0
0
0
0
0
0
0
0
0
0
0
0
0
0
0
0
0
0
0
0
0
0
0
0
0
0
0
0
0
0
0
0
0
0
0
0
0
0
0
0
0
0
0
0
0
0
0
0
0
0
0
0
0
0
0
0
0
0
0
0
0
0
0
0
0
0
0
0
0
0
0
0
0
0
0
0
0
0
0
0
0
0
0
0
0
0
0
0
0
0
0
0
0
0
0
0
0
0
0
0
0
0
0
0
0
0
0
0
0
0
0
0
0
0
0
0
0
0
0
0
0
0
0
0
0
0
0
0
0
0
0
0
0
0
0
0
0
0
0
0
0
0
0
0
0
0
0
0
0
0
0
0
0
0
0
0
0
0
0
0
0
0
0
0
0
0
0
0
0
0
0
0
0
0
0
0
0
0
0
0
0
0
0
0
0
0
0
0
0
0
0
0
0
0
0
0
0
0
0
0
0
0
0
0
0
0
0
0
0
0
0
0
0
0
0
0
0
0
0
0
1
1
1
1
1
1
1
1
1
1
1
1
1
1
1
1
1
1
1
1
1
1
1
1
1
1
1
1
1
1
1
1
1
1
1
1
1
1
1
1
1
1
1
1
1
1
1
1
1
1
1
1
1
1
1
1
1
1
1
1
1
1
1
1
1
1
1
1
1
1
1
1
1
1
1
1
1
1
1
1
1
1
1
1
1
1
1
1
1
1
1
1
1
1
1
1
1
1
1
1
3
3
3
3
5
5
5
5
5
5
5
5
5
5
5
6
6
6
6
6
6
7
7
7
7
7
7
7
7
7
7
7
7
7
7
7
7
7
7
7
7
7
7
7
7
7
7
7
7
7
7
7
7
7
7
7
7
7
7
7
7
7
7
7
7
7
7
7
7
9
9
9
9
9
9
9
9
9
9
9
9
8
8
8
8
8
8
9
9
9
9
9
9
10
10
10
10
10
11
11
11
11
11
11
11
11
12
12
12
11
11
11
11
11
11
11
11
11
11
11
10
10
9
9
9
9
9
9
9
9
9
9
9
9
9
9
9
9
9
9
9
9
9
9
9
9
9
9
9
9
9
9
9
9
9
9
9
9
9
9
9
9
9
9
9
9
9
9
9
10
10
10
10
10
10
10
10
10
10
10
10
10
10
10
10
10
10
10
10
10
11
10
10
10
10
10
10
9
9
9
9
9
9
8
8
7
7
7
7
6
6
6
6
6
6
6
6
6
6
7
6
6
6
6
6
6
6
6
5
5
5
5
5
4
4
4
4
4
4
4
4
4
4
4
4
4
4
4
4
4
4
4
3
3
3
3
3
3
3
3
3
3
3
3
3
3
3
2
2
2
2
2
2
2
2
2
2
2
1
1
1
1
1
1
1
1
1
1
1
1
1
1
1
1
1
1
1
1
1
1
1
1
1
1
1
1
0
0
0
0
0
0
0
0
0
0
0
0
0
0
0
0
0
0
0
0
0
0
0
0
0
0
0
0
0
0
0
0
0
0
0
0
0
0
0
0
0
0
0
0
0
0
0
0
0
0
0
0
0
0
0
0
0
0
0
0
0
0
0
0
0
0
0
0
0
0
0
0
0
0
0
0
0
0
0
0
0
0
0
0
0
0
0
0
0
0
0
0
0
0
0
0
0
0
0
0
0
0
0
0
0
0
0
0
0
0
0
0
0
0
0
0
0
0
0
0
0
0
0
0
0
0
0
0
0
0
0
0
0
0
0
0
0
0
0
0
0
0
0
0
0
0
0
0
0
0
0
0
0
0
0
0
0
0
0
0
0
0
0
0
0
0
0
0
0
0
0
0
0
0
0
0
0
0
0
0
0
0
0
0
0
0
0
0
0
0
0
0
0
0
0
0
0
0
0
0
0
0
0
0
0
0
0
0
0
0
0
0
0
0
0
0
0
0
0
0
0
0
0
0
0
0
0
0
0
0
0
0
0
0
0
0
0
0
0
0
0
0
0
0
0
0
0
0
0
0
0
0
0
0
0
0
0
0
0
0
0
0
0
0
0
0
0
0
0
0
0
0
0
0
0
0
0
0
0
0
0
0
0
0
0
0
0
0
0
0
0
0
0
0
0
0
0
0
0
0
0
0
0
0
0
0
0
0
0
0
0
0
0
0
0
0
0
0
0
0
0
0
0
0
0
0
0
0
0
0
0
0
0
0
0
0
0
0
0
0
0
0
0
0
0
0
0
0
0
0
0
0
0
0
0
0
0
0
0
0
0
0
0
0
0
0
0
0
0
0
0
0
0
0
0
0
0
0
0
0
0
0
0
0
0
0
0
0
0
0
0
0
0
0
0
0
0
0
0
0
0
0
0
0
0
0
0
0
0
0
0
0
0
0
0
0
0
0
0
0
0
0
0
0
0
0
0
0
0
0
0
0
0
0
0
0
0
0
0
0
0
0
0
0
0
0
0
0
0
0
0
0
0
0
0
0
0
0
0
0
0
0
0
0
0
0
0
0
0
0
0
0
0
0
0
0
0
0
0
0
0
0
0
0
0
0
0
0
0
0
0
0
0
0
0
0
0
0
0
0
0
0
0
0
0
0
0
0
0
0
0
0
0
0
0
0
0
0
0
0
0
0
0
0
0
0
0
0
0
0
0
0
0
0
0
0
0
0
0
0
0
0
0
0
0
0
0
0
0
0
0
0
0
0
0
0
0
0
0
0
0
0
0
0
0
0
0
0
0
0
0
0
0
0
0
0
0
0
0
0
0
0
0
0
0
0
0
0
0
0
0
0
0
0
0
0
0
0
0
0
0
0
0
0
0
0
0
0
0
0
0
0
0
0
0
0
0
0
0
0
0
0
0
0
1
1
1
1
1
1
1
1
1
1
1
1
1
1
1
1
1
1
1
1
1
1
1
1
1
1
1
1
1
1
1
1
1
1
1
1
1
1
1
1
1
1
1
1
1
1
1
1
1
1
1
1
1
1
1
1
1
1
1
1
1
1
1
1
1
1
1
1
1
1
1
1
1
1
1
1
1
1
1
1
1
1
1
1
1
1
1
1
1
1
1
1
1
1
1
1
0
0
0
0
0
0
0
0
0
0
0
0
0
0
0
0
0
0
0
0
0
0
0
0
0
0
0
0
0
0
0
0
0
0
0
0
0
0
0
0
0
0
0
0
0
0
0
0
0
0
0
0
0
0
0
0
0
0
0
0
0
0
0
0
0
0
0
0
0
0
0
0
0
0
0
0
0
0
0
0
0
0
0
0
0
0
0
0
0
0
0
0
0
0
1
1
1
1
1
1
1
2
2
2
2
2
2
2
2
2
2
2
2
2
2
2
2
2
2
2
2
2
2
2
2
2
2
2
2
2
3
3
3
3
3
3
3
3
3
3
3
3
3
3
3
3
3
3
3
3
3
3
3
3
3
3
3
3
3
3
3
3
4
4
4
4
4
4
4
4
4
4
4
4
4
4
4
4
4
4
4
4
4
4
4
4
4
4
4
4
4
4
4
4
4
4
4
3
3
3
3
3
3
3
1
1
1
1
1
1
1
1
1
1
1
1
1
1
1
1
1
1
1
1
1
1
1
1
1
1
1
1
1
1
1
1
1
1
1
1
1
1
1
1
1
1
1
1
1
1
2
2
2
2
2
2
2
2
2
2
2
2
2
2
2
2
2
2
2
2
2
2
2
2
2
2
2
2
2
2
2
2
2
2
2
2
2
2
2
2
1
1
0
0
0
1
1
1
1
1
1
1
1
1
1
1
1
1
1
1
1
1
1
1
1
1
1
1
1
1
1
1
1
1
1
1
1
1
1
1
1
1
1
1
1
1
1
1
1
1
1
1
1
1
1
1
1
1
1
1
1
1
1
1
1
1
1
1
1
1
1
1
1
1
1
1
1
1
1
1
1
1
1
1
1
1
1
1
1
1
1
1
1
1
1
1
1
0
0
0
0
0
0
0
0
0
0
0
0
0
0
0
0
0
0
0
0
0
0
0
0
0
0
0
0
0
0
0
0
0
0
0
0
0
0
0
0
0
0
0
0
0
0
0
0
0
0
0
0
0
0
0
0
0
0
0
0
0
0
0
0
0
0
0
0
1
1
1
1
1
1
1
1
1
1
1
1
1
1
1
1
1
1
1
1
1
1
1
1
2
2
2
2
2
2
2
2
2
2
2
2
2
2
2
2
2
2
2
2
2
2
2
2
2
2
2
2
2
2
2
2
2
2
2
2
2
2
2
2
2
2
2
2
2
2
2
2
2
2
2
2
2
2
2
2
2
2
2
2
2
2
2
2
2
3
3
3
3
3
3
3
3
3
3
2
2
2
2
1
1
1
1
1
1
1
2
2
2
2
2
2
2
2
2
2
2
2
2
2
2
2
2
2
2
2
2
2
2
2
2
2
2
2
2
2
2
2
2
2
2
2
2
2
2
2
2
2
2
2
2
2
2
2
2
2
2
2
2
2
2
2
2
2
2
2
2
2
2
2
2
2
2
2
2
2
2
2
2
2
2
2
2
2
2
2
2
2
2
2
2
2
2
2
2
2
2
2
2
2
2
2
2
2
2
2
2
2
2
2
2
2
2
2
2
2
2
2
2
2
1
1
1
1
1
1
1
1
1
1
1
0
0
0
0
0
0
0
0
1
1
1
1
1
1
1
1
1
1
1
1
1
1
1
1
1
1
1
1
1
1
1
1
1
1
1
1
1
1
1
1
1
1
1
1
1
1
1
1
1
1
1
1
1
1
1
1
1
1
1
1
1
1
2
2
2
2
2
2
2
2
2
2
2
2
2
2
2
2
2
3
3
3
3
3
3
3
3
3
3
3
3
3
3
3
3
3
3
3
3
3
3
3
3
3
3
3
3
4
4
4
5
5
5
4
3
3
3
3
3
3
3
3
3
3
3
3
3
3
3
3
3
3
3
3
3
3
3
3
3
3
3
3
3
3
3
3
4
4
4
4
4
4
4
4
4
4
4
4
4
4
4
4
4
4
4
4
4
4
4
4
4
4
4
4
4
4
4
4
4
4
4
4
4
4
4
4
4
4
4
4
4
4
4
4
4
4
3
3
4
4
3
3
3
3
3
3
3
3
3
3
3
3
3
2
2
2
2
2
2
2
2
2
2
2
2
2
2
2
2
2
2
2
2
2
2
2
2
3
3
3
3
3
3
3
3
3
3
3
3
3
3
3
3
2
2
2
2
2
2
2
2
2
2
2
2
2
2
2
2
2
2
2
2
2
3
3
3
3
3
3
3
3
3
3
3
3
3
3
3
3
3
3
3
3
3
3
3
3
3
3
2
2
2
2
2
2
2
2
2
2
2
2
2
2
2
2
2
2
2
2
2
2
2
2
2
2
2
2
2
2
2
2
2
2
2
2
2
2
2
2
2
2
2
2
2
2
2
2
2
2
2
2
2
2
2
2
2
2
2
2
2
2
2
2
3
3
3
3
2
2
2
2
2
2
2
2
2
2
2
2
2
1
1
1
1
1
1
1
1
1
1
1
1
1
1
1
1
1
1
1
1
1
1
0
0
0
0
0
0
0
0
0
0
0
0
0
0
0
0
0
0
0
0
0
0
0
0
0
0
0
0
0
0
0
0
0
0
0
0
0
0
0
0
0
0
0
0
0
0
0
0
0
0
0
0
0
0
0
0
0
0
0
0
0
0
0
0
0
0
0
0
0
0
0
0
0
0
0
0
0
0
0
0
0
0
0
0
0
0
0
0
0
0
0
0
0
0
0
0
0
1
1
1
1
1
1
2
2
3
3
3
3
3
3
3
3
3
3
3
3
3
3
3
3
3
3
3
3
3
3
3
3
3
3
3
3
3
3
3
3
3
3
3
3
3
3
3
3
3
3
3
3
3
3
4
4
4
4
4
4
4
4
4
5
5
5
5
5
5
5
5
5
5
5
5
5
5
5
5
5
5
7
8
8
8
8
8
8
8
8
8
8
8
8
9
9
9
9
9
9
9
9
9
8
8
8
8
8
8
8
8
8
8
8
8
8
8
8
8
8
8
8
8
8
8
8
8
8
8
8
8
8
8
8
8
8
8
8
8
8
8
8
8
8
8
8
8
8
8
8
8
8
8
8
8
8
8
8
8
7
7
7
7
7
7
7
7
7
7
7
7
7
7
7
7
7
7
7
7
7
7
7
7
7
7
7
7
7
7
7
7
8
6
6
6
6
6
6
6
6
6
6
6
6
6
6
6
4
4
3
3
3
3
3
2
2
2
2
2
2
2
2
2
2
2
2
2
2
2
2
2
2
2
2
2
2
2
2
2
2
2
2
2
2
2
2
2
2
2
2
2
2
2
2
2
2
2
2
2
2
2
2
2
2
2
2
2
2
2
2
2
2
2
2
2
2
2
2
2
2
2
2
2
2
2
2
2
2
2
2
2
2
2
2
2
2
2
2
2
2
2
2
2
2
2
2
2
2
2
2
2
2
2
2
2
2
2
2
1
1
1
1
1
1
1
1
1
1
1
1
1
1
1
1
1
1
1
1
1
1
2
2
2
2
2
2
2
2
2
2
3
3
3
3
3
3
3
3
3
3
3
3
3
3
3
3
3
3
3
3
3
3
3
3
3
3
3
2
1
1
1
1
1
1
1
1
1
1
1
1
1
1
1
1
1
1
1
1
1
1
1
1
1
1
1
1
1
1
1
1
1
1
1
1
1
1
1
1
1
1
1
1
1
1
1
1
1
1
1
1
1
1
1
1
1
1
1
1
1
1
1
1
1
1
1
1
1
1
1
1
1
1
1
1
1
1
1
1
1
1
1
1
1
1
0
0
0
0
0
0
0
0
0
0
0
0
0
0
0
0
0
0
0
0
0
0
0
0
0
0
0
0
0
0
0
0
0
0
0
0
0
0
0
0
0
0
0
0
0
0
0
0
0
0
0
0
0
0
0
0
0
0
0
0
0
0
0
0
0
0
0
0
0
0
0
0
0
0
0
0
0
0
0
0
0
0
0
0
0
0
0
0
0
0
0
0
0
0
0
0
0
0
0
0
0
0
0
0
0
0
0
0
0
0
0
0
0
0
0
0
0
0
0
0
0
0
0
0
0
0
0
0
0
0
0
0
0
0
0
0
0
0
0
0
0
0
0
0
0
0
0
0
0
0
0
0
0
0
0
0
0
0
0
0
0
0
0
0
0
0
0
0
1
1
1
1
1
1
1
1
1
1
1
1
1
1
1
1
1
1
1
1
1
1
1
1
1
1
1
1
1
1
1
1
1
1
1
1
1
1
1
1
1
1
1
1
1
1
1
1
1
1
1
1
1
1
1
1
1
1
1
1
1
1
0
0
0
0
0
0
0
0
0
0
0
0
0
0
0
0
0
0
0
0
0
0
0
0
0
0
0
0
0
0
0
0
0
0
0
0
0
0
0
0
0
0
0
0
0
0
0
0
0
0
0
0
0
0
0
0
0
0
0
0
0
0
0
0
0
0
0
0
0
0
0
0
0
0
0
0
0
0
0
0
0
0
0
0
0
0
0
0
0
0
0
0
0
0
0
0
0
0
0
0
0
0
0
0
0
0
0
0
0
0
0
0
0
0
0
0
0
0
0
0
0
0
0
0
0
0
0
0
0
0
0
0
0
0
0
0
0
0
0
0
0
0
0
0
0
0
0
0
0
0
0
0
0
0
0
0
0
0
0
0
0
0
0
0
0
0
0
0
0
0
0
0
0
0
0
0
0
0
0
0
0
0
0
0
0
0
0
0
0
0
0
0
0
0
0
0
0
0
0
0
0
0
0
0
0
0
0
0
0
0
0
0
0
0
0
0
0
0
0
0
0
1
2
2
2
2
2
2
2
2
2
2
2
2
2
2
2
2
2
2
3
3
3
3
3
3
3
3
3
3
3
3
3
3
3
3
3
3
3
3
3
3
3
3
3
3
3
3
3
3
3
3
3
3
3
3
3
3
3
3
3
3
3
3
3
3
3
3
3
3
3
3
3
3
3
3
3
3
3
3
3
3
3
3
3
3
3
3
3
3
3
3
3
3
3
3
3
3
3
3
3
3
3
3
3
3
3
3
3
3
3
3
3
3
3
3
3
3
3
3
3
3
3
3
3
3
3
3
3
3
3
3
3
3
3
3
3
3
2
2
2
2
2
2
2
1
1
1
1
1
1
1
1
1
1
1
1
1
1
1
1
1
1
1
1
1
1
1
1
0
0
0
0
0
0
0
0
0
0
0
0
0
0
0
0
0
0
0
0
0
0
0
0
0
0
0
0
0
0
0
0
0
0
0
0
0
0
0
0
0
0
0
0
0
0
0
0
0
0
0
0
0
0
0
0
0
0
0
0
0
0
0
0
0
0
0
0
0
0
0
0
0
0
0
0
0
0
0
0
0
0
0
0
0
0
0
0
0
0
0
0
0
0
0
0
0
0
0
0
0
0
0
1
1
1
1
1
1
1
1
1
1
1
1
1
1
1
1
1
1
1
1
1
3
3
3
3
3
3
3
3
3
3
3
3
3
3
3
3
3
3
3
3
3
3
4
4
4
4
4
4
4
4
4
4
4
4
4
4
4
4
4
4
4
4
4
4
4
4
4
4
4
4
4
4
4
4
4
4
4
4
4
4
4
4
4
4
4
4
4
4
4
4
4
4
5
5
5
5
5
5
5
5
5
5
5
5
5
5
5
5
5
5
5
5
5
5
4
5
5
5
5
5
5
5
5
5
5
5
5
5
5
5
5
5
5
5
5
5
5
5
5
5
3
3
3
3
3
3
3
3
3
3
3
3
3
3
3
3
2
2
2
2
2
2
2
2
2
2
3
3
3
3
3
3
3
4
4
5
5
5
5
5
6
7
7
7
7
7
7
7
7
7
7
7
7
7
7
7
7
7
7
7
7
7
7
7
7
7
7
7
7
7
7
7
7
8
8
8
8
8
8
9
9
9
9
9
9
9
9
9
9
9
9
9
9
9
9
9
9
9
9
9
9
9
9
9
9
9
9
9
9
9
9
9
9
9
9
9
9
9
9
9
9
9
9
9
9
9
9
9
9
9
8
8
8
9
9
9
9
8
8
8
9
9
9
9
9
9
9
9
9
9
9
9
9
9
9
9
9
9
9
9
9
9
9
9
9
9
9
9
9
9
9
9
9
9
10
10
9
9
9
9
9
9
9
9
7
3
3
4
4
4
4
5
5
5
5
5
5
5
5
5
5
5
5
5
5
5
5
5
5
5
5
5
5
5
5
5
5
5
5
5
5
5
5
5
5
5
5
5
5
5
5
5
5
5
4
4
4
4
4
4
4
4
4
4
4
4
4
4
4
4
4
4
4
4
3
3
3
3
3
3
3
3
3
3
4
4
4
4
4
4
4
4
4
4
4
4
5
5
5
5
5
5
5
5
5
5
5
5
5
5
5
5
5
5
5
5
5
5
5
5
5
5
5
5
4
4
4
4
4
4
4
4
4
4
4
4
4
3
3
3
3
3
3
3
3
3
3
4
4
4
5
5
5
6
6
6
6
6
6
7
7
7
8
8
9
9
10
10
10
10
10
9
9
9
9
9
9
9
9
9
9
9
9
9
9
9
9
9
9
9
10
10
10
10
10
10
9
9
10
10
9
9
9
9
9
9
9
9
9
9
9
9
9
10
10
10
10
10
10
10
10
10
10
10
10
10
10
10
11
10
10
10
10
10
10
10
10
10
10
10
10
10
10
10
10
10
9
9
9
9
9
9
9
9
9
9
9
8
9
9
9
9
9
9
9
9
9
9
9
7
7
7
7
7
7
7
7
7
7
7
7
7
7
7
7
7
7
7
7
7
7
7
7
7
6
6
5
5
4
4
4
4
4
4
4
4
4
4
4
5
5
5
5
5
5
5
5
5
5
5
5
5
5
5
5
5
5
5
5
5
5
5
5
5
5
6
6
6
6
6
6
6
6
6
6
6
6
6
6
6
6
6
6
6
6
6
6
6
6
6
7
7
7
7
7
6
6
6
6
6
5
5
5
5
5
5
5
5
5
5
5
5
5
5
5
5
5
5
5
5
5
5
5
5
5
5
5
5
5
5
5
5
5
5
5
5
5
5
5
5
5
5
5
5
5
5
5
5
5
5
5
5
5
5
5
5
5
5
5
4
4
4
4
3
3
3
3
3
3
5
6
6
7
7
7
7
7
7
7
8
8
8
8
8
8
8
8
8
8
8
8
9
9
10
10
10
10
10
11
11
11
11
11
11
10
10
10
11
11
11
13
12
12
12
12
12
12
12
12
12
12
14
15
17
17
17
17
17
17
17
17
17
17
17
17
17
17
17
18
18
18
18
18
18
18
18
18
18
18
18
18
18
18
18
18
19
19
20
20
20
20
20
20
20
20
21
21
21
21
21
21
21
21
22
22
22
23
25
25
26
26
26
26
26
26
27
27
27
27
27
29
30
29
29
29
29
29
29
28
28
28
28
28
28
28
28
28
28
28
28
28
28
28
28
28
27
27
27
27
27
27
27
27
28
28
28
28
29
29
29
30
30
30
30
28
28
28
28
27
27
27
27
27
28
27
27
27
27
27
27
27
27
27
29
29
29
28
30
29
29
32
33
34
34
34
34
34
35
34
32
32
29
27
26
26
26
27
27
27
29
29
30
30
29
28
28
28
29
29
30
30
30
31
33
33
34
34
35
36
39
39
40
40
41
42
43
43
43
43
42
36
36
38
38
38
41
43
43
43
43
43
43
43
43
43
43
43
43
43
45
45
45
45
45
46
47
49
49
49
50
50
50
50
49
49
50
50
49
49
49
49
49
50
50
50
51
51
51
52
52
52
53
55
53
53
53
53
53
53
53
53
55
56
56
56
55
54
54
54
54
53
54
54
54
54
54
54
54
54
53
53
53
53
54
54
54
54
55
55
55
55
55
56
58
59
59
59
59
59
60
60
60
60
60
60
60
60
60
60
61
61
62
62
63
63
64
65
65
66
66
66
66
67
67
68
68
68
67
68
66
65
63
63
57
57
58
57
62
62
62
57
57
57
57
59
59
59
59
58
56
56
56
56
57
58
57
55
54
55
56
56
56
55
55
56
56
58
59
59
59
59
57
57
57
57
57
57
57
57
59
59
59
59
62
61
60
62
63
63
63
63
63
63
63
63
63
63
63
64
65
66
66
66
66
67
67
67
67
67
67
67
67
67
67
67
67
67
67
67
67
67
67
67
67
67
67
67
68
69
69
69
68
67
66
60
60
59
59
60
53
53
53
45
44
45
43
43
43
42
42
41
43
44
45
45
47
50
50
50
54
56
57
56
56
56
56
56
58
58
57
57
52
52
52
52
52
55
55
56
56
56
55
54
54
54
55
55
54
55
53
51
49
48
48
48
49
49
48
47
47
46
46
47
48
48
49
49
49
48
48
48
48
49
49
49
49
50
50
50
50
50
50
50
50
50
50
50
50
50
50
50
50
50
50
50
50
50
50
50
50
50
53
55
57
57
57
57
57
58
58
58
58
58
61
60
61
64
64
64
64
64
63
63
63
61
61
61
61
61
61
61
60
60
60
60
60
60
61
61
60
60
61
59
56
54
54
52
52
50
51
51
51
51
51
51
51
50
50
50
51
52
52
51
51
52
52
52
52
52
52
50
50
49
49
48
45
45
45
46
46
46
47
47
47
48
48
48
46
46
46
45
45
44
43
47
47
47
46
46
45
44
46
46
46
46
48
47
48
48
49
49
49
49
49
49
49
49
49
48
48
48
44
45
46
46
46
45
45
45
46
53
53
54
55
55
55
55
59
59
60
60
60
59
60
60
60
60
60
60
60
61
61
61
61
61
61
63
63
64
64
63
62
62
62
66
67
68
65
64
64
66
66
65
64
64
65
66
66
66
66
72
72
72
73
74
76
78
78
76
76
75
76
76
76
76
76
72
71
71
70
71
71
71
71
71
71
71
71
71
72
72
72
72
72
72
72
72
72
70
70
70
70
70
69
69
69
69
70
70
69
69
69
69
68
69
68
64
63
62
62
61
61
59
58
58
59
59
59
59
59
61
61
61
61
61
61
60
61
61
61
61
62
63
64
65
65
65
65
65
66
67
67
67
67
67
65
65
65
64
66
66
66
64
56
56
56
55
56
56
58
58
58
59
50
47
47
47
45
44
45
44
44
44
44
38
39
39
39
39
38
37
36
36
36
37
37
37
36
36
37
37
37
37
37
37
37
37
37
37
37
38
38
38
38
37
37
37
37
37
35
35
35
35
35
35
35
35
35
35
35
36
37
37
37
37
37
37
37
37
36
36
36
36
36
35
35
35
35
35
35
34
34
34
34
33
33
33
33
33
33
32
32
31
31
31
31
31
31
31
31
31
30
30
30
29
29
29
29
28
27
27
26
24
24
24
24
23
21
22
22
21
19
18
17
17
17
17
17
17
17
16
14
14
14
14
14
13
12
12
12
11
9
9
8
8
7
7
7
7
7
7
7
7
7
7
7
7
7
7
7
7
7
7
7
7
7
7
7
7
7
7
7
7
7
7
7
8
8
8
8
8
8
8
8
8
8
8
8
8
8
8
8
8
8
8
8
8
8
8
8
8
7
7
7
7
7
7
7
5
5
5
5
5
5
5
5
5
5
5
5
5
5
5
5
5
5
5
5
5
5
4
4
4
4
4
4
4
4
6
6
6
6
6
6
6
6
6
6
6
6
6
6
6
6
6
6
6
6
6
6
6
6
6
6
6
6
6
6
5
4
4
4
4
4
4
4
4
4
4
4
4
3
3
3
3
3
3
3
3
3
3
2
2
2
2
2
2
2
2
2
2
2
2
2
2
2
2
3
3
3
3
3
3
3
3
4
4
4
4
4
4
4
4
4
4
4
4
4
4
4
4
4
4
4
4
4
4
4
4
4
4
4
4
4
4
4
4
4
4
4
4
4
4
4
4
4
4
4
4
4
3
3
3
3
3
3
4
4
4
3
3
3
3
3
3
3
3
3
3
3
3
3
3
3
3
3
3
3
2
2
2
2
2
2
2
2
2
2
2
2
2
2
2
2
2
2
2
2
2
2
2
2
2
2
2
2
2
2
2
2
2
1
1
1
1
1
1
1
1
1
1
1
1
1
1
1
1
1
2
2
2
2
2
2
2
2
2
2
2
2
2
2
2
2
2
2
2
2
2
2
2
2
2
2
1
1
1
1
2
2
2
2
2
2
2
2
2
2
3
3
3
3
3
3
3
3
3
3
3
3
3
3
3
2
2
2
2
2
2
2
2
2
2
2
2
2
2
2
2
2
2
2
2
2
2
2
2
2
2
3
3
3
3
3
3
3
3
3
3
3
3
3
3
3
3
3
3
3
3
3
3
3
3
3
3
2
2
2
2
2
2
2
2
2
2
2
2
3
3
3
3
3
3
3
3
4
4
4
4
4
4
4
4
4
4
4
4
4
4
4
4
4
4
4
4
4
4
4
4
4
4
4
4
4
4
5
5
5
5
5
5
5
5
5
5
5
5
5
5
5
5
5
5
5
5
5
5
5
5
5
5
5
5
5
4
4
4
4
4
4
4
4
4
4
4
4
4
4
4
4
4
4
4
4
4
4
4
4
4
4
4
4
4
4
4
4
4
4
4
4
4
4
4
4
4
5
5
5
5
5
5
5
5
5
5
5
5
5
5
5
5
5
5
5
4
4
4
3
3
3
3
3
3
3
3
3
3
3
3
3
3
3
3
3
3
3
3
3
3
3
3
3
3
3
3
3
3
3
3
3
3
2
2
2
2
2
2
2
2
2
2
2
2
2
2
3
3
3
3
3
3
3
3
3
3
3
3
3
3
3
3
3
3
3
3
3
3
3
3
3
3
3
3
3
3
3
3
3
3
3
3
3
3
3
3
3
3
3
3
3
3
2
2
2
2
2
2
2
2
2
2
2
2
0
0
0
0
0
0
0
0
0
0
0
0
0
0
0
0
0
0
0
0
0
0
0
0
0
0
0
0
0
0
0
0
0
0
0
0
0
0
0
0
0
0
0
0
0
0
0
0
0
0
0
0
0
0
0
0
0
0
0
0
0
0
0
0
0
0
0
0
0
0
0
0
0
0
0
0
0
0
0
0
0
0
0
0
0
0
0
0
0
0
0
0
0
0
0
0
0
0
0
0
0
0
0
0
0
0
0
0
0
0
0
0
0
0
0
0
0
0
0
0
0
0
0
0
0
0
0
0
0
0
0
0
0
0
0
0
0
0
0
0
0
0
0
0
0
0
0
0
0
0
0
0
0
0
0
0
0
0
0
0
0
0
0
0
0
0
0
0
0
0
0
0
0
0
0
0
0
0
0
0
0
0
0
0
0
0
0
0
0
0
0
0
0
0
0
0
0
0
0
0
0
0
0
0
0
0
0
0
0
0
0
0
0
0
0
0
0
0
3
3
3
3
3
3
3
3
3
3
3
3
3
4
4
4
4
4
4
4
4
4
4
4
4
4
4
4
4
4
4
4
4
4
4
4
4
4
4
4
4
4
4
4
4
4
4
4
4
4
4
4
4
4
4
4
4
4
4
4
4
4
4
4
4
4
4
4
4
4
4
4
4
4
4
4
4
4
4
4
4
4
4
4
4
4
4
4
4
4
4
4
4
4
5
5
5
5
5
5
5
5
5
5
5
5
5
5
5
6
6
6
6
6
6
6
6
6
6
6
6
6
6
6
6
6
6
6
6
6
6
6
6
6
6
6
6
6
6
6
6
6
6
6
6
6
6
6
6
6
6
6
6
7
7
6
6
6
6
6
6
6
6
6
6
6
6
6
6
6
6
6
6
6
6
6
6
6
6
6
6
6
6
5
5
4
4
4
4
4
3
3
3
3
3
2
2
2
2
2
2
2
2
2
2
2
2
2
2
2
2
2
2
3
3
3
3
3
3
3
3
3
3
3
3
3
3
3
2
2
2
2
1
1
1
1
1
1
1
1
1
1
1
1
1
1
1
1
1
1
1
1
1
1
1
1
1
1
1
1
1
1
1
1
1
1
1
1
1
1
1
1
1
1
1
1
1
1
1
1
1
1
1
1
1
1
1
1
1
1
1
1
1
1
1
2
2
2
2
2
2
2
2
2
2
2
2
2
2
2
2
2
2
2
2
2
2
2
2
2
2
2
2
2
2
2
2
2
2
2
2
2
2
1
1
1
1
1
1
1
1
1
1
1
1
1
1
1
1
1
1
1
1
1
1
1
1
1
2
2
3
3
3
3
3
3
3
3
3
3
3
3
3
3
3
3
3
3
3
3
3
3
3
3
3
3
3
3
3
3
3
3
3
3
3
3
3
3
2
2
2
2
2
2
2
2
2
2
2
2
2
2
2
2
2
2
2
2
2
2
2
2
2
2
2
2
2
2
2
2
2
2
2
2
1
1
1
1
1
1
1
1
1
1
1
1
1
1
1
1
1
1
1
1
1
1
1
1
1
1
1
1
1
1
1
1
1
1
1
0
0
0
0
0
0
0
0
0
0
0
0
0
0
0
0
0
0
0
0
0
0
0
0
0
0
0
0
0
0
0
0
0
0
0
0
0
0
0
0
0
0
0
0
0
0
0
0
0
0
0
0
0
0
0
0
0
0
0
0
0
0
0
0
0
0
0
0
0
0
0
0
0
0
0
0
0
0
0
0
0
0
0
0
0
0
0
0
0
0
0
0
0
0
0
0
0
0
0
0
0
0
0
0
0
0
0
0
0
0
0
0
0
0
0
0
0
0
0
0
0
0
1
1
1
1
1
1
1
1
1
1
1
1
1
1
1
1
1
1
1
1
1
1
1
1
1
2
2
2
2
2
2
2
2
2
2
2
2
2
2
2
2
2
2
2
2
2
2
2
2
2
2
2
2
2
2
2
2
2
2
2
2
2
2
2
2
2
2
2
2
2
2
2
3
3
3
3
3
3
3
3
3
3
3
3
3
3
3
3
3
3
3
3
3
3
3
3
3
3
2
2
2
2
2
2
2
2
2
2
2
2
2
2
2
2
2
2
2
2
2
2
2
2
2
2
2
2
2
2
2
2
2
2
2
2
2
2
2
2
2
2
2
2
2
2
2
2
2
2
2
2
2
2
2
2
2
2
2
2
2
2
2
2
2
2
2
2
2
2
1
1
1
0
0
0
0
0
0
0
0
0
0
0
0
0
0
0
0
0
0
0
0
0
0
0
1
1
1
1
1
1
1
1
1
1
1
1
1
1
2
2
2
2
2
2
2
2
2
2
2
2
2
2
2
3
3
3
3
3
3
3
3
3
3
3
3
3
3
3
3
2
2
2
2
2
2
2
2
2
2
2
2
2
2
2
2
2
2
2
2
2
2
2
2
2
2
2
2
2
2
2
2
2
2
2
2
2
2
2
2
2
2
2
2
2
2
2
2
2
2
2
2
2
2
2
2
2
2
2
2
2
2
2
2
2
2
2
2
2
2
2
2
2
2
2
2
2
2
2
2
2
2
2
2
2
2
2
2
2
2
1
1
1
1
1
1
1
1
1
1
1
1
1
1
1
1
1
1
1
0
0
0
0
0
0
0
0
0
0
0
0
0
0
0
0
0
0
0
0
0
0
0
0
0
0
0
0
0
0
0
0
0
0
0
0
0
0
0
0
0
0
0
0
0
0
0
0
0
0
0
0
0
0
0
0
0
0
0
0
0
0
0
0
0
0
0
0
0
0
0
0
0
0
0
0
0
0
0
0
0
0
0
0
0
0
0
0
0
0
0
0
0
0
0
0
0
0
0
0
0
0
0
0
0
0
0
0
0
0
0
0
0
0
0
0
0
0
0
0
0
0
0
0
0
0
0
0
0
0
0
0
0
0
0
0
0
0
0
0
0
0
0
0
0
0
0
0
0
0
0
0
0
0
0
0
0
0
0
0
0
0
0
0
0
0
0
0
0
0
0
0
0
0
0
0
0
0
0
0
0
1
1
1
1
1
1
1
1
1
1
1
1
1
1
3
3
3
4
4
4
4
4
4
4
4
4
4
4
4
4
6
6
6
6
6
6
6
6
6
6
6
6
6
6
6
6
6
6
6
6
6
6
6
6
6
6
6
6
6
6
6
6
6
6
6
6
6
6
6
6
6
6
6
6
6
6
6
6
6
6
6
6
6
6
6
6
6
6
6
6
6
6
6
6
6
6
6
6
6
6
6
6
6
6
6
6
6
6
6
6
6
6
6
6
6
6
6
6
6
6
6
6
6
6
6
6
6
6
6
6
6
6
6
6
6
6
6
6
6
4
4
2
2
2
2
2
3
3
3
3
3
2
2
2
2
2
2
2
2
2
2
2
2
2
2
2
2
2
2
2
2
2
2
2
1
1
1
1
1
1
1
1
1
1
1
1
1
1
1
1
1
1
1
1
1
1
1
1
1
1
1
1
1
1
1
1
1
1
1
0
0
0
0
0
0
0
0
0
0
0
0
0
0
0
0
0
0
0
0
0
0
0
0
0
0
0
0
0
0
0
0
0
0
0
0
0
0
0
0
0
0
0
0
0
0
0
0
0
0
0
0
0
0
0
0
0
0
0
0
0
0
0
0
0
0
0
0
0
0
0
0
0
0
0
0
0
0
0
0
0
0
0
0
0
0
0
0
0
0
0
0
0
0
0
0
0
0
0
0
0
0
0
0
0
0
0
0
0
0
0
0
0
0
0
0
0
0
0
0
0
1
1
1
1
1
1
1
1
1
1
1
1
1
1
1
1
1
1
1
1
1
1
1
1
1
1
1
1
1
1
1
1
1
1
1
1
1
0
0
0
0
0
0
0
0
0
0
0
0
0
0
0
0
0
0
0
0
0
0
0
0
0
0
0
0
0
0
0
0
0
0
0
0
0
0
0
0
0
0
0
0
0
0
0
0
0
0
0
0
0
0
0
0
0
0
0
0
0
0
0
0
0
0
0
0
0
0
0
0
0
0
0
0
0
0
0
0
0
0
0
0
0
0
0
0
0
0
0
0
0
0
0
0
0
0
0
0
0
0
0
0
1
1
1
1
1
1
1
1
1
1
1
1
1
1
1
1
1
1
1
1
1
1
1
1
1
1
1
1
1
1
1
1
1
1
1
1
1
1
1
1
1
1
1
1
1
1
1
1
1
1
1
1
1
1
1
1
1
1
1
1
1
1
1
1
1
2
2
2
2
2
2
2
2
2
2
2
2
2
2
2
2
2
2
2
2
2
2
2
2
2
2
2
2
2
2
2
2
2
2
2
2
2
2
2
2
2
2
2
2
2
2
2
2
2
2
2
2
2
2
2
2
2
2
2
2
2
2
2
2
2
2
2
2
2
2
2
2
2
2
2
2
2
2
2
2
3
3
3
3
3
3
3
3
3
3
3
3
3
3
3
4
4
4
4
4
4
4
4
3
3
3
3
3
3
3
3
3
3
3
3
3
3
3
3
3
3
3
3
3
2
2
2
2
2
2
2
2
2
2
2
2
2
2
2
2
2
2
2
2
2
1
1
1
1
1
1
1
1
1
1
1
1
1
1
1
1
1
1
1
1
1
3
3
3
3
3
3
3
3
3
3
3
3
3
3
3
3
3
4
4
4
4
4
4
4
3
3
3
3
3
3
3
3
3
3
3
3
3
3
3
3
3
3
3
3
3
3
3
3
3
3
3
3
3
3
3
3
3
4
4
4
4
4
4
4
4
4
4
4
4
4
4
4
4
4
4
4
4
4
3
3
3
3
3
3
3
3
3
3
3
3
3
3
3
3
3
3
3
3
3
3
3
3
3
3
3
3
3
3
3
3
3
3
3
3
3
3
3
3
3
3
3
3
3
3
3
3
3
3
3
3
3
3
3
3
3
3
3
1
1
1
1
1
1
1
1
1
1
1
1
1
1
1
1
1
1
1
1
1
1
1
1
1
1
1
1
1
1
1
1
1
1
1
1
1
1
1
1
1
1
1
1
1
1
1
1
1
1
1
1
1
1
1
1
2
2
2
2
2
2
2
2
2
3
3
2
2
2
2
2
2
2
2
2
2
2
2
2
2
2
2
2
2
2
2
2
2
2
2
2
2
2
2
2
2
2
2
2
2
2
2
2
2
2
2
2
2
2
2
2
2
2
2
2
2
2
1
1
1
1
1
1
1
2
2
2
2
2
2
2
2
2
2
2
2
2
2
2
2
2
2
2
2
2
2
2
2
2
2
2
2
2
2
2
2
2
2
2
2
2
2
2
2
2
2
2
2
2
2
2
2
2
2
2
2
2
2
2
2
2
2
2
2
2
2
2
2
2
2
2
2
2
2
2
2
2
2
2
2
2
2
1
1
1
1
1
1
1
1
1
1
1
1
1
1
1
1
1
1
1
1
1
1
1
1
1
1
1
1
1
1
1
1
1
1
1
1
1
1
1
1
1
1
1
1
1
1
1
1
1
1
1
1
1
1
1
1
1
1
1
1
1
1
1
1
1
1
0
0
0
0
0
0
0
0
0
0
0
0
0
0
0
0
0
0
0
0
0
0
0
0
0
0
0
0
0
0
0
0
0
0
0
0
0
0
0
0
0
0
0
0
0
0
0
0
0
0
0
0
0
0
0
0
0
0
0
0
0
0
0
0
0
0
0
0
0
0
0
0
0
0
0
0
0
0
0
0
0
0
0
0
0
0
0
0
0
0
0
0
0
0
0
0
0
0
0
0
0
0
0
0
0
0
0
0
0
0
0
0
0
0
0
0
0
0
0
0
0
0
0
0
0
0
0
0
0
0
0
0
0
0
0
0
0
0
0
0
0
0
0
0
0
0
0
0
0
0
0
0
0
0
0
0
0
0
0
0
0
0
0
0
0
0
0
0
0
0
0
0
0
0
0
0
0
0
0
0
0
0
0
0
0
0
0
0
0
0
0
0
0
0
0
0
0
0
0
0
0
0
0
0
0
0
0
0
0
0
0
0
0
0
0
0
0
0
0
0
0
0
0
0
0
0
0
0
0
0
0
0
0
0
0
0
0
0
0
0
0
0
0
0
0
0
0
0
0
0
0
0
0
0
0
0
0
0
0
0
0
0
0
0
0
0
0
0
0
0
0
0
0
0
1
1
1
1
1
1
1
1
1
1
1
1
1
1
1
1
1
1
1
1
1
1
1
1
1
1
1
1
1
1
1
1
1
1
1
1
1
1
1
1
1
1
1
1
1
1
1
1
1
1
1
1
1
1
1
1
1
1
1
1
1
1
2
2
2
2
2
3
3
3
3
3
3
3
3
3
3
3
3
3
3
3
3
3
3
3
3
3
3
3
3
3
3
3
3
3
3
3
3
3
3
3
3
3
3
3
3
3
3
3
3
3
3
3
3
3
3
3
3
3
3
3
3
3
3
3
3
3
3
3
3
3
3
3
3
3
3
3
3
3
3
3
3
3
3
3
3
3
3
3
3
3
3
3
3
3
3
3
3
3
3
3
3
3
3
3
3
3
3
2
2
2
3
3
3
3
3
3
3
3
3
3
3
3
3
3
3
3
3
3
3
3
3
3
3
3
3
3
3
3
3
3
3
3
3
3
3
3
3
3
3
3
3
3
3
3
3
3
3
3
3
3
3
3
3
3
3
3
3
3
3
3
3
3
3
3
3
3
3
3
3
3
3
3
3
3
3
3
3
3
3
3
3
3
3
3
3
3
3
3
3
3
3
3
3
3
2
2
2
2
2
2
2
2
2
2
2
2
2
2
2
2
2
2
2
2
2
2
2
2
2
2
2
2
2
2
2
2
2
2
2
2
2
2
2
2
3
3
3
3
3
3
3
3
3
3
3
3
3
3
3
3
3
3
3
3
3
3
3
3
3
3
2
2
0
0
0
0
0
0
0
0
0
0
0
0
0
0
0
0
0
0
0
0
0
0
0
0
0
0
0
0
0
0
0
0
0
0
0
0
0
0
0
0
0
0
0
0
0
0
0
0
0
0
0
0
0
0
0
0
0
0
0
0
0
0
0
0
0
0
0
0
0
0
0
0
0
0
0
0
0
0
0
0
0
0
0
0
0
0
0
0
0
0
0
0
0
0
0
0
0
0
0
0
0
0
0
0
0
0
0
0
0
0
0
0
0
0
0
0
0
0
0
0
0
0
0
0
0
0
0
0
0
0
0
0
0
0
0
0
0
0
0
0
0
0
0
0
0
0
0
0
0
0
0
0
0
0
0
0
0
0
0
0
0
0
0
0
0
0
0
0
0
0
0
0
0
0
0
0
0
0
0
0
0
0
0
0
0
0
0
0
0
0
0
0
0
0
0
0
0
0
0
0
0
0
0
0
0
0
0
0
0
0
1
1
1
1
1
1
1
1
1
1
1
1
1
1
1
1
1
1
1
1
1
1
1
1
1
1
1
1
1
1
1
1
1
1
1
1
1
1
1
1
1
1
1
1
1
1
1
1
1
1
1
1
1
1
1
1
1
1
1
1
1
1
1
1
1
1
1
1
1
1
1
1
1
1
1
1
1
1
1
1
1
1
1
1
1
1
1
1
1
1
1
1
1
1
1
1
1
1
1
1
1
1
1
1
1
1
1
1
1
1
1
1
1
1
1
1
1
1
1
1
1
1
1
1
1
1
1
1
1
1
1
1
1
1
1
1
1
1
1
1
1
1
1
0
0
0
0
0
0
0
0
0
0
0
0
0
0
0
0
0
0
0
0
0
0
0
0
0
0
0
0
0
0
0
0
0
0
0
0
0
0
0
0
0
0
0
0
0
0
0
0
0
0
0
0
0
0
0
0
0
0
0
0
0
0
0
0
0
0
0
0
0
0
0
0
0
0
0
0
0
0
0
0
0
0
0
0
0
0
0
0
0
0
0
0
0
0
0
0
0
0
0
0
0
0
0
0
0
0
0
0
0
0
0
0
0
0
0
0
0
0
0
0
0
0
0
0
0
0
0
0
0
0
0
0
0
0
0
0
0
0
0
0
0
0
0
0
0
0
0
0
0
0
0
0
0
0
0
0
0
0
0
0
0
0
0
0
0
0
0
0
0
0
0
0
0
0
0
0
0
0
0
1
1
1
1
1
1
2
2
2
2
2
2
2
2
2
2
2
2
2
2
3
3
3
3
3
3
3
3
3
3
3
3
3
3
3
3
3
3
3
3
3
3
3
3
3
3
3
3
3
3
3
3
3
3
3
3
3
4
4
4
4
4
4
4
4
4
4
4
4
4
5
5
5
5
5
5
5
5
5
5
5
5
5
5
5
5
5
5
5
5
4
4
4
4
4
4
4
4
4
4
4
4
4
4
4
4
4
4
4
4
4
4
4
4
4
4
3
3
3
3
3
3
3
3
3
4
4
4
4
4
4
5
5
6
6
6
6
6
6
6
6
7
6
6
6
6
7
7
7
7
7
7
8
7
7
7
7
7
7
7
7
7
7
7
7
7
7
7
7
7
7
7
7
7
7
7
7
7
7
7
7
7
7
7
7
7
7
7
6
6
6
6
6
6
6
6
6
6
6
7
7
9
11
13
13
14
14
14
14
14
14
14
14
14
14
14
14
14
14
14
14
14
14
14
14
14
14
14
14
15
15
15
15
15
15
15
15
16
16
16
16
16
16
16
16
16
17
17
17
16
16
16
16
16
17
17
18
18
18
18
18
19
19
19
20
19
19
18
17
17
17
17
19
19
19
19
19
19
19
19
19
20
20
20
20
20
20
20
20
20
20
20
20
20
20
20
21
21
21
21
20
20
20
20
20
20
20
21
21
21
21
20
21
22
22
22
22
22
22
21
21
21
21
21
19
19
19
19
19
18
18
18
18
18
19
18
18
18
18
18
18
18
18
18
18
18
19
19
19
19
19
19
20
21
21
21
21
21
21
21
21
21
21
21
21
21
21
21
21
22
22
22
22
22
22
22
22
22
22
22
21
21
21
21
21
20
20
20
20
20
20
20
20
19
19
19
19
19
19
19
18
19
19
17
17
16
16
17
17
17
17
18
18
18
18
18
18
19
19
19
19
19
19
19
19
19
19
20
20
20
18
18
17
17
17
19
19
19
19
19
19
19
19
19
20
20
20
20
20
20
21
19
19
19
19
20
21
20
20
20
20
19
19
19
19
19
19
19
19
19
19
19
19
19
19
19
19
19
19
19
19
19
19
19
16
16
16
16
16
16
15
15
15
15
15
15
15
15
15
15
15
15
15
15
16
16
16
16
16
16
16
16
16
16
16
16
16
16
16
16
16
17
17
17
18
18
18
18
18
18
18
18
18
18
18
18
18
18
17
17
16
16
16
16
15
15
13
13
13
14
14
14
14
14
14
14
13
13
13
13
12
12
12
12
12
12
12
12
12
12
12
12
12
12
12
12
10
10
10
11
11
11
11
11
11
11
11
11
11
11
11
11
11
11
11
11
11
11
11
12
12
12
12
12
12
12
12
12
12
12
12
12
12
12
11
12
12
11
10
11
11
11
11
11
11
10
10
10
10
10
10
10
12
12
13
13
13
13
13
13
13
13
13
13
13
13
14
14
13
13
13
13
13
13
13
13
13
13
13
13
13
13
13
14
14
14
14
14
13
13
13
13
13
13
14
14
15
15
15
16
16
16
16
16
16
16
16
16
16
16
16
16
16
16
16
16
16
16
17
17
17
17
17
17
18
18
18
18
18
18
18
18
18
18
18
18
18
18
19
19
19
19
19
20
20
20
20
20
20
20
20
19
19
19
19
19
19
19
19
19
19
21
22
21
20
20
20
20
20
20
20
20
20
20
20
20
20
22
22
22
22
22
22
22
21
21
21
21
21
21
21
21
21
21
21
21
21
21
21
21
21
21
21
21
21
21
21
21
21
21
21
21
21
21
21
21
21
21
22
22
22
22
22
22
22
22
22
22
22
22
23
24
24
24
24
23
23
23
22
22
22
22
22
21
21
20
21
21
21
21
21
21
21
21
21
21
21
21
21
21
22
22
21
20
20
20
20
20
19
19
17
17
15
15
15
15
15
16
17
17
15
11
11
10
10
10
10
10
10
10
10
10
10
10
10
10
10
10
10
10
10
10
10
11
11
12
12
12
12
13
13
13
13
14
14
14
14
14
14
14
14
14
15
15
15
15
15
15
16
16
16
16
16
16
16
17
17
16
16
16
16
16
16
16
16
16
17
16
16
16
16
15
15
15
15
15
15
15
16
16
16
16
16
16
16
16
16
16
16
17
17
17
17
17
17
17
17
18
18
18
18
18
17
17
18
18
18
18
18
18
18
18
18
18
18
18
18
18
18
18
18
18
18
18
18
18
18
18
18
18
17
17
17
17
17
17
17
17
17
17
17
17
17
17
17
17
17
17
17
17
19
19
19
19
19
19
19
19
19
19
19
19
19
19
19
19
18
18
18
19
19
19
18
18
17
17
17
17
16
15
16
15
16
15
16
15
15
16
16
17
19
19
19
20
20
21
21
21
21
21
21
21
21
21
22
21
21
22
22
22
22
21
23
23
23
23
23
24
24
24
24
25
25
24
24
24
24
24
24
24
23
23
23
25
25
24
24
24
25
25
25
24
27
27
28
28
28
28
28
31
31
32
32
32
32
32
32
32
32
32
32
32
32
32
34
34
34
34
34
34
35
35
35
35
36
36
36
36
36
35
35
35
35
34
34
34
34
34
34
34
31
30
31
31
34
34
34
34
36
36
36
36
36
36
36
37
37
37
37
37
38
38
39
39
39
39
39
40
40
40
40
40
40
40
40
40
40
40
40
40
40
40
42
42
42
42
42
42
42
42
42
42
42
42
42
42
39
39
38
36
36
37
36
36
36
36
36
36
36
35
35
35
35
35
35
33
27
25
25
24
23
22
23
21
21
21
22
22
22
22
22
22
22
21
21
21
21
21
21
21
21
21
21
21
21
21
20
20
20
20
20
20
20
20
20
20
20
20
20
20
18
18
18
17
17
17
17
17
17
17
16
16
16
16
16
16
16
16
16
17
17
17
18
18
18
18
18
18
18
18
18
18
18
17
17
17
16
16
16
16
16
16
16
16
14
14
14
12
11
10
10
9
8
5
5
4
4
4
4
4
4
4
4
3
3
4
4
5
5
5
5
5
5
5
5
5
5
5
5
5
5
6
6
7
7
7
7
7
7
7
7
7
7
7
7
7
7
7
7
7
7
7
7
8
9
9
9
9
9
10
11
11
11
11
11
11
11
11
12
12
13
14
14
15
15
15
15
15
15
15
16
16
18
18
18
17
17
17
17
17
17
17
17
17
17
17
17
17
17
17
17
17
17
17
17
17
17
17
18
19
19
19
19
19
19
19
19
19
19
19
19
19
19
19
19
19
19
19
19
20
20
20
20
20
20
20
20
20
20
20
20
20
20
20
20
20
20
20
20
18
17
17
17
17
17
17
17
16
16
16
16
16
16
16
16
17
17
17
17
16
16
16
15
15
16
16
16
16
16
16
17
17
17
17
17
17
17
18
19
19
19
18
18
18
18
18
18
18
19
19
19
19
19
19
19
19
19
19
19
19
20
20
20
20
20
20
20
18
18
17
17
18
18
18
18
18
20
20
20
20
20
20
20
21
21
21
23
23
24
24
26
26
25
25
27
26
26
26
26
26
28
28
27
27
27
29
29
29
28
27
27
27
27
27
27
27
27
27
27
27
27
27
27
28
28
28
28
28
28
28
28
28
28
28
28
28
28
28
28
28
28
28
28
28
28
28
28
28
28
28
28
28
28
28
28
30
30
30
30
30
30
30
30
30
31
32
32
32
32
32
32
32
32
32
32
32
31
30
30
30
30
29
31
30
30
30
30
30
30
31
31
31
31
32
32
32
32
32
32
32
33
33
33
33
33
33
33
33
32
31
30
30
30
30
28
27
25
25
26
25
25
25
25
25
25
24
24
24
24
23
23
22
22
22
22
22
22
21
20
20
20
20
19
15
15
15
15
15
15
15
15
15
16
16
16
17
17
17
18
18
19
19
19
19
19
20
20
20
20
21
21
21
21
22
23
23
23
23
23
23
23
24
24
24
24
24
25
25
26
26
26
26
26
26
26
27
30
31
32
32
31
31
31
31
31
31
34
34
35
35
35
35
35
35
35
35
35
35
35
35
36
37
36
35
34
33
33
32
33
35
38
38
38
37
37
36
37
37
37
37
37
38
38
38
38
41
43
44
44
45
45
48
48
48
49
50
50
54
54
54
54
54
55
57
59
59
59
60
61
63
66
66
66
66
67
67
67
67
67
64
65
64
64
63
63
60
61
61
62
62
62
63
63
62
62
62
62
62
63
65
65
65
65
65
65
66
66
68
68
68
68
68
68
68
68
68
68
68
68
70
70
71
71
71
69
69
69
69
69
69
71
74
74
74
74
74
74
74
76
77
77
77
77
77
77
77
77
77
77
77
76
76
76
76
76
76
76
76
76
76
76
75
75
76
76
76
76
76
75
75
75
73
73
72
72
72
71
71
71
71
66
66
66
65
66
65
65
68
67
68
68
70
66
64
64
63
61
61
61
59
60
59
54
55
56
57
56
57
57
56
56
53
52
52
52
52
50
50
50
50
50
48
48
48
48
48
48
47
47
44
45
46
46
46
48
48
48
48
46
45
45
45
45
45
46
46
46
46
46
46
46
45
46
46
45
44
42
42
42
43
43
43
43
43
43
43
43
43
43
43
43
43
43
42
42
42
42
41
41
41
42
43
42
43
43
42
42
42
43
42
42
41
41
41
41
41
40
40
40
40
40
40
38
38
38
37
37
37
38
38
37
37
38
38
39
40
40
38
35
36
35
37
37
37
36
37
37
37
37
37
36
35
35
32
32
32
32
30
31
31
31
30
30
30
30
30
30
30
30
30
30
30
30
30
30
30
30
29
29
29
29
29
29
29
29
29
30
30
30
30
30
30
30
30
30
30
31
30
30
30
31
31
31
31
31
30
30
29
29
29
29
29
29
29
29
31
31
31
30
32
32
32
31
32
32
32
32
32
32
35
35
35
34
33
32
32
32
32
33
33
33
30
29
29
28
27
27
29
29
29
29
30
32
34
34
34
34
34
34
33
33
33
33
29
28
28
28
29
30
31
32
32
32
32
33
34
34
34
34
34
34
34
34
34
36
36
36
36
36
36
36
36
35
35
35
35
36
36
36
36
37
39
39
40
40
40
41
40
40
40
41
41
41
41
43
44
44
44
45
45
45
45
44
44
44
44
44
44
44
44
44
44
44
44
44
46
46
46
46
46
46
46
46
46
46
46
47
47
48
48
47
46
46
45
45
45
45
45
45
45
45
45
45
45
44
44
44
44
44
44
44
45
45
45
44
44
44
44
44
44
45
44
37
35
33
33
34
34
34
34
34
35
35
35
35
36
36
36
36
36
36
36
38
39
39
38
38
38
37
39
39
39
39
38
35
32
33
33
30
30
29
30
30
29
28
29
29
29
31
31
31
31
32
32
31
32
32
29
29
30
32
33
33
35
35
35
36
36
36
36
36
36
36
36
36
36
37
38
38
39
39
39
39
40
40
41
41
43
43
44
44
44
45
47
48
49
49
49
48
48
48
48
48
48
49
50
50
50
50
50
50
50
51
51
51
52
52
52
52
52
52
52
54
54
54
54
54
52
53
54
54
54
55
57
57
57
57
57
57
56
56
56
56
56
56
56
56
56
56
58
58
58
58
58
58
58
58
59
59
59
60
60
60
60
60
61
61
61
61
61
61
61
61
61
62
62
62
62
62
62
63
63
63
63
63
63
61
60
60
60
60
59
58
58
56
57
57
54
54
54
51
48
47
46
44
44
44
44
44
44
45
45
43
42
45
44
44
46
46
46
47
47
47
47
46
46
46
45
41
40
40
40
39
40
40
39
39
38
38
38
39
39
39
39
39
39
40
40
40
40
41
41
41
39
39
39
38
39
39
39
42
43
41
41
41
42
42
42
41
40
40
40
39
31
31
32
33
32
32
32
33
34
36
36
37
37
37
37
37
38
41
41
41
41
41
42
42
45
45
45
45
45
45
45
45
46
47
47
47
48
48
48
48
48
48
48
49
49
49
49
49
49
49
49
49
50
50
50
50
50
50
50
50
50
50
50
51
51
53
55
55
55
55
55
55
55
55
55
55
55
55
55
55
55
56
57
57
56
56
57
57
57
56
56
56
55
53
53
54
54
54
54
54
54
54
54
54
53
53
53
53
53
53
54
54
55
56
56
58
60
61
62
63
63
63
63
64
64
64
65
65
65
65
65
65
65
65
65
65
65
65
65
65
65
65
65
65
65
65
65
65
65
65
65
65
65
66
66
70
70
68
67
65
66
66
66
64
63
64
63
56
57
57
58
56
56
50
49
50
49
50
50
50
51
52
51
51
51
51
51
51
51
51
51
51
51
51
51
51
51
51
51
51
51
51
51
52
52
52
52
53
53
52
51
51
49
49
43
42
42
41
41
41
41
42
42
42
42
42
42
42
42
43
44
47
47
47
46
46
47
47
48
48
48
48
45
44
44
44
44
45
45
45
45
44
44
44
44
44
46
46
46
46
44
44
44
44
44
45
45
46
48
48
47
47
47
45
44
44
45
47
47
49
50
50
50
49
49
49
49
49
48
48
48
47
47
48
47
49
49
50
51
51
51
52
52
53
53
53
55
55
53
50
50
50
50
50
50
50
50
50
50
50
50
50
49
49
49
49
49
50
50
50
50
50
51
51
50
50
50
50
51
51
50
50
50
51
50
50
51
51
50
50
50
50
50
50
50
50
51
51
50
50
49
49
44
45
44
43
42
41
40
39
40
40
40
40
42
42
42
43
44
45
46
47
47
47
47
47
47
47
47
47
49
50
50
49
49
50
51
50
50
49
49
49
49
49
51
51
51
52
52
52
51
51
51
51
51
52
51
53
54
57
58
58
58
58
58
58
58
57
59
59
60
59
58
58
58
58
58
58
58
59
59
59
59
59
59
59
59
59
59
59
59
59
60
60
59
58
58
59
58
58
58
58
57
57
57
55
55
53
51
51
50
50
50
50
50
50
50
50
51
51
51
51
51
51
51
52
52
52
52
52
52
52
52
52
52
52
52
51
51
51
51
50
50
50
50
50
50
50
50
50
50
50
50
50
50
50
50
49
48
48
48
48
48
48
48
47
41
39
39
37
33
26
26
24
24
24
24
24
25
25
24
21
21
19
19
19
19
20
19
20
19
19
19
19
19
19
19
19
19
19
19
19
19
18
18
18
18
18
18
18
18
17
17
17
17
17
17
17
17
17
17
17
17
17
17
17
17
17
17
17
17
17
17
18
16
16
15
12
12
11
11
11
11
10
10
10
10
10
10
11
11
10
10
10
10
10
10
10
9
9
9
9
9
9
8
8
9
9
9
9
9
9
9
9
9
9
9
10
11
11
11
11
11
11
11
11
11
11
11
11
11
11
12
12
12
12
12
12
14
15
13
13
13
13
14
14
14
15
15
15
15
15
15
15
15
15
15
15
15
15
15
18
18
18
18
18
18
18
18
18
18
18
18
17
20
20
20
21
23
23
23
23
25
27
27
30
30
34
34
34
34
34
34
34
34
35
37
37
37
38
38
38
38
38
39
40
40
40
40
40
40
41
41
41
41
41
41
40
40
40
40
40
40
40
40
40
40
40
42
42
42
42
42
43
41
41
39
38
37
37
37
38
38
38
38
38
38
38
38
38
38
38
38
38
38
38
38
38
37
37
37
36
36
36
35
37
36
39
36
36
36
36
37
37
37
37
37
36
35
35
35
35
36
37
37
37
37
37
37
37
37
37
37
37
36
36
36
36
36
36
39
39
39
39
39
38
40
40
40
40
40
40
42
42
42
42
36
35
34
34
34
34
33
32
32
32
32
32
32
32
32
32
32
32
32
32
32
32
31
31
31
31
31
31
31
31
31
31
31
31
34
34
34
34
34
35
35
35
35
35
36
37
37
37
37
37
37
37
37
37
37
37
37
37
37
38
38
38
38
39
41
43
43
43
43
43
43
43
45
45
45
45
45
45
45
45
44
44
43
43
41
41
41
42
43
45
45
45
45
45
45
45
45
45
47
47
47
48
48
48
47
47
47
49
49
50
50
50
50
48
48
47
43
42
41
41
40
40
42
43
43
43
42
42
41
43
44
44
44
41
41
41
41
42
43
43
43
43
44
44
44
45
46
47
46
46
46
47
47
47
47
49
49
50
50
49
49
50
50
50
50
52
53
55
55
55
56
55
56
58
58
58
59
60
63
63
63
63
61
61
60
60
60
60
63
64
64
63
63
64
63
62
61
60
60
63
63
63
63
63
63
64
65
65
65
66
66
67
67
69
69
70
70
71
72
71
71
71
71
71
74
74
74
74
74
74
76
78
78
78
78
78
78
78
78
78
78
78
78
79
79
79
80
81
81
81
81
82
81
78
77
77
77
78
78
78
78
77
76
76
76
76
75
74
74
74
72
72
72
68
68
61
60
62
62
63
63
63
63
63
61
62
62
62
62
62
62
62
62
62
62
62
62
62
62
62
62
62
62
63
63
63
66
66
65
66
66
64
64
66
66
65
65
65
63
63
63
63
62
64
62
62
62
62
63
63
63
68
68
67
65
65
65
65
66
65
67
67
65
64
63
62
62
62
62
61
60
64
64
63
64
65
65
66
63
65
61
62
61
60
60
62
62
62
62
62
63
64
64
64
67
72
71
75
75
75
74
74
74
74
75
78
79
80
79
79
79
79
79
79
81
81
83
85
87
87
88
88
89
89
95
95
96
97
97
97
97
97
101
101
104
105
109
109
109
109
109
105
105
106
106
106
107
107
107
107
105
103
107
108
108
106
106
106
105
104
105
105
105
105
108
107
107
107
106
106
106
107
107
105
105
105
105
105
105
105
105
105
105
105
106
106
106
106
106
106
105
105
105
105
105
105
105
105
106
106
106
106
106
106
106
106
106
106
108
108
108
106
106
106
102
103
103
103
104
104
104
104
104
104
104
104
104
104
104
104
104
104
104
104
105
105
104
102
102
100
100
99
99
97
91
91
91
89
89
88
85
84
79
74
72
72
72
72
72
72
70
71
70
64
56
55
55
55
54
54
56
57
53
52
52
51
43
44
42
41
42
39
37
30
30
30
30
30
30
30
30
30
31
31
31
31
31
33
34
34
36
36
37
37
37
37
38
38
38
38
38
38
38
38
39
39
40
40
41
42
43
45
45
45
45
45
46
47
47
48
48
50
50
47
46
46
45
45
45
46
46
46
47
47
47
47
47
47
47
46
46
46
47
47
48
48
48
48
48
48
48
48
48
49
49
49
50
50
50
50
50
53
54
54
54
55
55
56
60
60
60
60
61
62
62
62
63
63
63
64
64
65
65
67
67
67
68
69
69
71
71
71
71
71
69
68
66
65
64
63
63
65
65
65
65
64
64
63
64
63
64
65
65
69
72
73
73
72
72
72
73
72
71
70
64
64
64
64
64
64
64
63
62
62
61
61
61
61
60
60
60
61
62
62
62
62
63
63
63
63
63
64
65
65
66
66
66
66
66
66
66
66
66
66
66
66
66
66
66
66
66
66
66
63
62
59
56
53
53
55
54
54
56
57
57
58
56
53
53
53
53
53
54
53
53
53
53
53
53
53
53
53
53
53
53
53
53
53
53
53
53
56
59
59
59
59
62
62
62
60
62
61
61
61
59
59
59
58
57
57
57
57
63
62
62
60
60
61
61
61
61
61
61
60
60
60
60
61
59
58
58
55
53
53
53
53
53
53
53
53
53
53
54
54
54
50
52
51
51
51
51
51
51
53
53
54
54
56
56
54
54
56
54
54
54
54
55
56
57
58
58
59
58
59
59
60
61
62
63
63
64
66
67
67
67
67
67
66
66
68
66
66
66
67
67
67
67
67
66
66
66
66
67
67
67
67
67
66
67
68
68
68
68
73
73
73
73
73
73
73
75
76
76
76
76
76
76
76
76
76
76
76
76
78
78
78
78
79
79
78
77
78
78
78
81
81
80
81
88
89
91
93
95
95
96
96
98
96
99
101
101
101
101
101
99
98
98
98
97
97
96
96
96
96
96
96
97
97
95
94
91
90
90
93
93
96
96
95
96
99
101
101
101
101
102
104
104
104
104
104
104
105
100
100
100
98
93
91
91
91
91
94
96
97
97
97
95
97
98
96
95
95
94
94
95
95
95
95
95
95
95
95
96
96
96
96
96
96
96
96
95
95
94
94
93
93
90
88
87
89
88
88
87
87
87
87
87
87
87
87
87
87
87
87
87
87
87
87
87
87
87
87
87
87
87
85
83
83
83
83
81
80
78
78
76
76
76
75
75
75
75
75
74
74
73
73
70
69
69
68
68
68
68
67
66
65
50
47
44
40
39
39
39
39
31
27
27
27
25
24
24
24
25
25
24
23
24
22
22
22
22
22
22
22
22
21
20
19
18
18
18
19
21
21
21
21
20
18
18
18
18
18
17
17
17
17
18
18
18
18
18
18
18
18
18
18
18
18
19
19
19
19
19
19
19
19
19
19
19
19
19
19
19
19
19
20
20
20
20
20
21
21
21
21
21
21
21
21
21
21
21
21
21
21
21
21
26
26
29
29
29
29
30
30
30
30
29
28
28
28
28
28
28
28
28
28
28
28
28
29
29
29
28
28
28
28
28
28
28
28
27
27
26
26
26
27
27
27
27
27
27
27
27
27
27
27
28
28
28
29
29
30
30
30
30
32
32
32
32
32
32
32
32
32
32
32
32
32
32
33
33
33
33
33
33
32
32
32
32
32
32
32
32
30
30
29
30
30
30
30
30
30
30
30
28
28
28
29
29
29
29
29
30
30
30
30
30
30
30
30
30
30
30
31
31
31
31
31
31
32
32
32
32
33
34
35
35
34
34
35
35
35
35
35
35
35
35
35
35
35
35
35
35
35
35
35
33
32
32
32
33
33
33
33
31
32
32
32
32
32
33
33
33
33
33
34
34
34
34
36
36
36
36
35
35
35
35
35
35
34
34
33
31
31
31
32
29
29
29
29
29
29
30
31
32
32
32
32
32
31
31
31
31
31
31
31
30
29
30
30
30
30
30
30
30
30
30
30
30
30
30
30
29
29
26
26
26
27
27
27
26
26
26
25
25
25
25
25
25
25
26
26
27
28
29
31
31
31
31
32
32
32
33
32
32
32
33
34
35
35
35
35
35
35
36
36
36
36
36
34
36
32
31
31
32
31
30
29
29
29
29
29
30
30
30
30
28
27
26
26
26
24
23
23
23
23
23
23
23
23
23
23
23
23
23
23
23
23
23
23
23
23
23
23
23
23
23
23
23
23
23
23
23
23
23
23
23
23
23
23
23
22
22
22
22
22
22
22
22
22
22
22
22
22
22
22
22
22
22
22
23
20
17
16
16
16
16
16
16
16
16
16
16
16
16
16
13
13
13
13
13
13
13
13
13
13
13
14
14
14
14
14
14
14
15
15
14
14
14
14
14
14
14
14
14
14
14
14
15
14
12
12
12
12
11
12
12
11
11
11
11
11
11
11
11
11
11
11
11
11
10
11
9
8
8
7
7
7
7
7
7
7
7
7
7
7
7
7
7
7
7
7
7
7
7
7
7
8
8
8
8
8
8
8
8
8
8
8
8
8
8
8
8
8
8
8
8
8
8
8
8
8
9
9
9
9
9
9
9
9
9
9
9
8
9
9
9
9
9
9
10
10
10
10
10
10
10
10
10
10
10
11
11
11
11
11
11
11
11
11
11
11
11
11
11
11
11
11
11
11
11
12
12
12
13
13
13
13
13
13
13
13
13
13
13
13
13
13
13
13
13
13
14
14
14
14
14
14
14
14
14
14
12
11
11
10
10
10
10
10
10
10
10
10
10
10
10
10
10
9
9
9
9
9
9
9
9
9
9
10
10
10
10
10
10
10
10
10
10
10
10
10
10
10
10
10
10
10
10
10
10
10
10
10
10
10
10
10
10
10
10
10
10
10
10
10
8
8
8
8
8
8
8
8
8
8
8
8
8
8
8
8
8
8
8
8
8
7
7
7
7
7
7
7
7
7
7
7
7
7
6
5
5
5
4
4
3
3
2
2
2
2
2
2
2
1
1
1
3
3
3
3
3
3
3
3
3
3
3
2
2
2
2
2
2
2
2
2
2
2
2
2
2
2
2
2
2
2
2
2
2
2
2
2
2
2
2
2
2
2
2
2
2
2
2
2
2
2
3
3
3
3
3
6
10
11
12
13
14
15
16
16
16
16
16
17
17
17
17
17
17
17
17
17
18
18
18
20
20
20
20
22
23
23
23
23
23
23
23
23
24
24
26
26
26
26
27
27
28
28
28
30
32
33
33
33
34
35
36
38
38
40
40
40
40
40
40
40
40
40
40
40
40
40
41
41
41
43
43
43
43
47
48
48
48
48
48
49
51
51
51
52
53
53
53
53
53
55
54
55
55
52
52
52
52
52
53
53
53
53
53
54
54
54
54
54
54
54
54
54
54
56
56
56
56
56
58
58
59
58
60
63
64
64
65
65
65
66
66
66
66
67
67
67
67
67
68
68
68
69
70
70
70
70
70
70
70
70
68
68
68
62
57
57
57
55
56
56
56
56
58
58
58
58
60
59
59
59
59
60
60
60
61
61
63
63
63
63
63
65
65
65
65
65
65
65
65
65
64
64
64
64
64
64
64
64
64
64
64
64
64
64
64
64
63
62
62
63
60
60
59
59
58
59
56
57
57
56
56
56
56
56
55
57
57
59
60
60
59
59
59
59
59
59
59
59
59
59
59
59
59
60
60
60
60
60
60
62
64
61
62
63
63
62
62
61
62
65
65
67
66
66
65
67
68
68
66
65
61
53
51
49
50
50
48
48
50
50
50
49
50
50
50
50
51
51
52
52
56
56
56
56
56
56
58
59
60
60
60
60
60
60
60
60
60
60
60
60
60
60
60
60
60
60
60
60
60
59
59
58
58
58
55
56
56
56
56
58
57
58
57
56
56
56
56
56
56
56
55
57
57
57
57
57
57
56
56
55
55
55
55
55
53
54
54
54
54
55
55
55
55
55
54
54
53
53
50
49
47
45
44
44
44
43
43
43
41
41
42
39
39
39
39
39
39
39
39
39
40
38
38
37
37
37
37
37
37
37
37
37
36
36
36
37
37
37
37
40
42
42
41
40
39
39
37
35
35
35
30
29
28
25
25
25
21
18
20
21
21
21
21
18
19
19
19
19
19
19
19
19
21
21
21
25
28
28
28
28
28
28
28
28
28
28
28
28
28
28
31
33
39
42
46
52
53
53
53
55
55
55
55
53
53
53
53
54
54
54
54
54
54
54
55
55
55
55
55
56
57
58
58
58
58
58
58
58
58
58
57
56
56
56
56
56
57
58
58
59
59
59
59
60
60
60
60
61
63
65
65
65
65
68
67
68
68
66
66
67
67
68
69
70
71
72
73
77
77
77
77
77
78
78
79
79
79
80
79
79
79
78
78
78
78
78
78
77
77
77
77
77
77
78
78
79
79
79
78
78
79
78
78
78
78
78
79
79
79
78
77
77
78
78
79
79
79
79
79
76
75
75
76
76
75
75
75
75
75
75
75
75
75
74
74
74
74
74
74
74
74
75
76
75
73
72
71
70
70
70
68
66
66
68
69
69
69
69
69
70
71
74
74
74
74
74
73
73
73
74
74
76
73
72
72
72
65
61
60
55
51
42
42
38
38
38
38
39
38
39
39
38
38
38
40
39
38
38
39
40
41
42
42
42
42
42
42
44
43
43
42
42
43
43
43
42
42
42
42
42
42
42
43
42
43
43
42
41
41
43
43
43
43
43
43
44
44
44
44
44
44
44
46
46
46
46
46
46
46
47
50
49
49
48
47
46
46
47
46
46
46
46
44
44
44
44
44
44
47
48
49
49
49
50
50
50
50
50
52
52
52
52
52
52
53
53
53
53
53
53
53
53
54
54
54
54
54
54
54
55
55
57
59
60
62
64
64
61
60
59
59
59
59
59
58
58
60
60
61
62
64
64
64
64
66
66
66
67
66
66
66
66
68
68
66
67
66
66
65
65
64
64
66
66
66
65
66
66
66
66
68
68
68
68
68
68
68
68
68
69
70
70
70
71
71
71
72
67
67
65
65
64
65
64
63
57
61
59
59
59
59
60
60
60
61
61
61
61
61
61
61
58
58
58
58
58
60
61
61
62
63
64
64
64
64
64
64
64
65
65
67
67
67
67
67
67
67
68
68
68
66
62
62
62
61
62
61
61
61
61
63
63
64
65
65
65
65
65
65
66
66
65
65
65
65
64
64
64
64
64
64
66
69
69
70
70
70
70
70
70
69
69
69
66
66
64
66
67
71
71
71
71
72
71
71
71
71
72
72
71
72
72
73
73
73
70
71
69
65
64
64
63
64
64
63
64
65
65
62
61
60
58
59
56
55
54
50
48
48
47
48
48
48
46
46
46
49
49
49
49
49
49
50
50
50
50
50
47
47
47
49
47
47
48
49
50
49
50
50
50
50
52
54
53
54
54
52
52
53
55
56
56
57
57
57
56
57
57
57
60
62
62
63
63
63
64
64
65
68
68
68
68
68
70
70
70
71
67
67
67
68
74
79
80
78
79
80
80
79
80
80
80
80
80
82
81
81
84
85
84
84
84
84
84
87
88
87
87
89
87
88
89
89
88
87
88
87
89
89
89
89
91
93
94
94
94
94
94
98
98
100
100
101
101
101
101
101
100
100
100
101
101
101
100
101
100
100
100
101
100
100
100
99
99
100
100
101
103
103
103
102
102
102
102
101
101
101
101
101
101
101
101
101
101
102
103
104
104
102
101
101
101
101
102
102
102
102
101
100
100
101
101
101
99
95
94
94
96
96
95
96
92
90
90
89
90
87
87
87
87
86
85
85
84
83
83
83
86
86
86
86
86
85
85
85
85
85
86
85
84
84
84
84
85
80
79
76
75
72
69
70
70
69
65
67
68
67
67
55
53
55
53
53
52
53
53
54
54
58
58
58
57
57
57
57
57
57
57
60
60
60
60
61
60
60
60
60
61
61
61
61
59
59
59
59
59
60
62
61
61
59
59
59
56
56
56
57
56
55
54
52
51
52
53
53
52
53
53
53
53
53
53
53
53
53
53
53
53
53
54
54
54
54
54
54
54
54
54
53
53
53
53
53
53
53
51
51
50
50
50
50
50
50
50
50
50
50
50
50
50
50
50
50
50
50
50
50
50
50
50
50
50
50
50
51
51
51
50
49
49
49
44
43
33
32
30
29
29
28
28
28
28
28
27
27
25
25
25
25
25
24
23
23
23
23
23
23
23
23
23
23
23
23
23
23
23
23
23
23
23
23
21
19
19
19
19
18
18
18
18
18
18
18
18
19
19
19
19
8
8
8
7
7
5
5
5
5
5
5
5
5
3
2
2
2
2
2
2
2
2
2
2
2
2
3
3
3
3
3
3
3
3
3
2
2
2
2
2
2
2
2
2
2
2
2
2
2
2
2
2
2
2
2
2
2
2
2
2
2
2
2
2
2
2
2
2
2
2
2
2
2
2
2
2
2
2
2
2
2
2
2
2
2
2
2
2
2
2
2
2
2
2
2
2
2
2
2
3
3
3
1
1
1
1
1
1
1
1
1
1
1
1
1
1
1
1
1
1
1
1
1
1
1
1
1
1
1
1
1
1
1
1
1
1
1
1
1
1
1
1
1
1
1
1
1
1
1
1
1
1
1
1
1
1
1
1
1
1
1
1
1
1
1
1
1
1
1
1
1
1
1
1
1
1
1
1
1
1
1
1
1
1
1
1
1
1
1
1
0
0
0
0
0
0
0
0
0
0
0
0
0
0
0
0
0
0
0
0
0
0
0
0
0
0
0
0
0
0
0
0
0
1
1
1
1
1
1
1
1
1
1
1
1
1
1
1
1
1
1
1
1
1
2
2
2
2
2
2
2
2
2
1
1
1
1
1
1
1
1
1
1
1
1
1
1
1
1
1
1
1
1
1
1
1
1
1
1
1
1
1
1
1
1
1
1
1
1
1
1
1
1
1
1
1
1
1
1
1
1
1
1
1
1
1
1
1
1
1
1
1
1
1
1
1
1
1
1
1
1
1
1
1
1
1
1
1
1
1
1
1
1
1
1
1
1
1
1
1
1
1
1
1
1
1
1
1
1
1
1
1
1
1
1
1
2
2
2
2
2
2
2
2
2
2
2
2
2
1
1
1
1
1
1
1
1
1
1
1
1
1
1
1
1
1
1
1
1
0
0
0
0
0
0
0
0
0
0
0
0
0
0
0
0
0
0
0
0
0
0
0
0
0
0
0
0
0
0
0
0
0
0
0
0
0
0
0
0
0
0
0
0
0
0
0
0
0
0
0
0
0
0
0
0
0
0
0
0
0
0
0
0
0
0
0
0
0
0
0
0
0
0
0
0
0
0
0
0
0
0
1
1
1
1
1
1
1
1
1
1
1
1
1
1
1
1
1
1
1
1
1
1
1
1
1
1
1
1
1
1
1
1
1
1
1
1
1
1
1
1
1
1
1
1
1
1
1
1
1
1
1
1
1
1
1
1
0
0
0
0
0
0
0
0
0
0
0
0
0
0
0
0
0
0
0
0
0
0
0
0
0
0
0
0
0
0
0
0
0
0
0
0
0
0
0
0
0
0
0
0
0
0
0
0
0
0
0
0
0
0
0
0
0
0
0
0
0
0
0
0
0
0
0
0
0
0
0
0
0
0
0
0
0
0
0
0
0
0
0
0
0
0
0
0
0
0
0
0
0
0
0
0
0
0
0
0
0
0
0
0
0
0
0
0
0
0
0
0
0
0
0
0
0
0
0
0
0
0
0
0
0
0
0
0
0
0
0
0
0
0
0
0
0
0
0
0
0
0
0
0
0
0
0
0
0
0
0
0
0
0
0
0
0
0
0
0
0
0
0
0
0
0
0
0
0
0
0
0
0
0
0
0
0
0
0
0
0
0
0
0
0
0
0
0
0
0
0
0
0
0
0
0
0
0
0
0
0
0
0
0
0
0
0
0
0
0
0
0
0
0
0
0
0
0
0
0
0
0
0
0
0
0
0
0
0
0
0
0
0
0
0
0
0
0
0
0
0
0
0
0
0
0
0
0
0
0
0
0
0
0
0
0
0
0
0
0
0
0
0
0
0
0
0
0
0
0
0
0
0
0
0
0
0
0
0
0
0
0
0
0
0
0
0
0
0
0
0
0
0
0
0
0
0
0
0
0
0
0
0
0
0
0
0
0
0
0
0
0
0
0
0
0
0
0
0
0
0
0
0
0
0
0
0
0
0
0
0
0
0
0
0
0
0
0
0
0
0
0
0
0
0
0
0
0
0
0
0
0
0
0
0
0
0
0
0
0
0
0
0
0
0
0
0
0
0
0
0
0
0
0
0
0
0
0
0
0
0
0
0
0
0
0
0
0
0
0
0
0
0
0
0
0
0
0
0
0
0
0
0
0
0
0
0
0
0
0
0
0
0
0
0
0
0
0
0
0
0
0
0
0
0
0
0
0
0
0
0
0
0
0
0
0
0
0
0
0
0
0
0
0
0
0
0
0
0
0
0
0
0
0
0
0
0
0
0
0
0
0
0
0
0
0
0
0
0
0
0
0
0
0
0
0
0
0
0
0
0
0
0
0
0
0
0
0
0
0
0
0
0
0
0
0
0
0
0
0
0
0
0
0
0
0
0
0
0
0
1
1
1
1
1
1
1
1
1
1
1
1
1
1
1
1
1
1
1
1
1
1
1
1
1
1
1
0
0
0
0
0
1
1
1
1
1
1
1
1
1
1
1
1
1
1
1
1
1
1
1
1
1
1
1
1
1
1
1
1
1
1
1
1
2
2
2
2
2
2
2
2
2
2
2
2
2
2
2
2
2
2
2
2
2
2
2
2
2
2
2
2
2
2
2
2
2
2
2
2
2
2
2
2
2
2
2
2
2
2
2
2
2
2
2
3
3
3
3
3
3
3
3
3
3
3
3
3
3
3
3
3
3
3
3
3
3
3
3
3
3
3
3
3
3
3
3
3
3
3
3
3
3
3
3
3
3
3
3
3
3
3
4
4
4
4
4
4
4
4
4
4
4
4
4
4
4
4
4
4
4
4
4
3
3
3
3
2
2
2
2
2
2
2
2
2
2
2
2
2
2
2
2
2
2
2
2
2
2
2
2
2
2
1
1
1
1
1
1
1
1
1
1
1
1
1
1
1
1
1
1
1
1
1
1
1
1
1
1
2
2
2
2
2
2
2
2
2
2
2
2
2
2
2
2
2
2
2
2
2
2
2
2
2
2
2
2
2
2
2
2
2
2
2
2
2
2
2
2
2
2
2
2
2
2
2
2
2
2
2
2
2
2
2
2
2
2
2
2
2
2
2
2
2
2
2
2
2
2
2
2
2
2
2
2
2
2
2
2
2
2
2
2
2
2
2
2
2
2
2
2
2
2
2
2
2
2
2
2
2
2
2
2
2
2
2
2
2
2
2
2
2
2
2
2
2
2
2
2
2
2
2
2
2
2
2
2
2
2
2
2
2
2
2
2
2
1
1
1
0
0
0
0
0
0
0
0
0
0
0
0
0
1
1
1
1
1
1
1
1
1
1
1
1
2
2
2
2
2
2
2
2
2
2
2
2
2
2
2
2
2
2
2
2
2
2
2
2
2
2
2
2
2
2
2
2
2
2
2
2
2
2
2
2
2
2
2
2
2
2
2
2
2
2
2
2
2
2
2
2
2
2
2
2
2
2
2
2
2
2
2
2
2
2
2
2
2
2
2
2
2
2
2
2
2
2
2
1
1
1
1
1
1
1
1
1
1
1
1
1
1
1
0
0
0
0
0
0
0
0
0
0
0
0
0
0
0
0
0
0
0
0
0
0
0
0
0
0
0
0
0
0
0
0
0
0
0
0
0
0
0
0
0
0
0
0
0
0
0
0
0
0
0
0
0
0
0
0
0
0
0
0
0
0
0
0
0
0
0
0
0
0
0
0
0
0
0
0
0
0
0
0
0
0
0
0
0
0
0
0
0
0
0
0
0
0
0
0
0
0
0
0
0
0
0
0
0
0
0
0
0
0
0
0
0
1
1
1
1
1
1
1
1
1
1
1
1
1
1
1
1
1
1
1
1
1
1
1
1
1
1
1
1
1
1
1
1
1
1
1
1
1
1
1
1
1
1
1
1
1
1
1
1
1
1
1
1
1
1
1
1
1
1
1
1
1
1
1
1
1
1
1
1
1
1
1
1
1
0
0
0
0
0
0
0
0
0
0
0
0
0
0
0
0
0
0
0
0
0
0
0
0
0
0
0
0
0
0
0
0
0
0
0
0
0
0
0
0
0
0
0
0
0
0
0
0
0
0
0
0
0
0
0
0
0
0
0
0
0
0
0
0
0
0
0
0
0
0
0
0
0
0
0
0
0
0
0
0
0
0
0
0
0
0
0
0
0
0
0
0
0
0
0
0
0
0
0
0
0
0
0
0
0
0
0
0
0
0
0
0
0
0
0
0
0
0
0
0
0
0
0
0
0
0
0
0
0
0
0
0
0
0
0
0
0
0
0
0
0
0
0
0
0
0
0
0
0
0
0
0
0
0
0
0
0
0
0
0
0
0
0
0
0
0
0
0
0
0
0
0
0
0
0
0
0
0
0
0
0
0
0
0
0
0
0
0
0
0
0
0
0
0
0
0
0
0
0
0
0
0
0
0
0
0
0
0
0
0
0
0
0
0
0
0
0
0
0
0
0
0
0
0
0
0
0
0
0
0
0
0
0
0
0
0
0
0
0
0
0
0
0
0
0
0
0
0
0
0
0
0
0
0
0
0
0
0
0
0
0
0
0
0
0
0
0
0
0
0
0
0
0
0
0
0
0
0
0
0
0
0
0
0
0
0
0
0
0
0
0
0
0
0
0
0
0
0
0
0
0
0
0
0
0
0
0
0
0
0
0
0
0
0
0
0
0
0
0
0
0
0
0
0
0
0
0
0
0
0
0
0
0
0
0
0
0
0
0
0
0
0
0
0
0
0
0
0
0
0
0
0
0
0
0
0
0
0
0
0
0
0
0
0
0
0
0
0
0
0
0
0
0
0
0
0
0
0
0
0
0
0
0
0
0
0
0
0
0
0
0
0
0
0
0
0
0
0
0
0
0
0
0
0
0
0
0
0
0
0
0
0
0
0
0
0
0
0
0
0
0
0
0
0
0
0
0
0
0
0
0
0
0
0
0
0
0
0
0
0
0
0
0
0
0
0
0
0
0
0
0
0
0
0
0
0
0
0
1
1
1
1
1
1
1
1
1
1
1
1
1
1
1
1
1
1
1
1
1
1
1
1
1
1
1
1
1
1
1
1
1
1
1
1
1
1
1
1
1
1
1
1
1
1
1
3
3
3
4
5
5
5
6
6
6
6
6
6
6
6
6
6
6
6
6
6
6
6
6
6
6
6
6
6
6
6
6
5
5
5
5
5
5
5
5
5
5
5
5
5
5
5
5
5
5
5
5
5
5
5
5
5
5
5
5
5
5
5
5
5
5
5
5
5
5
6
7
7
7
7
7
7
7
7
7
6
6
6
6
6
6
6
6
6
6
6
6
6
6
6
6
6
6
6
6
6
6
6
6
6
6
6
6
6
5
5
5
5
5
5
5
5
5
5
5
5
5
6
6
6
6
6
6
6
6
6
5
5
5
5
5
5
4
4
4
4
4
4
4
4
4
4
4
4
4
4
4
4
4
4
4
4
4
4
4
4
4
4
4
4
3
3
3
3
3
2
2
2
2
2
2
2
2
2
2
2
2
2
2
2
2
2
2
2
2
2
2
2
2
2
2
3
3
3
3
3
2
2
2
2
2
2
2
1
1
1
1
1
1
1
1
1
1
2
2
2
2
2
2
2
2
2
2
2
2
2
2
2
2
2
2
2
2
2
2
2
2
2
2
2
2
2
2
2
2
2
2
2
2
2
2
2
2
2
2
2
2
2
2
2
2
2
2
1
1
1
1
1
1
1
1
1
1
1
1
1
1
1
1
1
1
1
1
1
1
1
1
1
1
1
1
1
1
1
1
1
1
1
1
1
1
1
1
1
1
1
1
1
1
1
1
1
1
1
1
1
1
1
1
1
1
1
1
0
0
0
0
0
0
0
0
0
0
0
0
0
0
0
0
0
0
0
0
0
0
0
0
0
0
0
0
0
0
0
0
0
0
0
0
0
0
0
0
0
0
0
0
0
0
0
0
0
0
0
0
0
0
0
0
0
0
0
0
0
0
0
0
0
0
0
0
0
0
0
0
0
0
0
0
0
0
0
0
0
0
0
0
0
0
0
0
0
0
0
0
0
0
0
0
0
0
0
0
0
0
0
0
0
0
0
0
0
0
0
0
0
0
0
0
0
0
0
0
0
0
0
0
0
0
0
0
0
0
0
0
0
0
0
0
0
0
0
0
0
0
0
0
0
0
0
0
0
0
0
0
0
0
0
0
0
0
0
0
0
0
0
0
0
0
0
0
0
0
0
0
0
0
0
0
0
0
0
0
0
0
0
0
0
0
0
0
0
0
0
0
0
0
0
0
0
0
0
0
0
0
0
0
0
0
0
0
0
0
0
0
0
0
0
0
0
0
0
0
0
0
0
0
0
0
0
0
0
0
0
0
0
0
0
0
0
0
0
0
0
0
0
0
0
0
0
0
0
0
0
0
0
0
0
0
0
0
0
0
0
1
1
1
1
1
1
1
1
1
1
1
1
1
1
1
1
1
1
1
1
1
1
1
1
1
1
1
1
1
1
1
1
1
1
1
1
1
1
1
1
1
1
1
1
1
1
1
1
1
1
1
1
1
1
1
1
1
1
1
1
1
1
1
0
0
0
0
0
0
0
0
0
0
0
0
0
0
0
0
0
0
0
0
0
0
0
0
0
0
0
0
0
0
0
0
0
0
0
0
0
0
0
0
0
0
0
0
0
0
0
0
0
0
0
0
0
0
0
0
0
0
0
0
0
0
0
0
0
0
0
0
0
0
0
0
0
0
0
0
0
0
0
0
0
0
0
0
0
0
0
0
0
0
0
0
0
0
0
0
0
0
0
0
0
0
0
0
0
1
1
1
1
1
1
1
1
1
1
1
1
1
1
1
1
1
1
1
1
1
1
1
1
1
1
1
1
1
1
1
1
1
1
1
1
1
1
1
1
1
1
1
1
1
1
1
1
1
1
1
1
1
1
1
1
1
1
1
1
1
1
1
1
1
1
1
1
1
1
1
1
1
1
1
1
1
1
1
1
1
1
1
1
2
2
2
2
2
2
2
2
2
2
2
2
2
2
2
2
2
2
2
2
2
2
2
2
2
2
2
2
2
2
2
2
2
2
2
2
2
2
2
2
2
2
2
2
2
2
2
2
2
2
2
2
2
2
2
2
2
2
2
2
2
2
2
2
2
2
2
2
2
2
2
2
2
2
2
2
0
0
0
0
0
0
0
0
0
0
0
0
0
0
0
0
0
0
0
0
0
0
0
0
0
0
0
0
0
0
0
0
0
0
0
0
0
0
0
0
0
0
0
0
0
0
0
0
0
0
0
0
0
0
0
0
0
0
0
0
0
0
0
0
0
0
0
0
0
0
0
0
0
0
0
0
0
0
0
0
0
0
0
0
0
0
0
0
0
0
0
0
0
0
0
0
0
0
0
0
0
0
0
0
0
0
0
0
0
0
0
0
0
0
0
0
0
0
0
0
0
0
0
0
0
0
0
0
0
0
0
0
0
0
0
0
0
0
0
0
0
0
0
0
0
0
0
0
0
0
0
0
0
0
0
0
0
0
0
0
0
0
0
1
1
1
1
1
1
1
1
1
1
1
1
1
1
1
1
1
1
1
1
1
1
1
1
1
1
1
1
1
1
1
1
1
1
1
1
1
1
1
1
1
1
1
1
1
1
1
1
1
1
1
1
1
1
1
1
1
1
1
1
1
1
1
1
1
1
1
1
1
1
1
1
1
1
1
1
1
1
1
1
1
1
1
1
1
1
1
1
1
1
1
1
1
1
1
1
1
1
1
1
1
1
1
1
1
1
0
0
0
0
0
0
0
0
0
0
0
0
0
0
0
0
0
0
0
0
0
0
0
0
0
0
0
0
0
0
0
0
0
0
0
0
0
0
0
0
0
0
0
0
0
0
0
0
0
0
0
0
0
0
0
0
0
0
0
0
0
0
0
0
0
0
0
0
0
0
0
0
0
0
0
0
0
0
0
0
0
0
0
0
0
0
0
0
0
0
0
0
0
0
0
0
0
0
0
0
0
0
0
0
0
0
0
0
0
0
0
0
0
0
0
0
0
0
0
0
0
0
0
0
0
0
0
0
0
0
0
0
0
0
0
0
0
0
0
0
0
0
0
0
0
0
0
0
0
0
0
0
0
0
0
0
0
0
0
0
0
0
0
0
0
0
0
0
0
0
0
0
0
0
0
0
0
0
0
0
0
0
0
0
0
0
1
1
1
1
1
1
1
1
1
1
1
1
1
1
1
1
1
1
1
1
1
1
1
1
1
1
1
1
1
1
1
1
1
1
1
1
1
1
1
1
1
1
1
1
1
1
1
1
1
1
1
1
1
1
1
1
1
1
1
1
1
1
1
1
1
1
1
1
1
1
1
1
1
1
1
1
1
1
1
1
1
1
1
1
1
1
2
2
2
2
2
2
2
2
2
2
1
1
1
1
1
1
1
1
1
1
1
1
1
1
1
1
1
1
1
1
1
1
1
1
1
1
1
1
1
1
1
1
1
1
1
1
1
1
1
1
1
1
1
1
1
1
1
1
1
1
1
1
1
1
1
1
1
1
1
1
1
1
1
1
1
1
1
1
1
1
0
0
0
0
0
0
0
0
0
0
0
0
0
0
0
0
0
0
0
0
0
0
0
0
0
0
0
0
0
0
0
0
0
0
0
0
0
0
0
0
0
0
0
0
0
0
0
0
0
1
1
1
1
1
1
1
1
1
1
1
1
1
1
1
1
1
1
1
1
1
1
1
1
1
1
1
1
1
1
1
1
1
1
1
1
1
1
1
1
1
1
1
1
1
1
1
0
0
0
0
0
0
0
0
0
0
0
0
0
0
0
0
0
0
0
0
0
0
0
0
0
0
0
0
0
0
0
0
0
0
0
0
0
0
0
0
0
0
0
0
0
0
0
0
0
0
0
0
0
0
0
0
0
0
0
0
0
0
0
0
0
0
0
0
0
0
0
0
0
0
0
0
0
0
0
0
0
0
0
0
0
0
0
0
0
0
0
0
0
0
0
0
0
0
0
0
0
0
0
0
0
0
0
0
0
0
0
0
0
0
0
0
0
0
0
0
0
0
0
0
0
0
0
0
0
0
0
0
0
0
0
0
0
0
0
0
0
0
0
0
0
0
0
0
0
0
0
0
0
0
0
0
0
0
0
0
0
0
0
0
0
0
0
0
0
0
0
0
0
0
0
0
0
0
0
0
0
0
0
0
0
0
0
0
0
0
0
0
0
0
0
0
0
0
0
0
0
0
0
0
0
0
0
0
0
0
0
0
0
0
0
0
0
0
0
0
0
0
0
0
0
0
0
0
0
0
0
0
0
0
0
0
0
0
0
0
0
0
0
0
0
0
0
0
0
0
0
0
0
0
0
0
0
0
0
0
0
0
0
0
0
0
0
0
0
0
0
0
0
0
0
0
0
0
0
0
0
0
0
0
0
0
0
0
0
0
0
0
0
0
0
0
0
0
0
0
0
0
0
0
0
0
0
0
0
0
0
0
0
0
0
0
0
0
0
0
0
0
0
0
0
0
0
0
0
0
0
0
0
0
0
0
0
0
0
0
0
0
0
0
0
0
0
0
0
0
0
0
0
0
0
0
0
0
0
0
0
0
0
0
0
0
0
0
0
0
0
0
0
0
0
0
0
0
0
0
0
0
0
0
0
0
0
0
0
0
0
0
0
0
0
0
0
0
0
0
0
0
0
0
0
0
0
0
0
0
0
0
0
0
0
0
0
0
0
0
0
0
0
0
0
0
0
0
0
0
0
0
0
0
0
0
0
0
0
0
0
0
0
0
0
0
0
0
0
0
0
0
0
0
0
0
0
0
0
0
0
0
0
0
0
0
0
0
0
0
0
0
0
0
0
0
0
0
0
0
0
0
0
0
0
0
0
0
0
0
0
0
0
0
0
0
0
0
0
0
0
0
0
0
0
0
0
0
0
0
0
0
0
0
0
0
0
0
0
0
0
0
0
0
0
0
0
0
0
0
0
0
0
0
0
0
0
0
0
0
0
0
0
0
0
0
0
0
0
0
0
0
0
0
0
0
0
0
0
0
0
0
0
0
0
0
0
0
0
0
0
0
0
0
0
0
0
0
0
0
0
0
0
0
0
0
0
0
0
0
0
0
0
0
0
0
0
0
0
0
0
0
0
0
0
0
0
0
0
0
0
0
0
0
0
0
0
0
0
0
0
0
0
0
0
0
0
0
0
0
0
0
0
0
0
0
0
0
0
0
0
0
0
0
0
0
0
0
0
0
0
0
0
0
0
0
0
0
0
0
0
0
0
0
0
0
0
0
0
0
0
0
0
0
0
0
0
0
0
0
0
0
0
0
0
0
0
0
0
0
0
0
0
0
0
0
0
0
0
0
0
0
0
0
0
0
0
0
0
0
0
0
0
0
0
0
0
0
0
0
0
0
0
0
0
0
0
0
0
0
0
0
0
0
0
0
0
0
0
0
0
0
0
0
0
0
0
0
0
0
0
0
0
0
0
0
0
1
1
1
1
1
1
1
1
1
1
1
1
1
1
1
1
1
1
1
2
2
2
2
2
2
2
2
2
2
2
2
2
2
2
2
2
2
2
2
2
2
2
2
2
2
2
2
2
2
2
2
2
2
2
2
2
2
2
2
2
2
2
2
2
2
2
2
2
2
2
2
2
2
2
2
2
2
2
3
3
3
3
3
3
4
4
4
4
4
4
4
4
4
4
3
3
3
3
3
3
3
3
3
3
3
3
3
3
3
3
3
3
3
3
3
3
3
3
3
3
3
3
3
3
3
3
3
3
3
3
4
4
4
4
4
4
3
3
3
3
2
2
2
2
2
2
2
2
2
2
2
2
2
2
2
2
2
2
2
2
2
2
2
2
2
2
2
2
2
2
2
2
2
2
2
2
2
2
2
2
2
2
2
2
2
2
2
2
2
2
2
2
2
2
2
2
1
1
1
1
1
1
1
1
1
1
1
1
1
1
1
1
1
1
1
1
1
1
1
1
1
1
1
1
1
1
1
1
1
1
1
1
1
1
1
1
1
1
1
1
1
1
1
1
1
1
1
1
1
1
1
1
1
1
0
0
0
0
0
0
0
0
0
0
0
0
0
0
0
0
0
0
0
0
0
0
0
0
0
0
0
0
0
0
0
0
0
0
0
0
0
0
0
0
0
0
0
0
0
0
0
0
0
0
0
0
0
0
0
0
0
0
0
0
0
0
0
0
0
0
0
0
0
0
0
0
0
0
0
0
0
0
0
0
0
0
0
0
0
0
0
0
0
0
0
0
0
0
0
0
0
0
0
0
0
0
0
0
0
0
0
0
0
0
0
0
0
0
0
0
0
0
0
0
0
0
0
0
0
0
0
0
0
0
0
0
0
0
0
0
0
0
0
0
0
0
0
0
0
0
0
0
0
0
0
0
0
0
0
0
0
0
0
0
0
0
0
0
0
0
0
0
0
0
0
0
0
0
0
0
0
0
0
0
0
0
0
0
0
0
0
0
0
0
0
0
0
0
0
0
0
0
0
0
0
0
0
0
0
0
0
0
0
0
0
0
0
0
0
0
0
0
0
0
0
0
0
0
0
0
0
0
0
0
0
0
0
0
0
0
0
0
0
0
0
0
0
0
0
0
0
0
0
0
0
0
0
0
1
1
1
1
1
1
1
1
1
1
1
1
1
1
1
1
1
1
1
1
1
1
1
1
1
1
1
1
1
1
1
1
1
1
1
1
1
1
1
1
1
1
1
1
1
1
1
1
1
1
1
1
1
1
1
1
1
1
1
1
1
1
1
1
1
1
1
1
1
1
2
2
2
2
2
2
2
2
2
2
2
2
2
2
2
2
2
2
2
2
2
2
2
2
2
2
2
2
2
2
2
2
2
2
2
2
2
2
2
2
2
2
2
2
2
2
2
2
2
2
2
2
2
2
2
2
1
1
1
1
1
1
1
1
1
1
1
1
1
1
1
1
1
1
1
0
0
0
0
0
0
0
0
0
0
0
0
0
0
0
0
0
0
0
0
0
0
0
0
0
0
0
0
0
0
0
0
0
0
0
0
0
0
0
0
0
0
0
0
0
0
0
0
0
0
0
0
0
0
0
0
0
0
0
0
0
0
0
0
0
0
0
0
0
0
0
0
0
0
0
0
0
0
0
0
0
0
0
0
0
0
0
0
0
0
0
0
0
0
0
0
0
0
0
0
0
0
0
0
0
0
0
0
0
0
0
0
0
0
0
0
0
0
0
0
0
0
0
0
0
0
0
0
0
0
0
0
0
0
0
0
0
0
0
0
0
0
0
0
0
0
0
0
0
0
0
0
0
0
0
0
0
0
0
0
0
0
0
0
0
0
0
0
0
0
0
0
0
0
0
0
0
0
0
0
0
0
0
0
0
0
0
0
0
0
0
0
0
0
0
0
0
0
0
0
0
0
0
0
0
0
0
0
0
0
0
0
0
0
0
0
0
0
0
0
0
0
0
0
0
0
0
0
0
0
0
0
0
0
0
0
0
0
0
0
0
0
0
0
0
0
0
0
0
0
0
0
0
0
0
0
0
0
0
0
0
0
0
0
0
0
0
0
0
0
0
0
0
0
0
0
0
0
0
0
0
0
0
0
0
0
0
0
0
0
0
0
0
0
0
0
0
0
0
0
0
0
0
0
0
0
0
0
0
0
0
0
0
0
0
0
0
0
0
0
0
0
0
0
0
0
0
0
0
0
0
0
0
0
0
0
0
0
0
0
0
0
0
0
0
0
0
0
0
0
0
0
0
0
0
0
0
0
0
0
0
0
0
0
0
0
0
0
0
0
0
0
0
0
0
0
0
0
0
0
0
0
0
0
0
0
0
0
0
0
0
0
0
0
0
0
0
0
0
0
0
0
0
0
0
0
0
0
0
0
0
0
0
0
0
0
0
0
0
0
0
0
0
0
0
0
0
0
0
0
0
0
0
0
0
0
0
0
0
0
0
0
0
0
0
0
0
0
0
0
0
0
0
0
0
0
0
0
0
0
0
0
0
0
0
0
0
0
0
0
0
0
0
1
1
1
1
1
1
1
1
1
1
1
2
2
2
2
2
2
2
2
2
2
2
2
2
2
2
2
2
2
2
2
2
2
2
2
2
2
2
2
2
2
2
2
2
2
2
2
2
2
2
2
2
2
2
2
2
2
2
2
2
2
2
2
2
2
2
2
2
2
2
2
2
2
2
2
2
2
2
2
2
2
2
2
2
2
2
2
2
2
2
2
2
2
2
2
2
2
2
2
2
2
2
2
2
2
2
2
2
2
2
2
1
1
1
1
1
1
1
1
1
1
1
1
1
1
1
0
0
0
0
0
0
0
0
0
0
0
0
0
0
0
0
0
0
0
0
0
0
0
0
0
0
0
0
0
0
0
0
0
0
0
0
0
0
0
0
0
0
0
0
0
0
0
0
0
0
0
0
0
0
0
0
0
0
0
0
0
0
0
0
0
0
0
0
0
0
0
0
0
0
0
0
0
0
0
0
0
0
0
0
0
0
0
0
0
0
0
0
0
0
0
0
0
0
0
0
0
0
0
0
0
0
0
0
0
0
0
0
0
0
0
0
0
0
0
0
0
0
0
0
0
0
0
0
0
0
0
0
0
0
0
0
0
0
0
0
0
0
0
0
0
0
0
0
0
0
0
0
0
0
0
0
0
0
0
0
0
0
0
0
0
0
0
0
0
0
0
0
0
0
0
0
0
0
0
0
0
0
0
0
0
0
0
0
0
0
0
0
0
0
0
0
0
0
0
0
0
0
0
0
0
0
0
0
0
0
0
0
0
0
0
0
0
0
0
0
0
0
0
0
0
0
0
0
0
0
0
0
0
0
0
0
0
0
0
0
0
0
0
0
0
0
0
0
0
0
0
0
0
0
0
0
0
0
0
0
1
1
1
1
1
1
1
1
1
1
1
1
1
1
2
2
2
2
2
2
2
2
2
2
2
2
2
2
2
2
2
2
2
2
2
2
2
2
2
2
2
2
2
2
2
2
2
2
2
2
2
2
2
2
2
2
2
2
2
2
2
2
2
2
2
2
2
2
2
2
2
2
2
2
2
2
2
2
2
2
2
2
2
2
3
3
3
3
3
3
3
3
3
3
3
3
3
3
3
3
3
3
3
3
3
3
3
3
3
3
2
2
2
2
2
2
2
2
2
2
2
2
2
2
2
2
2
2
2
2
2
2
2
2
2
2
2
2
2
2
2
2
2
2
2
2
2
2
2
2
2
2
2
2
2
2
2
2
2
2
2
2
2
2
2
2
2
2
1
1
1
1
1
1
1
1
1
1
1
1
1
0
0
0
0
0
0
0
0
0
0
0
0
0
0
0
0
0
0
0
0
0
0
0
0
0
0
0
0
0
0
0
0
0
0
0
0
0
0
0
0
0
0
0
0
0
0
0
0
0
0
0
0
0
0
0
0
0
0
0
0
0
0
0
0
0
0
0
0
0
0
0
0
0
0
0
0
0
0
0
0
0
0
0
0
0
0
0
0
0
0
0
0
0
0
0
0
0
0
0
0
0
0
0
0
0
0
0
0
0
0
0
0
0
1
1
1
1
1
1
1
1
1
1
1
1
1
1
1
1
1
1
1
1
1
1
1
1
1
1
1
1
1
1
1
1
1
1
1
1
1
1
1
1
1
1
1
1
1
1
1
1
1
1
1
1
1
1
1
1
1
1
1
1
1
1
1
1
1
1
1
1
1
1
1
1
1
1
1
1
1
1
1
1
1
1
1
0
0
0
0
0
0
0
0
0
0
0
0
0
0
0
0
0
0
0
0
0
0
0
0
0
0
0
0
0
0
0
0
0
0
0
0
0
0
0
0
0
2
3
5
11
13
15
22
29
35
37
37
37
37
37
38
38
47
48
49
49
49
50
50
50
52
54
56
65
65
65
65
65
65
67
67
69
70
71
71
71
74
74
74
74
75
76
76
78
79
79
79
80
81
81
81
82
82
82
82
82
82
82
82
82
82
82
82
82
82
83
83
83
83
83
84
84
84
84
85
85
85
86
86
86
86
86
86
86
86
86
87
87
85
85
85
85
85
88
88
88
88
89
88
85
84
83
81
82
82
81
81
81
79
79
79
79
78
77
77
77
77
77
77
77
77
78
78
78
78
79
79
81
82
82
82
82
82
82
81
81
82
83
84
84
84
84
84
84
84
84
86
80
78
77
77
77
74
70
57
55
53
52
52
54
54
52
46
45
45
46
45
45
46
45
43
44
44
45
45
46
48
48
48
48
48
48
48
49
49
49
49
48
48
48
48
48
48
48
47
46
45
46
46
46
46
45
42
42
43
43
43
43
43
44
45
45
46
46
46
47
49
49
49
49
49
51
51
58
59
59
59
59
60
60
60
60
61
63
63
63
63
63
63
63
63
64
65
65
65
66
66
66
67
67
67
70
71
71
71
71
72
73
73
73
75
75
75
76
76
76
77
77
77
77
77
77
78
78
78
79
79
80
81
83
84
84
85
85
85
85
85
85
85
85
84
84
80
80
80
80
78
76
78
78
79
79
79
79
81
81
81
81
79
79
78
78
78
81
81
82
82
82
82
82
82
83
83
83
85
85
84
83
83
83
81
77
77
70
70
70
70
70
70
69
68
67
60
59
59
59
58
56
56
56
57
57
57
57
57
56
56
55
56
56
56
56
55
55
54
54
54
56
56
56
55
55
56
56
56
56
56
56
57
58
58
58
58
59
59
59
59
60
60
60
60
61
62
62
62
62
62
62
63
63
63
64
64
65
65
65
65
65
65
62
61
61
61
60
60
59
58
56
53
53
49
42
43
42
42
42
43
41
39
35
35
32
33
30
30
30
30
31
32
32
32
32
33
33
33
33
33
33
33
34
33
33
33
33
33
33
33
33
32
31
31
31
31
31
31
32
33
33
32
32
32
32
32
32
33
33
32
34
35
35
35
35
35
37
37
37
37
37
37
37
37
37
36
38
38
38
38
41
41
42
42
42
43
44
44
43
43
43
42
40
38
38
38
38
39
39
39
38
38
38
37
37
37
37
37
39
40
38
38
38
41
41
41
41
41
41
39
41
41
40
40
41
42
42
45
45
45
45
45
45
45
46
47
48
48
48
50
50
50
50
50
51
53
55
55
55
55
55
55
55
61
65
65
65
67
68
68
69
69
72
75
76
77
78
80
80
81
81
81
81
81
82
82
81
82
80
80
80
81
81
82
83
83
84
86
86
88
88
88
89
89
89
90
90
90
89
89
89
89
89
89
89
89
89
89
89
90
93
93
93
92
93
94
95
95
95
97
97
97
99
100
100
101
101
101
100
100
100
100
100
100
101
101
101
100
101
101
101
101
101
101
101
101
101
101
101
101
103
101
100
100
100
101
101
103
104
106
108
107
107
105
103
102
102
100
101
101
101
103
101
101
102
102
99
101
100
100
100
99
100
97
97
91
92
87
83
81
81
82
84
83
82
77
76
75
72
72
72
72
71
71
71
71
71
71
71
71
71
71
71
71
72
73
73
73
73
73
73
73
73
73
72
73
74
74
75
75
75
74
73
74
74
75
75
72
71
70
72
73
72
72
72
70
70
64
64
64
65
65
65
64
64
65
65
66
66
66
66
68
73
73
73
73
75
75
75
77
77
78
79
78
78
79
79
80
78
82
83
84
85
84
83
83
82
82
82
83
84
86
84
84
84
80
80
78
78
75
75
75
78
79
80
82
83
83
85
85
85
85
86
86
89
92
92
92
90
89
89
89
90
90
94
95
94
90
91
91
91
92
90
91
93
93
93
93
94
94
93
93
93
95
97
97
97
98
99
101
101
101
101
101
101
102
101
100
100
98
98
98
99
99
99
100
100
99
99
99
99
98
98
98
98
96
91
91
90
88
83
84
81
80
84
85
85
85
85
84
84
81
79
79
78
78
77
77
77
77
78
78
78
78
79
78
78
78
79
79
82
83
82
82
82
82
82
82
81
79
79
79
78
77
77
77
77
77
77
81
82
82
82
82
82
84
82
83
83
83
83
83
83
83
83
83
84
84
86
84
84
84
85
86
86
86
87
87
87
87
87
87
87
87
87
83
83
83
72
73
74
74
74
75
73
72
72
70
69
74
74
69
63
65
63
64
63
59
59
59
55
55
57
58
59
59
59
59
59
60
60
61
61
61
63
63
65
65
65
65
65
65
66
66
66
64
63
63
63
63
65
64
64
64
64
64
64
64
64
64
64
66
65
64
64
64
64
65
66
66
66
66
65
65
65
65
65
66
66
66
66
66
66
69
69
69
69
71
71
71
71
73
73
73
74
74
75
74
73
73
73
73
74
73
73
73
74
73
73
72
72
71
70
68
68
69
65
65
59
60
58
56
55
55
56
58
59
59
59
59
59
59
57
57
54
54
50
50
50
51
52
52
54
55
55
54
55
55
55
56
56
56
56
56
62
63
63
62
58
58
58
58
58
59
59
59
59
59
59
59
59
59
59
59
59
59
59
59
59
59
59
59
59
59
59
57
57
57
58
58
56
56
54
54
54
54
54
54
55
55
55
55
55
55
55
56
57
57
57
57
57
57
57
57
57
57
57
57
57
57
55
54
54
54
54
55
54
54
54
54
54
56
57
57
57
57
57
57
57
61
61
61
61
61
61
60
60
60
60
59
59
59
59
59
59
59
59
58
58
58
58
57
57
58
58
57
57
57
54
54
55
51
50
50
50
49
48
47
47
50
50
50
41
39
37
34
33
34
44
46
48
49
49
49
49
49
50
50
50
50
50
50
51
51
51
51
51
51
53
53
54
54
54
54
54
54
54
54
54
54
55
55
55
54
54
54
54
54
54
54
54
54
55
55
55
55
55
55
55
55
55
55
57
57
57
57
57
57
57
58
59
59
59
59
65
65
66
67
68
68
67
67
68
68
68
68
69
68
67
67
66
68
68
68
68
68
68
68
67
67
67
68
69
69
69
69
69
70
71
70
71
72
71
64
63
62
60
59
56
52
51
51
54
54
54
54
54
51
51
53
54
55
55
55
54
54
54
56
56
57
57
57
57
57
57
60
60
60
60
59
60
60
60
61
65
65
65
65
66
68
69
68
69
73
73
73
74
81
84
84
88
88
87
95
95
95
95
97
102
102
102
102
102
103
103
105
106
106
107
106
106
99
97
100
100
102
104
102
108
112
115
115
117
119
118
119
118
119
119
118
115
115
115
115
115
116
116
116
116
117
116
118
118
118
118
119
119
120
120
120
120
120
120
120
120
120
120
120
120
120
121
120
120
121
121
122
122
123
123
123
123
126
126
127
127
128
130
130
130
130
131
131
131
131
131
131
131
131
131
131
131
132
131
131
131
132
133
134
134
134
134
134
135
137
138
138
138
136
136
136
136
136
136
136
136
136
135
135
135
132
132
131
130
129
127
126
125
125
125
124
125
122
122
116
117
115
105
104
97
93
93
93
93
92
92
86
82
82
79
74
71
73
72
73
72
72
72
73
73
73
71
71
70
70
70
69
69
69
67
67
69
67
67
67
65
57
53
53
53
51
53
50
50
49
48
49
49
50
48
48
48
46
46
45
48
48
48
45
47
48
50
50
51
47
47
47
46
46
48
48
48
48
47
48
48
48
48
48
48
48
48
48
48
49
50
50
50
50
50
53
53
57
57
57
57
57
57
57
56
56
56
55
55
55
55
56
56
57
57
66
66
67
68
68
68
68
68
68
68
69
70
72
72
66
66
66
66
67
67
67
67
67
67
67
67
68
70
70
70
69
72
72
72
72
71
71
71
72
72
72
73
75
77
76
77
77
77
78
78
78
78
80
81
78
78
79
79
79
79
77
76
77
74
74
73
71
71
70
71
71
71
71
72
73
74
74
74
74
74
74
74
75
75
76
76
80
83
83
85
85
86
86
86
86
86
86
87
87
87
87
87
87
87
87
88
88
88
89
89
91
90
92
92
94
95
95
95
94
94
96
96
96
96
96
96
95
96
96
98
99
101
105
105
103
103
104
104
104
104
105
102
95
81
77
76
76
77
79
79
79
79
81
80
78
78
78
79
79
79
79
79
80
81
80
80
79
78
78
77
77
81
81
82
82
81
81
83
84
85
85
84
85
88
89
92
91
91
93
94
96
97
97
97
97
97
97
103
107
106
107
107
107
106
111
113
116
116
117
117
119
119
121
125
126
128
131
131
131
131
137
139
139
139
140
140
142
145
145
142
142
145
144
144
145
146
146
146
145
145
147
147
143
129
129
129
129
133
133
133
133
133
133
133
133
133
133
133
133
134
134
140
144
144
145
144
143
143
143
143
143
144
144
144
145
145
145
151
151
151
151
151
151
151
151
152
152
152
152
152
152
152
152
154
154
154
152
151
146
142
140
139
138
138
138
140
140
141
134
135
132
127
124
122
119
118
120
117
119
117
117
117
118
118
116
117
118
121
121
121
121
121
120
120
120
114
110
101
101
103
102
103
105
103
101
101
101
100
100
100
101
101
101
101
101
101
101
101
101
100
101
101
101
101
101
101
102
101
101
101
100
101
100
94
94
71
71
69
69
67
67
66
51
49
48
48
48
45
44
45
44
44
44
45
45
45
46
46
45
47
48
48
48
47
47
47
47
47
47
47
47
47
47
46
46
46
46
46
47
48
49
49
49
50
51
52
52
52
52
52
53
52
49
49
49
50
50
46
46
43
41
40
40
40
40
40
40
40
41
41
41
41
41
41
41
41
41
41
41
41
41
41
41
41
42
42
42
42
41
41
43
44
44
44
43
43
43
43
43
43
43
43
42
43
43
43
44
44
44
44
44
44
44
44
44
45
45
46
47
47
47
47
47
48
50
50
50
50
51
51
51
51
51
51
51
51
51
51
51
51
52
52
52
52
52
52
53
53
53
54
56
56
55
55
55
55
56
56
56
56
56
56
54
53
54
59
60
61
63
62
64
65
64
61
60
58
55
55
50
50
52
55
55
56
56
56
56
55
57
60
60
60
60
60
61
61
61
61
61
62
62
63
63
63
63
65
66
67
67
68
68
69
70
73
75
75
76
76
77
77
77
78
78
78
78
79
79
79
79
80
80
80
80
80
80
81
81
81
81
80
81
81
81
82
82
82
84
84
85
85
85
85
85
85
85
85
85
85
85
85
85
86
86
88
89
89
89
89
89
88
87
87
87
87
87
87
87
86
86
85
85
83
83
81
75
75
72
74
73
72
72
73
73
72
72
71
71
72
70
59
59
58
57
57
57
57
56
57
57
57
57
57
57
57
58
57
56
53
52
51
50
50
51
51
51
50
49
48
48
47
46
45
45
46
46
46
46
45
45
45
45
45
45
45
45
44
44
44
44
44
44
43
43
42
39
33
33
33
33
33
33
34
34
34
34
34
34
34
34
34
34
34
34
34
34
34
34
34
34
34
34
34
34
34
34
34
34
35
35
36
36
36
36
35
35
35
35
37
37
37
37
37
37
37
37
38
38
38
38
38
38
38
37
37
37
34
31
31
30
30
30
29
29
29
30
31
31
31
32
32
32
28
28
28
28
26
25
26
26
26
26
26
26
26
26
26
26
27
27
27
27
27
29
29
29
29
29
29
29
29
29
27
26
26
27
27
27
27
27
26
26
26
26
26
26
25
20
20
20
20
20
20
20
20
20
20
20
20
20
20
20
20
20
20
20
20
20
20
20
20
20
20
19
19
19
18
18
17
17
17
17
18
18
18
18
18
18
18
19
19
19
19
19
19
19
19
18
18
18
18
18
18
18
18
18
18
18
18
18
18
18
17
17
17
17
17
17
17
17
17
17
17
17
17
16
16
16
15
15
14
12
9
10
10
10
10
10
11
11
11
11
11
12
12
13
13
13
13
12
12
11
11
11
11
11
11
11
11
11
11
11
10
9
9
9
9
7
7
7
7
7
7
7
7
6
5
5
5
5
5
5
4
4
4
4
4
4
4
4
4
4
4
4
4
4
4
4
4
4
4
4
4
4
4
4
4
4
4
5
5
5
5
5
5
5
5
5
5
5
5
5
5
5
5
5
5
5
5
5
5
5
5
6
6
5
5
5
5
5
5
5
5
5
5
5
5
5
5
5
5
5
5
5
5
5
5
5
5
5
5
5
5
5
5
5
5
5
5
5
5
5
5
5
5
5
5
5
5
5
5
5
5
5
5
5
5
5
5
5
5
5
5
5
5
5
5
5
5
5
5
5
5
5
5
5
5
5
6
6
6
6
6
6
6
6
6
6
6
6
6
6
6
6
6
6
6
6
6
6
7
7
8
7
7
8
8
8
9
9
9
9
8
8
8
8
8
8
8
8
7
7
7
7
8
8
8
8
8
8
8
8
9
8
9
9
9
9
9
9
9
9
9
9
9
9
9
9
9
10
10
10
10
10
10
9
9
9
9
9
9
9
9
9
9
9
9
9
9
9
9
9
9
9
9
9
9
9
9
9
9
9
9
9
9
9
9
9
9
9
9
9
9
9
9
9
9
9
7
7
6
6
6
5
4
4
4
5
5
5
5
5
5
5
5
5
5
5
5
5
5
5
5
5
6
6
6
6
6
6
6
6
6
6
6
5
5
5
5
5
5
5
5
5
5
5
5
5
5
5
5
5
5
5
5
5
5
5
5
5
5
5
5
5
5
5
5
5
5
5
5
5
5
5
5
4
5
5
5
5
4
4
4
4
4
4
4
5
5
5
5
5
5
5
5
5
5
5
5
5
5
5
5
5
5
5
5
4
4
4
4
4
4
4
4
4
4
4
4
4
4
4
4
4
4
4
4
4
4
4
4
5
5
4
4
4
4
4
4
4
4
4
4
4
4
4
4
4
4
4
4
4
3
3
3
3
3
3
3
3
3
3
3
3
3
3
3
3
3
3
3
3
3
3
3
3
3
3
4
4
4
4
4
4
4
4
4
4
4
4
4
4
4
4
4
4
4
3
3
3
3
3
3
3
3
3
3
3
3
3
3
3
3
3
3
3
4
4
4
4
4
4
4
4
4
4
4
4
4
4
4
4
4
4
4
4
4
4
4
4
4
5
4
3
3
3
3
3
3
3
3
3
3
3
3
3
2
2
2
2
2
2
2
2
2
2
2
2
2
2
2
2
2
2
2
2
2
2
2
2
2
2
2
2
2
2
3
3
3
4
4
4
4
4
4
4
4
4
4
4
4
4
4
4
4
4
4
4
4
4
4
4
4
4
4
4
4
4
4
4
4
4
4
4
4
4
4
4
4
4
4
4
4
4
4
4
4
4
4
4
4
4
4
4
4
4
4
4
4
3
3
3
3
3
2
2
2
2
2
2
2
2
2
2
2
2
1
1
1
1
1
1
1
1
1
1
1
1
1
1
1
1
1
1
1
1
1
1
1
1
1
1
1
1
1
1
1
1
1
1
1
1
1
1
1
1
1
1
1
1
1
1
1
1
1
1
1
1
1
1
1
1
1
1
1
1
1
1
1
1
1
1
1
1
1
1
1
1
1
1
1
1
1
1
1
1
1
1
1
1
1
1
1
1
1
1
1
1
1
1
0
0
0
0
0
0
0
0
0
0
0
0
0
0
0
0
0
0
0
0
0
0
0
0
0
0
0
0
0
0
0
0
0
0
0
0
0
0
0
0
0
0
0
0
0
0
0
0
0
0
0
0
0
0
0
0
0
0
0
0
0
0
0
0
0
0
0
0
0
0
0
0
0
0
0
0
0
0
0
0
0
0
0
0
0
0
0
0
0
0
0
0
0
0
0
0
0
0
0
0
0
0
0
0
0
0
0
0
0
0
0
0
0
0
0
0
0
0
0
0
0
0
0
0
0
0
0
0
0
0
0
0
0
0
0
0
0
0
0
0
0
0
0
0
0
0
0
0
0
0
0
0
0
0
0
0
0
0
0
0
0
0
0
0
0
0
0
0
0
0
0
0
0
0
0
0
0
0
0
0
0
0
0
0
0
0
0
0
0
0
0
0
0
0
0
0
0
0
0
0
0
0
0
0
0
0
0
0
0
0
0
0
0
0
0
0
0
0
0
0
0
0
0
0
0
0
0
0
0
0
0
0
0
0
0
0
0
0
0
0
0
0
0
0
0
0
0
0
0
0
0
0
0
0
0
0
0
0
0
0
0
0
0
0
0
0
0
0
0
0
0
0
0
0
0
0
0
0
0
0
0
0
0
0
0
0
0
0
0
0
0
0
0
0
0
0
0
0
0
0
0
0
0
0
0
0
0
0
0
0
0
0
0
0
0
0
0
0
0
0
0
0
0
0
0
0
0
0
0
0
0
0
0
0
0
0
0
0
0
0
0
0
0
0
0
0
0
0
0
0
0
0
0
0
0
0
0
0
0
0
0
0
0
0
0
0
0
0
0
0
0
0
0
0
0
0
0
0
0
0
0
0
0
0
0
0
0
0
0
0
0
0
0
0
0
0
0
0
0
0
0
0
0
0
0
0
0
0
0
0
0
0
0
0
0
0
0
0
0
0
0
0
0
0
0
0
0
0
0
0
0
0
0
0
0
0
0
0
0
0
0
0
0
0
0
0
1
1
1
1
1
1
1
1
1
1
1
1
1
1
1
1
2
2
2
2
2
2
2
2
2
2
2
2
2
2
2
3
3
3
3
3
3
3
3
3
3
3
3
3
3
3
3
3
3
3
3
3
3
3
3
3
3
3
3
3
3
3
3
3
3
3
3
3
3
3
4
4
5
5
5
5
6
6
6
7
7
7
7
7
7
7
7
7
7
7
7
7
7
7
7
7
7
7
7
7
7
7
7
8
8
8
7
7
7
7
7
7
7
7
7
8
8
8
8
8
8
8
8
9
9
9
9
8
8
8
7
7
7
7
7
7
7
7
7
8
8
8
7
7
7
7
7
7
7
7
7
7
7
7
7
7
7
8
8
8
8
8
7
7
6
6
6
6
6
6
6
6
6
6
6
6
6
6
5
5
6
6
7
7
7
6
6
6
6
6
6
6
6
6
6
7
7
7
7
7
7
7
7
7
7
7
7
7
7
7
7
7
7
7
7
7
7
7
7
7
7
7
7
7
7
7
7
7
7
7
7
7
7
7
7
7
7
6
6
6
6
6
6
6
6
6
6
6
6
6
6
6
6
6
6
6
6
6
6
6
6
6
6
6
6
6
6
6
6
6
6
6
6
6
6
6
6
5
5
5
5
5
4
4
4
4
4
4
4
4
4
4
4
5
5
5
5
5
5
5
5
5
5
5
5
5
5
5
5
5
5
5
5
5
5
5
5
4
4
4
4
4
4
4
4
4
4
4
4
4
4
4
4
4
4
4
4
4
4
4
4
4
4
4
4
4
4
4
4
4
4
3
3
3
3
3
3
3
3
3
3
3
3
3
3
3
3
3
3
3
3
3
3
3
3
3
3
3
3
3
3
3
3
3
2
2
2
2
2
2
2
1
1
1
1
1
0
0
0
0
0
0
0
0
0
0
0
0
0
0
0
0
0
0
0
0
0
0
0
0
0
0
0
0
0
0
0
0
0
0
0
0
0
0
0
0
0
0
0
0
0
1
1
1
1
1
1
1
1
1
1
1
1
1
1
1
1
1
1
1
1
1
1
1
1
1
1
1
1
1
1
1
1
1
1
1
1
1
1
1
1
1
1
1
1
1
1
1
1
1
1
1
1
1
1
1
1
1
1
1
1
1
1
1
1
1
1
1
1
1
1
1
1
1
1
1
1
1
1
1
1
1
1
1
1
1
1
1
1
1
1
1
1
1
1
1
1
1
1
1
1
1
1
1
1
1
1
1
1
0
0
0
0
0
0
0
0
0
0
0
0
0
0
0
0
0
0
0
0
0
0
0
0
0
0
0
0
0
0
0
0
0
0
0
0
0
0
0
0
0
0
0
0
0
0
0
0
0
0
0
0
0
0
0
0
0
0
0
0
0
0
0
0
0
0
0
0
0
0
0
0
0
0
0
0
0
0
0
0
0
0
0
0
0
0
0
0
0
0
0
0
0
0
0
0
0
0
0
0
0
0
0
0
0
0
0
0
0
0
0
0
0
0
0
0
0
0
0
0
0
0
0
0
0
0
0
0
0
0
0
0
0
0
0
0
0
0
0
0
0
0
0
0
0
0
0
0
0
0
0
0
0
0
0
0
0
0
0
0
0
0
0
0
0
0
0
0
0
0
0
0
0
0
0
0
0
0
0
0
0
0
0
0
0
0
0
0
0
0
0
0
0
0
0
0
0
0
0
0
0
0
0
0
0
0
0
0
0
0
0
0
0
0
0
0
0
0
0
0
0
0
0
0
0
0
0
0
0
0
0
0
0
0
0
0
0
0
0
0
0
0
0
0
0
0
0
0
0
0
0
0
0
0
0
0
0
0
0
0
0
0
0
0
0
0
0
0
0
0
0
0
0
0
0
0
0
0
0
0
0
0
0
0
0
0
0
0
0
0
0
0
0
0
0
0
0
0
0
0
0
0
0
0
0
0
0
0
0
0
0
0
0
0
0
0
0
0
0
0
0
0
0
0
0
0
0
0
0
0
0
0
0
0
0
0
0
0
0
0
0
0
0
0
0
0
0
0
0
0
0
0
0
0
0
0
0
0
0
0
0
0
0
0
0
0
0
0
0
0
0
0
0
0
0
0
0
0
0
0
0
0
0
0
0
0
0
0
0
0
0
0
0
0
0
0
0
0
0
0
0
0
0
0
0
0
0
0
0
0
0
0
0
0
0
0
0
0
0
0
0
0
0
0
0
0
0
0
0
0
0
0
0
0
0
0
0
0
0
0
0
0
0
0
0
0
0
0
0
0
0
0
0
0
0
0
0
0
0
0
0
0
0
0
0
0
0
0
1
1
1
1
1
1
1
1
1
1
1
1
1
1
1
1
1
1
1
1
1
1
1
1
1
1
1
1
1
1
1
1
1
1
1
1
2
3
3
3
3
3
3
3
3
3
3
3
3
3
3
3
3
3
3
3
3
3
3
3
3
3
3
3
3
3
3
3
3
3
3
3
3
3
3
3
3
3
3
3
3
3
3
3
3
3
3
3
3
3
3
3
3
3
3
3
3
3
3
3
3
4
4
4
4
4
4
4
4
4
4
4
4
4
4
4
4
4
4
4
4
4
4
4
4
4
4
4
4
4
4
4
4
4
4
4
4
3
3
4
4
3
3
3
2
2
2
2
2
2
2
2
3
3
3
2
2
2
2
2
2
2
2
2
2
2
2
2
2
2
2
2
2
2
2
2
2
2
2
2
2
2
2
2
2
2
2
2
2
2
2
2
2
2
2
2
2
2
2
2
2
2
2
2
2
2
2
2
2
2
2
2
2
2
2
2
2
2
2
2
2
2
2
2
2
2
2
2
2
2
2
2
2
2
2
2
2
2
1
1
1
1
1
1
1
1
1
1
1
1
1
1
1
1
1
1
1
1
1
1
1
1
1
1
1
1
1
1
1
1
1
1
1
1
1
1
1
1
1
1
1
1
1
1
1
1
1
1
1
1
1
1
1
1
1
0
0
0
0
0
0
0
0
0
0
0
0
0
0
0
0
0
0
0
0
0
0
0
0
0
0
0
0
0
0
0
0
0
0
0
0
0
0
0
0
0
0
0
0
0
0
0
0
0
0
0
0
0
0
0
0
0
0
0
0
0
0
0
0
0
0
0
0
0
0
0
0
0
0
0
0
0
0
0
0
0
0
0
0
0
0
0
0
0
0
0
0
0
0
0
0
0
0
0
0
0
0
0
0
0
0
0
0
0
0
0
0
0
0
0
0
0
0
0
0
0
0
0
0
0
0
0
0
0
0
0
0
0
0
0
0
0
0
0
0
0
0
0
0
0
0
0
0
0
0
0
0
0
0
0
0
0
0
0
0
0
0
0
0
0
0
0
0
0
0
0
0
0
0
0
0
0
0
0
0
0
0
0
0
0
0
0
0
0
0
0
0
0
0
0
0
0
0
0
0
0
0
0
0
0
0
0
0
0
0
0
0
0
0
0
0
0
0
0
0
0
0
0
0
0
0
0
0
0
0
0
0
0
0
0
0
0
0
0
0
0
0
0
0
0
0
0
0
0
0
0
0
0
0
0
0
0
0
0
0
0
0
0
0
0
0
0
0
0
0
0
0
0
0
0
0
0
0
0
0
0
0
0
0
0
0
0
0
0
0
0
0
0
0
0
0
0
0
0
0
0
0
0
0
0
0
0
0
0
0
0
0
0
0
0
0
0
0
0
0
0
0
0
0
0
0
0
0
0
0
0
0
0
0
0
0
5
11
12
12
12
12
12
12
13
14
15
15
15
15
15
15
15
15
16
17
17
18
18
18
18
18
18
18
19
19
19
19
20
20
20
20
21
21
23
23
23
24
24
24
24
24
24
24
24
24
24
26
26
27
31
32
32
32
32
35
35
38
39
41
41
41
41
41
41
41
41
41
41
41
41
41
41
41
41
41
41
41
45
45
45
46
46
46
47
53
55
55
55
55
57
57
57
57
58
60
68
68
68
69
69
69
69
69
69
70
70
70
70
70
70
73
75
75
75
77
78
79
79
81
82
84
84
84
84
84
85
85
88
89
89
90
90
90
90
89
89
89
89
89
90
91
91
91
91
91
91
91
91
91
91
91
89
87
87
88
87
87
87
87
87
87
85
85
85
85
85
84
85
86
87
87
87
87
84
84
84
84
84
81
81
81
81
81
78
76
75
73
73
73
72
73
79
79
79
79
79
79
79
79
79
79
79
78
79
80
81
82
82
83
83
83
83
83
83
82
68
56
54
54
54
54
53
53
53
54
54
57
57
57
57
58
49
50
51
50
50
50
50
50
49
49
48
48
47
47
48
48
47
46
46
47
47
46
46
47
46
48
47
48
48
44
44
43
43
43
44
44
44
44
44
45
45
45
45
45
45
45
45
46
46
46
47
47
47
47
47
48
48
48
49
50
50
51
51
50
50
50
50
50
50
50
49
49
49
49
49
49
49
49
49
49
50
51
51
51
51
48
48
43
44
42
42
42
42
43
43
45
45
45
45
45
45
46
46
50
50
51
52
54
56
57
57
57
58
58
58
58
58
58
58
59
59
59
59
59
59
59
59
60
61
61
61
61
61
61
61
61
61
60
61
61
58
56
54
50
51
50
50
50
50
53
51
51
51
51
51
51
52
55
55
55
55
55
55
55
55
55
55
55
56
56
56
57
57
60
60
60
60
60
60
60
60
60
60
59
59
50
50
50
51
51
50
50
49
49
49
49
48
50
50
49
49
50
50
50
50
50
51
51
50
50
50
50
50
39
39
37
37
33
33
33
33
33
33
33
33
33
33
33
34
33
33
33
33
33
33
33
33
33
34
34
34
34
36
36
36
36
36
36
36
36
37
37
36
38
38
38
38
38
38
38
39
39
39
39
39
36
36
36
36
36
36
36
38
38
39
39
39
39
39
41
41
41
41
41
42
42
44
42
42
42
43
43
44
45
45
45
47
47
44
43
38
38
39
38
40
41
42
42
42
42
42
42
42
42
40
40
40
40
40
40
40
40
42
42
42
42
43
43
43
43
43
43
43
43
43
43
43
43
43
43
43
43
43
44
44
44
44
44
44
44
45
44
42
42
42
42
42
42
42
42
42
42
42
40
40
40
40
40
40
40
40
40
39
39
39
39
39
39
39
39
39
39
39
39
39
35
32
32
32
32
32
32
32
34
34
34
34
33
33
33
33
33
33
33
33
29
29
27
27
26
24
20
18
19
20
20
19
20
20
20
20
19
19
19
19
19
19
19
20
20
20
20
19
22
23
21
21
21
21
23
23
23
23
23
23
23
23
24
24
24
24
26
26
26
26
26
26
26
26
25
25
24
24
25
25
29
29
29
29
29
29
27
27
26
26
27
27
27
27
27
27
27
29
29
29
29
27
26
26
26
26
26
26
26
26
26
26
26
27
27
27
27
27
27
27
27
27
27
27
28
28
30
29
31
31
31
31
31
31
32
32
35
35
35
35
35
35
35
35
35
35
36
37
38
38
38
38
38
38
43
43
43
42
42
42
42
42
42
42
42
42
41
39
38
37
37
37
37
37
37
38
38
40
40
40
40
40
40
40
40
39
38
38
38
39
39
40
39
38
38
31
31
31
29
29
28
28
28
28
28
29
29
29
29
29
29
29
29
29
29
29
30
30
30
30
32
33
34
34
34
32
32
33
33
33
33
32
32
32
32
32
32
32
32
32
32
32
32
32
32
33
32
32
32
34
32
32
32
29
27
26
26
28
28
30
29
30
30
30
30
30
30
30
30
30
30
30
31
31
32
32
32
32
32
32
31
31
31
31
31
31
31
31
33
33
33
33
34
34
35
35
35
35
35
31
33
33
33
32
31
31
31
31
31
32
32
32
33
34
34
34
34
35
36
37
37
37
37
37
39
38
38
38
38
38
38
38
38
38
38
36
36
36
34
34
34
32
32
32
32
32
32
31
31
32
32
32
32
37
38
37
37
36
37
37
37
37
36
36
36
36
36
36
36
36
36
36
36
36
36
36
36
36
36
36
36
36
36
36
36
37
37
37
37
37
37
37
36
36
36
36
36
36
36
36
36
36
35
34
34
34
34
34
34
31
32
32
33
32
32
32
33
33
33
32
33
33
33
33
34
34
34
34
34
34
35
35
35
35
35
35
35
35
35
35
34
35
35
34
35
35
35
35
36
36
36
36
36
36
36
36
36
36
36
36
36
36
36
36
37
37
38
38
39
38
36
32
27
23
22
21
19
22
21
21
21
22
23
23
24
24
24
23
23
23
23
23
23
23
23
23
23
23
23
23
23
23
23
23
23
23
23
23
23
23
23
23
24
25
25
25
25
25
25
25
25
25
26
26
32
32
31
31
32
32
32
32
32
32
32
32
32
32
33
37
37
37
37
38
37
37
39
39
39
39
38
38
38
38
42
45
45
45
45
45
45
45
45
45
45
45
46
46
46
45
45
45
46
46
46
46
46
46
46
46
47
46
47
47
48
46
46
43
42
43
43
43
43
44
44
44
44
44
44
43
43
43
43
43
43
43
43
43
44
44
44
44
44
44
44
44
44
44
44
44
44
44
44
44
44
44
44
44
43
43
43
44
44
44
44
42
42
42
42
42
42
44
44
44
44
44
44
44
41
41
40
40
41
40
40
40
40
40
41
41
41
41
41
41
41
41
41
41
41
41
39
38
36
36
34
31
30
30
28
26
25
24
22
17
17
17
17
17
17
17
17
16
16
16
16
14
14
12
12
13
13
11
12
12
11
11
11
11
12
12
12
13
15
17
17
17
17
17
18
18
18
19
19
19
21
20
20
20
20
21
21
23
23
25
27
28
30
30
29
29
29
29
29
29
29
29
29
32
32
32
32
32
32
32
32
32
32
32
32
32
32
35
35
35
35
35
38
38
40
41
41
41
41
41
41
41
42
42
42
46
46
46
46
47
47
47
47
48
48
48
49
49
50
50
50
50
50
50
50
50
53
53
53
53
53
53
53
52
52
52
51
54
54
54
54
55
55
55
55
55
55
55
55
55
55
55
55
55
55
55
55
54
53
52
53
53
51
51
50
50
48
43
43
40
39
40
38
38
38
38
38
39
38
38
38
38
38
38
38
38
38
38
38
39
39
39
39
39
39
39
39
40
40
40
40
40
40
40
40
41
41
41
41
40
40
39
39
40
40
42
41
37
36
29
23
22
22
22
23
23
23
23
23
23
23
23
23
23
23
23
23
23
23
23
23
22
22
21
20
20
20
20
20
20
20
18
18
17
17
14
15
15
15
15
15
16
16
16
16
16
16
15
15
15
15
15
15
15
15
15
15
15
15
15
15
16
17
16
16
16
17
17
17
16
16
16
16
16
16
16
15
14
14
14
14
15
15
18
18
18
19
19
19
20
20
19
19
21
21
21
22
22
22
22
22
22
22
22
22
22
24
24
24
24
25
25
25
25
25
24
24
24
24
24
24
24
24
24
25
26
26
26
26
26
26
26
26
26
30
32
32
32
32
32
32
32
32
32
32
32
32
32
33
33
32
32
32
32
32
32
32
33
34
34
34
35
34
35
34
34
36
36
37
37
37
37
37
37
37
37
37
37
37
37
37
37
37
37
37
38
38
38
38
37
40
41
36
36
35
35
37
37
37
37
37
37
37
37
37
39
44
44
44
44
44
45
44
44
44
44
45
45
45
45
45
45
45
44
42
42
42
42
50
57
59
60
60
59
60
61
62
62
62
62
61
61
61
61
61
61
61
61
62
63
63
63
63
63
62
63
63
65
64
66
65
66
66
66
66
66
66
67
66
65
59
57
56
56
57
57
58
58
58
58
59
60
61
61
61
61
61
61
61
61
61
61
61
61
61
61
63
66
66
66
66
72
72
75
77
78
78
78
78
78
78
78
78
80
79
79
79
78
78
78
78
78
79
79
79
79
80
80
80
76
75
74
74
73
73
73
73
73
73
73
72
71
68
68
68
68
68
68
65
64
64
64
65
65
65
65
65
65
65
65
65
65
62
62
63
62
60
59
59
57
57
57
56
56
55
56
57
56
56
56
56
56
56
56
57
56
56
55
55
55
55
51
51
51
51
51
51
51
51
51
50
50
50
49
49
48
47
47
44
44
43
41
41
41
39
38
39
35
33
33
33
22
19
19
18
18
18
18
19
18
17
17
17
17
17
18
20
20
19
20
20
20
20
20
20
20
20
19
19
19
19
20
20
19
18
18
18
18
18
19
19
19
19
19
19
19
19
19
19
19
19
19
19
19
19
19
19
19
19
19
19
19
19
19
19
19
19
20
20
20
21
22
22
22
22
22
22
23
23
23
23
23
23
23
23
23
23
23
23
23
23
23
23
23
23
23
23
24
24
24
24
24
23
23
23
23
23
23
23
23
23
23
23
23
24
25
25
25
25
26
26
26
26
26
26
26
26
26
26
26
26
26
26
26
25
24
22
22
22
22
20
20
19
18
18
18
18
18
16
17
17
17
17
17
17
17
17
17
17
17
17
17
17
17
17
17
16
16
16
16
16
16
17
16
16
15
15
15
15
16
16
16
16
16
15
15
15
15
15
15
15
15
15
15
15
15
15
15
15
16
16
16
15
15
12
12
12
12
12
12
12
13
13
13
13
12
12
14
14
13
12
12
13
15
15
15
15
15
15
15
15
15
15
15
15
15
15
15
15
15
15
15
15
15
15
15
14
14
14
14
14
14
15
15
15
15
14
14
15
16
17
17
17
18
20
20
20
20
20
20
20
20
20
20
20
20
21
21
21
21
21
21
21
21
21
21
21
22
22
22
22
22
22
22
22
23
23
24
24
25
25
25
25
25
26
26
26
27
27
27
27
28
28
27
27
27
27
27
27
27
27
28
28
28
28
28
28
28
28
27
26
27
23
23
24
28
28
28
28
29
29
29
30
30
30
30
30
30
30
30
30
30
30
31
31
31
31
31
31
31
31
31
31
31
28
28
28
28
28
29
29
29
29
30
30
30
30
30
30
30
30
30
29
29
29
28
28
28
28
25
25
24
24
24
24
24
24
24
24
24
24
24
24
24
24
24
24
24
24
25
26
26
26
26
26
26
26
26
26
27
26
26
25
25
25
26
26
26
26
26
26
25
25
24
24
24
24
24
24
25
25
26
26
25
24
23
23
22
22
18
17
17
17
17
16
16
16
16
14
13
13
11
10
10
10
10
10
10
10
10
10
10
10
10
10
10
10
9
9
9
9
9
8
8
8
8
8
8
8
8
8
8
8
8
8
8
10
10
10
10
10
10
10
10
10
10
10
10
10
10
10
10
10
10
10
10
10
10
10
10
10
10
10
10
10
10
10
10
10
10
10
10
10
10
10
10
10
10
10
9
9
9
9
9
9
9
9
9
9
9
9
9
9
9
9
9
9
9
9
9
9
9
9
9
9
9
9
9
10
10
10
10
10
10
10
10
10
10
10
10
10
10
8
8
8
7
7
7
7
7
7
7
7
7
7
7
7
7
7
7
7
7
7
7
7
7
7
7
7
7
7
7
7
7
7
7
7
7
7
7
6
6
6
6
5
5
5
5
4
4
4
4
4
4
4
4
3
2
2
2
2
2
2
2
2
2
3
3
3
3
3
3
3
3
3
3
3
3
3
3
3
3
3
3
3
3
2
2
2
2
2
2
2
2
2
2
2
2
2
2
2
2
2
2
2
2
2
2
2
2
2
2
2
2
2
2
2
2
2
1
0
0
0
0
0
0
0
0
0
0
0
1
1
1
1
1
1
1
1
1
1
1
1
1
1
1
1
1
1
1
1
1
1
1
1
1
1
1
1
1
1
1
1
1
1
1
1
1
1
1
1
1
1
1
1
1
1
1
2
2
2
2
2
2
2
2
2
2
2
2
2
2
2
2
2
2
2
2
2
2
2
2
2
2
2
2
2
2
2
2
2
2
3
3
3
3
3
3
3
3
3
3
3
3
3
3
3
3
3
3
3
3
3
3
3
3
3
3
3
3
3
3
4
4
4
4
4
4
4
4
4
4
4
4
4
4
4
4
4
4
4
4
4
4
4
4
4
4
4
4
4
4
4
4
4
4
4
4
4
4
4
4
4
4
3
3
3
3
3
3
3
3
3
3
3
3
3
3
3
3
3
3
3
3
3
3
3
3
3
3
2
2
2
1
1
1
1
1
1
1
1
0
0
0
0
0
0
0
0
0
0
0
0
0
0
0
0
0
0
0
0
0
0
0
0
1
1
2
2
2
2
2
2
2
2
2
2
2
2
2
2
1
1
1
1
1
1
1
1
1
1
1
1
1
1
1
1
1
1
1
1
1
1
1
1
1
2
2
2
2
2
2
2
2
2
2
2
2
2
2
2
2
2
2
2
2
2
2
2
2
2
2
2
2
2
2
2
2
2
2
2
2
2
2
2
2
2
2
2
2
2
3
3
3
3
3
3
3
3
3
3
3
3
3
3
3
3
3
3
3
3
3
3
3
3
3
3
3
3
3
3
3
3
3
3
3
3
3
3
3
2
2
2
2
2
2
2
2
2
2
2
2
2
2
2
2
2
2
2
2
2
2
2
2
2
2
2
2
2
2
2
2
2
2
2
2
2
2
2
2
2
2
2
2
2
2
2
2
2
2
2
2
2
2
2
2
2
2
2
2
2
2
2
2
2
2
2
2
2
2
2
2
2
2
2
2
2
2
2
2
2
1
1
1
1
0
0
0
0
0
0
0
0
0
0
0
0
0
0
0
0
0
0
0
0
0
0
0
0
0
0
0
0
0
0
0
0
0
0
0
0
0
0
0
0
0
0
0
0
0
0
0
0
0
0
0
0
0
0
0
0
0
0
0
0
0
0
0
0
0
0
0
0
0
0
0
0
0
0
0
0
0
0
0
0
0
0
0
0
0
0
0
0
0
0
0
0
0
0
0
0
0
0
0
0
0
0
0
0
0
0
0
0
0
0
0
0
0
0
0
0
0
0
0
0
0
0
0
0
0
0
0
0
0
0
0
0
0
0
0
0
0
0
0
0
0
0
0
0
0
0
0
0
0
0
0
0
0
0
0
0
0
0
0
0
0
0
0
0
0
0
0
0
0
0
0
0
0
0
0
0
0
0
0
0
0
0
0
0
0
0
0
0
0
0
0
0
0
0
0
0
0
0
0
0
0
0
0
0
0
0
0
0
0
0
0
0
0
0
0
0
0
0
0
0
0
0
0
0
0
0
0
0
0
0
0
0
0
0
0
0
0
0
0
0
0
0
0
0
0
0
0
0
0
0
0
0
0
0
0
0
0
0
0
0
0
0
0
0
0
0
0
0
0
0
0
0
0
0
0
0
0
0
0
0
0
0
0
0
0
0
0
0
0
0
0
0
0
0
0
0
0
0
0
0
0
0
0
0
0
0
0
0
0
0
0
0
0
0
0
0
0
0
0
0
0
0
0
0
0
0
0
0
0
0
0
0
0
0
0
0
0
0
0
0
1
1
1
1
1
1
1
1
1
1
1
1
1
1
1
1
1
1
1
1
1
1
1
1
1
1
1
1
1
1
1
1
1
1
1
1
1
1
1
1
1
1
1
1
1
1
1
1
1
1
1
1
1
1
1
1
1
1
1
1
1
1
1
1
1
1
1
1
1
1
1
1
1
1
1
1
1
1
1
1
1
1
1
1
1
1
1
1
1
1
1
1
1
1
1
1
1
0
0
0
0
0
0
0
0
0
0
0
0
0
0
0
0
0
0
0
0
0
0
0
0
0
1
1
1
1
1
1
1
1
1
1
1
1
1
1
1
1
1
1
2
2
2
2
2
2
2
2
2
2
2
2
2
2
2
2
2
2
1
1
1
1
1
1
1
1
1
1
1
1
1
1
2
2
2
2
3
4
4
4
4
4
4
4
4
4
4
4
4
4
4
4
4
4
4
5
5
5
5
5
5
5
5
5
5
5
5
5
5
5
5
5
5
5
5
5
5
5
5
5
5
5
5
5
5
5
5
5
5
5
5
5
5
5
5
5
5
5
5
5
5
5
5
5
5
5
5
5
5
5
5
5
5
5
5
5
5
5
5
5
5
5
5
5
5
5
5
5
5
5
5
5
5
5
5
5
5
5
5
5
5
5
4
4
4
4
4
4
4
4
4
4
4
4
4
4
4
4
4
4
4
4
4
4
3
3
3
3
1
1
1
0
0
0
0
0
0
0
0
0
0
0
0
0
0
0
0
0
0
0
0
0
0
0
0
0
0
0
0
0
0
0
0
0
0
0
0
0
0
0
0
0
0
0
0
0
0
0
0
0
0
0
0
0
0
0
0
0
0
0
0
0
0
0
0
0
0
0
0
0
0
0
0
0
0
0
0
0
0
0
0
0
0
0
0
0
0
0
0
0
0
0
0
0
0
0
0
0
0
0
0
0
0
0
0
0
0
0
0
0
0
0
0
0
0
0
0
0
0
0
0
0
0
0
0
0
0
0
0
0
0
0
0
0
0
0
0
0
0
0
0
0
0
0
0
0
0
0
0
0
0
0
0
0
0
0
0
0
0
0
0
0
0
0
0
0
0
0
0
0
0
0
0
0
0
0
0
0
0
0
0
0
0
0
0
0
0
0
0
0
0
0
0
0
0
0
0
0
0
0
0
0
0
0
0
0
0
0
0
0
0
0
0
0
0
0
0
0
0
0
0
0
0
0
0
0
0
0
0
0
0
0
0
0
0
0
0
0
0
0
0
0
0
0
0
0
0
0
0
0
0
0
0
0
0
0
0
0
0
0
0
0
0
0
0
0
0
0
0
0
0
0
0
0
0
0
0
0
0
0
0
0
0
0
0
0
0
0
0
0
0
0
0
0
0
0
0
0
0
0
0
0
0
0
0
0
0
0
0
0
0
0
0
0
0
0
0
1
1
1
1
1
1
1
1
1
1
1
1
1
1
1
1
1
1
1
1
1
1
1
1
1
1
1
1
1
1
1
1
1
1
1
1
1
1
1
1
1
1
1
1
1
1
1
1
1
1
1
1
1
1
1
1
1
1
1
1
1
1
1
1
1
1
1
1
1
1
1
1
1
1
1
1
1
1
1
1
1
1
1
1
1
1
1
1
1
1
1
1
1
1
1
1
1
1
1
1
2
2
2
2
2
2
2
2
2
2
2
2
2
2
2
2
2
2
2
2
2
2
2
2
2
2
2
2
2
2
2
2
2
2
2
2
2
2
2
2
2
2
2
2
2
2
2
2
2
2
2
2
2
2
2
2
3
3
3
3
3
3
3
3
3
3
3
3
3
3
3
3
3
3
3
3
3
3
3
3
3
3
3
3
3
3
3
3
3
3
3
3
3
3
3
3
3
3
3
3
3
3
3
3
3
3
3
3
3
3
3
3
3
3
3
3
3
3
3
3
3
3
3
3
3
3
3
3
3
4
4
4
4
4
4
4
3
3
3
3
3
3
3
3
3
3
2
2
2
2
2
4
4
4
4
4
4
4
4
4
4
3
3
3
3
3
3
3
3
3
3
3
3
3
3
3
3
3
3
3
3
3
3
3
3
3
3
3
3
3
3
3
3
3
3
3
3
3
3
3
3
3
3
3
3
3
3
3
3
3
3
3
3
3
3
3
3
3
3
3
3
3
3
3
3
3
3
3
3
3
3
3
3
3
3
3
3
3
3
3
3
3
3
3
3
3
3
3
3
3
3
3
3
3
3
3
3
3
3
3
3
3
3
3
3
3
3
3
3
3
3
9
11
12
12
13
13
13
13
14
14
14
15
15
15
15
20
22
31
34
38
48
55
80
102
106
168
168
171
177
183
240
260
264
277
285
291
300
304
306
308
338
443
447
450
451
452
452
452
452
452
452
459
466
474
499
501
501
521
523
525
526
528
538
551
571
581
582
603
610
617
631
632
642
643
643
644
653
654
654
658
664
664
664
664
668
668
681
705
719
719
731
747
751
753
756
759
760
762
774
777
780
782
785
787
787
787
792
795
795
799
800
802
803
805
807
809
809
809
809
809
809
817
820
823
824
824
825
825
827
828
830
827
826
825
826
826
827
829
831
832
833
832
833
835
836
835
834
834
835
835
834
833
831
831
831
831
832
832
830
830
831
827
826
824
824
823
823
820
798
777
775
765
766
766
762
761
757
756
756
757
735
727
716
697
422
418
410
401
374
349
329
327
334
335
336
336
338
339
336
336
333
332
330
331
330
331
332
325
319
319
315
315
314
316
315
312
311
309
308
308
312
312
310
310
304
292
271
264
249
248
250
244
240
239
236
237
233
229
220
179
172
152
150
151
147
148
152
157
162
158
145
142
140
139
141
144
144
149
151
152
152
152
152
152
152
152
153
153
154
154
154
154
155
154
154
154
153
156
162
162
162
163
163
162
163
162
163
160
159
156
155
150
147
147
147
151
150
155
155
154
154
154
152
156
160
160
159
159
160
160
160
161
162
166
167
165
167
168
168
171
181
191
192
196
195
192
192
191
191
191
192
199
199
203
206
210
213
216
215
215
214
223
223
223
224
223
223
224
225
225
226
226
226
226
226
226
236
252
252
261
263
263
262
263
267
268
269
272
272
273
273
274
275
276
276
277
278
279
282
285
286
287
288
294
300
304
303
300
297
295
298
299
305
310
304
302
303
300
301
302
303
302
299
291
283
275
275
274
273
277
275
276
277
276
274
272
272
273
279
279
280
280
281
281
281
282
282
283
283
284
292
295
295
295
294
294
294
294
294
294
294
295
296
296
297
302
309
303
303
303
303
304
302
302
303
300
299
295
295
295
298
299
302
302
302
300
293
291
289
279
277
277
273
260
251
235
235
237
236
236
238
239
239
239
236
236
233
232
229
228
226
221
218
217
220
222
221
221
221
222
215
216
217
215
214
215
215
219
219
219
220
221
226
226
226
239
240
246
245
241
236
235
236
236
230
237
238
242
237
237
237
238
236
241
243
248
259
252
253
248
258
259
262
254
254
244
248
238
242
245
243
238
227
223
220
221
225
239
245
252
246
246
245
245
247
249
249
252
253
253
254
258
261
261
261
261
262
272
272
277
295
303
316
316
326
327
341
339
345
355
355
357
356
355
354
354
357
358
361
368
368
365
367
367
382
382
387
388
395
400
393
405
403
402
402
403
412
414
416
417
417
419
417
418
418
419
420
423
425
425
434
440
441
443
445
447
447
451
450
456
457
458
461
467
472
474
508
522
523
527
524
530
533
538
538
538
538
538
538
543
547
548
552
551
553
554
554
554
558
565
571
571
570
568
568
570
569
568
568
569
568
567
563
562
564
566
568
566
568
565
566
566
566
562
562
564
563
564
562
558
562
554
554
546
543
543
546
548
550
557
557
558
556
558
560
561
563
566
577
583
586
586
585
591
593
593
597
597
597
599
602
600
599
604
623
637
642
643
646
662
666
674
607
600
574
464
460
463
469
475
496
502
464
451
452
452
455
466
480
481
476
477
475
524
522
535
536
539
542
562
573
573
573
591
597
596
594
594
597
617
615
615
622
622
629
621
625
628
628
632
631
639
636
636
631
607
609
606
601
597
607
618
631
637
637
637
637
645
648
657
660
664
664
668
668
673
675
678
677
677
683
683
687
687
697
697
708
709
706
711
711
724
732
735
737
738
739
740
742
747
750
752
748
739
738
717
717
719
723
723
722
718
714
710
698
677
675
674
674
671
680
684
686
698
704
711
715
718
717
718
726
734
741
760
759
777
774
773
775
787
785
785
788
789
787
788
789
775
767
771
771
769
776
774
777
775
767
767
733
699
664
653
660
655
646
654
656
672
663
662
662
660
660
659
660
659
660
660
656
640
648
648
652
649
655
658
663
660
656
652
653
645
671
674
681
676
670
664
671
657
658
658
654
645
637
637
640
646
649
647
644
643
644
642
637
638
639
646
650
654
657
663
671
671
670
671
671
671
672
674
676
681
681
682
680
681
680
683
674
673
675
666
658
657
657
659
659
660
662
660
667
646
639
632
625
563
552
531
524
490
486
488
486
484
483
483
488
488
490
488
487
486
486
486
487
488
499
500
502
512
510
508
508
508
508
509
509
508
506
502
500
505
496
488
484
483
479
479
481
479
480
485
483
478
481
473
476
477
473
465
484
487
485
488
480
466
465
458
458
458
461
464
450
442
418
400
396
397
398
395
398
396
395
394
394
394
392
389
386
389
389
391
391
389
392
397
407
416
412
418
419
445
454
459
455
459
452
452
451
453
456
464
462
449
448
429
414
418
417
416
427
439
439
441
436
439
440
443
449
447
465
475
469
467
467
467
469
469
478
479
484
484
486
486
487
500
504
506
511
508
510
515
516
521
531
531
531
533
533
537
537
537
536
539
543
551
550
546
546
547
543
543
539
541
536
532
536
537
535
534
537
529
528
528
533
531
529
523
514
515
510
510
510
511
511
512
514
513
513
513
510
510
510
508
510
511
511
511
512
512
512
513
525
527
527
522
510
506
505
506
510
508
508
507
506
504
504
504
507
507
507
505
504
504
503
495
495
494
498
490
465
462
467
440
410
410
365
357
353
348
324
328
329
328
324
321
314
286
286
283
281
274
254
253
257
258
272
263
264
266
262
266
263
261
260
257
253
263
264
264
264
262
261
274
280
281
282
284
286
286
289
291
292
292
292
292
297
298
296
300
299
302
303
304
308
312
312
313
316
318
318
320
323
324
324
333
333
334
334
336
331
362
363
364
362
361
352
347
348
348
348
357
360
364
364
364
364
366
367
369
369
372
375
376
384
387
391
396
402
408
410
411
411
410
413
421
420
420
420
418
418
419
420
420
419
418
418
418
418
418
418
417
415
415
412
410
409
409
409
411
410
413
414
408
400
402
377
382
378
374
370
345
333
333
335
335
335
334
333
332
332
332
332
333
333
340
349
348
348
349
353
353
357
360
360
360
360
358
358
363
363
363
362
360
363
367
365
367
369
376
378
368
354
356
333
332
326
324
317
311
297
290
289
282
278
265
266
268
254
252
253
254
254
255
254
255
255
254
248
228
224
222
220
215
214
212
219
218
215
217
211
211
212
213
211
211
204
194
191
185
184
184
183
183
184
184
185
187
190
191
192
194
194
193
193
193
193
194
196
192
192
192
192
193
196
197
198
198
197
195
196
198
198
196
196
196
196
196
196
196
198
198
198
198
198
199
200
201
202
202
202
202
202
202
203
202
201
203
203
204
204
210
211
215
215
212
210
209
209
209
210
212
214
215
216
216
219
221
224
227
228
228
231
233
234
234
233
225
223
201
201
191
191
178
134
113
98
99
101
102
103
108
115
122
122
127
130
130
131
132
133
135
138
138
138
138
138
138
139
141
150
155
157
164
166
161
164
166
173
173
173
182
182
186
186
186
189
191
193
194
194
194
195
197
200
203
203
203
203
203
203
203
204
204
205
205
205
207
209
212
212
213
214
215
215
213
213
213
215
215
215
215
215
214
214
214
214
217
216
216
217
222
223
227
227
223
224
225
219
222
221
221
221
223
229
229
239
242
242
241
241
241
241
240
240
237
238
238
239
239
239
239
236
236
236
230
232
232
231
231
231
232
232
233
236
235
231
228
229
224
222
222
221
219
221
221
228
227
211
201
196
199
199
199
199
198
202
200
200
201
201
203
204
205
205
200
197
193
193
192
192
194
202
203
199
200
187
187
187
184
183
183
181
181
182
182
181
180
180
180
180
180
182
180
179
181
181
180
181
180
180
181
182
182
183
183
184
184
184
185
185
185
186
193
193
195
192
189
187
188
181
178
175
170
155
153
154
153
153
151
151
152
149
152
145
132
132
129
128
128
129
153
160
165
165
164
164
163
163
166
186
195
194
198
194
193
194
196
196
196
196
203
203
201
201
204
203
208
208
208
213
214
215
216
218
226
226
228
228
229
229
229
232
236
236
239
239
242
244
246
246
244
244
245
246
247
249
248
249
245
243
245
251
252
254
254
254
254
254
254
254
254
265
264
265
266
269
275
277
280
280
281
285
285
285
285
287
288
290
290
293
299
305
305
304
304
304
305
305
304
310
310
309
308
307
307
307
307
307
309
309
309
309
309
309
310
310
310
310
310
310
310
310
311
311
307
304
299
287
287
286
285
280
265
255
254
254
253
252
247
247
244
244
237
235
236
234
236
229
229
218
215
214
209
205
202
203
202
198
200
196
196
187
180
172
170
170
169
170
169
170
169
170
170
170
170
170
170
170
170
169
164
162
163
161
164
156
157
155
155
155
155
155
142
136
132
99
102
101
101
105
99
101
98
100
98
97
99
99
99
99
99
101
103
105
105
106
106
107
107
107
109
110
121
123
127
132
132
133
134
133
133
134
137
137
138
136
134
134
134
134
135
137
143
143
145
146
152
152
152
152
152
154
157
157
157
159
159
162
163
164
164
164
164
168
169
169
169
170
172
174
175
175
175
175
175
173
173
176
176
178
178
180
179
179
179
180
181
182
182
183
184
178
179
180
180
180
180
180
173
172
166
166
166
166
164
167
168
167
164
161
160
160
161
161
161
161
161
161
161
161
162
163
164
164
163
163
162
162
162
162
163
163
163
163
163
163
163
163
163
162
162
162
161
161
161
162
163
163
163
162
158
157
156
155
154
154
156
146
147
147
139
139
139
126
127
129
121
103
103
101
101
100
101
102
101
99
93
77
76
75
75
77
78
78
78
78
79
81
81
79
80
80
79
79
79
76
77
77
74
73
72
72
72
67
67
66
66
66
66
66
66
66
67
67
67
66
66
66
65
65
65
61
61
57
57
56
57
54
47
47
45
45
45
45
45
45
45
46
46
46
46
46
46
46
46
46
44
44
44
44
44
44
44
43
43
43
44
44
44
45
45
45
45
45
45
45
45
44
43
42
43
43
44
44
44
44
45
44
45
45
46
45
44
44
44
44
44
45
45
46
47
49
49
49
49
49
49
51
51
51
51
51
50
49
51
53
53
53
54
54
52
53
53
54
51
47
45
42
42
42
42
42
41
42
39
39
39
39
40
40
40
40
40
41
42
42
42
42
42
42
40
40
40
40
41
41
41
42
42
42
43
43
41
39
42
42
42
42
42
42
42
42
42
41
42
43
43
43
43
44
44
44
44
44
47
47
47
47
47
49
48
50
50
50
50
50
50
50
50
50
50
50
50
50
50
50
50
50
50
50
50
50
50
50
50
50
49
49
49
50
50
50
50
50
51
51
51
51
51
51
51
51
51
51
51
50
50
50
51
51
50
50
47
45
43
42
40
40
40
40
40
40
40
40
41
40
40
39
39
39
39
39
39
39
39
39
39
39
39
39
39
40
40
40
40
40
41
43
43
43
45
45
45
47
47
46
46
50
50
45
47
44
44
44
37
37
36
37
37
35
35
36
37
37
40
40
39
39
39
39
39
39
39
38
38
37
36
36
31
31
31
33
33
34
34
34
34
34
34
34
37
37
37
37
37
37
37
37
37
37
37
37
37
38
38
38
39
39
39
39
39
39
39
39
39
39
38
37
37
37
37
37
38
39
40
40
40
41
41
41
41
46
45
45
45
45
45
45
45
45
45
45
45
45
46
46
46
45
45
45
44
44
44
44
44
44
43
43
43
43
42
42
42
42
42
42
41
41
41
41
40
41
41
41
42
42
42
42
42
44
43
44
42
42
42
42
42
39
40
40
39
38
38
38
38
39
40
40
40
40
40
43
41
41
40
41
41
41
41
41
41
41
41
41
41
41
41
41
41
41
41
41
41
44
46
47
54
54
54
54
55
53
55
55
56
55
55
54
54
55
54
55
55
55
56
56
56
56
56
56
50
50
50
50
50
50
50
50
50
50
50
50
51
51
50
50
50
50
50
50
50
50
50
50
50
48
48
48
48
48
48
48
49
49
49
49
49
49
49
49
49
49
49
50
50
50
50
53
54
52
52
51
50
50
54
54
54
55
55
53
53
51
51
51
51
51
51
50
51
51
51
51
51
51
51
51
52
52
52
52
52
52
52
51
52
52
52
52
52
52
52
51
51
52
52
54
54
54
54
50
50
50
50
50
50
49
49
47
47
46
46
46
46
46
46
46
46
46
46
46
46
46
46
46
46
46
44
44
44
44
44
44
44
44
45
45
45
45
45
45
45
45
45
45
45
45
45
45
45
45
45
45
45
43
43
44
44
43
43
43
42
41
40
36
31
30
30
30
29
29
29
29
29
29
29
29
27
26
26
26
25
25
25
25
23
23
23
23
23
23
23
23
23
22
22
20
19
10
9
8
8
8
8
8
8
7
6
6
6
6
6
6
6
6
6
6
6
6
6
6
6
6
6
6
6
6
5
5
3
3
3
3
3
3
3
3
3
3
3
3
3
3
3
3
3
3
3
3
3
3
3
3
3
3
3
3
3
3
3
3
3
3
3
3
3
3
3
3
3
3
3
3
3
3
2
2
2
2
0
0
0
0
0
0
0
0
1
1
1
1
1
1
1
1
1
1
1
1
1
1
1
1
1
1
1
1
1
1
1
1
1
1
1
1
1
1
1
1
1
1
1
1
1
1
1
1
1
0
0
0
0
0
0
0
0
0
0
0
0
0
0
0
0
0
0
0
0
0
0
0
0
0
0
0
0
0
0
0
0
0
0
0
1
1
1
1
1
1
1
1
1
1
1
1
1
1
1
1
1
1
1
1
2
2
2
2
2
2
2
2
2
2
2
2
2
2
2
2
2
3
3
3
3
3
3
3
3
3
3
3
3
3
3
3
3
4
4
4
4
4
4
4
4
4
5
5
5
5
5
5
5
5
5
6
6
6
6
6
6
6
6
6
6
7
7
7
7
7
7
8
8
8
7
7
7
7
7
7
7
7
8
8
8
8
9
9
9
9
9
9
9
9
9
9
9
9
9
9
9
9
9
9
9
9
9
9
9
9
9
9
9
8
8
8
8
8
8
8
8
8
8
6
6
5
5
5
5
5
5
5
5
5
5
5
5
5
5
5
5
5
6
6
6
6
6
6
6
6
6
6
6
6
5
5
5
5
5
5
5
5
5
5
5
5
5
5
5
5
5
5
5
5
6
6
6
6
6
6
6
6
6
6
6
6
6
6
6
6
6
6
6
6
6
6
6
6
6
6
6
6
6
6
6
6
5
5
5
5
5
5
5
5
5
5
5
3
3
3
3
3
3
3
3
3
3
4
4
4
5
5
5
5
5
5
5
5
5
5
5
5
5
5
5
5
5
5
5
5
5
5
5
5
5
5
5
5
5
6
6
6
6
6
6
6
6
6
6
6
6
6
6
6
6
6
6
6
6
6
6
6
6
6
5
5
5
5
5
5
5
5
5
5
5
5
5
5
5
5
5
5
5
5
5
5
5
5
5
5
5
5
5
5
5
5
5
5
5
5
5
5
5
6
6
6
6
6
6
6
6
6
6
6
6
5
5
5
5
5
5
5
5
5
5
5
5
5
5
4
4
4
4
3
3
3
3
3
3
3
3
3
3
3
3
3
3
3
3
3
3
3
3
3
3
3
3
3
3
3
3
3
3
2
2
3
4
4
4
4
4
4
4
3
3
3
3
3
3
3
3
3
3
3
3
3
3
3
3
3
3
3
3
3
3
3
3
3
3
3
3
3
3
4
4
4
4
4
4
4
4
3
3
3
3
3
3
3
3
3
3
3
3
3
3
3
3
3
3
3
3
3
3
3
3
3
3
3
3
3
3
3
3
3
3
3
3
3
3
3
3
3
3
3
3
3
3
3
3
3
3
3
3
3
3
3
3
3
3
3
3
3
3
3
3
3
3
2
2
3
3
3
3
3
3
3
3
3
3
3
3
3
3
3
3
3
3
3
3
3
3
2
2
3
3
3
3
3
3
3
3
3
3
3
3
3
3
3
3
3
3
3
3
2
2
2
2
2
2
3
3
3
3
6
6
6
6
6
6
7
7
7
7
7
7
7
7
7
8
8
8
8
8
8
8
8
8
8
8
10
10
9
9
10
10
12
12
12
12
12
12
12
12
12
12
12
12
12
12
12
12
12
12
12
12
12
12
12
12
12
12
12
13
13
13
13
13
13
13
13
13
13
13
13
13
13
13
13
13
13
13
13
13
13
13
13
13
13
13
14
14
14
14
14
14
14
14
15
15
15
15
15
15
15
15
16
16
16
16
16
16
16
16
16
16
17
17
17
17
17
17
17
17
17
17
17
17
17
17
17
17
17
17
17
17
17
17
17
17
17
18
18
18
17
17
17
17
17
17
16
16
16
14
14
14
14
14
14
14
14
14
14
14
14
14
14
14
14
14
14
14
14
13
13
13
13
13
13
13
13
13
13
13
8
8
8
8
8
8
8
8
8
8
8
8
8
8
8
8
8
8
7
7
7
7
7
7
7
8
8
8
8
8
8
8
8
8
8
8
8
8
8
8
8
8
8
8
8
8
8
8
8
7
7
7
7
7
7
7
7
7
7
7
7
7
7
7
7
7
8
8
8
8
8
8
8
8
8
8
8
8
8
7
7
7
7
8
7
7
7
7
7
7
7
7
7
7
7
7
7
7
7
7
7
7
7
7
7
7
7
7
6
6
6
6
6
5
5
5
4
4
4
4
4
4
4
4
4
4
4
4
4
4
4
4
4
4
4
4
4
4
4
4
4
4
4
4
4
4
4
4
5
4
4
3
3
3
3
3
3
3
3
3
3
3
3
3
3
3
3
3
3
3
3
4
4
4
4
4
4
4
4
4
4
4
3
3
3
3
3
3
3
3
3
3
3
3
3
3
3
3
3
3
3
3
3
3
3
3
3
3
3
3
3
3
3
3
3
3
3
3
3
3
3
3
3
3
3
3
3
3
3
3
3
3
3
3
3
3
3
3
3
4
4
4
4
4
4
4
4
4
4
4
4
4
4
4
4
4
4
4
4
4
4
4
4
4
4
4
4
4
4
4
4
4
4
4
4
4
4
4
4
4
4
4
4
4
4
4
4
4
4
4
4
3
3
3
3
3
3
3
3
3
3
3
5
6
6
6
6
6
6
6
6
6
6
6
6
6
6
6
6
6
6
6
6
7
7
7
7
7
7
7
7
7
7
7
7
7
8
8
8
8
8
8
8
8
8
8
7
7
7
7
7
7
7
7
7
7
7
7
7
7
8
8
8
8
8
8
9
9
9
10
10
10
10
9
9
9
9
9
9
9
8
8
9
9
9
9
9
9
9
9
9
9
9
9
9
9
9
9
9
9
9
9
8
8
8
8
8
8
8
8
8
8
8
8
8
9
9
9
9
9
8
8
8
8
8
8
8
8
8
8
8
8
8
8
8
8
8
8
8
7
7
7
7
7
7
7
7
7
7
7
7
7
7
7
7
7
7
7
7
7
7
7
6
6
6
6
6
6
6
6
6
6
6
6
6
6
6
6
6
6
6
6
6
6
6
4
4
4
3
3
3
3
3
3
3
3
3
3
3
3
3
3
3
3
3
3
3
4
4
4
4
4
4
4
4
4
4
4
4
4
4
4
4
4
4
4
4
4
4
4
4
4
4
4
4
4
4
4
4
4
4
4
4
4
4
4
4
4
4
4
4
4
4
4
4
4
4
4
4
4
4
4
4
4
4
4
4
4
4
4
4
4
4
4
4
4
4
4
4
3
3
3
3
3
3
3
3
3
3
3
3
3
3
3
3
3
3
3
3
3
3
3
3
3
2
2
2
2
2
2
2
2
2
2
2
2
2
2
2
2
2
2
2
1
0
0
0
0
0
0
0
0
0
0
0
0
0
0
0
0
0
0
0
0
0
0
0
0
0
0
0
0
0
0
0
0
0
0
0
0
0
0
0
0
0
0
0
0
0
0
0
0
0
0
0
0
0
0
0
0
0
0
0
0
0
0
0
0
0
0
0
0
0
0
0
0
0
0
0
0
0
0
0
0
0
0
0
0
0
0
0
0
0
0
0
0
0
0
0
0
0
0
0
0
0
0
0
0
0
0
0
0
0
0
0
0
0
0
0
0
1
1
1
1
1
1
1
1
1
2
2
2
2
2
2
2
2
2
2
2
2
2
2
2
3
3
3
3
3
3
3
3
3
3
3
3
3
3
3
4
4
4
4
4
4
4
4
4
4
4
4
4
4
4
4
4
4
4
4
4
4
4
4
4
4
4
4
5
5
5
5
5
5
5
5
5
5
5
5
5
5
5
5
5
5
5
5
5
5
5
5
5
5
5
5
5
5
5
5
5
5
5
5
5
5
5
5
5
5
5
5
5
5
5
5
5
5
5
5
5
5
5
5
5
5
5
5
5
4
4
4
4
4
4
4
4
4
3
3
3
3
3
3
3
3
3
3
3
3
2
2
2
2
2
2
2
1
1
1
1
1
1
1
1
1
1
1
1
1
1
1
1
1
1
1
1
1
1
1
2
2
2
2
1
1
1
1
1
1
1
1
1
1
1
1
1
1
1
1
1
1
1
1
1
1
1
1
1
2
3
3
3
3
3
3
3
3
3
3
3
3
3
3
3
3
3
3
3
3
3
3
3
3
3
3
2
2
3
3
4
4
4
4
4
4
12
17
34
35
38
40
41
41
41
41
41
44
47
49
49
49
50
50
51
51
52
52
58
62
64
65
65
65
65
67
67
67
67
67
67
67
68
69
69
69
69
69
69
69
69
70
70
70
70
70
71
71
70
71
71
71
71
71
71
71
71
71
71
73
75
76
77
77
77
77
77
77
78
78
78
79
79
79
79
79
79
79
77
77
78
78
78
79
80
79
79
79
78
77
77
78
78
81
80
81
77
77
79
83
84
86
87
87
84
84
83
84
84
82
82
82
82
81
81
81
80
84
85
85
86
85
85
85
85
87
87
89
89
89
97
98
98
98
99
98
101
99
99
99
100
98
98
101
100
97
97
98
100
101
103
104
104
104
101
99
99
99
99
100
100
101
101
101
101
107
109
109
109
110
110
110
111
114
116
115
113
115
115
115
115
115
115
117
117
117
115
115
115
114
117
119
119
117
117
117
117
117
117
120
121
122
122
121
121
122
123
126
129
129
129
130
129
128
129
129
129
129
130
130
130
130
130
131
132
132
133
133
133
133
133
133
133
133
133
133
134
137
138
138
138
137
136
136
134
134
133
133
131
131
131
131
131
131
131
132
132
133
133
135
139
143
143
139
132
131
129
129
131
131
130
128
118
117
118
118
113
112
105
105
105
105
105
105
105
104
105
105
104
104
96
96
91
88
74
71
69
68
68
67
67
67
68
68
69
69
70
70
70
71
73
73
73
73
73
73
72
73
73
73
73
73
73
73
73
73
73
73
73
73
73
72
72
72
72
72
72
72
73
74
73
72
71
67
67
69
69
69
69
69
69
69
68
69
68
68
68
68
68
68
68
68
67
67
63
60
58
53
51
49
49
48
47
48
46
55
51
51
51
51
50
50
49
48
43
43
43
43
43
43
42
40
41
41
43
43
43
44
46
46
47
47
49
50
50
50
50
50
52
52
52
52
52
53
53
52
52
52
54
54
54
54
54
54
54
54
54
54
54
54
54
54
54
54
54
54
54
54
54
54
54
54
54
54
54
52
52
52
52
53
53
61
61
62
62
63
63
66
66
67
68
68
68
68
69
69
69
69
71
71
71
71
72
72
74
79
77
79
79
78
78
80
82
82
85
85
85
85
85
84
84
84
85
85
85
85
87
92
97
96
97
97
99
101
101
102
104
103
105
94
96
97
91
90
90
90
88
88
88
88
87
87
87
87
89
89
89
89
89
90
95
100
101
101
103
105
106
108
110
110
110
111
112
113
114
116
116
117
118
119
119
119
119
117
120
122
122
125
125
124
124
125
124
126
123
123
121
120
118
119
116
117
116
116
116
116
118
118
117
117
116
116
116
116
116
116
116
117
117
118
118
118
118
119
119
119
120
120
119
119
119
119
119
119
120
121
121
121
119
119
117
117
117
116
115
114
113
113
114
113
113
113
112
110
110
108
107
104
103
102
101
101
101
101
102
102
102
101
101
101
101
101
103
103
103
104
104
104
104
106
107
109
109
109
109
109
110
109
110
110
111
101
99
99
87
86
87
79
61
53
50
45
44
45
45
47
47
46
40
40
42
43
43
45
45
46
45
45
45
44
44
43
43
42
39
38
38
39
39
39
39
39
39
40
40
40
40
40
40
40
40
40
39
40
40
40
40
40
40
39
39
39
39
39
39
39
39
39
39
39
39
40
40
40
41
41
38
37
37
37
37
36
36
36
36
36
36
36
36
36
36
36
36
36
36
36
36
36
36
36
36
36
35
35
35
35
35
35
35
35
35
36
32
31
28
29
29
29
31
31
30
31
28
26
27
27
27
27
27
27
27
26
25
24
24
23
21
21
21
21
21
21
21
22
22
22
22
22
22
22
21
21
21
21
21
21
21
21
21
22
22
22
22
22
22
22
22
22
21
20
20
19
18
18
18
18
18
18
18
18
18
18
18
20
21
21
21
21
21
22
22
22
23
23
25
25
25
26
29
29
31
31
32
32
33
33
33
34
34
34
33
33
32
32
32
33
33
44
44
44
44
43
43
43
44
45
45
45
46
45
45
45
46
46
47
47
47
47
48
48
48
48
48
48
48
52
52
52
53
52
54
54
54
55
55
55
55
55
55
55
55
55
57
57
57
57
57
57
59
59
59
59
59
59
59
59
59
59
59
59
58
58
58
58
58
58
58
58
58
57
57
57
57
57
57
56
57
56
57
57
57
57
58
58
58
59
59
59
59
59
59
59
59
59
59
59
59
59
59
60
60
61
62
62
62
61
60
61
61
61
61
61
61
61
61
61
60
60
60
60
60
61
61
61
58
58
54
53
53
53
54
54
54
52
52
53
52
52
52
52
49
49
49
42
44
44
36
36
36
37
37
37
37
39
40
41
41
42
45
45
45
46
47
47
47
46
46
46
45
45
45
45
45
45
45
46
46
47
47
47
47
47
47
47
47
45
46
45
45
45
45
45
45
45
44
43
45
44
43
42
39
39
40
40
40
40
39
39
39
39
39
40
40
40
40
42
42
42
42
43
43
43
43
43
43
43
43
43
45
45
45
45
46
46
45
45
45
45
45
45
45
45
47
49
50
50
49
49
47
48
49
49
49
49
50
50
50
50
50
50
50
50
50
50
51
52
52
52
52
52
52
52
52
52
51
52
52
52
52
52
53
52
52
52
54
54
55
52
49
49
48
47
47
47
47
47
47
47
47
47
47
47
47
47
46
46
46
46
46
46
47
48
48
48
48
48
48
47
47
47
47
46
47
45
44
45
43
41
41
40
40
40
43
43
43
43
44
42
42
42
42
42
42
42
43
43
43
43
40
39
37
36
36
36
36
36
36
37
37
37
38
37
38
37
36
35
35
34
34
34
35
36
36
36
36
35
34
35
35
35
36
36
36
37
37
37
37
37
37
37
38
38
38
38
37
37
37
37
37
38
38
38
38
38
38
37
36
36
36
36
36
36
36
36
36
36
36
36
36
36
37
37
37
37
37
37
38
38
38
39
38
38
36
36
36
35
35
34
34
34
34
34
34
34
34
34
34
32
30
30
32
32
32
31
31
32
34
35
34
34
36
34
33
34
32
29
28
27
27
27
27
27
27
29
29
29
29
29
29
28
28
28
28
28
28
28
26
26
26
26
26
25
24
24
24
24
24
24
24
24
24
23
23
23
23
22
22
22
20
19
19
19
19
19
19
19
19
19
19
19
19
19
19
18
18
18
18
18
18
18
18
18
18
18
18
18
18
18
18
18
18
18
18
18
18
18
18
18
18
18
18
18
18
18
18
18
16
16
16
16
16
16
16
16
16
15
14
13
13
13
13
13
13
13
13
13
13
13
13
14
14
14
14
14
14
14
14
14
14
14
14
14
14
14
14
14
14
14
14
14
14
14
14
14
15
15
15
15
15
16
16
16
16
16
16
16
16
16
16
16
16
16
16
16
16
15
6
6
6
6
6
5
5
5
5
5
5
5
5
4
3
3
3
3
3
3
3
3
3
3
3
3
3
3
3
3
3
3
3
3
3
3
3
3
3
3
3
3
3
3
3
3
3
3
3
3
3
3
3
3
3
3
3
3
3
3
3
3
3
3
3
3
3
3
3
3
3
3
3
3
3
3
2
2
2
2
2
2
2
2
2
2
2
2
2
3
3
3
3
2
2
2
2
2
2
2
2
2
2
2
2
2
2
2
2
2
2
2
2
2
2
2
2
2
2
2
2
4
4
4
4
4
4
4
4
4
4
4
4
4
4
4
4
4
4
4
4
3
3
3
2
2
2
2
2
2
2
2
2
2
2
2
2
2
2
2
2
2
2
2
2
2
2
2
2
2
2
2
2
2
2
2
2
2
2
2
2
2
2
2
2
2
2
2
2
2
2
2
2
2
2
2
2
2
2
2
2
2
2
2
2
2
2
2
2
2
2
2
1
1
1
1
1
1
1
1
1
1
1
1
1
1
1
1
1
1
1
1
1
1
1
1
1
0
0
0
0
0
0
0
0
0
0
0
0
0
0
0
0
0
0
0
0
0
0
0
0
0
0
0
0
0
0
0
0
0
0
0
0
0
0
0
0
0
0
0
0
0
0
0
0
0
0
0
0
0
0
0
0
0
0
0
0
0
0
0
0
0
0
0
0
0
0
0
0
0
0
0
0
0
0
0
0
0
0
0
0
0
0
0
0
0
0
0
0
0
0
0
0
0
0
0
0
0
0
0
0
0
0
0
0
0
0
0
0
0
0
0
0
0
0
0
0
0
0
0
0
0
0
0
0
0
0
2
2
2
1
1
1
1
1
1
1
1
1
1
1
1
1
1
1
1
1
1
1
1
1
1
1
1
1
1
1
1
1
1
1
1
1
1
1
1
1
1
1
1
1
1
1
1
1
1
1
2
2
2
2
2
2
2
2
2
2
2
2
2
2
2
2
2
2
2
2
2
2
2
2
2
2
2
2
2
2
2
2
2
2
2
2
2
2
2
2
2
2
2
2
2
2
2
2
2
2
2
2
2
2
2
2
2
2
2
2
2
2
2
2
2
2
2
2
2
2
2
2
2
2
0
0
0
0
0
0
0
0
0
0
0
0
0
0
0
0
0
0
0
0
0
0
0
0
0
0
0
0
0
0
0
0
0
0
0
0
0
0
0
1
1
1
2
2
2
2
2
3
3
3
3
2
2
2
2
2
2
2
2
2
2
2
2
2
2
2
2
2
2
2
2
2
2
2
2
2
2
2
2
2
2
2
2
2
2
2
2
2
2
2
2
2
2
2
2
2
2
2
2
2
2
2
2
2
2
2
2
2
2
2
2
2
2
2
2
2
2
2
2
2
2
2
2
2
2
2
2
2
2
2
2
2
2
2
2
2
2
2
2
2
2
2
2
2
2
2
2
2
2
2
2
2
2
2
2
2
2
2
2
2
2
2
2
2
2
2
2
2
2
2
2
2
2
2
2
2
2
2
2
2
2
2
2
2
2
2
2
2
2
2
2
2
2
1
1
2
2
2
2
2
1
1
1
1
1
1
1
1
1
2
2
2
2
2
2
2
2
2
2
2
2
2
2
2
2
2
2
1
1
1
1
1
1
1
1
1
1
1
1
1
1
1
1
1
1
1
1
1
1
1
1
1
1
1
1
1
1
1
1
1
1
2
2
2
2
2
2
2
2
2
2
2
2
2
2
2
2
2
2
2
2
2
2
2
2
2
2
2
2
2
2
2
2
2
2
2
2
2
2
2
2
2
2
2
2
2
2
2
2
2
2
2
2
2
2
2
2
2
2
2
2
2
2
2
2
2
2
2
2
2
2
2
2
2
2
2
2
2
2
2
2
2
2
2
2
2
2
2
2
2
2
2
2
2
2
2
2
2
2
2
2
2
2
2
2
2
2
2
2
2
2
1
1
1
1
1
1
1
1
1
1
1
1
1
1
1
1
1
2
2
2
2
2
2
1
1
1
1
1
1
1
1
1
1
1
1
1
1
1
1
1
1
1
1
1
1
1
1
1
1
1
1
1
1
1
1
1
1
1
1
1
1
1
1
1
1
1
1
1
1
1
1
1
1
1
1
1
1
1
1
1
1
1
1
1
1
1
1
1
1
1
1
1
1
1
1
1
1
1
1
1
1
1
1
1
1
1
1
1
1
1
1
1
1
1
1
1
2
2
2
2
2
2
2
2
2
2
2
2
2
2
2
2
2
2
2
2
2
2
2
2
2
2
2
2
2
2
2
2
2
2
2
2
2
2
2
2
2
2
2
2
2
2
2
2
2
2
2
2
2
2
2
2
2
2
2
2
2
2
2
2
2
2
2
2
2
2
2
2
2
2
2
2
2
2
2
2
2
2
2
2
2
2
2
2
2
0
0
0
0
0
0
0
0
0
0
0
0
0
0
0
0
0
0
0
0
0
0
0
0
0
0
0
0
0
0
0
0
0
0
0
0
0
0
0
0
0
0
0
0
0
0
0
0
0
0
0
0
0
0
0
0
0
0
0
0
0
0
0
0
0
0
0
0
0
0
0
0
0
0
0
0
0
0
0
0
0
0
0
0
0
0
0
0
0
0
0
0
0
0
0
0
0
0
0
0
0
0
0
0
0
0
0
0
0
0
0
0
0
0
0
0
0
0
0
0
0
0
0
0
0
0
0
0
0
0
0
0
0
0
0
0
0
0
0
0
0
0
0
0
0
0
0
0
0
0
0
0
0
0
0
0
0
0
0
0
0
0
0
0
0
0
0
0
0
0
0
0
0
0
0
0
0
0
0
0
0
0
0
0
0
0
0
0
0
0
0
0
0
0
0
0
0
0
0
0
0
0
0
0
0
0
0
0
0
0
0
0
0
0
0
0
0
0
0
0
0
0
0
0
0
0
0
0
0
0
0
0
0
0
0
0
0
0
0
0
0
0
0
0
0
0
0
0
0
0
0
0
0
0
0
0
0
0
0
0
0
0
0
0
0
0
0
0
0
0
0
0
0
0
0
0
0
0
0
0
0
0
0
0
0
0
0
0
0
0
0
0
0
0
0
0
0
0
0
0
0
0
0
0
0
0
0
0
0
0
0
0
0
0
0
0
0
0
0
0
0
0
0
0
0
0
0
0
0
0
0
0
0
0
0
0
0
0
0
0
0
0
0
0
0
0
0
0
0
0
0
0
0
0
0
0
0
0
0
0
0
0
0
0
0
0
0
0
0
0
0
0
0
0
0
0
0
0
0
0
0
0
0
0
0
0
0
0
0
0
0
0
0
0
0
0
0
0
0
0
0
0
0
0
0
0
0
0
0
0
0
0
0
0
0
0
0
0
0
0
0
0
0
0
0
0
0
0
0
0
0
0
0
0
0
0
0
0
0
0
0
0
0
0
0
0
0
0
0
0
0
0
0
0
0
0
0
0
0
0
0
0
0
0
0
0
0
0
0
0
0
0
0
0
0
0
0
0
0
0
0
0
0
0
0
0
0
0
0
0
0
0
0
0
0
0
0
0
0
0
0
0
0
0
0
0
0
0
0
0
0
0
0
0
0
0
0
0
0
0
0
0
0
0
0
0
0
0
0
0
0
0
0
0
0
0
0
0
0
0
0
0
0
0
0
0
0
0
0
0
0
0
0
0
0
0
0
0
0
0
0
0
0
0
0
0
0
0
0
0
0
0
0
0
0
0
0
0
0
0
0
0
0
0
0
0
0
0
0
0
0
0
1
1
1
1
1
1
1
1
1
1
1
1
1
1
1
1
1
1
1
1
1
1
1
1
1
1
1
1
1
1
1
1
1
1
1
1
1
1
1
1
1
1
1
1
1
1
1
1
1
1
1
1
1
1
1
1
1
1
1
1
1
1
1
1
1
1
1
1
1
1
1
1
1
1
1
1
1
1
1
1
1
1
1
1
1
1
1
1
1
1
1
1
1
1
1
1
1
1
1
1
1
1
1
1
1
1
1
1
1
1
1
1
1
1
1
1
1
1
1
1
1
1
1
1
1
1
1
1
1
1
1
1
1
1
1
1
1
1
1
1
1
1
1
1
1
1
1
1
1
1
1
1
1
1
1
1
1
1
1
1
1
1
1
1
1
1
1
1
1
1
1
1
1
1
1
1
1
1
1
1
1
1
1
1
1
1
0
0
0
0
0
0
0
0
0
0
0
0
0
0
0
0
0
0
0
0
0
0
0
0
0
0
0
0
0
0
0
0
0
0
0
0
0
0
0
0
0
0
0
0
0
0
0
0
0
0
0
0
0
0
0
0
0
0
0
0
0
0
0
0
0
0
0
0
0
0
0
0
0
0
0
0
0
0
0
0
0
0
0
0
0
0
0
0
0
0
0
0
0
0
0
0
0
0
0
0
0
0
0
0
0
0
0
0
0
0
1
1
2
2
3
6
7
7
7
7
7
7
14
14
16
16
16
16
16
17
18
18
18
17
17
17
17
17
17
17
17
17
18
18
18
18
18
18
18
18
18
18
18
18
18
18
18
18
18
18
18
18
18
18
18
18
18
18
18
18
18
19
19
19
19
19
19
19
19
19
19
19
19
20
20
20
20
20
20
20
20
20
20
20
20
20
20
20
20
20
20
20
20
20
20
20
21
21
21
21
21
21
21
21
21
21
21
21
21
21
21
21
21
21
20
16
14
12
11
11
11
9
9
9
9
9
8
8
8
8
8
8
9
9
9
9
9
9
9
10
11
11
11
11
11
10
11
11
11
11
11
11
11
11
11
11
11
10
10
10
10
10
10
10
10
11
11
11
11
10
11
11
12
13
13
13
13
13
13
13
13
13
13
13
13
13
13
13
13
13
13
13
13
13
14
14
14
14
14
14
14
14
14
14
15
15
16
16
16
16
16
16
16
16
16
16
16
16
16
16
16
16
16
16
16
16
16
16
16
16
16
16
16
16
15
15
15
16
16
16
17
17
17
18
18
18
18
18
18
18
18
18
17
17
16
16
16
16
16
16
15
14
14
15
15
15
15
15
15
16
16
16
14
14
14
14
14
14
14
14
14
14
15
15
15
15
14
14
15
16
16
16
16
16
14
13
14
14
14
14
14
14
14
14
14
14
14
14
14
14
14
14
14
14
14
14
14
15
15
16
16
16
16
16
17
17
17
18
16
17
17
18
18
18
18
18
18
20
20
20
20
21
21
21
21
23
23
23
23
24
24
25
22
22
20
22
22
22
22
22
22
22
22
22
22
24
24
24
24
25
26
26
26
26
27
27
27
28
28
28
28
28
28
28
30
29
29
29
28
28
28
28
28
28
28
28
28
28
28
28
28
28
29
29
29
29
28
28
28
28
28
28
28
28
28
28
28
28
28
28
28
28
28
28
29
30
30
30
30
30
31
31
31
31
31
31
31
32
32
32
32
32
32
32
32
32
34
33
33
33
33
33
33
33
33
33
33
33
33
33
33
33
32
28
29
22
22
20
21
22
23
24
24
24
24
24
24
26
24
24
23
23
22
22
22
22
22
22
22
22
22
22
22
22
22
22
22
23
23
23
23
23
24
21
21
21
21
21
21
21
22
22
23
23
23
27
27
27
27
26
26
26
26
26
26
28
28
28
28
28
28
28
28
28
28
28
28
28
29
29
29
29
29
29
29
29
29
29
29
29
29
29
29
29
29
29
29
29
29
29
29
26
26
26
27
27
27
27
27
27
25
25
25
25
24
23
23
23
23
23
23
23
23
23
23
23
24
24
24
24
24
23
23
23
23
23
23
23
23
24
23
23
23
23
23
23
23
24
24
24
24
24
23
23
23
21
19
19
19
19
19
20
20
20
18
17
17
17
17
17
17
17
16
15
15
14
14
13
13
12
12
12
12
12
14
14
15
15
15
16
16
16
16
16
16
16
16
16
16
16
16
16
17
18
18
18
18
19
19
19
19
19
19
19
19
19
19
19
19
19
19
19
19
20
20
20
20
20
20
20
19
19
19
19
19
18
18
18
18
18
18
16
18
18
18
18
18
18
18
18
18
19
18
18
18
18
18
18
18
19
19
19
19
19
19
19
19
19
19
19
19
19
19
19
19
19
19
19
19
19
19
19
19
19
20
20
20
20
20
18
18
16
15
15
15
15
15
15
15
15
15
15
16
16
16
16
16
16
16
16
15
15
15
15
17
17
16
16
16
16
16
16
14
14
14
14
13
12
12
12
12
12
12
12
12
12
12
12
12
12
12
12
12
12
12
12
12
12
13
13
13
13
13
13
13
14
14
14
14
15
15
15
15
15
15
14
13
13
13
15
14
12
12
10
10
10
10
10
10
10
10
10
9
10
10
10
10
10
10
10
10
10
10
10
10
10
10
10
10
10
10
10
10
10
10
10
10
10
10
10
10
10
10
10
10
10
10
10
10
10
10
10
10
10
10
10
10
10
10
10
10
10
10
10
10
9
9
9
9
9
9
9
9
9
9
9
9
9
9
9
9
9
9
9
9
9
9
8
8
8
8
8
8
8
8
8
7
8
8
8
8
8
8
8
6
6
5
5
5
5
5
4
4
4
4
3
3
3
3
4
4
4
4
4
3
2
2
2
2
2
2
2
2
2
2
2
2
2
2
2
2
2
2
2
2
2
2
2
2
2
2
2
2
1
1
1
1
1
1
1
1
1
1
1
1
1
1
1
1
1
1
1
1
1
1
1
1
1
1
1
1
1
1
1
1
1
1
1
1
1
1
1
1
1
1
1
1
1
1
1
1
1
1
1
1
1
1
1
1
1
1
1
1
1
1
1
1
1
1
1
1
1
1
1
1
1
1
0
0
0
0
0
0
0
0
0
0
0
0
0
0
0
0
0
0
0
0
0
0
0
0
0
0
0
0
0
0
0
0
0
0
0
0
0
0
0
0
0
0
0
0
0
0
0
0
0
0
0
0
0
0
0
0
0
0
0
0
0
0
0
0
0
0
0
0
0
0
0
0
0
0
0
0
0
0
0
0
0
0
0
0
0
0
0
0
0
0
0
0
0
0
0
0
0
0
0
0
0
0
0
0
0
0
0
0
0
0
0
0
0
0
0
0
0
0
0
0
0
0
0
0
0
0
0
0
0
0
0
0
0
0
0
0
0
0
0
0
0
0
0
0
0
0
0
0
0
0
0
0
0
0
0
0
0
0
0
0
0
0
0
0
0
0
0
0
0
0
0
0
0
0
0
0
0
0
0
0
0
0
0
0
0
0
0
0
0
0
0
0
0
0
0
0
0
0
0
0
0
0
0
0
0
0
0
0
0
0
0
0
0
0
0
0
0
0
0
0
0
0
0
0
0
0
0
0
0
0
0
0
0
0
0
0
0
0
0
0
0
0
0
0
0
0
0
0
0
0
0
0
0
0
0
0
0
0
0
0
0
0
0
0
0
0
0
0
0
0
0
0
0
0
0
0
0
0
0
0
0
0
0
0
0
0
0
0
0
0
0
0
0
0
0
0
0
0
0
0
0
0
0
0
0
0
0
0
0
0
0
0
0
0
0
0
0
0
0
0
0
0
0
0
0
0
0
0
0
0
0
0
0
0
0
0
0
0
0
0
0
0
0
0
0
0
0
0
0
0
0
0
0
0
0
0
0
0
0
0
0
0
0
0
0
0
0
0
0
0
0
0
0
0
0
0
0
0
0
0
0
0
0
0
0
0
0
0
0
0
0
0
0
0
0
0
0
0
0
0
0
0
0
0
0
0
0
0
0
0
0
0
0
0
0
0
0
0
0
0
0
0
0
0
0
0
0
0
0
0
0
0
0
0
0
0
0
0
0
0
0
0
0
0
0
0
0
0
0
0
0
0
0
0
0
0
0
0
0
0
0
0
0
0
0
0
0
0
0
0
0
0
0
0
0
0
0
0
0
0
0
0
0
0
0
0
0
0
0
0
0
0
0
0
0
0
0
0
0
0
0
0
0
0
0
0
0
0
0
0
0
0
0
0
0
0
0
0
0
0
0
0
0
0
0
0
0
0
0
0
0
0
0
0
0
0
0
0
0
0
0
0
0
0
0
0
0
0
0
0
0
0
0
0
0
0
0
0
0
0
0
0
0
0
0
0
0
0
0
0
0
0
0
0
0
0
0
0
0
0
0
0
0
0
0
0
0
0
0
0
0
0
0
0
0
0
0
0
0
0
0
0
0
0
0
0
0
0
0
0
0
0
0
0
0
0
0
0
0
0
0
0
0
0
0
0
0
0
0
0
0
0
0
0
0
0
0
0
0
0
0
0
0
0
0
0
0
1
1
1
1
1
1
1
2
2
2
2
2
2
2
2
2
2
2
3
3
3
3
3
3
3
3
3
3
3
3
3
3
3
3
3
3
3
3
3
3
3
3
3
3
3
3
3
3
3
3
3
3
3
3
3
3
3
3
3
3
3
3
3
3
3
3
3
3
3
3
3
3
3
3
4
4
4
4
4
4
4
4
4
4
4
4
4
4
5
5
5
5
5
6
6
6
6
6
6
6
6
6
6
6
6
6
7
7
7
7
7
7
6
6
6
6
6
6
6
6
7
8
7
7
7
6
6
7
7
7
7
7
7
7
7
7
7
7
7
7
7
7
7
7
7
7
7
7
7
7
7
7
7
7
7
6
6
6
6
6
6
6
6
6
6
6
6
6
6
6
6
6
6
6
6
6
6
6
6
6
6
6
6
6
6
6
6
6
6
6
6
6
7
7
7
6
6
6
6
6
6
5
5
5
5
5
5
5
5
5
5
5
5
5
5
5
5
5
5
5
5
5
5
4
4
4
4
4
4
4
4
4
4
4
4
3
3
3
3
3
3
3
3
2
2
1
1
1
2
2
2
2
2
2
2
2
2
2
2
2
2
3
3
3
3
4
4
4
4
4
4
4
4
4
4
4
4
4
4
4
4
4
4
4
4
3
3
3
3
3
3
3
3
3
3
3
3
3
3
3
3
3
3
3
3
3
3
3
3
3
3
3
3
3
3
3
3
3
3
3
3
3
3
3
3
3
3
3
3
3
3
3
3
3
3
3
3
3
3
3
3
3
3
3
3
3
3
3
3
3
3
3
3
3
3
3
3
3
3
3
3
3
3
3
3
3
3
2
2
2
2
2
0
0
0
0
0
0
0
0
0
0
0
0
0
0
0
0
0
0
0
0
0
0
0
0
0
0
0
0
0
0
0
0
0
0
0
0
0
0
0
0
0
0
0
0
0
0
0
0
0
0
0
0
0
0
0
0
0
0
0
0
0
0
0
0
0
0
0
0
0
0
0
0
0
0
0
0
0
0
0
0
0
0
0
0
0
0
0
0
0
0
0
0
0
0
0
0
0
0
0
0
0
0
0
0
0
0
0
0
0
0
0
0
0
0
0
0
0
0
0
0
0
0
0
0
0
0
0
0
0
0
0
0
0
0
0
0
0
0
0
0
0
0
0
0
0
0
0
0
0
0
0
0
0
0
0
0
0
0
0
0
0
0
0
0
0
0
0
0
0
0
0
0
0
0
0
0
0
0
0
0
0
0
0
0
0
0
0
0
0
0
0
0
0
0
0
0
0
0
0
0
0
0
0
0
0
0
0
0
0
0
0
0
0
0
0
0
0
0
0
0
0
0
0
0
0
0
0
0
0
0
0
0
0
0
0
0
0
0
0
0
0
0
0
0
0
0
0
0
0
0
0
0
0
0
0
0
0
0
0
0
0
0
0
0
0
0
0
0
0
0
0
0
0
0
0
0
0
0
0
0
0
0
0
0
0
0
0
0
0
0
0
0
0
0
0
0
0
0
0
0
0
0
0
0
0
0
0
0
0
0
0
0
0
0
0
0
0
0
0
0
0
0
0
0
0
0
0
0
0
0
0
0
0
0
0
0
0
0
0
0
0
0
0
0
0
0
0
0
0
0
0
0
0
0
0
0
0
0
0
0
0
0
0
0
0
0
0
0
0
0
0
0
0
0
0
0
0
0
0
0
0
0
0
0
0
0
0
0
0
0
0
0
0
0
0
0
0
0
0
0
0
0
0
0
0
0
0
0
0
0
0
0
0
0
0
0
0
0
0
0
0
0
0
0
0
0
0
0
0
0
0
0
0
0
0
0
0
0
0
0
0
0
0
0
0
0
0
0
0
0
0
0
0
0
0
0
0
0
0
0
0
0
0
0
0
0
0
0
0
0
0
0
0
0
0
0
0
0
0
0
0
0
0
0
0
0
0
0
0
0
0
0
0
0
0
0
0
0
0
0
0
0
0
0
0
0
0
0
0
0
0
0
0
0
0
0
0
0
0
0
0
0
0
0
0
0
0
0
0
0
0
0
0
0
0
0
0
0
0
0
0
0
0
0
0
0
0
0
0
0
0
0
0
0
0
0
0
0
0
0
0
0
0
0
0
0
0
0
0
0
0
0
0
0
0
0
0
0
0
0
0
0
0
0
1
1
1
1
1
1
1
1
1
1
1
1
1
1
1
1
1
1
1
1
1
1
1
1
1
1
1
1
2
2
2
2
2
2
2
2
2
2
2
2
2
2
2
2
2
2
2
3
3
3
3
3
3
3
3
3
3
3
3
3
3
3
3
3
3
2
2
2
2
2
2
2
2
2
2
2
2
2
2
2
2
2
2
2
2
2
2
2
2
2
2
2
2
2
2
2
2
2
2
2
2
2
2
2
2
2
2
2
2
2
2
2
3
3
3
3
3
3
3
3
3
3
3
3
3
3
3
3
3
3
3
3
3
3
3
3
3
3
3
3
3
3
3
3
3
3
3
3
3
3
3
3
3
3
3
3
3
3
3
2
2
2
2
2
2
2
2
2
2
2
2
1
1
1
1
1
1
1
1
1
1
1
1
1
1
1
1
1
1
1
1
1
1
1
1
1
1
1
1
1
1
1
1
1
1
1
1
1
1
1
1
1
1
1
1
1
1
1
1
1
1
1
1
1
1
1
1
1
1
1
1
1
1
1
1
1
1
1
1
1
1
1
1
1
1
1
1
1
1
1
1
1
1
1
1
1
1
1
1
1
1
1
1
1
1
1
1
1
1
1
1
1
1
1
1
1
0
0
0
0
0
0
0
0
0
0
0
0
0
0
0
0
0
0
0
0
0
0
0
0
0
0
0
0
0
0
0
0
0
0
0
0
0
0
0
0
0
0
0
0
0
0
0
0
0
0
0
0
0
0
0
0
0
0
0
0
0
0
0
0
0
0
0
0
0
0
0
0
0
0
0
0
0
0
0
0
0
0
0
0
0
0
0
0
0
0
0
0
0
0
0
0
0
0
0
0
0
0
0
0
0
0
0
0
0
0
0
0
0
0
0
0
0
0
0
0
0
0
0
0
0
0
0
0
0
0
0
0
0
0
0
0
0
0
0
0
0
0
0
0
0
0
0
0
0
0
0
0
0
0
0
0
0
0
0
0
0
0
0
0
0
0
0
0
0
0
0
0
0
0
0
0
0
0
0
0
0
0
0
0
0
0
0
0
0
0
0
0
0
0
0
0
0
0
0
0
0
0
0
0
0
0
0
0
0
0
0
0
0
0
0
0
0
0
0
0
0
0
0
0
0
0
0
0
0
0
0
0
0
0
0
0
0
0
0
0
0
0
0
0
0
0
0
0
0
0
0
0
0
0
0
0
0
0
0
0
0
0
0
0
0
0
0
0
0
0
0
0
0
0
0
0
0
0
0
0
0
0
0
0
0
0
0
0
0
0
0
0
0
0
0
0
0
0
0
0
0
0
0
0
0
0
0
0
0
0
0
0
0
0
0
0
0
0
0
0
0
0
0
0
0
0
0
0
0
0
0
0
0
0
0
0
0
0
0
0
0
0
0
0
0
0
0
0
0
0
0
0
0
0
0
0
0
0
0
0
0
0
0
0
0
0
0
0
0
0
0
0
0
0
0
0
0
0
0
0
0
0
0
0
0
0
0
0
0
0
0
0
0
0
0
0
0
0
0
0
0
0
0
0
0
0
0
0
0
0
0
0
0
0
0
0
0
0
0
0
0
0
0
0
0
0
0
0
0
0
0
0
0
0
0
0
0
0
0
0
0
0
0
0
0
0
0
0
0
0
0
1
1
1
1
1
1
1
1
1
1
1
1
1
1
1
1
1
1
1
1
1
1
1
1
1
1
1
1
1
1
1
1
1
1
1
1
1
1
1
1
1
1
1
1
1
1
1
1
1
1
1
1
1
1
1
1
1
1
1
1
1
1
1
1
1
1
1
1
1
1
1
1
1
1
1
1
1
1
1
1
1
1
1
1
1
1
1
1
1
1
1
1
1
1
1
1
1
1
1
1
1
1
1
1
1
1
1
1
1
1
1
1
1
1
1
1
1
1
1
1
1
1
1
1
1
1
1
1
1
1
1
1
1
1
1
1
1
1
1
1
1
1
1
1
1
1
1
1
1
0
0
0
0
0
0
0
0
0
0
0
0
0
0
0
0
0
0
0
0
0
0
0
0
0
0
0
0
0
0
0
0
0
0
0
0
0
0
0
0
0
0
0
0
0
0
0
0
0
0
0
0
0
0
0
0
0
0
0
0
0
0
0
0
0
0
0
0
0
0
0
0
0
0
0
0
0
0
0
0
0
0
0
0
0
0
0
0
0
0
0
0
0
0
0
0
0
0
0
0
0
0
0
0
0
0
0
0
0
0
0
0
0
0
0
0
0
0
0
0
0
0
0
0
0
0
0
0
0
0
0
0
0
0
0
0
0
0
0
0
0
0
0
0
0
0
0
0
0
0
0
0
0
0
2
3
3
3
3
3
3
3
3
3
3
3
4
4
4
4
4
4
4
4
4
4
5
5
5
5
5
5
5
5
5
5
6
6
6
7
7
7
7
8
8
8
9
9
9
9
9
9
9
9
9
9
9
9
9
9
9
9
9
10
10
10
10
10
10
10
10
10
10
10
10
10
10
11
11
11
11
11
11
11
11
11
11
11
12
12
12
12
13
13
13
13
13
13
13
13
13
13
13
13
13
13
12
12
12
12
12
12
12
12
12
12
12
12
12
12
12
12
12
12
12
12
12
12
12
12
12
12
12
12
12
12
11
12
11
10
10
10
10
10
11
11
11
11
11
11
9
9
9
9
9
9
9
9
9
9
9
9
9
10
10
10
10
10
10
10
10
10
10
10
8
7
7
7
7
7
7
7
7
7
7
7
7
7
7
7
7
7
7
7
7
7
7
7
7
7
7
8
8
8
8
8
7
7
7
7
7
7
7
6
6
6
6
6
6
6
7
7
7
7
7
7
7
7
7
7
7
7
7
7
7
7
7
7
7
7
7
7
7
7
7
6
6
6
6
6
5
5
5
6
6
6
6
6
6
6
6
6
6
6
6
6
6
6
6
6
6
6
6
5
5
5
5
5
5
5
5
5
5
5
5
4
4
4
4
4
4
4
4
4
4
4
3
3
3
3
3
3
3
3
3
3
3
3
3
3
3
3
3
3
3
3
3
3
3
3
3
3
3
3
3
3
3
3
3
3
3
3
3
3
3
3
3
2
2
3
3
3
2
2
2
2
2
2
2
2
2
2
3
3
3
4
4
4
4
4
5
5
5
5
5
5
5
5
5
5
5
5
5
5
5
5
5
5
5
6
6
6
6
6
6
6
6
6
6
6
7
7
7
7
7
7
7
6
6
6
6
7
7
7
7
7
7
7
7
7
7
7
7
7
7
7
7
7
7
7
7
7
7
8
8
8
8
8
8
8
8
8
9
9
9
9
9
9
9
9
9
9
9
9
9
9
9
9
10
10
10
10
10
10
10
10
10
10
10
10
10
10
10
10
10
10
10
10
10
10
10
10
10
10
10
10
10
10
10
10
10
10
10
10
10
10
10
10
10
10
10
10
10
10
10
10
10
10
10
10
10
10
10
10
10
10
10
10
10
10
10
10
10
10
10
10
10
10
10
10
10
10
10
10
10
9
9
9
9
9
9
9
9
9
9
9
9
9
9
9
9
9
8
7
5
4
4
4
5
6
6
6
6
6
6
6
6
6
6
6
6
6
6
6
6
5
5
5
5
5
5
5
6
6
6
5
5
5
6
6
7
7
8
8
7
7
8
8
8
8
8
8
8
8
8
8
8
8
9
9
9
9
8
8
9
9
9
9
9
9
9
9
9
9
9
9
9
10
11
11
11
11
11
11
11
11
11
11
11
11
11
11
11
11
11
11
11
11
12
12
12
12
12
12
12
12
12
12
12
11
11
11
11
11
11
11
12
12
12
13
13
13
13
13
13
13
13
13
13
13
12
13
13
13
13
13
13
13
13
13
13
13
13
13
13
13
13
13
13
13
13
13
13
13
13
13
13
13
12
11
11
11
11
11
9
9
9
8
10
10
10
10
9
9
9
9
9
9
7
7
7
8
8
8
8
8
8
8
8
8
8
8
8
8
8
8
8
8
8
8
8
8
8
8
8
8
8
8
8
8
8
8
8
8
7
6
6
6
6
6
6
6
6
6
6
6
6
6
6
5
5
5
7
7
7
6
6
6
6
6
6
6
6
6
6
6
6
6
6
6
6
6
6
6
6
5
6
6
6
6
6
6
6
6
6
6
6
6
6
6
6
6
6
6
6
6
6
6
6
6
6
6
6
6
6
6
6
6
6
6
6
6
6
6
6
6
6
6
6
6
6
6
6
7
7
7
7
7
7
7
7
7
7
7
7
7
7
7
7
7
7
7
7
7
7
7
7
7
7
6
6
6
6
6
6
5
5
5
5
3
3
3
3
3
3
3
3
3
3
3
3
3
3
3
3
3
3
3
2
2
2
2
2
2
2
2
2
2
1
1
1
1
1
1
1
1
1
1
1
1
1
1
1
1
1
1
1
1
1
1
1
1
1
1
1
1
1
1
1
1
1
1
1
1
1
1
2
2
2
2
2
2
2
2
2
2
2
2
2
2
2
2
2
2
2
2
2
2
2
2
2
3
3
3
3
3
3
3
3
3
4
4
4
4
4
4
4
4
4
4
4
4
4
4
4
4
4
4
4
4
4
4
4
4
4
4
4
4
4
4
4
4
4
4
4
4
4
4
4
4
4
4
4
4
4
4
4
4
4
4
4
4
4
4
4
4
4
4
4
4
4
4
4
4
4
4
4
4
4
4
4
4
4
4
4
4
4
4
4
4
4
4
4
4
4
4
4
4
4
4
4
4
4
4
4
4
4
4
4
4
4
4
4
3
3
3
3
3
3
3
3
3
3
3
3
3
3
3
3
3
2
2
2
2
2
2
2
2
2
2
2
2
2
1
0
0
0
0
0
0
0
0
0
0
0
0
0
0
0
0
0
0
0
0
0
0
0
0
0
0
0
0
0
0
0
0
0
0
0
0
0
0
0
0
0
0
0
0
0
0
0
0
0
0
0
0
0
0
0
0
0
0
0
0
0
0
0
0
0
0
0
0
0
0
0
0
0
0
0
0
0
0
0
0
0
0
0
0
0
0
0
0
0
0
0
0
0
0
0
0
0
0
0
0
0
0
0
0
0
0
0
0
0
0
0
0
0
0
0
0
0
0
0
0
0
0
0
0
0
0
0
0
0
0
0
0
0
0
0
0
0
0
0
0
0
0
0
0
0
0
0
0
0
0
0
0
0
0
0
0
0
0
0
0
0
0
0
0
0
0
0
0
0
0
0
0
0
0
0
0
0
0
0
0
0
0
0
0
0
0
0
0
0
0
0
0
0
0
0
0
0
0
0
0
0
0
0
0
0
0
0
0
0
0
0
0
0
0
0
0
0
0
0
0
0
0
0
0
0
0
0
0
0
0
0
0
0
0
0
0
0
0
0
0
0
0
0
0
0
0
0
0
0
0
0
0
0
0
0
0
0
0
0
0
0
0
0
0
0
0
0
0
0
0
0
0
0
0
0
0
0
0
0
0
0
0
0
0
0
0
0
0
0
0
0
0
0
0
0
0
0
0
0
0
0
0
0
0
0
0
0
0
0
0
0
0
0
0
0
0
0
0
0
0
0
0
0
0
0
0
0
0
0
0
0
0
0
0
0
0
0
0
0
0
0
0
0
0
0
0
0
0
0
0
0
0
0
0
0
0
0
0
0
0
0
0
0
0
0
0
0
0
0
0
0
0
0
0
0
0
0
0
0
0
0
0
0
0
0
0
0
0
0
0
0
0
0
0
0
0
0
0
0
0
0
0
0
0
0
0
0
0
0
0
0
0
0
0
0
0
0
0
0
0
0
0
0
0
0
0
0
0
0
0
0
0
0
0
0
0
0
0
0
0
0
0
0
0
0
0
0
0
0
0
0
0
0
0
0
0
0
0
0
0
0
0
0
0
0
0
0
0
0
0
0
0
0
0
0
0
0
0
0
0
0
0
0
0
0
0
0
0
0
0
0
0
0
0
0
0
0
0
0
0
0
0
0
0
0
0
0
0
0
0
0
0
0
0
0
0
0
0
0
0
0
0
0
0
0
0
0
0
0
0
0
0
0
0
0
0
0
0
0
0
0
0
0
0
0
0
0
0
0
0
0
0
0
0
0
0
0
0
0
0
0
0
0
0
0
0
0
0
0
0
0
0
0
0
0
0
0
0
0
0
0
0
0
0
0
0
0
0
0
0
0
0
0
0
0
0
0
0
0
0
0
0
0
0
0
0
0
0
0
0
0
0
0
0
0
0
0
0
0
0
0
0
0
0
0
0
0
0
0
0
0
0
0
0
0
0
0
0
0
0
0
0
0
0
0
0
0
0
0
0
0
0
0
0
0
0
0
0
0
0
0
0
0
0
0
0
0
0
0
0
0
0
0
0
0
0
0
0
0
0
0
0
0
0
0
0
0
0
0
0
0
0
0
0
0
0
0
0
0
0
0
0
0
0
0
0
0
0
0
0
0
0
0
0
0
0
0
0
0
0
0
0
0
0
0
0
0
0
0
0
0
0
0
0
0
0
0
0
0
0
0
0
0
0
0
0
0
0
0
0
0
0
0
0
0
0
0
0
0
0
0
0
0
0
0
0
0
0
0
0
0
0
0
0
0
0
0
0
0
0
0
0
0
0
0
0
0
0
0
0
0
0
0
0
0
0
0
0
0
0
0
0
0
0
0
0
0
0
0
0
0
0
0
0
0
0
0
0
0
0
0
0
0
0
0
0
0
0
0
0
0
0
0
0
0
0
0
0
0
0
0
0
0
0
0
0
0
0
0
0
0
0
0
0
0
0
0
0
0
0
0
0
0
0
0
0
0
0
0
0
0
0
0
0
0
0
0
0
0
0
0
0
0
0
0
0
0
0
0
0
0
0
0
0
0
0
0
0
0
0
0
0
0
0
0
0
0
0
0
0
0
0
0
0
0
0
0
0
0
0
0
0
0
0
0
0
0
0
0
0
0
0
0
0
0
0
0
0
0
0
0
0
0
0
0
0
0
0
0
0
0
0
0
0
0
0
0
0
0
0
0
0
0
0
0
0
0
0
0
0
0
0
0
0
0
0
0
0
0
0
0
0
0
0
0
0
0
0
0
0
0
0
0
0
0
0
0
0
0
0
0
0
0
0
0
0
0
0
0
0
0
0
0
0
0
0
0
0
0
0
0
0
0
0
0
0
0
0
0
0
0
0
0
0
0
0
0
0
0
0
0
0
0
0
0
0
0
0
0
0
0
0
0
0
0
0
0
0
0
0
0
0
0
0
0
0
0
0
0
0
0
0
0
0
0
0
0
0
0
0
0
0
0
0
0
0
0
0
0
0
0
0
0
0
0
0
0
0
0
0
0
0
0
0
0
0
0
0
0
0
0
0
0
0
0
0
0
0
0
0
0
0
0
0
0
0
0
0
0
0
0
0
0
0
0
0
0
0
0
0
0
0
0
0
0
0
0
0
0
0
0
0
0
0
0
0
0
0
0
0
0
0
0
0
0
0
0
0
0
0
0
0
0
0
0
0
0
0
0
0
0
0
0
0
0
0
0
0
0
0
0
0
0
0
0
0
0
0
0
0
0
0
0
0
0
0
0
0
0
0
0
0
0
0
0
0
0
0
0
0
0
0
0
0
0
0
0
0
0
0
0
0
0
0
0
0
0
0
0
0
0
0
0
0
0
0
0
0
0
0
0
0
0
0
0
0
0
0
0
0
0
0
0
0
0
0
0
0
0
0
0
0
0
0
0
0
0
0
0
0
0
0
0
0
0
0
0
0
0
0
0
0
0
0
0
0
1
1
1
1
1
1
1
1
1
1
2
2
2
2
2
2
2
2
2
2
2
2
3
3
3
4
5
5
5
5
5
5
5
5
6
6
6
6
6
6
6
6
6
6
6
6
6
6
6
6
6
6
6
6
6
7
7
7
7
7
7
7
7
7
7
7
7
7
7
7
7
7
7
7
7
8
8
8
8
8
8
8
9
9
9
9
9
9
9
9
9
9
9
9
9
9
9
9
9
9
9
9
9
10
10
10
10
10
10
10
10
10
10
10
10
10
10
10
10
10
10
11
11
11
11
11
11
11
11
11
11
11
11
11
11
11
11
10
10
10
10
10
10
9
9
9
8
7
7
7
7
7
7
7
7
7
7
7
7
7
7
7
7
7
7
6
6
5
5
5
5
5
5
5
5
5
4
4
4
4
4
4
4
4
4
4
4
4
4
4
4
4
4
5
5
5
5
5
5
5
5
5
5
5
5
5
4
4
4
4
4
4
3
3
3
3
3
3
3
3
3
1
1
1
1
1
1
1
1
1
1
1
1
1
1
1
1
1
1
1
1
1
1
1
1
1
1
1
1
1
1
1
1
1
1
1
1
1
1
1
1
1
1
1
1
1
1
1
1
1
1
0
0
0
0
0
0
0
0
0
0
0
0
0
0
0
0
0
0
0
0
0
0
0
0
0
0
0
0
0
0
0
0
0
0
0
0
0
0
0
0
0
0
0
0
0
0
0
0
0
0
0
0
0
0
0
0
0
0
0
0
0
0
0
0
0
0
0
0
0
0
0
0
0
0
0
0
0
0
0
0
0
0
0
0
0
0
0
0
0
0
0
0
0
0
0
0
0
0
0
0
0
0
0
0
0
0
0
0
0
0
0
0
0
0
0
0
0
0
0
0
0
0
0
0
0
0
0
0
0
0
0
0
0
0
0
0
0
0
0
0
0
0
0
0
0
0
0
0
0
0
0
0
0
0
0
0
0
0
0
0
0
0
0
0
0
0
0
0
0
0
0
0
0
0
0
0
0
0
0
0
0
0
0
0
0
0
0
0
0
0
0
0
0
0
0
0
0
0
0
0
0
0
0
0
0
0
0
0
0
0
0
0
0
0
0
0
0
0
0
0
0
0
0
0
0
0
0
0
0
0
0
0
0
0
0
0
0
0
0
0
0
0
0
0
0
0
0
0
0
0
0
0
0
0
0
0
0
0
0
0
0
0
0
0
0
0
0
0
0
0
0
0
0
0
0
0
0
0
0
0
0
0
0
0
0
0
0
0
0
0
0
0
0
0
0
0
0
0
0
0
0
0
0
0
0
0
0
0
0
0
0
0
0
0
0
0
0
0
0
0
0
0
0
0
0
0
0
0
0
0
0
0
0
0
0
0
0
0
0
0
0
0
0
0
0
0
0
0
0
0
0
0
0
0
0
0
0
0
0
0
0
1
1
1
1
1
1
1
2
2
3
3
3
3
3
3
3
3
3
3
3
3
3
3
4
4
4
4
4
4
4
4
4
4
4
5
5
5
5
5
5
5
5
5
5
5
5
5
5
5
5
5
5
5
5
5
5
5
5
5
5
5
5
5
5
5
5
5
5
5
5
5
5
5
5
5
5
5
5
5
5
5
5
5
5
5
5
4
4
5
5
5
5
5
5
5
5
5
5
5
5
5
5
5
5
5
5
5
5
5
5
5
6
6
6
6
6
6
6
6
6
6
6
6
6
7
7
7
7
7
7
7
7
7
7
7
7
7
7
8
9
9
9
9
9
9
9
9
9
9
9
11
11
11
11
10
9
9
10
10
10
10
10
10
10
10
10
10
10
10
10
10
10
10
11
11
14
14
14
14
14
14
15
19
19
19
19
19
19
19
19
19
19
20
20
20
20
20
20
20
20
20
20
20
21
21
21
22
22
23
23
23
23
23
23
24
23
23
23
22
22
22
22
22
23
23
23
23
23
23
23
25
25
25
25
25
25
25
25
25
25
25
25
25
25
25
25
25
25
25
25
25
25
24
24
24
24
24
24
24
24
24
24
24
24
24
24
24
24
24
24
24
24
24
24
28
28
28
28
28
28
28
28
28
28
28
28
28
28
28
31
32
32
32
32
33
33
34
34
34
34
34
34
35
35
36
35
34
34
34
34
29
28
29
29
28
28
28
28
28
28
32
28
28
28
26
27
27
28
28
28
28
28
28
28
28
28
28
28
29
29
30
30
30
30
30
30
30
30
30
30
30
30
31
32
32
32
32
32
32
31
32
32
32
33
33
33
33
33
33
33
33
33
33
33
33
33
33
33
33
33
33
34
34
34
35
35
35
36
36
36
36
36
36
36
36
36
36
38
38
38
38
39
39
39
39
38
34
32
28
28
27
27
27
27
28
28
28
28
28
29
29
30
30
30
29
29
30
31
31
31
31
31
31
31
31
31
31
31
31
30
30
30
30
30
30
30
30
30
31
31
31
32
32
32
33
34
34
33
34
35
34
34
33
33
33
33
33
33
33
33
31
31
30
30
31
31
30
29
29
29
30
30
28
27
24
24
24
24
24
22
22
22
22
23
23
23
23
23
23
23
23
25
25
25
26
26
26
26
26
26
25
25
25
27
27
28
28
28
28
28
28
28
28
28
28
28
28
27
27
27
27
27
27
25
25
25
24
23
23
17
16
16
16
16
16
16
16
16
16
16
14
14
14
14
14
14
14
14
14
14
14
15
16
16
16
16
16
16
16
16
16
16
16
16
16
16
16
16
16
17
17
17
16
16
16
16
16
17
17
17
17
17
17
17
17
17
17
17
17
16
17
14
13
13
13
13
13
13
13
13
13
13
16
14
14
16
17
17
17
17
17
17
17
17
17
17
17
17
17
16
16
16
16
16
17
16
16
16
17
17
17
17
17
17
17
17
15
15
15
16
16
16
16
16
16
16
16
17
17
17
17
17
17
17
17
17
17
17
17
17
17
17
17
17
17
18
18
18
18
18
18
18
16
18
18
18
18
18
19
19
19
19
20
20
20
20
20
20
20
20
20
20
20
20
20
20
20
20
20
20
20
21
22
24
24
24
24
24
24
24
24
24
26
26
26
26
27
27
27
26
23
21
21
21
21
18
18
19
18
17
17
17
19
19
19
19
20
22
22
22
22
23
23
23
23
24
24
24
24
24
24
24
26
26
26
26
27
27
27
27
27
27
27
27
27
27
27
27
27
27
27
27
27
27
27
31
32
33
33
34
34
34
35
36
36
36
36
36
36
36
36
37
38
38
38
38
38
39
39
38
37
37
39
38
38
38
38
39
40
40
40
40
41
41
41
42
41
41
41
40
40
40
40
40
40
40
40
40
42
42
42
41
41
40
39
38
37
37
38
38
38
39
38
38
35
35
35
35
35
35
35
34
34
34
34
32
31
30
30
31
31
31
32
32
35
34
34
34
34
33
34
34
34
34
36
36
35
35
35
35
35
35
35
35
35
36
37
37
37
37
37
37
35
35
35
35
35
35
35
35
35
38
38
39
39
40
40
39
39
39
39
36
36
33
33
33
33
32
31
29
26
26
25
25
26
26
26
26
26
26
26
26
26
25
24
24
23
23
23
23
22
21
22
22
25
24
24
25
25
25
25
25
25
25
25
25
26
26
26
26
26
26
26
26
26
25
25
26
26
26
26
26
26
27
27
29
29
31
32
32
32
33
32
32
32
32
31
31
31
31
34
37
37
37
37
38
38
38
38
38
38
38
38
38
38
39
40
40
40
44
46
46
46
45
45
46
47
46
46
46
46
46
46
46
47
47
47
47
47
47
47
46
46
47
47
47
45
45
43
44
44
44
46
47
47
49
49
49
50
50
50
50
50
50
51
53
54
54
54
54
55
55
55
55
55
56
56
57
58
58
58
58
58
58
60
60
59
59
60
62
63
64
64
64
64
64
64
64
64
65
64
64
64
64
64
65
67
67
67
67
67
67
67
67
68
68
68
68
68
68
67
67
58
55
55
55
55
55
55
55
55
55
54
53
53
51
51
45
45
45
42
41
37
36
36
36
36
38
38
38
38
38
38
38
38
38
38
38
38
38
38
39
39
39
39
39
39
39
40
40
39
39
39
39
39
39
38
37
34
32
32
32
32
33
33
33
33
34
33
32
32
27
27
27
25
24
24
24
24
24
20
20
20
19
19
17
17
17
16
16
17
17
17
17
17
17
17
17
17
18
18
18
18
18
18
18
18
18
18
18
18
18
18
18
17
17
17
17
17
17
17
17
17
17
17
17
17
17
17
17
17
17
17
18
18
18
18
18
18
18
18
18
18
18
18
18
18
18
18
18
18
18
17
17
16
16
16
16
16
16
16
16
16
16
16
13
12
12
12
12
12
11
11
11
11
10
9
9
8
8
8
6
6
6
6
6
6
5
5
5
5
5
5
5
8
9
10
11
11
11
11
11
11
11
11
11
11
11
11
11
11
11
11
11
11
11
11
11
9
9
9
9
9
9
9
9
9
9
9
9
9
10
10
10
10
10
10
10
11
11
11
11
11
11
11
11
10
10
8
8
8
8
8
8
8
8
8
9
9
9
9
9
9
9
9
9
9
9
9
9
9
9
9
9
9
9
9
9
9
9
9
9
9
9
9
9
9
9
9
9
9
9
9
9
7
7
7
7
7
7
7
7
7
7
7
7
6
7
7
7
7
7
7
7
7
7
7
7
8
8
8
8
8
8
8
8
8
8
8
8
7
6
6
6
6
6
6
6
6
6
6
6
6
6
6
6
6
5
4
3
3
3
3
3
3
3
4
4
4
4
4
4
4
4
4
4
4
4
4
4
4
4
4
4
3
3
3
3
2
2
2
2
2
2
2
2
2
2
2
2
2
2
2
2
2
2
2
2
2
2
2
2
2
2
2
2
2
2
2
2
2
2
2
2
2
2
2
3
3
3
3
3
3
3
3
3
3
3
3
3
3
3
3
3
3
3
3
3
3
3
3
3
3
3
3
3
3
3
3
3
3
3
3
3
3
3
3
3
3
3
3
3
3
4
4
4
4
4
4
4
4
4
4
4
4
4
3
3
3
3
3
3
3
3
3
3
3
3
3
3
3
3
3
3
3
3
3
4
4
4
4
4
4
5
5
5
5
5
4
3
3
3
3
3
3
3
4
4
4
4
4
4
4
4
4
4
4
4
4
4
4
4
4
4
5
5
6
6
6
6
6
6
6
6
6
6
6
6
6
6
6
6
6
6
6
6
6
6
6
6
7
7
7
7
7
7
7
7
7
7
7
7
7
7
8
8
8
8
8
8
8
8
8
8
8
8
8
8
8
8
9
9
9
9
9
9
9
9
9
9
9
9
9
9
9
9
9
9
8
8
8
8
8
8
8
10
11
11
11
11
11
13
13
13
13
13
14
15
15
15
15
15
15
15
15
15
15
14
14
14
14
14
14
14
14
14
14
15
15
15
15
15
15
15
15
15
15
15
15
15
15
15
15
15
16
16
16
16
16
16
16
16
16
16
16
16
14
14
14
13
13
13
13
12
14
14
14
14
14
14
14
14
14
13
13
13
13
13
13
13
13
13
14
14
14
14
14
14
14
15
15
15
16
16
16
16
16
16
16
16
16
16
16
15
15
15
15
15
15
15
15
15
15
14
14
14
14
13
13
13
13
13
13
13
13
13
13
13
13
13
13
15
15
15
15
15
15
15
15
15
15
14
14
11
11
11
11
11
11
11
13
13
13
13
13
13
13
13
13
13
13
13
13
13
13
13
13
13
13
13
13
13
13
13
13
14
14
14
14
14
14
14
14
14
14
14
13
13
13
13
13
13
13
14
14
14
14
14
14
14
14
14
14
14
14
14
14
14
14
14
14
14
14
14
15
15
15
16
16
16
16
17
17
16
16
15
16
15
14
14
14
14
14
14
14
15
15
16
16
16
17
17
17
17
17
17
17
17
17
17
17
17
18
18
18
19
19
19
19
19
19
19
19
19
19
21
21
21
19
20
20
20
21
21
21
21
21
22
22
22
22
22
23
23
23
23
23
23
23
22
22
22
22
23
22
22
22
22
22
22
22
22
22
22
22
22
22
23
23
23
23
23
23
23
23
23
23
23
23
23
22
22
21
22
22
21
22
21
21
21
21
20
20
20
20
20
20
20
20
20
20
20
20
20
20
20
19
19
19
19
19
18
18
18
18
18
18
18
18
18
18
18
18
18
18
18
18
18
18
18
18
18
18
18
18
17
18
18
18
18
18
18
18
18
18
18
18
17
17
17
16
16
17
17
17
17
17
16
16
15
15
14
14
14
15
15
17
19
20
19
19
21
21
21
21
22
22
22
22
22
22
22
22
23
23
22
22
22
18
18
18
18
18
18
19
19
20
20
25
25
25
25
25
25
25
26
26
26
26
26
26
26
27
27
26
26
26
26
26
26
26
26
27
27
27
27
27
27
27
27
27
27
27
27
27
27
27
27
28
28
28
28
28
28
28
28
28
28
28
28
28
28
28
28
28
28
28
28
28
28
28
28
29
30
30
30
30
30
30
30
30
30
30
30
28
27
27
27
27
26
26
26
23
22
20
19
19
19
20
21
21
20
20
20
20
20
20
20
20
20
20
20
20
20
20
20
21
21
22
22
21
21
21
21
21
21
20
20
17
17
17
17
17
17
20
20
21
21
21
21
21
21
21
21
21
21
20
20
20
20
20
20
20
19
19
18
18
19
19
19
19
20
20
20
19
18
18
18
21
21
21
21
21
21
21
21
21
21
20
19
18
18
18
19
19
19
19
19
19
18
18
18
18
18
18
18
18
18
18
16
16
16
16
16
16
16
16
16
16
16
17
17
17
17
17
17
16
16
16
16
16
16
20
20
20
20
20
20
19
19
19
19
19
19
19
19
19
19
20
20
20
20
20
20
21
21
21
23
23
23
23
23
23
23
23
23
23
23
21
21
21
21
21
19
19
19
20
22
22
22
22
22
22
22
22
22
22
22
22
22
18
17
17
17
17
17
16
16
16
16
16
16
16
17
17
17
17
17
17
17
17
17
17
17
18
18
18
19
19
19
19
20
20
20
20
21
21
21
21
21
21
21
22
22
22
22
22
22
22
22
22
22
23
23
23
23
23
24
24
24
24
24
24
24
24
24
24
24
24
24
24
23
23
23
23
23
23
22
21
20
18
18
18
18
17
17
17
17
17
18
16
16
16
16
16
16
16
16
16
16
16
15
15
15
15
15
15
15
15
15
15
15
14
13
13
13
13
13
13
13
13
13
13
13
13
13
13
13
13
13
13
13
13
13
13
13
13
13
13
12
12
12
12
12
11
11
11
11
8
8
7
6
5
5
5
5
5
5
5
5
5
4
4
4
4
4
4
4
4
4
4
3
3
2
2
2
2
2
2
2
2
2
2
2
2
2
2
2
1
1
1
1
1
1
1
1
1
1
2
2
2
2
2
2
2
2
2
2
2
2
2
2
2
2
2
2
2
2
2
2
2
2
2
2
2
2
2
2
2
2
2
2
2
2
2
2
2
2
2
2
2
2
2
2
2
2
1
1
1
1
0
0
0
0
0
0
0
0
0
0
0
0
0
0
0
0
0
0
0
0
0
0
0
0
0
0
0
0
0
0
0
0
0
0
0
0
0
0
0
0
0
0
0
0
0
0
0
0
0
0
0
0
0
0
0
0
0
0
0
0
0
0
0
0
0
0
0
0
0
0
0
0
0
0
0
0
0
0
0
0
0
0
0
0
0
0
0
0
0
0
0
0
0
0
0
0
0
0
0
0
0
0
0
0
0
0
0
0
0
0
0
0
0
2
2
2
2
2
3
3
3
3
3
3
3
4
4
4
4
4
4
4
4
4
4
4
4
4
4
4
4
4
4
4
4
4
4
4
5
5
5
5
6
6
6
6
6
6
6
6
6
6
6
6
6
6
6
6
6
6
6
6
6
6
6
6
6
6
6
6
6
6
6
6
7
7
7
7
7
7
7
7
7
7
7
7
7
7
7
7
7
7
7
7
7
7
7
7
7
7
7
7
7
7
7
7
7
7
7
7
7
7
7
7
7
7
7
7
7
7
7
7
7
7
7
7
8
7
7
7
7
7
7
7
7
7
7
7
7
7
7
7
6
6
6
6
6
5
5
5
5
5
5
5
5
4
4
4
4
4
4
4
3
3
3
3
3
3
3
3
3
3
2
2
2
1
1
1
1
1
1
1
0
0
0
0
0
0
0
0
0
0
0
0
0
0
0
0
0
0
0
0
0
0
0
0
0
0
0
0
0
0
0
0
0
0
0
0
0
0
0
0
0
0
0
0
0
0
1
1
1
1
1
1
1
1
1
1
1
1
1
1
1
1
1
1
1
1
1
1
1
1
1
1
1
0
0
0
0
0
0
0
0
0
0
0
0
0
0
0
0
0
0
0
0
0
0
0
0
0
0
1
1
1
2
3
3
3
3
3
3
3
3
3
3
3
3
3
3
3
3
3
3
3
3
3
3
3
3
3
3
3
3
3
3
3
3
3
3
3
3
3
2
2
2
2
2
2
2
2
2
2
2
2
2
2
2
2
2
2
2
2
2
2
2
2
2
2
2
2
2
2
2
2
2
2
2
2
2
2
2
2
2
2
2
3
3
3
3
3
3
3
4
4
4
4
4
4
5
5
5
5
5
5
5
5
5
5
4
3
3
3
3
3
3
3
3
3
3
3
3
3
3
3
3
3
3
3
3
3
3
3
3
3
3
3
3
3
2
2
2
2
2
2
2
2
2
2
2
2
2
2
2
2
2
2
2
2
2
2
2
2
2
2
2
2
2
2
2
2
2
2
2
2
2
2
2
2
2
2
2
2
2
2
2
2
2
2
2
2
2
2
2
2
2
2
2
2
2
2
2
2
2
2
2
2
2
2
2
2
2
2
2
2
2
1
1
1
0
0
0
0
0
0
0
0
0
0
0
0
0
0
0
0
0
0
0
0
0
0
0
0
0
0
0
0
0
0
0
0
0
0
0
0
0
0
0
0
0
0
0
0
0
0
0
0
0
0
0
0
0
0
0
0
0
0
0
0
0
0
0
0
0
0
0
0
0
0
0
0
0
0
0
0
0
0
1
1
1
1
1
1
1
1
1
1
1
1
1
1
3
3
3
3
3
3
3
3
3
4
4
4
4
4
4
4
4
4
4
4
5
5
5
6
6
6
6
6
6
6
6
6
6
6
6
6
6
6
6
6
6
6
6
6
6
6
6
6
6
6
6
6
6
6
6
7
7
8
8
8
8
8
9
9
9
9
9
9
9
9
9
9
9
9
9
9
9
9
9
9
10
10
10
10
10
10
10
10
10
10
10
10
10
10
11
11
11
11
11
11
11
11
11
10
10
10
10
10
10
10
10
10
10
10
10
10
10
10
11
11
11
11
11
11
11
11
11
11
11
11
11
11
11
11
11
11
11
11
11
11
11
11
11
11
10
10
10
10
10
10
10
10
10
10
10
10
10
10
10
10
10
10
10
10
10
10
9
9
9
9
9
9
9
9
9
9
9
9
9
9
9
9
9
9
9
9
8
8
7
7
5
5
3
1
1
1
1
1
1
0
0
0
0
0
0
0
0
0
0
0
0
0
0
0
0
0
0
0
0
0
0
0
0
0
0
0
0
0
0
0
0
0
0
0
0
0
0
0
0
0
0
0
0
0
0
0
0
0
0
0
0
0
0
0
0
0
0
0
0
0
0
0
0
0
0
0
0
0
0
0
0
0
0
0
0
0
0
0
0
0
0
0
0
0
0
0
0
0
0
0
0
0
0
0
0
0
0
0
0
0
0
0
0
0
0
0
0
0
0
0
0
0
0
0
0
0
0
0
0
0
0
0
0
0
0
0
0
0
0
0
0
0
0
0
0
0
0
0
0
0
0
0
0
0
0
0
0
0
0
0
0
1
1
1
1
1
1
1
1
1
1
1
1
1
1
1
1
1
1
1
1
1
1
1
1
1
1
1
1
1
1
1
1
1
1
1
1
1
1
1
1
1
1
1
1
1
1
1
1
1
1
1
1
1
1
1
1
1
1
1
1
1
1
1
1
1
1
1
1
1
1
1
1
1
1
1
1
1
1
1
1
1
1
1
1
1
1
1
1
1
1
1
1
1
1
1
1
1
1
1
1
1
1
1
1
1
1
1
1
1
1
2
2
2
2
2
2
2
2
1
1
1
1
1
1
1
1
1
1
1
1
1
1
1
1
1
1
1
0
0
0
0
0
1
1
1
1
1
1
1
1
1
1
1
1
1
1
1
1
1
1
1
1
1
1
1
1
1
1
1
1
1
1
1
1
1
1
1
1
1
1
1
1
1
1
1
1
1
1
1
1
1
1
1
1
1
1
1
1
1
1
1
1
1
1
1
1
1
1
1
1
1
1
1
1
1
1
1
1
1
1
1
1
1
1
0
0
0
0
0
0
0
0
0
0
0
0
0
0
0
0
0
0
0
0
0
0
0
0
0
0
0
0
0
0
0
0
0
0
0
0
0
0
0
0
0
0
0
0
0
0
0
0
0
0
0
0
0
0
0
0
0
0
0
0
0
0
0
0
0
0
0
0
0
0
0
0
0
0
0
0
0
0
0
0
0
0
0
0
0
0
0
0
0
0
0
0
0
0
0
0
0
0
0
0
0
0
0
0
0
0
0
0
0
0
0
0
0
0
0
0
0
0
0
0
0
0
0
0
0
0
0
0
0
0
0
0
0
0
0
0
0
0
0
0
0
0
0
0
0
0
0
0
0
0
0
0
0
0
0
0
0
0
0
0
0
0
0
0
1
1
1
1
1
1
1
1
1
1
1
1
1
1
1
1
1
1
1
1
1
1
1
1
1
1
1
1
1
1
1
1
1
1
1
1
1
1
1
1
1
1
1
1
1
1
1
1
1
1
1
1
1
1
1
1
1
1
1
1
1
1
1
1
1
1
1
1
1
1
1
1
1
1
1
1
1
1
1
1
1
1
1
1
1
1
1
1
1
1
1
1
1
1
1
1
1
1
1
1
1
1
1
1
1
1
1
1
1
1
1
1
1
1
1
1
1
1
1
0
0
0
0
0
0
0
0
0
0
0
0
0
0
0
0
0
0
0
0
0
0
0
0
0
0
0
0
0
0
0
0
0
0
0
0
0
0
0
0
0
0
0
0
0
0
0
0
0
0
0
0
0
0
0
0
0
0
0
0
0
0
0
0
0
0
0
0
0
0
0
0
0
0
0
0
0
0
0
0
0
0
0
0
0
0
0
0
0
0
0
0
0
0
0
0
0
0
0
0
0
0
0
0
0
0
0
0
0
0
0
0
0
0
0
0
0
0
0
0
0
0
0
0
0
0
0
0
0
0
0
0
0
0
0
0
0
0
0
0
0
0
0
0
0
0
0
0
0
0
0
0
0
0
0
0
0
0
0
0
0
0
0
0
0
0
0
0
0
0
0
0
0
0
0
0
0
0
0
0
0
0
0
0
0
0
0
0
0
0
0
0
0
0
0
0
0
0
0
0
0
0
0
0
0
0
0
0
0
0
0
0
0
0
0
0
0
0
0
0
0
0
0
0
0
0
0
0
0
0
0
0
0
0
0
0
0
0
0
0
0
0
0
0
0
0
0
0
0
0
0
0
0
0
0
0
0
0
0
0
0
0
0
0
0
0
0
0
0
0
0
0
0
0
0
1
1
1
1
1
1
1
1
1
1
1
1
1
1
1
1
1
12
12
13
15
16
16
20
20
20
21
22
22
22
22
22
22
22
23
24
24
24
24
24
24
24
24
26
27
27
27
27
27
27
27
27
27
27
27
27
27
27
27
28
28
29
30
31
31
32
33
33
33
35
36
36
36
36
36
36
36
36
37
37
37
37
38
38
38
38
38
38
38
38
38
39
40
40
40
40
41
41
41
41
41
42
43
43
44
44
45
45
45
45
45
47
47
48
48
48
48
48
47
47
47
48
49
50
50
50
50
50
50
50
49
49
50
50
50
50
50
50
50
50
49
50
50
48
47
47
46
46
44
44
44
43
42
40
41
41
41
40
40
38
38
39
39
44
45
45
45
45
45
47
47
47
47
47
47
47
47
48
48
49
49
49
49
49
49
49
50
50
50
54
56
57
57
57
57
57
57
58
58
58
59
58
57
58
58
59
59
59
59
59
60
60
60
60
60
60
60
60
60
60
61
61
61
61
61
61
61
62
62
62
63
63
63
64
65
62
62
61
61
59
60
60
60
60
60
61
61
62
62
63
63
61
61
61
60
60
61
61
61
61
61
60
60
59
60
60
59
58
58
57
57
59
59
59
59
59
59
59
59
59
59
59
56
53
51
50
49
49
48
48
48
48
48
48
49
49
49
49
49
50
50
50
50
50
50
50
50
50
50
50
50
49
47
46
43
43
39
39
39
39
42
42
42
41
40
40
40
39
39
39
39
40
35
35
35
36
36
36
35
35
35
35
35
35
35
35
38
37
38
38
38
39
39
39
39
41
41
38
38
38
36
36
35
35
34
34
35
37
37
36
36
36
36
36
36
36
37
35
35
36
36
36
36
36
36
39
39
43
44
47
47
47
47
46
45
45
46
46
46
46
46
46
47
47
47
47
46
46
46
46
46
45
45
45
45
45
45
45
45
45
45
44
44
44
45
45
45
46
47
47
47
47
48
48
48
49
49
50
50
50
51
51
51
51
51
52
52
52
54
54
54
54
54
54
54
54
55
52
52
52
51
51
51
51
51
49
49
49
46
46
46
46
46
46
45
45
45
45
45
44
45
45
45
45
45
45
45
45
45
45
45
45
44
44
44
44
43
42
42
42
42
42
42
43
43
43
43
43
43
43
43
43
42
42
41
40
37
37
37
37
38
38
39
38
37
37
38
40
37
36
35
38
38
38
38
38
38
38
38
38
38
39
39
39
39
39
39
39
35
33
31
32
29
29
25
25
25
23
23
23
23
22
21
21
22
23
24
23
22
22
21
22
21
21
21
21
21
20
20
20
20
20
22
22
22
23
23
23
23
23
24
24
24
26
26
26
26
26
26
26
28
28
30
32
33
34
34
33
33
33
33
33
34
34
33
32
32
32
32
32
32
32
32
32
32
34
34
34
35
38
38
38
38
38
39
40
41
41
41
41
42
42
42
42
42
41
42
44
44
44
46
48
51
54
54
54
54
54
55
54
54
54
53
52
52
52
54
56
69
68
68
69
69
69
70
71
71
71
71
71
71
71
72
70
69
69
70
70
70
70
70
71
71
71
71
70
71
71
71
71
72
71
72
72
72
72
72
73
73
73
74
74
74
73
73
73
73
73
73
73
73
72
72
72
73
73
73
73
73
73
73
73
73
73
73
73
73
73
73
73
72
72
72
72
72
72
72
72
72
72
72
72
72
72
72
73
73
73
74
72
72
72
73
72
67
67
67
68
67
67
66
65
65
67
62
55
44
37
36
36
36
36
36
36
36
36
36
36
33
32
32
32
32
32
32
32
36
34
34
34
33
34
34
34
36
37
38
39
38
36
36
37
39
39
42
42
43
44
47
47
47
47
47
45
45
45
48
48
47
47
46
46
46
47
48
49
49
49
50
51
51
54
52
50
50
50
50
50
50
50
50
52
54
53
54
55
56
57
57
57
57
58
58
60
60
60
59
59
59
60
60
60
60
60
60
60
60
60
63
64
67
68
68
68
69
70
70
71
72
72
73
73
75
77
77
77
78
78
84
84
84
85
85
85
85
85
88
87
89
89
90
90
90
92
94
93
93
92
92
92
92
92
92
92
92
92
93
94
94
94
95
95
96
99
99
99
99
99
99
99
99
99
100
100
98
99
98
98
98
98
99
99
99
100
100
101
98
98
94
91
88
88
81
81
82
82
81
77
77
77
76
76
76
74
75
75
73
75
73
73
74
76
76
76
76
76
76
76
75
74
75
75
75
74
75
75
75
75
75
75
77
77
76
75
76
75
77
77
77
76
76
76
77
77
78
78
71
71
71
72
70
73
73
73
72
72
74
73
79
80
79
77
72
62
61
62
64
63
63
63
62
63
63
63
64
64
64
64
65
65
65
65
65
65
64
64
64
64
66
66
69
67
69
68
68
67
68
68
68
69
69
70
70
70
71
71
71
71
71
70
70
70
70
75
75
75
75
75
77
77
78
78
78
79
79
79
79
81
82
81
81
82
81
81
81
83
83
83
83
83
83
83
84
85
85
84
84
84
84
84
84
84
84
85
85
84
84
84
84
84
84
84
84
84
83
83
83
82
82
83
83
83
83
83
83
83
83
84
85
85
86
86
86
86
84
84
83
83
82
70
69
64
63
62
60
60
60
59
58
58
59
60
60
60
60
62
63
63
63
63
64
64
62
62
61
60
57
54
52
52
52
53
55
54
55
55
55
55
54
54
54
53
53
52
52
54
56
55
53
51
49
49
47
48
48
48
48
47
47
46
46
46
46
46
46
46
45
45
46
46
46
47
47
48
48
48
47
46
45
45
44
44
43
41
41
41
41
42
42
43
44
44
44
45
45
45
45
45
45
44
44
44
44
44
43
43
44
43
43
42
42
42
42
42
41
41
41
41
42
43
44
44
43
43
41
40
39
39
40
40
36
36
36
36
36
35
35
35
35
35
35
35
35
35
35
34
34
34
34
34
34
34
34
34
35
35
35
35
35
35
35
35
36
36
37
37
35
35
35
35
35
35
34
31
26
24
24
25
25
25
25
25
25
25
24
24
24
24
22
22
22
22
22
22
23
22
20
20
19
19
18
18
18
18
18
18
18
18
17
17
17
16
16
16
16
16
16
16
15
16
15
15
15
15
16
16
16
16
16
16
16
16
16
16
14
14
15
15
15
16
16
16
16
17
17
17
17
17
17
17
17
17
17
17
17
17
17
17
17
17
17
17
18
18
18
18
18
17
17
17
17
17
16
16
16
16
15
15
15
14
12
12
12
11
11
11
14
15
16
16
16
16
16
16
16
16
16
17
18
19
19
19
21
21
21
21
21
21
23
23
23
25
24
25
25
25
25
25
25
25
25
25
25
25
25
25
25
25
25
26
28
29
29
29
29
29
29
28
28
28
28
29
29
29
29
29
29
29
29
29
29
29
29
29
29
31
31
31
31
31
31
31
31
31
31
31
32
32
32
32
32
31
31
30
30
30
30
30
30
30
29
29
29
29
29
29
29
30
30
30
30
30
30
30
30
31
33
33
32
32
32
33
33
33
34
34
38
38
38
37
37
37
37
37
37
37
37
37
37
37
37
37
37
37
37
37
38
39
39
38
38
38
38
39
39
39
39
39
39
40
40
40
38
38
38
38
38
37
35
35
35
35
35
36
37
37
37
37
37
37
37
38
39
38
36
35
34
34
34
36
36
36
36
38
40
40
40
41
42
42
43
42
42
43
42
41
42
41
41
42
42
41
41
42
42
43
44
46
46
46
46
46
46
48
50
52
52
53
52
50
50
49
49
49
45
45
45
45
45
45
45
45
45
45
45
45
45
45
45
45
45
45
45
45
44
44
44
45
46
46
46
47
47
47
47
47
47
47
47
47
47
47
47
50
50
50
50
50
50
50
50
50
50
50
51
51
51
51
51
51
51
51
51
51
51
51
51
50
50
50
49
45
43
41
41
41
38
38
39
39
38
38
37
34
34
34
34
34
33
33
33
35
39
39
39
37
37
37
37
37
39
39
39
39
39
39
39
39
39
40
41
43
46
46
46
46
46
48
48
50
50
50
52
52
52
52
52
52
54
54
53
53
53
53
53
53
54
54
54
55
55
54
54
54
55
55
55
56
56
56
56
56
56
56
56
56
55
55
55
54
51
50
50
50
50
50
50
50
50
50
50
50
50
50
50
50
50
50
50
50
50
50
50
50
50
50
51
52
52
52
51
51
51
51
51
51
51
51
52
52
52
53
54
54
55
56
56
58
60
59
59
58
61
58
59
59
50
50
50
50
50
51
51
51
52
52
52
52
52
52
52
52
53
53
53
53
54
52
54
53
52
52
52
54
54
65
65
65
67
68
67
68
69
69
69
70
68
67
67
67
66
67
67
70
73
74
73
73
73
73
73
74
75
77
77
78
79
79
79
79
80
80
80
80
82
83
83
86
86
86
85
85
85
85
86
86
86
86
86
86
86
87
87
87
87
88
89
89
90
90
90
90
91
91
91
91
91
93
94
94
94
94
94
94
96
96
96
97
96
96
97
98
98
98
98
98
98
98
98
98
101
101
102
102
102
101
98
93
93
93
93
93
95
94
94
94
90
85
84
83
81
77
76
73
71
71
70
71
71
69
69
69
69
68
67
67
66
66
66
67
66
65
62
56
54
54
51
51
51
50
50
50
48
48
43
41
40
39
40
40
40
40
40
40
39
39
38
38
38
38
38
38
34
34
33
30
30
29
28
28
28
28
28
28
28
28
28
27
27
27
27
28
28
28
28
28
28
28
28
29
29
29
29
29
29
29
29
27
26
23
23
23
22
22
22
21
19
19
19
18
18
18
18
17
17
17
16
15
15
15
13
13
13
13
13
13
13
13
13
13
13
13
13
12
11
11
11
11
11
11
11
11
11
11
11
11
10
10
10
10
9
9
9
9
9
9
9
9
9
9
10
10
10
10
10
10
10
11
10
10
10
10
10
10
8
8
8
8
8
9
9
9
9
9
9
9
8
8
8
8
8
8
8
8
8
8
8
8
8
8
8
8
8
8
9
9
9
9
9
9
8
8
8
8
8
8
8
8
8
8
8
8
8
8
8
8
8
8
8
8
8
8
8
8
8
8
8
8
8
8
8
8
8
8
8
8
8
8
8
8
8
8
8
8
8
8
8
8
8
9
9
9
9
9
9
9
9
9
9
9
9
9
9
10
10
10
10
10
10
10
10
10
10
10
10
10
10
10
10
9
9
9
9
9
9
9
9
9
9
9
9
9
9
9
9
9
9
9
9
9
9
9
9
9
8
8
8
8
8
8
8
8
8
8
8
8
8
8
8
8
8
8
8
8
8
8
8
7
7
7
7
7
7
7
6
6
6
6
6
6
5
5
3
2
2
2
2
2
2
2
2
2
2
2
2
2
2
2
2
2
2
2
2
2
2
2
2
2
2
2
2
2
2
2
2
2
2
2
2
2
2
0
0
0
0
0
0
0
0
0
0
0
0
0
0
0
0
0
0
0
0
0
0
0
0
0
0
0
0
0
0
0
0
0
0
0
0
0
0
0
0
0
0
0
0
0
0
0
0
0
0
0
0
0
0
0
0
0
0
0
0
0
0
0
0
0
0
0
0
0
0
0
0
0
0
0
0
0
0
0
0
0
0
0
0
0
0
0
0
0
0
0
0
0
0
0
0
0
0
0
0
0
0
0
0
0
0
0
0
0
0
0
0
0
0
0
0
0
0
0
0
0
0
0
0
0
0
0
0
1
1
1
1
1
1
1
1
1
1
1
1
1
1
1
1
1
1
1
1
1
1
1
1
1
1
1
1
1
1
1
1
1
1
1
1
1
1
1
1
1
1
1
1
1
1
1
1
1
1
1
1
1
1
1
1
1
1
1
1
1
1
1
1
1
1
1
1
1
1
1
1
1
1
1
1
1
1
1
1
1
1
1
1
1
1
1
1
1
1
1
1
1
1
1
1
1
1
1
1
1
1
1
1
1
1
1
1
1
1
1
1
1
1
1
1
1
1
1
1
1
1
1
1
1
1
1
1
1
1
1
1
1
1
1
1
0
0
0
0
0
0
0
0
0
0
0
0
0
0
0
0
0
0
0
0
0
0
0
0
0
0
0
0
0
0
0
0
0
0
0
0
0
0
0
0
0
0
0
0
0
0
0
0
0
0
0
0
0
0
0
0
0
0
0
0
0
0
0
0
0
0
0
0
0
0
0
0
0
0
0
0
0
0
0
0
0
0
0
0
0
0
0
0
0
0
0
0
0
0
0
0
0
0
0
0
0
0
0
0
0
0
0
0
0
0
0
0
0
0
0
0
0
0
0
0
0
0
0
0
0
0
0
0
0
0
0
0
0
0
0
0
0
0
0
0
0
0
0
0
0
0
0
0
0
0
0
0
0
0
0
0
0
0
0
0
0
0
0
0
0
0
0
0
0
0
0
0
0
0
0
0
0
0
0
0
0
0
0
0
0
0
0
0
0
0
0
0
0
0
0
0
0
0
0
0
0
0
0
0
1
1
1
1
1
1
1
1
1
1
1
1
1
1
1
1
1
1
1
1
1
1
1
1
1
1
1
1
1
2
2
2
2
2
2
2
2
2
2
2
2
2
2
2
2
2
2
2
2
2
2
2
2
2
2
2
2
2
2
2
2
2
2
2
2
2
2
2
2
2
2
2
2
2
2
2
2
2
2
1
1
1
1
1
1
1
1
1
1
1
1
1
1
1
1
1
1
1
1
1
1
1
1
1
1
1
1
1
1
1
1
1
1
1
1
1
1
1
1
1
1
1
1
1
1
1
1
1
1
1
1
2
2
2
2
2
2
2
2
2
2
2
2
2
2
2
2
2
1
1
1
1
1
1
1
1
1
1
1
1
1
1
1
1
1
1
1
1
1
1
1
1
1
1
1
1
1
1
1
1
1
1
1
1
1
1
1
1
1
1
1
1
1
1
1
1
1
1
1
1
1
1
1
1
1
1
1
1
1
1
1
1
1
1
1
1
1
1
1
1
1
1
1
1
1
1
1
1
1
1
1
1
1
1
1
1
1
1
1
1
1
1
1
1
1
1
1
1
1
1
1
1
1
1
1
1
1
1
1
1
1
1
1
1
1
1
1
0
0
0
0
0
0
0
0
0
0
0
0
0
0
0
0
0
0
0
0
0
0
0
0
0
0
0
0
0
0
0
0
0
0
0
0
0
0
0
0
0
0
0
0
0
0
0
0
0
0
0
0
0
0
0
0
0
0
0
0
0
0
0
0
0
0
0
0
0
0
0
0
0
0
0
0
0
0
0
0
0
0
0
0
0
0
0
0
0
0
0
0
0
0
0
0
0
0
0
0
0
0
0
0
0
0
0
0
0
0
0
0
0
0
0
0
0
0
0
0
0
0
0
0
0
0
0
0
0
0
0
0
0
0
0
0
0
0
0
0
0
0
0
0
0
0
0
0
0
0
0
0
0
0
0
0
0
0
0
0
0
0
0
0
0
0
0
0
0
0
0
0
0
0
0
0
0
0
0
0
0
5
18
19
19
19
19
20
20
37
37
38
39
40
40
40
41
42
42
43
48
49
53
55
58
58
65
66
66
66
66
66
66
66
67
67
69
69
69
73
73
73
73
73
74
74
74
74
74
77
77
77
77
77
77
77
77
77
77
77
77
78
78
79
79
79
79
80
80
80
80
80
80
80
80
80
80
80
80
80
80
80
80
81
81
82
82
82
82
82
84
84
84
85
85
85
85
84
83
83
83
84
85
85
84
84
84
84
84
84
84
84
84
84
85
84
84
84
87
80
79
78
78
76
82
82
82
83
83
82
79
80
82
82
81
79
77
76
82
83
83
83
83
83
83
83
83
83
83
83
83
83
83
83
84
85
85
86
86
89
90
88
86
85
88
85
85
84
82
83
77
71
64
62
62
60
61
61
64
64
62
62
60
60
60
60
60
64
65
63
61
61
61
61
61
62
62
63
63
63
62
61
62
62
62
62
62
62
62
62
62
62
62
62
62
62
62
62
62
62
62
61
63
63
60
62
62
62
62
62
62
63
63
63
63
63
64
63
62
62
62
62
62
62
62
62
62
62
62
61
62
62
61
61
62
64
64
62
62
61
61
60
60
60
60
58
57
57
57
57
57
57
58
58
57
57
54
54
52
52
52
51
51
50
50
48
48
48
47
47
48
47
46
46
45
43
37
31
28
28
27
27
27
27
27
27
27
28
28
28
28
28
28
28
28
28
29
29
30
30
30
30
29
29
29
29
29
29
29
29
29
28
29
29
29
29
29
29
29
29
29
29
29
29
30
30
30
30
30
31
31
31
31
31
31
32
31
31
30
30
29
30
30
30
29
28
31
31
31
31
31
32
30
30
30
30
30
30
30
25
24
24
24
27
27
29
31
31
31
32
32
32
34
34
34
34
34
35
35
36
36
36
36
36
36
36
36
36
36
37
37
37
37
37
37
37
37
37
37
39
39
39
39
39
41
41
41
41
41
42
43
43
43
42
43
43
43
43
43
43
43
43
43
43
43
43
43
43
43
44
44
45
45
45
46
46
46
46
46
46
46
46
46
46
46
46
46
45
45
45
45
45
46
46
47
47
46
47
45
41
41
37
31
28
27
27
27
27
27
27
27
27
27
27
27
27
27
27
27
27
27
27
27
27
27
26
26
26
26
27
28
28
28
27
27
28
30
30
30
28
28
28
28
28
28
27
27
26
26
26
27
26
26
26
26
26
26
27
27
27
27
27
27
26
24
24
22
22
22
22
23
24
24
24
25
25
25
25
25
25
25
25
25
25
25
25
24
24
24
23
23
22
22
21
21
21
19
18
18
18
18
18
16
16
17
17
17
17
17
17
17
17
17
17
17
17
17
17
17
17
17
17
17
18
18
18
18
18
18
18
18
18
18
18
18
18
18
18
18
18
18
18
18
18
17
17
17
17
17
18
17
14
14
14
14
15
15
15
15
15
15
13
13
14
14
14
11
11
11
11
11
11
11
11
11
13
13
14
14
14
14
14
16
16
16
18
19
20
20
21
21
21
21
21
21
21
21
21
23
24
24
24
23
22
23
23
24
24
24
24
23
24
25
25
26
26
26
26
26
26
26
26
26
27
27
27
26
25
25
25
31
33
38
40
41
43
44
44
44
47
47
49
49
49
49
49
49
49
49
49
49
50
50
50
51
51
51
51
51
52
52
52
52
52
52
52
52
51
51
52
52
52
52
52
52
52
53
53
54
54
54
54
54
54
55
54
54
54
54
54
54
54
54
54
53
52
53
54
55
55
55
55
55
55
55
55
55
55
55
56
56
57
57
58
59
59
59
59
58
58
58
58
60
56
56
52
51
51
50
50
50
50
50
50
50
50
50
50
50
50
50
48
48
48
48
48
48
47
47
47
48
48
46
47
47
47
47
47
47
49
51
51
52
54
54
54
53
53
52
52
52
51
51
51
50
50
50
50
48
48
48
48
47
47
38
35
32
31
31
31
31
31
32
33
33
32
31
31
31
31
31
31
29
31
31
32
34
34
34
34
35
35
35
35
36
36
35
34
32
31
32
32
34
34
37
38
36
36
36
38
38
40
40
40
40
46
45
45
45
45
45
46
47
47
47
46
49
49
49
49
49
50
49
49
50
49
49
49
48
48
46
45
45
46
46
46
46
46
46
46
45
45
45
45
44
42
40
40
40
40
41
41
41
41
41
41
40
40
40
40
40
41
41
41
41
41
41
41
41
41
41
41
41
41
42
41
41
41
41
41
41
41
43
43
43
43
43
43
43
44
44
44
43
43
43
43
43
43
43
43
43
43
43
43
43
43
42
42
42
42
42
40
36
35
35
35
35
35
35
35
33
33
33
33
33
33
33
33
33
33
33
33
33
33
34
34
33
32
31
31
26
25
17
16
16
16
16
16
16
16
17
17
17
17
16
17
15
15
15
15
15
15
15
15
15
15
15
15
15
15
15
14
14
14
14
13
13
11
11
11
11
11
11
10
10
10
10
10
10
10
11
10
10
12
12
12
12
12
11
11
9
9
9
9
9
9
10
10
10
10
10
10
10
10
10
10
10
9
9
9
9
10
10
10
10
10
10
10
10
10
10
10
10
10
10
10
10
10
10
10
10
11
11
12
12
12
12
13
13
13
13
14
14
14
14
14
15
15
15
15
15
15
16
16
16
18
18
18
18
17
17
17
17
18
17
17
17
19
19
20
20
21
21
23
23
24
25
26
26
26
26
26
26
26
27
28
28
30
31
31
32
32
32
32
37
41
41
42
42
42
42
42
42
43
43
44
45
45
48
48
48
49
48
48
48
49
49
51
50
51
51
50
50
50
50
50
50
56
68
69
69
69
70
69
73
73
73
74
82
83
83
83
83
84
85
96
101
105
106
107
108
108
108
110
110
113
113
114
114
114
114
114
114
115
116
116
116
116
116
116
116
117
119
119
120
120
120
121
121
122
121
121
121
121
121
121
122
122
124
124
124
124
124
124
124
126
126
126
126
126
126
126
126
126
126
126
126
127
127
128
127
127
127
127
127
125
126
127
125
120
118
121
119
119
119
119
119
119
118
118
117
117
116
116
116
115
115
114
114
114
114
114
114
114
114
114
114
113
113
111
110
106
106
106
106
106
106
104
105
105
103
88
88
87
87
83
81
80
79
74
72
65
66
57
55
47
45
44
44
44
43
43
44
43
40
39
39
39
39
38
38
38
39
39
39
39
39
39
40
40
40
40
41
41
41
41
40
37
35
33
33
33
32
32
32
32
32
32
31
28
26
26
26
26
26
26
24
24
24
24
25
25
24
24
24
24
24
24
24
24
24
24
24
24
20
19
19
19
21
21
21
21
21
21
21
22
19
19
19
20
20
20
20
20
20
20
21
21
21
20
20
20
20
20
20
20
20
20
19
19
19
19
19
19
19
19
19
19
19
20
20
20
19
19
18
18
18
18
18
18
18
18
18
20
20
20
20
20
20
20
19
20
20
18
17
17
17
17
17
17
16
16
16
16
15
15
14
14
14
14
14
15
16
17
18
18
18
18
18
18
18
19
19
19
19
19
19
19
19
19
19
19
19
19
20
20
20
20
21
21
21
21
22
22
22
21
19
18
18
18
18
18
18
18
18
18
17
17
16
16
15
15
15
15
15
15
15
15
15
15
15
15
15
15
15
15
15
15
15
16
16
16
16
16
16
16
17
17
18
18
18
20
22
22
22
22
22
22
22
22
25
28
29
35
35
36
38
42
59
59
65
65
65
66
67
69
71
76
76
76
76
76
75
75
76
77
79
80
83
83
84
91
94
97
101
101
102
103
104
104
104
105
107
107
107
109
109
109
108
110
108
108
109
110
110
111
114
116
116
118
119
123
122
126
126
126
126
127
127
128
128
128
128
130
132
132
132
132
132
134
134
136
136
136
136
136
136
137
138
139
140
139
139
139
139
139
139
140
140
137
136
134
134
137
137
137
137
138
138
139
139
139
139
138
138
138
140
141
143
139
136
133
127
124
124
124
125
128
128
128
126
126
126
126
125
124
123
122
122
123
123
123
123
123
127
127
127
127
126
131
131
130
130
130
130
130
130
131
135
136
136
142
142
141
143
134
134
134
127
126
113
113
113
102
102
96
94
94
94
94
90
90
91
92
92
90
90
89
91
90
91
90
87
83
83
81
80
80
80
80
80
80
79
79
82
81
80
80
79
78
78
79
79
79
79
77
77
78
80
80
80
80
81
81
82
82
82
82
83
86
87
87
87
87
87
89
89
88
90
90
90
91
91
93
95
93
93
93
93
107
107
108
110
110
112
110
106
104
101
100
94
94
94
94
96
96
96
96
97
97
98
93
93
95
95
95
95
95
95
97
97
93
93
90
91
88
88
89
83
83
85
86
86
87
88
89
89
87
85
85
85
84
81
80
80
80
83
85
86
86
86
90
90
90
94
94
94
93
94
97
96
97
97
97
97
97
97
97
98
98
99
99
99
100
100
100
99
100
101
101
101
104
104
104
105
105
104
104
104
104
105
105
108
108
108
108
107
107
105
97
95
95
93
92
90
89
87
83
81
79
78
78
78
78
77
78
80
77
79
78
78
75
74
73
74
78
78
78
77
77
78
79
79
78
79
79
81
83
84
86
85
84
86
86
86
85
85
85
87
87
88
88
88
88
88
88
90
91
91
91
91
91
92
92
92
92
92
92
92
92
92
92
92
93
92
92
93
92
92
92
92
93
92
93
93
94
94
94
94
94
94
93
94
91
90
92
86
85
83
84
86
80
79
80
78
80
80
81
82
80
80
81
80
83
83
83
83
83
83
83
84
84
85
85
86
87
88
89
90
90
90
92
92
91
91
91
91
90
82
81
81
78
69
63
61
61
64
65
65
65
65
66
66
66
67
66
65
65
63
63
63
64
64
65
69
69
69
69
69
69
68
68
68
70
71
71
71
71
71
71
72
72
71
71
72
72
74
75
73
71
71
71
71
71
71
72
72
72
73
73
73
73
73
73
73
73
73
70
71
70
62
59
59
57
53
53
53
50
50
52
52
52
52
52
53
53
53
53
54
54
56
56
55
55
55
55
55
55
55
56
58
58
58
58
58
58
58
58
58
58
55
50
50
50
51
51
51
51
51
51
51
53
53
52
52
52
53
54
54
54
54
54
55
52
52
52
51
47
45
45
44
44
44
44
48
49
49
49
49
49
46
46
46
47
48
46
45
44
44
44
44
44
44
44
45
46
46
46
45
46
46
46
47
47
47
47
47
47
46
45
40
37
38
38
38
38
37
37
38
38
38
37
36
36
36
36
36
36
36
36
35
34
34
34
34
34
34
36
36
36
36
38
38
38
38
38
39
41
41
44
44
47
48
49
49
50
50
50
49
49
49
49
46
45
45
45
46
46
48
49
49
49
50
50
50
50
50
50
50
50
50
50
50
50
50
50
50
50
49
49
49
49
48
48
48
48
45
44
42
41
41
41
41
41
44
45
45
45
45
43
40
41
41
42
42
42
42
44
44
44
45
45
45
45
45
45
45
45
46
46
45
47
48
48
48
50
50
50
50
51
51
51
54
55
56
56
56
56
57
58
59
60
62
63
63
64
64
64
64
64
64
64
64
63
64
65
65
65
65
65
65
66
66
67
67
67
67
67
66
66
66
[truncated: 16,110,508 more chars]
