# Supplementary material for: Transcriptome profiling of Variovorax paradoxus EPS under different growth conditions reveals regulatory and structural novelty in biofilm formation
Source: Access Microbiol. 2020 Apr 3;2(6):acmi000121. doi: 10.1099/acmi.0.000121 (PMC7494200; doi:10.1099/acmi.0.000121)
Supplement: Supplementary material 2 [file acmi-2-121-s002.zip › Supplemental Data S2/genomeBrowserFiles-stavlog/TrimmomaticSph3L1-2_TrimmomaticSph3L1-1_NC_014931_v1_m15_l33_fr.plus.wig]

track name=TrimmomaticSph3L1-2_PLUS color=0,0,255 graphType=bar viewLimits=0:171
fixedStep chrom=gi|319790694|ref|NC_014931.1| start=1 step=1
0
0
0
0
0
0
0
0
0
0
0
0
0
0
0
0
0
0
0
0
0
0
2
14
24
40
41
42
42
42
44
44
52
72
88
94
100
100
100
101
106
108
108
108
108
108
110
125
130
131
134
140
141
142
142
142
145
145
149
150
150
151
160
164
164
164
164
166
170
177
182
183
183
183
184
186
187
189
189
191
192
192
192
192
195
195
195
195
200
205
205
208
208
209
209
209
209
209
209
209
209
209
210
210
210
210
210
210
210
210
210
211
212
212
212
212
212
212
212
212
212
212
212
213
214
214
214
214
214
214
213
213
213
213
213
211
211
211
209
209
210
210
210
210
210
210
210
210
212
212
212
213
213
213
213
213
212
212
212
212
213
214
214
214
215
218
218
218
218
217
217
208
206
204
204
203
198
197
196
194
195
194
195
183
141
129
123
99
97
93
91
87
87
85
79
75
73
73
73
73
73
73
73
74
78
76
76
72
72
72
72
72
73
73
73
73
73
74
75
75
75
75
75
75
75
75
73
72
71
71
71
71
71
72
73
73
74
76
76
76
75
75
75
75
74
76
77
77
81
84
84
84
84
84
83
81
81
81
81
81
83
83
85
85
87
74
73
73
72
72
72
74
75
76
76
76
75
73
72
71
71
72
73
73
75
78
78
78
76
72
72
72
72
73
74
75
75
75
72
72
72
72
72
72
72
75
75
76
77
77
78
79
79
78
78
78
79
80
80
83
84
84
84
83
83
83
83
83
83
83
83
83
87
88
90
95
96
96
96
96
96
96
96
96
96
96
96
96
94
94
94
93
92
92
92
92
91
91
91
91
90
91
91
91
91
90
90
91
88
84
84
81
81
81
82
85
87
88
88
88
86
84
84
85
85
89
87
86
82
80
73
72
73
72
72
73
73
73
76
75
77
74
74
74
72
72
72
73
75
75
78
78
79
79
79
80
80
80
80
81
82
81
81
81
80
81
81
81
82
83
84
84
84
84
84
84
84
83
86
86
86
87
87
86
83
83
83
83
83
83
81
81
81
79
77
76
78
72
72
70
71
71
71
72
72
72
71
70
71
71
72
74
75
73
73
73
72
72
72
72
68
68
69
69
69
70
72
72
72
72
72
72
72
72
72
72
72
73
74
74
74
74
74
75
75
75
75
74
72
73
73
73
73
74
74
74
75
75
75
75
74
74
74
73
73
72
72
72
73
73
73
73
73
73
73
73
73
74
73
72
71
71
71
72
72
73
73
73
73
73
73
75
75
74
74
74
73
73
70
70
70
69
65
59
52
42
41
41
41
41
41
41
41
41
41
42
42
41
40
41
40
42
45
44
44
45
47
51
51
50
51
50
52
52
52
52
52
51
53
51
51
50
50
50
50
50
48
48
48
48
48
48
48
48
47
47
47
47
47
48
50
50
50
50
52
53
53
53
53
52
52
52
53
54
54
54
54
54
54
54
55
56
56
56
56
56
55
55
55
55
55
55
55
55
55
54
54
54
54
54
54
51
50
50
50
50
50
48
51
49
43
42
42
46
46
47
48
49
49
49
49
52
52
53
53
53
53
53
54
54
54
54
54
55
55
55
55
55
55
56
56
54
53
53
53
53
52
52
52
51
47
43
47
47
46
50
50
50
50
50
50
50
50
48
48
48
49
49
51
51
51
54
54
53
54
56
54
54
54
54
54
57
65
68
69
69
69
69
69
69
69
69
69
69
71
71
71
73
75
75
75
76
77
77
81
81
81
81
80
79
79
78
79
79
83
83
83
86
86
88
88
88
88
88
88
89
89
87
88
88
89
90
90
91
91
91
91
91
91
91
91
91
91
93
92
93
93
95
94
94
94
94
94
94
95
95
95
95
95
94
94
94
94
93
93
93
93
93
95
95
95
95
95
95
95
95
95
95
95
95
95
94
94
91
91
91
91
93
93
93
93
93
95
95
96
97
97
97
97
97
96
97
97
97
99
100
99
98
98
98
97
96
97
97
95
93
87
81
80
76
73
72
63
58
58
58
56
54
53
53
52
51
49
48
46
46
50
50
49
49
47
43
43
38
38
37
37
37
37
37
38
38
38
39
39
39
39
39
38
38
38
38
39
39
38
38
38
38
41
35
38
38
38
39
39
40
39
42
42
43
43
43
43
42
43
43
43
45
45
45
45
45
45
45
45
45
47
47
47
47
47
47
47
46
46
46
47
47
47
47
47
47
47
47
49
53
54
53
53
53
53
54
54
55
54
54
54
53
53
53
51
54
51
49
48
48
56
56
56
55
55
55
55
55
56
56
56
56
56
56
56
56
56
56
57
62
63
63
63
63
63
63
64
66
65
67
68
68
68
68
68
68
68
68
68
69
69
69
69
68
71
69
70
70
71
71
72
72
72
72
72
70
72
72
72
73
74
74
76
75
75
76
77
77
79
79
79
79
82
82
83
83
83
83
83
83
83
83
85
85
85
85
86
87
90
91
91
91
91
90
90
91
94
94
95
93
91
88
88
89
90
91
101
102
102
100
97
94
93
93
93
95
97
102
103
103
103
107
107
108
108
109
109
112
118
118
121
122
122
122
122
122
122
123
125
125
125
124
126
125
133
137
138
138
140
140
139
139
139
139
139
140
140
140
140
140
139
139
139
139
140
141
142
142
142
144
144
144
145
145
145
146
145
145
141
141
142
142
142
142
140
140
140
141
143
143
143
143
143
142
142
142
143
143
143
143
143
143
143
144
145
145
146
144
143
139
136
143
143
145
145
147
153
165
178
185
185
192
189
191
192
194
205
211
212
212
212
210
209
211
212
212
214
215
216
218
219
220
222
224
224
224
221
223
222
222
222
221
218
218
220
218
217
214
212
210
210
210
208
208
209
190
188
186
183
180
181
180
184
187
187
189
190
192
192
192
192
192
192
192
192
193
195
195
195
196
197
198
200
204
205
206
206
207
208
208
208
208
208
208
208
209
208
208
209
208
208
209
205
195
195
194
190
186
181
181
174
177
170
168
168
167
167
167
174
172
171
164
165
164
169
173
171
175
176
175
175
191
192
192
192
192
191
192
192
193
196
197
197
198
198
198
200
200
206
206
215
215
218
219
219
219
202
202
203
198
197
193
183
183
165
158
152
151
151
150
151
151
151
151
151
152
152
153
153
153
153
154
159
162
162
162
163
163
166
166
167
166
166
158
155
155
155
155
156
158
157
158
158
156
156
157
157
158
158
159
160
162
164
164
166
167
168
168
169
169
169
170
170
171
170
172
171
170
168
168
169
169
170
171
172
172
172
179
177
177
177
173
171
175
169
166
163
165
161
162
162
163
165
165
167
171
175
176
176
176
176
176
177
178
178
178
177
166
165
165
165
166
166
166
168
168
168
167
167
167
166
164
163
160
135
124
120
120
121
122
122
121
121
121
121
122
123
121
120
120
119
119
120
121
122
124
123
123
124
124
124
124
125
125
125
125
124
124
124
124
123
123
127
127
129
129
132
131
139
140
140
141
145
151
156
155
161
171
175
187
213
215
228
248
255
255
258
263
272
270
272
279
305
305
312
313
314
315
315
314
315
314
328
345
348
348
348
346
352
342
347
348
354
364
362
382
385
385
410
430
433
433
438
438
447
452
458
459
462
465
467
467
468
469
470
471
475
480
487
488
489
490
494
495
536
543
550
573
577
581
581
607
613
613
614
615
621
624
633
636
636
640
649
650
658
662
668
677
685
699
702
709
710
710
715
716
720
720
720
724
731
758
759
767
765
765
766
767
772
779
781
790
791
792
793
793
795
801
812
818
819
825
825
822
828
828
829
829
828
828
822
822
819
810
808
818
818
817
822
822
824
826
827
827
827
833
831
831
833
843
845
848
845
844
839
836
816
819
828
828
823
822
802
797
795
795
793
783
782
775
773
778
782
774
750
729
701
699
701
700
704
702
696
690
683
682
684
685
688
689
692
695
695
694
695
695
696
697
694
692
694
708
705
703
701
701
703
701
702
702
701
699
672
586
557
534
532
527
468
466
459
461
467
466
470
459
446
440
443
440
439
438
441
443
444
443
443
443
442
458
453
435
433
408
398
398
401
401
401
401
397
381
377
379
382
384
391
398
399
405
408
405
400
382
381
367
367
354
351
350
332
328
314
314
310
311
304
303
292
318
315
316
319
312
311
312
313
313
315
316
311
308
311
308
310
315
315
316
317
317
315
316
316
316
316
316
319
317
319
320
321
321
321
322
322
322
321
325
325
325
332
360
371
371
371
371
371
370
369
371
370
375
374
364
367
368
368
366
368
370
374
377
377
378
378
377
377
377
382
378
379
384
386
392
394
392
397
396
397
397
397
416
421
424
420
417
417
417
419
431
432
434
441
443
445
447
447
459
465
459
436
421
422
426
427
427
428
428
424
414
389
381
384
386
383
384
383
383
387
387
389
390
392
391
391
391
394
396
399
399
398
402
408
411
409
416
415
416
416
417
417
418
419
422
428
429
435
437
438
448
448
448
448
454
455
456
456
456
456
456
457
457
459
460
464
464
464
465
468
468
468
468
468
470
471
474
475
476
480
481
482
482
482
479
479
462
461
461
468
460
429
357
307
294
289
292
302
308
310
313
312
311
306
300
300
299
291
287
286
291
291
297
297
297
302
303
303
303
303
304
304
304
304
304
307
306
308
314
324
323
318
316
315
315
311
311
309
307
279
276
267
269
270
273
273
271
272
268
265
279
273
273
273
276
275
276
276
281
283
283
286
292
293
296
296
296
292
293
281
264
261
264
265
266
271
270
275
274
272
272
269
268
270
283
289
291
299
299
299
318
320
316
323
325
324
328
328
326
334
335
345
343
352
364
368
384
390
390
390
396
398
409
412
419
420
419
417
419
421
421
424
424
422
420
414
404
412
436
437
437
455
456
455
455
456
462
462
485
488
489
489
489
491
499
505
514
514
512
516
512
533
530
534
539
539
545
545
556
559
560
561
571
586
588
602
611
611
612
617
632
634
637
638
638
639
651
668
674
676
677
681
684
685
690
694
695
694
694
709
711
734
745
745
740
737
749
771
777
773
770
770
749
738
730
727
729
736
741
745
749
750
754
759
762
763
763
763
764
765
765
768
767
775
778
794
803
808
814
819
820
827
827
827
828
827
830
824
825
837
842
845
846
845
846
846
851
850
850
855
877
896
896
898
905
904
906
907
912
936
941
950
944
929
929
924
923
925
928
930
932
926
928
927
920
915
913
908
908
914
929
999
1003
1001
994
997
954
954
953
918
894
928
919
912
920
891
890
892
842
841
828
818
786
780
771
780
781
783
780
779
780
775
779
768
768
783
788
802
802
802
803
803
802
799
802
804
803
809
806
808
804
803
808
803
806
805
806
806
808
808
809
810
807
806
806
796
798
797
792
792
788
791
790
792
793
791
789
751
750
755
752
750
729
726
709
696
697
698
699
716
717
718
718
718
717
718
719
719
719
725
733
753
757
762
765
768
768
768
776
778
784
785
784
781
758
733
733
734
723
713
704
712
715
714
712
710
711
711
710
713
713
715
717
719
721
721
726
728
718
721
720
692
690
700
698
692
694
689
681
683
684
682
698
712
722
722
730
729
729
729
740
697
659
613
578
510
495
497
481
481
501
495
493
494
494
491
492
493
490
505
504
506
501
488
495
495
504
505
509
516
516
554
557
567
582
589
588
598
602
607
616
621
623
623
633
636
641
643
645
672
676
676
680
680
695
702
705
705
708
708
708
698
696
711
713
716
720
724
728
727
734
739
742
744
757
749
738
717
704
707
707
720
723
723
727
744
750
752
756
762
766
770
773
776
778
791
792
803
799
800
807
814
816
818
820
824
831
833
833
833
833
832
831
837
837
841
854
858
862
860
858
864
865
865
872
875
875
875
871
872
875
875
875
875
878
880
881
880
881
883
883
882
876
874
876
844
844
838
822
822
816
809
800
746
729
686
682
697
703
719
712
709
714
716
720
719
724
724
724
724
722
723
727
728
727
727
728
726
727
726
727
729
735
741
743
743
749
748
749
749
749
748
748
745
744
756
753
753
746
733
708
707
691
673
661
615
586
519
510
442
430
417
419
410
404
388
379
370
371
373
376
377
378
378
379
372
373
373
370
370
372
374
372
370
367
367
364
363
363
363
363
365
367
367
367
367
367
367
367
369
370
370
370
371
372
373
373
374
374
374
375
375
376
377
378
379
378
381
379
379
381
383
384
387
387
387
386
386
387
387
387
387
373
371
317
318
282
274
275
261
203
187
184
183
182
182
183
184
185
185
185
186
187
186
187
187
185
185
185
185
186
186
186
186
187
187
187
187
187
187
187
185
204
194
182
181
178
178
178
185
187
187
187
187
185
185
185
185
188
189
188
194
199
210
209
208
208
209
210
212
206
205
207
200
194
189
189
181
178
177
176
180
178
185
182
171
155
154
155
158
163
162
164
161
156
148
148
146
142
142
141
144
151
151
151
152
153
152
149
150
150
150
150
155
156
157
157
159
160
162
164
164
164
165
165
165
167
172
174
177
177
177
177
181
180
179
180
180
181
181
181
181
182
184
184
183
185
186
187
187
188
188
191
191
191
191
191
191
191
193
194
194
194
197
197
198
198
199
199
200
203
205
205
215
215
214
213
212
213
212
213
212
204
201
200
202
202
210
207
211
212
213
212
216
217
218
218
218
218
216
216
225
226
229
230
230
230
225
223
211
208
207
198
201
200
202
202
201
201
204
204
204
207
210
209
209
206
202
202
198
197
205
207
209
211
205
198
198
192
191
194
189
200
196
197
196
193
192
192
193
192
192
190
189
190
188
193
197
202
202
202
204
205
205
207
207
207
207
218
218
218
219
221
225
229
228
237
237
248
250
250
253
262
264
264
266
266
274
279
281
280
280
281
285
284
284
283
283
285
286
285
289
291
290
286
291
290
291
292
296
297
298
304
303
303
303
304
305
307
307
307
308
308
309
308
308
308
309
309
311
311
313
312
316
306
308
309
313
303
305
268
264
266
262
264
266
269
266
268
266
268
269
270
270
270
270
276
289
289
284
286
283
284
285
286
289
287
280
273
265
268
268
267
268
269
272
274
278
278
271
271
265
264
264
263
262
262
261
260
260
261
262
265
270
270
270
270
266
262
263
264
264
263
260
252
247
241
234
228
224
223
219
220
219
219
221
221
221
221
222
222
222
221
221
221
219
218
217
216
216
216
215
218
218
221
221
219
218
216
216
220
219
218
213
205
205
194
195
196
195
193
192
194
193
193
192
177
177
174
174
174
173
178
180
180
180
180
178
180
175
172
170
167
162
159
147
147
148
146
148
147
149
148
148
149
145
145
145
146
145
142
141
136
134
130
130
130
130
131
132
133
133
131
131
131
130
129
129
128
129
129
129
129
129
128
128
128
129
131
133
133
133
133
133
133
133
132
134
135
134
135
133
133
132
133
133
133
135
136
136
137
136
133
133
132
132
133
134
134
134
134
134
137
137
140
144
145
145
145
147
146
151
151
151
151
151
151
152
152
151
151
149
149
148
150
152
150
138
113
113
114
113
113
113
113
112
112
112
112
112
112
108
107
106
102
102
102
102
102
102
103
104
105
106
108
108
108
108
109
109
109
109
108
109
110
110
110
110
115
116
116
116
116
116
118
120
121
123
122
124
126
128
128
129
127
127
129
129
129
129
131
131
131
130
131
132
131
130
122
121
122
122
122
125
125
124
124
124
125
125
127
128
127
127
127
125
126
126
128
137
137
138
138
138
138
138
137
137
136
136
134
133
131
133
133
133
133
133
133
138
139
139
139
140
136
136
136
136
136
136
136
135
128
128
124
123
122
139
140
140
138
136
135
134
134
134
134
133
134
134
137
135
136
135
136
136
142
135
137
137
135
134
134
133
133
133
133
132
130
127
129
131
132
131
128
120
119
127
129
129
131
130
130
133
131
132
131
130
129
127
125
120
123
124
123
123
123
123
122
122
123
123
123
125
125
124
124
124
124
124
123
121
120
124
123
123
123
122
121
119
119
119
120
121
122
124
128
129
131
134
137
136
136
136
137
137
137
137
139
139
142
142
143
143
143
143
144
144
144
143
144
145
145
145
147
148
149
149
150
154
155
157
155
152
154
153
153
154
154
155
155
156
154
153
152
154
159
160
159
160
160
161
162
163
162
162
162
162
162
160
160
158
158
158
158
162
166
170
170
172
173
174
174
176
176
176
173
180
182
186
177
177
177
170
162
149
146
157
160
160
169
171
172
170
171
175
173
173
174
177
180
189
196
198
198
201
198
196
196
202
203
203
203
203
203
203
203
206
206
207
210
210
212
217
221
223
225
225
225
233
239
244
247
247
246
245
241
243
244
248
249
253
253
253
255
255
256
256
258
256
256
256
251
252
254
256
261
261
261
259
258
257
267
267
267
267
265
264
265
267
269
269
271
272
272
273
278
278
279
278
281
285
286
287
288
288
289
289
291
296
296
295
297
296
300
301
302
307
311
310
309
299
297
289
287
298
302
304
316
315
316
317
319
319
318
321
321
321
323
324
324
324
326
327
326
325
323
322
323
333
333
330
332
328
326
328
319
316
313
312
306
292
289
272
265
264
265
264
270
271
279
282
282
282
285
285
282
276
289
285
288
290
289
293
293
297
296
300
298
298
297
296
294
293
292
298
297
297
297
298
299
299
302
298
298
298
298
299
302
302
307
311
310
308
307
308
309
309
310
313
313
316
314
314
315
310
309
308
309
308
312
311
303
301
301
279
278
278
276
275
272
269
279
262
261
267
269
274
275
281
282
283
283
283
287
291
297
297
297
297
298
300
300
306
307
306
307
309
309
314
315
319
322
322
319
311
308
305
307
304
298
299
293
293
293
296
297
295
295
295
295
296
296
296
297
296
296
296
297
297
298
299
299
299
300
300
300
301
300
300
300
309
309
311
312
313
315
320
321
320
325
330
330
331
331
330
329
327
328
326
329
329
333
332
332
333
334
333
323
313
292
278
278
268
259
253
249
232
232
233
229
215
196
195
184
183
180
181
181
182
182
183
184
184
185
192
197
200
201
201
201
201
201
201
201
202
201
201
200
197
196
196
195
195
195
193
197
201
202
204
206
203
205
208
209
212
212
212
212
210
212
211
211
213
211
214
215
216
216
216
216
212
213
213
212
211
204
187
185
183
182
182
180
181
181
181
180
179
178
177
178
178
176
175
168
168
169
172
171
170
171
169
164
164
160
162
162
157
155
155
156
156
152
153
152
152
153
149
145
137
139
138
138
138
142
145
145
149
149
148
148
150
147
147
149
151
146
145
146
145
143
143
140
145
145
144
144
144
144
149
148
148
146
145
141
138
139
136
136
136
136
137
137
131
133
133
131
125
125
127
127
127
126
126
126
127
124
122
120
123
125
126
127
127
129
129
131
131
131
131
132
132
132
133
133
133
134
134
133
132
130
130
130
130
133
133
134
133
139
139
140
143
146
145
145
143
149
150
152
153
153
154
154
153
152
150
149
149
157
159
161
159
157
156
153
163
162
162
166
166
167
167
169
173
173
174
173
174
173
172
173
176
180
180
182
184
190
194
194
194
195
197
199
203
203
208
209
211
211
212
215
220
226
226
223
224
222
229
228
228
229
229
230
230
230
229
229
232
233
234
234
235
243
245
246
248
248
248
248
248
248
248
247
247
247
246
246
246
247
246
247
252
255
255
250
247
243
243
243
243
245
245
251
249
249
250
251
251
257
257
262
263
263
263
263
262
262
263
263
263
265
265
265
266
265
266
266
265
265
267
268
269
270
270
269
270
269
268
273
273
270
269
270
271
270
271
273
271
265
232
202
189
190
202
203
208
209
204
202
201
199
193
192
195
192
189
187
189
202
202
200
184
183
184
185
188
188
188
189
189
189
193
193
193
194
201
196
194
195
194
195
186
187
189
196
198
205
204
201
198
195
194
199
198
205
205
228
230
231
231
228
227
226
228
229
233
233
237
235
235
236
237
238
244
244
246
246
249
249
247
247
247
247
247
246
246
248
248
249
247
245
246
246
248
249
261
263
268
267
269
270
270
273
272
271
273
274
274
275
276
276
276
279
279
279
279
279
279
279
285
287
289
289
290
290
290
286
286
286
284
286
288
287
289
289
289
288
289
290
289
289
289
291
293
294
291
291
291
291
301
291
290
285
284
276
271
272
271
271
273
275
273
282
282
283
284
286
286
286
286
291
291
297
299
299
298
297
300
301
302
298
292
295
277
276
273
273
270
269
269
268
262
260
259
261
257
256
256
261
261
261
259
258
257
261
259
260
259
260
258
258
258
258
261
264
266
268
268
269
270
271
271
272
274
274
276
276
279
279
281
281
281
281
282
282
281
280
280
282
283
284
283
282
282
277
276
276
278
281
280
276
258
252
249
258
254
255
253
240
239
236
237
239
239
242
244
245
252
251
251
252
252
251
253
254
254
264
272
275
271
265
265
277
280
278
279
285
279
280
274
269
271
269
272
273
276
276
276
278
278
279
281
279
284
281
273
271
257
246
243
243
243
242
236
237
240
240
239
239
237
236
237
236
236
236
237
237
239
243
243
243
243
243
244
246
245
243
243
245
244
242
239
241
241
243
244
245
245
245
246
252
252
256
256
254
252
253
256
256
257
258
256
257
256
257
256
255
253
252
261
262
262
260
262
266
271
271
273
273
273
273
262
257
267
269
269
266
266
266
272
280
280
281
279
276
269
266
248
260
275
273
267
267
262
258
244
232
225
223
228
229
250
250
250
250
253
250
257
257
258
260
262
262
262
270
275
275
276
276
278
285
291
291
291
291
300
294
302
307
308
309
309
310
310
312
314
324
325
334
339
339
340
340
347
350
351
354
356
358
358
361
361
361
362
366
369
375
376
382
382
400
409
410
413
413
419
422
423
430
432
434
436
436
440
444
446
446
449
452
455
459
463
465
465
464
465
465
465
464
465
466
468
468
471
471
475
475
475
475
475
475
475
476
479
478
477
462
443
446
447
447
449
444
443
441
438
440
436
435
436
438
440
452
450
450
454
456
459
459
461
462
462
461
461
463
463
464
465
465
464
471
473
474
474
474
476
475
479
479
479
481
483
483
483
483
483
483
486
486
486
486
497
493
493
492
491
492
465
465
455
452
452
422
422
400
393
357
347
346
346
348
350
352
345
332
325
326
329
319
328
329
328
332
326
330
335
337
336
332
333
333
332
332
332
331
331
332
330
329
328
326
317
313
315
329
329
326
329
318
312
321
300
292
279
271
250
249
250
252
255
256
256
254
256
256
256
256
262
260
260
258
254
250
247
246
240
236
238
237
238
244
246
248
248
237
237
237
237
236
240
240
238
238
218
214
205
206
205
203
202
203
203
205
205
206
206
218
220
224
225
226
226
227
231
232
232
236
236
237
239
239
239
238
239
239
242
244
244
237
234
227
227
226
228
235
238
241
238
237
234
237
234
235
240
240
249
249
261
262
270
279
282
286
286
287
291
295
294
299
300
305
313
315
315
315
315
313
312
313
299
299
310
306
315
314
321
321
320
321
316
317
321
328
326
329
328
325
323
323
326
327
330
327
327
332
336
335
338
339
345
349
350
352
352
352
353
357
355
354
354
358
361
361
363
368
371
369
370
376
378
378
379
376
375
375
376
384
396
399
399
399
399
403
404
408
409
413
412
411
417
413
409
416
415
415
416
420
420
414
413
407
408
412
412
422
426
429
431
434
437
438
439
454
454
454
454
453
454
453
453
454
459
458
458
455
452
454
452
451
451
450
450
450
449
451
455
452
446
437
437
438
438
438
438
437
437
437
438
437
439
438
438
438
438
439
440
440
440
441
440
440
439
436
428
427
434
433
434
433
433
433
434
442
444
445
447
446
394
394
394
392
359
335
302
293
296
299
291
286
290
297
301
309
310
312
312
322
323
324
323
325
323
321
319
319
320
322
312
319
318
301
300
280
279
274
275
273
269
266
269
269
254
251
245
244
245
244
244
247
247
247
247
248
249
248
248
248
251
251
255
259
259
262
260
255
259
253
253
253
254
255
255
255
255
256
258
261
262
262
262
262
267
267
268
268
268
270
270
270
274
274
276
276
276
277
276
276
276
276
276
276
277
275
275
276
277
276
277
278
279
279
279
279
279
279
279
279
279
279
279
279
279
279
278
278
277
277
273
273
273
273
273
273
273
272
271
254
252
244
231
215
204
201
190
170
161
156
156
156
156
155
154
143
140
132
116
112
110
107
106
105
105
105
104
105
105
105
105
104
104
104
104
104
104
105
105
107
107
107
107
106
106
106
106
106
106
106
106
106
106
106
106
106
106
106
105
98
62
21
16
14
14
11
11
11
11
11
10
10
9
9
9
9
9
9
9
9
11
11
11
11
10
10
10
10
10
10
10
10
10
10
10
10
10
10
10
10
10
10
10
10
10
10
10
10
10
10
10
10
10
10
11
11
11
11
11
11
11
11
11
11
11
11
11
11
11
11
11
11
11
11
11
11
11
11
11
12
12
13
13
13
13
14
14
14
14
14
12
12
12
12
11
11
11
11
11
11
11
11
12
12
12
12
12
12
12
12
12
12
12
12
12
11
10
10
10
10
10
10
9
8
8
8
8
8
8
8
8
8
8
9
9
9
9
9
9
9
10
9
9
9
9
9
9
9
9
9
9
9
9
9
9
9
9
9
9
9
9
9
9
9
9
9
9
9
9
9
9
9
8
8
7
7
6
6
6
6
6
6
6
6
6
6
6
6
6
6
6
6
6
6
6
6
6
6
6
6
6
6
6
6
6
6
6
6
6
6
6
6
6
6
6
7
7
7
7
7
7
7
7
7
7
7
7
5
4
4
4
4
4
5
5
5
5
5
5
5
6
6
6
6
6
6
6
6
6
6
6
6
6
6
6
6
6
6
6
6
5
5
2
2
2
2
2
2
2
2
2
3
3
3
3
3
4
4
4
4
4
4
4
4
4
4
4
4
4
4
4
4
4
5
5
5
6
6
6
6
6
6
6
6
6
7
7
7
7
7
7
7
7
7
7
7
7
7
7
7
7
7
7
7
7
7
7
7
7
7
7
7
7
7
7
7
8
8
8
8
8
8
8
8
8
8
8
8
8
8
9
9
9
9
9
10
10
10
10
10
10
10
10
10
10
10
10
10
10
10
10
10
10
10
10
10
10
10
10
9
9
9
9
9
9
9
9
9
9
9
9
9
9
9
9
9
9
9
9
9
9
9
9
9
9
9
8
10
11
11
11
11
10
10
10
10
10
10
10
10
11
12
12
12
12
12
12
12
12
12
12
12
12
13
13
13
13
13
13
13
13
13
13
13
13
13
13
13
12
12
12
12
12
12
12
12
12
12
11
11
11
11
11
11
11
11
10
10
10
10
10
10
10
10
10
10
10
10
11
11
11
11
11
11
11
11
11
11
11
11
11
11
11
11
11
11
11
11
11
11
11
11
11
11
11
11
11
11
11
11
11
11
11
11
11
11
12
12
11
11
11
10
10
7
7
7
9
9
8
8
8
8
8
8
8
8
8
8
8
8
8
6
5
5
5
4
3
3
3
3
3
3
3
3
3
3
3
3
3
3
3
3
3
3
3
3
3
3
3
3
3
3
3
3
3
3
3
3
3
3
3
3
3
3
3
3
3
3
3
3
3
3
3
3
3
3
3
3
3
3
3
3
3
3
3
3
3
3
3
3
3
3
3
3
3
3
3
3
3
3
3
3
3
3
3
3
3
3
3
3
3
3
3
3
3
3
3
3
3
3
3
3
3
2
1
1
1
2
2
2
2
2
2
1
1
1
1
1
1
1
1
1
1
1
1
1
1
1
1
1
1
1
1
1
1
1
1
1
1
1
1
1
1
1
1
1
1
1
1
1
0
0
0
0
0
0
0
0
0
0
0
0
0
0
0
0
0
0
0
0
0
0
0
0
0
0
0
0
0
0
0
0
0
0
0
0
0
0
0
0
0
0
0
0
0
0
0
0
0
0
0
0
0
0
0
0
0
0
0
0
0
0
0
0
0
0
0
0
0
0
0
0
0
0
0
0
0
0
0
0
0
0
0
0
0
0
0
0
0
0
0
0
0
0
0
0
0
0
0
0
0
0
0
0
0
0
0
0
0
0
0
0
0
0
0
0
0
0
0
0
0
0
0
0
0
0
0
0
0
0
0
0
0
0
0
0
0
0
0
0
0
0
0
0
0
0
0
0
0
0
0
0
0
0
0
0
0
0
0
0
0
0
0
0
0
0
0
0
0
0
0
0
0
0
0
0
0
0
0
0
0
0
0
0
0
0
0
0
0
0
0
0
0
0
0
0
0
0
0
0
0
0
0
0
0
0
0
0
0
0
0
0
0
0
0
0
0
0
0
0
0
0
0
0
0
0
0
0
0
0
0
0
0
0
0
0
0
0
0
0
0
0
0
0
0
0
0
0
0
0
0
0
0
0
0
0
0
0
0
0
0
0
0
0
0
0
0
0
0
0
0
0
0
0
0
0
0
0
0
0
0
0
0
0
0
0
0
0
0
0
0
0
0
0
0
0
0
0
1
1
1
1
1
1
1
1
1
1
1
1
1
1
1
1
1
1
1
1
1
1
1
1
1
1
1
1
1
1
1
1
1
1
1
1
1
1
1
1
1
1
1
1
1
1
1
1
2
2
2
2
2
2
2
2
2
2
2
2
2
2
2
2
2
2
2
2
2
2
2
2
2
2
2
2
2
2
2
2
2
2
2
2
2
2
2
2
2
2
2
2
2
2
2
2
2
2
2
2
2
2
2
2
2
2
2
2
2
2
2
2
2
2
2
2
2
2
2
2
2
2
2
2
2
2
2
2
2
2
2
2
2
2
2
2
2
2
2
2
2
2
2
2
2
2
2
2
2
2
2
2
2
2
2
2
2
2
2
2
2
2
2
2
2
2
2
2
2
2
2
2
2
2
2
2
2
2
2
2
2
2
2
2
2
2
2
2
2
2
2
2
2
2
2
2
2
2
2
2
2
2
2
2
2
1
1
1
1
1
1
1
1
1
1
1
1
1
1
1
1
1
1
1
1
1
1
1
1
1
1
1
1
1
1
1
1
1
1
1
1
1
1
1
1
1
1
1
1
1
1
1
1
1
1
1
1
1
1
1
1
1
1
1
1
1
1
1
0
0
0
0
0
0
0
0
0
0
0
0
0
0
0
0
0
0
0
0
0
0
0
0
0
0
0
0
0
0
0
0
0
0
0
0
0
0
0
0
0
0
0
0
0
0
0
0
0
0
0
0
0
0
0
0
0
0
0
0
0
0
0
0
0
0
0
0
0
0
0
0
0
0
0
0
0
0
0
0
0
0
0
0
0
0
0
0
0
0
0
0
0
0
0
0
0
0
0
0
0
0
0
0
0
0
0
0
0
0
1
1
1
1
1
1
1
1
1
1
1
1
1
1
1
1
1
1
1
1
1
1
1
1
1
1
1
1
1
1
1
1
1
1
1
1
1
1
1
1
1
1
1
1
1
1
1
1
1
1
1
1
1
1
1
1
1
1
1
1
1
1
1
1
1
1
1
1
1
1
1
1
1
1
1
1
1
1
1
1
1
1
1
1
1
1
1
1
1
1
1
1
1
1
1
1
1
1
1
1
1
1
1
1
1
1
1
1
1
1
0
0
0
0
0
0
0
0
0
0
0
0
0
0
0
0
0
0
0
0
0
0
0
0
0
0
0
0
0
0
0
0
0
0
0
0
0
0
0
0
0
0
0
0
0
0
0
0
0
0
0
0
0
0
0
0
0
0
0
0
0
0
0
0
0
0
0
0
0
0
0
0
0
0
0
0
0
0
0
0
0
0
0
0
0
0
0
0
0
0
0
0
0
0
0
0
0
0
0
0
0
0
0
0
0
0
0
0
0
0
0
0
0
0
0
0
0
0
0
0
0
0
0
0
0
0
0
0
0
0
0
0
0
0
0
0
0
0
0
0
0
0
0
0
0
0
0
0
0
0
0
0
0
0
0
0
0
0
0
0
0
0
0
0
0
0
0
0
0
0
0
0
0
0
0
0
0
0
0
0
0
0
0
0
0
0
0
0
0
0
0
0
0
0
0
0
0
0
0
0
0
0
0
0
0
0
0
0
0
0
0
0
0
0
0
0
0
0
0
0
0
0
0
0
0
0
0
0
0
0
0
0
0
0
0
0
0
0
0
0
0
0
0
0
0
0
0
0
0
0
0
0
0
0
0
0
0
0
0
0
0
0
0
0
0
0
0
0
0
0
0
0
0
0
0
0
0
0
0
0
0
0
0
0
0
0
0
0
0
0
0
0
0
0
0
0
0
0
0
0
0
0
0
0
0
0
0
0
0
0
0
0
0
0
0
0
0
0
0
0
0
0
0
0
0
0
0
0
0
0
0
0
0
0
0
0
0
0
0
0
0
0
0
0
0
0
0
0
0
0
0
0
0
0
0
0
0
0
0
0
0
0
0
0
0
0
0
0
0
0
0
0
0
0
0
0
0
0
0
0
0
0
0
0
0
0
0
0
0
0
0
0
0
0
0
0
1
10
11
11
12
13
21
23
36
43
45
71
72
74
86
88
88
98
103
103
104
106
109
110
110
113
113
113
115
119
121
121
122
124
124
126
127
127
130
130
144
145
147
148
151
152
152
160
165
167
169
172
173
174
175
175
175
176
176
176
176
176
176
176
176
176
176
178
179
179
180
180
181
181
181
184
186
192
195
195
196
197
197
197
197
197
198
199
200
201
200
200
201
202
205
206
206
207
207
207
212
211
211
211
211
211
211
218
218
220
222
224
224
224
224
225
225
228
228
219
219
218
211
219
219
219
217
217
218
219
221
222
224
231
232
230
231
231
237
241
241
242
242
245
246
246
246
246
246
245
241
240
237
237
237
233
233
232
232
235
235
236
226
220
219
218
228
225
224
224
225
226
228
227
227
227
225
226
224
223
220
221
220
220
220
219
216
216
212
212
213
214
218
221
225
225
224
223
224
223
222
222
221
219
219
218
220
220
219
224
224
223
223
223
224
225
223
226
227
233
234
233
234
236
238
238
238
237
237
238
235
233
233
233
233
228
226
225
226
225
228
230
230
228
231
232
229
227
221
218
218
209
205
203
204
201
199
197
197
197
197
197
199
200
201
201
202
198
196
196
196
197
197
197
198
199
189
189
187
187
188
190
195
195
195
195
195
196
196
196
196
195
195
196
196
196
198
200
196
200
189
188
187
188
188
189
188
187
187
188
183
186
188
186
183
179
178
176
185
182
183
184
185
184
186
189
190
190
191
191
191
191
191
190
186
186
189
187
186
185
183
161
158
158
157
157
155
155
157
172
171
172
175
176
177
177
177
177
177
179
179
180
182
180
180
182
182
184
181
188
188
187
188
182
182
183
185
186
188
191
191
190
196
197
196
196
196
196
203
207
207
208
208
213
214
215
215
215
216
212
213
212
212
211
234
235
237
237
249
249
251
251
250
250
257
251
255
256
254
253
253
243
243
243
241
242
241
249
254
254
255
256
257
258
260
262
263
262
262
260
263
263
267
269
274
276
277
278
276
280
279
279
279
272
271
271
271
272
271
271
271
271
272
273
274
272
270
269
264
260
259
264
263
263
263
266
267
267
268
272
272
272
264
263
264
265
266
265
262
262
263
263
263
263
264
265
269
269
267
267
267
267
268
267
267
268
268
273
272
272
271
272
272
271
271
271
271
271
271
275
273
274
271
272
269
268
260
260
260
258
255
233
208
193
167
161
160
162
160
159
156
155
155
153
152
145
145
144
141
137
137
137
137
138
137
135
134
131
127
125
127
127
126
127
127
127
127
127
127
126
125
126
127
128
128
128
126
125
122
115
114
117
117
117
117
117
117
116
116
116
113
113
114
115
114
114
108
106
104
103
103
103
103
103
103
102
102
102
100
94
94
94
94
94
94
94
94
91
91
91
92
91
90
88
87
85
86
84
71
68
67
67
67
67
67
67
67
67
67
67
67
66
66
66
66
66
66
66
87
115
115
117
120
123
132
141
164
198
208
232
303
311
328
331
362
382
394
409
411
427
446
446
481
503
509
513
512
533
559
566
572
580
581
579
581
582
585
588
597
600
597
596
593
588
583
583
588
583
582
593
593
601
606
606
620
621
621
623
623
623
624
623
625
629
633
631
634
644
656
665
665
671
674
676
694
698
706
707
714
720
720
721
724
724
729
731
731
737
739
741
742
742
742
743
744
745
744
751
755
747
742
745
745
746
750
752
755
757
756
757
754
758
752
752
756
757
761
764
768
768
804
820
821
823
824
820
820
779
780
730
732
739
731
733
731
726
723
721
725
727
726
726
726
729
766
767
767
768
764
763
764
763
763
767
769
771
767
765
765
771
729
725
699
673
672
649
650
655
654
656
655
646
645
645
642
645
645
648
646
649
655
634
627
595
575
575
556
550
545
548
554
556
561
565
567
569
566
565
569
573
574
572
571
571
567
558
543
522
513
504
504
502
502
507
514
514
520
525
525
527
519
522
527
523
519
520
530
531
536
531
538
538
532
529
516
512
510
498
508
507
496
496
488
485
489
493
494
500
504
504
504
504
505
516
516
520
521
521
519
518
519
526
572
572
571
571
569
566
571
564
560
557
560
557
543
538
537
544
554
558
570
576
575
579
582
583
591
595
603
603
604
612
614
619
612
586
582
583
588
589
593
600
616
617
627
627
636
635
637
629
629
628
625
691
695
692
695
707
710
708
716
718
720
719
709
710
704
716
723
729
736
737
740
746
746
748
750
754
753
753
758
760
763
763
768
769
768
768
769
771
771
780
781
786
795
789
789
790
781
779
777
778
774
774
777
776
776
776
776
777
779
777
779
778
772
772
769
769
767
766
767
767
775
777
782
782
785
785
777
776
776
778
781
790
791
791
790
793
790
789
791
792
788
794
794
804
805
807
802
794
795
793
798
816
816
815
812
806
796
798
797
773
725
721
682
656
635
630
624
612
615
604
588
582
576
585
583
582
568
560
550
564
558
561
560
564
564
585
578
593
601
631
666
666
665
672
674
676
676
679
697
712
711
708
694
694
698
681
678
673
671
666
704
706
707
731
735
736
740
740
746
747
757
765
772
773
798
798
813
818
842
854
858
861
861
858
858
848
846
847
849
850
846
843
843
846
846
849
845
845
840
840
836
839
840
840
839
822
809
805
806
802
802
802
801
802
802
802
805
805
810
813
813
814
814
812
812
807
812
813
811
811
811
812
812
818
834
836
837
839
839
843
846
845
848
850
854
856
857
859
860
861
860
858
850
849
849
855
863
871
872
869
864
863
861
861
861
866
870
850
850
698
687
674
682
677
656
636
629
618
617
557
511
409
404
400
374
366
366
364
361
359
361
349
347
346
346
351
363
367
370
371
370
370
370
373
376
377
378
379
379
379
379
379
379
384
389
390
390
392
393
393
394
393
395
397
404
405
403
400
400
404
411
431
440
445
450
453
469
471
471
474
474
494
498
499
502
502
524
525
524
527
527
529
531
542
542
542
541
539
512
510
505
511
544
547
551
547
549
541
541
541
542
536
538
540
539
541
542
542
545
544
551
550
575
594
600
616
614
604
600
594
595
595
608
633
635
639
639
639
636
637
635
638
643
643
645
644
646
647
648
647
643
640
643
642
643
648
655
653
653
651
654
658
656
656
648
655
656
656
658
660
665
665
666
671
672
674
672
674
674
682
684
689
694
692
693
692
692
692
693
692
694
693
693
693
687
681
678
675
671
669
666
668
668
668
665
661
654
652
651
651
649
652
650
649
648
648
648
643
640
632
631
624
620
614
613
610
610
611
587
577
578
575
573
568
553
552
550
515
499
488
419
415
311
293
291
293
294
293
284
276
264
254
252
251
251
251
249
248
248
247
247
247
247
247
247
247
247
248
249
249
249
248
245
245
245
246
246
247
246
243
242
240
240
240
242
241
240
239
234
234
232
221
207
164
149
138
133
127
125
125
126
126
125
125
122
121
120
116
107
73
72
73
64
62
62
62
63
63
64
65
65
65
62
62
62
63
66
66
62
60
60
58
58
58
58
58
59
58
60
60
61
61
61
61
61
61
61
61
61
61
61
60
60
57
57
56
58
57
56
56
56
57
57
57
56
57
57
57
57
55
56
56
57
57
57
57
55
55
57
57
59
59
59
60
59
57
57
57
56
56
56
56
56
57
57
57
56
56
60
57
57
57
57
54
53
52
53
53
54
52
51
51
51
51
51
51
52
52
52
49
49
49
49
50
50
50
51
52
52
52
52
52
53
53
53
53
53
55
55
55
55
55
55
55
55
55
55
55
55
54
54
54
53
54
54
54
52
51
50
49
49
48
48
48
49
50
50
51
50
50
50
51
51
55
55
56
56
56
56
56
58
58
58
58
58
58
59
62
64
65
66
68
68
68
68
68
68
69
69
70
70
70
71
72
72
73
73
74
73
74
74
76
75
73
72
76
77
76
76
76
75
75
74
74
79
78
78
78
78
78
78
78
79
78
79
79
79
80
82
82
82
82
82
82
83
85
85
85
85
85
90
90
90
89
90
89
90
91
91
90
88
88
88
89
90
90
91
91
92
92
93
93
93
93
91
90
90
91
94
96
95
97
99
99
99
99
99
99
99
99
96
95
90
90
89
90
91
91
91
92
92
92
92
92
92
92
93
93
93
93
93
93
93
93
94
97
96
97
97
97
97
94
93
89
88
88
88
87
87
85
85
85
85
83
83
83
81
80
79
79
81
80
80
80
79
79
79
79
79
76
75
72
71
72
70
65
65
66
67
67
66
66
65
64
63
62
63
62
61
61
61
61
61
61
62
62
59
53
52
52
52
54
55
55
55
55
54
54
54
55
55
55
54
54
55
55
55
58
58
58
58
56
53
53
53
52
52
51
51
51
51
51
51
51
52
52
52
52
52
53
53
52
52
52
52
52
52
52
50
48
47
44
46
47
47
47
47
47
47
46
45
45
45
46
44
44
44
46
46
46
46
45
47
48
48
46
45
45
45
45
45
45
44
44
44
44
43
43
42
42
42
42
42
42
42
42
42
42
42
42
43
43
43
43
43
43
42
42
42
42
42
42
41
41
41
41
40
39
39
39
39
39
39
39
39
36
36
36
36
36
36
36
36
36
37
37
37
37
37
36
37
36
34
32
32
32
32
32
32
31
31
31
30
30
30
31
31
31
31
31
31
27
24
22
22
22
22
21
19
19
19
20
20
20
20
20
20
20
20
20
19
19
19
18
18
17
17
17
17
17
17
17
17
17
17
17
17
17
17
17
15
13
13
13
13
13
13
13
13
13
14
14
14
14
14
14
14
14
14
14
14
13
13
13
13
13
13
13
13
13
13
13
13
13
12
12
12
12
12
12
12
12
12
11
11
11
11
11
11
11
11
11
11
11
11
11
11
11
11
10
10
10
10
10
10
10
10
10
10
10
10
9
9
8
8
8
8
8
8
8
8
8
8
8
9
9
9
9
9
9
9
9
9
9
9
9
9
9
8
8
7
7
7
7
7
7
8
7
7
7
7
7
7
7
7
7
7
6
6
6
6
6
4
5
5
6
6
6
7
7
7
8
8
8
8
8
8
8
8
8
8
8
8
8
8
8
8
8
8
8
8
8
8
8
8
8
8
8
8
8
8
8
8
7
7
7
7
7
7
7
7
7
7
7
7
7
7
7
7
7
8
8
8
8
8
8
8
8
8
8
8
8
8
8
8
8
8
8
8
8
8
8
8
8
8
8
8
8
8
8
8
8
8
8
8
8
8
8
8
8
8
8
8
8
8
8
8
8
8
8
8
8
8
8
8
8
8
8
8
8
8
8
8
8
8
8
7
7
7
7
7
7
7
6
6
6
6
6
6
6
6
6
6
7
7
7
7
7
7
7
7
7
7
7
7
7
7
7
7
7
7
7
6
5
7
8
8
7
6
6
6
6
6
6
6
6
6
6
6
6
5
5
5
5
5
5
5
5
5
5
5
5
5
5
5
6
6
6
7
7
7
7
7
7
7
7
7
7
7
7
7
7
7
7
7
7
7
7
7
7
7
7
7
7
7
7
7
7
7
7
7
7
7
7
7
7
7
7
7
7
7
7
7
7
7
8
9
9
9
9
9
8
8
8
8
8
8
8
8
8
8
9
9
9
9
9
9
9
9
9
9
9
9
9
8
8
8
8
8
8
8
8
8
8
8
8
8
8
8
8
8
8
8
8
8
8
8
8
8
8
7
7
7
7
7
7
7
7
7
6
5
5
5
5
4
4
4
4
4
4
4
4
4
4
4
4
4
4
4
4
4
4
4
4
4
4
4
4
4
4
4
4
4
4
4
3
2
2
2
2
2
2
2
2
2
2
1
1
2
2
2
2
2
2
2
2
2
2
2
2
2
2
3
3
3
3
3
3
3
3
3
3
3
2
1
1
1
1
1
1
1
1
1
1
1
1
1
1
1
1
1
1
1
1
1
1
1
1
1
1
1
1
1
1
1
1
1
1
1
1
1
1
1
1
1
1
1
1
1
1
1
1
1
1
1
1
1
1
1
1
1
1
1
1
1
1
1
1
1
1
1
1
1
1
1
1
1
1
1
1
1
1
1
1
1
1
1
1
1
1
1
1
1
1
1
1
1
1
1
1
1
1
1
1
1
1
1
1
1
1
1
1
1
1
1
1
1
1
1
1
1
1
1
1
1
1
1
1
1
1
1
1
1
1
1
1
1
1
1
1
1
1
1
1
1
1
1
1
1
1
1
1
1
1
1
1
1
1
1
1
1
1
1
1
1
1
1
2
2
2
2
2
2
2
2
2
1
1
1
1
1
1
1
1
1
1
1
1
1
1
1
1
1
1
1
1
1
1
1
1
1
1
1
1
1
1
1
1
1
1
1
1
1
1
1
1
1
1
1
1
2
2
2
2
2
2
2
2
2
2
2
2
2
2
2
2
2
2
2
2
2
2
2
2
2
2
2
2
2
2
2
2
2
2
2
2
2
1
1
1
1
1
1
1
1
1
1
1
1
1
1
1
2
2
2
2
2
2
2
2
2
2
2
2
2
2
2
2
2
2
2
2
2
2
2
2
2
2
2
2
2
1
1
1
1
1
1
1
1
1
1
1
1
0
0
0
0
0
0
0
0
0
0
0
0
0
0
0
0
0
0
0
0
0
0
0
0
0
0
1
1
1
1
1
1
1
1
1
1
1
1
1
1
1
1
1
1
1
1
1
1
1
1
1
1
1
1
1
1
1
1
1
1
1
1
1
1
1
1
1
1
1
1
1
1
1
1
1
1
1
1
1
1
1
1
1
1
1
1
1
1
1
1
1
1
1
1
1
1
1
1
1
1
1
0
0
0
0
0
0
0
0
0
0
0
0
0
0
0
0
0
0
0
0
0
0
0
0
0
0
0
0
0
0
0
0
0
0
0
0
0
0
0
0
0
0
0
0
0
0
0
0
0
0
0
0
0
0
0
0
0
0
0
0
0
0
0
0
0
0
0
0
0
0
0
0
0
0
0
0
0
0
0
0
0
0
0
0
0
0
0
0
0
0
0
0
0
0
0
0
0
0
0
0
0
0
0
0
0
0
0
0
0
0
0
0
0
0
0
0
0
0
0
0
0
0
0
0
0
0
0
0
0
0
0
0
0
0
0
0
0
0
0
0
0
0
0
0
0
0
0
0
0
0
0
0
0
0
0
0
0
0
0
0
0
0
0
0
0
0
0
0
0
0
0
0
0
0
0
0
0
0
0
0
0
0
0
0
0
2
2
2
2
2
2
2
3
3
3
3
3
2
2
3
3
3
3
3
3
3
3
3
3
3
3
3
3
3
3
3
4
4
4
4
4
4
4
4
4
4
4
4
4
4
4
4
4
4
4
4
4
4
4
4
4
4
4
8
8
14
18
18
18
20
22
22
22
22
23
23
23
25
26
26
26
26
28
33
33
33
33
33
33
33
33
33
33
33
33
33
33
33
33
33
33
33
33
33
32
32
32
33
33
33
33
33
33
34
34
34
34
34
37
37
37
37
38
38
40
40
40
40
40
40
40
40
39
39
39
39
39
39
39
39
39
39
39
39
39
39
39
39
39
39
39
39
39
39
39
39
39
39
39
39
39
39
39
39
39
39
39
40
40
40
40
40
40
38
38
38
34
34
34
34
33
32
31
26
22
21
22
22
20
20
20
21
21
22
22
22
22
20
21
22
22
22
22
22
22
22
22
22
22
22
22
22
22
22
22
22
23
22
22
21
21
21
21
21
22
22
22
22
22
22
23
23
23
24
24
25
24
24
24
24
24
24
24
24
24
24
24
24
24
23
23
24
25
25
25
26
26
26
26
26
26
26
26
26
27
28
28
28
28
28
28
28
28
28
29
29
29
29
29
29
30
30
30
31
31
32
32
32
32
32
32
32
32
32
32
32
31
29
29
29
29
30
30
30
29
27
27
27
27
27
27
27
24
26
26
26
26
26
26
26
25
25
27
27
27
26
25
25
25
23
23
23
25
24
26
27
28
28
28
29
29
29
30
32
32
32
32
32
32
33
33
33
33
34
36
36
35
34
34
36
34
33
32
34
34
34
34
34
34
34
35
35
35
35
35
34
35
35
35
35
35
35
36
36
36
37
38
39
39
38
39
40
40
40
40
40
40
41
41
41
41
41
42
42
42
42
43
43
43
45
45
45
46
46
46
47
47
47
47
47
47
47
47
47
47
47
47
47
47
47
47
48
48
49
49
49
49
49
49
49
50
50
50
50
50
51
52
52
52
52
52
52
52
52
53
53
53
53
53
53
53
52
53
53
52
52
52
53
53
53
53
53
53
50
50
48
48
48
48
47
47
46
46
42
43
45
45
45
46
46
45
45
44
44
44
44
45
45
47
47
47
47
43
43
43
44
44
45
45
44
44
44
44
44
42
42
42
40
37
38
38
39
39
40
40
40
40
41
41
41
41
40
38
34
34
34
34
35
35
35
35
36
37
37
38
38
38
38
38
38
39
39
40
40
40
40
40
39
39
40
40
41
41
41
41
42
42
43
43
43
43
43
43
43
43
43
42
42
43
42
42
43
43
42
42
42
42
42
42
42
42
42
42
43
43
45
45
42
41
33
31
32
33
34
34
34
34
34
34
34
31
31
31
30
29
29
29
29
29
29
29
29
30
30
30
30
30
30
30
30
30
29
29
29
29
29
29
28
28
30
29
28
28
27
27
27
27
28
28
28
29
29
30
30
30
30
30
30
30
30
31
31
31
31
30
30
30
31
31
34
34
34
34
34
34
34
35
36
36
36
36
36
35
35
33
32
32
32
33
34
34
34
33
32
31
29
28
29
29
28
27
27
28
27
27
27
28
26
25
24
24
24
24
24
24
24
24
24
24
24
24
24
24
25
25
25
24
24
24
25
25
25
25
25
27
27
29
29
29
30
30
30
30
30
30
30
30
30
31
31
31
31
30
30
30
30
30
30
30
30
30
30
30
30
30
30
30
31
31
31
30
30
32
32
32
33
33
33
33
33
34
34
34
33
34
34
33
33
33
33
33
33
33
32
33
33
33
33
33
33
33
33
34
34
34
34
34
35
35
35
36
36
36
35
35
35
35
35
35
35
35
35
33
33
33
33
33
33
32
33
33
33
33
34
34
34
34
33
30
29
28
26
25
24
24
22
21
21
21
21
23
23
23
22
22
22
22
21
21
20
20
20
20
20
20
20
20
20
20
19
19
19
19
19
19
19
19
19
19
19
19
19
19
19
19
19
19
18
18
18
16
16
16
16
16
16
16
16
16
16
16
15
15
15
16
17
16
16
16
16
16
16
16
16
16
16
16
16
15
15
15
15
15
15
15
15
15
15
15
15
15
15
15
15
15
14
14
14
14
14
15
15
14
14
14
14
14
14
14
14
14
14
14
14
14
14
14
14
14
14
14
14
14
13
13
13
11
11
11
11
10
10
10
10
10
10
10
10
10
10
10
11
11
11
11
11
12
12
11
10
10
10
10
10
10
10
10
10
10
10
10
10
10
10
10
10
10
10
10
10
10
10
10
10
10
10
10
10
10
10
10
10
10
10
9
9
9
10
8
5
5
5
5
5
5
5
5
5
5
5
5
5
5
5
5
5
5
5
5
5
4
4
4
4
4
4
4
4
4
4
4
4
4
4
4
4
4
3
3
4
4
4
4
4
4
4
4
5
5
5
5
5
5
5
5
5
5
5
5
5
5
5
5
5
5
5
5
5
6
6
6
6
6
6
6
6
6
6
6
6
6
6
6
6
6
6
6
6
5
5
5
5
5
5
5
5
5
5
4
4
4
4
4
4
4
4
4
4
4
4
4
4
4
4
4
4
4
4
4
4
4
4
4
4
4
4
4
4
4
4
4
4
4
4
5
5
5
5
5
5
5
5
5
5
5
5
5
5
5
5
4
4
4
3
3
3
2
2
2
2
2
2
2
2
2
2
2
2
2
2
2
2
3
3
3
3
3
3
3
3
3
3
3
3
3
3
3
3
2
2
2
2
2
2
2
2
2
2
2
2
2
2
2
2
2
2
2
2
2
2
2
2
2
2
2
1
1
1
1
1
1
1
1
1
1
1
1
1
1
1
1
1
1
1
1
1
1
1
1
1
1
1
1
1
1
1
1
1
1
1
0
0
0
0
0
0
1
1
1
1
1
1
1
1
1
1
1
1
1
1
2
2
2
2
2
2
3
3
3
3
2
2
2
2
2
2
2
2
2
2
2
2
2
2
2
2
2
2
2
2
2
2
2
2
2
2
2
2
2
2
2
2
2
2
2
2
2
2
2
2
2
2
2
2
2
2
2
2
2
2
2
2
2
2
2
2
2
2
2
2
2
2
2
2
2
2
2
2
2
2
1
1
1
1
1
1
1
1
1
1
1
1
1
1
1
1
1
1
1
1
1
1
1
1
1
2
3
4
4
4
5
5
5
5
5
5
5
5
5
5
5
5
5
5
5
5
5
5
5
5
5
5
5
5
6
6
6
6
6
6
6
6
7
7
7
7
7
7
7
7
7
7
8
8
8
8
8
8
8
9
9
9
9
9
9
9
9
9
10
12
12
12
12
12
12
12
12
12
12
12
12
12
12
12
12
12
12
12
12
12
12
12
12
12
12
12
12
12
12
12
12
12
12
12
12
12
12
12
12
12
12
12
13
13
13
13
13
13
13
13
13
13
13
13
13
13
13
13
13
13
13
14
14
14
14
14
14
14
14
14
14
14
14
14
14
14
14
14
14
14
14
14
14
14
14
14
14
14
14
14
14
14
14
15
15
15
15
15
15
15
15
15
15
15
14
14
14
12
12
12
12
12
11
11
9
8
9
8
8
8
6
4
4
4
4
4
4
4
4
4
4
4
4
4
4
4
4
4
4
4
4
4
3
3
3
3
3
3
3
3
3
3
3
3
4
4
4
4
4
4
4
4
4
4
4
4
4
4
4
4
4
4
4
4
4
4
4
4
4
4
4
3
3
3
3
3
3
3
3
3
3
3
3
3
2
2
2
2
2
2
2
2
2
2
2
2
2
2
2
2
2
2
2
2
2
2
2
2
2
2
2
2
2
2
2
2
2
2
1
1
1
1
0
0
0
0
0
0
0
0
0
0
0
0
0
0
0
0
0
0
0
0
0
0
0
0
0
0
0
0
0
0
0
0
0
0
0
0
0
0
0
0
0
0
0
0
0
0
0
0
0
0
0
0
0
0
0
0
0
0
0
0
0
0
0
0
0
0
0
0
0
0
0
0
0
0
0
0
0
0
0
0
0
0
0
0
0
0
0
0
0
0
0
0
0
0
0
0
0
0
0
0
0
0
0
0
0
0
0
0
0
0
0
0
0
0
0
0
0
0
1
1
1
1
1
1
1
1
1
1
1
1
1
1
2
2
2
2
2
2
2
2
2
2
2
2
2
2
2
2
2
3
3
3
3
3
3
4
4
4
4
4
4
4
4
4
4
4
4
4
4
4
4
4
4
4
4
4
4
4
4
4
4
4
4
4
4
4
4
4
4
4
4
4
4
4
4
4
4
4
4
4
3
3
3
3
3
3
3
3
3
3
3
3
3
3
3
3
3
3
3
3
3
3
3
3
3
3
3
3
3
3
3
3
3
3
3
3
4
4
4
4
4
5
5
3
3
3
3
3
2
2
2
2
2
2
2
2
2
2
2
2
2
2
2
2
1
1
1
1
1
1
1
1
1
1
1
2
2
2
2
2
2
2
2
2
2
2
2
3
3
3
3
3
3
3
3
3
3
3
3
3
3
3
3
3
3
3
3
3
3
3
3
3
3
3
3
3
3
3
3
3
3
3
3
3
3
4
4
4
4
4
4
4
4
4
3
3
3
3
3
3
3
3
3
3
4
4
4
4
4
4
4
4
4
4
4
4
4
4
4
4
4
4
4
4
4
4
4
4
4
4
4
4
4
4
4
4
4
4
4
5
5
5
5
5
5
5
5
5
5
5
5
5
5
5
4
4
4
4
4
4
4
4
4
3
3
3
3
3
3
3
3
3
3
3
3
3
3
3
3
3
3
3
3
3
3
3
3
3
3
3
3
3
3
3
2
2
2
2
2
2
2
2
2
2
2
2
2
2
2
2
2
2
2
2
2
2
2
2
2
2
2
2
2
2
2
2
1
1
1
1
1
1
1
1
1
1
1
1
1
1
1
1
1
1
1
1
1
1
1
1
1
1
1
1
1
1
1
1
1
1
1
1
1
1
1
1
1
1
1
1
1
1
1
1
1
1
2
2
2
1
1
1
1
1
1
1
1
1
1
1
1
1
1
1
1
1
1
1
1
1
1
1
1
1
1
1
1
1
1
1
1
1
1
1
1
1
1
1
1
1
1
1
1
1
1
1
1
1
1
1
1
1
1
1
1
1
1
1
1
1
1
1
1
1
1
1
1
1
1
1
1
1
1
1
1
1
1
1
1
1
1
1
1
1
1
1
1
1
1
1
1
1
1
1
1
1
1
1
1
1
1
1
1
1
1
1
1
1
1
1
2
2
2
2
2
2
2
2
2
2
2
2
2
2
2
2
2
3
3
3
3
3
3
3
3
3
4
4
4
4
4
4
4
4
4
5
5
5
5
5
5
5
5
5
5
5
5
5
5
5
5
5
5
5
5
5
5
5
5
5
5
5
5
5
5
5
5
5
5
5
5
5
5
5
5
5
5
5
5
5
5
5
4
4
4
4
4
4
4
4
4
4
4
4
4
4
4
4
4
4
4
4
4
4
4
4
4
4
4
4
4
4
4
4
4
4
4
4
4
4
4
4
4
4
4
4
4
4
4
4
4
3
2
2
2
2
2
2
2
2
2
2
2
2
2
2
1
1
2
2
2
2
2
2
2
2
2
1
1
1
1
1
1
1
1
1
1
1
1
1
1
1
1
2
2
2
2
2
2
3
3
3
3
3
3
3
3
3
3
3
3
3
3
3
3
3
3
3
2
2
2
2
2
2
2
2
2
2
2
2
2
3
3
3
3
4
4
4
4
4
4
4
4
4
4
4
4
4
4
4
4
4
4
4
4
4
4
4
4
4
4
4
4
4
4
4
4
4
4
4
4
4
4
4
4
4
4
4
4
4
4
4
4
4
4
4
4
4
4
4
4
4
4
4
4
4
4
4
4
4
4
4
4
4
4
4
4
4
4
4
4
4
4
4
4
3
3
3
3
3
3
3
2
2
2
2
2
2
2
2
2
2
2
2
2
2
1
1
1
1
1
1
1
1
1
1
0
0
0
0
0
0
0
0
0
0
0
0
0
0
0
0
0
0
0
0
0
0
0
0
0
0
0
0
0
0
0
0
0
0
0
0
0
0
0
0
0
0
0
0
0
0
0
0
0
0
0
0
0
0
0
0
0
0
0
0
0
0
0
0
0
0
0
0
0
0
0
0
0
0
0
0
0
0
0
0
0
0
0
1
1
1
1
1
1
1
1
1
1
1
1
1
1
1
1
1
1
1
1
1
1
1
1
1
1
1
1
1
1
1
1
1
1
1
1
1
1
1
1
1
1
1
1
1
1
1
1
1
1
1
2
2
2
2
2
2
2
2
2
2
2
2
2
2
2
2
2
2
2
2
2
2
2
2
2
2
2
2
2
2
2
2
2
2
2
2
2
2
2
2
2
2
2
2
2
2
2
2
2
2
2
2
2
2
2
2
2
2
2
2
2
2
2
2
2
1
1
1
1
1
1
1
1
1
1
1
1
1
1
1
1
1
1
1
1
1
1
1
1
1
1
1
1
1
1
1
1
1
1
1
1
1
1
1
1
1
1
1
1
1
1
1
1
1
1
1
1
1
1
1
1
1
1
1
1
1
1
1
1
1
1
1
1
1
1
1
1
1
1
1
1
1
1
1
1
1
1
1
1
0
0
0
0
0
0
0
0
0
0
0
0
0
0
0
0
0
0
0
0
0
0
0
0
0
0
0
0
0
0
0
0
0
0
0
0
0
0
0
0
0
0
0
0
0
0
0
0
0
0
0
0
0
0
0
0
0
0
0
0
0
0
0
0
0
0
0
0
0
0
0
0
0
0
0
0
0
0
0
0
0
0
0
0
0
0
0
0
0
0
0
0
0
0
0
0
0
0
0
0
0
0
0
0
0
0
0
0
0
0
0
0
0
0
0
0
0
0
0
0
0
0
0
0
0
0
0
0
0
0
0
0
0
0
0
0
0
0
0
0
0
0
0
0
0
0
0
0
0
0
0
0
0
0
0
0
0
0
0
0
0
0
0
0
0
0
0
0
0
0
0
0
0
0
0
0
0
0
0
0
0
0
0
0
0
0
0
0
0
0
0
0
0
0
0
0
0
0
0
0
0
0
0
0
0
0
0
0
0
0
0
0
0
0
0
0
0
0
0
0
0
0
0
0
0
0
0
0
0
0
0
0
0
0
0
0
0
0
0
0
0
0
0
0
0
0
0
0
0
0
0
0
0
0
0
0
0
0
0
0
0
0
0
0
0
0
0
0
0
0
0
0
0
0
0
0
0
0
0
0
0
0
0
0
0
0
0
0
0
0
0
0
0
0
0
0
0
0
0
0
0
0
0
0
0
0
0
1
1
1
1
1
1
1
1
1
1
1
1
1
1
1
1
1
0
0
0
0
0
0
0
0
0
0
0
0
0
0
0
0
0
0
0
0
0
0
0
0
0
0
0
0
0
0
0
0
0
0
0
0
0
0
0
0
0
0
0
0
0
0
0
0
0
0
0
0
0
0
0
0
0
0
0
0
0
0
0
0
0
0
0
0
0
0
0
0
0
0
0
0
0
0
0
0
0
0
0
0
0
0
0
0
0
0
0
0
0
0
0
0
0
0
0
0
0
1
1
1
1
1
1
1
1
1
1
1
1
1
1
1
1
1
1
1
1
1
1
1
1
1
1
1
1
1
1
1
1
1
1
1
1
1
1
1
1
1
1
1
1
1
0
0
0
0
0
0
1
1
1
1
1
1
1
1
1
1
1
1
1
1
1
1
1
1
1
1
1
1
1
1
1
1
1
1
1
1
1
1
1
1
1
1
1
1
1
1
2
2
2
2
2
2
2
2
2
2
2
2
2
2
2
2
2
2
2
2
2
2
2
2
2
2
2
2
2
2
2
2
2
3
3
3
3
3
3
4
4
4
4
4
4
4
4
4
3
3
3
3
3
3
3
3
3
3
3
3
3
3
3
3
3
3
3
3
3
3
3
3
3
3
3
3
3
3
3
3
3
3
3
3
3
3
3
3
3
3
3
3
3
3
3
3
3
3
3
3
3
4
4
4
4
4
4
4
4
4
4
4
4
4
4
4
4
4
4
4
4
4
4
4
4
4
4
3
3
3
3
3
2
2
2
2
2
2
2
2
2
2
2
2
3
3
3
3
3
3
3
3
3
3
3
3
3
3
3
3
3
3
3
2
2
2
3
3
3
3
3
3
3
3
4
4
4
4
4
4
4
4
4
4
4
4
4
4
4
4
4
5
5
5
5
5
5
5
5
5
5
5
5
5
5
5
5
5
5
5
5
5
5
5
5
5
5
5
5
5
5
5
5
5
5
5
5
5
5
5
5
5
5
5
5
5
5
5
5
5
5
5
5
5
5
5
5
5
5
5
5
5
5
5
5
5
5
5
5
5
5
5
5
4
3
3
2
2
2
2
1
1
0
0
1
1
1
1
1
1
1
1
1
1
1
1
1
1
1
1
1
1
1
1
1
1
1
1
1
1
1
1
1
1
1
1
1
1
1
1
1
1
1
1
1
1
1
1
1
1
1
1
1
1
1
1
1
1
1
1
1
1
1
1
1
2
2
2
1
1
1
1
1
1
1
1
1
1
1
1
1
1
1
1
1
1
1
1
1
1
1
1
1
1
1
1
1
1
1
1
1
1
1
1
1
1
1
1
1
1
1
1
1
1
1
1
1
1
1
1
1
1
1
1
1
1
1
1
1
1
1
1
1
1
1
1
1
1
1
1
1
1
1
1
1
1
1
1
1
1
1
1
1
1
1
1
1
1
1
1
1
1
1
1
1
1
3
3
3
3
3
3
3
3
3
3
4
4
4
4
4
4
4
4
4
4
4
4
4
4
4
5
5
8
8
8
8
9
9
10
10
10
10
10
10
11
13
13
13
13
13
14
15
15
16
17
17
19
19
19
19
19
19
20
20
20
21
21
21
21
22
22
22
22
22
22
22
22
22
25
26
26
26
26
27
27
27
27
27
27
27
27
27
27
27
27
27
27
27
27
27
27
27
27
27
27
27
27
27
27
27
28
28
29
29
29
29
29
28
28
28
28
27
27
27
27
27
27
27
27
27
27
27
27
27
27
27
27
27
27
27
27
27
26
26
27
27
27
27
27
27
27
27
27
27
28
28
26
26
26
26
27
26
27
27
27
24
23
23
23
24
24
24
24
24
24
24
24
24
24
24
24
24
25
25
24
24
24
24
24
24
24
22
22
22
23
24
25
25
25
25
25
25
25
25
25
25
26
26
26
26
26
27
27
27
27
28
28
28
28
30
30
30
30
30
29
29
29
29
29
29
29
27
26
26
22
22
20
20
22
22
22
22
22
22
21
20
20
20
19
19
19
19
19
19
19
19
18
18
18
17
17
17
17
17
17
17
17
16
16
16
16
16
16
16
16
16
16
16
17
17
17
18
18
18
18
18
18
18
18
18
18
17
17
16
16
16
16
15
15
15
15
15
14
14
14
14
14
14
14
14
14
14
14
14
14
14
14
14
14
14
14
14
14
14
14
14
14
14
13
13
13
12
12
12
11
11
11
11
11
11
11
11
10
10
10
12
12
11
11
10
10
10
10
9
9
9
8
8
8
8
8
8
9
9
9
9
9
9
9
9
9
9
9
9
9
9
9
9
9
9
9
9
9
9
9
9
9
9
9
10
10
10
10
10
10
10
10
10
10
10
10
10
10
10
9
9
9
9
9
9
9
9
9
9
9
9
9
9
9
9
9
9
8
8
8
8
7
7
7
7
7
7
7
7
7
7
7
7
7
7
7
7
7
7
7
7
7
7
7
7
7
7
7
7
7
7
7
7
7
7
7
7
7
7
7
7
7
7
7
7
7
7
7
5
4
4
4
4
4
4
4
4
4
4
4
4
4
4
4
4
4
4
4
4
4
4
4
4
4
4
4
4
4
4
4
4
4
4
4
4
4
4
4
3
2
2
1
1
1
1
1
0
0
0
0
0
0
0
0
0
0
0
0
0
0
0
0
0
0
0
0
0
0
0
0
0
0
0
0
0
0
0
0
0
0
0
0
0
0
0
0
0
0
0
0
0
0
0
0
0
0
0
0
0
0
0
0
0
0
0
0
0
0
0
0
0
0
0
0
0
0
0
0
0
0
0
0
0
0
0
0
0
0
0
0
0
0
0
0
0
0
0
0
0
0
0
0
0
0
0
0
0
0
0
0
0
0
0
0
0
0
0
0
0
0
0
0
0
0
0
0
0
0
0
0
0
0
0
0
0
0
0
0
0
0
0
0
0
0
0
0
0
0
0
0
0
0
0
0
0
0
0
0
0
0
0
0
0
0
0
0
0
0
0
0
0
0
0
0
0
0
0
0
0
0
0
0
0
0
0
0
0
0
0
0
0
0
0
0
0
0
0
0
0
0
0
0
0
0
0
0
0
0
0
0
0
0
0
0
0
0
0
0
0
0
0
0
0
0
0
0
0
0
0
0
0
0
0
0
0
0
0
0
0
0
0
0
0
0
0
0
0
0
0
0
0
0
0
0
0
0
0
0
0
0
0
0
0
0
0
0
0
0
0
0
0
0
0
0
0
0
0
0
0
0
0
0
0
0
0
0
0
0
0
0
0
0
0
0
0
0
0
0
0
0
0
0
0
0
0
0
0
0
0
0
0
0
0
0
0
0
0
0
0
0
0
0
0
0
0
0
0
0
0
0
0
0
0
0
0
0
0
0
0
0
0
0
0
0
0
0
0
0
0
0
0
0
0
0
0
0
0
0
0
0
0
0
0
0
0
0
0
0
0
0
0
0
0
0
0
0
0
0
0
0
0
0
0
0
0
0
0
0
0
0
0
0
0
0
0
0
0
0
0
0
0
0
0
0
0
0
0
0
0
0
0
0
0
0
0
0
0
0
0
0
0
0
0
0
0
1
1
1
1
1
1
1
1
1
1
1
1
1
1
1
1
1
1
1
2
2
2
2
2
2
2
2
2
2
2
2
2
2
2
2
2
2
2
2
2
2
2
2
2
2
3
3
3
3
3
3
3
3
3
3
3
3
3
3
3
3
3
3
3
3
3
3
3
3
3
3
3
3
3
3
3
3
3
3
3
3
4
4
4
4
4
4
4
4
4
4
4
4
4
4
4
4
4
4
4
3
3
3
3
3
3
3
3
3
3
3
3
3
3
3
3
3
3
3
3
3
3
3
3
3
3
3
3
3
3
3
3
3
3
3
3
3
3
4
4
4
4
4
5
5
5
5
5
5
5
5
5
5
5
5
4
4
4
4
4
4
4
4
4
5
5
5
5
5
5
5
5
4
4
4
4
4
4
4
4
4
4
4
4
4
4
4
4
4
4
4
4
4
4
4
4
4
4
4
4
4
4
4
4
4
4
4
4
4
4
4
4
4
4
4
4
4
4
4
4
4
4
4
4
4
4
4
3
3
2
2
2
2
2
2
2
2
2
2
2
2
2
2
2
2
2
2
2
2
2
2
2
2
2
2
2
2
2
2
2
2
2
1
0
0
0
0
0
0
0
0
0
0
0
0
0
0
0
0
0
0
0
0
0
1
1
1
1
1
1
1
1
0
0
0
0
0
0
0
0
0
0
0
1
1
1
1
1
1
1
1
1
1
1
1
1
1
1
1
1
1
1
1
2
2
2
2
2
2
2
2
2
2
2
2
2
2
2
2
2
2
2
2
2
2
2
2
2
2
2
2
2
2
2
2
2
2
2
2
2
2
2
2
2
2
2
2
2
2
2
2
2
2
2
2
3
3
3
3
3
3
3
3
3
3
3
3
3
2
2
2
2
2
2
2
2
2
2
2
2
2
2
2
2
2
2
2
2
2
2
2
2
2
2
2
2
2
2
2
2
2
2
2
2
2
2
2
2
2
2
2
2
2
2
1
1
1
1
1
1
1
1
1
1
1
1
1
1
1
1
1
1
1
1
1
1
1
1
1
1
1
1
1
1
1
1
1
1
1
1
1
1
1
1
1
1
1
1
1
1
1
1
1
1
1
1
1
0
0
0
0
0
0
0
0
0
0
0
0
0
0
0
0
0
0
0
0
0
0
0
0
0
0
0
0
0
0
0
0
0
0
0
0
0
0
0
0
0
0
0
0
0
0
0
0
0
0
0
0
0
0
0
1
1
1
1
1
1
1
1
1
1
1
1
1
1
1
1
1
1
1
1
2
2
2
2
2
2
2
2
2
2
2
2
2
2
2
2
2
2
2
2
2
2
2
2
2
2
2
2
2
2
2
2
2
2
2
2
2
2
1
1
1
1
1
1
1
1
1
1
1
1
1
1
1
1
1
1
1
1
1
1
1
1
1
1
1
1
1
1
1
1
1
1
1
1
1
1
1
1
1
1
1
1
1
1
1
1
1
1
1
1
1
1
1
1
1
1
1
0
0
0
0
0
0
0
0
0
0
0
0
0
0
0
0
0
0
0
0
0
0
0
0
0
0
0
0
0
0
0
0
0
0
0
0
0
0
0
0
0
0
0
0
0
0
0
0
0
0
0
0
0
0
0
0
0
0
0
0
0
0
0
0
0
0
0
0
0
0
0
0
0
0
0
0
0
0
0
0
0
0
0
0
0
0
0
0
0
0
0
0
0
0
0
0
0
0
0
0
0
0
0
0
0
0
0
0
0
0
0
0
0
0
0
0
0
0
0
0
0
0
0
0
0
0
0
0
0
0
0
0
0
0
0
0
0
0
0
0
0
0
0
0
0
0
0
0
0
0
0
0
0
0
0
0
0
0
0
0
0
0
0
0
0
0
0
0
0
0
0
0
0
0
0
0
0
0
0
0
0
0
0
0
0
0
0
0
0
0
0
0
0
0
0
0
0
0
0
0
0
0
0
0
0
0
0
0
0
0
0
0
0
0
0
0
0
0
0
0
0
0
0
0
0
0
0
0
1
1
1
1
1
1
1
1
1
1
1
1
1
1
1
1
1
1
1
1
1
1
1
1
1
1
1
1
1
1
1
1
1
1
1
1
1
1
1
1
1
1
1
1
1
1
1
1
1
1
1
1
1
1
1
1
1
1
1
1
1
1
1
1
1
1
1
1
1
1
1
1
1
1
1
1
1
1
0
0
0
0
0
0
0
0
0
0
0
0
0
0
0
0
0
0
0
0
0
0
0
0
0
0
0
0
0
0
0
0
0
0
0
0
0
0
0
0
0
0
0
0
0
0
0
0
0
0
0
0
0
0
0
0
0
0
0
0
0
0
0
0
0
0
0
0
0
0
0
0
0
0
0
0
0
0
0
0
0
0
0
0
0
0
0
0
0
0
0
0
0
0
0
0
0
0
0
0
0
0
0
0
0
0
0
0
0
0
0
0
0
0
0
0
0
0
0
0
0
0
0
0
0
0
0
0
0
0
0
0
0
0
0
0
0
0
0
0
0
0
0
0
0
0
0
0
0
0
0
0
0
0
0
0
0
0
0
0
0
0
0
0
0
0
0
0
0
0
0
0
0
0
0
0
0
0
0
0
0
0
0
0
0
0
0
0
0
0
0
0
0
0
0
0
0
0
0
0
0
0
0
0
0
0
0
0
0
0
0
0
0
0
0
0
0
0
0
0
0
0
0
0
0
0
0
0
0
0
0
0
0
0
0
0
0
0
0
0
0
0
0
0
0
0
0
0
0
0
0
0
0
0
0
0
0
0
0
0
0
0
0
0
0
0
0
0
0
0
0
0
0
0
0
0
0
0
0
0
0
0
0
0
0
0
0
0
0
0
0
0
0
0
0
0
0
0
0
0
0
0
0
0
0
0
0
0
0
0
0
0
0
0
0
0
0
0
0
0
0
0
0
0
0
0
0
0
0
0
0
0
0
0
0
0
0
0
0
0
0
0
0
0
0
0
0
0
0
0
0
0
0
0
0
0
0
0
0
0
0
0
0
0
0
0
0
0
0
0
0
0
0
0
0
0
0
0
0
0
0
0
0
0
0
0
0
0
0
0
0
0
0
0
0
0
0
0
0
0
0
0
0
0
0
0
0
0
0
0
0
0
0
0
0
0
0
0
0
0
0
0
0
0
0
0
0
0
0
0
0
0
0
0
0
0
0
0
0
0
0
0
0
0
0
0
0
0
0
0
0
0
0
0
0
0
0
0
0
0
0
0
0
0
0
0
0
0
0
0
0
0
0
0
0
0
0
0
0
0
0
0
0
0
0
0
0
0
0
0
0
0
0
0
0
0
0
0
0
0
0
0
0
0
0
0
0
0
0
0
0
0
0
0
0
0
0
0
0
0
0
0
0
0
0
0
0
0
0
0
0
0
0
0
0
0
0
0
0
0
0
0
0
0
0
0
0
0
0
0
0
0
0
0
0
0
0
0
0
0
0
0
0
0
0
0
0
0
0
0
0
0
0
0
0
0
0
0
0
0
0
0
0
0
0
0
0
0
0
0
0
0
0
0
0
0
0
0
0
0
0
0
0
0
0
0
0
0
0
0
0
0
0
0
0
0
0
0
0
0
0
0
0
0
0
0
0
0
0
0
0
0
0
0
0
0
0
0
0
0
0
0
0
0
0
0
0
0
0
0
0
0
0
0
0
0
0
0
0
0
0
0
0
0
0
0
0
0
0
0
0
0
0
0
0
0
0
0
0
0
0
0
0
0
0
0
0
0
0
0
0
0
0
0
0
0
0
0
0
0
0
0
0
0
0
0
0
0
0
0
0
0
0
0
0
0
0
0
0
0
0
0
0
0
0
0
0
0
0
0
0
0
0
0
0
0
0
0
0
0
0
0
0
0
0
0
0
0
0
0
0
0
0
0
0
0
0
0
0
0
0
0
0
0
0
0
0
0
0
0
0
0
0
0
0
0
0
0
0
0
0
0
0
0
0
0
0
0
0
0
0
0
0
0
0
0
0
0
0
0
0
0
0
0
0
0
0
0
0
0
0
0
0
0
0
0
0
0
0
0
0
0
0
0
0
0
0
0
0
0
0
0
0
0
0
0
0
0
0
0
0
0
0
0
0
0
0
0
0
0
0
0
0
0
0
0
0
0
0
0
0
0
0
0
0
0
0
0
0
0
0
0
0
0
0
0
0
0
0
0
0
0
0
0
0
0
0
0
0
0
0
0
0
0
0
0
0
0
0
0
0
0
0
0
0
0
0
0
0
0
0
0
0
0
0
0
0
0
0
0
0
0
0
0
0
0
0
0
0
0
0
0
0
0
0
0
0
0
0
0
0
0
0
0
0
0
0
0
0
0
0
0
0
0
0
0
0
0
0
0
0
0
0
0
0
0
0
0
0
0
0
0
0
0
0
0
0
0
0
0
0
0
0
0
0
0
0
0
0
0
0
0
0
0
0
0
0
0
0
0
0
0
0
0
0
0
0
0
0
0
0
0
0
0
0
0
0
0
0
0
0
0
0
0
0
0
0
0
0
0
0
0
0
0
0
0
0
0
0
0
0
0
0
0
0
0
0
0
0
0
0
0
0
0
0
0
0
0
0
0
0
0
0
0
0
0
0
0
0
0
0
0
0
0
0
0
0
0
0
0
0
0
0
0
0
0
0
0
0
0
0
0
0
0
0
0
0
0
0
0
0
0
0
0
0
0
0
0
0
0
0
0
0
0
0
0
0
0
0
0
0
0
0
0
0
0
0
0
0
0
0
0
0
0
0
0
0
0
0
0
0
0
0
0
0
0
0
0
0
0
0
0
0
0
0
0
0
0
0
0
0
0
0
0
0
0
0
0
0
0
0
0
0
0
0
0
0
0
0
0
0
0
0
0
0
0
0
0
0
0
0
0
0
0
0
0
0
0
0
0
0
0
0
0
0
0
0
0
0
0
0
0
0
0
0
0
0
0
0
0
0
0
0
0
0
0
0
0
0
0
0
0
0
0
0
0
0
0
0
0
1
1
2
2
2
2
2
2
2
2
2
2
2
2
2
2
2
2
2
2
2
2
2
2
2
2
2
2
2
2
2
2
2
2
2
2
2
2
2
2
2
2
2
2
2
2
2
2
2
2
2
2
2
2
2
2
2
2
2
2
2
2
2
2
2
2
2
2
2
2
2
2
2
2
2
2
2
2
2
2
2
2
2
2
2
2
2
2
2
2
2
2
2
2
2
2
2
2
2
2
2
2
2
2
2
2
2
2
2
2
2
2
2
2
0
0
0
0
0
0
0
0
0
0
0
0
0
0
0
0
0
0
0
0
0
0
1
1
1
1
1
1
1
1
1
1
1
1
1
1
1
1
1
1
1
1
1
1
1
1
1
1
1
1
1
1
1
1
1
1
1
1
1
2
2
2
2
2
2
2
2
1
1
1
2
2
2
2
2
2
2
2
2
2
2
2
2
2
2
2
2
2
3
3
3
3
3
3
3
3
3
3
3
3
3
3
3
3
3
3
3
3
3
3
3
3
3
3
3
3
3
3
3
3
3
3
3
3
3
3
3
3
3
3
3
3
3
3
3
3
3
3
3
3
3
3
3
3
3
3
3
3
3
3
3
3
3
3
3
3
3
3
3
3
3
3
2
2
2
2
2
2
2
2
2
2
2
2
2
2
2
2
2
2
2
2
2
2
2
1
1
1
1
1
1
1
1
1
1
1
1
1
1
2
2
2
2
1
1
1
1
1
1
1
1
1
1
1
1
1
1
1
1
1
1
1
1
1
1
1
1
1
1
1
1
1
1
1
1
1
1
1
1
1
1
1
1
1
1
1
1
1
1
1
1
1
1
1
2
2
2
2
2
2
4
4
4
5
5
5
5
5
5
5
5
5
5
5
5
5
5
5
5
5
5
5
5
5
5
5
5
5
5
5
5
5
5
5
5
5
5
5
5
5
5
5
5
5
5
5
5
5
5
5
5
5
5
5
5
5
5
5
5
5
5
5
5
5
5
5
5
5
5
5
5
4
4
4
4
4
4
4
4
4
4
4
4
4
4
4
4
4
4
4
4
4
4
4
4
4
4
4
4
4
4
4
4
4
4
4
4
4
4
4
4
4
4
4
4
4
5
5
4
4
4
4
3
3
3
3
3
2
2
3
3
3
3
3
3
3
3
3
3
3
3
3
3
3
3
3
3
3
3
3
1
1
1
2
2
3
3
3
3
3
3
3
3
3
3
3
3
3
3
3
3
3
3
3
3
3
3
3
3
3
3
3
3
3
3
3
3
3
3
3
3
3
3
3
3
3
3
3
3
3
3
3
3
3
3
3
3
3
3
3
3
3
3
3
3
3
4
4
4
4
4
4
4
4
4
4
4
4
4
4
4
4
4
4
4
4
4
4
4
4
4
4
4
4
4
4
4
4
4
4
4
4
4
3
3
3
3
3
3
3
3
3
3
3
3
3
3
3
3
4
3
3
3
3
3
3
3
3
3
3
3
3
3
3
3
3
3
3
2
2
1
1
1
1
1
1
1
1
1
1
1
1
1
1
1
2
3
3
3
3
3
3
3
3
3
3
3
3
3
3
3
3
3
3
3
3
3
3
3
3
4
4
4
4
4
4
4
4
4
4
4
4
4
4
4
4
4
4
4
4
4
4
4
4
4
4
4
4
4
4
4
4
4
4
4
4
4
4
4
4
4
4
4
4
4
4
4
4
4
4
4
4
4
4
4
4
4
4
4
4
4
4
4
4
4
4
4
4
4
4
4
3
3
3
3
3
3
3
3
3
3
3
3
3
3
3
3
3
3
3
3
3
3
2
2
2
2
2
2
1
1
1
1
1
1
1
1
1
1
1
1
1
1
1
1
1
1
1
1
1
1
1
1
1
1
1
1
1
1
1
1
1
1
1
1
1
1
1
1
1
1
1
1
1
1
1
0
0
0
0
0
0
0
0
0
0
0
0
0
0
0
0
0
0
0
0
0
0
0
0
0
0
0
0
0
0
0
0
0
0
0
0
0
0
0
0
0
0
0
0
0
0
0
0
0
0
0
0
0
0
0
0
0
0
0
0
0
0
0
0
0
0
0
0
0
0
0
0
0
0
0
0
0
0
0
0
0
0
0
0
0
0
0
0
0
0
0
0
0
0
0
0
0
0
0
0
0
0
0
0
0
0
0
0
0
0
0
0
0
0
0
0
0
0
0
0
0
0
0
0
0
0
0
0
0
0
0
0
0
0
0
0
0
0
0
0
0
0
0
0
0
0
0
0
0
0
0
0
0
0
0
0
0
0
0
0
0
0
0
0
0
0
0
0
0
0
0
0
0
0
0
0
0
0
0
0
0
0
0
0
0
0
0
0
0
0
0
0
0
0
0
0
0
0
0
0
0
0
0
0
0
0
0
0
0
0
0
0
0
0
0
0
0
0
0
0
0
0
0
0
0
0
0
0
0
0
0
0
0
0
0
0
0
0
0
0
0
0
0
0
0
0
0
0
1
2
3
3
3
3
3
3
3
3
3
3
3
3
3
3
3
3
3
3
5
5
5
5
5
5
5
5
5
5
5
7
7
7
7
7
7
7
7
7
7
7
7
7
7
7
7
7
7
7
7
7
7
7
7
7
7
7
7
7
7
7
7
7
7
7
7
7
7
7
7
7
7
7
7
7
7
7
7
7
7
7
7
7
7
7
7
7
7
7
7
7
7
7
7
7
7
7
7
7
7
7
7
6
6
6
6
6
6
6
6
6
6
6
6
6
6
6
6
7
7
7
7
7
7
7
7
7
7
7
5
4
4
4
4
3
3
3
3
3
3
3
3
3
3
2
2
2
2
2
2
2
2
2
2
2
2
3
3
3
3
3
3
3
3
3
3
4
5
5
5
6
6
6
6
6
6
6
5
5
5
5
5
5
5
5
5
5
5
5
5
5
5
5
5
5
5
5
5
5
5
5
5
5
5
5
5
5
5
5
5
5
5
5
5
5
5
5
5
5
5
5
5
5
5
5
5
5
5
5
4
4
4
5
4
4
4
4
4
4
4
4
4
4
4
4
4
4
4
4
4
5
5
5
5
5
5
5
5
5
5
5
5
5
5
5
5
5
4
4
4
4
4
4
4
4
4
4
4
4
4
4
4
4
4
4
4
4
4
4
3
3
3
3
3
3
3
3
3
3
3
3
3
3
3
3
3
3
3
3
3
3
3
3
3
3
3
3
3
3
3
3
3
3
3
3
3
3
3
3
3
3
2
2
2
2
2
2
2
2
2
2
2
2
2
2
2
2
2
2
2
2
2
2
2
2
2
2
2
2
1
1
1
1
1
1
1
1
1
1
1
1
1
1
1
1
1
1
1
1
1
1
1
1
1
1
1
1
1
1
1
1
1
1
1
1
1
1
1
1
1
1
1
1
1
1
1
1
1
1
1
1
1
1
1
1
1
1
1
1
1
1
1
1
1
1
1
1
1
1
1
1
1
2
2
2
2
2
2
2
2
2
2
2
2
2
2
2
2
2
2
2
2
2
2
2
1
1
1
1
1
1
1
1
1
1
1
1
1
1
1
1
1
1
1
1
1
1
1
1
1
1
1
1
1
1
1
1
1
1
1
1
1
1
1
1
1
1
1
1
1
1
1
1
1
1
1
1
1
1
1
1
1
1
0
0
0
0
0
0
0
0
0
0
0
0
0
0
0
0
0
0
0
0
0
0
0
0
0
0
0
0
0
0
0
0
0
0
0
0
0
0
0
0
0
0
0
0
0
0
0
0
0
0
0
0
0
0
0
0
0
0
0
0
0
0
0
0
0
0
0
0
0
0
0
0
0
0
0
0
0
0
0
0
0
0
0
0
0
0
0
0
0
0
0
0
0
0
0
0
0
0
0
0
0
0
0
0
0
0
0
0
0
0
0
0
0
0
0
0
0
0
0
0
0
0
0
0
0
0
0
0
0
0
0
0
0
0
0
0
0
0
0
0
0
0
0
0
0
0
0
0
0
0
0
0
0
0
0
0
0
0
0
0
0
0
0
0
0
0
0
0
0
0
0
0
0
0
0
0
0
0
0
0
0
0
0
0
0
0
0
0
0
0
0
0
0
0
0
0
0
0
0
0
0
0
0
0
0
0
0
1
1
1
1
1
1
1
2
2
2
2
2
2
2
2
2
2
2
2
2
3
3
3
3
3
3
3
3
3
3
3
4
4
4
4
4
4
4
4
4
4
4
4
4
4
4
4
4
4
4
4
4
4
4
4
4
4
4
4
4
4
4
4
4
4
4
4
4
4
4
4
4
4
4
4
4
4
4
4
4
4
4
4
4
4
4
4
5
5
5
5
5
5
5
5
5
5
5
5
5
5
5
5
5
5
5
5
5
5
5
5
5
5
5
5
5
5
5
5
3
3
3
3
3
3
3
3
3
3
3
3
3
3
3
3
3
3
3
3
3
3
3
3
3
3
3
3
3
3
3
3
3
3
3
3
3
3
3
3
3
3
3
3
3
3
3
3
3
4
4
4
4
4
4
4
4
4
4
4
4
4
4
4
4
4
4
4
4
4
4
4
4
4
4
4
4
4
4
4
3
2
2
2
2
2
2
3
3
3
3
2
2
2
2
2
2
2
2
2
2
2
2
2
2
2
2
2
2
2
2
2
2
2
2
2
2
2
2
2
2
2
2
2
2
2
2
2
2
2
2
2
2
2
2
2
1
1
1
1
1
1
1
1
1
1
1
1
1
1
1
1
1
1
1
1
1
1
1
1
1
1
1
1
1
1
1
1
1
1
1
1
1
1
1
0
0
0
0
0
0
0
0
0
0
0
0
0
0
0
0
0
0
0
0
0
0
0
0
0
0
0
0
0
0
0
0
0
0
0
0
0
0
0
0
0
0
0
0
0
0
0
0
0
0
0
1
1
1
1
1
1
1
1
1
1
1
1
1
1
1
1
1
1
1
1
1
1
1
1
1
1
1
1
1
1
1
1
1
1
1
1
1
1
1
1
1
1
1
1
1
1
1
1
1
1
1
1
1
1
1
1
1
0
0
0
0
0
0
0
0
0
0
0
0
0
0
0
0
0
0
0
0
0
0
0
0
0
0
0
0
0
0
0
0
0
0
0
0
0
0
0
0
0
0
0
0
0
0
0
0
0
0
0
0
0
0
0
0
0
0
0
0
0
0
0
0
0
0
0
0
0
0
0
0
0
0
0
0
0
0
0
0
0
0
0
0
0
0
0
0
0
0
0
0
0
0
0
0
0
0
0
0
0
0
0
0
0
0
0
0
0
0
0
0
0
0
0
0
0
0
0
0
0
0
0
0
0
0
0
0
0
0
0
0
0
0
0
0
0
0
0
0
0
0
0
0
0
0
0
0
0
0
0
0
0
0
0
0
0
0
0
0
0
0
0
0
0
0
0
0
0
0
0
0
0
0
0
0
0
0
0
0
0
0
1
1
1
1
1
1
1
1
1
1
1
1
1
1
1
1
1
1
1
1
1
1
1
1
1
1
1
1
1
1
1
1
1
1
1
1
1
1
1
1
1
1
1
1
1
1
1
1
1
1
1
1
1
1
1
1
1
1
2
2
2
2
2
2
2
2
2
2
2
2
2
2
2
2
2
2
2
2
2
2
2
2
2
2
2
2
2
2
2
2
2
2
2
2
2
2
2
2
2
1
1
1
1
1
1
1
1
1
1
1
1
1
1
1
1
1
1
1
1
1
1
1
1
1
1
1
1
1
1
1
1
1
1
1
1
1
1
1
1
1
1
1
1
1
1
1
1
1
1
1
1
1
1
1
1
0
0
0
0
0
0
0
0
0
0
0
0
0
0
0
0
0
0
0
0
0
0
0
0
0
0
0
0
0
0
0
0
0
0
0
0
0
0
0
0
0
0
0
0
0
0
0
0
0
0
0
0
0
0
0
0
0
0
0
0
0
0
0
0
0
0
0
0
0
0
0
0
0
0
0
0
0
0
0
0
0
0
0
0
0
0
0
0
0
0
0
0
0
0
0
0
0
0
0
0
0
0
0
0
0
0
0
0
0
0
0
0
0
0
0
0
0
0
0
0
0
0
0
0
0
0
0
0
0
0
0
0
0
0
0
0
0
0
0
0
0
0
0
0
0
0
0
0
0
0
0
0
0
0
0
0
0
0
0
0
0
0
0
0
0
0
0
0
0
0
0
0
0
0
0
0
0
0
0
0
0
0
0
0
0
0
0
0
0
0
0
0
0
0
0
0
0
0
0
0
0
0
0
0
0
0
0
0
0
0
0
0
0
0
0
0
0
0
0
0
0
0
0
0
0
0
0
0
0
0
0
0
0
0
0
0
0
0
0
0
0
0
0
0
0
0
0
0
0
0
0
0
0
0
0
0
0
0
0
0
0
0
1
1
1
1
1
1
1
1
1
1
1
1
1
1
1
1
1
1
1
1
1
1
1
1
1
1
1
1
1
1
1
1
1
1
1
1
1
1
1
1
1
1
1
1
1
1
1
1
1
1
1
1
1
1
1
1
1
1
1
1
1
1
1
1
1
1
1
1
1
1
1
1
1
1
1
1
1
1
1
1
1
1
1
1
1
1
1
1
1
1
1
1
1
1
1
1
1
1
1
1
1
1
1
1
1
1
1
1
1
1
1
1
1
1
1
1
1
1
1
1
1
1
1
1
1
1
1
1
1
1
1
1
1
1
0
0
0
0
0
0
0
0
0
0
0
0
0
0
0
0
0
0
0
0
0
0
0
0
0
0
0
0
0
0
0
0
0
0
0
0
0
0
0
0
0
0
0
0
0
0
0
0
0
0
0
0
0
0
0
0
0
0
0
0
0
0
0
0
0
0
0
0
0
0
0
0
0
0
0
0
0
0
0
0
0
0
0
0
0
0
0
0
0
0
0
0
0
0
0
0
0
0
0
0
0
0
0
0
0
0
0
0
0
0
0
0
0
0
0
0
0
0
0
0
0
0
0
0
0
0
0
0
0
0
0
0
0
0
0
0
0
0
0
0
0
0
0
0
0
0
0
0
0
0
0
0
0
0
0
0
0
0
0
0
0
0
0
0
0
0
0
0
0
0
0
0
0
0
0
0
0
0
0
0
0
0
0
0
0
0
0
0
0
0
0
0
0
0
0
0
0
0
0
0
0
0
0
0
0
0
0
0
0
0
0
0
0
0
0
0
0
0
0
0
0
0
0
0
0
0
0
0
0
0
0
0
0
0
0
0
0
0
0
0
0
0
0
0
0
0
0
0
0
0
0
0
0
0
0
0
0
0
0
0
0
0
0
0
0
0
0
0
0
0
0
0
0
0
0
0
0
0
0
0
0
0
0
0
0
0
0
0
0
0
0
0
0
0
0
0
0
0
0
0
0
0
0
0
0
0
0
0
0
0
0
0
0
0
0
0
0
0
0
0
0
0
0
0
0
0
0
0
0
0
0
0
0
0
0
0
0
0
0
0
0
0
0
0
0
0
0
0
0
0
0
0
0
0
0
0
0
0
0
0
0
0
0
0
0
0
0
0
0
0
0
0
0
0
0
0
0
0
0
0
0
0
0
0
0
0
0
0
0
0
0
0
0
0
0
0
0
0
0
0
0
0
0
0
0
0
0
0
0
0
0
0
0
0
0
0
0
0
0
0
0
0
0
0
0
0
0
0
0
0
0
0
0
0
0
0
0
0
0
0
0
0
0
0
0
0
0
0
0
0
0
0
0
0
0
0
0
0
0
0
0
0
0
0
0
0
0
0
0
0
0
0
0
0
0
0
0
0
0
0
0
0
0
0
0
0
0
0
0
0
0
0
0
0
0
0
0
0
0
0
0
0
0
0
0
0
0
0
0
0
0
0
0
0
0
0
0
0
0
0
0
0
0
0
0
0
0
0
0
0
0
0
0
0
0
0
0
0
0
0
0
0
0
0
0
0
0
0
0
0
0
0
0
0
0
0
0
0
0
0
0
0
0
0
0
0
0
0
0
0
0
0
0
0
0
0
0
0
0
0
0
0
0
0
0
0
0
0
0
0
0
0
0
0
0
0
0
0
0
0
0
0
0
0
0
0
0
0
0
0
0
0
0
0
0
0
0
0
0
0
0
0
0
0
0
0
0
0
0
0
0
0
0
0
0
0
0
0
0
0
0
0
0
0
0
0
0
0
0
0
0
0
0
0
0
0
0
0
0
0
0
0
0
0
0
0
0
0
0
0
0
0
0
0
0
0
0
0
0
0
0
0
0
0
0
0
0
0
0
0
0
0
0
0
0
0
0
0
0
0
0
0
0
0
0
0
0
0
0
0
0
0
0
0
0
0
0
0
0
0
0
0
0
0
0
0
0
0
0
0
0
0
0
0
0
0
0
0
0
0
0
0
0
0
0
0
0
0
0
0
0
0
0
0
0
0
0
0
0
0
0
0
0
0
0
0
0
0
0
0
0
0
0
0
0
0
0
0
0
0
0
0
0
0
0
0
0
0
0
0
0
0
0
0
0
0
0
0
0
0
0
0
0
0
0
0
0
0
0
0
0
0
0
0
0
0
0
0
0
0
0
0
0
0
0
0
0
0
0
0
0
0
0
0
0
0
0
0
0
0
0
0
0
0
0
0
0
0
0
0
0
0
0
0
0
0
0
0
0
0
0
0
0
0
0
0
0
0
0
0
0
0
0
0
0
0
0
0
0
0
0
0
0
0
0
0
0
0
0
0
0
0
0
0
0
0
0
0
0
0
0
0
0
0
0
0
0
0
0
0
0
0
0
0
0
0
0
0
0
0
0
0
0
0
0
0
0
0
0
0
0
0
0
0
0
0
0
0
0
0
0
0
0
0
0
0
0
0
0
0
0
0
0
0
0
0
0
0
0
0
0
0
0
0
0
0
0
0
0
0
0
0
0
0
0
0
0
0
0
0
0
0
0
0
0
0
0
0
0
0
0
0
0
0
0
0
0
0
0
0
0
0
0
0
0
0
0
0
0
0
0
0
0
0
0
0
0
0
0
0
0
0
0
0
0
0
0
0
0
0
0
0
0
0
0
0
0
0
0
0
0
0
0
0
0
0
0
0
0
0
0
0
0
0
0
0
0
0
0
0
0
0
0
0
0
0
0
0
0
0
0
0
0
0
0
0
0
0
0
0
0
0
0
0
0
0
0
0
0
0
0
0
0
0
0
0
0
0
0
0
0
0
0
0
0
0
0
0
0
0
0
0
0
0
0
0
0
0
0
0
0
0
0
0
0
0
0
0
0
0
0
0
0
0
0
0
0
0
0
0
0
0
0
0
0
0
0
0
0
0
0
0
0
0
0
0
0
0
0
0
0
0
0
0
0
0
0
0
0
0
0
0
0
0
0
0
0
0
0
0
0
0
0
0
0
0
0
0
0
0
0
0
0
0
0
0
0
0
0
0
0
0
0
0
0
0
0
0
0
0
0
0
0
0
0
0
0
0
0
0
0
0
0
0
0
0
0
1
1
1
0
0
0
0
0
0
0
0
0
0
0
0
0
0
0
0
0
0
0
0
0
1
1
1
1
1
1
1
1
1
1
1
1
1
1
1
1
1
1
1
1
1
1
1
1
1
1
1
1
1
1
1
1
1
1
1
1
1
1
1
1
1
1
1
1
1
1
1
1
1
1
1
1
1
1
1
1
1
1
1
1
1
1
1
1
1
1
1
1
1
1
1
1
1
1
1
1
1
1
1
1
1
1
1
1
1
1
1
1
1
1
1
1
1
1
1
1
1
1
1
2
2
2
2
2
2
2
2
2
2
2
2
2
2
2
2
2
2
2
2
2
2
2
2
2
2
2
2
2
2
2
2
2
2
2
2
2
2
2
2
2
2
2
2
2
2
2
2
1
0
0
0
0
0
0
0
0
0
0
0
0
0
0
0
0
0
0
0
0
0
0
0
0
0
0
0
0
0
0
0
0
0
0
0
0
0
0
0
0
0
0
0
0
0
0
0
0
0
0
0
0
0
0
0
0
0
0
0
0
0
0
0
0
0
0
0
0
0
0
0
0
0
0
0
0
0
0
0
0
0
0
0
0
0
0
0
0
0
0
0
0
0
0
0
0
0
0
0
0
0
0
0
0
0
0
0
0
0
0
0
0
0
0
0
0
0
0
0
0
0
0
0
0
0
0
0
0
0
0
1
1
1
1
1
1
1
1
1
1
1
1
1
1
1
1
1
1
1
1
1
1
1
1
1
1
1
1
1
1
1
1
1
1
1
1
1
1
1
1
1
1
1
1
1
1
1
1
1
1
1
1
1
1
1
1
1
1
1
1
1
1
1
1
1
1
1
1
1
1
1
1
1
1
1
1
1
1
1
1
1
1
1
1
1
1
1
1
1
1
1
1
1
1
1
1
1
1
1
1
2
2
2
2
2
2
2
2
2
2
2
2
2
2
2
2
2
3
3
3
3
3
3
3
3
3
3
4
4
4
4
4
4
4
4
4
4
4
4
4
4
4
4
4
4
4
4
4
4
4
4
4
4
4
4
4
4
4
4
4
4
4
4
4
4
4
4
4
4
4
4
4
4
4
4
4
4
4
4
4
4
4
4
4
4
4
4
4
4
4
4
4
4
4
6
6
6
6
6
6
6
6
6
6
6
6
6
6
6
6
6
6
6
6
6
6
6
6
6
6
6
5
4
4
4
4
4
3
3
3
2
2
2
2
2
2
2
2
2
2
2
2
2
2
2
2
2
2
2
2
2
2
2
2
2
2
2
2
2
2
2
2
2
2
2
2
2
2
2
2
2
2
2
2
2
2
2
2
2
2
2
2
2
2
2
2
2
2
2
2
2
2
2
1
1
1
1
1
1
1
1
1
1
1
1
1
1
1
1
1
1
1
1
1
1
1
1
0
0
0
0
1
1
1
1
1
1
1
1
1
1
1
1
1
1
1
1
1
1
1
1
1
1
1
1
1
1
1
1
1
1
1
1
1
1
1
1
1
1
1
1
1
1
1
1
1
1
1
1
1
1
1
1
1
1
1
1
1
1
1
1
1
1
1
1
1
1
1
1
1
1
1
1
1
1
1
1
1
1
1
1
1
1
1
1
1
1
1
1
1
1
1
1
1
1
2
2
2
2
2
2
2
2
2
2
2
2
2
2
2
2
1
1
1
1
1
1
1
1
1
1
1
1
1
1
1
1
1
1
1
1
1
1
1
1
1
1
1
1
1
1
1
1
1
1
1
1
1
1
1
1
1
1
1
1
1
1
1
1
1
1
1
1
1
1
1
0
0
0
0
0
0
0
0
0
0
1
3
3
4
4
4
4
4
4
4
4
4
4
4
4
4
4
4
4
4
4
3
3
3
3
3
3
3
3
3
3
3
3
3
3
3
3
3
3
3
3
3
3
3
3
3
3
3
3
3
3
3
3
3
3
3
3
3
3
3
3
3
3
3
3
3
3
3
3
3
3
3
3
3
3
3
3
3
3
3
3
3
3
3
3
3
3
3
3
3
2
2
2
2
2
2
2
2
2
2
2
2
2
2
2
2
2
2
2
2
2
2
2
2
2
2
2
2
2
2
2
2
2
2
2
2
2
2
2
2
2
2
3
3
2
2
2
3
3
3
2
2
2
2
2
2
2
2
2
2
2
2
2
2
2
2
2
2
2
2
2
2
2
2
2
2
2
3
3
3
3
3
4
4
4
4
4
4
4
4
4
4
4
5
5
5
5
5
5
5
5
5
5
5
5
5
5
5
5
5
5
5
5
5
5
5
5
5
5
5
5
5
5
5
5
5
5
5
5
5
5
4
4
4
4
4
4
4
4
4
4
4
4
4
4
4
4
4
4
4
4
4
4
4
4
4
4
4
3
3
3
3
3
3
4
4
4
4
4
4
4
4
4
4
4
4
4
4
4
4
4
4
4
4
4
4
4
4
4
4
4
4
4
4
2
2
2
2
2
2
2
2
2
2
2
2
2
2
2
2
2
2
2
2
2
2
2
2
1
1
1
1
1
1
1
1
1
1
1
1
1
1
1
1
1
0
0
0
0
0
0
0
0
0
0
0
0
0
0
0
0
0
0
0
0
0
0
0
0
0
0
0
0
0
0
0
0
0
0
0
0
0
0
0
0
0
0
0
0
0
0
0
0
0
0
0
0
0
0
0
0
0
0
0
0
0
0
0
0
0
0
0
0
0
0
0
0
0
0
0
0
0
0
0
0
0
0
0
0
0
0
0
0
0
0
0
0
0
0
0
0
0
0
0
0
0
0
0
0
0
0
0
0
0
0
0
0
0
0
0
0
0
0
0
0
0
0
0
0
0
0
0
0
0
0
0
0
0
0
0
0
0
0
0
0
0
0
0
0
0
0
0
0
0
0
0
0
0
0
0
0
0
0
0
0
0
0
0
0
0
0
0
0
0
0
0
0
0
0
0
0
0
0
0
0
0
0
0
0
0
0
0
0
0
0
0
0
0
0
1
1
1
1
1
1
1
1
1
2
2
2
2
2
2
2
2
2
2
2
2
2
2
2
2
2
2
2
2
2
2
2
2
2
2
1
1
1
1
1
1
1
1
1
1
1
1
1
1
1
1
1
1
1
1
1
1
1
1
1
1
1
1
1
1
1
1
1
1
1
1
1
1
1
1
1
1
1
1
1
1
1
1
1
1
1
1
1
1
1
1
1
1
1
1
1
1
1
1
1
1
1
1
1
1
1
1
1
1
1
1
1
1
1
1
1
1
1
1
1
1
1
1
1
1
1
1
1
1
1
1
1
1
1
1
1
1
1
1
1
1
1
1
1
1
1
1
1
1
1
1
1
1
1
1
1
0
0
0
0
0
0
0
0
0
0
0
0
0
0
0
0
0
0
0
0
0
0
0
0
0
0
0
0
0
0
0
0
0
0
0
0
0
0
0
0
0
0
0
0
0
0
0
0
0
0
0
0
0
0
0
0
0
0
0
0
0
0
0
0
0
0
0
0
0
0
0
0
0
0
0
0
0
0
0
0
0
0
0
0
0
0
0
0
0
0
0
0
0
0
0
0
0
0
0
0
0
0
0
0
0
0
0
0
0
0
0
0
0
0
0
0
0
0
0
0
0
0
0
0
0
0
0
0
0
0
0
0
0
0
0
0
0
0
0
0
0
0
0
0
0
0
0
0
0
0
0
0
0
0
0
0
0
0
0
0
0
0
0
0
0
0
0
0
0
0
0
0
0
0
0
0
0
0
0
0
0
0
0
0
0
0
0
0
0
0
0
0
0
0
0
0
0
0
0
0
0
0
0
0
0
0
0
0
0
0
0
0
0
0
0
0
0
0
0
0
0
0
0
0
0
0
0
0
0
0
0
0
0
0
0
0
0
0
0
0
0
0
0
0
0
0
0
0
0
0
0
0
0
0
0
0
0
0
0
0
0
0
0
0
0
0
0
0
0
0
0
0
0
0
0
0
0
0
0
0
0
0
0
0
0
0
0
0
0
0
0
0
0
0
0
0
0
0
0
0
0
0
0
0
0
0
0
0
0
0
0
0
0
0
0
0
0
0
0
0
0
0
0
0
0
0
0
0
0
0
0
0
0
0
0
0
0
0
0
0
0
0
0
0
0
0
0
0
0
0
0
0
0
0
0
0
0
0
0
0
0
0
0
0
0
0
0
0
0
0
0
0
0
0
0
0
0
0
0
0
0
0
0
0
0
0
0
0
0
0
0
0
0
0
0
0
0
0
0
0
0
0
0
0
0
0
0
0
0
0
0
0
0
0
0
0
0
0
0
0
0
0
0
0
0
0
0
0
0
0
0
0
0
0
0
0
0
0
0
0
0
0
0
0
0
0
0
0
0
0
0
0
0
0
0
0
0
0
0
0
0
0
1
1
1
1
1
1
1
2
2
2
2
2
2
3
3
3
3
3
3
3
3
3
3
3
3
3
3
3
3
3
3
3
3
4
4
4
4
4
4
4
4
4
4
4
4
4
4
4
4
4
4
4
4
4
4
4
4
4
4
4
4
4
4
5
5
5
5
5
5
5
5
5
5
5
5
5
5
5
5
5
5
5
5
5
5
5
5
5
5
5
5
5
5
5
5
5
6
6
6
6
5
5
5
5
5
5
5
5
5
5
5
5
5
5
5
5
5
5
4
4
4
4
4
4
4
4
4
4
4
4
4
4
4
4
4
4
4
4
4
4
4
4
4
4
4
4
4
4
4
4
4
4
3
3
3
3
3
3
3
3
3
3
3
3
3
3
3
3
3
3
3
3
3
3
3
3
3
3
3
3
3
3
3
3
3
3
3
3
3
3
3
3
2
2
2
2
2
2
2
2
1
1
1
1
1
1
1
1
1
1
1
1
1
1
1
1
1
1
1
0
0
0
0
0
0
0
0
0
0
0
0
0
0
0
0
0
0
0
0
0
0
0
0
0
0
0
0
0
0
0
0
0
0
0
0
0
0
0
0
0
0
0
0
0
0
0
0
0
0
0
0
0
0
0
0
0
0
0
0
0
0
0
0
0
0
0
0
0
0
0
0
0
0
0
0
0
0
0
0
0
0
0
0
0
0
0
0
0
0
0
0
0
0
0
0
0
0
0
0
0
0
0
0
0
0
0
0
1
1
1
1
1
1
1
1
1
1
1
1
1
1
1
1
1
1
1
1
1
1
1
1
1
1
1
1
1
1
1
0
0
0
0
0
0
0
0
0
0
0
0
0
0
0
0
0
0
0
0
0
0
0
0
0
0
0
0
0
0
0
0
0
0
0
0
0
0
0
0
0
0
0
0
0
0
0
0
0
0
0
0
0
0
0
0
0
0
0
0
0
0
0
0
0
0
0
0
0
0
0
0
0
0
0
0
0
0
0
0
0
0
0
0
0
0
0
0
0
0
0
0
0
0
0
0
0
0
0
0
0
0
0
0
0
0
0
0
0
0
0
0
0
0
0
0
0
0
0
0
0
0
0
0
0
0
0
0
0
0
0
0
0
0
0
0
0
0
0
0
0
0
0
0
0
0
0
0
0
0
0
0
0
0
0
0
0
0
0
0
0
0
0
0
0
0
0
0
0
0
0
0
0
0
0
0
0
0
0
0
0
0
0
0
0
0
0
1
1
1
1
1
1
1
1
1
1
1
1
1
1
1
1
1
1
1
1
1
1
1
1
1
1
1
1
1
1
1
1
1
1
1
1
1
1
1
1
1
1
1
1
1
1
1
1
1
1
1
1
1
1
1
1
1
1
1
1
1
1
1
1
1
1
1
1
1
1
1
1
1
1
1
1
1
1
1
1
1
1
1
1
1
1
1
1
1
1
1
1
1
1
1
1
1
1
1
1
1
1
1
1
1
1
1
1
1
1
1
1
0
0
0
0
0
0
0
0
0
0
0
0
0
0
0
0
0
0
0
0
0
0
0
0
0
0
0
0
0
0
0
0
0
0
0
0
0
0
0
0
0
0
0
0
0
0
0
0
0
0
0
0
0
0
0
0
0
0
0
0
0
0
0
0
0
0
0
0
0
0
0
0
0
0
0
0
0
0
0
0
0
0
0
0
0
0
0
0
0
0
0
0
0
0
0
0
0
0
0
0
0
0
0
0
0
0
0
0
0
0
0
0
0
0
0
0
0
0
0
0
0
0
0
0
0
0
0
0
0
0
0
0
0
0
0
0
0
0
0
0
0
0
0
0
0
0
0
0
0
0
0
0
0
0
0
0
0
0
0
0
0
0
0
0
0
0
0
0
0
0
0
0
0
0
0
0
0
0
0
0
0
0
0
0
0
0
0
0
0
0
0
0
0
0
0
0
0
0
0
0
0
0
0
0
0
0
0
0
0
0
0
0
0
0
0
0
0
0
0
0
0
0
0
0
0
0
0
0
0
0
0
0
0
0
0
0
0
0
0
0
0
0
0
0
0
0
0
0
0
0
0
0
0
0
0
0
0
0
0
0
0
0
0
0
0
0
0
0
0
0
0
0
0
0
0
0
0
0
0
0
0
0
0
0
0
0
0
0
0
0
0
0
0
0
0
0
0
0
0
0
0
0
0
0
0
0
0
0
0
0
0
0
0
0
0
0
0
0
0
0
0
0
0
0
0
0
0
0
0
0
0
0
0
0
0
0
0
0
0
0
0
0
0
0
0
0
0
0
0
0
0
0
0
0
0
0
0
0
0
0
0
0
0
0
0
0
0
0
0
0
0
0
0
0
0
0
0
0
0
0
0
0
0
0
0
0
0
0
0
0
0
0
0
0
0
0
0
0
0
1
1
1
1
1
1
1
1
1
1
1
1
1
1
1
1
1
1
1
1
1
1
0
0
0
0
0
0
0
0
0
0
0
0
0
0
0
0
0
0
0
0
0
0
0
0
0
0
0
0
0
0
0
0
0
0
0
0
1
1
1
1
1
1
1
1
1
1
1
1
1
1
1
1
1
1
1
1
1
1
1
1
1
1
1
1
1
1
1
1
1
1
1
1
1
1
1
1
1
1
1
1
1
1
1
1
1
1
1
1
1
1
1
1
1
1
1
1
1
1
1
1
1
1
1
0
0
0
0
0
0
0
0
0
0
0
0
0
0
0
0
0
0
0
0
0
0
0
0
0
0
0
0
0
0
0
0
0
0
0
0
0
0
0
0
0
0
0
0
0
0
0
0
0
0
0
0
0
0
0
0
0
0
0
0
0
0
0
0
0
0
0
0
0
0
0
0
0
0
0
0
0
0
0
0
0
0
0
0
0
0
0
0
0
0
0
0
0
0
0
0
0
0
0
0
0
0
0
0
0
0
0
0
0
0
0
0
0
0
0
0
0
0
0
0
0
0
0
0
0
0
0
0
0
0
0
0
0
0
0
0
0
0
0
0
0
0
0
0
0
0
0
0
0
0
0
0
0
0
0
0
0
0
0
0
0
0
0
0
0
0
0
0
0
0
0
0
0
0
0
0
0
0
0
0
0
0
0
0
0
0
0
0
0
0
0
0
0
0
0
0
0
0
0
0
0
1
1
1
1
1
1
1
1
1
1
1
1
1
1
1
1
1
1
1
1
1
1
1
1
1
1
1
1
1
1
1
1
1
1
1
1
1
1
1
1
1
1
1
1
1
1
1
1
1
1
1
1
1
1
1
1
1
1
1
1
1
1
1
1
1
1
1
1
1
1
1
1
1
1
1
1
1
1
1
1
1
1
1
1
1
1
1
1
1
1
1
1
1
1
1
1
1
1
1
1
1
1
1
1
1
1
1
1
1
1
1
1
1
1
1
1
1
1
1
1
1
1
1
1
1
1
1
1
1
1
1
1
1
1
1
1
1
1
1
1
1
1
1
1
1
1
1
1
1
1
1
1
1
1
1
1
1
1
1
1
1
1
0
0
0
0
0
0
0
0
0
0
0
0
0
0
0
0
0
0
0
0
0
0
0
0
0
0
0
2
2
2
2
2
3
3
3
3
3
3
3
3
3
3
3
3
3
3
3
3
3
5
5
5
5
5
5
5
5
5
5
5
5
5
5
5
5
6
6
6
6
6
6
6
6
6
6
6
6
6
6
6
6
6
6
6
6
6
6
6
6
6
6
6
6
6
6
6
6
6
6
6
6
6
6
6
6
6
6
6
6
6
6
6
6
6
6
6
6
6
6
6
6
6
6
6
6
6
6
6
6
6
6
6
6
6
6
6
6
6
6
7
7
7
7
7
7
7
7
7
7
7
7
7
8
8
8
8
7
5
5
5
5
5
5
5
5
5
5
5
5
5
5
5
5
5
5
6
6
6
6
7
7
7
7
7
7
7
7
7
7
7
7
7
7
7
7
7
7
7
7
6
6
6
6
6
6
6
6
6
6
6
6
6
7
7
7
7
7
7
6
6
6
6
6
6
6
6
6
6
6
6
6
5
5
4
4
4
4
4
4
4
4
5
5
5
5
5
6
6
6
6
6
6
6
6
6
6
6
6
6
6
6
6
6
6
6
6
6
6
6
6
6
6
6
6
6
6
6
6
6
6
6
6
6
6
6
6
6
6
6
6
6
6
6
6
6
6
6
6
6
4
4
4
4
3
3
3
3
3
3
3
3
3
3
3
3
3
3
3
4
4
4
4
4
4
4
4
4
4
4
4
4
4
4
4
4
3
3
3
3
3
3
3
3
3
3
3
3
3
3
3
3
2
2
2
2
2
2
2
2
2
2
2
2
3
3
3
4
4
4
4
4
4
4
4
4
4
4
4
4
4
4
4
4
4
4
3
3
3
3
3
3
3
3
3
3
3
3
3
3
3
3
3
3
3
3
3
3
3
3
2
2
2
2
2
2
2
2
2
2
2
2
2
2
2
2
2
2
2
2
2
2
2
2
2
2
2
2
2
2
2
2
2
3
3
3
3
3
3
3
3
3
3
3
3
3
3
3
3
3
3
3
4
3
3
3
3
3
3
3
3
3
3
3
3
3
3
3
3
3
3
3
3
3
3
3
3
3
3
3
3
3
3
3
3
3
3
3
3
3
3
3
3
3
3
3
3
3
3
3
3
3
3
3
3
3
3
3
3
3
3
3
3
3
3
3
3
3
3
3
3
3
3
3
3
3
3
3
3
3
3
3
3
3
3
3
3
3
3
3
3
3
3
3
2
2
2
2
2
2
2
2
2
2
2
2
2
2
2
2
2
2
2
2
2
1
1
1
1
1
1
2
2
3
3
3
3
3
3
3
3
3
3
3
3
3
3
3
3
3
3
3
3
3
3
3
3
3
3
3
2
2
2
2
2
2
2
2
2
2
2
2
2
2
2
2
2
2
2
2
2
2
2
2
2
2
2
2
2
2
2
2
2
2
2
2
2
2
2
2
2
2
2
2
2
2
2
2
2
3
3
3
3
3
3
3
3
3
3
3
3
3
3
3
3
3
3
3
3
3
3
3
3
3
3
3
3
3
3
3
4
4
4
4
4
3
3
3
3
3
3
3
3
3
3
3
3
3
3
3
3
3
3
3
3
3
3
3
2
2
2
2
2
2
2
2
2
2
2
2
2
2
2
2
2
2
2
2
2
2
2
2
2
2
2
2
2
2
2
2
2
2
2
2
2
2
2
2
2
2
2
2
2
2
2
2
2
2
2
2
1
1
0
0
0
0
0
0
0
0
0
0
0
0
0
0
0
0
0
0
0
0
0
0
0
0
0
0
0
0
0
0
0
0
0
0
0
0
0
0
0
0
0
0
0
0
0
0
0
0
0
0
0
0
0
0
0
0
0
0
0
0
0
0
0
0
0
0
0
0
0
0
0
0
0
0
0
0
0
0
0
0
0
0
0
0
0
0
0
0
0
0
0
0
0
0
0
0
0
0
0
0
0
0
0
0
0
0
0
0
0
0
0
0
0
0
0
0
0
0
0
0
0
0
0
0
0
0
0
0
0
0
0
0
0
0
0
0
0
0
0
0
0
0
0
0
0
0
0
0
0
0
0
0
0
0
0
0
0
0
0
0
0
0
0
0
0
0
0
0
0
0
0
0
0
0
0
0
0
0
0
0
0
0
0
0
0
0
0
0
0
0
0
0
0
0
0
0
0
0
0
0
0
0
0
0
0
0
0
0
0
0
0
0
0
0
0
0
0
0
0
0
0
0
0
0
0
0
0
0
0
0
0
0
0
0
0
0
0
0
0
0
0
0
0
0
0
0
0
0
0
0
0
0
0
0
0
0
0
0
0
0
0
0
0
0
0
0
0
0
0
0
0
0
0
0
0
0
0
0
0
0
0
0
0
0
0
0
0
0
0
0
0
0
0
0
0
0
0
0
0
0
0
0
0
0
0
0
0
0
0
0
0
0
0
0
0
0
0
0
0
0
0
0
0
0
0
0
1
1
1
1
1
1
1
1
1
1
1
1
1
1
1
1
1
1
0
0
0
0
0
0
0
0
0
0
0
0
0
0
0
0
0
0
0
0
0
0
0
0
0
0
0
0
0
0
0
0
0
0
0
0
0
0
0
0
0
0
0
0
0
0
0
0
0
0
0
0
0
0
0
0
0
0
0
0
0
0
0
0
0
0
0
0
0
0
0
0
0
0
0
0
0
0
0
0
0
0
0
0
0
0
0
0
0
0
0
0
0
0
0
0
0
0
0
0
0
0
0
0
0
0
0
0
0
0
0
0
0
0
0
0
0
0
1
1
1
1
1
1
1
1
1
1
1
1
1
1
0
0
0
0
0
0
0
0
0
0
0
0
0
0
0
0
0
0
0
0
0
0
0
0
0
0
0
0
0
0
0
0
0
0
0
0
0
0
0
0
0
0
0
0
0
0
0
0
0
0
0
0
0
0
0
0
0
0
0
0
0
0
0
0
0
0
0
0
0
0
0
0
0
0
0
0
0
0
0
0
0
0
0
0
0
0
0
0
0
0
0
0
0
0
0
0
0
0
0
0
0
0
0
0
0
0
0
0
0
0
0
0
0
0
0
0
0
0
0
0
0
0
0
0
0
0
0
0
0
0
0
0
0
0
0
0
0
0
0
0
0
0
0
0
0
0
0
0
0
0
0
0
0
0
0
0
0
0
0
0
0
0
0
0
0
0
0
0
0
0
0
0
0
0
0
0
0
0
0
0
0
0
0
0
0
0
0
0
0
0
0
0
0
0
0
0
0
0
0
0
0
0
0
0
0
0
0
0
0
0
0
0
0
0
0
0
0
0
0
0
0
0
0
0
0
0
0
0
0
0
0
0
0
0
0
0
0
0
0
0
0
0
0
0
0
0
0
0
0
0
0
0
0
0
0
0
0
0
0
0
0
0
0
0
0
0
0
0
0
0
0
0
0
0
0
0
0
0
0
0
0
0
0
0
0
0
0
0
0
0
0
0
0
0
0
0
0
0
0
0
0
0
0
0
0
0
0
0
0
0
0
0
0
0
0
0
0
0
0
0
0
0
0
0
0
0
0
0
0
0
0
0
0
0
0
0
0
0
0
0
0
0
0
0
0
0
0
0
0
0
0
0
0
0
0
0
0
0
0
0
0
0
0
0
0
0
0
0
0
0
0
0
0
0
0
0
0
0
0
0
0
0
0
0
0
0
0
0
0
0
0
0
0
0
0
0
0
0
0
0
0
0
0
0
0
0
0
0
0
0
0
0
0
0
0
0
0
0
0
0
0
0
0
0
0
0
0
0
0
0
0
0
0
0
0
0
0
0
0
0
0
0
0
0
0
0
0
0
0
0
0
0
0
0
0
0
0
0
0
0
0
0
0
0
0
0
0
0
0
0
0
0
0
0
0
0
0
0
0
0
0
0
0
0
0
0
0
0
0
0
0
0
0
0
0
0
0
0
0
0
0
0
0
0
0
0
0
0
0
0
0
0
0
0
0
0
0
0
0
0
0
0
0
0
0
0
0
0
0
0
0
0
0
0
0
0
0
0
0
0
0
0
0
0
0
0
0
0
0
0
0
0
0
0
0
0
0
0
0
0
0
0
0
0
0
0
0
0
0
0
0
0
0
0
0
0
0
0
0
0
0
0
0
1
1
1
1
1
1
1
1
1
1
1
1
1
1
1
1
1
1
1
1
1
1
1
1
1
1
1
1
1
1
1
1
1
1
2
2
2
2
2
2
2
2
2
2
2
2
2
2
2
2
2
2
2
2
2
2
2
2
2
2
2
2
2
2
2
2
2
2
2
2
2
2
2
2
2
2
2
2
2
1
1
1
1
1
1
1
1
1
1
1
1
1
1
1
1
1
1
1
1
1
1
1
1
1
1
1
1
1
1
1
1
1
1
1
1
1
1
1
1
1
1
1
1
1
1
1
1
1
1
1
1
1
1
1
1
1
1
1
1
1
1
1
1
1
1
1
1
1
1
1
1
1
1
1
1
1
1
1
1
1
1
1
1
1
1
1
1
1
1
1
1
1
1
1
1
1
1
1
1
1
1
1
1
1
1
1
1
1
1
1
1
1
1
1
1
1
1
1
1
1
1
1
1
1
1
1
1
1
1
1
1
1
1
1
1
1
1
1
1
1
1
1
1
1
0
0
0
0
0
0
0
0
0
0
0
0
0
0
0
0
0
0
0
0
0
0
0
0
0
0
0
0
0
0
0
0
0
0
0
0
0
0
0
0
0
0
0
0
0
0
0
0
0
0
0
0
0
0
0
0
0
0
0
0
0
0
0
0
0
0
0
0
0
0
0
0
0
0
0
0
0
0
0
0
0
0
0
0
0
0
0
0
0
0
0
0
0
0
0
0
0
0
0
0
0
0
0
0
0
0
0
0
0
0
0
0
0
0
0
0
0
0
0
0
0
0
0
0
0
0
0
0
0
0
0
0
0
0
0
0
0
0
0
0
0
0
0
0
0
0
0
0
0
0
0
0
0
0
0
0
0
0
0
0
0
0
0
0
0
0
0
0
0
0
0
0
0
0
0
0
0
0
0
0
0
0
0
0
0
0
0
0
0
0
0
0
0
0
0
0
0
0
0
0
0
0
0
0
0
0
0
0
0
0
0
0
0
0
0
0
0
0
0
0
0
0
0
0
0
0
0
0
0
0
0
0
0
0
0
0
0
0
0
0
0
0
0
0
0
0
0
0
0
0
0
0
0
0
0
0
0
0
0
0
0
0
0
0
0
0
0
0
0
0
0
0
0
0
0
0
0
0
0
0
0
0
0
0
0
0
0
0
0
0
0
0
0
0
0
0
0
0
0
0
0
0
0
0
0
0
0
0
0
0
0
0
0
0
0
0
0
0
0
0
0
0
0
0
0
0
0
0
0
0
0
0
0
0
0
0
0
0
0
0
0
0
0
0
0
0
0
0
0
0
0
0
0
0
0
0
0
0
0
0
0
0
0
0
0
0
0
0
0
0
0
0
0
0
0
0
0
0
0
0
0
0
0
0
0
0
0
0
0
0
0
0
0
0
0
0
0
0
0
0
0
0
0
0
0
0
0
0
0
0
0
0
0
0
0
0
0
0
0
0
0
0
0
0
0
0
0
0
0
0
0
0
0
0
0
0
0
0
0
0
0
0
0
0
0
0
0
0
0
0
0
0
0
0
0
0
0
0
0
0
0
0
0
0
0
0
0
0
0
0
0
0
0
0
0
0
0
0
0
0
0
0
0
0
0
0
1
1
1
1
1
4
6
10
16
16
17
19
22
23
25
32
33
39
46
48
49
53
59
63
72
72
72
72
73
75
75
76
76
76
80
80
80
80
80
80
82
83
83
83
83
83
83
84
85
86
86
87
87
87
87
87
89
89
89
91
91
92
92
94
96
97
98
98
99
99
99
99
99
99
99
99
99
99
99
99
99
99
99
99
99
99
99
100
100
100
100
101
101
101
101
101
101
101
101
101
101
102
102
104
105
105
105
105
105
105
105
104
102
103
102
103
103
103
103
103
103
103
104
104
104
104
104
104
104
104
104
104
104
104
103
103
101
100
98
98
85
80
79
79
77
74
66
66
66
61
61
61
61
61
60
60
57
57
42
34
30
29
27
27
27
28
28
29
30
30
30
30
30
31
27
27
27
27
27
27
27
26
26
26
26
26
26
26
26
26
26
26
26
26
26
26
26
26
26
26
26
26
26
26
26
26
26
26
26
26
26
26
26
25
26
26
25
25
25
25
25
25
25
25
25
25
24
24
24
24
24
24
23
23
23
21
20
19
19
19
19
19
19
19
19
19
19
19
19
19
18
18
15
14
11
11
10
10
8
8
8
8
8
9
9
9
9
9
9
9
9
9
9
9
9
11
11
11
11
10
10
12
10
10
10
10
10
11
11
11
11
11
11
11
11
11
11
11
11
10
12
12
12
12
12
12
12
12
12
13
13
13
13
13
13
13
13
14
14
14
14
14
14
14
14
16
17
17
16
16
16
16
16
16
16
16
16
16
16
16
16
16
16
17
17
16
16
16
17
17
17
18
18
18
18
18
18
18
18
18
18
18
18
18
18
18
18
18
18
18
18
18
19
19
19
19
19
19
19
19
19
19
19
19
19
19
20
20
20
20
20
21
21
21
21
21
21
21
21
21
21
21
21
21
21
21
21
21
21
21
21
21
21
22
22
22
22
22
22
22
22
22
23
22
22
22
22
21
21
21
18
18
18
18
19
20
20
18
17
16
15
16
16
16
16
16
15
15
15
15
15
15
15
15
15
14
14
14
14
14
13
13
13
13
13
13
14
14
14
14
14
14
14
14
14
14
14
14
15
15
15
15
15
15
15
15
15
15
15
15
16
16
16
15
15
15
16
15
15
15
15
15
15
16
16
16
16
16
16
17
17
18
18
18
18
18
18
18
18
18
18
18
18
18
18
18
18
18
18
18
18
16
16
16
16
15
15
15
15
15
15
14
13
12
10
10
10
10
10
10
11
11
11
11
11
11
11
12
12
12
12
12
11
11
11
11
11
12
12
12
13
13
13
13
14
14
14
14
14
14
14
14
14
14
14
14
14
14
14
14
14
14
15
15
16
16
16
16
16
16
15
15
14
14
14
14
14
14
14
14
14
13
13
13
13
12
12
12
12
13
13
13
13
13
13
13
13
13
13
13
13
13
13
13
12
12
12
11
12
12
12
12
12
12
13
13
14
14
14
14
14
14
14
14
14
14
14
14
14
14
14
14
14
13
13
13
13
13
13
15
15
15
15
15
15
15
15
14
14
14
14
14
14
14
14
14
16
16
16
16
16
16
17
17
17
15
15
15
15
15
15
15
13
13
13
13
13
13
13
13
13
13
13
12
13
14
14
14
14
14
14
14
14
14
14
14
14
14
14
14
14
14
14
13
13
13
13
13
13
13
13
13
13
13
13
13
13
14
15
15
15
14
14
14
14
14
14
14
15
15
13
13
13
13
13
13
13
13
13
13
13
13
13
14
14
14
14
14
14
14
14
14
14
14
14
14
13
13
13
13
14
14
14
14
14
15
15
15
15
15
15
15
15
15
15
15
15
15
15
15
15
15
15
15
15
15
15
15
15
16
16
16
16
16
16
16
15
14
13
13
12
12
12
12
12
12
12
12
12
12
12
11
11
11
11
11
11
11
11
11
11
12
12
12
13
13
13
13
13
13
13
13
13
13
13
13
13
13
13
14
14
14
14
14
14
15
15
15
15
15
15
15
15
15
15
15
16
16
16
16
16
15
15
15
15
14
14
13
12
12
12
12
14
14
14
15
13
13
13
13
13
13
13
13
12
12
12
12
12
12
12
11
11
11
11
11
11
11
11
12
12
12
12
12
12
12
13
13
13
13
13
13
14
14
14
14
14
14
14
14
13
13
13
14
14
14
14
14
14
14
14
14
14
14
14
14
14
14
16
16
16
16
16
16
16
16
16
16
16
17
17
17
17
18
19
19
19
19
19
19
19
19
19
19
19
19
18
18
18
19
19
19
19
19
19
19
19
19
20
20
20
20
20
20
20
20
21
21
22
23
23
23
24
23
23
23
23
23
24
24
24
24
24
24
24
24
24
24
24
25
24
24
24
24
24
24
25
26
27
27
27
27
27
27
27
27
27
27
28
29
30
30
30
30
30
31
32
32
32
32
30
29
29
29
29
29
29
29
30
30
30
30
30
30
30
30
30
30
31
31
31
31
31
31
31
31
30
30
29
28
28
27
28
28
28
28
27
27
27
26
26
27
27
28
28
28
27
27
27
27
27
27
27
28
28
28
28
28
28
28
28
28
28
28
28
28
28
28
28
27
27
26
25
24
24
24
24
24
24
24
23
23
23
23
23
23
23
23
23
24
24
25
25
25
25
25
23
23
24
24
23
23
21
21
20
18
18
18
17
14
13
13
13
13
14
17
16
16
16
18
18
18
18
18
18
18
18
18
18
19
19
19
19
19
19
19
19
19
20
20
20
20
19
19
18
18
19
19
19
19
19
19
19
19
19
19
19
19
19
19
19
19
19
19
19
19
19
19
19
19
19
20
20
20
20
20
19
18
18
17
17
18
19
19
19
19
19
19
19
19
19
19
19
20
20
20
20
20
20
22
22
22
23
23
23
23
23
23
23
23
24
24
24
24
24
24
24
26
26
26
26
25
24
24
23
23
23
23
23
23
23
23
23
23
23
23
23
23
23
23
23
23
23
24
23
24
23
23
22
23
23
21
21
22
22
21
21
21
21
21
21
20
20
21
21
21
21
21
22
22
22
22
22
22
23
23
22
22
22
22
22
22
22
22
22
22
21
21
21
21
21
22
25
25
24
23
22
22
22
22
22
22
22
22
23
23
23
23
23
23
23
23
23
23
23
23
23
23
23
23
23
23
23
24
24
24
24
24
24
24
24
25
25
25
26
25
24
24
23
24
25
26
27
27
27
27
27
27
28
28
27
26
26
25
26
26
26
26
26
26
26
26
26
26
26
26
26
26
26
25
25
25
25
25
25
25
25
25
25
25
26
26
26
26
27
28
28
28
27
27
28
29
29
29
30
30
30
30
30
30
30
30
30
30
30
30
30
30
30
30
30
30
30
30
30
30
30
30
30
30
30
30
30
30
30
30
30
30
31
31
30
30
29
29
29
29
25
25
25
25
25
25
26
26
26
26
24
24
23
23
23
23
21
12
10
11
12
12
12
12
12
12
12
12
12
12
12
12
12
12
12
12
12
12
13
13
14
14
15
14
14
14
14
14
14
13
13
13
12
12
12
11
11
12
12
15
15
15
15
15
14
14
14
14
14
14
14
14
14
14
14
14
14
14
14
14
14
14
14
14
14
14
14
14
15
14
13
13
13
13
13
13
13
13
13
13
13
13
13
13
13
13
13
13
14
14
17
17
17
17
17
17
17
17
17
17
18
18
18
18
18
18
18
18
18
18
19
20
21
21
21
21
21
21
21
21
21
21
21
21
21
21
21
21
21
21
21
21
21
21
21
21
19
19
19
19
18
17
16
16
16
16
16
16
16
16
16
16
14
12
12
12
12
12
11
11
10
10
10
10
9
9
10
10
10
11
11
11
11
11
11
11
11
11
11
11
11
11
11
13
13
13
13
15
15
15
15
15
15
15
15
15
15
15
15
14
14
14
14
14
14
14
14
15
15
15
15
15
15
15
15
16
16
20
20
20
20
20
20
20
20
21
20
20
20
20
20
20
20
20
18
16
16
16
15
15
16
16
16
16
16
16
16
16
16
16
16
16
16
16
16
17
17
17
17
17
17
19
19
19
20
20
20
20
20
20
20
20
19
18
19
19
19
20
20
20
19
16
16
16
16
16
16
16
16
16
16
16
16
16
16
16
16
16
17
17
16
16
16
16
16
16
17
17
17
17
17
17
17
17
17
17
17
17
17
17
17
17
17
17
17
18
18
19
19
19
20
20
20
20
20
20
20
20
20
20
21
21
21
21
21
21
21
21
21
21
22
23
22
21
21
21
21
21
22
22
23
23
23
24
24
24
24
24
20
20
20
20
20
20
20
20
20
20
21
21
21
21
21
21
21
21
21
21
21
21
21
21
21
22
22
22
23
23
23
23
23
25
25
25
25
25
25
24
24
24
24
24
24
24
24
24
24
24
23
23
23
23
23
23
23
23
21
21
21
22
23
24
25
25
25
25
25
25
27
28
28
28
28
28
28
31
31
31
31
31
30
30
29
29
30
30
29
29
28
28
30
30
30
30
30
29
28
28
28
28
28
28
27
27
27
26
25
25
25
25
25
25
25
25
25
25
25
25
25
25
25
25
25
27
27
27
27
27
27
27
27
27
27
27
27
27
27
27
27
27
27
27
27
27
27
27
26
26
26
25
25
24
24
24
24
24
24
24
24
24
24
24
24
24
24
24
23
23
23
23
24
24
24
24
24
24
24
24
25
25
25
25
25
25
25
25
25
24
24
26
26
26
26
26
26
26
26
26
26
26
27
27
27
29
29
28
27
28
28
28
26
26
23
22
19
19
19
19
19
19
18
16
16
16
17
17
17
17
17
16
16
16
17
19
19
19
19
19
19
18
18
18
18
18
16
16
16
17
17
16
16
16
16
16
16
18
18
18
18
18
18
18
18
18
18
18
19
19
19
19
19
19
19
20
20
20
20
20
21
21
21
21
20
20
20
20
20
20
20
20
20
20
20
20
20
20
20
20
20
20
20
20
20
20
20
20
20
20
20
20
20
20
20
20
19
19
19
20
20
20
20
20
20
20
20
20
20
20
20
20
20
20
20
19
19
20
20
20
20
20
20
20
20
21
21
21
21
20
20
20
19
19
19
19
19
19
19
19
19
19
19
19
19
19
19
19
19
19
19
19
19
19
19
19
18
18
18
18
18
18
18
18
18
18
17
16
16
16
16
16
16
14
13
10
10
10
9
8
8
9
8
7
7
7
7
7
7
7
7
7
6
6
6
6
6
6
6
5
5
5
5
5
6
6
6
6
6
6
6
7
7
7
7
6
6
6
6
6
6
6
6
6
6
5
5
5
5
5
5
5
5
5
6
6
6
6
6
6
6
6
6
6
7
7
6
9
9
9
9
8
8
8
8
8
8
8
8
8
8
8
8
9
10
10
10
10
10
10
10
10
10
10
10
10
10
10
10
10
10
10
10
10
10
10
10
10
10
10
10
10
11
11
10
10
10
10
10
10
10
10
10
10
10
10
10
10
10
10
10
10
10
10
10
10
10
10
9
9
9
9
10
10
10
10
10
10
10
10
12
12
12
13
13
13
13
13
13
13
13
13
13
13
13
14
14
15
15
15
15
15
15
15
15
15
15
15
15
15
16
16
16
16
16
16
16
16
16
16
16
16
16
16
16
16
16
16
16
16
16
16
15
15
15
15
15
15
16
16
16
16
15
15
16
16
17
17
17
17
18
18
18
18
19
19
20
20
21
21
20
20
20
20
20
20
20
20
20
20
20
18
18
19
19
20
20
20
20
20
20
20
18
18
17
18
18
17
17
17
17
17
17
17
17
17
17
17
17
17
17
17
17
17
17
17
17
16
16
16
17
17
17
17
17
17
17
17
17
17
17
17
17
17
17
17
17
17
17
17
17
17
17
17
17
17
17
17
17
17
17
17
17
17
17
17
17
17
17
17
17
17
17
17
17
17
17
16
16
16
16
16
15
15
15
15
15
15
15
15
15
15
14
14
14
14
14
12
12
12
12
12
9
6
5
5
4
3
3
3
3
3
3
3
3
3
3
3
3
4
4
4
4
4
4
5
4
4
4
3
3
2
2
2
2
2
2
2
2
2
2
2
1
1
1
1
1
1
1
1
1
1
1
1
1
1
1
1
1
1
1
1
1
1
1
1
1
1
1
1
1
2
2
2
2
2
2
2
2
3
3
3
3
3
3
3
6
9
11
11
17
18
20
21
21
21
23
24
24
24
25
25
26
26
26
27
27
27
27
27
29
29
30
31
32
31
31
31
31
31
31
31
31
32
33
33
32
32
32
32
32
32
32
32
33
33
33
33
33
33
33
33
33
33
33
33
33
33
34
36
36
38
38
39
39
39
39
39
39
39
39
40
42
42
43
43
43
44
45
45
45
45
45
45
45
45
46
46
46
46
47
47
47
47
47
47
47
47
47
47
47
47
47
47
47
45
44
41
39
39
40
40
40
40
40
40
40
40
39
38
38
38
36
36
37
37
37
36
34
32
32
32
30
31
31
32
33
33
33
33
32
32
31
31
31
31
30
32
31
31
30
31
31
31
30
30
32
32
32
32
32
32
32
32
32
32
32
32
32
32
32
33
33
33
33
33
33
32
32
31
31
31
28
28
29
28
28
28
28
28
28
28
29
28
28
25
25
23
23
23
23
23
26
26
26
26
26
26
26
26
27
29
30
31
31
31
31
31
31
31
29
30
30
30
31
30
32
31
31
31
32
32
32
33
33
36
36
36
36
36
36
36
37
37
38
38
38
39
39
38
39
39
39
39
39
39
40
40
40
40
40
40
40
40
40
39
39
39
39
39
40
40
40
40
40
40
40
40
41
41
41
41
41
41
42
42
42
42
42
42
41
41
41
42
42
42
42
42
42
42
43
43
43
43
43
43
43
43
43
43
42
43
43
43
43
43
43
43
43
43
43
43
43
42
42
45
43
43
42
41
40
40
39
39
39
39
38
37
38
38
38
40
40
39
38
38
32
30
37
36
32
32
32
31
31
31
31
31
31
32
33
33
35
35
36
36
37
37
37
37
37
37
37
37
37
37
37
37
37
37
38
37
36
35
32
31
31
31
32
32
31
31
31
31
31
32
32
32
32
32
32
32
32
32
32
32
32
32
32
32
32
32
32
32
32
32
31
31
31
31
31
31
33
34
34
34
34
35
35
37
39
39
39
40
40
41
41
43
43
44
45
45
46
46
46
46
49
50
50
50
56
58
58
58
57
59
59
59
57
58
60
60
61
62
62
64
67
68
68
68
69
69
71
72
73
74
79
81
82
83
83
84
85
84
83
82
79
78
77
77
77
77
78
78
78
81
81
81
81
81
81
82
82
82
81
81
81
81
81
82
82
82
83
84
84
84
84
84
84
85
85
85
85
85
85
85
85
85
85
85
85
85
85
85
85
85
85
84
84
84
85
85
85
86
86
86
86
86
86
86
86
86
88
88
88
88
88
88
88
90
90
90
90
90
90
90
90
90
90
90
90
89
87
87
86
86
87
77
72
57
54
42
42
41
40
40
40
39
39
36
35
34
33
30
30
30
30
30
30
30
30
30
30
30
30
30
30
30
30
28
26
26
26
26
25
24
24
24
24
25
26
26
26
26
26
26
26
26
25
26
25
25
25
25
25
26
26
26
26
26
26
26
26
26
26
24
23
23
22
22
22
22
22
22
21
20
20
20
20
20
20
20
20
20
20
20
20
20
20
20
20
20
20
20
20
20
17
17
17
17
17
17
17
17
17
17
17
16
16
16
17
17
17
17
17
17
17
17
17
17
17
17
17
17
16
16
16
16
16
16
16
16
15
15
15
15
15
15
14
14
14
14
14
14
8
8
8
8
8
7
3
3
2
2
2
2
2
2
2
2
2
2
2
2
2
1
1
1
1
1
1
1
1
1
1
1
1
1
1
1
1
1
1
1
1
1
1
1
1
1
1
1
1
1
1
2
2
2
2
2
2
2
2
1
1
0
0
0
0
0
0
0
0
0
0
0
0
0
0
0
0
0
1
1
1
1
1
1
1
1
1
3
3
3
3
3
3
3
3
3
3
3
3
3
3
3
3
3
3
3
3
3
3
3
3
3
3
3
3
3
3
3
3
3
3
3
3
3
3
3
3
3
3
3
3
3
3
3
3
3
3
3
3
3
3
3
3
3
3
3
3
3
3
3
3
3
2
2
2
2
2
2
2
2
2
2
2
2
2
2
2
2
2
3
3
3
3
3
3
3
3
3
3
3
3
3
3
3
3
3
3
3
3
3
3
3
3
3
4
4
4
4
4
4
4
4
4
4
4
4
4
4
4
4
4
4
3
3
3
3
3
3
3
3
3
3
3
3
3
3
2
2
2
2
2
2
2
2
2
2
2
2
2
2
2
2
1
1
1
1
1
1
1
1
1
1
1
1
1
1
1
1
1
1
1
1
1
1
1
1
1
1
1
1
1
1
1
1
1
1
1
1
1
1
0
0
0
0
0
0
0
0
0
0
0
0
0
0
0
0
0
0
0
0
0
0
0
0
0
0
0
0
0
0
0
0
0
0
0
0
0
0
0
0
0
0
0
0
0
0
0
0
0
0
0
0
0
0
0
0
0
0
0
0
0
0
0
0
0
0
0
0
0
0
0
0
0
0
0
0
0
0
0
0
0
0
0
0
0
0
0
0
0
0
0
0
0
0
0
0
0
0
0
0
0
0
0
0
0
0
0
0
0
0
0
0
0
0
0
0
0
0
0
0
0
0
0
0
0
0
0
0
0
0
0
0
0
0
0
0
0
0
0
0
0
0
0
0
0
0
0
0
0
0
0
0
0
0
0
0
0
0
0
0
0
0
0
0
0
0
0
0
0
0
0
0
0
0
0
0
0
0
0
0
0
0
0
0
0
0
0
0
0
0
0
0
0
0
0
0
0
0
0
0
0
0
0
0
0
0
0
0
0
0
0
0
0
0
0
0
0
0
0
0
0
0
0
0
0
0
0
0
0
0
0
0
0
0
0
0
0
0
0
0
0
0
0
0
0
0
0
0
0
0
0
0
0
0
0
0
0
0
0
0
0
0
0
0
0
0
0
0
0
0
0
0
0
0
0
0
0
0
0
0
0
0
0
0
0
0
0
0
1
1
1
1
0
0
0
0
0
0
0
0
0
0
0
0
0
0
0
0
0
0
0
0
0
0
0
0
0
0
0
0
0
0
0
0
0
0
0
1
1
1
1
1
1
1
1
1
1
1
1
1
1
1
1
1
1
1
1
1
1
1
1
1
1
1
1
1
1
1
1
1
1
1
1
1
1
1
1
1
1
1
1
1
1
1
1
1
1
1
1
1
1
1
1
1
1
1
1
1
1
1
1
1
1
1
1
1
1
1
1
1
1
1
1
1
1
1
0
0
0
0
0
0
0
0
0
0
0
0
0
0
0
0
0
0
0
0
0
0
0
0
0
0
0
0
0
0
0
0
0
0
0
0
0
0
0
0
0
0
0
0
0
0
0
0
0
0
0
0
0
0
0
0
0
0
0
0
0
0
0
0
0
0
0
0
0
0
0
0
0
0
0
0
0
0
0
0
0
0
0
0
0
0
0
0
0
0
0
0
0
0
0
0
0
0
0
0
0
0
0
0
0
0
0
0
0
0
0
0
0
0
0
0
0
0
0
0
0
0
0
0
0
0
0
0
0
0
0
0
0
0
0
0
0
0
0
0
0
0
0
0
0
0
0
0
0
0
0
0
0
0
0
0
0
0
0
0
0
0
0
0
0
0
0
0
0
0
0
0
0
0
0
0
0
0
0
0
0
0
0
0
0
0
0
0
0
0
0
0
0
0
0
0
0
0
0
0
0
0
0
0
0
0
0
0
0
0
0
0
0
0
0
0
0
0
0
0
0
0
0
0
0
0
0
0
0
0
0
0
0
0
0
0
0
0
0
0
0
0
0
0
0
0
0
0
0
0
0
0
0
0
0
0
0
0
0
0
0
0
0
0
0
0
0
0
0
0
0
0
0
0
0
0
0
0
0
0
0
0
0
0
0
0
0
0
0
0
0
0
0
0
0
0
0
0
0
0
0
0
0
0
0
0
0
0
0
0
0
0
0
0
0
0
0
0
0
0
0
0
0
0
0
0
0
0
0
0
0
0
0
0
0
0
0
0
0
0
0
0
0
0
0
0
0
0
0
0
0
0
0
0
0
0
0
0
0
0
0
0
0
0
0
0
0
0
0
0
0
0
0
0
0
0
0
0
0
0
0
0
0
0
0
0
0
0
0
0
0
0
0
0
0
0
0
0
0
0
0
0
0
0
0
0
0
0
0
0
0
0
0
0
0
0
0
0
0
0
0
0
0
0
0
0
0
0
0
0
0
0
0
0
0
0
0
0
0
0
0
0
0
0
0
0
0
0
0
0
0
0
0
0
0
0
0
0
0
0
0
0
0
0
0
0
0
0
0
0
0
0
0
0
0
0
0
0
0
0
0
0
0
0
0
0
0
0
0
0
0
0
0
0
0
0
0
0
0
0
0
0
0
0
0
0
0
0
0
0
0
0
0
0
0
0
0
0
0
0
0
0
0
0
0
0
0
0
0
0
0
0
0
0
0
0
0
0
0
0
0
0
0
0
0
0
0
0
0
0
0
0
0
0
0
0
0
0
0
0
0
0
0
0
0
0
0
0
0
0
0
0
0
0
0
0
0
0
0
0
0
0
0
0
0
0
0
0
0
0
0
0
0
0
0
0
0
0
0
0
0
0
0
0
0
0
0
0
0
0
0
0
0
0
0
0
0
0
0
0
0
0
0
0
0
0
0
0
0
0
0
0
0
0
0
0
0
0
0
1
1
1
1
1
1
1
1
1
1
1
1
1
1
1
1
1
1
1
1
1
1
1
1
1
1
1
1
1
1
1
1
1
1
1
1
1
1
1
1
1
1
1
1
2
2
2
2
2
2
2
2
2
2
2
2
2
2
2
2
2
2
2
2
3
3
3
3
3
3
3
3
3
3
3
3
3
3
3
2
2
2
2
2
2
2
2
2
2
2
2
2
2
2
2
1
1
1
1
1
1
1
1
1
1
1
1
1
1
1
1
1
1
1
1
1
1
1
1
1
1
1
1
1
1
1
1
1
1
1
1
1
1
1
1
1
1
1
1
1
1
1
1
1
1
1
1
1
1
1
1
1
1
1
2
2
2
2
2
2
2
2
2
2
2
2
2
1
1
1
1
1
1
1
1
1
1
1
1
1
1
1
1
1
1
1
1
1
1
1
1
1
1
1
1
1
1
1
1
0
0
0
0
0
0
0
0
0
0
0
0
0
0
0
0
0
0
0
0
0
0
0
0
0
0
0
0
0
0
0
0
0
0
0
0
0
0
0
0
0
0
0
0
0
0
0
0
0
0
0
0
0
0
0
0
0
0
0
0
0
0
0
0
0
0
0
0
0
0
0
0
0
0
0
0
0
0
0
0
0
0
0
0
0
0
0
0
0
0
0
0
0
0
0
0
0
0
0
0
0
0
0
0
0
0
0
0
0
0
0
0
0
0
0
0
0
0
0
0
0
0
0
0
0
0
0
0
0
0
0
0
0
0
0
0
0
0
0
0
0
0
0
0
0
0
0
0
0
0
0
0
0
0
0
0
0
0
0
0
0
0
0
0
0
0
0
0
0
0
0
0
0
0
0
0
0
0
0
0
0
0
0
0
0
0
0
0
0
0
0
0
0
0
0
0
0
0
0
0
0
0
0
0
0
0
0
0
0
0
0
0
0
0
0
0
0
0
0
0
0
0
0
0
0
0
0
0
1
1
1
1
1
1
1
1
2
2
2
2
2
2
2
2
2
2
2
2
2
2
2
2
2
2
2
2
2
2
2
2
2
2
2
2
2
2
2
2
2
2
2
2
2
2
2
2
2
2
2
2
2
2
2
2
2
2
2
2
2
1
1
1
1
1
1
1
1
1
1
1
1
1
1
1
1
1
1
1
1
1
1
1
1
1
1
1
1
1
1
1
1
1
1
1
1
1
1
1
1
1
1
1
1
1
1
1
1
1
1
0
0
0
0
0
0
0
0
0
0
0
0
0
0
0
0
0
0
0
0
0
0
0
0
0
0
0
0
0
0
0
0
0
0
0
0
0
0
0
0
0
0
0
0
0
0
0
0
0
0
0
0
0
0
0
0
0
0
0
0
0
0
0
0
0
0
0
0
0
0
0
0
0
0
0
0
0
0
0
0
0
0
0
0
0
0
0
0
0
0
0
0
0
0
0
0
0
0
0
0
0
0
0
0
0
0
0
0
0
0
0
0
0
0
0
0
0
0
0
0
0
0
0
0
0
0
0
0
0
0
0
0
0
0
0
0
0
0
0
0
0
0
0
0
0
0
0
0
0
0
0
0
0
0
0
0
0
0
0
0
0
0
0
0
0
0
0
0
0
0
0
0
0
0
0
0
0
0
0
0
0
0
0
0
0
0
0
0
0
0
0
0
0
0
0
0
0
0
0
0
0
0
0
0
0
0
0
0
0
0
0
0
0
0
0
0
0
0
0
0
0
0
0
0
0
0
0
0
0
0
0
0
0
0
0
0
0
0
0
0
0
0
0
0
0
0
0
0
0
0
0
0
0
0
0
0
0
0
0
0
0
0
0
0
0
0
0
0
0
0
0
0
0
0
0
0
0
0
0
0
0
0
0
0
0
0
0
0
0
0
0
0
0
0
0
0
0
0
1
1
1
1
1
1
1
1
1
1
1
1
1
1
1
1
1
1
1
1
1
1
1
1
1
1
1
1
1
1
1
1
1
1
1
1
1
1
1
1
1
1
1
1
1
1
1
1
1
1
1
1
1
1
1
1
1
1
1
1
1
1
1
1
1
1
1
1
1
1
1
1
1
1
1
1
1
1
1
1
1
1
1
1
1
1
1
1
1
1
1
1
1
1
1
1
1
1
1
1
1
1
2
2
2
2
2
2
2
2
2
3
3
9
9
12
12
13
13
14
14
20
20
20
20
20
21
21
21
21
21
21
21
23
23
23
27
27
27
27
29
29
29
30
30
30
30
30
30
30
30
30
30
30
30
30
29
29
30
30
30
30
30
30
30
30
30
30
30
30
30
30
30
31
31
31
31
31
31
31
31
31
31
31
31
31
31
31
31
31
31
31
31
31
31
31
31
31
31
31
31
31
31
31
31
31
31
31
31
31
30
31
30
29
28
28
28
28
28
28
26
25
25
24
24
24
23
23
23
23
23
23
23
23
23
23
23
22
22
22
22
21
18
18
15
15
14
14
12
12
12
12
12
12
12
12
12
12
12
12
12
12
12
11
11
11
11
11
11
11
11
10
7
5
4
1
1
1
1
1
1
1
1
1
1
1
1
1
1
1
1
7
7
7
7
7
7
7
7
7
7
7
7
7
9
10
10
10
10
10
10
10
10
10
10
10
10
10
10
10
10
10
10
9
9
9
9
9
9
9
9
9
9
9
9
10
12
12
13
13
13
13
13
13
14
14
14
14
14
15
16
16
16
16
16
16
16
16
16
16
16
16
16
16
16
16
16
17
17
17
17
18
18
18
18
18
18
18
19
19
19
19
19
19
19
19
19
19
19
20
20
20
20
20
20
20
20
20
20
21
20
20
20
21
21
21
21
23
23
24
24
25
25
25
25
25
25
25
25
24
25
24
22
22
22
22
22
21
22
22
22
22
22
22
22
21
21
21
21
21
21
21
21
21
21
21
21
21
21
21
21
21
22
22
22
23
23
23
23
24
24
24
24
24
23
24
23
23
23
23
23
23
23
23
23
24
24
23
23
23
23
23
23
23
23
23
23
24
24
24
25
25
25
25
25
25
25
25
25
25
26
26
26
26
26
26
27
27
28
28
29
30
32
45
46
47
48
49
48
49
50
50
50
50
50
47
49
52
52
56
52
52
53
53
54
62
63
65
64
64
65
65
65
64
64
64
66
68
69
69
69
73
73
73
73
73
74
72
73
74
74
73
73
73
73
73
73
73
73
74
74
74
74
74
74
75
75
75
75
75
77
77
79
78
78
79
80
83
84
85
85
85
85
85
85
87
91
91
90
88
88
88
89
88
88
87
87
87
87
87
89
89
89
89
89
90
90
91
93
95
97
98
96
95
95
95
95
95
95
95
95
95
95
92
93
95
95
95
95
95
98
98
97
97
98
98
97
97
99
97
97
97
97
97
97
97
97
97
97
97
97
97
97
97
97
95
93
93
92
93
92
91
92
91
90
85
83
81
72
62
59
55
55
55
55
55
55
55
55
55
55
55
55
56
56
56
56
56
56
56
59
59
60
60
60
60
61
63
63
63
63
63
63
63
63
63
65
66
66
65
65
65
65
66
66
66
65
66
64
64
63
62
63
62
57
57
55
55
55
56
56
58
58
58
51
47
45
48
47
49
50
50
50
51
52
52
55
56
55
56
55
57
58
61
62
61
62
62
62
62
62
62
64
64
64
65
66
66
65
66
66
65
65
65
65
65
65
65
65
65
69
69
69
69
69
69
70
70
70
68
68
67
66
66
64
66
67
67
67
66
66
66
67
67
67
68
69
69
71
71
71
71
71
71
71
71
72
73
76
77
77
77
78
79
79
79
79
79
79
79
79
80
80
82
81
81
84
84
85
86
86
88
89
89
90
90
90
90
90
91
91
92
92
92
92
92
93
93
93
93
93
87
88
86
84
87
85
85
84
82
80
82
85
84
83
84
84
84
87
87
87
87
87
89
90
91
94
94
94
94
94
94
95
95
95
95
95
95
96
97
98
98
98
98
98
96
97
91
89
89
89
91
91
92
92
92
92
92
93
95
95
96
96
96
96
96
97
98
100
101
104
104
104
104
104
104
104
106
106
107
109
110
110
110
108
108
108
107
107
107
109
112
112
112
112
112
114
114
115
116
115
115
114
115
115
115
116
114
113
113
110
112
111
110
115
112
116
108
101
100
97
97
97
98
96
100
104
102
101
103
101
104
105
106
106
106
104
102
103
103
110
110
111
111
110
111
111
111
111
111
111
112
111
111
113
113
113
115
114
119
119
121
121
122
122
122
122
120
120
120
121
120
118
118
117
117
118
118
119
119
121
121
120
120
120
120
119
120
120
119
119
120
120
122
123
123
123
123
122
121
122
122
122
122
123
122
122
122
122
122
121
123
122
121
114
113
104
104
100
99
99
102
101
101
101
101
104
104
104
105
105
102
102
103
103
103
103
104
104
104
104
102
99
99
92
92
92
92
94
99
100
101
98
93
89
89
88
87
86
84
81
81
75
75
72
71
70
71
70
70
69
69
69
69
69
69
69
68
68
68
68
68
66
68
68
68
71
72
72
70
70
70
70
71
71
70
70
72
72
76
71
68
67
69
69
69
69
69
71
71
72
75
75
77
79
79
80
81
81
81
80
80
81
81
81
81
82
82
83
83
85
86
87
87
89
89
89
89
90
90
90
90
91
92
91
88
84
91
90
90
90
91
95
95
95
95
96
96
96
96
96
96
97
97
97
102
105
105
108
110
110
112
122
120
120
121
122
123
123
124
124
125
128
130
130
133
132
132
133
131
134
135
136
139
145
147
147
147
147
147
148
148
148
148
148
147
148
145
145
146
146
145
144
142
141
140
140
142
143
143
143
142
142
142
142
143
143
143
143
143
143
143
143
143
143
143
143
143
143
143
143
143
143
143
143
142
143
143
144
145
145
145
145
145
145
145
145
144
145
144
144
144
144
145
145
145
146
146
146
145
145
146
146
149
150
150
150
151
151
152
152
151
150
150
150
150
150
151
151
149
149
147
147
147
149
149
148
149
149
150
153
153
152
149
149
133
97
84
66
65
56
57
56
56
57
57
58
58
57
58
59
59
59
59
59
59
59
59
59
59
59
59
59
57
56
56
54
57
58
58
60
61
63
64
63
63
62
62
63
59
61
61
63
63
65
65
66
67
68
68
68
68
69
69
69
69
69
69
69
67
67
67
67
67
67
67
67
67
67
66
66
67
67
67
68
68
69
69
70
70
72
73
73
73
74
74
76
76
77
77
77
86
87
88
91
93
91
91
91
91
91
91
91
91
92
94
95
95
95
96
96
102
102
102
103
103
103
102
103
103
103
104
103
99
99
99
100
101
101
101
98
97
96
95
95
93
93
93
93
93
93
93
93
93
93
93
94
94
94
94
94
94
94
94
94
94
94
93
93
91
89
89
89
89
89
88
88
88
88
87
87
86
86
86
86
86
86
86
86
86
86
86
86
86
86
86
86
86
86
86
86
86
86
86
86
87
87
87
87
87
87
87
87
87
87
83
80
74
70
63
43
25
21
21
21
21
21
21
20
20
20
20
20
20
20
20
19
19
19
19
19
17
16
15
15
15
15
16
17
17
17
17
17
17
17
16
16
16
15
14
14
15
15
15
15
15
15
15
15
15
15
15
15
15
15
15
15
15
15
15
17
18
20
20
20
20
20
20
20
20
19
20
18
18
19
19
16
16
16
16
15
15
15
15
15
15
15
16
16
16
16
16
16
16
16
16
16
16
16
16
16
17
18
18
18
17
16
16
16
16
16
16
15
15
15
15
15
15
15
15
15
15
15
15
15
15
15
15
15
15
15
15
15
15
15
15
15
15
15
15
15
15
14
14
14
14
14
14
14
14
14
16
16
16
16
16
16
16
16
16
16
16
16
16
16
15
15
15
15
15
15
15
15
14
14
13
13
13
13
13
13
12
12
12
12
12
13
13
13
13
13
13
13
13
13
13
13
13
13
13
13
12
12
11
8
8
8
6
6
6
5
5
5
5
5
5
5
5
5
5
5
3
3
2
2
2
2
2
2
2
2
2
2
2
2
2
2
2
2
2
2
2
2
2
2
2
2
2
2
2
2
2
2
2
2
2
2
2
2
2
2
2
2
2
2
2
2
2
2
2
2
2
2
2
2
2
1
0
0
0
0
0
0
0
0
0
0
0
0
0
0
0
0
0
0
0
0
0
0
0
0
0
0
0
0
0
0
0
0
0
0
0
0
0
0
0
0
0
0
0
0
0
0
0
0
0
0
0
0
0
0
0
0
0
0
0
0
0
0
0
0
0
0
0
0
0
0
0
0
0
0
0
0
0
0
0
0
0
0
0
0
0
0
0
0
0
0
0
0
0
0
0
0
0
0
0
0
0
0
0
0
0
0
0
0
0
0
0
0
0
0
0
0
0
0
0
0
0
0
0
0
0
0
0
0
0
0
0
0
0
0
0
0
0
0
0
0
0
0
0
0
0
0
0
0
0
0
0
0
0
0
0
0
0
0
0
0
0
0
0
0
0
1
1
1
1
1
1
1
1
1
1
1
1
1
1
1
1
1
1
1
1
1
1
1
1
1
1
1
0
0
0
0
0
0
0
0
0
0
0
0
0
0
0
0
0
0
0
0
0
0
0
0
0
0
0
0
0
0
0
0
0
0
0
0
0
0
0
2
2
2
2
2
2
2
2
2
2
2
2
3
3
3
3
3
3
3
3
3
4
4
4
4
4
4
4
5
6
6
6
6
6
6
6
6
6
6
6
6
6
7
7
7
7
7
6
6
6
6
6
6
6
6
6
6
6
6
6
6
6
6
7
7
7
7
7
7
7
7
7
7
7
7
7
7
7
7
7
7
7
7
7
7
7
7
7
7
7
7
7
7
7
7
7
8
8
8
8
8
8
8
8
8
8
8
8
8
8
8
8
7
7
7
7
8
8
8
8
8
8
8
8
8
8
8
8
7
9
9
9
9
10
10
11
12
12
12
12
12
10
10
9
12
12
13
13
14
15
19
19
19
19
19
19
19
20
20
19
20
20
20
23
25
25
25
25
25
25
25
27
28
29
29
29
29
30
30
30
30
30
31
32
35
36
36
36
36
36
36
36
37
37
37
37
37
37
36
36
36
36
36
36
36
36
36
36
36
36
37
37
37
37
37
37
37
37
37
37
37
37
37
37
37
37
37
37
37
37
37
37
37
37
37
37
37
36
36
36
36
35
35
35
35
35
35
36
36
37
38
38
38
38
38
38
38
39
39
39
39
37
37
37
37
37
38
38
37
37
37
37
37
37
37
37
37
37
37
37
37
36
36
36
36
36
36
37
37
38
38
39
39
39
39
39
38
38
38
38
37
36
35
36
34
28
25
20
20
19
18
18
18
18
19
19
20
20
18
18
18
18
18
18
19
19
19
19
19
19
19
19
19
20
20
20
20
20
20
20
21
19
20
20
19
18
18
18
18
19
19
19
19
19
20
18
19
19
19
19
19
19
19
20
21
21
21
21
21
21
22
22
22
22
23
23
23
23
23
23
24
24
24
24
24
24
24
24
24
24
24
24
24
25
25
25
25
25
25
25
25
25
25
25
24
24
23
23
23
23
23
23
23
23
23
23
23
23
23
23
23
23
23
23
23
24
24
24
25
25
25
25
25
25
25
26
26
26
26
26
26
26
26
26
26
26
26
26
26
26
26
25
25
24
23
23
22
22
22
22
22
22
22
22
22
22
22
22
23
23
23
24
24
23
23
23
24
24
24
24
24
23
22
21
20
19
19
20
20
19
19
19
19
18
18
18
18
18
18
18
18
17
15
14
14
14
14
15
15
15
15
15
15
15
15
15
15
15
15
15
15
15
15
15
16
16
16
16
16
18
18
18
18
18
18
18
19
19
19
19
19
19
19
20
20
20
20
20
20
19
19
19
19
19
20
20
20
20
20
21
21
21
22
22
22
22
22
23
23
23
23
23
23
24
24
24
24
24
24
24
24
23
23
23
24
23
24
24
23
23
22
22
22
22
22
22
22
22
22
22
22
22
22
22
22
22
20
20
20
20
20
20
20
21
21
21
22
24
24
25
25
25
25
25
25
26
26
26
26
25
25
25
25
25
25
25
25
25
25
25
25
24
24
22
22
22
22
22
23
23
24
24
24
25
25
25
25
25
26
25
26
26
26
26
26
25
25
26
26
26
26
26
26
26
26
27
27
27
27
27
27
27
27
27
27
27
27
27
27
23
23
23
23
23
23
23
22
22
22
22
22
22
23
23
23
22
20
20
20
19
19
19
19
19
19
19
19
19
19
19
20
20
20
19
19
17
18
18
18
18
21
22
22
22
22
22
22
22
22
24
24
24
24
24
24
24
24
24
24
24
24
24
24
24
24
24
24
24
24
23
23
22
22
21
21
21
19
19
18
17
16
16
16
16
16
17
17
17
17
18
17
17
16
15
15
16
16
16
14
14
14
14
14
14
14
14
14
14
14
14
14
14
14
14
14
15
15
15
15
19
19
19
19
20
20
20
21
21
21
21
21
21
21
21
22
22
22
22
22
22
22
22
22
22
22
22
22
22
22
23
23
23
23
23
23
23
23
23
23
23
23
23
23
24
24
25
25
25
25
25
26
26
26
26
24
24
24
24
24
25
25
25
25
25
25
25
25
25
25
25
26
26
26
26
26
26
27
28
29
28
27
27
25
25
27
27
29
30
29
29
29
29
29
29
29
29
29
29
29
31
32
32
32
32
31
30
30
30
30
30
30
30
30
30
30
30
32
32
32
32
32
32
33
33
33
33
33
33
33
33
33
33
33
33
35
35
35
35
35
33
31
31
31
31
30
30
30
30
30
30
30
30
30
30
30
31
30
29
29
28
28
28
28
28
28
27
27
27
28
28
32
33
31
31
31
31
30
31
33
36
38
38
38
38
38
38
38
38
39
39
39
41
39
40
41
40
39
39
40
41
41
42
42
42
42
42
42
42
43
43
43
43
44
44
44
45
42
42
41
41
41
41
41
41
41
41
42
43
42
42
43
42
42
42
42
41
41
41
42
42
42
42
42
41
41
43
44
44
44
43
43
44
45
44
43
43
41
40
40
39
39
39
38
38
39
39
40
40
40
40
40
40
41
41
41
41
39
38
38
37
37
37
37
37
37
38
39
38
38
38
38
38
38
39
39
39
39
39
39
39
39
39
39
39
39
39
39
39
39
39
39
38
37
37
36
38
39
39
38
38
38
38
38
38
38
38
40
41
42
42
42
42
43
43
43
43
43
43
43
44
45
45
44
43
43
42
41
41
41
41
41
40
40
39
39
35
34
35
34
30
30
29
27
27
28
28
29
29
29
29
29
28
28
28
27
27
27
27
27
27
27
27
27
28
28
28
28
28
28
29
29
30
30
30
30
29
30
30
30
29
28
28
28
28
28
28
28
26
25
26
26
26
27
27
27
26
27
27
27
30
30
31
31
31
31
31
31
32
34
35
35
35
35
35
36
36
36
36
36
36
36
36
38
38
35
35
35
35
35
35
35
36
36
38
37
35
35
34
34
34
35
35
35
35
35
35
35
36
36
36
36
36
36
37
37
37
37
37
37
37
37
37
37
37
37
37
37
37
37
38
37
37
38
37
37
37
38
38
39
38
37
35
35
35
34
34
34
34
34
34
34
37
37
37
37
38
38
38
38
39
39
39
39
40
40
40
40
40
41
41
41
41
41
41
41
41
41
41
40
39
39
39
39
39
38
37
35
35
35
32
31
31
31
31
31
31
31
31
31
31
31
32
32
32
32
33
32
32
31
31
31
31
31
31
32
32
32
33
33
34
34
38
38
38
38
38
37
37
37
37
38
38
38
39
39
38
38
37
37
39
39
38
38
38
38
37
36
36
37
38
38
38
38
38
38
38
38
38
38
38
38
34
38
39
40
40
40
40
40
40
40
40
40
41
41
39
38
39
38
38
38
37
37
37
37
37
37
37
37
38
38
38
38
37
36
36
36
36
36
36
36
36
36
36
36
36
36
37
37
37
37
37
37
37
37
37
37
37
37
37
37
37
41
42
42
42
42
42
42
42
42
42
42
41
39
39
39
39
39
38
38
37
36
36
36
36
35
37
37
37
36
36
39
38
40
41
41
41
43
43
43
43
43
42
42
43
41
41
42
43
43
43
42
40
41
39
39
39
35
30
29
29
30
29
29
29
29
29
28
28
28
28
28
28
28
28
28
28
28
28
28
27
27
27
27
27
27
28
28
28
28
28
28
28
28
28
28
28
28
28
28
28
28
28
28
28
27
27
26
26
26
25
25
25
25
25
25
25
25
25
25
25
25
25
25
25
26
26
25
25
25
25
25
25
25
25
25
25
24
23
23
23
23
23
23
23
23
23
24
25
25
25
25
25
25
25
26
25
26
27
27
27
27
26
25
25
26
26
25
25
25
27
27
27
27
27
27
23
22
22
24
24
24
24
24
24
23
23
23
23
23
23
23
23
23
23
23
23
23
24
24
23
23
22
22
25
25
27
27
27
27
27
27
27
27
27
27
28
28
33
35
36
36
36
36
37
39
43
44
44
44
44
44
44
45
46
46
46
47
49
49
50
50
51
51
50
52
53
54
54
54
54
54
55
56
56
56
56
55
55
55
55
55
55
55
55
58
58
58
59
59
59
59
59
59
60
60
60
60
60
60
60
61
62
62
62
63
63
63
63
63
63
64
64
64
64
64
65
65
66
67
67
67
67
67
68
68
68
68
68
68
68
68
68
68
68
68
68
68
68
68
68
68
68
69
69
69
70
69
67
66
65
62
62
60
55
53
53
53
49
40
39
38
38
37
38
38
37
37
36
36
36
36
35
35
35
34
31
31
30
30
30
29
28
28
28
28
28
28
28
28
28
28
28
28
28
28
28
28
28
28
28
28
28
28
28
28
28
28
28
28
28
29
29
29
29
28
28
28
28
28
28
28
28
23
15
14
12
11
11
10
10
10
10
10
10
9
9
8
8
7
7
6
6
6
6
6
6
6
6
6
6
6
6
6
6
6
6
6
6
6
6
6
6
6
7
7
7
7
7
7
7
7
7
7
7
6
6
6
7
7
6
5
5
5
5
5
5
5
5
4
4
4
4
4
4
4
4
4
4
4
5
5
5
5
4
4
4
4
6
6
6
8
8
9
9
9
9
9
9
9
9
9
9
9
9
9
9
9
9
9
9
9
9
9
9
9
9
9
10
10
10
10
10
10
10
10
10
10
10
10
11
11
12
12
12
12
12
12
12
12
12
12
12
13
13
13
13
13
13
13
13
15
16
16
16
16
16
16
16
16
16
15
15
15
15
15
15
15
15
15
15
15
15
15
15
15
15
15
16
17
17
17
19
19
19
19
19
19
19
19
18
18
18
21
22
22
22
22
22
22
22
22
22
22
22
22
22
22
22
23
24
24
24
24
25
25
24
24
24
24
23
24
24
24
23
23
23
23
22
21
21
22
22
22
22
22
23
23
24
24
23
23
22
22
22
22
22
22
22
29
29
29
29
29
29
30
30
30
30
30
30
30
31
31
31
31
32
32
33
33
33
33
33
33
33
33
33
33
32
33
33
33
32
34
34
35
35
35
36
36
38
38
38
38
38
41
41
40
39
40
40
38
38
38
38
38
38
39
39
39
40
40
43
43
43
43
43
43
43
43
43
44
43
42
39
38
37
38
38
39
39
39
40
40
40
40
41
42
43
42
42
41
41
41
42
43
44
45
47
47
47
47
48
48
48
48
48
46
46
46
47
49
52
52
52
54
54
54
54
52
52
52
53
53
53
53
53
53
53
53
54
54
54
54
54
54
54
54
54
54
54
53
53
52
51
51
47
47
47
47
48
48
49
49
48
48
47
47
47
48
48
48
47
47
47
47
46
46
46
46
46
46
46
46
46
46
46
46
46
46
46
46
46
46
46
46
46
46
46
46
46
46
46
46
46
46
46
46
46
46
46
46
46
46
46
46
46
46
46
46
44
45
44
43
43
44
42
42
41
41
32
30
25
19
19
17
16
16
17
16
18
18
19
19
19
19
19
19
18
18
18
18
18
18
17
17
16
18
18
18
19
16
16
16
10
11
11
11
11
11
11
13
13
13
13
13
14
14
14
14
14
15
17
17
17
17
17
17
17
17
17
17
17
17
17
17
17
18
18
18
18
18
19
19
19
19
19
19
19
19
19
19
19
19
19
19
19
19
19
19
20
20
20
20
20
20
20
20
20
21
21
21
21
21
21
21
21
21
21
21
22
22
22
22
22
22
22
22
22
22
23
23
23
23
23
23
23
23
22
22
22
22
21
20
20
20
20
19
19
19
19
18
17
18
18
18
18
18
13
12
11
11
11
11
11
12
13
13
13
13
13
13
13
13
13
13
13
12
12
12
12
12
12
12
12
12
11
10
10
10
10
10
10
10
10
10
10
10
11
11
11
11
11
11
11
11
11
11
11
11
11
11
11
11
10
9
9
9
9
9
9
9
9
9
9
9
9
9
9
9
9
9
9
9
9
9
9
8
8
7
6
6
6
6
6
6
6
6
6
6
6
6
6
6
6
6
6
5
5
5
5
5
5
5
5
4
4
4
4
4
4
4
4
4
4
4
4
4
4
4
4
4
3
4
4
4
4
4
4
4
4
4
4
4
4
4
4
4
4
4
4
4
4
4
4
4
3
3
3
3
3
2
2
2
2
2
2
2
2
2
2
2
2
2
1
1
1
1
1
1
1
1
1
1
1
1
1
1
1
1
1
1
1
1
1
1
1
1
0
0
0
0
0
0
0
0
0
0
0
0
0
0
0
0
0
0
0
0
0
0
1
1
1
2
2
2
2
2
2
2
2
2
2
2
2
2
2
2
2
2
2
2
2
2
2
2
2
2
2
2
2
2
2
1
1
1
1
1
1
1
1
1
1
1
1
1
1
2
2
2
2
2
3
3
3
3
3
3
3
3
3
3
3
3
3
3
3
3
3
3
3
3
3
3
3
3
3
3
3
3
3
3
3
3
3
3
3
3
3
3
3
3
3
3
3
3
3
3
3
3
3
3
3
3
3
3
3
3
3
3
3
2
2
2
2
2
1
1
1
1
1
1
1
1
1
1
1
1
1
1
1
1
1
1
1
1
1
1
1
1
1
1
1
1
1
1
1
1
2
2
2
2
2
2
2
2
2
2
2
2
2
2
2
2
2
2
2
2
2
2
2
2
2
2
2
2
2
2
2
2
2
2
2
1
1
1
1
1
1
1
1
1
1
1
1
1
1
1
1
1
1
1
1
1
1
1
1
1
1
1
1
1
1
1
1
1
1
1
1
1
1
1
1
1
1
1
1
1
1
1
1
1
1
1
1
1
1
1
1
1
1
0
0
0
0
0
0
0
0
0
0
0
0
0
0
0
0
0
0
0
0
0
0
0
0
0
0
0
0
0
0
1
1
1
1
1
1
1
1
1
1
1
0
0
0
0
0
0
0
0
0
0
1
1
1
1
1
1
1
1
1
1
1
1
1
1
1
1
1
1
1
1
1
1
1
1
1
1
1
1
1
1
1
1
1
1
1
1
1
1
1
1
1
1
1
1
1
1
1
1
1
1
1
1
1
1
1
1
1
1
1
1
1
1
1
1
1
1
1
1
2
2
2
2
2
2
2
2
2
2
2
2
2
2
2
2
2
2
2
2
2
2
2
2
2
2
2
2
2
2
2
2
2
2
2
2
2
2
2
2
2
2
2
1
1
1
1
1
1
1
1
1
0
0
0
0
0
0
0
0
0
0
0
0
0
0
0
0
0
0
0
0
0
0
0
0
0
0
0
0
0
0
0
0
0
0
0
0
0
0
0
0
0
0
0
0
0
0
0
0
0
0
0
0
0
0
0
0
0
0
0
0
0
0
0
0
0
0
0
0
0
0
0
0
0
0
0
0
0
0
0
0
0
0
0
0
0
0
0
0
0
0
0
0
0
0
0
0
0
0
0
0
0
0
0
0
0
0
0
0
0
0
0
0
0
0
0
0
0
0
0
0
0
0
0
0
0
0
0
0
0
0
0
0
0
0
0
0
0
0
0
0
0
0
0
0
0
0
0
0
0
0
0
0
0
0
0
0
0
0
0
0
0
0
0
0
0
0
0
0
0
0
0
0
0
0
0
0
0
0
0
0
0
0
0
0
0
0
0
0
0
0
0
0
0
0
0
0
0
0
0
0
0
0
0
0
0
0
0
0
0
0
0
0
0
0
0
0
0
0
0
0
0
0
0
0
0
0
0
0
0
0
0
0
0
0
0
0
0
0
0
0
0
0
0
0
0
0
0
0
0
0
0
0
0
0
0
0
0
0
0
0
0
0
0
0
0
0
0
0
0
0
0
0
0
0
0
0
0
0
0
0
0
0
0
0
0
0
0
0
0
0
0
0
0
0
0
0
0
0
0
0
0
0
0
0
0
0
0
0
0
0
0
0
0
0
0
0
0
0
0
0
0
0
0
0
0
0
0
0
0
0
0
0
0
0
0
0
0
0
0
0
0
0
0
0
0
0
0
0
0
0
0
0
0
0
0
0
0
0
0
0
0
0
0
0
0
0
0
0
0
0
0
0
0
0
0
0
0
0
0
0
0
0
0
0
0
0
0
0
0
0
0
0
0
0
0
0
0
0
0
0
0
0
0
0
0
0
0
0
0
0
0
0
0
0
0
0
0
0
0
0
0
0
0
0
0
0
0
0
0
0
0
0
0
0
0
0
0
0
0
0
0
0
0
0
0
0
0
0
0
0
0
0
0
0
0
0
0
0
0
0
0
0
0
0
0
0
0
0
0
0
0
0
0
0
0
0
0
0
0
0
0
0
0
0
0
0
0
0
0
0
0
0
0
0
0
0
0
0
0
0
0
0
0
0
0
0
0
0
0
0
0
0
0
0
0
0
0
0
0
0
0
0
0
0
0
0
0
0
0
0
0
0
0
0
0
0
0
0
0
0
0
0
0
0
0
0
0
0
0
0
0
0
0
0
0
0
0
0
0
0
0
0
0
0
0
0
0
0
0
0
0
0
0
0
0
0
0
0
0
0
0
0
0
0
0
0
0
0
0
0
0
0
0
0
0
0
0
0
0
0
0
0
0
0
0
0
0
0
0
0
0
0
0
0
0
0
0
0
0
0
0
0
0
0
0
0
0
0
0
0
0
0
0
0
0
0
0
0
0
0
0
0
0
0
0
0
0
0
0
0
0
0
0
0
0
0
0
0
0
0
0
1
1
1
1
1
1
1
1
1
1
1
1
1
1
1
1
1
1
1
1
1
1
1
1
1
1
1
1
1
1
1
1
1
2
2
2
2
2
2
2
2
2
2
2
2
2
2
2
2
2
2
2
2
2
2
2
2
2
2
2
2
2
2
2
2
2
2
2
2
2
2
2
2
2
2
2
2
2
2
2
2
2
2
2
2
2
2
2
2
2
2
2
2
2
2
2
2
2
2
3
3
3
3
2
2
2
2
2
2
2
2
2
2
2
2
2
2
2
2
2
2
2
2
2
2
2
2
2
2
2
2
2
2
2
2
2
2
2
2
2
2
2
2
2
2
2
2
2
2
2
2
2
2
2
2
2
2
2
2
2
2
2
2
2
2
2
2
1
1
1
1
1
1
1
1
1
1
1
1
1
1
1
1
1
1
1
1
1
1
1
1
1
1
1
1
1
1
1
1
1
1
1
1
1
1
0
0
0
0
0
0
0
0
0
0
0
0
0
0
0
0
0
0
0
0
0
0
0
0
0
0
0
0
0
0
0
0
0
0
0
0
0
0
0
0
0
0
0
0
0
0
0
0
0
0
0
0
0
0
0
0
0
0
0
0
0
0
0
0
0
0
0
0
0
1
1
1
1
1
1
1
1
1
1
1
1
1
0
0
0
0
0
0
0
0
0
0
0
0
0
0
0
0
0
0
0
0
0
0
0
0
0
0
0
0
0
0
0
0
0
0
0
0
0
0
0
0
0
0
0
0
0
0
0
0
0
0
0
0
0
0
0
0
0
0
0
0
0
0
0
0
0
0
0
0
0
0
0
0
0
0
0
0
0
0
0
0
0
0
0
0
0
0
0
0
0
0
0
0
0
0
0
0
0
0
0
0
0
0
0
0
0
0
0
0
0
0
0
0
0
0
0
0
0
0
0
0
0
0
0
0
0
0
0
0
0
0
0
0
0
0
0
0
0
0
0
0
0
0
0
0
0
0
0
0
0
0
0
0
0
0
0
0
0
0
0
0
0
0
0
0
0
0
0
0
0
0
0
0
0
0
0
0
0
0
0
0
0
0
0
0
0
0
0
0
0
0
0
0
0
0
0
0
0
0
0
0
0
0
0
0
0
0
0
0
0
0
0
0
0
0
0
0
0
0
0
0
0
0
0
0
0
0
0
0
0
0
0
0
0
0
0
0
0
0
0
0
0
0
0
0
0
0
0
0
0
0
0
0
0
0
0
0
0
0
0
0
0
0
0
0
0
0
0
0
0
0
0
0
0
0
0
0
0
0
0
0
0
0
0
0
0
0
0
0
0
0
0
0
0
0
0
0
0
0
0
0
0
0
0
0
0
0
0
0
0
0
0
0
0
0
0
0
0
0
0
0
0
0
0
0
0
0
0
0
0
0
0
0
0
0
0
0
0
0
0
0
0
0
0
0
0
0
0
0
0
0
0
0
0
0
0
0
0
0
0
0
0
0
0
0
0
0
0
0
0
0
0
0
0
0
0
0
0
0
0
0
0
0
0
0
0
0
0
0
0
0
0
0
0
0
0
0
0
0
0
0
0
0
0
0
0
0
0
0
0
0
0
0
0
0
0
0
0
0
0
0
0
0
0
0
0
0
0
0
0
0
0
0
0
0
0
0
0
0
0
0
0
0
0
0
0
0
0
0
0
0
0
0
0
0
0
0
0
0
0
0
0
0
0
0
0
0
0
0
0
0
0
0
0
0
0
0
0
0
0
0
0
0
0
0
0
0
0
0
0
0
0
0
0
0
0
0
0
0
0
0
0
0
0
0
0
0
0
0
0
0
0
0
0
0
0
0
0
0
0
0
0
0
0
0
0
0
0
0
0
0
0
0
0
0
0
0
0
0
0
0
0
0
0
0
0
0
0
0
0
0
0
0
0
0
0
0
0
0
0
0
0
0
0
0
0
0
0
0
0
0
0
0
0
0
0
0
0
0
0
0
0
0
0
0
0
0
0
0
1
1
1
1
1
1
1
1
1
1
1
1
1
1
1
1
1
1
1
1
1
1
1
1
1
1
1
1
1
1
1
1
1
1
1
1
1
1
1
1
1
1
1
1
1
1
1
1
1
1
1
1
1
1
1
1
1
1
1
2
2
2
2
2
2
2
2
2
2
2
2
2
2
2
2
2
2
2
2
2
2
2
2
2
2
2
2
2
2
2
2
2
2
2
2
2
2
2
2
2
2
2
2
2
2
2
2
2
2
2
2
2
2
2
2
2
2
2
2
2
2
2
2
2
1
1
1
1
1
1
1
1
1
1
1
1
1
1
1
1
1
1
1
1
1
2
2
2
2
2
2
2
2
2
2
2
2
2
2
2
2
2
2
2
2
2
2
2
2
2
2
2
2
2
2
2
2
1
1
1
1
1
1
1
1
1
1
1
1
1
1
1
1
1
1
1
1
1
1
1
1
1
1
1
1
1
1
1
1
1
1
1
1
1
1
1
1
1
1
1
1
1
1
1
1
1
1
1
1
1
1
1
1
1
1
1
1
1
1
1
1
1
1
1
1
1
1
1
1
1
1
1
1
1
1
1
1
1
1
1
1
1
1
1
1
1
1
1
1
1
1
1
1
1
1
1
1
1
1
1
1
1
1
1
1
1
1
1
1
1
1
1
1
1
1
1
0
0
0
0
0
0
0
0
1
1
1
1
1
1
1
1
1
1
1
1
1
1
1
1
1
1
1
1
1
1
1
1
1
1
1
1
1
1
1
1
1
1
1
1
1
1
1
1
1
1
1
1
1
1
1
1
1
1
1
1
1
1
1
1
1
1
1
1
1
1
1
1
1
1
1
1
1
1
1
1
1
1
1
1
1
1
1
1
1
1
1
1
1
1
1
1
1
0
0
0
0
0
0
0
0
0
0
0
0
0
0
0
0
0
0
0
0
0
0
0
0
0
0
1
1
1
1
1
1
1
1
1
1
1
1
1
1
1
1
1
1
1
1
1
1
1
1
1
1
1
1
1
1
1
1
1
1
1
1
1
1
1
1
1
1
1
1
1
1
1
1
1
1
1
1
1
1
1
1
1
1
1
1
1
0
0
0
0
0
0
0
0
0
0
0
0
0
0
0
0
0
0
0
0
0
0
0
0
0
0
0
0
0
0
0
0
0
0
0
0
0
0
0
0
0
0
0
0
0
0
0
0
0
0
0
0
0
0
0
0
0
0
0
0
0
0
0
0
0
0
0
0
0
0
0
0
0
0
0
0
0
0
0
0
0
0
0
0
0
0
0
0
0
0
0
0
0
0
0
0
0
0
0
0
0
0
0
0
0
0
0
0
0
0
0
0
0
0
0
0
0
0
0
0
0
0
0
0
0
0
0
0
0
0
0
0
0
0
0
0
0
0
0
0
0
0
0
0
0
0
0
0
0
0
0
0
0
0
0
0
0
0
0
0
0
0
0
0
0
0
0
0
0
0
0
0
0
0
0
0
0
0
0
0
0
0
0
0
0
0
0
0
0
0
0
0
0
0
0
0
0
0
0
0
0
0
0
0
0
0
0
0
0
0
0
0
0
0
0
0
0
0
0
0
0
0
0
0
0
0
0
0
0
0
0
0
0
0
0
0
0
0
0
0
0
0
0
0
0
0
0
0
0
0
0
0
0
0
0
0
0
0
0
0
0
0
0
0
0
0
0
0
0
0
0
0
0
0
0
0
0
0
0
0
0
0
0
0
0
0
0
0
0
0
0
0
0
0
0
0
0
0
0
0
0
0
0
0
0
0
0
0
0
0
0
0
0
0
0
0
0
0
0
0
0
0
0
0
0
0
0
0
0
0
0
0
0
0
0
0
0
0
0
0
0
0
0
0
0
0
0
0
0
0
0
0
0
0
0
0
0
0
0
0
0
0
0
0
0
0
0
0
0
0
0
0
0
0
0
0
0
0
0
0
0
0
0
0
0
0
0
0
0
0
0
0
0
0
0
0
0
0
0
0
0
0
0
0
0
0
0
0
0
0
0
0
0
0
0
0
0
0
0
0
0
0
0
0
0
0
0
0
0
0
0
0
0
0
0
0
0
0
0
0
0
0
0
0
0
0
0
0
0
0
0
0
0
0
0
0
0
0
0
0
0
0
0
0
0
0
0
0
0
0
0
0
0
0
0
0
0
0
0
0
0
0
0
0
0
0
0
0
0
0
0
0
0
0
0
0
0
0
0
0
0
0
0
0
0
0
0
0
0
0
0
0
0
0
0
0
0
0
0
0
0
0
0
0
0
0
0
0
0
0
0
0
0
0
0
0
0
0
0
0
0
0
0
0
0
0
0
0
0
0
0
0
0
0
0
0
0
0
0
0
0
0
0
0
0
0
0
0
0
0
0
0
0
0
0
0
0
0
0
0
0
0
0
0
0
0
0
0
0
0
0
0
0
0
0
0
0
0
0
0
0
0
0
0
0
0
0
0
0
0
0
0
0
0
0
0
0
0
0
0
0
0
0
0
0
0
0
0
0
0
0
0
0
0
0
0
0
0
0
0
0
0
0
0
0
0
0
0
0
0
0
0
0
0
0
0
0
0
0
0
0
0
0
0
0
0
0
0
0
0
0
0
0
0
0
0
0
0
0
0
0
0
0
0
0
0
0
0
0
0
0
0
0
0
0
0
0
0
0
0
0
0
0
0
0
0
0
0
0
0
0
0
0
0
0
0
0
0
0
0
0
0
0
0
0
0
0
0
0
0
0
0
0
0
0
0
0
0
0
0
0
0
0
0
0
0
0
0
0
0
0
0
0
0
0
0
0
0
0
0
0
0
0
0
0
0
0
0
0
0
0
0
0
0
0
0
0
0
0
0
0
0
0
0
0
0
0
0
0
0
0
0
0
0
0
0
0
0
0
0
0
0
0
0
0
0
0
0
0
0
0
0
1
1
1
1
1
1
1
1
1
1
1
1
1
1
1
2
2
2
2
2
2
2
2
2
2
2
2
2
2
2
2
2
2
2
2
2
2
2
2
2
2
2
2
2
2
2
1
1
1
1
1
1
1
1
1
1
1
1
1
1
1
1
1
1
1
1
1
1
1
1
1
1
1
1
1
1
1
1
1
1
1
1
1
1
1
1
1
1
1
1
1
1
1
1
1
1
1
1
1
1
1
1
1
1
1
1
1
1
1
1
1
1
1
1
1
1
1
1
1
1
1
1
1
1
1
1
1
1
1
1
1
1
1
1
1
1
1
1
1
1
1
1
1
1
1
1
1
1
1
1
1
1
1
1
1
1
1
2
2
1
1
2
2
2
2
2
2
4
4
4
4
4
4
4
4
4
4
4
4
4
4
4
3
3
3
3
3
3
3
3
3
3
3
3
3
3
3
3
3
3
3
3
3
3
3
3
3
3
3
3
3
3
3
3
3
3
3
3
3
3
3
3
3
3
3
3
3
3
3
3
3
3
3
3
3
3
3
3
3
3
3
3
3
3
3
3
3
3
3
3
3
3
3
3
3
3
3
2
2
0
0
0
0
0
0
0
0
0
0
0
0
0
0
0
0
0
0
0
0
0
0
0
0
0
0
0
0
0
0
0
0
0
0
0
0
0
0
0
0
0
0
0
0
0
0
0
0
0
0
0
0
0
0
0
0
0
0
0
0
0
0
0
0
0
0
0
0
0
0
0
0
0
0
0
0
0
0
0
0
0
0
0
0
0
0
0
0
0
0
0
0
0
0
0
0
0
0
0
0
0
0
0
0
0
0
0
0
0
0
0
0
0
0
0
0
0
0
1
1
1
1
1
1
1
1
1
1
1
1
1
1
1
1
1
1
1
1
1
1
1
1
1
1
1
1
1
1
1
1
1
1
1
1
1
1
1
1
1
1
1
1
1
1
1
1
1
1
1
1
1
1
1
1
1
1
1
1
1
1
1
1
1
1
1
1
1
1
1
1
1
1
1
1
1
1
1
1
1
1
1
1
1
1
1
2
2
2
2
2
2
2
2
2
2
2
2
2
2
2
2
2
2
2
2
2
2
2
2
2
2
2
2
2
2
2
2
2
2
2
2
2
1
1
1
1
1
1
1
1
1
1
1
1
1
1
1
1
1
1
1
1
1
1
1
1
1
1
1
1
1
1
1
1
0
0
0
0
0
0
0
0
0
0
0
0
0
0
0
0
0
0
0
0
0
0
0
0
0
0
0
0
0
0
0
0
0
0
0
0
0
0
0
0
0
0
0
0
0
0
0
0
0
0
0
0
0
0
0
0
0
0
0
0
0
0
0
0
0
0
0
0
0
0
0
0
0
0
0
0
0
0
0
0
0
0
0
0
0
0
0
0
0
0
0
0
0
0
0
0
0
0
0
0
0
0
0
0
0
0
0
0
0
0
0
0
0
0
0
2
2
2
3
4
4
8
9
10
11
11
12
12
12
13
13
14
14
14
14
14
15
17
19
19
20
20
23
23
23
23
23
24
24
24
24
24
26
26
26
26
27
27
30
32
32
35
35
41
41
41
42
44
44
45
45
45
45
45
47
47
48
48
48
48
48
50
50
50
54
54
55
55
56
56
56
59
59
60
60
60
60
61
62
62
62
62
62
62
64
64
64
64
64
64
64
64
65
65
65
65
65
65
65
66
67
67
67
68
68
70
70
71
70
70
70
70
70
70
72
72
71
71
71
71
71
71
71
72
73
74
75
79
82
83
88
94
96
100
103
104
104
104
104
104
104
103
103
105
105
105
108
107
109
106
112
112
112
112
112
116
117
117
122
121
122
125
124
125
126
126
127
127
127
128
128
128
128
128
128
127
127
127
124
122
115
111
109
109
108
102
102
101
100
100
100
101
101
113
112
112
112
110
110
109
110
110
117
119
118
117
115
114
114
125
126
127
128
129
129
130
130
131
136
136
135
135
135
135
135
136
136
138
140
140
141
139
139
140
144
145
145
145
147
149
149
149
149
151
151
151
151
153
152
152
152
152
152
154
155
157
156
158
159
159
159
153
150
145
140
131
130
131
130
126
123
116
116
116
116
116
117
117
119
119
119
119
119
119
118
118
118
118
119
119
120
121
121
122
122
122
122
122
122
122
122
122
120
122
123
123
124
124
124
124
125
125
124
122
120
121
122
122
121
121
121
121
120
123
123
123
125
125
126
126
127
130
130
130
129
129
129
128
127
127
127
124
125
122
122
118
116
115
111
110
101
98
97
96
97
96
86
79
73
72
71
72
76
80
80
81
81
81
76
75
76
79
79
79
80
80
81
82
82
81
80
80
80
82
83
84
84
84
84
84
84
84
84
81
80
81
83
84
85
85
86
86
86
86
87
87
88
88
92
91
92
93
94
94
94
94
94
94
95
93
92
92
91
92
92
91
88
88
88
93
93
94
94
94
95
96
96
96
96
95
95
93
93
94
95
96
96
96
96
96
96
96
96
96
96
96
96
96
96
96
97
97
97
98
100
100
103
105
106
106
106
107
108
108
108
108
108
107
107
113
114
115
115
115
114
116
120
120
122
122
122
123
122
126
126
125
126
124
124
125
125
126
127
128
120
120
120
114
115
115
115
114
114
112
110
105
95
95
95
96
94
99
99
99
99
99
98
98
98
99
102
102
99
97
94
94
94
95
95
98
98
99
103
103
105
105
105
105
106
106
105
105
105
105
105
105
105
105
105
105
105
105
105
105
106
108
108
108
108
108
110
111
112
112
112
112
116
116
115
115
115
113
113
114
111
111
96
95
91
90
90
90
94
94
94
96
98
99
99
99
99
98
97
97
96
99
98
98
98
99
99
100
97
95
94
94
92
92
92
93
94
95
96
95
95
95
94
93
93
90
91
90
90
88
88
88
87
86
84
83
83
83
82
82
81
81
81
82
83
85
85
85
86
87
87
87
88
88
88
88
88
88
88
87
87
87
87
87
87
87
87
87
87
88
88
88
88
89
89
88
88
87
86
86
86
85
85
87
87
87
86
84
84
84
80
80
80
81
81
80
80
75
75
74
72
66
66
66
67
64
64
62
59
59
59
59
58
58
58
58
59
59
59
58
57
57
57
57
56
55
54
54
54
54
54
54
54
58
55
54
53
52
53
52
49
46
46
46
47
47
47
47
47
47
47
48
49
49
49
49
49
50
51
51
51
51
51
52
52
52
53
53
53
54
53
53
53
53
53
53
51
47
47
47
43
43
42
39
37
37
37
37
37
36
36
36
36
36
36
36
35
35
33
33
33
34
37
39
42
42
42
42
42
43
43
43
43
43
43
43
42
42
43
44
44
44
44
43
43
46
46
46
47
46
46
46
46
46
46
47
47
48
48
49
49
49
49
49
47
46
46
46
46
46
47
47
47
46
45
46
46
46
46
46
49
49
51
51
51
51
51
51
51
51
51
51
52
52
52
53
55
56
58
58
59
58
59
59
59
63
63
64
64
64
64
64
64
63
63
63
63
62
59
58
58
58
58
58
57
58
58
57
57
57
58
58
59
59
59
59
59
58
58
58
58
58
58
58
58
58
60
60
60
61
60
60
60
60
60
60
60
60
59
59
59
59
59
59
59
59
59
59
59
59
59
58
58
58
58
58
58
58
58
58
58
58
58
58
58
58
58
58
58
58
58
58
57
57
57
57
56
56
56
56
56
56
56
56
56
57
57
58
58
58
59
59
59
57
57
58
58
53
53
53
53
53
52
52
52
52
52
39
36
36
30
29
25
21
19
16
17
17
17
16
16
16
16
16
16
16
14
14
14
14
14
14
14
13
13
13
13
11
11
11
11
12
12
12
12
12
12
12
12
12
12
12
12
12
12
13
13
13
13
13
13
13
13
12
12
11
12
12
12
12
12
13
13
13
13
14
14
14
14
14
14
14
15
15
15
16
16
16
16
16
16
16
16
16
16
16
16
17
17
17
17
17
17
17
16
16
17
17
17
18
18
17
17
17
17
19
20
20
19
19
19
18
20
20
20
21
22
22
22
21
21
22
22
22
22
22
22
22
22
22
22
22
22
22
22
22
22
22
22
22
22
22
22
22
22
22
22
22
23
23
22
22
23
23
24
24
24
24
24
24
24
24
24
24
24
24
24
24
24
24
24
24
24
24
24
23
23
23
23
23
24
24
24
24
24
24
24
24
24
25
25
25
25
25
25
25
25
27
27
27
27
27
27
27
28
28
28
28
28
28
28
28
28
28
28
29
29
29
28
28
28
28
28
28
28
28
29
29
29
29
28
26
26
25
25
25
23
22
21
21
21
21
21
21
20
16
15
12
10
10
13
15
16
16
16
16
16
16
16
17
17
17
17
17
17
17
17
17
17
17
17
17
17
17
17
17
17
17
17
17
17
16
16
16
16
16
16
16
16
16
16
16
16
16
16
16
16
15
15
15
15
15
15
15
15
15
15
15
15
15
15
15
15
15
15
15
15
15
15
15
15
15
15
15
15
14
15
15
15
15
16
15
14
14
13
13
13
13
13
12
12
12
12
10
10
11
11
11
11
11
11
11
11
11
11
11
11
11
11
11
11
11
12
12
12
12
12
11
11
11
11
11
11
11
11
11
11
11
11
11
11
12
11
11
12
12
12
12
12
12
12
12
12
12
12
12
12
12
12
12
12
12
12
12
12
11
11
11
11
11
11
11
11
11
11
11
11
11
11
11
11
11
11
11
11
11
11
11
10
9
9
9
9
9
9
9
9
9
9
9
9
9
9
9
9
9
9
9
9
9
9
9
9
9
10
9
9
9
9
10
10
10
10
10
10
10
10
10
10
10
10
10
10
10
10
10
10
10
10
10
7
6
6
6
6
6
6
7
7
7
8
8
8
8
8
8
8
8
9
9
9
9
9
9
9
9
9
9
9
9
9
10
11
11
11
11
11
11
11
11
12
12
12
12
12
12
12
12
12
12
12
12
12
12
12
12
12
12
12
12
12
12
13
13
13
13
13
13
15
15
15
15
15
15
14
14
14
14
15
15
15
15
15
15
15
15
15
16
16
16
17
16
16
16
16
16
17
15
15
16
16
16
16
16
16
16
16
16
16
17
17
18
18
18
18
18
18
18
18
18
18
18
18
18
19
19
19
18
17
17
17
18
18
19
19
18
20
20
19
19
20
20
20
20
20
20
20
20
20
20
20
21
21
21
23
23
23
23
23
23
23
23
24
24
24
24
25
25
25
25
26
26
26
26
26
26
26
26
26
26
26
26
26
26
27
27
28
28
28
28
28
28
28
28
28
28
28
28
28
28
28
28
28
28
28
28
24
24
24
24
23
23
23
24
24
24
24
24
24
24
24
24
26
26
26
26
26
26
26
26
26
25
25
25
25
25
25
25
25
25
25
25
25
25
25
25
25
25
25
25
26
26
26
26
27
26
26
27
27
27
27
27
27
27
27
27
27
28
28
28
27
27
26
26
26
19
13
12
11
10
10
10
10
9
8
9
9
9
9
9
9
9
9
9
9
9
10
10
10
10
11
12
12
12
12
12
13
13
13
13
13
13
13
13
13
13
12
12
12
12
12
12
12
12
12
13
13
13
13
13
13
13
13
13
14
14
14
14
14
14
14
14
14
14
14
14
15
15
15
18
18
18
18
19
21
21
23
23
23
23
23
24
24
24
25
25
25
26
27
27
27
27
28
28
29
29
29
29
29
29
29
31
31
31
32
32
32
32
32
33
34
34
34
35
35
35
35
37
37
37
38
38
38
37
37
37
37
37
37
37
37
38
38
41
42
42
42
42
42
42
41
43
43
43
43
43
43
43
45
45
46
45
44
44
44
44
44
44
44
44
44
45
46
46
46
47
47
48
49
49
49
49
49
50
50
50
50
50
50
50
51
51
51
51
53
52
52
53
54
55
56
56
57
57
56
56
52
53
53
52
53
53
53
51
51
51
51
51
50
50
48
48
48
48
48
48
48
48
48
48
47
47
47
47
47
47
47
47
47
47
47
47
47
47
47
47
47
47
47
47
47
47
47
47
47
47
47
46
46
46
46
46
46
44
42
40
40
40
40
42
42
42
42
42
42
41
41
42
42
41
41
41
40
40
40
40
40
37
34
33
31
29
24
21
19
18
18
18
18
15
14
14
14
14
14
14
14
14
14
14
14
12
12
12
12
10
10
11
11
12
12
11
11
9
9
9
9
9
9
9
10
10
10
10
10
10
11
11
11
13
13
16
15
15
15
15
15
15
15
15
15
15
15
15
16
16
16
16
16
16
16
16
16
16
16
17
17
17
17
17
17
17
17
17
17
17
17
17
17
17
17
17
17
17
18
16
16
17
17
17
21
22
22
22
22
22
22
22
22
22
22
22
23
23
23
23
23
23
23
23
24
24
24
24
24
24
24
25
25
24
24
24
24
24
25
26
26
26
26
26
27
27
27
27
26
26
27
27
27
27
28
28
28
28
27
26
26
26
26
26
26
26
26
26
26
26
25
25
25
25
25
25
25
25
25
25
25
25
25
25
25
25
25
25
25
25
25
25
25
25
25
25
25
25
26
26
26
26
26
26
26
26
25
26
26
26
26
26
26
26
27
27
27
27
26
25
23
23
23
22
22
22
21
21
21
21
22
22
21
21
23
24
24
24
24
24
24
24
24
24
24
24
20
20
20
21
21
19
16
16
16
16
16
16
16
16
16
16
16
16
16
16
16
16
16
16
16
16
16
16
16
16
16
16
16
16
16
16
16
16
16
16
16
16
16
16
16
16
16
16
16
16
16
16
16
16
16
16
16
16
16
16
16
16
16
16
16
16
16
16
16
16
16
16
16
16
16
16
16
16
16
16
16
16
17
17
17
17
17
17
17
18
19
19
19
19
16
16
16
15
15
15
15
15
15
8
6
6
6
6
6
6
6
6
6
6
6
6
7
7
6
6
6
6
6
6
6
6
6
6
5
5
5
5
5
5
5
5
5
5
5
5
6
6
6
6
6
6
6
6
6
5
5
5
5
5
5
5
5
4
4
4
4
4
4
4
4
4
4
4
4
4
4
4
4
5
5
5
5
5
5
5
5
5
5
5
5
5
5
4
4
4
4
4
4
4
4
4
4
4
4
3
3
3
3
3
3
3
3
3
3
3
3
3
4
4
4
4
4
4
4
4
4
4
4
4
4
4
4
4
4
4
4
4
4
4
4
4
4
4
4
4
4
4
4
4
4
4
4
4
4
3
3
3
2
2
2
2
2
2
2
2
2
2
2
1
1
1
1
1
1
1
1
1
1
1
1
1
1
1
1
1
1
1
1
1
1
1
1
1
1
1
1
1
1
1
1
1
1
1
1
1
1
1
1
1
1
1
1
1
1
1
1
1
1
1
1
1
1
1
1
1
1
1
1
1
1
0
0
0
0
0
0
0
0
0
0
1
1
1
1
1
0
0
0
0
0
0
0
0
0
1
1
1
1
1
1
1
1
1
1
1
1
1
1
1
1
1
1
1
2
2
2
2
2
2
2
2
2
2
2
2
2
2
2
2
2
2
2
2
2
2
2
2
2
2
2
2
2
2
2
2
2
2
2
2
2
2
2
2
2
2
2
2
2
2
2
2
2
2
2
2
2
2
2
2
2
2
2
2
2
2
2
2
2
2
2
2
2
2
2
2
2
2
2
2
2
2
2
2
2
2
2
2
2
2
2
2
2
2
2
2
2
2
2
2
2
2
2
2
2
2
2
2
2
2
2
2
2
1
1
1
1
1
1
0
0
0
0
0
0
0
0
0
0
0
0
0
0
0
0
0
0
0
0
0
0
0
0
0
0
0
0
0
0
0
0
0
0
0
0
0
0
0
0
0
0
0
0
0
0
0
0
0
0
0
0
0
0
0
0
0
0
0
0
0
0
0
0
0
0
0
0
0
0
0
0
0
0
0
0
0
0
0
0
0
0
0
0
0
0
0
0
0
0
0
0
0
0
0
0
0
0
0
0
0
0
0
0
0
0
0
0
0
0
0
0
0
0
0
0
0
0
0
0
0
0
0
0
0
0
0
0
0
0
0
0
0
0
0
0
0
0
0
0
0
0
0
0
0
0
0
0
0
0
0
0
0
0
0
0
0
0
0
0
0
0
0
0
0
0
0
0
0
0
0
0
0
0
0
0
0
0
0
0
0
0
0
0
0
0
0
0
0
0
0
0
0
0
0
0
0
0
0
0
0
0
0
0
0
0
0
0
0
0
0
0
0
0
0
0
0
0
0
0
0
0
0
0
0
0
0
0
0
0
0
0
0
0
0
0
0
0
0
0
0
0
0
0
0
0
0
0
0
0
0
0
0
0
0
0
0
0
0
0
0
0
0
0
0
0
0
0
0
0
0
0
0
0
0
0
0
0
0
0
0
0
0
0
0
0
0
0
0
0
0
0
0
0
0
0
0
0
0
0
0
0
0
0
0
0
0
0
0
0
0
0
0
0
0
0
0
0
0
0
0
0
0
0
0
0
0
0
0
0
0
0
0
0
0
0
0
0
0
0
0
0
0
0
0
0
0
0
0
0
0
0
0
0
0
0
0
0
0
0
0
0
0
0
0
0
0
0
0
0
0
0
0
0
0
0
0
0
0
0
0
0
0
0
0
0
0
0
0
0
0
0
0
0
0
0
0
0
0
0
0
0
0
0
0
0
0
0
0
0
0
0
0
0
0
0
0
0
0
0
0
0
0
0
0
0
0
0
0
0
0
0
0
0
0
0
0
0
0
0
0
0
0
0
0
0
0
0
0
0
0
0
0
0
0
0
0
0
0
0
0
0
0
0
0
0
0
0
0
0
0
0
0
0
0
0
0
0
0
1
1
1
1
1
1
1
1
1
1
1
1
1
1
1
1
1
1
1
1
1
1
1
1
1
1
1
2
2
2
2
2
2
2
2
2
2
2
2
2
2
2
2
2
2
2
2
2
2
2
2
2
2
2
2
2
2
2
2
2
3
3
3
3
3
3
3
3
3
3
3
3
3
3
3
3
3
3
3
3
3
3
3
3
3
3
3
3
3
3
3
3
3
3
3
3
3
3
3
3
3
3
3
3
3
3
3
3
3
3
3
3
3
3
3
3
3
3
3
3
3
3
3
3
3
3
3
3
3
3
3
3
3
3
3
3
3
3
3
3
3
3
3
3
3
3
3
3
3
3
3
3
3
3
3
3
3
3
3
3
3
3
3
3
1
1
1
1
1
1
1
1
1
1
1
1
1
1
1
1
1
1
1
1
1
1
1
1
1
1
1
1
1
1
1
1
1
1
1
0
0
0
0
0
0
0
0
0
0
0
0
0
0
0
0
0
0
0
0
0
0
0
0
0
0
0
0
0
0
0
0
0
0
0
0
0
0
0
0
0
0
0
0
0
0
0
0
0
0
0
0
0
0
0
0
0
0
0
0
0
1
1
1
1
1
1
1
1
1
1
1
1
1
1
1
1
1
1
1
1
1
1
1
1
1
1
1
1
1
1
1
1
1
1
1
1
1
1
1
1
1
1
1
1
1
1
1
1
1
1
1
1
1
1
1
1
1
1
1
1
1
1
1
1
1
1
1
1
1
1
1
1
1
1
1
1
1
1
1
1
1
1
1
1
1
0
0
0
0
0
0
0
0
0
0
0
0
0
0
0
0
0
0
0
0
0
0
0
0
0
0
0
0
0
0
0
0
0
0
0
0
0
0
0
0
0
0
0
0
0
0
0
0
0
0
0
0
0
0
0
0
0
0
0
0
0
0
0
0
0
0
0
0
0
0
0
0
0
0
0
0
0
0
0
0
0
0
0
0
0
0
0
0
0
0
0
0
0
0
0
0
0
0
0
0
0
0
0
0
0
0
0
0
0
0
0
0
0
0
0
0
0
0
0
0
0
0
0
0
0
0
0
0
0
0
0
0
0
0
0
0
0
0
0
0
0
0
0
0
0
0
0
0
0
0
0
0
0
0
0
0
0
0
0
0
0
0
0
0
0
0
0
0
0
0
0
0
0
0
0
0
0
0
0
0
0
0
0
0
0
0
0
0
0
0
0
0
0
0
0
0
0
0
0
0
0
0
0
0
0
0
0
0
0
0
0
0
0
0
0
0
0
0
0
0
0
0
0
0
0
0
0
0
1
1
2
2
2
2
2
2
2
2
2
2
2
3
3
3
3
3
3
3
3
3
3
3
3
3
3
3
3
3
3
3
3
3
3
3
3
3
3
3
3
3
3
3
3
3
3
3
3
3
3
3
3
3
3
3
3
3
3
3
3
3
3
3
3
3
3
4
4
4
4
4
4
4
4
4
6
6
6
6
6
6
6
6
6
6
6
6
6
6
6
6
6
6
6
6
6
6
6
6
6
6
6
6
6
6
6
6
6
7
7
7
7
7
7
7
7
7
7
7
7
7
7
7
7
7
7
8
8
8
8
8
8
8
8
8
8
7
6
6
6
6
6
6
6
6
6
6
6
6
5
5
5
5
5
5
5
5
5
5
5
5
5
5
5
5
5
5
5
5
5
5
5
5
5
5
5
5
5
5
5
5
5
5
5
5
5
5
5
5
5
5
5
5
5
5
5
5
5
4
5
5
5
5
5
5
5
5
5
5
5
5
5
5
5
5
5
5
5
4
4
4
4
3
3
3
2
1
1
1
1
1
1
1
1
1
1
1
1
1
1
1
1
1
1
1
1
1
1
1
1
1
1
1
1
1
1
1
1
1
1
1
1
1
1
1
1
1
0
0
0
0
0
0
0
0
0
0
0
0
0
0
0
0
0
0
0
0
0
0
0
0
0
0
0
0
0
0
0
0
0
1
1
1
1
1
1
1
1
1
1
1
1
1
1
1
1
1
1
1
1
1
1
1
1
1
1
1
1
1
1
1
1
1
1
1
1
1
1
1
1
1
1
1
1
1
1
1
1
1
1
1
1
1
1
1
1
1
1
1
1
1
1
1
1
1
1
1
1
1
1
1
1
1
1
1
1
1
1
1
1
1
1
1
1
1
1
1
1
1
1
1
1
1
1
1
1
1
1
1
1
1
1
1
1
1
1
1
1
1
1
1
1
1
1
1
1
1
2
2
2
2
2
2
2
2
2
2
2
2
2
2
2
2
2
2
2
2
2
2
2
2
2
2
2
2
2
2
2
2
2
2
2
2
2
2
2
2
2
2
1
1
1
1
1
1
1
1
1
1
1
1
1
1
1
1
1
1
1
1
1
1
1
1
1
1
1
1
1
1
1
1
1
1
1
1
1
1
1
1
1
1
1
1
1
1
1
1
1
1
1
1
1
1
1
1
1
1
1
1
1
1
1
1
1
1
1
1
1
1
1
1
1
1
1
1
1
1
1
1
1
1
1
1
1
1
1
1
1
1
0
0
0
0
0
0
0
0
0
0
0
0
0
0
0
0
0
0
0
0
0
0
0
0
0
0
0
0
0
0
0
0
0
0
0
0
0
0
0
0
0
0
0
0
0
0
0
0
0
0
0
0
0
0
0
0
0
0
0
0
0
0
0
0
0
0
0
0
0
0
0
0
0
0
0
0
0
0
0
0
0
0
0
0
0
0
0
0
0
0
0
0
0
0
0
0
0
0
0
0
0
0
0
0
0
0
0
0
0
0
0
0
0
0
0
0
0
0
0
0
0
0
0
0
0
0
0
0
0
0
0
0
0
0
0
0
0
0
0
0
0
0
0
0
0
0
0
0
0
0
0
0
0
0
0
0
0
0
0
0
0
0
0
0
0
0
0
0
0
0
0
0
0
0
0
0
0
0
0
0
0
0
0
0
0
0
0
0
0
0
0
0
0
0
0
0
0
0
0
0
0
0
0
0
0
0
0
0
0
0
0
0
0
0
0
0
0
0
0
0
0
0
0
0
0
0
0
0
0
0
0
0
0
0
0
0
0
0
0
0
0
0
0
0
0
0
0
0
0
0
0
0
0
0
0
0
0
0
0
0
0
0
0
0
0
0
0
0
0
0
0
0
0
0
0
0
0
0
0
0
0
0
0
0
0
0
0
0
0
0
0
0
0
0
0
0
0
0
0
0
0
0
0
0
0
0
1
1
1
1
1
0
0
0
0
0
0
0
0
0
0
0
0
0
0
0
0
0
0
0
0
0
0
0
0
0
0
0
0
0
0
0
0
0
0
0
0
0
0
0
0
0
0
0
0
0
0
0
0
0
0
0
0
0
0
0
0
0
0
0
0
0
0
0
0
0
0
0
0
0
0
0
0
0
0
0
0
0
0
0
0
0
0
0
0
0
0
0
0
0
0
0
0
0
0
0
0
0
0
0
0
0
0
0
0
0
0
0
0
0
0
0
0
0
0
0
0
0
0
0
0
0
0
0
0
0
0
0
0
0
0
0
0
0
0
0
0
0
0
0
0
0
0
0
0
0
0
0
0
0
0
0
0
0
0
0
0
0
0
0
0
0
0
0
0
0
0
0
0
0
0
0
0
0
0
0
0
0
0
0
0
0
0
0
0
0
0
0
0
0
0
0
0
0
0
0
0
0
0
0
0
0
0
0
0
0
0
0
0
0
0
0
0
0
0
0
0
0
0
0
0
0
0
0
0
0
0
0
0
0
0
0
0
0
0
0
0
0
0
0
0
0
0
0
0
0
0
0
0
0
0
0
0
0
0
0
0
0
0
0
0
0
0
0
0
0
0
0
0
0
0
0
0
0
0
0
0
0
0
0
0
0
0
0
0
0
0
0
0
0
0
0
0
0
0
0
0
0
0
0
0
0
0
0
0
0
0
0
0
0
0
0
0
0
0
0
0
0
0
0
0
0
0
0
0
0
0
0
0
0
0
0
0
0
0
0
0
0
0
0
0
0
0
0
0
0
0
0
0
0
0
0
0
0
0
0
0
0
0
0
0
0
0
0
0
0
0
0
0
0
0
0
0
0
0
0
0
0
0
0
0
0
0
0
0
0
0
0
0
0
0
0
0
0
0
0
0
0
0
0
0
0
0
0
0
0
0
0
0
0
0
0
0
0
0
0
0
0
0
0
0
0
0
0
0
0
0
0
0
0
0
0
0
0
0
0
0
0
0
0
0
0
0
0
0
0
0
0
0
0
0
0
0
0
0
0
0
0
0
0
0
0
0
0
0
0
0
0
0
0
0
0
0
0
0
0
0
0
0
0
0
0
0
0
0
0
0
0
0
0
0
0
0
0
0
0
0
0
0
0
0
0
0
0
0
0
0
0
0
0
0
0
0
0
0
0
0
0
0
0
0
0
0
0
0
0
0
0
0
0
0
0
0
0
0
0
0
0
0
0
0
0
0
0
0
0
0
0
0
0
0
0
0
0
0
0
0
0
0
0
0
0
0
0
0
0
0
0
0
0
0
0
0
0
0
0
0
0
0
0
0
0
0
0
0
0
0
0
0
0
0
0
0
0
0
0
0
0
0
0
0
0
0
0
0
0
0
0
0
0
0
0
0
0
0
0
0
0
0
0
0
0
0
0
0
0
0
0
0
0
0
0
0
0
0
0
0
0
0
0
0
0
0
0
0
0
0
0
0
0
0
0
0
0
0
0
0
0
0
0
0
0
0
0
0
0
0
1
1
1
1
1
1
1
1
1
1
1
1
1
1
1
1
1
1
1
1
1
1
1
1
1
1
1
1
1
1
1
1
1
1
1
1
1
1
1
1
1
1
1
1
1
1
1
1
1
1
1
1
1
1
1
1
1
1
1
1
1
1
1
1
1
1
1
1
1
1
1
1
1
1
1
1
1
1
1
0
0
0
0
0
0
0
0
0
0
0
0
0
0
0
0
0
0
0
0
0
0
0
0
0
0
0
0
0
0
0
0
0
0
0
0
0
0
0
0
0
0
0
0
0
0
0
0
0
0
0
0
0
0
0
0
0
0
0
0
0
0
0
0
0
0
0
0
0
0
0
0
0
0
0
0
0
0
0
0
0
0
0
0
0
0
0
0
0
0
0
0
0
0
0
0
0
0
0
0
0
0
0
0
0
0
0
0
0
0
0
0
0
0
0
0
0
0
0
0
0
0
0
0
0
0
0
0
0
0
0
0
0
0
0
0
0
0
1
1
1
1
1
1
1
1
1
1
1
1
1
1
1
1
1
1
1
1
1
1
1
1
1
1
1
1
1
1
1
1
1
1
1
1
1
1
1
1
1
1
1
1
1
1
1
1
1
1
1
1
1
1
1
1
1
1
1
1
1
1
1
1
1
1
1
1
1
1
1
1
1
1
1
1
1
1
1
1
1
1
1
1
1
1
1
1
1
1
1
1
1
1
1
1
1
1
1
1
1
1
1
1
1
1
1
1
1
1
0
0
0
0
0
0
0
0
0
0
0
0
0
0
0
0
0
0
0
0
0
0
0
0
0
0
0
0
0
0
0
1
1
1
1
1
1
1
1
1
1
1
0
0
0
0
0
0
0
0
0
0
0
0
0
0
0
0
0
0
0
0
0
0
0
0
0
0
0
0
0
0
0
0
0
0
0
0
0
0
0
0
0
0
0
0
0
0
0
0
0
0
0
0
0
0
0
0
0
0
0
0
0
0
0
0
0
0
0
0
0
0
0
0
0
0
0
0
0
0
0
0
0
0
0
0
0
0
0
0
0
0
0
0
0
0
0
0
0
0
0
0
0
0
0
0
0
0
0
0
0
0
0
0
0
0
0
0
0
0
0
0
0
0
0
0
0
0
0
0
0
0
0
0
0
0
0
0
0
0
0
0
0
0
0
0
0
0
0
0
0
0
0
0
0
0
0
0
0
0
0
0
0
0
0
0
0
0
0
0
0
0
0
0
0
0
0
0
0
0
0
0
0
0
0
0
0
0
0
0
0
0
0
0
0
0
0
0
0
0
0
0
0
0
0
0
0
0
0
0
0
0
0
0
0
0
0
0
0
0
0
0
0
0
0
0
0
0
0
0
0
0
0
0
0
0
0
0
0
0
0
0
0
0
0
0
0
0
0
0
0
0
0
0
0
0
0
0
0
0
0
0
0
0
0
0
0
0
0
0
0
0
0
0
0
0
0
0
0
0
0
0
0
0
0
0
0
0
0
0
0
0
0
0
0
0
0
0
0
0
0
0
0
0
0
0
0
0
0
0
0
0
0
0
0
0
0
0
0
0
0
0
0
0
0
0
0
0
0
0
0
0
0
0
0
0
0
0
0
0
0
0
0
0
0
0
0
0
0
0
0
0
0
0
0
0
0
0
0
0
0
0
0
0
0
0
0
0
0
0
0
0
0
0
0
0
0
0
0
0
0
0
0
0
0
0
0
0
0
0
0
0
0
0
0
0
0
0
0
0
0
0
0
0
0
0
0
0
0
0
0
0
0
0
0
0
0
0
0
0
0
0
0
0
0
0
0
0
0
0
0
0
0
0
0
0
0
0
0
0
0
0
0
0
0
0
0
0
0
0
0
0
0
0
0
0
0
0
0
0
0
0
0
0
0
0
0
0
0
0
0
0
0
0
0
0
0
0
0
0
0
0
0
0
0
0
0
0
0
0
0
0
0
0
0
0
0
0
0
0
0
0
0
0
0
0
0
0
0
0
0
0
0
0
0
0
0
0
0
0
0
0
0
0
0
0
0
0
0
0
0
0
0
0
0
0
0
0
0
0
0
0
0
0
0
0
0
0
0
0
0
0
0
0
0
0
0
0
0
0
0
0
0
0
0
0
0
0
0
0
0
0
0
0
0
0
0
0
0
0
0
0
0
0
0
0
0
0
0
0
0
0
0
0
0
0
0
0
0
0
0
0
0
0
0
0
0
0
0
0
0
0
0
0
0
0
0
0
0
0
0
0
0
0
0
0
0
0
0
0
0
0
0
0
0
0
0
0
0
0
0
0
0
0
0
0
0
0
0
0
0
0
0
0
0
0
0
0
0
0
0
0
0
0
0
0
0
0
0
0
0
0
0
0
0
0
0
0
0
0
0
0
0
0
0
0
0
0
0
0
0
0
0
0
0
0
0
0
0
0
0
0
0
0
0
0
0
0
0
0
0
0
0
0
0
0
0
0
0
0
0
0
0
0
0
0
0
0
0
0
0
0
0
0
0
0
0
0
0
0
0
0
0
0
0
0
0
0
0
0
0
0
0
0
0
0
0
0
0
0
0
0
0
0
0
0
0
0
0
0
0
0
0
0
0
0
0
0
0
0
0
0
0
0
0
0
0
0
0
0
0
0
0
0
0
0
0
0
0
0
0
0
0
0
0
0
0
0
0
0
0
0
0
0
0
0
0
0
0
0
0
0
0
0
0
0
0
0
0
0
0
0
0
0
0
0
0
0
0
0
0
0
0
0
0
0
0
0
0
0
0
0
0
0
0
0
0
0
0
0
0
0
0
0
0
0
0
1
1
1
1
1
1
1
1
1
1
1
1
1
1
1
1
1
1
1
1
1
1
1
1
1
1
1
1
1
1
1
1
1
1
1
1
1
1
1
1
1
1
1
1
1
1
1
1
1
1
1
1
1
1
1
1
1
1
1
0
0
0
0
0
0
0
0
0
0
0
0
0
0
0
0
0
0
0
0
0
0
0
0
0
0
2
2
2
2
2
2
2
2
2
2
2
2
2
2
2
2
2
2
2
2
2
2
2
2
2
2
2
2
2
2
2
2
2
2
2
2
2
2
2
2
2
2
2
2
2
2
2
2
2
2
2
2
2
2
2
2
2
2
2
2
2
2
2
2
2
2
2
2
2
2
2
2
2
2
2
2
2
2
2
2
2
2
2
2
2
2
2
2
2
1
1
1
1
1
1
1
1
1
1
1
1
1
1
1
1
1
1
1
1
1
1
1
1
1
1
1
1
1
1
1
1
1
1
1
1
1
1
1
1
1
1
1
1
1
1
1
1
1
1
1
1
1
1
1
1
1
1
1
1
1
1
0
0
0
0
0
0
0
0
0
0
0
0
0
0
0
0
0
0
0
0
0
0
0
0
0
0
0
0
0
0
0
0
0
0
0
0
0
0
0
0
0
0
0
0
0
0
0
0
0
0
0
0
0
0
0
0
0
0
0
0
0
0
0
0
0
0
0
0
0
0
0
0
0
0
0
0
0
0
0
0
0
0
0
0
0
0
0
0
0
0
0
0
0
0
0
0
0
0
0
0
0
0
0
0
0
0
0
0
0
0
0
0
0
0
0
0
0
0
0
0
0
0
0
0
0
0
0
0
0
0
0
0
0
0
0
0
0
0
0
0
0
0
0
0
0
0
0
0
0
0
0
0
0
0
0
0
0
0
0
0
0
0
0
0
0
0
0
0
0
0
0
0
0
0
0
0
0
0
0
0
0
0
0
0
0
0
0
0
0
0
0
0
0
0
0
0
0
0
0
0
0
0
0
0
0
0
0
0
0
0
0
0
0
0
0
0
0
0
0
0
0
0
0
0
0
0
0
0
0
0
0
0
0
0
0
0
0
0
0
0
0
0
0
0
0
0
0
0
0
0
0
0
0
0
0
0
0
0
0
0
0
0
0
0
0
0
0
0
0
0
0
0
0
0
0
0
0
0
0
0
0
0
0
0
0
0
0
0
0
0
0
0
0
0
0
0
0
0
0
0
0
0
0
0
0
0
0
0
0
0
0
0
0
0
0
0
0
0
0
0
0
0
0
0
0
0
0
0
0
0
0
0
0
0
0
0
0
0
0
0
0
0
0
0
0
0
0
0
0
0
0
0
0
0
0
0
0
0
0
0
0
0
0
0
0
0
0
0
0
0
0
0
0
0
0
0
0
0
0
0
0
0
0
0
0
0
0
0
0
0
0
0
0
0
0
0
0
0
0
0
0
0
0
0
0
0
0
0
0
0
0
0
0
0
0
0
0
0
0
0
0
0
0
0
0
0
0
0
0
0
0
0
0
0
0
0
0
0
0
0
0
0
0
0
0
0
0
0
0
0
0
0
0
0
0
0
0
0
0
0
0
0
0
0
0
0
0
0
0
0
0
0
0
0
0
0
0
0
0
0
0
0
0
0
0
0
0
0
0
0
0
0
0
0
0
0
0
0
0
0
0
0
0
0
0
0
0
0
0
0
0
0
0
0
0
0
0
0
0
0
0
0
0
0
0
0
0
0
0
0
0
0
0
0
0
0
0
0
0
0
0
0
0
0
0
0
0
0
0
0
0
0
0
0
0
0
0
0
0
0
0
0
0
0
0
0
0
0
0
0
0
0
0
0
0
0
0
0
0
0
0
0
0
0
0
0
0
0
0
0
0
0
0
0
0
0
0
0
0
0
0
0
0
0
0
0
0
0
0
0
0
0
0
0
0
0
0
0
0
0
0
0
0
0
0
0
0
0
0
0
0
0
0
0
0
0
0
0
0
0
0
0
0
0
0
0
0
0
0
0
0
0
0
0
0
0
0
0
0
0
0
0
0
0
0
0
0
0
0
0
0
0
0
0
0
0
1
1
1
1
1
1
1
1
1
1
1
1
3
3
3
3
3
3
3
3
3
3
3
3
3
3
3
3
3
3
3
3
3
3
3
3
3
3
3
3
3
4
4
4
4
4
4
4
4
4
4
4
4
4
4
4
4
4
4
4
4
4
4
4
4
4
4
4
4
4
4
4
4
4
4
4
4
4
4
4
4
4
4
5
5
5
5
5
5
5
5
5
5
5
5
5
5
5
5
5
5
5
5
5
5
5
5
5
5
5
5
5
5
4
4
4
4
4
4
4
4
4
4
4
4
4
4
4
4
3
2
1
1
1
1
1
1
1
1
1
1
1
1
1
1
1
1
1
1
1
1
1
1
1
1
1
1
1
2
2
3
3
3
3
3
3
3
3
3
3
3
3
3
3
3
3
3
3
3
3
3
3
3
3
3
3
3
3
3
3
3
3
3
3
3
3
3
3
3
3
3
3
3
3
2
2
2
2
3
2
2
2
2
2
2
2
2
2
2
2
3
3
3
3
3
3
3
3
3
3
3
3
3
3
3
3
3
3
3
3
3
3
3
3
3
3
3
3
3
3
3
3
3
3
4
4
4
4
4
4
4
4
4
4
4
4
4
4
4
4
4
4
4
4
4
4
4
4
4
3
3
3
3
3
3
3
3
3
3
3
3
3
3
3
3
3
3
3
3
3
3
3
3
3
3
3
3
3
3
2
2
2
2
2
2
2
2
2
1
1
1
1
1
1
1
1
1
1
1
1
1
1
1
1
1
1
1
1
1
1
1
1
1
1
1
1
1
1
1
1
1
1
1
1
1
0
0
0
0
0
0
0
0
0
0
0
0
0
0
0
0
0
0
0
0
0
0
0
0
0
1
1
1
1
1
1
1
1
1
1
1
1
1
1
1
1
1
1
1
1
1
1
1
1
1
1
1
1
1
1
1
1
1
1
1
1
1
1
1
1
1
1
1
1
1
1
1
1
1
1
0
0
0
0
0
0
0
0
0
0
1
1
1
1
1
1
1
1
1
1
1
1
1
1
1
1
1
1
1
1
1
1
1
1
1
1
2
2
2
2
2
2
2
2
2
2
2
2
2
2
2
2
2
2
2
2
2
2
2
2
2
2
2
2
2
2
2
2
2
2
2
2
2
2
2
2
2
2
2
2
2
2
2
2
2
2
2
2
2
2
2
2
2
2
2
2
1
1
1
1
1
1
1
1
1
1
1
1
1
1
1
1
1
1
1
1
1
1
1
1
1
1
1
1
1
1
1
1
1
1
2
2
2
2
2
2
2
2
2
2
2
2
2
2
2
2
2
1
1
2
2
2
2
2
2
2
2
2
2
2
2
3
3
3
3
3
3
3
3
3
3
3
3
3
3
3
3
3
3
3
3
3
3
3
3
3
3
3
3
3
3
3
3
3
3
3
3
3
3
3
3
3
3
3
3
3
3
3
3
3
3
3
3
3
3
3
3
3
3
3
3
4
4
4
4
4
4
4
4
4
4
4
4
4
4
4
4
4
4
4
4
4
4
4
4
4
4
4
3
3
3
3
4
4
3
3
2
2
2
2
2
2
2
2
2
2
2
2
2
2
2
2
2
2
2
2
2
2
2
2
2
2
2
2
2
2
2
2
2
2
2
2
2
2
2
2
2
2
2
2
2
2
2
2
2
2
2
2
2
2
2
2
2
2
2
2
2
2
4
4
4
4
4
4
4
4
4
4
4
4
4
4
4
4
4
4
4
4
4
4
4
4
4
4
4
4
4
4
4
4
4
4
4
4
4
4
4
4
4
4
2
2
2
2
2
2
2
3
3
3
3
3
3
3
3
3
3
3
3
3
3
3
3
3
3
3
4
4
4
4
4
4
4
4
4
4
4
4
4
4
4
4
4
4
4
4
4
4
4
4
4
4
3
3
3
3
3
3
3
3
3
3
3
3
3
4
4
4
4
4
4
4
4
4
4
4
4
4
4
4
4
4
4
4
4
4
4
4
4
3
3
3
3
3
3
3
3
3
3
3
3
3
3
3
3
3
3
3
3
4
4
4
4
4
4
4
4
4
4
4
4
4
4
4
4
4
4
4
4
4
4
4
4
4
4
4
4
4
4
4
4
4
3
3
3
3
3
3
3
3
3
3
3
3
3
3
3
3
3
3
3
3
3
3
3
3
3
3
3
3
3
3
3
3
3
3
3
3
3
3
3
3
3
3
3
3
3
3
3
3
3
3
3
3
3
3
3
3
3
3
3
3
3
3
2
2
2
1
1
1
1
1
0
0
0
0
0
0
1
1
1
1
1
1
1
1
1
1
1
1
1
1
1
1
1
1
1
1
1
1
1
1
1
1
1
1
3
8
8
8
15
15
19
19
19
19
19
19
19
20
20
19
19
19
19
19
20
20
20
20
20
20
20
20
20
20
20
36
36
36
36
37
37
37
38
38
38
40
41
42
42
42
42
42
42
44
44
45
47
48
48
48
48
48
48
48
48
48
49
52
53
54
54
54
54
54
54
55
55
55
55
55
55
55
55
56
56
56
56
57
59
60
60
62
63
64
64
64
64
64
64
64
64
64
64
64
64
64
66
66
67
68
68
69
69
70
70
70
70
70
72
72
72
72
72
72
72
72
72
72
72
73
72
73
73
73
73
73
74
74
74
74
74
74
74
74
74
74
74
75
74
74
74
73
72
72
72
72
72
72
72
72
71
68
71
71
69
70
70
69
72
72
72
70
70
67
66
64
64
61
57
57
56
55
52
50
49
47
46
46
46
45
45
44
46
43
42
34
33
33
33
34
34
34
34
34
34
33
33
32
32
32
34
34
34
34
34
34
36
36
37
37
37
37
37
37
38
38
38
37
35
35
35
35
35
35
35
35
35
37
37
37
36
36
38
38
39
39
37
37
36
36
36
36
36
36
36
36
36
36
36
36
36
36
36
35
35
35
35
35
36
36
36
35
33
33
33
32
32
32
33
33
33
34
33
32
32
32
32
32
32
32
32
32
31
28
28
28
28
29
30
30
30
30
30
30
30
30
30
30
30
30
30
30
32
32
31
31
31
31
31
32
32
32
33
32
30
31
31
30
30
30
31
31
32
32
33
33
33
33
33
34
33
34
33
32
31
29
28
28
28
28
28
28
28
27
27
27
27
27
27
26
26
26
26
26
26
26
26
27
28
26
25
25
25
25
25
25
25
28
37
44
44
45
62
72
74
77
79
82
82
82
82
83
83
84
85
86
86
85
85
85
99
99
99
99
98
100
100
101
105
106
106
106
105
111
115
116
116
117
119
118
120
121
122
122
123
124
125
125
126
125
124
124
124
124
125
125
125
134
134
134
134
134
134
134
135
135
144
145
148
153
152
152
152
154
158
158
158
158
159
159
159
159
159
160
160
160
163
163
165
166
164
166
165
167
168
169
170
170
170
170
168
170
170
174
180
181
180
180
180
180
182
184
197
200
203
204
204
206
208
204
205
205
205
205
207
207
207
207
209
211
208
208
209
208
207
207
207
213
213
214
215
214
214
213
211
212
213
217
211
210
210
211
217
218
225
226
226
228
231
231
232
233
231
236
237
239
247
252
259
259
261
263
264
264
264
265
273
275
275
274
273
272
282
284
286
289
291
291
292
299
322
326
329
329
333
340
341
343
352
345
339
328
328
335
338
348
351
355
355
357
373
386
387
388
391
393
393
396
397
398
397
408
430
435
447
446
445
446
450
450
451
454
454
457
454
457
458
473
478
482
484
485
488
489
489
495
496
504
505
511
512
512
512
512
514
516
519
519
517
516
514
515
520
519
518
518
518
514
517
518
529
532
532
532
532
532
533
535
536
538
538
538
538
538
539
539
539
539
537
536
533
532
533
533
534
535
534
539
538
538
538
538
542
528
530
521
508
508
509
481
477
475
473
471
472
472
469
468
467
467
468
470
473
474
473
477
474
476
476
472
473
472
472
464
454
453
453
452
453
453
452
449
448
450
443
441
445
442
440
437
431
423
420
422
424
424
430
436
437
439
443
416
409
401
346
338
336
321
305
265
243
201
199
190
176
185
184
193
189
190
185
184
184
184
193
195
194
194
189
210
206
201
197
194
201
201
205
206
206
206
204
203
203
203
203
203
204
204
205
205
216
218
218
218
217
216
217
215
214
211
206
203
203
199
200
202
203
203
202
198
199
196
197
196
196
196
196
196
199
199
199
199
196
196
197
196
194
193
191
193
192
192
193
193
196
199
199
201
205
205
206
207
207
209
211
211
211
211
211
211
209
213
213
216
218
221
221
222
222
224
223
223
221
221
218
218
189
175
175
175
177
174
174
172
171
168
167
166
157
150
155
149
150
150
149
149
152
153
157
157
156
155
153
153
152
153
153
153
153
153
154
154
154
152
151
151
143
141
137
136
136
138
137
137
137
135
136
136
136
139
139
139
137
137
137
135
135
134
131
128
122
118
118
118
118
118
118
118
118
118
118
115
116
116
115
114
114
103
96
94
97
97
102
102
102
102
102
102
102
105
105
105
105
97
91
91
90
89
87
85
87
86
85
85
86
85
83
83
83
83
85
84
84
81
81
81
80
79
79
80
80
78
78
77
77
78
78
78
78
78
78
77
77
78
73
72
68
66
64
64
66
66
67
67
67
67
67
67
67
67
67
67
68
68
68
68
68
69
69
70
70
70
70
69
69
69
69
70
69
65
65
66
67
67
67
67
66
67
67
68
68
68
69
69
69
70
71
71
71
71
72
72
72
72
70
63
63
60
57
58
57
57
57
58
58
58
58
58
58
58
58
58
58
58
59
59
64
64
64
65
65
66
66
68
68
68
67
65
65
65
65
64
65
65
65
66
66
66
66
67
66
65
65
65
66
66
66
66
64
65
65
65
66
65
65
65
66
66
66
64
64
66
67
68
69
69
69
69
69
69
70
70
69
69
69
69
69
70
72
72
79
79
79
79
79
79
79
81
82
82
82
80
80
80
81
81
81
82
82
86
86
83
82
79
79
79
78
78
79
80
79
79
80
81
81
82
84
85
86
86
86
86
86
85
86
87
88
88
88
90
91
91
92
87
88
88
87
88
80
79
79
79
80
83
79
80
80
79
78
77
77
77
77
78
78
80
84
84
84
86
86
87
89
90
90
90
91
91
91
92
92
92
92
93
95
95
95
95
95
97
97
98
98
98
98
94
94
94
94
94
93
93
93
93
91
90
90
88
89
88
87
79
74
74
73
75
75
80
80
80
80
80
80
80
79
78
76
75
75
76
78
78
84
84
84
84
84
84
84
84
84
85
85
81
81
81
83
83
84
84
84
84
84
84
84
84
86
85
86
86
86
85
85
87
90
90
90
92
92
92
92
95
95
96
96
95
91
92
89
87
82
82
83
80
83
83
83
83
81
80
80
80
80
80
80
80
80
80
80
81
81
82
82
82
86
86
86
86
86
81
78
78
78
74
74
73
75
75
76
76
74
74
74
73
74
74
74
78
79
78
80
81
80
79
80
80
80
81
81
80
80
80
80
80
79
79
73
74
77
76
76
74
74
74
80
81
81
81
81
82
82
82
82
81
83
84
88
88
88
87
88
88
88
88
89
89
89
89
89
89
89
89
88
88
90
92
91
91
91
93
94
94
93
93
95
94
96
96
95
95
94
92
92
92
94
94
94
96
97
96
96
96
97
97
97
97
98
103
102
103
103
106
106
106
107
108
109
109
112
114
114
116
117
117
122
123
123
124
124
126
126
131
136
134
129
132
119
122
122
122
123
124
125
124
124
124
125
125
124
124
126
127
127
131
133
134
135
135
137
137
138
138
137
138
139
147
151
151
154
154
155
156
156
157
157
157
157
161
162
162
164
164
164
164
165
166
168
173
176
176
181
182
182
182
182
181
181
183
184
184
185
185
185
185
186
186
185
184
184
184
184
184
184
184
184
184
184
186
186
187
187
187
187
188
188
189
189
191
192
193
193
193
193
195
198
198
197
197
197
200
198
199
197
195
194
191
189
190
190
189
185
182
183
183
183
168
167
167
153
151
147
140
134
132
123
122
116
112
115
115
116
114
114
116
117
117
117
117
117
117
117
116
116
116
116
116
116
115
115
114
114
117
117
117
117
117
117
117
117
117
117
117
117
115
114
98
97
96
83
83
80
74
72
68
68
64
63
63
62
62
61
60
60
60
60
58
57
58
58
58
58
58
58
58
59
59
59
59
59
59
59
59
59
59
59
59
58
58
58
58
57
52
43
35
30
27
27
27
26
26
26
23
23
23
20
20
19
19
19
19
20
20
20
20
20
20
20
20
20
20
20
20
20
20
20
20
20
20
20
20
20
20
20
20
19
19
19
19
19
19
19
19
19
19
19
23
40
53
78
83
88
91
100
104
105
107
106
107
106
110
110
111
113
114
115
116
116
116
118
119
119
132
134
138
141
145
147
147
151
163
165
170
171
173
173
174
173
166
166
166
166
167
175
185
185
185
185
184
186
187
187
188
189
189
190
193
194
194
195
195
197
197
197
197
197
197
198
198
198
203
207
207
209
212
216
217
223
229
230
234
236
236
237
237
237
239
240
243
244
244
244
245
245
245
246
246
248
248
248
249
249
249
249
249
249
250
250
250
250
251
251
250
250
251
251
252
252
252
251
251
250
247
249
249
249
250
248
249
249
243
238
228
208
187
159
159
159
159
160
162
163
164
163
163
163
163
164
168
169
169
169
157
158
152
153
152
152
152
155
153
154
155
155
157
157
161
161
162
163
164
166
164
163
160
160
158
163
163
163
164
164
164
164
168
169
169
169
169
170
172
172
172
174
177
176
176
174
172
174
148
142
135
131
115
110
109
110
111
112
111
111
111
112
112
112
112
113
115
115
116
115
115
115
115
117
119
122
120
119
119
120
119
118
117
115
115
115
116
117
118
126
128
129
129
130
130
130
130
130
135
135
135
134
136
137
139
139
140
141
140
145
145
145
144
141
138
141
142
145
145
144
142
142
143
144
145
144
139
134
134
142
142
142
142
142
142
144
144
145
145
145
141
140
140
140
140
135
137
137
135
134
133
132
130
131
130
129
129
129
131
131
131
131
131
131
131
133
133
133
133
133
133
133
133
134
133
132
132
133
133
134
132
132
132
132
131
131
131
131
131
131
131
131
131
131
131
131
132
130
130
131
131
131
132
132
134
135
135
136
135
135
136
136
136
138
138
139
139
138
137
127
126
126
113
111
109
103
86
78
74
72
69
70
70
70
69
65
62
58
56
56
55
55
54
55
55
55
55
56
56
56
60
60
60
60
61
62
63
63
61
61
61
61
67
66
67
67
68
68
68
69
69
68
69
69
69
69
68
69
67
69
71
71
71
71
71
71
71
72
72
73
72
73
73
73
73
73
73
73
76
76
78
78
78
77
77
77
77
77
77
76
76
75
75
75
75
75
75
74
74
74
74
74
74
74
74
75
75
74
74
73
75
75
75
75
75
75
75
75
75
75
75
75
75
76
74
74
74
74
74
78
78
78
78
78
82
82
85
85
85
85
85
86
86
86
85
86
83
82
82
82
82
83
82
83
83
83
83
83
83
83
84
84
83
85
85
85
85
84
83
83
84
80
79
72
69
66
65
63
63
66
71
74
76
76
75
76
76
76
76
76
78
78
79
79
79
79
79
79
80
82
82
83
83
86
91
91
93
93
93
93
94
95
94
95
93
93
93
92
91
90
92
97
97
96
94
94
95
94
97
97
97
97
97
96
96
96
96
96
96
94
93
93
97
99
99
99
99
99
100
102
102
103
103
105
105
107
108
108
108
108
108
109
110
110
112
114
114
114
114
114
114
115
118
118
119
119
119
120
120
120
120
121
121
118
116
117
117
118
119
121
122
122
124
124
124
125
125
125
125
125
126
127
127
127
133
132
129
134
152
148
144
143
134
134
136
138
139
142
137
133
133
133
143
144
144
145
145
146
146
146
146
146
146
146
146
146
146
148
149
149
148
148
150
150
150
151
151
150
150
153
155
155
155
155
155
156
157
157
159
160
161
161
161
161
161
161
161
161
161
161
161
161
161
164
166
168
174
174
172
181
182
184
184
184
184
184
185
185
185
185
183
178
178
177
176
176
176
179
183
183
184
182
181
181
181
181
181
181
181
179
180
184
181
181
178
176
175
175
174
180
180
183
174
178
177
175
173
165
158
153
156
157
153
157
146
133
134
130
130
130
141
141
141
141
141
142
140
140
140
140
142
148
150
150
155
158
159
160
168
171
171
171
173
173
176
181
181
181
182
182
184
185
188
189
191
201
200
205
204
203
202
203
207
211
216
216
217
218
217
218
218
218
217
216
216
221
224
225
226
227
246
252
253
253
256
257
255
261
263
263
264
264
263
263
263
266
266
270
271
270
270
268
270
271
270
271
277
275
274
274
277
278
279
271
267
264
262
260
260
260
260
262
264
263
265
264
269
269
267
267
268
268
270
269
269
270
270
273
273
276
275
277
279
280
280
280
281
281
283
283
282
283
281
282
285
287
286
285
286
284
282
280
277
271
265
272
260
256
257
251
252
248
247
246
244
245
243
242
242
240
241
251
249
248
247
244
244
244
253
256
256
262
265
271
271
279
281
278
278
260
256
256
247
241
205
206
198
196
193
191
193
201
203
204
204
203
202
207
207
207
206
206
204
206
208
210
210
216
215
215
217
217
217
217
218
218
218
218
218
218
218
220
220
221
222
223
221
221
221
221
227
228
229
231
231
231
235
234
240
239
237
222
217
215
215
216
216
216
216
216
216
211
213
211
200
199
197
196
193
193
194
198
204
205
205
206
207
207
207
208
210
212
218
218
218
218
216
216
223
223
223
223
223
223
223
220
217
217
226
224
220
220
216
216
218
213
217
217
217
217
207
203
185
183
182
172
168
169
169
170
167
167
157
158
153
154
155
151
151
152
153
151
153
153
153
153
153
152
152
152
152
151
151
151
152
155
155
155
156
159
159
159
159
162
161
161
163
168
171
171
178
180
180
181
184
182
183
180
181
176
175
175
176
176
174
165
147
147
149
153
154
155
156
157
157
157
160
160
160
160
160
158
158
157
158
159
158
167
163
165
165
165
167
165
165
165
167
168
171
172
173
174
174
174
188
189
189
190
195
199
199
200
199
196
197
198
200
204
204
205
205
206
206
209
211
211
213
211
214
219
221
224
225
223
225
223
223
221
218
218
218
218
218
219
218
224
220
220
221
218
224
221
221
222
215
216
215
213
212
212
209
206
203
202
202
202
202
202
205
205
203
202
202
203
203
201
205
210
210
218
218
218
218
218
218
220
224
226
229
229
229
229
229
229
230
231
231
230
227
230
229
230
229
232
232
237
237
239
236
233
215
210
203
196
194
194
197
196
195
191
190
191
191
191
190
190
191
190
186
185
180
180
178
173
172
172
175
173
173
172
173
178
183
183
184
184
184
184
184
184
184
186
186
186
186
187
187
187
187
187
188
187
187
187
186
186
189
185
183
181
179
165
162
152
151
151
152
154
150
149
145
147
148
149
151
152
152
151
153
155
154
154
152
143
138
136
136
136
136
136
138
138
138
135
129
115
109
97
98
99
95
101
100
101
101
103
103
102
103
105
106
106
104
106
105
102
101
101
103
104
107
107
109
109
109
109
109
111
111
109
110
109
109
109
110
112
112
113
113
114
117
113
113
113
113
114
113
113
114
114
118
121
119
119
119
119
119
119
119
119
121
121
122
122
123
126
122
121
121
122
126
126
127
127
128
128
129
129
129
133
133
132
132
131
131
132
130
133
133
132
128
127
128
127
127
128
128
132
132
131
131
130
131
131
131
130
130
130
128
131
131
132
135
135
135
134
134
133
129
130
130
131
132
132
132
133
133
131
131
135
135
136
136
137
137
137
137
137
137
137
139
133
134
131
131
132
128
123
123
122
120
117
105
106
107
107
107
105
104
104
104
109
110
110
110
111
111
111
111
112
113
113
115
115
114
114
114
115
116
117
120
120
121
121
122
122
124
125
123
122
119
112
109
92
89
86
86
86
88
89
88
91
97
97
97
98
98
99
102
102
103
107
113
113
114
114
114
113
114
115
115
118
119
125
126
126
126
126
127
127
127
127
128
128
132
132
132
132
132
131
131
131
129
127
126
126
129
125
125
123
121
114
113
117
117
120
121
122
122
122
122
124
126
125
125
125
126
126
128
128
128
128
128
127
128
129
129
129
129
131
133
132
135
140
140
138
135
131
127
127
129
130
134
134
135
135
134
130
122
121
116
113
112
111
112
114
115
114
114
114
113
108
107
109
109
109
113
114
116
116
115
116
114
113
107
106
106
106
106
107
107
107
108
108
108
108
108
109
109
109
109
111
111
110
110
110
112
112
114
115
115
116
116
117
116
118
118
118
123
123
123
124
123
123
123
123
124
119
118
113
112
113
112
113
115
117
119
119
119
117
116
117
117
117
116
118
118
118
119
121
121
121
121
121
123
123
123
118
123
124
124
125
127
130
130
132
134
134
129
128
127
127
127
127
126
124
126
126
125
127
125
122
125
120
120
120
123
124
126
125
125
124
123
122
122
122
122
125
125
125
125
129
131
131
130
129
129
129
129
129
129
129
129
129
129
131
131
132
134
134
135
138
138
134
134
133
133
134
134
132
132
132
134
134
134
134
134
134
134
134
136
136
136
136
132
133
133
133
133
137
137
137
137
137
138
138
137
134
134
134
135
135
135
136
137
136
144
145
151
155
156
157
158
159
157
155
155
155
155
155
155
160
160
159
160
159
159
159
159
159
150
148
139
128
129
128
127
127
127
126
124
124
125
125
123
121
118
115
109
107
107
104
105
105
105
104
105
106
106
107
108
108
106
104
102
102
102
102
103
103
105
105
105
104
100
99
96
95
95
97
98
98
98
97
97
98
98
96
96
96
95
96
96
96
96
96
96
96
96
96
96
96
96
95
95
94
94
94
94
93
90
89
88
88
88
86
85
92
92
92
92
94
94
94
94
93
92
92
92
92
92
92
84
82
82
82
83
83
82
81
79
79
77
78
78
78
78
78
78
78
78
74
73
73
73
73
73
72
72
73
72
72
70
70
70
70
68
69
69
69
69
69
69
69
69
67
67
67
63
59
59
59
57
55
56
54
52
51
52
50
50
50
49
49
49
50
49
49
50
49
49
49
50
52
53
53
53
53
53
53
53
53
53
53
50
49
49
49
47
47
47
47
50
50
50
50
45
45
43
42
42
42
42
42
44
45
45
44
44
44
44
44
44
45
45
45
45
45
45
47
47
46
46
46
46
46
48
49
51
51
51
51
51
51
51
52
52
52
54
55
55
55
55
54
54
54
54
54
55
56
56
54
50
49
43
43
43
44
45
45
44
45
45
45
45
46
45
45
45
45
45
45
45
45
45
45
45
45
45
45
45
45
45
45
47
48
48
48
47
47
44
47
49
50
50
50
50
47
48
48
49
49
49
49
49
49
49
52
52
52
52
52
52
52
52
52
52
52
52
52
53
51
55
55
55
54
54
53
53
55
56
57
56
56
56
56
56
55
55
56
56
56
56
56
56
56
56
55
54
55
54
53
53
54
53
55
55
55
55
54
54
57
57
57
57
57
55
56
55
55
56
56
56
56
56
56
56
56
56
56
56
56
57
57
57
57
58
58
58
58
59
59
59
59
59
59
59
59
58
58
58
59
59
58
58
58
58
59
59
59
59
59
60
57
56
57
57
57
58
58
58
58
57
57
57
57
57
52
51
46
46
44
41
41
41
41
42
42
44
43
43
43
43
44
44
46
46
46
44
43
43
44
44
44
45
45
45
45
45
45
45
46
45
45
45
45
45
45
45
44
44
44
44
44
43
46
48
49
49
49
49
49
49
48
45
45
45
45
44
35
32
32
32
33
33
33
32
31
32
32
32
31
31
30
30
31
32
34
34
34
35
35
35
35
35
36
36
36
36
36
36
36
37
37
37
36
37
36
36
36
36
37
37
37
37
38
38
39
39
39
39
39
41
41
41
41
41
41
42
42
43
43
43
43
43
44
44
45
47
46
46
45
46
46
46
49
49
49
50
50
49
51
51
51
51
51
51
51
51
51
47
48
50
49
50
52
51
51
52
49
49
49
49
49
50
48
47
47
48
48
49
49
50
50
52
52
54
54
54
54
53
53
52
52
52
52
52
52
53
53
52
52
51
51
52
52
53
52
54
55
55
56
56
56
58
56
56
56
56
56
56
56
56
56
56
55
55
55
55
56
56
56
56
56
55
55
55
56
55
54
54
54
54
54
54
55
55
55
55
54
53
53
53
53
53
53
52
52
52
52
52
52
52
52
52
52
52
52
50
50
50
50
48
47
46
44
39
37
37
37
36
37
37
37
36
36
36
36
36
36
37
37
37
37
37
37
37
37
37
37
37
37
35
35
35
33
25
25
25
24
24
23
23
22
22
21
21
21
21
21
21
20
20
20
20
20
19
19
19
19
19
17
17
17
14
14
8
7
7
6
6
6
6
6
6
6
6
7
8
7
25
29
39
39
39
48
48
48
48
49
49
51
52
58
58
58
59
60
60
68
70
71
71
72
72
72
72
72
72
72
72
72
76
77
77
76
76
76
77
75
75
75
79
80
81
81
82
83
83
83
83
83
83
84
86
86
87
88
89
90
91
91
94
96
95
96
97
99
99
99
99
99
100
100
103
104
105
105
105
105
105
105
105
105
110
114
114
115
117
119
122
123
126
127
128
128
138
139
140
144
144
144
143
142
142
144
143
141
141
145
145
145
146
145
145
145
144
144
144
145
145
144
144
145
140
142
142
139
132
129
129
129
129
131
132
133
132
128
128
128
128
128
129
130
131
133
133
133
132
134
133
132
132
131
136
136
135
136
134
133
133
133
133
133
135
135
135
136
136
135
138
138
138
138
138
138
145
144
148
147
147
147
147
147
147
147
147
147
148
146
146
145
148
158
160
160
159
164
165
171
171
172
169
159
159
159
158
157
160
163
164
164
164
165
165
165
165
165
167
169
170
175
176
177
176
176
175
177
177
181
181
181
183
186
186
185
185
186
186
187
187
188
190
193
189
186
183
175
171
167
163
163
165
171
174
176
176
176
175
174
174
176
175
177
179
179
179
179
179
179
183
183
185
185
188
188
186
186
186
192
192
195
195
195
196
195
197
198
199
203
204
204
205
205
205
206
208
209
207
208
207
206
203
200
199
201
200
201
201
200
200
201
200
201
203
202
204
203
203
205
204
204
203
204
204
203
202
202
193
193
189
189
189
189
190
190
183
177
176
176
171
162
165
165
169
170
170
170
170
170
169
168
165
157
157
155
155
152
152
153
153
153
155
155
156
156
158
158
154
156
160
159
159
161
161
161
159
155
153
153
149
148
149
147
141
143
142
134
134
134
137
137
137
141
141
145
145
145
145
145
145
145
145
145
146
146
146
145
145
144
143
143
143
142
142
139
130
130
117
116
115
115
123
123
123
130
130
134
135
134
136
136
136
135
133
141
141
141
141
142
141
144
145
145
147
148
147
146
146
146
151
151
151
151
154
154
155
155
155
157
156
160
158
160
160
162
168
171
174
175
175
182
183
191
193
197
196
196
195
195
198
198
198
198
200
202
202
201
202
200
211
212
213
213
213
215
215
215
209
205
205
203
204
199
198
194
193
191
201
227
226
242
243
243
244
234
232
232
233
235
232
237
236
244
244
246
244
247
247
248
248
249
249
248
250
250
250
250
253
259
263
263
263
268
268
270
274
276
283
288
288
291
289
293
293
298
310
310
312
310
305
301
300
305
302
309
314
312
313
307
298
302
312
317
317
320
321
321
322
322
324
327
328
328
328
329
329
335
339
339
348
357
357
358
358
360
361
361
362
360
360
360
363
364
364
363
364
364
364
365
365
373
375
376
376
376
376
376
380
380
385
385
387
387
387
387
389
390
390
390
395
394
390
388
387
388
391
387
389
389
386
387
390
393
395
394
393
391
391
392
392
393
393
392
373
370
368
364
365
364
323
318
318
314
313
312
313
313
314
314
314
314
313
313
313
313
311
307
298
292
293
291
291
291
291
291
291
288
289
289
288
288
289
290
290
291
295
294
295
293
293
292
286
286
272
271
270
240
222
212
188
183
177
166
168
164
162
162
161
161
165
165
166
166
165
165
150
145
142
141
132
124
124
124
125
124
122
120
114
113
113
109
109
109
109
107
99
97
92
91
96
96
95
95
92
93
93
94
93
92
93
96
96
96
95
95
90
92
89
89
90
90
90
90
86
85
84
85
82
79
73
71
71
68
68
69
69
71
71
70
70
65
66
66
66
67
67
68
68
70
70
70
70
70
71
71
73
73
74
76
77
77
78
81
80
79
79
79
79
80
80
80
80
83
83
83
85
85
86
87
87
87
86
87
86
87
88
87
88
89
91
93
93
92
92
92
94
94
95
95
95
95
95
95
95
95
95
94
94
95
95
95
95
95
96
96
96
96
96
97
96
97
97
96
96
95
96
95
94
94
94
97
98
99
100
99
98
97
92
94
96
96
95
95
95
95
95
94
93
93
99
95
91
92
90
88
88
88
88
89
93
97
96
95
97
98
98
98
98
98
98
100
99
100
102
103
106
106
106
107
107
106
105
115
116
116
116
115
115
114
114
114
114
114
112
110
105
98
97
95
91
91
91
91
93
93
94
96
95
94
94
94
94
95
97
97
96
100
103
103
103
103
103
103
103
103
103
103
103
102
106
105
104
106
106
107
107
112
112
112
112
109
109
109
108
108
107
110
108
113
112
111
111
110
110
110
112
112
111
110
112
112
113
114
115
117
117
119
122
125
125
126
129
129
130
131
131
131
132
128
128
128
128
129
129
129
129
130
134
134
146
148
149
150
150
152
152
153
155
154
153
155
153
153
164
168
171
172
173
175
180
170
164
167
167
175
172
175
175
186
186
188
188
188
188
188
188
195
197
196
192
190
190
191
197
200
202
205
205
204
206
206
207
206
206
206
206
206
207
207
208
208
208
208
208
208
208
209
210
208
207
206
203
202
201
201
203
204
205
205
205
205
205
206
211
211
211
211
212
212
212
213
213
213
213
213
213
213
214
214
214
212
213
213
217
218
218
218
218
218
218
218
222
222
223
223
228
228
227
228
226
226
224
228
228
229
229
228
229
229
228
228
227
227
227
229
229
224
222
210
207
201
183
177
177
175
173
175
155
154
153
146
144
136
122
122
123
120
109
107
102
102
104
104
107
109
108
101
93
87
82
82
82
81
82
83
83
83
83
83
83
83
83
86
86
86
86
86
86
86
87
90
90
90
90
90
90
90
90
90
90
90
91
91
91
91
91
91
92
92
92
92
92
92
92
93
93
93
93
93
93
96
97
96
97
98
100
100
101
101
101
101
100
99
97
98
96
86
84
84
84
84
84
86
80
76
77
77
76
75
76
77
77
77
77
78
78
78
78
78
85
85
85
85
85
85
85
86
87
91
91
90
87
83
81
81
80
80
81
81
83
83
81
81
80
81
81
81
79
79
78
78
76
78
77
77
77
77
77
79
77
77
78
78
78
79
79
78
77
78
79
80
80
80
80
80
81
81
81
81
81
85
86
86
88
89
90
91
90
91
91
92
90
87
90
89
88
88
92
96
98
96
96
94
98
97
102
101
106
106
110
109
107
107
107
107
107
107
108
108
108
108
108
108
108
108
108
111
113
113
113
114
116
117
118
120
122
123
133
136
145
150
151
150
150
150
150
151
151
151
151
150
151
150
151
156
157
160
163
164
164
164
160
159
159
163
163
162
163
163
163
163
163
163
164
164
164
166
167
167
171
172
172
175
175
175
175
175
178
179
180
180
180
181
182
183
184
184
183
182
180
180
180
182
182
184
183
183
182
183
183
183
183
183
182
182
182
182
182
182
179
180
188
189
190
191
190
190
190
190
190
191
191
192
191
185
186
189
188
188
188
189
189
189
188
188
187
188
187
187
187
188
187
187
187
187
187
187
186
186
186
187
187
183
183
172
173
171
159
158
139
137
135
130
130
126
126
127
128
128
129
129
127
124
116
116
116
116
114
114
106
104
104
101
101
98
100
99
100
103
100
101
101
101
101
101
101
99
99
99
97
98
98
97
96
97
97
98
98
98
98
98
98
98
98
97
95
92
89
90
90
89
87
89
88
90
85
85
84
84
84
84
84
84
84
63
52
51
51
51
51
51
51
51
48
48
48
49
49
49
49
51
51
51
51
51
51
52
53
53
53
53
54
54
54
54
54
48
48
47
46
48
48
47
45
41
41
41
41
43
43
43
43
43
43
43
43
43
43
43
43
43
43
42
44
45
45
45
45
45
46
45
45
45
45
48
48
47
48
48
47
47
47
47
47
47
47
47
47
47
48
48
50
51
51
51
52
52
52
51
51
50
46
46
46
46
46
46
47
47
47
47
43
43
41
40
39
39
39
40
41
41
41
41
41
43
43
43
43
43
43
43
44
44
44
44
43
41
42
42
42
42
42
42
42
43
42
43
43
43
43
42
42
43
42
42
42
41
44
46
46
45
46
47
50
50
51
51
50
50
50
50
50
50
50
50
51
51
51
51
51
51
51
51
50
50
50
50
50
50
52
52
54
53
54
55
55
54
54
55
56
56
56
56
60
60
60
61
61
61
61
61
62
65
65
66
66
66
66
67
67
67
67
69
70
72
72
72
72
72
72
72
72
72
71
71
72
72
72
70
71
68
66
62
63
63
63
63
63
63
63
62
66
66
66
67
69
70
71
73
74
75
75
76
76
76
76
75
75
75
77
77
77
77
78
79
79
79
79
79
80
80
80
80
80
80
81
82
82
83
83
83
83
83
84
84
84
84
84
82
80
72
72
72
72
72
72
72
72
72
72
72
72
70
66
66
66
66
66
74
74
73
74
74
74
74
75
76
76
77
77
76
76
77
78
77
77
77
77
77
76
75
75
68
62
61
61
61
61
61
61
61
63
63
63
63
63
63
64
64
65
65
67
70
73
74
74
76
77
78
78
79
79
80
80
76
70
69
63
62
61
61
61
61
61
62
64
64
63
63
63
57
60
60
61
60
60
60
60
60
60
61
61
61
61
62
62
62
62
63
63
63
64
64
64
65
68
70
70
75
75
75
75
73
73
74
76
82
82
82
86
87
87
87
87
87
87
86
88
88
88
88
88
88
90
93
92
93
99
102
106
107
108
108
108
108
108
107
110
109
110
111
111
111
111
114
114
114
114
113
113
113
113
114
114
115
115
115
115
115
116
116
116
116
117
118
118
118
118
119
119
119
119
119
119
119
120
122
123
124
124
125
125
125
125
125
125
125
126
126
126
126
122
119
119
119
112
111
111
111
112
112
113
112
110
111
106
117
120
120
121
115
113
117
113
113
113
114
113
113
114
110
107
107
105
113
116
120
118
117
115
116
109
104
102
96
93
86
83
83
84
83
83
85
91
91
91
91
91
91
90
91
92
92
92
92
92
92
92
93
93
94
94
94
94
94
94
94
94
94
94
96
96
96
98
98
98
98
98
98
97
97
97
97
97
97
97
96
92
92
92
91
89
89
89
90
92
94
94
93
93
92
93
93
94
94
94
94
93
93
93
92
94
95
94
94
92
93
92
92
94
94
93
93
95
95
95
94
95
96
96
95
92
89
89
91
91
94
94
92
89
86
84
90
90
89
87
87
86
87
89
90
89
90
90
88
88
83
81
80
77
76
76
77
77
77
78
85
85
86
86
89
90
89
90
90
91
91
94
95
97
97
98
96
96
94
92
90
95
94
94
95
93
93
93
93
91
91
96
94
94
94
97
95
95
95
96
95
94
94
94
95
95
95
96
97
97
97
97
97
97
97
100
101
101
101
100
100
100
104
104
107
107
107
107
107
108
108
108
107
107
104
104
104
102
102
101
102
102
104
105
107
103
100
99
98
96
96
95
96
97
97
96
95
94
94
94
91
94
95
97
97
97
96
97
97
97
97
97
97
97
97
97
98
99
99
99
99
99
99
99
99
99
99
101
102
103
103
102
102
103
103
102
101
100
98
98
95
97
98
99
98
98
99
99
99
99
99
98
98
97
92
87
83
66
65
60
61
66
68
71
71
70
68
68
68
68
69
69
70
70
69
70
72
72
72
72
72
73
75
75
75
75
75
75
75
75
74
74
76
78
79
79
79
78
78
79
79
80
80
81
81
81
81
81
81
82
82
82
82
82
84
85
85
84
85
85
85
85
85
86
86
85
85
83
83
82
82
82
83
83
82
79
78
78
76
77
79
80
80
82
82
82
83
83
83
88
90
90
90
90
90
90
92
92
97
98
97
95
95
93
93
93
93
92
92
91
89
91
93
92
92
92
90
98
102
101
103
100
99
99
93
95
95
96
93
91
93
91
92
93
93
93
94
97
93
93
92
92
92
92
92
93
93
93
94
95
95
98
101
101
101
101
100
100
99
99
99
102
103
103
103
105
106
106
107
107
106
106
106
105
106
106
107
107
113
113
113
114
116
115
114
114
116
118
118
117
116
125
129
130
132
133
136
137
137
137
138
139
140
142
142
142
142
145
145
145
145
146
146
146
147
147
147
147
147
147
147
146
146
145
149
149
150
151
151
152
152
153
153
153
152
151
151
151
151
150
151
151
152
152
152
153
152
152
151
151
148
145
125
118
109
108
109
109
117
117
117
115
113
112
113
114
116
116
116
116
116
116
116
116
116
116
114
115
115
117
117
116
111
109
107
109
110
110
112
114
115
115
108
108
109
109
109
107
107
103
104
103
104
104
104
104
102
102
104
104
103
103
102
100
101
101
101
101
103
103
103
103
103
103
104
102
103
103
103
102
100
100
104
103
104
104
102
101
100
100
100
102
100
99
96
91
91
89
87
85
88
89
92
92
93
93
91
91
91
91
90
90
81
77
76
83
84
88
88
90
89
91
91
91
92
92
92
92
92
92
93
97
98
97
97
96
100
100
101
101
100
99
96
97
96
94
94
95
95
97
98
98
99
100
100
99
99
97
99
99
99
99
98
94
91
92
92
93
94
94
97
97
97
100
99
99
99
99
99
97
97
96
95
94
93
92
95
96
96
96
97
97
97
97
98
98
99
99
99
101
101
101
101
101
101
100
100
101
101
101
101
101
101
101
101
101
101
100
100
100
102
102
102
105
104
105
103
103
105
106
104
104
103
103
106
106
105
108
109
111
108
107
106
105
105
102
100
97
99
96
98
100
102
102
101
100
100
103
103
104
104
103
100
102
102
102
102
103
103
103
101
103
103
103
104
104
104
104
106
106
106
108
108
110
111
112
112
110
109
112
112
112
114
114
116
116
116
118
117
117
117
117
117
117
117
119
119
119
119
119
118
119
120
120
123
123
123
123
123
123
123
123
123
123
124
124
125
125
126
128
127
127
127
128
128
129
131
130
132
132
126
127
126
122
122
125
125
127
126
129
130
129
128
130
132
134
140
140
142
142
142
133
124
122
122
121
121
120
104
103
96
91
89
90
89
89
89
93
89
87
87
87
87
91
91
91
92
94
95
97
97
98
98
98
89
88
89
90
90
90
93
94
94
94
94
97
98
98
98
98
98
98
99
100
100
100
100
100
101
102
102
104
103
104
104
104
105
105
106
106
106
107
107
108
108
107
107
107
111
112
111
110
107
105
102
93
95
93
92
92
92
93
94
94
94
94
94
95
96
99
99
99
103
103
106
106
106
112
113
115
122
122
122
122
123
124
132
137
149
150
150
154
155
156
160
162
162
162
162
170
170
170
171
179
178
175
192
189
187
185
187
188
189
189
189
191
191
190
190
190
189
188
174
169
166
163
163
163
163
163
162
161
162
159
162
163
163
163
157
157
147
148
149
152
155
157
158
158
158
158
158
159
162
162
163
161
161
160
160
160
160
160
160
160
162
162
162
162
162
162
162
161
161
164
165
166
167
169
169
170
170
176
180
180
180
178
171
173
172
175
177
175
171
171
168
166
165
160
160
163
156
159
164
163
163
163
164
166
166
166
162
160
160
161
161
158
159
157
156
158
156
156
157
161
163
166
167
168
170
173
173
174
174
174
175
175
175
175
176
176
176
178
181
180
180
180
179
179
178
178
178
177
179
175
172
172
170
171
171
172
174
174
177
175
175
174
175
174
173
173
173
174
174
174
175
176
176
176
176
176
176
176
176
182
184
185
185
184
182
182
182
182
183
184
184
189
190
190
191
190
190
200
205
207
207
208
207
207
207
209
207
207
199
196
193
191
191
190
185
183
176
176
183
183
186
180
171
170
172
172
172
172
173
173
174
177
178
177
177
179
177
177
178
179
175
177
177
174
171
165
165
164
169
180
185
188
187
183
176
174
175
174
172
170
168
164
164
169
172
175
177
175
173
172
172
170
171
173
173
176
176
177
179
179
179
180
181
182
182
181
181
187
187
201
206
206
206
213
216
216
218
218
220
224
227
228
232
235
234
232
232
232
233
237
238
238
240
240
238
239
239
241
241
253
256
257
259
259
259
258
258
260
260
263
264
261
260
265
268
268
272
272
272
274
276
277
279
276
277
277
276
280
281
284
284
287
285
284
284
285
285
286
285
285
286
286
283
283
284
285
284
280
279
278
277
277
284
285
286
285
286
285
284
284
284
283
288
289
288
286
286
287
287
288
297
298
300
299
297
296
296
296
297
300
301
305
305
296
291
289
293
305
311
324
329
332
332
334
337
343
343
343
345
347
348
348
349
349
349
349
349
345
348
348
351
349
346
337
320
319
311
306
303
293
311
314
308
290
287
280
279
282
285
287
291
291
292
293
291
294
293
294
291
296
293
293
290
289
287
285
287
289
300
301
306
305
305
309
311
314
314
333
335
338
342
342
342
345
346
353
352
353
353
355
360
359
358
355
354
353
353
353
355
356
356
357
357
356
356
360
365
374
379
382
383
383
384
385
386
392
396
397
401
403
406
410
410
415
415
427
426
434
434
433
433
434
433
434
437
443
446
447
447
444
437
437
437
437
440
447
445
446
445
443
433
435
421
422
420
426
424
418
418
418
408
408
407
413
407
408
407
407
407
407
406
407
408
409
405
407
395
396
397
403
403
401
411
414
411
411
400
390
389
380
383
368
359
355
355
351
346
349
345
345
349
349
351
351
352
353
352
353
354
355
359
359
363
363
365
367
366
366
366
372
373
373
374
374
375
373
370
371
370
371
371
370
370
375
358
355
334
333
308
288
233
232
233
233
232
231
227
223
221
220
219
219
223
224
224
224
225
226
226
224
225
228
229
232
232
230
228
231
229
228
229
229
226
226
222
222
220
218
218
216
216
216
216
217
217
219
219
220
222
222
221
218
216
214
212
212
214
207
207
206
206
206
208
204
198
198
198
195
188
183
173
173
170
162
163
158
159
162
165
162
166
167
167
167
167
169
170
173
175
175
174
190
190
189
188
190
191
197
195
222
222
227
226
221
241
244
244
246
248
250
252
256
257
261
261
261
266
273
273
273
279
282
282
282
294
294
294
297
297
317
319
338
339
339
344
344
345
350
352
352
352
349
356
357
358
357
357
357
362
362
361
364
363
364
363
362
363
364
365
366
368
368
365
366
365
364
363
363
363
362
363
362
361
361
361
361
360
360
360
360
360
362
360
361
361
362
362
362
362
362
362
362
362
362
362
362
361
361
361
361
361
361
361
361
361
360
358
358
358
357
357
357
357
351
341
335
323
323
316
315
315
315
315
313
309
306
306
301
300
294
291
291
291
291
289
288
288
287
286
283
280
276
276
276
276
275
274
274
274
274
274
274
274
272
272
272
273
273
272
272
272
272
264
255
248
243
179
137
118
47
43
36
35
33
30
27
26
26
26
26
26
26
25
24
23
22
22
22
22
22
22
22
22
22
20
20
19
13
6
6
3
3
2
2
2
2
2
2
2
2
2
2
2
2
2
2
2
3
3
3
3
3
3
3
3
3
3
3
3
3
3
3
3
3
3
3
3
3
3
3
3
3
3
3
3
3
3
3
3
3
3
3
3
3
3
2
2
2
2
2
2
2
2
2
2
2
2
2
2
2
2
2
2
2
2
2
2
2
2
2
2
2
2
2
2
2
2
2
2
2
2
2
2
2
2
2
2
2
3
3
3
3
3
3
4
4
4
4
4
4
4
4
4
4
4
4
4
4
4
4
4
4
4
4
5
5
5
4
4
4
4
4
4
4
4
4
4
4
3
3
3
3
3
3
3
3
3
4
4
4
4
4
4
4
4
4
4
4
4
4
4
5
5
5
5
5
5
5
5
5
5
5
5
5
5
6
6
6
6
6
6
6
6
6
6
6
6
6
6
6
6
6
6
6
6
6
6
6
7
7
7
7
7
7
7
7
7
7
7
7
7
7
7
7
7
6
6
6
6
6
6
6
6
7
7
7
7
7
7
7
8
8
8
8
8
8
8
8
8
8
8
8
8
8
8
8
8
8
8
8
9
9
9
9
8
8
8
7
7
7
7
7
7
7
7
7
7
7
7
7
7
7
6
5
5
5
5
5
5
5
5
4
4
4
4
4
4
4
4
4
4
4
4
4
4
4
4
4
4
6
7
7
7
7
7
7
7
7
7
7
7
7
7
7
7
7
7
7
7
8
8
8
8
8
8
8
8
7
7
7
7
7
7
6
6
6
6
6
6
6
6
6
6
6
6
6
6
6
6
6
6
6
6
6
6
6
6
6
6
6
6
6
6
6
6
6
6
6
4
4
5
5
5
5
5
5
5
5
5
5
5
5
4
4
4
4
4
4
4
4
4
4
4
4
4
4
4
4
4
4
4
4
4
4
4
4
4
4
4
4
4
4
4
4
4
4
4
4
4
4
4
3
2
2
2
2
2
2
2
2
1
1
1
1
0
0
0
0
0
0
0
0
0
0
0
0
0
0
1
1
1
1
1
1
1
1
2
2
2
2
2
2
2
2
2
3
3
3
3
3
3
3
3
3
3
3
3
3
3
3
3
3
3
3
3
3
3
3
3
3
3
3
3
3
3
3
3
3
3
3
3
3
3
3
3
3
3
4
4
4
4
4
4
4
4
4
4
4
4
4
4
4
4
4
4
4
4
4
4
4
4
4
4
4
4
4
4
4
4
4
4
4
4
4
4
4
4
4
4
4
4
4
4
4
4
4
4
4
3
3
3
3
3
3
3
3
3
3
3
3
2
2
2
2
2
2
2
2
2
2
2
2
2
2
2
2
2
2
2
2
2
2
2
2
2
2
2
2
2
2
1
1
1
1
1
1
1
1
1
1
1
1
1
1
1
1
1
1
1
1
1
1
1
1
1
1
1
1
1
1
1
1
1
1
1
1
1
1
1
0
0
0
0
0
0
0
0
0
0
0
0
0
0
0
0
0
0
0
0
0
0
0
0
0
0
0
0
0
0
0
0
0
0
0
0
0
0
0
0
0
0
0
0
0
0
0
0
0
0
1
1
1
1
1
1
2
2
2
2
2
2
2
2
2
2
2
2
2
2
2
2
2
2
2
2
2
2
2
2
2
2
2
2
2
2
2
2
2
2
2
2
2
2
2
2
2
2
2
2
2
2
2
2
2
2
2
2
2
2
2
2
2
2
2
2
2
2
2
2
2
2
2
2
2
2
2
2
2
2
2
2
2
2
2
2
2
2
2
2
2
2
2
2
2
2
2
2
2
2
2
2
2
2
2
2
2
2
2
2
2
2
2
2
2
2
2
2
2
2
2
2
2
1
1
1
1
1
1
1
1
1
1
1
1
1
1
1
1
1
1
1
1
1
1
2
2
2
2
2
2
2
2
2
2
2
2
2
2
2
2
2
2
2
2
2
2
2
2
2
1
1
1
1
1
1
1
1
1
1
1
1
1
1
1
1
1
1
1
1
1
1
1
1
1
1
1
1
1
1
1
1
1
1
1
1
1
1
1
1
2
2
2
2
2
2
2
2
2
2
2
2
2
2
2
2
2
2
2
2
2
2
2
2
2
2
2
2
2
2
2
1
1
1
1
1
1
1
1
1
1
1
1
1
1
1
1
1
1
1
1
1
1
1
1
1
1
1
1
1
1
1
1
1
1
1
1
1
1
1
1
1
1
1
1
1
1
1
1
1
1
1
1
1
2
2
2
3
3
3
3
3
3
3
3
3
3
3
3
3
3
3
3
3
3
3
3
3
3
3
3
3
3
3
3
3
3
3
3
3
3
3
3
3
3
3
3
3
3
3
3
3
2
2
2
2
2
2
2
2
2
3
3
3
3
4
4
5
5
5
5
5
5
5
5
5
5
5
5
5
5
5
5
5
5
5
5
5
5
5
5
5
5
5
5
5
5
4
4
4
4
4
4
4
4
4
4
4
4
4
4
3
3
3
3
3
3
3
3
3
3
3
3
3
3
3
3
3
3
3
3
3
3
3
3
3
3
3
3
3
3
3
3
3
3
3
3
3
3
3
3
3
3
2
2
2
2
2
2
2
2
2
2
2
2
2
2
2
2
2
2
2
2
2
2
2
2
1
1
1
1
1
1
1
1
1
1
1
1
1
0
0
0
0
0
0
0
0
0
0
0
0
0
1
1
1
1
1
1
1
1
1
1
1
1
1
1
2
2
2
2
1
1
1
1
1
1
1
1
1
1
1
1
1
1
1
1
1
1
1
1
1
1
1
1
1
1
1
1
1
1
1
1
1
1
1
1
1
1
1
1
1
1
1
1
1
1
1
1
1
1
1
1
1
1
1
1
1
1
1
1
1
1
1
1
1
1
1
1
1
1
1
1
1
1
1
1
1
1
1
1
1
1
1
1
1
1
1
1
1
1
1
1
1
1
1
1
1
1
1
1
1
1
1
1
1
1
1
1
1
1
1
1
1
1
1
1
1
1
1
1
1
1
1
1
1
1
1
1
1
1
1
1
1
1
1
1
1
1
1
1
1
1
1
1
1
1
1
1
1
1
1
1
1
1
1
1
1
1
1
1
1
1
1
1
1
1
1
1
1
1
1
1
1
1
1
1
1
1
1
1
1
1
1
1
1
1
1
1
1
1
1
1
1
1
1
1
2
2
2
2
2
2
2
2
2
2
2
2
2
2
2
2
2
2
2
2
2
2
2
3
3
3
3
3
3
3
3
3
3
3
3
3
3
3
3
3
3
3
3
3
3
3
3
3
3
3
3
3
3
3
3
3
3
3
3
3
2
2
2
2
3
3
3
3
3
3
3
3
3
3
3
3
3
3
3
3
3
3
3
3
3
3
3
3
3
3
3
3
3
3
3
3
3
3
3
3
3
3
3
3
3
3
3
3
3
3
3
3
3
2
1
1
1
1
1
1
1
1
1
1
1
1
1
1
1
1
1
1
1
1
1
1
1
1
1
1
1
1
1
1
1
1
1
1
1
1
1
1
1
1
3
3
8
9
13
14
16
18
23
36
37
40
41
41
44
44
55
55
62
65
71
71
72
76
76
80
80
87
87
89
90
89
89
89
89
89
89
89
89
90
90
90
90
91
91
92
97
99
99
99
99
100
100
102
103
105
105
107
107
107
110
112
112
112
112
112
112
112
112
112
114
115
118
119
120
120
120
120
120
120
120
122
124
124
126
127
128
128
128
128
128
128
129
129
129
129
131
131
131
131
131
134
134
134
135
137
137
137
137
138
138
139
140
142
144
145
145
144
144
144
144
144
144
145
145
145
145
145
145
145
145
148
147
146
145
145
142
141
140
140
141
140
134
129
126
122
120
118
117
118
114
113
108
106
106
106
107
107
112
113
112
111
111
109
111
111
111
108
107
103
100
100
100
101
100
99
97
96
96
98
98
98
98
98
99
99
99
95
93
94
93
92
92
92
92
92
92
93
93
93
92
92
94
94
94
94
94
95
95
95
95
95
93
93
94
94
91
89
76
72
66
65
64
66
66
66
66
69
69
68
68
68
67
67
72
72
72
72
72
72
72
72
68
66
64
61
61
62
61
60
60
59
60
60
60
62
62
63
63
64
64
64
64
64
64
64
65
65
66
66
65
64
63
62
63
65
65
65
63
64
66
67
67
67
71
71
72
73
73
74
75
76
76
76
82
82
83
84
84
86
86
87
87
87
88
90
90
92
92
94
94
98
98
99
99
99
99
99
99
100
101
102
103
105
105
105
111
113
113
112
112
114
114
115
117
117
120
119
119
119
118
118
115
115
115
115
115
117
115
114
113
114
113
118
118
118
117
117
118
118
118
118
118
118
118
118
120
121
121
121
122
124
125
125
124
125
125
127
129
129
129
129
129
125
127
127
127
127
129
130
128
126
124
124
121
121
121
122
123
120
121
124
125
125
125
125
125
129
128
129
127
126
126
123
121
123
122
122
119
122
122
124
125
128
128
128
126
124
126
126
129
128
147
149
147
146
145
145
152
153
156
156
158
157
156
158
158
159
159
161
161
162
160
160
161
161
162
164
166
166
166
166
166
166
168
168
168
167
170
170
174
177
175
175
178
182
182
182
182
182
182
182
182
182
183
184
184
184
185
182
182
183
182
182
181
189
194
193
192
192
193
194
196
200
200
200
196
193
192
192
191
192
192
194
197
199
198
198
200
200
200
198
198
200
201
199
199
196
196
190
190
190
190
189
188
188
183
183
181
180
180
179
179
175
172
167
167
172
170
164
163
162
162
162
162
163
163
164
165
166
166
164
164
163
156
156
152
152
154
155
155
157
155
154
151
153
154
152
153
152
150
150
139
139
138
132
132
131
130
124
113
111
106
106
106
105
106
104
104
104
96
94
94
90
88
86
86
86
87
87
87
87
88
87
87
86
87
87
88
88
89
88
88
88
88
88
89
87
85
90
90
90
91
94
93
95
95
94
93
95
94
94
94
94
95
94
94
94
94
93
93
95
95
96
98
98
99
99
100
100
101
102
103
104
104
105
106
107
107
107
107
107
107
107
107
107
107
110
112
109
115
115
114
112
112
114
115
114
115
115
115
117
117
119
119
120
121
121
121
122
122
123
123
122
122
122
122
122
122
127
127
127
127
125
126
127
126
131
130
125
123
123
125
125
125
124
124
128
127
127
126
127
127
126
125
128
127
133
136
136
135
137
138
143
145
148
148
148
148
146
146
146
144
143
138
138
138
138
139
139
141
142
143
143
143
144
144
143
142
142
143
144
143
139
138
131
131
131
133
134
134
134
135
135
135
135
135
136
137
137
137
139
139
137
137
138
139
139
139
140
138
138
137
137
136
138
142
141
140
140
146
146
149
150
151
158
155
155
155
154
151
153
152
154
154
155
155
155
155
157
155
155
155
156
161
165
161
158
156
157
157
158
156
156
156
154
155
153
153
153
153
134
134
128
123
123
123
124
123
129
129
129
131
131
131
129
129
128
127
127
127
128
128
128
126
125
125
128
128
128
128
128
128
128
128
128
128
128
128
128
128
128
128
128
128
127
127
127
126
125
125
124
124
124
125
125
124
123
123
123
121
121
122
122
124
124
125
125
124
124
125
125
125
126
126
127
127
130
130
130
130
130
130
130
130
132
132
132
132
133
133
133
133
134
133
134
134
136
137
137
138
119
109
109
103
103
101
99
102
102
104
108
112
116
122
126
126
127
179
207
207
215
226
236
245
248
256
254
255
245
270
274
290
296
300
296
299
302
307
317
322
319
322
321
321
330
330
335
336
341
341
348
348
352
352
354
355
358
358
357
358
363
364
366
367
369
370
374
377
384
383
386
386
386
387
387
387
392
403
412
417
422
424
424
426
432
431
445
451
452
455
456
458
465
465
475
481
482
484
487
491
498
502
503
504
505
507
508
509
508
508
510
512
515
517
521
521
524
523
524
525
530
530
534
538
539
539
539
539
545
559
566
566
566
568
568
568
569
588
591
593
599
591
592
620
618
618
634
644
644
647
651
643
652
669
666
664
663
665
610
605
598
596
584
596
596
605
610
620
622
624
624
628
627
630
629
582
567
552
527
528
526
526
520
520
516
518
522
527
531
534
537
539
539
539
539
543
547
550
553
555
555
557
557
553
553
556
557
558
559
561
561
561
561
561
561
561
568
569
569
569
570
571
577
576
577
569
569
566
562
562
563
562
561
562
562
562
562
561
561
559
559
559
560
561
563
563
533
531
515
514
515
497
493
487
468
437
378
364
352
355
349
345
343
341
336
334
325
320
319
319
321
319
320
319
324
324
324
324
324
324
324
324
324
327
326
326
325
325
322
314
310
298
293
291
288
270
266
263
264
264
266
260
250
248
242
231
221
222
218
206
208
203
207
207
211
207
205
204
197
196
198
196
195
202
200
197
196
194
186
187
187
190
190
191
195
189
187
187
185
184
183
183
184
183
183
183
183
184
184
184
184
183
183
183
182
182
179
179
178
179
178
175
172
172
172
173
171
182
181
181
179
170
168
164
165
166
166
168
167
167
165
165
169
169
169
172
171
164
165
167
165
165
161
157
157
152
150
149
151
152
149
149
152
153
153
152
152
153
154
155
155
155
155
155
156
157
157
156
156
156
156
156
154
156
156
157
159
160
160
156
150
142
139
143
142
142
144
144
145
145
145
145
145
145
145
144
145
145
145
147
147
147
147
146
145
145
145
145
145
147
147
147
148
150
151
151
150
149
145
147
147
143
142
142
142
142
142
142
143
143
143
143
143
143
143
143
142
142
142
141
141
141
138
137
137
131
128
127
127
127
126
123
123
122
122
122
122
121
120
120
120
119
119
119
119
119
119
119
119
119
119
118
117
114
114
113
113
113
113
113
113
113
113
112
107
99
76
72
65
62
62
56
54
54
54
54
54
54
54
54
53
52
52
52
51
51
51
51
47
48
45
45
45
45
44
44
44
43
43
44
44
42
42
42
41
41
41
40
40
38
37
36
33
32
29
29
29
29
24
19
18
18
17
17
17
17
17
17
17
18
18
18
18
19
19
19
19
19
19
19
19
19
19
19
19
19
19
20
20
20
20
21
21
22
24
24
25
25
25
26
27
28
29
29
29
29
29
29
29
29
29
29
29
30
30
31
31
34
39
39
39
39
41
41
42
42
43
43
43
43
43
43
43
44
44
48
48
49
50
50
50
49
49
50
50
53
52
48
50
51
54
54
55
55
55
54
54
55
55
55
55
54
54
54
55
55
55
55
55
55
55
56
56
56
56
56
56
56
56
56
56
58
57
57
57
57
57
58
59
60
60
61
61
61
62
64
64
64
64
64
64
65
65
66
66
66
67
65
65
65
65
65
65
64
64
64
64
64
64
64
65
65
65
65
65
66
66
66
66
66
67
67
66
66
67
67
68
68
68
68
68
68
68
68
68
68
70
70
70
70
69
69
69
69
69
69
69
68
68
67
69
69
69
70
69
69
69
67
67
65
60
60
60
60
60
60
61
61
61
61
61
58
58
53
51
51
51
52
52
52
51
51
51
50
50
50
49
49
48
48
45
45
45
45
45
45
43
43
44
44
45
47
46
46
46
44
43
43
43
43
42
42
42
35
33
33
29
29
28
28
28
28
28
27
26
25
24
24
24
24
24
24
24
24
23
23
23
23
23
23
23
23
23
21
21
21
21
21
21
21
20
20
20
20
20
20
20
20
20
20
20
19
19
19
19
19
17
17
16
16
13
12
12
11
11
11
11
11
11
10
10
10
10
11
11
11
11
11
11
11
11
11
11
11
11
11
11
11
11
11
11
11
11
11
9
9
8
6
5
5
4
4
4
4
4
3
3
3
3
3
3
3
2
2
2
2
2
2
2
2
2
2
2
2
3
3
3
3
3
3
3
3
3
3
3
3
3
3
3
3
3
3
3
3
3
3
3
3
3
3
3
3
3
4
4
4
4
4
4
4
4
4
4
4
3
3
3
3
3
3
3
3
3
3
3
3
3
3
3
3
3
3
3
3
3
3
3
3
3
3
3
3
3
3
3
3
3
3
3
4
4
4
3
3
3
2
2
2
2
2
2
2
2
2
2
2
2
3
3
3
3
3
3
3
3
3
3
3
3
3
3
3
3
3
3
3
3
3
3
3
3
3
3
3
3
3
3
3
3
3
3
3
3
3
3
3
3
3
3
3
3
3
3
3
3
3
3
3
3
3
3
3
3
3
3
3
3
3
3
3
3
3
3
3
3
3
3
3
3
3
3
3
3
3
3
3
3
3
3
2
2
2
2
2
2
1
1
1
1
1
1
1
1
1
1
1
1
1
1
1
1
1
1
1
1
1
1
1
1
1
2
2
2
2
2
1
1
1
1
1
1
1
1
1
1
1
1
1
1
1
1
1
1
1
1
1
0
0
0
0
0
0
0
0
0
0
0
0
0
0
0
0
0
0
0
0
0
0
0
0
0
0
0
0
0
0
0
0
0
0
0
0
0
0
0
0
0
0
0
0
0
0
0
0
0
0
0
0
0
0
0
0
0
0
0
0
0
0
0
0
0
0
0
0
0
0
0
0
0
0
0
0
0
0
0
0
0
0
0
0
0
0
0
0
0
0
0
0
0
0
0
0
0
0
0
0
0
0
0
0
0
0
0
0
0
0
0
0
0
0
0
0
0
0
0
0
0
0
0
0
0
0
0
0
0
0
0
0
0
0
0
0
0
0
0
0
0
0
0
0
0
0
0
0
0
0
0
0
0
0
0
0
0
0
0
0
0
0
0
0
0
0
0
0
0
0
0
0
0
0
0
0
0
0
0
0
0
0
0
0
0
0
0
0
0
0
0
0
0
0
0
0
0
0
0
0
0
0
0
0
0
0
0
0
0
0
0
0
0
0
0
0
0
0
0
0
0
0
0
0
0
0
0
0
0
0
0
0
0
0
0
0
0
0
0
0
0
0
0
0
0
0
0
0
0
0
0
0
0
0
0
0
0
0
0
0
0
0
0
0
0
0
0
0
0
0
0
0
0
0
0
0
0
0
0
0
0
0
0
0
0
0
0
0
0
0
0
0
0
0
0
0
0
0
0
0
0
0
0
0
0
0
0
0
0
0
0
0
0
0
0
0
0
0
0
0
0
0
0
0
0
0
0
0
0
0
0
0
0
0
0
0
0
0
0
0
0
0
0
0
0
0
0
0
0
0
0
0
0
0
0
0
0
0
0
0
0
0
0
0
0
0
0
0
0
0
0
0
0
0
0
0
0
0
0
0
0
0
0
0
0
0
0
0
0
0
0
0
0
0
0
0
0
0
0
0
0
0
0
0
0
0
0
0
0
0
0
0
0
0
0
0
0
0
0
0
0
0
0
0
0
0
0
0
0
0
0
0
0
0
0
0
0
0
0
0
0
0
0
0
0
0
0
0
0
0
0
0
0
0
0
0
0
0
0
0
0
0
0
0
0
0
0
0
0
0
0
0
0
0
0
0
0
0
0
0
0
0
0
0
0
0
0
0
0
0
0
0
0
0
0
0
0
0
0
0
0
0
0
0
0
0
0
0
0
0
0
0
0
0
0
0
0
0
0
0
0
0
0
0
0
0
0
0
0
0
0
0
0
0
0
0
0
0
0
0
0
0
0
0
0
0
0
0
0
0
0
0
0
0
0
0
0
0
0
0
0
0
0
0
0
0
0
0
0
0
0
0
0
0
0
0
0
0
0
0
0
0
0
0
0
0
0
0
0
0
0
0
0
0
0
0
0
0
0
0
0
0
0
0
0
0
0
0
0
0
0
0
0
0
0
0
0
0
0
0
0
0
0
0
0
0
0
0
0
0
0
0
0
0
0
0
0
0
0
0
0
0
0
0
0
0
0
0
0
0
0
0
0
0
0
0
0
0
0
0
0
0
0
0
0
0
0
0
0
0
0
0
0
0
0
0
0
1
1
2
2
2
2
2
2
2
2
2
2
2
2
2
2
2
2
2
2
2
2
2
2
2
2
2
2
2
4
4
6
6
7
7
7
9
9
10
10
12
12
14
16
16
16
16
16
17
25
25
28
29
33
35
38
39
39
39
39
39
39
39
39
39
39
39
42
42
42
42
42
42
42
47
47
47
47
47
47
47
49
49
49
49
49
48
48
48
48
48
48
47
47
47
47
48
48
48
48
49
50
50
50
51
54
54
54
54
55
55
55
55
55
55
55
56
56
56
56
55
55
55
55
59
59
59
59
59
59
60
60
60
61
61
61
61
61
61
61
63
63
64
64
64
64
64
64
64
64
64
62
62
62
61
64
64
64
64
64
64
65
65
65
65
65
65
65
63
62
62
64
64
63
57
59
59
59
59
58
57
58
57
57
57
57
57
57
56
56
56
56
55
56
56
56
56
56
56
57
57
59
59
59
59
59
59
59
60
60
60
60
60
59
60
60
60
60
60
58
60
57
57
56
56
56
56
56
56
56
56
55
55
55
55
53
53
52
49
49
49
49
49
49
49
50
50
50
50
49
49
49
49
49
48
47
44
42
42
43
43
43
43
43
43
42
42
42
42
42
41
40
38
36
32
31
31
32
32
33
33
33
32
30
29
29
30
30
29
29
29
29
29
30
31
31
30
29
26
24
22
25
29
30
30
30
29
29
28
28
28
28
28
28
28
28
28
28
30
30
30
31
31
31
31
31
31
31
34
34
35
37
37
37
37
37
37
37
37
37
37
37
37
38
34
33
33
34
34
34
34
34
34
34
34
35
35
35
35
34
33
33
34
34
34
34
34
33
33
33
33
33
33
33
33
33
33
33
33
33
33
33
33
34
34
34
34
34
35
35
35
35
35
35
35
35
35
35
36
36
36
36
36
37
38
38
38
38
38
38
38
38
38
38
38
38
38
37
37
37
37
37
37
37
37
37
37
37
37
37
35
35
35
36
34
34
34
34
32
32
29
28
28
28
25
24
23
25
25
25
23
23
22
22
22
22
22
22
22
22
22
22
22
22
22
22
22
22
21
20
20
20
20
22
22
22
22
22
22
22
23
23
21
21
21
21
21
21
21
21
21
21
21
21
21
20
20
20
20
20
20
20
19
19
19
19
19
19
20
20
22
23
23
23
23
23
25
25
25
25
27
27
27
27
27
27
28
28
28
28
28
28
28
28
28
28
29
29
29
29
30
31
30
30
30
31
30
31
32
32
30
30
30
30
30
31
31
32
33
34
34
34
34
34
34
34
36
36
36
37
38
39
39
40
40
40
40
40
41
41
41
40
41
38
38
35
35
35
37
38
38
38
38
38
38
38
38
38
38
40
40
40
40
40
40
39
39
39
39
39
39
39
38
39
39
40
44
44
45
45
46
46
46
49
49
49
50
49
50
51
52
53
53
53
53
53
53
54
56
56
56
56
56
56
56
56
57
57
57
57
57
57
58
58
58
58
58
59
59
59
59
58
58
58
56
56
56
56
55
55
55
56
56
59
59
59
59
59
60
59
60
60
60
58
57
57
57
57
57
57
57
57
58
58
58
58
58
57
57
57
56
56
56
56
56
55
55
55
55
55
53
53
53
53
53
53
53
53
53
54
54
54
54
54
54
53
52
52
51
51
47
49
48
48
49
47
47
46
45
43
39
32
28
28
29
29
29
29
29
29
29
29
29
30
30
28
28
28
28
28
28
28
28
28
25
25
25
26
27
31
32
34
34
36
37
38
40
42
43
45
44
48
47
48
48
49
51
51
51
52
52
53
52
55
55
55
55
54
52
50
52
51
49
50
50
50
49
49
48
48
48
49
49
49
50
50
51
51
51
51
52
53
53
54
55
57
57
57
57
57
57
57
57
57
57
57
57
57
58
58
59
59
60
63
65
65
67
68
71
71
71
72
71
71
71
71
71
71
74
75
75
75
75
75
76
77
77
78
79
80
79
79
81
81
81
83
84
84
84
85
85
85
85
86
86
87
87
87
87
87
89
89
88
89
89
89
88
88
88
88
86
86
86
86
85
86
85
85
85
85
86
85
85
85
85
85
85
82
82
81
82
82
82
81
81
79
78
73
70
66
66
65
66
63
61
61
61
61
61
61
61
61
61
62
62
63
63
64
64
64
64
64
64
64
64
64
64
64
64
64
64
65
65
66
66
66
65
65
64
64
64
64
64
65
66
66
66
68
67
67
67
67
66
67
69
72
72
65
61
58
54
54
54
54
54
53
53
51
51
50
50
49
49
50
48
47
44
44
43
43
43
43
44
44
44
43
44
44
43
41
40
40
41
41
41
41
41
42
42
42
42
42
42
42
42
42
42
42
43
43
43
43
42
42
42
42
42
42
42
42
41
40
40
40
40
40
40
40
40
40
40
40
40
40
40
40
40
40
40
40
40
40
39
39
39
39
39
40
40
39
39
38
38
38
37
37
37
37
37
37
37
37
37
36
36
36
36
36
36
36
37
37
35
35
29
29
28
27
27
27
27
27
27
26
26
27
27
27
27
23
20
20
17
17
16
16
18
18
17
17
13
13
13
12
11
11
11
11
11
11
11
12
12
12
12
12
13
13
13
13
13
13
13
13
13
13
13
13
13
13
13
13
13
13
13
13
13
13
13
13
13
13
13
13
13
13
13
13
13
13
13
13
13
13
13
13
13
13
13
13
13
13
13
13
13
13
13
13
13
13
13
14
14
14
14
14
13
13
13
13
13
13
13
13
13
12
12
12
12
12
12
12
12
12
12
12
11
11
11
9
9
8
7
7
7
7
7
7
7
7
7
7
7
7
6
5
4
4
2
2
2
2
2
2
2
2
2
2
2
2
0
0
0
0
0
0
0
0
0
0
0
0
0
0
0
0
0
0
0
0
0
0
0
0
0
0
0
0
0
0
0
0
0
0
0
0
0
0
0
0
0
0
0
0
0
0
0
0
0
0
0
0
0
0
0
0
0
0
0
0
0
0
0
0
0
0
0
0
0
0
0
0
0
0
0
0
0
0
0
0
0
0
0
0
0
0
0
0
0
0
0
0
0
0
0
0
0
0
0
0
0
0
0
0
0
0
0
0
0
0
0
0
0
0
0
0
0
0
0
0
0
0
0
0
0
0
0
0
0
0
0
0
0
0
0
0
0
0
0
0
0
0
0
0
0
0
0
0
0
0
0
0
0
0
0
0
0
0
0
0
0
0
0
0
0
0
0
0
0
0
0
0
0
0
0
0
0
0
0
0
0
0
0
0
0
0
0
0
0
0
0
0
0
0
0
0
0
0
0
0
0
0
0
0
0
0
0
0
0
0
0
0
0
0
0
0
0
0
0
0
0
0
0
0
0
0
0
0
0
0
0
0
0
0
0
0
0
0
0
0
0
0
0
0
0
0
0
0
0
0
0
0
0
0
0
0
0
0
0
0
0
0
0
0
0
0
0
0
0
0
0
0
0
0
0
0
0
0
0
0
0
0
0
0
0
0
0
0
0
0
0
0
0
0
0
0
0
0
0
0
0
0
0
0
0
0
0
0
0
0
0
0
0
0
0
0
0
0
0
0
0
0
0
0
0
0
0
0
0
0
0
0
0
0
0
0
0
0
0
0
0
0
0
0
0
0
0
0
0
0
0
0
0
0
0
0
0
0
0
0
0
0
0
0
0
0
0
0
0
0
0
0
0
0
0
0
0
0
0
0
0
0
0
0
0
0
0
0
0
0
0
0
0
0
0
0
0
0
0
0
0
0
0
0
0
0
0
0
0
0
0
0
0
0
0
0
0
0
0
0
0
0
0
0
0
0
0
0
0
0
0
0
0
0
0
0
0
0
0
0
0
0
0
0
0
0
0
0
0
0
0
0
0
0
0
0
0
0
0
0
0
0
0
0
0
1
2
4
4
5
5
5
5
5
6
7
7
7
10
10
10
15
15
15
15
15
16
16
20
20
20
20
20
20
20
20
20
20
20
21
21
22
22
22
22
22
22
22
22
22
22
22
22
22
23
25
25
25
25
25
25
25
26
26
26
26
26
27
27
27
27
27
27
31
31
31
32
33
34
35
35
35
35
35
35
35
35
35
35
35
35
37
37
37
37
37
37
37
38
39
39
39
40
41
41
42
42
42
42
42
42
42
42
41
41
40
40
40
40
40
40
40
40
40
41
43
44
44
44
44
44
45
45
46
46
46
46
46
47
47
47
47
47
46
44
42
43
44
44
44
44
44
44
44
44
43
43
43
43
43
43
43
43
44
45
45
45
45
45
45
45
45
45
45
45
45
45
45
44
43
43
42
40
40
40
40
40
40
40
40
40
40
40
40
40
40
40
39
40
40
40
40
40
40
40
40
39
39
38
32
31
30
28
27
27
25
23
23
18
17
16
16
14
13
13
13
13
13
13
14
14
15
14
14
14
14
14
14
14
14
15
15
14
14
14
15
15
15
15
15
14
14
14
14
13
14
14
14
14
14
14
14
14
13
13
14
14
14
14
14
14
14
14
14
14
14
14
14
15
15
15
15
15
15
14
14
14
14
13
13
13
12
12
12
12
12
12
12
12
12
12
10
10
9
9
9
9
9
9
9
9
9
9
9
9
9
9
9
8
8
8
8
8
8
8
8
9
9
9
9
10
10
10
10
10
10
10
10
10
10
10
10
10
10
10
10
10
10
10
10
10
10
9
8
8
8
8
8
8
8
8
8
8
8
8
8
8
8
8
8
8
8
7
7
7
7
6
6
6
6
6
6
4
4
3
3
3
3
3
3
3
3
3
3
3
3
3
3
2
2
2
2
2
2
2
2
2
2
2
2
2
2
2
2
2
2
2
2
2
3
3
3
3
3
3
3
3
3
3
3
3
3
3
3
3
3
3
3
3
3
3
3
3
3
3
3
3
3
3
3
3
3
1
1
1
1
1
1
1
1
1
1
1
1
1
1
1
1
1
1
1
1
1
1
1
1
1
1
1
1
1
1
1
1
1
1
1
1
1
1
1
1
1
1
1
1
1
1
1
1
1
1
1
1
1
1
1
1
1
1
1
1
1
1
1
1
1
1
1
1
1
1
1
1
1
1
1
1
1
1
1
1
1
1
2
2
2
2
2
2
3
3
3
3
3
3
3
3
3
3
3
3
3
3
3
3
3
3
3
3
3
3
3
3
3
3
3
3
3
3
3
3
3
3
3
3
3
3
3
3
3
3
3
3
3
3
3
3
3
3
3
3
3
3
3
3
3
3
3
3
3
3
3
2
2
2
2
2
2
2
2
2
2
2
2
2
2
2
2
2
2
2
2
2
2
2
2
2
2
2
2
2
2
2
2
2
2
2
2
2
2
2
1
1
1
1
1
1
1
1
1
1
1
1
1
1
1
1
1
1
1
1
1
1
1
1
1
1
1
1
1
1
1
1
1
1
1
1
1
1
1
1
1
1
1
1
1
1
1
1
1
1
1
1
1
1
1
1
1
1
1
1
1
1
1
1
1
1
1
1
1
2
2
2
2
2
2
2
2
1
1
1
1
1
1
1
1
1
1
1
1
1
1
1
1
1
1
1
1
1
1
2
2
2
2
2
2
2
2
2
2
2
2
2
2
2
2
2
2
2
2
2
2
2
2
2
2
2
2
2
2
2
2
2
2
2
2
2
2
2
2
2
2
2
2
2
2
2
2
2
2
2
2
2
2
2
2
2
2
2
2
2
2
2
2
2
2
2
2
2
2
2
2
2
2
2
2
2
2
2
2
2
2
2
2
2
2
2
2
2
3
3
3
3
3
3
3
3
3
3
3
3
3
3
3
3
3
3
3
3
3
3
3
3
3
3
3
3
3
3
3
3
2
2
2
3
3
3
3
3
3
3
3
3
3
3
3
3
3
3
3
3
3
3
3
3
4
4
4
4
4
4
4
4
4
4
4
4
4
4
4
4
4
4
4
4
4
4
4
4
4
4
4
4
4
4
4
4
4
4
4
4
4
4
4
4
4
4
3
3
3
3
2
2
2
2
2
2
2
2
2
2
2
2
2
2
2
2
2
2
2
2
2
2
2
2
2
2
2
2
2
1
2
2
2
2
2
2
2
2
2
2
2
2
2
2
2
2
2
2
2
2
2
2
2
2
2
2
2
2
2
2
2
2
2
2
2
1
1
1
1
1
1
1
1
1
1
1
1
1
1
1
1
1
1
1
1
1
1
1
1
1
1
1
1
1
1
1
1
1
1
1
1
1
1
1
1
1
1
0
0
0
0
0
1
1
1
1
1
1
1
1
1
1
1
1
1
1
1
1
1
1
1
1
1
1
1
1
1
1
1
1
1
1
1
1
1
1
1
1
1
1
1
1
1
1
1
1
1
1
1
1
1
1
1
1
1
1
1
1
1
1
1
1
1
3
3
3
3
3
3
6
6
7
31
38
37
39
43
56
56
61
61
61
61
62
62
62
63
63
63
64
64
64
64
63
66
68
68
68
69
69
71
74
74
75
75
76
77
77
77
77
77
78
78
78
79
80
80
81
82
83
83
83
84
85
85
85
85
85
85
87
88
88
89
89
90
91
91
92
92
92
92
93
95
96
98
98
98
98
98
98
98
99
100
100
100
100
100
100
102
102
103
104
104
107
107
108
108
107
108
104
104
104
104
104
104
104
107
107
107
107
107
107
107
107
108
108
108
109
107
107
107
107
108
110
110
110
111
111
111
111
111
111
113
113
112
111
109
109
109
109
109
109
109
111
111
115
118
119
120
121
121
119
121
122
119
116
114
114
110
111
111
110
107
102
104
100
99
100
98
97
98
102
105
104
103
100
99
97
94
95
94
94
94
93
91
91
90
90
90
93
93
93
93
93
94
94
94
94
93
93
92
92
94
95
97
98
98
98
98
98
100
99
98
97
101
99
92
92
92
94
95
96
94
94
95
96
95
94
93
93
91
91
91
93
93
93
93
93
93
93
93
93
93
93
93
93
93
93
93
97
98
97
99
100
100
100
100
100
100
100
100
100
100
100
99
99
99
100
100
100
101
102
102
103
103
92
91
88
88
92
93
95
90
87
86
86
85
85
87
87
87
87
87
84
84
82
80
82
76
76
75
77
78
78
74
73
73
73
73
74
74
74
74
75
75
76
77
77
78
78
77
78
78
78
79
80
80
82
82
82
82
82
83
86
86
86
86
85
83
84
85
85
87
87
87
88
88
88
88
88
87
87
83
82
82
83
83
82
82
82
82
82
81
81
81
81
81
81
81
81
81
81
81
81
79
79
78
78
78
78
80
76
75
73
72
72
72
72
72
72
73
72
72
72
72
72
72
72
72
72
72
72
73
73
73
73
73
73
73
75
73
73
72
72
71
71
71
71
71
71
71
71
71
71
71
70
70
70
70
69
69
69
68
68
69
69
71
71
72
72
72
72
72
72
72
72
69
67
66
65
68
68
68
65
61
51
53
52
52
46
44
43
43
43
44
44
44
44
44
44
44
44
44
44
44
44
43
44
44
44
46
46
46
45
45
45
46
46
46
46
46
46
45
45
45
45
45
44
44
44
43
43
42
42
42
41
41
41
40
40
39
39
39
39
39
39
39
39
39
39
39
39
39
39
39
39
39
41
41
41
40
39
37
37
38
38
38
37
35
29
27
26
26
26
26
26
25
25
25
25
25
24
24
24
24
24
24
24
24
24
22
22
22
22
23
22
22
22
22
22
22
22
22
22
20
19
12
11
11
11
11
11
11
11
11
11
11
10
10
10
10
11
11
11
11
11
11
11
11
12
12
11
11
11
11
11
11
11
11
11
11
11
11
11
11
11
11
11
11
11
11
11
11
11
10
12
13
14
12
12
12
12
12
13
16
18
18
18
18
19
19
19
19
19
20
21
22
22
22
23
24
24
24
25
26
26
26
27
26
27
27
30
30
31
31
31
31
32
33
34
34
34
34
34
33
34
34
34
34
34
34
36
36
36
37
37
37
38
39
40
40
40
41
41
40
41
42
43
44
44
44
46
46
46
46
46
47
47
47
47
47
48
48
49
49
50
50
50
50
50
50
51
51
51
51
51
48
48
47
47
47
47
48
48
48
48
48
48
48
48
48
47
48
48
48
48
47
47
47
47
46
46
46
46
46
46
46
46
46
44
44
44
44
44
44
44
44
45
45
45
45
45
45
45
45
45
45
45
45
45
45
45
45
45
44
44
44
44
44
46
46
46
46
45
44
44
44
45
45
45
45
44
44
43
43
43
40
40
40
35
35
34
31
32
30
29
27
23
23
17
16
16
16
16
16
16
16
16
15
15
15
15
15
16
16
16
16
14
14
14
14
14
15
15
15
15
15
13
13
12
12
13
13
13
12
12
12
12
12
12
12
13
13
14
14
14
14
14
15
15
16
16
16
17
17
17
17
17
17
17
17
17
18
18
18
18
19
19
19
19
19
19
19
19
19
19
20
20
20
20
20
20
20
21
22
22
22
22
22
22
22
22
22
22
22
22
22
21
21
21
21
21
21
21
21
21
21
21
21
21
21
21
21
21
21
21
21
21
21
21
21
21
21
21
21
21
21
21
21
22
23
23
23
23
23
23
23
23
24
24
24
24
23
22
22
22
22
22
22
23
23
23
22
22
22
21
21
21
20
20
21
21
21
20
18
18
17
17
17
17
17
17
17
17
17
17
17
17
17
17
17
17
17
17
17
17
17
17
16
16
16
16
14
14
14
14
12
12
12
12
11
11
11
10
10
10
10
10
10
9
10
10
10
8
8
8
8
8
8
8
8
7
8
8
9
10
10
10
10
10
10
10
10
10
10
10
10
10
10
10
10
10
10
10
10
10
10
10
10
10
10
10
10
10
11
11
11
11
11
11
11
11
11
11
11
11
11
11
11
11
11
11
11
11
11
11
11
11
11
11
11
11
11
11
11
11
11
11
10
10
10
10
10
10
11
12
12
12
12
12
12
12
13
13
13
13
13
14
14
14
14
14
14
14
14
14
14
14
14
14
14
14
14
14
14
14
14
14
14
14
15
15
15
15
15
14
14
14
14
14
14
14
14
14
14
14
15
15
15
15
15
15
15
15
15
15
15
15
15
15
15
15
15
15
15
15
15
14
14
14
14
14
14
14
13
12
12
11
11
11
10
11
11
11
11
11
11
11
11
10
10
10
10
10
10
10
10
10
10
10
10
10
10
10
10
10
10
11
11
11
11
11
12
12
12
12
11
11
11
11
10
10
10
10
9
9
9
9
8
7
6
6
6
6
6
6
6
6
6
5
5
5
5
5
5
5
5
5
5
5
5
5
5
5
5
5
5
5
5
5
5
5
5
5
5
5
5
5
5
5
5
5
5
5
5
5
5
5
5
5
5
5
5
5
5
6
6
6
6
8
8
8
8
9
9
9
9
9
9
9
9
8
9
9
9
9
9
8
8
8
8
8
8
8
8
8
8
8
8
8
8
8
8
8
8
7
7
7
7
7
7
7
7
7
7
8
8
8
8
7
7
7
7
7
7
7
7
7
7
8
8
9
10
10
10
10
10
10
10
10
10
10
10
10
10
10
10
10
11
11
11
11
11
11
11
11
11
11
11
11
11
11
11
11
11
11
11
11
11
11
11
11
11
11
11
12
13
12
12
12
12
14
14
14
14
14
14
14
14
15
15
15
15
15
15
15
16
16
16
16
16
16
16
16
16
16
16
16
16
16
16
17
17
18
18
18
18
18
18
17
17
17
17
17
17
17
17
17
17
17
17
17
17
17
17
17
17
17
17
17
17
16
16
16
15
15
15
15
15
15
17
17
17
16
16
16
16
17
17
17
17
17
17
17
17
16
15
16
16
16
16
16
16
16
17
17
17
17
17
17
17
17
17
17
17
19
19
19
19
20
20
20
20
20
20
20
20
20
20
20
20
20
20
20
21
21
21
21
21
21
21
19
19
20
20
20
20
20
20
20
20
20
20
20
20
20
20
21
21
20
19
19
19
19
19
19
19
19
18
18
18
18
18
19
20
20
20
20
20
20
20
20
20
20
20
20
20
20
20
18
15
15
15
15
15
14
15
15
16
16
17
17
17
18
18
18
18
18
18
18
18
18
18
19
19
19
19
19
19
20
21
21
21
21
21
21
20
20
20
19
18
17
16
16
16
17
18
20
20
21
21
21
21
21
21
21
21
20
20
20
20
20
20
20
20
21
23
23
23
23
23
23
23
23
23
27
28
28
28
28
28
28
28
29
29
29
29
28
28
29
29
30
32
32
32
32
33
33
33
33
34
34
34
34
34
34
35
35
36
36
36
36
36
36
36
36
36
36
36
36
36
36
36
36
36
36
36
36
36
36
36
37
37
37
37
37
37
37
37
37
37
37
37
37
37
37
37
37
36
43
44
44
44
45
46
46
46
46
48
49
50
50
53
53
56
56
58
58
58
59
59
58
58
56
56
56
56
47
47
47
47
48
48
48
48
48
48
47
47
47
47
48
48
48
48
48
48
48
48
48
49
47
47
47
47
46
46
46
46
45
44
43
43
39
39
39
38
36
37
37
37
37
37
37
37
36
36
35
35
35
35
35
36
36
37
37
37
37
37
37
37
37
38
38
38
38
38
38
38
38
39
39
39
39
39
39
39
39
39
36
35
35
35
35
35
38
38
38
38
38
38
37
38
39
39
39
38
39
38
38
37
37
37
38
34
34
34
32
32
30
29
29
29
29
26
24
22
17
17
17
17
17
17
18
18
18
17
15
15
15
15
15
15
15
15
15
15
15
15
15
15
14
14
14
14
14
15
15
15
15
15
15
15
15
15
15
15
15
15
15
14
14
14
14
14
14
14
14
14
14
14
14
14
15
15
15
15
15
15
15
15
15
15
15
15
15
15
15
16
16
16
17
17
17
17
17
17
17
17
17
17
17
18
18
18
18
18
18
18
16
16
16
16
15
14
14
13
14
14
14
16
16
16
16
16
17
17
17
17
17
17
17
17
17
17
17
17
17
17
17
17
17
17
15
15
15
15
15
15
15
14
14
14
12
12
12
12
12
12
12
12
12
12
12
12
12
12
13
13
14
14
14
14
14
14
14
14
14
14
14
14
14
14
14
14
14
14
14
13
12
12
12
11
11
11
12
12
12
12
12
12
12
12
12
12
12
12
12
12
12
12
12
12
12
12
11
10
10
11
12
12
12
12
12
12
12
12
12
12
13
13
13
13
15
15
15
15
16
16
16
17
17
18
18
18
17
16
15
15
15
15
16
16
17
17
17
17
17
17
18
18
18
18
18
17
17
17
17
17
17
17
17
17
17
17
17
18
18
17
16
16
16
16
15
15
16
16
16
16
15
15
15
15
14
14
14
14
14
14
14
14
14
14
15
15
15
15
16
16
17
18
18
18
18
18
18
18
18
18
18
18
18
17
17
17
16
16
16
16
16
16
16
16
16
16
17
16
16
16
16
16
16
16
15
15
15
15
15
15
15
15
15
14
14
15
15
15
15
15
15
15
14
13
13
13
13
13
13
12
12
12
12
12
11
10
10
10
10
11
11
11
11
11
11
11
11
11
12
12
12
13
13
13
13
13
13
13
13
13
13
13
13
13
13
15
14
14
13
10
10
10
10
12
12
13
12
12
12
12
12
12
12
13
13
14
14
14
14
14
14
15
15
15
15
15
15
16
16
16
16
16
16
16
16
17
17
17
18
17
17
17
17
17
16
16
17
18
18
18
18
18
19
19
19
19
19
19
19
19
19
19
19
19
19
19
19
19
19
19
20
20
20
19
20
20
22
22
22
22
22
23
23
23
23
23
23
23
23
24
24
24
24
24
24
26
26
27
27
27
27
27
27
27
28
28
28
28
28
28
28
29
29
29
29
29
29
29
29
29
29
29
29
29
29
29
29
29
30
30
30
30
30
30
30
30
30
30
30
30
31
31
31
31
31
31
31
31
31
31
30
31
31
30
30
30
30
27
28
28
28
26
26
26
26
26
26
26
26
26
26
26
26
26
26
26
27
26
26
26
26
26
26
24
24
24
22
21
18
18
17
17
17
16
16
16
15
15
15
15
15
15
14
14
14
14
14
13
14
11
11
11
11
11
11
11
11
11
11
11
11
11
11
11
11
11
11
11
11
11
11
11
11
11
11
11
11
11
11
11
11
13
13
13
13
13
13
13
13
13
13
13
13
13
13
13
13
13
13
10
10
10
9
9
9
9
9
10
10
10
8
9
9
9
9
9
9
9
9
9
9
9
9
9
9
9
9
9
8
8
8
7
7
7
7
6
6
6
6
6
6
6
6
6
6
6
6
6
6
6
6
6
6
6
6
6
6
6
6
6
7
6
6
6
6
5
5
5
5
5
5
5
5
5
5
5
5
5
5
6
6
6
6
6
6
6
6
6
6
6
6
7
7
7
7
7
7
7
7
7
7
7
7
7
7
7
7
7
7
7
7
7
7
7
7
7
7
7
7
7
7
7
6
6
6
6
6
6
6
6
6
6
6
6
6
6
6
6
6
6
6
6
6
6
6
6
6
6
6
6
6
6
6
6
6
6
6
6
6
6
6
6
5
5
5
5
5
5
5
5
5
5
5
5
5
5
5
5
5
6
6
6
6
6
6
6
6
6
6
6
6
6
6
6
6
5
4
4
4
4
3
3
3
4
3
3
4
4
4
4
4
4
4
4
4
4
4
4
4
4
3
3
4
4
4
4
4
4
4
4
4
4
4
4
3
3
3
3
3
3
3
3
3
3
3
3
4
4
4
4
4
4
4
4
4
4
5
5
5
5
5
5
5
5
5
5
5
5
5
5
5
5
5
5
5
5
5
5
5
5
5
5
5
5
5
6
6
6
6
7
7
8
8
8
8
8
8
8
8
8
8
8
8
8
8
8
8
8
8
8
8
8
8
8
8
8
8
8
8
8
8
8
8
8
8
8
8
8
8
8
8
8
8
8
9
9
9
9
9
9
9
9
9
9
9
9
9
9
9
9
8
8
8
8
9
9
9
9
9
9
9
9
9
9
9
9
9
9
9
9
9
9
9
9
9
9
9
9
9
12
14
16
21
21
22
24
25
29
29
29
29
30
30
30
30
29
29
29
29
29
29
29
29
29
29
29
29
29
29
29
30
30
30
30
30
29
29
30
30
30
30
31
31
31
31
31
31
32
32
32
32
32
31
31
32
32
32
32
32
33
33
33
33
34
34
34
34
34
34
34
34
34
34
34
34
34
34
35
35
35
35
35
35
35
35
35
35
35
35
35
35
35
35
35
35
35
35
36
36
36
36
36
36
36
35
35
35
35
35
35
35
35
35
35
34
34
34
34
34
35
34
33
32
27
27
27
28
28
27
26
26
26
24
23
23
23
24
24
24
24
23
23
23
23
23
23
24
24
24
25
25
25
25
25
25
25
25
25
24
24
24
23
23
21
20
20
20
19
19
19
19
19
19
19
19
19
19
19
19
19
20
20
20
20
20
20
20
20
20
20
20
19
19
19
19
19
19
19
19
19
20
20
20
20
20
20
20
21
21
20
20
20
19
19
19
19
19
19
19
19
19
19
19
19
19
19
19
19
19
18
18
18
17
17
18
17
17
16
17
17
17
17
17
17
17
17
19
19
19
19
19
19
18
15
15
15
13
14
12
13
14
14
13
13
13
13
13
13
15
15
15
15
15
15
15
15
15
15
14
14
13
13
13
14
14
14
14
14
14
14
14
14
14
14
14
15
15
15
15
14
14
14
14
14
14
14
14
14
14
14
15
15
15
15
15
15
15
15
15
15
15
15
15
15
15
15
15
15
15
15
15
15
15
15
15
15
15
15
15
15
16
17
17
17
17
17
17
17
17
17
17
17
17
17
17
17
17
17
17
17
17
17
17
17
17
17
17
17
17
17
17
17
17
17
17
17
18
18
18
18
19
20
20
20
20
20
19
19
19
19
19
19
18
18
18
18
16
17
17
16
16
12
10
9
8
7
7
7
7
7
7
7
7
7
7
7
7
7
7
7
7
7
7
7
7
7
7
7
7
7
7
7
7
7
8
8
8
8
8
8
8
8
8
8
8
8
8
8
8
8
8
8
8
8
8
8
8
8
8
8
8
8
9
9
9
9
9
9
9
9
9
9
9
9
8
8
8
8
9
8
7
7
7
7
7
7
7
7
7
7
7
7
7
7
7
7
7
8
8
8
9
10
10
10
10
10
10
10
9
9
8
8
9
9
9
8
8
8
8
8
8
9
9
9
9
9
10
10
10
10
10
10
10
11
11
11
11
11
11
11
11
11
11
11
11
11
11
11
11
11
11
11
11
11
11
11
11
11
11
11
11
11
11
12
13
13
13
14
14
14
14
14
14
14
14
15
15
14
14
14
14
14
14
14
13
12
12
12
12
12
13
13
13
13
13
13
13
13
13
13
13
15
15
14
14
14
15
15
15
15
16
16
16
16
16
16
16
17
17
17
17
17
17
17
17
17
17
17
17
17
17
17
17
17
17
17
17
17
16
16
13
13
11
11
12
12
12
12
12
12
12
12
12
12
11
11
11
11
11
11
11
11
11
11
11
11
11
11
11
11
11
11
11
11
11
11
11
11
11
11
11
11
11
11
11
11
11
11
11
11
11
10
9
9
9
9
9
9
9
9
9
9
9
9
10
10
10
10
10
10
11
11
11
11
11
10
10
9
9
9
9
9
9
9
9
9
9
9
8
8
8
6
6
6
6
6
6
6
6
6
6
6
7
8
8
8
8
8
8
8
8
8
8
8
8
8
8
8
8
8
8
8
8
8
8
9
9
8
8
8
8
8
8
8
7
7
7
7
7
7
7
7
7
7
7
7
7
7
7
7
7
7
7
7
7
7
7
9
9
9
9
9
9
9
9
10
10
10
10
10
9
9
9
9
9
9
9
9
9
9
9
9
9
9
9
9
9
10
10
10
10
10
10
10
10
10
10
10
10
10
10
10
9
9
9
9
9
9
9
9
8
8
8
8
7
7
7
7
7
7
7
7
7
7
7
7
7
7
7
7
7
7
7
7
7
7
7
7
7
7
7
7
7
7
7
7
7
8
8
8
8
8
8
8
8
8
8
8
8
8
8
8
8
8
8
8
8
8
7
7
7
7
7
7
7
7
7
7
7
7
7
8
8
8
8
7
7
7
7
7
7
7
7
7
7
7
7
7
7
6
6
6
6
6
6
6
7
7
7
7
7
7
7
7
7
7
7
6
6
7
7
6
6
6
6
6
6
6
6
6
7
6
6
6
6
6
6
6
6
6
6
8
9
9
9
9
9
9
9
9
9
9
9
9
9
9
9
9
9
9
9
9
9
9
9
9
9
9
9
9
9
9
10
10
10
10
10
10
9
9
9
9
9
9
9
9
9
9
9
9
9
9
9
9
9
9
9
9
9
9
9
9
9
9
9
9
10
10
10
10
13
13
13
13
13
13
13
13
13
13
13
13
13
14
14
14
14
14
14
14
14
14
13
13
13
13
13
13
13
13
13
13
13
12
12
12
12
13
13
14
14
14
14
14
15
15
15
16
17
18
18
18
18
18
18
18
17
17
17
18
18
17
17
17
17
17
17
17
17
15
15
15
15
15
15
15
15
15
15
15
15
15
15
15
15
15
15
16
16
16
16
16
17
17
17
17
17
17
19
19
19
19
19
19
19
19
19
19
19
19
17
17
17
17
17
17
17
17
17
17
17
17
17
17
17
17
17
17
17
17
17
18
18
18
18
17
17
17
17
17
17
17
17
17
17
17
17
17
17
17
17
17
17
17
17
17
17
17
17
17
17
17
17
17
17
17
18
18
18
18
18
18
18
18
18
18
18
19
19
19
19
19
19
19
19
19
19
19
19
19
19
19
19
19
20
20
20
20
20
20
20
20
20
20
20
19
19
18
18
19
19
18
18
18
18
20
20
20
18
18
18
15
14
14
14
13
13
13
12
12
13
13
13
13
13
13
13
13
13
13
13
13
13
13
13
12
11
11
11
12
13
13
13
14
14
14
14
14
14
14
14
15
15
15
15
15
15
18
18
18
18
18
18
18
18
18
18
18
18
18
18
18
18
18
19
19
18
18
18
17
17
17
17
17
17
18
18
19
19
18
18
19
19
19
20
20
20
20
20
21
21
22
21
22
24
26
26
26
26
26
26
25
25
24
24
24
24
24
24
24
24
24
24
24
23
23
23
23
23
23
23
23
23
23
23
23
23
22
22
21
21
21
21
22
21
20
20
20
20
20
20
20
20
20
20
20
20
20
20
20
20
20
20
20
20
19
19
19
19
18
18
18
19
19
19
19
19
20
20
21
20
20
20
21
21
21
21
21
21
21
21
21
20
21
21
22
22
22
22
22
22
23
24
24
24
24
24
24
23
22
22
22
21
21
21
21
21
21
21
21
21
21
20
20
20
20
19
19
19
19
19
19
19
19
19
19
20
20
20
20
20
20
20
20
20
20
21
21
21
21
21
21
19
20
17
17
16
16
16
16
16
17
17
17
17
17
17
17
17
17
17
17
17
17
17
17
17
17
17
17
17
17
17
17
17
17
17
17
17
17
17
17
17
17
17
17
16
16
16
16
16
16
16
16
16
16
16
16
16
16
16
16
15
15
15
15
15
16
16
16
17
17
17
17
18
19
19
19
19
19
19
19
19
19
18
18
18
18
18
18
19
19
19
19
19
19
19
19
19
19
19
19
19
19
19
20
20
20
20
20
20
20
20
20
20
20
20
19
19
20
21
21
21
21
21
21
21
21
21
21
20
19
19
19
18
18
18
17
17
16
16
16
13
12
12
12
12
13
13
13
13
13
13
12
14
14
14
14
14
14
14
14
14
14
14
13
13
13
13
13
13
13
13
13
13
13
16
15
15
16
16
15
15
16
17
17
17
17
17
17
17
17
17
17
16
16
17
17
20
20
20
20
20
20
20
20
21
21
21
21
21
21
21
21
21
21
21
21
21
20
21
21
21
21
21
21
21
20
21
20
20
19
19
19
19
19
19
19
19
18
18
18
18
18
18
18
18
17
17
17
17
17
17
17
17
17
17
17
17
17
17
17
17
17
17
17
17
17
17
17
17
17
17
17
17
17
17
17
17
17
17
17
17
17
17
17
17
18
18
18
18
18
18
18
18
18
18
17
15
15
15
15
15
15
15
15
15
15
15
15
15
15
15
14
14
14
14
13
12
12
12
12
12
13
13
12
12
11
11
11
11
11
10
10
8
4
2
2
3
3
3
4
4
4
4
4
4
4
4
4
4
4
4
4
4
5
5
5
5
5
5
5
5
5
5
5
5
6
6
6
6
6
6
6
6
6
6
6
6
6
6
6
6
6
6
6
6
6
6
6
6
6
6
6
6
6
6
6
6
6
6
6
6
6
6
6
6
6
6
6
6
6
6
6
6
6
6
6
6
6
7
7
7
7
7
7
7
7
7
7
7
7
7
8
8
8
8
8
8
8
7
7
7
7
7
7
7
7
7
7
7
7
7
6
6
5
5
5
5
5
5
6
5
5
5
5
3
3
3
3
3
3
3
3
3
3
3
3
3
3
3
3
3
3
3
3
3
3
3
3
3
2
2
2
2
2
2
2
2
2
2
2
2
2
2
2
2
2
2
2
2
2
2
2
2
2
2
2
2
1
1
1
1
1
1
1
1
1
1
1
1
1
1
1
1
1
1
1
1
1
1
1
1
1
1
2
2
2
2
2
2
2
2
2
2
2
2
2
2
2
2
2
2
2
2
1
1
1
1
1
1
1
1
1
1
1
1
1
1
1
1
1
1
1
1
1
1
1
1
1
1
1
1
1
1
1
1
1
1
1
1
1
1
1
2
2
2
2
2
2
2
2
2
2
2
1
1
1
1
1
1
1
1
1
1
1
1
1
1
1
1
1
1
1
1
1
1
1
1
1
1
2
2
2
2
2
2
2
2
2
2
2
2
2
2
2
2
2
2
2
2
2
2
2
2
2
2
2
2
2
2
3
3
3
3
3
3
3
3
3
3
3
3
3
3
3
3
3
3
3
3
3
3
3
3
3
4
4
4
4
4
4
4
4
4
4
4
4
4
4
4
4
4
4
4
4
4
4
4
4
4
4
4
4
4
4
4
4
4
4
4
3
3
3
3
3
3
3
3
3
3
3
3
3
3
3
3
3
3
3
3
3
3
2
2
2
2
2
2
2
2
2
2
2
2
2
2
2
2
2
2
2
2
2
2
2
2
2
4
4
4
4
4
4
4
4
4
4
4
4
4
4
4
4
4
4
4
4
4
4
4
3
3
3
3
3
3
3
3
3
3
3
3
3
3
3
3
3
3
3
3
2
2
2
2
2
2
2
2
2
2
2
2
2
2
2
2
2
2
2
2
2
2
2
2
2
2
2
2
2
2
2
2
2
2
2
2
2
2
2
2
2
2
2
2
2
2
1
1
1
1
1
1
1
1
1
1
1
1
1
1
1
1
1
1
1
1
1
1
1
1
1
1
1
1
1
1
1
1
1
1
1
1
1
1
1
1
1
1
1
1
1
0
0
0
0
0
0
0
0
0
0
0
0
0
0
0
0
2
2
2
2
2
2
2
2
2
2
2
2
2
2
2
2
2
2
2
2
2
2
2
2
2
2
2
2
2
2
2
2
2
2
2
2
2
2
2
2
2
2
2
2
2
2
2
2
2
2
2
2
2
2
2
2
2
2
2
2
2
2
2
2
2
2
2
2
2
2
2
2
2
2
2
2
2
2
2
2
2
2
2
2
2
2
2
2
2
2
2
2
2
2
2
2
2
2
2
2
2
2
2
2
2
2
2
2
2
2
2
2
2
2
2
2
2
2
2
2
2
2
1
1
1
1
1
1
1
1
1
1
1
1
1
1
1
1
1
1
1
1
1
1
1
1
1
1
1
1
1
1
1
1
1
1
1
1
1
1
1
1
1
1
1
1
1
1
1
0
0
0
0
0
0
0
0
0
0
0
0
0
0
0
0
0
0
0
0
0
0
0
0
0
0
0
0
0
0
0
0
0
0
0
0
0
0
0
0
0
0
0
0
0
0
0
0
0
0
0
0
0
0
0
0
0
0
0
0
0
0
0
0
0
0
0
0
0
0
0
0
0
0
0
0
0
0
0
0
0
0
0
0
0
0
0
0
0
0
0
0
0
0
0
0
0
0
0
0
0
0
0
0
0
0
0
0
0
0
0
0
0
0
0
0
0
0
0
0
0
0
0
0
0
0
0
0
0
0
0
0
0
0
0
0
0
0
0
0
0
0
0
0
0
0
0
0
0
0
0
0
0
0
0
0
0
0
0
0
0
0
0
0
0
0
0
0
0
0
0
0
0
0
0
0
0
0
0
0
1
1
1
1
1
1
1
1
1
1
1
1
1
1
1
1
1
1
1
1
1
1
1
1
1
1
1
1
1
1
1
1
1
1
1
1
1
1
1
1
1
1
1
1
1
1
1
1
1
1
1
1
1
1
1
1
1
1
1
1
1
1
1
1
1
1
1
1
1
2
2
4
4
9
15
15
15
15
15
16
16
17
17
17
17
16
16
16
16
16
16
16
16
16
16
16
16
16
16
16
16
16
15
16
16
16
17
17
18
18
18
19
19
19
19
20
20
20
20
20
20
20
20
20
20
20
20
20
21
21
21
21
21
21
21
21
22
22
22
23
23
23
23
23
23
23
23
23
23
23
23
23
23
23
23
23
23
23
23
23
23
23
23
23
23
23
23
23
23
23
23
23
23
23
23
23
23
23
23
23
23
23
23
23
23
23
23
23
23
23
22
19
19
17
17
17
17
16
16
15
15
12
12
12
12
12
11
10
9
9
9
9
9
9
9
9
9
9
9
9
9
9
9
9
9
9
9
9
9
8
8
8
7
7
7
7
7
7
7
7
7
7
7
7
7
7
7
7
7
7
7
7
7
7
7
6
6
6
6
6
5
5
5
5
5
5
5
5
4
4
4
4
4
4
4
4
4
4
4
4
4
4
4
4
4
4
4
4
4
4
4
3
3
3
3
3
3
3
3
3
3
2
2
2
2
2
2
2
2
2
2
2
2
2
2
2
2
2
2
2
2
2
2
2
2
2
3
3
3
3
3
3
3
3
3
3
3
3
3
3
3
3
3
3
3
3
3
3
3
3
3
3
3
3
3
3
3
3
3
3
3
3
3
3
4
4
4
4
4
4
4
4
4
4
4
4
4
4
4
4
4
4
4
4
4
4
4
4
4
4
4
4
4
4
4
4
4
4
3
3
3
3
3
3
3
3
3
3
3
3
3
3
3
3
3
2
2
2
2
2
2
2
2
1
1
1
1
1
1
1
1
1
1
1
1
1
1
1
1
1
1
1
1
1
1
1
1
1
1
1
1
1
1
1
1
1
1
1
1
1
1
1
1
1
1
1
1
1
1
1
1
1
1
1
1
1
1
1
1
1
1
1
1
1
1
1
1
1
1
1
1
1
0
0
0
0
0
0
0
0
0
0
0
0
0
0
0
0
0
0
0
0
0
0
0
0
0
0
0
0
0
0
0
0
0
0
0
0
0
0
0
0
0
0
0
0
0
0
0
0
0
0
0
0
0
0
0
0
0
0
0
0
0
0
0
0
0
0
0
0
0
0
0
0
0
0
0
0
0
0
0
0
0
0
0
0
0
0
0
0
0
0
0
0
0
0
0
0
0
0
0
0
0
0
0
0
0
0
0
0
0
0
0
0
0
0
0
0
0
0
0
0
0
0
0
0
0
0
0
0
0
0
0
0
0
0
0
0
0
0
0
0
0
0
0
0
0
0
0
0
0
0
0
0
0
0
0
0
0
0
0
0
0
0
0
0
0
0
0
0
0
0
0
0
0
0
0
0
0
0
0
0
0
0
0
0
1
1
1
1
1
1
1
1
1
1
1
1
1
1
1
1
1
1
1
1
1
1
1
1
1
1
1
1
1
1
1
1
1
1
1
1
1
1
1
1
1
1
1
1
1
1
1
1
1
1
1
1
1
2
2
2
2
2
2
3
3
3
3
3
3
3
3
3
3
3
3
3
3
3
3
3
4
4
4
4
4
4
4
4
4
4
4
4
4
4
4
4
4
4
4
4
4
4
4
4
4
4
4
4
4
4
4
4
4
4
4
4
4
5
5
5
5
5
5
5
5
5
5
5
6
6
6
6
6
6
6
6
6
6
6
6
6
6
6
6
6
7
7
7
7
7
6
6
6
6
6
6
6
6
6
6
6
6
6
6
6
6
6
6
6
6
6
6
6
6
6
6
6
6
6
6
6
6
6
6
5
5
5
5
5
5
5
5
5
5
5
5
5
5
4
4
4
4
4
4
4
4
4
4
4
4
4
4
4
4
4
5
5
5
5
5
5
5
5
5
5
5
5
5
5
5
5
5
5
5
5
5
5
5
5
6
6
6
6
6
6
6
4
4
3
3
3
3
3
3
3
3
3
3
3
3
3
3
3
3
3
3
3
3
3
3
3
3
3
3
3
2
2
2
2
2
2
2
2
2
2
2
1
1
1
1
1
1
1
1
1
1
1
1
2
2
2
2
2
2
2
2
2
2
2
2
2
2
2
2
2
2
2
2
2
2
2
2
2
2
2
2
2
2
2
2
3
3
3
3
3
3
3
3
3
3
3
3
3
3
3
2
2
2
2
2
2
2
2
2
2
2
2
2
2
2
2
2
2
3
3
2
2
2
2
2
2
2
2
2
2
2
2
2
2
2
2
2
2
2
2
2
2
2
2
2
2
2
2
2
2
2
2
2
2
2
2
2
2
2
2
2
2
2
2
2
2
2
2
2
2
2
2
2
2
2
2
2
2
4
4
4
4
4
4
4
4
4
4
4
4
4
4
4
4
4
4
4
4
4
4
4
4
4
4
4
4
4
4
4
4
4
4
4
4
5
5
5
5
5
5
5
5
5
5
5
5
5
5
5
5
5
5
5
5
5
5
5
5
5
5
5
5
5
5
5
5
5
5
5
5
5
5
5
5
5
5
5
4
4
4
4
4
4
4
4
4
4
4
4
4
4
4
4
4
4
4
4
4
4
4
4
3
3
3
3
3
3
4
5
5
6
6
6
6
6
6
6
6
6
6
6
6
6
6
6
4
4
4
5
5
5
5
5
6
6
6
6
6
6
6
6
6
6
6
6
6
6
6
6
6
6
6
6
6
6
6
6
6
6
6
6
6
6
6
6
6
7
7
7
7
7
7
7
7
7
7
7
7
6
6
6
6
6
6
7
7
7
7
7
7
7
7
7
7
7
7
7
6
6
6
6
6
6
6
6
6
6
6
6
6
6
6
6
5
5
5
5
5
5
5
5
5
5
5
5
5
5
5
5
5
5
5
5
5
4
4
4
4
4
4
3
3
3
3
3
3
3
3
3
3
3
3
3
3
3
3
3
3
3
3
3
3
3
3
3
3
3
3
3
3
3
4
4
4
4
5
5
5
5
5
5
4
4
4
4
4
4
5
5
5
5
5
5
5
5
5
4
4
4
4
5
5
5
5
5
4
4
4
4
4
4
4
4
4
4
4
4
4
4
4
4
4
4
4
4
4
4
4
4
4
4
4
4
4
4
4
4
4
4
4
4
4
4
4
4
4
4
4
4
4
4
4
4
4
4
4
4
5
5
5
5
5
5
5
5
5
5
5
5
5
5
5
5
5
5
5
5
5
5
5
5
5
5
5
5
5
5
5
5
4
4
5
5
5
5
5
5
5
5
5
5
5
5
5
5
5
5
5
5
5
3
3
3
3
3
3
3
3
3
3
3
3
3
3
3
2
2
2
2
2
2
2
2
2
2
2
2
2
2
2
2
2
2
2
2
2
2
2
2
2
2
2
2
2
2
1
1
1
1
1
1
1
1
1
1
1
1
1
1
1
1
1
1
1
1
1
1
1
1
1
1
1
1
1
1
1
1
1
2
2
2
3
3
3
3
3
3
3
3
3
3
3
3
3
3
3
3
3
3
3
3
3
3
3
3
3
3
3
3
3
4
4
4
4
4
4
4
4
4
4
4
4
4
4
4
4
4
4
4
4
4
4
4
4
4
4
4
4
4
4
4
4
4
4
4
4
4
4
4
4
4
4
4
4
4
4
4
4
4
4
4
4
4
4
4
4
4
4
4
4
4
4
4
4
4
4
4
4
4
4
4
4
4
4
4
3
3
3
3
3
3
3
2
2
2
2
2
2
2
2
2
2
1
1
1
1
1
1
1
1
1
1
1
1
1
1
1
1
1
1
1
1
1
1
1
1
1
1
1
1
1
1
1
1
1
1
1
1
1
0
0
0
0
0
0
0
0
0
0
0
0
0
0
0
0
0
0
0
0
0
0
0
0
0
0
0
0
0
0
0
0
0
0
0
1
1
1
1
1
1
1
1
1
1
1
1
1
1
1
1
1
1
1
1
1
1
1
1
1
1
1
1
1
1
1
1
1
1
1
1
1
0
0
0
0
0
0
0
0
0
0
0
0
0
0
0
0
0
0
0
0
0
0
0
0
0
0
0
0
1
1
1
1
1
1
1
1
1
1
1
1
1
1
1
1
1
1
1
1
1
1
1
1
1
1
1
1
1
1
1
1
1
1
1
1
1
1
1
1
1
1
1
1
1
1
1
1
1
1
1
1
1
1
1
1
1
1
1
2
2
2
2
2
2
2
2
2
2
2
2
2
2
2
2
2
2
2
2
2
2
2
2
2
2
2
2
2
2
2
3
3
3
3
3
3
2
2
2
2
2
2
2
2
2
2
2
2
2
2
3
3
3
3
3
3
3
3
3
3
3
3
2
2
2
2
2
2
2
2
2
2
2
2
2
2
3
3
3
3
3
3
3
3
3
3
3
3
3
3
3
3
3
3
3
3
3
3
3
3
3
3
3
3
3
3
3
3
3
3
3
3
3
3
3
3
3
3
3
3
3
3
3
3
3
3
3
3
3
3
3
3
3
3
3
3
3
3
3
3
2
2
2
2
2
2
2
2
2
2
2
2
2
2
2
2
2
2
2
2
2
2
2
2
2
2
2
3
3
3
3
3
3
3
3
3
3
3
3
3
3
3
3
3
3
3
3
3
3
3
3
3
3
3
3
3
3
2
2
2
2
2
2
2
2
2
2
2
2
2
2
2
2
2
2
2
2
2
2
2
2
2
1
1
1
1
1
1
1
1
1
1
1
1
1
1
1
1
1
1
1
1
1
1
1
1
1
1
1
1
1
1
1
1
1
1
1
1
1
1
1
1
1
1
1
1
1
1
1
1
0
0
0
0
0
0
0
0
0
0
0
0
0
0
0
0
0
0
0
0
0
0
0
0
0
0
0
0
0
0
0
0
0
0
0
0
0
0
0
0
0
0
0
0
0
0
0
0
0
0
0
0
0
0
0
0
0
0
0
0
0
0
0
0
0
0
0
0
0
0
0
0
0
0
0
0
0
0
0
0
0
0
0
0
0
0
0
0
0
0
0
0
0
0
0
0
0
0
0
0
0
0
0
0
0
0
0
0
0
0
0
0
0
0
0
0
0
0
0
0
0
0
0
0
0
0
0
0
0
0
0
0
0
0
0
0
0
0
0
0
0
0
0
0
0
0
0
0
0
0
0
0
0
0
0
0
0
0
0
0
0
0
0
0
0
0
0
0
0
0
0
0
0
0
0
0
0
0
0
0
0
0
0
0
0
0
0
0
0
0
0
0
0
0
0
0
0
0
0
0
0
0
0
0
0
0
0
0
0
0
0
0
0
0
0
0
0
0
0
0
0
0
0
0
0
0
0
0
0
0
0
0
0
0
0
0
0
0
0
0
0
0
0
0
0
0
0
0
0
0
0
0
0
0
0
0
0
0
0
0
0
0
0
0
0
0
0
0
0
0
0
0
0
0
0
0
0
0
0
0
0
0
0
0
0
0
0
0
0
0
0
0
0
0
0
0
0
0
0
0
0
0
0
0
0
0
0
0
0
0
0
0
0
0
0
0
0
0
0
0
0
0
0
0
0
0
0
0
0
0
0
0
0
0
0
0
0
0
0
0
0
0
0
0
0
0
0
0
0
0
0
0
0
0
0
0
0
0
0
0
0
0
0
0
0
0
0
0
0
0
0
0
0
0
0
0
0
0
0
0
0
0
0
0
0
0
0
0
0
0
0
0
1
1
1
1
1
1
1
1
1
1
1
1
1
1
1
1
1
1
1
1
1
1
1
1
1
1
1
1
1
1
1
1
1
1
1
1
1
1
1
1
1
1
1
1
1
1
1
1
1
1
1
1
1
1
1
1
1
1
1
1
1
1
1
1
1
1
1
1
1
1
1
1
1
1
1
1
1
1
1
1
1
1
2
2
1
1
1
1
1
1
1
1
1
1
1
1
1
1
1
1
1
1
1
1
1
1
1
1
1
1
1
1
1
1
1
1
1
0
0
0
0
0
0
0
0
0
0
0
0
0
0
0
0
0
0
0
0
0
0
0
0
0
0
0
0
0
0
0
0
0
0
0
0
0
0
0
0
0
0
1
1
1
1
1
1
1
1
1
1
1
1
1
2
2
2
2
2
2
2
2
2
2
2
2
2
2
2
2
2
2
2
2
1
1
1
1
1
1
1
1
1
1
1
1
1
1
1
1
1
1
1
1
1
1
1
1
1
1
1
1
1
1
1
1
1
1
1
1
1
1
1
1
1
1
1
1
1
1
1
1
1
1
1
1
1
1
1
1
1
1
1
1
1
1
1
1
1
1
1
1
1
1
1
1
1
1
1
1
1
1
1
1
1
1
1
1
1
1
1
1
1
1
1
2
2
2
2
2
2
2
2
2
2
2
2
2
2
2
2
2
2
2
2
2
1
1
1
1
1
1
1
1
1
1
1
1
1
3
3
3
3
3
3
3
3
3
3
2
2
2
2
2
2
2
2
2
2
2
2
2
2
2
2
2
2
2
2
2
2
2
2
2
2
2
2
2
2
2
2
2
2
2
2
2
2
2
2
2
2
2
2
2
2
2
2
2
2
2
2
2
2
2
2
2
2
2
2
2
2
2
2
2
2
2
2
2
2
2
2
2
2
2
2
2
2
2
2
2
2
2
2
2
2
2
2
2
2
2
2
2
2
2
2
2
2
2
2
2
2
2
2
2
2
2
2
2
2
2
2
2
2
2
2
2
2
2
2
2
0
0
0
0
0
0
0
0
0
0
0
0
0
0
0
0
0
0
0
0
0
0
0
0
0
0
0
0
0
0
0
0
0
0
0
0
0
0
0
0
0
0
0
0
0
0
0
0
0
0
0
0
0
0
0
0
0
0
0
0
0
0
0
0
0
0
0
0
0
0
0
0
0
0
0
0
0
0
0
0
0
0
0
0
0
0
0
0
0
0
0
0
0
0
0
0
0
0
0
0
0
0
0
0
0
0
0
0
0
0
0
0
0
0
0
0
0
0
0
0
0
0
0
0
0
0
0
0
0
0
0
0
0
0
0
0
0
0
0
0
0
0
0
0
0
0
0
0
0
0
0
0
0
0
0
0
0
0
0
0
0
0
0
0
0
0
0
0
0
0
0
0
0
0
0
0
0
0
0
0
0
0
0
0
0
0
0
0
0
0
0
0
0
0
0
0
0
0
0
0
0
0
0
0
0
0
0
0
0
0
0
0
0
0
0
0
0
0
0
0
0
0
0
0
0
0
0
0
0
0
0
0
0
0
0
0
0
0
0
0
0
0
0
0
0
0
0
0
0
0
0
0
0
0
0
0
0
0
0
0
0
0
0
0
0
0
0
0
0
0
0
0
0
0
0
0
0
0
0
0
0
0
0
0
0
0
0
0
0
0
0
0
0
0
0
0
0
0
0
0
0
0
0
0
0
0
0
0
0
0
0
0
0
0
0
0
0
0
0
0
0
0
0
0
0
0
0
0
0
0
0
0
0
0
0
0
0
0
0
0
0
0
0
0
1
1
1
1
1
1
1
1
1
1
1
1
1
1
1
1
1
1
1
1
1
1
1
1
1
1
1
1
1
1
1
1
1
1
1
1
1
1
1
1
1
2
2
2
2
2
2
2
2
2
2
2
2
2
2
2
2
2
2
2
2
2
2
2
2
2
2
2
2
2
2
2
3
3
3
3
3
3
3
3
3
3
3
3
3
3
3
3
3
3
3
3
3
3
3
3
3
3
3
3
3
3
3
3
3
3
3
3
3
3
3
3
3
3
3
3
3
3
3
3
3
3
4
4
3
3
3
3
3
3
3
3
3
3
3
3
3
3
3
3
3
3
3
3
3
3
3
3
3
3
3
3
3
3
3
3
3
3
3
3
3
3
3
3
3
3
3
3
3
3
3
3
3
3
2
2
2
2
2
2
2
2
2
2
2
2
2
2
2
2
2
2
2
2
2
2
2
2
2
2
2
2
1
1
1
1
0
0
0
0
0
0
0
0
0
0
0
0
0
0
0
0
0
0
0
0
0
0
0
0
0
0
0
0
0
0
0
0
0
0
0
0
0
0
0
0
0
0
0
0
0
0
0
0
0
0
0
0
0
0
0
0
0
0
0
0
0
0
0
0
0
0
0
0
0
0
0
0
0
0
0
0
0
0
0
0
0
0
0
0
0
0
0
0
0
0
0
0
0
0
0
0
0
0
0
0
0
0
0
0
0
0
0
0
0
0
0
0
0
0
0
0
0
0
0
0
0
0
0
0
0
0
0
0
0
0
0
0
0
0
0
0
0
0
0
0
0
0
0
0
0
0
0
0
0
0
0
0
0
0
0
0
0
1
1
1
1
1
1
1
1
1
1
1
1
1
1
1
1
1
1
1
1
1
1
1
1
1
1
1
1
1
1
1
1
1
1
1
1
1
1
1
1
1
1
1
1
1
1
1
1
1
1
1
1
1
1
1
1
1
0
0
0
0
0
0
0
0
0
0
0
0
0
0
0
0
0
0
0
0
0
0
0
0
0
0
0
0
0
0
0
0
0
0
0
0
0
0
0
0
0
0
0
0
0
0
0
0
0
0
0
0
0
0
0
0
0
0
0
0
0
0
0
0
0
0
0
0
0
0
0
0
0
0
0
0
0
0
0
0
0
0
0
0
0
0
0
0
0
0
0
0
0
0
0
0
0
0
0
0
0
0
0
0
0
0
0
0
0
0
0
0
0
0
0
0
0
0
0
0
0
0
0
0
0
0
0
0
0
0
0
0
0
0
0
0
0
0
0
0
0
0
0
0
0
0
0
0
0
0
0
0
0
0
0
0
0
0
0
0
0
0
0
0
0
0
0
0
0
0
0
0
0
0
0
0
0
0
0
0
0
0
0
0
0
0
0
0
0
0
0
0
0
0
0
0
0
0
0
0
0
0
0
0
0
0
0
0
0
0
0
0
0
0
0
0
0
0
1
1
1
1
1
1
1
1
1
1
1
1
1
1
1
1
1
1
1
1
1
1
1
1
1
1
1
1
1
1
1
1
1
1
1
1
1
1
1
1
1
1
1
1
1
1
1
1
1
1
1
1
1
1
1
1
1
1
1
1
1
1
1
1
1
1
1
1
1
1
1
1
1
1
1
1
1
1
1
1
1
0
0
0
0
0
0
0
0
0
0
0
0
0
0
0
0
0
0
0
0
0
0
0
0
0
0
0
0
0
0
0
0
0
0
0
0
0
0
0
0
0
0
0
0
0
0
0
0
0
0
0
0
0
0
0
0
0
0
0
0
0
0
0
0
0
0
0
0
0
0
0
0
0
0
0
0
0
0
0
0
0
0
0
0
0
0
0
0
0
0
0
0
0
0
0
0
0
0
0
0
0
0
0
0
0
0
0
0
0
0
0
0
0
0
0
0
0
0
0
0
0
0
0
0
0
0
0
0
0
0
0
0
0
0
0
0
0
0
0
0
0
0
0
0
0
0
0
0
0
0
0
0
0
0
0
0
0
0
0
0
0
0
0
0
0
0
0
0
0
0
0
0
0
0
0
0
0
0
0
0
0
0
0
0
0
0
0
0
0
0
0
0
0
0
0
0
0
0
0
0
0
0
0
0
0
0
0
0
0
0
0
0
0
0
0
1
2
2
2
2
2
3
3
3
3
3
3
3
3
3
3
3
3
3
3
3
3
3
3
4
5
6
6
6
6
6
6
6
6
6
6
6
6
6
6
6
6
6
7
7
7
7
7
7
7
7
7
7
7
7
7
7
7
7
8
8
8
8
8
9
11
11
11
11
11
11
11
11
11
11
12
12
12
12
12
12
12
12
12
12
12
12
12
12
12
12
12
12
12
12
12
12
12
12
12
12
12
12
12
12
12
12
12
12
12
12
12
12
12
12
12
12
12
12
12
12
12
12
12
12
12
12
12
11
11
11
11
11
11
11
10
10
10
9
9
9
9
9
9
9
9
9
9
9
9
9
9
9
9
9
9
9
9
9
9
9
9
9
9
9
9
9
9
8
7
4
4
3
2
1
1
0
0
0
0
0
0
0
0
0
0
0
0
0
0
0
0
0
0
0
0
0
0
0
0
0
0
0
0
0
0
0
0
0
0
0
0
0
0
0
0
0
0
0
1
1
1
1
1
1
1
1
1
1
1
1
1
1
1
1
1
1
1
2
2
2
2
2
2
2
2
2
2
2
2
2
2
2
2
2
2
2
2
2
2
2
2
2
2
2
2
2
2
2
2
2
2
2
2
2
2
2
2
2
2
2
2
2
2
2
2
2
3
3
3
4
4
4
4
4
4
4
4
4
4
4
4
4
4
4
4
4
4
4
4
4
4
4
4
4
4
4
4
4
4
4
4
4
4
4
4
4
4
4
4
4
4
4
4
4
4
4
4
4
4
4
4
4
4
4
4
4
4
4
4
4
4
4
4
4
4
4
4
4
5
5
5
5
5
5
5
5
5
5
5
4
4
4
4
4
4
4
4
4
4
3
3
3
3
3
3
3
3
3
3
2
2
1
1
0
0
0
0
0
0
0
0
0
0
0
0
0
0
0
0
0
0
0
0
0
0
0
0
0
0
0
0
0
0
0
0
0
0
0
0
0
0
0
0
0
0
0
0
0
0
0
0
0
0
0
0
0
0
0
0
0
0
0
0
0
0
0
0
0
0
0
0
0
0
0
0
0
0
0
0
0
0
0
0
0
0
0
0
0
0
0
0
0
0
0
0
0
0
0
0
0
0
0
0
0
0
0
0
0
0
0
0
0
0
0
0
0
0
0
0
0
0
0
0
0
0
0
0
0
0
0
0
0
0
0
0
0
0
0
0
0
0
0
0
0
0
0
0
0
0
0
0
0
0
0
0
0
0
0
0
0
0
0
0
0
0
0
1
1
1
1
1
1
1
1
1
1
1
1
1
1
1
1
1
1
1
1
1
1
1
1
1
1
1
1
1
1
1
1
1
1
1
1
1
1
1
1
1
1
1
1
1
1
1
1
1
1
1
1
1
1
1
1
1
1
1
1
1
1
1
1
1
1
1
1
1
1
1
1
1
1
1
1
1
1
1
1
1
1
1
1
1
1
1
1
1
1
1
1
1
1
1
1
1
1
1
1
1
1
1
1
1
1
1
1
1
1
1
1
1
1
1
1
1
1
1
1
1
1
1
1
1
1
1
0
0
0
0
0
0
0
0
0
0
0
0
0
0
0
0
0
0
0
1
1
1
1
1
1
1
1
1
1
1
1
1
1
1
1
1
1
1
1
1
1
1
1
1
1
1
1
1
1
1
1
1
1
1
1
1
1
1
1
1
1
1
1
1
1
1
1
1
1
1
1
1
1
1
1
1
1
1
1
1
1
1
1
1
1
1
1
1
1
1
1
1
1
1
1
1
1
1
2
2
2
2
2
2
2
2
2
2
2
2
2
2
2
2
2
2
2
2
2
2
2
2
2
3
3
3
3
3
3
3
3
3
3
3
3
3
3
3
3
4
4
4
4
4
4
4
4
4
4
4
3
3
3
3
3
3
3
3
3
3
3
3
3
3
3
3
3
3
3
3
3
3
3
3
3
3
3
3
4
4
4
4
4
4
4
5
5
5
5
5
5
5
5
5
5
5
5
5
5
5
5
5
5
5
5
5
5
5
5
5
5
5
5
4
4
5
5
5
5
5
5
5
6
6
5
5
5
5
5
5
5
5
5
5
5
5
5
5
5
5
5
5
5
5
5
5
5
5
5
5
5
5
5
5
5
5
5
5
5
5
5
5
5
5
5
5
5
5
5
5
5
5
5
5
5
5
5
5
5
5
5
5
5
5
5
5
5
5
5
5
5
5
5
5
5
5
5
5
5
5
5
5
5
5
5
5
5
5
5
5
5
5
5
5
5
5
5
4
4
4
4
4
4
3
3
3
3
3
3
3
3
3
3
3
3
3
3
3
3
3
3
3
3
3
3
3
3
3
3
3
3
3
3
3
3
3
3
3
3
3
3
3
3
3
3
2
2
2
2
2
2
2
2
2
2
2
2
2
2
2
2
2
2
2
2
2
2
2
2
2
2
2
2
2
2
2
2
2
2
2
2
2
2
2
2
2
2
2
2
2
2
2
2
2
2
2
2
2
2
2
2
2
2
2
2
2
2
2
2
1
1
1
0
0
0
0
0
0
0
0
0
0
0
0
0
0
0
0
0
0
0
0
0
0
0
0
0
0
0
0
0
0
0
0
0
0
0
0
0
0
0
0
0
0
0
0
0
0
0
0
0
0
0
0
0
0
0
0
0
0
0
0
0
0
0
0
0
0
0
0
0
0
0
0
0
0
0
0
0
0
0
0
0
0
0
0
0
0
0
0
0
0
0
0
0
0
0
0
0
0
0
0
0
0
0
0
0
0
0
0
0
0
0
0
0
0
0
0
0
0
0
0
0
0
0
0
0
0
0
0
0
0
0
0
0
0
0
0
0
0
0
0
0
0
0
0
0
0
0
0
0
0
0
0
0
0
0
0
0
0
0
0
0
0
0
0
0
0
0
0
0
0
0
0
0
0
0
0
0
0
0
0
0
0
0
0
0
0
0
0
0
0
0
0
0
0
0
0
0
0
0
0
0
0
0
0
0
0
0
0
0
0
0
0
0
0
0
0
0
0
0
0
0
0
0
0
0
0
0
0
0
0
0
0
0
0
0
0
0
0
0
0
0
0
0
0
0
0
0
0
0
0
0
0
0
0
0
0
0
1
1
1
1
1
1
1
1
1
1
1
1
1
1
1
1
1
1
1
1
1
1
1
2
2
2
2
2
2
2
2
5
5
6
6
6
6
7
7
7
7
7
7
7
7
7
7
7
7
7
7
7
7
7
7
7
7
6
6
6
6
6
6
6
6
6
6
6
6
6
6
6
6
6
6
6
6
6
6
6
6
6
6
6
6
6
7
7
7
7
7
7
7
7
7
7
7
7
7
7
7
7
7
7
7
7
7
7
7
7
9
9
9
10
10
10
10
10
10
10
10
10
10
10
10
10
10
10
10
9
9
10
10
10
10
11
11
12
11
11
11
11
11
12
12
12
12
12
13
12
12
12
12
12
12
12
12
12
12
13
13
13
13
13
13
13
13
13
13
13
13
12
12
12
12
12
12
12
12
13
13
13
13
13
13
14
14
14
14
14
14
14
14
14
14
14
14
14
14
14
14
14
15
15
15
15
15
15
15
15
15
15
15
15
15
15
15
15
15
15
15
15
15
15
15
15
15
15
15
15
16
16
15
17
18
19
19
19
18
18
19
19
19
19
19
19
18
18
18
18
15
14
14
14
14
14
14
14
14
14
13
14
14
14
14
15
15
15
15
15
15
16
16
15
15
15
15
15
15
15
15
15
15
15
15
15
15
15
15
15
15
15
15
15
15
15
15
15
15
15
15
15
15
16
16
16
16
16
16
16
16
16
16
16
16
16
16
16
15
15
15
15
15
16
16
15
15
16
16
16
16
16
16
16
16
15
16
16
17
17
17
17
17
17
17
17
17
18
17
17
17
17
18
18
18
19
19
19
19
19
19
19
19
19
21
21
21
21
21
21
21
21
18
16
15
15
15
15
15
15
17
17
17
17
17
17
19
19
19
19
19
19
19
19
19
19
19
19
19
19
19
19
18
18
18
19
19
19
19
19
19
19
19
19
19
19
19
19
19
19
19
19
19
19
19
18
18
18
18
18
18
18
18
18
18
18
18
18
18
18
18
18
17
17
17
17
17
17
16
16
16
16
16
17
16
16
16
16
15
15
14
14
14
14
14
15
15
15
15
15
15
15
15
15
15
15
15
15
15
15
15
15
15
15
16
16
15
13
13
12
12
12
12
12
12
13
13
14
14
14
14
14
14
14
14
14
14
12
12
12
11
10
10
11
10
10
10
10
10
10
10
10
10
10
10
10
10
10
10
10
10
8
8
8
8
8
8
7
7
7
7
7
7
7
7
7
7
7
7
7
7
7
7
7
7
6
6
6
6
6
6
6
6
6
6
6
6
6
6
6
6
6
6
6
6
6
6
5
4
4
4
4
4
4
4
4
4
4
4
4
4
4
4
4
4
4
4
4
4
4
4
4
4
4
4
4
4
4
4
4
4
4
3
3
3
4
4
6
6
6
5
6
6
6
6
6
6
6
6
6
6
6
6
6
6
7
8
8
8
8
8
8
8
8
8
8
8
8
8
8
8
8
8
8
8
9
9
9
9
9
10
10
9
9
9
9
9
9
9
9
9
9
9
9
9
9
9
10
10
10
10
10
10
11
11
11
11
11
12
12
12
12
13
13
13
13
13
13
14
14
14
14
14
14
14
14
13
13
13
13
13
13
13
13
13
13
13
14
14
14
14
14
14
14
14
13
13
13
12
12
12
12
12
12
14
14
14
14
14
14
14
14
14
14
14
12
12
11
11
11
11
11
11
11
11
11
11
11
11
11
11
11
11
11
11
11
11
11
11
11
11
11
11
11
11
11
11
11
11
11
11
11
11
11
11
10
10
10
10
11
11
11
11
11
11
9
9
9
9
9
9
9
10
10
10
10
10
10
10
10
10
9
9
9
9
9
9
9
9
9
9
9
10
10
10
10
10
12
12
12
11
11
11
11
11
11
11
11
11
11
11
11
11
11
11
11
12
11
10
10
10
10
10
10
10
11
11
12
12
12
12
12
12
12
11
11
11
12
12
12
11
12
10
10
10
11
11
11
11
11
11
11
11
11
11
11
11
11
11
11
11
12
12
12
12
13
13
13
13
13
13
13
13
13
13
13
13
13
13
13
13
14
14
14
15
16
16
16
16
16
16
18
18
18
18
18
18
18
19
19
20
20
20
20
20
20
20
20
21
23
23
23
23
23
23
23
23
23
23
23
23
23
23
23
23
23
23
23
23
23
23
23
23
22
22
22
22
22
22
22
22
22
21
21
21
21
21
21
21
21
20
20
20
20
20
20
20
20
20
20
20
20
20
20
20
20
20
20
20
20
20
21
21
21
20
20
20
20
20
21
20
20
20
20
20
19
19
19
19
19
19
20
20
18
16
16
15
15
15
15
15
15
12
9
9
9
9
9
8
8
8
8
7
5
5
6
6
6
6
6
6
6
6
6
6
6
6
6
6
6
6
6
6
6
7
7
7
8
7
7
7
7
7
7
7
7
6
6
6
6
6
6
6
7
7
7
7
7
7
7
7
7
7
7
8
8
8
8
8
8
9
10
10
10
10
10
10
11
11
11
12
12
12
12
12
12
15
15
15
15
15
15
15
15
15
16
16
16
16
15
15
15
15
15
15
13
14
15
15
15
15
15
15
16
18
18
18
18
18
18
18
18
18
18
18
18
18
18
18
18
18
18
18
18
18
18
18
18
18
18
18
18
19
19
19
19
18
16
16
16
19
19
19
19
19
19
19
19
19
19
19
19
19
19
20
20
20
20
20
20
20
21
21
21
21
21
21
20
18
18
18
18
18
18
18
18
18
18
18
18
18
18
19
19
19
19
19
19
19
19
19
19
19
19
19
19
19
19
19
20
20
20
20
21
21
20
20
18
17
16
16
16
16
16
16
16
16
16
16
16
16
16
16
16
15
14
14
14
14
14
14
14
15
16
17
17
17
17
17
17
18
18
18
18
18
18
18
18
18
18
20
20
19
20
20
20
20
20
20
21
22
25
25
23
23
20
19
19
19
19
19
18
19
19
18
18
18
18
19
19
19
19
20
20
20
20
20
20
20
20
20
20
20
20
20
20
20
20
20
20
20
20
20
20
20
20
20
21
21
22
22
22
21
21
20
20
20
21
21
22
22
22
22
22
22
22
22
22
22
22
22
22
23
23
23
23
23
23
23
23
23
23
23
23
23
23
23
23
23
23
23
23
23
23
23
22
22
22
22
22
22
22
22
22
22
22
22
22
22
22
22
22
22
22
22
22
22
22
22
22
22
22
22
22
22
22
22
22
23
21
18
18
17
17
17
18
18
18
18
18
18
17
17
18
18
18
17
17
17
17
17
18
18
18
18
18
18
18
18
18
18
18
17
17
17
17
17
17
17
16
16
16
16
16
16
16
16
16
16
16
16
16
16
15
14
12
12
7
7
7
7
7
7
7
7
7
7
7
7
7
5
5
5
5
4
4
4
4
4
4
4
4
4
4
4
4
4
4
4
4
4
4
4
4
4
4
4
4
4
4
3
3
3
3
3
3
3
3
3
3
3
3
3
3
3
3
3
3
3
3
3
3
3
3
3
3
3
3
3
3
3
3
3
3
3
3
3
3
3
3
3
3
3
3
3
3
4
4
4
4
4
4
4
4
4
4
4
4
4
4
4
3
3
3
3
4
4
4
6
6
8
8
8
8
8
8
8
8
8
8
8
8
8
8
8
8
8
8
8
8
8
8
8
8
8
8
8
8
8
8
9
9
9
9
9
9
9
8
8
7
7
7
7
7
7
7
7
7
7
7
7
7
7
7
7
7
7
7
7
8
8
8
9
9
9
9
9
9
9
9
9
9
9
9
9
9
9
9
9
9
9
10
10
10
10
11
11
11
11
11
11
11
11
11
11
11
11
11
11
11
11
11
11
11
11
11
11
11
11
11
12
12
12
12
12
12
12
12
11
11
11
9
9
9
9
9
9
9
9
9
9
9
9
9
9
9
9
9
9
9
7
6
6
6
6
6
6
6
6
6
6
6
6
6
6
6
6
6
6
6
6
6
6
6
6
6
6
6
6
6
6
6
4
4
4
4
4
4
4
4
4
4
4
4
4
4
4
4
4
4
4
4
4
4
4
4
4
4
4
4
4
4
4
4
4
4
4
4
4
4
4
4
4
4
4
4
4
4
4
4
4
4
4
4
4
3
3
3
3
3
3
3
3
3
3
3
3
4
4
4
4
4
4
4
4
4
4
4
5
5
5
5
5
5
5
5
5
5
5
5
5
5
5
5
5
5
5
5
5
5
5
5
5
5
5
4
3
3
3
3
3
3
3
3
3
3
3
3
3
3
3
3
3
3
3
3
3
3
3
3
3
3
3
3
3
3
3
3
3
4
4
4
4
4
4
4
4
4
4
4
4
4
4
4
4
4
4
4
5
5
5
5
5
4
4
4
4
4
4
3
3
3
3
2
2
2
2
2
3
3
3
3
3
3
3
3
3
3
3
3
3
3
3
3
3
3
3
3
3
3
3
3
3
3
3
3
3
3
3
3
3
3
3
3
3
3
3
3
3
3
3
3
3
3
3
4
4
4
4
4
4
4
4
4
4
4
4
4
4
4
4
4
4
4
4
4
4
4
4
4
4
4
5
5
5
5
5
6
4
4
4
4
4
4
3
3
3
3
3
3
3
3
3
3
3
3
3
3
3
3
3
3
3
3
3
3
3
3
3
3
3
3
3
4
4
4
4
4
4
4
3
3
3
3
3
3
3
3
3
3
3
3
3
3
3
3
3
3
3
3
3
3
3
3
3
3
3
3
3
3
3
3
2
2
2
2
2
2
2
2
2
2
2
2
2
2
1
1
1
1
1
1
1
1
1
1
1
1
1
1
1
1
1
1
1
1
1
1
1
1
1
1
1
1
1
1
1
1
1
1
1
1
1
1
1
1
1
1
1
1
1
1
1
1
1
1
1
1
1
1
1
1
1
1
1
1
1
1
1
1
1
1
1
1
1
0
0
0
0
0
0
0
0
0
0
0
0
0
0
0
0
0
0
0
0
0
0
0
0
0
0
0
0
0
0
0
0
0
0
0
0
0
0
0
0
0
0
0
0
0
0
0
0
0
0
0
0
0
0
0
0
0
0
0
0
0
0
0
0
0
0
0
0
0
0
0
0
0
0
0
0
0
0
0
0
0
0
0
0
0
0
0
0
0
0
0
0
0
0
0
0
0
0
0
0
0
0
0
0
0
0
0
0
0
0
0
0
0
0
0
0
0
0
0
0
0
0
0
0
0
0
0
0
0
0
0
0
0
0
0
0
0
0
0
0
0
0
0
0
0
0
0
0
0
0
0
0
0
0
0
0
0
1
1
1
1
1
1
1
1
1
1
1
1
1
1
1
1
1
1
1
1
1
1
1
1
1
1
1
1
1
1
1
1
1
1
1
1
1
1
1
1
1
1
1
1
1
1
1
1
1
1
1
1
1
1
1
1
1
1
1
1
1
1
1
1
1
1
1
1
1
1
1
1
1
1
1
1
1
1
1
1
1
1
1
1
1
1
1
1
1
1
1
1
1
1
1
1
1
1
1
1
1
1
1
1
1
1
1
1
1
1
1
1
1
1
1
1
1
1
1
1
1
1
1
1
1
1
1
1
1
1
0
0
0
0
0
0
0
0
0
0
0
0
0
0
0
0
0
0
0
0
0
0
0
0
0
0
0
0
0
0
0
0
0
0
0
0
0
0
0
0
0
0
0
0
0
0
0
0
0
0
0
0
0
0
0
0
0
0
0
0
0
0
0
0
0
0
0
0
0
0
0
0
0
0
0
0
0
0
0
0
0
1
1
1
1
1
1
1
1
1
1
1
1
1
1
2
2
2
2
2
2
2
2
2
2
2
2
2
2
2
2
2
2
2
2
2
2
2
2
2
2
2
2
2
2
2
2
2
3
3
3
3
3
3
3
3
3
3
3
3
3
3
3
3
3
3
3
3
3
3
3
3
3
3
3
3
3
3
3
3
3
3
3
3
3
3
3
3
3
3
3
3
3
3
3
3
3
3
3
3
3
3
3
3
3
3
3
3
3
3
3
3
2
2
2
2
2
2
2
2
2
2
2
2
2
2
2
2
2
2
2
2
2
2
2
2
2
2
2
2
2
2
2
2
2
2
2
2
2
2
2
2
2
1
1
1
1
1
1
1
1
1
1
1
1
1
1
1
1
1
1
1
1
1
1
1
1
1
1
1
1
1
1
0
0
0
0
0
0
0
0
0
0
0
0
0
0
0
0
0
0
0
0
0
0
0
0
0
0
0
0
0
0
0
0
0
0
0
0
0
0
0
0
0
0
0
0
0
0
0
0
0
0
0
0
0
0
0
0
0
0
0
0
0
0
0
0
0
0
0
0
0
0
0
0
0
0
0
0
0
0
0
0
0
0
0
0
0
0
0
0
0
0
0
0
0
0
0
0
0
0
0
0
0
0
0
0
1
1
1
1
1
1
1
1
1
1
1
1
1
1
1
1
1
1
1
1
1
1
1
1
1
1
1
1
1
1
1
1
1
1
1
1
1
1
1
1
1
1
1
1
1
1
1
1
1
1
1
1
1
1
1
1
1
1
1
1
1
1
1
1
1
1
1
1
1
1
1
1
1
1
1
1
1
1
1
0
0
0
0
0
0
0
0
0
0
0
0
0
0
0
0
0
0
0
0
0
0
0
0
1
1
1
1
1
1
1
1
1
1
1
1
1
1
1
1
1
1
1
1
1
1
1
1
1
1
1
1
1
1
1
1
1
1
1
1
1
1
1
1
1
1
1
1
1
1
1
1
1
1
1
1
1
1
1
1
1
0
0
0
0
0
0
0
0
0
0
0
0
0
0
0
0
0
0
0
0
0
0
0
0
0
0
0
0
0
0
0
0
0
0
0
0
0
0
0
0
0
0
0
0
0
0
0
0
0
0
0
0
0
0
0
0
0
0
0
0
0
0
0
0
0
0
0
0
0
0
1
1
1
1
1
1
1
1
1
1
1
1
1
1
1
1
1
1
1
1
1
1
1
1
1
1
1
1
1
2
2
2
2
2
2
3
3
3
3
3
3
3
3
3
3
3
3
3
3
3
3
3
3
3
3
3
3
3
3
3
3
3
3
3
3
3
3
3
3
3
3
3
3
3
3
3
3
3
3
3
3
3
3
3
3
3
3
3
3
3
3
3
3
3
3
3
3
3
3
3
3
3
3
3
3
3
3
3
3
3
3
3
3
3
3
3
4
4
4
4
4
4
4
4
4
4
4
4
4
4
4
4
5
5
5
5
5
5
5
5
5
5
6
6
6
6
6
6
6
6
6
6
6
6
6
6
6
6
5
5
5
5
5
5
5
5
5
5
5
5
5
5
5
5
5
5
5
5
5
5
5
5
5
5
5
5
4
4
4
4
4
4
4
4
4
4
4
3
3
3
3
3
3
3
3
3
3
3
3
3
3
3
3
3
3
3
3
3
2
2
2
2
2
2
2
2
2
2
2
2
2
2
2
1
1
1
1
1
1
1
1
1
1
1
0
0
0
0
0
0
0
0
0
0
0
0
0
0
0
0
0
0
0
0
0
0
0
0
0
0
0
0
0
0
0
0
0
0
0
0
0
0
0
0
1
1
1
1
1
1
1
1
1
1
1
1
1
1
1
1
1
1
1
1
1
1
1
1
1
1
1
1
1
1
1
1
1
1
1
1
1
1
1
1
1
1
1
1
1
1
1
1
1
1
1
1
1
1
1
1
1
1
1
1
1
1
1
1
1
1
1
1
1
1
1
1
1
1
1
1
1
1
1
1
1
1
1
1
1
1
1
1
1
1
1
1
1
1
1
1
1
1
1
1
1
1
1
1
1
1
1
1
1
1
1
1
1
1
1
1
1
1
1
1
1
1
1
1
1
1
1
1
1
1
1
1
2
2
2
2
3
3
3
3
3
3
3
3
3
3
3
3
3
3
3
2
3
3
4
4
4
4
4
4
4
4
4
4
4
4
4
4
4
4
4
4
4
4
4
4
4
4
5
5
5
5
5
5
5
5
5
5
5
5
5
5
5
5
5
5
5
5
5
5
5
5
5
5
5
5
5
5
5
5
5
5
5
5
5
5
5
5
5
5
5
5
5
5
5
5
5
5
5
5
5
5
5
5
5
5
5
5
5
5
5
5
5
5
5
5
5
5
5
5
4
4
4
4
5
5
5
5
5
5
4
4
4
4
4
4
3
2
2
2
2
2
2
2
2
2
2
2
2
2
2
2
2
2
2
2
2
2
2
2
2
2
2
2
2
2
0
0
0
0
0
1
1
1
1
1
1
1
1
1
1
1
1
1
1
1
1
1
1
1
1
1
1
1
1
1
1
1
1
1
1
1
1
1
1
1
1
1
1
1
1
1
1
1
1
1
1
1
1
1
1
1
1
1
1
1
1
1
1
1
1
1
1
1
1
1
1
1
1
1
1
1
1
1
1
1
1
1
1
1
1
1
1
1
1
1
1
1
1
1
1
1
1
1
1
1
1
1
1
1
1
1
1
1
1
1
1
1
1
1
1
1
1
1
1
1
1
1
1
0
0
0
0
0
0
0
0
0
0
0
0
0
0
0
0
0
0
0
0
0
0
0
0
0
0
0
0
0
0
0
0
0
0
1
1
1
1
1
1
1
1
1
1
1
1
1
1
1
1
1
1
1
1
1
1
1
1
1
1
1
1
1
1
1
1
1
1
1
1
1
1
1
1
1
1
1
1
1
1
1
1
1
1
1
1
1
1
1
1
1
1
1
1
1
1
1
1
1
1
1
1
1
1
1
1
1
1
1
1
1
1
1
1
1
1
1
1
1
1
1
1
1
1
1
1
1
1
1
1
1
1
1
1
1
1
1
1
1
1
1
1
1
1
1
1
1
1
1
0
0
0
0
0
0
0
0
0
0
0
0
0
0
0
0
0
0
0
0
0
0
0
0
0
0
0
0
0
0
0
0
0
0
0
0
0
0
0
0
0
0
0
0
0
0
0
0
1
1
1
1
1
1
1
1
1
1
1
1
1
1
1
1
1
1
1
1
1
1
1
1
1
1
1
1
1
1
1
1
1
1
1
1
1
1
1
1
1
1
1
1
1
1
1
1
1
1
1
1
0
0
0
0
0
0
0
0
0
0
0
0
0
0
0
0
0
0
0
0
0
0
0
0
0
0
0
0
0
0
0
0
0
0
0
0
0
0
0
0
0
0
0
0
0
0
0
0
1
1
1
1
1
1
1
1
1
1
1
1
1
1
1
1
1
1
1
1
1
1
1
1
1
1
1
1
1
1
1
1
1
1
1
1
1
1
1
1
0
0
0
0
0
0
0
0
0
0
0
0
0
0
0
0
0
0
0
0
0
0
0
0
0
0
0
0
0
0
0
0
0
0
0
0
0
0
0
0
0
0
0
0
0
0
0
0
0
0
0
0
0
0
0
0
0
0
0
0
0
0
0
0
0
0
0
0
0
0
0
0
0
0
0
0
0
0
0
0
0
0
0
0
0
0
0
0
0
0
0
0
0
0
0
1
1
1
1
1
1
1
1
1
1
1
1
1
1
1
1
1
1
1
1
1
1
1
1
1
1
1
1
1
1
1
1
1
1
1
1
1
1
1
1
1
1
1
1
1
1
1
1
1
1
1
1
1
1
1
1
1
1
1
1
1
1
1
1
1
1
1
1
1
1
1
1
1
1
1
1
1
1
1
1
1
1
1
1
1
1
1
1
1
1
1
1
1
1
1
1
1
1
1
1
1
1
0
1
1
1
1
1
1
1
1
1
1
1
1
1
1
1
1
1
1
1
0
0
0
0
0
0
0
0
0
0
0
0
0
0
0
0
0
0
0
0
0
0
0
0
0
0
0
0
0
0
0
0
0
0
0
0
0
0
1
1
1
2
2
3
3
3
3
3
3
3
3
4
4
4
4
4
4
5
5
5
5
5
5
5
5
5
5
5
5
5
5
5
5
5
5
5
5
5
5
5
5
5
5
5
5
5
5
5
5
5
5
5
5
5
5
5
5
5
5
5
5
5
6
6
6
6
6
6
6
6
5
5
6
6
6
6
6
6
6
6
6
6
6
6
6
7
7
7
7
7
7
7
7
7
7
7
7
7
7
7
7
7
7
7
7
7
7
7
7
7
7
7
7
7
7
5
5
5
5
5
5
5
5
5
5
5
5
5
4
4
4
4
4
4
4
4
4
4
4
4
4
4
4
4
4
4
4
4
4
4
4
4
4
4
4
4
4
4
4
4
4
4
4
4
4
4
4
4
4
4
4
4
3
3
3
3
3
3
3
3
3
3
3
3
3
3
3
3
3
3
3
3
3
3
3
3
3
3
3
3
3
3
3
3
3
3
3
2
2
2
2
2
2
2
2
2
2
2
2
2
2
2
2
2
2
2
2
2
2
2
2
2
2
2
2
2
2
2
2
2
2
2
2
2
2
2
2
2
2
1
1
1
1
1
1
1
1
1
1
1
1
1
1
1
1
1
1
1
1
1
1
1
1
0
0
0
0
0
0
0
1
1
1
1
1
1
1
1
1
1
1
1
1
1
1
1
1
2
2
2
2
2
2
2
2
2
2
2
2
1
1
1
1
1
1
1
1
1
1
1
1
1
1
1
1
1
1
1
1
1
1
1
1
1
1
1
1
1
1
1
1
1
1
1
1
1
1
1
1
1
1
1
1
1
1
1
1
1
1
1
1
1
1
1
1
1
1
1
1
1
1
1
1
1
1
1
1
1
1
1
1
1
1
1
1
1
1
1
2
2
2
2
2
2
2
2
2
2
2
2
2
2
2
2
2
2
2
2
2
1
1
1
1
1
1
1
0
0
0
0
0
0
0
0
0
0
0
0
0
0
0
0
0
0
0
0
0
0
0
0
0
0
0
0
0
0
0
0
0
0
0
0
0
0
0
0
0
0
0
0
0
0
0
0
0
0
0
0
0
0
0
0
0
0
0
0
0
0
0
0
0
0
0
0
0
0
0
0
0
0
0
0
0
0
0
0
0
0
0
0
0
0
0
0
0
0
0
0
0
0
0
0
0
0
0
0
0
0
0
0
0
0
0
0
0
0
0
0
0
0
0
0
0
0
0
0
0
0
0
0
0
0
0
0
0
0
0
0
0
0
0
0
0
0
0
0
0
0
0
0
0
0
0
0
0
0
0
0
0
0
0
0
0
0
0
0
0
0
0
0
0
0
0
0
0
0
0
0
0
0
0
0
0
0
0
0
0
0
0
0
0
0
0
0
0
0
0
0
0
0
0
0
0
0
0
0
0
0
0
0
0
0
0
0
0
0
0
0
0
0
0
0
0
0
0
0
0
0
1
1
1
1
1
1
1
1
1
1
1
1
1
1
1
1
1
1
1
1
1
1
1
1
1
1
1
1
1
1
1
1
1
1
1
1
1
1
1
1
1
1
1
1
1
1
1
1
1
1
1
1
1
1
1
1
1
1
1
1
1
1
1
1
1
1
1
1
1
1
1
1
1
1
1
1
1
1
1
1
1
1
1
1
1
1
1
1
1
1
1
1
0
0
0
0
0
0
0
0
0
0
0
0
0
0
0
0
0
0
0
0
0
0
0
0
0
0
0
0
0
0
0
0
0
0
0
0
0
0
0
0
0
0
0
0
0
0
0
0
0
0
0
0
0
0
0
0
0
0
0
0
0
0
0
0
0
0
0
0
0
0
0
0
0
0
0
0
0
0
0
0
0
0
0
0
0
0
0
0
0
0
0
0
0
0
0
0
0
0
0
0
0
0
0
0
0
0
0
0
0
0
0
0
0
0
0
0
0
0
0
0
0
0
0
0
0
0
0
0
0
0
0
0
0
0
0
0
0
0
0
0
0
0
0
0
0
0
0
0
0
0
0
0
0
0
0
0
0
0
0
0
0
0
0
0
0
0
0
0
0
0
0
0
0
0
0
0
0
0
0
0
0
0
0
0
0
0
0
0
0
0
0
0
0
0
0
0
0
0
0
0
0
0
0
0
0
0
0
0
0
0
0
0
0
0
0
0
0
0
0
0
0
0
0
0
0
0
0
0
0
0
0
0
0
0
0
0
0
0
0
0
0
0
0
0
0
0
0
0
0
0
0
0
0
0
0
0
0
0
0
0
0
0
0
0
0
0
0
0
0
0
0
0
0
0
0
0
0
0
0
0
0
0
0
0
0
0
0
0
0
0
0
0
0
0
0
0
0
0
0
0
0
0
0
0
0
0
0
0
0
0
0
0
0
0
0
0
0
0
0
0
0
0
0
0
0
0
0
0
0
0
0
0
0
0
0
0
0
0
0
0
0
0
0
0
0
0
0
0
0
0
0
0
0
0
0
0
0
0
0
0
0
0
0
0
0
0
0
0
0
0
0
0
0
0
0
0
0
0
0
0
0
0
0
0
0
0
0
0
0
0
0
0
0
0
0
0
0
0
0
0
0
0
0
0
0
0
0
0
0
0
0
0
0
0
0
0
0
0
0
0
0
0
0
0
0
0
0
0
0
0
0
0
0
0
0
0
0
0
0
0
0
0
0
0
0
0
0
0
0
0
0
0
0
0
0
0
0
0
0
0
0
0
0
0
0
0
0
0
0
0
0
0
0
0
0
0
0
0
0
0
0
0
0
0
0
0
0
0
0
0
0
0
0
0
0
0
0
0
0
0
0
0
0
0
0
0
0
0
0
0
0
0
0
0
0
0
0
0
0
0
0
0
0
0
0
0
0
0
0
0
0
0
0
0
0
0
0
0
0
0
0
0
0
0
0
0
0
0
0
0
0
0
0
0
0
0
0
0
0
0
0
0
0
0
0
0
0
0
0
0
0
0
0
0
0
0
0
0
0
0
0
0
0
0
0
0
0
0
0
0
0
0
0
0
0
0
0
0
0
0
0
0
0
0
0
0
0
0
0
0
0
0
0
0
0
0
0
0
0
0
0
0
0
0
0
0
0
0
0
0
0
0
0
0
0
0
0
0
0
0
0
0
0
0
0
0
0
0
0
0
0
0
0
0
0
0
0
0
0
0
0
0
0
0
0
0
0
0
0
0
0
0
0
0
0
0
0
0
0
0
0
0
0
0
0
0
0
0
0
0
0
0
0
0
0
0
0
0
0
0
0
0
0
0
0
0
0
0
0
0
0
0
0
0
0
0
0
0
0
0
0
0
0
0
0
0
0
0
0
0
0
0
0
0
0
0
0
0
0
0
0
0
0
0
0
0
0
0
0
0
0
0
0
0
0
0
0
0
0
0
0
0
0
0
0
0
0
0
0
0
0
0
0
0
0
0
0
0
0
0
0
0
0
0
0
0
0
0
0
0
0
0
0
0
0
0
0
0
0
0
0
0
0
0
0
0
0
0
0
0
0
0
0
0
0
0
0
0
0
0
0
0
0
0
0
0
0
0
0
0
0
0
0
0
0
0
0
0
0
0
0
0
0
0
0
0
0
0
0
0
0
0
0
0
0
0
0
0
0
0
0
0
0
0
0
0
0
0
0
0
0
0
0
0
0
0
0
0
0
0
0
0
0
0
0
0
0
0
0
0
0
0
0
0
0
0
0
0
0
0
0
0
0
0
0
0
0
0
0
0
0
0
0
0
0
0
0
0
0
0
0
0
0
0
0
0
0
0
0
0
0
0
0
0
0
0
0
0
0
0
0
0
0
0
0
0
0
0
0
0
0
0
0
0
0
0
0
0
0
0
0
0
0
0
0
0
0
0
0
0
0
0
0
0
0
0
0
0
0
0
0
0
0
0
0
0
0
0
0
0
0
0
0
0
0
0
0
0
0
0
0
0
0
0
0
0
0
0
0
0
0
0
0
0
0
0
0
0
0
0
0
0
0
0
0
0
0
0
0
0
0
0
0
0
0
0
0
0
0
0
0
0
0
0
0
0
0
0
0
0
0
0
0
0
0
0
0
0
0
0
0
0
0
0
0
0
0
0
0
0
0
0
0
0
0
0
0
0
0
0
0
0
0
0
0
0
0
0
0
0
0
0
0
0
0
0
0
0
0
0
0
0
0
0
0
0
0
0
0
0
0
0
0
0
0
0
0
0
0
0
0
0
0
0
0
0
0
0
0
0
0
0
0
0
0
0
0
0
0
0
0
0
0
0
0
0
0
0
0
0
0
0
0
0
0
0
0
0
0
0
0
0
0
0
0
0
0
0
0
0
0
0
0
0
0
0
0
0
0
0
0
0
0
0
0
0
0
0
0
0
0
0
0
0
0
0
0
0
0
0
0
0
0
0
0
0
0
0
0
0
0
0
0
0
0
0
0
0
0
0
0
0
0
0
0
0
0
0
0
0
0
0
0
0
0
0
0
0
0
0
0
0
0
0
0
0
0
0
0
0
0
0
0
0
0
0
0
0
0
0
0
0
0
0
0
0
0
0
0
0
0
0
0
0
0
0
0
0
0
0
0
0
0
0
0
0
0
0
0
0
0
0
0
0
0
0
0
0
0
0
0
0
0
0
0
0
0
0
0
0
0
0
0
0
0
0
0
0
0
0
0
0
0
0
0
0
0
0
0
0
0
0
0
0
0
0
0
0
0
0
0
0
0
0
0
0
0
0
0
0
0
0
0
0
0
0
0
0
0
0
0
0
0
0
0
0
0
0
0
0
0
0
0
0
0
0
0
0
0
0
0
0
0
0
0
0
0
0
0
0
0
0
0
0
0
0
0
0
0
0
0
0
0
0
0
0
0
0
0
0
0
0
0
0
0
0
0
0
0
0
0
0
0
0
0
0
0
0
0
0
0
0
0
0
0
0
0
0
0
0
0
0
0
0
0
0
0
0
0
0
0
0
0
0
0
0
0
0
0
0
0
0
0
0
0
0
0
0
0
0
0
0
0
0
0
0
0
0
0
0
0
0
0
0
0
0
0
0
0
0
0
0
0
0
0
0
0
0
0
0
0
0
0
0
0
0
0
0
0
0
0
0
0
0
0
0
0
0
0
0
0
0
0
0
0
0
0
0
0
0
0
0
0
0
0
0
0
0
0
0
0
0
0
0
0
0
0
0
0
0
0
0
0
0
0
0
0
0
0
0
0
0
0
0
0
0
0
0
0
0
0
0
0
0
0
0
0
0
0
0
0
0
0
0
0
0
0
0
0
0
0
0
0
0
0
0
0
0
0
0
0
0
0
0
0
0
0
0
0
0
0
0
0
0
0
0
0
0
0
0
0
0
0
0
0
0
0
0
0
0
0
0
0
0
0
0
0
1
1
1
1
1
1
1
1
1
1
1
1
1
1
1
1
1
1
1
1
1
1
1
1
1
1
1
1
1
1
1
1
1
1
1
2
2
2
2
2
2
2
2
2
2
2
2
2
2
2
2
2
2
2
2
2
2
2
2
2
2
2
2
2
2
2
2
2
2
2
2
2
2
2
2
2
1
1
1
1
1
1
1
1
1
1
1
1
1
1
1
1
1
1
1
1
1
1
1
1
1
1
1
1
1
2
2
2
6
6
6
6
7
7
7
10
11
12
12
12
12
12
12
12
12
13
13
13
13
12
13
13
13
14
14
14
14
14
14
14
14
14
14
14
14
14
14
14
15
15
16
16
16
16
16
16
16
16
16
16
16
16
16
16
16
16
16
17
17
17
17
17
17
17
16
17
17
17
17
17
17
17
17
17
17
17
17
17
17
17
17
17
17
17
17
17
17
17
18
18
18
18
18
18
18
18
18
18
18
20
20
20
20
20
20
20
20
20
20
20
21
21
21
21
21
19
19
19
19
17
17
16
15
15
15
15
15
15
15
15
15
15
15
15
15
15
15
15
15
15
15
15
15
15
15
15
15
15
15
15
17
17
17
17
16
15
15
15
17
17
17
17
17
17
17
15
15
15
15
15
15
17
17
17
17
17
17
17
17
18
18
18
18
18
18
18
18
18
19
19
19
19
19
19
19
19
19
19
19
19
19
19
19
19
19
19
19
18
18
17
17
17
17
17
17
17
16
15
15
15
15
14
14
13
13
13
13
13
13
13
13
13
13
13
13
13
14
14
14
15
15
15
15
15
15
15
15
15
15
15
15
15
15
15
15
15
15
15
15
15
15
15
15
15
15
15
15
15
15
15
15
15
15
15
15
15
16
15
15
15
14
14
14
13
13
13
13
13
11
11
8
8
7
5
5
5
5
5
5
5
5
5
5
5
5
5
5
5
5
5
5
5
5
5
5
5
5
6
6
6
6
6
6
6
6
6
6
6
6
6
6
6
6
6
6
6
6
8
8
8
8
8
8
8
8
8
8
8
8
8
8
8
8
8
8
8
8
7
7
7
7
7
7
7
7
7
7
7
7
7
6
6
6
6
6
6
6
6
6
5
5
5
5
6
6
6
6
6
6
6
6
6
6
6
6
6
6
6
6
6
6
6
6
6
6
6
6
6
5
5
5
5
5
5
5
6
6
6
6
6
6
6
6
6
6
6
6
6
6
6
6
6
6
6
6
5
5
5
6
6
6
6
5
5
5
5
5
5
5
5
5
5
5
5
4
5
5
6
6
6
4
4
4
4
4
4
4
4
4
4
4
4
4
4
4
4
5
5
5
5
5
5
5
5
5
5
6
6
6
6
6
6
6
6
6
6
6
6
6
6
6
6
6
6
6
6
6
7
7
7
7
7
7
7
7
7
7
6
6
7
7
7
7
7
7
7
7
7
7
7
8
8
8
8
8
8
8
8
8
8
8
10
10
10
10
10
10
10
10
10
10
10
10
10
10
10
9
10
10
10
10
10
10
10
10
10
10
10
11
12
13
13
13
13
13
14
14
14
14
14
14
14
15
15
15
15
15
14
14
13
14
14
14
14
14
14
13
13
13
13
13
13
13
14
15
16
17
17
17
17
17
17
17
16
16
16
16
16
16
16
16
16
16
17
17
19
19
19
19
19
19
19
19
19
19
19
18
18
18
18
18
18
18
18
18
19
20
20
20
20
20
20
20
20
20
20
20
20
21
21
22
22
21
21
22
22
22
22
22
22
22
22
22
22
22
22
22
22
22
23
23
23
23
23
23
23
23
23
23
23
23
23
24
24
24
24
24
24
24
24
24
25
25
25
25
25
25
24
24
24
24
24
24
24
24
23
23
23
23
21
21
21
21
21
21
21
21
20
20
20
20
20
20
20
20
19
19
19
17
17
12
11
11
11
11
10
10
10
10
10
10
10
10
10
10
10
10
10
10
10
10
10
10
10
10
10
10
10
10
10
9
9
9
9
9
9
9
9
9
9
9
9
9
9
9
9
9
9
9
9
9
9
9
8
7
7
7
7
7
7
7
6
6
6
6
6
6
6
5
5
5
5
6
6
6
7
8
8
10
10
12
14
14
13
13
13
16
16
16
16
16
16
16
15
15
15
16
16
16
16
16
17
17
17
17
16
15
15
13
13
13
13
13
13
13
13
13
13
13
13
13
13
13
13
13
13
13
13
13
13
13
13
13
13
13
13
13
13
13
13
13
13
13
13
13
13
13
13
13
13
15
15
15
15
15
15
15
15
15
16
16
16
16
16
16
16
16
16
16
17
18
18
18
18
18
18
18
18
18
18
19
19
19
19
19
19
19
19
19
20
20
20
20
21
21
21
21
20
20
20
19
19
19
19
19
19
19
19
19
20
19
18
19
19
19
19
19
20
20
19
19
17
17
18
18
18
18
18
18
18
19
19
19
19
19
19
19
19
19
19
19
18
18
18
17
17
18
18
18
18
18
19
18
17
17
17
17
17
17
18
18
19
19
19
19
19
19
19
19
19
19
19
19
19
19
19
19
19
19
19
20
21
21
21
21
20
20
20
21
20
20
20
20
20
20
20
20
20
20
20
20
20
20
20
20
20
20
20
20
20
20
20
20
20
19
20
18
18
18
15
15
16
16
16
16
16
16
15
15
14
15
15
15
15
15
15
15
15
15
14
14
12
12
12
12
12
12
12
12
12
13
13
13
12
12
12
12
12
12
12
12
11
11
11
11
13
13
13
13
13
13
13
13
13
13
13
13
13
13
11
11
11
11
11
12
12
12
12
12
12
12
12
12
12
12
12
12
12
12
12
12
12
12
12
11
10
9
7
7
6
6
6
6
6
6
6
6
6
6
6
6
6
6
6
6
6
6
6
6
6
6
6
6
6
6
6
6
6
6
6
6
6
6
6
6
5
5
5
5
5
5
5
5
5
5
4
4
4
4
4
4
4
4
4
4
4
4
4
4
4
4
4
4
4
4
4
4
4
4
4
4
4
4
4
3
3
3
3
2
2
2
2
2
2
2
2
2
2
2
2
2
2
2
2
2
2
2
2
2
2
2
2
2
2
2
2
1
1
1
1
1
0
0
0
0
1
1
1
1
1
1
1
1
1
1
1
2
2
2
2
4
4
4
4
4
4
4
4
4
4
4
4
4
5
5
5
5
5
5
5
5
5
5
6
6
6
6
6
6
6
6
6
6
6
6
6
6
6
6
7
7
7
7
7
7
7
7
7
7
7
7
7
7
7
7
7
7
7
7
7
7
7
7
7
7
7
7
7
7
7
7
7
7
7
7
7
7
7
7
7
7
7
7
7
7
7
7
7
7
7
7
7
7
7
7
7
7
7
7
7
7
7
7
7
6
3
3
3
1
1
1
1
1
1
1
1
1
1
1
1
1
1
0
0
0
0
0
0
0
0
0
0
0
0
0
0
0
0
0
0
0
0
0
0
0
0
0
0
0
0
0
1
1
1
0
0
0
0
0
0
0
0
0
0
0
0
0
0
0
0
0
0
0
0
0
0
0
0
0
0
0
0
0
0
0
0
0
0
0
0
0
0
0
0
0
0
0
0
0
0
0
0
0
0
0
0
0
0
0
0
0
0
0
0
0
0
0
0
0
0
0
0
0
0
0
0
0
0
0
0
0
0
0
0
0
0
0
0
0
0
0
0
0
0
0
0
0
0
0
0
0
0
0
0
0
0
0
1
1
1
1
1
1
1
1
1
1
1
1
1
1
1
1
1
1
1
1
1
1
1
1
1
1
1
1
1
1
1
1
1
1
1
2
2
2
2
2
2
2
2
2
2
2
2
2
2
2
2
2
2
2
2
2
2
2
2
2
2
2
2
2
2
2
2
2
2
2
2
2
2
2
2
2
2
2
2
2
2
2
2
2
2
2
2
2
2
2
2
2
2
2
2
2
2
2
1
1
1
1
1
1
1
1
1
1
1
1
1
1
1
1
1
1
1
1
1
1
1
1
1
1
1
1
1
1
1
1
1
2
2
2
2
2
2
2
2
2
2
2
2
2
2
2
2
2
2
2
2
2
2
2
1
1
1
0
0
0
0
0
0
0
0
0
0
1
1
1
1
1
1
1
1
1
1
1
1
1
1
1
1
1
1
1
2
2
2
2
2
2
2
2
2
2
2
2
2
2
2
2
2
2
2
2
2
2
2
2
2
2
2
2
2
2
2
2
2
2
2
2
2
2
2
2
2
2
2
2
2
2
2
2
2
2
2
2
2
2
2
2
2
2
2
2
2
2
2
2
2
2
2
2
2
2
2
2
2
2
2
2
2
2
2
2
2
2
2
2
2
2
2
2
2
2
2
2
2
2
2
2
2
2
2
2
2
2
2
2
2
1
1
1
1
1
1
1
1
1
1
1
1
1
1
1
1
1
1
1
1
1
1
1
1
1
1
1
1
1
1
1
1
1
1
1
1
1
1
1
1
1
0
0
0
0
0
0
0
0
0
0
0
0
0
0
0
0
0
0
0
0
0
0
0
0
0
0
0
0
0
0
0
0
0
0
0
0
0
0
0
0
0
0
0
0
0
0
0
0
0
0
0
0
0
0
0
0
0
0
0
0
0
0
0
0
0
0
0
0
0
0
0
0
0
0
0
0
0
0
0
0
0
0
0
0
0
0
0
0
0
0
0
0
0
0
0
0
0
0
0
0
0
0
0
0
0
0
0
0
0
0
0
0
0
0
0
0
0
0
0
0
0
0
0
0
0
0
0
0
0
0
0
0
0
0
0
0
0
0
0
0
0
0
0
0
0
0
0
0
0
0
0
0
0
0
0
0
0
0
0
0
0
0
0
0
0
0
0
0
0
0
0
0
0
0
0
0
0
0
0
0
0
0
0
0
0
0
0
0
0
0
0
0
0
0
0
0
0
0
0
0
0
0
0
0
0
0
0
0
0
0
0
0
0
0
0
0
0
0
0
0
0
0
0
0
0
0
0
0
0
0
0
0
0
0
0
0
0
0
0
0
0
0
0
0
0
0
0
0
0
0
0
0
0
0
0
0
0
0
0
0
0
0
0
0
0
0
0
0
0
0
0
0
0
0
0
0
0
0
0
0
0
0
0
0
0
0
0
0
0
0
0
0
0
0
0
0
0
0
0
0
0
0
0
0
0
0
0
0
0
0
0
0
0
0
0
0
0
0
0
0
0
0
0
0
0
0
0
0
0
0
0
0
0
0
0
1
1
1
1
2
2
2
2
2
2
2
3
3
5
7
10
12
12
12
13
16
16
16
16
19
19
19
19
19
19
19
19
19
20
23
23
23
23
23
24
24
26
26
27
27
27
27
27
27
27
28
28
28
29
29
29
29
29
29
29
30
30
32
34
34
36
37
37
42
46
48
51
52
54
55
55
56
58
60
61
66
69
72
72
72
76
76
76
79
81
82
83
87
87
88
88
88
88
88
88
87
87
88
88
89
89
88
88
87
88
87
89
88
89
89
89
89
89
89
89
89
90
91
91
91
91
91
91
91
90
91
91
91
90
90
89
90
91
92
92
92
92
93
92
93
93
92
92
92
92
92
92
92
92
92
93
93
93
93
93
93
92
92
94
93
94
93
93
98
99
100
100
96
95
95
97
97
97
98
92
87
87
87
87
87
85
86
87
87
87
88
90
90
89
93
93
95
94
95
96
94
92
91
91
92
93
93
93
93
93
93
93
95
94
95
94
86
86
86
86
86
94
95
97
96
97
78
76
77
77
72
72
72
72
73
73
73
76
76
77
75
76
76
76
78
80
80
81
83
82
81
81
81
81
81
82
84
84
85
85
84
84
86
86
87
87
87
87
89
89
88
88
88
88
88
88
89
89
89
90
90
90
90
90
91
91
91
91
93
94
94
94
94
94
94
93
92
89
89
89
89
89
90
90
90
90
90
90
91
91
91
91
91
91
92
92
92
92
92
91
91
91
91
91
92
92
92
91
90
90
88
84
84
80
79
78
78
77
78
79
79
79
79
79
79
79
79
79
79
79
79
78
78
76
76
76
69
69
69
70
70
71
71
71
70
70
70
70
70
70
69
69
69
69
69
69
69
69
68
68
67
66
66
66
66
68
68
68
68
67
66
65
65
63
63
59
45
36
34
23
22
22
22
22
22
22
22
22
22
22
22
22
22
22
22
22
22
22
22
22
22
22
22
22
22
22
21
21
21
21
21
21
21
21
21
21
21
21
21
23
24
24
24
24
24
24
24
24
24
23
22
21
22
22
22
22
19
19
19
19
18
18
18
18
18
15
11
10
10
10
9
9
9
10
10
10
10
11
11
11
11
10
11
11
10
12
13
14
14
14
14
14
14
14
14
14
14
13
13
13
13
14
14
14
13
13
13
13
13
13
13
13
15
15
15
15
15
15
15
15
15
15
15
15
15
15
15
20
21
21
21
21
21
21
21
21
21
21
22
22
22
22
23
23
23
23
23
23
23
24
24
24
25
25
25
25
25
25
25
25
25
25
25
25
25
25
25
25
25
25
25
25
25
25
25
25
25
25
25
25
25
25
25
25
24
24
24
24
24
24
24
24
24
24
24
24
24
24
24
24
23
23
23
23
23
23
23
22
22
23
24
24
24
24
24
24
25
25
25
25
24
23
23
23
23
23
23
23
23
23
23
23
24
26
26
26
23
23
24
24
24
24
24
24
24
22
22
20
20
16
15
14
13
12
11
11
12
12
12
12
12
12
12
12
11
11
12
12
12
12
12
12
12
12
12
12
12
12
12
12
13
13
14
14
14
14
14
14
14
14
14
14
14
14
14
15
15
16
16
16
16
16
16
16
16
18
18
18
18
18
20
20
20
20
19
18
18
18
18
18
18
18
18
18
18
18
18
19
19
19
19
19
20
20
20
20
20
21
21
21
21
21
20
20
20
20
21
23
23
23
23
23
22
22
22
21
21
21
21
21
21
21
22
22
22
22
22
22
22
22
22
22
22
22
22
23
23
23
23
23
23
23
23
23
23
23
23
23
22
22
22
22
22
22
22
22
21
21
20
20
19
18
18
18
16
16
18
17
17
18
18
17
17
17
17
17
17
17
17
17
17
17
17
17
16
16
16
16
16
15
15
15
15
15
15
15
15
15
15
15
15
15
14
14
14
13
12
13
12
12
12
12
12
12
12
12
12
12
12
12
12
12
12
12
12
12
12
12
12
12
12
12
12
11
11
11
11
11
11
11
11
11
11
11
11
11
11
11
11
11
11
11
11
11
11
11
11
11
11
11
11
11
11
11
11
11
10
10
10
9
9
8
7
7
7
6
6
6
5
5
5
5
5
5
5
5
5
5
5
5
5
5
5
5
5
5
5
5
4
4
4
4
4
4
4
4
4
4
4
4
4
4
4
4
4
4
4
4
2
2
2
2
2
2
2
2
2
2
2
2
2
2
2
2
2
0
0
0
0
0
0
0
0
0
0
0
0
0
0
0
0
0
0
0
0
0
0
0
0
0
0
0
0
0
0
0
0
0
0
0
0
0
0
0
0
0
0
0
0
0
0
0
0
0
0
0
0
0
0
0
0
0
0
0
0
0
0
0
0
0
0
0
0
0
0
0
0
0
0
0
0
0
0
0
0
0
0
0
0
0
0
0
0
0
0
0
0
0
0
0
0
0
0
0
0
0
0
0
0
0
0
0
0
0
0
0
0
0
0
0
0
0
0
0
0
0
0
0
0
0
1
1
1
1
1
1
1
1
1
1
1
1
1
1
1
1
1
1
1
1
1
1
1
1
1
1
1
1
1
1
1
1
1
1
1
1
1
1
1
1
1
1
1
1
1
1
1
1
1
1
1
1
1
1
1
1
1
1
1
1
1
1
0
0
0
0
0
0
0
0
0
0
0
0
0
0
0
0
0
0
0
0
0
0
0
0
0
0
0
0
0
0
0
0
0
0
0
0
0
0
0
0
0
0
0
0
0
0
0
0
0
0
0
0
0
0
0
0
0
0
0
0
0
0
0
0
0
0
0
0
0
0
0
0
0
0
0
0
0
0
0
0
0
0
0
0
0
0
0
0
0
0
0
0
0
0
0
0
0
0
0
0
0
0
0
0
0
0
0
0
0
0
0
0
0
0
0
0
0
0
0
0
0
0
0
0
0
0
0
0
0
0
0
0
0
0
0
0
0
0
0
0
0
0
0
0
0
0
0
0
0
0
0
0
0
0
0
0
0
0
0
0
0
0
0
0
0
0
0
0
0
0
0
0
0
0
0
0
0
0
0
0
0
0
0
0
0
0
0
0
0
0
0
0
0
0
0
0
0
0
0
0
0
0
0
0
0
0
0
0
0
0
0
0
0
0
0
0
0
0
0
0
0
0
0
0
0
0
0
0
0
0
0
0
0
0
0
0
0
0
0
0
0
0
0
0
0
0
0
0
0
0
0
0
0
0
0
0
0
0
0
0
0
0
0
0
0
0
0
0
0
0
0
0
0
0
0
0
0
0
0
0
0
0
0
0
0
0
0
0
0
0
1
2
2
2
2
2
2
2
2
2
2
2
2
2
2
2
2
2
2
2
2
2
2
2
2
2
2
2
2
2
2
2
2
2
2
2
2
2
2
2
2
2
2
2
2
2
2
2
2
2
2
2
2
2
2
2
2
2
2
2
2
2
2
2
2
2
2
2
2
2
2
2
2
2
2
2
2
2
2
2
2
2
2
2
2
2
2
2
2
2
3
3
2
2
2
2
2
1
1
1
1
1
1
1
1
1
1
1
1
1
1
1
1
1
1
1
1
1
1
1
1
1
1
1
1
2
1
1
1
1
1
1
1
1
1
1
1
1
1
1
1
1
1
1
1
1
1
1
1
1
1
1
1
1
1
1
1
1
1
1
1
1
1
1
1
1
1
1
1
1
1
1
1
1
1
1
1
1
1
1
1
1
1
0
0
0
0
0
0
0
0
0
0
0
0
0
0
0
0
0
0
0
0
0
0
0
0
0
0
0
0
0
0
0
0
0
0
0
0
0
0
0
0
0
0
0
0
0
0
0
0
0
0
0
0
0
0
0
0
0
0
0
0
0
0
0
0
0
0
0
0
0
0
0
0
0
0
0
0
0
0
0
0
0
0
0
0
0
0
0
0
0
0
0
0
0
0
0
0
0
0
0
0
0
0
0
0
0
0
0
0
0
0
0
0
0
0
0
0
0
0
0
0
0
0
0
0
0
0
0
0
0
0
0
0
0
0
0
0
0
0
0
0
0
0
0
0
0
0
0
0
0
0
0
0
0
0
0
0
0
0
0
0
0
0
0
0
0
0
0
0
0
0
0
0
0
0
0
0
0
0
0
0
0
0
0
0
0
0
0
0
0
0
0
0
0
0
0
0
0
0
0
0
0
0
0
0
0
0
0
0
0
0
0
0
0
0
0
0
0
0
0
0
0
0
0
0
0
0
0
0
0
0
0
0
0
0
0
0
0
0
0
0
0
0
0
0
0
0
0
0
0
0
0
0
0
0
0
0
0
0
0
0
0
0
0
0
0
0
0
0
0
0
0
0
0
0
0
0
0
0
0
0
0
0
0
0
0
0
0
0
0
0
0
0
0
0
0
0
0
0
0
0
0
0
0
0
0
0
0
0
0
0
0
0
0
0
0
0
0
0
0
0
0
0
0
0
0
0
0
0
0
0
0
0
0
0
0
0
0
0
0
0
0
0
0
0
0
0
0
0
0
0
0
0
0
0
0
0
0
0
0
0
0
0
0
0
0
0
0
0
0
0
0
0
0
0
0
0
0
0
0
0
0
0
0
0
0
0
0
0
0
0
0
0
0
0
0
0
0
0
0
0
0
0
0
0
0
0
0
0
0
0
0
0
0
0
0
0
0
0
0
0
0
0
0
0
0
0
0
0
0
0
0
0
0
0
0
0
0
0
0
0
0
0
0
0
0
0
0
0
0
0
0
0
0
0
0
0
0
0
0
0
0
0
0
0
0
0
0
0
0
0
0
0
0
0
0
1
1
1
1
3
3
3
3
3
3
3
3
3
3
3
3
3
4
4
4
4
4
4
4
4
4
4
4
4
4
4
4
4
4
4
4
4
5
5
5
5
5
5
5
5
5
5
5
5
5
5
5
5
5
5
5
5
5
5
5
5
5
5
5
5
5
5
5
5
5
5
5
5
5
5
5
5
5
5
5
5
5
5
5
5
5
5
5
5
5
5
5
5
5
5
5
5
5
5
5
5
5
5
5
5
5
5
4
4
1
0
0
0
0
0
0
0
0
0
0
0
0
0
0
0
0
0
0
0
0
0
0
0
1
1
1
1
1
1
1
1
1
1
1
1
1
1
1
1
1
1
1
1
1
1
1
2
2
2
2
2
2
2
2
2
2
2
2
2
2
2
2
2
2
2
2
2
2
2
2
2
2
2
2
2
2
2
3
3
3
3
3
3
3
3
3
3
3
4
4
4
4
4
4
3
3
3
3
3
3
3
4
4
4
4
4
4
4
4
4
4
4
4
4
4
4
4
4
4
4
4
4
4
4
4
4
4
4
3
3
3
3
3
3
3
3
3
3
3
3
3
3
3
3
3
3
3
4
4
4
4
4
4
4
4
4
4
4
4
4
4
4
4
4
4
4
4
4
4
4
4
4
4
4
4
4
4
4
4
4
4
4
4
4
4
4
4
4
4
4
3
3
3
3
3
3
3
3
3
3
3
3
3
3
4
4
4
4
4
4
4
4
4
4
4
4
4
4
4
3
3
3
3
3
3
2
2
2
2
2
2
2
2
1
1
1
1
1
1
1
1
1
1
1
1
1
1
1
1
1
1
1
1
1
1
1
1
1
1
1
1
1
1
1
1
1
1
1
1
1
1
1
1
1
1
1
1
1
1
1
1
1
1
1
1
1
1
1
1
1
1
1
1
1
1
1
1
1
1
1
1
1
1
1
1
1
1
1
1
1
1
1
1
1
1
1
1
1
1
1
1
1
1
1
1
1
1
1
1
1
1
1
1
1
1
1
1
1
1
1
2
2
2
2
2
2
2
2
2
2
2
1
1
1
1
0
0
0
0
0
0
0
0
0
0
0
0
0
0
0
0
0
0
0
0
0
0
0
0
0
0
0
0
0
0
0
0
0
0
0
0
0
0
0
0
0
0
0
0
0
0
0
0
0
0
0
0
0
0
0
0
0
0
0
0
0
0
0
0
0
0
0
0
0
0
0
0
0
0
0
0
0
0
0
0
0
0
0
0
0
0
0
0
0
0
0
0
0
0
0
0
0
0
0
0
0
0
0
0
0
0
0
0
0
0
0
0
0
0
0
0
0
0
0
0
0
0
0
0
0
0
0
0
1
1
1
1
1
1
1
1
1
1
1
1
1
1
1
1
1
1
1
1
1
1
1
1
1
1
1
1
1
0
0
0
0
0
0
0
0
0
0
0
0
0
0
0
0
0
0
0
0
0
0
0
0
0
0
0
0
0
0
0
0
0
0
0
0
0
0
0
0
0
0
0
0
0
0
0
0
0
0
0
0
0
0
0
0
0
0
0
0
0
0
0
0
0
0
0
0
0
0
0
0
0
0
0
0
0
0
0
0
0
0
0
0
0
0
0
0
0
0
0
0
0
0
0
0
0
0
0
0
0
0
0
0
0
0
0
0
0
0
0
0
0
0
0
0
0
0
0
0
0
0
0
0
0
0
0
0
0
0
0
0
0
0
0
0
0
0
0
0
0
0
0
0
0
0
0
0
0
0
0
0
0
0
0
0
0
0
0
0
0
0
0
0
0
0
0
0
0
0
0
0
0
0
0
0
0
0
0
0
0
0
0
0
0
0
0
0
0
0
0
0
0
0
0
0
0
0
0
0
0
0
0
0
0
0
0
0
0
0
0
0
0
0
0
0
0
0
0
1
1
1
1
1
1
1
1
1
1
1
1
1
1
1
1
1
1
1
1
1
1
1
1
1
1
1
1
1
1
1
1
1
1
1
1
1
1
1
2
2
2
2
2
2
2
2
2
2
2
2
2
2
2
2
2
2
2
2
2
2
2
2
2
2
2
2
2
2
2
2
2
2
2
2
2
2
2
2
2
2
2
2
2
2
2
2
2
2
2
2
2
2
2
2
2
2
2
2
2
2
2
2
2
2
2
2
2
2
2
2
2
2
2
2
2
2
2
2
2
2
2
2
2
2
2
2
2
2
2
2
2
1
1
1
1
1
1
1
1
1
1
1
1
1
1
1
1
1
1
1
1
1
1
1
1
1
1
1
1
1
1
1
1
1
1
1
1
1
1
1
1
1
0
0
0
0
0
0
0
0
0
0
0
0
0
0
0
0
0
0
0
0
0
0
0
0
0
0
0
0
0
0
0
0
0
0
0
0
0
0
0
0
0
0
0
0
0
0
0
0
0
0
0
0
0
0
0
0
0
0
0
0
0
0
0
0
0
0
0
0
0
0
0
0
0
0
0
0
0
0
0
0
0
0
0
0
0
0
0
0
0
0
0
0
0
0
0
0
0
0
0
0
0
0
0
0
0
0
0
0
0
0
0
0
0
0
0
0
0
0
0
0
0
0
0
0
0
0
0
0
0
0
0
0
0
0
0
0
0
0
0
0
0
0
0
0
0
0
1
1
1
1
1
1
1
1
2
2
2
2
2
2
2
2
2
2
2
2
2
2
2
2
2
2
2
2
2
2
2
2
2
2
2
2
2
2
2
2
2
2
2
2
2
2
2
2
2
2
2
2
2
2
2
2
2
2
2
2
2
2
2
2
2
2
2
2
2
2
2
2
2
2
2
2
2
2
1
1
1
1
1
1
1
1
1
1
1
1
1
1
1
1
1
1
1
1
1
1
1
1
1
1
1
1
1
1
1
1
1
1
1
1
1
1
1
1
1
1
1
1
1
1
1
1
1
1
1
1
0
0
0
0
0
0
0
0
0
0
0
0
0
0
0
0
0
0
0
0
0
0
0
0
0
0
0
0
0
0
0
0
0
0
0
0
0
0
0
0
0
0
0
0
0
0
0
0
0
0
0
0
0
0
0
0
0
0
0
0
0
0
0
0
0
0
0
0
0
0
0
0
0
0
0
0
0
0
0
0
0
0
0
0
0
0
0
0
0
0
0
0
0
0
0
0
0
0
0
0
0
0
0
0
0
0
0
0
0
0
0
0
0
0
0
0
0
0
0
0
0
0
0
0
0
0
0
0
0
0
0
0
0
0
0
0
0
0
0
0
0
0
0
0
0
0
0
0
0
0
0
0
0
0
0
0
0
0
0
0
0
0
0
0
0
0
0
0
0
0
0
0
0
0
0
0
0
0
0
0
0
0
0
0
0
0
0
0
0
0
0
0
0
0
0
0
0
0
0
0
0
0
0
0
0
0
0
0
0
0
0
0
0
0
0
0
0
0
0
0
0
0
0
0
0
0
0
0
0
0
0
0
0
0
0
0
0
0
0
0
0
0
0
0
0
0
0
0
0
0
0
0
0
0
0
0
0
0
0
0
0
0
0
0
0
0
0
0
0
0
0
0
0
0
0
0
0
0
0
0
0
0
0
0
0
0
0
0
0
0
0
0
0
0
0
0
0
0
0
0
0
0
0
0
0
0
0
0
0
0
0
0
0
0
0
0
0
0
0
0
0
0
0
0
0
0
0
0
0
0
0
0
0
0
0
0
0
0
0
0
0
0
0
0
0
0
0
0
0
0
0
0
0
0
0
0
0
0
0
0
0
0
0
0
0
0
0
0
0
0
0
0
2
2
2
3
3
4
4
4
4
4
4
4
4
4
5
5
5
5
5
5
5
5
5
6
7
7
7
7
7
7
7
7
7
7
7
7
7
7
7
7
7
7
7
7
7
7
7
7
7
7
7
7
7
7
7
7
7
7
7
7
7
7
7
7
7
7
7
7
7
7
7
7
7
7
6
6
6
6
6
6
6
6
6
6
6
6
6
6
6
6
6
6
6
6
6
6
6
6
6
6
6
4
4
4
4
4
4
4
4
4
4
4
4
4
4
4
4
4
4
4
2
2
2
2
2
2
2
2
2
2
2
2
2
2
2
2
2
2
2
2
2
2
2
2
2
1
1
2
2
2
2
3
2
2
2
3
3
3
3
3
3
3
3
3
3
3
3
3
3
3
3
3
3
3
3
3
3
3
3
3
3
3
3
3
3
3
3
3
3
3
3
3
3
3
3
3
3
3
3
3
3
3
3
3
3
3
3
3
3
3
3
3
3
3
3
3
3
3
3
3
3
3
3
3
3
3
3
3
3
3
3
3
3
3
3
3
3
3
3
3
3
3
3
3
3
3
3
3
3
3
3
2
2
2
2
2
1
1
1
1
1
1
1
1
1
1
1
1
1
1
1
1
1
1
1
1
1
1
1
1
1
1
1
1
1
1
1
0
0
0
0
0
0
0
0
0
0
0
0
0
0
0
0
0
0
0
0
0
0
0
0
0
0
0
0
0
0
0
0
0
0
0
0
0
0
0
0
0
0
0
0
0
0
0
0
0
0
0
0
0
0
0
0
0
0
0
0
0
0
0
0
0
0
0
0
0
0
0
0
0
0
0
0
0
0
0
0
0
0
0
0
0
0
0
0
0
0
0
0
0
0
0
0
0
0
0
0
0
0
0
0
0
0
0
0
0
0
0
0
0
0
0
0
0
0
0
0
0
0
0
0
0
0
0
0
0
0
0
0
0
0
0
0
0
0
0
0
0
0
0
0
0
0
0
0
0
0
0
0
0
0
0
0
0
0
0
0
0
0
0
0
0
0
0
0
0
0
0
0
0
0
0
0
0
0
0
0
0
0
0
0
0
0
0
0
0
0
0
0
0
0
0
0
0
0
0
0
0
0
0
0
0
0
0
0
0
0
0
0
0
0
0
0
0
0
0
0
0
0
0
0
0
0
0
0
0
0
0
0
0
0
0
0
0
0
0
0
0
0
0
0
0
0
0
0
0
0
0
0
0
0
0
0
0
1
1
1
1
1
1
1
1
1
1
1
1
1
1
1
1
1
1
1
1
1
1
1
1
1
1
1
1
1
1
1
1
1
1
1
1
1
1
1
1
1
1
1
1
1
1
1
1
1
1
1
1
1
1
1
1
1
1
1
1
1
1
1
1
1
1
1
1
1
1
1
1
1
1
1
1
1
1
1
1
1
1
1
1
1
1
1
1
1
1
1
1
1
1
1
1
1
1
1
1
1
1
1
1
1
1
1
1
1
1
1
1
1
1
1
1
1
1
1
1
1
1
1
1
1
1
1
1
0
0
0
0
0
0
0
0
0
0
0
0
0
0
0
1
1
1
1
1
1
1
1
1
1
1
1
1
1
1
1
1
1
1
1
1
1
1
0
0
0
0
0
0
0
0
0
0
0
0
0
0
0
0
0
0
0
0
0
0
0
0
0
0
0
0
0
0
0
0
0
0
0
0
0
0
0
0
0
0
0
0
0
0
0
0
0
0
0
0
0
0
0
0
0
0
0
0
0
0
0
0
0
0
0
0
0
0
0
0
0
0
0
0
0
0
0
0
0
0
0
0
0
0
0
0
0
0
0
0
0
0
0
0
0
0
0
0
0
0
0
0
0
0
0
0
0
0
0
0
0
0
0
0
0
0
0
0
0
0
0
0
0
0
0
0
0
0
0
0
0
0
0
0
0
0
0
0
0
0
0
0
0
0
0
0
0
0
0
0
0
0
0
0
0
0
0
0
0
0
0
0
0
0
0
0
0
0
0
0
0
0
0
0
0
0
0
0
0
0
0
0
0
0
0
0
0
0
0
0
0
0
0
0
0
0
0
0
0
0
0
0
0
0
0
0
0
0
0
0
0
0
0
0
0
0
0
0
0
0
0
0
0
0
0
0
0
0
0
0
0
0
0
0
0
0
0
0
0
0
0
0
0
0
0
0
0
0
0
0
0
0
0
0
0
0
0
0
0
0
0
0
0
0
0
0
0
0
0
0
0
0
0
0
0
0
0
0
0
0
0
0
0
0
0
0
0
0
0
0
0
0
0
0
0
0
0
0
0
0
0
0
0
0
0
0
0
0
0
0
0
0
0
0
0
0
0
0
0
0
0
0
0
0
0
0
0
0
0
0
0
0
0
0
0
0
0
0
0
0
0
0
0
0
0
0
0
0
0
0
0
0
0
0
0
0
0
0
0
0
0
0
0
0
0
0
0
0
0
0
0
0
0
0
0
0
0
0
0
0
0
0
0
0
0
0
0
0
0
0
0
0
0
0
0
0
0
0
0
0
0
0
0
0
0
0
0
0
0
0
0
0
0
0
0
0
0
0
0
0
0
0
0
0
0
0
1
1
1
1
1
1
1
1
1
1
1
1
1
1
1
1
1
1
1
1
1
1
1
1
1
1
1
1
1
1
1
1
1
1
1
1
1
1
1
1
1
1
1
0
0
0
0
0
0
0
0
0
0
0
0
0
0
0
0
0
0
1
1
1
1
1
1
1
1
1
1
1
1
1
1
1
1
1
1
1
1
1
1
1
1
1
1
1
1
1
1
1
1
1
1
1
1
1
1
1
1
1
1
1
1
1
1
1
1
1
1
1
1
1
1
0
0
0
0
0
0
0
0
0
0
0
0
0
0
0
0
0
0
0
0
0
0
0
0
0
0
0
0
0
0
0
0
0
0
0
0
0
0
0
0
0
0
0
0
0
0
0
0
0
0
0
0
0
0
0
0
0
0
0
0
0
0
0
0
0
0
0
0
0
0
1
1
1
1
1
1
1
1
1
1
1
1
1
1
1
1
1
1
1
1
1
1
1
1
1
1
1
1
1
1
1
1
1
1
1
1
1
1
1
1
1
1
1
1
1
1
1
1
1
1
1
1
1
1
1
1
1
1
1
1
1
1
1
1
1
1
1
1
1
1
1
1
1
1
1
1
1
1
1
1
1
1
1
1
1
1
1
1
1
1
1
1
1
1
1
1
1
1
1
1
1
1
1
0
0
0
0
0
0
0
0
0
0
0
0
0
0
0
0
0
0
0
0
0
0
0
0
0
0
0
0
0
0
0
0
0
0
0
0
0
0
0
0
0
0
0
0
0
0
0
0
0
0
0
0
0
0
0
0
0
0
0
0
0
0
0
0
0
0
0
0
0
0
0
0
0
0
0
0
0
0
0
0
0
0
0
0
0
0
0
0
0
0
0
0
0
0
0
0
0
0
0
0
0
0
0
0
0
0
0
0
0
0
0
0
0
0
0
0
0
0
0
0
0
0
0
0
0
0
0
0
0
0
1
1
1
1
1
1
1
1
1
1
1
1
1
1
1
1
1
1
1
1
1
1
1
1
1
1
1
1
1
1
1
1
1
1
1
1
1
1
1
1
1
1
1
1
1
1
1
1
1
1
1
1
1
1
1
1
1
1
1
1
1
1
1
1
1
1
1
1
1
1
1
1
1
1
1
1
1
1
1
1
1
1
1
1
1
1
1
1
1
1
1
1
1
1
1
1
1
1
1
1
1
1
1
1
1
1
1
1
1
1
1
1
1
1
1
1
2
2
2
2
2
2
2
2
2
2
2
2
2
2
2
2
2
2
2
2
1
1
1
1
1
1
1
1
1
1
1
1
1
1
1
1
1
1
1
1
1
1
1
1
1
1
1
1
1
1
1
1
1
2
2
2
2
2
2
2
2
2
2
2
2
2
2
2
2
2
2
2
2
2
2
2
2
2
2
2
2
2
2
2
2
2
2
2
2
2
2
2
2
2
2
2
2
2
2
2
2
2
2
2
2
2
2
2
2
2
2
2
2
2
2
2
2
2
2
2
2
2
2
2
2
2
2
2
2
2
2
2
2
2
2
2
2
2
1
1
1
1
1
1
1
1
1
1
1
0
0
0
0
0
0
0
0
0
0
0
0
0
0
0
0
0
0
0
0
0
0
0
0
0
0
0
0
0
0
0
0
0
0
0
0
0
0
0
0
0
0
0
0
0
0
0
0
0
0
0
0
0
0
0
0
0
0
0
0
0
0
0
0
0
0
0
0
0
0
0
0
0
0
0
0
0
0
0
0
0
0
0
0
0
0
0
0
0
0
0
0
0
0
0
0
0
0
0
0
0
0
0
0
0
0
0
0
0
0
0
0
0
0
0
0
0
0
0
0
0
0
0
0
0
0
0
0
0
0
0
0
0
0
0
0
0
0
0
0
0
0
0
0
0
0
0
0
0
0
0
0
0
0
0
0
0
0
0
0
0
0
0
0
0
0
0
0
0
0
0
0
0
0
0
0
0
0
0
0
0
0
0
0
0
0
0
0
0
0
0
0
0
0
0
0
0
0
0
0
0
0
0
0
0
0
0
0
0
0
0
0
0
0
0
0
0
0
0
0
0
0
0
0
0
0
0
0
0
0
0
0
0
0
0
0
0
0
0
0
0
0
0
0
0
0
0
0
0
0
0
0
0
0
0
0
0
0
0
0
0
0
0
0
0
0
0
0
0
0
0
0
0
0
0
0
0
0
0
0
0
0
0
0
0
0
0
0
0
0
0
0
0
0
0
0
0
0
0
0
0
0
0
0
0
0
0
0
0
0
0
0
0
0
0
0
0
0
0
0
0
0
0
0
0
0
0
0
0
0
0
0
0
0
0
0
0
0
0
0
0
0
0
0
0
0
0
0
0
0
0
0
0
0
0
0
0
0
0
0
0
0
0
0
0
0
0
0
0
0
0
0
0
0
0
0
0
0
0
0
0
0
0
0
0
0
0
0
0
0
0
0
0
0
0
0
0
0
0
0
0
0
0
3
3
7
7
14
14
25
25
26
26
28
28
28
28
28
32
35
37
37
38
38
38
38
38
38
39
39
39
39
39
39
39
39
42
43
43
43
43
43
43
43
44
45
45
45
45
46
46
46
46
46
46
46
46
46
48
48
48
48
48
48
48
48
48
48
48
48
48
49
49
49
49
49
50
50
50
50
50
52
52
52
54
54
54
54
56
56
56
56
56
56
55
55
55
55
55
55
55
55
55
56
56
56
56
56
56
55
55
55
55
55
55
55
55
55
55
55
55
55
55
55
55
55
55
55
52
50
45
46
44
44
44
44
44
40
37
36
38
37
33
33
33
31
30
30
31
31
31
31
31
31
31
30
29
29
30
30
29
28
28
28
29
29
29
29
28
28
27
28
25
25
24
23
22
22
22
22
22
22
22
22
22
22
21
21
20
20
21
21
21
21
21
21
21
21
21
21
21
21
21
21
21
21
22
22
22
22
22
22
22
22
22
22
22
22
24
24
24
24
22
22
22
22
22
22
22
22
22
22
22
22
22
22
22
21
21
21
21
23
23
23
24
24
25
25
25
26
26
26
26
26
26
26
26
26
26
26
26
26
26
26
26
26
26
26
26
26
26
26
26
26
27
27
27
27
27
24
23
23
22
21
21
21
21
21
21
21
21
22
22
22
22
22
22
22
21
21
21
21
21
21
21
21
19
18
18
17
17
17
17
17
19
19
19
19
19
19
19
19
19
18
19
19
19
19
19
19
19
19
20
20
20
20
20
20
20
21
21
22
22
22
22
22
21
21
22
21
21
21
21
21
21
21
22
22
22
22
22
22
21
21
22
22
23
23
23
23
22
22
22
22
22
22
22
22
22
22
22
22
22
22
22
22
22
22
22
22
22
22
22
22
22
22
20
20
19
19
19
19
19
19
19
19
19
19
18
18
17
17
17
17
17
17
17
17
17
17
17
17
17
17
17
17
17
17
17
17
17
17
17
17
17
17
17
17
16
16
16
16
16
16
16
17
17
17
17
17
16
16
16
15
15
15
14
14
14
15
15
17
17
17
17
16
16
16
16
16
16
15
15
15
14
14
13
13
14
14
14
14
14
14
14
15
15
15
15
15
15
15
14
14
14
13
12
12
13
13
13
13
14
14
16
17
15
17
17
17
17
16
16
16
16
17
17
17
17
18
18
18
18
18
18
18
18
19
19
20
20
20
20
20
20
20
21
21
21
21
21
21
21
21
21
21
21
21
21
21
22
22
22
22
22
22
22
21
21
20
20
20
20
19
19
19
19
19
19
19
19
19
19
19
19
18
18
18
18
18
18
18
18
19
19
19
19
19
19
19
19
19
19
19
19
19
19
19
20
20
19
19
19
19
19
19
19
19
19
19
19
19
19
19
19
19
19
19
19
19
19
20
20
20
21
21
21
21
21
21
21
21
21
21
20
20
20
19
19
19
19
19
19
19
19
20
20
20
20
20
17
16
16
16
16
16
16
16
16
16
16
16
16
16
16
13
12
12
12
11
11
11
11
11
11
11
11
11
11
11
12
12
12
12
11
11
11
11
11
11
11
11
11
10
10
10
10
10
10
10
11
11
11
11
11
11
11
11
11
11
10
10
10
12
10
10
9
10
10
10
10
10
10
10
10
10
10
10
10
10
11
11
11
11
11
11
11
12
13
13
11
11
11
11
11
11
11
14
14
14
14
14
14
14
14
14
14
14
14
14
14
14
14
14
14
14
14
14
14
14
13
13
13
13
13
13
13
13
13
13
13
14
14
14
14
14
14
14
14
14
14
14
14
14
14
14
14
14
14
14
14
15
15
15
15
15
16
16
16
16
16
16
16
16
16
16
16
16
16
16
16
16
16
16
16
15
15
15
15
15
15
15
15
15
15
15
14
14
14
14
14
14
14
14
14
14
14
14
14
14
14
14
14
14
14
14
14
14
14
14
14
14
14
14
14
14
14
14
14
12
11
11
11
11
11
11
10
10
10
10
8
8
6
6
6
6
6
6
6
6
6
6
6
6
6
6
6
6
6
7
7
7
7
7
7
7
7
7
7
7
7
7
7
7
7
7
7
7
7
5
4
3
3
3
3
3
3
2
1
1
1
1
1
1
1
1
1
0
0
0
0
0
0
0
0
0
0
0
0
0
0
0
0
0
0
1
1
2
2
2
2
2
2
2
2
2
2
2
2
2
2
2
2
2
2
2
2
2
2
2
2
2
2
2
2
2
2
2
2
2
2
2
2
2
2
2
2
2
2
2
2
2
1
1
1
1
1
1
1
1
1
1
1
1
1
1
1
1
1
1
1
1
1
1
1
1
1
1
1
1
1
1
1
2
2
2
2
3
3
3
3
3
3
3
3
3
3
3
3
3
3
3
3
3
3
3
3
3
3
3
3
3
3
3
3
3
4
4
4
5
4
4
4
4
4
4
4
4
4
4
4
4
4
4
4
4
4
4
4
4
4
4
4
4
4
4
4
4
4
4
4
4
4
4
4
4
4
3
3
3
3
3
3
4
4
4
4
4
4
4
4
4
4
4
4
4
4
4
4
4
4
4
4
4
4
4
4
4
4
4
4
4
4
4
4
4
4
4
4
4
4
4
4
3
3
3
3
3
3
3
3
3
3
3
3
3
3
3
3
3
3
3
3
3
3
3
3
3
3
3
3
3
3
3
3
3
3
3
3
3
3
3
3
3
3
3
3
3
3
3
3
4
4
4
4
4
4
3
3
3
3
3
3
3
3
3
3
3
3
2
2
2
2
2
2
2
2
2
2
2
2
2
2
2
2
2
2
2
2
2
2
2
2
2
2
2
2
2
2
2
2
2
2
2
2
2
2
2
2
2
2
2
2
2
2
2
2
2
2
2
2
2
2
2
1
1
1
1
1
1
1
1
1
1
1
1
1
1
1
1
1
1
1
1
1
1
1
1
1
1
1
1
0
0
0
0
0
0
0
0
0
0
0
0
0
0
0
0
0
0
0
0
0
0
0
0
0
0
0
0
0
0
0
0
0
0
1
1
1
1
1
1
1
1
1
1
1
1
1
1
1
1
1
1
1
1
1
1
1
1
2
2
2
2
2
2
2
2
2
2
2
2
2
2
2
2
2
2
2
2
2
2
2
2
2
2
2
2
2
2
2
2
2
2
2
2
2
2
2
2
2
2
2
2
2
2
2
2
2
2
2
2
2
2
2
2
2
2
2
2
2
2
2
2
2
2
2
2
2
2
2
2
2
2
2
2
2
2
2
2
2
2
2
2
2
2
2
2
2
2
2
2
2
2
2
2
2
2
2
2
2
2
2
2
2
2
2
2
2
2
2
2
1
1
1
1
1
1
1
1
1
1
1
1
1
1
1
2
2
1
1
1
1
1
1
1
1
1
1
1
1
1
1
1
1
1
1
1
1
1
1
1
1
1
1
1
1
1
1
1
1
1
1
1
1
1
1
1
1
1
1
1
1
1
1
1
1
1
1
1
1
1
1
1
1
2
2
2
2
2
2
2
2
2
2
2
2
2
1
1
1
1
1
1
1
1
1
1
1
1
1
1
1
1
1
1
1
1
1
1
1
1
1
1
1
1
1
1
1
1
1
1
1
1
1
1
1
1
1
1
1
1
1
1
1
1
1
1
1
0
0
0
0
0
0
0
0
0
0
0
0
0
0
0
0
0
0
0
0
0
0
0
0
0
0
0
0
0
0
0
0
0
0
0
0
0
0
0
0
0
0
0
0
0
0
0
0
0
0
0
0
0
0
0
0
0
0
0
0
0
0
0
0
0
0
0
0
0
0
0
0
0
0
0
0
0
0
0
0
0
0
0
0
0
0
0
0
0
0
0
0
0
0
0
0
0
0
0
0
0
0
0
0
0
0
0
0
0
0
0
0
0
0
0
0
0
0
0
0
0
0
0
0
0
0
0
0
0
0
0
0
0
0
0
0
0
1
1
1
1
1
1
1
1
1
1
1
1
1
1
1
1
1
1
1
1
1
1
1
1
1
1
1
1
1
1
1
1
1
1
1
1
1
1
1
1
1
1
1
1
1
1
1
1
1
1
1
0
0
0
0
0
0
0
0
0
0
0
0
0
0
0
0
0
0
0
0
0
1
1
1
1
1
1
1
1
1
1
1
1
1
1
1
1
1
1
1
1
1
1
1
1
1
1
1
1
2
2
2
2
2
2
2
2
3
3
3
3
3
3
3
3
3
3
3
3
3
3
3
2
2
2
2
2
2
2
2
2
2
2
2
2
2
2
2
2
2
2
2
2
2
2
2
2
2
2
2
2
2
2
2
2
2
2
2
2
2
2
2
2
3
3
3
3
13
13
13
13
14
15
15
15
16
16
16
17
18
18
18
20
22
22
22
23
23
23
23
23
23
23
25
25
24
24
23
23
23
23
23
23
23
23
23
23
23
23
22
22
22
23
23
24
25
25
25
25
25
25
25
25
25
25
25
25
25
25
25
25
25
25
25
25
25
25
26
26
26
27
27
27
27
27
27
27
27
27
27
27
27
27
27
27
27
27
27
27
27
27
27
27
26
26
26
27
27
27
27
27
27
27
27
27
27
28
28
28
28
28
28
28
28
28
28
28
28
28
28
28
28
28
28
28
27
27
27
27
27
27
27
26
26
26
26
28
28
28
28
28
28
27
28
28
28
28
29
30
32
32
33
28
28
19
19
19
19
18
18
18
18
20
21
21
21
21
21
22
22
22
22
22
24
24
24
23
23
24
23
23
23
23
23
23
23
23
23
24
24
24
25
25
25
25
25
25
25
24
24
24
24
24
24
24
26
26
27
27
27
27
27
28
28
28
28
28
28
29
29
29
29
29
31
31
31
31
31
32
32
32
33
33
34
34
34
34
34
35
35
35
35
35
35
36
37
37
36
36
36
36
36
36
36
36
35
35
35
35
36
35
36
36
36
38
38
39
39
39
39
40
40
40
40
40
40
40
40
40
40
39
39
41
41
42
42
42
42
42
42
42
44
44
44
44
44
45
45
45
44
44
44
44
44
44
44
44
44
44
45
45
45
45
45
45
45
45
45
45
46
46
46
46
46
46
46
45
45
44
44
44
42
42
41
38
38
34
34
35
34
34
34
34
34
34
35
35
36
36
35
35
34
34
34
34
34
34
34
35
33
33
32
32
32
32
32
32
32
32
32
32
32
33
33
32
32
32
32
32
33
37
37
36
36
35
35
35
35
35
35
35
34
34
34
34
34
35
35
35
35
34
34
34
34
34
32
32
31
30
30
33
32
29
28
26
26
25
26
25
25
25
25
25
25
25
25
25
25
25
25
25
25
25
23
24
24
24
22
21
21
22
22
22
22
22
23
23
24
25
25
25
25
24
24
24
24
24
24
24
24
24
25
25
25
24
24
24
24
25
25
25
25
25
25
24
24
25
24
24
24
23
23
23
23
23
24
24
24
24
24
24
22
22
22
22
24
24
24
25
25
25
23
23
23
23
24
24
25
25
23
23
23
23
23
23
23
23
23
23
23
23
23
25
25
26
26
26
25
25
25
23
23
23
23
23
23
23
23
23
23
23
23
23
23
23
23
23
23
23
23
24
25
25
25
24
24
25
24
24
24
24
24
25
27
27
27
27
27
27
27
26
26
26
26
26
27
27
28
28
28
28
28
28
28
29
29
30
30
29
29
29
29
29
28
28
27
27
25
25
24
24
24
25
25
25
25
25
25
23
23
22
21
21
21
21
21
21
21
21
21
21
21
20
20
20
20
20
20
20
20
20
20
19
19
19
20
20
20
20
20
20
21
21
22
22
22
22
23
23
24
24
24
24
25
25
26
27
27
27
27
27
27
27
28
28
28
28
28
28
28
28
28
28
28
28
28
29
29
29
30
29
29
29
29
29
29
29
28
28
27
27
27
27
27
24
24
24
22
22
22
22
22
20
20
20
21
21
21
21
21
21
21
21
21
21
21
21
21
21
21
21
21
21
21
21
22
22
22
22
22
22
22
22
22
22
22
22
23
23
23
23
23
23
23
23
23
21
20
21
17
17
17
17
16
16
15
15
15
15
15
13
13
13
13
14
14
14
13
13
13
13
12
12
12
12
12
12
12
12
12
12
12
12
12
12
12
12
13
13
13
13
14
14
14
14
15
15
15
15
15
15
17
18
20
20
21
22
22
22
22
22
21
21
21
22
23
23
23
23
22
22
22
22
22
22
22
22
22
22
23
23
23
23
23
23
24
23
23
23
21
21
21
21
21
21
23
23
25
25
25
25
25
24
24
25
24
24
24
24
24
24
24
25
25
25
25
25
25
25
25
25
25
25
25
25
25
25
25
25
25
25
25
25
25
25
25
25
25
25
25
25
25
25
25
25
25
25
25
25
25
25
25
25
25
25
25
25
25
25
25
25
25
25
25
25
25
25
25
25
25
25
25
26
26
26
25
25
25
24
23
23
23
22
22
22
22
22
22
22
20
20
20
20
20
20
20
20
20
20
20
20
18
18
17
15
13
13
11
10
10
10
10
10
10
10
10
10
9
7
7
7
7
7
7
7
7
7
6
6
7
7
7
7
7
8
8
8
8
8
8
9
10
11
10
10
11
11
11
11
11
11
11
11
11
11
11
11
11
11
11
11
11
11
11
11
11
11
11
11
11
11
11
11
11
11
11
11
11
11
11
11
11
11
11
11
11
11
11
11
11
11
11
11
11
11
11
11
10
10
10
10
10
10
10
11
11
11
11
11
11
11
11
11
11
11
11
11
11
11
11
11
11
11
11
11
11
11
11
11
11
11
11
11
10
10
10
10
10
10
10
7
7
6
6
6
6
5
5
5
4
3
2
2
2
2
1
1
1
1
1
1
1
1
1
1
1
1
1
1
1
1
1
1
1
1
1
1
1
1
1
1
1
1
1
1
1
1
1
1
1
1
1
1
1
1
1
1
1
1
1
1
1
1
1
1
1
1
1
1
1
1
1
1
1
1
1
1
1
1
1
1
1
1
1
0
0
0
0
0
0
0
0
0
0
0
0
0
0
0
0
0
0
0
0
0
0
0
0
0
0
0
0
0
0
0
0
0
0
0
0
0
0
0
0
0
0
0
0
0
0
0
0
0
0
0
0
0
0
0
0
0
0
0
0
0
0
0
0
0
0
0
0
0
0
0
0
0
0
0
0
0
0
0
0
0
0
1
1
1
1
1
1
1
1
1
1
1
1
1
1
1
1
1
1
1
1
1
1
1
1
1
1
1
1
1
1
1
1
1
1
1
1
1
1
1
1
1
1
1
1
1
1
1
1
1
1
1
1
1
1
1
1
1
1
1
1
1
1
1
1
1
1
1
1
1
1
1
1
1
1
1
1
1
1
1
1
1
1
1
1
1
1
1
1
1
1
1
1
1
1
1
1
1
1
1
1
1
1
1
1
1
1
1
1
1
1
1
1
1
1
1
1
1
1
1
2
2
2
2
2
2
2
2
2
2
2
3
3
3
3
3
3
3
3
3
3
3
3
3
3
3
3
3
3
3
3
3
3
3
3
3
3
3
3
3
3
3
3
3
3
3
2
2
2
2
2
2
2
2
2
2
2
2
2
2
2
2
2
2
2
2
2
2
1
1
1
1
1
1
1
1
1
1
1
1
1
1
1
1
1
1
1
1
1
1
1
1
1
1
1
1
1
1
1
1
1
1
1
1
1
1
1
1
1
1
1
1
1
1
1
1
1
1
0
0
0
0
0
0
0
0
0
0
0
0
0
0
0
0
0
0
0
0
0
0
0
0
0
0
0
0
0
0
0
0
0
0
0
0
0
0
0
0
0
0
0
0
0
0
0
0
0
0
0
0
0
0
0
0
0
0
0
0
0
0
0
0
0
0
0
0
0
0
0
0
0
0
0
0
0
0
0
0
0
0
0
0
0
0
0
0
0
0
0
0
0
0
0
0
0
0
0
0
0
0
0
0
0
0
0
0
0
0
0
0
0
0
0
0
0
0
0
0
0
0
0
0
0
0
0
0
0
0
0
0
0
0
0
0
0
0
0
0
0
0
0
0
0
0
0
0
0
0
0
0
0
0
0
0
0
0
0
0
0
0
0
0
0
0
0
0
0
0
0
0
0
0
0
0
1
1
1
1
1
1
1
1
1
1
2
2
2
2
2
2
2
2
3
3
3
3
3
3
3
3
3
3
3
3
3
3
3
3
3
3
3
3
3
3
3
3
3
3
3
3
3
3
3
3
3
3
3
3
3
3
3
3
3
3
3
3
3
3
3
3
3
3
3
3
3
3
3
3
3
3
3
3
3
3
3
3
3
3
3
3
3
3
3
3
3
3
3
3
3
3
3
3
3
3
3
3
3
3
3
3
4
4
4
4
4
4
4
4
4
4
4
4
4
4
4
4
4
4
4
4
4
3
3
3
2
2
2
2
3
3
3
3
3
3
2
2
2
2
2
2
2
2
2
2
2
2
2
2
2
2
2
2
2
2
2
2
2
2
1
1
1
1
1
1
1
1
1
1
1
1
1
1
1
1
1
1
1
1
1
1
1
1
1
1
1
1
1
1
1
1
1
1
1
1
1
1
1
1
1
1
1
1
1
1
1
1
1
1
1
1
1
1
1
1
1
1
1
1
1
1
1
2
2
2
2
2
2
2
3
3
3
3
3
3
3
3
3
3
3
3
3
3
3
3
3
3
3
3
2
2
2
2
2
2
1
1
1
1
1
1
1
1
1
1
1
1
1
1
1
1
1
1
1
1
1
1
1
1
1
1
1
1
1
1
1
1
1
1
1
1
1
1
1
1
1
1
1
1
1
1
1
1
1
1
1
1
1
1
1
1
1
1
1
1
1
1
1
1
1
1
1
1
1
1
1
1
1
1
1
2
2
2
2
2
2
2
2
2
2
2
2
2
2
1
1
1
1
1
1
1
1
1
1
1
1
1
1
1
1
1
1
1
1
1
1
1
1
1
1
1
1
1
1
1
1
1
1
1
1
1
1
0
0
0
0
0
0
0
0
0
0
0
0
0
0
0
0
0
0
0
0
0
0
0
0
0
0
0
0
0
0
0
0
0
0
0
0
0
0
0
0
0
0
0
1
1
1
1
1
1
1
1
1
1
1
1
1
1
1
1
1
1
1
1
1
1
1
1
2
2
2
1
1
1
1
1
1
1
1
1
1
1
1
1
1
1
1
1
1
1
1
1
1
1
1
1
1
1
1
1
1
1
1
1
1
1
1
1
1
1
1
1
1
1
1
1
1
1
1
1
1
1
1
1
1
1
1
1
1
1
1
1
1
1
1
1
1
1
0
0
0
0
0
0
0
0
0
0
0
0
0
0
0
0
0
0
0
0
0
0
0
0
0
0
0
0
0
0
0
0
0
0
0
0
0
0
0
0
0
0
0
0
0
0
0
0
0
0
0
0
0
0
0
0
0
0
0
0
0
0
0
0
0
0
0
0
0
0
0
0
0
0
0
0
0
0
0
0
0
0
0
0
0
0
0
0
0
0
0
0
0
0
0
0
0
0
0
0
0
0
0
0
0
0
0
0
0
0
0
0
0
0
0
0
0
0
0
0
0
0
0
0
0
0
0
0
0
0
0
0
0
0
0
0
0
0
0
0
0
0
0
0
0
0
0
0
0
0
0
0
0
0
0
0
0
0
0
0
0
0
0
0
0
0
0
0
0
0
0
0
0
0
0
0
0
0
0
0
0
0
0
0
0
0
0
0
0
0
0
0
0
0
0
0
0
0
0
0
0
0
0
0
0
0
0
0
0
0
0
0
0
0
0
0
0
0
0
0
0
0
0
0
0
0
0
0
0
0
0
0
0
0
0
0
0
0
0
0
0
0
0
0
0
0
0
0
0
0
0
0
0
0
0
0
0
0
0
0
0
0
0
0
0
0
0
0
0
0
0
0
0
0
0
0
0
0
0
0
0
0
0
0
0
0
0
0
0
0
0
0
0
0
0
0
0
0
0
0
0
0
0
0
0
0
0
0
0
0
0
0
0
0
0
0
0
0
0
0
0
0
0
0
0
0
0
0
0
0
0
0
0
0
0
0
0
0
0
0
0
0
0
0
0
0
0
0
0
0
0
0
0
0
0
0
0
0
0
0
0
0
0
0
0
0
0
0
0
0
0
0
0
0
0
0
0
0
0
0
0
0
0
0
0
0
0
0
0
0
0
0
0
0
0
0
0
0
0
0
0
0
0
0
0
0
0
0
0
0
0
0
0
0
0
0
0
0
0
0
0
0
0
0
0
0
0
0
0
0
0
0
0
0
0
0
0
0
0
0
0
0
0
0
0
0
0
0
0
0
0
0
0
0
0
0
0
0
0
0
0
0
0
0
0
0
0
0
0
0
0
0
0
0
0
0
0
0
0
0
0
0
0
0
0
0
0
0
0
0
0
0
0
0
0
0
0
0
0
0
0
0
0
0
0
0
0
0
0
0
0
0
0
0
0
0
0
0
0
0
0
0
0
0
0
0
0
0
0
0
0
0
0
0
0
0
0
0
0
0
0
0
0
0
0
0
0
0
0
0
0
0
0
0
0
0
0
0
0
0
0
0
0
0
0
0
0
0
0
0
0
0
0
0
0
0
0
0
0
0
0
0
0
0
0
0
0
0
0
0
0
1
1
1
1
1
1
1
1
1
1
1
1
1
1
1
1
1
1
1
1
1
1
1
1
1
1
1
1
1
0
0
0
0
0
0
0
0
0
0
0
0
0
0
0
0
0
0
0
0
0
0
0
1
1
1
1
1
1
1
1
1
1
1
1
1
1
1
1
1
1
1
1
1
1
1
1
1
1
1
1
1
1
1
1
1
1
1
1
1
1
1
1
1
1
1
1
1
1
1
1
1
1
1
1
1
1
1
1
1
1
1
1
1
1
1
1
1
1
1
1
1
1
1
1
1
1
1
1
1
1
1
1
1
1
1
0
0
0
0
0
0
0
0
0
0
0
0
0
0
0
0
0
0
0
0
0
0
0
0
0
0
0
0
0
0
0
0
0
0
0
0
0
0
0
0
0
0
0
0
0
0
0
0
0
0
0
0
0
0
0
0
0
0
0
0
0
0
0
0
0
0
0
0
0
0
0
0
0
0
0
0
0
0
0
0
0
0
0
0
0
0
0
0
0
0
0
0
0
0
0
0
0
0
0
0
0
0
0
0
0
0
0
0
0
0
0
0
0
0
0
0
0
0
0
0
0
0
0
0
0
0
0
0
0
0
0
0
0
0
0
0
0
0
0
0
0
0
0
0
0
0
0
0
0
0
0
0
0
0
0
0
0
0
0
0
0
0
0
0
0
0
0
0
0
0
0
0
0
0
0
0
0
0
0
0
0
0
0
0
0
0
0
0
0
0
0
0
0
0
0
0
0
0
0
0
0
0
0
0
0
0
0
0
0
0
0
0
0
0
0
0
0
0
0
0
0
0
0
0
0
0
0
0
0
0
0
0
0
0
0
0
0
0
0
0
0
0
0
0
0
0
0
0
0
0
0
0
0
0
0
0
0
0
0
0
0
0
0
0
0
0
0
0
0
0
0
0
0
0
0
0
0
0
0
0
0
0
0
0
0
0
0
0
0
0
0
0
0
0
0
0
0
0
0
0
0
0
0
0
0
0
0
0
0
0
0
0
0
0
0
0
0
0
0
0
0
0
0
0
0
0
0
0
0
0
0
0
0
0
0
0
0
0
0
0
0
0
0
0
0
0
0
0
0
0
0
0
0
0
0
0
0
0
0
0
0
0
0
0
0
0
0
0
0
0
0
0
0
0
0
0
0
0
0
0
0
0
0
0
0
0
0
0
0
0
0
0
0
0
0
0
0
0
0
0
0
0
0
0
0
0
0
0
0
0
0
0
0
0
0
0
0
0
0
0
0
0
0
0
0
0
0
0
0
0
0
0
0
0
0
0
0
0
0
0
0
0
0
0
0
0
0
0
0
0
0
0
0
0
0
0
0
0
0
0
0
0
0
0
0
0
0
0
0
0
0
0
0
0
0
0
0
0
0
0
0
0
0
0
0
0
0
0
0
0
0
0
0
0
0
0
0
0
0
0
0
0
0
0
0
0
0
0
0
0
0
0
0
0
0
0
0
0
0
0
0
0
0
0
0
0
0
0
0
0
0
0
0
0
0
0
0
0
0
0
0
0
0
0
0
0
0
0
0
0
0
0
0
0
0
0
0
0
0
0
0
0
0
0
0
0
0
0
0
0
0
0
0
0
0
0
0
0
0
0
0
0
0
0
0
0
0
0
0
0
0
0
0
0
0
0
0
0
0
0
0
0
0
0
1
1
1
1
1
1
1
1
1
1
1
1
1
3
3
3
3
3
3
3
3
3
3
3
3
3
3
3
3
3
3
3
3
3
3
3
3
3
3
3
3
3
3
3
3
3
3
3
3
3
3
3
3
3
3
3
3
3
3
3
3
3
3
3
3
3
3
3
3
3
3
3
3
3
3
3
3
3
3
3
3
3
3
3
3
2
2
2
2
2
2
1
1
1
1
1
1
1
1
1
1
1
1
1
1
1
1
1
1
1
1
1
1
1
1
1
1
1
1
1
1
1
1
0
0
0
0
0
0
0
0
0
0
0
0
0
0
0
0
0
0
0
0
0
0
0
0
0
0
0
0
0
0
0
0
0
0
0
0
0
0
0
0
0
0
0
0
0
0
0
0
0
0
0
0
0
0
0
0
0
0
0
0
0
0
0
0
0
0
0
0
0
0
0
0
0
0
0
0
0
0
0
0
0
0
0
0
0
0
0
0
0
0
0
0
0
0
0
0
0
0
0
0
0
0
0
0
0
0
0
0
0
0
0
0
0
0
0
0
0
0
0
0
0
0
0
0
0
0
0
0
0
0
0
0
0
0
0
0
0
0
0
0
0
0
0
0
0
0
0
0
0
0
0
0
0
0
0
0
0
0
0
0
0
0
0
0
0
0
0
0
0
0
0
0
0
0
0
0
0
0
0
0
0
0
0
0
0
0
0
0
0
0
0
0
0
0
0
0
0
0
0
0
0
0
0
0
0
1
1
2
2
2
2
2
2
2
2
2
2
2
2
2
2
2
2
2
2
2
2
2
2
2
2
2
2
2
2
2
2
2
2
2
2
2
2
2
2
2
2
2
2
2
2
2
2
2
2
2
2
2
2
2
2
2
2
2
2
2
2
2
2
2
2
2
2
2
2
2
2
2
2
2
2
2
2
2
2
2
2
2
2
2
2
2
2
2
2
2
2
2
2
2
2
2
2
2
2
2
2
2
2
2
2
2
2
2
2
2
2
2
2
2
2
2
2
2
2
2
2
2
2
2
2
2
2
2
2
2
2
2
2
2
2
2
2
2
2
2
2
2
2
2
2
2
1
1
1
1
0
0
0
0
0
0
0
0
0
0
0
0
0
0
0
0
0
0
0
0
0
0
0
0
0
0
0
0
0
0
0
0
0
0
0
0
1
1
1
1
1
1
1
1
1
1
1
1
1
1
1
1
1
1
1
1
1
1
1
1
1
1
1
1
1
1
1
1
1
1
1
1
1
1
1
1
1
1
1
1
1
1
1
1
1
1
1
1
1
1
1
1
1
2
2
2
2
2
2
2
2
2
2
2
2
2
2
2
2
2
2
2
2
2
2
2
2
2
2
2
2
2
2
2
1
1
1
1
1
1
1
1
1
1
1
1
1
1
1
1
1
1
1
1
1
1
1
1
1
1
1
1
1
2
2
2
2
2
1
1
1
1
1
1
1
1
1
1
1
1
1
1
1
1
1
1
1
1
1
1
1
1
1
1
1
1
1
1
1
1
1
1
1
1
1
1
1
1
1
1
1
1
1
1
1
1
1
1
1
1
1
1
1
1
1
1
1
1
1
1
1
1
1
0
0
0
0
0
0
0
0
0
0
0
0
0
0
0
0
0
0
0
0
0
0
0
0
0
0
0
0
0
0
0
0
0
0
0
0
0
0
0
0
0
0
0
0
0
0
0
0
0
0
0
0
0
0
0
0
0
0
0
0
0
0
0
0
0
0
0
0
0
0
0
0
0
0
0
0
0
0
0
0
0
0
0
0
0
0
0
0
0
0
0
0
0
0
0
0
0
0
0
0
0
0
0
0
0
0
0
0
0
0
0
0
0
0
0
0
0
0
0
0
0
0
0
0
0
0
0
0
0
0
0
0
0
0
0
0
0
0
0
0
0
0
0
1
1
1
1
1
1
1
1
1
1
1
1
1
1
1
1
1
1
1
1
1
1
1
1
1
1
1
1
1
1
1
1
1
1
1
1
1
1
1
1
1
1
1
1
1
1
1
1
1
1
1
1
1
1
1
1
1
1
1
1
1
1
1
1
1
1
1
1
1
1
1
1
1
1
1
1
1
1
1
1
1
1
1
1
1
1
1
1
1
1
1
1
2
2
2
2
2
2
2
2
2
2
2
2
2
2
3
3
3
2
2
2
2
2
2
2
2
2
2
2
2
2
2
2
2
2
2
2
2
2
2
2
2
2
2
2
2
2
2
2
2
2
2
2
2
3
3
3
3
3
3
3
3
3
3
3
3
3
3
3
3
3
3
4
4
4
4
4
4
4
4
4
3
3
3
3
3
3
3
3
3
3
3
3
3
3
3
3
3
3
3
4
4
4
4
4
4
4
4
4
4
4
4
4
4
4
4
4
4
4
4
4
4
4
4
4
4
4
4
4
4
4
4
4
4
4
4
4
4
4
4
4
4
4
4
4
4
4
4
4
4
4
4
4
4
4
4
4
3
3
3
3
3
3
4
4
5
5
5
5
5
5
5
5
5
5
5
5
5
5
5
5
5
5
6
6
6
6
5
5
5
5
5
5
5
5
5
5
5
6
6
6
6
6
6
6
6
6
6
5
5
5
5
5
5
5
5
5
5
5
5
5
5
5
5
5
5
5
5
5
5
5
5
5
5
5
5
5
5
5
5
5
5
5
5
5
5
5
5
5
5
5
5
5
5
5
5
5
5
5
5
5
5
5
5
4
4
4
4
4
4
4
4
4
4
4
4
4
4
3
3
3
2
2
2
2
2
2
2
2
2
2
2
1
1
1
1
1
1
1
1
1
1
1
1
1
1
1
1
1
1
1
1
1
1
1
1
1
1
1
2
2
2
2
2
2
2
2
2
2
2
2
2
2
2
2
2
2
2
2
1
1
1
1
1
1
2
2
2
2
2
2
2
2
2
2
2
2
2
2
2
2
2
2
2
2
2
2
2
2
2
2
2
2
2
2
2
2
2
2
2
3
3
3
3
3
3
3
3
3
3
3
3
3
3
3
3
3
3
3
3
3
3
3
3
3
3
3
3
3
3
3
3
3
3
3
3
3
3
3
2
2
2
2
2
2
2
2
2
2
2
2
2
2
2
2
2
2
2
2
2
2
2
2
2
2
1
1
1
1
1
1
1
1
1
1
1
1
1
1
1
1
1
1
1
1
1
1
1
1
1
1
1
1
1
1
1
1
1
0
1
2
2
2
2
2
2
2
2
2
2
2
2
2
2
2
2
2
2
2
2
2
2
2
2
3
3
3
2
2
2
2
2
2
2
2
2
2
2
2
2
2
2
2
2
2
2
2
2
2
2
2
2
2
2
2
2
2
2
2
2
2
2
2
2
2
2
3
3
3
3
3
3
3
3
3
3
3
3
3
3
3
3
3
3
3
3
3
3
3
3
3
3
3
3
3
3
3
3
3
3
3
3
3
3
3
3
3
3
3
3
3
3
3
3
3
3
3
3
3
3
3
3
3
3
3
3
3
3
3
3
3
3
3
3
3
3
3
3
3
3
3
3
3
3
3
3
3
3
3
3
3
3
3
3
3
2
2
2
2
2
2
2
2
2
2
2
2
2
2
2
2
2
2
2
2
1
1
1
1
1
0
1
1
1
1
1
1
1
1
1
1
1
1
1
0
0
0
0
0
0
0
0
0
0
0
0
0
0
0
0
0
0
0
0
0
0
0
0
0
0
0
0
0
0
0
0
0
0
0
0
0
0
0
0
0
0
0
0
0
0
0
0
0
0
0
0
0
0
0
0
0
0
0
0
0
0
0
0
0
0
0
0
0
0
0
0
0
0
0
0
0
0
0
0
0
0
0
0
0
0
0
0
0
0
0
0
0
0
0
0
0
0
0
0
0
0
0
0
0
0
0
0
0
0
0
0
0
0
0
0
0
0
0
0
0
0
0
0
0
0
0
0
0
0
0
0
0
0
0
0
0
0
0
0
0
0
0
0
0
0
0
0
0
0
0
0
0
0
0
0
0
0
0
0
0
0
0
0
0
0
0
0
0
0
0
0
0
0
0
0
0
0
0
0
0
0
0
0
0
0
0
0
0
0
0
0
0
0
0
0
0
0
0
0
0
0
0
0
0
0
0
0
0
0
0
0
0
0
0
0
0
0
0
0
0
0
0
0
0
0
0
0
0
0
0
0
0
0
0
0
0
0
0
0
0
0
0
0
0
0
0
0
0
0
0
0
0
0
0
0
0
0
0
0
0
0
0
0
0
0
0
0
0
0
0
0
0
0
0
0
0
0
0
0
0
0
0
0
0
0
0
0
0
0
0
0
0
0
0
0
0
0
0
0
0
0
0
0
0
0
0
0
0
0
0
0
0
0
0
0
0
0
0
0
0
0
0
0
0
0
0
0
0
0
0
0
0
0
0
0
0
0
0
0
0
0
0
0
0
0
0
0
0
0
0
0
0
0
0
0
0
0
0
0
0
0
0
0
0
0
0
0
0
0
0
0
0
0
0
0
0
0
0
0
0
0
0
0
0
0
0
0
0
0
0
0
0
0
0
0
0
0
0
0
0
0
0
0
0
0
0
0
0
0
0
0
0
0
0
0
0
0
0
0
0
0
0
0
0
0
0
0
0
0
0
0
0
0
0
0
0
0
0
0
0
0
0
0
0
0
0
0
0
0
0
0
0
0
0
0
0
0
0
0
0
0
0
0
0
0
0
0
0
0
0
0
0
0
0
0
0
0
0
0
0
0
0
0
0
0
0
0
0
0
0
0
0
0
0
0
0
0
0
0
0
0
0
0
0
1
1
1
1
1
1
1
1
1
1
0
0
0
0
0
0
0
0
0
0
0
0
0
0
0
0
0
0
0
0
0
0
0
0
0
0
0
0
0
0
0
0
0
0
0
0
0
0
0
0
0
0
0
0
0
0
0
0
0
0
0
0
0
0
0
0
0
0
0
0
0
0
0
0
0
0
0
0
0
0
0
0
0
0
0
0
0
0
0
0
0
0
0
0
0
0
0
0
0
0
0
0
0
0
0
0
0
0
0
0
0
0
0
0
0
0
0
0
0
0
0
0
0
0
0
0
0
0
0
1
1
1
1
1
1
1
1
1
1
1
1
1
1
1
1
1
1
1
1
1
1
1
1
1
1
1
1
1
1
1
1
1
1
1
1
1
1
1
1
1
1
1
1
1
1
1
1
1
1
1
1
1
1
1
1
1
1
1
1
1
1
1
1
1
1
1
1
1
1
1
1
1
1
1
1
1
1
1
1
1
1
1
1
1
1
1
1
1
1
1
1
1
1
1
1
1
1
1
1
1
1
1
1
1
1
1
1
0
0
0
0
0
0
0
0
0
0
0
0
0
0
0
0
0
0
0
0
0
0
0
0
0
0
0
0
0
0
0
0
0
0
0
0
0
0
0
0
0
0
0
0
0
0
0
0
0
0
0
0
0
0
0
0
0
0
0
0
0
0
0
0
0
0
0
0
0
0
0
0
0
0
0
0
0
0
0
0
0
0
0
0
0
0
0
0
0
0
0
0
0
0
0
0
0
0
0
0
0
0
0
0
0
0
0
0
0
0
0
0
0
0
0
0
0
0
0
0
0
0
0
0
0
0
0
0
0
0
0
0
0
0
0
0
0
0
0
0
0
0
0
0
0
0
0
0
0
0
0
0
0
0
0
0
0
0
0
0
0
0
0
0
0
0
0
0
0
0
0
0
0
0
0
0
0
0
0
0
0
0
0
0
0
0
0
0
0
0
0
0
0
0
0
0
0
0
0
0
0
0
0
0
0
0
0
0
0
0
0
0
0
0
0
0
0
0
0
0
0
0
0
0
0
0
0
0
0
0
0
0
0
0
0
0
0
0
0
0
0
0
0
0
0
0
0
0
0
0
0
0
0
0
0
0
0
0
0
0
0
0
0
0
0
0
0
0
0
0
0
0
0
0
0
0
0
0
0
0
0
0
0
0
0
0
0
0
0
0
0
0
0
0
0
0
0
0
0
0
0
0
0
0
0
0
0
0
0
0
0
0
0
0
0
0
0
0
0
0
0
0
0
0
0
0
0
0
0
0
0
0
0
0
0
0
0
0
0
0
0
0
0
0
0
0
0
0
0
0
0
0
0
0
0
0
0
0
0
0
0
0
0
0
0
0
0
0
0
2
2
2
2
2
2
2
2
2
2
3
3
3
3
3
4
4
7
7
7
7
7
7
7
7
7
7
7
7
7
7
7
7
7
7
7
7
7
7
7
7
7
7
8
8
8
8
8
8
8
8
8
9
10
10
10
10
10
10
10
10
10
10
10
10
10
10
10
10
10
10
10
11
11
11
11
11
11
11
11
11
11
11
12
12
12
12
12
12
12
12
12
12
12
12
12
12
12
12
12
13
13
13
13
13
13
13
13
13
13
13
13
13
13
13
13
13
13
12
12
12
12
12
10
9
10
11
11
11
11
11
11
11
11
11
11
11
11
11
11
11
11
11
11
11
11
11
11
11
11
11
11
11
11
11
11
11
11
11
11
11
11
11
11
11
11
12
14
14
14
14
14
14
14
14
14
14
14
14
14
14
14
14
14
14
14
14
14
14
14
14
14
14
14
16
16
16
16
16
16
16
16
16
16
16
16
16
15
14
13
13
14
14
14
14
14
14
14
14
15
15
14
13
13
13
12
12
12
12
12
12
11
11
11
11
11
11
11
11
11
11
11
11
11
11
11
11
11
11
11
11
11
11
11
11
11
11
11
11
11
10
10
10
10
7
7
7
7
7
6
6
6
6
6
6
6
6
6
6
6
5
5
5
5
5
6
6
6
6
6
6
6
6
6
6
6
6
6
6
6
6
6
6
6
5
4
4
3
3
3
3
3
3
3
3
1
1
1
1
1
1
1
1
1
1
1
1
1
1
1
1
1
1
1
1
1
1
1
1
1
1
1
1
1
1
1
1
1
1
1
1
1
1
1
1
1
1
1
1
1
1
1
1
1
1
1
1
1
1
1
1
1
1
1
1
1
1
1
1
1
1
1
1
1
1
1
1
1
1
1
1
1
1
1
1
1
1
0
0
0
0
0
0
0
0
0
0
0
0
0
0
0
0
0
0
0
0
0
0
0
0
0
0
0
0
0
0
0
0
0
0
0
0
0
0
0
0
0
0
0
0
0
0
0
0
0
0
0
0
0
0
0
0
0
0
0
0
0
0
0
0
0
0
0
0
0
0
0
0
0
0
0
0
0
0
0
0
0
0
0
0
0
0
0
0
0
0
0
0
0
0
0
0
0
0
0
0
0
0
0
0
0
0
0
0
0
0
0
0
0
0
0
0
0
0
0
0
0
0
0
0
0
0
0
0
0
0
0
0
0
0
0
0
0
0
0
0
0
0
0
0
0
0
0
0
0
0
0
0
0
0
0
0
0
0
0
0
0
0
0
0
0
0
0
0
0
0
0
0
0
0
0
0
0
0
0
0
0
0
0
0
0
0
0
0
0
0
0
0
0
0
0
0
0
0
0
0
0
0
0
0
0
0
0
0
0
0
0
0
0
0
0
0
0
0
0
0
0
0
0
0
0
0
0
0
0
0
0
0
0
0
0
0
0
0
0
0
0
0
0
0
0
0
0
0
0
0
0
0
0
0
0
0
0
0
0
0
0
0
0
0
0
0
0
0
0
0
0
0
0
0
0
0
0
0
0
0
0
0
0
0
0
0
0
0
0
0
0
0
0
0
0
0
0
0
0
0
0
0
0
0
0
0
0
0
0
0
0
0
0
0
0
0
0
0
0
0
0
0
0
0
0
0
0
0
0
0
0
0
0
0
0
0
0
0
0
0
0
0
0
0
0
0
0
0
0
0
0
0
0
0
0
0
0
0
0
0
0
0
0
0
0
0
0
0
0
0
0
0
0
0
0
0
0
0
0
0
0
0
0
0
0
0
0
0
0
0
0
0
0
0
0
0
0
0
0
0
0
0
0
0
0
0
0
0
0
0
0
0
0
0
0
0
0
0
0
0
0
0
0
0
0
0
0
0
0
0
0
0
0
0
0
0
0
0
0
0
0
0
0
0
0
0
0
0
0
0
0
0
0
0
0
0
0
0
0
0
0
0
0
0
0
0
0
0
0
0
0
0
0
0
0
0
0
0
0
0
0
0
0
0
0
0
0
0
0
0
0
0
0
0
0
0
0
0
0
0
0
0
0
0
0
0
0
0
0
0
0
0
0
0
0
0
0
0
0
0
0
0
0
0
0
0
0
0
0
0
0
0
0
0
0
0
0
0
0
0
0
0
0
0
0
0
0
0
0
0
0
0
0
0
0
0
0
0
0
0
0
0
0
0
0
0
0
0
0
0
0
0
0
0
0
0
0
0
0
0
0
0
1
1
1
1
1
1
1
1
1
1
1
1
1
1
1
1
1
1
1
1
1
1
1
1
1
1
1
1
1
1
1
1
1
1
1
1
1
1
1
1
1
1
1
1
1
1
1
1
1
1
1
1
1
1
0
0
0
0
0
0
0
0
0
0
0
0
0
0
0
0
0
0
0
0
0
0
0
0
0
0
0
0
0
0
0
0
0
0
0
0
0
0
0
0
0
0
0
0
0
0
0
0
0
0
0
0
0
0
0
0
0
0
0
0
0
0
0
0
0
0
0
0
0
0
0
0
0
0
0
0
0
0
0
0
0
0
0
0
0
0
0
0
0
0
0
0
0
0
0
0
0
0
0
0
0
0
0
0
0
0
0
0
0
0
0
0
0
0
0
1
2
2
2
2
2
2
2
4
5
5
6
6
6
6
6
6
6
6
6
6
6
6
6
6
6
6
6
6
6
6
7
7
7
7
7
7
7
7
7
8
8
8
8
8
8
8
8
8
8
8
8
8
8
8
8
8
8
8
8
8
8
8
8
8
8
8
8
8
8
8
8
8
8
8
8
8
8
8
8
8
8
8
8
8
8
8
8
8
8
8
8
8
8
8
7
7
7
7
7
7
7
7
7
6
6
6
6
6
6
6
6
6
6
6
6
6
6
6
6
6
6
6
6
6
6
6
6
6
7
8
8
8
8
8
8
8
8
8
8
8
8
8
8
8
8
8
8
8
8
8
8
8
8
7
7
7
7
7
7
7
7
7
7
7
8
8
9
9
9
9
9
9
8
8
8
8
7
7
7
7
7
7
7
7
7
7
7
7
7
7
7
7
7
7
7
7
6
6
6
6
6
6
6
6
6
6
6
6
6
6
6
6
6
6
6
6
6
6
6
6
6
6
6
6
6
6
6
6
6
6
6
6
6
6
6
6
5
5
5
5
5
5
5
5
4
4
4
4
4
4
4
4
4
4
4
4
4
4
4
4
4
4
4
4
4
3
3
3
3
3
3
3
3
3
3
3
3
3
3
2
2
2
2
2
2
2
2
2
2
2
2
2
2
2
2
2
2
2
2
2
2
2
2
2
2
2
2
2
2
2
0
0
0
0
0
0
0
0
0
0
0
0
0
0
0
0
0
0
0
0
0
0
0
0
0
0
0
0
0
0
0
0
0
0
0
0
0
0
0
0
0
0
0
0
0
0
0
0
0
0
0
0
0
0
0
0
0
0
0
0
0
0
0
0
0
0
0
0
0
0
0
0
0
0
0
0
0
0
0
0
0
0
0
0
0
0
0
0
0
0
0
0
0
0
0
0
0
0
0
0
0
0
0
0
0
0
0
0
0
0
0
0
0
1
1
1
1
1
1
1
1
1
1
1
1
1
1
1
1
1
1
1
1
1
1
1
2
2
2
2
2
2
2
2
2
2
2
2
2
2
2
2
2
2
2
2
2
2
2
2
2
2
2
2
2
2
2
2
2
2
2
2
2
2
2
2
2
2
2
2
2
2
1
1
1
1
1
1
1
1
1
1
1
1
1
1
1
1
1
1
1
1
1
1
1
1
1
1
1
1
1
1
1
1
1
1
1
1
1
1
1
1
1
1
1
1
1
1
1
1
1
1
1
1
1
1
1
1
1
1
1
1
1
1
1
1
1
1
1
1
1
1
1
1
1
1
1
1
1
1
1
1
1
1
1
1
1
2
2
2
2
1
1
1
1
0
0
0
0
0
0
0
0
0
0
1
1
1
1
1
1
1
1
2
2
2
2
2
2
2
2
2
2
2
2
2
2
2
2
2
2
2
2
2
2
2
2
2
2
2
2
2
2
2
2
2
2
2
2
2
2
2
2
2
2
2
2
2
2
2
2
2
2
2
2
2
2
2
2
2
2
2
2
2
2
2
2
2
2
2
2
2
2
2
2
2
2
2
2
2
2
2
2
2
2
2
2
2
2
2
2
2
2
2
2
2
2
1
1
1
1
1
1
1
1
1
1
1
1
1
1
1
1
1
1
1
1
1
2
2
2
2
2
2
2
2
2
2
2
2
2
2
3
3
3
3
3
3
3
3
3
3
2
2
2
2
2
2
2
2
2
2
2
2
2
2
2
2
2
2
2
2
2
2
2
1
1
1
1
1
1
1
1
1
1
1
1
1
1
1
1
1
1
1
1
1
1
1
1
1
1
1
1
1
1
1
1
1
1
1
1
1
1
1
1
1
1
1
1
1
1
1
1
1
1
1
1
1
1
1
1
1
1
1
1
1
1
1
1
1
1
1
1
1
1
1
1
1
0
0
0
0
0
0
0
0
0
0
0
0
0
0
0
0
0
0
0
0
0
0
0
0
0
0
0
0
0
0
0
0
0
0
0
0
0
0
0
0
0
0
0
0
0
0
0
0
0
0
0
0
0
0
0
0
0
0
0
0
0
0
0
0
0
0
0
0
0
0
0
0
0
0
0
0
0
0
0
0
0
0
0
0
0
0
0
0
0
0
0
0
0
0
0
0
0
0
0
0
0
0
0
0
0
0
0
0
0
0
0
0
0
0
0
0
0
0
0
0
0
0
0
0
0
0
0
0
0
0
0
0
0
0
0
0
0
0
0
0
0
0
0
0
0
0
0
0
0
0
0
0
0
0
0
0
0
0
0
0
0
0
0
0
0
0
0
0
0
0
0
0
0
0
0
0
0
0
0
0
0
0
0
0
0
0
0
0
0
0
0
0
0
0
0
0
0
0
0
0
0
0
0
0
0
0
0
0
0
0
0
0
0
0
0
0
0
0
0
0
0
0
0
0
0
0
0
0
0
0
0
1
1
1
1
1
2
2
2
2
2
2
2
2
2
2
2
2
2
2
2
2
2
2
2
2
2
2
2
2
2
2
2
2
2
2
2
2
2
2
2
2
2
2
2
2
2
2
2
2
2
2
2
2
2
2
2
2
2
2
2
2
2
2
2
2
2
2
2
2
2
2
2
2
2
2
2
2
2
3
3
3
3
3
3
3
3
3
3
4
4
4
4
4
4
4
4
4
4
4
5
5
4
4
4
4
4
5
5
5
6
6
6
6
6
6
6
6
6
6
6
6
6
6
6
6
6
6
6
6
6
6
6
6
6
6
6
6
6
6
6
6
6
6
6
6
6
6
6
6
7
7
7
7
7
7
7
7
7
7
7
7
7
7
6
5
5
5
5
5
5
5
5
5
5
5
5
5
5
6
6
6
5
5
5
5
5
5
5
5
5
5
5
5
5
4
4
4
4
4
4
4
4
4
4
4
4
4
4
4
4
4
4
4
4
4
3
3
3
3
3
3
3
3
2
2
2
2
2
1
1
1
1
1
1
1
1
1
1
1
1
1
1
1
1
1
1
1
1
1
1
1
1
1
1
1
1
1
1
1
1
1
1
1
1
1
1
1
3
3
3
3
3
3
3
3
3
3
3
3
3
3
3
3
3
3
3
3
3
3
3
3
3
3
3
3
3
3
3
3
3
3
3
3
3
3
3
3
3
3
3
3
3
3
3
3
3
3
3
3
3
3
3
3
3
3
3
2
2
2
2
2
2
1
1
1
1
1
1
1
1
1
1
1
1
1
1
1
1
1
1
1
1
1
1
1
1
1
1
1
1
2
2
2
2
2
2
2
2
2
2
2
2
2
2
2
2
2
2
2
2
2
2
2
2
2
2
2
2
2
2
2
2
2
2
2
2
2
2
2
2
2
2
2
2
2
2
2
2
2
2
2
2
2
2
2
2
2
2
2
2
2
2
2
2
2
2
2
2
2
2
2
2
2
2
2
2
1
1
1
1
1
1
1
1
1
1
1
1
1
1
1
1
1
1
1
1
1
1
1
1
1
1
1
1
1
1
0
0
0
0
0
0
0
0
0
0
0
0
0
0
0
0
0
0
0
0
0
0
0
0
0
0
0
0
0
0
0
0
0
0
0
0
0
0
0
0
0
0
0
0
0
0
0
0
0
0
0
0
0
0
0
0
0
0
0
0
0
0
0
0
0
0
0
0
0
0
0
0
0
0
0
0
0
0
0
0
0
0
0
0
0
0
0
0
0
0
0
0
0
0
0
0
0
0
0
0
0
0
0
0
0
0
0
0
0
0
0
0
0
0
0
0
0
0
0
0
0
0
0
0
0
0
0
0
0
0
0
0
0
0
0
0
0
0
0
0
0
0
0
0
0
0
0
0
0
0
0
0
0
0
0
0
0
0
0
0
0
0
0
0
0
0
0
0
0
0
0
0
0
0
0
0
0
0
0
0
0
0
0
0
0
0
0
0
0
0
0
0
0
0
0
0
0
0
0
0
0
0
0
0
0
0
0
0
0
0
0
0
0
0
0
0
0
0
0
0
0
0
0
0
0
0
0
0
0
0
0
0
0
0
0
0
0
0
0
0
0
0
0
0
0
0
0
0
0
0
0
0
0
0
0
0
0
0
0
0
0
0
0
0
0
0
0
0
0
0
0
0
0
0
0
0
0
0
0
0
0
0
0
0
0
0
0
0
0
0
0
0
0
0
0
0
0
0
0
0
0
0
0
0
0
0
0
0
0
0
0
0
0
0
0
0
0
0
0
0
0
0
0
0
0
0
0
0
0
0
0
0
0
0
0
0
0
0
0
0
0
0
0
0
0
0
0
0
0
0
0
0
0
0
0
0
0
0
0
0
0
0
0
0
0
0
0
0
0
0
0
0
0
0
0
0
0
0
0
0
0
0
0
0
0
0
0
0
0
0
0
0
0
0
0
0
0
0
0
0
0
0
0
0
0
0
0
0
0
0
0
0
0
0
0
0
0
0
0
0
0
0
0
0
0
0
0
0
0
0
0
0
0
0
0
0
0
0
0
0
0
0
0
0
0
0
0
0
0
0
0
0
0
0
0
0
0
0
0
0
0
0
0
0
0
0
0
0
0
0
0
0
0
0
0
0
0
0
0
0
0
0
0
0
0
0
0
0
0
0
0
0
0
0
0
0
0
0
0
0
0
0
0
0
0
0
0
0
0
0
0
0
0
0
0
0
0
0
0
0
0
0
0
0
0
0
0
0
0
0
0
0
0
0
0
0
0
0
0
0
0
0
0
0
0
0
0
0
0
0
0
0
0
0
0
0
0
0
0
0
0
0
0
0
0
0
0
0
0
0
0
0
0
0
0
0
0
0
0
0
0
0
0
0
0
0
0
0
0
0
0
0
0
0
0
0
0
1
1
1
1
1
1
1
1
1
1
1
1
1
1
1
1
1
1
1
1
1
1
1
1
1
1
1
1
1
1
1
1
1
1
1
1
1
1
1
1
1
1
1
1
1
1
1
1
1
1
1
1
1
1
1
1
1
1
1
1
1
1
1
1
1
1
1
1
1
1
1
1
1
1
1
1
1
1
1
1
1
0
0
0
0
0
0
0
0
0
0
0
0
0
0
0
0
0
0
0
0
0
0
1
1
1
1
1
1
1
2
2
2
2
2
3
4
5
5
5
5
5
5
5
5
5
6
6
6
6
6
6
6
6
6
6
6
6
6
6
6
6
6
6
6
6
6
6
6
6
6
6
6
6
7
7
7
7
7
7
7
7
7
7
7
7
7
7
7
7
7
7
7
7
7
7
7
7
7
7
7
7
7
6
6
6
6
6
6
6
6
6
6
6
6
6
6
5
5
5
5
5
5
5
5
5
5
5
5
5
5
5
5
5
5
5
5
5
5
5
5
5
5
5
5
5
5
5
5
5
5
5
5
5
5
5
5
3
2
2
2
2
2
2
2
2
2
2
2
2
2
2
2
2
2
2
2
2
2
2
2
2
2
2
2
2
2
2
2
2
2
2
2
2
2
2
2
2
2
2
2
2
2
3
3
3
3
3
3
3
3
3
3
3
3
3
3
4
4
4
4
4
4
4
4
4
4
4
4
4
4
4
4
4
4
4
3
3
2
2
2
2
2
2
2
2
2
2
2
2
2
2
2
2
2
2
2
2
2
2
2
2
2
2
2
2
2
2
2
2
2
2
2
2
2
2
2
2
2
2
2
2
2
3
3
3
3
3
3
3
3
3
3
3
3
3
3
3
3
3
3
3
3
3
3
3
3
3
3
3
3
3
3
3
3
3
3
3
3
3
2
2
2
2
2
2
2
2
2
2
2
2
2
2
2
2
2
2
2
3
3
3
3
3
3
3
3
3
3
3
3
3
3
3
3
3
3
3
3
2
2
2
2
2
2
2
2
2
2
2
2
2
2
2
2
2
2
2
2
2
2
2
2
2
2
2
2
2
2
2
2
2
2
2
2
2
2
2
2
2
2
2
2
2
2
2
2
2
2
2
2
2
2
2
2
2
2
2
2
2
2
2
3
3
2
2
2
2
2
2
2
2
2
2
2
2
2
2
2
2
2
2
2
2
2
2
2
2
2
2
2
2
2
2
2
2
2
2
2
2
1
1
1
1
1
1
1
2
2
2
2
2
2
2
2
2
2
2
1
1
1
1
1
1
1
1
1
1
1
1
1
1
1
1
1
1
1
1
1
1
1
1
1
1
1
2
3
3
3
3
4
4
4
4
4
4
5
5
5
5
5
5
5
5
5
5
5
6
6
6
6
6
6
6
6
6
6
6
6
6
7
7
7
7
7
7
7
7
7
7
7
7
7
7
7
7
7
7
7
7
7
7
7
7
7
7
7
7
7
7
7
7
7
7
7
7
7
7
7
7
7
7
7
7
7
7
7
7
7
7
7
7
7
7
7
8
8
8
8
8
8
8
8
8
8
8
8
8
8
9
9
9
9
9
9
9
9
9
9
9
9
9
9
9
9
9
9
9
9
9
9
9
9
9
9
9
9
9
9
9
9
9
9
9
9
9
9
9
9
9
9
9
9
8
8
7
7
7
4
3
3
2
2
2
2
2
2
2
2
2
2
2
2
2
2
2
2
2
2
2
2
2
2
2
2
2
2
2
2
2
2
2
2
2
2
2
2
2
2
2
2
2
2
2
2
2
2
2
2
2
2
2
2
2
2
2
2
2
2
2
2
2
2
2
2
2
2
2
2
1
0
0
0
0
0
0
0
0
0
0
0
0
0
0
0
0
0
0
0
0
0
0
0
0
0
0
0
0
0
0
0
0
0
0
0
0
0
0
0
0
0
0
0
0
0
0
0
0
0
0
0
0
0
0
0
0
0
0
0
0
0
0
0
0
0
0
0
0
0
0
0
1
3
3
2
3
4
5
5
5
5
7
8
8
9
9
9
9
9
9
9
9
9
9
12
12
12
12
13
13
13
13
13
15
15
15
15
15
15
16
16
16
18
18
18
19
19
19
19
19
19
19
19
19
19
19
19
19
19
19
19
19
20
21
21
21
21
21
21
21
21
21
21
21
21
21
21
21
22
22
23
23
23
23
23
23
23
24
24
25
25
25
25
25
25
25
26
26
26
26
26
26
26
26
26
26
26
27
27
28
30
30
31
32
32
34
34
32
32
32
32
33
32
32
32
33
33
33
33
33
34
34
34
34
34
34
34
34
34
34
34
34
34
34
34
34
34
34
35
35
35
35
36
36
36
36
36
36
36
36
36
36
36
36
36
36
36
37
39
37
36
36
36
35
35
35
35
35
35
35
35
34
34
34
33
33
33
33
33
35
33
32
37
35
35
36
36
36
36
36
37
37
42
40
38
38
38
38
37
38
38
38
37
38
39
40
41
41
41
41
41
41
41
42
43
43
43
43
44
44
45
45
48
48
50
50
52
52
52
52
53
53
53
53
52
49
50
51
51
52
55
58
58
58
59
59
59
59
59
59
59
59
59
59
61
63
63
63
63
63
63
67
67
70
71
71
71
71
72
73
72
72
72
72
72
72
72
73
73
73
73
75
74
74
74
77
78
78
75
75
75
74
74
73
72
72
72
72
72
72
72
72
72
72
72
72
72
72
72
72
72
72
72
72
72
72
72
72
72
72
72
71
70
70
70
70
70
70
70
70
70
70
70
72
72
72
72
73
72
72
72
73
73
74
74
74
75
75
76
75
77
77
77
77
77
77
77
80
80
82
81
81
81
80
79
79
78
78
70
69
71
71
72
72
71
69
68
69
69
71
72
72
72
72
72
70
70
70
73
75
72
65
65
67
67
66
66
65
63
64
64
65
65
65
65
64
63
63
63
63
63
63
63
63
66
66
67
67
70
70
69
69
69
69
70
70
70
70
70
70
70
71
71
70
70
70
70
70
70
70
70
70
70
71
71
71
72
72
72
72
72
72
72
72
72
72
72
72
72
72
72
72
72
72
72
73
72
72
72
72
73
73
72
73
70
67
65
58
58
56
53
53
53
53
53
50
51
50
47
47
44
45
45
45
47
48
48
48
48
48
48
49
50
50
50
50
48
47
47
47
47
48
48
50
52
51
52
52
54
55
55
54
52
51
50
48
47
44
46
43
43
44
43
41
41
41
41
42
42
42
42
42
42
42
43
43
43
43
43
44
44
45
45
45
45
45
45
45
46
46
47
47
47
47
47
48
48
48
49
49
49
48
48
48
48
48
51
51
53
52
51
51
51
50
50
50
50
49
50
50
50
50
50
50
50
49
50
50
51
51
51
53
53
54
55
53
52
49
49
49
49
49
49
49
49
49
49
49
49
48
47
45
45
43
42
44
46
46
48
48
48
48
48
48
48
47
47
47
47
50
51
58
58
58
57
57
56
56
55
55
55
55
55
55
55
55
55
55
56
55
55
55
55
54
54
56
56
56
52
56
57
57
58
58
58
58
58
58
58
58
59
59
59
59
60
60
60
60
62
61
61
61
61
61
61
61
61
62
64
66
68
69
69
68
68
71
72
72
72
72
72
72
72
72
72
72
72
72
72
72
72
72
72
72
72
72
73
73
73
74
74
75
78
78
78
78
77
77
77
79
79
79
79
75
76
75
75
75
75
75
76
76
76
76
73
75
75
75
75
76
76
76
76
74
76
76
77
77
78
77
76
69
68
67
68
68
68
68
68
68
68
68
68
68
68
68
68
67
67
67
67
67
67
67
68
68
68
68
68
67
66
66
66
66
66
66
66
66
66
66
66
64
58
53
51
51
51
50
50
50
51
51
52
52
52
52
54
54
55
55
56
56
56
56
57
57
57
57
57
57
58
60
60
60
62
62
62
62
62
62
61
61
60
60
59
58
58
56
53
51
50
50
50
50
50
51
52
52
48
44
44
43
37
39
39
39
38
37
37
33
35
35
34
38
38
39
38
38
37
37
37
37
37
37
37
37
37
37
37
38
38
38
38
38
38
38
38
38
38
38
37
37
37
38
38
38
38
38
38
38
37
37
37
37
37
37
37
37
37
37
37
38
38
39
40
40
40
40
39
39
39
39
40
40
40
40
40
40
40
40
40
40
41
43
42
42
41
41
41
41
41
41
41
42
42
42
42
42
43
41
41
41
41
41
41
40
40
38
35
33
33
33
30
29
29
27
27
26
25
25
25
24
24
23
23
23
23
23
23
23
23
23
23
24
22
22
21
20
19
19
19
19
19
20
20
21
20
20
20
20
20
20
20
20
20
22
22
22
22
22
22
22
22
22
22
22
22
22
22
23
23
23
23
23
23
23
23
23
23
23
23
23
21
21
20
19
19
19
19
19
19
20
20
19
19
19
19
19
19
20
20
20
21
21
22
22
22
22
22
22
23
24
24
24
24
24
24
24
24
24
24
24
24
24
24
24
24
24
23
23
23
22
21
21
21
21
21
21
21
21
21
21
21
22
22
22
23
23
23
23
23
22
22
20
20
20
20
20
20
20
20
20
20
19
19
18
18
18
18
18
18
18
18
18
18
18
18
18
18
18
18
18
18
18
16
15
15
15
15
15
15
16
16
16
16
16
16
16
16
16
14
14
14
14
14
14
14
14
14
14
16
17
17
17
17
16
16
14
14
13
13
13
13
13
13
13
13
13
13
13
13
13
13
13
13
13
12
11
11
11
11
11
10
10
10
10
10
10
10
10
10
10
10
10
8
7
7
7
7
7
7
7
6
6
5
5
5
5
5
5
6
6
6
6
6
6
6
6
6
6
6
6
6
6
6
5
5
5
5
5
5
5
5
5
5
5
5
5
5
5
5
5
5
5
5
5
6
6
6
5
5
5
5
5
5
5
4
4
4
4
4
5
5
5
5
5
5
5
5
5
5
5
5
5
5
5
4
4
4
4
4
4
4
4
4
4
4
4
4
4
4
4
4
4
4
3
3
3
3
3
3
3
3
3
3
3
3
3
3
4
4
4
4
4
4
4
4
4
4
4
4
4
4
4
4
4
4
4
4
4
4
4
4
4
4
4
4
4
4
3
3
3
3
3
3
3
3
3
3
3
3
3
3
3
3
3
3
3
3
3
3
3
3
3
3
3
3
3
3
3
3
3
3
3
3
3
3
3
3
3
3
3
2
2
2
2
2
2
2
2
1
1
1
0
0
0
0
0
0
0
0
0
0
1
1
2
2
2
2
2
2
2
2
2
2
2
2
2
2
2
2
2
2
2
2
2
2
2
2
4
4
4
4
4
4
4
4
4
4
4
4
4
4
4
4
4
4
4
4
4
4
4
4
4
4
4
4
4
4
4
4
3
3
3
3
3
3
3
3
3
3
3
3
3
3
3
3
3
3
3
3
3
3
3
3
3
3
3
3
3
3
3
3
3
3
3
3
3
3
3
3
3
3
3
3
3
3
3
3
3
3
3
3
3
3
3
3
3
2
2
2
2
2
2
2
2
2
2
2
2
2
2
2
2
2
2
2
1
1
1
1
1
1
1
1
1
1
1
1
1
1
1
1
1
1
1
0
0
0
0
0
0
0
0
0
0
0
0
0
0
0
0
0
0
0
0
0
0
0
0
0
0
0
0
0
0
0
0
0
0
0
0
0
0
0
0
0
0
0
0
0
0
0
0
0
0
0
0
0
0
0
0
0
0
0
0
0
0
0
0
0
0
0
0
0
0
0
0
0
0
0
0
0
0
0
0
0
0
0
0
0
0
0
0
0
0
0
0
0
0
0
0
0
0
0
0
0
0
0
0
0
0
0
0
0
0
0
0
0
0
0
0
0
0
0
0
0
0
0
0
0
0
0
0
0
0
0
0
0
0
0
0
0
0
0
0
0
0
0
0
0
0
0
0
0
0
0
0
0
0
0
0
0
0
0
0
0
0
0
0
0
0
0
0
0
0
0
0
0
0
0
0
0
0
0
0
0
0
0
0
0
0
0
0
0
0
0
0
0
0
0
0
0
0
0
0
0
0
0
0
0
0
0
0
0
0
0
0
0
0
0
0
0
0
0
0
0
0
0
0
0
0
0
0
0
0
0
0
0
0
0
0
0
0
0
0
0
1
1
1
1
1
1
1
1
1
1
1
1
1
1
1
1
1
1
1
1
1
1
1
1
1
1
1
1
1
1
1
1
1
1
1
1
1
1
1
1
1
2
2
2
2
2
2
2
2
2
2
2
2
2
2
2
2
2
2
2
2
2
2
2
2
2
2
2
2
2
2
2
2
2
2
2
2
2
2
3
3
3
3
3
3
3
3
3
3
3
3
3
3
3
3
3
3
3
3
3
3
3
4
4
4
4
4
4
4
4
4
4
4
4
4
4
4
4
4
4
4
4
4
4
5
5
5
4
4
4
4
4
4
4
4
4
4
4
4
4
4
4
4
4
4
4
5
5
5
5
5
5
5
5
5
5
5
5
4
4
4
4
4
4
4
4
4
4
4
4
4
4
4
4
4
4
4
4
4
5
5
5
5
5
5
5
5
5
5
5
5
5
5
5
5
5
5
5
5
5
5
5
5
5
5
5
5
5
5
5
5
5
5
5
5
5
5
5
5
5
5
5
5
5
5
5
5
5
5
5
5
5
5
5
5
5
5
5
5
5
5
5
5
5
4
3
3
3
3
3
3
3
3
3
3
3
3
3
3
3
3
3
3
3
3
3
3
3
3
3
3
3
3
3
3
3
3
3
3
3
3
3
3
3
3
3
3
3
4
3
3
3
3
3
3
3
3
3
3
3
3
3
3
3
3
3
3
3
3
3
3
3
3
3
3
3
3
3
3
3
2
2
2
1
1
1
1
1
1
1
1
1
1
1
0
0
0
0
0
0
0
0
0
0
0
0
0
0
0
0
0
0
1
1
1
1
1
1
1
1
1
1
1
1
1
1
1
1
1
1
1
1
1
1
1
1
1
1
1
1
1
1
1
1
1
1
1
1
1
1
1
1
1
1
1
1
1
1
1
0
0
0
0
0
0
0
0
1
1
2
2
2
2
2
2
2
2
2
2
2
2
2
2
2
2
2
2
2
2
2
2
2
2
2
2
2
2
2
2
2
2
2
2
2
2
2
2
2
2
2
2
2
2
2
2
2
2
2
2
3
3
3
3
3
3
3
3
3
3
3
3
3
3
3
3
3
3
3
3
3
3
3
3
3
3
4
4
4
4
4
4
4
4
4
4
4
4
4
4
4
4
4
4
4
4
4
4
4
4
4
4
4
4
4
4
4
3
3
3
3
3
3
3
3
3
3
3
3
3
3
3
3
2
2
2
2
2
2
2
2
2
2
2
2
2
2
2
2
2
2
2
2
2
2
2
2
3
3
3
3
3
3
3
3
3
3
3
3
3
3
3
3
3
3
3
3
3
3
3
3
3
3
2
2
2
2
2
2
2
2
2
2
2
2
2
2
2
2
2
2
2
3
3
3
3
3
3
3
3
3
3
3
3
3
3
3
3
3
3
3
3
3
3
3
3
3
3
3
3
3
3
3
3
3
3
3
3
3
3
3
3
3
3
3
3
3
5
5
5
6
4
4
4
5
5
5
6
6
6
6
6
6
6
6
6
6
6
6
6
6
6
6
6
6
6
6
6
6
6
6
6
6
6
6
6
6
6
6
6
6
6
6
6
6
6
6
6
6
6
6
6
6
6
7
7
8
8
8
8
8
8
8
8
8
8
8
8
8
8
8
8
8
8
8
8
8
8
8
8
9
9
9
9
9
9
8
8
8
8
8
7
7
7
7
7
7
7
7
7
7
7
7
8
8
8
8
8
8
8
8
8
6
6
5
5
5
5
5
5
5
5
5
5
5
5
5
5
5
5
5
5
5
5
5
5
5
5
5
5
6
6
6
6
5
5
4
4
4
4
4
4
4
4
4
4
4
4
4
4
4
4
4
4
4
4
4
4
4
4
4
4
4
4
4
4
4
4
4
4
4
4
4
4
4
4
4
4
4
4
4
4
4
4
4
4
4
4
4
4
4
4
4
4
4
4
4
4
4
4
4
4
4
4
2
1
1
1
1
1
1
1
1
1
1
1
1
1
1
1
1
1
1
1
1
1
1
1
1
1
1
1
1
1
0
0
0
0
0
0
0
0
0
0
0
0
0
0
0
0
0
0
0
0
0
0
0
0
0
0
0
0
0
0
0
0
0
0
0
0
0
0
0
0
0
0
0
0
0
0
0
0
0
0
0
0
0
0
0
0
0
0
0
0
0
0
0
0
0
0
0
0
0
0
0
0
0
0
0
0
0
0
0
0
0
0
0
0
0
0
0
0
0
0
0
0
0
0
0
0
0
0
0
0
0
0
0
0
0
0
0
0
0
0
0
0
0
0
0
0
0
0
0
0
0
0
1
1
1
1
1
1
1
1
1
1
1
1
1
1
1
1
1
1
1
1
1
1
1
1
1
1
1
1
1
1
1
1
1
1
1
1
1
1
1
1
1
1
1
1
1
1
1
1
1
1
1
1
1
1
1
1
1
1
1
1
1
1
1
1
1
1
1
1
1
1
1
1
1
1
1
1
1
1
1
1
0
0
0
0
0
0
0
0
0
0
0
0
0
0
0
0
0
0
0
0
0
0
0
0
0
0
0
0
0
0
0
0
0
0
0
0
0
0
0
0
0
0
0
0
0
0
0
0
0
0
0
0
0
0
0
0
1
1
1
1
1
1
1
1
1
1
1
1
1
1
1
0
0
0
0
0
1
1
1
1
1
1
1
1
1
1
1
1
2
2
2
2
2
2
2
2
2
2
2
2
2
2
2
2
2
2
2
2
2
2
3
3
3
3
3
3
3
3
3
3
3
3
3
3
3
3
3
3
3
3
3
3
3
3
3
3
3
3
3
3
3
3
3
3
3
3
3
3
3
3
3
3
3
3
3
3
3
3
4
4
4
4
4
4
4
4
4
4
4
4
4
4
4
4
4
4
4
4
4
4
4
4
4
4
4
4
4
4
4
4
4
4
4
4
5
5
5
5
5
5
5
5
4
4
4
4
4
4
4
4
4
4
5
6
6
5
5
5
5
5
5
5
5
5
6
6
6
6
6
6
6
6
6
6
6
6
6
6
6
6
6
6
6
6
6
6
6
6
6
6
6
5
4
4
4
4
4
4
4
4
4
4
4
4
4
4
4
4
4
4
5
5
5
5
5
5
5
5
5
5
5
6
6
6
6
6
6
6
6
6
6
6
6
6
6
6
6
6
6
6
5
5
5
5
5
5
6
6
6
6
6
6
6
6
6
6
6
6
6
6
6
6
6
6
6
6
6
6
6
6
6
6
6
6
6
6
6
6
6
6
6
6
6
6
6
6
6
6
6
6
6
6
6
6
6
6
6
6
6
6
6
6
6
6
5
5
5
5
5
5
5
5
5
5
5
5
5
5
5
5
5
5
5
5
5
5
5
5
5
5
5
5
5
5
5
5
5
5
5
5
5
5
4
3
3
3
3
3
3
2
2
2
2
2
2
2
2
2
2
2
2
2
2
2
2
2
2
2
2
2
2
2
2
2
2
2
2
2
2
2
2
2
2
2
2
2
2
2
2
2
2
2
2
2
2
2
2
2
2
2
2
2
2
2
2
2
2
2
2
2
2
2
2
2
2
2
2
2
2
1
1
1
1
2
2
2
2
2
2
2
2
2
1
1
1
1
1
1
1
1
1
1
1
1
1
1
1
1
1
1
1
1
1
1
0
0
0
0
0
0
0
0
0
0
0
1
1
1
1
1
1
1
1
1
1
1
1
1
1
1
1
1
1
1
2
2
2
2
2
2
2
2
2
2
2
2
2
2
2
2
2
2
2
2
2
2
2
2
2
2
2
2
2
2
2
2
2
2
2
2
2
2
2
2
2
2
2
2
2
2
2
2
2
2
2
2
2
2
2
2
2
2
2
2
2
2
2
2
2
2
2
2
2
2
2
2
2
2
2
2
2
2
2
2
2
2
2
2
2
2
2
2
2
2
2
2
2
2
2
2
2
2
2
2
1
1
1
1
1
2
2
2
2
2
2
2
2
2
2
2
2
2
3
3
3
3
3
3
3
3
3
3
4
4
5
5
5
5
5
5
5
5
4
4
4
4
4
4
4
4
4
4
4
5
5
5
5
5
5
5
5
5
5
5
4
4
4
4
4
4
4
4
4
4
4
4
4
4
4
4
4
4
4
4
4
4
4
4
4
4
4
4
4
4
4
4
4
4
4
4
4
4
4
4
4
4
4
4
4
4
4
5
5
5
5
5
5
5
5
5
5
5
5
5
5
5
5
5
5
5
5
5
5
5
5
5
5
5
5
5
5
5
5
5
5
5
5
5
5
5
5
4
4
3
3
3
3
3
3
3
3
3
3
3
3
3
3
3
3
3
3
3
3
2
2
2
2
2
1
0
0
0
0
0
0
0
0
0
0
0
0
0
0
0
0
0
0
0
0
0
0
0
0
0
0
0
0
0
0
0
0
0
0
0
1
1
1
1
1
1
1
1
1
1
1
1
1
1
1
1
1
1
1
1
1
1
1
1
1
1
1
1
1
1
1
1
1
1
1
1
1
1
1
1
1
1
1
1
1
1
1
1
1
1
1
1
1
1
1
1
1
1
1
1
1
1
1
1
1
1
1
1
1
1
1
1
1
1
1
1
1
1
1
1
1
1
1
1
1
1
1
1
1
1
1
2
2
2
1
1
1
1
1
1
1
1
1
1
1
1
1
1
1
1
1
1
1
1
2
2
2
2
2
2
2
2
2
2
2
2
2
2
2
2
2
2
2
2
2
2
2
2
2
2
2
2
1
1
1
1
1
1
1
1
1
1
1
1
1
1
1
1
1
1
1
1
1
1
1
1
1
1
1
1
1
1
1
1
1
1
1
1
1
1
1
1
1
1
1
1
1
1
1
1
1
1
1
1
1
1
1
1
1
1
1
1
1
1
1
1
1
1
1
1
1
1
1
1
1
1
1
1
1
1
1
1
1
1
1
1
1
1
1
1
1
1
1
1
1
1
1
1
1
1
1
1
1
1
1
1
1
1
1
1
1
1
1
1
1
1
1
1
1
1
1
1
1
0
0
0
0
0
0
0
0
0
0
0
0
0
0
0
0
0
0
0
0
0
0
0
0
0
0
0
0
0
0
0
0
0
0
0
0
0
0
0
0
0
0
0
0
0
0
0
0
0
0
0
0
0
0
0
0
0
0
0
0
0
1
1
1
1
1
1
1
1
1
1
1
1
1
1
1
1
1
1
1
1
1
1
1
1
1
1
1
1
1
1
1
1
1
1
1
1
1
1
1
1
1
1
1
1
1
1
1
1
1
1
1
1
1
1
1
1
1
1
1
1
1
1
1
1
1
1
1
1
2
2
2
2
2
2
2
2
2
2
2
2
2
2
2
2
2
2
2
2
2
2
2
2
2
2
2
2
2
2
2
2
2
2
2
2
2
2
2
2
2
2
2
2
2
2
2
2
2
2
2
2
2
2
2
2
2
2
2
2
2
2
2
2
2
2
2
2
2
2
2
2
2
2
2
1
1
1
1
1
1
1
1
1
1
1
1
1
1
1
1
1
1
1
1
1
1
1
1
1
1
1
1
1
1
1
1
1
2
2
2
2
2
2
2
2
2
2
2
2
2
2
2
2
2
2
2
2
2
2
2
2
2
2
2
2
2
2
1
1
1
1
1
1
1
1
1
1
1
1
1
1
1
1
1
1
1
1
1
1
1
1
1
1
1
1
1
1
1
1
1
1
1
1
1
1
1
1
1
1
1
1
1
1
0
0
0
0
0
0
0
0
0
0
0
0
0
0
0
0
0
0
0
0
0
0
0
0
0
0
0
0
0
0
0
0
0
0
0
0
0
0
0
0
0
0
0
0
0
0
0
0
0
0
0
0
0
0
0
0
0
0
0
0
0
0
0
0
0
0
1
1
1
1
1
1
1
1
1
1
1
1
1
1
1
0
0
0
0
0
0
1
1
1
1
1
1
2
2
2
2
2
2
2
3
3
3
3
3
3
3
3
3
3
3
3
3
3
3
3
3
3
3
3
3
3
3
3
3
3
3
3
4
4
4
5
5
5
5
5
5
5
5
5
5
5
5
5
5
5
5
5
5
5
5
5
5
5
6
6
6
6
6
6
6
6
6
6
6
6
6
6
6
6
6
6
6
6
6
6
6
6
6
6
6
6
6
6
6
6
6
6
6
6
6
6
6
6
5
4
4
4
5
5
5
5
4
4
4
4
4
4
4
4
4
4
4
4
4
4
5
5
5
5
5
5
5
5
5
5
5
5
5
5
5
5
5
5
5
5
5
5
5
5
5
5
5
4
4
4
4
4
4
4
4
4
4
4
4
4
4
4
4
4
4
4
4
4
4
4
4
4
4
4
4
3
3
3
3
3
3
3
3
3
3
3
3
3
3
3
3
3
3
3
3
3
3
3
3
3
3
3
3
3
3
3
2
2
2
2
2
2
2
2
2
2
2
2
1
1
1
1
1
1
1
1
1
1
1
1
1
1
1
1
1
1
2
2
2
2
1
1
1
1
1
1
1
2
2
2
2
2
2
2
2
2
2
2
2
2
2
2
2
2
2
2
2
2
2
2
2
2
2
1
1
1
1
1
1
1
1
1
1
1
1
1
1
1
1
1
1
1
1
1
1
1
1
1
1
1
1
1
1
1
1
1
1
1
1
1
1
1
1
1
1
1
1
1
1
1
1
1
1
1
1
1
1
1
1
1
1
1
1
1
1
1
1
1
1
1
1
1
1
1
1
1
0
0
0
0
0
0
0
0
0
0
0
0
0
0
0
0
0
0
0
0
0
0
0
0
0
0
0
0
0
0
0
0
0
0
0
0
0
0
0
0
0
0
0
0
0
0
0
0
0
0
0
0
0
0
0
0
0
0
0
0
0
0
0
0
0
0
0
0
0
0
0
0
0
0
0
0
0
0
0
0
0
0
0
0
0
0
0
0
0
0
0
0
0
0
0
0
0
0
0
0
0
0
0
0
0
0
0
0
0
0
0
0
0
0
0
0
0
0
0
0
0
0
0
1
1
1
1
1
1
1
1
1
1
1
1
1
1
1
1
1
1
1
1
1
1
1
1
1
1
1
1
1
1
1
1
1
1
1
1
1
1
1
1
1
1
1
1
1
1
1
1
1
1
1
1
1
1
1
1
1
1
1
1
1
1
1
1
1
1
1
1
1
1
1
1
1
1
1
1
1
1
1
1
1
1
1
1
1
1
1
1
1
1
1
1
1
1
1
1
1
1
1
1
1
1
1
1
1
1
1
1
1
1
1
1
1
1
1
1
1
1
1
1
0
0
0
0
0
0
0
0
0
0
0
0
0
0
0
0
0
0
0
0
0
0
0
0
0
0
0
0
0
0
0
0
0
0
0
0
0
0
0
0
0
0
0
0
0
0
0
0
0
0
0
0
0
0
0
0
0
0
0
0
0
0
0
0
0
0
0
0
0
0
0
0
0
0
0
0
0
0
0
0
0
0
0
0
0
0
0
0
0
0
0
0
0
0
0
0
0
0
0
0
0
0
0
0
0
0
0
0
0
0
0
0
1
1
1
1
1
1
1
1
1
1
1
1
1
1
1
1
1
1
1
1
1
1
1
1
1
1
1
1
1
1
1
1
1
1
1
1
1
1
1
1
1
1
1
1
1
1
1
1
1
1
1
1
1
1
1
1
1
1
1
1
1
1
1
1
1
1
1
1
1
1
1
1
1
1
1
1
1
1
1
1
1
1
1
1
1
1
1
1
1
1
1
1
1
1
1
1
1
1
1
0
0
0
0
0
0
0
0
0
0
0
0
0
0
0
0
0
0
0
0
0
0
0
0
0
0
0
0
0
0
0
0
0
0
0
0
0
1
1
1
1
1
1
1
1
1
1
1
1
1
1
1
1
1
1
1
1
1
1
1
0
0
0
0
0
0
0
0
0
0
0
0
0
0
0
0
0
0
0
0
0
0
0
0
0
0
0
0
0
0
0
0
0
1
1
1
1
1
2
2
2
2
2
3
3
3
3
3
3
3
3
3
3
3
3
3
3
3
3
3
3
3
3
3
3
3
3
4
4
4
4
4
4
4
4
4
5
5
5
5
5
5
5
5
5
5
5
5
5
5
5
5
5
5
5
5
5
5
5
5
5
5
5
5
5
5
5
5
5
5
5
5
5
5
5
5
5
5
5
5
5
5
5
5
5
5
5
5
5
5
5
5
5
5
5
5
5
5
6
9
9
9
9
9
9
9
9
9
9
9
9
9
9
9
9
9
9
9
9
9
9
9
9
9
9
9
9
10
10
10
10
10
10
10
10
10
10
10
10
10
11
11
14
14
14
14
14
14
15
15
15
15
15
15
15
15
15
15
15
15
15
15
14
14
14
14
14
14
14
14
14
14
13
13
13
12
12
13
13
13
13
13
13
14
14
16
16
17
17
16
16
16
17
17
17
17
17
17
17
17
17
16
14
15
15
15
15
15
16
16
16
16
16
16
16
16
16
16
16
16
16
16
16
16
16
17
17
18
18
18
18
18
18
18
18
18
19
19
19
19
20
20
20
20
20
20
20
20
20
20
20
20
20
20
20
20
20
20
20
20
20
20
20
20
20
20
20
20
20
20
20
19
19
19
19
19
19
19
19
19
19
18
19
19
19
19
19
19
19
18
18
18
18
18
18
18
15
15
15
14
14
13
14
15
15
15
15
16
16
17
17
17
17
18
17
18
18
18
18
18
17
17
17
17
16
16
17
18
18
18
18
18
20
21
22
22
22
22
22
22
24
24
26
26
27
25
25
24
24
25
25
25
24
24
25
25
26
26
26
25
25
25
25
25
25
25
25
25
25
25
25
25
25
25
25
25
25
25
25
25
24
24
24
24
24
24
24
24
24
25
25
25
25
26
26
26
26
26
26
26
27
27
27
27
27
27
27
28
27
27
27
27
27
27
27
26
26
27
27
29
29
30
30
30
30
30
30
30
30
30
30
30
30
30
30
30
30
29
28
27
26
26
27
26
27
27
25
26
26
26
26
26
25
25
25
25
25
24
24
24
24
23
24
24
24
25
25
25
25
25
25
25
25
25
25
25
25
24
24
24
24
24
24
24
24
24
24
24
25
25
25
25
25
25
25
25
25
25
25
25
24
24
25
25
25
25
25
25
25
25
25
26
26
25
22
21
21
21
21
20
18
17
17
17
17
16
16
15
17
17
17
17
17
17
17
18
19
19
19
19
19
19
20
20
20
20
19
19
19
19
19
19
19
19
19
19
20
20
20
20
19
19
19
19
17
17
17
17
17
18
18
18
18
18
17
16
17
17
17
17
17
17
17
17
17
17
17
17
17
17
17
17
17
17
17
17
18
18
18
18
18
18
18
18
18
18
18
18
19
20
20
20
20
20
21
22
22
22
22
22
22
22
22
22
22
22
21
22
22
22
22
22
22
22
23
23
23
25
25
25
25
25
26
26
26
26
26
26
26
25
26
27
27
28
28
28
28
28
27
27
27
27
26
26
26
26
26
26
27
27
26
25
25
25
25
25
25
25
25
25
25
25
25
25
25
25
25
25
25
25
25
25
26
26
26
26
26
26
26
26
26
26
27
27
27
27
26
26
26
26
25
25
25
27
28
28
28
28
27
27
27
27
27
27
27
26
26
26
26
26
26
26
26
26
26
26
26
26
26
26
26
26
26
25
25
24
24
24
19
18
18
18
18
18
18
17
17
15
14
13
13
13
10
10
9
9
9
9
9
9
9
9
9
10
10
10
10
10
11
11
11
11
11
11
11
11
11
11
11
11
11
11
11
11
11
11
11
13
14
14
14
14
14
14
15
15
15
15
15
15
15
15
15
15
15
15
15
15
15
15
15
15
15
15
15
14
14
14
14
14
14
14
14
14
15
15
15
15
15
15
14
14
12
11
11
11
11
11
11
11
11
11
10
10
10
11
11
11
11
11
12
11
11
11
11
11
11
11
11
11
11
11
11
11
11
11
11
11
11
11
11
11
11
10
10
10
10
10
10
10
10
10
10
10
10
10
10
10
10
10
10
10
10
10
10
9
9
9
9
9
9
9
9
9
9
9
9
9
9
9
9
9
10
10
10
11
10
11
11
11
10
11
11
11
11
11
11
11
11
11
11
12
12
13
11
11
12
12
12
12
12
12
12
12
12
12
15
15
15
15
15
15
15
15
15
15
15
15
15
16
17
17
17
18
18
18
18
18
18
19
19
20
21
21
21
21
21
21
24
25
25
24
24
26
26
28
28
28
28
28
28
29
29
30
30
34
34
34
33
33
33
32
32
32
32
32
32
32
32
33
34
34
34
34
34
34
34
34
34
34
34
34
34
34
35
35
35
34
34
37
37
37
37
37
37
37
36
35
35
35
35
35
35
35
35
34
34
35
35
36
36
36
36
36
36
36
37
37
37
37
37
37
37
37
37
37
37
37
37
37
37
37
37
37
37
37
37
37
38
38
38
38
38
38
38
38
38
37
37
37
37
38
37
37
37
36
36
36
34
33
33
33
33
33
33
33
33
34
34
34
34
34
34
33
33
34
34
33
33
32
32
32
32
28
28
28
28
28
28
27
26
26
26
22
22
22
22
22
22
22
22
22
22
22
22
22
21
21
20
19
19
18
18
18
16
15
15
15
15
14
14
14
14
14
14
14
12
11
11
10
10
9
9
9
9
9
9
9
9
9
9
9
9
10
10
10
10
10
10
10
10
10
10
10
10
10
10
10
9
9
9
9
9
8
6
6
6
6
5
4
3
3
3
3
3
3
3
3
3
3
3
3
2
2
2
2
2
2
2
2
2
2
2
2
2
2
2
2
2
2
2
2
2
2
2
2
2
2
2
2
2
2
2
2
2
2
2
2
2
2
2
2
2
2
2
2
2
2
2
2
2
2
2
2
2
2
2
2
2
3
3
3
3
3
3
3
3
3
3
3
3
3
3
3
3
3
3
3
3
4
4
4
4
4
4
4
4
4
4
4
5
5
5
5
5
5
5
5
5
5
5
7
7
7
8
8
9
9
9
9
9
9
9
9
9
9
9
9
9
9
9
9
9
9
9
9
9
9
11
11
11
11
10
10
10
10
10
10
10
10
10
10
10
10
10
10
10
10
10
10
9
10
10
10
11
10
10
10
10
10
10
10
10
10
9
9
9
9
9
9
9
11
11
11
11
11
12
12
13
13
13
13
13
13
14
14
14
15
15
16
16
16
16
16
16
16
16
16
16
17
17
17
17
17
17
17
17
17
17
17
17
18
20
20
20
20
20
20
20
20
21
21
22
22
23
23
23
23
22
21
22
21
20
20
21
21
21
21
21
21
21
23
23
23
23
23
24
24
24
24
24
24
24
24
24
24
24
24
25
26
26
26
26
27
27
26
26
26
26
26
26
26
26
27
27
27
27
27
27
27
27
28
28
28
28
28
27
27
27
27
27
27
27
27
27
27
27
27
27
27
27
27
27
27
27
27
27
29
29
29
29
29
29
28
28
27
27
27
26
27
27
28
28
28
28
28
28
28
28
28
28
27
27
27
28
28
28
29
29
29
29
29
28
28
28
27
27
26
28
28
27
27
26
26
26
26
26
26
26
26
26
25
25
25
25
24
25
24
23
23
23
23
23
20
20
20
20
20
20
18
18
19
19
19
19
16
16
17
17
17
18
18
18
18
20
20
21
21
21
21
21
21
21
21
22
22
22
23
23
23
23
24
24
23
23
23
25
25
25
25
25
25
25
25
25
25
25
26
26
26
26
26
26
26
26
26
26
26
26
27
28
28
28
28
28
28
28
28
28
29
29
31
31
31
31
31
35
35
34
35
35
35
35
33
34
37
38
39
38
38
38
40
42
42
41
41
41
42
42
42
42
42
42
42
42
42
40
46
46
48
51
52
53
55
55
55
56
56
56
57
57
58
58
59
61
61
62
63
63
63
64
64
64
64
66
64
64
62
62
62
62
61
61
61
62
62
62
62
62
62
62
62
62
62
62
62
62
62
62
62
62
62
62
62
62
63
63
65
66
67
67
67
67
68
68
68
68
68
67
67
66
66
66
66
66
67
66
66
66
66
66
66
66
66
67
67
67
67
67
67
67
66
66
66
67
68
66
66
66
66
66
65
65
65
65
64
63
62
62
62
62
62
62
62
61
61
61
61
61
61
61
61
63
61
60
59
54
55
55
56
59
59
59
58
53
51
50
53
50
50
51
51
50
49
49
48
48
48
46
47
48
47
45
47
47
47
47
47
45
45
44
44
44
44
43
44
44
43
43
42
42
44
43
41
40
38
38
39
38
38
38
39
39
39
38
38
37
37
37
37
37
37
37
37
37
38
38
38
39
39
39
39
37
37
36
36
36
36
36
36
36
36
36
36
35
34
34
34
34
34
34
34
34
34
34
34
34
34
33
33
33
35
36
36
35
34
34
32
31
31
31
31
31
31
31
31
31
31
30
30
30
30
31
33
34
34
34
33
33
33
33
33
32
32
31
30
30
31
33
33
33
33
32
32
32
32
31
31
32
32
33
33
33
32
33
33
33
32
32
31
31
31
31
31
31
31
31
31
31
30
30
30
31
31
31
32
32
32
32
32
33
33
35
36
36
36
36
36
36
36
36
36
37
37
37
37
37
37
36
36
36
36
38
36
36
35
35
35
35
35
35
35
35
34
34
36
36
37
37
38
38
38
37
37
39
39
39
39
39
38
39
39
39
39
40
41
41
38
38
37
38
36
36
37
37
37
37
37
38
39
39
39
37
37
37
37
38
38
36
34
33
33
33
35
35
35
37
37
37
37
37
38
38
38
38
38
38
38
38
38
39
40
40
40
40
40
40
43
43
42
41
40
41
41
43
43
44
44
44
43
43
43
43
43
44
44
43
45
45
45
45
45
45
45
45
45
45
45
45
45
45
45
45
45
46
46
46
46
46
46
46
47
47
47
47
47
46
46
46
46
47
47
48
48
48
48
48
46
46
45
44
44
43
43
43
43
44
44
44
44
44
44
44
44
43
42
42
42
43
43
43
44
39
39
38
38
38
35
34
33
33
33
34
33
33
33
33
33
33
33
33
33
34
34
35
35
35
35
35
35
34
33
33
32
32
33
33
33
33
33
31
28
26
26
25
26
25
25
25
24
23
23
22
22
23
24
24
24
26
26
26
26
26
25
25
25
24
24
24
25
25
25
25
26
31
31
32
33
35
36
36
36
37
37
37
37
37
37
38
38
38
41
41
41
41
41
41
41
41
41
41
41
41
41
41
41
40
42
42
42
42
44
44
44
45
45
45
45
46
47
47
47
45
45
45
45
45
45
45
46
46
46
46
46
46
46
46
46
45
45
45
45
45
45
45
45
45
45
46
46
47
47
47
47
47
48
48
49
50
50
50
50
50
50
50
51
51
52
52
52
52
52
52
52
52
52
53
53
53
53
53
54
54
54
54
54
54
56
56
57
57
57
57
57
57
57
56
56
56
57
54
54
55
54
54
54
46
43
43
40
40
40
38
38
38
39
38
38
38
38
38
35
35
33
33
33
33
33
33
34
34
34
34
34
34
34
33
33
31
32
32
32
32
31
31
31
32
32
32
32
32
32
33
33
33
33
33
33
33
33
33
33
33
33
33
32
32
31
29
28
28
28
28
28
28
28
28
28
27
24
23
23
21
25
25
24
25
25
25
25
25
25
25
25
25
25
28
28
28
28
27
27
27
27
27
27
27
27
27
27
27
27
28
28
28
28
28
28
28
28
28
28
28
28
28
28
28
28
28
28
29
29
29
29
29
29
29
29
29
30
30
30
34
34
34
34
34
34
34
35
35
35
35
35
36
36
36
36
36
36
36
36
36
36
36
36
37
37
38
39
39
38
36
35
35
36
36
35
35
35
35
35
36
35
35
35
35
35
37
37
37
38
38
39
40
40
40
40
40
40
40
41
41
41
40
40
40
40
40
40
40
40
40
40
41
41
41
41
41
41
41
41
41
43
43
43
43
43
43
43
43
43
43
44
48
49
49
49
49
50
50
49
49
49
49
49
48
49
48
48
47
45
41
38
39
39
39
40
39
41
41
41
41
41
41
41
41
42
42
42
42
42
42
42
42
42
42
42
42
42
42
43
44
45
45
47
48
48
48
47
48
48
50
48
46
48
48
51
52
52
53
53
54
54
53
53
53
53
54
57
58
58
59
59
61
61
61
62
62
62
62
59
59
59
59
59
61
61
60
60
59
59
59
61
62
62
62
64
64
65
64
64
64
64
64
64
64
64
64
63
63
65
64
62
63
63
65
65
66
67
68
69
69
68
68
68
67
66
66
67
66
64
64
63
64
64
64
64
64
63
63
63
63
63
63
63
63
61
59
60
60
59
59
59
59
59
59
59
59
58
57
57
56
56
56
58
62
62
62
62
62
62
61
61
61
61
61
61
61
62
63
64
62
60
61
61
62
61
62
64
65
66
66
66
66
67
67
67
67
65
66
57
56
55
52
50
48
44
44
44
45
45
45
45
45
45
45
44
44
44
44
44
44
44
45
45
45
45
47
48
48
48
48
48
48
50
50
50
51
50
51
51
53
54
54
54
54
54
54
54
55
55
55
55
56
56
56
57
57
59
59
59
59
60
59
59
61
63
63
64
64
63
62
62
62
62
63
63
64
65
64
64
64
64
64
64
64
64
64
65
65
66
66
66
63
62
62
61
61
61
61
61
60
60
60
60
57
54
53
52
52
52
52
52
52
52
52
51
52
52
52
52
52
52
52
52
52
52
52
52
52
52
52
52
52
52
50
50
50
49
49
48
48
47
47
47
46
46
46
46
46
46
46
45
45
45
44
44
45
46
46
46
46
44
44
41
41
41
40
38
31
31
31
31
31
31
31
31
31
31
29
27
26
25
25
25
25
25
25
25
25
24
24
24
25
25
25
25
24
24
24
24
23
23
23
23
23
23
23
23
23
23
23
24
25
25
25
24
24
24
24
24
26
26
26
26
25
26
25
25
25
25
25
23
23
23
21
20
16
15
15
15
15
15
15
17
17
18
18
18
18
18
18
18
18
18
18
16
16
16
16
16
17
17
18
18
19
19
19
19
19
19
19
19
19
19
19
19
19
19
19
19
19
19
19
19
19
19
19
19
19
20
20
21
21
21
21
21
22
22
22
22
21
21
21
21
22
22
22
22
22
22
22
22
22
22
22
22
22
22
23
23
23
23
23
23
23
22
22
23
22
22
22
22
22
22
23
26
26
28
31
36
42
42
45
46
50
50
49
50
50
51
51
51
51
52
52
52
52
52
52
52
53
53
54
54
56
56
57
58
59
59
59
57
57
57
57
56
56
56
56
56
56
58
57
57
57
57
57
57
57
58
58
58
58
58
58
57
57
61
62
61
61
61
61
61
61
61
61
61
61
61
61
61
61
61
61
60
60
59
60
60
60
60
60
60
61
59
59
60
60
59
59
60
60
60
58
53
50
50
50
52
52
51
51
51
51
50
50
50
50
50
51
52
52
52
54
54
56
57
57
57
58
58
57
57
57
57
57
57
57
58
58
58
58
52
52
52
52
52
50
50
49
49
48
48
48
48
48
48
48
48
48
48
48
48
48
48
48
48
48
48
48
48
48
48
48
48
49
53
54
54
55
57
57
57
60
60
61
62
62
64
64
64
64
64
64
64
66
66
66
66
66
66
67
67
67
68
68
68
68
69
69
69
69
69
69
69
69
69
69
69
69
69
69
67
67
65
63
63
63
60
60
60
61
61
61
60
60
58
58
58
59
62
63
63
63
63
64
63
64
68
70
71
71
72
72
74
73
73
70
70
69
68
65
66
66
66
68
68
68
67
67
63
61
63
64
64
62
61
63
63
63
65
65
66
66
68
69
70
70
70
69
69
68
67
67
65
65
65
65
65
64
64
63
65
67
67
67
65
67
68
69
71
72
72
71
68
68
67
68
68
66
70
71
72
72
71
71
71
70
71
71
72
72
72
72
72
73
75
75
76
76
75
75
77
77
79
79
79
79
79
79
79
79
79
79
79
79
80
81
83
83
83
83
84
85
86
86
86
86
86
86
86
86
89
89
89
89
89
89
89
89
89
89
90
90
88
89
89
89
89
90
90
90
90
90
90
88
86
86
86
88
89
90
91
91
90
90
88
88
88
86
86
84
84
86
85
81
82
77
76
76
75
76
76
76
75
71
71
72
72
73
75
75
75
75
75
75
75
74
74
74
74
74
74
75
75
76
76
76
77
76
76
76
76
75
75
77
77
77
78
82
79
78
76
77
76
76
74
73
73
73
72
72
71
72
72
68
68
68
68
68
68
68
69
69
70
70
70
69
68
68
64
63
64
69
71
71
71
66
65
65
62
62
61
61
62
62
62
62
61
61
61
62
62
64
63
64
64
64
68
70
71
71
72
72
72
72
72
72
72
72
72
70
69
69
69
70
74
74
74
75
76
76
76
77
77
78
81
81
82
82
82
83
83
83
86
87
87
90
90
90
90
90
90
88
88
88
88
88
88
88
89
89
88
86
89
88
96
96
96
99
100
101
99
99
99
101
102
101
101
100
101
102
102
102
102
102
102
102
102
102
102
102
102
102
102
102
103
103
103
103
103
103
102
102
102
102
103
103
103
103
103
103
103
103
103
103
103
103
103
104
104
105
107
108
108
106
106
106
106
106
106
106
105
106
107
107
107
107
107
108
108
108
108
108
108
108
109
109
109
109
109
108
109
108
108
108
105
105
102
95
95
92
93
92
86
83
74
74
74
74
74
74
73
72
72
72
68
68
68
67
66
67
67
69
67
65
54
52
48
45
45
45
48
46
45
39
38
35
35
35
35
35
35
35
35
35
34
33
33
36
35
35
37
37
37
37
37
36
36
36
35
39
39
37
36
37
38
38
39
39
39
39
40
43
43
43
43
43
42
42
42
44
44
43
42
42
42
44
44
42
40
39
40
40
41
41
43
43
43
43
43
43
43
43
42
42
42
42
42
42
42
43
43
43
45
46
46
47
47
47
47
47
47
50
51
52
52
52
52
52
52
52
52
52
53
54
54
54
55
55
55
55
55
56
56
57
57
57
58
58
58
58
59
60
60
60
59
58
57
58
58
57
56
56
56
56
56
56
56
56
56
56
57
57
57
59
59
59
61
61
61
62
62
62
61
61
59
55
55
54
52
52
52
52
50
50
49
49
49
47
47
47
47
48
48
49
49
50
50
50
50
50
51
52
52
52
53
53
53
54
54
55
55
55
56
56
56
56
56
57
57
57
57
60
60
60
60
59
56
53
53
53
51
50
51
47
46
46
46
43
43
43
43
44
44
44
44
44
44
46
46
47
47
47
47
47
49
50
51
51
51
51
51
51
50
50
49
47
47
46
45
44
43
43
42
42
43
43
43
43
41
41
41
43
44
44
42
42
41
41
41
42
44
44
44
44
44
44
44
44
43
43
42
44
44
43
43
40
40
40
40
40
40
41
42
42
41
38
37
40
47
47
47
48
48
52
52
52
52
52
53
54
55
58
59
58
58
58
58
58
58
58
59
58
56
56
56
56
57
57
58
58
59
63
64
64
64
64
65
65
65
65
65
65
65
65
66
66
68
68
70
70
70
70
70
69
69
70
70
70
69
69
66
66
66
67
68
69
68
67
68
67
69
69
69
69
69
69
69
69
70
72
72
72
72
72
72
72
72
72
73
73
72
73
73
73
73
74
75
76
79
80
80
81
82
82
83
83
88
88
92
93
93
94
94
94
94
94
94
95
94
93
93
93
93
93
94
98
97
97
94
90
91
91
92
93
93
92
91
92
94
95
98
98
99
100
101
101
101
101
103
103
103
103
103
103
102
101
95
93
93
93
93
95
95
95
94
94
91
93
94
94
90
88
90
92
94
94
94
94
94
94
94
94
95
95
95
95
95
95
95
95
95
95
95
96
96
96
95
93
92
92
92
92
94
94
94
94
94
95
95
95
96
97
97
97
98
98
98
99
99
99
99
99
99
99
99
98
98
98
98
98
98
98
97
97
97
98
97
95
95
92
92
93
94
95
94
94
89
86
85
81
81
81
80
80
80
80
73
72
66
66
63
63
62
62
55
46
47
47
47
47
44
43
44
44
44
43
43
44
44
44
44
43
43
43
43
42
41
40
41
40
40
39
38
37
37
36
34
33
34
33
33
33
33
34
34
34
34
33
33
33
31
31
32
32
32
32
32
33
34
34
35
35
34
34
34
33
33
33
33
33
33
33
33
32
32
33
31
32
32
32
32
32
32
32
33
33
33
32
32
32
32
31
31
32
31
32
34
34
34
34
34
34
32
33
34
33
33
32
32
32
32
32
32
32
32
32
32
32
32
32
32
32
32
33
33
34
35
35
35
35
35
35
34
34
33
34
35
35
35
34
33
33
34
34
34
35
36
36
37
38
39
41
41
41
41
41
41
41
41
41
41
41
41
41
41
41
41
42
42
41
42
42
43
43
42
42
42
42
42
46
46
45
46
42
40
39
39
41
41
42
40
40
40
40
39
38
38
38
38
38
37
37
37
37
37
37
37
37
37
38
38
38
38
38
38
38
38
38
38
39
39
39
39
39
40
40
40
40
41
40
40
40
42
42
42
42
42
43
43
43
43
43
43
42
42
42
42
43
43
43
43
43
42
41
39
41
40
40
40
40
41
42
42
42
42
42
42
42
42
42
42
42
41
41
41
39
39
40
40
40
39
39
37
37
37
38
32
32
32
32
31
29
29
29
30
32
32
32
32
32
32
32
32
32
32
31
32
32
33
33
33
33
33
33
32
31
31
31
31
30
30
30
30
30
28
27
26
26
26
27
26
26
26
26
26
26
26
26
26
26
25
26
30
31
31
31
31
31
30
30
30
30
30
31
30
30
30
30
30
30
31
30
30
31
31
31
32
31
31
27
29
29
29
29
29
28
28
27
27
27
28
28
27
28
27
26
26
25
24
25
25
26
27
27
28
28
28
28
28
28
28
28
28
28
28
28
28
29
30
29
29
29
29
29
29
29
29
29
29
29
29
29
29
29
29
29
30
30
30
30
30
31
31
31
31
31
31
31
32
32
32
33
33
33
35
35
35
35
35
35
35
35
34
33
33
33
33
33
33
33
33
33
34
34
34
35
35
35
35
34
33
32
32
32
32
32
32
33
33
33
34
33
33
33
33
32
32
32
32
32
32
32
32
32
32
32
32
32
32
32
30
29
28
27
24
25
25
25
25
25
25
25
25
25
25
25
25
23
23
23
23
25
23
18
18
18
18
18
18
18
18
15
15
15
15
15
15
15
15
15
14
14
13
13
13
13
13
13
13
13
13
13
13
13
13
13
13
13
13
13
13
13
12
12
12
12
12
12
12
12
12
12
11
11
11
10
10
9
8
8
8
8
8
8
8
8
10
10
10
10
10
10
11
11
12
12
12
11
11
11
11
11
12
12
12
12
12
12
11
11
11
11
11
11
11
11
12
12
12
12
12
14
14
14
15
16
16
17
17
17
17
18
18
18
18
18
19
19
19
19
19
20
20
20
20
20
20
21
23
23
23
23
23
23
23
23
23
23
24
24
23
23
23
23
23
23
24
24
24
24
24
24
24
25
25
25
25
25
25
25
25
25
25
25
25
25
25
25
25
25
25
25
26
26
26
26
26
26
26
26
26
26
26
26
26
26
26
26
26
26
26
26
26
26
25
25
25
24
24
24
24
24
24
24
24
24
24
24
24
24
24
24
24
24
24
24
23
18
18
18
18
18
18
18
18
18
18
18
18
16
15
14
11
10
8
7
7
8
8
7
7
7
7
7
7
7
7
7
7
4
4
4
4
4
4
4
4
4
4
3
3
2
2
2
2
2
2
2
2
2
2
2
2
2
2
2
1
1
1
1
1
1
1
1
1
1
1
1
1
1
1
1
1
1
1
1
1
1
1
1
1
1
1
6
17
18
19
20
21
21
22
22
23
23
24
24
24
24
24
24
25
25
27
30
32
35
35
36
36
36
36
37
37
37
38
38
38
38
38
38
38
38
40
40
40
40
41
42
46
49
51
51
53
54
55
55
56
57
57
58
58
58
58
58
59
58
59
59
59
59
60
60
60
60
60
60
60
61
61
61
61
61
61
61
62
62
62
62
62
61
61
64
64
64
65
65
65
65
66
65
65
66
66
66
66
66
66
66
66
66
66
65
65
66
68
68
69
69
69
69
69
72
72
74
73
73
72
72
72
71
72
73
73
72
72
74
74
76
74
74
74
74
74
74
75
76
76
76
76
77
79
80
80
80
82
82
82
81
79
79
80
76
76
75
76
72
72
75
74
74
76
76
76
76
76
76
76
77
77
79
79
79
79
80
80
80
82
82
83
84
85
85
86
87
87
87
87
87
87
88
88
90
89
89
89
89
89
90
90
90
90
91
91
91
91
91
91
91
89
89
89
91
91
92
87
85
84
81
81
80
80
80
82
81
79
84
84
84
84
84
84
84
84
84
83
83
83
84
84
84
84
85
85
85
85
86
86
86
86
87
87
88
89
93
92
92
92
93
95
98
96
96
95
94
94
94
94
94
92
84
74
69
72
72
72
72
74
74
74
74
74
74
74
74
76
75
75
75
76
77
76
77
79
79
81
81
81
81
81
81
81
81
81
83
83
83
83
82
82
82
82
82
82
82
82
83
83
83
82
82
82
82
81
81
76
77
78
79
77
77
77
77
77
78
78
78
78
78
78
78
78
79
78
78
78
77
77
77
77
78
78
78
76
77
77
77
77
77
77
80
80
80
80
79
79
79
78
75
75
73
73
73
75
75
75
74
74
75
75
72
72
72
72
72
72
72
72
72
72
70
70
70
70
70
67
69
70
70
74
74
74
74
74
75
75
78
78
81
81
81
81
81
81
80
77
72
72
72
67
65
63
52
51
51
49
48
49
49
49
49
49
47
47
47
47
47
43
42
42
43
46
47
49
52
54
54
55
55
55
55
55
55
55
55
56
56
56
56
59
64
68
68
72
75
75
76
76
76
76
77
77
77
77
77
76
76
76
77
79
80
83
83
84
84
84
84
86
87
88
88
88
89
89
89
89
88
88
89
89
88
88
88
86
86
86
87
87
87
87
87
87
90
90
90
92
92
92
92
92
92
93
93
93
94
95
93
93
93
95
96
96
96
94
94
96
99
99
100
100
100
100
100
100
100
101
101
101
102
102
102
102
102
102
102
100
100
100
100
101
102
102
102
102
102
102
102
102
102
101
100
100
100
99
99
99
99
98
98
96
96
98
98
98
97
96
95
95
95
95
95
95
96
96
96
96
97
95
95
95
95
97
97
97
97
97
97
97
97
97
98
97
97
96
96
91
91
91
91
91
89
88
89
89
89
90
90
92
92
92
92
92
92
92
92
93
92
94
96
98
99
100
99
99
98
93
92
92
86
86
71
69
60
60
60
60
61
62
61
61
61
59
59
60
61
60
61
61
65
64
65
65
65
65
65
65
66
66
66
66
67
71
71
72
72
72
71
71
71
71
71
71
71
70
68
70
70
70
72
72
72
72
72
72
72
72
72
73
73
75
75
75
75
77
77
78
78
78
78
79
79
78
80
79
78
78
79
81
81
83
81
80
83
83
84
84
84
84
84
84
84
84
86
88
89
94
94
99
99
99
99
99
100
100
100
100
101
101
101
101
102
102
102
102
102
102
102
101
102
102
102
107
105
105
96
96
96
93
91
91
91
92
93
93
92
91
87
88
89
92
93
99
99
101
101
101
101
100
100
100
100
104
104
106
106
104
104
107
107
107
107
107
106
105
106
104
104
107
109
109
110
110
110
110
110
110
110
112
113
113
113
113
114
114
114
114
112
111
112
112
112
115
115
116
104
106
101
98
98
98
99
99
100
102
104
104
104
104
105
106
106
105
101
101
101
101
102
103
109
111
111
111
111
112
112
112
112
112
112
113
113
114
113
113
114
114
114
113
113
112
106
105
105
102
101
101
101
102
105
107
106
106
105
104
102
102
102
102
104
105
105
104
103
103
103
103
103
103
103
101
102
104
104
104
104
102
102
102
100
99
99
99
93
90
91
96
96
102
103
103
106
105
105
105
105
105
105
106
106
106
108
108
109
110
110
109
109
109
107
106
103
102
103
99
100
100
99
94
94
94
90
89
89
89
87
85
82
82
78
77
75
73
72
72
72
72
72
72
72
72
72
73
73
73
73
73
72
72
71
71
70
69
70
70
70
70
70
70
70
70
71
71
71
76
76
76
76
76
77
78
79
79
80
80
80
81
81
82
84
84
84
84
84
85
85
86
86
86
86
86
86
87
87
88
89
93
90
89
87
89
91
93
93
89
88
88
91
90
92
91
90
89
89
89
89
89
90
92
92
94
94
95
95
101
101
101
101
103
102
106
106
106
106
107
105
103
105
105
106
107
109
111
111
111
111
111
112
114
114
114
116
119
120
121
121
121
121
120
120
122
122
122
122
124
125
128
128
131
130
129
128
126
126
127
128
128
128
129
129
129
129
129
129
129
129
130
130
130
130
130
130
130
131
131
132
132
133
131
131
130
130
130
131
131
132
132
131
131
132
133
133
134
133
128
125
126
126
127
126
127
126
125
123
121
119
115
114
111
111
111
111
111
111
111
111
111
111
111
111
111
111
111
112
112
115
115
116
116
116
114
114
113
113
111
109
110
106
105
101
103
103
104
101
102
102
101
101
81
81
80
76
77
77
77
77
77
79
82
82
80
80
79
79
79
79
79
81
86
86
88
87
87
87
88
87
89
89
89
91
91
91
92
92
92
92
93
93
94
94
94
94
93
91
94
89
90
91
91
91
91
91
88
86
86
83
83
82
82
82
84
85
85
86
86
87
87
87
87
87
87
87
87
87
87
86
86
85
85
85
85
85
85
85
84
83
79
80
80
79
79
79
79
79
79
79
79
79
79
79
79
79
79
78
77
77
79
79
79
79
79
79
79
79
79
79
78
78
76
76
76
75
72
57
56
54
53
52
51
51
51
51
51
51
50
49
49
48
45
42
42
42
42
42
42
42
42
42
42
42
43
43
43
43
43
43
43
43
43
43
43
43
40
39
39
37
30
24
24
23
23
23
23
23
23
23
22
21
14
14
13
13
13
11
11
11
11
11
13
13
13
13
11
14
15
15
16
23
23
23
24
24
24
24
24
24
24
24
24
24
24
24
24
23
23
22
23
23
23
23
23
23
23
23
23
23
23
23
23
23
23
23
24
24
24
24
24
24
24
25
25
25
25
25
25
26
26
26
26
26
26
26
26
26
26
26
26
26
27
27
27
27
27
27
27
27
27
27
27
28
28
28
30
30
30
30
30
30
29
28
27
27
27
25
25
25
20
19
20
20
20
20
20
20
20
20
20
20
20
20
20
20
20
20
19
19
18
18
17
17
17
20
18
16
16
17
17
17
17
17
16
16
17
17
17
17
17
18
19
19
20
20
20
21
22
22
22
22
22
22
22
22
22
22
22
22
22
22
22
22
22
22
22
22
21
21
21
21
21
20
20
20
19
19
19
19
19
19
19
18
18
18
17
17
18
17
17
17
17
16
16
16
16
16
16
16
15
14
14
14
14
15
15
15
15
16
16
16
17
17
17
17
17
17
17
17
17
17
17
17
17
17
17
17
17
17
15
15
15
15
15
16
16
17
17
16
16
16
15
15
15
14
15
15
15
15
15
15
15
15
15
15
15
15
15
15
15
15
15
15
14
13
13
13
13
13
13
13
13
13
13
13
13
13
13
13
13
13
13
13
13
13
12
12
12
12
12
12
12
12
12
12
12
12
12
12
12
12
12
12
12
12
12
12
12
12
12
12
12
12
12
12
12
12
12
12
12
12
12
12
11
11
11
9
7
7
7
7
7
7
7
7
7
7
7
7
7
7
7
6
6
6
6
6
6
6
6
6
6
5
5
5
5
5
5
5
5
3
3
3
3
3
2
2
2
2
2
2
2
2
2
2
2
2
2
2
2
1
1
1
1
1
1
1
1
1
1
1
1
1
1
1
1
1
1
1
1
1
1
1
1
1
1
1
1
1
1
1
1
0
0
0
0
0
0
0
0
0
0
1
1
1
1
1
1
1
1
1
1
1
1
1
1
1
1
1
1
1
1
2
2
2
2
2
2
2
2
2
2
2
2
2
2
2
2
2
2
2
2
2
2
2
2
2
2
2
2
2
2
2
2
2
2
2
2
2
2
2
2
2
2
2
2
2
2
2
2
2
2
2
2
2
2
2
2
2
2
2
2
2
2
2
2
2
2
2
2
2
2
2
2
2
2
2
2
2
2
2
1
1
1
1
1
1
1
1
1
1
1
1
1
1
1
1
1
2
2
2
2
2
2
2
2
2
2
2
2
2
1
1
1
1
1
1
1
1
1
1
1
1
1
1
1
1
1
1
1
1
1
1
1
1
1
1
1
1
1
1
1
1
1
1
1
1
1
1
1
1
1
1
1
1
1
1
1
1
1
1
1
1
1
1
1
1
1
1
1
1
1
1
1
1
1
1
1
1
1
1
1
1
1
1
1
1
1
1
1
1
1
1
1
1
1
1
0
0
0
0
0
0
0
0
0
0
0
0
0
0
0
0
0
0
0
0
0
0
0
0
0
0
0
0
0
0
0
0
0
0
0
0
0
0
0
0
0
0
0
0
0
0
0
0
0
0
0
0
0
0
0
0
0
0
0
0
0
0
0
0
0
0
0
0
0
0
0
0
0
0
0
0
0
0
0
0
0
0
0
0
0
0
0
0
0
0
0
0
0
0
0
0
0
0
0
0
0
0
0
0
0
0
0
0
0
0
0
0
0
0
0
0
0
0
0
0
0
0
0
0
0
0
0
0
0
0
0
1
1
1
1
1
1
1
1
2
2
2
2
2
2
2
2
2
2
2
2
2
2
2
2
2
2
2
2
1
1
1
1
1
1
1
1
1
1
1
1
1
1
1
1
1
1
1
1
1
1
1
1
1
1
1
1
1
1
1
1
1
1
1
1
1
1
1
1
1
1
1
1
1
1
1
1
1
1
1
1
1
1
1
1
1
1
1
1
1
1
1
1
1
1
1
1
1
1
1
1
1
1
1
1
1
1
1
1
1
1
1
1
1
1
1
1
0
0
0
0
0
0
0
0
0
0
0
0
0
0
0
0
0
0
0
0
0
0
0
0
0
0
0
0
0
0
0
0
0
0
0
0
0
0
0
0
0
0
0
0
0
0
0
0
0
0
0
0
0
0
0
0
0
0
0
0
0
0
0
0
0
0
0
0
0
0
0
0
0
0
0
0
0
0
0
0
0
0
0
0
0
0
0
0
0
0
0
0
0
0
0
0
0
0
0
0
0
0
0
0
0
0
0
0
0
0
0
0
0
0
0
0
0
0
0
0
0
0
0
0
0
0
0
0
0
0
0
0
0
0
0
0
0
0
0
0
0
0
0
0
0
0
0
0
0
0
0
0
0
0
0
0
0
0
0
0
0
0
0
0
0
0
0
0
0
0
0
0
0
0
0
0
0
0
0
0
0
0
0
0
0
0
0
0
0
0
0
0
0
0
0
0
0
0
0
0
0
0
0
0
0
0
0
0
0
0
0
0
0
0
0
0
0
0
0
0
0
0
0
0
0
0
0
0
0
0
0
0
0
0
0
0
0
0
0
0
0
1
1
1
1
1
1
1
1
1
1
1
1
1
2
2
2
2
2
2
2
2
2
2
2
2
2
2
2
2
2
2
2
2
2
2
2
2
2
2
2
2
2
2
2
2
2
2
2
3
3
3
3
3
3
3
3
3
3
3
3
3
3
3
3
3
3
3
3
3
3
3
3
3
3
3
3
3
3
3
3
3
3
3
3
3
3
3
2
2
2
2
2
2
2
2
2
2
2
2
2
2
2
2
2
2
2
2
2
2
2
2
2
2
2
2
2
2
2
2
2
2
2
3
3
3
3
3
3
3
3
3
3
3
3
3
3
3
3
3
3
3
3
3
3
3
3
3
3
3
3
3
3
3
3
2
2
2
2
2
2
2
2
2
2
2
2
2
2
2
2
2
2
2
2
2
2
2
2
2
2
2
2
2
2
2
2
2
2
2
2
2
2
2
2
2
2
2
2
2
2
2
2
2
2
2
2
2
2
2
2
2
2
2
2
2
2
2
2
2
2
2
2
2
2
2
2
2
2
1
1
1
1
1
1
1
1
1
1
1
1
1
1
1
1
1
1
2
2
2
2
1
1
1
1
1
1
1
1
1
1
1
1
1
1
1
1
1
1
1
1
1
1
1
1
1
1
1
1
1
1
1
1
1
1
1
1
1
1
1
1
1
1
1
1
1
1
1
1
1
1
1
1
1
1
1
1
1
1
1
1
1
1
1
1
1
1
1
1
1
1
1
1
1
1
1
1
1
1
1
0
0
0
0
0
0
0
0
0
0
0
0
0
0
0
0
0
0
0
0
0
0
0
0
0
0
0
0
0
0
0
0
0
0
0
0
0
0
0
0
0
0
0
0
0
0
0
0
0
0
0
0
0
0
0
0
0
0
0
0
0
0
0
0
0
0
0
0
0
0
0
0
0
0
0
0
0
0
0
0
0
0
0
0
0
0
0
0
0
0
0
0
0
0
0
0
0
0
0
0
0
0
0
0
0
0
0
0
0
0
0
0
0
0
0
0
0
0
0
0
0
0
0
0
0
0
0
0
0
0
0
0
0
0
0
0
0
0
0
0
0
0
0
0
0
0
0
0
0
0
0
0
0
0
0
0
0
0
0
0
0
0
0
0
0
0
0
0
0
0
0
0
0
0
0
0
0
0
0
0
0
0
0
0
0
0
0
0
0
0
0
0
0
0
0
0
0
0
0
0
0
0
0
0
0
0
0
0
0
0
0
0
0
0
0
0
0
0
0
0
0
0
0
0
0
0
0
0
0
0
0
0
0
0
0
0
0
0
0
0
0
0
0
0
0
0
0
0
0
0
0
0
0
0
0
0
0
0
0
0
0
0
0
0
0
0
0
0
0
0
0
0
0
0
0
0
0
0
0
0
0
0
0
0
0
0
0
0
0
0
0
0
0
0
0
0
0
0
0
0
0
0
0
0
0
0
0
0
0
0
0
0
0
0
0
0
0
0
0
0
0
0
0
0
0
0
0
0
0
0
0
0
0
0
0
0
0
0
0
0
0
0
0
0
0
0
0
0
0
0
0
0
0
0
0
0
0
0
0
0
0
0
0
0
0
0
0
0
0
0
0
0
0
0
0
0
0
0
0
0
0
0
0
0
0
0
0
0
0
0
0
0
0
0
0
0
0
0
0
0
0
0
0
0
0
0
0
0
0
0
0
0
0
0
0
0
0
0
0
0
0
0
0
0
0
0
0
0
0
0
0
0
0
0
0
0
0
0
0
0
0
0
0
0
0
0
0
0
0
0
0
0
0
0
0
0
0
0
0
0
0
0
0
0
0
0
0
0
0
0
0
0
0
0
0
0
0
0
0
0
0
0
0
0
0
0
0
0
0
0
0
0
0
0
0
0
0
0
0
0
0
0
0
0
0
0
0
0
0
0
0
0
0
0
0
0
0
0
0
0
0
0
0
0
0
0
0
0
0
0
0
0
0
0
0
0
0
0
0
0
0
0
0
0
0
0
0
0
0
0
0
0
0
0
0
0
0
0
0
0
0
0
0
0
0
0
0
0
0
0
0
0
0
0
0
0
0
0
0
0
0
0
0
0
0
0
0
0
0
0
0
0
0
0
0
0
0
0
0
0
0
0
0
0
0
0
0
0
0
0
0
0
0
0
0
0
0
0
0
0
0
0
0
0
0
0
0
0
0
0
0
0
0
0
0
0
0
0
0
0
0
0
0
0
0
0
0
0
0
0
0
0
0
0
0
0
0
0
0
0
0
0
0
0
0
0
0
0
0
0
0
0
0
0
0
0
0
0
0
0
0
0
0
0
0
0
0
0
0
0
0
0
0
0
0
0
0
0
0
0
0
0
0
0
0
0
0
0
0
0
0
0
0
0
0
0
0
0
0
0
0
0
0
0
0
0
0
0
0
0
1
1
1
1
1
1
1
1
1
1
1
1
1
1
1
1
1
1
1
1
1
1
1
1
1
1
1
1
1
1
1
1
1
1
1
1
1
1
1
1
3
3
3
3
3
3
3
3
3
3
3
3
3
3
3
3
3
3
3
3
3
3
3
3
3
3
3
3
3
3
3
3
3
3
3
3
3
3
3
3
3
3
3
3
3
3
3
3
3
3
3
3
3
3
3
3
3
3
3
3
3
3
3
3
3
3
3
3
3
3
3
3
3
3
3
3
3
3
3
3
3
3
3
3
3
3
3
3
3
3
3
2
2
2
2
2
2
2
2
2
2
2
2
2
2
2
2
1
1
1
1
1
1
1
0
0
0
0
0
0
0
0
0
0
0
0
0
0
0
0
0
0
0
0
0
0
0
0
0
0
0
0
0
0
0
0
0
0
0
0
0
0
0
0
0
0
0
0
0
0
0
0
0
0
0
0
0
0
0
0
0
0
0
0
0
0
0
0
0
0
0
0
0
0
0
0
0
0
0
0
0
0
0
0
0
0
0
0
0
0
0
0
0
0
0
0
0
0
0
0
0
0
0
0
0
0
0
0
0
0
0
0
0
0
0
0
0
0
0
0
0
0
0
0
0
0
0
0
0
0
0
0
0
0
0
0
0
0
0
0
0
0
0
0
0
0
0
0
0
0
0
0
0
0
0
0
0
0
0
0
0
0
0
0
0
0
0
0
0
0
0
0
0
0
0
0
0
0
0
0
0
0
0
0
0
0
0
0
0
0
0
0
0
0
0
0
0
0
0
0
0
0
0
0
0
0
0
0
0
0
0
0
0
0
0
0
0
0
0
0
0
0
0
0
0
0
0
0
0
0
0
0
0
0
0
0
0
0
0
0
0
0
0
0
0
0
0
0
0
0
0
0
0
0
0
0
0
0
0
0
0
0
0
0
0
0
0
0
0
0
0
0
0
0
0
0
0
0
0
0
0
0
0
0
0
0
0
0
0
0
0
0
0
0
0
0
0
0
0
0
0
0
0
0
0
0
0
0
0
0
0
0
0
0
0
0
0
0
0
0
0
0
0
0
0
0
0
0
0
0
0
0
0
0
0
0
0
0
0
0
0
0
0
0
0
0
0
0
0
0
0
0
0
0
0
0
0
0
0
0
0
0
0
0
0
0
0
0
0
0
0
0
0
0
0
0
0
0
0
0
0
0
0
0
0
0
0
0
0
0
0
0
0
0
0
0
0
0
0
0
0
0
0
0
0
0
0
0
0
0
0
0
0
0
0
0
0
0
0
0
0
0
0
0
0
0
0
0
0
0
0
0
0
0
0
0
0
0
0
0
0
0
1
1
1
1
1
1
1
1
1
1
1
1
1
1
1
1
1
1
1
1
1
1
1
1
1
1
1
1
2
2
2
2
2
2
2
2
2
2
2
2
2
2
2
2
2
2
2
2
2
2
2
2
2
2
2
2
2
2
2
2
2
2
2
2
2
2
2
2
2
2
2
2
2
2
2
2
2
2
2
2
2
2
2
2
2
2
2
2
3
3
3
3
3
3
3
3
3
3
3
3
3
3
3
3
3
3
3
3
3
3
3
2
2
2
2
2
2
2
2
2
2
2
2
2
2
2
2
2
2
2
2
2
2
2
2
2
2
2
2
2
2
2
2
2
2
2
2
2
2
2
2
2
2
2
2
2
2
2
2
1
1
1
1
1
1
1
1
1
1
1
1
1
1
1
1
1
1
1
1
1
1
1
1
1
1
1
1
1
1
1
1
1
1
1
1
1
1
1
1
1
1
1
1
1
1
1
1
1
1
1
1
1
1
1
1
1
1
1
1
1
1
1
1
1
1
1
1
1
1
1
1
1
1
1
1
1
1
1
1
1
1
1
1
1
1
1
1
1
1
1
1
1
1
1
1
1
1
1
1
1
1
1
0
0
0
0
0
0
0
0
0
0
0
0
0
0
0
0
0
0
0
0
0
0
0
0
0
0
0
0
0
0
0
0
0
0
0
0
0
0
0
0
0
0
0
0
0
0
0
0
0
0
0
0
0
0
0
0
0
0
0
0
0
0
0
0
0
0
0
0
0
0
0
0
0
0
0
0
0
0
0
0
0
0
0
0
0
0
0
0
0
0
0
0
0
0
0
0
0
0
0
0
0
0
0
0
0
0
0
0
0
0
0
0
0
0
0
0
0
0
0
0
0
0
0
0
0
0
0
0
0
0
0
0
0
0
0
0
0
0
0
0
0
0
0
0
0
0
0
0
0
0
0
0
0
0
0
0
0
0
0
0
0
0
0
0
0
0
0
0
0
0
0
0
0
0
0
0
0
0
0
0
0
0
0
0
0
0
0
0
0
0
0
0
0
0
0
0
0
0
0
0
0
0
0
0
0
0
0
0
0
0
0
0
0
0
0
0
0
1
1
1
1
1
1
1
1
1
1
1
1
1
1
1
1
1
1
1
1
1
1
1
1
1
1
1
1
1
1
1
1
1
1
1
1
1
1
1
1
2
2
2
2
2
2
2
2
2
2
2
2
2
2
2
2
2
2
2
2
2
2
2
2
2
2
2
2
2
2
2
2
2
2
2
2
2
2
2
2
2
2
2
2
2
2
2
2
3
3
3
2
2
2
2
2
2
2
2
2
2
2
2
2
2
2
2
2
2
2
2
2
2
2
2
2
2
2
3
3
3
3
3
3
3
3
3
3
3
3
3
3
3
3
3
3
3
3
3
3
3
3
3
3
3
3
3
1
1
1
1
1
1
1
1
1
1
1
1
1
1
1
1
1
1
1
1
1
1
1
1
1
1
1
1
1
1
1
1
1
1
1
1
1
1
1
1
1
1
1
1
1
1
1
1
1
1
1
1
1
1
1
1
1
1
1
1
1
1
1
1
1
1
1
1
1
1
1
1
1
1
1
1
1
2
2
3
3
3
3
3
3
3
3
3
3
3
3
3
3
3
3
3
3
3
3
3
3
3
3
3
3
3
3
3
3
3
3
3
3
3
3
3
3
2
2
2
2
2
2
2
2
2
2
2
2
2
2
2
4
4
4
4
4
4
4
4
4
4
4
4
4
4
4
4
4
4
4
4
4
4
4
4
4
4
4
4
4
4
4
4
4
4
4
4
4
4
4
4
4
4
4
4
4
4
4
4
4
4
4
4
3
3
3
3
3
3
3
3
3
2
2
2
2
2
2
3
3
3
3
3
3
3
3
3
3
3
3
3
3
3
3
3
3
3
3
3
3
3
3
3
3
3
3
3
3
3
3
3
2
2
2
2
2
2
2
2
2
2
2
2
2
2
2
2
2
2
2
2
2
2
2
2
2
2
2
2
2
2
2
2
2
2
2
2
2
2
2
2
2
2
2
2
2
2
2
2
2
2
2
2
2
2
2
2
2
2
2
2
2
2
2
2
2
2
2
2
2
2
2
2
2
2
2
2
2
2
2
2
2
2
2
2
2
2
2
2
2
2
2
2
2
2
2
2
2
2
2
2
2
2
2
2
2
2
2
2
2
2
2
2
2
2
2
2
2
2
2
2
2
2
2
2
2
2
2
2
2
2
2
2
2
2
2
2
2
2
2
2
2
2
2
2
2
1
1
1
1
1
1
1
1
1
1
1
1
1
1
1
1
1
1
1
1
1
1
1
1
1
1
1
1
1
1
1
1
1
1
1
1
1
1
1
1
1
1
1
1
1
1
1
1
1
1
1
1
1
1
1
1
1
1
1
1
1
1
1
1
1
0
0
0
0
0
0
0
0
0
0
0
0
0
0
0
0
0
0
0
0
0
0
0
0
0
0
0
0
0
0
0
0
0
0
0
0
0
0
0
0
0
0
0
0
0
0
0
0
0
0
0
0
0
0
0
0
0
0
0
0
0
0
0
0
0
0
0
0
0
0
0
0
0
0
0
0
0
0
0
0
0
0
0
0
0
0
0
0
0
0
0
0
0
0
0
0
0
0
0
0
0
0
0
0
0
0
0
0
0
0
0
0
0
0
0
0
0
0
0
0
0
0
0
0
0
0
0
0
0
0
0
0
0
0
0
0
0
0
0
0
0
0
0
0
0
0
0
0
0
0
0
0
0
0
0
0
0
0
0
0
0
0
0
0
0
0
0
0
0
0
0
0
0
0
0
0
0
0
0
0
0
0
0
0
0
0
0
0
0
0
0
0
0
0
0
0
0
0
0
0
0
0
0
0
0
0
0
0
0
0
0
0
0
0
0
0
0
0
0
0
0
0
0
0
0
0
0
0
0
0
0
0
0
0
0
0
0
0
0
0
0
0
0
0
0
0
0
0
0
0
0
0
0
0
0
0
0
0
0
0
0
0
0
0
0
0
0
0
0
0
0
0
0
0
0
0
0
0
0
0
0
0
0
0
0
0
0
0
0
0
0
0
0
0
0
0
0
0
0
0
0
0
0
0
0
0
0
0
0
0
0
0
0
0
0
0
0
0
0
0
0
0
0
0
0
0
0
0
0
0
0
0
0
0
0
0
0
0
0
0
0
0
0
0
0
0
0
0
0
0
0
0
0
0
0
0
0
0
0
0
0
0
0
0
0
0
0
0
0
0
0
0
0
0
0
0
0
0
0
0
0
0
0
0
0
0
0
0
0
0
0
0
0
0
0
0
0
0
0
0
0
0
0
0
0
0
0
0
0
0
0
0
0
0
0
0
0
0
0
0
0
0
0
0
0
0
0
0
0
0
0
0
0
0
0
0
0
0
0
0
0
0
0
0
0
0
0
0
0
0
0
0
0
0
0
0
0
0
0
0
0
0
0
0
0
0
0
0
0
0
1
1
1
1
1
1
1
1
1
1
1
1
1
1
1
1
1
1
1
1
1
1
1
1
1
1
1
1
1
2
2
2
2
2
2
2
2
2
2
2
2
2
2
2
2
2
2
2
2
2
2
2
2
2
2
1
1
1
1
1
1
1
1
1
1
1
1
1
1
1
1
1
1
1
1
1
1
1
1
1
1
1
1
1
1
1
1
1
1
1
1
1
1
1
1
1
1
1
1
1
1
1
1
1
1
1
1
1
1
1
1
1
1
1
1
1
1
1
1
1
1
1
0
0
0
0
0
0
0
0
0
0
0
0
0
0
0
0
0
0
0
0
0
0
0
0
0
0
0
0
0
0
0
0
0
0
0
0
0
0
0
0
0
0
0
0
0
0
0
0
0
0
0
0
0
0
0
0
0
0
0
0
0
0
0
0
0
0
0
0
0
0
0
0
0
0
0
1
1
1
1
1
1
1
1
1
1
1
1
1
1
1
1
1
1
1
1
1
1
1
1
1
2
2
2
2
2
2
2
2
2
2
2
2
2
2
2
2
2
2
2
2
2
2
2
2
2
2
2
2
2
2
2
2
2
2
2
2
2
2
2
2
2
2
2
2
2
2
2
2
2
2
2
2
2
2
2
2
2
2
2
2
2
2
2
2
2
2
2
2
2
2
2
2
1
2
2
2
2
2
2
2
2
2
2
2
2
2
2
2
2
2
2
2
2
2
2
2
2
2
2
2
2
2
2
2
2
2
2
2
2
2
2
2
2
2
2
2
2
2
2
2
2
2
2
1
1
1
1
0
0
0
0
0
0
0
0
0
0
0
0
0
0
0
0
0
0
0
0
0
0
0
0
0
0
0
0
0
0
0
0
0
0
0
0
0
0
0
0
0
0
0
0
0
0
0
0
0
0
0
0
0
0
0
0
0
0
0
0
0
0
0
0
0
0
0
0
0
0
0
0
0
0
0
0
0
0
0
0
0
0
0
0
0
0
0
0
0
0
0
0
0
0
0
0
0
0
0
0
0
0
0
0
0
0
0
0
0
0
0
0
0
0
0
0
0
0
0
0
0
0
0
0
0
0
0
0
0
0
0
0
0
0
0
0
0
0
0
0
0
0
0
0
0
0
0
0
0
0
0
0
0
0
0
0
0
0
0
0
0
0
0
0
0
0
0
0
0
0
0
0
0
0
0
0
0
0
0
0
0
0
0
0
0
0
0
0
0
0
0
0
0
0
0
0
0
0
0
0
0
0
0
0
0
0
0
0
0
0
0
0
0
0
0
0
0
0
0
0
0
0
0
0
0
0
0
0
0
0
0
0
0
0
0
0
0
0
0
0
0
0
0
0
0
0
0
0
0
0
0
0
0
0
0
0
0
0
0
0
0
0
0
0
0
0
0
0
0
0
0
0
0
0
0
0
0
0
0
0
0
0
0
0
0
0
0
0
0
0
0
0
0
0
0
0
0
0
0
0
0
0
0
0
0
0
0
0
0
0
0
0
0
0
0
0
0
0
0
0
0
0
0
0
0
0
0
0
0
0
0
0
0
0
0
0
0
0
0
0
0
0
0
0
0
0
0
0
0
0
0
0
0
0
0
0
0
0
0
0
0
0
0
0
0
0
0
0
0
0
0
0
0
0
0
0
0
0
0
0
0
0
0
0
0
0
0
0
0
0
0
0
0
0
0
0
0
0
0
0
0
0
0
0
0
0
0
0
0
0
0
0
0
0
0
0
0
0
0
0
0
0
0
0
0
0
0
0
0
0
0
0
0
0
0
0
0
0
1
1
1
1
1
1
1
1
1
1
1
1
1
1
1
1
1
1
1
1
1
1
1
1
1
1
1
1
1
1
1
1
1
1
1
1
1
1
1
1
1
1
1
1
1
1
1
1
1
1
1
1
1
1
1
1
1
1
1
1
1
1
1
2
2
2
2
2
2
2
2
2
2
2
2
2
2
2
2
2
2
2
2
2
2
2
2
2
2
2
2
2
2
2
2
2
2
2
3
3
3
3
3
3
3
3
3
3
3
3
3
3
3
3
3
3
3
3
4
4
4
4
4
4
4
4
4
4
4
4
4
4
4
4
4
4
4
4
4
4
4
4
4
4
4
4
4
4
4
4
4
4
4
4
4
4
4
4
4
4
4
4
4
4
4
4
4
4
4
4
4
4
4
4
4
4
4
4
4
4
3
3
3
3
3
3
3
3
3
3
3
3
3
3
3
3
3
3
3
3
3
3
3
3
3
3
3
3
3
3
3
3
3
3
3
3
3
3
3
3
3
3
3
3
3
3
3
3
2
2
2
2
2
2
2
2
2
2
2
2
2
2
2
2
2
2
2
2
2
2
2
2
2
2
2
2
2
2
1
1
1
1
1
1
1
1
1
1
1
1
1
1
1
1
1
1
1
1
1
1
1
1
1
1
1
1
1
1
1
1
1
1
1
1
1
1
1
1
1
1
1
1
1
1
1
1
1
1
1
1
1
1
1
1
1
1
1
1
1
1
1
1
1
1
1
1
1
1
1
1
1
1
1
1
1
1
1
0
0
0
0
0
0
0
0
0
0
0
0
0
0
0
0
0
0
0
0
0
0
0
0
0
0
0
0
0
0
0
0
0
0
0
0
0
0
0
0
0
0
0
0
1
1
1
1
1
1
1
1
1
1
1
1
1
1
1
1
1
1
1
1
1
1
1
1
1
1
0
0
0
0
0
0
0
0
0
0
0
0
0
0
0
0
0
0
0
0
0
0
0
0
0
0
0
0
0
0
0
0
0
0
0
0
0
0
0
0
0
0
0
0
0
0
0
0
0
0
0
0
0
0
0
0
0
0
0
0
0
0
0
0
0
0
0
0
0
0
0
0
0
0
0
0
0
0
0
0
0
0
0
0
0
0
0
0
0
1
1
1
1
1
1
1
1
1
1
1
1
1
1
1
1
1
1
1
1
1
1
1
1
1
1
1
1
1
1
1
1
1
1
1
1
1
1
1
1
1
1
1
1
1
1
1
1
1
1
1
1
1
1
1
1
1
1
1
1
1
1
1
1
1
1
1
1
1
1
1
1
1
1
1
1
1
1
1
1
1
1
1
1
1
1
1
1
1
1
1
1
1
1
1
1
1
1
1
1
1
1
1
1
1
1
1
1
0
0
0
0
0
0
0
0
0
0
0
0
0
0
0
0
0
0
0
0
0
0
0
0
0
0
0
0
0
0
0
0
0
0
0
0
0
0
0
0
0
0
0
0
0
0
0
0
0
0
0
0
0
0
0
0
0
0
0
0
0
0
0
0
0
0
0
0
0
0
0
0
0
0
0
0
0
0
0
0
0
0
0
0
0
0
0
0
0
0
0
0
0
0
0
0
0
0
0
0
0
0
0
0
0
0
0
0
0
0
0
0
0
0
0
0
0
0
0
0
0
0
0
0
0
0
0
0
0
0
0
0
0
0
0
0
1
1
1
1
1
1
1
1
1
1
1
1
1
1
1
1
1
1
1
1
1
1
1
1
1
1
1
1
1
1
1
1
1
1
1
1
1
1
1
1
1
1
1
1
1
1
1
1
1
1
1
1
1
1
1
1
1
1
1
1
1
1
1
1
1
1
1
1
1
1
1
1
1
1
1
1
1
1
1
1
1
1
1
1
1
1
1
1
1
1
1
1
1
1
1
1
1
1
1
1
1
1
1
1
1
1
1
1
1
1
1
1
1
1
1
1
1
1
1
1
1
1
1
1
1
1
1
1
1
1
1
1
1
1
1
1
1
1
1
1
0
0
0
0
0
0
0
0
0
0
0
0
0
0
0
0
0
0
0
0
0
0
0
0
0
0
0
0
0
0
0
0
0
0
0
0
0
0
0
0
0
0
0
0
0
0
0
0
0
0
0
0
0
0
0
0
0
0
0
0
0
0
0
0
0
0
0
0
0
0
0
0
0
0
0
0
0
0
0
0
0
0
0
0
0
0
0
0
0
0
0
0
0
0
0
0
0
0
0
0
0
0
0
0
0
0
0
0
0
0
0
0
0
0
0
0
0
0
0
0
0
0
0
0
0
0
0
0
0
0
0
0
0
0
0
0
0
0
0
0
0
0
0
0
1
1
1
1
1
1
1
1
1
1
1
1
1
1
1
1
1
1
1
1
1
1
1
1
1
1
1
1
1
1
1
1
1
1
1
1
1
1
1
1
1
1
1
1
1
1
1
1
1
1
1
1
1
1
1
1
1
1
1
1
1
1
1
1
1
1
1
1
1
1
1
1
1
1
1
1
1
0
0
0
0
0
0
0
0
0
0
0
0
0
0
0
0
0
0
0
0
0
0
0
0
0
0
0
0
0
0
0
0
0
0
0
0
0
0
0
0
0
0
0
0
0
0
0
0
0
0
0
0
0
0
0
0
0
0
0
0
0
0
0
0
0
0
0
0
0
0
1
1
1
1
1
1
1
1
1
1
1
1
1
1
1
1
1
1
1
1
1
1
1
1
1
1
1
1
1
1
1
1
1
2
2
2
2
2
2
2
2
2
2
2
2
2
2
2
2
2
2
2
2
2
2
2
2
2
2
2
2
2
2
2
2
1
1
1
1
1
1
1
1
1
1
1
1
1
1
1
1
1
1
1
1
1
1
1
1
1
1
1
1
1
1
1
1
1
1
1
1
1
1
1
1
1
1
1
1
1
1
1
1
1
1
1
1
1
1
1
1
0
0
0
0
0
0
0
0
0
0
0
0
0
0
0
0
0
0
0
0
0
0
0
0
0
0
0
0
0
0
0
0
0
0
0
0
0
0
0
0
0
0
0
0
0
0
0
0
0
0
0
0
0
1
1
1
1
1
1
1
1
1
1
1
1
1
1
1
1
1
1
1
1
1
1
1
1
1
1
1
1
1
1
1
1
1
1
1
1
1
1
1
1
1
1
1
0
0
0
0
0
0
0
0
0
0
0
0
0
0
0
0
0
0
0
0
0
0
0
0
0
0
0
0
0
0
0
0
0
0
0
0
0
0
0
0
0
0
0
0
0
0
0
0
0
0
0
0
2
12
23
30
40
41
45
47
50
54
56
56
60
60
60
62
63
72
72
73
74
75
77
78
79
81
84
88
94
94
94
94
97
97
98
98
98
98
100
102
102
105
105
105
105
106
107
107
108
109
110
110
110
110
110
112
112
112
112
112
112
112
112
113
113
113
113
113
113
113
113
113
114
114
114
116
116
116
116
116
116
117
117
117
117
118
118
119
119
120
120
121
121
121
121
121
121
121
123
123
123
123
125
126
121
121
122
121
118
114
113
113
115
114
114
114
114
112
112
112
112
112
114
114
114
112
113
113
113
113
113
113
114
114
114
113
113
112
112
112
112
113
113
113
113
112
113
113
113
113
113
115
111
106
101
101
101
101
101
74
72
70
70
69
68
67
66
56
54
52
53
55
54
51
47
46
45
45
45
45
47
47
48
48
48
48
47
47
46
46
48
49
49
49
49
49
50
50
50
50
49
49
49
51
51
51
51
51
51
52
54
54
54
54
54
54
53
53
53
53
54
55
55
55
55
59
62
62
66
67
67
67
67
68
68
68
68
69
69
69
71
71
71
71
71
73
75
75
75
75
77
78
78
79
80
82
83
84
87
87
87
87
89
89
90
91
92
92
92
92
93
94
94
94
94
94
94
94
94
94
94
94
95
95
96
97
97
97
97
97
97
98
99
98
98
98
99
98
97
95
96
94
93
96
94
95
95
96
95
97
97
97
95
94
92
92
92
93
101
104
104
104
106
107
109
111
111
111
111
113
113
113
112
110
110
112
111
112
107
107
106
106
106
106
107
105
103
102
99
99
99
99
100
100
102
102
102
102
102
102
100
100
100
101
101
102
102
100
100
99
100
100
100
100
100
100
100
100
101
101
104
104
105
105
105
105
105
105
105
105
105
105
105
105
106
106
106
106
106
106
106
106
106
107
107
107
109
109
109
109
109
109
109
109
109
107
107
110
108
108
106
106
106
93
87
77
68
68
67
67
67
67
62
62
58
57
51
48
45
45
45
45
48
47
48
48
48
50
50
50
50
52
52
52
52
52
52
52
52
52
52
53
53
52
51
49
48
48
49
50
52
53
53
53
53
54
55
57
57
57
57
59
60
62
62
62
62
62
62
62
63
63
63
61
61
60
60
59
60
60
60
60
61
61
62
61
62
63
64
64
64
64
63
63
62
60
61
61
62
60
62
62
62
63
63
63
62
62
62
63
66
64
63
61
61
59
59
60
60
60
62
61
61
59
59
58
59
59
61
61
61
62
63
63
63
64
65
65
66
67
67
70
70
70
72
72
73
74
74
74
74
75
75
75
75
78
83
83
85
89
89
90
93
94
101
101
102
103
103
103
102
102
102
100
101
101
103
103
101
102
104
105
107
108
108
108
109
109
109
110
110
110
110
111
110
110
109
109
110
110
110
110
112
112
112
112
112
112
112
112
116
116
117
117
115
116
118
118
118
122
121
126
127
125
128
129
130
129
129
129
127
126
127
127
129
131
132
132
132
132
132
136
139
143
143
143
143
144
144
144
144
144
144
143
145
145
145
148
150
151
150
152
153
153
153
153
151
151
153
149
149
149
149
151
149
148
148
148
148
149
148
148
147
151
150
145
145
142
142
134
127
126
125
126
121
121
124
124
123
122
121
121
122
122
122
121
122
122
122
122
121
121
121
118
118
118
118
119
120
121
121
121
121
121
121
121
119
119
116
116
118
118
118
118
118
118
117
118
119
118
118
117
118
117
117
120
122
118
118
111
110
111
114
113
110
105
103
104
104
107
107
107
107
108
109
109
109
109
109
109
110
113
113
114
114
111
110
108
108
107
108
110
112
111
110
108
102
97
97
97
97
101
101
98
92
90
88
82
81
70
70
70
71
71
71
73
75
75
75
74
77
77
78
78
78
79
79
80
80
79
78
79
77
77
77
78
79
79
79
77
76
76
76
76
76
76
76
76
77
79
79
79
79
79
79
79
79
79
79
80
80
80
80
81
82
84
85
85
85
85
85
84
84
84
84
86
86
87
88
88
88
87
88
89
90
88
86
86
83
80
79
76
71
71
71
70
70
70
71
71
72
70
70
68
66
66
64
64
64
64
63
63
66
66
66
66
66
66
67
67
67
67
67
67
67
67
66
67
66
66
66
65
65
65
64
63
63
62
62
62
62
65
65
65
65
65
65
64
64
64
64
64
64
64
64
64
64
64
70
69
69
69
69
68
72
71
72
72
72
72
72
72
72
73
73
73
75
74
74
74
70
72
74
75
77
81
80
78
78
79
79
80
81
80
75
80
77
77
77
72
71
70
67
69
70
72
69
69
69
69
72
72
73
74
73
73
73
73
73
73
73
73
72
74
74
74
74
74
74
74
75
75
75
75
75
75
75
75
75
75
75
75
77
77
78
78
79
79
78
78
78
78
79
80
81
82
82
80
80
82
82
82
80
81
81
84
84
85
85
85
86
86
86
87
87
87
88
88
88
88
88
89
89
90
90
91
91
92
92
95
96
95
94
94
95
95
95
96
96
96
91
91
82
81
78
78
78
77
77
77
77
78
80
83
83
80
76
72
68
66
66
69
69
69
71
72
72
72
72
72
72
72
71
71
71
72
75
75
75
77
76
76
77
78
78
80
80
81
81
81
81
81
81
81
81
81
81
81
81
81
81
81
81
81
81
80
79
77
77
76
76
77
75
75
74
72
70
68
68
67
67
67
67
67
67
67
67
67
68
67
66
67
67
67
67
68
68
67
68
67
67
68
67
66
67
66
67
67
67
67
68
70
69
70
70
70
70
70
70
70
70
74
74
74
74
73
74
74
74
74
73
73
73
73
74
76
77
77
77
77
76
76
75
75
73
72
72
72
70
70
69
69
68
65
65
65
65
64
63
63
64
64
64
63
51
47
46
44
49
54
59
61
61
62
62
63
63
63
63
64
64
65
64
64
64
65
66
66
67
67
68
68
69
70
70
71
71
73
75
76
76
79
78
78
78
77
79
80
80
80
80
80
80
81
82
81
81
81
81
82
82
82
82
83
86
86
89
89
89
89
93
93
94
94
94
94
95
97
99
99
103
103
103
103
108
108
108
107
108
107
104
103
103
103
103
103
104
104
105
105
105
105
105
111
112
113
113
114
114
115
116
116
116
116
115
112
112
107
107
105
103
96
92
93
96
96
96
95
95
94
93
93
94
94
93
92
91
91
93
93
93
94
94
94
94
93
93
96
97
97
102
102
102
104
104
105
105
107
103
103
104
106
108
106
107
110
110
110
110
116
116
116
124
125
125
129
131
132
135
139
142
141
141
141
141
143
143
147
148
148
151
149
150
135
136
138
137
139
139
139
140
136
136
134
125
126
128
128
126
126
126
124
121
119
119
119
120
121
122
122
122
123
123
124
124
124
124
125
125
125
126
126
125
126
125
126
126
126
126
126
126
127
127
127
126
126
125
124
124
125
125
125
125
126
126
126
125
125
125
124
124
124
124
124
124
124
124
123
124
127
128
129
129
130
130
130
130
130
133
133
132
132
132
132
132
133
133
133
136
136
134
134
134
134
134
134
134
134
134
134
134
134
135
135
134
132
131
131
131
133
134
134
134
134
134
133
132
131
122
119
114
111
108
107
107
107
107
103
101
98
94
87
85
83
82
82
84
82
82
80
80
79
79
79
79
79
79
76
75
75
75
74
75
68
67
66
66
62
59
58
58
58
58
55
52
52
52
54
54
53
53
54
54
54
53
47
50
52
52
51
51
52
54
53
53
52
51
51
51
51
51
51
51
51
54
54
54
56
56
56
56
56
56
56
58
57
59
59
59
62
62
66
67
70
70
69
68
68
68
68
70
70
69
69
67
66
67
66
69
71
71
82
82
85
86
86
86
86
86
86
86
87
87
87
87
85
86
86
86
87
87
87
87
89
89
90
92
92
94
94
94
92
92
89
89
92
91
90
89
90
91
92
96
97
97
97
98
98
97
99
99
99
99
99
99
97
97
100
101
102
102
102
102
101
101
100
99
94
93
91
91
91
91
91
92
93
93
93
93
93
93
93
94
94
94
94
94
97
102
102
102
102
102
102
102
102
102
103
103
103
103
104
105
105
105
105
108
108
108
108
108
108
109
109
110
112
112
110
110
110
110
111
112
112
113
114
114
114
114
113
115
117
123
128
126
125
123
122
121
120
120
123
119
116
103
93
90
92
89
92
92
91
91
91
92
92
91
90
90
90
90
89
91
93
92
92
92
91
88
87
86
89
91
91
92
91
90
90
95
95
97
97
97
98
99
98
98
98
99
100
99
99
98
97
97
99
99
99
105
109
109
109
109
110
110
115
117
118
119
121
121
122
123
123
126
125
128
129
130
130
131
134
136
136
136
136
135
134
136
135
134
134
137
137
137
138
139
140
139
139
144
143
143
140
134
135
134
136
146
145
146
145
145
145
145
146
146
147
147
147
147
148
151
151
150
149
149
149
149
149
149
150
150
152
153
153
155
156
156
156
157
157
158
159
159
159
160
160
159
159
159
159
159
159
159
159
160
159
156
154
149
147
144
143
144
144
145
145
148
145
145
143
143
142
143
144
144
151
145
144
141
141
140
140
141
142
144
144
146
146
145
145
145
145
145
145
140
138
132
130
135
133
136
138
137
133
133
133
129
129
129
129
129
129
129
129
129
129
130
130
130
130
130
130
130
130
131
132
132
132
132
132
131
132
130
130
110
109
106
101
96
96
96
72
72
72
74
75
75
75
75
74
72
72
72
72
70
70
67
69
69
69
70
70
71
71
69
69
69
70
70
70
70
70
70
72
71
71
71
72
72
72
72
72
72
72
72
72
72
72
72
73
73
72
72
73
72
74
70
67
64
64
63
61
61
61
61
61
62
63
63
63
63
63
62
62
61
59
60
60
60
59
54
52
52
46
46
45
45
45
45
45
46
46
46
46
46
44
45
44
45
47
46
45
46
46
46
46
46
46
46
46
46
46
48
48
48
49
49
49
49
49
49
48
49
48
48
48
49
49
50
50
50
50
51
51
51
51
53
53
53
53
53
53
53
53
54
54
54
56
59
60
61
61
62
65
65
65
64
64
64
64
66
67
67
67
68
67
67
72
71
72
72
72
74
74
70
68
68
67
69
70
69
69
69
69
68
68
67
69
68
68
67
68
68
69
69
69
69
71
71
71
72
72
72
72
75
76
77
77
80
78
81
81
84
84
84
84
86
87
87
88
88
88
88
90
90
90
90
91
91
93
93
94
94
94
95
95
95
95
93
93
93
94
94
94
96
96
96
97
97
97
97
97
97
97
98
98
98
102
102
102
101
101
102
103
102
104
104
105
106
108
108
109
109
109
109
109
109
109
109
110
111
111
111
106
105
98
97
95
95
94
95
94
93
93
95
96
100
96
82
81
80
80
80
80
82
82
83
84
84
84
83
83
85
87
87
87
87
86
86
88
89
89
90
90
90
90
88
86
83
83
82
82
82
82
81
79
79
79
80
80
80
80
80
80
81
82
83
83
83
83
83
82
83
80
74
72
72
70
70
70
71
71
71
71
70
70
70
70
71
71
71
71
70
68
68
68
68
68
68
68
69
69
69
69
68
68
68
69
69
70
70
70
70
70
70
70
70
70
70
70
70
70
70
70
70
69
68
66
66
66
66
66
66
66
66
64
60
58
56
55
54
54
53
53
53
53
53
53
53
52
50
48
45
42
42
42
42
42
42
42
42
42
42
42
41
40
40
40
40
40
40
40
41
41
41
41
42
40
40
40
36
35
31
30
29
28
28
28
28
27
27
26
26
25
22
17
14
14
14
14
14
14
14
14
14
14
15
15
15
15
15
15
15
15
15
15
15
15
15
14
14
14
14
14
12
12
12
11
10
10
10
10
10
10
10
10
10
10
10
10
10
10
10
10
10
10
9
9
10
10
9
9
9
9
9
9
9
9
9
9
10
10
10
10
10
10
10
10
10
10
10
10
10
11
11
11
11
11
11
11
10
10
10
10
10
10
10
10
10
10
10
11
11
11
11
10
10
9
9
9
9
9
9
9
9
9
9
9
9
9
9
8
8
8
8
7
7
7
7
7
7
6
6
6
6
6
6
6
6
6
6
7
8
7
7
7
7
6
6
6
6
6
6
6
6
6
6
6
6
6
6
6
6
6
6
6
6
6
6
6
6
6
6
6
6
6
6
6
6
6
6
6
6
6
6
6
6
6
6
6
6
6
6
5
5
5
4
4
4
4
4
4
4
4
4
4
4
4
4
4
4
5
5
5
5
5
5
4
4
4
5
5
5
5
5
5
5
5
5
5
5
5
5
5
5
5
5
5
5
5
5
5
5
5
5
5
5
5
5
5
6
6
6
6
6
5
5
6
6
6
6
6
6
6
6
6
6
5
5
5
5
5
5
5
5
5
5
5
5
5
5
5
5
5
5
6
6
6
6
6
6
6
6
6
6
6
5
5
5
7
7
7
7
7
7
7
6
6
6
6
6
6
6
6
6
6
6
7
7
8
8
8
8
8
8
8
7
7
7
7
7
7
6
6
6
6
7
7
7
7
7
7
7
7
7
7
7
7
7
7
7
7
7
7
7
7
7
7
7
7
7
7
7
7
7
7
7
7
7
7
8
8
8
8
8
8
8
8
8
8
8
8
8
7
7
7
7
7
6
5
5
5
5
5
5
6
6
6
6
6
6
6
6
6
6
6
6
6
6
6
6
6
6
6
6
6
6
6
4
4
4
4
4
5
5
5
5
5
5
5
5
4
4
4
4
4
4
4
4
4
4
4
4
4
4
4
4
4
4
5
5
6
6
5
5
5
5
5
5
5
5
5
5
5
5
5
5
6
6
6
6
6
6
6
6
6
6
6
6
6
6
6
6
6
6
6
6
6
6
6
6
6
6
6
6
6
6
6
6
6
6
6
6
6
6
6
6
6
6
6
6
6
6
6
6
6
6
6
6
6
6
6
6
6
6
6
6
6
6
6
6
6
7
7
7
7
7
7
7
7
6
6
6
6
6
4
3
3
3
3
3
3
3
3
3
3
3
3
3
3
3
3
3
3
3
3
3
3
3
3
3
3
3
3
2
2
2
2
2
2
2
2
2
2
1
1
1
1
1
1
1
1
1
1
1
1
1
1
1
1
1
1
1
1
1
1
1
1
1
1
1
1
1
1
1
1
1
1
1
1
1
1
1
1
1
1
1
1
1
1
0
0
0
0
0
0
0
0
0
0
0
0
0
0
0
0
0
0
0
0
0
0
0
0
0
0
0
0
0
0
0
0
0
0
0
0
0
0
0
0
0
0
0
0
0
0
0
0
0
0
0
0
0
0
0
0
0
0
0
0
0
0
0
0
0
0
0
0
0
0
0
0
0
0
0
0
0
0
0
0
0
0
0
0
0
0
0
0
0
0
0
0
0
0
0
0
0
0
0
0
0
0
0
0
0
0
0
0
0
0
0
0
0
0
0
0
0
0
0
0
0
0
0
0
0
0
0
0
0
0
0
0
0
0
0
0
0
0
0
0
0
0
0
0
0
0
0
0
0
0
0
0
0
0
0
0
0
0
0
0
0
0
0
0
0
0
0
0
0
0
0
0
0
0
0
0
0
0
0
0
0
0
0
0
0
0
0
0
0
0
0
0
0
0
0
0
0
0
0
0
0
0
0
0
0
0
0
0
0
0
0
0
0
0
0
0
0
0
0
0
0
0
0
0
0
0
0
0
0
0
0
0
0
0
0
0
0
0
0
0
0
0
0
0
0
0
0
0
0
0
0
0
0
0
0
0
0
0
0
0
0
0
0
0
0
0
0
0
0
0
0
0
0
0
0
0
0
0
0
0
0
0
0
0
0
0
0
0
0
0
0
0
0
0
0
0
0
0
0
0
0
0
0
0
0
0
0
0
0
0
0
0
0
0
0
0
0
0
0
0
0
0
0
0
0
0
0
0
0
0
0
0
0
0
0
0
0
0
0
0
0
0
0
0
0
0
0
0
0
0
0
0
0
0
0
0
0
0
0
0
0
0
0
0
0
0
0
0
0
0
0
0
0
0
0
0
0
0
0
0
0
0
0
0
0
0
0
0
0
0
0
0
0
0
0
0
0
0
0
0
0
0
0
0
0
0
0
0
0
0
0
0
0
0
0
0
0
0
0
0
0
0
0
0
0
0
0
0
0
0
0
0
0
0
0
0
0
0
0
0
0
0
0
0
0
0
0
0
0
0
0
0
0
0
0
0
0
0
0
0
0
0
0
0
0
0
0
0
0
0
0
0
0
0
0
0
0
0
0
0
0
0
0
0
0
0
0
0
0
0
0
0
0
0
0
0
0
0
0
0
0
0
0
0
0
0
0
0
0
0
0
0
0
0
0
0
0
0
0
0
0
0
0
0
0
0
0
0
0
0
0
0
0
0
0
0
0
0
0
0
0
0
0
0
0
0
0
0
0
0
0
0
0
0
0
0
0
0
0
0
0
0
0
0
0
0
0
0
0
0
0
0
0
0
0
0
0
0
0
0
0
0
0
0
0
0
0
0
0
0
0
0
0
0
0
0
0
0
0
0
0
0
0
0
0
0
0
0
0
0
0
0
0
0
0
0
0
0
0
0
0
0
0
0
0
0
0
0
0
0
0
0
0
0
0
0
0
0
0
0
0
0
0
0
0
0
0
0
0
0
0
0
0
0
0
0
0
0
0
0
0
0
0
0
4
4
4
4
4
6
6
6
6
6
6
6
6
8
9
10
10
10
11
11
11
11
11
11
11
11
11
11
11
11
11
11
11
11
11
12
12
12
12
13
13
13
15
15
16
16
16
16
16
16
16
17
17
17
17
17
17
17
17
17
17
17
17
18
18
19
19
19
19
19
19
19
19
19
20
20
20
20
20
21
21
21
21
21
21
21
21
21
21
21
22
22
22
22
22
22
22
22
22
22
22
22
22
22
22
22
21
21
21
21
21
23
23
23
23
23
23
23
23
23
23
23
23
23
23
23
23
23
23
23
23
23
23
23
23
23
24
24
24
23
23
23
23
23
23
23
23
22
22
22
22
22
22
22
22
22
22
22
22
22
22
20
21
22
22
22
22
22
21
21
21
19
19
19
19
19
19
19
19
19
19
19
17
17
17
17
17
17
17
17
18
18
17
16
15
15
15
14
13
13
13
13
13
13
11
11
11
11
11
11
11
12
12
12
12
12
12
12
12
12
12
12
12
14
14
14
14
14
14
14
14
14
14
13
13
13
13
12
12
12
12
12
12
12
12
12
12
13
13
13
13
13
13
13
13
13
13
13
13
13
13
13
13
13
13
13
13
13
13
13
13
12
12
12
12
11
11
10
10
10
9
9
8
8
7
7
7
7
7
5
5
5
5
5
5
5
5
5
5
5
5
5
5
5
5
5
5
5
5
5
5
5
5
5
5
5
4
4
4
4
4
4
4
4
4
4
4
4
4
4
4
5
5
5
5
5
5
5
5
5
5
5
5
4
4
4
4
4
4
4
4
4
4
5
5
5
5
5
5
5
5
5
5
5
5
5
5
5
5
5
5
5
5
5
5
5
5
5
5
5
3
3
3
3
3
3
3
3
3
3
3
3
3
3
3
3
3
3
3
3
1
1
1
1
1
1
1
1
1
1
1
1
1
1
1
1
1
1
1
1
1
1
1
1
1
1
1
1
1
1
1
1
1
1
1
1
1
1
1
1
1
1
1
1
1
1
0
0
0
0
0
0
0
0
0
0
0
0
0
0
0
0
0
0
0
0
0
0
0
0
0
0
0
0
0
0
0
0
0
0
0
0
1
1
1
1
1
1
1
1
1
1
1
1
1
1
1
1
1
1
1
1
1
1
1
1
1
1
1
1
1
1
1
1
1
1
1
1
1
1
1
1
1
1
1
1
1
1
1
1
1
1
1
1
1
1
1
1
1
1
1
1
1
1
1
1
1
1
1
1
1
1
1
1
1
1
1
1
1
1
1
1
1
1
1
1
1
1
1
1
1
1
1
1
1
1
1
1
1
1
1
1
1
1
1
1
1
1
1
1
1
1
1
1
1
0
0
0
0
0
0
0
0
0
0
0
0
0
0
0
0
0
0
0
0
0
0
0
0
0
0
0
0
0
0
0
0
0
0
0
0
0
0
0
0
0
0
0
0
0
0
0
0
0
0
0
0
0
0
0
0
0
0
0
0
0
0
0
0
0
0
0
0
0
0
0
0
0
0
0
0
0
0
0
0
0
0
0
0
0
0
0
0
0
0
0
0
0
0
0
0
0
0
0
0
0
0
0
0
0
0
0
0
0
0
0
0
0
0
0
0
0
0
0
0
0
0
0
0
0
0
0
0
0
0
0
0
0
0
0
0
0
0
0
0
0
0
0
0
0
0
0
0
0
0
0
0
0
0
0
0
0
0
0
0
0
0
0
0
0
0
0
0
0
0
0
0
0
0
0
0
0
0
0
0
0
0
0
0
0
0
0
0
0
0
0
0
0
0
0
0
0
0
0
0
0
0
0
0
0
0
0
0
0
0
0
0
0
0
0
0
0
0
0
0
0
0
0
0
0
0
0
0
0
0
0
0
0
0
0
0
0
0
0
0
0
0
0
0
0
0
0
0
0
0
0
0
0
0
0
0
0
0
0
0
0
0
0
0
0
0
0
0
0
0
0
0
0
0
0
0
0
0
0
0
0
0
0
0
0
0
0
0
0
0
0
0
0
0
0
0
0
0
0
0
0
0
0
0
0
0
0
0
0
0
0
0
0
0
0
0
0
0
0
0
0
0
0
0
0
0
0
0
0
0
0
0
0
0
0
0
0
1
1
1
1
2
2
2
2
2
2
3
3
3
3
3
3
3
3
3
3
3
3
3
3
3
3
3
3
3
3
3
3
3
3
3
3
3
3
4
4
4
4
4
4
4
4
4
4
4
4
4
4
4
4
4
4
4
4
4
5
6
6
6
6
6
7
7
7
7
7
7
7
7
7
7
7
7
7
7
7
7
7
7
7
7
7
7
7
7
7
7
7
7
7
7
7
7
7
7
7
7
7
7
7
7
7
7
8
8
8
8
8
8
8
8
8
8
8
8
8
8
8
9
9
9
9
10
10
10
10
10
10
10
10
10
10
10
10
10
10
10
10
10
10
10
10
10
10
10
10
10
10
10
10
10
10
10
10
10
10
10
10
9
9
9
9
9
9
9
9
9
8
8
8
8
8
8
8
8
8
8
8
8
7
7
7
7
7
7
7
7
7
7
7
7
7
8
8
8
8
8
8
8
8
8
8
8
8
8
8
8
8
8
8
8
8
8
8
7
7
7
7
7
7
7
6
5
5
3
4
3
3
3
3
3
3
3
3
3
3
3
3
3
3
3
3
3
3
3
3
3
3
4
4
4
4
3
3
3
3
3
3
4
4
4
4
5
5
5
5
5
5
5
5
6
6
6
6
7
7
7
7
7
7
7
7
7
7
7
7
7
7
7
7
7
6
6
6
6
6
6
6
6
6
6
6
6
6
6
6
6
6
6
6
6
6
6
6
6
6
6
6
6
6
6
6
6
6
6
6
6
6
6
6
6
6
6
6
6
6
6
6
6
6
6
6
6
6
6
6
6
6
6
6
6
6
6
5
5
5
5
5
5
5
5
5
5
5
5
5
5
5
5
5
5
5
5
5
5
5
5
5
5
5
5
4
4
3
3
3
3
3
3
3
3
3
3
3
3
3
3
3
3
3
3
3
3
3
3
3
3
3
3
3
3
3
3
3
3
3
3
3
3
3
3
3
3
3
3
3
3
3
2
2
2
2
2
2
2
1
1
1
1
1
1
1
1
1
1
1
1
1
2
2
2
2
2
2
2
2
2
2
1
1
1
1
1
1
1
1
1
1
1
1
1
1
1
1
1
1
1
1
1
1
1
1
1
1
1
1
1
1
1
1
1
1
1
1
1
1
1
1
1
1
1
1
1
1
1
0
0
0
0
0
0
0
0
0
0
0
0
0
0
0
0
0
0
0
0
0
0
0
0
0
0
0
0
0
0
0
0
0
0
0
0
0
0
0
0
0
0
0
0
0
0
0
0
0
0
0
0
0
0
0
0
0
0
0
0
0
0
0
0
0
0
0
0
0
0
0
0
0
0
0
0
0
0
0
0
0
0
0
0
0
0
0
0
0
0
0
0
0
0
0
0
0
0
0
0
0
0
0
0
0
0
0
0
0
0
0
0
0
0
0
0
0
0
0
1
1
1
1
1
1
1
1
1
1
1
1
1
1
1
1
1
1
1
1
1
1
1
1
1
1
1
1
1
1
1
1
1
1
1
1
1
1
1
1
1
1
1
1
1
1
1
1
1
1
1
1
1
1
1
1
1
1
1
1
1
1
1
1
1
1
1
1
1
1
1
1
1
1
1
1
1
1
1
1
1
1
1
1
1
1
1
1
7
8
8
10
10
10
10
10
14
15
18
18
17
17
17
17
17
17
18
18
18
18
19
19
19
19
19
19
19
19
19
19
19
19
20
22
23
23
23
23
23
25
25
25
25
25
25
25
25
25
25
25
25
26
26
26
26
26
26
27
27
28
28
28
29
29
29
29
29
29
30
30
30
30
30
30
30
30
31
31
31
31
31
32
32
33
34
34
34
38
38
38
38
38
38
38
38
38
38
38
42
42
42
42
42
42
42
43
43
43
43
43
43
43
43
46
47
47
47
47
48
48
48
49
49
49
49
49
49
49
50
50
52
52
52
52
50
50
50
50
50
49
49
48
49
50
50
50
50
50
50
50
50
50
50
50
50
48
44
44
43
43
44
44
44
44
43
44
44
44
44
43
43
43
41
41
41
41
40
40
40
40
40
40
41
39
39
39
38
38
39
39
38
38
38
39
40
40
40
40
40
39
39
39
39
39
39
36
36
35
34
34
34
34
34
34
34
34
34
34
35
29
26
24
24
24
24
24
24
25
26
26
26
26
26
27
24
25
23
22
22
21
21
21
21
21
22
22
21
20
20
20
20
20
20
20
20
20
19
22
22
23
23
23
24
21
21
21
21
22
22
22
22
22
22
23
23
23
23
24
25
25
26
26
27
27
27
27
28
28
28
28
28
28
30
30
30
31
31
30
30
30
30
30
30
30
30
30
31
31
31
31
31
31
31
31
32
31
31
31
31
30
29
25
24
23
23
23
23
23
23
24
24
24
23
24
24
25
25
26
26
27
27
27
28
28
29
29
29
29
30
30
29
29
29
30
30
30
30
30
30
30
30
30
30
30
30
30
30
31
31
31
31
31
31
32
32
32
32
29
29
28
29
28
29
30
30
30
30
30
30
30
30
30
30
30
31
31
31
31
31
31
31
31
31
31
31
31
31
31
31
31
31
31
31
31
31
31
31
30
30
27
24
24
25
25
24
24
23
23
23
23
23
23
23
23
24
24
24
24
24
24
24
24
24
26
26
26
26
24
24
24
24
21
21
21
21
21
21
21
21
21
21
21
21
22
22
22
21
21
21
21
21
21
22
24
24
24
24
23
23
23
23
23
23
23
22
22
23
24
24
24
24
24
24
24
25
25
25
25
26
26
26
26
27
27
27
27
27
27
29
30
30
30
30
30
30
30
30
31
31
31
31
27
27
27
27
27
27
27
27
28
29
29
27
26
26
25
29
26
28
28
28
28
28
28
28
28
28
28
28
29
29
29
30
30
31
31
33
33
33
33
33
33
33
33
33
33
33
34
34
35
35
35
35
35
35
35
35
35
35
35
35
35
35
35
37
37
37
37
37
37
37
37
37
37
37
37
36
36
36
36
36
36
36
36
36
36
36
36
36
36
36
36
36
36
36
36
37
37
36
36
33
30
30
30
30
32
32
32
31
31
31
31
31
31
32
32
32
32
32
32
32
31
32
31
32
31
24
24
24
22
22
22
22
22
22
22
22
22
22
22
22
22
22
22
22
22
22
23
23
23
23
23
23
23
21
21
21
21
21
21
22
23
24
25
25
25
25
25
26
26
26
27
28
28
28
27
27
28
28
29
29
29
29
29
29
28
28
28
28
28
28
28
28
28
28
29
29
30
29
29
29
28
28
28
28
28
28
28
28
28
29
29
29
28
28
28
28
28
28
28
28
28
28
28
28
28
28
28
27
27
27
27
27
27
27
27
28
28
28
28
28
28
28
28
28
28
28
28
28
28
29
29
29
31
32
32
32
30
30
30
30
30
30
30
29
29
29
29
27
27
27
26
26
27
27
28
28
28
28
28
28
28
28
28
28
28
28
28
28
28
30
30
30
30
25
24
19
19
17
17
17
17
17
17
17
17
17
17
17
17
17
17
17
17
17
17
18
18
18
18
19
19
19
22
21
21
21
21
21
21
21
21
21
21
21
21
21
21
21
21
21
22
22
22
22
22
22
22
25
25
25
25
24
24
22
22
23
23
25
25
25
25
25
24
24
23
23
23
23
23
25
25
25
25
25
26
26
26
26
27
27
27
27
27
27
27
27
27
27
27
27
27
27
27
27
27
27
27
25
26
26
26
25
25
26
26
26
26
27
27
27
27
27
27
27
28
28
28
29
29
29
29
26
27
27
27
27
27
28
28
28
28
28
28
28
28
27
26
26
26
26
26
26
26
26
27
27
27
27
27
27
27
30
30
30
30
31
30
29
29
29
29
29
30
30
29
29
28
28
28
28
28
28
28
28
28
28
27
27
27
27
27
27
28
28
28
28
28
27
28
28
28
28
28
28
28
28
28
28
28
28
29
28
26
25
24
24
24
21
21
20
19
18
18
18
18
18
18
18
17
17
17
17
17
17
17
17
17
17
17
17
17
17
17
17
18
18
18
18
19
19
19
19
19
19
19
18
18
18
18
18
18
18
18
18
18
18
18
18
18
18
19
19
19
19
19
19
19
19
18
17
14
11
9
4
4
6
6
6
6
6
6
6
6
6
6
6
7
7
7
7
7
8
8
8
8
8
8
8
8
8
8
8
8
8
8
8
8
8
8
8
8
9
10
10
10
10
10
10
10
10
10
10
12
13
13
13
13
13
13
13
16
16
16
16
16
16
16
22
22
22
22
22
22
22
23
23
23
23
23
23
23
23
23
24
24
24
24
23
23
23
23
23
23
23
23
23
23
23
23
23
23
23
23
23
23
23
23
23
23
23
23
23
22
22
22
21
21
21
21
21
21
21
21
21
22
22
22
22
22
22
22
22
22
22
22
22
22
22
22
22
22
22
22
22
22
22
22
22
22
22
22
22
22
23
23
23
22
22
22
22
22
23
23
23
23
23
23
23
23
23
23
23
23
23
22
22
22
22
22
22
21
19
19
19
19
19
19
19
19
19
19
19
19
19
19
19
19
19
19
19
19
19
18
15
15
15
14
13
15
16
16
15
15
15
15
15
15
15
16
16
16
17
17
17
17
17
17
17
17
17
17
16
16
16
18
18
18
18
18
18
18
20
21
21
21
21
21
21
21
22
22
22
23
22
22
22
22
22
22
27
27
27
28
28
28
29
29
30
30
30
31
31
31
32
32
33
33
33
33
33
33
33
33
33
33
33
33
33
33
33
33
33
33
35
36
35
35
35
35
35
35
35
35
35
36
36
36
39
39
39
39
39
39
39
39
40
41
41
41
41
42
42
42
42
42
42
42
42
44
44
46
46
46
46
46
46
46
46
46
47
47
47
48
49
50
50
50
50
50
50
50
50
50
50
50
50
50
50
50
50
50
50
50
50
48
50
50
48
47
43
42
38
37
37
35
35
35
35
35
35
35
35
35
35
35
35
35
35
35
35
35
35
35
35
35
35
35
36
36
36
36
36
36
36
36
36
36
36
36
36
36
35
35
35
35
35
35
36
36
36
35
31
29
24
24
24
24
24
24
24
24
25
25
25
25
25
25
26
26
26
26
26
26
25
26
26
25
25
25
24
24
24
24
23
23
18
19
16
16
16
16
16
15
16
16
16
16
16
16
16
16
16
17
16
17
17
16
16
16
16
16
16
16
16
15
15
15
15
15
15
15
14
15
15
15
15
15
15
15
16
16
16
17
18
18
21
21
23
23
23
24
23
23
23
23
23
23
23
23
24
24
24
24
24
25
25
26
26
26
26
26
26
27
27
27
27
28
28
28
28
28
28
28
29
29
29
31
32
32
32
32
31
30
31
33
33
36
36
36
36
36
36
36
36
36
36
36
36
36
36
38
38
38
41
41
42
42
42
42
42
41
42
43
43
44
42
42
42
44
45
46
46
46
46
46
48
48
48
48
48
48
48
48
49
49
49
49
49
49
49
49
49
48
48
48
45
45
44
43
43
43
44
44
44
43
43
43
43
46
46
46
46
46
46
47
47
49
49
49
49
49
49
50
50
50
50
48
46
45
49
58
62
62
62
63
61
61
62
63
63
63
63
63
64
63
63
63
64
64
64
65
65
65
65
66
66
67
68
68
72
70
69
69
70
70
70
71
72
72
75
75
72
69
66
61
60
62
63
65
66
66
66
66
67
67
67
67
67
67
67
67
67
67
67
67
67
67
67
70
71
68
68
68
70
70
70
70
70
70
70
70
70
70
70
70
71
71
71
71
71
70
70
70
70
70
70
70
71
71
71
71
70
68
68
68
68
68
68
68
68
68
69
68
69
69
68
67
67
67
64
63
63
63
63
63
63
63
63
63
64
64
64
64
64
63
63
63
62
59
58
58
51
49
49
49
50
50
50
50
50
49
50
47
47
47
47
47
47
48
48
47
47
47
42
42
41
42
42
41
41
41
42
39
40
39
39
40
40
41
41
39
39
39
39
39
40
39
36
35
34
32
31
30
27
25
26
25
25
25
25
24
24
25
23
23
23
23
24
27
27
27
27
26
25
27
27
27
28
28
28
28
28
28
28
28
28
28
28
29
29
29
29
28
28
29
29
29
29
29
29
29
29
29
29
29
29
29
29
29
29
29
29
29
29
29
29
29
29
29
29
29
30
32
32
32
32
32
32
32
32
32
32
32
32
32
32
32
32
32
33
33
33
33
33
33
32
33
33
33
34
34
35
35
35
35
35
35
34
34
34
34
34
34
34
34
34
34
34
34
34
34
34
34
34
34
34
34
34
34
34
34
34
34
34
34
34
34
34
34
34
36
39
38
37
36
34
34
34
34
33
31
28
28
28
31
31
31
31
31
31
31
31
31
33
33
33
33
33
33
32
31
31
31
31
32
32
32
32
33
31
31
31
31
31
31
31
31
30
30
30
30
30
30
30
32
32
32
32
33
33
33
33
33
34
34
33
30
28
28
28
28
28
28
29
29
28
27
27
28
28
28
28
25
25
25
25
26
26
26
26
26
25
25
25
25
25
25
25
26
26
26
27
27
29
29
28
28
28
28
28
27
27
26
26
24
24
24
24
25
25
25
26
26
26
26
26
26
26
26
26
25
25
25
25
25
25
25
25
25
25
24
24
24
25
25
27
27
27
27
27
28
28
28
28
28
28
29
29
29
32
32
33
35
36
36
36
36
37
37
37
37
37
38
40
40
41
41
41
41
41
41
43
46
47
47
47
47
49
49
49
49
48
44
43
39
41
41
43
43
41
42
42
42
42
42
42
44
44
44
43
43
43
43
43
43
43
43
43
43
42
43
42
42
41
41
41
41
41
41
41
41
43
43
43
43
43
43
43
43
43
43
43
43
43
43
43
43
43
43
43
42
42
42
41
41
41
41
41
41
41
41
41
41
41
41
41
41
41
41
41
41
42
42
42
42
42
42
42
42
42
42
42
42
41
41
41
41
41
41
40
40
39
38
37
37
36
36
36
36
36
36
36
36
36
36
36
37
34
34
33
32
27
20
19
18
18
16
14
12
12
11
11
11
11
11
12
11
10
10
10
11
11
10
10
10
10
10
10
10
10
10
8
9
9
9
9
9
9
9
9
9
9
10
10
10
10
9
9
10
11
14
14
14
14
14
14
14
14
14
14
14
14
14
14
14
14
14
14
14
14
14
14
14
14
14
14
14
14
14
14
14
14
15
15
15
15
15
15
15
15
15
15
15
14
14
14
14
14
14
14
14
14
14
14
14
14
14
14
14
14
13
13
13
13
13
13
13
13
13
13
13
13
13
13
13
13
13
13
13
13
13
12
12
12
11
11
10
10
10
10
10
10
10
10
10
10
10
8
8
8
8
8
9
9
9
9
9
9
9
9
9
9
9
9
9
9
9
9
9
9
9
9
9
7
7
7
7
7
7
7
6
6
6
5
5
5
5
5
5
4
4
3
3
3
3
3
3
3
3
3
3
3
3
3
3
3
3
3
3
3
3
3
3
3
3
3
3
3
3
3
3
3
3
3
3
3
3
3
2
2
2
2
2
2
2
2
2
2
2
2
2
2
2
2
2
2
2
2
2
2
2
3
3
3
3
2
2
2
2
2
2
2
2
2
2
2
2
2
2
2
2
2
2
2
2
2
2
2
3
3
3
3
3
3
3
2
2
2
2
1
1
1
1
1
1
1
1
1
1
1
1
1
1
1
1
1
1
1
1
1
1
1
1
1
1
1
1
1
1
1
1
1
1
1
1
1
1
1
1
1
1
1
1
1
1
1
1
1
1
1
1
1
1
1
1
1
1
1
1
2
2
3
3
3
3
3
3
3
3
3
3
3
3
3
3
3
3
3
3
3
3
3
3
3
3
3
3
3
3
3
3
3
3
3
3
3
2
2
2
2
2
2
2
2
2
2
2
2
2
2
2
2
2
2
2
2
2
2
2
2
2
2
2
2
2
2
2
2
2
2
2
2
2
2
2
2
2
2
2
2
2
2
2
1
1
1
1
1
1
1
1
1
1
1
1
1
1
1
1
1
1
1
1
1
1
1
1
1
1
1
1
1
1
1
1
1
1
0
0
0
0
0
0
0
0
0
0
0
0
0
0
0
0
0
0
0
0
0
0
0
0
0
0
0
0
0
0
0
0
0
0
0
0
0
1
1
1
1
1
1
1
1
1
1
1
1
1
1
1
1
1
1
1
1
1
1
1
1
1
1
1
1
1
1
1
1
1
1
1
1
1
1
1
1
1
1
1
1
1
1
1
1
1
0
0
0
0
0
0
0
0
0
0
0
0
0
0
0
0
0
0
0
0
0
0
0
0
0
0
0
0
0
1
1
1
1
1
1
1
1
1
1
1
1
1
1
1
1
1
1
1
1
1
1
1
1
1
1
1
1
1
1
1
1
1
1
1
1
1
1
1
1
1
1
1
1
1
1
1
1
1
1
1
1
1
1
1
1
1
1
1
1
1
1
1
1
1
1
1
1
1
1
1
1
1
1
1
1
1
1
1
1
1
1
1
1
1
1
1
1
1
1
0
0
0
0
0
0
0
0
0
0
1
1
1
1
1
1
0
0
0
0
0
0
0
0
0
0
0
0
0
0
0
0
0
0
0
0
0
0
0
0
0
0
0
0
0
0
0
0
0
0
0
0
0
0
0
0
0
0
0
0
0
0
0
0
0
0
0
0
0
0
0
0
0
0
0
0
0
0
0
0
0
0
0
0
0
0
0
0
0
0
0
0
0
0
0
0
0
0
0
0
0
0
0
0
0
0
0
0
0
0
0
0
0
0
0
0
0
0
0
0
0
0
0
0
0
0
0
0
0
0
0
0
0
0
0
0
0
0
0
0
0
0
0
0
0
0
0
0
0
0
0
0
0
0
0
0
0
0
0
0
0
0
0
0
0
0
0
0
0
0
0
0
0
0
0
0
0
0
0
0
0
0
0
0
0
0
0
0
0
0
0
0
0
0
0
0
0
0
0
0
0
0
0
0
0
0
0
0
0
0
0
0
0
0
0
0
0
0
0
0
0
0
0
0
0
0
0
0
0
0
0
0
0
0
0
0
0
0
0
0
0
0
0
0
0
0
0
0
0
0
0
0
0
0
0
0
0
0
0
0
0
0
0
0
0
0
0
0
0
0
0
0
0
0
0
0
0
0
0
0
0
0
0
0
0
0
0
0
0
0
0
0
0
0
0
0
0
0
0
0
0
0
0
0
0
0
0
0
0
0
0
0
0
0
0
0
0
0
0
0
0
0
0
0
0
0
0
0
0
0
0
0
0
0
0
0
0
0
0
0
0
0
0
0
0
0
0
0
0
0
0
0
0
0
0
0
0
0
0
0
0
0
0
0
0
0
0
0
0
0
0
0
0
0
0
0
0
0
0
0
0
0
0
0
0
0
0
0
0
0
0
0
0
0
0
0
0
0
0
0
0
0
0
0
0
0
0
0
0
0
0
0
0
0
0
0
0
0
0
0
0
0
0
0
0
0
0
0
0
0
0
0
0
0
0
0
0
0
0
0
0
0
0
0
0
0
0
0
0
0
0
0
0
0
0
0
0
0
0
0
0
0
0
0
0
0
0
0
0
0
0
0
0
0
0
0
0
0
0
0
0
0
0
0
0
0
0
0
0
0
0
0
0
0
0
0
0
0
0
0
0
0
0
0
0
0
0
0
0
0
0
0
0
0
0
0
0
0
0
0
0
0
0
0
0
0
0
0
0
0
0
0
0
0
0
0
0
0
0
0
0
0
0
0
0
0
0
0
0
0
0
0
0
0
0
0
0
0
0
0
0
0
0
0
0
0
0
0
0
0
0
0
0
0
0
0
0
0
0
0
0
0
0
0
0
0
0
0
0
0
0
0
0
0
0
0
0
0
0
0
0
0
0
0
0
0
0
0
0
0
0
0
0
0
0
0
0
0
0
0
0
0
0
0
0
0
0
0
0
0
0
0
0
0
0
0
0
0
0
0
0
0
0
0
0
0
0
0
0
0
0
0
0
0
0
0
0
0
0
0
0
0
0
0
0
0
0
0
0
0
0
0
0
0
0
0
0
0
0
0
0
0
0
0
0
0
0
0
0
0
0
0
0
0
0
0
0
0
0
0
0
0
0
0
0
0
0
0
0
0
0
0
0
0
0
0
0
0
0
0
0
0
0
0
0
0
0
0
0
0
0
0
0
0
0
0
0
0
0
0
0
0
0
0
0
0
0
0
0
0
0
0
0
0
0
0
0
0
0
0
0
0
0
0
0
0
0
0
0
0
0
0
0
0
0
0
0
0
0
0
0
0
0
0
0
0
0
0
0
0
0
0
0
0
0
0
0
0
0
0
0
0
0
0
0
0
0
0
0
0
0
0
0
0
0
0
0
0
0
0
0
0
0
0
0
0
0
0
0
0
0
0
0
0
0
0
0
0
0
0
0
0
0
0
0
0
0
0
0
0
0
0
0
0
0
0
0
0
0
0
0
0
0
0
0
0
0
0
0
0
0
0
0
0
0
0
0
0
0
0
0
0
0
0
0
0
0
0
0
0
0
0
0
0
0
0
0
0
0
0
0
0
0
0
0
0
0
0
0
0
0
0
0
0
0
0
0
0
0
0
0
0
0
0
0
0
0
0
0
0
0
0
0
0
0
0
0
0
0
0
0
0
0
0
0
0
0
0
0
0
0
0
0
0
0
0
0
0
0
0
0
0
0
0
0
0
0
0
0
0
0
0
0
0
0
0
0
0
0
0
0
0
0
0
0
0
0
0
0
0
0
0
0
0
0
0
0
0
0
0
0
0
0
0
0
0
0
0
0
0
0
0
0
0
0
0
0
0
0
0
0
0
0
0
0
0
0
0
0
0
0
0
0
0
0
0
0
0
0
0
0
0
0
0
0
0
0
0
0
0
0
0
0
0
0
0
0
0
0
0
0
0
0
0
0
0
0
0
0
0
0
0
0
0
0
0
0
0
0
0
0
0
0
0
0
0
0
0
0
0
0
0
0
0
0
0
0
0
0
0
0
0
0
0
0
0
0
0
0
0
0
0
0
0
0
0
0
0
0
0
0
0
0
0
0
0
0
0
0
0
0
0
0
0
0
0
0
0
0
0
0
0
0
0
0
0
0
0
0
0
0
0
0
0
0
0
0
0
0
0
0
0
0
0
0
0
0
0
0
0
0
0
0
0
0
0
0
0
0
0
0
0
0
0
0
0
0
0
0
0
0
0
0
0
0
0
0
0
0
0
0
0
0
0
0
0
0
0
0
0
0
0
0
0
0
0
0
0
0
0
0
0
0
0
0
0
0
0
0
0
0
0
0
0
0
0
0
0
0
0
0
0
0
0
0
0
0
0
0
0
0
0
0
0
0
0
0
0
0
0
0
0
0
0
0
0
0
0
0
0
0
0
0
0
0
0
0
0
0
0
0
0
0
0
0
0
0
0
0
0
0
0
0
0
0
0
0
0
0
0
0
0
0
0
0
0
0
0
0
0
0
0
0
0
0
0
0
0
0
0
0
0
0
0
0
0
0
0
0
0
0
0
0
0
0
0
0
0
0
0
0
0
0
0
1
1
1
1
1
1
1
2
3
24
25
25
26
26
26
26
27
30
33
33
34
36
36
36
38
48
55
62
69
76
79
95
120
124
173
176
177
180
181
221
225
229
233
234
240
266
268
273
276
291
321
321
321
321
323
323
323
323
326
326
331
334
338
342
344
344
369
370
376
376
378
395
415
428
439
439
443
446
449
452
453
458
459
459
459
470
474
476
478
484
484
486
491
494
495
497
505
506
507
513
528
529
533
538
546
548
559
572
575
575
578
578
578
578
579
584
586
587
592
592
600
601
602
603
603
603
604
604
605
609
623
625
625
625
626
626
626
627
627
627
627
627
625
626
631
631
631
632
630
630
632
632
632
631
630
630
631
633
633
632
632
624
623
623
622
624
626
626
626
621
621
620
619
620
621
621
618
616
610
600
591
593
591
586
586
583
587
591
592
587
582
576
566
394
393
389
379
366
345
322
310
315
315
315
316
318
319
318
315
313
311
311
311
311
311
312
308
303
301
300
299
299
300
300
299
298
296
294
294
294
293
293
293
291
288
274
272
264
263
268
259
249
246
245
246
246
242
232
197
189
158
153
154
152
154
163
165
165
163
155
145
144
143
135
137
138
142
141
144
144
149
152
153
152
151
151
151
152
152
152
153
153
154
156
160
162
165
167
169
170
170
170
170
171
170
171
173
174
173
171
157
155
152
152
153
150
152
152
153
152
153
151
154
154
154
155
154
153
153
154
155
157
161
161
156
156
158
158
162
169
175
174
176
175
175
175
176
177
180
182
188
188
190
192
197
200
203
204
203
203
216
215
215
218
220
221
221
221
221
222
222
222
222
222
222
237
248
249
256
256
258
258
261
264
265
268
269
269
269
269
269
269
269
269
269
269
270
280
283
285
288
290
295
295
295
295
292
287
289
291
285
287
290
288
287
284
283
284
285
285
285
285
282
280
272
271
271
275
275
271
271
272
271
269
266
267
268
275
276
278
278
279
279
280
287
287
288
288
291
291
292
291
291
290
288
288
288
287
288
289
290
290
290
290
291
294
293
292
290
289
289
284
283
284
282
281
270
270
271
274
273
276
275
273
272
268
267
265
258
263
264
264
244
223
202
201
202
201
205
208
209
208
208
208
207
203
203
200
191
191
190
189
187
192
193
193
193
193
193
186
188
189
189
186
186
186
183
183
184
186
186
190
190
190
197
198
199
199
199
196
196
196
195
189
190
189
192
191
191
191
190
190
194
197
200
204
207
205
204
211
211
214
209
214
203
207
200
200
200
198
195
189
182
177
186
186
194
198
200
195
198
197
197
199
199
199
201
201
201
203
205
207
207
207
208
209
218
219
219
236
243
248
246
249
251
259
258
259
259
261
261
262
255
253
253
256
258
261
264
265
260
268
272
275
275
278
278
278
282
278
294
294
293
292
293
300
303
307
309
306
307
305
305
306
306
308
308
311
311
318
322
326
327
329
329
329
331
332
326
325
328
334
338
339
340
356
356
355
357
353
361
361
364
367
367
368
367
369
370
372
373
376
378
379
379
380
381
381
387
386
382
378
376
375
379
380
379
380
382
380
378
374
373
375
379
382
384
391
389
389
386
386
381
379
379
380
380
380
382
384
376
375
367
362
360
362
364
368
370
371
371
371
372
374
376
378
379
388
394
396
399
399
401
402
403
406
406
406
406
410
409
408
410
415
431
437
442
444
451
451
454
437
441
437
372
363
363
363
367
376
370
328
309
309
303
303
310
317
329
325
330
323
343
342
360
362
363
365
381
384
383
384
392
393
397
397
399
398
413
414
415
416
421
428
418
423
427
426
427
430
434
430
432
428
423
432
436
432
428
430
436
441
443
443
445
444
447
447
452
453
453
454
456
456
459
463
466
466
471
476
476
484
485
489
490
490
491
488
492
495
496
496
496
497
499
497
504
504
507
508
508
508
508
508
500
502
501
502
504
505
504
501
504
502
491
482
482
480
476
479
479
478
491
493
496
494
494
494
497
504
508
510
526
533
542
541
541
541
542
537
537
538
537
540
538
539
533
524
525
527
528
534
530
533
533
535
534
512
493
474
460
462
459
453
465
467
473
463
462
464
465
469
468
467
469
475
480
476
465
471
473
476
478
481
484
488
488
487
484
484
481
510
514
524
524
517
515
518
510
510
506
506
491
487
496
496
510
513
511
512
510
512
511
512
515
517
526
532
534
539
543
544
544
545
547
546
547
549
552
554
556
556
555
554
554
554
558
550
548
549
547
541
547
552
551
550
555
544
542
547
541
533
525
523
492
481
473
468
430
425
434
431
426
427
427
429
428
430
430
432
432
436
436
438
441
456
459
457
467
468
467
466
466
466
467
469
469
472
473
472
470
457
439
429
427
423
422
426
424
424
423
422
420
419
409
409
407
409
408
414
414
406
410
399
390
389
379
380
380
386
387
381
378
365
353
350
350
353
352
354
354
353
353
353
352
348
347
344
345
345
347
348
349
350
353
356
360
360
367
368
382
385
387
389
393
385
385
383
383
389
391
398
373
365
340
332
334
337
338
340
344
346
347
346
344
344
346
354
357
365
368
363
366
364
366
366
365
370
371
376
377
376
376
375
384
386
388
389
388
388
390
389
391
397
399
400
402
402
407
408
410
413
418
420
421
420
420
420
421
416
416
414
415
412
412
416
413
411
408
411
408
408
407
412
412
413
410
401
398
392
392
392
391
392
391
392
392
392
393
394
394
394
394
400
400
400
400
401
401
404
405
408
409
410
406
398
393
391
394
396
396
395
395
394
392
392
392
392
395
395
400
403
403
402
398
397
396
399
387
377
374
375
356
342
345
325
317
309
297
291
291
293
295
295
293
282
259
253
246
243
228
208
205
203
207
210
206
206
207
206
213
211
208
205
203
203
207
207
208
210
210
210
223
234
236
239
243
243
243
244
244
245
245
247
248
259
259
259
257
255
255
259
259
269
271
272
272
273
272
272
272
274
276
278
285
285
284
285
287
288
308
310
309
308
305
301
297
298
299
298
314
318
321
321
320
321
321
321
321
321
321
322
323
326
328
336
340
342
347
348
348
350
349
353
358
358
359
359
361
360
365
365
366
367
367
366
365
365
366
366
368
368
368
365
365
366
366
366
375
374
374
377
372
368
368
353
356
352
346
341
327
317
314
312
312
312
311
313
315
314
314
315
316
317
331
333
333
332
332
333
333
338
343
345
345
344
341
340
342
346
347
347
353
352
357
358
367
370
372
372
369
358
362
347
344
343
340
331
329
314
304
300
293
293
277
278
282
270
263
264
266
268
268
268
268
267
264
261
251
252
253
252
245
246
246
258
256
254
253
244
240
240
240
236
238
241
237
234
228
224
224
224
224
225
224
224
226
226
226
228
228
227
228
228
228
228
233
234
227
228
229
227
227
227
227
227
227
228
227
229
229
228
228
228
228
232
232
231
232
231
231
231
231
231
231
231
233
233
233
232
233
234
234
234
236
239
241
240
241
240
245
247
251
248
246
245
244
242
241
242
243
243
243
244
245
248
249
254
258
256
256
255
252
252
252
253
250
249
218
215
209
206
200
163
142
121
122
123
125
130
136
147
148
151
152
152
152
153
154
154
155
155
153
151
150
153
154
154
155
158
166
176
178
179
178
178
177
178
178
178
180
181
187
186
188
188
190
190
190
190
190
190
199
207
207
206
206
205
207
207
207
209
209
211
211
211
211
213
214
214
213
213
212
212
211
213
214
214
213
212
211
209
207
207
209
209
212
213
214
212
213
216
214
214
215
216
215
212
214
214
210
209
212
215
217
221
221
221
220
221
221
224
225
225
223
223
224
224
226
226
227
226
224
224
218
224
224
224
224
223
223
223
223
225
226
225
221
221
212
210
209
209
210
218
218
219
218
200
190
189
189
191
195
197
196
197
196
196
196
196
195
196
194
196
193
185
183
183
182
188
189
193
192
186
186
181
179
179
177
175
175
175
175
172
174
174
174
171
170
171
171
173
173
173
175
175
175
176
176
176
176
176
176
176
176
175
175
177
178
179
180
180
192
193
193
193
192
191
193
189
194
192
188
172
164
163
162
162
161
160
166
164
164
155
145
143
138
141
144
145
159
163
166
167
167
166
160
160
162
179
186
186
183
182
183
183
187
187
188
188
189
191
189
188
189
187
189
189
191
193
194
194
194
196
203
204
204
205
206
207
209
210
212
211
212
213
216
217
218
218
218
218
221
223
225
224
225
225
222
220
222
227
227
231
231
231
232
227
227
227
227
232
233
234
234
237
240
240
240
240
241
242
244
244
244
244
244
244
243
251
252
256
256
255
255
254
254
254
256
259
260
260
260
259
259
259
260
260
261
261
261
261
261
261
263
263
268
269
269
269
269
269
269
268
267
266
263
258
258
258
257
250
241
226
222
225
223
223
220
218
218
217
218
218
217
217
218
215
215
207
208
209
203
200
197
197
197
194
194
192
191
185
180
164
164
163
162
162
161
159
158
163
164
164
166
162
165
164
164
166
165
164
167
166
166
160
160
156
156
156
157
156
155
152
152
125
129
127
130
131
130
134
133
132
126
125
127
125
126
127
128
137
138
139
140
141
142
144
146
145
145
145
150
150
149
150
150
151
155
156
156
159
163
165
166
164
163
164
163
164
167
169
174
174
177
176
180
181
181
181
182
184
192
192
192
193
193
196
196
195
195
195
195
199
198
200
201
206
207
207
210
210
211
211
211
211
212
215
218
217
217
218
222
222
222
223
227
231
231
230
228
222
222
222
222
223
223
223
218
217
212
212
211
211
205
205
205
205
202
201
200
199
203
203
203
203
203
203
203
204
205
205
204
204
203
203
203
204
204
205
206
206
206
206
206
206
206
206
208
208
208
209
210
210
210
210
208
208
208
207
210
211
211
210
209
209
208
200
200
199
191
190
192
184
186
188
182
170
169
155
152
151
152
149
144
139
130
114
113
107
106
109
107
104
105
105
106
105
105
103
103
105
104
104
105
103
103
103
100
100
98
98
95
89
89
87
87
86
86
86
88
88
89
89
89
89
90
89
89
88
88
86
85
85
85
84
85
77
71
70
69
68
68
68
68
68
68
68
68
68
68
67
67
67
68
68
68
70
69
66
66
66
68
68
68
68
68
68
68
68
68
68
69
68
70
70
70
70
67
67
66
66
67
67
67
67
69
69
69
69
69
68
68
67
67
65
64
64
64
64
64
64
64
63
62
63
63
63
63
63
63
63
62
62
64
65
66
66
66
66
66
68
69
69
65
64
62
58
57
59
59
59
58
58
56
56
56
55
57
58
61
61
61
62
62
62
64
62
62
63
62
62
62
62
62
62
62
62
62
62
62
62
62
62
64
66
66
66
66
66
69
70
72
70
71
71
71
70
71
71
70
69
69
69
71
72
72
72
72
72
72
73
74
73
75
75
75
75
75
75
75
75
75
75
75
75
75
77
77
78
78
78
77
77
77
77
77
77
76
77
77
77
77
77
77
77
77
77
79
79
79
80
80
80
80
79
79
80
80
80
79
77
75
73
72
72
70
68
68
68
68
68
70
70
71
71
69
69
69
69
69
69
70
70
70
70
71
72
72
72
72
72
72
72
72
72
72
72
72
72
72
74
74
74
76
76
76
76
76
72
73
72
66
66
61
59
56
57
56
52
50
51
53
54
60
61
60
61
59
59
59
59
60
58
59
59
58
56
51
49
51
56
53
54
55
56
56
56
56
56
59
59
59
59
59
60
61
61
61
61
61
61
61
61
61
62
62
62
62
62
62
62
62
63
64
64
64
64
65
65
65
65
65
65
65
65
66
66
66
67
68
70
71
69
70
71
70
72
72
75
75
75
75
74
74
74
75
75
75
75
75
75
75
75
76
76
76
76
76
76
76
74
74
74
76
76
76
76
76
75
75
76
77
77
78
79
79
79
80
81
81
81
81
81
80
79
80
80
79
78
76
76
75
75
73
73
73
73
73
73
73
72
70
68
66
67
67
68
68
68
68
68
68
68
68
68
67
66
66
66
66
67
67
69
71
70
72
72
72
72
73
73
75
79
77
76
75
72
72
68
66
68
69
69
68
67
66
68
68
68
65
65
63
62
62
62
61
61
61
64
64
64
66
66
66
65
64
65
66
69
70
70
69
69
67
67
67
67
69
69
69
70
71
71
71
71
71
71
70
71
70
70
70
70
70
70
70
70
71
70
72
73
73
74
78
79
79
82
80
80
80
73
72
72
72
72
72
72
74
74
74
74
74
74
74
74
74
74
74
74
74
74
73
73
72
72
72
72
72
72
72
72
72
73
73
76
74
73
72
71
72
72
72
73
73
73
73
72
72
72
72
72
72
72
72
72
72
71
70
69
69
69
69
69
69
69
68
67
66
66
66
66
66
66
67
67
67
67
66
66
66
66
66
66
66
65
65
65
65
63
63
62
63
62
60
60
60
60
60
60
60
57
56
52
48
48
48
47
47
48
48
48
48
48
49
48
46
46
45
46
46
45
45
45
45
45
44
44
44
44
44
44
45
45
45
45
44
32
30
26
25
26
26
25
25
26
24
24
23
22
22
22
22
22
22
22
22
22
22
22
22
22
22
22
22
22
22
21
21
21
21
21
20
19
19
19
19
19
19
19
19
19
19
19
19
19
19
18
18
18
18
18
18
18
18
18
18
18
18
18
18
18
18
18
18
18
18
18
18
18
17
17
15
15
15
14
14
12
9
8
8
8
7
7
7
7
6
7
7
7
7
7
7
7
7
7
7
7
7
7
7
7
7
7
7
7
7
7
7
7
7
7
6
6
6
6
6
6
6
6
6
6
6
6
6
6
6
6
6
6
2
2
2
0
0
0
0
0
0
0
0
0
0
0
0
0
0
0
0
0
0
0
0
0
0
0
0
0
0
0
0
0
0
0
0
0
0
0
0
0
0
0
0
0
0
0
0
0
0
0
0
0
0
0
0
0
0
0
0
0
0
0
0
0
0
0
0
0
0
0
0
0
0
0
0
0
0
0
0
0
0
0
0
0
0
0
0
0
0
0
0
0
0
0
0
0
0
0
0
0
0
0
0
0
0
0
0
0
0
0
0
0
0
0
0
0
0
0
0
0
0
0
0
0
0
0
0
0
0
0
0
0
0
0
0
0
0
0
0
0
0
0
0
0
0
0
0
0
0
0
0
0
0
0
0
0
0
0
0
0
0
0
0
0
0
0
0
0
0
0
0
0
0
0
0
0
0
0
0
0
0
0
0
0
0
0
0
0
0
0
0
0
0
0
0
0
0
0
0
0
0
0
0
0
0
0
0
0
0
0
0
0
0
0
0
0
0
0
0
0
0
0
0
0
0
0
0
0
0
0
0
0
0
0
0
0
0
0
0
0
0
0
0
0
0
0
0
0
0
0
0
0
0
0
0
0
0
0
0
0
0
0
0
0
0
0
0
0
0
0
0
0
0
0
0
0
0
0
0
0
0
0
0
0
0
0
0
0
0
0
0
0
0
0
0
1
1
1
1
1
1
1
1
1
1
1
1
1
1
1
1
1
1
1
1
1
1
1
1
1
1
1
1
1
1
1
1
1
1
1
1
1
1
1
1
1
1
1
1
1
1
1
2
2
2
2
2
2
2
2
2
2
2
2
2
2
2
2
2
2
2
2
3
3
3
3
3
3
3
3
3
4
4
4
4
4
4
4
4
4
4
4
4
4
4
4
4
4
4
4
4
4
4
4
4
4
4
4
4
4
4
4
4
4
4
4
6
6
6
6
6
6
6
6
6
6
6
6
6
6
6
6
6
6
6
6
6
6
6
6
6
6
6
7
7
7
7
7
7
7
7
7
7
7
7
7
7
7
7
7
7
7
7
7
7
7
7
7
7
7
7
8
8
8
8
8
8
8
8
8
8
8
8
7
7
7
7
7
7
7
6
6
6
6
7
7
7
7
7
7
7
7
7
7
7
7
7
7
7
7
7
7
7
6
6
6
6
6
6
6
6
6
6
6
6
6
6
6
6
6
6
6
6
6
6
6
6
6
6
6
6
6
6
6
6
6
6
5
5
5
5
5
5
5
5
5
5
6
6
6
6
6
6
6
6
6
6
6
6
6
6
5
5
5
5
5
5
5
5
5
5
5
5
5
5
5
5
5
6
6
6
6
6
5
5
5
5
5
5
5
5
5
5
5
6
6
7
7
7
7
7
10
10
10
11
11
12
12
12
13
13
13
16
16
16
16
16
16
16
16
16
16
16
16
17
17
17
17
17
17
17
17
16
17
17
17
18
18
18
18
18
18
18
18
18
19
20
20
20
20
20
20
20
20
20
21
21
21
21
21
21
21
21
21
21
21
21
21
21
21
21
21
21
21
22
22
22
22
22
22
22
22
24
24
24
24
24
24
24
24
24
24
24
24
24
24
24
24
24
24
24
24
24
24
24
24
24
24
24
24
24
24
24
24
23
23
23
22
22
22
22
22
22
22
22
22
22
21
21
21
21
20
19
19
19
19
19
19
19
18
17
17
16
16
16
16
16
12
11
11
11
11
11
12
12
12
11
11
11
11
11
11
10
10
10
10
10
10
10
10
10
10
10
10
10
10
10
10
10
10
10
8
8
6
6
6
6
6
6
6
6
6
6
6
6
6
6
6
6
6
6
6
6
6
6
6
6
6
6
6
6
6
6
6
6
6
5
5
5
5
5
5
5
5
4
4
4
5
5
5
4
4
4
4
4
4
3
3
3
3
3
3
3
3
3
3
3
3
3
3
3
3
3
3
3
3
3
3
3
3
3
3
3
3
3
3
3
3
3
3
3
3
3
3
3
2
2
2
2
2
2
2
2
1
1
1
1
1
1
1
1
1
1
1
1
1
1
1
1
1
1
1
1
1
1
1
1
1
1
1
1
1
1
1
1
1
1
1
0
0
0
0
0
0
0
0
0
0
0
0
0
0
0
0
0
0
0
0
0
0
0
0
0
0
0
0
0
0
0
0
0
0
0
0
0
0
0
0
0
0
0
0
0
0
0
0
0
0
0
0
0
0
0
0
0
0
0
0
0
0
0
0
0
0
0
0
0
0
0
0
0
0
0
0
0
0
0
0
0
0
0
0
0
0
0
0
0
0
0
0
0
0
0
0
0
0
0
0
0
0
0
1
1
1
1
2
2
2
2
2
2
2
2
2
2
2
2
2
2
2
2
2
2
2
2
2
2
2
2
2
2
2
2
2
2
2
2
2
2
2
2
2
2
2
2
2
2
2
2
2
2
2
2
2
2
2
2
2
2
2
2
2
2
2
2
2
2
2
2
2
2
2
2
2
3
3
3
3
3
3
3
3
3
3
3
3
3
3
3
3
3
3
3
3
3
3
3
3
3
3
3
3
3
3
3
3
3
3
3
3
3
3
3
3
3
4
4
4
4
4
4
4
4
4
4
5
5
5
5
5
5
5
5
5
5
5
5
5
5
5
5
5
5
5
5
5
5
5
5
5
5
5
5
4
4
4
4
4
4
4
4
4
4
4
4
5
5
5
5
6
6
6
6
6
6
6
6
6
6
6
6
6
6
6
6
6
6
5
5
5
5
4
3
3
3
3
3
3
3
3
3
3
3
4
4
4
4
5
5
5
5
5
5
5
5
5
5
5
5
5
5
5
5
5
5
5
4
4
4
4
4
4
4
4
4
4
4
4
4
4
4
4
5
5
5
5
5
5
5
5
5
5
5
5
5
5
5
5
5
5
5
5
5
5
5
5
5
5
5
5
5
5
5
5
5
5
5
5
5
5
5
5
5
5
5
4
4
4
4
4
4
4
4
4
4
4
4
4
4
4
4
4
4
4
4
4
3
3
3
3
3
3
3
3
3
3
2
2
2
2
2
2
2
2
2
2
2
2
2
2
2
2
2
2
1
1
1
1
1
1
1
1
1
1
1
1
1
1
1
1
1
1
1
1
1
1
1
1
1
0
0
0
0
0
0
0
0
0
0
0
0
0
0
0
0
0
0
0
0
0
0
0
0
0
0
0
0
0
0
0
0
1
1
1
1
1
1
1
1
1
1
1
1
1
1
1
1
1
1
1
1
1
1
1
1
1
1
1
1
1
1
1
1
1
0
0
0
0
0
0
0
0
0
0
0
0
0
0
0
0
0
0
0
0
0
0
0
0
0
0
0
0
0
0
0
0
0
0
0
0
0
0
0
0
0
0
0
0
0
0
0
0
0
0
0
0
0
0
0
0
0
0
0
0
0
0
0
0
0
0
0
0
0
0
0
0
0
0
0
0
0
0
0
0
0
0
0
0
0
0
0
0
0
0
0
0
0
0
0
0
0
0
0
0
0
0
0
0
0
0
0
0
0
0
0
0
0
0
0
0
0
0
0
0
0
0
0
0
0
0
0
0
0
0
0
0
0
0
0
0
0
0
0
0
0
0
0
0
0
0
0
0
0
0
0
0
0
0
0
0
0
0
0
0
0
0
0
0
0
0
0
0
0
0
0
0
0
0
0
0
0
0
0
0
0
0
0
0
0
0
0
0
0
0
0
0
0
1
1
1
1
1
1
1
1
1
1
1
1
1
1
1
1
1
1
1
1
1
1
1
1
1
1
1
1
1
1
1
1
1
1
1
1
1
1
1
1
1
1
1
1
1
1
1
1
1
1
1
1
1
1
1
1
1
1
1
1
1
1
1
1
1
1
1
1
1
1
1
1
1
1
1
1
1
1
1
1
1
1
1
1
1
1
1
1
1
1
1
1
1
1
1
1
1
1
1
1
1
1
1
1
1
1
1
1
1
1
1
1
1
0
0
0
0
0
0
0
0
0
1
1
0
2
4
5
5
19
28
33
33
33
33
34
34
34
34
35
35
35
35
36
40
42
45
45
46
49
49
52
52
57
57
57
57
57
57
57
57
58
58
58
58
60
62
62
62
62
62
62
62
62
63
63
63
63
63
63
63
64
64
64
64
64
64
64
64
64
64
64
67
67
67
68
68
68
68
68
69
69
69
69
69
69
70
70
71
71
72
72
72
72
72
70
71
71
70
70
70
69
67
68
69
69
72
71
70
70
72
72
74
75
76
74
75
75
73
72
72
76
76
76
76
75
75
75
75
75
75
75
76
75
74
73
73
72
73
73
78
81
80
82
82
82
83
84
84
89
89
90
88
88
85
86
88
88
87
86
87
88
90
94
94
93
94
91
89
89
89
90
90
89
89
89
91
92
93
93
94
94
94
94
95
95
99
99
101
102
101
101
100
100
101
102
102
103
104
105
105
105
104
105
107
107
106
106
106
107
107
106
106
108
109
109
109
109
109
109
109
110
111
111
111
111
111
111
111
112
112
112
112
112
112
112
112
112
112
112
112
112
112
112
112
112
112
112
113
112
113
113
113
116
118
116
118
119
119
117
116
114
114
114
114
115
115
116
116
116
116
115
118
120
120
120
119
115
114
111
111
113
113
113
113
107
107
107
106
103
97
94
91
91
90
90
90
90
90
92
92
91
92
88
87
84
78
69
65
63
63
63
63
63
63
61
62
62
62
62
61
61
61
63
64
64
64
64
63
62
62
61
61
61
61
61
61
61
61
61
60
60
60
60
60
60
59
59
59
59
59
59
60
60
60
60
58
58
59
59
59
59
59
59
60
61
61
60
60
61
58
58
58
58
58
58
58
57
58
56
52
53
47
50
48
47
47
47
48
48
46
46
46
45
45
44
43
42
39
39
39
39
39
39
37
40
42
42
42
42
44
44
44
44
45
46
46
46
46
48
48
49
50
51
51
51
51
51
51
51
51
51
51
51
51
51
51
51
51
51
51
51
51
51
51
51
51
51
51
51
51
51
51
51
51
51
50
51
50
49
49
49
49
49
60
60
60
61
60
61
61
61
61
62
62
62
63
63
63
64
64
64
64
64
64
64
64
67
70
71
72
73
73
73
73
73
73
74
74
74
74
74
74
74
73
74
73
73
77
79
82
85
86
86
86
87
88
88
91
91
91
92
88
88
89
84
82
76
77
76
77
77
79
79
77
77
76
79
80
82
82
82
87
89
91
91
91
91
92
93
93
94
95
95
95
98
99
99
99
99
100
104
105
105
106
107
107
107
108
109
110
110
110
110
110
110
110
110
109
108
108
110
114
112
112
113
114
115
115
116
116
115
115
113
112
112
112
112
110
110
111
111
111
112
112
112
114
114
113
114
114
114
114
114
115
115
115
115
116
116
116
116
117
117
117
116
117
117
117
115
116
116
116
116
115
116
110
110
109
108
104
103
102
100
100
100
102
102
102
102
102
102
102
102
102
102
102
102
102
101
102
102
102
105
105
106
106
106
106
107
107
107
107
107
105
103
101
97
95
95
92
73
65
61
53
51
52
52
52
52
51
48
49
51
51
53
53
53
53
53
53
53
54
55
55
55
55
55
54
53
54
54
56
56
56
55
55
55
55
54
54
54
54
54
54
53
54
54
55
56
56
56
56
56
56
56
55
55
55
56
55
55
55
55
55
54
52
49
49
47
45
45
45
45
46
46
47
47
47
47
47
47
47
47
47
47
47
47
47
47
47
47
47
47
47
47
47
47
47
47
48
49
50
51
52
52
52
52
56
56
56
56
57
57
57
56
56
56
55
54
56
56
55
53
51
49
49
51
51
49
51
52
55
55
57
57
57
57
57
57
57
59
59
58
58
60
60
60
60
60
60
60
62
62
62
62
62
62
62
62
62
61
57
59
57
57
57
57
57
57
57
57
58
59
59
59
61
61
61
63
63
62
63
64
64
65
64
64
64
65
65
65
65
68
69
71
72
72
72
72
72
72
72
72
71
70
71
71
71
71
77
79
79
77
77
77
77
77
77
78
78
77
77
77
77
77
76
75
72
72
72
71
71
71
74
74
74
76
80
80
81
79
78
78
79
79
79
79
79
79
77
77
76
77
77
75
75
75
75
75
76
78
78
78
78
78
78
78
78
78
77
76
74
73
73
73
73
73
73
74
74
74
72
72
71
72
72
72
72
72
72
72
72
72
72
72
72
72
71
71
71
71
71
71
71
71
72
72
72
72
73
74
74
74
74
74
74
73
73
74
74
74
74
74
74
74
74
74
74
74
74
74
73
72
72
72
72
71
69
65
62
62
62
62
62
63
63
63
64
66
65
65
66
62
60
60
57
56
56
48
47
45
45
45
43
43
46
46
51
53
55
57
56
58
58
58
60
60
61
61
61
61
62
62
62
63
63
63
63
64
64
66
66
67
66
66
65
65
64
62
62
62
63
64
65
65
65
65
65
66
66
67
67
61
61
61
60
62
60
60
60
60
60
59
59
59
60
60
60
60
60
60
60
60
60
61
59
59
59
59
60
60
60
60
60
61
62
64
65
65
62
62
62
61
61
62
63
63
62
60
61
61
62
62
61
61
61
61
61
61
61
61
61
61
61
62
62
62
64
64
64
64
64
65
65
68
68
68
69
69
69
69
69
69
69
70
72
72
72
72
72
72
71
69
69
69
69
69
71
71
71
71
71
71
71
71
71
72
72
72
72
72
72
72
72
72
72
72
71
71
71
71
71
70
70
71
66
62
61
58
52
52
52
52
55
55
55
54
54
54
53
53
53
53
53
52
52
52
52
52
56
57
57
55
52
52
53
53
53
53
53
53
53
52
53
56
57
57
56
55
54
54
55
55
55
56
56
56
56
55
55
56
56
57
57
57
57
59
59
59
59
59
59
59
58
58
58
57
57
57
57
57
58
58
57
54
54
54
54
53
53
53
53
53
53
53
52
53
54
55
55
55
55
56
58
58
58
59
59
61
61
62
63
60
59
55
52
53
54
53
52
50
52
52
52
52
53
54
54
54
53
52
52
54
53
54
53
52
53
54
54
54
54
54
55
54
56
54
52
52
51
51
51
51
51
50
52
51
51
49
49
49
49
49
49
49
49
51
51
48
48
47
47
46
45
46
45
44
44
44
44
44
45
45
45
45
45
45
44
44
44
43
42
42
42
42
42
42
42
42
42
42
42
42
42
42
42
42
42
42
42
42
42
42
42
42
42
42
42
42
42
42
42
42
42
42
42
42
42
42
42
42
41
41
41
41
41
40
40
39
39
40
40
40
40
40
40
40
39
38
38
38
36
36
36
37
37
37
36
36
36
36
36
36
36
35
35
35
34
34
34
34
34
34
34
34
34
34
34
34
34
34
34
34
34
34
34
35
35
35
35
35
35
35
35
34
34
35
32
32
32
32
32
32
32
32
31
30
29
20
19
18
18
17
17
16
16
16
16
16
16
16
16
11
11
10
10
10
10
10
10
10
10
10
10
10
10
11
11
11
11
11
11
11
11
11
11
11
10
10
10
10
10
10
10
10
10
10
10
9
6
6
6
6
6
6
6
6
6
6
6
6
6
6
6
6
6
6
6
6
6
6
6
6
6
6
5
5
5
5
5
5
5
5
5
4
4
4
4
4
5
4
4
4
4
3
3
3
3
3
3
3
3
3
3
3
3
3
3
3
3
3
3
3
3
3
3
3
4
4
4
4
4
4
4
4
4
4
4
4
4
3
3
3
3
3
3
3
4
4
4
4
4
3
3
3
3
3
3
3
3
3
3
3
3
3
3
3
3
3
3
3
2
2
2
2
2
2
2
2
2
2
2
2
2
2
2
2
2
2
2
2
2
2
3
3
3
3
3
3
3
3
3
3
3
3
3
3
3
3
3
3
3
3
3
3
3
3
3
3
2
1
1
1
1
1
1
1
1
1
1
1
1
1
1
1
1
1
1
1
1
1
1
1
1
1
1
1
1
1
2
2
2
2
2
2
2
2
2
2
2
2
2
2
2
2
2
2
2
2
2
2
2
2
2
2
2
2
2
2
2
1
1
1
1
1
1
1
1
1
1
1
1
1
1
1
1
1
1
1
1
1
1
1
1
1
1
1
1
1
1
1
1
1
1
1
1
1
1
1
1
1
1
1
1
1
1
1
1
1
1
1
1
1
1
1
1
1
1
1
1
1
1
1
1
1
1
1
0
1
1
1
1
1
1
1
1
1
1
1
1
1
1
1
1
1
1
1
1
1
1
1
1
1
1
1
1
1
1
1
1
1
1
1
1
1
1
1
1
1
1
1
1
1
1
1
1
1
1
1
1
1
1
1
1
1
1
1
1
1
1
1
1
1
1
1
1
1
1
1
1
1
1
1
1
1
1
1
1
1
1
1
1
1
1
1
1
1
1
1
1
1
1
1
1
1
1
1
1
1
1
1
1
1
1
1
1
1
1
1
1
1
1
1
1
1
1
1
1
1
1
1
1
1
1
1
1
1
1
1
1
1
1
1
1
1
1
1
1
1
1
1
1
1
1
1
1
1
1
1
1
1
1
1
1
1
1
1
1
1
1
1
1
1
1
1
1
1
1
1
1
1
1
1
1
1
1
1
1
0
0
0
0
0
0
0
0
0
0
0
0
0
1
2
2
2
2
2
2
2
2
2
2
2
2
2
2
2
2
2
2
2
2
2
2
2
2
2
2
2
2
2
2
2
2
1
1
1
1
1
1
1
1
1
1
1
1
1
1
1
1
1
1
1
1
1
1
1
1
1
1
1
1
1
1
1
1
1
1
1
1
1
1
1
1
1
1
1
1
1
1
1
1
1
1
1
1
1
1
1
1
1
1
1
1
1
1
1
1
1
1
1
1
1
1
1
1
1
1
1
1
1
1
1
1
1
1
1
1
1
1
1
1
1
1
1
1
1
1
1
1
1
1
1
1
1
1
1
1
1
1
1
1
1
1
1
1
1
1
1
1
1
1
0
0
0
0
0
0
0
0
0
0
0
0
0
0
0
0
0
0
0
0
0
0
0
0
0
0
0
0
0
0
0
0
0
0
0
0
0
0
0
0
0
0
0
0
0
0
0
0
0
0
0
0
0
0
0
0
0
0
0
0
0
0
0
0
0
0
0
0
0
0
0
0
0
0
0
0
0
0
0
0
0
0
0
0
0
0
0
0
0
0
0
0
0
0
0
0
0
0
0
0
0
0
0
0
0
0
0
0
0
0
0
0
0
0
0
0
0
0
0
0
0
0
0
0
0
0
0
0
0
0
0
0
0
0
0
0
0
0
0
0
0
0
0
0
0
0
0
0
0
0
0
0
0
0
0
0
0
0
0
0
0
0
0
0
0
0
0
0
0
0
0
0
0
0
0
0
0
0
0
0
0
0
0
0
0
0
0
0
0
0
0
0
0
0
0
0
0
0
0
0
0
0
0
0
0
0
0
0
0
0
0
0
0
0
0
0
0
0
0
0
0
0
0
0
0
0
0
0
0
0
0
0
0
0
0
0
0
0
0
0
0
0
0
0
0
0
0
0
0
0
0
0
0
0
0
0
0
0
0
0
0
0
0
0
0
0
0
0
0
0
0
0
0
0
0
0
0
0
0
0
0
0
0
0
0
0
0
0
0
0
0
0
0
0
0
0
0
0
0
0
0
0
0
0
0
0
0
0
0
0
0
0
0
0
0
0
0
0
0
0
0
0
0
0
0
0
0
0
0
0
0
0
0
0
0
0
0
0
0
0
0
0
0
0
0
0
0
0
0
0
0
0
0
0
0
0
0
0
0
0
0
0
0
0
0
0
0
0
0
0
0
0
0
0
0
0
0
0
0
0
0
0
0
0
0
0
0
0
0
0
0
0
0
0
0
0
0
0
0
0
0
0
0
0
0
0
0
0
0
0
0
0
0
0
0
0
0
0
0
0
0
0
0
0
0
0
0
0
0
0
0
0
0
0
0
0
0
0
0
0
0
0
0
0
0
0
0
0
0
0
0
0
0
0
0
0
0
0
0
0
0
0
0
0
0
0
0
0
0
0
0
0
0
0
0
0
0
0
0
0
0
0
0
0
0
0
0
0
0
0
0
0
0
0
0
0
0
0
0
0
0
0
0
0
0
0
0
0
0
0
0
0
0
0
0
0
0
0
0
0
0
0
0
0
0
0
0
0
0
0
0
0
0
0
0
0
0
0
0
0
0
0
0
0
0
0
0
0
0
0
0
0
0
0
0
0
0
0
0
0
0
0
0
0
0
0
0
0
0
0
0
0
0
0
0
0
0
1
1
1
1
1
1
1
1
1
1
1
1
1
1
1
1
1
1
1
1
1
1
2
2
2
2
2
2
2
2
2
2
2
2
2
2
2
2
2
2
2
2
2
2
2
2
2
2
2
2
2
2
2
2
2
2
2
2
2
2
2
2
2
2
3
3
3
3
3
3
3
3
3
3
3
3
3
3
3
3
3
3
3
3
3
3
3
3
3
3
3
3
3
3
3
3
3
3
3
3
3
3
3
3
3
3
3
3
3
3
3
3
3
3
3
3
3
3
2
1
1
1
1
1
1
0
0
0
0
0
0
0
0
0
0
0
0
0
0
0
0
0
0
0
0
0
0
0
0
0
0
0
0
0
0
0
0
0
0
0
0
0
0
0
0
0
0
0
0
0
0
0
0
0
0
0
0
0
0
0
0
0
0
0
0
0
0
0
0
0
0
0
0
0
0
0
0
0
0
0
0
0
0
0
0
0
0
0
0
0
0
0
0
0
0
0
0
0
0
0
0
0
0
0
0
0
0
0
0
0
0
0
0
0
0
0
0
0
0
0
0
0
0
0
0
0
0
0
0
0
0
0
0
0
0
0
0
0
0
0
0
0
0
0
0
0
0
0
0
0
0
0
0
0
0
0
0
0
0
0
0
0
0
0
0
0
0
0
0
0
0
0
0
0
0
0
0
0
0
0
0
0
0
0
0
0
0
0
0
0
0
0
0
0
0
0
0
0
0
0
0
0
0
0
0
0
0
0
0
0
0
0
0
0
0
1
1
1
1
1
1
1
1
0
0
0
0
0
0
0
0
0
0
0
0
0
0
0
0
0
0
0
0
0
0
0
0
0
0
0
0
0
0
0
0
0
0
0
0
0
0
0
0
0
0
0
0
0
0
0
0
0
0
0
0
0
0
0
0
0
0
0
0
0
0
0
0
0
0
0
0
0
0
0
0
0
0
0
0
0
0
0
0
0
0
0
0
0
0
0
0
0
0
0
0
0
0
0
0
0
0
0
0
0
0
0
0
0
0
0
0
0
0
0
0
0
0
0
0
0
0
0
0
0
0
0
0
0
0
0
0
0
0
0
0
0
0
0
0
0
0
0
0
0
0
0
0
0
0
0
0
0
0
0
0
0
0
0
0
0
0
0
0
0
0
0
0
0
0
0
0
0
0
0
0
0
0
0
0
0
0
0
0
0
0
0
0
0
0
0
0
0
0
0
0
0
0
0
0
0
0
0
0
0
0
0
0
0
0
0
0
0
0
0
0
0
0
0
0
0
0
0
0
0
0
0
0
0
0
0
0
0
0
0
0
0
0
0
0
0
0
0
0
0
0
0
0
0
0
0
0
0
0
0
0
0
0
0
0
0
0
0
0
0
0
0
0
0
0
0
0
0
0
0
0
0
0
0
0
0
0
0
0
0
0
0
0
0
0
0
0
0
0
0
0
0
0
0
0
0
0
0
0
0
0
0
0
0
0
0
0
0
0
0
0
0
0
0
0
0
0
0
0
0
0
0
0
0
0
0
0
0
0
0
0
0
0
0
0
0
0
0
0
0
0
0
0
0
0
0
0
0
0
0
0
0
0
0
1
3
7
9
10
11
11
11
12
12
13
13
13
13
13
14
14
14
14
14
14
14
14
15
15
15
17
18
19
19
19
19
19
19
19
19
20
20
20
20
20
20
20
21
21
22
22
22
22
22
22
24
24
24
24
24
24
24
24
24
24
24
24
24
24
24
25
25
26
26
27
27
28
28
28
28
28
28
28
28
28
28
28
28
28
28
28
28
28
28
28
27
28
28
28
29
29
29
29
29
29
29
29
29
29
29
29
29
29
29
29
28
27
27
27
26
25
22
21
21
20
19
19
19
19
20
19
19
20
21
20
20
20
20
20
20
20
20
20
20
19
19
20
20
20
20
20
20
20
21
21
21
21
19
19
19
19
19
19
19
19
21
21
21
22
23
25
26
26
26
26
26
26
26
26
26
27
28
29
29
29
29
29
30
30
30
30
30
29
29
29
29
29
29
29
30
30
30
30
30
30
30
30
30
30
30
30
31
31
31
31
31
31
31
31
31
31
31
31
31
31
31
31
31
31
31
31
31
31
31
31
31
31
31
31
31
31
31
31
30
30
30
30
30
30
30
31
31
30
30
29
30
31
30
30
28
27
27
27
27
27
26
26
26
29
30
31
32
32
32
31
31
31
31
31
31
31
31
33
31
31
29
28
27
27
26
27
27
27
26
22
22
22
22
23
24
24
24
24
24
24
24
24
25
25
25
25
25
25
25
25
25
25
26
26
26
26
26
27
27
28
28
28
29
29
29
29
29
29
29
29
29
29
30
30
30
30
30
30
30
30
30
30
30
30
30
30
30
31
32
32
32
32
32
32
32
32
32
32
32
32
32
32
32
32
32
32
32
34
34
34
34
35
35
35
35
36
36
36
36
37
37
37
37
37
37
37
37
37
37
37
37
37
37
37
37
38
37
37
37
37
37
36
36
36
36
36
36
36
36
36
36
36
36
36
36
36
37
37
37
37
37
37
37
37
37
38
37
37
38
38
38
38
38
38
38
38
38
37
37
37
39
39
40
40
40
40
41
42
42
42
42
41
40
39
39
39
39
41
37
36
31
29
27
27
30
30
31
31
31
31
32
33
33
33
33
33
33
33
33
33
33
34
27
27
25
25
25
25
25
25
25
24
24
24
24
24
24
26
26
26
26
25
25
26
26
28
28
27
27
27
28
28
29
29
30
30
30
30
30
30
29
29
30
30
30
30
31
31
31
31
32
31
31
31
31
31
31
31
31
31
31
31
32
32
32
32
31
31
31
31
30
30
30
29
29
29
27
27
28
28
28
28
28
28
27
26
26
26
26
26
26
26
26
26
26
26
26
27
27
27
27
27
27
27
27
27
27
27
27
27
27
27
28
28
28
28
28
28
28
29
29
29
29
29
29
30
31
31
31
30
26
24
20
19
19
19
21
21
21
21
20
20
20
20
20
20
20
21
20
19
18
16
17
17
16
16
16
17
17
17
17
17
17
17
18
18
18
18
19
19
19
18
18
18
18
18
17
19
19
20
21
21
21
21
21
21
21
21
21
21
21
21
21
22
22
22
22
22
22
22
22
23
23
23
22
22
22
22
22
22
21
21
21
22
22
22
22
24
24
24
24
24
24
25
26
27
28
28
28
28
28
28
28
28
28
28
28
28
27
27
27
27
27
27
27
27
27
27
27
27
27
27
27
26
26
26
26
26
26
26
26
26
26
27
27
27
27
27
26
25
25
24
24
24
24
25
25
25
24
24
23
22
22
23
23
23
23
23
23
25
25
25
24
24
24
24
25
23
23
24
25
25
23
23
23
25
25
26
27
27
27
27
27
27
30
30
31
30
30
30
31
31
31
34
34
34
34
32
32
31
32
32
33
33
33
33
33
32
31
31
31
26
26
25
25
23
23
23
23
23
23
23
23
23
23
23
23
24
24
24
24
24
24
24
24
24
24
24
24
24
24
23
23
23
24
24
24
24
24
24
24
24
25
24
24
24
25
25
25
25
25
25
25
25
25
25
25
25
25
25
25
25
25
25
25
25
25
25
25
26
25
25
25
24
24
24
24
24
24
24
24
24
24
24
24
24
24
24
24
24
24
24
24
24
24
23
23
23
23
23
23
23
23
23
23
21
20
17
16
15
15
14
13
12
12
12
12
12
12
12
12
12
12
8
8
8
8
8
8
8
8
8
5
5
5
5
5
5
5
5
5
5
5
5
5
5
5
5
5
5
5
5
5
5
5
4
4
4
3
3
2
2
2
2
1
1
1
1
1
1
1
1
1
1
1
1
1
0
0
0
0
0
0
0
0
0
0
0
0
0
0
0
0
0
0
0
0
0
0
0
0
0
0
0
0
0
0
0
0
0
0
0
0
0
0
0
0
0
0
0
1
1
1
1
1
1
1
1
1
0
0
0
0
0
0
0
0
0
0
0
0
0
0
0
0
0
0
0
0
0
0
0
0
0
0
0
0
0
0
0
0
0
0
0
0
0
0
0
0
0
0
0
0
0
0
0
0
0
0
0
0
2
2
2
2
2
2
2
2
2
2
2
2
2
2
2
2
2
2
2
2
2
2
2
2
2
2
2
2
2
2
2
2
2
2
2
2
2
2
2
2
2
2
2
2
2
2
3
3
3
3
3
3
3
3
3
3
3
3
3
3
3
3
2
2
2
2
2
2
2
2
2
2
2
2
2
2
2
2
2
2
2
2
2
2
2
2
2
2
2
2
2
2
2
2
2
2
2
2
2
2
2
2
2
2
2
2
2
2
2
0
0
0
0
0
0
0
0
0
0
0
0
1
1
1
1
1
1
1
1
1
1
1
1
1
1
1
1
1
1
1
1
1
1
1
1
1
0
0
0
0
0
0
0
0
0
0
0
0
0
0
0
0
0
0
0
0
0
0
0
0
0
0
0
0
0
0
0
0
0
0
0
0
0
0
0
0
0
0
0
0
0
0
0
0
0
0
0
0
0
0
0
0
0
0
0
0
0
0
0
0
0
0
0
0
0
0
0
0
0
0
0
0
0
0
0
0
0
0
0
0
0
0
0
0
0
0
0
0
0
0
0
0
0
0
0
0
0
0
0
0
0
0
0
0
0
0
0
0
0
0
0
0
0
0
0
0
0
0
0
0
0
0
0
0
0
0
0
0
0
0
0
0
0
0
0
0
0
0
0
0
0
0
0
0
0
0
0
0
0
0
0
0
0
0
0
0
0
0
0
0
0
0
0
0
0
0
0
0
0
0
0
0
0
0
0
0
0
0
0
0
0
0
0
0
0
0
0
0
0
0
0
0
0
0
0
0
0
0
0
0
0
0
0
0
0
0
0
0
0
0
0
0
0
0
0
0
0
0
0
0
0
0
0
0
0
0
0
0
0
0
0
0
0
0
0
0
0
0
0
0
0
0
0
0
0
0
0
0
0
0
0
0
0
0
0
0
0
0
0
0
0
0
0
0
0
0
0
0
0
0
0
0
0
0
0
0
0
0
0
0
0
1
1
1
1
1
1
1
1
1
1
1
1
1
1
1
1
1
1
1
1
1
1
1
1
1
1
1
1
1
1
1
0
0
0
0
0
0
0
0
0
0
0
0
0
0
0
0
0
0
0
0
0
0
0
0
0
0
0
0
0
0
0
0
0
0
0
0
0
0
0
0
0
0
0
0
0
0
1
1
1
1
1
1
1
1
1
1
1
1
1
1
1
1
1
1
1
1
1
1
1
1
1
1
1
1
1
1
1
1
1
1
1
1
1
1
1
1
1
1
1
1
1
1
1
1
1
1
1
0
0
0
0
0
0
0
0
0
0
0
0
0
0
0
0
0
0
0
0
0
0
0
0
0
0
0
0
0
0
0
0
0
0
0
0
0
0
0
0
0
0
0
0
0
0
0
0
0
0
0
0
0
0
0
0
0
1
1
1
1
1
1
1
1
1
1
2
2
2
2
2
2
2
2
2
2
2
2
3
3
3
3
3
3
4
4
4
4
4
4
4
4
4
4
4
4
4
4
4
4
4
4
6
8
8
8
8
8
8
8
8
8
9
9
9
9
9
9
9
9
9
9
9
9
9
10
10
10
10
10
10
12
12
14
14
14
14
14
14
14
14
14
14
14
15
15
15
15
15
15
15
15
15
15
16
16
16
16
16
16
16
16
16
15
15
15
15
15
15
15
15
15
15
15
15
15
15
15
15
15
15
15
16
16
16
16
16
16
16
16
16
16
16
16
16
16
16
16
16
17
17
16
16
16
16
16
16
16
16
16
16
16
16
16
16
16
16
16
16
16
16
16
16
16
16
16
15
15
13
13
12
12
12
12
11
11
11
9
9
8
8
8
8
8
8
8
8
8
8
8
8
8
8
8
8
8
8
8
8
8
8
8
8
8
7
6
5
5
3
3
3
3
3
5
5
5
5
5
5
5
4
4
4
4
4
4
4
4
4
4
4
4
4
4
4
5
5
5
5
5
5
5
5
5
5
5
5
5
5
5
4
4
4
4
4
4
4
4
4
4
4
4
4
4
5
4
4
4
4
4
4
4
4
4
4
4
4
4
4
4
4
4
4
4
4
4
4
4
4
4
4
4
4
4
4
4
4
4
4
4
4
4
4
4
4
4
4
4
4
4
4
4
4
4
4
4
4
4
4
4
4
4
4
4
4
4
4
4
4
4
4
4
4
4
4
4
4
4
5
5
5
5
5
5
5
4
4
4
4
3
3
3
3
2
2
0
0
0
0
0
0
0
0
0
0
0
0
0
0
0
0
0
0
0
0
0
0
0
0
0
0
0
0
0
0
0
0
0
0
0
0
0
0
0
0
0
0
0
0
0
0
0
0
0
0
0
0
0
0
0
0
0
0
0
0
0
0
0
0
0
0
0
0
0
0
0
0
0
0
0
0
0
0
0
0
0
0
0
0
0
0
0
0
0
0
0
0
0
0
0
0
0
0
0
0
0
0
0
0
0
0
0
1
1
1
1
1
1
1
1
1
1
1
1
1
1
1
1
1
1
1
1
1
1
1
1
3
3
3
3
3
3
3
3
3
3
3
3
3
3
3
3
3
3
3
3
3
3
3
3
2
2
2
2
2
2
2
2
2
2
2
2
2
2
2
2
2
2
2
2
2
2
2
2
2
2
2
2
2
2
2
2
2
2
2
2
2
2
2
2
2
2
2
2
2
2
2
2
2
2
2
2
2
2
2
2
2
2
2
2
2
2
2
2
2
2
2
2
2
3
3
3
3
3
4
4
4
4
4
4
3
3
3
3
3
3
3
3
3
3
3
3
3
3
3
3
3
3
3
3
3
3
3
3
3
3
3
3
3
3
3
3
3
3
3
3
3
3
3
3
3
3
3
3
3
3
3
3
3
3
3
3
3
3
3
3
3
3
3
3
3
3
3
3
3
3
3
2
2
2
2
2
2
2
2
2
2
2
2
2
2
2
2
2
2
2
2
2
2
2
1
1
1
1
1
1
1
1
1
1
1
1
1
1
1
1
1
1
1
1
1
1
1
1
1
1
1
1
1
1
1
1
1
1
1
1
1
1
1
1
1
1
1
1
1
1
1
1
1
1
1
1
1
1
1
1
1
1
1
1
1
1
1
1
1
1
1
1
1
1
1
1
1
1
1
1
1
1
1
1
1
1
1
1
1
1
0
0
0
0
0
0
0
0
0
0
0
0
0
0
0
0
0
0
0
0
0
0
0
0
0
0
0
0
0
0
0
0
0
0
0
0
0
0
0
0
0
0
0
0
0
0
0
0
0
0
0
0
0
0
0
0
0
0
0
0
0
0
0
0
0
0
0
0
0
0
0
0
0
0
0
0
0
0
0
0
0
0
0
0
0
0
0
0
0
0
0
0
0
0
0
0
0
0
0
0
0
0
0
0
0
0
0
0
0
0
0
0
0
0
0
0
0
0
0
0
0
0
0
0
0
0
0
0
0
0
0
0
0
0
0
0
0
0
0
0
0
0
0
0
0
0
0
0
0
0
0
0
0
0
0
0
0
0
0
0
0
0
0
0
0
0
0
0
0
0
0
0
0
0
0
0
0
0
0
0
0
0
0
0
0
0
0
0
0
0
0
0
0
0
0
0
0
0
0
0
0
0
0
0
0
0
0
0
0
0
0
0
0
0
0
0
0
0
0
0
0
0
0
0
0
0
0
0
0
0
0
0
0
0
0
0
0
0
0
0
0
0
0
0
0
0
0
0
0
0
0
0
0
0
0
0
0
0
0
0
0
0
0
0
0
0
0
0
0
0
0
0
0
0
0
0
0
0
0
0
0
0
0
0
0
0
0
0
0
0
0
0
0
0
0
0
0
0
0
0
0
0
0
0
0
0
0
0
0
0
0
0
0
0
0
0
0
0
0
0
0
0
0
0
0
0
0
0
0
0
0
0
0
0
0
0
0
0
0
0
0
0
0
0
0
0
0
0
0
0
0
0
0
0
0
0
0
0
0
0
0
0
0
0
0
0
0
0
0
0
0
0
0
0
0
0
0
0
0
0
0
0
0
0
0
0
0
0
0
0
0
0
0
0
0
0
0
0
0
0
0
0
0
0
0
0
0
0
0
0
0
0
0
0
0
0
0
0
0
0
0
0
0
0
0
0
0
0
0
0
0
0
0
0
0
0
0
0
0
0
0
0
0
0
0
0
0
0
0
0
0
0
0
0
0
0
0
0
0
0
0
0
0
0
0
0
0
0
0
0
0
0
0
0
0
0
0
0
0
0
0
0
0
0
0
0
0
0
0
0
0
0
0
0
0
0
0
0
0
0
0
0
0
0
0
0
0
0
0
0
0
0
0
0
0
0
0
0
0
0
0
0
0
0
0
0
0
0
0
0
0
0
0
0
0
0
0
0
0
0
0
0
0
0
0
0
0
0
0
0
0
0
0
0
0
0
0
0
0
0
0
0
0
0
0
0
0
0
0
0
0
0
0
0
0
0
0
0
0
0
0
0
0
0
0
0
0
0
0
0
0
0
0
0
0
0
0
0
0
0
0
0
0
0
0
0
0
0
0
0
0
0
0
0
0
0
0
0
0
0
0
0
0
0
0
0
0
0
0
0
0
0
0
0
0
0
0
0
0
0
0
0
0
0
0
0
0
0
0
0
0
0
0
0
0
0
0
0
0
0
0
0
0
0
0
0
0
0
0
0
0
0
0
0
0
0
0
0
0
0
0
0
0
0
0
0
0
0
0
0
0
0
0
0
0
0
0
0
0
0
0
0
0
0
0
0
0
0
0
0
0
0
0
0
0
0
0
0
0
0
0
0
0
0
0
0
0
0
0
0
0
0
0
0
0
0
0
0
0
0
0
0
0
0
0
0
0
0
0
0
0
0
0
0
0
0
0
0
0
0
0
0
0
0
0
0
0
0
0
0
0
0
0
0
0
0
0
0
0
0
0
0
0
0
0
0
0
0
0
0
0
0
0
0
0
0
0
0
0
0
0
0
0
0
0
0
0
0
0
0
0
0
0
0
0
0
0
0
0
0
0
0
0
0
0
0
0
0
0
0
0
0
0
0
0
0
0
0
0
0
0
0
0
0
0
0
0
0
0
0
0
0
0
0
0
0
0
0
0
0
0
0
0
0
0
0
0
0
0
0
0
0
0
0
0
0
0
0
0
0
0
0
0
0
0
0
0
0
0
0
0
0
0
0
0
0
0
0
0
0
0
0
0
0
0
0
0
0
0
0
0
0
0
0
0
0
0
0
0
0
0
0
1
1
1
1
1
1
1
1
1
1
1
1
1
1
1
1
1
1
1
1
1
1
1
1
1
1
1
1
1
1
1
1
1
1
1
1
1
1
1
1
1
1
1
1
1
1
1
1
1
1
1
1
1
1
1
1
1
1
1
1
1
1
1
1
1
1
1
1
1
1
1
1
1
1
1
1
1
1
1
1
1
1
1
1
1
1
1
1
1
1
1
1
1
1
1
1
1
1
1
1
1
1
1
1
1
1
1
1
1
1
0
0
0
0
0
0
0
0
0
0
0
0
0
0
0
0
0
0
0
0
0
0
0
0
0
0
0
1
1
1
1
1
1
1
1
1
1
1
1
1
1
1
1
1
1
1
1
1
1
1
1
1
1
1
1
1
1
1
1
1
1
1
1
1
1
1
1
1
1
1
1
1
1
1
1
1
1
1
1
1
1
1
1
1
1
1
1
1
1
1
1
1
1
1
1
1
1
1
1
1
1
1
1
1
1
1
1
1
1
1
1
1
1
1
1
1
1
1
1
1
1
1
1
1
1
1
1
1
1
1
1
1
0
0
0
0
0
0
0
0
0
2
2
2
2
2
2
2
2
2
2
2
2
2
2
2
2
2
2
2
2
1
2
2
2
2
2
2
2
2
2
2
2
2
2
2
2
2
2
2
3
3
3
3
3
3
3
4
4
4
4
4
4
4
4
4
4
4
4
4
4
4
4
4
4
4
4
4
4
4
4
4
4
4
4
4
5
6
6
6
6
6
6
6
6
6
6
6
6
6
6
6
6
6
6
6
6
6
6
6
6
6
6
6
6
6
6
6
6
6
7
7
7
7
7
7
7
7
7
7
7
7
7
7
7
7
7
7
6
6
6
5
5
5
5
5
5
6
6
6
6
6
6
6
6
6
6
6
6
6
6
6
6
6
5
5
5
5
5
5
5
5
5
5
5
5
6
6
6
6
6
6
6
6
6
6
6
6
6
6
6
5
5
5
5
5
5
5
5
5
5
5
5
5
5
5
5
5
5
5
5
5
5
5
5
5
5
6
6
6
6
5
5
5
5
4
4
4
4
4
4
3
3
3
3
3
3
3
3
3
3
3
3
3
3
3
3
3
3
3
3
3
3
3
3
2
2
3
4
4
4
4
4
4
4
4
3
3
3
3
3
3
3
3
3
3
3
3
3
3
3
3
2
2
2
2
2
2
2
2
2
2
2
2
2
2
2
2
2
2
2
2
2
2
2
2
2
2
2
2
2
2
2
2
2
2
2
2
2
2
2
2
2
2
2
2
2
2
2
2
2
2
2
2
2
2
2
2
2
2
2
2
2
3
3
3
3
3
3
3
3
3
3
3
3
3
3
3
3
4
4
4
4
4
4
4
5
5
6
6
7
7
7
7
7
6
6
6
6
6
6
6
6
6
6
6
6
6
6
6
6
6
6
6
6
6
6
6
6
6
6
6
7
8
8
8
8
8
8
8
8
8
8
8
8
8
8
8
8
8
8
8
8
8
9
8
7
7
8
8
8
8
8
8
8
8
8
8
8
8
8
8
8
8
8
8
8
8
8
8
8
8
8
9
9
9
9
9
9
9
9
9
9
9
9
9
9
9
9
9
9
9
9
9
9
9
9
10
10
10
9
9
9
9
9
9
9
9
9
9
9
9
9
9
9
9
9
9
9
9
9
9
9
9
9
9
9
9
9
9
9
9
9
9
9
9
9
9
8
8
8
8
8
9
9
9
8
8
8
8
8
8
8
8
8
8
8
8
8
8
8
8
8
8
8
8
8
8
8
8
8
8
8
8
8
8
8
8
8
8
8
8
8
8
8
8
8
8
8
8
8
8
8
8
8
7
6
6
6
7
7
7
7
7
7
7
7
7
7
7
7
7
7
7
7
7
7
7
7
7
8
10
10
10
10
9
9
7
6
7
7
7
7
7
7
7
7
7
7
7
7
6
7
7
7
8
8
8
8
8
8
8
8
8
8
8
8
8
8
8
8
8
8
8
8
8
8
8
8
8
8
8
8
8
8
8
8
8
8
8
8
8
8
8
8
8
8
8
8
8
8
8
8
8
8
8
8
8
8
8
8
8
8
8
8
8
8
8
8
8
8
8
8
8
8
7
7
7
7
7
7
7
7
8
8
8
8
8
8
8
8
8
8
8
8
8
8
8
8
8
8
8
8
8
8
8
8
8
8
8
8
8
8
8
8
8
7
4
4
4
5
5
5
5
4
4
4
4
4
4
4
4
3
3
3
3
3
3
3
3
3
3
3
3
3
4
4
4
4
4
4
4
4
5
5
5
5
5
5
5
5
4
4
4
4
4
4
3
3
3
3
3
3
3
3
3
3
3
3
3
3
3
3
3
3
3
3
3
3
3
3
3
3
3
3
3
3
3
3
3
3
3
3
3
3
3
3
3
3
3
3
3
3
4
4
4
4
4
4
4
4
4
4
4
4
4
4
4
4
4
4
4
4
4
4
4
4
4
4
4
4
4
4
4
4
4
4
4
4
4
4
4
4
4
4
4
4
4
4
4
4
4
4
4
4
4
3
3
3
3
3
2
2
2
2
2
2
1
1
1
1
1
1
0
0
0
0
0
0
0
0
0
0
0
0
0
0
0
0
0
0
0
0
0
0
0
0
0
0
0
0
0
0
0
0
0
0
0
0
0
0
0
0
0
0
0
0
0
0
0
0
0
0
0
0
0
0
0
0
0
0
0
0
0
0
0
0
0
0
0
0
0
0
0
0
0
0
0
0
0
0
0
1
1
1
1
1
1
2
2
2
2
2
2
2
2
2
2
2
2
2
2
2
2
2
2
2
2
2
2
2
2
2
2
2
2
2
2
2
2
2
2
2
2
2
2
2
2
2
2
2
2
2
2
2
2
2
2
2
2
2
2
2
2
2
2
2
2
2
2
2
2
2
2
2
2
2
3
3
3
3
3
3
3
3
3
3
3
3
3
3
3
3
3
3
3
3
3
3
3
3
3
3
3
3
3
3
3
3
3
3
3
3
3
3
3
3
3
3
3
3
3
3
3
4
4
4
4
5
5
5
5
5
5
5
5
5
5
5
5
5
5
5
5
5
5
5
5
5
5
4
4
3
3
3
3
3
3
3
3
3
3
3
3
4
4
4
4
4
4
4
4
4
4
4
4
4
4
4
4
4
4
4
4
4
4
4
4
4
4
4
4
4
3
3
3
3
3
3
3
3
3
3
3
3
3
3
3
3
3
3
3
3
3
3
3
3
3
3
3
3
3
2
2
2
2
2
2
2
2
2
2
2
2
2
2
2
2
2
2
2
2
1
1
1
1
1
1
1
1
1
1
1
1
1
1
1
1
1
1
1
1
1
1
1
1
1
1
1
1
1
1
1
1
1
1
1
1
1
1
0
0
0
0
0
0
0
0
0
0
0
0
0
0
0
0
0
0
0
0
0
0
0
0
0
0
0
0
0
0
0
0
0
0
0
0
0
0
0
0
0
0
0
0
0
0
0
0
0
0
0
0
0
0
0
0
0
0
0
0
0
0
0
0
0
0
0
0
0
0
0
0
0
0
0
0
0
0
0
0
0
0
0
0
0
0
0
0
0
0
0
0
0
0
0
0
0
0
0
0
0
0
0
0
0
0
0
0
0
0
0
0
0
0
0
0
0
0
0
0
0
0
0
0
0
0
0
0
0
0
0
0
0
0
0
0
0
0
0
0
0
0
0
0
0
0
0
0
0
0
0
0
0
0
0
0
0
0
0
0
0
0
0
0
0
0
0
0
0
0
0
0
0
0
0
0
0
0
0
0
0
0
0
0
0
0
0
0
0
0
0
0
0
0
0
0
0
0
0
0
0
0
0
0
0
0
0
0
0
0
0
0
0
0
0
0
0
0
0
0
0
0
0
0
0
0
0
0
0
0
0
0
0
0
0
0
0
0
0
0
0
0
0
0
0
0
0
0
0
0
0
0
0
0
0
0
0
0
0
0
0
0
0
0
0
0
0
0
1
1
1
1
1
1
1
1
1
1
1
1
1
1
1
1
1
1
1
1
1
1
1
1
1
1
1
1
1
1
1
1
1
1
1
1
1
1
1
1
1
1
1
1
1
1
1
1
1
1
1
1
1
1
1
1
1
1
1
1
1
1
1
1
1
1
2
2
2
2
2
2
2
2
2
2
2
2
2
2
2
2
2
2
2
2
2
2
2
2
2
2
2
2
2
2
2
2
2
2
2
2
2
2
2
2
2
2
2
2
2
2
2
2
2
2
2
2
2
2
2
2
2
2
2
2
2
2
2
2
2
2
2
2
2
2
2
2
2
2
2
2
2
2
2
2
2
2
2
2
2
2
2
2
2
2
2
2
2
2
2
2
2
2
2
2
2
2
2
2
2
2
2
2
2
2
2
2
2
2
2
2
2
2
2
2
2
2
2
2
2
2
2
2
2
2
2
2
1
1
1
1
1
1
1
1
1
1
1
1
1
1
1
1
1
1
1
1
1
1
0
0
0
0
0
0
0
0
0
0
0
0
0
0
0
0
0
0
0
0
0
0
0
0
0
0
0
0
0
0
0
0
0
0
0
0
0
0
0
0
0
0
0
0
0
0
0
0
0
0
0
0
0
0
0
0
0
0
0
0
0
0
0
0
0
0
0
0
0
0
0
0
0
0
0
0
0
0
0
0
0
0
0
0
0
0
0
0
0
0
0
0
0
0
0
0
0
0
0
0
0
0
0
0
0
0
0
0
0
0
0
0
0
0
0
0
0
0
0
0
0
0
0
0
0
0
0
0
0
0
0
0
0
0
0
0
0
0
0
0
0
0
0
0
0
0
0
0
0
0
0
0
0
0
0
0
0
0
0
0
0
0
0
0
0
0
0
0
0
0
0
0
0
0
0
0
0
0
0
0
0
0
0
0
0
0
0
0
0
0
0
0
0
0
0
0
0
0
0
0
0
0
0
0
0
0
0
0
0
0
0
0
0
0
0
0
0
0
0
0
0
0
0
0
0
0
0
0
0
0
0
0
0
0
0
0
0
0
0
0
0
0
0
0
0
0
0
0
0
0
0
0
0
0
0
0
0
0
0
0
0
0
0
0
0
0
0
0
0
0
0
0
0
0
0
0
0
0
0
0
0
0
0
0
0
0
0
0
0
0
0
0
0
0
0
0
0
0
0
0
0
0
0
0
0
0
0
0
0
0
0
0
0
0
0
0
0
0
0
0
0
0
0
0
0
0
0
0
0
0
0
0
1
1
1
1
1
1
1
1
1
1
1
1
1
1
1
1
1
1
1
1
1
1
1
1
1
1
1
1
1
1
1
1
1
1
1
1
1
1
1
1
1
1
1
1
1
1
1
1
1
1
1
1
1
1
1
1
1
1
1
2
2
2
2
2
2
2
2
2
2
2
2
2
2
2
2
2
2
2
2
2
2
2
2
2
2
2
2
2
2
2
2
2
2
2
2
2
2
2
2
2
2
3
3
3
3
3
3
3
3
3
3
3
3
3
3
3
3
3
3
3
3
3
3
3
3
3
3
3
3
3
3
3
3
3
4
4
4
4
5
5
5
5
5
5
5
5
5
5
5
5
5
5
5
5
5
5
5
5
5
5
5
5
5
5
5
5
5
5
5
5
5
5
5
5
5
5
5
5
5
5
5
5
5
5
5
5
5
5
5
5
5
4
4
4
4
4
4
4
4
4
4
4
4
4
4
4
4
4
4
4
4
3
3
2
2
2
2
2
2
2
2
2
2
2
2
2
2
2
2
2
2
2
2
2
2
2
2
2
2
2
2
2
2
2
2
2
2
3
3
3
3
3
3
3
3
3
3
3
3
3
3
3
3
3
3
3
3
3
3
3
2
2
2
2
2
2
2
2
2
2
2
2
2
2
2
2
2
2
2
2
2
2
2
2
2
2
2
3
3
3
2
2
2
2
2
2
2
2
1
1
1
2
2
2
2
2
2
2
2
3
3
3
3
3
3
3
3
3
3
3
3
3
3
3
3
3
3
4
4
4
4
4
4
4
4
4
4
4
4
4
4
4
4
4
4
4
5
5
7
8
8
8
8
8
8
8
8
9
9
9
9
10
10
13
14
14
14
14
14
14
14
14
14
14
14
14
14
14
14
14
14
14
14
15
15
16
17
17
17
17
17
17
17
17
17
17
17
17
17
17
17
17
17
17
17
17
17
17
17
17
16
16
16
16
16
16
16
16
16
17
17
17
17
17
17
17
17
17
17
17
18
18
18
18
18
18
18
18
18
18
18
18
18
19
19
19
19
19
20
20
20
20
21
21
23
23
23
23
23
23
23
23
23
23
23
23
23
24
24
24
24
24
24
25
25
25
24
24
24
24
24
24
24
24
24
26
25
26
26
26
24
24
23
23
23
23
23
23
22
22
21
20
19
19
19
19
19
19
18
18
19
19
19
18
18
18
19
19
18
18
18
18
18
18
18
18
18
18
18
18
18
18
18
18
18
18
18
18
18
18
18
18
18
18
18
18
18
18
17
17
17
17
17
16
16
16
16
16
16
16
15
15
14
14
12
12
11
11
11
11
11
10
9
8
6
6
6
6
6
6
6
6
6
6
6
6
6
6
6
6
6
6
6
6
6
6
6
6
6
6
6
6
6
6
6
6
6
6
6
6
6
6
7
7
7
7
7
7
7
7
7
7
7
6
5
5
5
5
5
5
5
5
5
5
5
4
3
3
3
2
2
2
2
2
2
2
1
1
1
1
1
1
1
1
1
1
1
1
1
1
1
1
1
1
1
1
1
1
1
1
1
1
1
1
1
1
1
1
1
1
1
1
1
1
1
1
1
1
1
1
1
1
1
1
1
1
1
1
1
1
1
1
1
1
1
0
0
0
0
0
0
0
0
0
0
0
0
0
0
0
0
0
0
0
0
0
0
0
0
0
1
1
1
1
1
1
1
1
1
1
1
1
1
1
1
1
1
1
1
1
1
1
1
1
1
1
1
1
1
1
1
1
1
1
1
1
1
1
1
1
1
1
1
1
1
1
1
1
1
1
1
1
1
1
1
1
1
1
1
1
1
1
1
1
1
1
1
1
1
1
1
1
1
1
1
1
1
1
1
1
1
1
1
1
1
1
1
1
1
1
1
1
1
1
1
0
0
0
0
0
0
0
0
0
0
0
0
0
0
0
0
0
0
0
0
0
0
0
0
0
0
0
0
0
0
0
0
0
0
0
0
0
0
0
0
0
0
0
0
0
0
0
0
0
0
0
0
0
0
0
0
0
0
0
0
0
0
0
0
0
0
0
0
0
0
0
0
0
0
0
0
0
0
0
1
1
1
1
1
1
1
1
1
1
1
1
1
1
1
1
1
1
1
1
1
1
1
1
1
1
1
1
1
1
1
1
1
1
1
1
1
1
1
1
1
1
1
1
1
1
1
1
1
1
1
1
1
1
1
1
1
1
1
1
1
1
1
2
2
2
2
2
2
2
2
2
2
2
3
4
4
4
4
4
5
5
5
5
5
5
5
5
6
6
6
6
6
6
6
6
6
6
6
6
6
7
7
7
7
7
7
7
7
8
8
8
8
8
9
9
9
9
9
9
9
9
8
8
8
8
8
7
7
8
8
8
8
8
8
8
10
10
10
10
10
10
10
10
10
10
10
10
10
10
11
11
11
12
12
12
12
12
12
12
12
12
12
12
12
11
11
11
11
11
11
11
11
11
11
11
10
10
10
10
10
10
10
10
10
10
10
10
10
10
8
8
8
8
8
8
9
9
9
10
10
10
10
10
10
10
10
10
9
9
9
9
10
11
11
11
11
11
12
13
13
13
13
15
15
15
15
15
15
15
17
17
17
17
16
16
15
15
15
15
15
15
15
15
15
15
15
15
15
15
15
15
15
16
17
18
19
19
19
19
19
19
18
18
18
18
18
18
18
18
17
17
17
16
15
15
15
15
16
18
18
18
18
19
19
19
22
22
22
22
22
23
23
24
24
24
24
24
24
25
25
25
25
25
25
25
25
25
25
24
24
24
24
24
24
24
24
25
25
25
25
25
25
25
25
26
26
26
26
26
26
26
24
25
25
27
26
26
26
26
26
26
26
26
26
26
26
26
26
26
26
27
27
27
29
29
29
29
29
29
29
29
29
29
29
29
30
30
30
34
34
34
34
34
36
36
36
38
38
38
38
38
39
39
39
38
38
38
38
38
35
34
34
36
36
34
34
34
35
35
34
33
34
37
36
36
36
36
36
35
35
35
35
35
35
35
35
35
35
35
35
35
35
35
35
35
35
35
35
35
35
35
36
37
37
37
37
37
37
37
39
39
39
41
41
41
41
41
41
41
41
42
42
42
42
42
42
42
42
42
42
42
42
42
42
42
42
43
43
43
43
43
43
43
44
45
45
46
46
46
46
46
46
47
47
47
46
42
40
40
39
38
38
37
36
36
34
34
34
34
34
34
34
34
34
34
34
33
33
33
32
32
32
32
32
32
34
33
33
33
33
33
33
33
33
33
33
34
34
34
34
34
34
34
34
32
33
34
35
35
34
36
36
36
36
36
36
36
36
36
35
35
35
35
35
35
35
34
34
34
34
34
33
33
31
27
29
28
28
28
29
29
29
29
29
30
30
27
26
26
26
26
26
26
26
26
26
26
26
26
26
27
28
28
28
28
28
28
28
28
28
28
28
28
28
28
28
28
28
28
28
28
28
27
27
27
27
27
27
24
22
22
23
23
25
26
26
26
26
27
22
22
22
21
21
21
21
21
21
21
21
21
21
22
22
22
21
21
21
21
23
25
25
24
25
25
25
25
25
27
27
28
25
27
27
26
26
26
26
26
27
28
28
29
29
29
30
30
30
29
29
29
29
29
28
28
29
29
30
31
31
31
31
32
32
32
32
32
32
32
32
32
32
32
32
32
32
32
33
34
34
34
34
34
35
33
33
33
32
32
32
32
32
32
32
33
32
32
32
35
35
36
36
36
36
35
35
35
35
35
35
35
35
37
37
37
37
37
38
37
37
37
37
37
37
37
37
37
37
37
36
36
36
36
36
36
36
36
37
37
37
37
38
38
38
38
38
39
39
39
39
38
38
37
37
36
36
36
36
38
38
40
40
40
39
39
39
39
39
39
39
40
43
45
45
45
45
44
44
43
42
42
41
38
35
31
32
32
32
31
26
28
29
29
29
29
31
32
32
32
32
32
32
32
32
32
32
32
32
32
33
33
34
34
34
35
35
35
35
35
35
36
36
36
36
36
36
36
36
37
37
37
37
40
41
43
43
45
47
49
50
50
50
51
51
51
53
53
53
53
54
55
55
55
55
55
59
59
59
62
63
62
65
64
65
66
66
67
68
69
69
69
70
70
70
70
70
70
70
71
72
72
72
72
72
72
72
72
73
73
74
73
73
72
72
72
71
71
73
71
71
69
66
64
61
61
61
61
61
62
62
63
64
64
64
65
65
65
65
63
63
64
66
67
67
67
67
67
67
67
67
67
67
67
69
67
67
67
66
64
63
63
63
63
64
66
67
67
67
67
67
67
67
67
68
68
68
67
67
67
67
67
67
69
69
69
69
69
69
69
69
69
69
67
67
66
68
67
67
66
63
61
58
58
58
58
58
58
59
62
62
63
63
63
63
63
63
63
63
60
57
51
46
44
49
43
43
43
43
43
43
44
45
46
46
46
46
46
46
46
46
46
45
46
43
42
42
45
45
45
45
46
46
48
49
55
56
56
56
56
56
56
55
55
56
55
55
55
55
55
55
59
59
60
61
61
61
61
60
60
60
62
62
61
61
61
65
64
64
66
66
66
66
66
66
67
67
67
67
67
67
67
66
66
70
70
72
72
72
72
71
69
69
69
69
69
67
67
64
64
64
63
68
70
72
74
74
74
74
74
74
74
74
74
74
76
77
77
77
77
77
77
78
79
79
79
79
80
82
83
83
83
84
85
85
85
85
85
86
88
89
91
91
91
91
91
91
91
92
92
92
92
92
91
92
92
97
97
97
97
97
98
98
97
98
98
98
98
98
98
98
98
89
86
85
85
86
86
86
86
86
88
89
89
89
89
89
73
73
71
68
64
63
62
62
62
63
65
65
65
65
65
65
65
66
66
66
66
67
67
67
68
68
68
67
68
67
67
68
68
67
66
66
66
66
66
67
67
67
65
60
57
56
56
55
56
57
59
58
59
60
54
54
54
50
48
48
48
49
49
47
47
46
47
46
39
39
39
40
41
41
41
40
40
41
41
41
41
41
41
41
40
40
40
40
40
40
40
40
40
40
40
39
39
36
36
36
36
36
35
35
35
35
35
35
35
35
35
35
35
35
35
35
35
35
35
36
36
36
36
38
38
38
38
38
38
38
37
37
37
37
37
37
37
37
37
37
37
37
37
37
37
37
37
35
33
33
32
31
31
31
32
32
32
32
26
24
25
24
23
23
23
23
23
23
23
23
23
21
18
18
18
18
18
17
15
16
15
15
15
15
15
15
15
15
14
14
14
14
14
14
14
14
14
14
14
13
13
13
13
12
12
12
12
12
13
13
13
13
13
14
14
14
14
14
14
14
16
17
17
18
18
18
18
18
18
18
18
18
18
17
17
17
17
15
15
15
16
16
16
15
15
15
15
15
14
14
14
14
13
13
13
13
14
14
14
14
14
14
14
14
13
13
13
13
13
13
12
12
12
12
12
12
13
12
11
11
10
9
9
10
10
10
10
10
10
10
10
10
10
10
10
10
10
10
10
11
11
11
11
11
11
11
11
11
11
11
11
11
11
10
10
11
12
12
12
12
12
11
11
11
11
11
12
12
12
12
12
12
10
10
10
10
10
10
10
10
10
10
10
10
10
10
10
10
10
11
11
11
11
11
11
11
11
11
11
11
11
11
11
11
11
11
11
11
10
10
10
10
10
10
10
10
10
10
10
10
10
10
10
10
10
10
10
10
10
10
10
10
10
10
10
10
10
10
9
10
10
10
10
10
10
10
10
10
10
10
10
10
10
10
10
10
11
11
11
11
11
11
11
11
11
11
11
11
11
11
11
12
14
14
14
14
14
14
14
14
14
14
14
14
14
14
14
14
14
14
14
14
14
14
14
14
14
14
13
12
12
12
12
12
12
12
12
11
10
10
10
10
10
10
10
10
10
10
10
10
11
11
11
11
11
11
11
11
11
9
9
9
9
9
9
8
8
8
8
8
8
8
8
6
6
6
6
6
7
7
6
6
6
6
6
6
6
6
6
6
6
6
6
6
6
6
6
6
6
6
6
5
5
5
5
5
5
5
5
5
7
8
8
8
8
8
8
8
8
8
8
8
8
8
8
8
8
8
8
8
8
8
8
8
8
8
8
8
8
8
8
8
8
8
8
8
8
8
8
8
8
8
8
8
8
8
8
8
8
8
8
8
8
8
8
10
10
12
12
13
13
13
13
13
14
14
14
14
11
11
11
11
11
11
11
12
12
12
12
11
11
11
11
11
11
11
11
12
11
11
11
11
11
11
11
11
11
11
11
11
11
11
11
11
11
11
11
12
12
12
12
12
12
12
12
12
12
12
13
13
13
13
13
13
13
13
12
12
12
12
12
12
12
11
11
11
11
11
11
11
11
11
13
13
12
12
12
12
12
12
12
12
13
13
13
13
13
13
13
13
13
13
14
13
13
13
12
12
12
12
12
12
12
12
12
12
11
11
11
11
11
10
10
10
12
12
12
12
12
13
13
13
13
13
15
15
16
16
16
16
16
16
16
16
16
17
16
15
13
13
13
14
14
14
13
13
13
13
13
13
13
12
12
12
12
12
12
12
12
12
12
12
12
12
12
12
12
12
14
15
15
15
15
15
15
15
17
17
17
17
17
17
17
17
17
17
17
17
17
17
17
17
17
18
18
18
18
18
18
18
18
18
20
20
20
20
20
22
22
22
22
22
22
22
22
21
21
21
21
21
22
24
24
24
24
24
24
24
25
25
25
25
26
27
27
28
28
28
28
28
28
28
28
27
27
28
28
28
28
29
28
28
28
27
27
27
28
27
27
27
27
25
25
25
24
24
23
22
21
21
22
22
22
22
22
22
22
22
22
22
24
24
24
24
24
24
24
24
24
24
25
25
25
25
25
25
26
26
26
26
26
26
26
26
26
26
25
25
25
25
25
26
26
26
26
26
26
26
26
26
26
26
26
26
25
25
25
25
24
23
23
23
23
23
23
23
24
24
24
24
24
23
21
21
21
21
21
20
20
20
21
21
21
21
21
21
21
21
21
21
21
21
23
23
23
22
22
22
19
21
21
21
21
21
21
21
22
22
22
22
22
23
22
23
23
24
23
23
23
23
23
23
23
22
22
22
23
24
24
21
21
19
18
18
19
19
19
19
19
19
19
19
19
19
19
20
20
20
20
20
20
18
18
20
20
20
20
21
22
22
24
24
24
25
26
26
26
26
28
28
28
28
30
30
31
31
31
31
31
31
31
31
31
31
31
31
31
31
31
31
31
32
32
32
33
33
33
33
33
33
33
33
33
33
33
33
33
33
33
33
33
33
33
33
33
33
33
34
34
34
35
35
35
35
35
35
35
35
35
35
35
34
34
34
34
34
34
34
30
30
30
30
29
29
29
30
30
29
26
24
24
23
25
25
25
25
25
26
26
26
26
26
26
26
26
26
26
26
26
26
26
27
27
26
26
26
26
25
25
25
25
22
22
20
21
20
21
21
22
24
23
23
23
23
23
23
23
23
23
23
23
23
23
23
23
23
24
23
23
23
24
24
24
24
24
24
24
24
21
21
21
22
22
22
22
22
21
21
21
22
22
22
22
22
20
19
19
19
19
19
19
19
19
19
20
20
20
19
19
19
19
19
19
19
19
19
19
19
19
19
19
19
19
19
19
19
19
18
18
18
18
18
18
18
18
24
26
26
26
26
26
26
26
26
26
26
26
26
28
28
28
28
28
26
26
28
28
29
30
30
30
31
32
32
32
32
33
34
34
34
35
34
34
34
34
34
33
32
32
32
36
36
36
36
36
36
36
36
36
35
35
34
34
33
33
33
33
33
32
32
29
26
26
26
26
26
26
27
27
26
26
26
26
26
27
29
30
31
31
31
31
31
31
31
31
31
31
31
31
31
31
31
31
31
31
33
33
33
33
33
34
34
34
34
34
34
34
34
34
34
34
34
34
34
34
34
34
34
34
34
34
34
34
34
34
34
34
34
34
33
33
31
30
26
25
26
27
26
26
26
26
26
26
25
25
25
25
24
24
24
24
24
24
24
24
24
24
24
24
24
24
24
24
24
23
22
22
22
22
21
21
21
21
20
19
19
19
19
19
19
19
19
20
20
20
20
20
20
20
20
20
20
19
19
19
18
17
17
17
16
15
9
8
8
6
7
7
7
7
7
7
8
8
8
8
8
8
8
8
8
8
8
8
8
8
8
7
7
7
7
7
7
7
7
7
7
7
7
7
7
7
6
6
6
6
6
6
6
6
6
6
6
6
6
6
6
6
6
6
6
6
6
7
7
7
7
7
7
8
8
8
8
9
9
9
9
9
9
9
9
8
8
8
8
8
8
8
8
8
8
8
9
9
9
9
9
9
9
9
9
9
9
9
9
9
9
9
9
9
8
8
8
8
8
8
8
8
8
8
8
8
7
7
7
7
7
7
7
7
6
6
6
6
6
6
6
6
5
4
4
4
4
4
4
4
4
4
4
4
4
4
4
4
4
4
4
4
4
4
4
4
4
4
4
4
4
4
5
5
5
5
5
5
4
4
4
4
4
4
4
4
4
4
4
4
4
4
4
4
4
3
3
3
3
3
3
3
3
3
3
3
3
2
2
2
2
2
2
2
2
2
2
2
2
5
5
5
5
6
6
7
7
9
11
11
11
11
11
12
12
12
12
13
13
13
13
14
14
14
14
15
15
15
15
15
15
15
15
15
15
15
16
16
16
16
17
17
16
16
16
16
16
16
17
17
17
17
17
17
17
17
17
17
17
17
17
17
17
17
17
18
18
18
18
18
17
17
18
18
19
19
19
19
19
19
19
19
19
19
19
19
19
19
19
19
19
19
19
19
19
19
19
19
19
19
19
19
19
19
19
19
19
19
19
19
19
19
19
19
19
19
19
19
19
19
19
19
19
19
19
19
19
19
19
19
19
19
18
18
18
18
18
18
18
16
15
15
14
14
14
14
14
13
13
13
13
13
13
13
13
13
13
13
12
10
7
7
7
7
7
7
7
7
7
7
7
7
7
7
8
8
8
7
6
6
3
3
3
3
3
3
3
3
3
2
2
2
2
2
2
3
3
3
3
3
3
3
3
3
3
3
3
3
3
3
3
3
3
3
3
3
3
3
3
3
3
3
3
3
4
3
4
4
4
4
4
4
4
4
4
4
4
4
5
5
6
6
6
6
6
6
6
7
7
7
7
7
7
7
7
7
7
7
7
7
7
7
7
7
7
7
7
7
7
7
8
8
8
8
8
8
8
8
8
8
8
9
9
9
9
9
9
9
9
9
9
9
9
9
9
9
9
9
9
9
9
9
9
9
9
9
9
9
9
9
9
9
9
9
9
10
11
11
11
11
11
11
11
11
11
11
11
11
11
11
11
11
11
11
11
11
11
10
11
11
12
12
12
12
12
12
12
12
12
12
12
12
12
12
11
11
12
12
12
11
11
11
11
11
11
11
11
11
11
11
11
10
10
10
10
10
10
10
11
11
11
11
11
11
11
10
10
7
7
7
7
6
7
7
7
7
7
7
8
8
8
8
9
9
9
9
9
9
9
9
9
9
9
9
9
9
9
9
9
9
9
9
9
9
9
9
9
9
9
9
9
9
9
9
9
9
9
9
9
9
9
8
8
8
8
8
8
8
8
8
8
8
8
8
8
8
8
8
8
8
8
8
8
8
8
8
8
8
8
8
8
8
7
7
7
7
7
7
7
7
7
7
7
7
7
7
7
7
7
8
7
7
7
7
7
7
7
7
7
7
7
7
7
7
7
7
7
7
7
7
7
7
7
7
7
7
7
7
7
6
6
6
5
4
4
4
4
4
4
4
4
3
3
3
3
3
3
3
3
3
3
3
3
3
3
3
3
3
3
3
3
3
3
3
3
3
3
3
3
3
3
3
3
3
3
3
3
3
3
3
3
3
3
3
3
3
3
3
3
3
3
3
3
3
3
3
3
3
3
3
3
3
4
4
4
4
4
4
5
5
5
5
5
5
5
5
5
6
6
5
5
4
4
4
4
5
5
5
5
5
5
5
5
5
5
5
5
5
5
5
5
5
6
6
6
6
7
7
7
6
6
6
6
6
6
6
6
6
6
6
6
6
6
6
6
6
6
6
7
7
7
7
7
9
10
10
10
10
10
10
10
11
12
12
12
12
12
12
12
12
12
12
12
12
12
13
12
12
12
12
12
12
12
12
12
12
12
12
12
12
12
12
12
12
12
12
12
12
12
12
12
12
12
12
12
12
12
12
12
12
12
12
12
12
12
12
13
13
13
13
13
13
12
12
12
12
12
12
12
12
12
12
12
12
12
12
12
12
12
12
12
12
12
12
12
12
12
12
12
12
12
12
12
12
12
12
12
13
12
12
12
12
12
12
12
12
12
12
9
8
6
5
4
4
4
4
4
4
4
4
4
4
4
3
3
2
2
2
2
2
2
2
2
2
2
2
2
2
2
2
2
2
2
2
2
2
2
2
2
2
2
2
2
2
2
2
2
2
2
2
2
2
2
2
2
2
2
2
2
2
2
2
2
2
1
1
1
2
2
2
2
2
2
2
2
2
2
1
1
1
1
1
1
1
1
1
1
1
1
1
1
1
1
1
1
1
1
1
1
1
1
1
1
1
1
1
1
1
1
1
1
1
1
1
1
1
1
2
2
2
2
2
2
2
2
2
2
2
2
2
2
2
2
2
2
2
2
2
2
3
3
3
3
3
3
3
3
3
3
3
3
3
3
4
4
4
4
4
4
4
4
4
4
4
4
4
4
4
4
4
4
4
4
4
4
4
4
4
4
4
4
4
4
4
4
4
4
4
4
4
4
4
4
4
4
4
4
4
4
4
4
4
4
4
3
3
3
3
3
3
3
3
3
3
3
3
3
3
3
3
3
3
3
3
3
3
3
3
3
3
3
3
3
3
3
3
3
3
3
3
3
3
3
3
3
3
3
3
3
3
3
3
3
3
3
3
3
3
3
3
3
3
2
0
0
0
0
0
0
0
0
0
0
0
0
0
0
0
0
0
0
0
0
0
0
0
0
0
0
0
0
0
0
0
0
0
0
0
0
0
0
0
0
0
0
0
0
0
0
0
0
0
0
0
0
0
0
0
0
0
0
0
0
0
0
0
0
0
0
0
0
0
0
0
0
0
0
0
0
0
0
0
0
0
0
0
0
0
0
0
0
0
0
0
0
0
0
0
0
0
0
0
0
0
0
0
0
0
0
0
0
0
0
0
0
0
0
0
0
0
0
0
0
0
0
0
0
0
0
0
0
0
0
0
0
0
0
0
0
0
0
0
0
0
0
0
0
0
0
0
0
0
0
0
0
0
0
0
0
0
0
0
0
0
0
0
0
0
0
0
0
0
0
0
0
0
0
0
0
0
0
0
0
0
0
0
0
0
0
0
0
0
0
0
0
0
0
0
0
0
0
0
0
0
0
0
0
0
0
0
0
0
0
0
0
0
0
0
0
0
0
0
0
0
0
0
0
0
0
0
0
0
0
0
0
0
0
0
0
0
0
0
0
0
0
0
0
0
0
0
0
0
0
0
0
0
0
0
0
0
0
0
0
0
0
0
0
0
0
0
0
0
0
0
0
0
0
0
0
0
0
0
0
0
0
0
0
0
0
0
0
0
0
0
0
0
0
0
0
0
0
0
0
0
0
0
0
0
0
0
0
0
0
0
0
0
0
0
0
0
0
0
0
0
0
0
0
0
0
0
0
0
0
0
0
0
0
0
0
0
0
0
0
0
0
0
0
0
0
0
0
0
0
0
0
0
0
0
0
0
0
0
0
0
0
0
0
0
0
0
0
0
0
0
0
0
0
0
0
0
0
0
0
0
0
0
0
0
0
0
0
0
0
0
0
0
0
0
0
0
0
0
0
0
0
0
0
0
0
0
0
0
0
0
0
0
0
0
0
0
0
0
0
0
0
0
0
0
0
0
0
0
0
0
0
0
0
0
0
0
0
0
0
0
0
0
0
0
0
0
0
0
0
0
0
0
0
0
0
0
0
0
0
0
0
0
0
0
0
0
0
0
0
0
0
0
0
0
0
0
0
0
0
0
0
0
0
0
0
0
0
0
0
0
0
0
0
0
0
0
0
0
0
0
0
0
0
0
0
0
0
0
0
0
0
0
0
0
0
0
0
0
0
0
0
0
0
0
0
0
0
0
0
0
0
0
0
0
0
0
0
0
0
0
0
0
0
0
0
0
0
0
0
0
0
0
0
0
0
0
0
0
0
0
0
0
0
0
0
0
0
0
0
0
0
0
0
0
0
0
0
0
0
0
0
0
0
0
0
0
0
0
0
0
0
0
0
0
0
0
0
0
0
0
0
0
0
0
0
0
0
0
0
0
0
0
0
0
0
0
0
0
0
0
0
0
0
0
0
0
0
0
0
0
0
0
0
0
0
0
0
0
0
0
0
0
0
0
0
0
0
0
0
0
0
0
0
0
0
0
0
0
0
0
0
0
0
0
0
0
0
0
0
0
0
0
0
0
0
0
0
0
0
0
0
0
0
0
0
0
0
0
0
0
0
0
0
1
11
11
11
12
12
12
13
15
17
17
17
17
20
20
20
21
21
22
22
22
23
23
23
23
23
24
28
28
28
29
29
29
29
29
29
29
30
30
30
30
30
30
30
30
31
31
32
33
33
33
33
33
33
33
33
34
34
34
34
34
34
34
35
35
35
35
35
35
35
35
35
35
35
35
35
35
35
35
35
35
35
35
35
35
35
35
35
35
35
36
36
36
36
36
37
37
37
37
37
38
38
37
38
39
39
41
42
42
43
43
44
44
44
43
42
43
43
43
44
45
46
46
46
47
50
50
49
49
49
49
49
46
45
44
43
42
34
33
34
35
35
31
31
31
31
31
34
34
34
34
34
34
36
36
36
36
36
36
36
36
36
36
37
37
37
37
38
39
39
39
39
39
39
39
39
40
40
41
41
41
42
42
42
43
42
41
42
42
44
44
44
45
45
46
46
47
47
47
47
47
47
47
47
47
47
47
47
47
46
46
46
46
46
46
46
46
46
48
47
47
48
48
48
48
48
48
48
48
48
48
48
48
48
48
48
48
47
46
46
46
46
46
46
46
46
46
46
46
46
46
45
45
45
44
44
44
44
44
43
43
43
43
43
43
42
40
38
36
32
30
30
30
30
30
30
30
30
30
30
30
30
28
28
28
28
28
28
28
28
28
29
30
30
30
29
29
29
28
28
28
27
25
25
27
28
28
28
27
27
28
26
26
26
25
24
20
20
20
20
20
20
20
20
20
20
20
20
20
22
22
22
22
22
23
23
23
23
23
23
23
24
24
23
23
23
23
23
23
24
25
25
25
25
24
25
25
26
27
27
28
28
28
29
29
29
31
33
33
34
34
34
34
34
34
34
33
33
34
34
35
36
36
36
36
36
37
37
37
38
38
38
38
38
38
38
38
39
40
40
43
43
44
43
42
42
42
42
43
44
44
45
45
45
45
45
45
45
46
47
47
47
48
48
48
48
48
48
48
48
50
50
52
52
52
52
52
52
52
52
52
52
52
52
52
52
52
52
52
50
51
50
47
47
47
47
47
47
47
47
47
46
45
45
45
45
44
44
44
43
42
42
41
41
41
41
41
41
41
40
40
39
39
39
39
39
40
39
39
39
39
39
39
39
39
39
39
39
39
37
35
35
35
35
35
34
34
33
32
34
34
32
30
30
31
31
31
31
31
29
29
30
30
30
30
30
30
30
30
30
30
30
30
30
31
31
30
30
26
26
26
21
21
20
20
19
19
19
19
20
20
20
20
20
20
21
21
21
21
21
21
21
21
21
21
22
22
22
22
22
22
22
22
21
21
21
22
22
22
22
22
22
23
23
23
24
24
26
26
26
27
27
28
28
28
28
30
30
32
32
32
32
32
32
31
32
32
32
32
32
32
33
34
34
32
31
31
30
30
32
33
33
33
33
33
33
33
33
33
33
34
34
34
34
34
35
38
42
42
42
42
42
43
42
42
42
43
41
41
41
41
43
53
54
54
54
54
54
54
54
54
54
54
53
53
53
53
54
54
53
54
55
55
55
55
55
56
56
56
56
56
56
56
56
56
56
55
55
55
55
55
56
55
55
55
55
55
55
57
57
58
57
57
59
59
59
60
60
60
60
60
60
60
60
60
60
61
61
61
61
61
61
62
62
62
62
63
63
63
63
63
63
63
63
63
63
63
63
63
63
63
63
66
66
67
66
66
64
62
61
61
61
61
60
59
59
59
59
55
51
40
34
33
33
34
34
33
34
34
34
34
32
29
29
29
29
29
29
30
30
31
31
31
29
29
29
29
29
29
30
31
31
31
31
31
32
33
33
35
35
35
36
35
35
35
36
36
37
37
37
40
40
40
41
41
41
41
42
42
41
41
42
43
45
45
48
49
48
48
48
48
46
49
51
55
55
55
54
54
53
54
55
55
55
55
59
60
60
60
60
60
60
60
60
60
62
63
64
64
64
63
63
63
63
67
67
67
68
70
70
71
72
72
72
72
72
72
72
72
72
72
71
72
72
73
73
73
72
74
74
74
73
73
73
73
73
73
74
74
74
74
74
74
74
73
73
73
74
74
74
74
74
74
74
74
74
74
75
75
75
75
76
76
76
76
76
76
76
73
72
73
73
73
73
73
73
74
75
74
74
73
73
72
70
67
65
60
60
59
59
60
57
56
55
55
55
55
55
55
55
55
55
55
55
55
55
55
55
55
56
55
55
50
49
49
49
49
50
51
51
51
51
51
53
54
55
55
54
56
55
56
55
53
53
53
54
53
53
53
53
49
46
46
47
46
46
46
47
48
50
52
52
53
54
52
52
50
42
43
41
40
40
38
39
38
39
40
39
39
40
39
39
39
41
42
42
42
42
42
42
42
42
42
42
43
42
42
41
42
42
44
45
45
45
44
44
44
44
45
45
45
45
45
44
44
44
43
44
44
44
45
46
46
46
47
47
47
47
48
48
48
49
49
50
50
50
50
50
50
51
51
51
51
51
51
51
51
51
51
51
51
49
49
48
48
48
48
48
49
49
49
49
49
49
49
49
49
50
50
50
52
52
52
52
52
52
52
52
53
53
53
53
53
53
53
55
55
55
57
57
57
57
57
48
46
41
42
40
39
39
39
39
39
39
39
39
38
37
37
37
37
37
37
37
37
38
41
42
42
42
39
33
33
34
34
34
35
35
35
34
33
32
31
31
31
31
31
31
30
31
32
32
33
33
29
29
25
25
28
28
28
28
28
28
28
28
28
28
28
28
29
29
30
30
30
31
31
32
32
32
33
33
33
33
33
34
33
33
33
32
32
32
32
33
33
32
32
32
32
32
33
33
33
33
33
32
32
32
32
32
32
32
32
31
30
30
30
30
30
30
30
30
28
27
28
28
28
28
31
31
31
31
31
31
31
31
31
31
31
31
31
32
34
34
34
35
34
34
34
34
34
34
34
34
34
34
34
35
35
35
35
35
35
36
36
36
38
38
38
38
38
38
37
36
36
36
38
38
34
31
30
32
32
31
31
31
31
29
28
29
29
29
29
27
27
27
27
27
28
27
28
28
28
29
29
29
29
29
30
30
30
30
31
31
30
30
30
30
30
31
31
31
31
32
32
31
31
31
31
31
31
31
30
30
30
27
27
26
27
27
27
27
27
27
27
27
27
27
27
27
27
27
27
27
27
27
27
27
27
27
27
27
27
28
28
28
28
28
29
29
29
29
29
29
29
29
29
29
27
27
26
25
24
23
24
23
23
23
23
23
24
24
23
21
21
21
21
21
21
22
22
22
22
22
21
22
23
22
22
22
22
22
23
24
24
24
23
23
23
24
24
24
24
24
24
24
25
25
24
24
24
24
23
25
28
28
28
28
27
27
26
26
26
26
26
27
27
26
27
27
27
27
27
27
27
27
27
27
27
27
27
27
27
27
27
28
28
28
29
31
31
31
31
31
31
30
30
30
30
30
31
31
31
32
33
33
32
32
32
32
32
32
32
32
32
32
32
33
33
34
35
35
35
35
34
36
36
36
36
36
36
36
36
36
36
36
36
36
36
36
36
36
36
36
36
37
37
37
37
36
36
36
36
36
37
37
37
37
37
37
37
38
38
39
39
39
39
39
39
39
39
40
40
40
40
40
40
40
41
41
41
41
41
41
41
43
43
43
41
40
39
39
40
39
39
40
41
42
43
43
44
44
44
44
44
44
45
45
45
43
43
39
39
39
39
39
39
39
38
38
38
39
39
38
38
37
37
38
41
41
41
41
36
34
34
29
28
28
28
28
28
28
29
29
29
28
28
28
28
28
28
28
30
30
30
30
30
30
30
31
31
31
31
31
31
31
31
31
31
31
31
33
33
34
34
34
34
35
36
36
36
36
37
37
37
38
38
39
39
40
41
42
42
43
43
44
44
45
45
45
45
45
45
45
44
44
41
41
40
38
35
35
35
36
36
36
34
33
33
32
34
34
34
34
33
34
35
35
35
33
35
36
36
36
37
37
37
37
37
37
37
37
38
38
38
38
38
39
39
39
40
40
41
41
42
42
42
42
42
42
42
42
43
41
41
41
41
41
41
41
41
40
40
40
40
40
41
41
42
43
44
45
45
45
45
45
45
46
47
47
48
48
48
48
48
47
47
46
46
46
46
46
46
46
47
47
47
47
47
47
47
47
47
47
48
48
48
48
48
49
48
48
48
48
48
48
48
48
50
50
51
52
52
52
54
54
55
55
55
55
56
57
58
58
59
58
60
62
61
62
55
52
52
52
52
52
53
53
52
52
52
55
55
55
55
55
56
57
56
56
56
55
58
58
55
54
54
54
54
60
60
61
61
61
62
65
66
66
66
70
69
68
68
69
69
70
70
72
75
75
75
75
75
76
76
77
77
78
78
78
77
78
78
78
79
79
79
79
81
83
83
85
84
85
85
84
84
84
84
84
84
84
84
85
85
85
85
85
85
87
87
87
88
88
88
89
90
90
90
90
90
91
91
91
91
91
91
91
91
91
91
91
91
91
92
93
93
93
93
94
94
94
94
94
94
94
95
95
95
92
91
86
85
85
86
87
89
89
89
89
90
89
88
86
85
81
81
75
72
73
73
71
69
68
69
68
68
64
63
63
63
63
62
62
62
61
60
56
53
53
52
52
52
52
52
52
51
51
50
47
47
46
42
42
42
42
42
42
40
40
39
39
38
39
39
39
39
38
38
36
36
36
35
35
34
34
34
34
34
33
33
33
33
33
34
34
34
34
34
34
34
34
34
34
34
34
34
35
35
35
35
35
35
35
35
35
35
33
33
32
30
29
28
26
26
26
26
26
26
26
26
26
25
25
24
24
22
22
22
22
21
22
22
22
20
20
20
20
15
15
15
15
15
15
15
15
15
15
15
15
15
15
15
15
15
15
15
15
15
15
15
15
15
15
15
14
14
14
14
13
14
13
13
13
13
13
13
11
10
9
9
9
10
10
11
11
12
12
11
11
11
11
11
11
12
12
12
13
13
13
13
12
12
12
12
12
13
14
14
14
14
14
14
14
13
13
13
13
13
11
11
11
11
11
11
11
11
11
11
11
11
11
11
11
11
11
11
11
11
11
11
10
11
11
11
11
11
11
11
11
11
11
11
11
11
11
11
11
11
11
11
11
11
11
11
11
11
11
11
11
11
11
11
12
12
12
14
14
14
14
14
14
14
14
14
14
14
14
14
14
14
14
14
14
14
14
14
14
14
14
14
14
14
14
14
14
14
13
13
13
12
12
12
12
12
12
12
12
12
11
11
11
11
11
11
11
11
11
11
10
9
9
9
9
9
9
9
9
9
9
9
9
9
9
9
9
9
9
9
9
9
9
7
7
7
7
7
7
7
7
7
6
6
6
6
6
6
6
6
6
6
6
6
6
6
6
6
6
6
6
6
6
6
6
6
6
6
6
6
6
6
6
6
5
3
2
2
2
2
2
1
1
1
1
1
1
1
1
1
1
1
1
1
1
1
1
1
1
1
1
1
1
1
1
1
1
1
1
1
1
1
0
0
0
0
0
0
0
0
0
0
0
0
0
0
0
0
0
0
0
0
0
0
0
0
0
0
0
0
0
0
0
0
0
0
0
0
0
0
0
0
0
0
0
0
0
0
0
0
0
0
0
0
0
0
0
0
0
0
0
0
0
0
0
0
0
0
0
0
0
0
1
1
1
1
1
1
1
1
1
1
1
1
2
2
2
2
2
2
2
2
2
2
2
2
2
2
2
2
2
2
2
2
2
2
2
2
2
2
2
2
2
2
2
2
2
2
2
2
2
2
2
2
2
2
2
2
2
2
2
2
2
2
2
2
2
2
2
2
2
2
2
2
2
2
2
2
2
2
2
2
2
3
3
3
3
3
3
3
3
3
3
2
2
2
2
2
2
2
2
2
2
2
2
2
2
2
2
2
2
2
2
2
2
2
2
2
2
2
2
2
2
2
2
2
2
2
2
2
2
2
2
2
2
2
2
2
2
2
2
2
2
2
2
2
2
2
2
2
2
2
2
2
2
2
2
2
2
2
2
2
2
2
2
2
2
2
2
2
2
2
2
2
2
2
2
2
2
1
1
1
1
1
1
1
1
1
1
1
1
1
1
1
1
1
1
1
1
1
1
1
1
1
1
1
1
1
1
1
1
1
1
1
1
1
1
1
1
1
1
1
1
1
1
1
1
0
0
0
0
0
0
0
0
0
0
0
0
0
0
0
0
0
0
0
0
0
0
0
0
0
0
0
0
0
0
0
0
0
0
0
0
0
0
0
0
0
0
0
0
0
0
0
0
0
0
0
0
0
0
0
0
0
0
0
0
0
0
0
0
0
0
0
0
0
0
0
0
0
0
0
0
0
0
0
0
0
0
0
0
0
0
0
0
0
0
0
0
0
0
0
0
0
0
0
0
0
0
0
0
0
0
0
0
0
0
0
0
0
0
0
0
0
0
0
0
0
0
0
0
0
0
0
0
0
0
0
0
0
0
0
0
0
0
0
0
0
0
0
0
0
0
0
0
0
0
0
0
0
0
0
0
0
0
0
0
0
0
0
0
0
0
0
0
0
0
0
0
0
0
0
0
0
0
0
0
0
0
0
0
0
0
0
0
1
1
1
1
1
1
1
1
1
1
1
1
1
1
1
1
1
1
0
0
0
0
1
1
1
1
1
1
1
1
1
1
1
1
1
1
1
1
1
2
2
2
2
2
2
2
2
2
2
2
2
2
2
2
2
2
2
2
2
2
2
2
2
2
2
2
2
2
2
2
2
2
2
2
2
2
2
2
2
2
2
2
2
2
2
2
2
2
2
2
2
2
3
3
3
3
3
3
3
3
3
3
3
3
3
3
3
3
3
3
2
2
3
3
3
3
3
3
3
3
3
3
3
3
3
3
3
3
3
3
3
3
3
3
2
2
2
2
2
2
2
2
2
2
2
2
2
2
2
2
2
2
2
2
2
2
2
2
2
2
2
2
2
2
2
2
2
2
2
2
1
1
2
2
2
2
2
2
2
2
2
2
2
2
2
2
2
2
2
2
2
2
2
2
2
2
2
2
2
2
2
2
2
2
2
2
2
2
2
2
2
2
2
2
3
3
3
2
2
2
2
1
1
1
1
1
1
1
1
1
1
1
1
1
1
1
1
1
1
1
1
1
1
1
1
1
1
1
1
1
1
1
1
1
1
1
1
1
1
1
1
1
1
1
1
1
1
1
1
1
1
1
1
1
1
1
1
1
1
1
1
1
1
1
1
1
1
1
1
1
1
1
1
1
1
1
1
1
1
1
1
1
1
0
0
0
0
0
0
0
0
0
0
0
0
0
0
0
0
0
0
0
0
0
0
0
0
0
0
0
0
0
0
0
0
0
0
0
0
0
0
0
0
0
0
0
0
0
0
0
0
0
0
0
0
0
0
0
0
0
0
0
0
0
0
0
0
0
0
0
0
0
0
0
0
0
0
0
0
0
0
0
0
0
0
0
0
0
0
0
0
0
0
0
0
0
0
9
26
31
33
34
36
37
37
53
54
55
55
56
56
57
57
58
60
68
72
72
74
74
76
76
79
80
80
80
81
81
81
81
81
81
84
84
84
85
86
86
86
86
86
86
88
89
89
89
89
89
89
89
89
89
89
90
90
90
90
90
91
92
92
92
92
92
92
92
92
92
92
93
94
95
95
95
95
96
97
98
98
98
98
98
98
98
98
98
98
98
98
99
99
99
99
99
99
99
99
99
99
97
91
90
90
90
90
90
90
90
89
88
88
88
91
91
94
94
94
94
95
93
93
93
93
93
89
89
88
88
90
89
88
86
83
82
82
80
82
82
82
82
82
82
82
82
82
82
85
85
86
86
87
87
89
90
90
91
91
89
87
85
87
85
86
87
84
84
83
75
63
57
57
50
51
51
51
52
50
50
50
50
50
51
51
54
54
53
54
54
54
54
53
54
54
51
51
51
51
51
51
51
52
51
51
51
51
51
52
52
53
53
53
53
53
53
54
54
54
55
56
56
56
55
55
55
55
55
55
55
55
55
55
54
54
54
54
54
54
54
55
59
61
62
61
62
62
62
65
65
65
67
68
68
68
68
68
67
68
69
69
69
69
69
69
69
69
69
68
68
68
68
69
69
68
67
64
64
66
66
65
66
68
68
70
68
67
67
71
71
71
71
71
72
72
72
68
68
67
68
68
68
68
69
69
69
70
70
70
70
71
72
72
72
72
72
75
75
75
74
74
74
73
73
73
73
72
73
73
72
72
72
72
72
72
72
72
72
72
73
73
73
73
74
74
74
74
76
76
75
75
74
74
74
75
75
75
76
77
79
78
85
85
87
90
92
92
92
91
91
90
90
90
91
91
90
89
82
82
82
81
82
85
85
88
87
87
87
89
90
90
90
90
90
90
93
93
93
93
92
92
92
92
92
92
92
92
92
92
92
92
92
92
92
92
92
92
96
96
96
96
97
97
97
97
97
98
99
101
102
103
103
105
105
105
106
106
106
106
106
107
107
107
106
106
106
107
109
109
109
109
113
113
113
114
113
113
114
114
114
114
114
114
114
114
114
114
114
115
115
116
116
116
116
116
116
114
110
109
103
87
70
64
64
64
65
65
65
65
64
64
64
64
65
65
63
63
63
63
63
65
65
65
62
63
63
64
64
64
64
66
62
63
63
60
59
58
56
56
55
56
54
53
51
51
50
50
50
50
49
49
49
49
49
48
49
49
49
50
53
53
53
52
52
54
54
54
53
53
56
56
56
56
57
57
57
56
56
56
56
57
57
58
58
57
56
56
55
55
53
53
53
50
50
51
51
53
54
55
54
49
48
50
50
49
49
48
48
48
47
47
47
47
47
46
46
44
43
43
43
43
45
47
48
48
49
48
48
48
48
48
49
49
49
49
50
50
50
49
47
47
47
47
47
47
47
47
47
47
45
46
46
46
48
48
49
49
49
49
48
47
46
46
46
44
44
43
43
44
45
46
46
47
49
49
49
49
49
49
49
49
49
51
51
51
52
52
52
50
49
50
50
50
50
50
50
54
55
54
54
53
54
54
56
58
57
57
57
53
52
52
53
54
54
54
53
53
51
50
50
50
51
47
47
42
41
45
46
49
50
51
54
54
52
52
52
52
56
56
56
56
56
56
55
55
55
55
55
55
55
55
56
56
56
56
56
57
58
58
58
57
57
57
56
56
56
56
57
57
59
59
59
60
59
60
60
60
61
61
61
61
62
62
62
64
64
64
64
64
64
64
64
67
68
68
68
68
68
69
69
69
69
69
70
70
70
70
70
70
70
70
71
71
71
70
68
67
67
67
67
69
70
71
64
64
58
58
56
56
56
56
56
57
57
56
57
57
57
57
58
57
57
57
57
59
59
59
59
59
59
59
60
61
61
63
67
68
68
69
69
69
71
71
71
71
71
71
71
71
71
71
72
69
66
66
65
70
71
71
72
71
72
69
67
66
63
64
64
64
64
63
62
62
62
61
61
61
61
63
63
64
65
65
64
64
64
64
64
65
65
65
66
65
65
64
64
64
64
63
63
67
67
68
69
65
65
65
67
66
69
71
72
72
72
72
72
72
72
72
72
75
75
76
75
77
76
76
76
78
79
79
78
79
79
78
78
78
79
79
71
68
68
67
67
67
68
68
68
68
68
67
66
64
59
57
57
57
56
57
57
58
58
58
58
58
57
57
58
58
58
58
58
58
58
58
58
58
58
58
58
58
58
58
58
58
58
59
59
59
59
59
60
60
60
60
60
61
62
62
62
62
62
62
62
62
62
62
62
62
62
62
62
61
61
61
61
61
60
57
55
50
50
50
50
52
52
52
52
49
49
47
47
47
47
46
46
46
46
47
47
47
48
48
48
48
46
45
43
42
42
30
25
25
26
26
26
26
25
25
24
24
23
21
21
20
20
21
23
23
23
22
22
23
24
25
25
25
25
25
25
24
24
24
24
24
24
24
24
24
24
23
23
23
23
23
23
23
24
24
23
24
25
26
25
25
25
25
24
23
23
23
24
23
23
23
24
24
25
25
25
25
25
25
25
25
24
23
23
23
23
23
23
21
21
21
21
21
21
21
22
22
22
22
22
22
23
23
23
24
25
25
26
26
26
26
26
26
26
26
26
26
26
26
25
25
24
24
24
25
25
25
25
25
26
26
26
26
24
24
24
24
25
25
25
24
23
23
24
25
27
27
28
29
29
30
30
30
30
30
30
29
29
29
29
29
32
30
30
30
30
30
30
33
34
34
35
36
36
36
37
37
37
39
39
40
41
43
43
43
44
43
43
44
45
45
46
45
45
44
43
41
41
41
42
42
53
57
57
58
58
59
61
60
60
60
62
64
65
65
65
67
67
68
89
91
91
94
94
93
94
95
98
98
100
101
101
101
101
101
101
101
102
102
102
102
102
102
102
102
108
109
109
110
109
109
109
109
110
110
110
110
109
109
107
107
107
110
111
111
111
111
111
111
111
111
111
111
111
111
111
111
111
111
112
114
114
114
113
112
112
112
113
113
113
112
111
109
107
106
106
106
106
107
107
107
107
106
106
105
105
103
104
104
104
103
103
103
104
104
104
104
104
104
105
105
104
104
104
104
104
104
104
103
103
103
99
98
98
96
85
83
83
83
83
81
81
77
72
74
66
66
64
59
55
50
50
47
47
47
48
48
48
46
44
43
42
42
38
37
38
38
38
38
37
37
37
37
37
37
37
37
37
37
37
37
36
36
34
34
32
32
32
32
31
31
31
30
27
26
27
27
27
27
27
27
27
27
27
28
28
28
28
29
29
29
29
29
29
29
29
29
28
27
26
26
25
25
25
27
30
31
29
29
32
32
32
32
32
32
33
33
33
33
34
34
35
35
35
35
35
34
34
34
34
33
33
33
33
35
34
36
36
34
34
34
34
34
36
36
36
36
35
35
35
34
34
34
34
35
36
35
38
39
40
40
39
39
39
38
39
39
40
40
39
39
40
41
42
42
43
43
43
41
41
41
41
41
41
41
42
42
45
45
45
45
46
46
47
49
49
50
50
50
50
50
49
49
50
50
52
52
53
53
54
54
54
55
55
56
56
59
59
58
57
53
50
55
56
56
56
57
57
57
59
60
59
59
59
59
59
59
59
59
59
60
60
60
60
60
60
60
60
62
62
62
62
62
64
64
64
64
69
69
71
71
73
74
76
76
76
79
87
87
89
89
90
90
90
92
97
102
110
110
112
116
130
159
159
175
177
178
179
174
176
180
185
186
192
190
192
193
194
198
199
209
210
216
217
216
219
220
226
228
229
231
232
232
232
232
232
234
235
234
237
237
237
236
236
235
234
235
232
228
228
231
233
232
234
235
237
235
234
231
231
232
233
234
238
238
237
237
238
240
241
242
243
243
244
245
245
245
245
245
245
245
251
253
254
254
252
252
252
252
252
251
250
249
246
244
237
237
237
237
237
237
237
237
237
237
236
236
236
236
236
236
236
236
236
236
235
225
217
215
216
216
216
217
216
212
211
209
207
205
206
208
208
210
213
212
213
211
210
215
[truncated: 16,337,600 more chars]
