# Supplementary material for: Transcriptome profiling of Variovorax paradoxus EPS under different growth conditions reveals regulatory and structural novelty in biofilm formation
Source: Access Microbiol. 2020 Apr 3;2(6):acmi000121. doi: 10.1099/acmi.0.000121 (PMC7494200; doi:10.1099/acmi.0.000121)
Supplement: Supplementary material 2 [file acmi-2-121-s002.zip › Supplemental Data S2/genomeBrowserFiles-stavlog/TrimmomaticSph1L1-2_TrimmomaticSph1L1-1_NC_014931_v1_m15_l33_fr.plus.wig]

track name=TrimmomaticSph1L1-2_PLUS color=0,0,255 graphType=bar viewLimits=0:171
fixedStep chrom=gi|319790694|ref|NC_014931.1| start=1 step=1
0
0
0
0
0
0
0
0
0
0
0
0
0
0
0
0
0
0
0
0
0
0
1
6
7
15
15
16
16
17
21
21
26
31
34
37
38
38
38
39
40
40
40
40
40
40
42
46
50
51
53
59
59
59
59
59
59
61
63
63
63
64
67
68
68
68
68
69
69
74
83
86
89
89
89
90
90
91
91
91
92
92
92
93
93
93
93
93
95
96
96
96
96
96
96
96
96
96
96
96
96
96
96
96
96
96
96
96
96
96
96
96
97
97
97
97
97
97
97
97
97
98
98
98
98
98
98
98
98
98
98
98
98
98
98
98
99
99
96
95
95
95
95
95
95
95
95
95
95
95
95
95
95
95
95
94
94
93
93
92
92
92
91
91
91
91
91
91
91
90
89
76
72
65
64
64
58
53
51
51
51
51
51
48
36
34
30
25
25
21
21
16
16
17
15
15
16
16
17
17
17
17
17
17
17
18
18
17
17
17
16
16
16
16
16
16
16
16
16
16
16
16
16
17
17
18
18
18
18
18
18
18
18
18
18
18
18
19
19
19
19
19
19
20
20
20
20
20
20
21
21
23
23
23
23
23
23
23
23
23
23
23
23
23
23
21
22
22
23
23
23
23
23
23
23
22
21
20
19
18
18
18
18
18
18
18
18
18
17
17
17
17
16
18
18
18
17
18
18
18
19
19
19
18
21
21
21
21
23
23
23
23
23
23
23
23
23
23
23
23
23
23
23
23
24
24
25
25
25
25
25
25
25
26
26
26
26
26
26
26
26
26
26
26
26
26
26
26
26
26
26
26
26
26
27
27
27
27
27
27
27
27
27
27
27
28
28
28
28
28
28
28
28
27
27
27
27
26
26
26
26
25
25
25
25
25
25
25
25
25
21
21
21
21
21
21
23
23
23
23
23
23
23
23
23
23
23
23
23
23
23
23
23
22
22
22
22
22
22
22
24
24
24
24
24
24
24
24
24
24
24
24
24
24
24
24
24
24
25
25
25
26
26
27
28
28
28
28
28
27
27
27
27
27
27
27
26
20
20
21
21
21
21
21
21
21
21
21
22
22
22
22
23
23
24
25
25
25
25
25
22
22
22
22
22
22
22
22
23
23
23
23
23
24
24
24
24
24
24
24
24
24
24
24
25
25
25
24
24
25
25
25
25
25
25
25
25
25
25
25
25
25
25
24
24
24
26
26
26
26
26
26
26
26
26
26
26
27
28
28
28
29
29
29
29
29
29
29
29
29
29
29
29
30
30
29
28
28
27
26
27
24
23
23
22
19
19
19
19
19
19
19
19
19
19
19
19
19
19
19
20
24
24
24
24
26
30
31
32
32
32
33
37
38
37
37
37
37
38
39
39
38
39
39
39
39
39
39
40
40
40
40
40
42
41
41
41
44
44
45
46
46
47
48
48
49
49
49
49
49
49
49
49
49
49
49
49
49
49
49
49
50
50
50
50
50
50
50
49
49
49
50
50
50
50
47
47
47
47
46
46
46
46
46
46
46
45
45
44
43
41
40
41
42
41
39
39
39
39
39
39
39
39
39
39
39
39
39
39
39
39
39
39
40
40
40
41
41
42
41
42
41
41
41
39
39
39
39
39
39
35
28
28
27
27
28
28
27
27
27
27
27
27
27
27
28
28
28
28
28
28
28
26
23
23
23
22
19
21
23
23
23
26
26
26
26
26
26
26
26
26
26
26
26
26
26
26
27
26
26
26
26
26
26
26
26
26
27
26
26
26
24
24
24
26
26
26
27
27
28
28
28
29
29
29
29
29
29
29
29
29
31
31
31
31
31
31
31
31
34
34
34
34
34
34
35
35
35
35
36
36
36
36
36
36
36
36
36
36
36
36
36
36
36
36
36
36
36
35
35
35
35
35
35
35
35
35
35
35
36
36
36
36
34
34
34
34
35
35
35
35
35
35
35
36
36
36
36
36
36
36
36
36
36
37
37
37
37
37
37
36
38
38
38
38
38
38
37
36
35
35
34
28
27
27
27
26
26
26
28
27
27
26
26
23
23
26
26
26
26
25
22
22
22
22
22
21
21
21
21
21
20
20
21
21
22
23
21
21
21
21
21
21
21
21
21
21
21
21
19
20
20
20
21
21
22
23
24
24
24
24
24
25
25
26
26
28
28
28
28
28
28
28
27
27
27
28
28
28
30
30
30
30
30
30
30
31
31
31
31
31
31
33
33
33
32
32
32
33
33
33
33
33
35
36
36
36
35
35
36
34
34
34
33
33
33
36
36
36
37
41
41
41
41
44
45
47
48
48
47
47
47
47
47
49
51
52
52
52
52
52
52
52
52
52
52
52
53
53
53
53
53
53
53
53
53
53
53
53
53
54
54
58
58
60
60
60
60
61
61
61
60
60
59
60
62
63
64
65
65
65
65
66
66
68
68
68
68
70
70
73
73
73
73
74
74
74
74
75
75
75
75
75
75
76
76
77
77
77
77
77
78
79
79
81
76
74
74
73
72
74
76
81
83
81
84
82
81
80
80
80
81
82
86
87
87
92
96
97
100
100
101
108
113
127
127
129
130
130
130
130
131
132
132
132
132
133
133
133
134
138
138
138
138
140
140
141
142
142
142
141
141
141
141
141
141
142
141
139
139
139
140
140
140
139
139
139
138
137
137
138
138
137
136
136
136
135
137
137
135
134
134
134
134
134
134
135
135
137
136
137
138
138
138
138
138
138
138
138
138
138
139
138
134
133
133
131
132
132
132
131
130
133
136
141
147
140
143
143
143
144
146
155
156
155
155
154
151
151
152
152
152
152
154
154
155
156
157
157
159
161
161
159
160
160
160
159
153
151
151
144
143
138
134
130
127
127
126
125
125
123
106
106
101
95
93
92
91
90
90
90
91
91
92
92
92
92
92
92
92
92
94
99
100
100
101
100
100
101
101
101
101
101
101
101
101
101
101
102
102
102
101
101
101
101
99
101
101
100
103
100
101
100
99
98
100
97
96
92
94
94
96
96
96
101
100
100
98
100
99
105
105
107
112
114
115
115
119
120
120
120
120
120
121
120
120
121
121
121
122
123
124
126
127
130
130
131
131
132
132
132
132
127
126
127
121
121
121
115
114
107
105
98
99
98
98
99
100
100
100
99
99
99
98
99
99
99
99
105
108
109
108
108
109
109
109
111
111
110
109
110
109
108
108
109
109
109
110
111
111
109
110
112
113
112
113
113
113
114
114
114
114
114
114
115
115
115
115
115
117
118
116
115
116
116
116
117
117
117
118
120
120
120
123
123
125
126
126
125
127
124
124
121
122
118
118
117
117
117
117
118
118
118
117
117
117
118
118
120
120
120
119
116
107
105
103
103
103
104
105
105
105
104
103
102
102
104
101
99
99
86
78
74
74
74
75
76
76
76
76
76
77
77
77
77
77
75
75
75
76
76
76
76
76
76
76
76
76
77
77
77
77
77
78
78
78
78
78
83
86
86
86
88
87
89
88
88
90
95
102
108
112
119
128
129
138
156
168
190
218
234
236
242
240
256
257
262
268
297
297
298
299
299
302
303
303
303
303
329
351
351
354
352
354
380
391
407
420
451
478
489
550
554
554
609
634
636
637
641
641
650
656
668
671
675
677
677
684
684
692
694
705
723
731
743
743
744
746
754
753
834
841
849
882
893
896
896
944
951
952
957
957
970
974
986
988
989
991
1007
1012
1028
1043
1061
1076
1089
1100
1102
1116
1121
1121
1123
1124
1142
1143
1151
1157
1173
1216
1218
1238
1239
1242
1244
1251
1251
1264
1268
1274
1276
1275
1275
1275
1277
1289
1302
1313
1314
1315
1318
1317
1326
1325
1327
1328
1331
1329
1337
1345
1350
1341
1343
1360
1360
1359
1360
1361
1360
1360
1359
1356
1356
1358
1355
1355
1357
1369
1376
1380
1377
1370
1352
1351
1325
1314
1323
1324
1317
1307
1256
1243
1238
1239
1237
1211
1205
1201
1197
1201
1201
1190
1173
1162
1143
1142
1144
1152
1149
1149
1136
1130
1119
1117
1119
1119
1122
1124
1125
1128
1128
1126
1129
1133
1132
1139
1138
1136
1139
1149
1141
1140
1138
1139
1145
1144
1144
1145
1141
1136
1103
983
913
853
849
828
647
638
628
634
645
643
639
637
632
610
611
612
610
609
616
616
618
617
622
622
621
632
623
589
588
557
534
531
533
538
538
538
534
517
508
507
506
509
517
524
526
527
528
526
518
499
497
480
482
475
471
455
428
434
419
419
417
416
411
408
394
412
408
409
411
410
411
411
414
414
418
419
416
413
414
413
414
419
418
418
422
424
437
443
443
444
445
446
455
455
456
457
459
465
469
468
468
469
471
484
487
490
500
536
546
545
546
547
548
546
545
546
546
561
561
557
557
557
557
554
562
561
575
581
582
583
585
585
585
587
593
591
601
606
603
618
624
617
629
615
617
617
619
633
636
634
631
630
629
631
634
664
664
671
692
699
700
703
708
719
724
724
698
671
676
681
683
683
682
683
678
671
646
634
634
634
627
629
624
626
629
629
630
636
637
637
638
638
648
651
654
657
655
668
689
690
687
701
700
697
699
699
699
705
712
719
726
732
734
735
742
744
744
744
744
759
759
759
759
759
760
760
760
760
764
770
773
773
775
775
777
777
776
777
779
780
782
788
791
790
792
789
790
791
793
792
788
762
758
757
758
745
690
574
482
463
462
466
471
471
470
472
455
451
450
445
441
442
442
436
438
439
445
449
450
450
453
453
453
453
455
455
459
460
462
469
473
469
478
490
505
510
502
491
486
490
488
489
489
490
464
460
426
429
429
435
434
431
433
433
435
451
440
444
443
444
442
446
448
449
449
448
451
456
456
460
460
462
449
452
436
355
346
345
345
347
359
357
362
361
362
368
367
366
372
392
404
408
416
417
417
449
450
450
467
471
467
472
473
475
493
494
505
505
521
531
538
572
577
582
584
591
600
608
614
622
619
616
604
611
612
612
614
614
615
623
626
631
637
668
671
666
702
703
702
699
705
708
710
737
740
741
742
743
745
752
755
767
770
770
772
763
802
806
808
815
818
822
822
832
845
850
849
863
894
903
915
924
926
927
930
937
947
953
952
954
955
969
985
987
993
995
1002
1009
1010
1014
1019
1020
1024
1025
1042
1042
1099
1113
1112
1110
1108
1118
1143
1145
1142
1142
1152
1126
1094
1073
1062
1057
1076
1093
1096
1104
1105
1107
1110
1111
1112
1112
1112
1115
1116
1117
1114
1116
1122
1137
1148
1163
1169
1178
1183
1188
1191
1192
1192
1193
1194
1197
1200
1203
1228
1232
1229
1220
1219
1219
1219
1223
1223
1223
1232
1279
1292
1290
1297
1311
1311
1303
1300
1305
1323
1330
1347
1345
1330
1330
1323
1327
1340
1354
1360
1364
1354
1349
1340
1332
1323
1324
1320
1321
1328
1341
1481
1496
1495
1494
1487
1430
1428
1426
1388
1351
1423
1398
1399
1408
1345
1346
1347
1234
1233
1224
1219
1173
1167
1159
1193
1187
1185
1183
1179
1179
1177
1179
1175
1179
1196
1198
1213
1211
1207
1212
1210
1211
1210
1211
1214
1218
1221
1223
1228
1225
1231
1233
1225
1227
1227
1228
1229
1233
1231
1243
1235
1233
1227
1226
1198
1203
1196
1181
1177
1175
1177
1179
1186
1186
1186
1188
1156
1155
1159
1154
1158
1156
1153
1119
1103
1101
1103
1101
1113
1112
1111
1112
1113
1107
1107
1107
1107
1107
1109
1116
1137
1145
1156
1159
1161
1161
1168
1181
1181
1189
1196
1196
1196
1152
1104
1095
1096
1078
1063
1043
1056
1063
1066
1066
1064
1065
1063
1064
1068
1067
1067
1067
1070
1072
1072
1086
1089
1076
1079
1083
1005
1005
1013
1004
999
1000
997
991
987
992
991
1004
1018
1031
1034
1045
1042
1041
1047
1035
947
869
802
731
606
573
567
543
542
556
565
561
563
563
563
562
566
564
584
584
586
584
575
577
580
584
584
589
595
596
636
644
656
684
696
697
710
727
737
747
748
750
750
777
778
781
784
788
807
813
809
810
812
832
841
850
846
849
849
858
840
840
881
888
901
901
911
913
912
941
950
948
955
975
975
960
939
922
916
915
935
940
945
951
989
1010
1012
1019
1028
1029
1033
1034
1042
1048
1070
1076
1099
1090
1092
1114
1122
1123
1123
1123
1131
1135
1142
1142
1142
1143
1143
1143
1147
1149
1155
1170
1175
1175
1176
1173
1182
1185
1190
1201
1206
1205
1204
1204
1207
1214
1213
1213
1213
1217
1218
1214
1214
1220
1222
1222
1223
1219
1213
1213
1169
1168
1166
1161
1163
1160
1158
1156
1136
1132
1105
1104
1118
1122
1133
1124
1120
1128
1129
1131
1131
1132
1132
1132
1133
1133
1133
1140
1141
1140
1142
1144
1142
1143
1143
1149
1156
1158
1162
1162
1162
1166
1162
1162
1162
1160
1161
1161
1160
1161
1169
1169
1152
1119
1097
1040
1038
988
944
930
853
769
615
599
512
492
455
435
411
401
387
377
360
360
360
361
361
361
364
366
362
365
361
361
362
360
362
363
360
356
355
349
350
351
351
351
354
354
355
355
355
355
355
355
355
355
355
355
355
355
355
355
356
356
356
356
356
358
359
361
363
363
363
363
363
363
364
364
364
364
364
364
364
364
364
364
364
360
359
320
320
304
294
293
267
225
214
212
212
212
212
212
212
213
213
213
215
215
215
215
215
215
217
218
218
218
218
221
221
221
220
221
220
220
220
222
222
226
222
209
208
206
205
204
205
205
207
209
209
209
209
210
208
206
206
204
211
222
232
229
224
226
226
226
225
214
213
213
192
184
167
167
148
141
141
133
135
135
141
141
135
124
119
120
122
125
125
126
124
114
107
108
108
106
105
105
105
110
110
110
106
107
108
106
106
105
105
105
106
108
110
111
112
112
112
113
114
114
114
114
114
116
117
117
116
116
116
116
118
118
119
119
119
119
119
119
121
121
121
122
123
124
124
124
126
132
132
134
133
133
134
137
140
142
146
148
148
148
152
152
154
154
156
157
157
158
159
159
168
170
170
167
164
163
163
163
163
160
160
160
162
163
166
168
172
172
174
174
175
175
175
175
175
175
173
174
179
186
187
187
186
188
187
186
176
176
176
174
173
170
179
180
180
180
180
182
182
186
186
186
187
184
179
178
178
177
188
189
192
196
195
192
193
192
194
195
191
202
198
197
197
192
191
191
194
194
194
195
195
196
197
201
201
204
205
205
206
207
207
207
207
207
207
209
209
209
212
212
216
217
222
240
243
249
253
246
248
249
249
249
251
251
252
259
265
266
266
268
270
269
269
268
268
269
269
269
270
272
270
267
267
267
270
272
275
276
275
280
277
277
277
281
281
282
285
285
285
286
288
288
288
288
288
290
289
288
292
290
288
282
280
292
290
282
282
247
244
247
240
241
242
245
241
240
239
245
245
245
245
245
245
254
261
263
262
265
263
265
265
268
268
267
265
254
249
251
249
249
248
249
249
252
255
254
252
251
250
250
250
250
250
250
250
251
254
254
254
258
265
265
265
265
263
261
260
257
257
257
258
255
253
248
239
239
231
228
229
228
228
228
231
230
230
229
230
230
231
231
231
232
233
234
234
233
234
236
236
237
239
239
239
239
237
235
235
243
240
240
236
230
230
211
211
211
207
205
198
196
195
194
191
181
180
175
178
178
181
186
186
186
186
190
192
193
190
186
186
183
181
177
167
167
165
158
157
156
157
155
156
151
141
141
138
140
139
138
134
132
127
120
119
118
120
122
125
125
127
126
126
126
125
125
124
121
120
120
120
120
120
120
121
121
123
123
123
123
123
124
124
123
124
123
124
124
123
122
123
123
123
126
127
128
130
131
131
132
129
128
128
128
128
128
128
128
128
128
128
130
132
134
134
135
135
135
142
143
148
148
148
148
148
152
153
152
152
151
147
147
147
149
147
149
127
106
100
99
92
93
91
92
91
91
88
88
88
87
86
86
84
79
79
79
79
79
79
79
79
81
84
85
86
87
87
89
89
89
91
92
92
92
92
93
93
100
100
99
99
99
101
101
101
102
102
100
99
100
101
100
99
99
99
101
101
101
102
105
105
105
105
105
106
106
106
102
102
103
103
103
105
105
105
104
105
106
106
107
107
107
107
107
106
110
110
113
121
120
120
118
118
120
122
121
121
119
119
119
120
119
124
124
125
125
125
125
124
124
124
124
123
122
122
123
124
124
125
124
121
119
118
111
107
104
116
118
119
120
119
118
118
119
122
122
122
124
130
136
132
132
132
131
131
135
131
132
132
130
130
130
131
131
131
131
131
132
130
132
132
132
133
132
124
122
128
130
129
132
133
135
137
137
140
140
140
142
141
141
140
139
142
142
142
143
144
144
144
145
145
146
147
146
146
146
146
146
147
150
150
148
149
148
148
148
148
146
149
148
147
147
147
147
152
154
155
156
156
157
157
157
156
156
155
155
156
159
159
160
160
160
160
162
161
160
160
160
160
163
164
164
164
166
167
167
167
170
172
169
169
168
166
166
163
163
163
163
163
164
162
160
159
159
159
161
161
162
163
164
164
165
165
164
163
163
163
162
162
162
161
160
160
160
163
163
165
166
169
173
175
175
183
184
184
185
186
186
186
185
181
182
173
158
135
131
151
158
154
163
166
168
168
170
171
172
172
174
179
183
189
201
201
208
211
214
211
211
217
218
218
219
219
219
219
219
223
224
224
229
231
235
237
248
249
250
252
254
262
265
271
274
274
275
275
273
277
276
281
281
286
289
289
291
294
297
298
298
299
300
301
302
301
301
303
318
319
320
320
321
321
345
347
348
348
349
349
349
353
354
355
356
356
352
356
360
358
357
360
363
367
367
368
367
366
366
367
369
376
378
377
381
380
385
385
384
391
391
393
391
383
379
369
363
376
380
380
387
388
393
393
390
388
387
389
388
392
395
395
396
398
401
401
399
399
394
395
394
410
412
403
403
385
372
372
345
335
330
331
330
330
327
326
325
323
322
321
324
324
329
328
328
331
329
329
328
322
328
331
335
342
339
343
341
347
346
347
348
345
344
342
336
327
326
336
335
337
341
341
341
343
348
345
346
346
346
346
351
349
354
357
355
353
351
354
356
356
366
371
371
379
376
380
378
375
372
371
368
368
374
377
376
377
374
345
348
355
355
352
334
328
336
306
302
310
311
316
319
322
324
325
325
326
327
332
335
335
334
334
335
336
336
338
341
342
341
339
338
339
340
345
347
352
351
351
348
345
353
345
345
349
338
339
340
343
344
345
343
342
342
343
345
345
344
343
343
343
344
345
345
347
349
349
350
350
351
351
351
351
351
359
359
359
360
361
364
369
369
371
372
373
373
376
375
365
365
364
363
361
365
365
369
367
366
369
370
369
368
361
345
342
343
338
318
305
295
283
284
284
286
260
225
221
206
208
208
204
205
205
204
204
205
205
206
212
216
216
216
216
214
213
213
212
212
212
212
212
211
212
214
215
215
213
214
214
215
217
220
220
224
225
227
229
230
238
238
238
238
238
235
228
227
227
227
228
227
228
229
228
229
227
229
230
229
224
221
205
205
204
202
203
205
205
203
203
203
200
201
201
201
201
202
201
199
198
196
202
200
196
197
196
193
193
189
187
186
176
176
176
176
178
180
180
179
178
177
171
168
162
160
165
166
166
175
180
180
181
179
177
177
179
178
174
174
174
170
168
168
164
163
163
163
165
164
166
165
164
164
168
172
171
171
171
168
159
161
159
158
157
159
158
159
158
157
153
150
147
149
149
149
150
150
150
153
155
153
152
146
144
144
140
140
140
140
141
141
141
141
141
141
141
141
146
146
145
145
148
147
145
144
144
144
146
150
150
152
149
155
156
159
166
172
174
174
173
173
174
174
174
174
174
172
170
167
164
163
164
170
174
176
176
169
170
164
185
183
186
187
187
193
194
194
196
196
197
200
200
199
199
199
200
201
204
204
205
208
215
216
216
216
225
226
228
228
233
233
234
234
234
236
246
256
257
259
265
265
271
269
271
275
275
277
277
276
275
273
273
273
276
276
277
285
286
284
283
280
285
286
286
285
285
285
283
282
281
281
285
285
285
286
289
289
286
278
276
274
271
271
273
274
275
278
277
273
273
273
274
277
281
285
287
287
288
287
286
286
285
287
287
287
287
286
285
284
285
286
286
286
289
289
290
290
290
288
288
285
285
290
291
290
289
288
288
288
289
287
277
270
248
204
188
195
208
208
211
212
201
199
198
195
193
192
195
192
190
189
192
200
200
199
187
188
192
200
208
209
209
209
209
209
220
220
221
222
231
224
222
222
221
220
209
208
207
212
208
209
210
207
207
207
207
211
213
219
219
238
240
241
244
239
238
238
239
244
247
247
248
248
248
248
248
248
253
253
255
256
259
260
260
261
262
261
261
261
262
263
263
264
264
263
265
265
271
272
277
281
282
285
286
289
293
294
293
293
302
306
306
306
306
307
307
307
306
306
306
309
308
310
313
317
318
317
316
317
316
314
312
310
309
312
311
305
307
304
305
304
304
305
308
308
309
309
315
317
317
317
315
315
318
301
300
294
292
279
274
278
275
270
283
282
281
291
292
292
292
291
292
292
292
294
293
302
302
304
303
304
305
307
307
304
301
301
290
287
287
284
282
276
277
277
268
265
265
270
270
270
270
282
282
282
285
285
283
283
285
288
288
287
282
281
279
279
282
287
288
288
288
288
291
291
291
291
292
292
292
292
295
296
299
299
300
300
302
300
300
297
297
304
311
316
315
314
315
313
312
311
312
313
312
306
286
278
280
291
286
287
281
268
269
266
269
270
275
277
281
282
285
286
284
284
284
284
285
288
289
297
306
308
308
298
300
324
331
332
330
333
328
329
319
320
320
318
318
317
316
318
321
323
321
320
313
309
312
304
304
299
291
287
287
287
289
289
288
285
291
292
292
292
292
292
292
293
293
295
295
297
296
303
303
303
303
304
305
308
311
311
311
315
314
317
318
319
319
322
322
321
323
322
322
327
326
330
333
331
332
332
339
340
341
343
340
343
341
344
342
341
340
337
350
355
357
354
360
365
371
370
371
371
371
370
362
360
374
372
373
371
368
368
368
381
390
388
383
379
372
371
352
384
407
410
404
409
404
404
395
379
367
366
380
388
400
400
402
401
403
403
408
409
409
409
413
413
413
423
429
433
433
434
437
444
455
457
458
453
461
460
477
490
493
496
496
496
496
497
504
515
515
521
523
525
526
526
537
552
552
562
570
575
578
579
579
583
584
594
598
604
605
614
618
637
639
641
647
650
654
655
658
664
665
673
676
678
684
686
687
687
690
691
693
701
707
710
711
710
710
707
706
707
709
708
706
707
713
719
717
715
715
717
716
716
716
716
720
720
717
700
671
674
680
681
680
675
671
671
668
670
667
675
680
682
686
693
692
691
706
707
708
708
712
715
714
714
714
713
714
717
719
721
723
728
729
728
728
728
729
730
731
731
731
733
735
735
735
737
738
738
741
743
743
744
753
751
748
752
753
753
712
708
693
692
691
584
583
524
496
425
413
412
414
416
416
419
421
414
408
403
402
398
402
402
401
403
397
399
401
400
401
398
398
394
394
393
393
393
393
392
391
387
386
382
367
362
366
372
374
372
372
355
348
352
325
313
278
269
252
246
247
248
249
250
249
249
249
250
251
251
253
250
249
240
235
232
229
225
225
220
223
226
229
235
238
239
239
228
228
228
230
229
235
238
238
239
230
231
223
222
223
224
221
222
222
221
222
222
223
237
239
239
239
239
239
239
242
242
242
245
246
247
247
247
247
247
247
249
252
254
253
253
250
248
247
247
251
261
267
268
268
267
268
269
266
266
268
269
283
284
296
299
307
311
314
313
316
313
307
300
304
312
310
320
332
333
333
333
334
334
333
334
322
321
345
343
355
355
360
360
361
361
354
353
352
358
356
350
347
345
342
342
345
347
349
349
348
349
353
353
359
361
369
370
372
372
371
371
371
372
369
368
369
374
375
374
372
379
383
383
382
385
389
389
390
389
389
389
395
402
410
418
424
423
425
425
425
427
427
429
430
433
434
427
419
424
417
417
418
420
417
414
411
399
398
403
402
420
419
425
425
430
435
435
435
442
441
441
439
437
437
438
440
440
441
440
440
437
433
432
426
427
429
426
425
423
410
416
417
412
399
393
390
389
389
389
389
389
390
389
389
389
390
392
391
392
392
393
397
398
398
398
398
396
395
389
380
380
384
384
383
383
383
383
382
395
392
393
393
395
346
345
347
343
318
301
271
260
261
256
239
236
234
237
242
245
249
249
249
257
258
259
261
265
264
263
265
265
263
266
252
265
264
249
247
226
226
227
227
225
223
220
221
224
212
212
208
212
214
215
215
215
215
215
215
214
214
214
213
213
213
213
215
217
217
218
210
206
207
205
205
206
207
208
209
209
210
212
214
217
218
217
217
217
218
218
219
219
220
225
225
225
227
227
228
228
228
229
229
229
229
229
229
230
229
230
230
230
230
229
230
230
230
231
231
231
231
231
231
231
230
230
230
230
230
230
230
230
230
230
228
229
229
229
229
228
228
228
227
218
215
208
195
186
170
168
158
134
129
122
119
119
119
119
119
115
114
104
90
88
86
84
84
84
84
83
83
83
83
83
83
83
83
83
83
83
83
83
83
82
82
82
82
81
81
81
81
81
81
81
81
81
81
81
81
81
81
81
81
76
54
17
8
6
4
3
3
4
4
4
4
3
3
3
3
3
3
3
3
3
3
3
3
3
3
3
3
3
3
3
3
3
3
3
3
3
3
3
3
3
3
3
3
3
3
3
3
3
3
3
3
3
3
3
3
3
3
3
3
3
3
3
3
3
3
3
3
3
3
3
3
3
3
3
3
3
3
3
3
3
3
3
3
3
3
3
3
3
3
3
1
1
1
1
1
1
1
1
1
1
1
1
1
1
1
1
1
1
1
1
1
1
1
1
0
1
1
1
1
1
1
1
1
1
1
1
1
1
1
1
1
1
1
1
2
2
2
2
2
2
2
2
2
2
2
2
2
2
2
2
2
2
2
2
2
2
4
4
4
4
4
4
4
4
4
4
4
4
4
4
4
4
4
4
4
4
4
4
4
4
4
4
4
4
4
4
4
4
4
4
4
4
4
4
4
4
4
4
4
4
4
4
4
4
4
4
4
4
5
3
3
3
3
3
3
3
3
3
3
3
3
3
3
3
3
3
3
3
4
4
4
4
4
4
4
4
4
4
4
4
4
4
4
4
4
4
4
4
4
4
4
4
4
4
4
4
4
4
5
5
5
5
5
4
4
4
4
4
4
4
4
4
4
4
4
3
3
3
3
3
3
3
3
3
3
3
3
3
3
3
3
3
2
2
3
3
3
3
3
3
3
3
3
3
3
3
4
4
4
4
4
4
4
4
4
4
5
5
5
5
5
5
5
5
5
5
5
5
5
5
5
5
5
5
5
5
4
4
4
4
4
4
4
3
3
3
3
3
3
3
3
3
3
3
3
3
3
3
3
3
3
3
3
3
3
3
3
3
3
3
3
3
3
3
3
3
3
3
3
3
3
3
3
3
3
3
3
3
3
3
3
3
3
3
3
3
3
3
3
3
3
3
3
3
3
3
2
8
8
8
8
8
8
8
8
8
9
9
9
9
9
9
9
9
9
9
9
9
9
9
9
9
9
9
9
9
9
9
9
9
9
9
9
9
9
9
9
9
9
9
10
10
11
11
11
11
11
11
11
11
10
10
10
10
10
11
11
11
11
11
11
11
11
11
11
11
11
11
11
11
11
11
11
11
11
11
11
11
11
11
11
11
11
11
11
11
11
11
11
11
11
12
12
12
12
12
12
12
12
12
12
12
12
12
12
11
11
11
11
11
10
9
9
7
7
7
7
7
7
7
7
7
7
7
7
7
7
8
8
7
7
7
6
6
6
6
6
6
6
6
6
6
6
6
6
6
6
6
6
6
5
4
4
4
4
4
4
4
4
4
4
4
4
4
4
4
4
4
4
4
4
4
4
4
4
4
4
4
4
4
4
4
4
4
4
4
5
5
5
5
5
5
5
5
5
5
5
5
5
5
5
5
5
5
5
5
5
5
5
5
5
5
5
5
5
5
5
5
5
5
3
3
3
3
3
3
3
3
2
1
1
1
1
1
1
1
1
1
1
1
1
1
1
0
0
0
0
0
0
0
0
0
0
0
0
0
0
0
0
0
0
0
0
0
0
0
0
0
0
0
0
0
0
0
0
0
0
0
0
0
0
0
0
0
0
0
0
0
0
0
0
0
0
0
0
0
0
0
0
0
0
0
0
0
0
0
0
0
0
0
0
0
0
0
0
0
0
0
0
0
0
0
0
0
0
0
0
0
0
0
0
0
0
0
0
0
0
0
0
0
0
0
0
0
0
0
0
0
0
0
0
0
0
0
0
0
0
0
0
0
0
0
0
0
0
0
0
0
0
0
0
0
0
0
0
0
0
0
0
0
0
0
0
0
0
0
0
0
0
0
0
0
0
0
0
0
0
0
0
0
0
0
0
0
0
0
0
0
0
0
0
0
0
0
0
0
0
0
0
0
0
0
0
0
0
0
0
0
0
0
0
0
0
0
0
0
0
0
0
0
0
0
0
0
0
0
0
0
0
0
0
0
0
0
0
0
0
0
0
0
0
0
0
0
0
0
0
0
0
0
0
0
0
0
0
0
0
0
0
0
0
0
0
0
0
0
0
0
0
0
0
0
0
0
0
0
0
0
0
0
0
0
0
0
0
0
0
0
0
0
0
0
0
0
0
0
0
0
0
0
0
0
0
0
0
0
0
0
0
0
0
0
0
0
0
0
0
0
0
0
0
0
0
0
0
0
0
0
0
0
0
0
0
0
0
0
0
0
0
0
0
0
0
0
0
0
0
0
0
0
0
0
0
0
0
0
0
0
0
0
0
0
0
0
0
0
0
0
0
0
0
0
0
0
0
0
0
0
0
0
0
0
0
0
0
0
0
0
0
0
0
0
0
0
0
0
0
0
0
0
0
0
0
0
0
0
0
0
0
0
0
0
0
0
0
0
0
0
0
0
0
0
0
0
0
0
0
0
0
0
0
0
0
0
0
0
0
0
0
0
0
0
0
0
0
0
0
0
0
0
0
0
0
0
0
0
0
0
0
0
0
0
0
0
0
0
0
0
0
0
0
0
0
0
0
0
0
0
0
0
0
0
0
0
0
0
0
0
0
0
0
0
0
0
0
0
0
0
0
0
0
0
0
0
0
0
0
0
0
0
0
0
0
0
0
0
0
0
0
0
0
0
0
0
0
0
0
0
0
0
0
0
0
0
0
0
0
0
0
0
0
0
0
0
0
0
0
0
0
0
0
0
0
0
0
0
0
0
0
0
0
0
0
0
0
0
0
0
0
0
0
0
0
0
0
0
0
0
0
0
0
0
0
0
0
0
0
0
0
0
0
0
0
0
0
0
0
0
0
0
0
0
0
0
0
0
0
0
0
0
0
0
0
0
0
0
0
0
0
0
0
0
0
0
0
0
0
0
0
0
0
0
0
0
0
0
0
0
0
0
0
0
0
0
0
0
0
0
0
0
0
0
0
0
0
0
0
0
0
0
0
0
0
0
0
0
0
0
0
0
0
0
0
0
0
0
0
0
0
0
0
0
0
0
0
0
0
0
0
0
0
1
1
1
1
1
1
1
1
1
1
1
1
1
1
1
1
1
1
1
1
1
1
1
1
1
1
1
1
1
1
1
1
1
1
1
1
1
1
1
1
1
1
1
1
1
1
1
1
1
1
1
1
1
1
1
1
1
1
1
1
1
1
1
1
1
1
1
1
1
1
1
1
1
1
1
1
1
1
1
1
1
1
1
1
1
1
1
1
1
1
1
1
1
1
1
1
1
1
1
1
1
1
1
1
1
1
1
1
1
1
1
1
1
1
1
1
1
1
1
1
1
1
1
1
1
1
1
1
1
1
1
1
1
1
1
1
1
1
1
1
1
1
1
1
1
1
1
1
1
1
1
0
0
0
0
0
0
0
0
0
0
0
0
0
0
0
0
0
0
0
0
0
0
0
0
0
0
0
0
0
0
0
0
0
0
0
0
0
0
0
0
0
0
0
0
0
0
0
0
0
0
0
0
0
0
0
0
0
0
0
0
0
0
0
0
0
0
0
0
0
0
0
0
0
0
0
0
0
0
0
0
0
0
0
0
0
0
0
0
0
0
0
0
0
0
0
0
0
0
0
0
0
0
0
0
0
0
0
0
0
0
0
0
0
0
0
0
0
0
0
0
0
0
0
0
0
0
0
0
0
0
0
0
0
0
0
0
0
0
0
0
0
0
0
0
0
0
0
0
0
0
0
0
0
0
0
0
0
0
0
0
0
0
0
0
0
0
0
0
0
0
0
0
0
0
0
0
0
0
0
0
0
0
0
0
0
0
0
0
0
0
0
0
0
0
0
0
0
0
0
0
0
0
0
0
0
0
0
0
0
0
0
0
0
0
0
0
0
0
0
0
0
0
0
0
0
0
0
0
0
0
0
0
0
0
0
0
0
0
0
0
0
0
0
0
0
0
0
0
0
0
0
0
0
0
0
0
0
0
0
0
0
0
0
0
0
0
0
0
0
0
0
0
0
0
0
0
0
0
0
0
0
0
0
0
0
0
0
0
0
0
0
0
0
0
0
0
0
0
0
0
0
0
0
0
0
0
0
0
0
0
0
0
0
0
0
0
0
0
0
0
0
0
0
0
0
0
0
0
0
0
0
0
0
0
0
0
0
0
0
0
0
0
0
0
0
0
0
0
0
0
0
0
0
0
0
0
0
0
0
0
0
0
0
0
0
0
0
0
0
0
0
0
0
0
0
0
0
0
0
0
0
0
0
0
0
0
0
0
0
0
0
0
0
0
0
0
0
0
0
0
0
7
8
8
8
8
16
16
19
21
27
37
39
39
45
46
47
53
57
58
59
61
63
64
64
65
65
65
65
68
69
69
69
72
72
73
74
74
75
75
78
79
80
80
82
82
82
82
90
93
100
103
106
112
112
112
112
112
112
112
112
112
112
112
112
116
116
116
116
116
116
116
116
116
116
123
125
127
131
132
132
133
133
133
133
133
135
135
137
139
138
140
142
142
143
148
148
150
150
150
153
153
153
153
153
153
153
157
157
158
162
163
163
163
163
165
165
169
169
167
166
167
161
163
163
164
164
164
164
165
166
167
167
173
173
173
174
174
185
186
186
187
188
189
190
190
190
190
190
190
190
189
186
186
186
186
186
186
187
188
190
190
184
181
187
186
188
186
185
184
186
187
189
190
190
190
189
191
190
187
186
187
186
185
186
184
180
179
175
175
178
181
184
186
190
190
191
191
191
191
192
192
192
191
192
192
194
192
190
191
190
190
190
189
189
192
191
196
196
203
202
201
202
199
199
199
199
199
201
201
198
192
192
191
189
184
181
180
180
181
184
186
186
186
186
187
186
186
180
177
177
174
171
171
172
170
169
166
165
165
165
165
165
165
167
167
166
166
161
161
161
163
163
163
164
165
161
160
160
160
163
163
167
163
162
162
161
162
162
163
163
163
163
162
161
161
162
165
164
163
152
149
147
147
146
145
145
143
146
145
139
140
132
124
118
114
117
116
125
125
127
128
127
126
128
129
129
129
129
130
132
133
132
132
132
132
133
132
130
128
127
108
106
103
102
104
102
101
101
107
106
108
111
111
110
110
110
111
111
112
112
114
115
115
116
117
116
117
119
123
123
123
122
121
121
123
123
124
125
127
127
127
131
132
132
132
132
132
134
137
137
137
138
139
140
139
139
139
139
139
138
138
140
140
160
161
163
164
168
170
170
170
170
170
173
171
170
168
166
167
169
164
164
162
160
159
160
164
165
166
166
167
167
167
167
167
168
169
169
170
169
169
169
170
173
174
174
174
174
174
174
176
178
161
158
152
154
157
155
155
155
155
154
154
154
156
156
156
156
151
152
160
161
161
161
164
164
164
166
166
165
164
161
161
165
167
167
163
161
162
163
163
163
166
166
170
173
173
174
174
174
174
175
175
175
181
182
184
184
186
185
185
186
186
186
186
186
186
186
189
189
190
190
190
188
188
179
178
178
178
178
172
161
148
127
122
123
124
120
120
120
120
120
117
117
117
118
118
117
116
117
116
119
121
122
122
121
119
120
116
120
121
120
121
121
121
121
122
121
119
118
118
117
117
117
117
117
117
118
116
116
116
116
117
117
117
118
119
119
120
119
119
121
121
121
121
118
120
120
120
120
120
120
120
120
120
120
120
120
117
117
117
117
117
116
116
115
116
114
114
114
113
112
111
110
109
108
108
96
93
92
92
92
92
92
92
92
92
92
92
92
92
92
92
92
92
92
92
104
119
123
125
129
131
140
144
174
229
239
262
315
318
334
335
369
388
404
424
425
448
465
479
514
531
540
544
536
562
563
566
570
572
572
568
570
570
580
583
588
588
585
583
577
573
571
571
569
561
558
567
567
574
575
575
584
584
584
584
584
584
586
586
587
586
588
588
591
595
603
609
611
613
615
617
627
628
633
639
645
648
648
651
655
658
666
666
666
670
672
673
673
673
673
674
674
675
678
692
695
689
685
688
686
687
689
692
694
697
697
696
692
692
689
687
691
691
702
703
706
709
729
736
737
739
741
743
743
707
702
668
667
672
645
646
645
645
644
644
645
648
651
652
652
653
682
684
684
684
682
677
678
678
678
683
686
686
687
689
687
690
658
653
628
581
572
529
527
529
528
531
531
529
528
528
527
530
534
536
537
540
544
517
509
455
417
412
395
392
395
398
400
402
406
412
414
414
422
421
425
430
430
430
431
435
428
428
422
414
403
398
398
398
392
398
406
409
410
410
414
412
400
398
400
397
390
397
398
413
424
421
426
426
426
425
419
415
412
408
440
437
441
439
436
437
444
448
448
452
456
456
457
458
460
466
466
470
471
475
471
474
478
495
535
539
539
540
554
552
559
564
561
567
570
571
565
557
557
575
584
595
603
605
606
606
608
608
612
614
624
627
631
634
635
638
631
615
618
634
636
643
645
652
663
667
673
676
689
690
692
686
682
679
677
744
749
748
756
772
775
776
783
784
786
786
780
784
774
797
804
810
821
823
828
835
836
836
837
840
844
844
845
850
850
851
853
854
854
853
854
854
854
860
864
867
873
867
869
868
866
865
874
875
876
876
877
877
877
882
880
880
882
880
881
878
876
875
867
865
863
862
864
868
873
876
881
879
879
877
876
874
875
884
886
891
893
894
893
894
889
887
886
886
883
897
892
904
903
905
905
900
895
895
901
917
914
911
908
906
894
889
893
865
805
788
747
691
667
653
631
620
624
606
573
561
558
564
553
547
531
525
512
525
518
518
520
523
526
550
545
574
583
610
635
638
638
642
642
644
643
647
663
674
674
676
668
671
679
667
663
649
644
637
675
679
679
690
695
695
696
696
696
696
703
706
708
708
733
733
744
749
758
763
769
770
772
770
769
761
757
757
758
758
752
750
751
753
753
754
751
750
745
745
744
747
743
742
738
717
710
704
702
701
702
702
702
700
701
701
704
702
707
709
711
712
712
711
711
710
710
711
711
716
717
717
716
718
720
721
721
723
724
726
730
730
729
732
737
739
739
740
744
743
743
737
736
734
732
734
739
753
752
745
742
741
739
738
735
741
741
723
726
577
547
541
547
546
533
526
525
521
526
496
471
382
383
372
317
302
297
294
292
287
284
276
271
274
274
279
283
284
287
288
289
289
289
290
290
291
293
293
293
293
293
293
293
297
308
310
310
311
311
312
311
311
314
313
318
318
316
313
312
317
322
341
347
350
355
353
370
369
370
373
373
402
405
406
406
406
426
429
430
431
430
431
435
440
441
441
446
441
426
429
425
441
461
466
470
470
471
464
471
471
471
472
473
476
475
479
480
485
484
484
493
493
520
536
546
549
548
539
534
535
535
539
547
571
572
574
574
574
573
573
572
575
579
579
581
584
587
588
592
597
598
595
603
604
604
611
615
616
614
616
615
616
616
616
610
611
611
613
614
617
617
617
619
630
633
634
636
636
634
641
642
644
660
660
660
660
659
659
661
661
664
664
664
666
663
663
657
651
648
646
644
645
645
644
637
636
624
619
619
618
618
621
616
618
618
618
617
615
614
612
611
600
595
591
590
587
586
586
580
569
571
567
564
560
552
552
551
522
505
487
422
418
314
303
302
302
301
301
299
297
285
276
275
275
275
275
275
275
275
276
276
274
274
274
273
273
271
270
270
270
267
266
263
262
261
267
267
267
267
268
268
266
267
267
271
269
267
267
263
263
260
249
237
191
177
152
148
136
136
135
135
135
134
133
132
132
132
128
124
92
91
81
71
67
66
66
67
67
67
67
67
65
64
65
65
65
65
65
66
66
66
65
65
66
67
68
69
68
69
69
69
68
69
70
70
71
72
72
72
72
72
70
70
67
65
65
68
69
69
70
70
70
70
70
71
71
72
73
72
71
72
72
72
71
69
67
66
66
66
65
71
72
72
72
71
68
67
67
66
66
66
66
68
69
71
73
73
73
76
77
77
76
76
76
72
70
72
72
70
69
66
66
63
64
63
65
66
61
56
55
56
56
57
59
59
59
59
59
59
59
60
60
60
60
60
62
63
64
64
64
64
64
64
66
66
67
67
67
66
66
66
65
64
66
67
67
67
67
67
67
67
65
67
67
67
67
66
67
67
67
68
69
71
74
75
75
74
74
74
74
74
74
74
74
74
74
74
76
79
79
79
80
80
80
81
82
82
85
85
85
85
85
85
86
85
86
86
86
85
85
85
88
89
87
86
87
85
86
85
82
79
81
82
82
85
85
85
85
85
84
84
84
84
84
82
82
82
83
83
83
84
84
84
84
84
85
85
85
83
81
80
79
79
79
79
79
79
79
79
79
78
79
79
79
79
79
80
80
80
80
80
80
80
80
79
78
78
78
79
79
79
80
80
80
81
81
82
82
82
82
81
79
78
78
79
79
79
80
80
79
79
79
80
79
80
80
81
81
81
81
81
81
80
80
80
81
80
84
83
83
83
82
82
79
79
79
76
76
76
76
76
76
75
73
73
68
68
67
64
64
64
65
64
63
60
59
59
59
58
54
53
51
51
51
51
45
45
46
46
47
47
45
44
44
44
45
45
44
43
43
43
43
43
43
43
43
42
42
39
39
38
39
39
39
39
40
40
40
40
40
40
40
38
37
37
38
38
40
41
41
40
38
36
34
34
34
35
35
35
35
35
34
34
34
34
34
34
34
34
34
34
34
33
33
33
34
34
34
33
32
31
31
31
32
32
32
33
34
34
34
34
35
35
36
35
35
36
36
36
36
36
36
36
36
36
36
36
36
36
36
36
36
36
35
35
33
33
33
32
31
30
30
30
30
30
30
30
29
29
29
29
29
29
29
28
27
26
26
26
26
26
26
26
26
25
25
25
25
25
24
24
24
23
22
22
21
21
18
18
18
18
18
18
18
18
18
18
18
18
18
18
18
14
14
14
12
12
13
14
14
14
14
14
14
14
14
14
14
13
13
11
10
9
8
8
8
8
7
7
7
7
7
7
7
7
7
7
7
7
7
7
7
7
6
6
5
5
5
5
5
5
5
6
6
6
6
6
7
7
7
7
6
6
6
6
6
6
6
6
6
6
5
5
5
5
5
5
5
5
5
5
5
5
5
5
5
5
5
5
5
5
5
5
5
5
5
5
5
5
5
5
4
4
4
4
4
4
4
4
4
4
4
4
4
4
4
4
4
4
4
4
4
4
4
4
4
5
5
5
5
5
5
5
5
5
5
5
5
5
5
5
5
4
4
4
4
4
4
5
5
5
5
5
5
5
5
5
5
5
5
5
5
5
5
5
5
5
5
5
5
5
5
5
5
5
5
5
5
4
4
4
4
4
4
2
3
3
3
3
3
3
3
3
3
3
3
3
3
3
3
3
3
3
3
3
3
3
3
3
4
4
6
6
6
6
6
6
6
6
6
8
8
8
8
8
8
8
8
8
8
8
8
8
8
8
8
8
8
8
8
8
8
8
8
7
7
7
7
7
7
7
7
7
7
7
7
7
7
7
7
7
7
7
7
7
7
7
7
7
7
7
7
7
7
7
7
7
7
7
7
7
7
7
7
7
7
7
7
7
7
7
7
7
7
7
7
7
7
7
7
7
7
7
7
7
7
7
6
6
6
6
6
6
6
6
6
6
6
6
6
6
6
6
6
5
5
4
4
4
4
4
4
3
3
3
3
3
3
3
3
2
2
2
1
0
0
0
0
1
1
1
1
1
1
1
1
1
1
1
1
1
1
1
2
2
2
2
2
2
2
2
2
2
2
2
2
1
1
1
1
1
1
1
1
1
1
1
1
1
1
1
1
1
1
1
2
2
2
2
2
2
2
2
2
2
2
2
2
2
2
2
2
2
2
2
2
2
2
2
2
2
2
2
2
2
2
2
2
2
2
2
2
2
2
3
3
3
3
3
3
3
3
3
3
3
3
3
3
3
3
3
3
3
3
3
3
3
3
3
3
3
3
3
3
3
3
3
3
3
3
3
3
3
3
3
3
3
3
3
3
3
3
3
3
3
3
3
3
3
3
1
1
1
1
1
1
1
1
1
1
1
1
1
1
1
1
1
1
1
1
1
1
1
1
1
1
1
1
1
1
1
1
1
1
1
1
0
0
0
0
0
0
0
0
0
0
0
0
0
0
0
0
0
0
0
0
0
0
0
0
0
0
0
0
0
0
0
0
0
0
0
0
0
0
0
0
0
0
0
0
0
0
0
0
0
0
0
0
0
0
0
0
0
0
0
0
0
0
0
0
0
0
0
0
0
0
0
0
0
0
0
0
0
0
0
0
0
0
0
0
0
0
0
0
0
0
0
0
1
1
1
1
1
1
1
1
1
1
1
1
1
1
1
1
1
1
1
1
1
1
1
1
1
1
1
1
1
1
1
1
1
1
1
1
1
1
1
1
1
1
1
1
1
1
1
1
1
1
1
1
1
1
1
1
1
1
1
1
1
1
1
1
1
1
1
1
1
1
1
1
1
1
1
1
1
1
1
1
1
1
1
1
1
1
1
1
1
1
1
1
1
1
1
1
1
1
2
2
2
2
2
2
2
2
2
2
2
2
2
2
2
2
2
2
2
3
3
3
3
3
3
3
3
3
3
3
3
3
3
3
2
2
2
2
2
2
2
2
2
2
2
2
2
2
2
2
2
2
2
2
2
2
2
2
2
2
2
2
2
2
2
2
2
2
2
2
2
2
2
2
2
1
1
1
1
1
1
1
1
1
1
1
1
1
1
1
1
0
0
0
0
0
0
0
0
0
0
0
0
0
0
0
0
0
0
0
0
0
0
0
0
0
0
0
0
0
0
0
0
0
0
0
0
0
0
0
0
0
0
0
0
0
0
0
0
0
1
1
1
1
1
0
0
0
0
0
0
0
0
0
0
0
0
0
0
0
0
0
0
0
0
0
0
0
0
0
0
0
0
0
0
0
0
0
0
0
0
0
0
0
0
0
0
0
0
0
0
0
1
1
1
1
1
1
1
1
1
1
1
1
1
1
1
1
1
1
1
1
1
1
1
1
1
1
1
1
1
1
1
1
1
1
1
1
1
1
1
1
1
1
1
1
1
1
1
1
1
1
1
1
1
1
1
1
1
1
1
1
1
1
1
1
1
1
1
1
1
1
1
1
1
1
1
1
1
1
1
1
1
1
1
1
1
1
1
1
1
1
1
1
1
1
1
1
1
1
1
1
1
0
0
0
0
0
0
0
0
0
0
0
0
0
0
0
0
0
0
0
0
0
0
0
0
0
0
0
0
0
0
0
0
0
0
0
0
0
0
0
0
0
0
0
0
0
0
0
0
0
0
1
2
2
2
2
3
4
4
4
4
4
4
4
4
4
4
4
4
4
4
4
4
4
4
4
4
4
4
4
4
4
4
4
4
4
4
4
4
4
4
4
4
4
4
4
4
4
4
4
4
4
4
4
4
4
4
4
4
4
4
4
4
4
4
4
4
4
4
4
4
4
4
4
4
4
4
4
4
4
4
4
4
4
4
4
4
4
4
4
4
4
4
4
4
4
4
4
4
4
4
4
4
4
4
3
3
3
3
3
3
3
3
3
3
3
3
3
3
3
3
3
3
3
3
3
3
3
3
3
3
3
3
3
3
3
3
3
3
4
3
3
3
3
3
2
2
2
2
2
2
2
2
2
2
1
1
1
1
7
10
14
17
22
22
27
32
33
33
33
34
34
35
36
36
36
36
37
40
43
43
43
43
43
43
43
43
43
43
43
43
43
43
43
43
43
43
43
43
43
43
43
43
43
43
43
43
43
45
46
46
46
46
46
47
47
48
49
49
49
49
49
49
49
49
50
50
50
50
50
50
50
50
50
49
49
49
49
49
49
49
49
50
50
50
50
51
51
51
51
51
51
51
51
51
51
51
51
51
51
51
51
51
51
51
51
50
50
51
51
52
52
44
47
47
48
48
45
43
39
39
39
39
41
41
41
41
43
43
43
43
42
42
41
42
45
45
44
44
44
44
44
45
46
46
46
46
46
47
47
49
49
48
49
49
50
50
50
50
49
50
50
49
49
49
50
48
48
49
50
50
49
45
45
45
45
44
43
43
44
44
44
44
44
44
44
43
44
44
45
45
45
45
45
45
45
45
45
45
45
45
45
45
45
45
45
45
45
45
45
46
46
46
46
46
46
46
48
48
48
48
46
49
49
50
50
50
50
50
50
49
49
49
47
46
45
46
46
46
45
45
45
45
46
48
48
48
48
47
49
49
49
49
49
49
49
49
48
51
51
51
45
43
41
43
41
44
44
45
41
41
43
43
43
43
43
41
41
43
46
47
48
49
50
50
50
50
50
50
51
51
50
50
49
49
48
45
43
43
43
43
43
43
43
44
44
44
44
43
43
43
43
44
44
44
44
45
45
45
45
45
45
45
45
46
46
47
46
46
46
45
45
45
44
44
45
46
46
47
48
48
48
48
48
48
48
48
49
49
50
50
50
50
51
51
50
50
50
50
51
51
50
50
50
50
50
50
50
52
53
53
53
53
53
54
55
55
55
55
55
55
55
55
55
55
54
54
54
54
55
55
55
56
56
55
55
55
57
59
59
59
58
58
58
58
60
59
61
61
59
59
59
55
54
53
54
54
54
54
53
53
58
60
60
60
62
62
62
62
62
62
63
65
63
66
66
66
59
60
59
59
59
59
61
64
63
63
64
64
64
66
64
63
62
55
55
55
55
55
55
55
55
56
57
57
57
57
59
59
62
62
61
61
60
61
61
61
64
64
64
64
64
64
64
64
64
65
65
65
64
64
64
64
65
68
69
70
70
70
72
72
73
73
73
73
73
73
73
73
73
73
74
75
75
77
77
77
80
80
82
82
82
82
81
81
81
81
81
82
82
82
82
81
75
70
67
64
65
65
66
66
66
66
66
64
64
59
59
58
58
56
56
56
57
57
57
57
58
59
59
59
59
59
59
59
59
59
59
59
59
59
59
59
59
59
59
59
59
58
58
56
55
55
58
59
58
58
58
59
59
59
61
61
61
61
60
57
57
57
57
57
58
58
59
58
61
61
61
61
61
62
62
64
64
62
61
61
60
59
53
52
51
48
48
46
46
46
46
43
43
42
40
39
38
38
37
37
35
36
35
35
35
36
36
36
36
36
36
38
38
38
38
38
39
39
40
40
40
40
40
40
41
41
41
43
43
43
43
44
44
48
48
48
46
47
47
47
49
49
49
49
49
49
49
49
49
49
49
49
49
49
49
50
50
50
50
50
51
51
50
50
50
50
49
50
49
50
50
50
50
49
50
52
52
52
52
53
55
55
55
55
55
55
55
55
56
56
56
55
55
54
53
53
53
53
53
54
53
53
53
53
54
54
54
54
54
54
54
54
54
54
54
54
54
54
54
54
53
53
52
52
52
49
49
48
49
49
50
50
50
50
50
49
48
42
42
42
31
31
29
29
27
27
27
27
27
29
29
28
28
28
28
28
28
27
26
26
25
25
25
25
25
25
25
25
24
24
24
24
24
25
25
25
25
25
25
25
25
25
25
25
25
25
25
25
25
25
24
24
24
23
23
22
21
21
21
21
21
21
22
22
22
21
22
21
21
21
21
22
21
21
21
20
19
19
19
19
20
20
20
20
20
20
20
20
20
20
20
20
20
20
20
18
18
18
18
18
18
17
17
17
17
17
17
17
17
17
17
17
17
17
17
18
18
14
13
12
12
12
12
12
12
12
12
12
11
11
11
11
11
11
10
9
9
9
9
9
9
8
8
8
8
8
8
8
8
7
7
7
6
6
6
7
7
7
7
7
7
7
7
7
7
7
7
7
7
7
7
7
6
6
6
6
6
6
5
5
5
5
4
4
4
4
3
3
3
3
3
3
3
3
3
3
3
3
3
3
3
3
3
3
3
3
3
3
3
3
3
3
3
3
3
3
3
3
3
3
3
3
3
3
3
3
3
3
4
4
4
4
4
4
4
4
4
4
4
3
5
5
5
5
5
5
5
5
5
5
5
5
5
5
5
5
5
5
5
5
5
5
5
5
5
4
3
3
3
3
3
3
3
3
3
3
3
3
3
3
3
3
3
3
3
3
3
3
3
3
3
3
3
3
3
3
3
3
2
2
2
2
2
2
2
2
2
2
2
2
2
2
2
2
2
2
2
2
2
2
2
2
2
2
2
2
2
2
2
2
2
2
2
2
2
2
2
2
2
2
2
2
2
2
2
2
2
2
2
1
1
1
1
1
1
1
1
0
0
0
0
0
0
0
0
1
1
1
1
1
1
1
1
1
1
1
1
1
1
1
1
1
1
1
1
1
1
1
1
1
1
1
1
1
1
1
1
1
1
1
1
1
1
1
1
1
1
1
1
1
1
1
1
1
1
1
1
1
1
1
1
1
1
1
1
1
1
1
1
1
1
1
1
1
0
0
0
0
0
0
0
0
0
0
0
0
0
0
0
0
0
0
0
0
0
0
0
0
0
1
1
1
1
1
1
1
1
1
1
1
1
1
1
1
1
1
1
1
1
1
1
1
1
1
1
1
1
1
1
1
1
1
0
0
0
0
0
0
0
0
0
0
0
0
0
0
0
0
1
1
1
1
1
1
1
1
1
1
1
1
1
1
1
1
1
1
1
1
1
1
1
1
1
1
1
1
1
1
1
1
1
1
1
1
1
1
1
1
1
1
1
1
1
1
1
2
2
2
2
2
2
2
2
2
2
2
2
2
2
2
2
2
2
2
2
2
2
2
2
2
3
3
3
3
3
3
2
2
2
2
2
2
3
3
3
4
4
4
4
4
4
4
5
5
5
5
5
5
5
5
5
6
6
6
6
6
6
7
8
8
9
9
9
9
9
9
9
9
9
9
9
10
10
11
11
11
11
11
11
11
11
11
11
11
11
11
11
11
11
11
11
11
11
11
12
12
12
12
12
13
13
13
13
13
13
13
13
13
13
13
13
13
13
13
13
13
13
13
13
13
13
12
12
12
12
12
12
12
12
12
12
12
12
12
12
12
12
13
13
13
13
13
13
13
13
13
13
13
13
13
13
13
13
13
13
13
13
13
13
13
13
13
13
13
13
13
13
13
13
13
13
13
13
14
14
14
14
14
14
14
14
13
13
9
7
7
7
7
6
4
3
3
3
4
4
4
4
5
6
8
8
8
8
8
8
9
9
10
10
10
10
10
10
10
10
10
10
10
10
10
10
10
11
11
11
11
11
11
11
11
11
11
11
11
11
11
11
11
11
11
11
11
11
11
11
11
11
11
11
11
11
12
11
11
11
11
11
11
11
11
11
11
11
11
11
11
11
11
11
11
11
11
12
12
12
12
12
12
12
13
13
13
13
13
13
13
13
13
13
13
13
13
13
13
13
13
13
13
13
12
12
12
12
12
11
11
10
10
10
10
10
10
9
9
9
9
9
9
9
8
8
8
8
8
8
8
8
8
8
8
8
8
8
8
8
8
8
8
8
8
8
8
8
8
8
8
8
8
8
8
8
8
8
8
8
8
8
8
8
8
8
8
8
8
8
8
8
8
8
8
8
8
8
8
8
8
8
8
8
8
8
8
8
8
8
8
8
8
8
8
8
8
7
7
7
7
7
7
7
6
6
7
7
6
5
4
4
4
4
4
4
4
4
4
5
5
5
6
6
5
5
5
5
5
5
5
5
5
5
5
5
6
6
6
6
6
6
6
6
6
6
6
6
6
6
6
6
6
6
6
6
6
6
6
6
6
6
6
6
6
6
6
6
6
6
6
6
5
5
5
5
5
5
5
5
5
5
5
5
5
4
4
4
4
4
4
4
4
4
4
4
4
4
4
4
4
4
6
6
6
6
6
6
6
6
6
6
6
6
6
6
6
6
6
6
6
6
6
5
5
5
5
5
5
5
5
5
5
5
5
5
5
5
5
4
4
4
4
4
4
4
4
4
4
4
4
3
3
3
3
3
3
3
3
3
3
3
3
3
3
3
3
3
3
3
3
3
3
3
3
3
3
3
3
3
3
3
3
3
3
3
3
3
3
3
3
3
3
3
3
3
3
1
1
1
1
1
1
1
1
1
1
1
1
1
1
1
1
1
1
1
1
1
1
1
1
1
1
1
1
1
1
1
1
1
1
1
1
1
1
1
1
1
1
1
1
1
1
1
1
1
1
1
1
1
1
1
0
0
0
0
0
0
0
0
0
0
0
0
0
0
0
0
0
0
0
0
0
0
0
0
0
0
0
0
0
0
0
0
0
0
0
0
0
0
0
0
0
0
0
0
0
0
0
0
0
0
0
0
0
0
0
0
0
0
0
0
0
0
0
0
0
0
0
0
0
0
0
0
0
0
0
0
0
0
0
0
0
0
0
0
0
0
0
0
0
0
0
0
0
0
0
0
0
0
0
0
0
0
1
1
1
1
1
1
1
1
1
1
1
1
1
1
1
1
1
1
1
1
1
1
1
1
1
1
1
2
2
2
2
2
2
2
2
2
2
2
2
2
2
2
2
2
2
2
2
2
2
2
2
2
2
2
2
2
2
2
2
2
2
2
2
2
2
2
2
2
2
2
2
2
3
3
3
3
3
3
3
3
3
3
3
3
3
3
3
3
3
3
3
3
3
3
3
3
3
3
3
3
3
3
3
3
3
3
3
3
3
3
3
3
3
3
3
3
3
3
3
3
3
3
3
3
3
3
3
3
3
3
3
3
3
3
3
3
3
3
2
2
2
2
2
1
1
1
1
1
1
1
0
0
0
0
0
0
0
0
0
0
0
0
0
0
0
0
0
0
0
0
0
0
0
0
0
1
1
1
1
1
1
1
1
1
1
1
1
1
1
1
1
1
1
1
1
1
1
1
1
1
1
1
1
1
1
1
1
1
1
1
1
1
1
1
1
1
1
1
1
1
1
1
1
1
1
1
1
1
1
1
1
1
1
1
1
1
1
1
1
1
1
1
1
1
1
1
1
1
1
1
1
1
1
1
1
1
1
1
1
1
1
1
1
1
1
1
1
1
1
1
1
1
1
1
1
1
1
1
1
1
1
1
1
1
1
1
1
1
1
1
1
0
0
0
0
0
0
0
0
0
0
0
0
0
0
0
0
0
0
0
0
0
0
0
0
0
0
0
0
0
0
0
0
0
0
0
0
1
1
1
1
1
1
1
1
1
1
1
1
1
1
1
1
1
1
1
1
1
1
1
1
1
1
1
1
1
1
1
1
1
0
0
0
0
0
0
0
0
0
0
0
0
0
0
0
0
0
0
0
0
0
0
0
0
0
0
0
0
0
0
0
0
0
0
0
0
0
0
0
0
0
0
0
0
0
0
0
0
0
0
0
0
0
0
0
0
0
0
0
0
0
0
0
0
0
0
0
0
0
0
0
0
0
0
0
0
0
0
0
0
0
0
0
0
0
0
0
0
0
0
0
0
0
0
0
0
0
0
0
0
0
0
0
0
0
0
0
0
0
0
0
0
0
0
0
0
0
0
0
0
0
0
0
0
0
0
0
0
0
0
0
0
0
0
0
0
0
0
0
0
0
0
0
0
0
0
0
0
0
0
0
0
0
0
0
0
0
0
0
0
0
0
0
0
0
0
0
0
0
0
0
0
0
0
0
0
0
0
0
0
0
0
0
0
0
0
0
0
0
0
0
0
0
0
0
0
0
0
0
0
0
0
0
0
0
0
0
0
0
0
0
0
0
0
0
0
0
0
0
0
0
0
0
0
0
0
0
0
0
0
0
0
0
0
0
0
0
0
0
0
0
0
0
0
0
0
0
0
0
0
0
0
0
0
0
0
0
0
0
0
0
0
0
0
0
0
0
0
0
0
0
0
0
0
0
0
0
0
0
0
0
0
0
0
0
0
0
0
0
0
0
0
0
0
0
0
0
0
0
0
0
0
0
0
0
0
0
0
0
0
0
0
0
0
0
0
0
0
0
0
0
0
0
0
0
0
0
0
0
0
0
0
0
0
0
0
0
0
0
0
0
0
0
0
0
0
0
0
0
0
0
0
0
0
0
0
0
0
0
0
0
0
0
0
0
0
0
0
0
0
0
0
0
0
0
0
0
0
0
0
0
0
0
0
0
0
0
0
0
0
0
0
0
0
0
0
0
0
0
0
0
0
0
0
0
0
0
0
0
0
0
0
0
0
0
0
0
0
0
0
0
0
0
0
0
0
0
0
0
0
0
0
0
0
0
0
0
0
0
0
0
0
0
0
0
0
0
0
0
0
0
0
0
0
0
0
0
0
0
0
0
0
0
0
0
0
0
0
0
0
0
0
0
0
0
0
0
0
0
0
0
0
0
0
0
0
0
0
0
0
0
0
0
0
0
0
0
0
0
0
0
0
0
0
0
0
0
0
0
0
0
0
0
0
0
0
0
0
0
0
0
0
0
0
0
0
0
0
0
0
0
0
0
0
0
0
0
0
0
0
0
0
0
0
0
1
1
1
1
1
1
1
1
1
1
1
1
1
1
1
1
1
1
1
1
1
1
1
1
1
1
1
1
1
1
1
1
1
1
1
1
1
1
1
1
1
1
1
1
1
1
1
1
1
1
1
1
1
1
1
1
1
1
1
1
1
1
1
1
1
1
1
1
1
1
1
1
1
1
1
1
1
1
1
1
1
1
1
1
1
1
1
1
1
1
1
1
1
1
1
1
1
1
1
1
1
1
1
1
1
1
1
1
1
1
1
1
1
1
1
1
1
1
1
1
1
1
1
1
1
1
1
1
1
0
0
0
0
0
0
0
0
0
0
0
0
0
0
0
0
0
0
0
0
0
0
0
0
0
0
0
0
0
0
0
0
0
0
0
0
0
0
0
0
0
0
0
0
0
0
0
0
0
0
0
0
0
0
0
0
0
0
0
0
0
0
0
0
0
0
0
0
0
0
0
0
0
0
0
0
0
0
0
0
0
0
0
0
0
0
0
0
0
0
0
0
0
0
0
0
0
0
0
0
0
0
0
0
0
0
0
0
0
0
0
0
0
0
0
0
0
0
0
0
0
0
0
0
0
0
0
0
0
0
0
0
0
0
0
0
0
0
0
0
0
0
0
0
0
0
0
0
0
0
0
0
0
0
0
0
0
0
0
0
0
0
0
0
0
0
0
0
0
0
0
0
0
0
0
0
0
0
0
0
0
0
0
0
0
0
0
0
0
0
0
0
0
0
0
0
0
0
0
0
0
0
0
0
0
0
0
0
0
0
0
0
0
0
0
0
0
0
0
0
0
0
0
0
0
0
0
0
0
0
0
0
0
0
0
0
0
0
0
0
0
0
0
0
0
0
0
0
0
0
0
0
0
0
0
0
0
0
0
0
0
0
0
0
0
0
0
0
0
0
0
0
0
0
0
0
0
0
0
0
0
0
0
0
0
0
0
0
0
0
0
0
0
0
0
0
0
0
0
0
0
0
0
0
0
0
0
0
0
0
0
0
0
0
0
0
0
0
0
0
0
0
0
0
0
0
0
0
0
0
0
0
0
0
0
0
0
0
0
0
0
0
0
0
0
0
0
0
0
0
0
0
0
0
0
0
0
0
0
0
0
0
0
0
0
0
0
0
0
0
0
0
0
0
0
0
0
0
0
0
0
0
0
0
0
0
0
0
0
0
0
0
0
0
0
0
0
0
0
0
0
0
0
0
0
0
0
0
0
0
0
0
0
0
0
0
0
0
0
0
0
0
1
1
1
1
1
1
1
1
1
1
1
1
1
1
2
2
2
2
2
2
2
2
3
3
3
3
3
3
3
3
3
3
3
3
3
3
3
3
3
3
3
3
3
3
3
3
3
3
3
3
3
3
3
3
3
3
3
3
3
3
3
3
3
3
3
3
3
3
3
3
3
3
3
3
3
3
3
3
3
3
3
3
3
3
3
3
3
3
4
4
4
4
4
4
4
4
4
4
4
4
4
4
4
4
4
4
4
4
4
4
4
4
4
4
3
3
3
2
2
2
2
1
1
1
1
1
1
1
1
1
1
1
1
1
1
1
1
1
1
1
1
1
1
1
1
1
1
1
1
1
1
1
1
1
1
1
1
1
1
1
1
1
1
1
1
1
1
1
1
1
1
1
2
2
2
2
2
2
2
2
2
2
2
2
2
2
2
2
2
2
2
2
2
2
2
2
2
2
2
2
2
2
2
2
2
2
2
2
2
2
2
2
2
2
2
2
2
2
2
2
2
2
2
2
2
2
2
2
2
2
2
2
2
2
2
2
2
1
1
1
1
1
1
1
1
1
1
1
1
2
2
2
2
2
2
2
2
2
2
2
2
2
2
2
2
2
2
2
2
2
2
2
2
2
2
2
2
2
1
1
1
1
3
8
14
17
20
29
53
55
55
55
55
55
56
62
63
65
66
69
69
71
71
71
71
71
71
71
71
72
77
77
81
82
115
117
119
122
124
132
132
136
149
152
152
155
157
175
183
186
188
191
206
207
224
228
228
229
233
234
236
237
238
246
246
247
254
258
259
260
267
270
273
274
273
274
274
274
275
278
287
287
289
289
292
292
292
292
292
292
292
292
299
300
302
310
312
314
318
321
322
322
323
324
325
325
325
326
326
329
331
332
334
334
336
342
345
348
349
348
348
350
354
356
359
359
364
367
367
367
368
369
371
371
371
370
372
372
372
372
372
372
373
374
373
372
386
390
390
393
393
391
391
391
393
393
399
398
362
328
328
323
329
327
326
320
316
305
301
299
302
304
304
307
307
307
307
308
311
311
313
314
316
317
319
318
318
322
321
317
317
318
316
315
326
325
327
327
327
327
330
330
330
330
330
332
334
333
336
336
338
339
339
345
345
345
345
345
348
348
349
349
350
350
350
339
339
339
339
338
337
337
334
326
328
326
320
319
320
318
321
318
319
318
315
315
304
301
297
295
292
233
229
226
226
226
227
227
227
227
227
226
224
223
224
222
222
222
221
222
225
225
225
225
225
225
225
223
228
228
232
232
232
233
232
232
230
231
233
232
232
237
231
231
229
222
216
216
202
198
200
195
192
189
172
165
165
162
162
165
166
167
167
167
167
167
166
167
167
166
165
165
171
170
170
171
170
171
174
178
179
179
179
175
169
169
166
163
164
163
163
163
162
162
162
162
167
166
164
159
155
151
144
140
139
135
132
138
133
132
131
131
131
131
131
130
130
129
128
128
129
130
130
130
131
135
135
136
137
136
133
132
132
132
132
132
132
132
133
133
133
133
134
134
134
135
136
137
137
138
138
139
137
134
133
132
132
132
131
126
126
124
122
121
119
119
119
120
122
122
122
121
121
122
114
112
109
109
105
105
105
105
106
106
106
106
106
106
106
106
106
106
106
106
106
105
105
105
105
105
104
103
101
99
97
97
97
96
96
96
96
96
96
96
96
94
94
94
94
94
94
94
93
93
79
73
65
64
64
62
59
55
55
55
55
55
55
53
53
53
53
53
53
53
53
53
53
53
53
53
53
53
53
51
51
50
50
50
45
43
42
42
40
40
40
40
39
37
26
22
11
10
8
7
7
7
7
7
5
4
2
2
2
2
0
0
0
0
0
0
0
0
0
0
0
0
0
0
0
0
0
0
0
0
0
0
0
0
0
0
0
0
0
0
0
0
0
0
0
0
0
0
0
0
0
0
0
0
0
0
0
0
0
0
0
0
0
0
0
0
0
0
0
0
0
0
0
0
0
0
0
0
0
0
0
0
0
0
0
0
0
0
0
0
0
0
0
0
0
0
0
0
0
0
0
0
0
0
0
0
0
0
0
0
0
0
0
0
0
0
0
0
0
0
0
0
0
0
0
0
0
0
0
0
0
0
0
0
0
0
0
0
0
0
0
0
0
0
0
0
0
0
0
0
0
0
0
0
0
0
0
0
0
0
0
0
0
0
0
0
0
0
0
0
0
0
0
0
0
0
0
0
0
0
0
0
0
0
0
0
0
0
0
0
0
0
0
0
0
0
1
1
1
1
1
1
1
1
1
1
1
1
1
1
1
1
1
1
1
1
1
1
1
1
1
1
1
1
1
1
1
1
1
1
1
1
1
1
1
1
1
1
1
1
1
1
1
1
1
1
1
1
1
1
1
1
1
1
1
1
1
1
1
1
1
1
1
1
1
1
1
1
1
1
1
1
1
1
1
1
1
1
1
1
1
1
1
1
1
1
1
1
2
2
2
2
2
2
2
2
2
2
2
2
2
2
2
2
2
2
2
2
2
2
2
2
2
2
2
2
2
2
2
2
2
2
2
2
2
2
2
3
3
2
2
1
1
1
1
1
1
1
1
1
1
1
1
1
1
1
1
1
1
1
1
1
1
1
1
1
1
1
1
1
1
1
1
1
1
1
1
1
1
1
1
1
1
1
1
1
1
1
1
1
1
1
0
0
0
0
0
0
0
0
0
0
0
0
0
0
0
1
1
1
1
1
1
1
1
1
1
1
1
1
1
1
1
1
1
1
2
2
2
2
2
2
2
2
2
2
2
2
2
2
2
2
2
2
2
2
2
2
2
2
2
2
2
2
2
2
2
2
2
2
2
2
2
2
2
2
2
2
2
2
2
2
2
2
2
2
2
2
2
2
2
2
2
2
2
2
2
2
2
2
2
2
2
2
2
2
2
2
2
2
2
2
2
2
2
2
2
2
2
2
2
2
2
2
2
2
2
2
2
2
2
2
2
2
2
2
2
2
2
2
2
2
2
2
2
2
2
2
2
2
2
2
2
2
2
2
2
2
2
2
2
2
2
2
2
2
2
2
2
2
2
2
2
2
2
2
2
2
2
2
2
2
2
2
2
2
2
2
2
2
2
2
2
2
2
1
1
1
1
1
1
1
1
0
0
0
0
0
0
0
0
0
0
0
0
0
0
0
0
0
0
0
0
0
0
0
0
0
0
0
0
0
0
0
0
0
0
0
0
0
0
0
0
0
0
0
0
0
0
0
0
0
0
0
0
0
0
0
0
0
0
0
0
0
0
0
0
0
0
0
0
0
0
0
0
0
0
0
0
0
0
0
0
0
0
0
0
0
0
0
0
0
0
0
0
0
0
0
0
0
0
0
0
0
0
0
0
0
0
0
0
0
0
0
0
0
0
0
0
0
0
0
0
0
0
0
0
0
0
0
0
0
0
0
0
0
0
0
0
0
0
0
0
0
0
0
0
0
0
0
0
0
0
0
0
0
0
0
0
0
0
0
0
0
0
0
0
0
0
0
0
0
0
0
0
0
0
0
0
0
0
0
0
0
0
0
0
0
0
0
0
0
0
0
0
0
0
0
0
0
0
0
0
0
0
0
0
0
0
0
0
0
0
0
0
0
0
0
0
0
0
0
0
0
0
0
0
0
0
0
0
0
0
0
0
0
0
0
0
0
0
0
0
0
0
0
0
0
0
0
0
0
0
0
0
0
0
0
0
0
0
0
0
0
0
0
0
0
0
0
0
0
0
0
0
0
0
0
0
0
0
0
0
0
0
0
0
0
0
0
0
0
0
0
0
0
0
0
0
0
0
0
0
0
0
0
0
0
0
0
0
0
0
0
0
0
0
0
0
0
0
0
0
0
0
0
0
0
0
0
0
0
0
0
0
0
0
0
0
0
0
0
0
0
0
0
0
0
0
0
0
0
0
1
1
1
1
1
1
1
1
1
1
1
1
1
1
1
1
1
1
1
1
1
1
1
1
1
1
1
1
1
1
1
1
1
1
1
1
1
1
1
1
1
1
1
1
1
1
1
1
1
1
1
1
1
1
1
1
1
1
1
1
1
1
1
1
1
1
1
1
1
1
1
1
1
1
1
1
1
1
1
1
1
1
1
1
1
1
1
1
1
1
1
1
1
1
1
1
1
1
1
1
1
1
1
1
1
1
1
1
1
1
1
1
1
1
1
1
1
1
1
1
1
1
1
1
0
0
0
0
0
0
0
0
0
0
0
0
0
0
0
0
0
0
0
0
0
0
0
0
0
0
0
0
0
0
0
0
0
0
0
0
0
0
0
0
0
0
0
0
0
0
0
0
0
0
0
0
0
0
0
0
0
0
0
0
0
0
0
0
0
0
0
0
0
0
0
0
0
0
0
0
0
0
0
0
0
0
0
0
0
0
0
0
0
0
0
0
0
0
0
0
0
0
0
0
0
0
0
0
0
0
0
0
0
0
0
0
0
0
0
0
0
0
0
0
0
0
0
0
0
0
0
0
0
0
0
0
0
0
0
0
0
0
0
0
0
0
0
0
0
0
0
0
0
0
0
0
0
0
0
0
0
0
0
0
0
0
0
0
0
0
0
0
0
0
0
0
0
0
0
0
0
0
0
0
0
0
0
0
0
0
0
0
0
0
0
0
0
0
0
0
0
0
0
0
0
0
0
0
0
1
1
1
1
1
1
1
1
1
1
1
2
2
2
2
2
2
2
2
3
3
3
3
3
3
3
3
3
3
3
5
5
5
5
5
5
5
5
5
5
5
5
5
5
5
5
5
5
5
5
5
5
5
5
5
5
5
5
5
5
5
5
5
5
5
5
5
5
5
5
5
5
5
5
5
5
5
5
5
5
5
6
6
6
6
6
6
6
6
6
6
6
6
6
6
6
6
6
5
5
5
5
5
5
5
5
5
5
5
5
5
5
5
5
4
4
4
4
4
4
4
4
4
4
4
4
4
4
4
4
4
4
4
4
4
4
4
4
4
4
4
4
4
4
4
4
4
4
4
4
4
4
4
4
4
4
4
4
4
3
3
3
3
3
3
3
3
2
2
2
2
2
2
1
1
1
1
1
0
0
0
0
0
0
0
0
0
0
0
0
0
0
0
0
0
0
0
0
0
0
0
0
0
0
0
0
0
0
0
0
0
0
0
0
0
0
0
0
0
0
0
0
0
0
0
0
0
0
0
0
0
0
0
0
0
0
0
0
0
0
0
0
0
0
0
0
0
0
0
0
0
0
0
0
0
0
0
0
0
0
0
0
0
0
0
0
0
0
0
0
0
0
0
0
0
0
0
0
0
0
0
0
0
0
0
0
0
0
0
0
0
0
0
0
0
0
0
0
0
0
0
0
0
0
0
0
0
0
0
0
0
0
0
0
0
0
0
0
0
0
0
0
0
0
0
0
0
0
0
0
0
0
0
0
0
0
0
0
0
0
0
0
0
0
0
0
0
0
0
0
0
0
0
0
0
0
0
0
0
0
0
0
0
0
0
0
0
0
0
0
0
0
0
0
0
0
0
0
0
0
0
0
0
0
0
0
0
0
0
0
0
0
0
0
0
0
0
0
0
0
0
0
0
0
0
0
0
0
0
0
0
0
0
0
0
0
0
0
0
0
0
0
0
0
0
0
0
0
0
0
0
0
0
0
0
0
0
0
0
0
0
0
0
0
0
0
0
0
0
0
0
0
0
0
0
0
0
0
0
0
0
0
0
0
0
0
0
0
0
0
0
0
0
0
0
0
0
0
0
0
0
0
0
0
0
0
0
0
0
0
0
0
0
0
0
0
0
0
0
0
0
0
0
0
0
0
0
0
0
0
0
0
0
0
0
0
0
0
0
0
0
0
0
0
0
0
0
0
0
0
0
0
0
0
0
0
0
0
0
0
0
0
0
0
0
0
0
0
0
0
0
0
0
0
0
0
0
0
0
0
0
0
0
0
0
0
0
0
0
0
0
0
0
0
0
0
0
0
0
0
0
0
0
0
0
0
0
0
0
0
0
0
0
0
0
0
0
0
0
0
0
0
0
0
0
0
0
0
0
0
0
0
0
0
0
0
0
0
0
0
0
0
0
0
0
0
0
0
0
0
0
0
0
0
0
0
0
0
0
0
0
0
0
0
0
0
0
0
0
0
0
0
0
0
0
0
0
0
0
0
0
0
0
0
0
0
0
0
0
0
0
0
0
0
0
0
0
0
0
0
0
0
0
0
0
0
0
0
0
0
0
0
0
0
0
0
0
0
0
0
0
0
0
0
0
0
0
0
0
0
0
0
0
0
0
0
0
0
0
0
0
0
0
0
0
0
0
0
0
0
0
0
0
0
0
0
0
0
0
0
0
0
0
0
0
0
0
0
0
0
0
0
0
0
0
0
0
0
0
0
0
0
0
0
0
0
0
0
0
0
0
0
0
0
0
0
0
0
0
0
0
0
0
0
0
0
0
0
0
0
0
0
0
0
0
0
0
0
0
0
0
0
0
0
0
0
0
0
0
0
0
0
0
0
0
0
0
0
0
0
0
0
0
0
0
0
0
0
0
0
0
0
0
0
0
0
0
0
0
0
0
0
0
0
0
0
0
0
0
0
0
0
0
0
0
0
0
0
0
0
0
0
0
0
0
0
0
0
0
0
0
0
0
0
0
0
0
0
0
0
0
0
0
0
0
0
0
0
0
0
0
0
0
0
0
0
0
0
0
0
0
0
0
0
0
0
0
0
0
0
0
0
0
0
0
0
0
0
0
0
0
0
0
0
0
0
0
0
0
0
0
0
0
0
0
0
0
0
0
0
0
0
0
0
0
0
0
0
0
0
0
0
0
0
0
0
0
0
0
0
0
0
0
0
0
0
0
0
0
0
0
0
0
0
0
0
0
0
0
0
0
0
0
0
0
0
0
0
0
0
0
0
0
0
0
0
0
0
0
0
0
0
0
0
0
0
0
0
0
0
0
0
0
0
0
0
0
0
0
0
0
0
0
0
0
0
0
0
0
0
0
0
0
0
0
0
0
0
0
0
0
0
0
0
0
0
0
0
0
0
0
0
0
0
0
0
0
0
0
0
0
0
0
0
0
0
0
0
0
0
0
0
0
0
0
0
0
0
0
0
0
0
0
0
0
0
0
0
0
0
0
0
0
0
0
0
0
0
0
0
0
0
0
0
0
0
0
0
0
0
0
0
0
0
0
0
0
0
0
0
0
0
0
0
0
0
0
0
0
0
0
0
0
0
0
0
0
0
0
0
0
0
0
0
0
0
0
0
0
0
0
0
0
0
0
0
0
0
0
0
0
0
0
0
0
0
0
0
0
0
0
0
0
0
0
0
0
0
0
0
0
0
0
0
0
0
0
0
0
0
0
0
0
0
0
0
0
0
0
0
0
0
0
0
0
0
0
0
0
0
0
0
0
0
0
0
0
0
0
0
0
0
0
0
0
0
0
0
0
0
0
0
0
0
0
0
0
0
0
0
0
0
0
0
0
0
0
0
0
0
0
0
0
0
0
0
0
0
0
0
0
0
0
0
0
0
0
0
0
0
0
0
0
0
0
0
0
0
0
0
0
0
0
0
0
0
0
0
0
0
0
0
0
0
0
0
0
0
0
0
0
0
0
0
0
0
0
0
0
0
0
0
0
0
0
0
0
0
0
0
0
0
0
0
0
0
0
0
0
0
0
0
0
0
0
0
0
0
0
0
0
0
0
0
0
0
0
0
0
0
0
0
0
0
0
0
0
0
0
0
0
0
0
0
0
0
0
0
1
1
1
1
1
1
1
1
1
1
1
1
1
1
1
1
1
1
1
1
1
1
1
1
1
1
1
1
1
1
1
1
1
1
1
1
1
1
1
1
1
1
1
1
1
1
1
1
1
1
1
1
1
1
1
1
1
1
1
1
1
1
1
1
1
1
1
1
1
1
1
1
1
1
1
1
1
1
1
1
1
1
1
1
1
1
1
1
1
1
1
1
1
1
1
1
1
1
1
1
1
1
1
1
1
1
1
1
1
1
1
0
0
0
0
0
0
0
0
0
0
0
0
0
0
0
0
0
0
0
0
0
0
0
0
0
0
0
0
0
0
0
0
0
0
0
0
0
0
0
0
0
0
0
0
0
0
0
0
0
0
0
0
0
0
0
0
0
0
0
0
0
0
0
0
0
0
0
0
0
0
0
1
1
1
1
1
1
1
1
1
1
1
1
1
1
1
1
1
1
1
1
1
1
1
1
1
1
1
1
1
1
1
1
1
1
1
1
1
1
1
1
1
1
1
1
1
1
1
1
1
1
1
1
1
1
1
1
1
1
1
1
1
1
1
1
1
1
1
1
1
1
1
1
1
1
1
1
1
1
1
1
1
1
1
1
1
1
1
1
1
1
1
1
1
1
1
1
1
1
1
1
1
1
1
1
1
1
1
1
1
1
1
1
1
1
1
0
0
0
0
0
0
0
0
0
0
0
0
0
0
0
0
0
0
0
0
0
0
0
0
0
0
0
0
0
0
1
1
1
1
1
1
1
1
1
1
1
1
1
1
1
1
1
1
1
1
1
1
1
1
1
1
1
1
1
1
1
1
1
2
2
2
3
3
3
3
3
3
3
3
3
3
3
3
3
3
3
3
3
3
3
3
4
4
4
4
4
4
4
4
4
4
4
4
4
4
4
4
4
4
4
4
4
4
4
4
4
4
4
4
4
4
4
4
4
4
3
3
3
3
3
3
3
3
3
3
3
3
3
3
3
3
3
3
3
3
3
3
3
3
3
3
3
3
3
3
3
3
3
3
3
3
3
3
4
4
4
4
4
4
4
4
4
4
4
4
4
4
4
4
4
4
4
4
4
4
4
4
3
3
3
3
3
3
3
3
3
3
2
2
2
2
2
2
2
2
2
2
2
2
2
2
2
2
2
2
2
2
2
2
2
2
2
2
2
2
2
2
2
2
2
2
2
2
2
2
2
2
2
2
2
2
2
2
2
4
3
3
3
3
3
3
3
3
3
3
3
3
3
3
3
3
4
4
3
3
3
3
3
3
3
3
3
3
3
3
3
3
3
3
3
3
3
3
3
3
3
3
3
3
3
3
3
3
3
3
3
3
3
3
3
3
3
3
3
3
3
3
3
3
3
3
3
3
3
3
3
3
3
3
3
3
3
3
3
3
3
3
3
3
3
3
3
3
3
1
1
1
1
1
1
1
1
1
1
1
1
1
1
1
1
1
1
1
1
1
1
1
1
1
1
1
1
1
1
1
1
1
1
1
1
1
1
1
1
1
1
1
1
1
1
1
1
1
1
1
1
1
1
1
0
0
0
0
0
0
0
0
0
0
0
0
0
0
0
0
0
0
0
0
0
0
0
0
0
0
0
0
0
0
0
0
0
0
0
0
0
0
0
0
0
0
0
0
0
0
0
0
0
0
0
0
0
0
0
0
0
0
0
0
0
0
0
0
0
0
0
0
0
0
0
0
0
0
0
0
0
0
0
0
0
0
0
0
0
0
0
0
0
0
0
0
0
0
0
0
0
0
0
0
0
0
0
0
0
0
0
0
0
0
0
0
0
0
0
0
0
0
0
0
0
0
0
0
0
0
0
0
0
0
0
0
0
0
0
0
0
0
0
0
0
0
0
0
0
0
0
0
0
0
0
0
0
0
0
0
0
0
0
0
0
0
0
0
0
0
0
0
0
0
0
0
0
0
0
0
0
0
0
0
0
0
0
0
0
0
0
0
0
0
0
0
0
0
0
0
0
0
0
0
0
0
0
0
0
0
0
0
0
0
0
0
0
0
0
0
0
0
0
0
0
0
0
0
0
0
0
0
0
0
0
0
0
0
0
0
0
0
0
0
0
0
0
0
0
0
0
0
0
0
0
0
0
0
0
0
0
0
0
0
0
0
0
0
0
0
0
0
0
0
0
0
0
0
0
0
0
0
0
0
0
0
0
0
0
0
0
0
0
0
0
0
0
0
0
0
0
0
0
0
0
0
0
0
0
0
0
0
0
0
0
0
0
0
0
0
0
0
0
0
0
0
0
0
0
0
0
0
0
0
0
0
0
0
0
0
0
0
0
0
0
0
0
0
0
0
0
0
0
0
0
0
0
0
0
0
0
0
0
0
0
0
0
0
0
0
0
0
0
0
0
0
0
0
0
0
0
0
0
0
0
0
0
0
0
0
0
0
0
0
0
0
0
0
0
0
0
0
0
0
0
0
0
0
0
0
0
0
0
0
1
1
1
1
2
2
2
2
2
2
2
2
2
2
2
2
2
2
2
2
2
2
2
2
2
2
2
2
2
2
2
2
2
2
2
2
2
2
2
2
2
2
2
2
2
2
2
2
2
2
2
2
2
2
2
2
3
3
3
3
3
3
3
3
3
3
3
3
3
3
3
3
3
3
3
3
3
3
3
3
3
3
3
3
3
3
3
3
3
3
3
3
3
3
3
3
3
3
3
3
3
3
3
2
2
2
2
2
2
2
2
2
2
1
1
1
1
1
1
1
1
1
1
1
1
1
1
1
1
1
1
1
2
2
2
2
1
1
1
1
1
1
1
1
1
1
1
1
1
1
1
1
1
1
1
1
1
1
1
1
1
1
1
1
1
1
1
1
1
1
1
1
1
1
1
1
1
1
0
0
0
0
0
0
0
0
0
0
0
0
0
0
0
0
0
0
0
0
0
0
0
0
0
0
0
0
0
0
0
0
0
0
0
0
0
0
0
0
0
1
1
2
2
2
2
2
2
2
2
2
2
2
2
2
2
2
2
2
2
2
2
2
2
2
2
2
2
2
2
2
2
2
2
2
2
2
2
2
2
2
2
2
2
2
2
2
2
2
2
1
1
1
1
1
1
1
1
1
1
1
1
1
1
1
1
1
1
1
1
1
1
1
1
1
1
1
1
1
1
1
1
1
1
1
1
1
1
1
1
1
1
1
1
1
1
1
1
1
1
1
1
1
1
1
1
1
1
1
1
1
1
1
1
1
0
0
0
0
0
0
0
0
0
0
0
0
0
0
0
0
0
0
0
0
0
0
0
0
0
0
0
0
0
0
0
0
0
0
0
0
0
0
0
0
0
0
0
0
0
0
1
1
1
1
1
1
1
1
1
1
1
1
1
1
1
1
1
1
1
1
1
1
1
1
1
1
1
1
1
1
1
1
1
1
1
1
1
1
1
1
1
1
1
1
1
1
1
1
1
1
1
1
0
0
0
0
0
0
0
0
0
0
0
0
0
0
0
0
0
0
0
0
0
0
0
0
0
0
0
0
0
0
0
0
0
0
0
0
0
1
1
1
1
1
1
1
1
1
1
1
1
1
1
1
1
1
1
1
1
1
1
1
1
1
1
1
1
1
1
1
1
1
1
1
1
1
1
1
1
1
1
1
1
1
1
1
1
1
2
2
2
2
2
2
2
2
2
2
2
2
2
2
2
2
2
2
2
2
2
2
2
2
2
2
2
2
2
2
2
2
2
2
3
3
2
2
2
2
2
2
2
2
2
2
2
2
2
2
2
2
2
2
2
2
2
2
2
2
2
2
2
2
2
2
2
2
2
2
2
2
2
2
2
2
2
2
2
2
2
2
2
2
2
2
2
2
2
2
2
2
2
2
2
2
2
2
2
2
2
2
2
2
2
2
2
2
2
2
2
2
2
2
2
2
2
2
2
2
2
2
2
1
1
1
1
1
1
1
1
1
1
1
1
1
1
1
1
1
1
0
0
0
0
0
0
0
0
0
0
0
0
0
0
0
0
0
0
0
0
0
0
0
0
0
0
0
0
0
0
0
0
0
0
0
0
0
0
0
0
0
0
1
1
1
1
1
1
1
1
1
1
1
1
1
1
1
1
1
1
1
1
1
1
1
1
1
1
1
1
1
1
1
1
1
1
1
1
1
1
1
1
1
1
1
1
1
1
1
1
1
1
1
1
1
1
1
1
1
1
1
1
2
3
4
4
4
4
4
4
4
4
4
4
4
4
4
4
5
5
5
5
5
5
5
5
5
5
5
5
5
5
5
5
5
5
5
5
5
5
5
5
5
5
5
5
5
5
5
5
5
5
5
5
5
5
5
5
5
5
5
5
5
5
5
5
5
5
5
5
5
5
5
5
5
5
5
5
5
5
5
5
5
5
5
5
5
5
5
5
5
5
5
5
5
5
5
5
5
5
5
5
5
5
5
5
5
5
5
5
5
5
5
5
5
5
5
5
5
5
5
5
5
5
5
5
5
5
5
4
4
4
4
3
3
3
3
3
3
3
3
3
2
1
1
1
0
0
0
0
0
0
0
0
0
0
0
0
0
0
0
0
0
0
0
0
0
0
0
0
0
0
0
0
0
0
0
0
0
0
0
0
0
0
0
0
0
0
0
0
0
0
0
0
0
0
0
0
0
0
0
0
0
0
0
0
0
0
0
0
0
0
0
0
0
0
0
0
0
0
0
0
0
0
0
0
0
0
0
0
0
0
0
0
0
0
0
0
0
0
0
0
0
0
0
0
0
0
0
0
0
0
0
0
0
0
0
0
0
0
0
0
0
0
0
0
0
0
0
0
0
0
0
0
0
0
0
0
0
0
0
0
0
0
0
0
0
0
0
0
0
0
0
0
0
0
0
0
0
0
0
0
0
0
0
0
0
0
0
0
0
0
0
0
0
0
0
0
0
0
0
0
0
0
0
0
0
0
0
0
0
0
0
0
0
0
0
0
0
0
0
0
0
0
0
0
0
0
0
0
0
0
0
0
0
0
0
0
0
0
0
0
0
0
0
0
0
0
0
0
0
0
0
0
0
0
0
0
0
0
0
0
0
0
0
0
0
0
0
0
0
0
0
0
0
0
0
0
0
0
0
0
0
0
0
0
0
0
0
0
0
0
0
0
0
0
0
0
0
0
0
0
0
0
0
0
0
0
0
0
0
0
0
0
0
0
0
0
0
0
0
0
0
0
0
0
0
0
0
0
0
0
0
0
0
0
0
0
0
0
0
0
0
0
0
0
0
0
0
0
0
0
0
0
0
0
0
0
0
0
0
0
0
0
0
0
0
0
0
0
0
0
0
0
0
0
0
0
0
0
0
0
0
0
0
0
0
0
0
0
0
0
0
0
0
0
0
0
0
0
0
0
0
0
0
0
0
0
0
0
0
0
0
0
0
0
0
0
0
0
0
0
0
0
0
0
0
0
0
0
0
0
0
0
0
0
0
0
0
0
0
0
0
0
0
0
0
0
0
0
0
0
0
0
0
0
0
0
0
0
0
0
0
0
0
0
0
0
0
0
0
0
0
0
0
0
0
0
0
0
0
0
0
0
0
0
0
0
0
0
0
0
0
0
0
0
0
0
0
0
0
0
0
0
0
0
0
0
0
0
0
0
0
0
0
0
0
0
0
0
0
0
0
0
0
0
0
0
0
0
0
0
0
0
0
0
0
0
0
0
0
0
0
0
0
0
0
0
0
0
0
0
0
0
0
0
0
0
0
0
0
0
0
0
0
0
0
0
0
0
0
0
0
0
0
0
0
0
0
0
0
0
0
0
0
0
0
0
0
0
0
0
0
0
0
0
0
0
0
0
0
0
0
0
0
0
0
0
0
0
0
0
0
0
0
0
0
0
0
0
0
0
0
0
0
0
0
0
0
0
0
0
0
0
0
0
0
0
0
0
0
0
0
0
0
0
0
0
0
0
0
0
0
0
0
0
0
0
0
0
0
0
0
0
0
0
0
0
0
0
0
0
0
0
0
0
0
0
0
0
0
0
0
0
0
0
0
0
0
0
0
0
0
0
0
0
0
0
0
0
0
0
0
0
0
0
0
0
0
0
0
0
0
0
0
0
0
0
0
0
0
0
0
0
0
0
0
0
0
0
0
0
0
0
0
0
0
0
0
0
0
0
0
0
0
0
0
0
0
0
0
0
0
0
0
0
0
0
0
0
0
0
0
0
0
0
0
0
0
0
0
0
0
0
0
0
0
0
0
0
0
0
0
0
0
0
0
0
0
0
0
0
0
0
0
0
0
0
0
0
0
0
0
0
0
0
0
0
0
0
0
0
0
0
0
0
0
0
0
0
0
0
0
0
0
0
0
0
0
0
0
0
0
0
0
0
0
0
0
0
0
0
0
0
0
0
0
0
0
0
0
0
0
0
0
0
0
0
0
0
0
0
0
0
0
0
0
0
0
0
0
0
0
0
0
0
0
0
0
0
0
0
0
0
0
0
0
0
0
0
0
0
0
0
0
0
0
0
0
0
0
0
0
0
0
0
0
0
0
0
0
0
0
0
0
0
0
0
0
0
0
0
0
0
0
0
0
0
0
0
0
0
0
0
0
0
0
0
0
0
0
0
0
0
0
0
0
0
0
0
0
0
0
0
0
0
0
0
0
0
0
0
0
0
0
0
0
0
0
0
0
0
0
0
0
0
0
0
0
0
0
0
0
0
0
0
0
0
0
0
0
0
0
0
0
0
0
0
0
0
0
0
0
0
0
0
0
0
0
0
0
0
0
0
0
0
0
0
0
0
0
0
0
0
0
0
0
0
0
0
0
0
0
0
0
0
0
0
0
0
0
0
0
0
0
0
0
0
0
0
0
0
0
0
0
0
0
0
0
0
0
0
0
0
0
0
0
0
0
0
0
0
0
0
0
0
0
0
0
0
0
0
0
0
0
0
0
0
0
0
0
0
0
0
0
0
0
0
0
0
0
0
0
0
0
0
0
0
0
0
0
0
0
0
0
0
0
0
0
0
0
0
0
0
0
0
0
0
0
0
0
0
0
0
0
0
0
0
0
0
0
0
0
0
0
0
0
0
0
0
0
0
0
0
0
0
0
0
0
0
0
0
0
0
0
0
0
0
0
0
0
0
0
0
0
0
0
0
0
0
0
0
0
0
0
0
0
1
1
1
1
1
1
1
1
1
1
1
1
1
1
2
2
2
2
2
2
2
2
2
2
2
2
2
2
2
2
2
2
2
2
2
2
2
2
2
2
2
2
2
2
2
2
2
2
2
2
2
2
2
2
2
2
2
2
2
2
2
2
2
2
2
2
2
2
2
2
2
2
2
2
2
2
2
2
2
2
2
2
2
2
2
2
2
2
2
2
2
2
2
2
2
2
2
2
2
2
2
4
4
4
4
3
3
3
3
3
3
3
3
3
3
3
3
3
3
3
3
3
3
3
3
3
3
4
3
3
3
3
3
3
3
3
3
3
3
3
3
3
3
3
3
3
3
3
3
3
3
3
3
3
3
3
3
3
3
3
3
3
3
3
3
3
3
3
3
3
3
3
3
3
3
3
3
3
3
3
3
3
3
3
3
3
3
3
3
3
3
3
3
3
3
3
3
3
3
3
3
3
3
3
3
3
3
3
3
3
3
3
2
2
2
2
2
2
2
2
2
2
2
2
2
2
2
2
2
2
2
2
2
2
2
2
2
2
2
2
2
2
2
2
2
2
2
2
2
2
2
2
2
2
2
2
2
2
2
0
0
0
0
0
0
0
0
0
0
0
0
0
0
0
0
0
0
0
0
0
0
0
0
0
0
0
0
0
0
0
0
0
0
0
0
0
0
0
0
0
0
0
0
0
0
0
0
0
0
0
0
0
0
0
0
0
0
0
0
0
0
0
0
0
0
0
0
0
0
0
0
0
0
0
0
0
0
0
0
0
0
0
0
0
0
0
0
0
0
0
0
0
0
0
0
0
0
0
0
0
0
0
0
0
0
0
0
0
0
0
0
0
0
0
0
0
0
0
0
0
0
0
0
0
0
0
0
0
0
0
0
0
0
0
0
0
0
0
0
0
0
0
0
0
0
0
0
0
0
0
0
0
0
0
0
0
0
0
0
0
0
0
0
0
0
0
0
0
0
0
0
0
0
0
0
0
0
0
0
0
0
0
0
0
0
0
0
0
0
0
0
0
0
0
0
0
0
0
0
0
0
0
0
0
0
0
0
0
0
0
0
0
0
0
0
0
0
0
0
0
0
0
0
0
0
0
0
0
0
0
0
0
0
0
0
0
0
0
0
0
0
0
0
0
0
0
0
0
0
0
0
0
0
0
0
0
0
0
0
0
0
0
0
0
0
0
0
0
0
0
0
0
0
0
0
0
0
1
1
1
1
1
1
1
1
1
1
1
1
1
1
1
1
1
1
1
1
1
1
1
1
1
1
1
1
1
1
1
1
1
1
1
1
1
1
1
1
1
1
1
1
1
1
1
1
1
1
1
1
1
1
1
1
1
1
1
1
1
1
1
1
1
1
1
1
1
1
1
1
1
1
1
1
1
1
1
1
1
1
1
1
1
1
1
1
1
1
1
1
1
1
1
1
1
1
1
1
1
1
1
1
1
1
1
0
0
0
0
0
0
0
0
0
0
0
0
0
0
0
0
0
0
0
0
0
0
0
0
0
0
0
0
0
0
0
0
0
0
0
0
0
0
0
0
0
0
0
0
0
0
0
0
0
0
0
0
0
0
0
0
0
0
0
0
0
0
0
0
0
0
0
0
0
0
0
0
0
0
0
0
0
0
0
0
0
0
0
0
0
0
0
0
0
0
0
0
0
0
0
0
0
0
0
0
0
0
0
0
0
0
0
0
0
0
0
0
0
0
0
0
0
0
0
0
0
0
0
0
0
0
0
0
0
0
0
0
0
0
0
0
0
0
0
0
0
0
0
0
0
0
0
0
0
0
0
0
0
0
0
0
0
0
0
0
0
0
0
0
0
0
0
0
0
0
0
0
0
0
0
0
0
0
0
0
0
0
0
0
0
0
0
0
0
0
0
0
0
0
0
0
0
0
0
0
0
0
0
0
0
0
0
0
0
0
0
0
0
0
0
0
0
0
0
0
0
0
0
0
0
0
0
0
0
0
0
0
0
0
0
0
0
0
0
0
0
0
0
0
0
0
0
0
0
0
0
0
0
0
0
0
0
0
0
0
0
0
0
0
0
0
0
0
0
0
0
0
0
0
0
0
0
0
0
0
0
0
0
0
0
0
0
0
0
0
0
0
0
0
0
0
0
0
0
0
0
0
0
0
0
0
0
0
0
0
0
0
0
0
0
0
0
0
0
0
0
0
0
0
0
0
0
0
0
0
0
0
0
0
0
0
0
0
0
0
0
0
0
0
0
0
0
0
0
0
0
0
0
0
0
0
0
0
0
0
0
0
0
0
0
0
0
0
0
0
0
0
0
0
0
0
0
0
0
0
0
0
0
0
0
0
0
0
0
0
0
0
0
0
0
0
0
0
0
0
0
0
0
0
0
0
0
0
0
0
0
0
0
0
0
0
0
0
0
0
0
0
0
0
0
0
0
0
0
0
0
0
0
0
0
0
0
0
0
0
0
0
0
0
0
0
0
0
0
0
0
0
0
0
0
0
0
0
0
0
0
0
0
0
0
0
0
0
0
0
0
0
0
0
0
0
0
0
0
0
0
0
0
0
0
0
0
0
0
0
0
0
0
0
0
0
0
0
0
0
0
0
0
0
0
0
0
0
0
0
0
0
0
0
0
0
0
0
0
0
0
0
0
0
0
0
0
0
0
0
0
0
0
0
0
0
0
0
0
0
0
0
0
0
0
0
0
0
0
0
0
0
0
0
0
0
0
0
0
0
0
0
0
0
0
0
0
0
0
0
0
0
0
0
0
0
0
0
0
0
0
0
0
0
0
0
0
0
0
0
0
0
0
0
0
0
0
0
0
0
0
0
0
0
0
0
0
0
0
0
0
0
0
0
0
0
0
0
0
0
0
0
0
0
0
0
0
0
0
0
0
0
0
0
0
0
0
0
0
0
0
0
0
0
0
0
0
0
0
0
0
0
0
0
0
0
0
0
0
0
0
0
0
0
0
0
0
0
0
0
0
0
0
0
0
0
0
0
0
0
0
0
0
0
0
0
0
0
0
0
0
0
0
0
0
0
0
0
0
0
0
0
0
0
0
0
0
0
0
0
0
0
0
0
0
0
0
0
0
0
0
0
0
0
0
0
0
0
0
0
0
0
0
0
0
0
0
0
0
0
0
0
0
0
0
0
0
0
0
0
0
0
0
0
0
0
0
0
0
0
0
0
0
0
0
0
0
0
0
0
0
0
0
0
0
0
0
0
0
0
0
0
0
0
0
0
0
0
1
1
1
1
1
1
1
1
1
1
1
1
1
1
1
1
1
1
1
1
1
1
1
1
1
1
1
1
1
1
1
1
1
1
1
1
1
1
1
1
1
1
1
1
1
1
1
1
1
1
1
1
1
1
1
1
1
1
1
1
1
1
1
1
1
1
1
1
1
1
1
1
1
1
1
1
1
1
1
1
1
1
1
1
1
1
1
1
1
1
1
1
1
1
1
1
1
1
1
1
1
1
1
1
1
1
1
1
1
1
1
1
1
1
1
1
0
0
0
0
0
0
0
0
0
0
0
0
0
0
0
0
0
0
0
0
0
0
0
0
0
0
0
0
0
0
0
0
0
0
0
0
0
0
0
0
0
0
0
0
0
0
0
0
0
0
0
0
0
0
0
0
0
0
0
0
0
0
0
0
0
0
0
0
0
0
0
0
0
0
0
0
0
0
0
0
0
0
0
0
0
0
0
0
0
0
0
0
0
0
0
0
0
0
0
0
0
0
0
0
0
0
0
0
0
0
0
0
0
0
0
0
0
0
0
0
0
0
0
0
0
0
0
0
0
0
0
0
0
0
0
0
0
0
0
0
0
0
0
0
0
0
0
0
0
0
0
0
0
0
0
0
0
0
0
0
0
0
0
0
0
0
0
0
0
0
0
0
0
0
0
0
0
0
0
0
0
0
0
0
0
0
0
0
0
0
0
0
0
0
0
0
0
0
0
0
0
0
0
0
0
0
0
0
0
0
0
0
0
0
0
0
0
0
0
0
0
0
0
0
0
0
0
0
0
0
0
0
0
0
0
0
0
0
0
0
0
0
0
0
0
0
0
0
0
0
0
0
0
0
0
0
0
0
0
0
0
0
0
0
0
0
0
0
0
0
0
0
0
0
0
0
0
0
0
0
0
0
0
0
0
0
0
0
0
0
0
0
0
0
0
0
0
0
0
0
0
0
0
0
0
0
0
0
0
0
0
0
0
0
0
0
0
0
0
0
0
0
0
0
0
0
0
0
0
0
0
0
0
0
0
0
0
0
0
0
0
0
0
0
0
0
0
0
0
0
0
0
0
0
0
0
0
0
0
0
0
0
0
0
0
0
0
0
0
0
0
0
0
0
0
0
0
0
0
0
0
0
0
0
0
0
0
0
0
0
0
0
0
0
0
0
0
0
0
0
0
0
0
0
0
0
0
0
0
0
0
0
0
0
0
0
0
0
0
0
0
0
0
0
0
0
0
0
0
0
0
0
0
0
0
0
0
0
0
0
0
0
0
0
0
0
0
0
0
0
0
0
0
0
0
0
0
0
0
0
0
1
1
1
1
1
1
1
1
1
1
1
1
1
1
1
1
1
1
1
2
2
2
2
2
2
2
2
2
2
2
2
2
2
2
2
2
2
2
2
2
2
2
2
2
2
2
2
2
3
3
3
3
3
3
3
3
2
2
2
2
2
2
2
2
2
2
2
2
2
2
2
2
3
3
3
3
3
3
3
3
3
3
3
3
3
3
3
3
3
3
3
3
3
3
3
3
3
3
3
3
3
3
3
3
3
3
3
4
4
4
4
4
4
4
4
4
4
4
4
4
3
3
3
3
3
3
3
3
3
3
3
3
3
3
3
3
3
3
3
3
3
3
3
3
3
3
3
3
3
3
3
3
3
3
3
3
3
3
3
3
3
3
3
3
3
3
3
3
3
3
3
3
3
3
3
3
3
3
3
2
2
2
2
2
2
2
2
2
1
1
1
1
1
1
1
1
1
1
1
1
1
1
1
1
1
1
1
1
1
1
1
1
1
1
1
2
2
2
2
2
2
2
2
2
2
2
1
1
1
1
1
1
1
1
1
1
1
1
1
1
1
1
1
1
1
1
1
1
1
1
1
1
1
1
1
1
1
1
1
1
1
1
1
1
0
0
0
0
0
0
0
0
0
0
0
0
0
0
0
0
0
0
0
0
0
0
0
0
0
0
0
0
0
0
0
0
0
0
0
0
0
0
0
0
0
0
0
0
0
0
0
0
0
0
0
0
0
0
0
0
0
0
0
1
1
1
1
1
1
1
1
1
1
1
1
2
2
2
2
3
3
3
3
3
3
3
3
3
3
2
2
2
2
2
2
2
2
2
2
2
2
2
2
2
2
2
2
2
2
2
2
2
2
2
2
2
2
2
2
2
2
2
2
2
2
2
2
2
2
2
2
2
2
2
2
2
2
2
2
2
2
2
2
2
2
2
2
2
2
2
2
2
2
2
2
2
2
2
2
2
2
2
1
1
1
1
1
1
1
1
1
1
1
1
1
1
1
1
1
1
1
1
1
1
1
1
1
1
1
1
1
1
1
1
1
1
1
1
1
1
1
1
1
1
1
0
0
0
0
0
0
0
0
0
0
0
0
0
0
0
0
0
0
0
0
0
0
0
0
0
0
0
0
0
0
0
0
0
0
0
0
0
0
0
0
0
0
0
0
0
0
0
0
0
0
0
0
0
0
0
0
0
0
0
0
0
0
0
0
0
0
0
0
0
0
0
0
0
0
0
0
0
0
0
0
0
0
0
0
0
0
0
0
0
0
0
0
0
0
0
0
0
0
0
0
0
0
0
0
0
0
0
0
0
0
0
0
0
0
0
0
0
0
0
0
0
0
0
0
0
0
0
0
0
0
0
0
0
0
0
0
0
0
0
0
0
0
0
0
0
0
0
0
0
0
0
0
0
0
0
0
0
0
1
1
1
1
1
1
1
1
1
1
1
1
1
1
1
1
1
1
1
1
1
1
1
1
1
1
1
1
1
1
1
1
1
1
1
1
1
1
1
1
1
1
1
1
1
1
1
1
1
1
1
1
1
1
1
1
1
1
1
1
1
1
1
1
1
1
1
1
1
1
1
1
1
1
1
1
1
1
1
1
1
1
1
1
1
1
1
1
1
1
1
1
1
1
1
1
1
1
1
1
2
2
2
2
1
1
1
1
1
1
1
1
1
1
1
1
1
1
1
1
1
1
1
1
1
1
1
1
1
1
1
1
1
1
1
1
1
1
1
1
2
2
2
2
2
2
2
2
2
1
1
1
1
1
1
1
1
1
1
1
1
1
1
1
1
1
1
1
1
1
1
1
1
1
1
1
1
1
1
1
1
1
1
1
1
1
1
1
1
1
1
1
1
1
1
1
1
1
1
1
1
1
1
1
1
1
1
1
1
1
1
1
1
1
1
1
1
1
1
1
1
1
1
1
1
1
1
1
1
1
1
1
1
1
1
1
1
1
1
1
1
1
1
1
1
1
1
1
1
1
1
1
1
1
1
1
1
1
1
1
1
1
1
1
1
1
0
0
0
0
0
0
0
0
0
0
0
0
0
0
0
0
0
0
0
0
0
0
0
0
0
0
0
0
0
1
2
2
2
2
2
2
2
2
2
2
2
2
2
2
2
2
2
2
2
2
2
2
2
2
2
2
2
2
2
2
2
2
2
2
2
2
2
2
2
2
2
2
2
2
2
2
2
2
2
2
2
2
2
2
2
2
2
2
2
2
2
2
2
2
2
2
2
2
2
2
2
2
2
2
2
2
2
2
2
2
2
2
2
2
2
2
2
2
2
2
2
2
2
2
2
2
2
2
2
2
2
2
2
2
2
2
2
2
3
3
3
3
3
3
3
3
3
3
3
3
3
3
3
3
3
3
3
2
2
2
2
2
2
2
2
2
2
2
2
2
2
2
2
2
2
2
2
2
2
2
2
2
2
2
2
2
2
2
2
2
2
2
2
2
2
2
2
2
2
2
2
2
2
2
2
2
2
2
2
2
2
2
2
2
1
1
1
1
1
1
1
1
1
1
1
1
1
1
0
0
0
0
0
0
0
0
0
0
0
0
0
0
0
0
0
0
0
0
0
0
0
0
0
0
0
0
0
0
0
0
0
0
0
0
0
0
0
0
0
0
0
0
0
0
0
0
0
0
0
0
0
0
0
0
0
0
0
0
0
0
0
0
0
0
0
0
0
0
0
0
0
0
0
0
0
0
0
0
0
0
0
0
0
0
0
0
0
0
0
0
0
0
0
0
0
0
0
0
0
0
0
0
0
0
0
0
0
0
0
0
0
0
0
0
0
0
0
0
0
0
0
0
0
0
0
0
0
0
0
0
0
0
0
0
0
0
0
0
0
0
0
0
0
0
0
0
0
0
0
0
0
0
0
0
0
0
0
0
0
0
0
0
0
0
0
0
0
0
0
0
0
0
0
0
0
0
0
0
0
0
0
0
0
0
0
0
0
0
0
0
0
0
0
0
0
0
0
0
0
0
0
0
0
0
0
0
0
0
0
0
0
0
0
0
0
0
0
0
0
0
0
0
0
0
0
0
1
1
1
1
1
0
0
0
0
0
0
0
0
0
0
0
0
0
0
0
0
0
0
0
0
0
0
0
0
0
0
0
0
0
0
0
0
0
0
0
0
0
0
0
0
0
0
0
0
0
0
0
0
0
0
0
0
0
0
0
0
0
0
0
0
0
0
0
0
0
0
0
0
0
0
0
0
0
0
0
0
0
0
0
0
0
0
0
0
0
0
0
0
0
0
0
0
0
0
0
0
0
0
0
0
0
0
0
0
0
0
0
0
0
0
0
0
0
0
0
0
0
0
0
0
0
0
0
0
0
0
0
0
0
0
0
0
0
0
0
0
0
0
0
0
0
0
0
0
0
0
0
0
0
0
0
0
0
0
0
0
0
0
0
0
0
0
0
0
0
0
0
0
0
0
0
0
0
0
0
0
0
0
0
0
0
0
0
0
0
0
0
0
0
0
0
0
0
0
0
0
0
0
0
0
0
0
0
0
0
0
0
0
0
0
0
0
0
0
0
0
0
0
0
0
0
0
0
0
0
0
0
0
0
0
0
0
0
0
0
0
0
0
0
0
0
0
0
0
0
0
0
0
0
0
0
0
0
0
0
0
0
0
0
0
0
0
0
0
0
0
0
0
0
0
0
0
0
0
0
0
0
0
0
0
0
0
0
0
0
0
0
0
0
0
0
0
0
0
0
0
0
0
0
0
0
0
0
0
0
0
0
0
0
0
0
0
0
0
0
0
0
0
0
0
0
0
0
0
0
0
0
0
0
0
0
0
0
0
0
0
0
0
0
0
0
0
0
0
0
0
0
0
0
0
0
0
0
0
0
0
0
0
0
0
0
0
0
0
0
0
0
0
0
0
0
0
0
0
0
0
0
0
0
0
0
0
0
0
0
0
0
0
0
0
0
0
0
0
0
0
0
0
0
0
0
0
0
0
0
0
0
0
0
0
0
0
0
0
0
0
0
0
0
0
0
0
0
0
0
0
0
0
0
0
0
0
0
0
0
0
0
0
0
0
0
0
0
0
0
0
0
0
0
0
0
0
0
0
0
0
0
0
0
0
0
0
0
0
0
0
0
0
0
0
0
0
0
0
0
0
0
0
0
0
0
0
0
0
0
0
0
0
0
0
0
0
0
0
0
0
0
0
0
0
0
0
0
0
0
0
0
0
0
0
0
0
0
0
0
0
0
0
0
0
0
0
0
0
0
0
0
0
0
0
0
0
0
0
0
0
0
0
0
0
0
0
0
0
0
0
0
0
0
0
0
0
0
0
0
0
0
0
0
0
0
0
0
0
0
0
0
0
0
0
0
0
0
0
0
0
0
0
0
0
0
0
0
0
0
0
0
0
0
0
0
0
0
0
0
0
0
0
0
0
0
0
0
0
0
0
0
0
0
0
0
0
0
0
0
0
0
0
0
0
0
0
0
0
0
0
0
0
0
0
0
0
0
0
0
0
0
0
0
0
0
0
0
0
0
0
0
0
0
0
0
0
0
0
0
0
0
0
0
0
0
0
0
0
0
0
0
0
0
0
0
0
0
0
0
0
0
0
0
0
0
0
0
0
0
0
0
0
0
0
0
0
0
0
0
0
0
0
0
0
0
0
0
0
0
0
0
0
0
0
0
0
0
0
0
0
0
0
0
0
0
0
0
0
0
0
0
0
0
0
0
0
0
0
0
0
0
0
0
0
0
0
0
0
0
0
0
0
0
0
0
0
0
0
0
0
0
0
0
0
0
0
0
0
0
0
0
0
0
0
0
0
0
0
0
0
0
0
0
0
0
0
0
0
0
0
0
0
0
0
0
0
0
0
0
0
0
0
0
0
0
0
0
0
0
0
0
0
0
0
0
0
0
1
1
1
1
1
1
1
1
1
1
1
1
1
1
1
1
1
1
1
0
0
0
0
0
0
0
0
0
0
0
0
0
0
0
0
0
0
0
0
0
0
0
0
0
0
0
0
0
0
0
0
0
0
0
0
0
0
0
0
0
0
0
0
0
0
0
0
0
0
0
0
0
0
0
0
0
0
0
0
0
0
0
0
0
0
0
0
0
0
0
0
0
0
0
0
0
0
0
0
0
0
0
0
0
0
0
0
0
0
0
0
0
0
0
0
0
0
0
0
0
0
0
0
0
0
0
0
0
0
0
0
0
0
0
0
0
0
0
0
0
0
0
0
0
0
0
0
0
0
0
0
0
0
0
0
0
0
0
0
0
0
0
0
0
0
0
0
0
0
0
0
0
0
0
0
0
0
0
0
0
0
0
0
0
0
0
0
0
0
0
0
0
0
0
0
0
0
0
0
0
0
0
0
0
0
0
0
0
0
0
0
0
0
0
0
0
0
0
0
0
0
0
0
0
0
0
0
0
0
0
0
0
0
0
0
0
0
0
0
0
0
0
0
0
0
0
0
0
0
0
0
0
0
0
0
0
0
0
0
0
0
0
0
0
0
0
0
0
0
0
0
0
0
0
0
0
0
0
0
0
0
0
0
0
0
0
0
0
0
0
0
0
0
0
0
0
0
0
0
0
0
0
0
0
0
0
0
0
0
0
0
0
0
0
0
0
0
0
0
0
0
0
0
0
0
0
0
0
0
0
0
0
0
0
0
0
0
0
0
0
0
0
0
0
0
0
0
0
0
0
0
0
0
0
0
0
0
0
0
0
0
0
0
1
1
1
1
1
2
2
2
2
2
2
2
2
2
2
2
2
2
2
2
2
2
2
2
2
2
2
2
2
2
2
2
2
2
2
2
2
2
2
2
2
2
2
2
2
2
3
3
3
3
3
3
3
3
3
3
3
3
3
3
3
3
3
3
3
3
3
3
3
4
4
5
5
5
5
5
5
5
5
5
5
5
5
6
6
6
6
6
6
6
6
6
6
6
6
6
6
6
6
6
6
6
6
6
6
6
6
6
6
6
6
6
6
6
6
6
6
6
6
6
6
6
6
6
6
6
6
6
5
5
5
6
6
6
6
6
6
6
6
6
6
6
6
6
6
6
6
6
6
6
6
6
6
6
6
6
6
6
6
6
6
6
6
6
6
6
6
6
6
6
6
6
6
6
6
6
6
6
6
6
6
6
6
6
6
5
5
5
5
4
4
4
4
4
3
3
3
3
3
3
3
3
3
2
2
2
2
2
2
2
2
2
2
2
2
2
2
2
2
2
2
2
2
2
2
2
2
2
2
2
2
2
2
2
1
1
1
1
1
1
1
1
1
1
1
1
1
1
1
1
1
1
1
1
1
1
1
1
1
1
1
1
1
1
1
1
1
1
1
1
2
2
2
2
2
2
2
2
3
4
4
4
3
3
3
3
3
3
3
3
3
3
3
3
3
3
3
3
3
3
3
3
3
3
3
3
3
3
3
3
3
2
2
2
2
2
2
2
2
2
2
2
2
2
2
2
2
2
2
2
2
2
2
2
2
2
2
2
2
2
2
2
2
2
2
2
2
2
2
2
2
2
2
2
2
2
2
2
2
2
2
2
2
2
2
2
2
2
2
2
2
2
2
2
2
2
2
2
2
2
2
2
2
2
2
2
1
1
1
0
0
0
0
0
0
0
0
0
0
0
0
0
0
0
0
0
0
0
0
0
0
0
0
0
0
0
0
0
0
0
0
0
0
0
0
0
0
0
0
0
0
0
0
0
0
0
0
0
0
0
0
0
0
0
0
0
0
0
0
0
0
0
0
0
0
0
0
0
0
0
0
0
0
0
0
0
0
0
0
0
0
0
0
0
0
0
0
0
0
0
0
0
0
0
0
0
0
0
0
0
0
0
0
0
0
0
0
0
0
0
0
0
0
0
0
0
0
0
0
0
0
0
0
0
0
0
0
0
0
0
0
0
0
0
0
0
0
0
0
0
0
0
0
0
0
0
0
0
0
0
0
0
0
0
0
1
2
2
2
2
2
2
2
2
2
2
2
2
2
2
2
2
2
2
2
2
2
2
2
2
2
2
2
2
2
2
2
2
2
2
2
2
2
2
2
2
2
2
3
3
3
3
3
3
3
3
3
3
3
3
3
3
3
3
3
4
4
4
4
4
4
4
4
4
4
4
4
4
4
4
4
4
4
4
4
4
4
4
4
4
4
4
4
4
4
4
4
4
4
4
4
4
4
4
4
4
4
4
4
4
4
4
4
4
4
4
4
4
4
4
4
4
4
4
5
5
5
5
5
5
5
5
5
5
5
5
5
5
5
5
5
5
5
5
5
5
5
5
5
5
5
5
5
5
5
5
5
5
5
4
4
4
4
4
4
4
4
4
4
4
4
4
4
4
4
4
4
4
4
4
4
4
3
3
3
3
3
3
3
3
3
3
3
2
2
2
2
2
1
1
1
1
1
1
1
1
1
1
1
1
1
1
1
0
0
0
0
0
0
0
0
0
0
0
0
0
0
0
0
0
0
0
0
0
0
0
0
0
0
0
0
0
0
0
0
0
0
0
0
0
0
0
0
0
0
0
0
0
0
0
0
0
0
0
0
0
0
0
0
0
0
0
0
0
0
0
0
0
0
0
0
0
0
0
0
0
0
0
0
0
0
0
0
0
0
0
0
0
0
0
0
0
0
0
0
0
0
0
0
0
0
0
0
0
0
0
0
0
0
0
0
1
1
1
1
1
1
1
1
1
1
1
1
1
1
1
1
1
1
1
1
1
1
1
1
1
1
1
1
1
1
1
1
1
1
1
1
1
1
1
1
1
1
1
1
1
1
1
1
1
1
1
1
1
1
1
1
1
1
1
1
1
1
1
1
1
1
1
1
1
1
1
1
1
1
1
1
1
1
1
1
1
1
1
1
1
1
1
1
1
1
1
1
1
1
1
1
1
1
2
2
2
1
1
1
1
1
1
1
1
1
1
1
1
1
1
1
1
1
1
1
1
1
1
1
1
1
1
1
1
1
1
1
1
2
2
2
2
2
2
2
2
2
2
2
2
2
2
2
2
2
2
2
2
2
2
2
2
2
2
2
2
2
2
2
2
2
2
2
2
2
2
2
2
2
2
2
2
2
2
2
2
2
2
2
2
2
2
2
2
2
2
2
2
2
2
2
2
3
3
3
3
3
3
3
3
3
3
3
3
3
3
3
3
3
3
2
2
2
2
2
2
2
2
2
2
2
2
2
2
2
2
2
2
2
2
2
2
2
2
2
2
2
0
0
0
0
0
0
0
0
1
1
1
1
1
1
1
1
1
2
2
2
2
2
2
2
2
2
2
2
2
2
2
2
2
2
2
2
2
2
2
2
2
2
2
2
2
2
2
2
2
2
2
2
2
2
2
2
2
2
2
2
2
2
2
2
2
2
2
2
2
2
2
2
2
2
2
2
2
2
2
2
2
2
2
2
2
2
2
2
2
2
2
2
2
2
2
2
2
2
2
2
2
2
2
2
2
2
2
2
2
2
2
2
2
2
2
2
1
1
1
1
1
1
1
1
1
1
1
1
1
1
1
1
1
1
1
1
1
1
1
0
0
0
0
0
0
0
0
0
0
0
0
0
0
0
0
0
0
0
0
0
0
0
0
0
0
0
0
0
0
0
0
0
0
0
0
0
0
0
0
0
0
0
0
0
0
0
0
0
0
0
0
0
0
0
0
0
0
0
0
0
0
0
0
0
0
0
0
0
0
0
0
0
0
0
0
0
0
0
0
0
0
0
0
0
0
0
0
0
0
0
0
0
0
0
0
0
0
0
0
0
0
0
0
0
0
0
0
0
0
0
0
0
0
0
0
0
0
0
0
0
0
0
0
0
0
0
0
0
0
0
0
0
0
0
0
0
0
0
0
0
0
0
0
0
0
0
0
0
0
0
0
0
0
0
0
0
0
0
0
0
0
0
0
0
0
0
0
0
0
0
1
1
1
1
1
1
1
1
1
1
1
1
1
1
1
1
1
1
1
1
1
1
1
1
1
1
1
1
2
2
2
2
2
2
2
2
2
2
2
2
2
2
2
2
2
2
2
2
2
2
2
2
2
2
2
2
1
1
1
1
1
1
1
1
1
1
1
1
1
1
1
1
1
1
1
1
1
1
1
1
1
1
1
1
1
1
1
1
1
1
1
1
1
1
1
1
1
1
1
1
1
1
1
1
1
1
1
1
1
1
1
1
1
1
1
1
1
1
1
1
1
1
1
1
1
1
1
1
1
1
1
1
1
1
1
1
1
1
1
1
1
1
1
1
1
1
1
1
1
1
1
1
1
1
1
1
1
1
1
1
1
1
1
1
1
1
1
1
1
1
1
1
1
1
1
1
1
0
0
0
0
0
0
0
0
0
0
2
2
2
2
2
2
2
2
2
2
2
2
2
2
2
2
2
2
2
2
2
2
2
2
2
2
2
2
2
2
2
2
2
2
2
2
2
2
2
2
2
2
2
2
2
2
2
2
2
2
2
2
2
2
2
2
2
2
2
2
2
2
2
2
2
2
2
2
2
2
2
2
2
2
2
2
3
3
3
3
3
3
3
3
3
3
3
3
3
3
3
3
3
3
3
3
3
3
3
3
3
3
3
3
3
3
3
2
2
2
2
2
2
2
2
2
2
2
2
2
2
2
2
2
2
2
2
2
2
2
2
2
2
2
2
2
2
2
2
2
2
2
3
3
3
3
3
3
3
4
4
4
4
4
4
4
4
3
3
3
3
3
3
3
3
3
3
3
3
3
3
3
3
3
3
3
3
3
3
3
3
3
3
3
3
3
3
3
3
3
3
3
3
3
3
3
3
3
3
3
3
3
3
3
2
2
2
2
2
2
2
2
2
2
2
2
2
2
2
2
2
2
2
2
2
2
2
2
2
2
2
2
2
2
2
2
2
2
2
2
2
2
2
2
2
2
2
2
2
2
2
2
2
2
2
2
2
2
2
2
2
2
2
2
2
2
2
1
1
1
1
1
0
0
0
0
0
0
0
0
0
0
0
0
0
0
0
0
0
0
0
0
0
0
0
0
0
0
0
0
0
0
0
0
0
0
0
0
0
0
0
0
0
0
0
0
0
0
0
0
0
0
0
0
0
0
0
0
0
0
0
0
0
0
0
0
0
0
0
0
0
0
0
0
0
0
0
0
0
0
0
0
0
0
0
0
0
0
0
0
0
0
0
0
0
0
0
0
0
0
0
0
0
0
0
0
0
0
0
0
0
0
0
0
0
0
0
0
0
0
0
0
0
0
0
0
0
0
0
0
0
0
0
0
0
0
0
0
0
0
0
0
0
0
0
0
0
0
0
0
0
0
0
0
0
0
0
0
0
0
0
0
0
0
0
0
0
0
0
0
0
0
0
0
0
0
0
0
0
0
0
0
0
0
0
0
0
0
0
0
0
0
0
0
0
0
0
0
0
0
0
0
0
0
0
0
0
0
0
0
0
0
0
0
0
0
0
0
0
0
0
0
0
0
0
0
0
0
0
0
0
0
0
0
0
0
0
0
0
0
0
0
0
0
0
0
0
0
0
0
0
0
0
0
0
0
0
0
0
0
0
0
0
0
0
0
0
0
0
0
0
0
0
0
0
0
0
0
0
0
0
0
0
0
0
0
0
0
0
0
0
0
0
0
0
0
0
0
0
0
0
0
0
0
0
0
0
0
0
0
0
0
0
0
0
0
0
0
0
0
0
0
0
0
0
0
0
0
0
0
0
0
0
0
0
0
0
0
0
0
0
0
0
0
0
0
0
0
0
0
0
0
0
0
0
0
0
0
0
0
0
0
0
0
0
0
0
0
0
0
0
0
0
0
0
0
0
0
0
0
0
0
0
0
0
0
0
0
0
0
0
0
0
0
0
0
0
0
0
0
0
0
0
0
0
0
0
0
0
0
0
0
0
0
0
0
0
0
0
0
0
0
0
0
0
0
0
0
1
1
1
1
1
1
1
1
1
1
1
1
1
1
1
1
1
1
1
1
1
1
1
1
1
1
1
1
1
1
1
1
1
1
1
1
1
1
1
1
1
1
1
1
1
1
1
1
1
1
1
1
1
1
1
1
1
1
1
1
1
1
1
1
1
1
1
1
1
1
1
1
1
1
1
1
1
1
1
1
1
1
1
1
1
1
1
1
1
1
1
1
1
1
1
1
1
1
1
1
1
1
1
1
1
1
1
1
1
1
1
1
1
1
1
1
1
1
1
1
1
1
1
1
1
1
1
1
1
1
1
1
1
1
1
1
1
0
0
0
0
0
0
0
0
0
0
0
0
0
0
0
0
0
0
0
0
0
0
0
0
0
0
0
0
0
0
0
0
0
0
0
0
0
0
0
0
0
0
0
0
0
0
0
0
0
0
0
0
0
0
0
0
0
0
0
0
0
0
0
0
0
0
0
0
0
0
0
1
1
4
9
10
11
11
12
12
13
16
20
23
24
24
24
28
30
31
33
35
35
35
35
35
35
35
40
40
40
40
40
40
40
40
42
43
44
44
44
44
44
44
44
44
44
45
46
46
46
46
47
47
48
48
48
48
48
48
49
49
49
49
49
49
49
49
49
49
49
49
49
49
49
49
49
49
50
50
50
50
50
50
50
50
50
51
51
51
51
51
51
51
51
52
52
52
52
52
52
52
52
52
52
52
52
52
50
50
49
49
49
49
49
50
50
50
50
50
50
50
50
49
49
49
47
47
42
42
42
42
42
42
41
41
33
33
32
31
30
30
27
27
27
27
26
26
26
26
26
26
24
24
15
10
10
9
7
7
7
7
7
7
7
7
7
7
7
7
6
6
6
5
4
4
4
4
4
4
4
4
4
4
4
4
4
4
4
4
4
4
4
4
4
4
4
4
4
4
4
4
4
4
4
4
4
2
2
2
2
2
2
2
3
3
3
3
3
2
2
2
2
2
2
2
2
2
2
2
2
2
2
2
2
2
2
2
2
1
1
1
1
1
1
1
1
1
1
1
1
1
1
2
2
2
2
2
2
2
2
2
2
3
4
4
4
4
4
4
4
5
5
5
5
5
5
5
6
6
6
6
6
6
6
6
6
6
9
9
9
9
9
9
9
9
9
9
9
9
9
9
9
9
9
9
9
9
9
9
9
9
9
9
9
10
10
10
10
10
10
10
10
10
10
10
9
9
9
9
9
9
9
9
9
9
9
9
10
11
11
11
11
11
11
11
11
11
11
11
11
11
11
12
12
12
12
12
12
12
12
12
12
12
12
12
12
12
12
12
12
12
12
12
12
12
12
12
12
12
13
13
13
13
13
13
13
13
13
13
13
13
13
13
13
13
13
13
13
13
13
13
13
13
13
13
13
13
13
13
13
13
13
13
13
13
13
13
13
13
13
13
13
14
14
14
13
11
13
14
15
14
14
13
14
14
14
14
14
14
14
14
13
12
12
12
12
12
12
13
13
13
13
11
11
11
11
11
11
11
11
11
11
11
11
11
11
11
11
11
10
10
10
10
10
10
10
10
10
10
10
10
10
10
10
10
11
11
11
11
11
11
11
11
11
11
11
11
11
11
11
11
11
12
12
13
13
13
13
13
13
13
14
14
14
14
15
14
14
15
15
15
15
15
15
15
15
13
12
12
12
14
14
14
14
14
13
11
11
11
11
11
11
11
11
11
13
13
13
13
13
13
13
15
16
17
17
17
15
15
15
15
15
15
15
16
16
16
16
16
17
17
17
17
17
17
17
17
17
17
17
17
17
17
17
17
17
17
17
17
17
18
19
19
19
19
19
19
19
19
19
19
19
19
19
19
19
19
19
19
19
18
18
18
18
18
18
19
19
19
19
19
19
19
19
20
20
17
16
15
15
15
15
15
15
15
15
15
15
16
16
16
16
17
17
17
17
17
17
17
17
17
17
17
18
18
18
18
18
18
17
17
17
16
16
16
16
15
15
15
16
16
18
19
19
19
19
18
18
17
17
17
17
17
17
17
16
16
16
16
16
15
15
15
16
16
16
16
16
16
15
15
15
15
15
15
15
15
15
15
16
16
15
15
15
15
15
15
14
15
16
16
16
16
17
17
17
17
16
16
15
15
15
17
17
17
17
17
17
17
17
17
18
18
18
18
18
17
17
16
16
16
17
16
16
16
16
16
16
16
16
16
16
16
16
16
16
16
16
16
16
16
16
16
16
16
17
17
17
17
19
19
21
21
21
22
22
22
23
23
23
23
23
23
23
22
23
23
24
24
24
23
23
23
24
24
24
24
24
24
24
24
24
24
24
24
24
24
24
24
24
24
24
22
22
22
22
22
22
22
22
23
22
22
22
22
22
18
17
17
18
18
18
18
18
18
16
16
17
17
17
16
16
16
16
16
16
16
16
16
16
16
16
16
16
19
19
19
19
20
20
20
20
20
20
20
20
20
21
22
22
22
22
22
22
22
22
20
20
21
21
21
21
21
24
24
26
27
29
29
29
28
26
26
25
26
28
28
28
28
28
29
29
29
29
29
29
29
29
29
29
30
30
30
30
30
30
30
30
30
30
29
29
31
31
31
31
31
31
30
30
30
30
30
30
31
32
33
33
33
33
33
34
34
34
34
34
34
34
34
34
34
34
34
34
35
35
35
35
34
35
35
35
35
35
35
35
35
35
35
35
36
36
36
36
36
36
36
36
36
36
36
36
34
34
34
34
34
34
34
34
34
34
34
34
35
35
35
35
35
35
36
36
36
36
38
39
40
40
40
38
39
39
39
39
39
38
38
39
39
39
40
40
40
40
40
40
40
40
39
39
39
42
42
44
44
44
44
44
45
45
45
45
45
45
47
47
47
47
47
47
50
52
54
53
53
48
46
46
45
45
45
45
45
45
45
45
46
46
48
50
51
52
52
52
52
53
53
53
53
52
52
51
51
51
50
50
50
46
46
47
46
45
45
44
44
44
45
45
45
45
45
45
44
44
44
44
44
44
44
44
44
44
44
44
44
45
45
45
45
46
46
46
46
46
45
45
46
46
46
46
48
48
48
48
49
49
49
49
49
49
49
49
49
49
49
49
50
51
51
51
53
53
53
54
53
53
53
49
47
43
39
33
32
31
26
26
26
26
26
28
27
28
29
30
30
30
30
30
30
31
30
30
30
30
30
30
30
29
29
29
29
29
29
29
29
29
29
29
29
29
29
29
29
29
29
29
29
29
29
29
29
29
29
29
29
30
30
30
30
30
30
30
30
30
30
30
30
30
30
30
30
30
30
29
29
29
30
30
30
30
30
30
30
30
30
30
30
29
28
24
23
23
23
24
25
25
25
25
26
26
27
27
27
27
27
28
29
29
28
26
24
24
24
24
24
24
22
22
22
23
23
24
24
24
24
24
24
24
24
25
25
25
25
26
26
26
26
26
26
26
27
26
26
26
26
25
23
23
23
22
21
22
22
22
22
22
22
23
23
23
23
23
23
24
24
24
25
26
26
26
26
28
28
29
29
30
31
31
31
30
30
30
30
30
30
31
37
39
38
38
39
37
38
38
38
38
38
37
37
37
38
38
38
38
38
38
38
38
38
39
39
40
40
40
40
40
40
42
47
48
48
48
48
48
48
48
48
47
47
47
44
44
45
45
47
48
48
48
48
48
48
49
49
50
50
48
47
46
46
46
46
46
46
46
46
46
46
46
46
46
46
46
46
46
46
46
46
46
46
47
47
47
47
46
46
46
46
45
45
45
45
45
45
45
45
45
45
45
45
45
45
45
45
45
45
45
45
45
45
45
45
45
45
45
45
45
45
45
45
45
45
45
44
44
44
44
44
44
44
44
43
43
44
43
42
40
40
39
39
38
36
33
31
31
31
32
33
33
35
35
35
33
29
28
28
27
26
27
15
14
14
14
14
14
15
15
15
15
15
15
15
15
16
16
16
16
16
16
16
17
17
17
18
19
19
20
21
21
21
22
22
22
22
22
22
22
22
21
22
22
22
22
22
22
22
21
21
21
21
21
21
21
21
21
21
21
21
21
20
20
20
20
20
20
20
20
20
20
21
21
21
21
21
21
21
21
21
21
21
21
21
21
21
21
21
21
21
21
21
21
21
21
21
21
21
21
21
21
21
22
22
22
22
22
22
22
22
22
22
22
23
23
22
22
22
21
21
21
21
21
21
21
21
21
21
21
21
21
22
23
24
24
24
24
24
24
24
24
23
23
23
18
18
18
17
17
17
17
17
17
17
17
17
14
15
14
14
14
14
12
12
12
13
13
11
11
11
10
9
9
9
10
10
10
10
10
10
10
10
10
10
10
10
10
10
10
10
10
12
12
12
12
12
12
12
11
11
11
11
11
11
11
11
11
11
13
13
14
14
14
14
14
14
14
14
14
14
14
14
14
14
14
14
15
15
15
15
13
13
12
12
12
11
11
11
11
10
10
10
10
10
10
10
10
10
10
10
10
10
10
10
10
10
10
10
10
10
10
10
11
11
11
11
11
11
11
11
11
11
11
11
11
11
11
11
11
11
11
10
12
12
12
12
12
12
12
12
12
12
12
12
12
12
11
11
12
12
12
13
13
13
12
12
11
13
14
14
15
15
15
15
15
16
16
16
16
16
16
16
16
16
16
16
16
16
17
17
17
17
17
17
17
17
17
18
18
17
17
17
17
17
17
17
17
16
16
16
16
16
15
15
15
15
15
15
15
15
15
15
18
18
18
18
18
20
20
20
20
20
20
20
20
20
20
20
19
17
17
17
18
18
18
18
18
18
18
18
18
18
18
18
18
19
19
20
20
20
21
21
21
21
21
21
21
22
22
22
23
20
20
19
19
19
19
19
20
20
20
20
20
21
21
22
22
23
25
25
25
26
26
27
27
27
27
27
28
28
28
28
28
29
29
29
29
29
30
30
31
32
33
32
32
32
31
32
32
35
35
35
34
34
34
34
34
34
34
33
34
35
34
34
34
34
34
34
34
34
34
34
35
35
37
37
39
40
40
41
41
41
41
41
41
41
41
41
41
41
42
42
42
43
43
43
41
41
41
41
41
41
41
41
42
42
42
42
41
41
41
41
41
41
41
41
42
42
42
42
42
42
42
42
42
42
42
42
42
42
42
43
43
43
43
43
43
42
42
42
42
43
43
43
44
45
45
45
45
45
45
45
45
45
45
45
45
45
45
45
48
48
48
48
48
48
48
49
48
47
47
46
46
48
47
48
46
45
38
37
37
37
37
38
36
36
37
34
35
35
33
32
32
32
32
32
33
36
36
36
36
35
35
35
34
34
34
34
34
34
33
34
32
32
31
32
32
32
32
36
36
36
36
36
36
36
36
38
38
39
39
39
39
39
39
39
39
39
39
39
39
39
39
40
40
40
40
40
40
40
40
40
41
41
41
41
42
42
42
42
42
42
42
42
42
42
42
42
42
42
42
42
42
42
41
41
41
41
41
41
41
41
40
40
40
40
40
41
41
42
42
43
44
44
45
45
43
42
42
42
43
44
44
44
44
44
44
44
44
44
44
44
42
42
42
42
43
43
43
43
43
42
42
42
42
42
42
42
42
42
41
41
41
41
39
38
38
38
38
38
38
38
38
38
36
36
35
35
35
35
35
34
34
33
32
26
25
25
23
23
20
21
19
18
18
17
17
17
17
17
17
17
17
17
17
17
17
16
15
14
14
14
14
14
14
14
14
14
14
12
12
12
12
12
12
13
13
13
13
14
14
14
14
14
14
14
14
13
13
13
13
13
13
13
13
13
14
14
14
14
14
14
14
14
14
14
14
13
12
12
12
11
12
9
11
12
12
12
12
12
12
12
12
12
13
13
13
13
13
13
13
13
13
13
13
13
13
13
13
13
13
13
13
13
13
13
13
13
13
13
13
13
12
13
14
14
14
14
14
14
14
13
14
15
15
15
15
15
15
15
15
15
15
15
15
16
16
16
16
15
14
14
14
14
14
14
14
14
14
15
15
15
16
17
17
17
17
17
17
17
18
18
17
18
18
18
18
18
18
18
18
19
19
19
19
19
19
19
19
19
19
19
19
19
19
19
19
19
19
19
19
19
19
19
19
19
19
19
22
22
22
22
22
23
23
23
24
24
24
24
24
24
24
24
23
22
22
23
23
23
23
23
23
23
24
26
26
26
26
26
26
26
26
26
26
26
26
26
26
26
26
26
26
26
29
28
28
32
32
32
32
32
32
32
32
31
31
31
32
32
32
32
32
32
32
32
32
32
33
34
34
34
34
34
34
34
35
35
35
35
34
34
34
34
34
33
33
33
33
32
32
32
32
32
32
32
32
32
32
32
32
32
32
32
32
32
32
32
32
32
32
32
32
32
32
32
31
31
31
31
31
31
31
31
31
30
29
29
29
29
31
30
29
27
27
27
27
27
27
27
27
27
27
27
27
27
26
26
26
26
26
26
22
22
20
13
13
13
13
12
12
12
12
12
12
12
12
12
12
12
12
12
12
12
12
12
12
12
12
12
12
12
12
11
11
11
9
9
9
8
7
7
7
7
7
7
6
5
5
5
5
5
4
3
2
2
2
2
2
2
2
2
2
2
2
2
2
2
2
2
2
2
2
2
2
2
2
2
2
2
2
2
2
2
2
2
2
3
14
15
21
21
30
27
32
39
39
39
41
43
43
43
43
43
44
44
44
44
44
44
44
47
48
48
48
48
48
48
48
48
48
48
48
48
48
50
52
52
52
53
53
53
53
53
53
53
53
53
53
53
53
53
53
53
53
53
54
56
59
59
60
62
62
63
63
63
63
63
65
65
65
65
65
65
65
65
67
68
68
70
70
70
70
70
71
71
71
71
71
71
71
71
71
71
72
72
72
72
72
72
72
72
72
72
73
71
71
71
70
67
67
67
67
67
67
67
67
66
66
67
66
65
65
65
64
63
64
64
61
61
58
57
57
58
57
57
57
56
56
58
58
58
55
57
54
53
53
53
53
53
53
54
54
53
53
53
51
51
51
51
52
52
52
52
52
51
51
51
49
49
49
50
51
51
51
52
52
53
54
54
55
54
54
54
48
47
46
45
45
43
41
41
42
43
43
42
41
41
41
41
41
41
42
42
44
44
45
45
45
45
45
45
45
47
48
48
50
50
49
49
47
47
47
47
47
42
44
43
47
48
48
48
49
51
52
53
53
54
54
54
54
54
55
55
55
55
55
55
55
55
55
55
55
55
54
54
54
54
54
54
54
54
54
54
54
54
54
55
55
55
55
55
55
55
55
55
55
55
55
55
55
55
55
55
55
55
55
55
55
55
55
55
55
55
55
55
55
54
54
54
54
54
55
55
55
55
55
55
56
56
56
56
56
56
56
57
58
58
58
58
58
58
58
58
58
57
56
53
50
47
47
47
41
41
40
39
40
31
30
32
32
32
30
29
29
29
28
27
25
24
25
25
22
22
22
22
22
22
22
22
22
22
22
22
22
22
23
23
23
23
23
23
23
23
22
22
22
22
22
22
22
22
22
22
22
20
19
19
19
19
19
19
19
19
19
19
19
19
19
19
19
19
19
19
19
19
19
19
19
19
19
19
19
19
19
19
19
19
19
19
19
19
19
19
20
20
20
21
21
21
22
23
24
23
24
25
25
25
25
25
25
26
22
17
17
17
17
17
17
16
17
17
18
17
17
17
17
18
18
17
17
16
17
15
15
16
16
17
17
18
18
18
18
18
18
19
21
22
26
26
27
28
28
30
30
30
31
31
31
31
31
32
32
33
34
34
34
34
34
34
34
34
34
34
34
34
34
34
33
33
33
33
33
33
33
35
36
36
36
36
36
37
37
37
37
37
37
37
37
37
37
37
37
37
37
37
37
37
37
37
37
36
37
37
37
37
37
37
37
36
36
36
36
36
36
36
36
36
36
37
37
37
37
37
37
37
37
37
37
37
37
37
38
38
38
37
38
39
40
36
35
30
27
20
19
18
19
19
19
19
19
17
17
17
17
17
17
17
18
18
18
18
18
18
18
18
18
18
18
18
18
18
17
17
17
17
17
17
17
17
17
17
17
16
16
15
15
15
15
15
15
15
15
15
15
14
14
14
14
14
14
14
14
14
14
14
14
14
13
13
13
13
13
13
13
13
13
12
12
11
11
11
11
11
11
10
10
10
10
10
10
10
10
10
10
10
10
10
9
9
9
9
9
9
9
9
9
9
9
7
7
7
7
7
7
7
7
7
7
7
7
7
7
7
6
6
6
6
6
6
6
6
6
6
6
6
6
6
6
6
6
5
5
3
3
2
0
0
0
0
0
0
0
0
0
0
0
0
0
0
0
0
0
0
0
0
0
0
0
0
0
0
0
0
0
0
0
0
0
0
0
0
0
0
0
0
0
0
0
0
0
0
0
0
0
0
0
0
0
0
0
0
0
0
0
0
0
0
0
0
0
0
0
0
0
0
0
0
0
0
0
0
0
0
0
0
0
0
0
0
0
0
0
0
0
0
0
0
0
0
0
0
0
1
1
1
1
1
1
1
1
1
1
1
1
1
1
1
1
1
1
1
1
1
1
1
1
1
1
1
1
1
1
1
1
1
1
1
1
1
1
1
1
1
1
1
1
1
1
1
1
1
1
1
1
1
1
1
1
1
1
1
1
1
1
1
1
1
1
1
1
1
1
1
1
1
1
1
1
1
1
1
1
1
1
1
1
1
1
1
1
1
1
1
1
1
1
1
1
1
1
1
1
1
1
1
1
1
1
1
1
1
1
1
1
1
1
2
2
2
2
2
2
2
2
2
2
2
2
2
2
2
1
1
1
1
1
1
1
1
1
1
1
1
1
1
1
1
1
1
1
1
1
1
1
1
1
1
1
1
1
1
1
1
1
1
1
1
1
1
1
1
1
1
1
1
1
1
1
1
1
1
1
1
1
1
1
1
1
1
1
1
1
1
1
1
1
1
1
1
1
1
1
1
1
1
1
1
1
1
1
1
1
1
1
1
1
1
1
1
1
1
1
1
1
1
1
1
1
1
1
1
1
1
1
1
1
1
1
1
1
1
1
1
1
1
1
1
1
1
0
0
0
0
0
0
0
0
0
0
0
0
0
0
0
0
0
0
0
0
0
0
0
0
0
0
0
0
0
0
0
0
0
0
0
0
0
0
0
0
0
0
0
0
0
0
0
0
0
0
0
0
0
0
0
0
0
0
0
0
0
0
0
0
0
0
0
0
0
0
0
0
0
0
0
0
0
0
0
0
0
0
0
0
0
0
0
0
0
0
0
0
0
0
0
0
0
0
0
0
0
0
0
0
0
0
0
0
0
0
0
0
0
0
0
0
0
0
0
0
0
0
0
0
0
0
0
0
0
0
0
0
0
0
0
0
0
0
0
0
0
0
0
0
0
0
0
0
0
0
0
0
0
0
0
0
0
0
0
0
0
0
0
0
1
1
1
1
1
1
1
1
1
1
1
1
1
1
1
1
1
1
1
1
1
1
1
1
1
1
1
1
1
1
1
1
1
1
1
1
1
1
1
1
1
1
1
1
1
1
1
1
1
1
1
1
1
1
1
1
1
1
1
1
1
1
1
1
1
1
1
1
1
1
1
1
1
1
1
1
1
1
1
1
1
1
1
1
1
1
1
1
1
1
1
1
1
1
1
1
1
1
1
1
1
1
1
1
1
1
1
1
1
1
1
1
1
1
0
0
0
0
0
0
0
0
0
0
0
0
0
0
0
0
0
0
0
0
0
0
0
0
0
0
0
0
0
0
0
0
0
0
0
0
0
0
0
0
0
0
0
0
0
0
0
0
0
0
0
0
0
0
0
0
0
0
0
0
0
0
0
0
0
0
0
0
0
0
0
0
0
0
0
0
0
0
0
0
0
0
0
0
0
0
0
0
0
0
0
0
0
0
0
0
0
0
0
0
0
0
0
0
0
0
0
0
0
0
0
0
0
0
0
0
0
0
0
0
0
0
0
0
0
0
0
0
0
0
0
0
0
0
0
0
0
0
0
0
0
0
0
0
0
0
0
0
0
0
0
0
0
0
0
0
0
0
0
0
0
0
0
0
0
0
0
0
0
0
0
0
0
0
0
0
0
0
0
0
0
0
0
0
0
0
0
0
0
0
0
0
0
0
0
0
0
0
0
0
0
0
0
0
0
0
0
0
0
0
0
0
0
0
0
0
0
0
0
0
0
0
0
0
0
0
0
0
0
0
0
0
0
0
0
0
0
0
0
0
0
0
0
0
0
0
0
0
0
0
0
0
0
0
0
0
0
0
0
0
0
0
0
0
0
0
0
0
0
0
0
0
0
0
0
0
0
0
0
0
0
0
0
0
0
0
0
0
0
0
0
0
0
0
0
0
0
0
0
0
0
0
0
0
0
0
0
0
0
0
0
0
0
0
0
0
0
0
0
0
0
0
0
0
0
0
0
0
0
0
0
0
0
1
1
1
1
1
1
1
1
1
1
1
1
1
1
1
1
1
1
1
1
1
1
1
1
1
1
1
1
1
1
1
1
1
1
1
1
1
1
1
1
1
1
1
2
2
2
2
2
2
2
2
2
2
2
2
2
2
1
1
1
1
1
1
1
1
1
1
1
1
1
1
1
1
1
1
1
1
1
1
1
1
1
1
1
1
1
1
1
1
1
1
1
1
1
1
1
1
1
1
1
1
1
1
1
1
1
1
1
1
1
1
1
1
1
1
1
1
1
1
1
1
1
1
1
1
1
1
1
1
1
1
1
1
1
1
1
1
1
1
1
1
1
1
1
1
1
1
1
1
1
1
1
1
1
1
1
1
1
0
0
0
0
0
0
0
0
0
0
0
0
0
0
0
0
0
0
0
0
0
0
0
0
0
0
0
0
0
0
0
0
0
0
0
0
0
0
0
0
0
0
0
0
0
0
0
0
0
0
0
0
0
0
0
0
0
0
0
0
0
0
0
0
0
0
0
0
0
0
0
0
0
0
0
0
0
0
0
0
0
0
0
0
0
0
0
0
0
0
0
0
0
0
0
0
0
0
0
0
0
0
0
0
0
0
0
0
0
0
0
0
0
0
0
0
0
0
0
0
0
0
0
0
0
0
0
0
0
0
0
0
0
0
0
0
0
0
0
0
0
0
0
0
0
0
0
0
0
0
0
0
0
0
0
0
0
0
0
0
0
0
0
0
0
0
0
0
0
0
0
0
0
0
0
0
0
0
0
0
0
0
0
0
0
0
0
0
0
0
0
0
0
0
0
0
0
0
0
0
0
0
0
0
0
0
0
0
1
1
1
1
1
1
1
1
1
1
1
1
1
1
1
1
1
1
1
1
1
1
1
1
1
1
1
1
1
1
1
1
1
1
1
1
1
1
1
1
1
1
1
1
1
1
1
1
1
1
1
1
1
1
1
1
1
1
1
1
1
1
1
1
1
1
1
1
2
2
2
2
2
2
2
2
2
2
2
2
2
1
1
1
1
1
1
1
1
1
1
1
1
1
1
1
1
1
1
1
1
1
1
1
1
1
1
1
1
1
1
1
1
1
1
1
1
1
1
1
1
1
1
1
1
1
1
1
1
1
1
1
1
1
1
1
1
1
1
1
1
1
1
1
1
1
1
1
1
1
1
1
1
1
1
1
1
1
1
1
1
1
0
0
0
0
0
0
0
0
0
0
0
0
0
0
0
0
0
0
0
0
0
0
0
0
0
0
0
0
0
0
0
0
0
0
0
0
0
0
0
0
0
0
0
0
0
0
0
0
0
0
0
0
0
0
0
0
0
0
0
0
0
0
0
0
0
0
0
0
0
0
0
0
0
0
0
0
0
0
0
0
0
0
0
0
0
0
0
0
0
0
0
0
0
0
0
0
0
0
0
0
0
0
0
0
0
0
0
0
0
0
0
0
0
0
0
0
0
0
0
0
0
0
0
0
0
0
0
0
0
0
0
0
0
0
0
0
0
0
0
0
0
0
0
0
0
0
0
0
0
0
0
0
0
0
0
0
0
0
0
0
0
0
0
0
0
0
0
0
0
0
0
0
0
0
0
0
0
0
0
0
0
0
0
0
0
0
0
0
0
0
0
0
0
0
0
0
0
0
0
0
0
0
0
0
0
0
0
0
0
0
0
0
0
0
0
0
0
0
0
0
0
0
0
0
0
0
0
0
0
0
0
0
0
0
0
0
0
0
0
0
0
0
0
0
0
0
0
0
0
0
0
0
0
0
0
0
0
0
0
0
0
0
0
0
0
0
0
0
0
0
0
0
0
0
0
0
0
0
0
0
0
0
0
0
0
0
0
0
0
0
0
0
0
0
0
0
0
0
0
0
0
0
0
0
0
0
0
0
0
0
0
0
0
0
0
0
0
0
0
0
0
0
0
0
0
0
0
0
0
0
0
0
0
0
0
0
0
0
0
0
0
0
0
0
0
0
0
0
0
0
0
0
0
0
0
0
0
0
0
0
0
0
0
0
0
0
0
0
0
0
0
0
0
0
0
0
0
0
0
0
0
0
0
0
0
0
0
0
0
0
0
0
0
0
0
0
0
0
0
0
0
0
0
0
0
0
0
0
0
0
0
0
0
0
0
0
0
0
0
0
0
0
0
0
0
0
0
0
0
0
0
0
0
0
0
0
0
0
0
0
0
0
0
0
0
0
0
0
0
0
0
0
0
0
0
0
0
0
0
0
0
0
0
0
0
0
0
0
0
0
0
0
0
0
0
0
0
0
0
0
0
0
0
0
0
0
0
0
0
0
0
0
0
0
0
0
0
0
0
0
0
0
0
0
0
0
0
0
0
0
0
0
0
0
0
0
0
0
0
0
0
0
0
0
0
0
0
0
0
0
0
0
0
0
0
0
0
0
0
0
0
0
0
0
0
0
0
0
0
0
0
0
0
0
0
0
0
0
0
0
0
0
0
0
0
0
0
0
0
0
0
0
0
0
0
0
0
0
0
0
0
0
0
0
0
0
0
0
0
0
0
0
0
0
0
0
0
0
0
0
0
0
0
0
0
0
0
0
1
1
1
1
1
1
1
1
1
1
1
1
1
2
2
2
2
2
2
2
2
2
2
2
2
2
2
2
2
2
2
2
2
2
2
2
2
2
2
2
2
2
2
1
1
1
1
1
1
1
1
1
1
1
1
1
1
1
1
1
1
1
1
1
1
1
1
1
1
1
1
1
1
1
1
1
1
1
1
1
1
1
2
2
2
2
2
2
2
2
2
2
2
2
2
2
2
2
2
2
2
2
2
2
2
2
2
2
2
2
2
2
2
2
2
2
2
2
2
1
1
1
1
1
1
1
1
1
1
1
1
1
1
1
1
1
1
1
1
1
1
1
1
1
1
1
1
1
1
1
1
1
1
1
1
1
1
1
1
1
1
1
1
1
1
1
1
0
0
0
0
0
0
0
1
1
1
1
2
3
3
3
4
5
5
5
7
7
8
9
9
14
15
16
16
16
16
16
16
16
17
19
19
20
20
20
21
22
23
24
25
25
25
25
25
25
25
25
25
25
25
25
25
25
25
25
25
25
24
24
24
25
25
25
25
25
25
25
25
25
25
25
25
25
25
25
25
25
25
25
25
25
25
26
26
26
26
26
26
26
26
26
26
26
26
26
26
26
26
26
26
26
26
26
26
26
26
26
26
26
26
26
26
26
26
26
26
26
26
24
24
24
24
21
22
22
21
21
22
22
22
22
22
22
22
22
22
22
22
21
21
21
21
21
21
19
17
17
17
17
17
17
17
17
17
18
18
18
18
18
18
18
18
18
18
18
18
19
19
19
19
19
19
18
15
4
4
4
4
4
4
4
4
4
4
4
4
4
4
4
5
5
5
5
5
5
5
5
5
5
6
6
6
6
6
6
7
7
7
7
7
7
7
7
7
7
7
7
7
7
7
7
7
7
7
7
7
7
7
8
8
8
8
10
10
10
11
12
12
12
12
12
12
12
12
12
12
12
12
12
12
15
15
15
15
15
15
15
15
15
15
15
15
15
15
15
17
16
16
16
16
15
15
14
14
14
14
14
15
15
15
15
15
15
15
15
15
15
15
15
15
15
15
14
14
14
15
15
15
14
14
14
14
14
14
14
14
15
15
19
19
19
19
21
21
22
22
22
22
22
22
22
22
21
21
21
21
21
21
21
22
21
21
21
21
21
21
21
21
21
21
21
21
21
21
21
21
21
21
21
21
21
21
21
21
22
22
22
22
22
22
22
22
22
22
22
23
23
22
22
22
22
22
22
21
21
21
21
21
22
22
22
22
22
22
24
25
25
25
25
25
25
25
25
25
25
25
25
25
25
25
24
24
24
24
24
24
24
24
25
26
28
34
52
53
53
53
54
55
55
56
56
55
55
56
56
57
60
60
63
58
58
59
61
64
79
79
79
80
80
86
87
88
90
92
93
103
103
104
104
104
118
120
121
121
121
122
123
123
120
120
122
122
122
123
126
127
127
127
128
128
128
128
128
128
129
130
130
130
131
130
134
134
136
138
140
141
142
145
145
147
147
149
149
153
155
160
160
160
160
160
160
159
157
159
159
156
156
156
156
157
159
159
159
159
159
159
162
163
172
172
174
173
170
170
170
170
170
170
170
170
170
170
171
175
177
176
178
181
181
185
186
186
186
186
186
186
186
186
186
186
186
186
187
187
187
187
187
188
188
190
190
190
190
193
188
182
183
183
183
183
180
178
174
173
167
165
164
155
125
118
107
107
107
108
108
109
109
109
110
110
112
112
112
112
112
112
112
113
113
119
119
120
120
120
119
120
119
119
120
120
120
121
121
121
121
120
120
121
121
122
122
122
123
123
124
124
126
124
124
123
111
111
109
103
100
98
96
96
96
99
100
102
102
81
74
72
86
86
91
91
91
91
91
92
92
101
103
103
104
104
106
107
107
106
105
106
106
106
106
106
107
107
109
109
109
109
109
108
112
111
111
111
111
111
112
114
114
116
117
118
118
118
116
115
115
117
122
120
120
121
121
122
124
123
124
124
121
121
122
124
125
126
126
126
126
129
129
131
131
131
131
131
131
131
131
131
132
136
137
138
138
141
141
141
142
142
142
142
142
142
142
142
142
142
143
146
146
146
147
147
151
151
151
152
152
152
152
153
153
153
154
155
157
157
157
157
157
159
158
159
143
143
135
136
135
130
125
126
125
120
124
128
124
125
127
127
127
128
129
130
130
130
132
133
133
133
134
134
135
136
136
139
139
141
142
142
142
142
143
143
144
145
146
146
144
141
136
135
134
134
141
141
141
139
138
139
139
141
141
141
142
142
142
142
142
145
145
147
147
151
149
148
148
149
151
150
151
151
151
155
154
155
154
154
151
152
150
154
155
155
155
155
155
154
157
157
157
159
159
159
162
161
163
164
162
162
162
159
158
156
156
153
153
155
148
151
136
132
128
126
126
123
123
123
125
129
128
129
132
132
133
132
135
134
132
130
123
123
122
125
126
127
129
132
132
133
133
133
133
134
136
137
138
136
137
137
137
137
145
144
144
144
147
147
147
146
145
144
145
146
146
147
148
148
146
147
148
150
150
150
150
150
152
151
151
151
151
151
151
156
155
155
159
159
161
159
159
159
159
159
158
161
161
163
164
164
164
164
165
165
166
166
165
156
155
143
149
140
131
132
136
135
136
136
136
138
138
139
141
146
146
148
148
148
148
148
151
151
154
154
156
153
153
148
148
150
150
160
166
167
168
159
147
145
144
140
139
139
137
135
134
132
131
131
130
129
128
127
127
125
122
120
120
119
119
119
124
123
124
124
124
125
128
127
126
128
129
126
124
123
121
121
124
128
129
131
132
132
134
133
132
132
128
129
129
129
129
129
131
129
138
142
163
165
165
165
166
166
166
166
166
166
166
166
166
166
166
167
167
175
175
188
189
191
191
191
192
192
192
194
196
195
195
192
191
185
195
196
202
201
202
203
201
201
202
202
203
204
204
206
208
208
208
209
211
215
216
218
221
222
222
238
240
241
242
243
244
243
244
244
248
255
256
256
268
268
269
272
269
269
271
273
284
286
293
293
294
295
295
303
305
304
305
304
301
307
304
303
310
309
310
310
309
305
303
303
303
304
306
308
308
307
306
306
306
306
306
306
306
306
306
308
308
303
302
302
302
302
302
304
304
304
304
304
304
305
304
304
305
306
306
308
308
308
308
309
308
308
308
308
308
308
311
310
310
310
310
310
310
310
310
310
311
311
311
311
310
310
310
309
309
310
310
310
309
309
310
310
311
310
307
306
306
310
310
311
312
313
314
318
315
309
306
302
265
193
142
106
102
87
88
86
88
91
93
93
92
92
91
92
97
97
97
97
97
97
97
100
100
100
100
101
103
103
102
102
106
106
106
107
108
111
117
116
118
107
107
106
92
93
93
94
95
96
96
98
101
101
101
101
101
101
101
101
103
104
104
106
104
105
105
105
106
106
106
107
108
108
108
109
109
109
109
109
109
108
109
110
110
122
123
125
126
130
130
132
132
132
132
132
134
134
136
138
141
141
141
141
141
141
142
143
142
143
144
148
148
148
150
150
152
153
152
152
149
148
147
148
149
148
146
141
133
132
131
131
132
132
130
129
127
123
123
123
123
122
122
123
125
125
125
125
125
125
125
125
126
127
128
128
128
128
128
128
128
128
128
129
127
121
119
119
120
119
120
119
117
117
117
116
116
116
116
117
117
117
117
117
116
116
116
116
116
116
117
117
117
117
117
117
117
118
118
118
118
118
118
118
118
120
120
119
119
119
120
120
117
108
94
61
31
27
27
27
27
27
26
26
28
28
28
28
28
28
29
29
29
29
30
30
28
28
28
28
28
28
29
29
28
28
28
28
28
28
30
30
30
30
29
29
29
29
29
29
29
28
28
28
28
28
28
28
29
29
30
30
30
30
30
30
30
31
31
31
31
31
31
31
31
31
31
30
30
30
29
29
29
29
29
29
28
26
26
26
26
26
26
26
26
26
26
26
26
26
26
26
26
26
26
26
26
25
24
21
21
18
16
17
17
17
17
18
18
18
18
18
18
18
18
18
18
18
19
19
19
19
19
19
19
19
19
19
19
19
19
19
19
19
19
19
19
19
18
18
18
18
18
18
18
18
18
18
18
18
18
18
18
18
18
18
18
18
16
14
13
13
14
14
14
14
14
14
14
14
14
14
14
14
14
14
15
15
15
15
15
15
15
15
15
15
15
16
16
16
16
16
16
16
15
14
14
13
13
12
10
10
9
9
9
9
9
9
9
9
9
9
9
9
9
8
7
7
4
4
5
5
5
5
5
5
5
5
5
5
5
5
5
5
5
5
5
5
5
5
5
5
5
3
3
3
3
3
3
3
3
3
3
3
3
3
3
3
3
3
3
3
3
3
3
3
3
3
3
3
3
2
2
2
2
2
2
2
2
2
2
2
2
2
2
2
2
2
2
2
2
2
2
2
2
2
2
2
2
2
2
2
2
2
2
2
2
2
2
2
1
1
1
1
1
1
1
1
1
1
1
1
1
1
1
1
1
1
1
1
1
1
1
1
1
1
1
1
1
1
1
1
1
1
1
0
0
0
0
0
0
0
0
0
0
0
0
0
0
0
0
0
0
0
0
0
0
0
0
0
0
0
0
0
0
0
0
0
0
0
0
0
0
0
0
0
0
0
0
0
0
0
0
0
0
0
0
0
0
0
0
0
0
0
0
0
0
0
0
0
0
0
0
0
0
0
0
0
0
0
0
0
0
0
0
0
0
0
0
0
0
0
0
0
0
0
0
0
0
0
0
0
0
0
0
0
0
0
0
0
0
0
0
0
0
0
0
0
0
0
0
0
0
0
0
0
0
0
0
1
1
1
1
1
1
1
1
1
1
1
1
1
1
1
1
1
1
1
1
1
1
1
1
1
1
1
1
1
1
1
1
1
1
1
1
1
1
0
0
0
0
0
0
0
0
0
0
0
0
0
0
0
0
0
2
3
3
3
3
3
3
4
4
4
4
4
4
4
4
4
4
4
4
4
4
4
4
4
4
4
4
4
4
4
4
4
4
4
4
4
4
4
4
5
5
5
7
7
7
7
7
7
7
7
7
7
7
7
7
7
7
7
7
7
7
7
7
7
7
7
7
7
7
7
7
7
7
7
7
7
7
7
7
7
7
7
7
7
7
7
7
7
7
7
7
7
7
7
7
7
7
7
7
7
7
7
7
7
7
8
9
10
10
9
8
8
8
8
10
10
10
11
11
11
11
11
11
12
12
14
15
15
15
20
20
20
20
20
20
20
20
20
19
19
19
19
19
21
22
22
22
22
23
23
23
23
25
25
26
26
26
26
26
26
26
26
26
25
25
25
25
25
25
25
26
26
26
26
26
26
26
26
26
26
26
26
26
26
26
26
26
27
27
27
27
27
27
27
27
27
27
27
28
28
28
28
28
28
28
28
28
28
28
28
27
27
27
27
26
26
26
26
26
26
26
26
27
27
27
27
27
27
27
27
27
27
27
27
27
27
28
28
28
28
28
28
28
28
28
29
29
28
28
28
28
27
27
27
28
28
28
28
28
28
28
29
29
29
29
28
28
27
27
27
26
26
27
27
27
28
28
28
28
27
26
27
27
26
25
24
20
21
20
20
20
19
19
19
16
15
15
15
14
14
14
14
14
14
14
13
13
12
12
12
11
11
11
11
11
11
11
11
11
12
12
12
12
12
12
12
12
12
12
12
12
12
12
12
11
11
11
11
11
11
11
13
13
13
13
13
13
13
13
13
13
13
13
13
13
13
13
13
13
14
14
14
14
14
14
14
14
14
14
14
14
14
14
14
14
14
14
14
14
14
14
14
14
13
13
13
13
13
13
13
13
13
13
13
13
13
13
13
13
13
13
14
15
15
15
15
16
16
16
16
16
16
16
16
16
16
16
16
16
16
16
16
16
16
16
15
15
15
15
15
13
12
13
13
13
13
13
12
11
11
11
11
11
11
12
12
12
12
12
12
12
12
12
12
12
11
11
11
11
11
11
11
11
9
9
9
9
9
8
9
8
8
8
8
9
9
9
9
9
9
9
9
9
9
10
10
10
10
10
10
10
10
10
10
10
10
10
10
10
10
10
10
10
12
12
12
12
12
12
12
12
12
12
13
13
14
14
14
15
15
15
15
15
14
14
14
14
14
14
14
14
14
14
14
15
15
15
15
15
15
15
15
15
15
15
15
15
15
15
14
14
14
15
15
14
15
15
15
14
14
14
14
14
15
16
16
16
16
16
16
16
16
17
17
17
17
17
17
18
18
18
18
18
18
18
15
14
14
14
14
14
14
14
14
14
15
16
16
16
16
16
16
16
16
16
16
16
16
16
16
16
16
16
17
17
17
17
17
17
17
17
16
16
16
16
16
16
17
17
17
17
17
17
17
16
16
16
17
17
17
17
17
18
18
18
18
18
18
18
18
18
18
17
17
17
17
17
17
17
17
17
17
19
19
19
19
18
18
14
14
14
14
16
16
17
17
17
17
17
17
17
17
17
17
17
16
17
17
17
18
18
18
18
18
18
18
18
17
17
17
16
16
16
15
15
14
14
14
14
14
14
14
17
17
18
18
18
18
19
19
19
19
19
19
19
19
19
19
20
20
20
20
20
20
20
20
20
20
20
21
21
21
21
21
21
21
22
22
22
22
22
22
22
22
22
22
23
23
23
24
24
24
24
25
25
25
24
25
25
25
23
22
23
23
22
22
22
22
22
22
22
24
24
24
22
21
21
21
22
25
26
26
27
27
27
27
27
27
27
27
27
28
27
26
27
27
28
28
28
29
30
30
30
30
30
30
30
30
31
31
31
31
31
32
32
32
32
32
32
32
32
33
33
34
34
34
36
36
37
38
38
38
36
36
36
36
36
36
36
36
36
35
35
35
35
35
35
35
35
35
34
34
34
34
34
34
32
32
31
33
33
33
33
33
33
33
34
34
34
34
34
34
34
34
34
34
34
34
34
34
34
35
35
36
36
36
36
36
36
36
36
36
36
36
36
36
36
36
37
37
37
37
37
37
37
37
37
38
38
38
38
38
38
43
44
44
44
46
42
41
41
40
40
37
38
38
38
38
38
39
38
39
40
40
41
40
40
42
42
44
43
43
44
43
43
41
41
42
42
44
47
46
45
45
43
43
44
46
47
48
48
48
48
49
49
49
48
48
49
49
49
49
50
51
51
51
48
49
48
48
48
49
49
49
49
49
50
51
52
52
53
53
53
53
53
53
53
52
52
51
50
50
53
53
54
54
54
54
56
57
57
57
57
57
57
57
57
57
57
58
60
55
54
54
54
54
54
54
54
54
54
54
54
54
54
51
51
51
51
51
51
51
52
52
52
52
52
52
52
52
52
53
53
53
53
53
53
51
51
50
50
50
50
50
49
50
50
50
50
50
50
50
50
50
50
50
50
50
50
50
50
50
49
49
50
48
47
47
46
46
47
47
48
48
48
48
48
49
48
47
47
47
47
45
45
46
46
47
47
47
47
47
47
47
47
49
49
49
50
49
47
46
44
44
44
44
44
44
44
44
42
42
42
35
27
27
26
25
25
22
21
20
20
19
19
19
19
21
21
21
21
21
22
23
23
20
20
20
20
20
20
21
21
21
21
22
21
22
22
22
22
22
22
22
22
22
22
22
22
22
22
21
20
20
20
20
20
20
20
20
20
24
24
24
26
26
26
26
26
26
26
26
26
26
26
26
27
29
31
32
32
32
32
33
33
33
33
33
33
32
32
32
32
32
31
31
31
31
32
32
32
33
33
30
30
30
30
30
30
31
31
31
32
34
35
35
35
35
36
36
36
36
37
37
37
37
38
38
37
37
37
37
37
38
38
39
39
39
40
40
40
40
40
40
39
39
41
44
44
45
45
45
45
44
44
42
42
42
42
42
41
41
41
41
41
41
41
41
41
43
42
42
42
42
42
42
42
43
43
43
43
43
43
43
43
43
43
43
43
43
43
43
43
43
44
44
44
44
41
41
41
42
42
42
42
41
42
42
42
42
40
39
39
39
40
41
40
40
40
40
40
40
40
40
40
40
42
42
42
42
43
43
44
44
42
42
41
42
42
42
42
42
42
43
41
41
38
39
39
39
39
39
37
33
33
32
32
34
34
34
35
34
35
35
35
36
34
35
35
34
31
34
34
35
36
36
36
36
35
35
35
35
35
34
34
34
34
31
34
34
34
34
33
32
32
32
32
32
32
32
32
32
31
31
31
31
31
31
31
31
31
30
30
30
30
30
34
34
34
34
34
34
34
34
34
34
34
34
34
34
34
36
36
36
36
36
36
36
36
37
37
37
37
37
37
35
35
35
35
35
35
33
32
32
32
32
32
32
36
36
36
36
34
34
36
36
36
36
35
35
35
36
36
36
36
36
36
35
35
35
35
35
34
34
34
34
31
29
26
24
24
24
22
22
22
22
22
22
21
21
21
21
22
22
23
23
23
23
23
23
23
23
23
23
23
24
24
25
25
23
23
23
23
23
23
23
23
23
23
23
23
23
23
23
24
24
24
24
24
24
24
24
24
24
25
25
25
25
25
25
25
25
25
25
25
25
24
24
24
24
24
24
24
24
24
24
24
23
22
22
22
22
22
22
22
22
22
23
23
25
25
25
25
25
25
25
25
25
25
25
25
25
26
26
26
26
25
21
19
19
19
19
20
19
19
19
18
18
18
18
18
19
19
19
19
19
19
19
19
21
20
20
20
20
20
20
22
21
21
22
22
22
23
26
26
26
28
30
30
30
30
30
31
31
31
31
31
31
37
38
38
38
38
38
38
41
42
43
44
44
44
43
44
47
48
50
50
50
52
52
52
52
53
55
55
54
54
54
54
54
54
54
56
56
56
56
56
56
57
59
59
59
59
59
59
59
59
59
60
60
59
59
59
59
59
59
59
60
60
60
60
61
61
61
61
62
62
62
62
62
62
62
63
63
63
63
63
63
64
65
65
65
66
66
67
67
67
67
67
68
68
68
68
68
69
69
69
69
69
69
69
69
69
69
69
69
69
69
69
70
70
69
64
63
60
55
53
52
48
43
41
41
41
41
41
40
40
40
40
40
39
39
39
39
39
39
38
37
37
36
36
35
35
35
35
33
33
33
32
32
32
32
32
32
32
32
32
32
32
32
32
32
32
32
32
31
31
31
30
30
30
30
30
30
30
28
28
28
28
28
28
28
27
27
16
12
9
9
9
9
9
9
9
9
9
9
10
10
10
10
10
10
10
9
9
9
9
9
9
9
9
9
9
9
9
9
9
7
8
8
8
8
8
8
8
8
8
8
8
8
8
8
8
8
8
8
9
9
10
8
8
8
8
8
8
7
7
7
7
7
7
7
7
6
6
6
6
6
6
6
6
6
6
5
5
5
5
5
6
6
6
6
6
6
6
6
6
6
7
7
7
7
7
7
8
8
8
8
8
8
8
8
8
8
8
8
9
10
10
10
10
10
11
11
11
11
11
11
13
13
13
13
13
14
14
15
15
15
15
15
15
15
16
16
16
16
17
16
16
16
16
16
16
16
16
16
16
17
17
17
17
17
17
17
17
17
17
17
18
18
19
19
19
19
19
19
19
19
19
19
19
19
19
19
20
20
20
20
20
20
20
20
20
20
20
20
20
20
20
20
20
20
20
20
20
20
20
20
20
19
19
19
19
19
19
19
18
18
18
18
18
18
18
18
18
18
18
18
18
18
18
18
18
18
20
20
20
19
19
19
19
19
19
18
18
17
17
19
19
23
23
23
23
23
23
23
23
23
24
24
24
24
24
24
23
23
24
24
24
24
24
24
23
23
23
23
23
22
22
22
22
21
21
21
21
21
21
21
21
21
21
21
21
21
20
20
21
21
20
20
19
19
20
20
20
21
21
22
22
22
23
23
29
29
29
29
29
28
28
28
28
28
28
28
26
26
27
27
27
27
27
27
27
27
27
27
28
29
29
30
29
29
29
29
29
29
29
29
29
31
33
33
33
33
33
33
33
33
33
34
37
38
39
39
41
41
41
41
42
41
41
42
43
43
42
42
42
42
42
43
44
45
45
45
46
46
46
46
47
47
47
46
46
46
46
47
47
47
47
47
50
50
50
50
50
50
50
50
48
48
48
49
49
49
49
49
49
49
49
49
49
49
49
49
49
49
49
49
49
49
49
49
49
49
49
49
49
49
49
49
49
49
49
49
49
49
49
49
49
49
49
49
49
49
49
49
49
49
49
49
49
49
49
49
48
46
45
44
44
44
36
34
27
23
20
19
19
19
19
19
19
19
19
19
19
19
19
18
17
17
17
17
17
17
17
18
18
19
21
21
21
17
17
17
11
11
7
6
6
6
5
6
6
6
6
6
6
6
6
6
6
6
6
6
6
6
6
6
6
7
7
7
7
7
7
7
7
7
7
7
6
6
6
6
6
6
6
6
6
7
7
7
7
7
7
7
7
7
7
7
7
7
7
7
7
7
7
8
8
8
8
8
8
8
8
8
8
8
8
8
8
8
8
8
8
8
8
8
8
8
8
8
7
7
7
7
7
7
7
7
7
7
7
7
8
8
8
8
7
7
7
5
5
5
5
4
4
4
4
4
4
4
4
4
4
4
5
5
5
5
5
5
5
5
5
5
5
5
5
5
5
5
5
5
5
5
4
4
4
4
4
4
4
4
4
4
4
5
5
5
5
5
5
5
5
4
4
4
4
4
4
4
4
4
4
4
4
4
4
4
4
4
4
4
4
4
4
4
4
4
4
4
4
4
5
5
5
5
5
5
4
4
4
4
4
4
4
4
4
4
4
4
4
4
4
4
4
4
4
4
4
4
4
4
4
3
3
3
3
3
3
3
3
3
3
3
3
3
3
3
3
3
3
3
3
3
3
3
3
3
3
3
3
3
3
3
3
3
3
3
3
3
3
2
2
2
2
2
2
2
2
2
2
2
2
2
2
2
2
2
2
2
2
2
2
2
2
2
2
2
2
2
2
2
1
1
1
1
1
1
1
1
1
1
1
1
1
1
1
1
1
1
1
1
1
1
1
1
1
1
1
1
1
1
1
1
1
1
1
1
1
1
1
1
1
1
1
1
1
1
1
1
1
1
1
1
1
1
1
1
1
1
1
1
1
1
1
1
1
1
1
1
1
1
1
1
1
1
1
1
1
1
1
1
1
1
1
0
0
0
0
0
0
0
0
0
0
0
0
0
0
0
0
0
0
0
0
0
0
0
0
0
0
0
0
0
0
1
1
1
1
1
1
1
1
1
1
1
1
1
1
1
1
1
1
1
1
1
1
1
1
1
1
1
1
1
1
1
1
1
1
1
1
1
1
1
1
1
1
1
1
1
1
1
1
1
1
1
1
1
1
1
1
1
1
1
1
1
1
1
1
1
1
1
1
1
1
1
1
1
1
1
1
1
1
1
1
1
1
1
1
1
1
1
1
1
1
1
1
1
1
1
1
1
1
1
1
1
0
0
0
0
0
0
0
0
0
0
0
0
0
0
0
0
0
0
0
0
0
0
0
0
0
0
0
0
0
0
0
0
0
0
0
0
0
0
0
0
0
0
0
0
0
0
0
0
0
0
0
0
0
0
0
0
0
0
0
0
0
0
0
0
0
0
0
0
0
0
0
0
0
0
0
0
0
0
0
0
0
0
0
0
0
0
0
0
0
0
0
1
1
1
1
1
1
1
1
1
1
1
1
1
1
1
1
1
1
1
1
1
1
1
1
1
1
1
1
1
1
1
1
1
1
1
1
1
1
1
1
1
1
1
1
1
1
1
1
1
1
1
1
1
1
1
1
1
1
1
1
1
1
1
1
1
1
1
1
1
1
1
1
1
1
1
1
1
1
1
1
1
1
1
1
1
1
1
1
1
1
1
1
1
1
1
1
1
1
1
1
1
1
1
1
1
1
1
0
0
0
0
0
0
0
0
0
0
0
0
0
0
0
0
0
0
0
0
0
0
0
0
0
0
0
0
0
0
0
0
0
0
0
0
0
0
0
0
0
0
0
0
0
0
0
0
0
0
0
0
0
0
0
0
0
0
0
0
0
0
0
0
0
0
0
0
0
0
0
0
0
0
0
0
0
0
0
0
0
0
0
0
0
0
0
0
0
0
0
0
0
0
0
0
0
0
0
0
0
0
0
0
0
0
0
0
0
0
0
0
0
0
0
0
0
0
0
0
0
1
1
1
1
1
1
1
1
1
1
1
1
1
1
1
1
1
1
1
1
1
1
1
1
1
1
1
1
1
1
1
1
1
1
1
1
1
1
1
1
1
1
1
1
1
1
1
1
1
1
1
1
1
1
1
1
1
1
1
1
1
1
1
1
1
1
1
1
1
1
1
1
1
1
1
1
1
1
1
1
1
1
1
1
1
1
1
1
1
1
1
1
1
1
1
1
1
1
1
1
1
1
1
1
1
1
1
1
1
1
1
1
1
1
1
1
1
1
1
1
1
1
1
1
1
1
1
1
1
1
1
1
1
1
1
1
1
1
1
0
0
0
0
0
0
0
0
0
0
0
0
0
0
0
0
0
0
0
0
0
0
0
0
0
0
0
0
0
0
0
0
0
0
0
0
0
0
0
0
0
0
0
0
0
0
0
0
0
0
0
0
0
0
0
0
0
0
0
0
0
0
0
0
0
0
0
0
0
0
0
0
0
0
0
0
0
0
0
0
0
0
0
0
0
0
0
0
0
0
0
0
0
0
0
0
0
0
0
0
0
0
0
0
0
0
0
0
0
0
0
0
0
0
0
0
0
0
0
0
0
0
0
0
0
0
0
0
0
0
0
0
0
0
0
0
0
0
0
0
0
0
0
0
0
0
0
0
0
0
0
0
0
0
0
0
0
0
0
0
0
0
0
0
0
0
0
0
0
0
0
0
0
0
0
0
0
0
0
0
0
0
0
0
0
0
0
0
0
0
0
0
0
0
0
0
0
0
0
0
0
0
0
0
0
0
0
0
0
0
0
0
0
0
0
0
0
0
0
0
0
0
0
0
0
0
0
0
0
0
0
0
0
0
0
0
0
0
0
0
0
0
0
0
0
0
0
0
0
0
0
0
0
0
0
0
0
0
0
0
0
0
0
0
0
0
0
0
0
0
0
0
0
0
0
0
0
0
0
0
0
0
0
0
0
0
0
0
0
0
0
0
0
0
0
0
0
0
0
0
0
0
0
0
0
0
0
0
0
0
0
0
0
0
0
0
0
0
0
0
0
0
0
0
0
0
0
0
0
0
0
0
0
0
0
0
0
0
0
0
0
0
0
0
0
0
0
0
0
0
0
0
0
0
0
0
0
0
0
0
0
0
0
0
0
0
0
0
0
0
0
0
0
0
0
0
0
0
0
0
0
0
0
0
0
0
0
0
0
0
0
0
0
0
0
0
0
0
0
0
0
0
0
0
0
0
0
0
0
0
0
0
0
0
0
0
0
0
0
0
0
0
0
0
0
0
0
1
1
1
1
1
1
1
1
1
1
1
1
1
1
1
1
1
1
1
1
1
1
1
1
1
1
1
1
1
1
1
1
1
1
1
1
1
1
1
2
2
2
2
2
2
2
2
2
2
2
2
2
2
2
2
2
1
1
1
1
1
1
1
1
1
1
1
1
1
1
1
1
1
1
1
1
1
1
1
1
1
1
1
1
1
1
1
1
1
1
1
1
1
1
1
1
1
1
1
1
1
1
1
1
1
1
0
0
0
0
0
0
0
0
0
0
0
0
0
0
0
0
0
0
0
0
0
1
1
1
1
1
1
1
1
1
1
1
1
1
1
1
1
1
1
1
1
1
1
1
1
1
1
1
1
1
1
1
1
1
1
1
1
1
1
1
1
1
1
1
1
1
1
1
1
1
1
1
1
1
1
1
1
1
1
1
1
1
1
1
1
1
1
1
1
1
1
1
1
1
1
1
1
1
1
1
1
1
1
1
1
1
1
1
1
1
1
1
1
1
1
1
1
1
1
1
1
1
1
1
1
1
1
1
1
1
1
1
1
1
1
0
0
0
0
0
0
0
0
0
0
0
0
0
0
0
0
0
0
0
0
0
0
0
0
0
0
0
0
0
0
0
0
0
0
0
0
0
0
0
0
0
0
0
0
0
0
0
0
0
0
0
0
0
0
0
0
0
0
0
0
0
0
0
0
0
0
0
0
0
0
0
0
0
0
0
0
0
0
0
0
0
0
0
1
1
1
1
1
1
1
1
1
1
2
2
2
2
2
2
2
2
2
2
2
2
2
2
2
2
2
2
2
2
2
2
2
2
2
3
3
3
3
3
3
3
3
3
3
3
3
3
3
3
3
3
3
3
3
3
3
3
3
3
3
3
3
3
3
3
3
3
3
3
3
3
3
3
3
3
3
3
3
3
3
3
3
3
3
3
3
3
3
3
3
3
3
3
3
3
3
3
3
3
3
3
3
3
3
3
3
3
3
3
3
3
3
3
3
3
0
0
0
0
0
0
0
0
0
0
0
0
0
0
0
0
0
0
0
0
0
0
0
0
0
0
0
0
0
0
0
0
0
0
0
0
0
0
0
0
0
0
0
0
0
0
0
0
0
0
0
0
0
0
0
0
0
0
0
0
0
0
0
0
0
0
0
0
0
0
0
0
0
0
0
0
0
0
0
0
0
0
0
0
0
0
0
0
0
0
0
0
0
0
0
0
0
0
0
0
0
0
0
0
0
0
0
0
0
0
0
0
0
0
0
0
0
0
0
0
0
0
0
0
0
0
0
0
0
0
0
0
0
0
0
0
0
0
0
0
0
0
0
0
0
2
2
2
2
2
2
2
2
2
2
2
2
2
2
2
2
2
2
2
2
2
2
2
2
2
2
2
2
2
2
2
2
2
2
2
2
2
2
2
2
2
2
2
2
2
2
2
2
2
2
2
2
2
2
2
2
2
2
2
2
2
2
2
2
2
2
2
2
2
2
2
2
2
2
2
2
2
2
2
2
2
2
2
2
2
2
2
2
2
2
2
2
2
2
2
2
2
2
2
2
2
2
2
2
2
2
2
2
2
2
2
2
2
2
2
2
2
2
2
2
2
2
2
2
2
2
2
2
2
2
2
2
2
2
2
2
2
2
2
2
2
2
2
2
2
2
2
2
2
2
2
2
2
2
2
2
2
2
2
2
2
2
2
2
2
1
1
1
1
1
0
0
0
0
0
0
0
0
0
0
0
0
0
0
0
0
0
0
0
0
0
0
0
0
0
0
0
0
0
0
0
0
0
0
0
0
0
0
0
0
0
0
0
0
0
0
0
0
0
0
0
0
0
0
0
0
0
0
0
0
0
0
0
0
0
0
0
0
0
0
0
0
0
0
0
0
0
0
0
0
0
0
0
0
0
0
0
0
0
0
0
0
0
0
0
0
0
0
0
0
0
0
0
0
0
0
0
0
0
0
0
0
0
0
0
0
0
0
0
0
0
0
0
0
0
0
0
0
0
0
0
0
0
0
0
0
0
0
0
0
0
0
0
0
0
0
0
0
0
0
0
0
0
0
0
0
0
0
0
0
0
0
0
0
0
0
0
0
0
0
0
0
0
0
0
0
0
0
0
0
0
0
0
0
0
0
0
0
0
0
0
0
0
0
0
0
0
0
0
0
0
0
0
0
0
0
0
0
0
0
0
0
0
0
0
0
0
0
0
0
0
0
0
0
0
0
0
0
0
0
0
0
0
0
0
0
0
0
0
0
0
0
0
0
0
0
0
0
0
0
0
0
0
0
0
0
0
0
0
0
0
0
0
0
0
0
0
0
0
0
0
0
0
0
0
0
0
0
0
0
0
0
0
0
0
0
0
0
0
0
0
0
0
0
0
0
0
0
0
0
0
0
0
0
0
0
0
0
0
0
0
0
0
0
0
0
0
0
0
0
0
0
0
0
0
0
0
0
0
0
0
0
0
0
0
0
0
0
0
0
0
0
0
0
0
0
0
0
0
0
0
0
0
0
0
0
0
0
0
0
0
0
0
0
0
0
0
0
0
0
0
0
0
0
0
0
0
0
0
0
0
0
0
0
0
0
0
0
0
0
0
0
0
0
0
0
0
0
0
0
0
0
0
0
0
0
0
0
0
0
0
0
0
0
0
0
0
0
0
0
0
0
0
0
0
0
0
0
0
0
0
0
0
0
0
0
0
0
0
0
0
0
0
0
0
0
0
0
0
0
0
0
0
0
0
0
0
0
0
0
0
0
0
0
0
0
0
0
0
0
0
0
0
0
0
0
0
0
0
0
0
0
0
0
0
0
0
0
0
0
0
0
0
0
0
0
0
0
0
0
0
0
0
0
0
0
0
0
0
0
0
0
0
0
0
0
0
0
0
0
0
0
0
0
0
0
0
0
0
0
0
0
0
0
0
0
0
0
0
0
0
0
0
0
0
0
0
0
0
0
0
0
0
0
0
0
0
0
0
0
0
0
0
0
0
0
0
0
0
0
0
0
0
0
0
0
0
0
0
0
0
0
0
0
0
0
0
0
0
0
0
0
0
0
0
0
0
0
0
0
0
0
0
0
0
0
0
0
0
0
0
0
0
0
0
0
0
0
0
0
0
0
0
0
0
0
0
0
0
0
0
0
0
0
0
0
0
0
0
0
0
0
0
0
0
0
0
0
0
0
0
0
0
0
0
0
0
0
0
0
0
0
0
0
0
0
0
0
0
0
0
0
0
0
0
0
0
0
0
0
0
0
0
0
0
0
0
0
0
0
0
0
0
0
0
0
0
0
0
0
0
0
0
0
0
0
0
0
0
0
0
0
0
0
0
0
0
0
0
0
0
0
0
0
0
0
0
0
0
0
0
0
0
0
0
0
0
0
0
0
0
0
0
0
0
0
0
0
0
0
0
0
0
0
0
0
0
0
0
0
0
0
0
0
0
0
0
0
0
0
0
0
0
0
0
0
0
0
0
0
0
0
0
0
0
0
0
0
0
0
0
0
0
0
0
0
0
0
0
0
0
0
0
0
0
0
0
0
0
0
0
0
0
0
0
0
0
0
0
0
0
0
0
0
0
0
0
0
0
0
0
0
0
0
0
0
0
0
0
0
0
0
0
0
0
0
0
0
0
0
0
0
0
0
0
0
0
0
0
0
0
0
0
0
0
0
0
0
0
0
0
0
0
0
0
0
0
0
0
0
0
0
0
0
0
0
0
0
0
0
0
0
0
0
0
0
0
0
0
0
0
0
0
0
0
0
0
0
0
0
0
0
0
0
0
0
0
0
0
0
0
0
0
0
0
0
0
0
0
0
0
0
0
0
0
0
0
0
0
0
0
0
0
0
0
0
0
0
0
0
0
0
0
0
0
0
0
0
0
0
0
0
0
0
0
0
0
0
0
0
0
0
0
0
0
0
0
0
0
0
0
0
0
0
0
0
0
0
0
0
0
0
0
0
0
0
0
0
0
0
0
0
0
0
0
0
0
0
0
0
0
0
0
0
0
0
0
0
0
0
0
0
0
0
0
0
0
0
0
0
0
0
0
0
0
0
0
0
0
0
0
0
0
0
0
0
0
0
0
0
0
0
0
0
0
0
0
0
0
0
0
0
0
0
0
0
0
0
0
0
0
0
0
0
0
0
0
0
0
0
0
0
0
0
0
0
0
0
0
0
0
0
0
0
0
0
0
0
0
0
0
0
0
0
0
0
0
0
0
0
0
0
0
0
0
0
0
0
0
0
0
0
0
0
0
0
0
0
0
0
0
0
0
0
0
0
0
0
0
0
0
0
0
0
0
0
0
0
0
0
0
0
0
0
0
0
0
0
0
0
0
0
0
0
0
0
0
0
0
0
0
0
0
0
0
0
0
0
0
0
0
0
0
0
0
0
0
0
0
0
0
0
0
0
0
0
0
0
0
0
0
0
0
0
0
0
0
0
0
0
0
0
0
0
0
0
0
0
0
0
0
0
0
0
0
0
0
0
0
0
0
0
0
0
0
0
0
0
0
0
0
0
0
0
0
0
0
0
0
0
0
0
0
0
0
0
0
0
0
0
0
0
0
0
0
0
0
0
0
0
0
0
0
0
0
0
0
0
0
0
0
0
0
0
0
0
0
0
0
0
0
0
0
0
0
0
0
0
0
0
0
0
0
0
0
0
0
0
0
0
0
0
0
0
0
0
0
0
0
0
0
0
0
0
0
0
0
0
0
0
0
0
0
0
0
0
0
0
0
0
0
0
0
0
0
0
0
0
0
0
0
0
0
0
0
0
0
0
0
0
0
0
0
0
0
0
0
0
0
0
0
0
0
0
0
0
0
0
0
0
0
0
0
0
0
0
0
0
0
0
0
0
0
0
0
0
0
0
0
0
0
0
0
0
0
0
0
0
0
0
0
0
0
0
0
0
0
0
0
0
0
0
0
0
0
0
0
1
1
1
1
1
1
1
1
1
1
1
1
1
1
1
1
1
1
1
1
1
1
1
1
1
1
1
1
1
1
1
1
1
1
1
1
1
1
1
1
1
1
1
1
1
1
1
1
1
1
1
1
1
1
1
1
1
1
1
1
1
1
1
1
1
1
1
1
1
1
1
1
1
1
1
1
1
1
1
1
1
1
1
1
1
1
1
1
1
1
1
1
1
1
1
1
1
1
1
1
1
1
1
1
1
1
1
1
1
1
1
1
1
1
1
1
1
1
1
1
1
1
1
1
1
1
1
1
1
1
1
1
1
1
1
1
1
1
1
1
1
1
1
1
1
1
1
1
1
1
1
1
1
1
1
1
1
1
1
1
1
1
1
1
1
1
1
1
1
1
1
1
1
1
1
1
1
1
1
1
1
0
0
0
0
0
0
0
0
0
0
0
0
0
0
0
0
0
0
0
0
0
0
0
0
0
0
0
0
0
0
0
0
0
0
0
0
0
0
0
0
0
0
0
0
0
0
0
0
0
0
0
0
0
0
0
0
0
0
0
0
0
0
0
0
0
0
0
0
0
0
0
0
0
0
0
0
0
0
0
0
0
0
0
0
0
0
0
0
0
0
0
0
0
0
0
0
0
0
0
0
0
0
0
0
0
0
0
0
0
0
0
0
0
0
0
0
0
0
0
0
0
0
0
0
0
0
0
0
0
0
0
0
0
0
0
0
0
0
0
0
0
0
0
0
0
0
0
0
0
0
0
0
0
0
0
0
0
0
0
0
0
0
0
0
0
0
0
0
0
0
0
0
0
0
0
0
0
0
0
0
0
0
0
0
0
0
0
0
0
0
0
0
0
0
0
0
0
0
0
0
0
0
0
0
0
0
0
0
0
0
0
0
0
0
0
0
0
0
0
0
0
0
0
0
0
0
0
0
0
0
0
0
0
0
0
0
0
0
0
0
0
0
0
0
0
0
0
0
0
0
0
0
0
0
0
0
0
0
0
0
0
0
0
0
0
0
0
0
0
0
0
0
0
0
0
0
0
0
0
0
0
0
0
0
0
0
0
0
0
0
0
0
0
0
0
0
0
0
0
0
0
0
0
0
0
0
0
0
0
0
0
0
0
0
0
0
0
0
0
0
0
0
0
0
0
0
0
0
0
0
0
0
0
0
0
0
0
0
0
0
0
0
0
0
0
0
0
0
0
0
0
0
0
0
0
0
0
0
0
0
0
0
0
0
0
0
0
0
0
0
0
0
0
0
0
0
0
0
0
0
0
0
0
0
0
0
0
0
0
0
0
0
0
0
0
0
0
0
0
0
0
0
0
0
0
0
0
0
0
0
0
0
0
0
0
0
0
0
0
0
0
0
0
0
0
0
0
0
0
0
0
0
0
0
0
0
0
0
0
0
0
0
0
0
0
0
0
0
0
0
0
0
0
0
0
0
0
0
0
0
0
0
0
0
0
0
0
0
0
0
1
1
1
1
1
1
1
1
1
1
1
1
1
3
3
4
4
4
4
4
4
4
4
4
5
5
5
5
5
5
5
5
5
6
6
6
8
8
9
9
9
9
9
9
10
10
10
10
10
10
10
10
10
10
10
10
10
11
11
11
11
12
12
12
12
12
12
12
12
12
12
13
13
13
13
13
13
13
13
13
13
13
13
13
13
13
13
14
14
14
14
14
14
14
14
14
14
14
14
14
14
14
14
14
14
14
14
14
14
14
14
14
14
14
14
14
14
14
14
16
16
16
16
16
18
20
22
23
23
25
25
26
26
26
26
26
26
27
27
26
26
27
27
27
27
30
30
33
33
33
33
33
35
35
35
36
37
37
38
38
42
42
42
44
44
44
45
45
44
43
43
43
41
41
41
40
40
38
37
37
38
38
36
36
36
38
39
39
40
40
50
51
52
51
50
50
50
51
52
56
57
58
57
57
58
58
63
63
63
64
64
64
66
66
67
73
75
76
76
76
76
76
76
77
80
82
82
83
84
82
82
82
86
86
87
87
90
91
92
92
92
92
92
92
93
93
93
93
93
94
95
96
95
95
95
95
99
100
100
97
91
92
95
95
95
95
95
94
93
93
94
94
93
93
94
94
95
96
97
97
97
97
97
97
97
98
98
99
99
100
100
101
102
103
103
103
104
104
104
105
105
105
105
106
107
107
107
107
107
107
107
106
106
106
108
108
106
106
106
106
108
108
108
108
109
109
110
110
110
110
110
110
110
110
112
112
108
107
106
106
103
107
104
98
97
96
96
95
91
91
94
94
88
80
73
68
68
68
71
81
83
84
86
87
88
87
87
89
92
92
92
91
93
93
94
94
96
96
97
96
97
98
98
98
100
100
100
100
100
102
102
100
100
100
101
104
104
106
106
106
106
106
106
107
107
107
107
112
113
113
113
113
113
113
113
112
112
112
111
110
110
110
112
110
109
109
109
108
107
106
105
105
105
105
105
105
106
106
104
104
106
106
106
106
106
106
106
106
106
106
106
106
106
106
106
108
108
109
109
110
111
112
114
114
116
116
116
116
116
114
114
114
114
116
117
117
117
117
120
120
120
119
118
120
120
123
123
123
124
124
124
124
124
125
126
127
128
129
128
130
132
119
118
118
105
105
106
104
103
103
101
96
87
79
79
79
74
70
74
73
73
73
73
74
74
74
74
77
79
80
80
80
80
80
79
79
80
81
81
82
82
82
82
83
83
83
83
83
83
84
85
85
85
85
85
85
86
86
86
88
88
88
88
90
90
90
90
91
91
91
91
91
91
91
93
94
96
96
90
89
93
94
96
81
80
77
75
77
76
76
76
76
76
77
77
77
77
78
78
78
77
73
72
74
74
74
74
74
75
74
74
74
74
74
74
73
73
73
74
74
74
72
72
72
68
68
68
70
72
73
73
72
73
73
73
74
74
74
75
75
76
76
75
75
75
75
76
76
76
77
77
77
77
77
77
77
77
77
77
77
78
77
78
78
78
79
79
79
79
79
79
79
79
79
79
79
79
79
79
79
79
79
79
79
81
81
80
80
77
77
78
78
78
77
78
78
75
75
73
73
73
71
69
67
65
65
64
64
61
60
60
60
60
60
60
60
60
60
62
63
63
63
63
63
63
63
63
62
62
62
62
62
62
63
64
62
61
61
63
60
60
55
53
53
53
53
53
53
52
53
53
53
53
53
53
53
53
53
53
53
53
53
53
53
53
53
53
54
54
54
54
53
53
53
53
52
52
50
44
44
44
40
40
39
33
28
27
27
25
25
25
26
26
26
26
26
26
26
26
26
26
26
27
28
26
27
27
27
27
27
29
29
29
29
29
29
29
29
28
28
30
30
31
31
30
30
30
30
32
34
34
33
33
34
33
33
33
33
33
33
33
33
33
33
33
33
33
31
31
31
30
30
30
29
29
28
28
28
28
28
29
30
30
30
30
30
30
30
30
30
30
30
30
30
30
30
30
31
31
32
32
32
32
33
32
32
32
32
32
32
32
32
32
32
32
32
32
33
33
33
33
34
34
34
34
34
33
33
33
33
33
33
33
33
33
33
33
33
33
33
33
33
32
32
31
31
31
31
31
31
31
31
31
31
31
31
31
31
31
31
31
31
31
31
30
30
30
30
30
29
29
29
29
29
29
29
29
29
29
29
29
27
26
26
26
26
26
26
26
26
26
26
26
26
26
26
26
26
26
26
26
26
26
26
26
26
26
26
26
26
26
26
26
26
26
26
24
23
21
21
21
21
21
21
21
21
21
21
14
14
15
13
12
11
8
5
5
5
5
6
6
6
6
6
6
6
7
7
7
6
6
6
6
6
6
6
6
6
6
6
5
6
6
6
6
6
7
7
7
7
7
7
7
7
7
7
7
7
7
7
7
7
7
7
7
7
8
8
8
8
8
8
8
9
9
9
9
9
9
9
9
9
9
9
9
9
9
9
9
9
9
9
9
9
9
9
9
9
10
10
10
10
10
10
10
10
10
10
10
10
10
10
10
10
11
11
13
13
13
13
13
13
13
15
15
15
15
15
15
15
14
14
14
14
14
15
15
16
16
16
16
16
15
15
15
15
15
15
15
15
15
15
15
15
15
15
15
15
15
15
15
15
15
15
15
14
14
14
14
15
15
15
15
15
15
15
15
15
15
15
15
15
15
15
16
16
16
16
16
16
16
16
16
16
16
15
15
15
15
15
15
15
15
15
15
15
15
15
15
15
15
15
16
17
17
16
16
16
16
16
17
17
17
16
16
15
15
15
15
14
12
12
12
13
13
13
12
11
11
11
11
11
11
11
11
11
11
11
12
11
11
11
10
10
10
10
11
10
10
10
10
10
11
11
10
10
10
9
10
10
10
10
10
9
9
9
9
9
9
9
9
9
9
9
9
9
9
9
9
9
9
9
8
8
8
8
8
8
8
8
8
8
8
8
8
8
8
9
9
9
9
9
9
9
9
9
9
9
9
9
9
9
9
9
9
9
9
9
9
9
11
11
11
11
11
11
11
11
11
11
11
11
11
10
10
9
9
8
8
8
8
7
5
5
5
5
5
5
5
5
5
5
5
5
5
5
5
5
5
5
5
5
5
6
6
6
6
6
6
6
6
6
6
6
7
7
7
7
7
7
8
7
6
5
5
5
5
5
6
6
6
7
7
7
7
7
7
7
7
7
7
7
7
7
7
7
7
7
7
7
7
7
7
7
7
7
7
7
7
7
7
7
7
7
7
7
7
7
7
7
7
7
7
7
7
7
7
7
7
7
7
7
7
7
7
7
7
7
8
8
8
8
8
8
8
8
8
8
8
8
8
8
8
8
8
8
8
8
8
8
8
8
6
6
6
6
6
6
6
6
6
5
4
2
2
2
2
2
2
2
2
2
2
2
2
2
2
2
2
2
2
2
2
3
3
3
3
2
2
2
2
2
2
2
2
2
2
2
1
1
1
1
1
1
1
2
2
2
2
2
2
2
3
3
3
3
3
3
3
4
4
4
4
4
4
5
5
6
6
6
6
6
6
6
6
6
6
6
6
7
7
7
7
7
7
7
7
7
7
7
7
7
7
7
7
8
8
7
7
7
7
7
8
8
8
8
8
8
8
8
8
8
9
9
9
9
9
9
9
9
9
9
9
9
9
10
10
10
10
10
10
10
10
11
12
13
13
13
13
13
13
13
13
13
13
13
13
13
13
13
13
13
13
13
13
13
13
13
13
13
13
13
13
13
13
13
13
13
14
14
14
15
15
15
15
15
15
15
15
15
15
15
15
15
15
15
15
15
15
15
15
15
15
15
15
15
15
15
15
15
15
15
15
15
15
15
15
14
14
11
11
11
11
11
10
10
10
10
10
10
10
10
10
10
10
10
10
10
11
11
11
11
11
11
11
11
11
11
11
11
11
12
12
12
12
12
12
12
12
13
13
11
11
11
11
11
11
11
11
11
11
11
11
11
11
11
11
11
11
11
11
11
11
11
11
11
9
6
5
4
3
3
3
3
3
3
3
3
3
3
3
3
3
4
4
4
4
4
4
4
4
5
5
5
5
5
5
5
5
5
5
5
5
5
5
5
5
5
5
5
5
5
5
5
5
5
5
5
5
5
5
5
5
5
5
5
5
5
5
5
5
5
5
5
4
4
4
4
4
4
4
4
4
4
5
6
6
8
10
10
10
11
11
11
12
12
12
13
13
13
13
13
13
13
13
13
13
13
13
12
12
12
12
12
12
12
12
12
12
12
12
12
12
12
12
11
11
11
11
11
11
11
11
11
11
11
11
11
11
11
11
11
11
11
12
13
13
13
13
13
13
13
15
15
15
15
15
16
16
17
17
17
17
17
17
18
18
18
19
19
19
19
20
20
20
20
20
20
20
20
20
20
20
20
20
20
20
20
20
20
20
20
20
20
20
22
22
22
23
23
23
23
23
23
23
23
23
21
21
21
20
21
21
22
22
23
23
23
24
23
22
22
22
22
22
22
22
21
21
21
21
21
21
21
21
21
21
21
21
21
21
21
21
21
21
21
21
21
21
21
21
21
21
21
21
21
21
21
21
21
21
21
21
21
21
22
22
22
23
23
23
24
24
24
24
24
24
24
24
24
24
24
24
24
23
23
23
23
22
20
20
18
18
15
15
11
12
12
12
11
10
10
10
10
10
10
10
10
10
10
9
9
9
9
9
9
9
8
8
8
8
9
9
9
9
9
9
9
9
9
9
9
9
9
9
9
9
9
9
9
9
9
8
8
8
7
7
7
7
7
7
7
7
7
7
7
7
7
7
7
7
7
7
7
7
7
7
7
7
7
6
6
6
6
6
6
6
6
6
6
6
6
6
6
6
7
6
6
6
6
6
7
8
8
8
8
8
8
8
8
8
8
8
8
8
8
8
8
8
8
8
8
8
8
8
8
8
8
8
8
8
9
9
9
8
8
8
8
8
8
8
8
8
8
8
8
8
8
8
8
8
8
8
8
8
8
5
5
5
5
5
5
5
5
5
5
5
5
5
5
5
5
5
5
5
5
5
5
5
5
5
5
5
5
5
5
5
5
5
5
5
5
5
5
5
5
5
5
5
5
5
6
6
6
6
6
6
6
6
6
6
6
6
6
6
6
6
6
6
6
6
6
6
6
6
6
6
6
6
6
6
7
7
8
8
8
9
8
8
8
8
8
8
7
7
6
7
7
7
7
7
7
7
7
7
7
7
7
7
7
7
7
7
7
7
7
7
7
7
7
7
7
7
7
7
7
7
7
7
7
7
7
7
7
7
7
7
7
7
7
7
7
7
7
7
7
7
7
7
7
7
7
7
7
7
7
7
7
7
7
7
7
7
7
7
7
7
7
7
7
7
7
7
7
7
7
7
7
7
7
7
7
7
7
7
7
7
6
5
5
5
5
5
4
4
4
3
2
2
1
1
1
1
1
1
1
1
1
1
1
1
1
1
1
1
1
1
1
1
1
1
1
1
1
1
1
1
1
0
0
0
0
0
0
0
0
0
0
0
0
0
0
0
0
0
0
0
0
0
0
0
0
0
0
0
0
0
0
0
0
0
0
0
0
0
0
0
0
0
0
0
0
0
0
0
0
0
0
0
0
0
0
0
0
0
0
0
0
0
0
0
0
0
0
0
0
0
0
0
0
0
0
0
0
0
0
0
0
0
0
0
0
0
0
0
0
0
0
0
0
0
0
0
0
0
0
0
0
0
0
0
0
0
0
0
0
0
0
0
0
0
0
0
0
0
0
0
0
0
0
0
0
0
0
0
0
0
0
0
0
0
0
0
0
0
0
0
0
0
0
0
0
0
0
0
0
0
0
0
0
0
0
0
0
0
0
0
0
0
0
0
0
0
0
0
0
0
0
0
0
0
0
0
0
0
0
0
0
0
0
0
0
0
0
0
0
0
0
0
0
0
0
0
0
0
0
0
0
0
0
0
0
0
0
0
0
0
0
0
0
0
0
0
0
0
0
0
0
0
0
0
0
0
0
0
0
0
0
0
0
0
0
0
0
0
0
0
0
0
0
0
0
0
0
0
0
0
0
0
0
0
0
0
0
0
0
0
0
0
0
0
0
0
0
0
0
0
0
0
0
0
0
0
0
0
0
0
0
0
0
0
0
0
0
0
0
0
0
0
0
0
0
0
0
0
0
0
0
0
0
0
0
0
0
0
0
0
0
0
0
0
0
0
0
0
0
0
0
0
0
0
0
0
0
0
0
0
0
0
0
0
0
0
0
0
0
0
0
0
0
0
0
0
0
0
0
0
0
0
0
0
0
0
0
0
0
0
0
0
0
0
1
1
1
1
1
1
1
1
1
1
1
1
1
1
1
1
1
1
1
1
1
1
1
1
1
1
1
1
1
1
1
1
1
1
1
1
1
1
1
1
1
1
1
1
1
1
1
1
1
1
1
1
1
1
1
1
1
1
1
1
1
1
1
1
1
1
1
1
1
1
1
1
1
1
1
1
1
1
1
1
1
1
1
1
1
1
1
1
1
1
1
1
1
1
1
1
1
1
1
1
1
1
1
1
1
1
1
1
1
0
0
0
0
0
0
0
0
0
0
0
0
0
0
0
0
0
0
0
0
0
0
0
0
0
0
0
0
0
0
0
0
0
0
0
0
0
0
0
0
0
0
0
0
0
0
0
0
0
0
0
0
0
0
0
0
0
0
0
0
0
0
0
0
0
0
0
0
0
0
0
0
0
0
0
0
0
0
0
0
0
0
0
0
0
0
0
0
0
0
0
0
0
0
0
0
0
0
0
0
0
0
0
0
0
0
0
0
0
0
0
0
0
0
0
0
0
0
0
0
0
0
0
0
0
0
0
0
0
0
0
0
0
0
0
0
0
0
0
0
0
0
0
0
0
0
0
0
0
0
0
0
0
0
0
0
0
0
0
0
0
0
0
0
0
0
0
0
0
0
0
0
0
0
0
0
0
0
0
0
0
0
0
0
0
0
0
0
0
0
0
0
0
0
0
0
0
0
0
0
0
0
0
0
0
0
0
0
0
0
0
0
0
0
0
0
0
0
0
0
0
0
0
0
0
0
0
0
0
0
0
0
0
0
0
0
0
0
0
0
0
0
0
0
0
0
0
0
0
0
0
0
0
0
0
0
0
0
0
0
0
0
0
0
0
0
0
0
0
0
0
0
0
0
0
0
0
0
0
0
0
0
0
0
0
0
0
0
0
0
0
0
0
0
0
0
0
0
0
0
0
0
0
1
1
1
1
1
1
1
1
1
2
2
2
2
2
2
2
2
2
2
2
2
2
2
2
2
2
2
2
2
2
2
2
2
2
2
2
2
2
2
2
2
2
2
2
2
2
2
2
2
2
2
2
2
2
2
2
2
2
2
2
2
2
2
2
2
2
2
2
2
2
2
2
3
3
3
3
3
3
3
3
3
3
3
3
3
3
3
3
3
3
3
3
3
3
3
3
3
3
2
2
2
2
1
1
1
1
1
1
1
1
1
1
2
2
2
2
2
2
2
2
2
2
2
2
1
1
1
1
1
1
1
1
1
1
1
1
1
1
1
1
1
1
1
1
1
1
1
1
1
1
1
1
1
1
1
1
1
1
1
1
1
1
1
1
2
2
2
2
2
2
2
2
2
2
2
2
2
2
2
2
2
2
2
2
3
3
3
3
3
3
3
3
3
3
3
3
3
3
3
3
3
3
3
3
3
3
3
3
3
3
3
3
3
3
3
3
3
3
3
3
3
3
3
3
3
3
3
3
3
3
3
3
3
3
3
3
3
3
3
3
3
3
3
2
2
2
2
2
2
1
1
1
1
1
1
0
0
0
0
0
0
0
0
0
0
0
0
0
0
0
0
0
0
0
0
0
0
0
0
0
0
0
0
0
0
0
0
0
0
0
0
0
0
0
0
0
0
0
0
0
0
0
0
0
0
0
0
0
0
0
0
0
0
0
0
0
0
0
0
0
0
0
0
0
0
0
0
0
0
0
0
0
0
0
0
0
0
0
0
0
0
0
0
0
0
0
0
0
0
0
0
0
0
0
0
0
0
0
0
0
0
0
0
0
0
0
0
0
0
0
0
0
0
0
0
0
0
0
0
0
1
1
1
1
1
1
1
1
1
1
1
1
1
1
1
1
1
1
1
1
1
1
1
1
1
1
1
1
1
1
1
1
1
1
1
1
1
1
1
1
1
1
1
1
1
1
1
1
1
1
1
1
1
1
1
1
1
1
1
1
1
1
1
1
1
1
1
1
1
1
1
1
1
1
1
1
1
1
1
1
1
1
1
1
1
1
1
1
1
1
1
2
2
2
2
2
2
1
1
1
1
1
1
1
1
1
1
1
1
1
1
1
1
1
0
0
0
0
0
0
0
0
0
0
0
0
0
0
0
0
0
0
0
0
0
0
0
0
0
0
0
1
1
1
1
1
1
1
1
1
1
1
1
1
1
1
1
1
1
1
1
1
1
1
1
1
1
1
1
1
1
1
1
1
1
1
1
1
1
1
1
1
1
1
1
1
1
1
1
1
1
1
1
1
1
1
1
1
1
1
1
1
1
1
1
1
1
1
1
1
1
1
1
1
1
1
1
1
1
1
1
1
1
1
1
1
1
1
1
1
1
0
0
0
0
0
0
0
0
0
0
0
0
0
0
0
0
0
0
0
0
0
0
0
0
0
0
0
0
0
0
0
0
0
0
0
0
0
0
0
0
0
0
0
0
0
0
0
0
0
0
0
0
0
0
0
0
0
0
0
0
0
0
0
0
0
0
0
0
0
0
0
0
0
0
1
1
1
1
1
1
1
1
1
1
1
1
1
2
2
2
4
4
4
4
4
4
4
4
4
4
4
4
4
4
4
4
4
4
4
4
4
4
4
4
4
4
4
4
4
4
4
4
4
4
4
4
4
4
4
4
4
5
5
5
5
5
5
5
5
5
5
5
5
5
5
5
5
5
5
5
5
5
5
5
5
5
5
5
6
6
6
6
6
6
6
6
6
6
6
6
6
6
6
6
6
6
6
6
6
6
6
6
6
6
6
6
6
6
6
6
6
6
6
6
6
6
6
6
6
6
6
6
6
6
6
6
6
4
4
4
4
4
4
4
4
3
3
3
3
2
2
2
2
2
2
2
2
2
2
2
2
2
2
2
2
2
2
2
2
2
2
2
2
2
2
2
1
1
1
1
1
1
1
1
1
1
1
1
1
1
1
1
1
1
1
1
1
1
1
1
1
1
1
1
1
1
1
1
0
0
0
0
0
0
0
0
0
0
0
0
0
0
0
0
0
0
0
0
0
0
0
0
0
0
0
0
0
0
0
0
0
0
0
0
0
0
0
0
0
0
0
0
0
0
0
0
0
0
0
0
0
0
0
0
0
0
0
0
0
0
0
0
0
0
0
0
0
0
0
0
0
0
0
0
0
0
0
0
0
0
0
0
0
0
0
0
0
0
0
0
0
0
0
0
0
0
0
0
0
0
0
0
0
0
0
0
0
0
0
0
0
0
0
0
0
0
0
0
0
0
0
0
0
0
0
0
0
0
0
0
0
0
0
0
0
0
0
0
0
0
0
0
0
0
0
0
0
0
0
0
0
0
0
0
0
0
0
0
0
0
0
0
0
0
0
0
0
0
0
0
0
0
0
0
0
0
0
0
0
0
0
0
0
0
0
0
0
0
0
0
0
0
0
0
0
0
0
0
0
0
0
0
0
0
0
0
0
0
0
0
0
0
0
0
0
0
0
0
0
0
0
0
0
0
0
0
0
0
0
0
0
0
0
0
0
0
0
0
0
0
0
0
0
0
0
0
0
0
0
0
0
0
0
0
0
0
0
0
0
0
0
0
0
0
0
0
0
0
0
0
0
0
0
0
0
0
0
0
0
0
0
0
0
0
0
0
0
0
0
0
0
0
0
0
0
0
0
0
0
0
0
0
0
0
0
0
0
0
0
0
0
0
0
0
0
0
0
0
0
0
0
0
0
0
0
0
0
0
0
0
0
0
0
0
0
0
0
0
0
0
0
0
0
0
0
0
0
0
0
0
0
0
0
0
0
0
0
0
0
0
0
0
0
0
0
0
0
0
0
0
0
0
0
0
0
0
0
0
0
0
0
0
0
0
0
0
0
0
0
0
0
0
0
0
0
0
0
0
0
0
0
0
0
0
0
0
0
0
0
0
0
0
0
0
0
0
0
0
0
0
0
0
0
0
0
0
0
0
0
0
0
0
0
0
0
0
0
0
0
0
0
0
0
0
0
0
0
0
0
0
0
0
0
0
0
0
0
0
0
0
0
0
0
0
0
0
0
0
0
0
0
0
0
0
0
0
0
0
0
0
0
0
0
0
0
0
0
0
0
0
0
0
0
0
0
0
0
0
0
0
0
0
0
0
0
0
0
0
0
0
0
0
0
0
0
0
0
0
0
0
0
0
0
0
0
0
0
0
0
0
0
0
0
0
0
0
0
0
0
0
0
0
0
0
0
0
0
0
0
0
0
0
0
0
0
0
0
0
0
0
0
0
0
0
0
0
0
0
0
0
0
0
0
0
0
0
0
0
0
0
0
0
0
0
0
0
0
0
0
0
0
0
0
0
0
0
0
0
0
0
0
0
0
0
0
0
0
0
0
0
0
0
0
0
0
0
0
0
0
0
0
0
0
0
0
0
0
0
0
0
0
0
0
0
0
0
0
0
0
1
1
1
1
1
1
1
1
1
1
1
1
1
1
1
1
1
1
1
1
1
1
1
1
1
1
1
1
1
1
1
1
1
1
1
1
1
1
1
1
1
1
1
1
1
1
1
1
1
1
1
1
1
1
1
1
1
1
1
1
1
1
1
1
1
1
1
1
1
1
1
1
1
1
1
1
1
1
1
1
1
1
1
1
1
1
1
1
1
1
1
1
1
1
1
1
1
1
1
1
1
1
1
1
1
1
1
1
1
1
1
1
1
1
1
1
1
1
1
1
1
1
1
1
1
1
0
0
0
0
0
0
0
0
0
0
0
0
0
0
0
0
0
0
0
0
0
0
0
0
0
0
0
0
0
0
0
0
0
0
0
0
0
0
0
0
0
0
0
0
0
0
0
0
0
0
0
0
0
0
0
0
0
0
0
0
0
0
0
0
0
0
0
0
0
0
0
0
0
0
0
0
0
0
0
0
0
0
0
0
0
0
0
0
0
0
0
0
0
0
0
0
0
0
0
0
0
0
0
0
0
0
0
0
0
0
0
0
0
0
0
0
0
0
0
0
0
0
0
0
0
0
0
0
0
0
0
0
0
0
0
0
0
0
0
0
0
0
0
0
0
0
0
0
0
0
0
0
0
0
0
0
0
0
0
0
0
0
0
0
0
0
0
0
0
0
0
0
0
0
0
0
0
0
0
0
0
0
0
0
0
0
0
0
0
0
0
0
0
0
0
0
0
0
0
0
0
0
0
0
0
0
0
0
0
0
0
0
0
0
0
0
0
0
0
0
0
0
0
0
0
0
0
0
0
0
0
0
0
0
0
0
0
0
0
0
0
0
0
0
0
0
0
0
0
0
0
1
1
1
1
1
1
1
1
1
1
1
1
1
1
1
1
1
1
1
1
1
1
1
1
1
1
1
2
2
2
2
2
2
2
2
2
2
2
2
2
2
2
2
2
3
2
2
2
2
2
2
2
2
2
2
2
2
2
2
2
2
2
2
2
2
2
2
2
2
2
2
2
2
2
2
2
2
2
2
2
2
2
2
2
2
2
2
2
2
2
2
2
2
2
2
2
2
2
2
2
2
2
2
2
2
2
2
2
2
2
2
2
2
2
2
2
2
2
2
2
2
2
2
2
2
2
2
2
2
2
2
2
2
2
1
1
1
1
1
1
1
1
1
1
1
1
1
1
1
1
1
1
1
1
1
1
1
1
0
0
0
0
0
0
0
0
0
0
0
0
0
0
0
0
0
0
0
0
0
0
0
0
0
0
0
0
0
0
0
0
0
0
0
0
0
0
0
0
0
0
0
0
0
0
0
0
0
0
0
0
0
0
0
0
0
0
0
0
0
0
0
0
0
0
0
0
0
0
0
0
0
0
0
0
0
0
0
0
0
0
0
0
0
0
0
0
0
0
0
0
0
0
0
0
0
0
0
0
0
0
0
0
0
0
0
0
0
0
0
0
0
0
0
0
0
0
0
0
0
0
0
0
0
0
0
0
0
0
0
0
0
0
0
0
0
0
0
0
0
0
0
0
0
0
0
0
0
0
0
0
0
0
0
0
0
0
0
0
0
0
0
0
0
0
0
0
0
0
0
0
0
0
0
0
0
0
0
0
0
0
0
0
0
0
0
0
0
0
0
0
0
0
0
0
0
0
0
0
0
0
0
0
0
0
0
0
0
0
0
0
0
0
0
0
0
0
0
0
0
0
0
0
0
0
0
0
0
0
0
0
0
0
0
0
0
0
0
0
0
0
0
0
0
0
0
0
0
0
0
0
0
0
0
0
0
0
0
0
0
0
0
0
0
0
0
0
0
0
0
0
0
0
0
0
0
0
0
0
0
0
0
0
0
0
0
0
0
0
0
0
0
0
0
0
0
2
2
2
2
2
2
2
2
2
2
2
2
2
2
2
2
2
2
2
2
2
2
2
2
2
2
2
2
2
2
2
2
2
2
2
2
2
2
2
2
2
2
2
2
2
2
2
2
2
2
2
2
2
2
2
2
2
2
2
2
2
2
2
2
2
2
2
2
2
2
2
2
2
2
2
2
2
2
2
2
2
2
2
2
2
2
2
2
2
2
2
2
2
2
2
2
2
2
2
2
2
2
2
2
2
2
2
2
3
3
3
3
3
3
3
3
3
3
3
3
3
3
2
2
2
1
0
0
0
0
0
0
1
1
1
1
2
2
2
2
2
2
2
2
2
2
2
2
2
2
2
2
2
2
2
2
2
2
2
2
2
2
2
2
2
2
2
2
2
2
2
2
2
2
2
2
2
2
2
2
2
2
2
2
2
2
2
2
2
2
2
2
2
2
2
2
2
2
2
2
2
2
2
2
2
2
2
2
2
2
2
2
2
2
2
2
2
2
2
2
2
2
2
2
2
2
2
2
2
2
2
1
1
1
1
1
1
1
1
1
1
1
1
1
1
0
0
0
0
0
0
0
0
0
0
0
0
0
0
0
0
0
0
0
0
0
0
0
0
0
0
1
1
1
1
1
1
1
1
1
1
1
1
1
1
1
1
1
1
1
1
1
1
1
1
1
1
1
1
1
1
1
1
1
1
2
2
2
2
2
2
2
1
1
1
1
1
1
1
1
1
1
1
1
1
1
1
1
1
1
1
1
1
1
1
1
1
1
1
1
1
1
1
1
1
1
1
1
1
1
1
1
1
1
1
1
1
1
1
1
1
1
1
1
1
1
1
1
1
1
1
1
1
1
1
1
1
1
1
1
1
1
1
1
1
1
1
1
1
1
1
1
1
1
1
1
1
1
1
1
0
0
0
0
0
0
0
0
0
0
0
0
0
0
0
0
0
0
0
0
0
0
0
0
0
0
0
0
1
1
1
1
1
1
1
1
1
1
1
1
1
1
1
1
1
0
0
0
0
0
0
0
0
0
0
0
0
0
0
0
0
0
0
0
0
0
0
0
0
0
0
0
0
0
0
0
0
0
0
0
0
0
0
0
0
0
0
0
0
0
0
0
0
0
0
0
0
0
0
0
0
0
0
0
0
0
0
0
0
0
0
0
0
0
0
0
0
0
0
0
0
0
0
0
0
0
0
0
0
0
0
0
0
0
0
0
0
0
0
0
0
0
0
0
0
0
0
0
0
0
0
0
0
0
0
0
0
0
0
0
0
0
0
0
0
0
0
0
0
0
0
0
0
0
0
0
0
0
0
0
0
0
0
0
0
0
0
0
0
0
0
0
0
0
0
0
0
0
0
0
0
0
0
0
0
0
0
0
0
0
0
0
0
0
0
0
0
0
0
0
0
0
0
0
0
0
0
1
1
1
0
0
0
0
0
0
0
0
0
0
0
0
0
0
0
0
0
0
0
0
0
0
0
0
0
0
0
0
0
0
0
0
0
0
0
0
0
0
0
0
0
0
0
0
0
0
0
0
0
0
0
0
0
0
0
0
0
0
0
0
0
0
0
0
0
0
0
0
0
0
0
0
0
0
0
0
0
0
0
0
0
0
0
0
0
0
0
0
0
0
0
0
0
0
0
0
0
0
0
0
0
0
0
0
0
0
0
0
0
0
0
0
0
0
0
0
0
0
0
0
0
0
0
0
0
0
0
0
0
0
0
0
0
0
0
0
0
0
0
0
0
0
0
0
0
0
0
0
0
0
0
0
0
0
0
0
0
0
0
0
0
0
0
0
0
0
0
0
0
0
0
0
0
0
0
1
1
1
1
1
1
1
1
1
1
1
1
1
1
1
1
1
1
1
1
1
1
1
1
1
1
1
1
1
1
1
1
1
1
1
1
1
1
1
1
1
1
1
1
1
1
1
1
1
1
1
1
1
1
1
1
1
1
1
1
1
1
1
1
1
1
1
1
1
1
1
1
1
1
1
1
1
1
1
1
1
1
1
1
1
1
1
1
1
1
1
1
1
1
1
1
1
1
1
1
1
1
1
1
1
1
1
1
1
1
1
1
1
1
1
1
1
1
1
1
1
1
1
0
0
0
0
0
0
0
0
0
0
0
0
0
0
0
0
0
0
0
0
0
0
0
0
0
0
0
0
0
0
0
0
0
0
0
0
0
0
0
0
0
0
0
0
0
0
0
0
0
0
0
0
0
0
0
0
0
0
0
0
0
0
0
0
0
0
0
0
0
0
0
0
0
0
0
0
0
0
0
0
0
0
0
0
0
0
0
0
0
0
0
0
0
0
0
0
0
0
0
0
0
0
0
0
0
0
0
0
0
0
0
0
0
0
0
0
0
0
0
0
0
0
0
0
0
0
0
0
0
0
0
0
0
0
0
0
0
0
0
0
0
0
0
0
0
0
0
0
0
0
0
0
0
0
0
0
0
0
0
0
0
0
0
0
0
0
0
0
0
0
0
0
0
0
0
0
0
0
0
0
0
0
0
0
0
0
0
0
0
0
0
0
0
0
0
0
0
0
0
0
0
0
0
0
0
0
0
0
0
0
0
0
0
0
0
0
0
0
0
0
0
0
0
0
0
0
0
0
0
0
0
0
0
0
0
0
0
0
0
0
0
0
0
0
0
0
0
0
0
0
0
0
0
0
1
1
1
1
1
1
1
1
1
1
1
1
1
1
1
1
1
1
1
1
1
1
1
1
1
1
1
1
1
1
1
1
1
1
0
1
1
1
1
1
1
1
1
1
1
1
1
1
1
1
1
1
1
1
1
1
1
1
1
1
1
1
1
1
1
1
1
1
1
1
1
1
1
1
1
1
1
1
1
1
1
1
1
1
1
1
1
1
1
1
1
1
1
1
1
1
1
1
1
1
1
1
1
1
1
1
1
1
1
1
1
1
1
1
1
1
1
1
1
1
1
1
1
1
1
1
1
1
1
1
1
1
1
1
1
1
1
1
1
1
1
1
1
1
1
1
1
1
1
1
1
1
1
1
1
1
1
1
1
1
1
1
1
0
0
0
0
0
0
0
0
0
0
0
0
0
0
0
0
0
0
0
0
0
0
0
0
0
0
0
0
0
0
0
0
0
0
0
0
0
0
0
0
0
0
0
0
0
0
0
0
0
0
0
0
0
0
0
0
0
0
0
0
0
0
0
0
0
0
0
0
0
0
0
0
0
0
0
0
0
0
0
0
0
0
0
0
0
0
0
0
0
0
0
0
0
0
0
0
0
0
0
0
0
0
0
0
0
0
0
0
0
0
0
0
0
0
0
0
0
0
0
0
0
0
0
0
0
0
0
0
0
0
0
0
0
0
0
0
0
0
0
0
0
0
0
0
0
0
0
0
0
0
0
0
0
0
0
0
0
0
0
0
0
0
0
0
0
0
0
0
0
0
0
0
0
0
0
0
0
0
0
0
0
0
0
0
0
0
0
0
0
0
0
0
0
0
0
0
0
0
0
0
0
0
0
0
0
0
0
0
0
0
0
0
0
0
0
0
0
0
0
0
0
0
0
0
0
0
0
0
0
0
0
0
0
0
0
0
0
0
0
0
0
0
0
0
0
0
0
0
0
0
0
0
0
0
0
0
0
0
0
0
0
0
0
0
0
0
0
0
0
0
0
0
0
0
0
0
0
0
0
0
0
0
0
0
0
0
0
0
0
0
0
0
0
0
0
0
0
0
0
0
0
0
0
0
0
0
0
0
0
0
0
0
0
0
0
0
0
0
0
0
0
0
0
0
0
0
0
0
0
0
0
0
0
0
0
0
0
0
0
0
0
0
0
0
0
0
0
0
0
0
0
0
0
0
0
0
0
0
0
0
0
0
0
0
0
0
0
0
0
0
0
0
0
0
0
0
0
0
0
0
0
0
0
0
0
0
0
0
0
0
0
0
0
0
0
0
0
0
0
0
0
0
0
0
0
0
0
0
0
0
0
0
0
0
0
0
0
0
0
0
0
0
0
0
0
0
0
0
0
0
0
0
0
0
0
0
0
0
0
0
0
0
0
0
0
0
0
0
0
0
0
0
0
0
0
0
0
0
0
0
0
0
0
0
0
0
0
0
0
0
0
0
0
0
0
0
0
0
0
0
0
0
0
0
0
0
0
0
0
0
0
0
0
0
0
0
0
0
0
0
0
0
0
0
0
0
0
0
0
0
0
0
0
0
0
0
0
0
0
0
0
0
0
0
0
0
0
0
0
0
0
0
0
0
0
0
0
0
0
0
0
0
0
0
0
0
0
0
0
0
0
0
0
0
0
0
0
0
0
0
0
0
0
0
0
0
0
0
0
0
0
0
0
0
0
0
0
0
0
0
0
0
0
0
0
0
0
0
0
0
0
0
0
0
0
0
0
0
0
0
0
0
0
0
0
0
0
0
0
0
0
0
0
0
2
2
2
2
2
2
2
2
2
2
2
2
2
2
2
2
2
2
2
2
2
2
2
2
2
2
2
2
2
2
2
2
2
2
2
2
2
2
2
2
2
2
2
2
2
2
2
2
2
2
2
2
2
2
2
2
2
2
2
2
2
2
2
2
2
2
2
2
2
2
2
2
2
2
2
2
2
2
2
2
2
2
2
2
2
2
2
2
2
2
2
2
2
2
2
2
2
2
1
1
1
1
1
1
1
1
1
1
1
1
1
1
1
1
1
0
0
0
0
0
0
0
0
0
0
1
1
1
1
1
1
1
1
1
1
1
1
1
1
1
1
1
1
1
1
1
1
1
1
1
1
1
1
1
1
1
1
1
1
1
1
1
1
1
1
1
1
1
1
1
1
1
1
1
1
1
1
1
1
1
1
1
1
1
1
1
1
1
1
1
1
1
1
1
1
1
0
0
0
0
0
0
0
0
0
0
0
0
0
0
0
0
0
0
0
0
0
0
0
0
0
0
0
0
0
0
0
0
0
0
0
0
0
0
0
0
0
0
0
0
0
0
0
0
0
0
0
0
0
0
0
0
0
0
0
0
0
0
0
0
0
0
0
0
0
0
0
0
0
0
0
0
0
0
0
0
0
0
0
0
0
0
0
0
0
0
0
0
0
0
0
0
0
0
0
0
0
0
0
0
0
0
0
0
0
0
0
0
0
0
0
0
0
0
0
0
0
0
0
0
0
0
0
0
0
0
0
0
0
0
0
0
0
0
0
0
0
0
0
0
0
0
0
0
0
0
0
0
0
0
0
0
0
0
0
0
0
0
0
0
0
0
0
0
0
0
0
0
0
0
0
0
0
0
0
0
0
0
0
0
0
0
0
0
0
0
0
0
0
0
0
0
0
0
0
0
0
0
0
0
0
0
0
0
0
0
0
0
0
0
0
0
0
0
0
0
0
0
0
0
0
0
0
0
0
0
0
0
0
0
0
0
0
0
0
0
0
0
0
0
0
0
0
0
0
0
0
0
0
0
0
0
0
0
0
0
0
0
0
0
0
0
0
0
0
0
0
0
0
0
0
0
0
0
0
0
0
0
0
0
0
0
0
0
0
0
0
0
0
0
0
0
0
0
0
0
0
0
0
0
0
0
0
0
0
0
0
0
0
0
0
0
0
0
0
0
0
0
0
0
0
0
0
0
0
0
0
0
0
0
0
0
0
0
0
0
0
0
0
0
0
0
0
0
0
0
0
0
0
0
0
0
0
0
0
0
0
0
0
0
0
0
0
0
0
0
0
0
0
0
0
0
0
0
0
0
0
0
0
0
0
0
0
0
0
0
0
0
0
0
0
0
0
0
0
0
0
0
0
0
0
0
0
0
0
0
0
0
0
0
0
0
0
0
0
0
0
0
0
0
0
0
0
0
0
0
0
0
0
0
0
0
0
0
0
0
0
0
0
0
0
0
0
0
0
0
0
0
0
0
0
0
0
0
0
0
0
0
0
0
0
0
0
0
0
0
0
0
0
0
0
0
0
0
0
0
0
0
0
0
0
0
0
0
0
0
0
0
0
0
0
0
0
0
0
0
0
0
0
0
0
0
0
0
0
0
0
0
0
0
0
0
0
0
0
0
0
0
0
0
0
0
0
0
1
2
2
2
2
2
2
2
2
2
2
2
2
2
2
2
2
2
2
2
2
2
2
2
2
2
2
2
2
3
3
3
3
3
3
3
3
3
3
3
3
3
3
3
3
3
3
3
3
3
3
3
3
3
3
3
3
3
3
3
3
3
3
3
3
3
3
3
3
3
3
3
3
3
3
3
3
3
3
3
3
3
3
3
3
3
3
3
3
3
3
3
3
3
3
3
3
3
3
3
3
3
3
3
3
3
3
3
4
4
4
4
4
4
4
4
4
4
4
4
4
4
4
4
4
4
4
4
4
4
4
4
4
4
4
3
3
3
3
3
3
3
3
3
3
3
3
3
3
3
3
3
3
3
3
3
2
2
2
2
2
2
2
1
2
2
2
2
2
2
2
2
2
2
2
2
2
2
2
2
2
2
2
2
2
2
2
2
2
2
2
2
2
2
2
2
2
2
2
2
2
2
2
2
2
2
2
2
2
2
2
2
2
2
2
2
2
2
2
2
2
2
2
2
2
2
2
2
2
2
2
2
2
2
2
2
2
2
2
2
2
2
2
2
2
2
2
2
2
2
2
1
1
1
1
1
1
1
1
1
1
1
1
2
2
2
2
2
1
1
1
1
1
1
1
1
1
1
1
1
1
1
1
1
1
1
1
1
2
4
15
15
15
22
23
24
24
25
25
25
25
26
26
26
26
26
26
27
28
28
28
28
28
28
28
28
29
29
29
29
36
37
38
38
38
37
37
38
38
38
40
40
42
42
42
42
42
42
42
42
42
42
42
42
43
43
43
43
43
43
43
43
43
46
46
46
46
46
46
46
46
46
46
46
46
46
46
46
46
47
47
47
47
48
48
48
47
47
47
47
47
47
47
47
47
47
47
47
47
47
47
47
47
47
48
48
48
47
48
48
48
48
48
48
48
48
48
48
47
47
47
47
47
47
48
47
46
46
46
46
46
46
47
47
47
47
47
47
47
47
47
47
48
48
48
48
48
46
46
44
44
44
44
44
44
43
38
34
34
34
36
36
36
35
35
34
30
27
25
23
23
22
17
16
16
15
14
14
14
14
14
14
13
13
14
14
14
14
14
14
12
10
10
10
10
10
10
10
10
10
10
10
10
10
10
10
10
10
10
10
10
9
8
8
9
9
9
9
9
9
9
8
9
9
10
10
10
10
10
10
10
10
10
10
10
10
10
10
10
10
10
10
10
9
8
9
9
9
9
9
9
9
9
9
9
9
9
9
10
10
10
10
10
10
10
10
10
9
9
9
9
9
9
9
9
9
9
9
9
9
9
9
9
9
9
9
9
8
8
8
8
8
8
8
8
8
8
8
8
8
8
8
7
8
8
8
8
8
9
9
9
9
9
9
9
9
9
9
9
9
8
8
8
9
10
10
10
10
10
10
10
10
10
10
10
10
9
9
9
9
9
9
10
10
10
12
12
12
11
11
11
11
11
11
11
11
11
11
11
11
11
11
11
11
11
11
12
12
12
12
12
12
18
48
70
72
84
181
212
225
229
231
234
235
239
244
248
249
259
261
261
266
266
266
266
316
324
324
324
332
345
347
350
353
365
365
369
369
378
389
389
392
396
412
412
420
427
427
433
434
434
434
436
436
436
436
434
434
436
456
459
461
488
490
492
492
492
493
493
497
497
533
547
554
579
579
580
583
587
602
603
610
617
621
623
622
622
622
622
623
624
637
637
654
659
661
663
664
664
664
668
674
677
682
684
687
692
695
709
717
739
741
746
751
751
755
758
813
822
825
824
822
825
827
827
830
829
829
828
829
828
829
830
834
841
833
827
803
804
802
805
804
813
811
812
818
822
821
819
815
806
808
835
822
825
837
840
865
865
892
892
892
903
907
916
920
921
922
930
942
941
992
1010
1028
1028
1032
1035
1035
1040
1043
1044
1071
1078
1083
1088
1088
1087
1123
1125
1137
1145
1160
1163
1177
1198
1298
1310
1350
1355
1386
1439
1449
1460
1471
1450
1424
1363
1358
1387
1389
1425
1427
1435
1444
1449
1488
1523
1528
1531
1547
1551
1548
1564
1574
1576
1577
1630
1724
1729
1792
1793
1790
1801
1815
1819
1828
1856
1858
1870
1870
1905
1912
1967
1987
2005
2008
2010
2017
2017
2017
2030
2042
2074
2074
2118
2122
2122
2127
2126
2127
2138
2144
2144
2141
2145
2148
2162
2181
2179
2180
2175
2186
2157
2165
2179
2232
2240
2246
2245
2255
2262
2273
2283
2287
2292
2292
2296
2301
2300
2303
2306
2309
2309
2308
2307
2295
2295
2294
2296
2300
2300
2302
2318
2320
2323
2323
2320
2343
2266
2270
2250
2188
2175
2173
2024
2022
2006
1999
1981
1978
1974
1962
1938
1933
1930
1932
1944
1957
1960
1957
1963
1947
1944
1950
1925
1928
1928
1925
1914
1875
1871
1870
1870
1872
1871
1873
1867
1866
1880
1861
1857
1867
1855
1852
1826
1794
1768
1749
1761
1765
1773
1787
1823
1840
1847
1848
1763
1751
1731
1410
1395
1379
1300
1223
1108
1030
917
882
831
780
811
807
844
844
849
833
833
835
838
866
867
862
868
838
848
833
773
754
736
751
749
754
754
753
754
746
746
748
749
750
752
751
753
753
754
764
758
758
764
760
761
757
744
741
733
718
703
690
687
691
694
697
698
698
698
697
690
691
692
691
690
693
693
696
697
697
697
672
658
652
651
650
650
640
640
640
638
643
643
653
653
651
651
659
658
665
665
665
671
677
677
677
678
678
678
678
694
697
699
702
714
717
718
711
720
707
708
708
702
701
698
558
496
483
485
488
486
483
478
480
474
473
465
439
423
429
407
408
406
402
398
395
396
397
396
397
396
392
393
391
393
393
392
392
392
392
392
391
387
384
384
367
353
348
345
345
351
351
351
354
356
355
356
357
361
361
361
356
355
352
352
352
352
352
346
331
322
321
321
321
323
323
323
323
322
320
321
319
320
318
314
304
281
243
241
247
249
260
261
263
265
265
268
268
274
276
275
272
256
247
247
244
248
249
252
247
240
237
232
224
224
226
230
232
229
228
225
226
222
219
221
217
223
222
226
223
222
223
223
221
222
220
220
220
218
219
216
216
219
212
205
196
192
192
192
195
195
195
195
196
196
196
193
193
193
193
194
193
193
193
195
196
202
206
206
205
205
206
203
202
202
203
207
210
205
207
207
208
207
207
208
209
210
211
213
216
220
221
221
224
225
225
225
225
227
229
230
229
227
224
216
217
205
208
210
207
205
201
203
204
207
208
208
208
209
209
212
212
212
212
218
224
225
225
225
230
230
230
231
233
234
234
231
231
231
231
230
232
232
233
237
238
236
233
234
237
237
237
237
237
245
246
246
248
248
244
244
251
251
253
254
255
255
253
250
251
256
257
256
256
256
261
263
266
265
266
263
262
265
264
265
263
265
270
273
286
286
288
288
292
294
294
296
297
300
301
301
302
301
301
300
299
301
302
309
308
284
284
273
275
275
277
277
280
282
281
283
284
285
288
289
291
294
298
301
304
306
306
303
302
303
308
317
318
322
322
319
317
310
311
311
307
310
293
291
292
292
289
287
271
271
266
264
261
259
257
259
260
260
262
263
267
267
267
268
268
269
272
273
272
272
278
279
281
282
285
285
286
288
288
289
292
292
292
296
299
302
301
302
304
300
300
292
292
293
293
294
293
291
281
281
282
280
283
280
275
247
229
229
230
233
232
242
242
242
244
243
243
242
244
239
238
237
235
245
260
259
270
270
271
274
275
275
275
275
275
275
273
270
266
265
267
268
272
272
272
272
272
273
276
276
285
288
293
291
291
293
295
296
302
302
302
305
307
307
308
315
315
315
322
323
318
321
300
296
292
291
292
284
290
298
299
299
296
295
296
296
296
296
298
298
300
304
305
305
305
306
307
307
315
315
315
318
318
308
303
297
297
278
277
275
279
283
281
281
281
281
279
277
275
275
274
283
283
282
286
286
286
286
296
295
295
294
294
295
297
298
297
298
297
299
279
285
286
284
282
280
285
285
292
292
291
290
289
289
289
292
292
293
292
295
302
304
302
302
300
298
302
303
308
307
309
308
308
307
309
310
308
307
314
313
313
311
309
313
312
323
323
321
327
322
326
327
328
329
329
313
299
305
307
308
310
312
312
313
315
315
315
316
318
318
318
336
338
340
340
341
341
341
345
345
345
346
348
349
349
350
352
352
369
374
374
380
392
402
402
414
409
407
395
401
362
372
375
372
384
390
394
390
390
391
392
390
391
393
398
402
407
431
440
451
455
455
458
463
470
472
476
487
488
534
540
540
551
551
554
557
557
555
555
554
554
559
568
575
578
578
580
579
590
590
598
612
617
620
639
648
652
652
656
659
663
670
670
671
672
674
677
680
680
680
678
678
678
678
678
678
679
680
680
681
681
683
687
700
702
703
702
702
703
703
702
703
702
702
700
699
699
708
711
713
712
709
709
713
707
705
703
699
700
691
691
691
691
682
674
666
663
662
662
636
634
634
601
590
581
565
554
552
515
515
503
503
503
497
492
485
483
482
481
482
482
483
485
485
485
485
485
485
486
486
486
482
483
480
481
482
481
482
483
483
483
484
484
484
484
481
474
433
424
236
235
228
195
193
175
159
155
137
138
132
131
130
128
127
125
122
122
122
122
117
115
114
113
111
111
111
111
110
110
110
110
110
110
109
105
105
105
105
106
106
106
106
106
105
105
99
98
81
68
61
60
56
56
56
56
56
51
44
43
41
37
36
37
36
35
34
34
33
33
33
32
32
32
32
31
31
30
30
30
30
30
30
30
30
30
29
29
29
29
29
29
29
29
29
29
29
29
29
29
27
35
38
46
47
50
51
53
53
53
53
52
54
53
54
53
54
53
53
54
54
56
56
57
57
59
63
66
68
73
79
79
79
83
88
88
89
90
93
93
93
93
89
88
87
86
89
109
116
117
117
117
117
119
119
119
120
122
123
123
123
125
125
126
127
127
127
127
128
129
129
131
131
131
132
133
136
137
142
148
148
161
161
162
166
173
173
173
173
173
173
176
179
179
179
179
180
180
180
182
182
183
183
183
183
183
183
183
183
183
183
183
184
184
184
184
184
184
184
184
184
184
184
184
185
186
186
187
188
188
188
188
188
188
186
185
184
167
154
139
139
138
138
139
139
141
142
142
142
144
143
143
143
143
143
143
141
138
129
129
126
124
124
126
123
126
127
126
126
126
127
128
128
126
126
125
124
123
122
122
122
125
126
126
126
126
126
126
127
127
127
127
130
129
129
128
127
129
129
129
128
124
120
121
96
93
79
78
61
56
59
59
60
61
61
61
61
63
63
63
63
68
67
67
67
67
67
67
67
69
69
72
72
72
72
71
72
72
72
72
73
73
73
74
77
79
82
82
82
82
83
83
84
83
85
83
82
79
80
80
81
81
83
83
85
87
87
88
87
86
83
86
86
88
88
88
87
86
87
88
88
87
88
88
88
95
95
95
95
97
97
97
97
97
97
98
90
89
89
88
88
86
86
87
91
91
91
90
89
89
89
89
89
89
93
93
93
93
93
93
94
94
94
94
94
94
94
92
92
93
94
94
94
94
94
94
94
94
94
94
94
94
94
94
94
94
94
94
94
94
94
95
96
95
95
96
96
96
96
96
96
96
96
96
96
96
96
96
96
97
97
97
96
96
95
88
87
86
78
76
69
62
46
43
36
37
37
37
37
36
36
35
35
35
31
31
31
31
31
31
31
31
31
34
33
35
36
36
37
37
40
40
39
39
41
42
44
44
46
46
46
46
47
48
49
49
49
49
50
50
53
52
52
53
53
53
53
53
53
53
53
53
53
54
54
54
55
59
59
60
60
60
60
60
64
64
64
65
66
66
65
64
64
66
65
65
65
65
65
65
65
65
65
65
65
64
65
65
65
65
66
66
65
65
67
67
67
67
67
67
67
67
69
69
69
71
71
71
71
73
73
73
73
71
71
76
77
77
77
78
79
79
79
80
80
80
79
79
79
80
82
82
82
83
84
85
86
86
88
88
88
88
89
90
89
88
96
97
96
97
97
97
97
96
96
96
97
94
94
82
77
75
74
76
74
77
84
86
89
89
89
89
90
90
91
91
93
97
97
98
98
99
97
97
98
100
101
101
101
104
106
107
107
107
107
106
106
106
106
107
108
108
109
108
106
106
106
112
114
116
116
115
115
115
116
116
117
120
121
120
119
119
119
124
125
126
126
126
131
136
136
137
137
137
139
139
144
149
149
151
151
156
159
159
159
162
162
168
169
169
170
171
171
173
173
174
175
177
180
180
180
180
179
179
178
179
182
182
182
183
184
185
186
191
190
193
195
193
194
194
194
194
194
194
195
194
197
197
197
199
201
201
199
217
237
238
235
235
225
225
226
231
232
238
237
237
237
236
252
258
260
263
262
262
263
263
263
263
263
263
263
263
263
264
265
265
265
265
268
267
265
262
262
260
260
265
265
266
266
266
266
267
267
268
268
269
272
272
272
272
272
272
272
272
274
278
278
279
276
279
283
282
284
285
282
293
290
291
291
291
291
291
292
291
292
291
290
287
292
287
286
283
283
285
289
289
288
289
289
288
288
288
287
287
287
287
285
290
289
288
261
259
254
256
249
251
250
247
231
232
229
228
221
206
202
198
194
197
198
203
195
172
171
171
171
171
183
182
182
182
181
180
179
178
177
178
178
179
174
174
178
177
177
179
186
186
186
186
188
188
188
196
196
196
198
198
199
199
204
204
204
206
207
205
202
201
202
202
205
205
212
212
211
212
212
210
216
216
216
215
215
222
222
223
224
224
235
235
235
234
234
235
236
239
239
240
243
243
243
243
243
244
244
255
257
257
258
260
265
265
263
263
263
257
256
255
255
256
258
249
234
231
225
224
225
225
225
230
227
224
226
226
238
238
239
239
239
239
239
237
237
237
237
240
239
240
241
241
244
244
244
244
246
246
245
245
242
242
241
242
244
245
244
241
242
235
231
234
233
229
227
234
221
213
213
209
210
201
203
201
197
196
193
193
193
195
195
201
200
204
206
205
205
204
208
208
210
220
221
230
230
234
235
233
233
217
214
213
207
200
181
182
181
180
182
180
181
186
186
186
186
184
183
184
184
185
185
185
186
186
187
187
186
188
186
186
186
186
186
186
187
188
188
190
190
190
190
191
192
194
194
194
193
195
197
197
203
204
210
211
212
212
220
220
221
219
217
203
202
192
191
191
191
191
190
190
191
186
183
180
176
174
170
167
167
167
166
166
170
171
173
173
174
174
175
175
175
176
181
177
178
179
175
175
179
179
179
179
179
177
177
176
174
174
178
178
178
178
176
176
176
162
163
163
163
163
159
156
136
137
136
132
122
123
124
124
124
124
122
122
121
126
128
125
125
125
125
126
126
126
126
127
127
128
133
134
135
136
141
139
139
142
142
142
143
143
143
143
143
144
144
146
146
153
154
154
161
163
164
165
164
158
159
155
156
149
147
147
150
149
143
136
115
114
114
116
118
121
122
121
121
121
121
122
123
122
122
122
125
126
125
125
125
134
134
135
135
135
135
135
135
135
135
136
137
138
138
138
139
139
150
150
152
152
154
157
157
156
156
156
156
155
155
155
155
155
155
155
154
155
156
156
159
158
163
172
178
180
182
180
180
179
180
180
173
174
174
174
174
177
179
185
185
185
184
184
184
183
182
181
176
178
177
176
177
174
173
168
164
164
164
165
167
168
169
169
168
167
168
170
171
172
178
183
183
188
188
188
189
189
189
191
191
193
194
193
193
193
194
196
201
202
203
202
199
199
198
198
198
199
199
206
205
205
202
199
186
178
172
166
167
167
170
169
171
170
169
168
168
168
167
167
165
162
161
160
157
157
155
155
154
157
159
159
159
160
160
162
163
163
164
164
164
164
164
164
164
164
164
164
164
165
165
165
165
165
165
165
164
164
162
163
165
162
156
154
152
132
130
120
118
118
118
119
118
118
117
118
119
119
119
119
119
119
119
118
114
113
109
94
89
89
88
88
91
95
96
96
96
95
95
87
79
77
77
78
78
81
80
81
81
83
82
83
83
83
83
84
84
83
83
83
84
84
83
83
83
83
86
87
87
87
87
87
87
87
87
87
87
87
88
91
91
93
93
93
97
97
96
96
96
96
96
96
96
96
104
106
106
106
106
106
106
109
109
109
111
111
111
111
111
113
113
112
113
115
118
118
118
118
118
118
117
117
117
119
119
118
118
119
122
124
123
125
125
124
123
118
117
117
117
118
117
117
115
116
115
115
116
116
117
117
116
115
113
114
115
118
122
122
123
122
121
120
120
120
123
123
124
125
125
127
127
128
129
136
137
137
137
136
136
136
136
136
136
137
144
142
143
138
134
132
132
129
129
130
128
128
104
103
103
103
103
104
104
102
103
109
109
109
109
112
113
114
114
114
114
114
115
119
118
118
118
119
120
120
121
124
124
124
126
125
127
127
128
125
124
114
115
95
95
95
94
94
95
95
95
98
99
100
100
101
102
103
103
103
103
109
112
113
116
114
114
114
114
115
117
121
122
123
123
122
122
121
122
122
122
123
123
123
123
123
123
121
122
123
122
121
120
117
116
115
117
109
110
110
109
100
99
100
100
101
100
100
96
97
98
102
103
103
102
102
104
104
106
106
106
105
106
106
107
107
107
109
109
111
115
117
118
123
124
123
122
119
115
116
118
119
123
124
125
126
125
118
115
115
112
108
107
106
106
106
106
107
106
106
105
97
96
96
96
96
100
103
102
101
100
98
95
94
94
94
94
94
94
94
94
96
96
97
97
97
97
99
99
99
99
99
99
98
97
96
97
97
97
97
97
97
97
97
98
98
98
98
102
102
101
101
101
100
100
102
102
101
100
96
97
98
99
100
103
103
103
102
102
101
101
103
103
103
103
105
106
106
106
106
106
106
106
105
106
106
107
103
109
106
104
103
106
110
110
110
113
112
111
114
111
112
113
114
119
117
116
117
118
118
108
113
111
108
108
108
114
113
115
115
114
114
113
114
114
114
115
117
117
118
118
120
121
121
121
120
119
119
119
119
122
122
122
122
122
121
122
124
127
127
127
129
129
129
129
126
126
126
125
122
122
122
123
123
123
123
123
123
123
123
124
124
124
124
122
122
122
122
122
122
122
122
122
122
122
122
121
120
122
122
122
121
122
122
123
123
129
129
132
137
137
137
137
137
135
134
134
134
134
134
134
134
134
133
134
134
135
133
133
132
124
121
116
106
105
103
104
104
103
103
102
102
102
101
97
94
93
89
84
72
71
71
71
71
71
71
70
70
70
70
70
70
69
67
62
60
60
60
60
59
59
58
57
57
54
52
50
48
48
48
49
49
49
49
48
48
48
46
45
45
44
44
44
44
44
44
44
44
44
44
44
44
44
45
45
45
45
44
44
43
43
43
43
41
41
40
40
41
41
41
41
41
41
40
40
40
38
38
38
40
39
39
34
30
29
27
27
27
27
27
28
28
28
28
28
28
28
28
29
29
29
29
29
29
29
29
29
29
28
28
27
27
27
27
27
27
27
27
27
27
27
27
26
26
26
26
27
26
26
26
25
25
25
22
24
23
21
20
20
20
20
20
20
20
20
20
19
19
19
19
19
19
19
23
23
23
23
24
24
24
25
26
26
26
26
26
26
26
26
26
26
26
27
28
28
28
28
28
28
28
27
27
27
28
28
29
30
30
30
30
30
30
30
31
31
32
32
32
32
32
32
32
32
32
32
32
33
33
33
33
33
33
33
33
33
33
33
33
33
33
33
33
33
33
33
33
33
33
35
37
37
37
33
32
30
29
29
29
29
29
28
28
28
28
28
28
27
27
27
27
26
26
26
26
26
26
26
25
24
24
24
24
24
23
23
23
23
23
22
22
20
20
20
20
21
21
21
21
20
20
20
20
20
20
20
20
20
21
21
21
21
21
21
21
21
21
21
22
21
20
20
20
19
19
20
21
21
21
21
22
22
22
22
22
22
22
21
21
21
21
21
21
21
20
20
20
20
20
20
20
20
20
20
20
19
19
19
19
19
18
18
20
20
20
20
20
20
19
19
19
19
19
19
19
19
19
19
19
19
19
19
19
19
19
19
19
19
19
19
19
19
19
19
19
19
19
19
19
19
19
19
20
20
20
20
20
20
20
20
20
20
20
20
20
20
18
18
18
18
18
17
17
17
17
17
17
17
14
12
10
9
9
8
8
8
8
8
8
8
8
8
8
7
7
7
7
7
8
8
8
8
8
8
8
8
8
8
8
8
8
9
10
10
11
11
11
11
11
11
11
10
10
10
10
10
11
11
11
11
11
11
11
11
11
10
10
10
10
10
8
8
8
8
8
8
8
8
8
8
8
9
8
8
8
8
8
8
8
10
9
9
10
10
10
10
10
10
10
10
10
10
10
11
11
11
11
11
11
11
11
13
13
13
13
13
13
13
13
13
13
13
13
13
13
13
13
13
16
16
17
17
17
17
17
17
17
17
17
17
17
17
16
16
16
16
18
18
18
18
18
17
18
18
18
17
17
17
18
18
18
18
18
18
18
20
20
20
21
21
21
21
21
21
21
21
20
20
20
20
20
20
20
20
20
20
20
20
20
23
23
23
23
23
23
23
24
24
24
25
25
25
25
25
25
25
25
26
26
26
25
25
26
26
26
26
26
26
26
26
26
26
26
26
26
26
26
26
26
26
26
26
26
26
26
26
26
26
26
26
27
27
27
28
28
28
28
28
28
28
28
28
28
28
28
28
28
28
28
29
29
29
29
29
30
30
30
30
30
30
30
30
30
28
27
27
24
22
21
20
20
20
20
20
20
20
20
20
20
20
20
20
20
20
19
19
19
19
18
18
18
18
18
18
17
17
15
12
12
12
12
12
12
12
12
12
12
12
12
12
12
12
12
12
12
12
12
12
12
12
12
12
11
11
11
11
11
6
6
6
5
5
5
5
5
5
5
5
5
7
7
13
13
22
22
22
34
34
34
34
34
34
36
36
36
37
37
38
38
38
41
42
43
43
43
43
43
43
43
44
44
44
44
46
47
48
48
48
48
48
48
48
48
53
53
55
54
55
55
55
55
55
55
55
55
55
55
55
55
56
56
56
56
57
60
60
61
62
66
66
66
66
67
67
67
70
70
70
70
70
70
70
70
70
70
76
77
78
78
78
81
86
86
87
87
88
88
93
96
97
99
100
99
98
97
97
98
98
98
99
100
100
99
99
98
98
98
97
97
97
102
102
102
102
104
102
102
100
95
90
87
86
86
87
89
89
89
89
81
81
81
82
82
83
84
84
84
84
88
90
90
91
94
95
95
102
102
102
105
106
106
106
106
107
108
112
113
113
113
113
113
117
117
117
117
116
117
123
127
129
129
130
130
129
130
130
130
130
130
131
131
131
132
132
143
145
145
144
146
147
153
151
151
149
144
143
139
139
138
140
144
144
144
143
142
141
141
141
141
144
145
146
148
151
152
152
152
152
154
153
159
159
159
159
161
163
161
163
165
165
170
171
174
174
178
180
177
175
163
159
156
154
154
158
168
169
172
173
173
175
175
175
176
174
177
175
176
178
178
179
179
180
180
181
181
183
182
182
183
182
184
183
183
184
184
186
185
186
187
190
191
191
191
193
194
195
195
194
193
193
196
198
198
196
192
188
187
186
187
186
186
186
183
183
185
186
186
188
187
187
187
186
185
184
185
189
188
192
190
186
186
184
184
184
184
186
186
181
168
167
166
162
154
157
156
164
165
166
167
167
166
163
165
165
161
159
157
157
157
157
155
155
155
156
156
159
163
165
164
163
165
167
165
166
167
168
168
167
164
161
159
161
157
159
159
146
141
140
131
130
130
132
133
133
135
135
137
137
137
137
137
137
136
135
135
137
137
138
137
138
136
134
134
134
134
135
135
136
136
130
129
128
128
130
130
130
137
137
136
136
136
137
138
138
138
136
144
144
146
146
148
148
152
153
153
159
161
159
159
157
158
158
159
159
160
163
162
164
164
165
165
165
167
167
167
167
165
165
167
169
169
171
171
171
181
182
190
190
190
190
191
192
192
192
192
198
198
197
198
198
191
201
196
196
196
196
197
197
196
196
197
195
193
189
188
189
185
184
180
192
205
205
222
222
222
225
219
218
217
217
220
220
227
226
236
234
234
234
233
233
233
234
234
234
234
235
235
239
239
260
265
273
273
274
277
277
280
284
289
295
303
302
304
312
321
321
330
338
339
340
338
331
333
332
334
334
344
346
345
343
342
329
334
345
351
352
358
359
359
359
362
363
365
365
366
367
368
370
373
375
376
379
386
386
386
389
389
390
390
390
387
396
397
400
403
402
404
405
405
406
406
405
414
414
414
415
415
415
416
417
417
422
422
425
424
423
423
427
426
426
426
427
427
426
422
420
418
419
415
419
414
409
409
415
415
415
415
411
407
407
407
396
393
392
392
382
377
376
372
372
368
339
334
335
331
330
331
332
332
332
332
330
330
330
330
329
328
328
326
316
304
304
293
294
293
294
294
295
292
293
292
293
292
296
299
299
301
301
302
306
305
305
305
297
297
284
283
282
255
237
212
173
163
156
122
122
119
119
116
116
116
120
120
121
120
118
118
112
108
107
110
106
98
98
97
99
100
101
99
94
93
93
88
86
86
86
84
83
79
81
82
84
85
84
84
83
83
83
83
84
85
85
86
87
90
91
91
89
91
89
87
88
87
87
87
87
86
85
86
85
89
92
91
91
91
92
94
94
94
94
94
94
87
87
86
86
87
87
87
87
87
87
87
87
89
92
92
97
97
99
102
102
102
104
104
103
102
102
102
102
102
102
102
102
102
104
104
106
106
106
107
107
108
106
106
106
106
106
106
109
109
108
108
108
107
107
108
107
107
109
109
109
108
108
108
108
109
111
109
108
108
108
109
109
109
109
109
109
109
107
107
109
109
108
106
106
105
106
106
106
106
106
106
108
108
107
107
106
106
103
106
108
111
110
111
111
111
111
109
106
107
106
106
99
98
97
93
94
94
95
95
96
101
101
101
101
102
102
102
102
102
102
102
100
99
99
99
99
99
98
100
100
99
101
105
105
105
103
102
101
102
102
102
102
104
103
100
96
89
88
86
76
76
74
75
75
75
79
79
80
80
80
82
81
82
84
84
84
81
85
88
87
87
87
88
88
90
91
90
90
90
99
102
102
109
115
118
119
125
125
127
128
124
123
123
123
124
128
132
132
132
132
133
133
134
137
137
144
144
144
145
148
148
149
153
155
155
156
158
161
166
168
168
172
175
184
186
186
186
188
186
186
188
188
190
190
190
190
190
195
195
212
213
213
216
223
225
226
226
228
229
229
230
232
232
244
255
257
260
262
270
274
270
270
267
267
285
284
287
287
297
302
304
304
307
307
308
308
309
311
312
311
309
307
307
311
312
312
314
315
317
322
319
320
320
319
321
321
323
323
323
323
323
323
323
323
324
324
324
327
327
325
325
325
322
322
322
322
324
325
325
326
326
324
325
329
328
329
329
329
329
329
328
328
328
328
328
328
327
324
324
324
321
320
321
324
325
326
328
328
331
331
332
332
331
330
326
326
327
322
322
317
318
314
314
314
315
313
312
308
306
305
303
303
303
302
310
307
304
301
278
266
258
207
191
191
187
183
182
162
162
162
153
148
138
112
106
106
103
99
99
95
95
95
96
96
96
97
89
86
79
71
72
68
67
67
67
67
68
68
68
68
67
66
71
71
71
71
71
71
71
72
72
72
72
72
73
75
75
76
76
77
77
77
77
77
77
77
77
77
77
77
77
77
77
77
78
78
78
78
79
79
81
83
82
82
84
84
84
84
84
84
84
83
82
78
78
77
71
61
61
62
62
63
63
62
60
60
61
62
62
66
66
67
68
69
69
69
69
69
68
70
70
70
70
70
70
70
70
71
73
73
72
73
65
60
60
60
62
62
62
62
62
63
62
62
61
63
63
61
63
62
62
61
65
63
64
66
65
65
65
65
64
64
64
65
64
64
61
60
60
60
62
62
62
62
62
62
62
62
62
62
65
65
66
67
67
67
67
67
67
67
67
67
63
66
67
67
67
70
72
70
68
66
63
67
67
67
67
70
70
71
72
72
72
73
73
73
73
73
73
73
73
73
73
73
73
73
74
74
74
74
74
76
77
77
77
78
79
84
83
88
93
93
94
92
92
92
92
93
93
92
92
92
91
91
94
95
95
96
96
96
95
96
95
95
97
98
101
101
101
101
102
102
102
102
103
103
105
105
105
106
106
106
107
107
108
109
108
109
109
109
109
108
108
110
110
110
111
111
111
109
110
110
110
111
110
108
107
108
108
109
109
109
110
109
109
109
109
109
109
109
108
111
111
111
111
110
110
110
110
110
112
112
112
110
107
106
110
110
109
109
109
109
109
109
109
108
108
108
108
108
108
108
107
107
107
107
107
107
107
107
107
107
104
105
100
99
97
93
86
78
78
78
76
76
75
75
75
76
77
77
77
74
71
66
66
66
68
67
67
64
63
62
62
62
62
62
60
59
58
55
54
54
55
55
55
55
54
54
54
55
54
53
53
53
53
53
54
54
54
53
53
53
53
53
53
53
53
49
48
48
48
52
50
49
49
48
48
44
44
44
44
43
44
43
36
26
26
26
26
26
26
26
26
25
25
25
25
25
25
25
25
25
25
26
26
26
26
26
26
26
26
26
26
26
26
26
26
24
24
23
24
24
23
23
23
23
23
24
24
24
24
24
24
24
24
24
24
24
24
24
24
24
24
25
25
25
25
25
25
25
25
25
24
24
24
23
23
23
24
24
24
26
26
26
26
26
26
26
26
27
27
27
26
26
27
27
27
27
27
27
27
26
26
26
26
25
25
25
26
26
26
26
25
24
23
23
23
23
23
22
22
22
22
22
23
23
23
23
23
23
23
23
24
24
25
25
24
23
23
23
24
25
26
26
25
25
25
24
24
24
24
24
24
24
24
22
25
26
26
26
27
27
28
29
29
29
29
29
29
29
29
29
29
29
29
30
30
30
30
30
30
30
30
33
33
34
34
34
35
35
35
34
34
34
35
35
36
36
36
36
36
36
36
37
37
37
38
38
38
38
38
39
39
39
38
38
39
41
42
42
44
44
45
45
47
47
47
47
47
47
47
47
47
47
48
49
48
48
49
52
51
51
49
49
49
49
49
49
50
50
50
53
53
54
55
59
60
61
65
67
67
67
67
67
67
68
68
72
73
74
75
74
74
75
79
79
79
81
81
82
84
84
84
84
85
85
86
86
86
87
87
87
87
88
88
88
89
89
88
87
79
79
79
77
77
78
78
78
78
78
78
78
78
78
78
77
79
79
81
81
81
82
82
82
82
83
83
83
83
84
84
84
84
84
85
85
85
84
83
82
81
81
79
74
74
74
74
74
74
75
75
76
76
77
77
78
78
78
78
79
79
79
79
79
79
79
81
81
81
83
90
90
91
90
87
79
79
65
64
60
60
60
61
62
62
62
62
61
61
60
53
54
53
55
55
55
55
55
55
56
56
60
60
60
60
59
59
59
59
59
60
60
64
64
64
67
67
67
68
68
68
68
69
68
69
70
74
73
74
78
79
79
79
79
79
79
79
80
82
82
82
83
86
89
88
91
92
100
100
105
105
106
106
106
106
106
106
107
108
109
109
108
108
107
107
107
107
107
106
105
105
106
106
106
106
106
107
106
106
107
107
107
107
107
107
107
107
108
109
110
110
110
110
110
110
110
110
110
110
110
111
111
111
111
112
112
113
113
113
113
112
111
108
108
108
101
99
99
99
99
99
100
100
100
99
98
106
105
103
104
102
102
104
102
101
101
99
101
101
101
99
98
97
101
109
123
126
125
126
125
126
106
103
99
92
90
80
80
81
82
81
81
82
86
87
91
91
93
93
92
92
95
95
98
98
99
99
99
100
102
102
102
101
101
101
101
101
101
101
102
102
103
103
104
104
104
104
104
103
103
103
103
106
106
106
106
106
106
106
106
107
107
107
107
108
112
114
114
114
114
114
114
113
120
121
121
121
121
121
121
125
126
128
129
127
124
125
124
124
124
125
125
124
125
127
127
126
128
128
128
128
129
131
131
133
134
135
135
134
132
129
129
132
130
130
128
128
126
126
127
127
127
126
126
125
125
117
117
116
115
112
112
113
113
113
114
113
113
114
114
117
118
118
118
118
119
121
124
124
124
123
123
123
127
127
125
125
132
132
132
132
131
131
131
132
132
132
132
130
127
126
121
106
106
104
103
104
104
103
104
104
104
105
105
106
107
106
106
106
106
107
111
113
116
116
116
115
115
121
122
123
123
123
123
122
120
119
119
119
119
119
120
121
121
121
121
121
120
122
123
120
119
114
113
109
106
106
106
106
106
106
106
106
106
106
106
104
106
106
106
106
106
106
107
107
107
108
108
108
108
109
109
109
109
109
109
109
109
109
109
109
111
109
114
116
116
118
117
117
117
117
117
117
117
115
114
112
111
117
117
117
117
118
118
119
119
119
122
122
119
114
106
99
79
78
71
70
77
79
83
84
83
83
83
83
83
83
84
88
88
87
89
90
92
92
93
94
94
95
95
95
95
96
95
95
95
94
95
96
96
96
96
96
97
97
97
97
98
98
98
98
97
97
99
99
99
99
98
98
99
99
99
99
99
100
100
101
101
101
101
101
101
99
99
99
106
108
107
107
108
106
105
104
102
104
106
108
108
109
111
111
110
110
111
111
121
121
121
121
121
121
122
125
126
132
134
134
133
132
131
132
132
135
135
138
135
135
138
146
146
147
147
150
180
184
184
183
181
181
181
176
181
184
188
186
189
190
192
197
201
198
202
202
208
204
203
208
209
220
224
223
225
225
225
227
228
228
235
237
238
238
239
239
239
239
239
239
243
244
244
244
244
245
245
245
246
248
251
251
250
251
249
251
251
259
259
261
262
263
263
263
263
265
265
267
268
268
278
280
280
281
281
282
284
284
284
284
284
285
288
288
290
290
292
292
293
293
294
294
294
294
294
294
294
295
295
295
294
294
294
299
300
300
298
297
297
296
296
297
297
298
298
298
297
297
292
299
299
300
300
299
300
300
297
296
296
296
282
228
213
186
176
174
158
161
161
162
162
159
159
159
163
165
164
164
165
167
167
167
167
166
166
166
167
168
168
169
166
161
165
159
162
166
166
167
169
169
169
159
153
151
151
152
148
147
142
141
143
144
144
142
142
136
136
136
135
134
134
134
132
132
132
132
133
135
135
135
132
132
131
131
129
127
132
134
134
132
130
132
132
132
132
132
132
132
132
132
132
132
131
128
126
125
123
123
120
125
127
127
128
128
124
121
121
121
121
122
120
111
103
100
111
115
121
121
121
121
122
123
123
124
125
125
123
123
124
123
129
131
131
132
131
134
139
140
141
141
138
136
135
135
134
134
134
133
134
137
138
139
141
141
141
142
143
144
145
144
143
140
140
138
137
136
138
138
138
138
139
140
140
140
140
140
140
140
140
140
140
141
139
139
137
137
138
132
132
127
125
125
125
128
129
129
131
132
132
132
133
133
133
133
133
133
133
133
133
133
133
133
133
133
134
134
133
134
134
134
134
134
137
136
136
136
134
132
127
129
129
130
133
143
136
136
137
135
133
128
125
122
120
120
111
110
104
106
104
101
101
106
105
105
105
106
106
106
106
106
106
104
104
105
105
106
106
105
105
102
102
102
103
103
103
103
103
102
102
102
102
102
102
102
103
103
104
102
103
101
100
99
99
99
99
99
99
99
102
101
101
101
101
101
102
102
102
102
102
102
103
104
104
104
104
104
104
104
104
104
104
105
106
107
107
106
106
106
106
106
106
106
106
106
107
111
109
109
109
109
107
107
106
106
107
107
110
111
111
114
114
114
114
115
115
117
116
112
112
112
106
92
91
90
89
89
88
83
82
67
65
63
64
64
64
64
64
54
54
54
54
54
54
55
55
57
57
58
58
58
59
59
59
56
56
57
58
61
61
64
68
68
68
68
68
69
69
69
69
69
69
70
71
71
71
71
71
79
80
81
83
82
83
83
83
84
84
84
84
84
86
85
88
89
88
89
89
89
92
92
92
92
88
86
81
83
83
83
83
82
83
86
86
87
87
87
87
87
88
88
88
90
90
95
95
95
98
104
108
117
118
121
123
124
124
138
139
155
157
157
158
159
160
165
171
172
176
176
188
187
188
188
190
194
195
216
215
212
212
214
217
218
222
221
227
227
224
224
224
224
227
223
220
215
212
212
212
212
212
213
211
211
202
202
203
204
204
202
200
197
199
201
204
212
212
214
215
214
214
215
215
216
216
215
213
211
211
208
210
210
210
211
211
212
213
214
214
217
217
217
219
219
221
224
231
230
230
226
227
226
229
230
230
229
227
219
222
224
227
227
226
224
222
220
220
219
210
205
206
204
210
212
212
211
211
211
209
212
212
209
208
207
208
207
182
182
176
175
179
177
175
172
176
182
186
186
184
184
186
187
191
192
193
195
194
193
196
198
198
198
200
200
200
202
201
199
199
200
199
196
198
196
190
186
185
185
185
185
186
184
184
185
184
184
183
183
184
183
183
183
183
183
181
180
180
181
181
181
181
181
181
182
188
188
188
188
188
187
188
187
189
189
192
193
198
198
199
200
200
201
212
212
213
214
213
215
216
219
223
221
221
216
213
211
207
208
206
207
207
190
187
188
187
187
181
172
172
172
172
173
176
178
176
176
180
181
180
178
179
178
178
178
180
173
173
172
166
165
161
161
163
172
179
182
182
182
178
171
170
168
168
173
168
166
155
153
155
160
161
163
163
163
163
163
163
164
167
167
167
167
169
171
171
171
172
172
176
176
177
179
177
176
184
183
184
186
190
191
190
192
192
194
197
203
203
209
210
211
210
210
210
210
213
213
212
213
213
213
215
215
215
215
223
224
224
226
226
225
227
229
230
230
231
232
231
229
228
216
215
217
221
222
227
230
230
231
226
226
224
224
227
226
227
227
227
226
225
225
224
224
229
229
228
228
228
227
228
230
229
232
230
227
229
229
229
232
234
234
235
236
237
238
238
240
240
246
246
245
243
242
245
248
249
258
259
265
265
265
265
266
267
267
269
269
270
271
267
263
259
265
274
273
295
298
298
298
300
311
315
315
315
316
317
317
317
317
316
316
316
316
314
323
326
330
325
318
309
285
277
253
250
249
259
280
292
292
292
292
294
294
295
299
301
303
305
304
311
312
314
318
318
315
323
323
322
315
316
313
311
314
318
328
328
335
339
339
342
344
345
345
358
365
366
367
367
369
372
372
377
376
384
384
388
391
391
391
391
391
394
394
397
400
400
400
400
400
405
406
406
409
418
424
427
427
437
438
438
438
440
446
455
455
457
458
460
460
470
470
482
482
487
488
488
487
487
487
487
497
503
507
509
508
511
510
507
507
506
508
517
522
522
522
520
502
500
484
483
484
487
473
460
458
461
457
456
453
446
446
445
443
442
439
437
437
437
434
434
430
436
427
430
429
430
432
430
438
439
437
438
429
428
427
415
414
401
391
386
382
375
374
376
374
372
375
377
377
378
381
380
381
382
383
384
387
385
385
386
386
386
386
386
387
395
396
396
398
398
397
397
395
397
397
398
398
398
398
395
385
387
354
352
325
307
203
196
197
197
196
192
190
189
190
186
186
186
188
188
188
189
189
190
191
192
196
199
199
201
201
200
197
200
199
198
198
199
203
203
203
202
202
200
199
199
200
200
200
201
201
203
203
204
206
206
206
205
205
204
203
203
205
202
204
201
201
201
201
191
186
185
186
186
181
181
179
179
180
169
166
162
160
171
170
164
168
168
167
167
167
167
167
172
172
174
173
183
183
182
182
184
186
186
189
211
216
223
221
215
231
232
232
233
234
234
237
244
247
247
247
247
248
252
252
252
255
258
258
260
274
277
277
281
283
292
293
303
304
304
307
307
307
312
312
312
314
310
320
325
324
322
325
326
331
329
330
329
329
329
329
327
327
327
327
326
329
329
328
332
333
332
332
332
332
332
332
332
331
330
330
330
330
330
331
331
331
332
332
332
332
332
332
332
332
332
332
332
332
331
331
331
331
332
332
332
330
331
330
330
329
327
326
324
322
321
321
321
321
319
318
311
289
289
284
284
283
282
282
281
280
278
278
274
272
266
266
265
264
264
264
263
263
260
258
255
252
252
252
251
251
250
250
250
250
250
250
250
250
250
250
250
250
250
250
250
250
250
243
241
235
230
184
145
134
48
45
26
25
22
22
22
22
21
21
21
21
21
21
21
21
20
20
18
19
19
20
20
20
20
20
20
18
15
10
4
2
1
1
1
1
1
1
1
1
1
1
1
1
1
1
1
1
1
1
1
1
1
1
1
1
1
1
1
1
1
1
1
1
1
1
2
2
2
3
3
3
3
3
3
3
4
5
5
5
6
6
6
7
7
7
7
7
7
7
8
8
8
8
8
8
8
8
8
8
8
8
8
8
8
9
9
9
9
9
9
9
9
9
9
9
9
9
8
8
8
8
8
9
10
10
10
10
10
10
10
10
10
10
10
10
10
11
12
12
12
12
12
12
12
12
12
12
12
12
12
12
12
12
12
12
12
12
12
12
12
12
12
12
12
12
13
13
13
13
13
13
13
13
12
12
12
12
12
12
12
12
12
12
12
12
12
12
12
13
13
13
13
13
13
10
10
10
10
10
10
10
9
8
8
8
8
6
6
6
6
5
5
5
5
5
5
5
5
5
6
6
6
6
6
6
6
6
6
6
6
6
6
6
6
6
6
6
6
6
6
6
6
6
6
6
6
6
6
6
6
6
6
6
6
6
7
7
7
7
7
7
7
7
7
8
8
8
9
9
9
9
9
9
9
9
9
9
9
9
9
9
9
9
9
8
7
7
7
7
7
8
8
8
8
8
8
8
8
8
8
8
8
8
8
8
8
8
8
8
8
8
8
8
8
8
8
8
8
8
8
8
8
8
8
8
8
8
8
8
8
8
8
8
8
8
8
8
8
8
9
9
9
9
9
9
9
9
9
9
9
9
9
9
9
9
9
10
10
10
10
10
9
8
6
6
6
6
6
5
5
5
5
5
5
5
5
5
5
5
5
5
5
5
5
6
6
6
6
6
5
5
5
5
5
5
5
5
5
3
3
3
3
3
3
3
3
3
3
3
3
3
3
3
3
3
3
3
3
3
3
3
3
3
3
3
3
3
3
3
3
3
3
3
3
3
3
3
3
3
3
3
3
3
3
3
3
3
3
3
3
3
3
2
2
2
2
2
2
2
2
2
2
1
1
1
1
1
1
1
1
1
1
1
1
1
1
1
1
1
1
1
1
1
1
1
1
2
2
2
2
2
2
2
2
2
2
2
2
3
2
2
2
2
2
2
2
2
2
2
2
2
2
2
2
2
2
2
2
2
2
2
2
2
2
2
2
2
2
2
2
2
2
2
2
2
2
2
2
2
2
2
2
2
2
2
2
2
2
2
2
2
2
2
2
2
2
2
2
2
2
2
2
2
2
2
2
2
2
2
2
2
2
2
2
2
2
2
2
2
2
2
2
2
2
2
2
2
2
2
2
2
2
2
2
2
2
2
2
2
2
2
1
1
1
1
1
1
1
1
1
1
1
1
1
1
0
0
0
0
0
0
0
0
0
0
0
0
0
0
0
0
0
0
0
0
0
0
0
0
0
0
0
0
0
0
0
0
0
0
0
0
0
0
0
0
0
0
0
0
0
0
0
0
0
0
0
0
0
0
0
0
0
0
0
0
0
0
0
0
0
0
0
0
0
0
0
0
0
0
0
0
0
0
0
0
0
0
0
0
0
0
0
0
0
0
0
0
0
0
0
0
0
0
0
0
0
0
0
0
0
0
0
0
0
0
0
0
0
0
0
0
0
0
0
0
0
0
0
0
0
0
0
0
0
0
0
0
0
0
0
0
0
0
0
0
0
0
0
0
0
0
0
0
0
0
0
0
0
0
0
0
0
0
0
0
0
0
0
0
0
0
0
0
0
0
0
0
0
0
0
0
0
0
0
0
0
0
0
0
0
0
0
0
0
0
0
0
0
0
0
0
0
0
0
0
0
0
0
0
0
0
0
0
0
0
0
0
0
0
0
0
0
0
0
0
0
0
0
0
0
0
0
0
0
0
0
0
0
0
0
0
0
0
0
0
0
0
0
0
0
0
0
0
0
0
0
0
0
0
0
0
0
0
0
0
0
0
0
0
0
0
0
0
0
0
0
0
0
0
0
0
0
0
0
0
0
0
0
0
0
0
0
0
0
0
0
0
0
0
0
0
0
0
0
0
0
0
0
0
0
0
0
0
0
0
0
0
0
0
0
0
0
0
0
0
0
0
0
0
0
0
0
0
0
0
0
0
0
0
0
0
0
0
0
0
0
0
0
0
0
0
0
0
0
0
0
0
0
0
0
0
0
0
0
0
0
0
0
0
0
0
0
0
0
0
0
0
0
0
0
0
0
0
0
1
1
1
1
1
1
1
1
1
1
1
1
1
1
1
1
1
1
1
1
1
1
1
1
1
1
1
1
1
1
1
1
1
1
1
1
1
1
1
1
1
1
1
1
1
1
1
1
1
1
1
1
1
1
1
1
1
1
1
1
1
1
1
1
1
1
1
1
1
1
1
1
1
1
1
1
1
1
1
1
1
1
1
1
1
1
1
1
1
1
1
1
0
0
0
0
0
0
0
0
0
0
0
0
0
0
0
0
0
0
0
0
0
0
0
0
0
0
0
0
0
0
0
0
0
0
0
0
0
0
0
0
0
0
0
0
0
0
0
0
0
0
0
0
0
0
0
0
0
0
0
0
0
0
0
0
0
0
0
0
0
0
0
0
0
0
0
0
0
0
0
0
0
0
0
0
0
0
0
0
0
0
0
0
0
0
0
0
0
0
0
0
0
0
0
0
0
0
0
0
0
0
0
0
0
0
0
0
0
0
0
0
0
0
0
0
0
0
0
0
0
0
0
0
0
0
0
0
0
0
0
0
0
0
0
0
0
0
0
0
0
0
0
0
0
0
0
0
0
0
0
0
0
0
0
0
0
0
0
0
0
0
0
0
0
0
0
0
0
0
0
0
0
0
0
0
0
0
0
0
0
0
0
0
0
0
0
0
0
0
0
0
0
0
0
0
0
0
0
0
0
0
0
0
0
0
0
0
0
0
0
0
0
0
0
0
0
0
0
0
0
0
0
0
0
0
0
0
0
0
0
0
0
0
0
0
0
0
0
0
0
0
0
0
0
0
0
0
0
0
0
0
0
0
0
0
0
0
0
0
0
0
0
0
0
0
0
0
0
0
0
0
0
0
0
0
0
0
0
0
0
0
0
0
0
0
0
0
0
0
0
0
0
0
0
0
0
0
0
0
0
0
0
0
0
0
0
0
0
0
0
0
0
0
0
0
0
0
0
0
0
0
0
0
0
0
0
0
0
0
0
0
0
0
0
0
0
0
0
0
0
0
0
0
0
0
0
0
0
0
0
0
0
0
0
0
0
0
0
0
0
0
0
0
0
0
0
0
0
0
0
0
0
0
0
0
0
0
0
0
0
0
0
0
0
0
0
0
0
0
0
0
0
0
0
0
0
0
0
0
0
0
0
0
0
0
0
0
0
0
0
0
0
0
0
0
0
0
0
0
0
0
0
0
0
0
0
0
0
0
0
0
0
0
0
0
0
0
0
0
0
0
0
0
0
0
0
0
0
0
0
0
0
0
0
0
0
0
0
0
0
0
0
0
0
0
0
0
0
0
0
0
0
0
0
0
0
0
0
0
0
0
0
0
0
0
0
0
5
6
7
7
8
9
9
11
12
12
12
12
14
16
25
26
27
29
32
32
33
34
35
35
35
38
39
39
39
40
41
41
41
41
41
41
41
42
42
43
43
43
43
44
44
45
46
46
46
46
46
46
47
48
48
49
49
49
50
51
51
51
51
51
51
51
51
51
53
53
54
59
59
59
59
59
59
60
60
62
62
62
62
62
62
62
62
62
62
62
63
63
63
66
67
69
72
72
72
72
72
72
72
73
73
73
73
74
75
75
75
76
76
76
76
77
77
77
79
79
79
79
79
79
79
79
79
79
79
81
81
81
80
80
80
80
79
80
79
79
77
77
74
73
72
72
72
72
68
67
62
62
62
62
62
62
62
63
63
60
59
60
60
60
59
59
59
56
56
56
55
55
55
55
53
53
53
53
53
53
52
52
53
54
53
52
52
51
51
51
51
51
52
52
53
53
53
53
54
54
53
53
53
53
53
53
53
53
53
53
52
52
52
53
53
53
45
43
40
39
38
40
40
40
40
45
45
45
48
50
51
51
50
50
50
51
51
50
50
51
47
43
42
42
43
43
43
43
42
42
42
45
45
48
49
51
51
53
53
53
53
53
53
53
56
58
58
58
58
59
61
61
61
61
63
63
64
69
70
72
73
73
74
75
79
79
79
79
79
79
79
80
84
87
89
91
91
92
92
93
93
94
95
97
97
98
98
101
101
103
103
103
102
102
102
102
103
102
102
103
104
105
106
106
109
109
113
113
113
117
117
118
122
123
123
123
123
122
122
124
121
121
120
119
117
121
122
120
120
121
119
117
119
119
118
117
119
119
119
119
119
119
119
119
119
119
125
128
129
132
133
134
134
134
134
135
138
138
138
138
138
139
139
140
140
143
143
144
143
143
142
142
142
142
143
145
147
147
148
148
148
152
152
151
151
152
150
151
145
145
144
143
142
151
155
155
150
157
157
160
159
159
160
160
158
158
160
158
162
164
183
179
176
178
178
180
187
187
188
187
188
189
189
189
192
193
193
195
194
195
197
197
199
199
199
201
203
203
203
208
208
208
208
208
209
209
209
210
212
215
214
214
220
223
223
225
226
226
226
224
222
222
222
223
224
223
223
222
218
217
217
217
216
222
224
224
224
223
224
225
225
230
229
229
224
210
209
204
204
207
207
209
212
213
213
214
216
214
214
214
213
214
215
213
213
211
209
203
203
203
204
204
204
204
202
203
203
203
203
203
205
196
195
187
188
190
189
187
186
181
182
183
182
183
182
186
188
191
191
186
188
186
171
168
159
159
157
156
156
154
154
151
149
150
151
150
149
148
147
149
139
138
137
126
125
122
121
115
106
101
94
94
94
94
97
96
94
97
96
90
87
83
82
83
83
84
84
83
83
84
83
81
81
79
79
79
79
82
82
82
82
82
82
81
83
83
81
85
84
85
85
87
86
86
85
84
89
88
85
85
84
83
85
84
85
84
84
84
84
84
85
87
87
88
88
89
91
91
91
91
91
93
93
93
93
94
94
93
93
93
94
94
95
95
95
96
99
101
105
104
104
103
104
104
105
105
105
105
105
106
106
106
106
106
106
106
106
106
106
106
106
107
108
108
108
108
108
110
113
114
115
106
105
104
104
106
106
105
103
102
103
103
103
102
102
103
104
104
103
103
103
102
103
105
104
110
109
109
110
111
115
127
128
128
128
128
127
126
126
126
126
125
113
111
110
110
110
113
123
124
124
124
124
124
124
125
125
123
124
123
122
122
122
117
114
114
111
110
110
109
110
109
109
110
111
111
112
113
113
114
114
114
113
116
117
118
119
122
123
123
123
124
125
128
132
134
137
138
149
151
155
156
157
160
156
155
154
154
155
154
153
153
156
156
158
158
157
159
158
157
153
153
159
159
164
163
166
170
173
172
170
174
173
174
177
177
175
175
174
159
159
158
158
159
158
159
161
166
168
171
171
172
172
173
173
172
173
173
173
180
180
180
180
180
180
182
182
182
182
182
182
182
182
182
182
182
182
182
182
182
182
182
182
182
182
182
181
181
181
181
182
183
184
184
184
185
187
188
187
188
188
188
189
189
189
189
189
191
191
191
192
193
194
197
198
203
203
203
203
203
203
204
204
204
204
204
206
207
208
207
206
205
205
207
207
216
216
216
216
196
169
169
150
150
143
139
140
143
147
149
149
157
163
163
162
167
251
270
270
284
300
319
333
332
343
340
344
331
371
377
404
421
421
425
425
437
455
467
474
474
481
479
479
496
497
498
500
504
503
504
504
513
515
519
519
518
520
520
529
534
534
536
539
540
540
545
550
550
551
552
552
553
554
553
555
558
574
585
592
604
603
603
611
613
612
626
631
630
630
630
632
637
640
662
665
667
667
668
676
682
683
684
685
685
687
688
687
687
687
697
701
704
705
709
709
717
718
720
720
721
721
729
733
736
737
738
740
744
757
767
768
770
771
773
777
778
797
803
806
817
810
812
841
848
848
880
892
893
893
902
903
912
930
931
926
923
918
827
792
772
761
743
755
748
770
781
801
802
804
799
803
801
803
798
775
732
721
704
703
700
701
692
688
677
681
681
694
699
703
706
710
709
709
709
709
709
711
717
716
716
717
717
703
703
702
707
709
710
713
712
713
713
715
715
715
720
722
723
725
726
726
732
732
733
728
728
727
727
727
728
727
733
734
737
738
736
735
735
734
733
735
735
736
733
731
702
701
663
659
660
626
619
608
593
564
468
440
424
427
420
411
408
408
397
396
391
386
386
386
387
386
394
393
397
397
396
396
395
394
395
395
395
399
396
393
394
394
394
382
380
374
357
348
337
315
312
310
310
303
304
301
296
292
283
264
250
251
243
232
235
228
238
240
239
236
228
226
213
213
213
212
212
220
219
219
218
217
215
216
217
217
218
221
222
212
211
210
208
208
204
205
205
201
201
203
202
202
204
205
205
205
208
206
207
208
206
205
205
203
204
203
204
204
204
207
206
214
214
214
212
204
203
198
199
199
197
196
196
194
193
192
192
193
193
194
195
197
197
196
196
200
196
184
181
178
176
176
173
172
169
170
170
167
166
168
168
167
168
172
172
172
172
172
172
173
173
171
171
172
173
173
171
171
170
170
170
171
171
168
153
140
141
142
135
135
135
135
134
134
134
136
137
136
135
134
134
135
137
140
141
141
141
141
140
138
137
137
136
136
135
134
133
133
134
132
132
131
130
130
128
127
123
123
123
123
123
123
123
123
123
123
123
123
123
123
123
122
122
121
119
117
114
114
113
113
110
108
108
108
108
108
105
105
105
105
102
101
101
101
101
101
101
101
101
101
101
101
101
101
100
98
97
91
91
90
90
90
90
90
90
90
90
90
84
82
67
60
53
43
41
39
37
37
37
37
37
37
37
37
37
37
36
35
34
33
33
33
33
31
27
26
26
26
24
24
24
24
24
24
24
23
23
22
22
19
19
19
20
19
18
18
18
17
17
17
17
17
16
12
7
7
7
7
7
7
7
7
7
7
7
7
7
7
7
8
8
8
9
10
10
10
10
10
11
11
12
12
13
13
13
13
13
13
13
13
15
15
15
15
16
16
17
17
17
17
17
17
17
17
17
20
20
21
21
23
23
27
29
29
29
29
29
29
29
30
30
30
32
32
32
32
32
32
33
39
41
42
42
42
42
42
42
42
42
44
44
44
47
49
50
50
52
53
53
53
53
53
53
53
53
53
53
53
53
55
55
58
60
60
60
61
60
62
62
62
62
62
64
64
64
65
65
65
66
66
66
64
64
65
65
65
65
65
65
64
64
64
64
64
64
64
64
64
64
64
64
64
64
64
64
64
64
64
64
64
64
63
63
63
63
65
65
65
66
67
67
67
69
69
70
70
70
70
70
70
70
70
71
71
71
71
71
71
71
71
72
72
72
72
70
71
69
69
70
70
70
70
70
70
70
70
70
71
71
71
71
70
68
65
51
52
49
49
50
50
50
50
50
50
48
44
44
41
41
39
39
39
39
39
39
39
39
39
39
39
39
39
39
39
38
38
39
39
39
37
36
36
33
33
34
34
34
34
34
32
31
30
29
29
29
29
29
28
28
29
27
26
26
26
26
26
26
26
26
26
24
24
24
24
24
24
24
24
24
24
24
24
24
23
23
23
22
21
21
21
22
22
22
22
22
22
22
22
22
22
23
23
23
23
23
23
23
23
23
23
21
20
20
19
15
13
13
13
13
13
13
13
13
12
12
12
12
12
12
12
12
12
12
12
12
12
12
12
12
12
12
12
12
12
12
12
12
12
12
11
11
11
9
9
9
9
9
8
7
7
7
7
7
7
7
7
7
7
7
7
7
7
5
5
5
5
5
5
5
5
5
5
5
5
3
3
3
3
3
3
3
3
3
3
3
3
3
3
3
3
3
3
3
3
2
2
2
2
2
2
2
2
1
1
0
0
0
0
0
0
0
0
0
0
0
0
0
0
0
0
0
0
0
0
0
0
0
0
0
0
0
0
0
0
0
0
0
0
0
0
0
0
0
0
0
0
0
0
0
0
0
0
0
0
0
0
0
0
0
0
0
0
0
0
0
0
0
0
0
0
0
0
0
0
0
0
0
0
0
0
0
0
0
0
0
0
0
0
0
0
0
0
0
0
0
0
0
0
0
0
0
0
0
0
0
0
0
0
0
0
0
0
0
0
0
0
0
0
0
0
0
0
0
0
0
0
0
0
0
0
0
0
0
0
0
0
0
0
0
0
0
0
0
0
0
0
0
0
0
0
0
0
0
0
0
0
0
0
0
0
0
0
0
0
0
0
0
0
0
0
0
0
0
0
0
0
0
0
0
0
0
0
0
0
0
0
0
0
0
0
0
0
0
0
0
0
0
0
0
0
0
0
0
0
0
0
0
0
0
0
0
0
0
0
0
0
0
0
0
0
0
0
0
0
0
0
0
0
0
0
0
0
0
0
0
0
0
0
0
0
0
0
0
0
0
0
0
0
0
0
0
0
0
0
0
0
0
0
0
0
0
0
0
0
0
0
0
0
0
0
0
0
0
0
0
0
0
0
0
0
0
0
0
0
0
0
0
0
0
0
0
0
0
0
0
0
0
0
0
0
0
0
0
0
0
0
0
0
0
0
0
0
0
0
0
0
0
0
0
0
0
0
0
0
0
0
0
0
0
0
0
0
0
0
0
0
0
0
0
0
0
0
0
0
0
0
0
0
0
0
0
0
0
0
0
0
0
0
0
0
0
0
0
0
0
0
0
0
0
0
0
0
0
0
0
0
0
0
0
0
0
0
0
0
0
0
0
0
0
0
0
0
0
0
0
0
0
0
0
0
0
0
0
0
0
0
0
0
0
0
0
0
0
0
0
0
0
0
0
0
0
0
0
0
0
0
0
0
0
0
0
0
0
0
0
0
0
0
0
0
0
0
0
0
0
0
0
0
0
0
0
0
0
0
0
0
0
0
0
0
0
0
0
0
0
0
0
0
0
0
0
0
0
0
0
0
0
0
0
0
0
0
0
0
0
0
0
0
0
0
0
0
0
0
0
0
0
0
0
0
0
0
0
0
0
0
0
0
0
0
0
0
0
0
0
0
0
0
0
0
0
0
0
0
0
0
0
0
0
0
0
0
0
0
0
0
0
0
0
0
0
0
0
0
0
0
0
0
0
0
0
0
0
0
0
0
0
0
0
0
0
0
0
0
0
0
0
0
0
0
0
0
0
0
0
0
0
0
0
0
0
0
0
0
0
0
0
0
0
0
0
0
0
0
0
0
0
0
0
0
0
0
0
0
0
0
0
0
0
0
0
0
0
0
0
0
0
0
0
0
0
0
0
0
0
0
0
0
0
0
0
0
0
0
0
0
0
0
0
0
0
0
0
0
0
0
0
0
0
0
0
0
0
0
0
0
0
0
0
0
0
0
0
0
0
0
0
0
0
0
0
0
0
0
0
0
0
0
0
0
0
0
0
0
0
0
0
0
0
0
0
0
0
0
0
0
0
0
0
0
0
0
0
0
0
0
0
0
0
0
0
0
0
0
0
0
0
0
0
0
0
0
0
0
0
0
0
0
0
0
0
0
0
0
0
0
0
0
0
0
0
0
0
0
0
0
0
0
0
0
0
0
0
0
0
0
0
0
0
0
0
0
0
0
0
0
0
0
0
0
0
0
1
1
1
1
1
1
1
1
1
1
1
1
1
1
1
1
1
1
1
1
1
1
1
1
1
1
0
0
0
0
0
0
0
0
0
0
0
0
0
0
0
0
0
0
0
0
0
0
0
0
0
0
0
0
0
0
0
0
0
0
0
0
0
0
0
0
0
0
0
0
0
0
0
0
0
0
0
0
0
0
0
0
0
0
0
0
0
0
0
0
0
0
0
0
0
0
0
0
0
0
0
0
0
0
0
0
0
0
0
0
0
0
0
0
0
0
0
0
0
0
0
0
0
0
0
0
0
0
0
0
0
0
1
1
3
3
4
5
5
5
5
7
7
7
7
7
7
7
7
7
7
7
7
7
12
13
13
14
14
14
14
16
17
19
19
19
19
19
19
18
18
21
22
22
22
22
22
22
22
25
25
25
25
25
25
25
25
25
25
25
25
25
25
25
25
25
25
25
25
25
25
25
25
25
25
25
25
25
25
25
25
25
25
25
25
25
25
26
26
26
26
26
26
26
26
26
26
26
27
28
28
29
29
29
28
29
30
30
31
32
32
32
32
32
32
32
32
32
33
33
34
34
35
35
35
34
34
34
34
34
36
36
38
39
39
39
40
40
40
40
40
40
40
40
40
40
41
42
41
38
38
38
37
37
33
33
34
34
34
34
34
34
34
33
33
32
32
32
32
32
32
32
32
32
32
32
32
32
32
32
32
32
32
33
33
33
33
33
33
36
36
36
37
37
37
38
37
37
37
38
38
39
39
39
39
39
39
39
38
38
38
38
38
37
37
37
37
36
36
36
36
36
36
36
36
36
37
38
38
37
36
34
34
34
34
35
35
37
37
37
37
37
37
37
37
39
40
38
37
36
34
34
34
34
35
35
35
35
35
35
35
38
38
38
38
38
38
38
38
38
38
37
36
33
29
29
31
32
32
32
32
32
31
30
30
30
30
30
31
31
31
31
31
31
31
31
31
31
31
31
32
33
33
33
33
33
33
33
33
34
35
36
34
37
38
38
38
38
38
38
38
38
38
38
38
37
37
37
38
38
38
39
39
37
35
35
36
36
36
36
36
36
36
34
33
33
33
33
33
33
33
33
33
33
33
33
33
33
33
33
33
33
33
34
34
34
34
34
34
34
34
34
34
34
33
33
33
33
33
33
33
33
33
33
33
34
34
34
34
34
34
34
34
34
34
34
34
34
34
34
34
34
34
34
34
33
32
32
32
34
34
33
33
31
31
27
27
27
26
25
26
23
23
25
22
17
16
11
11
11
11
11
12
12
12
12
12
12
14
14
14
14
14
13
13
16
16
16
17
17
17
17
17
17
17
18
18
18
18
18
18
18
18
18
18
18
18
18
18
18
18
22
22
23
23
23
26
25
25
25
25
26
26
26
26
26
26
26
26
26
26
26
26
26
26
27
27
27
27
27
27
29
29
29
29
29
29
29
29
30
30
31
31
31
32
32
34
34
34
34
34
35
36
36
37
38
40
40
40
40
40
41
41
43
43
43
43
43
43
43
43
48
48
48
49
48
49
48
48
49
49
49
49
49
49
50
49
48
47
46
44
44
48
49
51
50
50
50
51
51
51
51
51
51
52
52
52
52
52
52
52
53
53
54
54
54
54
54
56
57
60
65
68
68
68
68
71
71
71
71
71
71
71
71
71
71
74
77
77
78
78
78
78
78
78
78
78
78
79
79
79
79
79
79
79
79
79
80
81
82
82
82
86
88
88
89
85
85
85
84
83
82
82
82
81
81
82
82
84
85
84
84
86
86
86
86
86
85
85
84
84
84
84
84
84
84
83
84
84
84
84
84
84
84
84
84
84
84
84
84
84
84
84
84
85
85
85
85
85
85
85
85
85
85
85
85
85
85
85
85
85
84
84
83
83
83
83
80
80
80
73
73
72
72
68
60
49
38
37
37
37
36
36
38
38
37
37
36
37
36
34
34
34
33
33
33
33
34
34
35
35
36
40
45
67
78
85
86
94
99
104
105
106
112
119
124
134
133
135
135
137
141
140
146
147
148
148
148
151
152
152
152
152
143
146
144
144
143
150
156
156
159
159
159
159
159
159
159
159
164
165
166
166
166
169
169
171
173
173
174
178
179
179
179
181
182
182
182
182
182
182
190
192
193
193
193
197
197
200
206
210
220
223
230
231
232
236
236
236
236
236
238
239
244
245
245
245
245
247
248
248
248
249
249
250
250
250
251
251
251
252
253
253
254
255
255
256
254
255
256
260
258
261
263
263
265
265
265
265
265
265
266
265
265
266
266
266
265
265
256
256
257
257
258
258
259
259
259
260
259
259
259
258
258
256
256
256
253
253
251
242
239
212
205
192
190
189
185
179
177
179
179
180
180
182
183
184
185
185
186
186
186
186
186
186
186
186
187
189
189
189
189
189
189
192
194
196
196
194
193
196
192
192
192
192
192
192
191
191
192
192
194
195
193
193
193
190
190
198
208
211
210
198
186
183
157
157
157
157
157
157
153
151
149
146
146
146
147
146
141
136
135
135
134
134
137
137
137
137
135
136
133
133
133
130
131
130
132
132
132
132
132
134
134
133
132
132
132
132
132
132
130
130
130
130
132
132
131
130
130
130
130
130
129
123
118
118
115
115
113
112
112
112
113
114
114
113
111
111
111
112
112
112
112
112
111
109
108
108
106
106
106
106
106
106
106
106
106
107
107
107
107
107
106
104
104
104
104
105
105
101
101
101
101
101
107
107
106
105
93
92
92
91
92
90
90
85
83
83
84
84
83
85
85
79
71
70
67
66
64
61
61
60
57
55
47
45
43
41
42
41
41
41
41
41
41
41
40
40
40
40
40
39
39
39
39
39
39
38
37
37
37
37
37
37
37
37
37
37
37
37
37
36
36
36
36
36
36
36
36
36
36
36
36
36
36
36
36
36
36
36
36
36
36
36
36
36
36
36
36
36
36
36
36
36
36
36
36
36
36
36
33
31
31
31
31
31
31
31
30
30
30
30
30
29
29
28
28
28
27
28
28
27
26
22
21
21
21
20
20
20
20
20
20
20
20
19
19
15
15
14
12
7
4
4
4
4
3
3
3
3
3
3
3
3
0
0
0
0
0
0
0
0
0
0
0
0
0
0
0
0
0
0
0
0
0
0
0
0
0
0
0
0
0
0
0
0
0
0
0
0
0
0
0
0
0
0
0
0
0
0
0
0
0
0
0
0
0
0
0
0
0
0
0
1
1
1
1
1
1
1
1
1
1
1
1
1
1
1
1
1
1
1
1
1
1
1
1
1
1
1
1
1
1
1
1
1
0
0
0
0
0
0
0
0
0
0
0
0
0
0
0
0
0
0
0
0
0
0
0
0
0
0
0
0
0
0
0
0
0
0
0
0
0
0
0
0
1
1
1
1
2
2
2
2
2
2
2
2
2
2
2
2
2
2
2
2
2
2
2
2
2
2
2
2
2
2
2
2
2
2
2
2
2
2
2
2
2
2
2
2
2
2
2
2
2
2
2
2
2
2
2
2
2
2
1
1
1
1
1
1
1
1
1
1
1
1
1
1
1
1
1
1
1
1
1
1
1
1
1
1
1
1
1
1
1
1
1
1
1
1
1
1
1
1
1
1
1
1
1
1
1
1
1
1
1
1
1
1
0
0
0
0
0
0
0
0
0
0
0
0
0
0
0
0
0
0
0
0
0
0
0
0
0
0
0
0
0
0
0
0
0
0
0
0
0
0
0
0
0
0
0
0
0
0
0
0
0
0
0
0
0
0
0
0
0
0
0
0
0
0
0
0
0
0
0
0
0
0
0
0
0
0
0
0
0
0
0
0
0
0
0
0
0
0
0
0
0
0
0
0
0
0
0
0
0
0
0
0
0
0
0
0
0
0
0
0
0
0
0
0
0
0
0
0
0
0
0
0
0
0
0
0
0
0
0
0
0
0
0
0
0
0
0
0
0
0
0
0
0
0
0
0
0
0
0
0
0
0
0
0
0
0
0
0
0
0
0
0
0
0
0
0
0
0
0
0
0
0
0
0
0
0
0
0
0
0
0
0
0
0
0
0
0
0
0
0
0
0
0
0
0
0
0
0
0
0
0
0
0
0
0
0
0
0
0
0
0
0
0
0
0
0
0
0
0
0
0
0
0
0
0
0
0
0
0
0
0
0
0
1
2
3
6
6
6
8
8
8
8
8
9
9
9
9
9
9
9
9
9
9
9
10
10
11
11
11
11
11
11
11
11
11
11
11
11
11
11
11
11
11
11
12
12
12
12
14
14
14
14
14
15
15
15
15
15
15
15
17
17
17
17
19
19
21
21
21
22
22
22
22
22
22
22
22
22
23
23
23
23
23
23
23
23
23
23
23
23
23
23
25
25
25
25
25
25
25
25
25
25
25
25
25
25
25
25
25
25
25
25
25
25
25
25
25
25
25
25
25
25
25
25
24
24
24
24
24
24
24
22
22
23
24
24
24
24
24
24
24
24
24
24
24
24
24
24
24
24
24
24
24
24
24
24
24
24
24
24
24
24
24
24
24
24
24
24
24
23
23
23
23
23
23
23
23
23
23
22
22
22
22
22
22
22
22
22
22
22
22
22
22
22
23
23
21
18
15
13
13
13
11
11
11
9
8
7
8
7
7
6
6
6
6
6
6
6
6
6
6
6
6
6
6
6
6
6
6
6
6
7
7
7
7
6
6
6
6
5
5
5
5
5
5
5
5
5
5
5
5
5
5
5
5
5
5
5
5
5
5
5
5
5
5
5
5
5
5
5
5
5
5
5
5
5
5
5
5
5
5
5
5
5
5
5
5
5
5
5
5
5
5
5
6
6
6
6
6
6
6
6
6
6
6
7
7
7
7
7
7
7
7
7
7
7
7
7
7
7
7
7
7
7
7
7
7
7
7
7
7
7
7
7
7
7
7
7
7
7
6
5
5
5
5
5
5
5
5
5
5
5
5
5
5
4
4
4
4
4
4
4
4
3
3
3
2
2
2
2
2
2
2
2
2
2
2
2
2
2
2
2
2
2
2
2
2
2
2
3
3
3
3
3
3
3
4
4
4
4
4
4
4
4
4
4
4
3
3
3
3
3
3
3
3
3
3
3
3
3
3
3
3
3
3
3
3
3
3
2
2
2
2
2
2
1
1
1
1
1
1
1
1
1
1
1
1
1
2
2
2
2
2
2
2
2
2
2
2
2
2
2
2
2
2
2
2
2
2
2
2
2
2
2
2
2
2
2
2
2
2
2
2
2
2
2
2
2
2
2
2
2
2
2
2
2
2
2
2
2
2
2
2
2
2
2
2
2
2
2
2
2
2
2
2
2
2
2
2
2
2
2
2
2
2
2
2
2
2
2
2
2
2
2
2
2
2
2
2
2
2
2
2
2
2
2
2
2
2
2
2
2
2
2
2
2
2
2
2
2
2
2
2
2
2
2
2
2
2
2
2
2
2
2
2
2
2
2
2
2
2
2
2
2
1
1
1
1
2
1
1
1
1
2
2
2
2
2
2
2
2
2
2
2
2
2
2
2
2
2
2
2
2
2
2
2
2
2
2
2
2
2
2
2
2
2
2
2
2
2
2
2
2
2
2
2
2
2
2
2
2
2
2
2
2
2
2
2
2
2
2
2
2
2
2
2
2
2
2
2
2
2
2
2
2
2
1
1
1
1
1
1
1
1
1
1
1
1
1
1
1
1
1
2
2
2
2
2
2
2
2
2
2
2
2
2
2
2
2
2
2
2
2
2
2
2
2
2
2
2
2
2
2
2
2
2
2
2
2
2
2
2
2
2
2
2
2
1
2
3
3
3
3
3
3
3
3
3
3
3
3
3
3
3
3
3
3
3
3
3
3
3
3
3
3
3
3
3
3
3
3
3
3
2
2
2
2
2
2
2
2
2
2
2
2
2
2
2
2
2
2
2
2
2
2
2
2
2
2
2
2
2
2
2
2
2
2
2
2
2
2
2
2
2
2
2
2
2
2
2
2
2
2
2
2
2
2
2
2
2
2
2
2
2
2
2
2
2
2
2
2
2
2
2
2
2
2
2
1
1
1
1
1
1
1
1
1
1
2
2
2
2
2
2
2
2
2
1
1
1
1
1
1
1
1
1
1
1
1
1
1
1
1
1
1
1
1
1
1
1
1
1
1
1
1
1
1
1
1
1
1
1
1
1
1
1
1
1
1
1
1
0
0
0
0
0
0
0
0
0
0
0
0
0
0
0
0
0
0
0
0
0
0
0
0
0
0
0
0
0
0
0
0
0
0
0
0
0
0
0
0
0
0
0
0
0
0
0
0
0
0
0
0
1
1
1
1
1
1
1
1
1
1
1
1
1
1
1
1
1
1
1
1
1
2
2
2
2
2
2
2
2
2
2
2
2
2
2
2
2
2
1
2
2
2
2
2
2
2
2
2
2
2
2
2
2
2
2
2
2
2
2
2
2
2
2
2
2
2
2
2
2
2
2
2
2
2
2
2
2
2
2
2
2
2
2
2
2
2
2
2
2
2
2
2
2
2
2
2
2
2
2
2
2
2
2
2
2
2
2
2
2
2
2
2
2
2
2
2
2
2
2
2
2
2
2
2
2
2
2
2
2
2
2
2
2
2
2
2
2
2
2
3
3
4
4
4
3
10
10
11
31
37
37
37
41
50
50
51
51
51
51
53
52
53
53
53
53
53
53
53
53
53
58
58
58
58
59
59
59
62
62
62
62
62
62
62
62
62
62
62
62
62
62
63
63
64
64
65
65
65
66
66
66
66
66
66
66
66
66
66
66
66
68
68
68
68
68
68
68
69
69
70
70
70
70
70
70
70
70
70
70
70
70
71
71
71
71
71
71
71
72
73
75
75
75
75
75
73
73
73
72
72
72
71
72
72
72
72
72
72
72
77
77
77
76
76
73
73
72
72
71
71
71
68
71
71
71
71
71
71
71
71
71
71
71
71
71
71
73
73
73
73
74
75
76
76
76
77
78
79
78
77
76
74
72
68
65
66
65
65
64
60
59
53
53
52
51
51
51
53
54
54
54
54
52
51
50
50
50
50
50
50
51
51
51
53
53
53
53
53
53
53
54
54
54
54
54
54
54
54
54
54
54
55
55
55
55
55
55
55
53
51
53
52
49
48
48
48
50
50
50
50
50
50
50
50
48
47
47
47
47
51
51
51
51
51
51
51
51
51
51
51
52
52
53
53
53
54
54
54
54
53
53
53
53
53
53
53
53
53
53
53
53
53
53
53
53
53
52
52
53
54
54
53
50
50
48
47
48
49
45
45
43
44
43
43
43
44
44
44
44
45
43
43
43
42
39
39
39
42
42
42
42
44
44
44
44
44
44
45
45
46
46
46
46
46
46
46
46
46
47
47
47
47
47
47
47
48
48
48
48
50
50
50
51
51
50
50
47
48
47
45
45
45
47
48
48
48
49
49
48
48
48
48
48
47
47
47
47
47
47
47
47
48
48
48
48
48
48
49
49
49
49
49
49
49
49
47
47
46
46
45
43
43
43
43
43
43
43
42
43
43
43
43
43
43
43
43
44
44
44
45
44
43
43
43
40
40
41
41
40
40
40
40
40
40
40
40
40
40
40
40
40
40
40
40
40
40
41
41
42
42
42
42
45
45
45
45
45
45
45
44
42
41
40
38
37
37
39
39
39
37
36
31
31
33
33
31
30
28
29
30
30
30
30
30
30
30
31
31
31
30
30
30
30
31
32
32
35
35
35
34
33
33
33
34
35
35
36
36
36
36
36
36
37
37
38
37
36
36
36
35
37
38
38
37
37
37
37
37
37
37
37
37
37
38
38
38
38
38
38
37
37
37
37
40
40
39
37
37
36
36
36
35
33
33
32
28
28
26
26
26
26
26
26
26
26
26
26
26
26
26
26
26
26
26
26
26
26
26
25
24
23
22
22
22
22
22
22
22
22
21
21
21
19
19
19
19
19
19
19
19
19
20
19
19
19
19
19
19
19
19
19
19
19
19
19
20
20
20
20
18
18
17
16
13
13
13
13
13
13
13
13
13
13
13
13
13
13
13
13
13
13
13
11
10
7
7
8
8
8
9
11
12
12
12
12
12
12
13
14
14
14
16
16
16
16
17
19
19
22
25
28
30
30
32
30
33
33
40
41
43
43
44
44
51
53
53
57
57
57
57
57
57
58
58
58
57
57
58
58
58
59
59
59
59
60
61
67
67
67
68
68
70
71
71
71
71
71
73
73
73
74
74
74
76
77
78
78
79
79
79
80
81
82
82
83
83
83
84
85
86
86
85
85
85
85
85
85
85
85
85
85
85
85
85
85
85
85
85
85
84
84
84
84
84
84
83
82
83
83
83
83
83
83
83
83
83
83
83
82
82
81
81
81
80
80
80
80
80
80
80
80
80
80
80
81
81
81
81
82
82
82
82
82
82
82
81
82
81
81
81
81
81
81
81
82
82
82
81
79
79
79
79
76
76
76
63
60
57
49
47
44
44
42
30
29
27
27
27
27
29
29
28
28
29
29
29
29
29
29
29
29
26
25
21
17
16
16
14
14
14
14
14
14
14
14
14
14
14
14
14
14
14
14
14
14
14
14
14
14
14
14
14
14
14
14
14
14
14
14
14
14
15
15
15
14
14
14
14
14
14
14
14
14
14
14
13
13
13
13
13
13
13
13
13
14
14
14
14
14
14
14
14
14
14
14
14
14
14
13
13
13
12
12
11
11
11
11
11
11
11
11
11
11
11
11
11
11
11
11
10
10
10
10
10
10
10
10
10
10
10
10
11
11
11
11
11
12
12
12
12
12
12
12
12
12
12
12
12
11
11
11
11
11
11
11
11
11
11
9
9
9
9
9
8
7
7
6
6
6
6
6
6
6
6
6
6
6
6
6
6
6
6
6
6
6
6
6
6
6
6
6
7
7
8
9
9
9
9
9
9
9
9
9
8
8
8
8
8
8
8
7
7
7
7
7
7
7
6
6
6
6
6
6
6
6
6
6
6
7
7
9
9
9
9
9
9
9
10
10
10
10
10
10
10
10
10
10
10
10
10
10
10
10
10
10
10
10
10
10
10
10
10
10
10
11
11
11
11
11
11
11
11
11
11
11
12
13
13
13
13
13
15
15
15
15
15
15
15
15
15
15
15
16
16
17
17
16
16
16
16
16
16
17
17
19
19
19
19
19
19
19
19
20
20
20
20
20
20
20
19
18
18
18
18
18
18
18
18
18
18
18
18
18
18
18
18
18
18
18
18
18
18
18
18
18
18
18
18
18
19
19
19
19
19
19
19
19
18
18
18
18
18
18
18
18
18
18
18
18
18
18
18
18
17
18
18
19
19
19
19
19
18
18
16
15
15
14
13
13
13
13
13
14
14
14
12
12
12
12
12
12
12
12
12
12
12
12
12
12
12
12
12
12
11
11
12
12
11
11
11
11
11
11
11
11
11
11
11
10
10
9
9
9
9
9
9
8
8
8
8
8
8
8
7
7
7
7
7
7
7
7
7
7
7
7
7
7
7
7
7
7
7
7
7
7
7
7
7
7
7
7
7
7
7
7
7
7
7
7
7
8
8
8
8
8
8
8
10
10
10
11
12
12
12
12
12
13
13
13
14
14
13
13
12
12
12
12
12
12
12
12
12
12
13
12
12
12
12
13
13
13
13
13
13
13
13
13
13
13
13
13
13
13
13
13
13
13
13
13
13
13
13
13
14
14
15
15
15
15
15
15
15
15
15
15
15
15
15
16
16
16
16
16
16
15
15
15
15
15
15
15
15
15
15
15
15
15
15
14
14
12
12
12
12
12
12
12
12
12
12
12
12
12
12
12
12
12
12
12
12
12
12
12
11
12
12
12
12
12
13
13
13
12
12
12
13
13
13
13
13
13
13
14
14
14
14
14
14
14
14
17
18
18
18
17
17
17
17
17
17
17
17
17
18
18
18
18
19
19
19
19
19
19
20
20
20
20
20
20
20
20
20
20
20
20
21
23
23
23
22
22
22
22
22
22
22
22
21
22
21
21
21
21
21
21
21
21
21
21
21
21
20
20
21
20
20
20
20
20
20
20
20
20
20
20
20
21
21
21
21
21
21
21
21
21
21
21
21
21
21
21
21
22
22
22
22
22
22
21
21
21
20
20
20
20
20
20
19
20
19
19
19
19
19
19
19
18
18
19
19
19
19
19
19
19
17
16
16
16
19
19
19
19
19
19
19
19
19
19
20
20
20
20
20
20
20
19
18
18
18
18
18
18
18
19
20
20
20
20
20
20
20
20
21
21
21
21
21
21
23
23
23
23
23
24
24
24
24
24
24
25
26
26
26
26
27
30
29
28
27
28
28
27
26
26
26
26
26
26
26
27
28
28
28
28
31
33
33
33
33
32
33
34
34
35
35
35
36
36
36
36
36
36
36
36
35
35
35
35
35
35
37
37
37
37
37
37
37
37
37
37
37
37
37
37
37
37
38
38
40
40
40
40
40
40
40
40
40
40
40
40
40
41
41
41
40
40
40
40
41
41
41
41
41
41
42
42
41
41
41
40
40
42
42
43
43
43
43
43
43
44
44
44
44
44
44
44
44
44
45
45
45
45
45
45
46
46
46
47
47
49
49
49
49
51
51
51
51
51
51
52
51
55
55
55
55
53
53
53
51
51
50
50
43
42
40
40
40
40
40
41
41
41
40
39
39
39
39
39
39
39
39
39
39
39
39
39
39
39
39
39
39
39
39
39
38
38
38
38
30
30
29
29
27
27
27
26
26
26
26
26
26
26
25
25
25
25
25
25
25
25
25
25
25
25
25
25
25
25
25
26
25
25
25
25
26
26
25
25
25
25
25
25
24
24
23
19
17
17
17
15
15
15
15
15
15
15
16
17
17
17
15
15
15
16
16
17
17
16
17
15
15
15
14
14
14
13
11
11
11
11
11
11
11
11
11
11
12
12
12
12
12
10
10
11
11
11
11
11
11
11
10
10
10
10
10
10
10
10
10
10
10
10
10
10
10
10
10
10
10
10
9
9
9
9
10
10
10
10
10
10
10
10
10
10
10
10
10
10
10
10
9
9
9
9
9
9
9
9
9
9
9
9
9
9
9
9
9
9
9
9
9
9
10
10
10
10
10
10
10
10
10
10
10
10
8
8
8
8
8
9
9
9
9
9
9
9
9
9
9
8
8
8
8
8
8
8
8
8
8
8
8
8
8
8
8
8
8
8
8
8
8
8
8
8
8
8
8
8
8
8
8
8
8
8
8
8
8
8
8
8
8
8
8
8
8
10
10
10
10
10
10
10
10
10
9
9
9
9
10
10
10
9
9
9
9
9
8
8
8
8
8
8
8
8
8
8
8
8
8
8
8
8
8
8
8
8
8
8
8
8
8
8
8
8
9
9
9
9
9
9
9
9
9
9
9
9
9
9
10
10
10
10
10
10
10
10
10
10
10
10
9
9
8
8
8
8
8
9
9
9
9
9
9
9
9
9
9
9
9
8
8
8
8
8
8
8
8
8
8
8
8
8
8
7
7
7
7
7
7
7
7
7
7
7
6
6
7
7
7
7
7
7
7
7
7
7
8
8
8
8
8
8
8
8
9
9
9
9
9
9
9
9
9
9
9
7
7
7
7
7
7
7
6
6
6
6
6
6
6
6
6
6
6
6
6
5
5
5
6
6
6
6
6
5
4
4
5
6
6
6
6
6
6
6
6
6
6
6
5
5
5
5
5
6
6
6
6
6
6
6
6
6
6
6
6
6
6
6
6
6
6
6
6
6
6
6
6
6
6
6
6
6
6
6
6
6
6
6
6
8
8
8
8
8
8
7
8
8
8
8
8
9
9
9
9
9
9
9
9
9
10
10
10
10
10
12
12
12
13
13
13
13
13
13
13
13
13
13
13
13
13
13
13
13
13
13
13
14
15
15
15
15
15
15
16
16
17
17
17
17
17
17
17
17
18
18
19
19
19
19
19
19
21
20
20
19
19
19
19
19
23
23
23
23
23
23
24
24
24
24
24
24
24
24
24
25
25
25
25
26
25
25
25
26
26
26
25
26
26
26
26
26
26
26
27
27
27
27
27
27
27
27
27
27
27
27
27
27
27
27
27
27
29
29
29
29
30
30
30
30
30
30
30
31
31
31
31
31
32
32
33
34
34
35
35
35
35
33
33
32
32
29
29
28
28
28
28
28
28
30
33
33
33
33
33
33
33
33
33
33
33
33
33
33
33
33
33
33
32
32
30
28
28
26
26
26
26
26
23
22
22
22
22
21
21
21
21
22
22
22
22
22
22
22
22
22
22
22
22
22
22
22
22
22
21
21
21
21
21
21
21
20
20
20
20
20
20
20
20
20
20
19
19
19
19
19
19
19
19
19
19
19
19
19
19
19
18
18
18
16
16
16
15
12
9
9
9
9
8
7
7
7
6
6
6
6
6
6
6
6
6
6
6
6
6
6
6
7
7
7
7
7
6
6
6
6
6
6
6
6
7
7
7
7
6
6
6
6
6
6
6
6
6
6
6
6
4
4
4
3
2
2
2
2
2
1
1
1
1
1
1
1
1
1
1
1
1
1
2
2
2
2
2
2
2
2
2
2
2
2
2
2
2
2
2
2
2
2
2
2
2
2
3
3
3
3
3
3
3
3
3
3
3
3
4
4
4
4
4
4
4
4
4
4
4
4
4
4
4
4
4
4
4
4
4
4
4
4
4
4
4
4
4
4
4
4
4
4
4
4
4
4
4
4
4
4
4
5
5
5
5
5
5
5
5
5
6
6
6
6
6
6
6
6
6
6
6
6
6
6
6
6
6
7
7
7
7
7
7
7
7
7
7
6
6
6
6
6
6
6
5
5
5
5
5
5
5
6
6
6
6
6
6
6
6
6
6
6
6
6
6
6
6
6
6
5
5
5
6
6
6
6
6
6
5
5
5
5
6
6
6
6
6
6
6
6
6
6
6
6
6
6
6
6
6
6
6
6
6
6
6
6
6
6
6
6
6
5
5
5
5
5
5
5
5
6
6
6
7
7
7
8
8
8
8
10
10
10
12
12
12
12
12
12
13
16
16
16
16
16
16
16
16
16
17
17
17
17
17
17
17
17
17
17
17
17
17
17
17
17
17
18
18
18
18
18
18
18
18
18
18
18
18
18
18
18
17
17
17
17
17
17
17
17
17
17
17
17
17
17
18
18
18
17
17
17
17
17
18
18
18
18
17
17
17
17
17
17
18
18
18
18
18
17
17
17
18
18
18
19
20
23
23
23
23
25
26
25
26
27
27
29
30
30
33
33
33
33
33
33
34
34
34
34
34
35
35
39
40
40
40
40
38
38
38
38
38
37
37
36
36
36
37
37
37
37
38
38
38
38
38
37
36
36
35
35
35
34
34
34
34
34
34
34
34
34
34
35
35
35
35
35
35
35
35
35
35
35
35
35
35
35
35
35
35
35
35
35
37
36
36
36
36
36
36
36
36
37
37
37
38
38
38
38
38
38
38
38
38
37
37
37
37
37
37
37
37
37
38
37
37
38
36
37
35
35
35
29
29
29
29
29
29
29
29
26
26
26
26
26
26
26
26
26
26
26
26
26
26
26
26
26
26
26
26
26
26
27
27
27
27
27
27
27
27
27
27
27
26
25
24
23
22
22
22
22
22
22
22
21
21
21
21
21
20
20
20
21
21
21
21
21
21
21
21
21
21
21
21
21
21
21
21
20
20
20
21
21
21
21
20
20
20
20
20
21
21
21
21
21
21
21
21
21
21
21
21
20
20
20
20
20
21
21
21
20
20
20
19
19
19
19
19
19
19
19
19
19
19
20
22
22
22
22
21
21
21
17
17
17
17
17
14
15
15
15
14
12
12
11
11
11
12
12
13
12
13
13
13
13
15
15
16
16
16
16
15
15
15
15
15
15
15
14
14
15
15
15
15
15
15
15
15
15
16
16
16
16
16
16
16
16
16
16
16
16
16
16
16
16
15
16
16
16
16
16
16
16
16
16
16
16
16
16
16
16
16
16
16
16
16
16
16
16
16
16
16
16
16
16
16
16
16
17
18
18
18
18
18
18
18
18
18
18
18
18
18
18
18
18
18
18
18
18
18
18
18
18
18
18
18
18
18
18
18
18
18
18
18
18
18
18
18
18
18
18
18
18
15
15
14
14
13
13
13
13
13
13
12
10
10
10
10
10
10
10
10
11
11
11
11
11
11
11
11
11
10
10
10
10
9
9
9
9
9
9
9
9
9
9
9
9
9
9
11
10
10
10
10
10
10
10
10
10
10
10
10
11
11
11
11
11
11
11
11
11
11
11
11
11
11
11
11
11
11
11
11
11
11
10
10
10
10
9
9
9
9
9
9
9
9
10
9
9
9
9
8
8
8
8
9
9
9
9
9
10
10
10
10
10
10
10
10
10
10
9
8
8
8
8
8
8
8
8
8
8
8
8
8
8
8
8
8
8
8
8
8
8
8
8
8
8
8
8
8
8
8
8
8
8
8
8
8
8
8
8
8
8
8
8
8
8
8
8
8
8
8
8
8
8
8
8
8
8
8
8
8
8
8
8
8
8
8
8
7
7
7
7
5
5
5
5
5
5
5
5
5
5
5
5
5
5
5
5
5
7
7
7
7
7
7
6
6
6
6
6
6
6
6
6
6
6
6
6
6
6
6
6
6
6
6
6
6
6
6
6
6
6
6
6
6
6
6
4
4
4
3
3
3
3
3
3
3
3
3
3
3
3
3
3
3
3
3
3
3
3
3
3
3
3
3
3
3
3
3
3
3
3
3
3
2
2
2
2
2
2
2
2
2
2
2
2
2
2
2
2
2
2
2
1
1
1
1
1
1
1
1
1
1
1
1
1
1
1
1
1
1
1
1
1
1
1
2
2
2
2
3
3
3
3
3
3
3
3
3
2
2
2
2
2
2
2
2
2
2
2
2
2
2
2
3
3
3
3
3
3
3
3
3
3
3
3
3
3
3
3
3
3
3
3
3
3
3
3
3
3
2
2
2
2
2
2
2
2
2
2
2
2
2
2
2
2
2
2
2
2
3
3
3
3
3
3
3
3
3
3
3
3
3
3
3
3
3
3
3
3
3
3
3
3
3
3
4
4
4
4
4
4
4
4
4
4
4
4
4
4
4
4
4
4
5
6
6
6
6
5
5
5
5
4
4
3
3
3
3
3
3
3
3
3
3
3
4
4
4
4
4
4
4
4
4
4
4
4
4
4
5
5
5
5
5
5
6
6
6
6
6
6
6
6
6
6
6
6
6
6
6
7
7
7
7
7
7
7
7
7
8
8
8
8
8
8
8
8
8
8
8
8
8
8
8
8
8
8
8
8
8
8
8
8
8
8
8
8
8
8
8
8
8
8
8
8
8
8
8
8
6
6
6
6
6
6
6
6
6
6
6
6
6
6
6
6
6
6
6
6
6
6
6
6
6
6
6
5
5
5
5
5
5
5
5
5
5
5
5
5
5
5
5
5
5
5
5
5
5
5
5
5
5
5
5
5
5
5
5
5
5
5
5
5
5
5
4
4
4
4
4
4
3
3
3
3
3
3
4
4
4
5
3
3
3
3
2
2
2
2
2
2
2
2
2
2
2
2
2
2
2
2
2
2
2
2
2
2
3
3
3
3
3
3
3
3
3
3
3
3
3
3
3
3
3
3
3
3
3
3
3
3
3
3
3
3
3
3
3
3
3
3
3
3
4
5
6
7
7
7
7
7
7
7
7
7
7
7
7
7
6
6
6
6
6
6
6
6
6
6
6
6
6
7
7
7
7
7
6
6
6
6
6
6
6
6
6
6
7
7
7
7
7
7
7
7
7
7
7
7
7
9
9
9
9
9
9
9
9
9
9
9
9
9
9
9
9
12
12
12
12
12
12
12
12
12
12
12
13
13
13
13
13
13
13
13
13
13
13
13
13
13
13
13
13
13
13
13
13
13
13
14
14
14
14
14
14
14
14
14
14
14
14
14
15
15
15
15
15
15
15
16
16
16
16
16
16
16
16
16
16
16
17
17
17
17
17
17
17
17
17
17
17
17
17
17
17
17
17
17
16
17
17
17
17
17
17
17
18
18
18
18
18
18
18
19
19
19
19
20
20
20
20
20
20
21
21
20
19
14
14
14
13
13
13
12
14
14
15
15
15
15
15
15
15
15
15
15
15
15
15
15
14
14
14
14
14
15
15
16
17
17
17
17
17
17
17
17
17
17
17
17
17
17
17
17
17
17
17
17
17
17
17
17
17
17
17
16
16
15
15
15
15
15
15
15
15
15
14
13
13
13
13
14
14
14
14
14
14
14
14
14
14
14
14
14
14
14
14
14
14
14
16
17
17
17
18
18
18
18
18
16
16
15
15
15
15
12
12
12
13
13
13
13
13
13
13
14
15
15
16
16
16
15
15
15
15
14
14
14
14
14
14
13
13
15
15
15
15
15
15
15
15
15
15
15
15
15
15
15
15
15
15
15
14
14
14
13
13
13
13
13
13
13
13
13
13
14
14
14
14
15
15
15
15
15
17
17
17
17
17
17
18
18
18
18
18
18
19
20
20
20
20
20
20
20
20
20
20
21
21
21
21
21
22
22
22
22
22
22
20
20
20
20
20
20
20
20
20
20
20
20
20
20
20
20
20
21
21
21
21
22
23
24
24
24
24
24
26
26
25
25
24
23
21
19
21
20
20
20
20
20
20
19
19
19
19
21
21
21
23
23
23
23
24
24
24
24
25
25
25
25
25
25
25
25
25
25
25
26
26
26
25
25
25
24
23
23
24
24
24
24
25
25
25
25
25
26
26
26
26
26
26
26
26
27
27
27
28
28
28
28
28
28
28
28
28
28
28
28
28
29
29
29
29
29
29
30
30
30
30
30
30
30
30
30
30
30
30
30
30
30
30
30
30
30
30
30
30
30
30
30
30
31
31
31
31
31
30
28
28
28
28
28
28
28
26
26
26
26
26
26
25
25
25
25
25
23
22
22
19
18
18
18
18
18
18
18
18
17
17
17
18
18
18
18
18
18
18
18
17
17
17
17
17
17
17
15
15
15
15
15
15
15
15
15
15
15
15
14
14
14
14
14
14
14
14
15
15
15
15
15
15
15
15
17
18
18
18
18
17
17
17
17
18
18
18
18
17
17
17
17
17
17
17
17
17
17
17
17
17
16
15
15
15
15
13
13
13
13
13
13
13
13
13
13
13
13
13
13
13
13
13
13
12
12
12
12
12
12
12
12
12
12
12
12
12
12
12
12
12
12
12
12
12
12
12
12
12
12
12
12
12
12
12
12
12
12
12
12
12
12
12
12
12
12
12
12
12
12
12
12
12
12
11
11
10
10
10
10
11
11
11
11
11
11
11
11
11
11
11
11
11
11
11
9
8
7
5
5
5
5
5
5
5
5
5
5
5
5
5
5
5
4
3
3
3
3
3
3
3
3
3
3
3
3
3
3
3
2
2
2
2
3
3
3
3
3
3
3
3
3
3
4
4
4
4
4
4
4
4
4
4
4
4
4
4
4
4
4
4
4
4
4
4
3
3
3
3
3
3
3
3
3
3
3
3
3
3
3
3
3
3
3
3
3
3
3
3
3
3
3
3
3
3
3
3
3
3
3
3
3
3
3
3
3
3
3
3
3
3
3
3
3
3
3
3
3
3
3
3
3
3
3
3
3
3
3
3
3
4
4
4
4
4
4
4
4
4
4
4
4
4
4
4
4
3
3
3
2
2
0
0
0
0
0
0
0
0
0
1
1
1
1
1
1
1
1
1
1
1
1
1
2
2
2
2
2
2
2
2
2
2
2
2
2
2
2
2
2
2
2
2
2
2
2
2
2
2
2
2
2
2
2
2
2
2
2
2
2
2
2
2
2
2
2
2
2
2
2
2
2
2
2
2
2
2
2
2
2
2
2
2
2
2
2
2
2
2
2
2
2
2
2
1
1
1
1
1
1
1
1
1
1
1
1
1
1
1
1
1
1
1
1
1
1
1
1
1
1
1
1
1
1
1
1
1
2
2
2
4
4
4
4
4
4
4
4
4
4
4
4
4
4
4
4
3
3
3
3
3
3
3
3
3
3
3
3
3
3
3
3
3
3
3
3
3
2
2
2
2
2
2
2
2
2
2
2
2
2
2
2
2
2
2
2
2
2
2
2
2
2
2
2
2
2
2
2
2
2
2
2
2
2
2
2
2
2
2
2
2
2
2
2
2
2
2
2
2
2
2
2
2
2
2
2
2
2
2
2
2
2
2
2
2
2
2
2
2
2
2
2
2
2
2
2
2
2
2
2
2
2
2
2
2
2
2
2
2
0
0
0
0
0
0
0
0
0
0
0
0
0
0
0
0
0
0
0
0
0
0
0
0
0
0
0
0
0
0
0
0
0
0
0
0
0
0
0
0
0
0
0
0
0
0
0
0
0
0
0
0
0
0
0
0
0
0
0
0
0
0
0
0
0
0
0
0
0
0
0
0
0
0
0
0
0
0
0
0
0
0
0
0
0
0
0
0
0
0
0
0
0
0
0
0
0
0
0
0
0
0
0
0
0
0
0
0
0
0
0
0
0
0
0
0
0
0
0
0
0
0
0
0
0
0
0
0
0
0
1
1
1
1
1
1
1
1
1
1
1
1
1
1
1
1
1
1
1
1
1
1
1
1
1
1
1
1
1
1
1
1
1
1
1
1
1
1
1
1
1
1
1
1
1
1
1
1
0
0
0
0
0
0
0
0
0
0
0
0
0
0
0
0
0
0
0
1
1
1
1
1
1
2
2
2
3
3
3
3
3
4
4
4
5
5
5
5
5
5
5
6
6
6
6
6
6
6
6
6
6
6
6
6
6
6
6
6
6
6
6
6
6
6
6
6
6
6
6
6
6
6
6
6
6
6
6
6
6
6
6
6
6
6
6
6
6
6
6
6
6
6
6
6
6
6
6
6
6
6
6
6
6
5
5
5
5
5
5
5
5
5
5
5
5
5
5
5
5
5
5
5
5
5
5
5
5
5
5
4
4
4
4
4
4
4
4
4
4
4
4
4
4
4
4
4
4
4
4
4
4
5
5
5
5
5
5
5
5
5
5
4
4
4
4
4
3
3
2
2
2
2
2
0
0
0
0
0
0
0
0
0
0
0
0
0
0
0
0
0
0
0
0
0
0
0
0
0
0
0
0
0
0
0
0
0
0
0
0
0
0
0
0
0
0
0
0
0
0
0
0
0
0
0
0
0
0
0
0
0
0
0
0
0
0
0
0
0
0
0
0
0
0
0
0
0
0
0
0
0
0
0
0
0
0
0
0
0
0
0
0
0
0
0
0
0
0
0
0
0
0
0
0
0
0
0
0
0
0
0
0
0
0
0
0
0
0
0
0
0
0
0
0
0
0
0
0
0
0
0
0
0
0
0
0
0
0
0
0
0
0
0
1
1
1
1
1
1
1
1
1
1
1
1
1
1
1
1
1
1
1
1
1
1
1
1
1
1
1
1
1
1
1
1
1
1
1
1
1
1
1
1
1
1
1
1
1
1
1
1
1
1
1
1
1
1
1
1
1
1
1
1
1
1
1
1
1
1
1
1
1
1
1
1
1
1
1
1
1
1
1
1
1
1
1
1
1
1
1
1
1
1
1
1
1
1
1
1
1
1
1
1
1
1
1
1
0
0
0
0
0
0
0
0
0
0
0
0
0
0
0
0
0
1
1
1
1
1
2
2
3
3
3
3
3
3
3
3
3
3
3
3
3
3
3
3
3
3
2
2
2
2
2
2
2
2
2
2
2
2
2
2
2
2
2
2
2
2
2
2
2
2
2
2
2
2
2
2
2
2
2
2
2
2
2
2
2
2
2
2
2
2
2
2
2
2
2
2
2
2
2
2
2
2
2
2
3
3
3
3
3
3
3
3
3
3
3
3
3
3
3
3
3
3
3
3
3
3
3
3
3
3
3
3
3
3
3
3
3
3
3
3
3
3
3
3
3
1
1
1
1
1
1
1
1
1
1
1
1
1
1
1
1
2
2
2
2
2
2
2
2
2
2
2
2
2
2
2
2
2
2
2
1
1
1
1
1
1
1
1
1
1
1
1
1
1
1
1
1
1
1
1
1
1
1
1
1
1
1
1
1
1
1
1
1
1
1
1
1
1
1
1
1
1
1
2
2
2
2
2
1
1
1
1
1
2
2
2
2
2
2
2
2
2
2
2
2
2
2
2
2
2
2
2
2
2
2
2
2
2
2
2
2
2
2
2
2
2
2
2
3
3
3
3
3
3
3
3
3
3
3
3
3
3
3
3
3
3
3
3
3
3
3
3
3
3
3
3
3
3
3
3
3
3
3
3
3
3
4
4
4
4
4
4
4
4
4
4
4
4
4
4
4
4
4
4
4
4
4
4
4
4
4
4
4
4
4
4
4
4
4
4
4
4
4
4
4
4
4
4
4
4
4
4
4
4
4
3
3
3
3
3
3
3
3
3
3
2
2
2
2
2
2
2
2
2
2
2
2
2
2
2
2
2
2
2
2
1
1
1
1
1
1
1
1
1
1
1
1
1
1
1
1
1
1
1
1
1
1
1
1
1
1
1
1
1
1
1
1
1
1
1
1
1
1
1
0
0
0
0
0
0
0
0
0
0
0
0
0
0
0
0
0
0
0
0
0
0
0
0
0
0
0
0
0
0
0
0
0
0
0
0
0
0
0
0
0
0
0
0
0
0
0
0
0
0
0
0
0
0
0
0
0
0
0
0
0
0
0
0
0
0
0
0
0
0
0
0
0
0
0
0
0
0
0
0
0
0
0
0
0
0
0
0
0
0
0
0
0
0
0
0
0
0
0
0
0
0
0
0
0
0
0
0
0
0
0
0
0
0
0
0
0
0
0
0
0
0
0
0
0
0
0
0
0
0
0
0
0
0
0
0
0
0
0
0
0
0
0
0
0
0
0
0
0
0
0
0
0
0
0
0
0
0
0
0
0
0
0
0
0
0
0
0
0
0
0
0
0
0
0
0
0
0
0
0
0
0
0
0
0
0
0
0
0
0
0
0
0
0
0
0
0
0
0
0
0
0
0
0
0
0
0
0
0
0
0
0
0
0
0
0
0
0
0
0
0
0
0
0
0
0
1
1
1
1
1
1
1
1
1
1
2
2
2
2
2
2
2
2
2
2
2
2
2
2
2
2
2
2
2
2
2
3
3
3
3
3
3
3
3
3
3
3
3
3
3
3
3
3
3
3
3
3
3
3
3
3
3
3
3
3
3
3
3
3
3
3
3
3
3
3
3
3
3
3
3
3
3
3
3
3
3
3
3
3
3
3
3
3
4
4
4
4
4
4
4
4
4
4
4
4
4
4
4
4
4
3
3
3
3
3
3
3
3
3
3
3
3
3
3
3
3
3
3
2
1
1
1
1
1
1
1
1
1
1
1
1
1
1
1
1
1
1
1
1
1
1
1
1
1
1
1
1
1
1
1
1
1
1
1
1
1
1
1
1
1
1
1
0
0
0
0
0
0
0
1
1
1
1
1
1
1
1
1
1
1
1
1
1
1
1
1
1
1
1
1
1
1
1
1
1
1
1
1
1
1
1
1
1
1
1
1
1
1
1
1
1
1
1
1
1
1
1
1
1
1
1
1
1
1
1
1
1
1
1
1
1
1
1
1
1
1
1
1
1
1
1
1
1
1
1
1
1
1
2
2
2
2
2
2
2
2
2
2
2
2
2
2
2
2
2
2
2
2
2
2
2
2
2
2
2
2
2
2
2
2
2
2
2
2
2
2
2
2
2
2
2
2
2
2
2
2
2
1
1
1
1
1
1
1
1
1
1
1
1
1
1
1
0
0
0
1
1
1
1
1
1
1
1
1
1
1
1
1
1
1
1
2
2
2
2
2
2
2
2
2
2
2
2
2
2
2
2
2
2
2
2
2
2
2
2
2
2
2
2
2
2
2
2
2
2
2
2
2
2
2
2
2
2
2
2
2
2
2
2
2
2
2
2
2
2
2
2
2
2
2
2
2
2
2
2
3
3
3
3
3
3
3
3
3
3
3
3
3
3
3
3
3
3
3
3
3
3
3
3
3
3
3
3
3
3
3
3
3
3
4
4
3
3
3
3
3
4
4
4
4
4
4
4
4
4
4
4
4
4
4
3
4
4
4
4
4
4
4
4
4
4
4
4
4
4
4
4
4
4
4
4
4
4
4
4
4
4
4
4
4
4
4
4
4
4
4
4
4
4
4
4
4
4
4
4
4
4
4
4
4
4
4
4
4
4
4
4
4
4
4
4
4
4
4
4
4
4
4
4
4
4
5
5
5
4
4
4
4
4
4
4
4
4
4
4
4
4
4
4
5
5
5
5
5
5
5
5
5
5
5
5
5
5
5
5
5
5
5
5
5
5
5
5
5
5
5
5
5
5
5
5
5
5
5
5
5
5
5
5
5
5
5
6
6
6
6
6
6
6
6
6
6
6
6
6
6
6
6
6
6
6
6
6
6
6
6
6
6
6
6
6
6
6
6
6
6
6
6
6
6
6
6
6
6
6
6
6
4
4
4
4
4
4
4
4
4
4
4
4
4
5
6
6
6
5
5
5
5
6
6
6
6
6
6
6
6
6
6
6
6
6
6
6
6
6
6
6
6
6
6
6
6
6
6
6
6
6
6
6
6
6
6
6
6
6
6
6
6
6
6
6
6
5
5
6
6
6
6
6
6
6
6
6
6
6
6
6
6
6
6
6
6
6
6
6
6
6
6
6
6
6
6
6
6
6
6
6
7
7
7
7
7
7
7
7
7
7
7
7
7
7
7
7
7
7
7
7
7
7
6
6
6
6
6
6
6
6
6
6
6
6
5
5
5
5
5
5
5
6
6
6
6
6
6
5
5
5
5
5
5
5
5
5
5
4
4
4
4
4
5
5
5
5
5
5
5
5
5
5
5
5
5
5
5
5
6
6
6
6
6
6
6
6
6
6
6
6
6
6
6
6
6
6
6
6
6
6
6
6
6
6
5
5
5
5
5
5
5
5
5
5
5
5
4
4
4
4
4
4
4
4
4
4
4
4
4
4
3
3
2
2
2
2
2
2
2
2
2
2
2
2
2
2
2
3
3
3
3
3
3
3
3
3
3
3
3
3
3
3
3
3
3
3
3
3
3
3
3
3
3
3
3
3
3
3
3
3
3
3
3
3
3
3
3
3
3
3
3
3
3
3
3
3
3
3
3
3
3
3
3
3
3
3
3
3
3
3
3
2
1
1
1
1
1
1
1
1
1
1
1
1
1
1
1
1
1
1
1
1
1
1
1
1
1
1
1
1
1
1
1
1
1
1
1
1
1
1
1
2
2
2
2
1
1
1
1
1
1
1
1
1
1
1
1
1
1
1
1
1
1
1
0
0
0
0
0
0
0
0
0
0
0
0
0
0
0
0
0
0
0
0
0
0
0
0
0
0
0
0
0
0
0
0
0
0
0
0
0
0
0
0
0
0
0
0
0
0
0
0
0
0
0
0
0
0
0
0
0
0
0
0
0
0
0
0
0
0
0
0
0
0
0
0
0
0
0
0
0
0
0
0
0
0
0
0
0
0
0
0
0
0
0
0
0
0
0
0
0
0
0
0
0
0
0
0
0
0
0
0
0
1
1
1
1
1
1
1
1
1
1
1
1
1
1
1
1
1
1
1
1
1
0
0
0
0
0
0
0
0
0
0
0
0
0
0
0
0
0
0
0
0
0
0
0
0
0
0
0
0
0
0
0
0
0
0
0
0
0
0
0
0
0
0
0
0
0
0
0
0
0
0
0
0
0
0
0
0
0
0
0
0
0
0
0
0
0
0
0
0
0
0
0
0
0
0
0
0
0
0
0
0
0
0
0
0
0
0
0
0
0
0
0
0
0
0
0
0
0
0
0
0
0
0
0
0
0
0
0
0
0
0
0
0
0
0
0
0
0
1
1
1
1
1
1
1
1
1
1
1
1
1
1
1
1
1
1
1
1
1
1
1
1
1
1
1
1
1
1
1
1
1
1
1
1
1
1
1
1
1
1
1
1
1
1
1
1
1
1
1
1
1
1
1
1
1
1
1
1
1
1
1
1
1
1
1
1
1
1
1
1
1
1
1
1
1
1
1
1
1
1
1
1
1
1
1
1
1
1
1
1
1
1
1
1
1
1
1
0
0
0
0
0
0
0
0
0
0
0
0
0
0
0
0
0
0
0
0
0
0
0
0
0
0
0
0
0
0
0
0
0
0
0
0
0
0
0
0
0
0
0
0
0
0
0
0
0
0
0
0
0
0
0
0
0
0
0
0
0
0
0
0
0
0
0
0
0
0
0
0
0
0
0
0
0
0
0
0
0
0
0
0
0
0
0
0
0
0
0
0
0
0
0
0
0
0
0
0
0
0
0
0
0
0
0
0
0
0
0
0
0
0
0
0
0
0
0
0
0
0
0
0
0
0
0
0
0
0
0
0
0
0
0
0
0
0
0
0
0
0
0
0
0
0
0
0
0
0
0
0
0
0
0
0
0
0
0
0
0
0
0
0
0
0
0
0
0
0
0
0
0
0
0
0
0
0
0
0
0
0
0
0
0
0
0
0
0
0
0
0
0
0
0
0
0
0
0
0
0
0
0
0
0
0
0
0
0
0
0
0
0
0
0
0
0
0
0
0
0
0
0
0
0
0
0
0
0
0
0
0
0
0
0
0
0
0
0
0
0
0
0
0
0
0
0
0
0
0
0
0
0
0
0
0
0
0
0
0
0
0
0
0
0
0
0
0
0
0
0
0
0
0
0
0
0
0
0
0
0
0
0
0
0
0
0
0
0
0
0
0
0
0
0
0
0
0
0
0
0
0
0
0
0
0
0
0
0
0
0
0
0
0
0
0
0
0
0
0
0
0
0
0
0
0
0
0
0
0
0
0
0
0
0
0
0
0
0
0
0
0
0
0
0
0
0
0
0
0
0
0
0
0
0
0
0
0
0
0
0
0
0
0
0
0
0
0
0
0
0
0
0
0
0
0
0
0
0
0
0
0
0
0
0
0
0
0
0
0
0
0
0
0
0
0
0
0
0
0
0
0
0
0
0
0
0
0
0
0
0
0
0
0
0
0
0
0
0
0
0
0
0
0
0
0
0
0
0
0
0
0
0
0
0
0
0
0
0
0
0
0
0
0
0
0
0
0
0
0
0
0
0
0
0
0
0
0
0
0
0
0
0
0
0
0
0
0
0
0
0
0
0
0
0
0
0
0
0
0
0
0
0
0
0
0
0
0
0
0
0
0
0
0
0
0
0
0
0
0
0
0
0
0
0
0
0
0
0
0
0
0
0
0
0
0
0
0
0
0
0
0
0
0
0
0
0
0
0
0
0
0
0
0
0
0
0
0
0
0
0
0
0
0
0
0
0
0
0
0
0
0
0
0
0
0
0
0
0
0
0
0
0
0
0
0
0
0
0
0
0
0
0
0
0
0
0
0
0
0
0
0
0
0
0
0
0
0
0
0
0
0
0
0
0
0
0
0
0
0
0
0
0
0
0
0
0
0
0
0
0
0
0
0
0
0
0
0
0
0
0
0
0
0
0
0
0
0
0
0
0
0
0
0
0
0
0
0
0
0
0
0
0
0
0
0
0
0
0
0
0
0
0
0
0
0
0
0
0
0
0
0
0
0
0
0
0
0
0
0
0
0
0
0
0
0
0
0
0
0
0
0
0
0
0
0
0
0
0
0
0
0
0
0
0
0
0
0
0
0
0
0
0
0
0
0
0
0
0
0
0
0
0
1
1
1
1
1
1
1
1
1
1
1
1
1
1
1
1
1
1
1
1
1
1
1
1
1
1
1
1
1
1
1
1
1
1
1
1
1
1
1
1
1
1
1
1
1
1
1
1
1
1
1
1
1
1
1
1
1
1
1
1
1
1
1
1
1
1
1
1
1
1
2
2
2
2
2
2
2
2
2
2
2
2
2
2
2
2
2
2
2
2
2
2
2
2
2
2
2
2
2
2
2
2
2
2
1
1
1
1
1
1
1
1
1
1
1
1
1
1
1
1
1
1
1
1
1
1
1
1
1
1
1
1
1
1
1
0
0
0
0
0
0
0
0
0
0
0
0
0
0
0
0
0
0
0
0
0
0
0
0
0
0
0
0
0
0
0
0
0
0
0
0
0
0
0
0
0
0
0
0
0
0
0
0
0
0
0
0
1
1
1
1
1
1
1
1
1
1
1
1
1
1
1
1
1
1
1
1
1
1
1
1
1
1
1
1
1
1
1
0
0
0
0
0
0
0
0
0
0
0
0
0
0
0
0
0
0
0
0
0
0
0
0
0
0
0
0
0
0
0
0
0
0
0
0
0
0
0
0
0
0
0
0
0
0
0
0
0
0
0
0
0
0
0
0
0
0
0
0
0
0
0
0
0
0
0
0
0
0
0
0
0
0
0
0
0
0
0
0
0
0
0
0
0
0
0
0
0
0
0
0
0
0
0
0
0
0
0
0
0
0
0
0
0
0
0
0
0
0
0
0
0
0
0
0
0
0
0
0
0
0
0
1
1
1
1
1
1
1
1
1
1
1
1
1
1
1
1
1
1
1
1
1
1
1
1
1
1
1
1
1
1
1
1
1
1
1
1
1
1
1
1
1
1
1
1
1
1
1
1
1
1
1
1
1
1
1
1
1
1
1
1
1
1
1
1
1
1
1
1
1
1
1
1
1
1
1
1
1
1
1
1
1
1
1
1
1
1
1
1
1
1
1
1
1
1
1
1
0
0
0
0
0
0
0
0
0
0
1
1
1
1
1
1
1
1
1
1
1
1
1
1
1
1
1
0
0
0
0
0
0
0
0
0
0
0
0
0
0
1
1
1
1
1
1
1
1
1
1
1
1
1
1
1
1
1
1
1
1
1
1
1
1
1
1
1
1
1
1
1
1
1
1
1
1
1
1
1
1
1
1
1
1
1
1
1
1
1
1
1
1
1
1
1
1
1
1
1
1
1
1
1
1
1
1
1
1
1
1
1
1
1
1
1
1
1
1
1
1
1
1
1
1
1
1
1
1
1
1
1
1
1
1
1
1
1
1
1
1
1
1
1
1
1
1
1
1
1
1
1
1
1
1
1
1
1
1
1
1
1
1
0
0
0
0
0
0
1
1
1
1
1
1
1
1
1
1
1
1
1
1
1
1
1
1
1
1
1
1
1
1
1
1
1
1
1
1
1
1
1
1
1
1
1
1
1
1
1
1
1
1
1
1
1
1
1
1
1
1
1
1
1
1
1
1
1
1
1
1
1
1
1
1
1
1
1
0
0
0
0
0
0
0
0
0
0
0
0
0
0
0
0
0
0
0
0
0
0
0
0
0
0
0
0
0
0
0
0
0
0
0
0
0
0
0
0
0
0
0
0
0
0
0
0
0
0
0
0
0
0
0
0
0
0
0
0
0
0
0
0
0
0
0
0
0
0
0
0
0
0
0
0
0
0
0
0
0
0
0
0
0
0
0
0
0
0
0
0
0
0
0
0
0
0
0
0
0
0
0
0
0
0
0
0
0
0
0
0
0
0
0
0
0
0
0
0
0
0
0
0
0
0
0
0
0
0
0
0
0
0
0
0
0
0
0
0
0
0
0
0
0
0
0
0
0
0
0
0
0
0
0
0
0
0
0
0
0
0
0
0
0
0
0
0
0
0
0
0
0
0
0
0
0
0
0
0
0
0
0
0
0
0
0
0
0
0
0
0
0
0
0
0
0
0
0
0
0
0
0
0
0
0
0
0
0
1
1
1
1
1
1
1
1
1
1
1
1
1
1
1
1
1
1
1
1
1
1
1
1
1
1
1
1
1
1
1
1
1
1
1
1
1
1
1
1
1
1
1
1
1
1
1
1
1
1
1
1
1
1
1
1
1
1
1
1
1
1
1
1
1
1
1
1
1
1
1
1
1
1
1
1
1
1
1
1
1
1
1
1
1
1
1
1
1
1
1
1
1
1
1
1
1
1
1
1
1
1
1
1
1
0
0
0
0
0
0
0
0
0
0
0
0
0
0
0
0
0
0
0
0
0
0
0
0
0
0
0
0
0
0
0
0
0
0
0
0
0
0
0
0
0
0
0
0
0
0
0
0
0
0
0
0
0
0
0
0
0
0
0
0
0
0
0
0
0
0
0
0
0
0
0
0
0
0
0
0
0
0
0
0
0
0
0
0
0
0
0
0
0
0
0
0
0
0
0
0
0
0
0
0
0
0
0
0
0
0
0
0
0
0
0
0
0
0
0
0
0
0
0
0
0
0
0
0
0
0
0
0
0
0
0
0
0
0
0
0
0
0
0
0
0
0
0
0
0
0
0
0
0
0
0
0
0
0
0
0
0
0
0
0
0
0
0
0
0
0
0
0
0
0
0
0
0
0
0
0
0
0
0
0
0
1
1
1
1
1
1
1
1
1
1
1
1
1
1
1
1
1
1
1
1
1
1
1
1
1
1
1
1
1
2
2
2
2
2
2
2
2
2
2
2
2
1
1
1
1
1
1
1
1
1
1
1
1
1
1
1
1
1
1
1
1
1
1
1
1
1
1
1
1
1
1
1
1
1
1
1
1
1
1
1
1
1
1
1
1
1
1
1
1
1
1
1
1
1
1
1
1
1
1
1
1
1
1
1
1
1
1
1
1
1
1
1
1
1
1
1
1
1
1
0
0
0
0
0
0
0
0
0
0
0
0
0
0
0
0
0
0
0
0
0
0
0
0
0
0
0
0
0
0
0
0
0
0
0
0
0
0
0
0
0
0
0
0
0
0
0
0
0
0
0
0
0
0
0
0
0
0
0
0
0
0
0
0
0
0
0
0
0
0
0
0
0
0
0
0
0
0
0
0
0
0
0
0
0
0
0
0
0
0
0
0
0
0
0
0
0
0
0
0
0
0
0
0
0
0
0
0
0
0
0
0
0
0
0
0
0
0
0
0
0
0
0
0
0
0
0
0
0
0
0
0
0
0
0
0
0
0
0
0
0
0
0
0
0
0
0
0
0
0
0
0
0
0
0
0
0
0
0
0
0
0
0
0
0
0
0
0
0
0
0
0
0
0
0
0
0
0
0
0
0
0
0
0
0
0
0
0
0
0
0
0
0
0
0
0
0
0
0
0
0
0
0
0
0
0
0
0
0
0
0
0
0
0
0
0
0
0
0
0
0
0
0
0
0
0
0
0
0
0
0
0
0
0
0
0
0
0
0
0
0
0
0
2
2
2
2
2
2
2
3
3
3
3
3
3
3
3
3
3
3
3
3
3
3
3
3
3
4
4
4
4
4
4
4
4
4
4
4
4
4
4
4
4
4
4
4
4
4
4
4
4
4
4
4
4
5
5
5
5
5
5
5
5
5
5
5
5
5
5
5
5
5
5
5
5
5
5
5
5
5
5
5
5
5
5
5
5
5
5
5
5
5
5
5
5
5
5
5
5
5
5
5
5
5
5
5
5
5
5
5
5
5
5
5
5
5
5
5
5
5
5
5
5
5
5
5
5
5
5
5
5
3
3
3
2
2
2
2
2
2
2
2
2
2
2
2
2
2
2
2
2
2
2
2
2
1
0
0
0
0
0
0
0
0
0
0
0
0
0
0
0
0
0
0
0
0
0
0
0
0
0
0
0
0
0
0
0
0
0
0
0
0
0
0
0
0
0
0
0
0
0
0
0
0
0
0
0
0
0
0
0
0
0
0
0
0
0
0
0
0
0
0
0
0
0
0
0
0
0
0
0
0
0
0
0
0
0
0
0
0
0
0
0
0
0
0
0
0
0
0
0
0
0
0
0
0
0
0
0
0
0
0
0
0
0
0
0
0
0
0
0
0
0
0
0
0
0
0
0
0
0
0
0
0
0
0
0
0
0
0
0
0
0
0
0
0
0
0
0
0
0
0
0
0
0
0
0
0
0
0
0
0
0
0
0
0
0
0
0
0
0
0
0
0
0
0
0
0
0
0
0
0
0
0
0
0
0
0
0
0
0
0
0
0
0
0
0
0
0
0
0
0
0
0
0
0
0
0
0
0
0
0
0
0
0
0
0
0
0
0
0
0
0
0
0
0
0
0
0
0
0
0
0
0
0
0
0
0
0
0
0
0
0
0
0
0
0
0
0
0
0
0
0
0
0
0
0
0
0
0
0
0
0
0
0
0
0
0
0
0
0
0
0
0
0
0
0
0
0
0
0
0
0
0
0
0
0
0
0
0
0
0
0
0
0
0
0
0
0
0
0
0
0
0
0
0
0
0
0
0
0
0
0
0
0
0
0
0
0
0
0
0
0
0
0
0
0
0
0
0
0
0
0
0
0
0
0
0
0
0
0
0
0
0
0
0
0
0
0
0
0
0
0
0
0
0
0
0
0
0
0
0
0
0
0
0
0
0
0
0
0
0
0
0
0
0
0
0
0
0
0
0
0
0
0
0
0
0
0
0
0
0
0
0
0
0
0
0
0
0
0
0
0
0
0
0
0
0
0
0
0
0
0
0
0
0
0
0
0
0
0
0
0
0
0
0
0
0
0
0
0
0
0
0
0
0
0
1
1
1
1
1
1
1
1
1
1
1
1
1
1
1
1
1
1
1
1
1
1
1
1
1
1
1
1
1
1
1
1
1
1
1
1
1
1
1
1
1
1
1
1
1
1
1
1
1
1
1
1
1
1
1
1
1
1
1
1
1
1
1
1
1
1
1
1
1
1
1
1
1
1
1
1
1
1
1
1
1
1
1
1
1
1
1
1
1
1
1
1
1
1
1
1
1
1
1
1
1
1
1
1
1
1
1
1
1
1
1
1
1
1
0
0
0
0
0
0
0
0
0
0
0
0
0
0
0
0
0
0
0
0
0
0
0
0
0
0
0
0
0
0
0
0
0
0
0
0
0
0
0
0
0
0
0
0
0
0
0
0
0
0
0
0
0
0
0
0
0
0
0
0
0
0
0
0
0
0
0
0
0
0
0
0
0
0
0
0
0
0
0
0
0
0
0
0
0
0
0
0
0
0
0
0
0
0
0
0
0
0
0
0
0
0
0
0
0
0
0
0
0
0
0
0
0
0
0
0
0
0
0
0
0
0
0
0
0
0
0
0
0
0
0
0
0
0
0
0
0
0
0
0
0
0
0
0
0
0
0
0
0
0
0
0
0
0
0
0
0
0
0
0
0
0
0
0
0
0
0
0
0
0
0
0
0
0
0
0
0
0
0
0
0
0
0
0
0
0
0
0
0
0
0
0
0
0
0
0
1
1
1
1
1
1
1
1
1
1
1
1
1
1
2
2
2
2
2
2
2
2
2
2
2
2
2
2
2
2
2
2
2
2
2
2
3
3
3
3
3
3
3
3
3
3
3
3
3
3
3
3
3
3
3
3
3
3
3
3
3
3
3
3
3
3
3
3
3
3
3
3
3
3
3
3
3
3
3
3
3
3
3
3
3
3
3
3
3
3
3
3
3
3
3
3
3
3
3
3
3
3
3
3
3
3
3
3
3
3
3
3
3
3
3
3
3
3
3
3
3
3
3
3
3
3
3
3
3
3
3
3
3
3
3
3
3
3
3
3
3
3
3
3
3
3
3
3
3
3
2
2
2
2
2
1
1
1
1
1
2
2
2
2
2
2
2
2
2
2
2
2
2
2
2
2
2
2
2
2
2
2
2
2
2
2
2
2
2
2
2
2
2
2
2
2
2
2
2
2
2
2
2
2
2
2
2
1
1
1
1
1
1
1
1
1
1
1
1
1
1
1
1
1
1
1
1
1
1
1
1
0
0
0
0
0
0
0
0
0
0
0
0
0
0
0
0
0
0
0
0
0
0
0
0
0
0
0
0
0
0
0
0
0
0
0
0
0
0
0
0
0
0
0
0
0
0
0
0
0
0
0
0
0
0
0
0
0
0
0
0
0
0
0
0
0
0
0
0
0
0
0
0
0
1
1
1
1
1
1
1
1
1
1
1
1
1
1
1
1
1
1
1
1
1
1
1
1
1
1
1
0
0
0
0
0
0
0
0
0
0
0
0
0
0
0
0
0
0
0
0
0
0
0
0
0
0
0
0
0
0
0
0
0
0
0
0
0
0
0
0
0
0
0
0
0
0
0
0
0
0
0
0
0
0
0
0
0
0
0
0
0
0
0
0
0
0
0
0
0
0
0
0
0
0
0
0
0
0
0
0
0
0
0
0
0
0
0
0
0
0
0
0
0
0
0
0
0
0
0
0
0
0
0
0
0
0
0
0
0
0
0
0
0
0
0
0
0
0
0
0
0
0
0
0
0
0
0
0
0
0
0
0
0
0
0
0
0
0
0
0
0
0
0
0
0
0
0
0
0
0
0
0
0
0
0
0
0
0
0
0
0
0
0
0
0
0
0
0
0
0
0
0
0
0
0
0
0
0
0
0
0
0
0
0
0
0
0
0
0
1
1
1
1
1
2
2
2
2
2
2
2
2
3
3
3
3
3
3
3
3
3
3
3
3
3
3
3
3
3
3
3
3
3
3
3
3
3
3
3
3
4
4
4
5
8
8
8
8
8
8
8
8
8
8
8
9
9
9
9
9
9
9
9
9
9
9
9
9
10
10
10
10
11
11
11
11
11
12
12
13
13
16
16
16
16
16
17
17
17
17
17
18
19
19
19
19
19
19
20
20
20
20
21
21
21
21
21
21
21
21
21
21
20
20
20
20
20
20
20
20
21
23
24
24
26
26
26
26
26
27
27
27
27
27
27
27
27
27
27
27
27
27
27
27
27
27
27
27
27
27
27
27
27
27
27
27
27
27
27
27
27
27
27
27
27
27
27
27
27
27
27
27
27
27
27
26
26
26
26
26
26
26
26
26
26
26
26
26
26
26
26
26
26
28
28
28
28
28
27
27
27
27
26
26
26
26
27
26
24
24
24
24
23
23
23
23
23
23
23
23
21
20
20
20
20
20
20
20
20
20
19
19
19
18
18
18
18
18
18
18
18
18
18
18
18
16
16
17
17
17
17
17
17
17
17
17
17
17
18
18
17
17
17
17
16
16
16
16
17
18
18
18
18
18
19
19
19
19
19
19
19
19
19
19
19
19
19
20
20
20
20
20
20
18
17
12
12
12
12
12
12
12
12
12
12
11
12
12
12
12
13
13
13
14
14
14
15
15
15
15
16
16
16
16
16
16
16
16
16
17
17
17
17
16
16
16
17
17
17
17
18
17
17
17
17
18
19
20
20
20
20
20
20
20
20
20
21
21
21
21
21
21
21
22
22
22
23
23
23
23
23
23
23
23
23
23
23
23
23
23
23
23
22
22
22
22
21
21
21
21
21
21
21
21
21
21
20
20
19
19
19
19
19
20
20
20
20
21
21
21
21
21
21
21
21
21
20
20
20
20
20
20
20
20
20
19
19
19
19
19
19
19
19
19
19
19
19
19
19
19
19
19
19
19
17
15
14
14
14
15
16
16
16
17
17
18
18
18
18
18
16
16
16
16
15
11
11
11
8
8
8
8
8
8
8
8
8
9
9
9
9
9
9
9
9
9
9
9
9
8
8
8
8
8
7
7
7
7
6
6
6
6
7
8
8
8
8
8
8
8
8
8
8
8
8
8
8
8
8
8
8
8
8
8
8
8
8
8
8
8
8
8
8
8
8
8
8
8
8
8
8
8
8
8
8
8
8
8
8
8
8
8
8
8
8
8
8
8
8
8
8
8
8
8
8
8
8
8
8
8
8
8
7
7
7
7
8
8
8
7
7
7
7
7
7
7
7
8
9
9
9
9
9
9
9
9
9
9
9
10
10
10
10
9
9
9
10
10
10
10
10
11
11
11
11
11
11
11
11
11
11
11
11
11
11
11
11
11
11
11
11
11
11
11
11
11
11
12
12
12
12
12
12
12
12
13
12
12
12
12
12
12
12
12
12
12
12
12
12
12
12
12
12
12
12
12
12
13
13
13
14
14
14
14
14
14
14
15
15
15
15
15
15
15
15
15
15
15
15
15
14
14
14
14
14
14
14
14
14
14
14
14
14
11
10
10
9
9
9
9
9
10
11
11
11
11
11
11
11
11
11
12
12
12
12
12
12
12
12
12
12
12
12
12
12
12
12
12
12
12
11
11
9
9
9
9
9
9
9
9
10
10
11
12
11
11
11
10
10
10
10
10
10
10
10
10
10
10
10
10
10
10
10
10
10
10
11
11
11
11
11
11
11
11
11
11
11
11
10
10
10
10
10
10
11
11
11
10
10
10
10
10
12
12
13
13
13
13
13
14
14
14
14
14
14
14
12
13
13
14
14
12
11
12
12
12
12
12
12
12
12
12
12
14
14
14
16
16
18
18
18
18
18
18
18
18
18
19
19
19
19
19
19
20
20
20
20
20
20
20
20
21
21
22
22
22
22
23
23
25
26
26
29
31
31
31
31
31
32
34
35
37
37
37
37
37
37
38
39
39
39
41
41
41
41
41
41
42
42
42
42
43
43
43
43
43
43
43
43
43
43
43
43
43
43
43
43
43
43
43
42
42
42
42
42
42
42
42
42
42
42
41
41
41
41
41
41
41
41
41
41
40
40
40
40
40
40
40
39
39
39
39
40
40
38
38
38
38
39
40
40
40
40
40
40
40
40
40
40
35
34
34
34
34
34
34
34
33
33
33
32
32
30
30
29
29
28
27
27
27
21
16
16
16
17
17
17
16
16
15
13
10
9
10
10
10
10
10
10
10
10
10
10
10
10
9
9
9
9
9
9
9
9
9
9
9
9
9
9
9
9
9
9
9
9
9
9
8
8
8
8
8
8
8
8
9
9
9
9
9
9
9
9
9
9
9
12
12
12
12
12
12
13
13
13
13
13
13
13
13
13
13
14
14
14
14
14
14
15
15
15
15
15
15
15
15
15
14
14
14
14
14
14
14
13
13
13
13
13
13
14
14
15
15
15
15
15
15
15
15
15
16
16
16
16
16
16
16
18
18
18
18
18
19
20
20
20
20
20
20
21
21
21
21
19
18
18
18
20
20
20
20
19
19
19
19
19
19
19
19
19
19
19
20
20
20
20
20
20
20
20
20
20
20
20
19
19
19
19
19
19
19
19
19
19
19
19
19
19
19
19
18
18
18
17
17
17
17
17
17
17
17
17
17
17
17
17
17
17
17
16
16
16
16
15
13
13
13
14
14
14
14
14
13
13
12
12
12
12
12
13
13
13
13
13
15
15
15
15
15
14
14
15
15
15
15
16
16
16
17
17
17
17
17
18
18
18
18
20
20
20
20
20
19
19
19
19
17
17
18
16
15
13
12
12
12
12
12
12
12
12
13
13
13
12
13
14
14
14
14
15
15
15
15
15
15
15
15
15
16
16
16
16
16
16
16
16
16
16
16
16
16
18
19
19
20
20
20
20
20
20
22
22
22
22
25
25
25
25
26
26
27
27
27
28
28
28
27
27
27
27
28
28
28
28
28
28
28
28
28
28
29
29
29
29
29
29
29
29
29
29
29
29
29
29
29
29
29
29
29
29
29
29
29
29
29
29
29
29
29
28
28
28
28
28
28
28
28
28
28
28
28
28
28
28
28
28
28
26
26
26
26
26
26
25
25
25
24
24
24
24
24
24
24
24
24
24
24
24
24
24
24
24
24
22
22
22
22
22
22
22
21
21
21
20
20
20
20
20
20
20
20
20
20
20
20
20
20
20
20
19
18
18
11
11
4
4
3
2
2
2
2
2
2
2
2
2
2
2
2
2
1
1
0
0
0
0
0
0
0
0
0
0
0
0
0
0
0
0
0
0
0
0
0
0
0
0
0
0
0
0
0
0
0
0
0
0
0
0
0
0
0
0
0
0
0
0
0
0
0
0
0
0
0
0
0
0
0
0
0
0
0
0
0
0
0
0
0
0
0
0
1
1
1
1
1
1
1
1
1
1
1
1
1
1
1
1
1
2
3
3
3
3
4
4
4
5
5
6
6
6
6
6
6
6
6
6
6
6
6
6
6
6
6
6
6
6
7
7
7
7
7
7
7
7
7
8
8
8
8
8
8
8
8
8
8
8
8
8
8
8
8
8
8
8
8
8
8
8
8
8
8
8
8
8
8
8
8
8
8
8
8
8
8
8
8
8
8
8
8
8
8
8
8
8
8
8
8
8
8
8
8
8
8
8
8
8
8
8
8
8
8
8
8
8
8
7
7
7
5
5
5
5
5
5
5
5
5
5
5
5
5
5
5
5
5
5
5
5
5
5
5
5
4
4
4
4
4
4
4
4
4
4
4
4
4
3
2
2
2
2
2
2
2
2
2
2
2
2
2
2
2
1
1
1
0
0
0
0
0
0
0
0
0
0
0
0
0
0
0
0
0
0
0
0
0
0
0
0
0
0
0
0
0
0
0
0
0
0
0
0
0
0
0
0
0
0
0
0
0
0
0
0
0
0
0
0
0
0
0
0
0
0
0
0
0
0
0
0
0
0
0
0
0
0
0
0
0
0
0
0
0
0
0
0
0
0
0
0
0
0
0
0
0
0
1
1
1
1
1
1
1
1
1
1
1
1
1
1
1
1
1
1
1
1
1
1
1
1
1
1
1
1
1
1
1
1
1
1
1
1
1
1
1
1
1
1
1
1
1
1
1
1
1
1
1
1
1
1
1
1
1
1
1
1
1
1
1
1
1
1
1
2
2
2
2
2
2
2
2
2
2
2
2
2
2
2
2
2
2
2
2
2
2
2
3
3
3
3
3
3
3
2
2
2
2
2
2
2
2
2
2
2
2
2
2
2
2
2
2
2
2
2
2
2
2
2
2
2
2
2
2
2
2
2
2
2
2
2
2
2
2
2
2
2
2
2
2
2
2
2
2
2
2
2
2
2
2
2
2
2
2
2
2
2
2
2
2
2
2
2
2
2
2
2
2
2
2
2
2
2
2
2
2
1
1
1
1
1
0
0
0
0
0
0
0
0
0
0
0
0
0
0
0
0
0
0
0
0
0
0
0
0
0
0
0
0
0
0
0
0
0
0
0
0
0
0
0
0
0
0
0
0
0
0
0
0
0
0
0
0
0
0
0
0
0
0
0
0
0
0
0
0
0
0
0
0
0
0
0
0
0
0
0
0
0
0
0
0
0
0
0
0
0
0
0
0
0
0
0
0
0
0
0
0
0
0
0
0
0
0
0
0
0
0
0
0
0
0
0
0
0
0
0
0
0
0
0
0
0
0
0
0
0
0
0
0
0
0
0
0
0
0
0
0
0
0
0
0
0
0
0
0
0
0
0
0
0
0
0
0
0
0
0
0
0
0
0
0
0
0
0
0
0
0
0
0
0
0
0
0
0
0
0
0
0
0
0
0
0
0
0
0
0
0
0
0
0
0
0
0
0
0
0
0
0
0
0
0
0
0
0
0
0
0
0
0
0
0
0
0
0
0
0
0
0
0
0
0
0
0
0
0
0
0
0
0
0
0
0
0
0
0
0
0
0
0
0
0
0
0
0
0
0
0
0
0
0
0
0
0
0
0
0
0
0
0
0
0
0
0
0
0
0
0
0
0
0
0
0
0
0
0
0
0
0
0
0
0
0
0
0
0
0
0
0
0
0
0
0
0
0
0
0
0
0
0
0
0
0
0
0
0
0
0
0
0
0
0
0
0
0
0
0
0
0
0
0
0
0
0
0
0
0
0
0
0
0
0
0
0
0
0
0
0
0
0
0
0
0
0
0
0
0
0
0
0
0
0
0
0
0
0
0
0
0
0
0
0
0
0
0
0
0
0
0
0
0
0
0
0
0
0
0
0
0
0
0
0
0
0
0
0
0
0
0
0
0
0
0
0
0
0
0
0
0
0
0
0
0
0
0
0
0
0
0
0
0
0
0
0
0
0
0
0
0
0
0
0
0
0
0
0
0
0
0
0
0
0
0
0
0
0
0
0
0
0
0
0
0
0
0
0
0
0
0
0
0
0
0
0
0
0
0
0
0
0
0
0
0
0
0
0
0
0
0
0
0
0
0
0
0
0
0
0
0
0
0
0
0
0
0
0
0
0
0
0
0
0
0
0
0
0
0
0
0
0
0
0
0
0
0
0
0
0
0
0
0
0
0
0
0
0
0
0
0
0
0
0
0
0
0
0
0
0
0
0
0
0
0
0
0
0
0
0
0
0
0
0
0
0
0
0
0
0
0
0
0
0
0
0
0
0
0
0
0
0
0
0
0
0
0
0
0
0
0
0
0
0
0
0
0
0
0
0
0
0
0
0
0
0
0
0
0
0
0
0
0
0
0
0
0
0
0
0
0
0
0
0
0
0
0
0
0
0
0
0
0
0
0
0
0
0
0
0
0
0
0
0
0
0
0
0
0
0
0
0
0
0
0
0
0
0
0
0
0
0
0
0
0
0
0
0
0
0
0
0
0
0
0
0
0
0
0
0
0
0
0
0
0
0
0
0
0
0
0
0
0
0
0
0
0
0
0
0
0
0
0
0
0
0
0
0
0
0
0
0
0
0
0
0
0
0
0
0
0
0
0
0
0
0
0
0
0
0
0
0
0
0
0
0
0
0
0
0
0
0
0
0
0
0
0
0
0
0
0
0
0
0
0
0
0
0
0
0
0
0
0
0
0
0
0
0
0
0
0
0
0
0
0
0
0
0
0
0
0
0
0
0
0
0
0
0
0
0
0
0
0
0
0
0
0
0
0
0
0
0
0
0
0
0
0
0
0
0
0
0
0
0
0
0
0
0
0
0
0
0
0
0
0
0
0
0
0
0
0
0
0
0
0
0
0
0
0
0
0
0
0
0
0
0
0
0
0
0
0
0
0
0
0
0
0
0
0
0
0
0
0
0
0
0
0
0
0
0
0
0
0
0
0
0
0
0
0
0
0
0
0
0
0
0
0
0
0
0
0
0
0
0
0
0
0
0
0
0
0
0
0
0
0
0
0
0
0
0
0
0
0
0
0
0
0
0
0
0
0
0
0
0
0
0
0
0
0
0
0
0
0
0
0
0
0
0
0
0
0
0
0
0
0
0
0
0
0
0
0
0
0
0
0
0
0
0
0
0
0
0
0
0
0
0
0
0
0
0
0
0
0
0
0
0
0
0
0
0
0
0
0
0
0
0
0
0
0
0
0
0
0
0
0
0
0
0
0
0
0
0
0
0
0
0
0
0
0
0
0
0
0
0
0
0
0
0
0
0
0
0
0
0
0
0
0
0
0
0
0
0
0
0
0
0
0
0
0
0
0
0
0
0
0
0
0
0
0
0
0
0
0
0
0
0
0
0
0
0
0
0
0
0
0
0
0
0
0
0
0
0
0
0
0
0
0
0
0
0
0
0
0
0
0
0
2
3
3
3
3
3
3
3
3
3
3
4
4
4
4
4
4
4
4
4
4
4
5
5
5
5
5
5
5
5
5
5
5
5
5
5
5
5
5
5
5
5
5
5
5
5
5
5
5
5
5
5
5
5
5
5
5
5
5
5
5
5
5
5
5
5
5
5
5
5
5
5
5
5
5
5
5
5
5
4
4
4
4
4
4
4
4
4
4
4
4
4
4
4
4
4
4
4
4
4
4
4
4
4
4
4
4
4
4
4
4
4
4
4
4
4
4
4
4
4
4
4
4
4
4
4
4
4
4
3
3
3
3
3
3
3
3
3
3
3
2
2
2
1
1
1
1
1
0
0
0
0
0
0
0
0
0
0
0
0
0
0
0
0
0
0
0
0
0
0
0
0
0
0
0
0
0
0
0
0
0
0
0
0
0
0
0
0
0
0
0
0
0
0
0
0
0
0
0
0
0
0
0
0
0
0
0
0
0
0
0
0
0
0
0
0
0
0
0
0
0
0
0
0
0
0
0
0
0
0
0
0
0
0
0
0
0
0
0
0
0
0
0
1
1
2
2
2
2
2
2
2
2
2
2
2
2
2
2
2
2
2
2
2
2
2
2
2
2
2
2
2
2
2
2
2
2
3
3
4
4
4
4
4
4
4
4
4
4
4
4
4
4
4
4
4
4
4
4
4
4
4
4
3
3
3
3
3
3
3
3
3
3
3
3
3
3
3
3
3
3
3
3
3
3
3
3
3
3
3
3
3
3
3
3
3
3
3
3
3
3
3
3
3
3
3
3
3
3
3
3
3
3
3
3
3
3
3
3
3
3
3
3
3
3
3
3
3
3
3
3
3
3
3
3
3
3
3
2
2
2
2
2
2
2
2
2
2
2
2
1
1
1
1
1
1
1
0
0
0
0
0
0
0
0
0
0
0
0
0
0
0
0
0
0
0
0
0
0
0
0
0
0
0
0
0
0
0
0
0
0
0
0
0
0
0
0
0
0
0
0
0
0
0
0
0
0
0
0
0
0
0
0
0
0
0
0
0
0
0
0
0
0
0
0
0
0
0
0
0
0
0
0
0
0
0
0
0
0
0
0
0
0
0
0
0
0
0
0
0
0
0
0
0
0
0
0
0
0
0
0
0
0
0
0
0
0
0
0
0
0
0
0
0
0
0
0
0
0
0
0
0
0
0
0
0
0
0
0
0
0
0
0
0
0
0
0
0
0
0
0
0
0
0
0
0
0
0
0
0
0
0
0
0
0
0
0
0
0
0
0
0
0
0
0
0
0
0
0
0
0
0
0
0
0
0
0
0
0
0
0
0
0
0
0
0
0
0
0
0
0
0
0
0
0
0
0
0
0
0
0
0
0
0
0
0
1
1
1
1
1
1
1
1
1
1
1
1
1
1
1
1
1
1
1
1
1
1
1
1
1
1
1
1
1
1
1
1
1
1
1
1
1
1
1
1
2
2
2
2
2
2
2
2
2
2
2
2
2
2
2
2
2
2
2
2
2
2
2
2
2
2
2
2
3
3
3
3
3
3
3
3
3
3
3
3
3
3
3
3
3
3
3
3
3
3
3
3
3
3
4
4
4
4
4
4
4
4
4
4
4
4
4
4
4
4
4
4
4
4
4
4
4
4
4
4
4
4
4
4
4
4
4
4
4
4
4
4
4
4
4
4
4
4
4
4
4
4
4
4
4
4
4
4
4
4
4
4
4
4
4
4
4
4
4
4
4
4
4
4
4
4
4
4
4
4
4
4
4
4
4
4
4
4
4
4
4
4
4
3
3
3
3
3
3
3
3
3
3
3
3
3
3
4
4
4
4
4
4
4
4
4
4
4
4
4
4
4
4
4
4
4
4
4
4
4
4
4
4
4
4
3
3
3
3
3
3
3
3
3
3
3
3
3
3
3
3
3
3
3
3
2
2
2
2
2
2
2
2
2
2
2
2
2
2
2
2
2
2
2
2
2
2
2
2
2
2
2
2
2
2
2
2
2
2
2
2
2
2
2
2
2
2
2
2
2
2
2
2
2
2
2
2
2
2
2
2
2
2
2
2
2
2
2
2
2
2
2
2
2
2
2
2
2
2
2
2
2
2
2
2
2
2
2
2
2
1
1
0
0
0
0
0
0
0
0
0
0
0
0
0
0
0
0
0
0
0
0
0
0
0
0
0
0
0
0
0
0
0
0
0
0
0
0
0
0
0
0
0
0
0
0
0
0
0
0
0
0
0
0
0
0
0
0
0
0
0
0
0
0
0
0
0
0
0
0
0
0
0
0
0
0
0
0
0
0
0
0
0
0
0
0
0
0
0
0
0
0
0
0
0
0
0
0
0
0
0
0
0
0
0
0
0
0
0
0
0
0
0
0
0
0
0
0
0
0
0
0
0
0
0
0
0
0
0
0
0
0
0
0
0
0
0
0
0
0
0
0
0
0
0
0
0
0
0
0
0
0
0
0
0
0
0
0
0
0
0
0
0
0
0
0
0
0
0
0
0
0
0
0
0
0
0
0
0
0
0
0
0
0
0
0
0
0
0
0
0
0
0
0
0
0
0
0
0
0
0
0
0
0
0
0
0
0
0
0
0
0
0
0
0
0
0
0
0
0
0
0
0
0
0
0
0
0
0
0
0
0
0
0
0
0
0
0
0
0
0
0
0
0
0
0
0
0
0
0
0
0
0
0
0
0
0
0
0
0
0
0
0
0
0
0
0
0
0
0
0
0
0
0
0
0
0
0
0
0
0
0
0
0
0
0
0
0
0
0
0
0
0
0
0
0
0
0
0
0
0
0
0
0
0
0
0
0
0
0
0
0
0
0
0
0
0
0
0
0
0
0
0
0
0
0
0
0
0
0
0
0
0
0
0
0
0
0
1
1
1
1
1
1
1
1
1
1
2
2
2
2
2
2
2
2
2
2
3
3
3
3
3
3
3
3
3
3
3
3
3
3
3
3
3
3
3
3
3
3
3
3
3
4
4
4
4
4
4
4
4
4
4
4
4
4
4
4
4
4
4
4
4
4
4
4
4
4
4
4
4
4
4
4
4
4
4
4
4
4
4
4
4
4
4
4
4
4
4
4
4
4
4
4
4
4
4
4
4
4
4
4
4
4
4
4
4
4
4
4
3
3
3
3
3
3
3
3
3
3
3
3
3
3
1
1
1
1
1
1
1
1
1
1
1
1
1
1
1
1
1
1
1
1
1
1
1
1
1
1
1
1
1
1
1
1
1
1
1
1
1
1
1
1
1
1
1
1
1
1
1
1
1
1
1
1
1
1
1
1
0
0
0
0
0
0
0
0
0
0
0
0
0
0
0
0
0
0
0
0
1
1
1
1
1
1
1
1
1
1
1
1
1
1
1
1
1
1
1
1
1
1
1
1
1
1
1
1
1
1
1
1
1
1
1
1
1
1
1
1
1
1
1
1
1
1
1
1
1
0
0
0
0
0
0
0
0
0
0
0
0
0
0
0
0
0
0
0
0
0
0
0
0
0
0
0
0
0
0
0
0
0
0
0
0
0
0
0
0
0
0
0
0
0
0
0
0
0
0
0
0
0
0
0
0
0
0
0
0
0
0
0
0
0
0
0
0
0
0
0
0
0
0
0
0
0
0
0
0
0
0
0
0
0
0
0
0
0
0
0
0
0
0
0
0
0
0
0
0
0
0
0
0
0
0
0
0
0
0
0
0
0
0
0
0
0
0
0
0
0
0
0
0
0
0
0
0
0
0
0
0
0
0
0
0
0
0
0
0
0
0
0
0
0
0
0
0
0
0
0
0
0
0
0
0
0
0
0
0
0
0
0
0
0
0
0
0
0
0
0
0
0
0
0
0
0
0
0
0
0
0
0
0
0
0
0
0
0
0
0
0
0
0
0
0
0
0
0
0
0
0
0
0
0
0
0
0
0
0
0
0
0
0
0
0
0
0
0
0
0
0
0
0
0
0
0
0
0
0
0
0
0
0
0
0
0
0
0
0
0
0
0
0
0
0
0
0
0
0
0
0
0
0
0
0
0
0
0
0
0
0
0
0
0
0
0
0
0
0
0
0
0
0
0
0
0
0
0
0
0
0
0
0
0
0
0
0
0
0
0
0
0
0
0
0
0
0
0
0
0
0
0
0
0
0
0
0
0
0
0
0
0
0
0
0
0
0
0
0
0
0
0
0
0
0
0
0
0
0
0
0
0
0
0
0
0
0
0
0
0
0
0
0
0
0
0
0
0
0
0
0
0
0
0
0
0
0
0
0
0
0
0
0
0
0
0
0
0
0
0
0
0
0
0
0
0
0
0
0
0
0
0
0
0
0
0
0
0
0
0
0
0
0
0
0
0
0
0
0
0
0
0
0
0
0
0
0
0
0
0
0
0
0
0
0
0
0
0
0
0
0
0
0
0
0
0
0
0
0
0
0
0
0
0
0
0
0
0
0
0
0
0
0
0
0
0
0
0
0
0
0
0
0
0
0
0
0
0
0
0
0
0
0
0
0
0
0
0
0
0
0
0
0
0
0
0
0
0
0
0
0
0
0
0
0
0
0
0
0
0
0
0
0
0
0
0
0
0
0
0
0
0
0
0
0
0
0
0
0
0
0
0
0
0
0
0
0
0
0
0
0
0
0
0
0
0
0
0
0
0
0
0
0
0
0
0
0
0
0
0
0
0
0
0
0
0
0
0
0
0
0
0
0
0
0
0
0
0
0
0
0
0
0
0
0
0
0
0
0
0
0
0
0
0
0
0
0
0
0
0
0
0
0
0
0
0
0
0
0
0
0
0
0
0
0
0
0
0
0
0
0
0
0
0
0
0
0
0
0
0
0
0
0
0
0
0
0
0
0
0
0
0
0
0
0
0
0
0
0
0
0
0
0
0
0
0
0
0
0
0
0
0
0
0
0
0
0
0
0
0
0
0
0
0
0
0
0
0
0
0
0
0
0
0
0
0
0
0
0
0
0
0
0
0
0
0
0
0
0
0
0
0
0
0
0
0
0
0
0
0
0
0
0
0
0
0
0
0
0
0
0
0
0
0
0
0
0
0
0
0
0
0
0
0
0
0
0
0
0
0
0
0
0
0
0
0
0
0
0
0
0
0
0
0
0
0
0
0
0
0
0
0
0
0
0
0
0
0
0
0
0
0
0
0
0
0
0
0
0
0
0
0
0
0
0
0
0
0
0
0
0
0
0
0
0
0
0
0
0
0
0
0
0
0
0
0
0
0
0
0
0
0
0
0
0
0
0
0
0
0
0
0
0
0
0
0
0
0
0
0
0
0
0
0
0
0
0
0
0
0
0
0
0
0
0
0
0
0
0
0
0
0
0
0
0
0
0
0
0
0
0
0
0
0
0
0
0
0
0
0
0
0
0
0
0
0
0
0
0
0
0
0
0
0
0
0
0
0
0
0
0
0
0
0
0
0
0
0
0
0
0
0
0
0
0
0
0
0
0
0
0
0
0
0
0
0
0
0
0
0
0
0
0
0
0
0
0
0
0
0
0
0
0
0
0
0
0
0
0
0
0
0
0
0
0
0
0
0
0
0
0
0
0
0
0
0
0
0
0
0
0
0
0
0
0
0
0
0
0
0
0
0
0
0
0
0
0
0
0
0
0
0
0
0
0
0
0
0
0
0
0
0
0
0
0
0
0
0
0
0
0
0
0
0
0
0
0
0
0
0
0
0
0
0
0
0
0
0
0
0
0
0
0
0
0
0
0
0
0
0
0
0
0
0
0
0
0
0
0
0
0
0
0
0
0
0
0
0
0
0
0
0
0
0
0
0
0
0
0
0
0
0
0
0
0
0
0
0
0
0
0
0
0
0
0
0
0
0
0
0
0
0
0
0
0
0
0
0
0
0
0
0
0
0
0
0
0
0
0
0
0
0
0
0
0
0
0
0
0
0
0
0
0
0
0
0
0
0
0
0
0
0
0
0
0
0
0
0
0
0
0
0
0
0
0
0
0
0
0
0
0
0
0
0
0
0
0
0
0
0
0
0
0
0
0
0
0
0
0
0
0
0
0
0
0
0
0
0
0
0
0
0
0
0
0
0
0
0
0
0
0
0
0
0
0
0
0
0
0
0
0
0
0
0
0
0
0
0
0
0
0
0
0
0
0
0
0
0
0
0
0
0
0
0
0
0
0
0
0
0
0
0
0
0
0
0
0
0
0
0
0
0
0
0
0
0
0
0
0
0
0
0
0
0
0
0
0
0
0
0
0
0
0
0
0
0
0
0
0
0
0
0
0
0
0
0
0
0
0
0
0
0
0
0
0
0
0
0
0
0
0
0
0
0
0
0
0
0
0
0
0
0
0
0
0
0
0
0
0
0
0
0
0
0
0
0
0
0
0
0
0
0
0
0
0
0
0
0
0
0
0
0
0
0
0
0
0
0
0
0
0
0
0
0
0
1
1
1
1
1
1
1
1
1
1
1
1
1
1
1
3
3
3
3
3
3
3
3
3
3
3
3
3
3
3
3
3
3
3
3
3
3
3
3
3
3
3
3
3
4
4
4
4
4
4
4
4
4
4
4
4
4
4
4
4
4
4
4
4
4
4
4
4
4
4
4
4
4
4
4
4
4
4
4
4
4
4
4
4
4
4
4
4
4
4
4
4
4
4
4
4
4
4
4
4
4
4
4
4
4
4
4
4
4
4
4
4
4
4
4
4
4
4
4
4
4
4
4
4
4
4
4
4
4
4
4
4
4
4
4
4
4
4
4
4
4
4
4
4
4
4
4
3
3
3
2
2
2
2
2
2
2
2
2
2
2
1
1
1
1
1
1
1
1
1
1
1
1
1
1
1
1
1
1
1
1
1
1
1
1
1
1
1
1
1
1
1
1
1
1
1
1
1
1
1
1
1
1
1
1
1
1
1
1
1
1
1
1
1
1
1
1
1
1
1
1
1
1
1
1
1
1
1
1
1
1
1
1
1
1
1
1
1
1
1
1
1
1
1
1
1
1
1
1
1
1
1
1
1
1
1
1
1
1
1
1
1
1
1
1
1
1
1
1
1
1
1
1
1
1
1
1
1
1
1
1
1
1
1
1
1
1
1
1
1
1
1
1
1
1
1
1
1
1
1
1
1
1
1
1
1
1
1
1
1
1
1
1
1
1
1
1
1
1
1
1
1
1
1
1
1
1
0
0
0
0
0
0
0
0
0
0
0
0
0
0
0
0
0
0
0
0
0
0
0
0
0
0
0
0
0
0
0
0
0
0
0
0
0
0
0
0
0
0
0
0
0
0
0
0
0
0
0
0
0
0
0
0
0
0
0
0
0
0
0
0
0
0
0
0
0
0
0
0
0
0
0
0
0
0
0
0
0
0
0
0
0
0
0
0
0
0
0
0
0
0
0
0
0
0
0
0
0
0
0
0
0
0
0
0
0
0
0
0
0
0
0
0
0
0
0
0
0
0
0
0
0
0
0
0
0
0
0
0
0
0
0
0
0
0
0
0
0
0
0
0
0
0
0
0
0
0
0
0
0
0
0
0
0
0
0
0
0
0
0
0
0
0
0
0
0
0
0
0
0
0
0
0
0
0
0
0
0
0
0
0
0
0
0
0
0
0
0
0
0
0
0
0
0
0
0
0
0
0
0
0
0
0
0
0
0
0
0
0
0
0
0
0
0
0
0
0
0
0
0
0
0
0
0
0
0
0
0
0
0
0
0
0
0
0
0
0
0
0
0
0
0
0
0
0
0
0
0
0
0
0
0
0
0
0
0
0
0
0
0
0
0
0
0
0
0
0
0
0
0
0
0
0
0
0
0
0
0
0
0
0
0
0
0
0
0
0
0
0
0
0
0
0
0
0
0
0
0
0
0
0
0
0
0
0
0
0
0
0
0
0
0
0
0
0
0
0
0
0
0
0
0
0
0
0
0
0
0
0
0
0
0
0
0
0
0
0
0
0
0
0
0
0
0
0
0
0
0
0
0
0
0
0
0
0
0
0
0
0
0
0
0
0
0
0
0
0
0
0
0
0
0
0
0
0
0
0
0
0
0
0
0
0
0
0
0
0
0
0
0
0
0
0
0
0
0
0
0
0
0
0
0
0
0
0
0
0
0
0
0
0
0
0
0
0
0
0
0
0
0
0
0
0
0
0
0
0
0
0
0
0
0
0
0
0
0
0
0
0
0
0
0
0
0
0
0
0
0
0
0
0
0
0
0
0
0
0
0
0
0
0
0
0
0
0
0
0
0
0
0
0
0
0
0
0
0
0
0
0
0
0
0
0
0
0
0
0
0
0
0
0
0
0
0
0
0
0
0
0
0
0
0
0
1
1
1
1
1
1
1
1
1
2
2
2
2
2
2
2
2
2
2
2
2
2
2
2
2
2
2
2
2
2
2
2
2
2
2
2
2
2
2
2
2
2
2
2
2
2
2
2
2
2
1
1
1
1
1
1
1
1
1
1
1
1
1
1
1
1
1
1
1
1
1
1
1
1
5
5
5
5
6
6
8
8
8
8
8
8
9
9
9
9
9
9
9
9
9
9
9
9
9
9
9
9
9
9
9
9
9
9
8
8
8
8
8
8
8
8
8
8
8
8
8
8
8
8
8
8
8
8
8
8
8
8
8
8
8
8
8
8
10
10
10
10
10
11
11
11
11
11
11
11
11
11
11
11
11
11
11
11
11
11
11
11
11
11
11
11
11
11
11
11
11
11
11
11
11
12
12
12
12
12
12
12
12
12
13
13
13
14
14
14
11
11
11
9
9
8
8
8
8
8
8
8
8
8
8
8
8
7
7
7
7
7
7
7
7
7
7
7
7
7
7
7
7
7
8
9
9
9
9
9
9
9
9
9
10
10
10
11
11
11
11
11
11
11
11
13
12
12
12
12
12
12
12
12
12
12
12
12
12
12
12
12
12
12
12
12
12
12
12
12
12
12
13
13
13
13
14
14
15
15
15
15
15
15
15
15
15
15
15
15
15
15
15
15
15
15
15
15
16
16
16
16
16
16
16
16
16
16
16
16
16
16
15
15
15
15
17
17
17
17
17
17
16
16
16
16
16
16
16
16
16
16
16
16
16
16
16
16
16
16
16
16
16
16
16
16
16
16
16
16
16
16
16
15
15
15
16
16
16
16
16
17
17
17
12
11
10
10
10
8
8
8
8
8
8
8
8
8
8
8
8
8
8
8
8
8
8
8
8
8
9
9
9
9
9
9
9
9
9
9
9
9
9
9
9
9
9
9
9
9
9
9
9
11
11
11
11
11
11
11
11
11
10
10
10
11
11
11
11
11
11
11
11
11
11
11
9
9
9
9
9
9
9
9
9
9
9
9
9
9
9
9
9
9
9
9
9
9
9
9
9
9
9
9
10
10
10
10
10
10
9
9
9
9
9
8
8
8
8
8
8
9
9
9
9
9
8
8
8
8
7
7
7
7
7
7
7
7
7
7
7
7
7
8
8
8
8
8
8
8
8
7
7
7
7
7
7
7
7
6
5
5
5
5
4
4
4
4
4
4
4
3
3
3
4
4
4
5
5
5
5
4
4
4
4
4
4
4
4
4
4
4
4
4
4
4
4
4
4
4
4
4
4
4
4
4
4
4
4
4
4
4
4
4
4
4
4
4
4
4
4
4
4
4
4
5
5
5
5
5
5
5
5
5
4
4
5
5
5
5
5
5
5
5
5
5
5
5
5
5
6
6
6
6
6
6
6
6
6
6
6
6
6
6
6
6
6
6
6
6
6
6
6
6
6
6
7
7
7
7
7
7
7
7
7
7
7
7
7
7
8
8
8
8
8
8
8
8
8
8
8
8
8
6
5
5
5
5
5
5
5
5
5
5
5
5
5
5
5
6
6
9
9
9
9
9
9
9
9
9
10
11
11
11
11
11
11
11
11
11
11
12
11
13
13
13
13
13
13
13
13
13
13
13
13
13
13
13
13
13
13
13
14
13
13
13
13
13
13
13
13
13
13
13
13
13
13
14
14
14
14
14
16
16
16
16
16
16
16
16
16
16
16
16
16
16
16
16
16
16
16
16
16
17
17
17
17
17
17
17
17
17
17
17
17
17
17
17
17
17
17
17
17
17
19
19
19
19
19
19
19
19
19
19
18
17
17
17
15
15
15
15
15
15
16
16
15
15
14
13
14
14
14
14
11
11
11
11
9
9
9
9
9
9
10
10
10
10
10
10
10
10
10
10
10
10
10
10
10
10
10
10
10
10
10
10
10
10
10
10
10
10
10
10
10
10
10
10
10
10
9
9
9
9
9
9
9
9
10
9
9
9
9
9
9
9
8
8
6
6
4
4
4
4
4
4
4
4
4
4
6
6
6
6
8
8
9
9
9
9
9
9
9
9
9
9
9
9
9
9
10
10
12
12
12
12
12
12
12
12
12
12
11
10
8
8
8
8
8
8
8
8
8
8
8
8
8
8
8
9
9
9
9
9
9
9
9
9
9
9
9
9
9
9
9
9
9
9
9
9
9
9
9
9
9
9
9
9
10
10
10
10
10
10
10
11
11
11
11
11
10
10
10
10
10
10
10
10
10
11
11
11
11
11
11
11
11
11
11
12
12
13
13
13
14
15
15
15
15
15
15
15
15
14
14
13
13
14
14
14
14
14
14
14
14
14
14
14
14
14
14
14
15
16
16
16
15
15
15
15
15
16
16
16
16
16
16
16
16
16
16
16
16
16
17
17
17
16
15
15
15
15
15
15
15
15
15
15
15
15
15
15
15
15
15
15
15
16
16
16
16
16
16
16
16
16
16
16
16
16
16
16
16
16
16
16
16
16
15
15
15
15
15
15
16
16
15
15
15
14
14
14
14
14
14
14
14
14
14
14
14
14
14
14
14
14
14
14
14
14
14
13
13
12
12
10
10
10
10
10
10
9
9
9
9
9
9
8
8
8
8
8
8
6
6
6
6
4
4
4
4
4
4
5
5
5
5
5
5
4
4
4
4
4
4
4
4
4
4
4
4
4
4
4
4
4
4
4
4
4
4
4
4
4
4
4
4
4
4
4
4
4
4
4
4
4
4
4
4
4
4
3
3
3
3
3
3
3
3
3
3
3
3
3
3
3
3
3
3
3
3
3
2
2
2
2
2
2
2
1
1
1
1
1
1
1
1
1
1
1
1
1
1
1
1
1
1
1
1
1
1
1
1
1
1
1
1
1
1
1
1
1
1
1
1
1
1
1
1
1
1
1
1
1
1
1
1
1
1
1
1
1
1
1
1
1
1
1
1
1
1
0
0
0
0
0
0
0
0
0
0
0
0
0
0
0
0
0
0
0
0
0
0
0
0
0
0
0
0
0
0
0
0
0
0
0
0
0
0
0
0
0
0
0
0
0
0
0
0
0
0
0
0
0
0
1
1
1
1
1
1
1
1
1
1
1
1
1
1
1
1
1
1
1
1
1
1
1
1
1
2
2
2
2
2
2
3
3
3
3
3
3
3
3
3
3
3
3
3
3
3
3
3
3
3
3
3
3
3
3
3
3
3
3
3
3
3
3
3
3
3
3
3
3
3
3
3
3
3
3
3
3
3
3
3
3
3
3
3
3
3
3
3
3
3
3
3
3
3
3
3
3
3
3
3
3
3
3
3
3
3
2
2
2
2
2
2
2
2
2
2
2
2
2
2
1
1
1
1
1
1
1
1
1
1
1
1
1
1
1
1
1
1
1
1
1
1
1
1
1
1
1
1
1
1
1
1
1
0
0
0
0
0
0
0
0
0
0
0
0
0
0
0
0
0
0
0
0
0
0
0
0
0
0
0
0
0
0
0
0
0
0
0
0
0
0
0
0
0
0
0
0
0
0
0
0
0
0
0
0
0
0
0
0
0
0
0
0
0
0
0
0
0
0
0
0
0
0
0
0
0
0
0
0
0
0
0
0
0
0
0
0
0
0
0
0
0
0
0
0
0
0
0
0
0
0
0
0
0
0
0
0
0
0
0
0
0
0
0
0
0
0
0
0
0
0
0
0
0
0
0
0
0
0
0
0
0
0
0
0
0
0
0
0
0
0
0
0
0
0
0
0
0
0
0
0
0
0
0
0
0
0
0
0
0
0
0
0
0
0
0
0
0
0
0
0
0
0
0
0
0
0
0
0
0
0
0
0
0
0
0
0
0
0
0
0
0
0
0
0
0
0
0
0
0
0
0
0
0
0
0
0
0
0
0
0
0
0
0
0
0
0
0
0
0
0
0
0
0
0
0
0
0
0
0
0
0
0
0
0
0
0
0
0
0
0
0
0
0
0
0
0
0
0
0
0
0
0
0
0
0
0
0
0
0
0
0
0
0
0
0
0
0
0
0
0
0
0
0
0
0
0
0
0
0
0
0
0
0
0
0
0
0
0
0
0
0
0
0
0
0
0
0
0
0
0
0
0
0
0
0
0
0
0
0
0
0
0
0
0
0
0
0
0
0
0
0
0
0
0
0
0
0
0
0
0
0
0
0
0
0
0
0
0
0
0
0
0
0
0
0
0
0
0
0
0
0
0
0
0
0
0
0
0
0
0
0
0
0
0
0
0
0
0
0
0
0
0
0
0
0
0
0
0
0
0
0
0
0
0
0
0
0
0
0
0
0
0
0
0
0
0
0
0
0
0
0
0
0
0
0
0
0
0
0
0
0
0
0
0
0
0
0
0
0
0
0
0
0
0
0
0
0
0
0
0
0
0
0
0
0
0
0
0
0
0
0
0
0
0
0
0
0
0
0
1
1
1
1
1
1
1
1
1
1
1
1
1
1
1
1
1
1
1
1
1
1
1
1
1
1
1
1
1
1
1
1
1
1
1
1
1
1
1
1
1
1
1
1
1
1
1
1
1
1
1
1
1
1
1
1
1
1
1
1
1
1
1
1
1
1
1
1
1
1
1
1
1
1
1
1
1
1
1
1
1
1
1
1
1
1
1
1
1
1
1
1
1
1
1
1
1
1
1
1
1
1
1
1
1
1
1
1
1
1
1
1
1
1
1
1
1
1
1
1
1
1
1
1
1
1
1
1
1
1
1
1
1
1
1
1
1
1
1
1
1
1
1
1
1
1
1
1
1
1
1
1
1
1
1
1
1
1
1
1
1
1
1
1
1
1
1
1
1
1
1
1
1
1
1
1
1
1
1
1
1
1
1
1
1
1
1
1
1
1
1
1
1
1
1
1
1
1
1
1
1
1
1
1
1
1
1
1
1
1
1
1
1
1
1
1
1
1
1
1
1
1
1
1
0
0
0
0
0
0
0
0
0
0
0
0
0
0
0
0
0
0
0
0
0
0
0
0
0
0
0
0
0
0
0
0
0
0
0
0
0
0
0
0
0
0
0
0
0
0
0
0
0
0
0
0
0
0
0
0
0
0
0
0
0
0
0
0
0
0
0
0
0
0
0
0
0
0
0
0
0
0
0
0
0
0
0
0
0
0
0
0
0
0
0
0
0
0
0
0
0
0
0
0
0
0
0
0
0
1
1
1
2
2
2
2
3
3
5
5
7
7
8
8
8
8
8
8
8
9
9
9
9
9
9
9
9
9
10
11
11
11
11
11
11
11
11
12
12
12
12
12
12
12
12
13
13
13
13
13
13
13
13
13
13
13
13
13
14
14
14
14
16
21
26
27
28
30
31
31
32
34
39
40
40
43
46
49
52
52
53
54
54
56
56
57
57
61
61
61
61
61
61
61
61
61
61
61
61
61
61
61
61
61
63
63
64
63
62
62
61
61
62
63
63
63
63
63
63
63
63
64
64
65
65
66
65
65
65
65
65
66
66
66
66
66
66
66
66
67
67
67
68
68
68
68
68
69
70
71
71
71
71
71
71
71
71
71
72
72
71
71
72
72
72
73
73
72
72
70
70
70
71
71
67
65
65
65
65
64
63
63
63
63
63
63
64
64
64
65
65
65
66
68
68
67
67
67
68
68
68
68
68
68
68
68
68
68
68
70
72
68
68
68
69
69
77
78
79
79
81
58
57
56
56
52
53
53
53
53
54
56
58
58
59
59
60
62
62
63
63
66
68
69
68
68
67
66
67
67
67
67
68
68
68
68
68
69
69
69
69
69
69
69
69
69
69
69
69
69
69
69
69
70
71
71
71
71
71
71
71
71
71
71
71
71
71
71
71
72
73
73
73
72
73
73
73
73
73
73
72
72
72
72
72
72
73
73
73
73
73
73
73
73
73
73
73
74
74
74
73
73
72
72
72
71
71
71
67
64
62
62
61
61
61
60
60
61
60
59
59
59
58
59
59
59
57
57
56
56
56
54
54
54
54
55
55
55
55
55
55
55
55
55
55
55
55
54
54
54
53
53
53
53
53
52
51
51
51
51
51
51
51
51
51
50
50
50
50
49
47
34
34
31
23
22
22
21
21
21
21
21
21
21
21
21
21
21
21
21
21
20
20
20
20
20
20
20
20
20
20
20
20
20
20
20
20
20
20
20
20
20
20
20
20
19
19
19
19
20
20
20
20
20
18
18
18
18
18
17
17
13
13
13
11
11
11
11
10
9
8
8
7
7
7
6
6
6
7
7
7
7
7
7
8
8
8
8
8
8
8
8
8
8
9
9
9
9
9
9
9
9
9
9
9
9
10
9
9
10
9
9
10
10
10
10
10
11
11
13
13
13
13
13
13
13
13
13
13
13
13
13
14
14
14
14
15
15
15
17
17
18
18
18
18
18
18
20
20
20
20
22
22
22
22
22
22
22
22
20
20
20
20
21
21
21
21
21
21
21
21
21
21
21
21
21
21
21
21
21
21
21
21
21
21
21
21
21
21
21
21
21
21
21
21
21
21
21
21
21
21
21
21
22
22
22
22
22
22
22
22
22
22
22
22
22
22
23
22
22
22
22
22
22
22
21
21
21
21
21
21
20
20
19
19
19
19
18
18
18
19
19
20
20
20
20
20
20
20
20
18
17
16
15
10
8
7
5
5
5
5
5
5
6
6
6
6
6
6
6
6
6
6
6
6
7
7
7
7
7
7
7
7
8
8
9
9
10
10
10
10
10
10
10
10
10
10
10
10
10
10
10
10
10
11
11
11
11
12
12
12
12
12
12
12
12
12
12
12
12
12
11
11
11
11
11
11
11
11
11
11
11
11
11
11
11
11
11
11
11
11
11
11
11
11
11
11
11
11
11
11
11
12
12
12
12
12
13
13
13
13
13
13
13
13
13
13
13
13
13
13
13
13
13
13
13
13
13
13
13
13
13
14
14
14
14
13
12
12
12
13
13
13
12
12
12
12
12
12
12
12
12
12
13
13
12
12
12
12
10
10
9
9
8
8
8
7
6
6
6
6
6
6
6
6
6
6
6
6
6
6
6
6
6
6
6
6
6
6
6
6
6
6
6
6
6
6
6
6
6
6
6
6
7
7
7
7
7
7
7
7
7
7
7
7
7
8
8
8
8
7
7
7
7
7
7
7
7
7
7
7
7
7
7
7
7
7
7
7
7
7
7
7
7
7
6
6
6
6
5
5
5
4
4
4
4
4
4
4
4
4
4
4
4
4
4
4
3
3
3
3
3
3
3
2
2
2
2
2
2
2
2
3
3
3
3
3
3
3
3
3
3
3
3
3
3
3
3
3
3
3
3
3
3
3
3
3
3
3
3
3
3
3
3
3
3
3
3
3
3
3
3
3
3
3
3
3
3
3
3
0
0
0
0
0
0
0
0
0
0
0
0
0
0
0
0
0
0
0
0
0
0
0
0
0
0
0
0
0
0
0
0
0
0
0
0
0
0
0
0
0
0
0
0
0
0
0
0
0
0
0
0
0
0
0
0
0
0
0
0
0
0
0
0
0
0
0
0
0
0
0
0
0
0
0
0
0
0
0
0
0
0
0
0
0
0
0
0
0
0
0
0
0
0
0
0
0
0
0
0
0
0
0
0
0
0
0
0
0
0
0
0
0
0
0
0
0
0
0
0
0
0
0
0
0
0
0
0
0
0
0
0
0
0
0
0
0
0
0
0
0
0
0
0
0
0
0
0
0
0
0
0
0
0
0
0
0
0
0
0
0
0
0
0
0
0
0
0
0
0
0
0
0
0
0
0
0
0
0
0
0
0
0
0
0
0
0
0
0
0
0
0
0
0
0
0
0
0
0
0
0
0
0
0
0
0
0
0
0
0
0
0
0
0
0
0
0
0
0
0
0
0
0
0
0
0
0
0
0
0
0
0
0
0
0
0
0
0
0
0
0
0
0
0
0
0
0
0
0
0
0
0
0
0
0
0
0
0
0
0
0
0
0
0
0
0
0
0
0
0
0
0
0
0
0
0
0
0
0
0
0
0
0
0
0
0
0
0
0
0
0
0
0
0
0
0
0
0
0
0
0
0
0
0
0
0
0
0
0
0
0
0
0
0
0
0
0
0
0
0
0
0
0
0
0
0
0
0
0
0
0
0
0
0
0
0
0
0
0
0
0
0
0
0
0
0
0
0
0
0
0
0
0
0
0
0
0
0
0
0
0
0
0
0
0
0
0
0
0
0
0
0
0
0
0
0
0
0
0
0
0
0
0
0
0
0
0
0
0
0
0
0
0
0
0
0
0
0
0
0
0
0
0
0
0
0
0
0
0
0
0
0
0
0
0
0
0
0
0
0
0
0
0
0
0
0
0
0
0
0
0
0
0
0
0
0
0
0
0
0
0
0
0
0
0
0
0
0
0
0
0
0
0
0
0
0
0
0
0
0
0
0
0
0
0
0
0
0
0
0
0
0
0
0
0
0
0
0
0
0
0
0
0
0
0
0
0
0
0
0
0
0
0
0
0
0
0
0
0
0
0
0
0
0
0
0
0
0
0
0
0
0
0
0
0
0
0
0
0
0
0
0
0
0
0
0
0
0
0
0
0
0
0
0
0
0
0
0
0
0
0
0
0
0
0
0
0
0
0
0
0
0
0
0
0
0
0
0
0
0
0
0
0
0
0
0
0
0
0
0
0
0
0
0
0
0
0
0
0
0
0
0
0
0
0
0
0
0
0
0
0
0
0
0
0
0
0
0
0
0
0
0
0
0
0
0
0
0
0
0
0
0
0
0
0
0
0
0
0
0
0
0
0
0
0
0
0
0
0
0
0
1
1
1
1
1
1
1
1
1
1
1
1
1
1
1
1
1
1
1
1
1
1
1
1
1
1
1
1
1
1
1
1
1
1
1
1
1
1
1
1
1
1
1
1
1
1
1
1
1
1
1
1
1
1
1
1
1
1
1
1
1
1
1
1
1
1
1
1
1
1
1
1
1
1
1
1
1
1
1
1
1
1
1
1
1
1
1
1
1
1
1
1
1
1
1
1
1
1
1
1
1
0
0
0
0
0
0
0
0
0
0
0
0
0
0
0
0
0
0
0
0
0
0
0
0
0
0
0
0
0
0
0
0
0
0
0
0
0
0
0
0
0
0
0
0
0
0
0
0
0
0
0
0
0
0
0
0
0
0
0
0
0
0
0
0
0
0
0
0
0
0
0
0
0
0
0
0
0
0
0
0
0
0
0
0
0
0
0
0
0
0
0
0
0
0
0
0
0
0
0
0
0
0
0
0
0
0
0
0
0
0
0
0
0
0
0
0
0
0
0
0
0
0
0
0
0
0
0
0
0
0
0
0
0
0
0
0
0
0
0
0
0
0
0
0
0
0
0
0
0
0
0
0
0
0
0
0
0
0
0
0
0
0
0
0
0
0
0
0
0
0
0
0
0
0
0
0
0
0
0
0
0
0
0
0
0
0
0
0
0
0
0
0
0
0
0
0
0
0
0
0
0
0
0
0
0
0
0
0
0
0
0
0
0
0
0
0
0
0
0
0
0
0
0
0
0
0
0
0
0
0
0
0
0
0
0
0
0
0
0
0
0
0
0
0
0
0
0
0
0
0
0
0
0
0
0
0
0
0
0
0
0
0
0
0
0
0
0
0
0
0
0
0
0
0
0
0
0
0
0
0
0
0
0
0
0
0
0
0
0
0
0
0
0
0
0
0
0
0
0
0
0
0
0
0
0
0
0
0
0
0
0
0
0
0
0
0
0
0
0
0
0
0
0
0
0
0
0
0
0
0
0
0
0
0
0
0
0
0
0
0
0
0
0
0
0
0
0
0
0
0
0
0
0
0
0
0
0
0
0
0
0
0
0
0
0
0
0
0
0
0
0
0
0
0
0
0
0
0
0
0
0
0
0
0
0
0
0
0
0
0
0
0
0
0
0
0
0
0
0
0
0
0
0
0
0
1
1
1
1
1
1
1
1
1
1
1
1
1
1
1
1
2
2
2
2
2
2
2
2
2
2
2
2
2
2
2
2
2
2
2
2
2
2
2
2
2
2
2
2
2
2
2
2
2
2
2
2
2
1
1
1
1
1
1
1
1
1
1
1
1
1
1
1
1
1
1
1
1
1
1
1
1
1
1
1
1
1
1
1
1
1
1
1
1
1
1
1
2
2
2
2
2
2
2
2
2
2
2
2
2
2
2
2
2
3
3
3
3
3
3
3
3
3
3
3
3
3
3
3
3
3
3
3
3
3
3
3
3
3
3
3
3
3
4
4
4
4
4
4
4
4
4
4
4
4
4
4
4
3
3
3
3
3
3
3
3
4
4
4
4
3
3
3
3
3
3
3
3
3
3
3
3
3
3
3
4
4
4
4
4
4
4
4
4
4
4
4
5
5
5
5
5
6
6
6
6
6
6
6
6
6
6
6
6
6
6
6
6
6
6
6
6
6
6
6
6
6
6
6
6
6
6
6
6
6
6
6
6
6
6
6
6
6
6
6
6
6
6
6
6
6
6
6
6
5
5
5
5
5
5
5
4
3
3
3
3
3
3
3
3
3
3
3
3
3
3
3
3
3
3
3
3
3
3
3
3
3
3
3
3
3
2
2
2
2
2
2
1
1
1
1
1
1
1
1
1
1
0
0
1
1
1
1
1
1
1
1
1
1
1
1
1
1
1
1
1
1
1
1
1
1
1
1
1
0
0
0
0
0
0
0
0
0
0
0
0
0
0
0
0
0
0
0
0
0
0
0
0
0
0
0
0
0
0
0
0
0
0
0
0
0
0
0
0
0
0
0
0
0
0
0
0
0
0
0
0
0
0
0
0
0
0
0
0
0
0
0
0
0
0
0
0
0
0
0
0
0
0
0
0
0
0
0
0
0
0
0
0
0
0
0
0
0
0
0
0
0
0
0
0
0
0
0
0
0
0
0
0
0
0
0
0
0
0
0
0
0
0
0
0
0
0
0
0
0
0
0
0
0
0
0
0
0
0
0
0
0
0
0
0
0
0
0
0
0
0
0
0
0
0
0
0
0
0
0
0
0
0
0
0
0
0
0
0
0
0
0
0
0
0
0
0
0
0
0
0
0
0
0
0
0
0
0
0
0
0
0
0
0
0
0
0
0
0
0
0
0
0
0
0
0
0
0
0
0
0
0
0
0
0
0
0
0
0
0
0
0
0
0
0
0
0
0
0
0
0
0
0
0
0
0
0
0
0
0
0
0
0
0
0
0
0
0
0
0
0
0
0
0
0
0
0
0
0
0
0
0
0
0
0
0
0
0
0
0
0
0
0
0
0
0
0
0
0
0
0
0
0
0
0
0
0
0
0
0
0
0
0
0
0
0
0
0
0
0
0
0
0
0
0
0
0
0
0
0
0
0
0
0
0
0
0
0
0
0
0
0
0
0
0
0
0
0
0
0
0
0
0
0
0
0
0
0
0
0
0
0
0
0
0
0
0
0
0
0
0
0
0
0
0
0
0
0
0
0
0
0
0
0
0
0
0
0
0
0
0
0
0
0
0
0
0
0
0
0
0
0
0
0
0
0
0
0
0
0
0
0
0
0
0
0
0
0
0
0
0
0
0
0
0
0
0
0
0
0
0
0
0
0
0
0
0
0
0
0
0
0
0
0
0
0
0
0
0
0
0
0
0
0
0
0
0
0
0
0
0
0
0
0
0
0
0
0
0
0
0
0
0
0
0
0
0
0
0
0
0
0
0
0
0
0
0
0
0
0
0
0
1
1
1
1
1
1
1
1
1
1
1
1
1
1
1
1
1
1
1
1
1
1
1
1
1
1
1
1
1
1
1
1
1
1
1
1
1
1
1
1
1
1
1
1
2
2
2
2
2
2
2
2
2
2
2
2
2
2
2
2
2
2
2
2
2
2
2
2
2
2
2
2
2
2
2
2
2
2
2
2
2
2
2
2
2
2
2
2
2
2
2
2
2
2
2
2
2
2
2
2
2
2
2
2
2
2
2
2
2
2
2
2
2
2
2
2
2
2
2
2
2
2
2
2
2
2
2
2
2
2
2
2
2
2
2
1
1
1
1
1
1
1
1
1
1
1
1
1
1
1
1
1
1
1
1
1
1
1
1
1
1
1
1
1
1
1
1
1
1
1
1
1
1
1
1
1
1
1
1
1
1
1
1
1
1
1
1
1
1
1
1
1
1
1
1
1
1
1
1
1
1
1
1
1
1
1
1
1
1
1
1
1
1
0
0
0
0
0
0
0
0
0
0
0
0
0
0
0
0
0
0
0
0
0
0
0
0
0
0
0
0
0
0
0
0
0
0
0
0
0
0
0
0
0
0
0
0
0
0
0
0
0
0
0
0
0
0
0
0
0
0
0
0
0
0
0
0
0
0
0
0
0
0
0
0
0
0
0
0
0
0
1
1
1
1
1
1
1
1
1
1
1
0
0
0
0
0
0
0
0
0
0
0
0
0
0
0
0
0
0
0
0
0
0
0
0
0
0
0
0
0
0
0
0
0
0
0
0
0
0
0
0
0
0
0
0
0
0
0
0
0
0
0
0
0
0
0
0
0
0
0
0
0
0
0
0
0
0
0
0
0
0
0
0
0
0
0
0
0
0
0
0
0
0
0
0
0
0
0
0
0
0
0
0
0
0
0
0
0
0
0
0
0
0
0
0
0
0
0
0
0
0
0
0
0
0
0
0
0
0
0
0
0
0
0
0
0
0
0
0
0
0
0
0
0
0
0
0
0
0
0
0
0
1
1
1
1
1
1
1
1
1
1
1
1
1
1
1
1
1
1
1
1
1
1
1
1
1
1
1
1
1
1
1
1
1
1
1
1
1
1
1
1
1
1
1
1
1
1
1
1
1
1
1
1
1
1
1
1
1
1
1
1
1
1
1
1
1
1
1
1
1
1
1
1
1
1
1
1
1
1
1
1
1
1
1
1
1
1
1
1
1
1
1
1
1
1
1
1
1
1
1
1
1
1
1
1
1
1
1
1
1
1
1
1
1
1
1
1
1
1
1
1
1
1
1
0
0
0
0
0
0
0
0
0
0
0
0
0
0
0
0
0
0
0
0
0
0
0
0
0
0
0
0
0
0
0
0
0
0
0
0
0
0
0
0
0
1
1
1
1
1
1
1
1
1
1
1
1
1
1
1
1
1
1
1
1
1
1
1
1
1
2
2
2
2
2
2
2
2
2
2
2
2
2
2
2
2
2
2
2
2
2
2
2
2
2
2
2
2
2
2
2
2
2
2
2
2
2
2
2
2
2
2
2
2
2
2
2
2
2
2
2
2
2
2
2
2
2
2
2
2
2
2
2
2
2
2
2
2
2
2
2
2
2
2
2
2
2
2
2
2
2
2
2
2
2
2
2
2
2
2
2
2
2
2
2
2
2
2
2
2
2
2
2
2
2
2
2
2
2
1
1
1
1
1
1
1
1
1
1
1
1
1
1
1
1
1
1
1
1
1
1
1
1
1
1
1
1
1
1
1
1
2
2
2
1
1
1
1
0
0
0
0
0
0
0
0
0
0
0
0
0
0
0
0
0
0
0
0
0
0
0
0
0
0
0
0
0
0
0
0
0
0
0
0
0
0
0
0
0
0
0
0
0
0
0
0
0
0
0
0
0
0
0
0
0
0
0
0
0
0
0
0
0
0
0
0
0
0
0
0
0
0
0
0
0
0
0
0
0
0
0
0
0
0
0
0
0
0
0
0
0
0
0
0
0
0
0
0
0
0
0
0
0
0
0
0
0
0
0
0
1
1
1
1
1
1
1
1
1
1
1
1
1
1
1
1
1
1
1
2
3
3
3
3
3
3
3
3
3
3
3
3
3
3
3
3
3
3
3
3
3
3
3
3
3
3
3
3
3
3
3
3
3
3
3
3
3
3
3
3
3
3
3
3
3
3
3
2
2
2
2
2
2
2
2
2
2
2
2
2
2
2
2
2
2
2
2
2
2
2
2
2
2
2
2
2
2
2
2
2
2
2
2
2
2
2
2
2
2
2
2
2
2
2
2
2
2
2
3
3
3
3
3
4
4
4
3
3
2
2
2
2
2
2
2
3
3
3
3
3
3
3
3
3
3
3
3
3
3
3
3
3
3
3
3
3
3
3
3
3
3
3
3
3
3
3
3
3
3
3
3
4
4
4
4
4
4
4
4
4
4
4
4
4
4
4
4
4
4
4
4
4
4
4
4
4
4
4
4
4
4
4
4
4
4
4
4
4
4
4
4
4
4
4
4
4
4
4
4
4
4
4
4
4
4
4
4
4
4
4
4
4
4
3
3
3
3
3
3
3
3
3
3
3
3
3
3
3
3
3
3
3
3
3
3
3
3
3
3
3
3
3
3
2
2
2
2
2
2
2
2
2
2
2
2
2
2
2
2
2
2
2
2
2
2
0
0
0
0
0
0
0
0
0
0
0
0
0
0
0
0
0
0
0
0
0
0
0
0
0
0
0
0
0
0
0
0
0
0
0
0
0
0
0
0
0
0
0
0
0
0
0
0
0
0
0
0
0
0
0
0
0
0
0
0
0
0
0
0
0
0
0
0
0
0
0
0
0
0
0
0
0
0
0
0
0
0
0
0
0
0
0
0
0
0
0
0
0
0
0
0
0
0
0
0
0
0
0
0
0
0
0
0
0
0
0
0
0
0
0
0
0
0
0
0
0
0
0
0
0
0
0
0
0
0
0
0
0
0
0
0
0
0
0
0
0
0
0
0
0
0
0
0
0
0
0
0
0
0
0
0
0
0
0
0
0
0
0
1
3
3
3
3
4
4
4
4
4
4
4
4
4
4
4
4
4
4
4
4
4
4
4
4
4
4
4
4
4
4
4
4
4
4
4
4
4
4
4
4
4
4
4
4
4
4
4
4
4
4
4
4
4
4
4
4
4
4
4
4
4
4
4
4
4
4
4
4
4
4
4
4
4
4
4
4
4
4
4
4
4
4
4
4
4
4
4
4
4
4
4
4
4
4
4
4
4
4
4
4
4
4
4
4
4
4
4
4
4
4
4
4
4
4
4
4
4
4
4
4
4
2
2
2
2
2
2
1
1
1
1
1
1
1
1
1
1
1
1
1
1
1
1
1
1
1
1
1
1
1
1
1
1
1
1
1
1
1
1
1
1
0
0
0
0
0
0
0
0
0
0
0
0
0
0
0
0
0
0
0
0
0
0
0
0
0
0
0
0
0
0
0
0
0
0
0
0
0
0
0
0
0
0
0
0
0
0
0
0
0
0
0
0
0
0
0
0
0
0
0
0
0
0
0
0
0
0
0
0
0
0
0
0
0
0
0
0
0
0
0
0
0
0
0
0
0
0
0
0
0
0
0
0
0
0
0
0
0
0
0
0
0
0
0
0
0
0
0
0
0
0
0
0
0
0
0
0
0
0
0
0
0
0
0
0
0
0
0
0
0
0
0
0
0
0
0
0
0
0
0
0
0
0
0
0
0
0
0
0
0
0
0
0
0
0
0
0
0
0
0
0
0
0
0
0
0
0
0
0
0
0
0
0
0
0
0
0
0
0
0
0
0
0
0
0
0
0
0
0
0
0
0
0
0
0
0
0
0
0
0
0
0
0
0
0
0
0
0
0
0
0
0
0
0
0
0
0
0
0
0
0
0
0
0
0
0
0
0
0
0
0
0
0
0
0
0
0
0
0
0
0
0
0
0
0
0
0
0
0
0
0
0
0
0
0
0
0
0
0
0
0
0
0
0
0
0
0
0
0
0
0
0
0
0
0
0
0
0
0
0
0
0
0
0
0
0
0
0
0
0
0
0
0
0
0
0
0
0
0
0
0
0
0
0
0
0
0
0
0
0
0
0
0
0
0
0
0
0
0
0
0
0
0
0
0
0
0
0
0
0
0
0
0
0
0
0
0
0
0
0
0
0
0
0
0
0
0
0
0
0
0
0
0
0
0
0
0
0
0
0
0
0
0
0
0
0
0
0
0
0
0
0
0
0
0
0
0
0
0
0
0
0
0
0
0
0
0
0
0
0
0
0
0
0
0
0
0
0
0
0
0
0
0
0
0
0
0
0
0
0
0
0
0
0
0
0
0
0
0
0
0
0
0
0
0
0
0
0
0
0
0
0
0
0
0
0
0
0
0
0
0
0
0
0
0
0
0
0
0
0
0
0
0
0
0
0
0
0
0
0
0
0
0
0
0
0
0
0
0
0
0
0
0
0
0
0
0
0
0
0
0
0
0
0
0
0
0
0
0
0
0
0
0
0
0
0
0
0
0
0
0
0
0
0
0
0
0
0
0
0
0
0
0
0
0
0
0
0
0
0
0
0
0
0
0
0
0
0
0
0
0
0
0
0
0
0
0
0
0
0
0
0
0
0
0
0
0
0
0
0
0
0
0
0
0
0
0
0
0
0
0
0
0
0
0
0
0
0
0
0
0
0
0
0
0
0
0
0
0
0
0
0
0
0
0
0
0
0
0
0
0
0
0
0
0
0
0
0
0
0
0
0
0
0
0
0
0
0
0
0
0
0
0
0
0
0
0
0
0
0
0
0
0
0
0
0
0
0
0
0
0
0
0
0
0
0
0
0
0
0
0
0
0
0
0
0
0
0
0
0
0
0
0
0
0
0
0
0
0
0
0
0
0
0
0
0
0
0
0
0
0
0
0
0
0
0
0
0
0
0
0
0
0
0
0
0
0
0
0
0
0
0
0
0
0
0
0
0
0
0
0
0
0
0
0
0
0
0
0
0
0
0
0
0
0
0
0
0
0
0
0
0
0
0
0
0
0
0
0
0
0
0
0
0
0
0
0
0
0
0
0
0
0
0
0
0
0
0
0
0
0
0
0
0
0
0
0
0
0
0
0
0
0
0
0
0
0
0
0
0
0
0
0
0
0
0
0
0
0
0
0
0
0
0
0
0
0
0
0
0
0
0
0
0
0
0
0
0
0
0
0
0
0
0
0
0
0
0
0
0
0
0
0
0
0
0
0
0
0
0
0
0
0
0
0
0
0
0
0
0
0
0
0
0
0
0
0
0
0
0
0
0
0
0
0
0
0
0
0
0
0
0
0
0
0
0
0
0
0
0
0
0
0
0
0
0
0
0
0
0
0
0
0
0
0
0
0
0
0
0
0
0
0
0
0
0
0
0
0
0
0
0
0
0
0
0
0
0
0
0
0
0
0
0
0
0
0
0
0
0
0
0
0
0
0
0
0
0
0
0
0
0
0
0
0
0
0
0
0
0
0
0
0
0
0
0
0
0
0
0
0
0
0
0
0
0
0
0
0
0
0
0
0
0
0
0
0
0
0
0
0
0
0
0
0
0
0
0
0
0
0
0
0
0
0
0
0
0
0
0
0
0
0
0
0
0
0
0
0
0
0
0
0
0
0
0
0
0
0
0
0
0
0
0
0
0
0
0
0
0
0
0
0
0
0
0
0
0
0
0
0
0
0
0
0
0
0
0
0
0
0
0
0
0
0
0
0
0
0
0
0
0
0
0
0
0
0
0
0
0
0
0
0
0
0
0
0
0
0
0
0
0
0
0
0
0
0
0
0
0
0
0
0
0
0
0
0
0
0
0
0
0
0
0
0
0
0
0
0
0
0
0
0
0
0
0
0
0
0
0
0
0
0
0
0
0
0
0
0
0
0
0
0
0
0
0
0
0
0
0
0
0
0
0
0
0
0
0
0
0
0
0
0
0
0
0
0
0
0
0
0
0
0
0
0
0
0
0
0
0
0
0
0
0
0
0
0
0
0
0
0
0
0
0
0
0
0
0
0
0
0
0
0
0
0
0
0
0
0
0
0
0
0
0
0
0
0
0
0
0
0
0
0
0
0
0
0
0
0
0
0
0
0
0
0
0
0
0
0
0
0
0
0
0
0
0
0
0
0
0
0
0
0
0
0
0
0
0
0
0
0
0
0
0
0
0
0
0
0
0
0
0
0
0
0
0
0
0
0
0
0
0
0
0
0
0
0
0
0
0
0
0
0
0
0
0
0
0
1
1
1
1
1
1
1
1
1
1
1
1
1
0
0
0
0
0
0
0
0
0
0
0
0
0
0
0
0
0
0
0
0
0
0
0
0
0
0
0
0
0
0
0
0
0
0
0
0
0
0
0
0
0
0
0
0
0
0
0
0
0
0
0
0
0
0
0
0
0
0
0
0
0
0
0
0
0
0
0
0
0
0
0
0
0
0
0
0
0
0
0
0
0
0
0
0
0
0
0
0
0
0
0
0
0
0
0
0
0
0
0
0
0
0
0
0
0
0
0
0
0
0
0
0
0
0
0
0
0
0
0
0
0
0
0
0
0
0
0
0
0
0
0
0
0
0
0
1
1
1
1
1
1
1
1
1
1
1
1
1
1
1
1
1
1
1
1
1
1
1
1
1
1
1
1
1
1
1
1
1
1
1
1
1
1
1
1
1
1
1
1
1
1
1
1
1
1
1
1
1
1
1
1
1
1
1
1
1
1
1
1
1
1
1
1
1
1
1
1
1
1
1
1
1
1
1
1
1
1
1
1
1
1
1
1
1
1
1
1
1
1
1
1
1
1
1
1
1
1
1
1
1
1
1
2
2
1
1
1
1
1
1
1
1
1
1
1
1
1
1
1
1
1
1
1
1
1
1
1
1
1
1
1
1
1
1
1
1
1
1
1
1
1
1
1
1
1
1
1
1
1
1
1
1
1
1
1
1
1
1
1
1
1
1
1
1
1
1
1
1
1
1
2
2
4
4
6
6
8
8
8
8
8
8
8
8
8
11
11
12
12
13
13
13
13
13
13
13
13
13
14
14
14
14
14
14
14
14
16
17
17
17
17
18
21
21
21
21
21
21
22
22
22
22
23
23
23
23
23
23
23
23
23
23
23
23
23
23
23
23
24
24
24
24
24
24
24
24
24
24
24
25
26
26
26
26
26
26
26
26
26
26
26
26
26
26
26
26
26
26
26
26
26
26
26
26
26
26
26
26
26
26
26
26
26
26
26
26
26
26
26
26
26
26
26
26
23
22
20
20
20
20
20
20
20
20
20
19
19
19
18
18
18
17
17
17
17
16
16
17
17
17
17
17
17
17
18
18
18
18
18
18
18
18
18
18
19
19
19
19
19
17
17
16
16
16
15
15
15
15
15
15
15
15
15
15
15
15
15
15
15
15
15
15
15
14
13
13
13
13
13
13
13
13
13
13
13
13
13
13
14
14
14
14
14
14
14
15
15
15
15
15
16
16
16
16
15
15
14
14
14
14
14
14
15
15
15
15
15
15
15
15
15
16
16
16
16
16
16
16
16
16
16
16
15
15
14
14
14
15
15
15
15
15
15
15
15
15
15
14
14
14
14
15
15
14
14
14
11
12
12
12
11
11
11
11
11
11
11
11
12
12
12
12
12
12
11
11
11
11
11
11
11
12
12
12
11
11
10
10
10
10
10
11
11
11
11
12
12
12
12
12
12
12
13
13
13
13
13
13
13
13
13
13
13
13
14
14
14
14
14
14
14
14
14
14
14
15
15
15
15
15
15
15
15
15
15
15
15
15
16
16
16
13
12
13
13
13
13
13
13
13
13
13
13
13
13
13
13
13
13
14
14
14
14
14
14
14
14
14
14
14
14
14
14
14
16
16
16
17
17
17
17
17
17
16
16
15
13
13
13
12
12
12
11
11
11
11
11
11
11
11
11
11
11
11
11
11
11
11
11
12
12
12
12
12
12
13
13
13
13
13
13
13
13
13
13
13
13
13
13
13
13
13
13
13
12
12
12
12
12
12
12
12
12
12
12
12
12
12
12
13
13
13
13
13
13
13
13
12
12
12
12
12
12
12
12
12
12
12
12
12
12
12
12
12
12
12
12
12
11
12
12
12
12
12
11
11
11
10
9
9
9
9
9
9
9
10
10
10
10
10
10
10
10
11
11
9
9
9
9
9
9
9
10
10
10
10
10
10
10
10
10
10
10
11
11
11
11
11
11
11
11
11
11
11
11
11
11
11
10
9
8
9
9
9
9
9
9
9
9
8
8
8
8
8
8
8
8
8
8
8
8
8
8
8
8
8
8
8
8
8
8
8
8
8
8
8
8
8
7
7
7
7
7
7
7
7
7
7
7
7
7
7
7
7
7
7
7
7
7
7
7
7
7
7
7
7
8
8
8
8
8
8
8
8
8
8
8
8
8
8
7
7
6
6
6
6
6
5
5
7
7
7
7
7
7
7
7
7
7
7
7
7
6
5
5
5
5
5
5
5
5
5
5
5
5
5
5
5
5
4
4
4
4
4
4
4
4
4
4
4
4
4
4
4
4
4
4
4
4
4
4
4
4
4
3
3
3
3
3
3
3
4
4
4
4
3
3
3
3
3
3
3
3
3
3
3
3
3
3
3
3
3
3
3
3
4
4
4
4
3
3
3
3
3
4
4
4
4
4
4
4
5
5
5
5
4
4
4
4
4
4
4
4
4
4
3
3
3
3
3
3
4
4
4
4
4
4
4
4
4
4
4
4
4
4
4
4
4
4
4
4
4
5
6
6
6
6
6
6
6
6
6
6
6
6
6
6
6
6
6
6
6
6
6
6
6
6
6
6
6
6
6
6
6
6
6
6
6
6
6
6
6
6
6
6
6
6
6
6
6
6
6
6
6
6
6
6
6
6
6
6
6
6
6
6
6
6
6
6
6
6
6
6
6
6
6
6
6
6
6
6
6
6
5
5
5
5
5
5
5
5
5
5
5
5
5
4
4
4
4
4
4
4
4
4
4
4
4
4
4
4
4
4
4
4
4
4
4
4
4
4
4
4
4
4
4
2
1
1
1
1
1
1
1
1
1
1
1
1
2
2
2
2
2
2
2
2
1
1
1
1
1
1
1
1
1
1
1
1
1
1
1
1
1
1
1
1
1
1
1
1
1
1
1
1
1
1
1
1
1
2
3
3
4
4
4
4
4
4
4
4
4
4
4
4
4
4
4
4
4
4
4
4
4
4
4
4
4
4
4
4
4
4
4
4
4
4
4
4
4
4
4
4
4
4
4
4
4
4
4
4
4
4
4
4
4
4
4
4
4
4
4
4
4
4
4
4
4
4
4
3
3
3
3
3
3
3
3
3
3
3
3
3
3
3
3
3
3
4
3
3
3
3
3
3
3
3
3
3
3
3
3
3
3
3
3
2
2
2
2
2
2
2
2
2
2
2
2
2
2
2
2
2
2
2
2
2
2
2
2
2
2
2
2
2
2
2
2
2
2
2
2
2
2
2
2
2
2
2
2
2
2
2
2
2
2
2
2
2
2
2
2
1
1
1
1
1
1
1
1
1
0
0
0
0
0
0
0
0
0
0
0
0
0
0
0
0
0
0
0
0
0
0
0
0
0
0
0
0
0
0
0
0
0
0
0
0
0
0
0
0
0
0
0
0
0
0
0
0
0
0
0
0
0
0
0
0
0
0
0
0
0
0
0
0
0
0
0
0
0
0
0
0
0
0
0
0
0
0
0
0
0
0
0
0
0
0
0
0
0
0
0
0
0
0
0
0
0
0
0
0
0
0
0
0
0
0
0
0
0
0
0
0
0
0
0
0
0
0
0
0
0
0
0
0
0
0
0
0
0
0
0
0
0
0
0
0
0
0
0
0
0
0
0
0
0
0
0
0
0
0
0
0
0
0
0
0
0
0
0
0
0
0
0
0
0
0
0
0
0
0
0
0
0
0
0
0
0
0
0
0
0
0
0
0
0
0
0
0
0
0
0
0
0
0
0
0
0
0
0
0
0
0
0
0
0
0
0
0
0
0
0
0
0
0
0
0
0
0
0
0
0
0
0
0
0
0
0
0
0
0
0
0
0
0
0
0
0
0
0
0
0
0
0
0
0
0
0
0
0
0
0
0
0
0
0
0
0
0
0
0
0
0
0
0
0
0
0
0
0
0
0
0
0
0
0
0
0
0
0
0
0
0
0
0
0
0
0
0
0
0
0
0
0
0
0
0
0
0
0
0
0
0
0
0
0
0
0
0
0
0
0
0
0
0
0
0
0
0
0
0
0
0
0
0
0
0
0
0
0
0
0
0
0
0
0
0
0
0
0
0
0
0
0
0
0
0
0
0
0
0
0
0
0
0
0
0
0
0
0
0
0
0
0
0
0
0
0
0
0
0
0
0
0
0
0
0
0
0
0
0
0
0
0
0
0
0
0
0
0
0
0
0
0
0
0
0
0
0
0
0
0
0
0
0
0
0
0
0
0
0
0
0
0
0
0
0
0
0
0
0
0
0
0
0
0
0
0
0
0
0
0
0
0
0
0
0
0
0
0
0
0
0
0
0
0
0
0
0
0
0
0
0
0
0
0
0
0
0
0
0
0
0
0
0
0
0
0
0
0
0
0
0
0
0
0
0
0
0
0
0
0
0
0
0
0
0
0
0
0
0
0
0
0
0
0
0
0
0
0
0
0
0
0
0
0
0
0
0
0
0
0
0
0
0
0
0
0
1
1
1
1
1
1
1
1
1
1
1
1
1
1
1
1
1
1
1
1
1
1
1
1
1
1
1
1
1
1
1
1
1
1
1
1
1
1
1
1
1
1
1
1
1
1
1
1
1
1
1
1
1
1
1
2
2
2
2
2
2
2
2
2
2
2
2
2
2
2
2
2
2
2
2
2
2
2
2
1
1
1
1
1
1
2
2
2
2
2
2
2
2
2
2
2
2
2
2
2
2
2
2
2
2
2
2
2
2
2
2
2
2
2
2
2
2
2
2
2
2
2
2
2
2
2
2
2
2
2
2
2
2
2
2
2
2
2
2
2
2
2
2
2
2
2
2
2
2
2
2
2
2
2
2
2
2
2
2
2
1
1
1
1
1
1
3
3
3
3
3
3
3
3
3
3
3
3
3
3
3
3
3
3
2
2
2
2
2
2
2
2
2
2
2
2
2
2
2
2
2
2
2
2
2
2
2
2
2
2
2
2
2
3
3
4
4
4
4
4
4
4
4
4
4
4
4
4
4
4
4
4
3
3
3
3
3
3
3
3
3
3
3
3
3
3
3
3
3
3
3
4
4
10
11
11
11
13
13
13
13
14
14
14
14
14
14
14
14
15
15
15
15
15
15
15
16
16
17
21
22
20
20
20
20
20
23
23
23
24
24
24
24
24
24
24
25
25
25
25
25
26
27
27
29
29
29
29
29
29
29
29
29
29
29
29
30
30
31
31
31
31
31
31
32
32
36
36
36
36
36
36
35
35
35
35
35
37
37
38
38
38
38
38
38
38
38
38
39
39
38
38
38
38
38
38
38
38
38
38
38
38
38
38
38
38
38
38
38
38
39
39
39
39
39
39
39
39
39
39
39
39
40
40
40
40
40
40
40
40
41
41
40
41
41
40
41
42
41
41
41
41
41
42
43
43
43
42
38
38
33
36
36
35
33
33
33
33
34
34
34
34
34
35
35
35
35
36
37
37
37
37
37
38
38
35
35
37
36
36
36
36
36
36
36
37
37
37
38
38
38
39
38
38
39
40
40
40
40
40
40
42
42
43
43
43
43
43
43
45
46
47
47
47
49
49
49
49
49
49
49
49
49
49
48
48
48
48
49
50
51
52
52
52
53
53
53
53
53
53
53
53
53
53
53
54
54
55
56
56
56
56
56
56
56
57
59
59
59
59
59
59
59
59
59
59
59
59
60
61
61
61
60
60
60
61
61
62
62
61
62
63
63
63
61
60
59
59
59
59
59
59
59
57
56
56
56
56
56
56
56
56
56
56
56
58
58
59
59
59
59
59
59
59
59
59
59
59
59
60
60
62
62
61
61
61
61
57
57
55
52
52
50
49
49
48
48
47
45
45
45
45
45
46
46
45
45
45
45
45
45
46
46
46
46
46
46
47
47
47
47
47
47
47
48
49
49
48
48
48
49
49
49
49
48
48
50
50
45
44
41
42
42
42
42
40
39
39
39
39
38
39
40
40
40
40
40
39
40
38
38
37
37
34
34
34
34
32
31
30
29
29
29
30
28
28
28
28
28
28
28
28
28
28
28
28
28
28
28
28
28
29
30
30
27
27
27
27
27
27
27
28
28
28
28
28
28
27
27
27
27
27
27
28
28
28
28
29
29
30
30
31
31
31
30
29
29
28
28
29
26
26
26
26
27
27
26
26
26
26
26
26
26
26
26
26
26
26
26
26
26
26
26
26
26
26
26
25
25
24
24
25
25
25
24
23
23
22
22
22
22
23
23
23
23
23
23
23
23
23
23
23
23
23
23
23
22
22
23
24
24
24
24
24
25
25
24
24
24
23
23
23
23
23
22
22
22
22
22
22
22
22
22
21
21
21
21
21
21
21
21
22
22
22
22
22
21
21
21
22
22
22
22
23
22
21
19
20
20
19
20
20
21
21
20
20
20
20
19
19
19
19
20
19
19
19
18
18
18
18
18
19
19
19
18
18
20
20
20
21
20
20
20
20
20
20
21
23
23
24
24
24
24
24
24
24
25
24
24
24
24
24
24
24
26
26
26
26
26
26
26
26
26
26
26
26
26
26
26
26
26
27
27
27
27
27
27
27
27
27
27
27
27
27
28
28
28
28
28
28
28
28
28
29
29
29
29
29
29
29
29
29
29
29
29
29
29
27
27
27
27
27
26
26
26
26
26
26
26
26
26
26
26
26
26
26
27
27
27
27
27
27
27
27
27
27
27
27
27
27
27
27
27
27
27
27
27
27
27
26
26
26
27
27
27
27
27
28
30
30
30
30
30
27
27
22
22
24
24
22
22
22
22
22
22
22
22
22
22
23
24
25
25
25
26
26
26
26
26
26
27
27
27
27
27
27
27
27
26
26
27
27
26
27
26
27
27
27
27
26
26
26
26
27
27
27
28
28
28
31
32
32
32
32
31
30
30
30
29
29
32
33
33
33
33
33
33
33
33
33
33
34
34
34
34
34
34
34
34
34
33
35
34
34
33
33
33
33
33
32
32
33
33
34
34
34
33
33
33
33
33
33
32
32
32
33
33
33
33
33
33
33
33
33
33
33
33
33
33
33
33
33
33
33
32
32
29
29
29
29
29
29
29
29
29
29
29
29
29
29
31
31
31
31
31
31
31
31
31
31
31
31
31
31
31
31
31
31
31
31
31
31
31
31
31
31
31
29
29
29
29
27
26
26
26
26
25
25
25
25
25
25
24
24
24
24
24
24
24
24
24
24
24
24
24
23
19
18
17
17
15
14
12
12
10
8
8
8
8
8
7
6
6
6
5
4
4
4
4
4
3
3
3
3
3
3
3
3
3
3
3
3
3
3
3
3
3
3
3
3
3
3
3
3
3
3
3
3
3
3
4
4
4
4
4
4
4
4
4
4
4
4
4
4
4
4
4
4
4
4
4
4
4
4
4
4
4
5
5
5
5
5
5
5
5
5
5
5
5
5
5
4
4
4
4
4
4
4
4
4
4
4
4
4
4
4
4
4
4
4
4
4
4
4
4
4
4
4
4
4
4
4
4
4
4
4
4
4
4
4
4
4
4
4
4
3
3
3
3
3
3
3
3
3
3
3
3
3
3
3
3
3
3
3
3
3
3
3
3
3
3
3
3
3
3
3
3
3
3
3
3
3
3
3
3
3
3
3
3
3
2
2
2
2
2
2
2
2
2
2
2
2
2
2
2
2
2
2
2
2
2
2
0
0
0
0
0
0
0
0
0
0
0
0
0
0
0
0
0
0
0
0
0
0
0
0
0
0
0
0
0
0
0
0
0
0
0
0
0
0
0
0
0
0
0
0
0
0
0
0
0
0
0
0
0
0
0
0
0
0
0
0
0
0
0
0
0
0
0
0
0
0
0
0
0
0
0
0
0
0
0
0
0
0
0
0
0
0
0
0
0
0
0
0
0
0
0
0
0
0
0
0
0
0
0
0
0
0
0
0
0
0
0
0
0
0
0
0
0
0
0
0
0
0
0
0
0
0
0
0
0
0
0
0
0
0
0
0
0
0
0
0
0
0
0
0
0
0
0
0
0
0
0
0
0
0
0
0
0
0
0
0
0
0
0
0
0
0
0
0
0
0
0
0
0
0
0
0
0
0
0
0
0
0
0
0
0
0
0
0
0
0
0
0
0
0
0
0
0
0
0
0
0
0
0
0
0
0
0
0
0
0
0
0
0
0
0
0
0
0
0
0
0
0
0
0
0
0
0
0
0
0
0
0
0
0
0
0
0
0
0
0
0
0
0
0
0
0
0
0
0
0
0
0
0
0
0
0
0
0
0
0
0
0
0
0
0
0
0
0
0
0
0
0
0
0
0
0
0
0
0
0
0
0
0
0
0
0
0
0
0
0
0
0
0
0
0
0
0
0
0
0
0
0
0
0
0
0
0
0
0
0
0
0
0
0
0
0
0
0
0
0
0
0
0
0
0
0
0
0
0
0
0
0
0
0
0
0
0
0
0
0
0
0
0
0
0
0
0
0
0
0
0
0
0
0
0
0
0
0
0
0
0
0
0
0
0
0
0
0
0
0
0
0
0
0
0
0
0
0
0
0
0
0
0
0
0
0
0
0
0
0
0
0
0
0
0
0
0
0
0
0
0
0
0
0
0
0
0
0
0
0
0
0
0
0
0
0
0
0
0
0
0
0
0
0
0
0
0
0
0
0
0
0
0
0
0
0
0
0
0
0
0
0
0
0
0
0
0
0
0
0
0
0
0
0
0
0
0
0
0
0
0
0
0
0
0
0
0
0
0
0
0
0
0
0
0
0
0
0
0
0
0
0
0
0
0
0
0
0
0
0
0
0
0
0
0
0
0
0
0
0
0
0
0
0
0
0
0
0
0
0
0
0
0
0
0
0
0
0
0
0
0
0
0
0
0
0
0
0
0
0
0
0
0
0
0
0
0
0
0
0
0
0
0
0
0
0
0
0
0
0
0
0
0
0
0
0
0
0
0
0
0
0
0
0
0
0
0
0
0
0
0
0
0
0
0
0
0
0
0
0
0
0
0
0
0
0
0
0
0
0
0
0
0
0
0
0
0
0
0
0
0
0
0
0
0
0
0
0
0
0
0
0
0
0
0
0
0
0
0
0
0
0
0
0
0
0
0
1
1
1
1
1
1
1
1
1
1
1
1
1
1
1
1
1
1
1
1
1
1
2
2
2
2
2
2
2
2
2
2
2
2
2
2
2
2
2
2
2
2
2
2
2
2
2
2
2
2
2
2
2
2
2
2
2
2
2
2
2
2
2
2
2
2
2
2
2
2
2
2
2
2
2
2
2
2
2
2
2
2
2
2
2
2
2
2
2
2
2
2
2
2
2
2
2
2
2
2
2
2
2
2
2
2
2
2
3
3
3
3
3
3
3
3
3
3
3
3
3
3
3
3
3
3
3
2
2
2
2
2
2
2
2
2
2
2
2
2
2
2
2
1
1
1
1
1
1
0
0
0
0
0
0
0
0
0
0
0
0
0
0
0
0
0
0
0
0
0
0
0
0
0
0
0
0
0
0
0
0
0
0
0
0
0
0
0
0
0
0
0
0
0
0
0
0
0
0
0
0
0
0
0
0
0
0
0
0
0
0
0
0
0
0
0
0
0
0
0
0
0
0
0
0
0
0
0
0
0
0
0
0
0
0
0
0
0
0
0
0
0
0
0
0
0
0
0
0
0
0
0
0
0
0
0
0
0
0
0
0
0
0
0
0
0
0
0
0
0
0
0
0
0
0
0
0
0
0
0
0
0
0
1
1
1
1
1
1
1
1
1
2
2
2
2
2
2
2
2
2
3
3
3
3
3
3
3
3
3
3
3
3
3
3
3
3
3
3
3
3
3
3
3
3
3
3
3
3
3
3
3
3
3
3
3
3
3
3
3
3
3
3
3
3
3
3
3
3
3
3
3
3
3
3
3
3
3
3
3
3
3
3
3
3
3
3
3
3
3
3
3
3
3
3
3
3
3
3
3
3
3
3
3
3
3
3
3
3
3
3
3
3
3
3
3
3
3
3
3
3
3
3
3
3
3
3
3
3
3
2
2
2
1
1
2
2
2
2
2
2
2
2
2
2
2
2
2
2
2
2
2
2
2
2
2
2
2
2
2
2
2
2
2
2
2
2
2
2
2
2
2
2
2
2
2
1
1
2
2
2
2
2
2
2
2
1
1
1
1
1
1
1
1
1
1
1
1
1
1
1
1
1
1
1
1
1
1
1
1
1
1
1
1
1
1
1
1
1
1
1
1
1
1
1
1
1
1
1
1
1
1
1
1
1
1
1
1
1
1
1
1
1
1
1
1
1
1
1
1
1
1
1
1
1
1
1
1
1
1
1
1
1
1
1
1
1
1
1
1
1
1
1
1
1
1
1
1
1
1
1
1
1
1
1
1
1
1
1
1
1
1
1
1
1
1
1
1
1
1
1
1
1
1
1
1
1
1
1
1
1
1
1
1
1
1
1
1
1
1
1
1
1
1
1
1
1
1
1
1
1
1
1
1
1
1
1
1
1
1
1
0
0
0
0
0
0
0
0
0
0
0
0
0
0
0
0
0
0
0
0
0
0
0
0
0
0
0
0
0
0
0
0
0
0
0
0
0
0
0
0
0
0
0
0
0
0
0
0
0
0
0
0
0
0
0
0
0
0
0
0
0
0
0
0
0
0
0
0
0
0
0
0
0
0
0
0
0
0
0
0
0
0
0
0
0
0
0
0
0
0
0
0
0
0
0
0
0
0
0
0
0
0
0
0
0
0
0
0
0
0
0
0
0
0
0
0
0
0
0
0
0
0
0
0
0
0
0
0
0
0
0
0
0
0
0
0
0
0
0
0
0
0
0
0
0
1
1
1
1
1
1
1
1
1
1
1
1
1
1
1
1
1
1
1
1
1
1
1
1
1
1
1
1
1
1
1
1
1
1
1
1
1
1
1
1
1
1
1
1
1
1
1
1
1
1
1
1
1
1
1
1
1
1
1
1
1
1
1
1
1
1
1
1
1
1
1
1
1
1
1
1
1
1
1
1
1
1
1
1
1
1
1
1
1
1
1
1
1
1
1
1
1
1
1
1
1
1
1
1
1
1
1
1
1
1
1
1
1
1
1
1
1
1
1
1
1
1
1
1
1
1
1
1
1
1
1
1
1
1
1
1
1
1
1
1
1
1
1
1
0
0
0
0
0
0
0
0
0
0
0
0
0
0
0
0
0
0
0
0
0
0
0
0
0
0
0
0
0
0
0
0
0
0
0
0
0
0
0
0
0
0
0
0
0
0
0
0
0
0
0
0
0
0
0
0
0
0
0
0
0
0
0
0
0
0
0
0
0
0
0
0
0
0
0
0
0
0
0
0
0
0
0
0
0
0
0
0
0
0
0
0
0
0
0
0
0
0
0
0
0
0
0
0
0
0
0
0
0
0
0
0
0
0
0
0
0
0
0
0
0
0
0
0
0
0
0
0
0
0
0
0
0
0
0
0
0
0
0
0
0
0
0
0
0
0
0
0
0
0
0
0
0
0
0
0
0
0
0
0
0
0
0
0
0
0
0
0
0
0
0
0
0
0
0
0
0
0
0
0
0
0
0
0
0
0
0
0
0
0
0
0
0
0
0
0
0
0
0
0
0
0
0
0
0
0
0
0
0
0
0
0
0
0
0
0
0
0
0
0
0
0
0
0
0
0
0
0
0
0
0
0
0
0
0
0
0
0
0
0
0
0
0
0
0
0
0
0
0
0
0
0
0
0
0
0
0
0
0
0
0
0
0
0
0
0
0
0
0
0
0
0
0
0
0
0
0
0
0
0
0
0
0
0
0
0
0
0
0
0
0
0
0
0
0
0
0
0
0
0
0
0
0
0
0
0
0
0
0
0
0
0
0
0
0
0
0
0
0
0
0
0
0
0
0
0
0
0
0
0
0
0
0
0
0
0
0
0
0
0
0
0
0
0
0
0
0
0
0
0
0
0
0
0
0
0
0
0
0
0
0
0
0
0
0
0
0
0
0
0
0
0
0
0
0
0
0
0
0
0
0
0
0
0
0
0
0
0
0
0
0
0
0
0
0
0
0
0
0
0
0
0
0
0
0
0
0
0
0
0
0
0
0
0
0
0
0
0
0
0
0
0
0
0
0
0
0
0
0
0
0
0
0
0
0
0
0
0
0
0
0
0
0
0
0
0
0
0
0
0
0
0
0
0
0
0
0
0
0
0
0
0
0
0
0
0
0
0
0
0
0
0
0
0
0
0
0
0
0
0
0
0
0
0
0
0
0
0
0
0
0
0
0
0
0
0
0
0
0
0
0
0
0
0
0
0
0
0
0
0
0
0
0
0
0
0
0
0
0
0
0
0
0
0
0
0
0
0
0
0
0
0
0
0
0
0
0
0
0
0
0
0
0
0
0
0
0
0
0
0
0
0
0
0
0
0
0
0
0
0
0
0
0
0
0
0
0
0
0
0
0
0
0
0
0
0
0
0
0
0
0
0
0
0
0
0
0
0
0
0
0
0
0
0
0
0
0
0
0
0
0
0
0
0
0
0
0
0
0
0
0
0
0
0
0
0
0
0
0
0
0
0
0
0
0
0
0
0
0
0
0
0
0
0
0
0
0
0
0
0
0
0
0
0
0
0
0
0
0
0
0
0
0
0
0
0
0
0
0
0
0
0
0
0
0
0
0
0
0
0
0
0
0
0
0
0
0
0
0
0
0
0
0
0
0
0
0
0
0
0
0
0
0
0
0
0
0
0
0
0
0
0
0
0
0
0
0
0
0
0
0
0
0
0
0
0
0
0
0
0
0
0
0
0
0
0
0
0
0
0
0
0
0
0
0
0
0
0
0
0
0
0
0
0
0
0
0
0
0
0
0
0
0
0
0
0
0
0
0
0
0
0
0
0
0
0
0
0
1
1
1
1
1
1
1
1
1
1
1
1
1
1
1
1
1
1
1
1
1
1
1
1
1
1
1
1
1
1
1
1
1
1
1
1
1
1
1
1
1
1
1
1
1
1
1
1
1
1
1
1
1
1
1
1
1
1
1
1
1
1
1
1
1
2
2
2
2
3
3
3
3
3
3
3
3
3
3
3
3
3
3
3
3
3
3
3
3
3
3
3
3
3
3
3
3
3
3
3
3
3
3
3
3
3
3
3
3
3
3
3
3
3
3
3
3
3
3
3
3
3
3
3
3
3
3
1
1
1
1
1
1
1
1
1
1
1
1
1
1
1
1
1
1
1
1
1
1
1
1
1
1
1
1
1
1
1
2
2
2
2
2
2
2
2
2
2
2
2
2
2
2
2
2
2
2
2
2
2
2
2
0
0
0
0
0
0
0
0
0
0
0
0
0
0
0
0
0
0
0
0
0
0
0
0
0
0
0
0
0
0
0
0
0
0
0
0
0
0
0
0
0
0
0
0
0
0
0
0
0
0
0
0
0
0
0
0
0
0
0
0
0
0
0
0
0
0
0
0
0
0
0
0
0
0
0
0
0
0
0
0
0
0
0
0
0
0
0
0
0
0
0
0
0
0
0
0
0
0
0
0
0
0
0
0
0
0
0
0
0
0
0
0
0
0
0
0
0
0
0
0
0
0
0
0
0
0
0
0
0
0
0
0
0
0
0
0
0
0
0
0
0
0
0
0
0
0
0
0
0
0
0
0
0
0
0
0
0
0
0
0
0
0
0
0
0
0
0
0
0
0
0
0
0
0
0
0
0
0
0
0
0
0
0
0
0
0
0
0
0
0
0
0
0
0
0
0
0
0
0
0
0
0
0
0
0
1
1
2
2
2
2
2
2
2
2
2
2
2
2
2
2
2
2
2
2
2
2
2
2
2
2
2
2
2
2
2
2
2
2
2
2
2
2
2
2
2
2
2
2
2
2
2
2
2
2
2
2
2
2
2
2
2
2
2
2
2
2
2
2
2
2
2
2
2
2
2
2
2
2
2
2
2
2
2
2
2
2
2
2
2
2
2
2
2
2
2
2
2
2
2
2
2
2
2
2
2
2
2
2
2
2
2
2
2
2
1
1
1
1
1
1
1
1
1
1
1
1
1
1
1
1
1
1
1
1
1
1
1
1
2
2
2
2
2
1
1
1
1
1
1
1
1
0
0
0
0
0
0
0
0
0
0
0
0
0
0
0
0
0
0
0
0
0
0
0
0
0
0
0
0
0
0
0
0
0
0
0
1
1
2
2
2
2
2
2
2
2
2
2
2
2
2
2
2
2
2
2
2
2
2
2
2
2
2
2
2
2
2
2
2
2
2
2
2
2
2
2
2
2
2
2
2
2
2
2
2
2
2
2
2
2
2
2
2
2
2
2
2
2
2
2
2
2
2
2
2
2
2
2
2
2
2
2
2
2
2
2
2
2
2
2
2
2
2
2
2
2
2
2
2
2
2
2
2
2
2
2
2
2
2
2
2
2
2
2
2
2
2
2
2
2
2
2
2
2
2
2
2
2
2
2
1
1
1
1
1
1
0
0
0
0
0
0
0
0
0
0
0
0
0
0
0
0
0
0
0
0
0
0
0
0
0
0
0
0
0
0
0
0
0
0
0
0
0
0
0
0
0
0
0
0
0
0
0
0
0
0
0
0
0
0
0
0
0
0
0
0
0
0
0
0
0
0
0
0
0
0
0
0
0
0
0
0
0
0
0
0
0
0
0
0
0
0
0
0
0
0
0
0
0
0
0
0
0
0
0
0
0
0
0
0
0
0
0
0
0
0
0
0
0
0
0
0
0
0
0
0
0
0
0
0
0
0
0
0
0
0
0
0
0
0
0
0
0
0
0
0
0
0
0
0
0
0
0
0
0
0
0
0
0
0
0
0
0
0
0
0
0
0
0
0
0
0
0
0
0
0
0
0
0
0
0
0
0
0
0
0
0
0
0
0
0
0
0
0
0
0
0
0
0
0
0
0
0
0
0
0
0
0
0
0
0
0
0
0
0
0
0
1
1
1
1
1
1
1
1
1
1
1
1
1
1
1
1
1
1
1
1
1
1
1
1
1
1
1
1
1
1
1
1
2
2
2
2
2
2
2
2
2
2
2
2
3
3
3
3
3
3
3
3
3
3
3
3
3
3
3
3
3
3
3
4
4
4
4
4
4
4
4
4
4
4
4
4
4
4
4
4
4
4
5
5
5
5
5
5
5
5
5
5
5
5
5
5
5
5
5
5
5
5
4
4
4
3
3
3
3
3
3
3
3
4
4
4
4
4
4
4
4
4
4
4
4
4
4
4
4
4
4
4
4
4
4
4
4
4
4
4
4
4
4
4
4
4
4
4
4
4
4
4
4
3
3
3
2
2
2
2
2
2
2
2
2
2
2
2
2
2
2
2
2
2
2
2
2
2
2
2
2
2
2
2
2
2
2
2
2
1
1
1
1
1
1
1
1
1
1
1
1
1
1
1
1
1
1
1
1
1
1
1
1
1
1
1
1
1
1
1
1
1
1
1
1
1
1
1
1
1
1
1
1
1
1
1
1
1
1
1
1
1
1
1
1
1
2
2
2
2
2
2
2
2
2
3
3
3
3
3
3
3
3
3
3
3
3
3
3
3
3
3
3
3
3
3
3
2
2
2
2
2
2
2
2
2
2
2
2
2
2
2
2
2
2
2
3
3
3
3
3
3
3
3
3
3
3
3
3
3
3
3
3
3
3
3
3
3
3
3
3
3
3
3
3
3
3
3
3
3
3
3
3
3
3
3
3
3
3
3
3
3
3
3
3
3
3
3
3
3
3
3
3
3
3
2
2
2
2
2
2
2
2
2
2
2
2
2
2
2
2
1
1
1
1
1
1
1
1
1
1
1
1
1
1
1
1
1
1
1
1
1
1
1
1
1
1
1
1
1
1
0
0
0
0
0
0
0
0
0
0
0
0
0
0
0
0
0
0
0
0
0
0
0
0
0
0
0
0
0
0
0
0
0
0
0
0
0
0
0
0
0
0
0
0
0
0
0
0
0
0
0
0
0
0
0
0
0
0
0
0
0
0
0
0
0
0
0
0
0
0
0
0
0
0
0
0
0
0
0
0
0
0
0
0
0
0
0
0
0
0
0
0
0
0
0
0
0
0
0
0
0
0
0
0
0
0
0
0
0
0
0
0
0
0
0
0
0
0
0
0
0
0
0
0
0
0
0
0
0
0
0
0
0
0
0
0
0
0
0
0
0
0
0
0
0
0
0
0
0
0
0
0
0
0
0
0
0
0
0
0
0
0
0
0
0
0
0
0
0
0
0
0
0
0
0
0
0
0
0
0
0
0
0
0
0
0
0
0
0
0
0
0
0
0
0
0
0
0
0
0
0
0
0
0
0
0
0
0
0
0
0
0
0
0
0
0
0
0
0
0
0
0
0
0
0
0
0
0
0
0
0
0
0
0
0
0
0
0
0
0
0
0
0
0
0
0
0
0
0
0
0
0
0
0
0
0
0
0
0
0
0
0
0
0
0
0
0
0
0
0
0
0
0
0
0
0
0
0
0
0
0
0
0
0
0
0
0
0
0
0
0
0
0
0
0
0
0
0
0
0
0
0
0
0
0
0
0
0
0
0
0
0
0
0
0
0
0
0
0
0
0
0
0
0
0
0
0
0
0
0
0
0
0
0
0
0
0
0
0
0
0
0
0
0
0
0
0
0
0
0
0
0
0
0
0
0
0
0
0
0
0
0
0
0
0
0
0
0
0
0
0
0
0
0
0
0
0
0
0
0
0
0
0
0
0
0
0
0
0
0
0
0
0
0
0
0
0
0
0
0
0
0
0
0
0
0
0
0
0
0
0
0
0
0
0
0
0
0
0
0
0
0
0
0
0
0
0
0
0
0
0
0
0
0
0
0
0
0
0
0
0
0
0
0
0
0
0
0
0
0
0
0
0
0
0
0
0
0
0
0
0
0
0
0
0
0
0
0
0
0
0
0
0
0
0
0
0
0
0
0
0
0
0
0
0
0
0
0
0
0
0
0
0
0
0
0
0
0
0
0
0
0
0
0
0
0
0
0
0
0
0
0
0
0
0
0
0
0
0
0
0
0
0
0
0
0
0
0
0
0
0
0
0
0
0
0
0
0
0
0
0
0
0
0
0
0
0
0
0
0
0
0
0
0
0
0
0
0
0
0
0
0
0
0
0
0
0
0
0
0
0
0
0
0
0
0
0
0
0
0
0
0
0
0
0
0
0
0
0
0
0
0
0
0
0
0
0
0
0
0
0
0
0
0
0
0
0
0
0
0
0
0
0
0
0
0
0
0
0
0
0
0
0
0
0
0
0
0
0
0
0
0
0
0
0
0
0
0
0
0
0
0
0
0
0
0
0
0
0
0
0
0
0
0
0
0
0
0
0
0
0
0
0
0
0
0
0
0
0
0
0
0
0
0
0
0
0
0
0
0
0
0
0
0
0
0
0
0
0
0
0
0
0
0
0
0
0
0
0
0
0
0
0
0
0
0
0
0
0
0
0
0
0
0
0
0
0
0
0
0
0
0
0
0
0
0
0
0
0
0
0
0
0
0
0
0
0
0
0
0
0
0
0
0
0
0
0
0
0
0
0
0
0
0
0
0
0
0
0
0
0
0
0
0
0
0
0
0
0
0
0
0
0
0
0
0
0
0
0
0
0
0
0
0
0
0
0
0
0
0
0
0
0
0
0
0
0
0
0
0
0
0
0
0
0
0
0
0
0
0
0
0
0
0
0
0
0
0
0
0
0
0
0
0
0
0
0
0
0
0
0
0
0
0
0
0
0
0
0
0
0
0
0
0
0
0
0
0
0
0
0
0
0
0
0
0
0
0
0
0
0
0
0
0
0
0
0
0
0
0
0
0
0
0
0
0
0
0
0
0
0
0
0
0
0
0
0
0
0
0
0
0
0
0
0
0
0
0
0
0
0
0
0
0
0
0
0
0
0
0
0
0
0
0
0
0
0
0
0
0
0
0
0
0
0
0
0
0
0
0
0
0
0
0
0
0
0
0
0
0
0
0
0
0
0
0
0
0
0
0
0
0
0
0
0
0
0
0
0
0
0
0
0
0
0
0
0
0
0
0
0
0
0
0
0
0
0
0
0
0
0
0
0
0
0
0
0
0
0
0
0
0
0
0
0
0
0
0
0
0
0
0
0
0
0
0
0
0
0
0
0
0
0
0
0
0
0
0
0
0
0
1
1
1
1
1
1
1
1
1
1
1
1
1
1
1
1
1
1
1
1
1
1
1
1
1
1
1
1
1
1
1
1
1
1
1
1
1
1
1
1
1
1
1
1
1
1
1
1
1
1
1
1
1
1
1
1
1
1
1
1
1
1
1
1
1
1
1
1
1
1
1
1
1
1
1
1
1
1
1
1
1
1
1
1
1
1
1
1
1
1
1
1
1
1
1
1
1
1
1
1
1
0
0
0
0
0
0
0
0
0
0
0
0
0
0
0
0
0
0
0
0
0
0
0
0
0
0
0
0
0
0
0
0
0
0
0
0
0
0
0
0
0
0
0
0
0
0
0
0
0
0
0
0
0
0
0
0
0
0
0
0
0
0
0
0
0
0
0
0
0
0
0
0
0
0
0
0
0
0
0
0
0
0
0
0
0
0
0
0
0
0
0
0
0
0
0
0
0
0
0
0
0
0
0
0
0
0
0
0
0
0
0
0
0
0
0
0
0
0
0
0
0
0
0
0
0
0
0
0
0
0
0
0
0
0
0
0
0
0
0
0
0
0
0
0
0
0
0
0
0
0
0
0
0
0
0
0
0
0
0
0
0
0
0
0
0
0
0
0
0
0
0
0
0
0
0
0
0
0
0
0
0
0
0
0
0
0
0
0
0
0
0
0
0
0
0
0
0
0
0
0
0
0
0
0
0
0
0
0
0
0
0
0
0
0
0
0
0
0
0
0
0
0
0
0
0
0
0
0
0
0
0
0
0
0
0
0
0
0
0
0
0
0
0
0
0
0
0
0
0
0
0
0
0
0
0
0
0
0
0
0
0
0
0
0
0
0
0
0
0
0
0
0
0
0
0
0
0
0
0
0
0
0
0
0
0
0
0
0
0
0
0
0
0
0
0
0
0
0
0
0
0
0
0
0
0
0
0
0
0
0
0
0
0
0
0
0
0
0
0
0
0
0
0
0
0
0
0
0
0
0
0
0
0
0
0
0
0
0
0
0
0
0
0
0
0
0
0
0
0
0
2
2
2
3
5
5
5
7
7
7
7
7
7
7
7
7
7
7
7
7
7
7
7
7
7
7
7
7
7
7
7
7
7
7
8
8
9
9
9
9
9
9
9
9
9
9
9
9
9
9
9
9
9
9
9
9
9
9
9
9
9
9
9
9
9
9
9
9
9
9
9
9
9
9
9
9
9
9
9
9
9
9
9
9
9
9
9
9
9
9
9
9
9
9
9
9
9
9
9
9
10
10
10
10
10
10
10
10
10
10
10
10
10
10
10
10
10
11
11
11
11
11
12
11
12
10
10
10
10
10
10
10
10
10
10
10
10
10
10
10
10
10
10
10
10
10
10
10
10
10
10
10
10
10
10
10
10
10
10
9
9
9
9
9
9
9
9
9
9
9
9
9
9
9
9
9
9
9
9
9
9
9
9
9
9
9
9
9
9
9
9
9
9
9
9
9
9
9
9
9
9
9
9
9
9
9
9
8
6
5
4
4
3
3
3
3
3
3
2
3
3
3
3
2
2
2
2
2
2
2
2
2
2
2
2
2
2
2
2
2
2
2
2
2
2
2
2
2
2
2
2
2
2
2
2
2
2
2
2
2
2
2
2
2
1
1
1
1
1
1
1
1
1
1
1
1
1
1
1
1
1
1
1
1
1
1
1
1
1
1
1
1
1
1
1
1
1
1
1
1
1
1
1
1
1
1
1
0
0
0
0
0
0
0
0
0
0
0
0
0
0
0
0
0
0
0
0
0
0
0
0
0
0
0
0
0
0
0
0
0
0
0
0
0
0
0
0
0
0
0
0
0
0
0
0
0
0
0
0
0
0
0
0
0
0
0
0
0
0
0
0
0
0
0
0
0
0
0
0
0
0
0
0
0
0
0
0
0
0
0
0
0
0
0
0
0
0
0
0
0
0
0
0
0
0
0
0
0
0
0
0
0
0
0
0
0
0
0
0
0
0
0
0
0
0
0
0
0
0
0
0
0
0
0
0
0
0
0
0
0
0
0
0
0
0
0
0
0
0
0
0
0
0
0
0
0
0
0
0
0
0
0
0
0
0
0
0
0
0
0
0
0
0
0
0
0
0
0
0
0
0
0
0
0
0
0
0
0
0
0
0
0
0
0
0
0
0
0
0
0
0
0
0
0
0
0
0
0
0
0
0
0
0
0
0
0
0
0
0
0
0
0
0
0
0
0
0
0
0
0
0
0
0
0
0
0
0
0
0
0
0
0
0
0
0
0
0
0
0
0
0
0
0
0
0
0
0
0
0
0
0
0
0
0
0
0
0
0
0
0
0
0
0
0
0
0
0
0
0
0
0
0
0
0
0
0
0
0
0
0
0
0
0
0
0
0
0
0
0
0
0
0
0
0
0
0
0
0
0
0
0
0
0
0
0
0
0
0
0
0
0
0
0
0
0
0
0
0
0
0
0
0
0
0
0
0
0
0
0
0
0
0
0
0
0
0
0
0
0
0
0
0
0
0
0
0
0
0
0
0
0
0
0
0
0
0
0
0
0
0
0
0
0
0
0
0
0
0
0
0
0
0
0
0
0
0
0
0
0
0
0
0
0
0
0
0
0
0
0
0
0
0
0
0
0
0
0
0
0
0
0
0
0
0
0
0
0
0
0
0
0
0
0
0
0
0
0
0
0
0
0
0
0
0
0
0
0
0
0
0
0
0
0
0
0
0
0
0
0
0
0
0
0
0
0
0
0
0
0
0
0
0
0
0
0
0
0
0
0
0
0
0
0
0
0
0
0
0
0
0
0
0
0
0
0
0
0
0
0
0
0
0
0
0
0
0
0
0
0
0
0
0
0
0
0
0
0
0
0
0
0
0
0
0
0
0
0
0
0
0
0
0
0
0
0
0
0
0
0
0
0
0
0
0
0
0
0
0
0
0
0
0
0
0
0
0
0
0
0
0
0
0
0
0
0
0
0
0
0
0
0
0
0
0
0
0
0
0
0
0
0
0
0
0
0
0
0
0
0
0
0
0
0
0
0
0
0
0
0
0
0
0
1
1
2
2
2
2
2
2
2
2
2
2
2
2
2
2
2
2
2
2
2
2
2
2
2
2
2
2
2
2
2
2
2
2
2
2
2
2
2
2
2
2
2
2
2
2
2
2
2
2
2
2
2
2
2
2
2
2
2
2
2
2
2
2
2
2
2
2
2
2
2
2
2
2
2
2
2
2
2
2
2
2
2
2
2
2
2
2
2
2
2
2
2
2
2
2
2
2
2
2
2
2
2
2
2
2
2
2
2
2
2
2
2
2
2
2
2
2
2
2
1
1
0
0
0
0
0
0
0
0
0
0
0
0
0
0
0
0
0
0
0
0
0
0
0
0
0
0
0
0
0
0
0
0
0
0
0
0
0
0
0
0
0
0
0
0
0
0
0
0
0
0
0
0
0
0
0
0
0
0
0
0
0
0
0
0
0
0
0
0
0
0
0
0
0
0
0
0
0
0
0
0
0
0
0
0
0
0
0
0
0
0
0
0
0
0
0
0
0
0
0
0
0
0
0
0
0
0
0
0
0
0
1
1
1
1
1
1
1
1
1
1
1
1
1
1
1
1
1
1
1
1
1
1
1
1
1
1
1
1
1
1
1
1
1
1
1
1
1
1
1
1
1
1
1
1
1
1
1
1
1
1
1
1
1
1
1
1
1
1
1
1
1
1
1
1
1
1
1
1
1
1
1
1
1
1
1
1
1
1
1
1
1
1
1
1
1
1
1
1
1
1
1
1
1
1
1
1
1
1
1
1
1
1
1
1
1
1
1
1
1
1
1
0
0
0
0
0
0
0
0
0
0
0
0
0
0
0
0
0
0
0
0
0
0
0
0
0
0
0
0
0
0
0
0
0
0
0
0
0
0
0
0
0
0
0
0
0
0
0
0
0
0
0
0
0
0
0
0
0
0
0
0
0
0
0
0
0
0
0
0
0
0
0
0
0
0
0
0
0
0
0
0
0
0
0
0
0
1
1
1
1
1
1
1
1
1
1
1
1
1
1
1
1
1
1
1
1
1
1
1
1
1
1
1
1
1
1
1
1
1
1
1
1
1
1
1
1
1
1
1
1
1
1
1
1
1
1
1
1
1
1
1
1
1
1
1
1
1
1
1
1
1
1
1
1
1
1
1
1
1
1
1
1
1
1
1
1
1
1
1
1
1
1
1
1
1
1
1
1
1
1
1
1
1
1
1
1
1
1
1
1
1
1
1
1
1
0
0
0
0
0
0
0
0
0
0
0
0
0
0
0
0
0
0
0
0
0
0
0
0
0
0
0
0
0
0
0
0
0
0
0
2
2
2
1
1
1
1
1
1
1
1
1
1
1
1
1
1
1
1
1
1
1
1
1
1
1
1
1
1
1
1
1
1
1
1
1
1
1
1
1
1
1
1
1
1
1
1
1
1
1
1
1
1
1
1
1
1
2
2
2
2
2
2
2
2
2
2
2
2
2
2
2
2
2
2
2
2
2
2
2
2
2
2
2
2
2
2
2
2
2
2
2
2
2
2
2
2
2
2
2
2
2
2
2
2
2
2
2
2
2
2
2
2
2
2
2
2
2
2
1
1
1
0
0
0
0
0
0
0
0
0
0
0
0
0
0
0
0
0
0
0
0
0
0
0
0
0
0
0
0
0
1
1
1
1
1
1
1
1
1
1
1
1
1
1
1
1
1
1
1
1
1
1
1
1
1
1
1
1
1
0
0
0
0
0
0
0
0
0
0
0
0
0
0
0
0
0
0
0
0
0
0
0
0
0
0
0
0
0
0
0
0
0
0
0
0
0
0
0
0
0
0
0
0
0
0
0
0
0
0
0
0
0
0
0
0
0
0
0
0
0
0
0
0
0
0
0
0
0
0
0
0
0
0
0
0
0
0
0
0
0
0
0
0
0
0
0
0
0
0
0
0
0
0
0
0
0
0
0
0
0
0
0
0
0
0
0
0
0
0
0
0
0
0
0
0
0
0
0
0
0
0
0
0
0
0
0
0
0
0
0
0
0
0
0
0
0
0
0
0
0
0
0
0
0
0
0
0
0
0
0
0
0
0
0
0
0
0
0
0
0
0
0
0
0
0
0
0
0
0
0
0
0
0
0
0
0
0
0
0
0
0
0
0
0
0
0
0
0
0
0
0
0
0
0
0
0
0
0
0
0
0
0
0
0
0
0
0
0
0
0
0
0
0
0
0
0
0
0
0
0
0
0
0
0
0
0
0
0
0
0
0
0
0
0
0
0
0
0
0
0
0
0
0
0
0
0
0
0
0
0
0
0
0
0
0
0
0
0
0
0
0
0
0
1
1
1
1
1
1
1
1
1
1
1
1
1
1
1
1
1
1
1
1
1
1
1
1
1
1
1
1
1
1
1
1
1
1
1
1
1
1
1
1
1
1
1
1
1
1
1
1
1
1
1
1
1
1
1
1
1
1
1
1
1
1
1
1
1
1
1
1
1
1
1
1
1
1
1
1
1
1
1
1
1
1
1
1
1
1
1
1
1
1
1
1
1
1
1
1
1
1
1
1
1
1
1
1
1
1
1
1
1
1
1
1
1
1
1
1
1
1
1
1
1
1
1
1
1
1
1
1
1
1
1
1
1
1
1
1
1
1
1
1
1
1
1
1
1
1
2
2
2
2
2
2
2
2
2
2
2
2
2
2
2
2
2
2
2
2
2
2
2
1
1
1
1
1
1
1
1
1
1
0
0
0
0
0
0
0
0
0
0
0
0
0
0
0
0
0
0
0
0
0
0
0
0
0
0
0
0
0
0
0
0
0
0
0
0
0
0
0
0
0
0
0
0
0
0
0
0
0
0
0
0
0
0
0
0
0
0
0
0
1
1
1
1
1
1
1
1
1
1
1
1
1
1
1
1
1
1
1
1
1
1
1
1
1
1
1
1
1
1
1
1
1
1
1
1
1
1
1
1
1
1
1
1
1
1
1
1
1
1
1
1
1
1
1
1
1
1
1
1
1
1
1
1
1
1
1
1
1
1
1
1
1
1
1
1
2
2
2
3
3
3
3
3
5
5
5
5
5
5
5
5
5
5
5
5
5
5
5
5
5
5
5
5
5
5
5
5
5
5
5
5
5
5
5
5
5
5
5
5
5
5
5
5
4
4
4
4
4
4
4
4
4
4
4
4
4
4
4
4
4
4
4
4
4
4
4
4
4
4
4
4
4
4
4
4
4
4
4
4
4
4
4
4
4
4
4
4
4
4
4
4
4
4
4
4
4
4
4
4
4
4
4
4
4
4
4
4
4
4
4
4
4
4
4
4
4
4
4
4
4
4
4
4
4
4
4
4
4
4
4
4
4
4
4
4
4
4
4
4
4
4
4
4
4
4
4
4
4
4
4
4
4
4
4
4
4
4
4
4
4
4
4
4
4
4
4
4
4
4
4
4
4
4
4
4
4
4
4
4
4
5
5
5
5
5
5
6
6
6
6
6
6
6
6
5
4
4
3
3
3
3
3
3
3
3
4
4
4
4
4
4
3
3
3
3
3
3
3
3
3
3
3
3
3
3
3
3
3
3
3
3
3
3
3
3
3
3
3
3
3
3
3
3
3
3
3
3
3
3
3
3
3
3
3
3
3
4
4
4
4
4
4
4
4
4
4
4
4
4
4
4
4
4
4
4
4
4
4
4
4
4
4
4
4
4
4
4
4
4
4
4
4
4
4
4
4
4
4
4
4
4
4
4
4
4
4
4
4
4
4
4
4
4
4
4
4
3
3
3
3
3
2
2
2
2
1
1
1
1
1
1
1
1
1
1
1
1
1
1
1
1
1
1
1
0
0
0
0
0
0
0
0
0
0
0
0
0
0
0
0
0
0
0
0
0
0
0
0
0
0
0
0
0
0
0
0
0
0
0
0
0
0
0
0
0
0
0
0
0
0
0
0
0
0
0
0
0
0
0
0
0
0
0
0
0
0
0
0
0
0
0
0
0
0
0
0
0
0
0
0
0
0
0
0
0
0
0
0
0
0
0
0
0
0
0
0
0
0
0
0
0
0
0
0
0
0
0
0
0
0
0
0
0
0
0
0
0
0
0
0
0
0
0
0
0
0
0
0
0
0
0
0
0
0
0
0
0
0
0
0
0
0
0
0
0
0
0
0
0
0
0
1
1
1
1
1
1
1
1
1
1
1
1
1
1
1
1
1
1
1
1
1
1
1
1
1
1
1
1
1
1
1
1
1
1
1
1
1
1
1
1
1
0
0
0
0
0
0
0
0
0
0
0
0
0
0
0
0
0
0
0
0
0
0
0
0
0
0
0
0
0
0
0
0
0
0
0
0
0
0
0
0
0
0
0
0
0
0
0
0
0
0
0
0
0
0
0
0
0
0
0
0
0
0
0
0
1
1
1
1
1
1
1
1
1
1
1
1
1
1
0
0
0
0
0
0
0
0
0
0
0
0
0
0
0
0
0
0
0
0
0
0
0
0
0
0
0
0
1
1
1
1
1
1
1
1
1
1
1
1
1
1
1
1
1
1
1
1
1
1
1
1
1
1
1
1
1
1
1
1
1
1
1
1
1
1
1
1
1
1
1
1
1
1
1
1
1
1
1
1
1
1
1
1
1
1
1
1
1
1
1
1
1
1
1
1
1
1
1
1
1
1
1
1
1
1
1
1
1
1
1
1
1
1
1
1
1
1
1
1
1
1
1
1
1
1
1
1
1
1
1
1
1
1
1
1
1
1
1
1
1
1
1
1
1
1
1
1
1
1
1
1
1
1
1
1
1
1
1
1
1
1
1
1
1
0
0
0
0
0
0
0
0
0
0
0
0
0
0
0
0
0
0
0
0
0
0
0
0
0
0
0
0
0
0
0
0
0
0
0
0
0
0
0
0
0
0
0
0
0
0
0
0
0
0
0
0
0
0
0
0
0
0
0
0
0
0
0
0
0
0
0
0
0
0
0
0
0
0
0
0
0
0
0
0
0
0
0
0
0
0
0
0
0
0
0
0
0
0
0
0
0
0
0
0
0
0
0
0
0
0
0
0
0
0
0
0
0
0
0
0
0
0
0
0
0
0
0
0
0
0
0
0
0
0
0
0
0
0
0
0
0
0
0
0
0
0
0
0
0
0
0
0
0
0
0
0
0
0
0
0
0
0
0
0
0
0
0
0
0
0
0
1
1
1
1
1
1
1
1
1
1
1
1
1
1
1
1
1
1
1
1
1
1
1
1
1
1
1
1
1
1
1
1
1
1
1
1
1
1
1
1
1
1
1
1
1
1
1
1
1
1
1
1
1
1
1
1
1
1
1
1
1
1
1
1
1
1
1
1
1
1
1
1
1
1
1
1
1
1
1
1
1
1
1
1
1
1
1
1
1
1
1
1
1
1
1
1
1
1
1
1
1
1
1
1
1
1
1
1
1
1
1
1
1
0
0
0
0
0
0
0
0
0
0
0
0
0
0
0
0
0
0
0
0
0
0
0
0
0
0
0
0
0
0
0
0
0
0
0
0
0
0
0
0
0
0
0
0
0
0
0
0
0
0
0
0
0
0
0
0
0
0
0
0
0
0
0
0
0
0
0
0
0
0
0
0
0
0
0
0
0
0
0
0
0
0
0
0
0
0
0
0
0
0
0
0
0
0
0
0
0
0
0
0
0
0
0
0
0
0
0
0
0
0
0
0
0
0
0
0
0
1
1
1
2
2
2
2
2
2
2
2
2
2
2
2
2
2
2
2
2
2
2
3
3
3
3
3
3
3
3
3
3
3
3
3
3
3
3
3
3
3
3
3
3
3
3
3
3
3
3
3
3
3
3
3
3
3
3
3
3
3
3
3
3
3
3
3
3
3
3
3
3
3
3
3
3
3
3
3
3
3
3
3
3
3
3
3
3
4
4
4
4
4
4
4
4
4
4
4
4
4
4
4
4
4
4
4
4
4
4
4
4
4
4
4
4
3
2
2
2
2
2
2
2
2
2
2
2
2
2
2
2
2
2
2
2
2
2
2
2
2
2
2
2
2
2
2
2
2
2
2
2
2
2
2
2
2
2
2
2
1
1
2
2
3
3
3
3
3
3
3
3
3
3
3
3
4
4
4
4
4
5
5
6
6
6
6
6
7
7
7
7
7
7
7
7
7
7
7
7
7
7
7
7
7
7
7
7
7
7
7
7
7
7
7
7
7
7
7
7
7
7
7
7
7
7
7
7
7
7
7
7
7
7
7
7
7
7
7
7
7
7
7
7
7
7
7
7
7
7
7
7
7
7
7
7
7
7
7
7
7
7
7
7
8
8
8
9
9
9
9
9
9
9
9
10
10
10
10
10
10
10
10
6
6
6
5
4
4
4
4
4
4
4
4
4
4
4
4
5
5
5
5
5
5
5
5
5
5
5
5
5
5
5
5
5
5
5
5
5
5
5
5
5
5
5
5
5
5
5
5
5
5
5
5
5
5
5
5
5
5
5
5
5
6
6
6
6
6
6
6
6
6
6
6
6
6
6
6
6
6
6
6
6
6
6
6
7
7
7
7
6
6
7
7
7
7
6
6
6
5
5
4
4
4
3
3
3
3
3
3
3
3
3
3
3
3
3
3
3
3
3
3
3
3
3
3
3
3
3
3
3
3
3
3
3
3
3
3
3
3
3
3
3
3
3
3
3
3
3
3
3
3
3
3
3
3
3
3
3
3
3
3
3
3
3
3
3
3
3
3
3
3
3
3
3
3
3
3
3
3
3
3
3
3
3
3
3
3
4
4
5
5
5
5
5
5
5
5
5
5
5
5
6
6
6
6
6
6
6
6
6
6
6
6
6
6
6
6
5
5
5
5
5
5
5
5
5
5
5
5
5
5
5
5
5
5
5
5
5
6
6
6
6
6
4
4
4
4
4
4
4
4
4
4
4
4
4
4
4
5
5
5
5
5
5
5
5
5
5
5
5
5
5
5
5
5
5
5
5
6
6
6
6
6
6
6
7
7
7
7
7
7
7
7
7
7
7
7
7
7
7
7
7
8
8
8
8
8
8
8
8
8
8
8
8
8
8
8
8
8
8
8
8
8
8
8
8
8
8
8
8
8
8
8
8
8
8
8
7
7
5
5
5
5
5
5
5
5
5
5
5
5
5
5
5
5
5
5
5
5
5
5
5
5
5
5
5
5
5
5
5
5
5
5
5
5
5
5
5
5
5
5
5
5
5
5
5
5
5
5
5
5
5
5
5
5
5
5
5
5
5
5
5
5
6
6
6
6
6
6
5
4
4
4
4
4
5
4
4
4
4
4
4
4
4
4
4
4
4
4
4
4
4
4
4
4
4
4
4
4
4
4
4
5
5
5
5
5
5
5
5
5
5
5
5
5
5
5
5
5
4
4
4
4
4
4
4
4
4
4
4
4
4
4
4
4
4
4
3
3
3
5
5
7
7
7
7
8
8
9
9
9
9
9
9
9
9
9
9
9
9
9
9
9
10
10
10
10
10
10
10
10
10
10
10
10
10
10
10
10
10
10
10
10
10
10
10
10
10
10
10
10
10
10
10
10
10
9
9
9
9
9
9
9
9
9
9
9
9
9
9
9
9
9
9
9
9
9
9
9
9
9
9
9
9
9
9
9
9
9
9
9
9
9
9
9
9
9
9
9
8
8
8
9
9
9
9
9
10
10
12
12
12
12
12
12
12
12
12
11
12
12
13
13
14
14
14
13
13
13
14
15
15
15
15
15
15
15
15
15
15
15
15
15
15
15
15
15
15
15
15
15
15
15
15
15
15
15
15
16
17
17
17
17
17
17
17
17
17
15
15
16
16
16
16
16
16
16
17
17
17
17
18
18
18
18
18
18
20
20
22
24
25
25
25
26
26
26
26
26
26
26
28
27
28
27
26
26
27
26
27
27
27
27
28
29
29
29
29
28
28
28
28
30
32
32
32
32
33
34
34
35
36
36
36
37
38
37
37
39
39
39
39
39
39
38
38
40
41
41
41
42
42
42
42
43
43
43
47
47
47
47
47
47
47
48
48
48
48
49
49
52
52
53
53
52
52
52
52
52
51
51
51
51
51
51
51
51
52
52
52
52
52
52
53
53
53
53
53
51
51
51
49
49
48
48
48
49
49
50
50
51
50
50
50
50
50
49
48
47
47
49
49
49
49
49
49
49
49
49
49
49
49
49
50
50
52
52
53
53
53
53
53
53
53
53
53
53
53
53
53
54
54
56
56
56
56
56
56
56
57
57
57
57
57
57
57
57
57
58
58
57
57
57
58
57
55
58
53
53
53
53
54
54
54
53
52
56
56
57
57
57
57
55
54
53
53
53
52
53
53
49
48
49
48
49
49
49
47
48
48
50
50
50
50
50
50
50
50
50
50
50
50
50
51
51
51
51
52
52
51
51
51
51
51
51
51
51
51
51
51
52
52
52
53
53
53
53
53
53
53
53
52
53
53
53
53
53
53
52
52
52
52
52
52
53
53
53
53
53
53
53
53
53
53
52
50
49
49
49
49
48
48
48
46
43
42
35
35
33
27
27
27
27
27
29
31
32
30
30
32
34
34
34
36
36
37
37
36
36
36
36
39
39
37
36
35
34
35
34
38
38
40
45
45
45
45
45
45
44
43
44
44
45
44
44
43
43
43
42
43
43
42
41
41
41
41
41
41
41
41
41
41
41
41
41
41
41
41
41
41
41
41
41
42
42
42
42
43
43
43
43
44
44
44
44
44
44
45
45
45
45
45
45
46
47
51
53
53
53
53
53
53
54
55
55
55
55
57
57
57
57
57
57
56
57
57
57
58
58
58
59
60
60
59
59
56
56
57
57
58
59
59
59
59
59
59
59
59
59
57
54
55
53
53
53
54
54
55
55
56
56
56
56
57
57
56
56
56
59
59
64
64
64
66
65
64
64
66
66
67
67
66
65
65
65
66
66
66
67
67
68
67
68
69
69
69
69
72
76
74
74
74
74
70
71
70
70
71
70
72
73
73
73
73
73
73
74
74
74
75
75
76
77
78
78
77
78
78
78
79
78
78
81
81
88
88
89
90
90
91
92
95
95
96
97
97
97
97
97
99
99
100
99
99
99
99
99
99
99
99
99
99
99
99
99
99
99
100
104
103
102
95
91
91
89
91
91
92
92
93
93
89
91
90
90
89
89
90
90
91
93
93
93
92
92
93
95
95
95
93
86
84
84
86
86
86
87
87
88
88
87
87
88
88
88
88
88
88
88
88
88
88
87
87
87
87
87
87
87
87
88
88
89
89
89
89
88
87
87
88
84
74
71
67
66
66
63
61
61
61
62
63
64
64
65
65
65
65
65
65
65
65
65
65
65
65
65
65
67
69
69
69
72
72
72
72
72
71
73
73
73
71
69
69
69
68
68
60
59
60
61
59
59
60
60
60
60
56
51
50
50
42
42
42
41
40
38
39
38
42
44
44
44
45
43
42
42
40
41
41
42
42
42
42
42
44
44
45
45
45
45
45
45
45
47
47
47
47
47
47
47
47
47
46
46
46
46
46
46
47
47
46
46
46
46
46
46
46
46
46
46
46
46
47
47
47
47
50
49
49
49
49
49
50
50
50
50
50
48
48
48
48
48
48
47
47
47
47
47
47
47
47
47
47
47
47
47
47
47
46
46
46
46
46
46
46
39
38
35
35
34
34
34
34
30
29
29
27
27
27
27
27
27
27
26
26
26
26
26
27
27
27
27
27
27
26
26
23
20
20
19
19
18
18
18
17
17
17
17
17
17
17
17
17
18
18
18
18
18
18
18
18
18
18
18
18
19
19
19
19
19
19
19
19
19
19
19
18
18
18
18
18
18
17
15
15
13
14
14
14
14
13
13
11
11
12
13
13
13
13
13
13
13
13
13
13
13
13
13
13
13
13
13
13
13
13
14
14
14
14
15
15
15
15
15
15
15
15
15
15
15
15
15
15
15
15
14
14
14
14
15
15
15
15
15
14
14
14
14
14
14
13
13
13
13
13
13
13
13
13
14
14
14
14
13
13
13
13
13
13
13
13
13
13
13
13
13
13
12
11
11
11
11
10
9
8
8
8
8
8
8
8
8
8
8
8
8
8
8
8
8
7
7
7
7
6
6
6
6
7
7
7
7
7
7
8
8
8
7
7
7
7
7
7
7
7
7
7
7
7
7
7
7
7
7
6
5
5
5
5
5
5
5
5
5
5
5
5
5
5
5
5
4
4
5
5
5
5
5
4
4
4
4
4
4
4
4
4
4
4
5
5
5
5
5
5
5
5
4
4
4
4
4
4
4
4
4
4
4
4
4
4
4
4
4
4
4
4
4
4
4
4
4
4
4
4
4
4
4
4
4
4
4
4
4
4
4
4
4
4
4
4
4
4
4
4
4
4
4
4
4
4
4
4
3
3
3
3
3
3
3
3
3
3
4
4
4
4
4
4
3
3
3
3
3
3
2
2
2
2
2
2
2
2
2
2
2
2
2
2
3
2
2
2
2
2
2
2
2
2
2
2
2
2
2
2
2
2
2
2
2
2
2
2
2
2
2
2
2
2
2
2
1
1
1
1
1
1
2
2
2
2
2
2
2
2
2
2
2
2
2
2
2
2
2
2
2
2
2
2
2
2
2
2
2
2
2
2
2
2
2
2
2
1
1
1
1
1
1
1
1
1
1
1
1
1
1
1
1
1
1
1
1
1
1
1
1
1
1
1
1
1
1
1
1
1
0
0
0
0
0
0
0
0
0
0
0
0
1
1
1
1
1
1
1
1
1
1
2
2
2
2
2
2
2
2
2
2
2
2
2
2
2
2
2
2
2
2
2
2
2
2
2
2
2
2
2
2
2
2
2
2
2
2
1
1
1
1
1
1
1
1
1
1
1
1
1
1
1
1
1
1
1
2
2
2
2
2
2
2
2
2
2
2
2
2
2
2
2
2
2
2
2
2
2
2
2
2
2
2
2
2
2
2
2
2
2
2
2
2
2
2
2
2
2
2
2
2
2
2
2
2
2
2
2
2
2
2
2
2
2
2
2
2
2
2
2
2
2
2
2
2
2
2
2
2
2
2
2
2
2
2
2
2
2
2
2
2
2
2
2
2
2
2
2
2
2
2
2
2
2
2
2
2
2
2
2
2
2
2
2
2
2
2
2
2
2
2
2
2
2
2
2
2
2
2
2
2
2
2
2
2
2
2
2
2
2
2
2
2
2
2
2
2
2
2
2
2
2
2
2
2
2
2
2
2
2
2
2
2
1
1
1
1
1
1
1
1
1
1
1
1
1
1
1
1
1
1
1
1
1
1
1
1
1
1
1
1
1
1
1
1
1
1
1
1
1
1
1
1
1
1
1
1
1
1
1
1
1
1
1
1
1
1
1
1
1
1
1
1
1
1
1
1
1
1
1
1
1
0
0
0
0
0
0
0
0
0
0
0
0
0
0
0
0
0
0
0
0
0
0
0
0
0
0
0
0
0
0
0
0
0
0
0
0
0
0
0
0
0
0
0
0
0
0
0
0
0
0
0
0
0
0
0
0
0
0
0
0
0
0
0
0
0
0
0
0
0
0
0
0
0
0
0
0
0
0
0
0
0
0
0
0
0
0
0
0
0
0
0
0
0
0
0
0
0
0
0
0
0
0
0
0
0
0
0
0
0
0
0
0
0
1
1
1
1
1
1
1
1
1
1
1
1
1
1
1
1
1
1
1
1
1
1
1
1
1
1
1
1
1
1
1
1
1
1
1
1
1
1
1
1
1
1
1
1
1
1
1
1
1
1
1
1
1
1
1
1
1
1
1
1
1
1
1
1
1
1
1
1
1
1
1
1
1
1
1
1
1
1
1
1
1
1
2
2
2
2
2
2
2
2
2
2
3
3
3
3
3
3
2
2
2
2
2
2
2
2
2
2
2
2
2
2
2
2
2
2
2
2
2
2
2
2
2
2
2
2
2
2
2
2
2
2
2
2
2
2
2
2
2
2
2
2
2
2
2
2
2
2
2
2
2
2
2
2
2
2
2
2
2
2
2
2
2
2
2
2
2
2
1
1
1
1
1
1
1
1
1
1
1
1
1
1
1
1
1
1
1
1
1
1
1
1
1
1
1
1
1
1
1
1
1
1
1
1
1
1
1
1
0
0
0
0
0
0
0
0
0
0
0
0
0
0
0
0
0
0
0
0
0
0
0
0
0
0
0
0
0
0
0
0
0
0
0
0
0
0
0
0
0
0
0
0
0
0
0
0
0
0
0
0
0
0
0
1
1
1
1
1
1
1
1
1
1
1
1
1
1
1
1
1
1
1
1
1
1
1
1
1
1
1
1
1
1
1
1
1
1
1
1
1
1
1
1
1
1
1
1
1
1
1
1
1
1
1
1
1
1
1
1
1
1
1
1
1
1
1
1
1
1
1
1
1
1
1
1
1
1
1
1
1
1
1
1
1
1
1
1
1
1
1
1
1
1
1
1
1
1
1
1
1
1
1
1
1
1
1
1
1
1
1
1
1
1
1
1
1
0
0
0
0
0
0
0
0
0
0
0
0
0
0
0
0
0
0
0
0
0
0
0
0
0
0
0
0
0
0
0
0
0
0
0
0
0
0
0
0
0
0
0
0
0
0
0
0
0
0
0
0
0
0
0
0
0
0
0
0
0
0
0
0
0
0
0
0
0
0
0
0
0
0
0
0
0
0
0
0
0
0
0
0
0
0
0
0
0
0
0
0
0
0
0
0
0
0
0
0
0
0
0
0
0
0
0
0
0
0
0
0
0
0
0
0
0
0
0
0
0
0
0
0
0
0
0
0
0
0
0
0
0
0
0
0
0
0
0
0
0
0
0
0
0
0
0
0
0
0
0
0
0
0
0
0
0
0
0
0
0
0
0
0
0
0
0
0
0
0
0
0
0
0
0
0
0
0
0
0
0
0
0
0
0
0
0
0
0
0
0
0
0
0
0
0
0
0
0
0
0
0
0
0
0
0
0
0
0
0
0
0
0
0
0
0
0
0
0
0
0
0
0
0
0
0
0
0
0
0
0
0
0
0
0
0
0
0
0
0
0
0
0
0
0
0
0
0
0
0
0
0
0
0
0
0
0
0
0
0
0
0
0
0
0
0
0
0
0
0
0
1
1
1
1
1
1
1
1
1
1
2
2
2
2
2
2
2
2
2
2
2
2
2
2
2
2
2
2
2
2
2
2
2
2
2
2
2
2
2
2
2
2
2
2
2
2
2
2
2
2
2
2
2
2
2
2
2
2
2
2
2
2
2
2
2
2
2
2
2
2
2
2
2
2
2
2
2
2
2
2
2
2
2
2
2
2
2
2
2
2
2
2
2
2
2
2
2
2
2
2
2
1
1
1
1
1
1
1
1
2
2
2
2
2
2
2
2
2
2
2
2
2
2
2
2
2
2
2
2
2
2
2
2
2
2
2
2
2
2
2
2
2
2
2
2
2
2
2
2
2
2
2
2
2
2
2
2
2
2
2
2
2
2
2
2
2
2
2
2
2
2
2
2
2
2
2
2
2
2
2
2
2
2
2
2
2
2
2
2
2
2
2
2
2
2
2
2
2
2
2
1
1
1
1
1
1
1
1
1
1
1
1
1
1
1
1
1
1
1
1
1
1
1
1
1
1
1
0
0
0
0
0
0
0
0
0
0
0
0
0
0
0
0
0
0
0
0
0
0
0
0
0
0
0
0
0
0
0
0
0
0
0
0
0
0
0
0
0
0
0
0
0
0
0
0
0
0
0
0
0
0
0
0
0
0
0
0
0
0
0
0
0
0
0
0
0
0
0
0
0
0
0
0
0
0
0
0
0
0
0
0
0
0
0
0
0
0
0
0
0
0
0
0
0
0
0
0
0
0
0
0
0
0
0
0
0
0
0
0
0
0
0
0
0
0
0
0
0
0
0
0
0
0
0
0
0
0
0
0
0
0
0
0
0
0
0
0
0
0
0
0
0
0
0
0
0
0
0
0
0
0
0
0
0
0
0
0
0
0
0
0
0
0
0
0
0
0
0
0
0
0
0
0
0
0
0
0
0
0
0
0
0
0
0
0
0
0
0
0
0
0
0
0
0
0
0
0
0
0
0
0
0
0
0
0
0
0
0
0
0
0
0
0
0
0
0
0
0
0
0
0
0
0
0
0
0
0
0
0
0
0
0
0
0
0
0
0
0
0
0
0
0
0
0
0
0
0
0
0
0
0
0
0
0
0
0
0
0
0
0
0
0
0
0
0
0
0
0
0
0
0
0
0
0
0
0
0
0
0
0
0
0
0
0
0
0
0
0
0
0
0
0
0
0
0
0
0
0
0
0
0
0
0
0
0
0
0
0
0
0
0
0
0
0
0
0
0
0
0
0
0
0
0
0
0
0
0
0
0
0
0
0
0
0
0
0
0
0
0
0
0
0
0
0
0
0
0
0
0
0
0
0
0
0
0
0
0
0
0
0
0
0
0
0
0
0
0
0
0
0
0
0
0
0
0
0
0
0
0
0
0
0
0
0
0
0
0
0
0
0
0
0
0
0
0
0
0
0
0
0
0
0
0
0
0
0
0
0
0
0
0
0
0
0
0
0
0
0
0
0
0
0
0
0
0
0
0
0
0
0
0
0
0
0
0
0
0
0
0
0
0
0
0
0
0
0
0
0
0
0
0
0
0
0
0
0
0
0
0
0
0
0
0
0
0
0
0
0
0
0
0
0
0
0
0
0
0
0
0
0
1
1
1
1
1
1
1
1
1
1
0
0
0
0
0
0
0
0
0
0
0
0
0
0
0
0
0
0
0
0
0
0
0
0
0
0
0
0
0
0
0
0
0
0
0
0
0
0
0
0
0
0
0
0
0
0
0
0
0
0
0
0
0
0
0
0
0
0
0
0
0
0
0
0
0
0
0
0
0
0
0
0
0
0
0
0
0
0
0
0
0
0
0
0
0
0
0
0
0
0
0
0
0
0
0
0
0
0
0
1
1
1
1
1
1
1
1
1
1
1
1
1
1
1
1
1
1
1
1
1
1
1
1
1
1
1
1
1
1
1
1
1
1
1
1
1
1
1
1
1
1
1
1
2
2
2
2
2
2
2
2
2
2
2
2
2
2
2
2
2
2
2
2
2
2
2
2
2
2
2
2
2
2
2
2
2
2
2
2
2
2
2
2
2
2
2
2
2
2
2
2
2
2
2
2
2
2
2
2
2
2
2
2
2
2
2
2
2
3
3
3
3
3
3
3
3
3
3
3
3
3
3
3
3
3
3
3
3
3
3
3
3
3
3
3
3
3
3
3
3
3
3
3
3
3
3
2
2
2
2
2
2
2
2
2
2
2
2
2
2
2
2
2
2
2
2
2
2
2
1
0
0
0
0
0
0
0
0
0
0
0
0
0
0
0
0
0
0
0
0
0
0
0
0
0
0
0
0
0
0
0
0
0
0
0
0
0
0
0
0
0
0
0
0
0
0
0
0
1
1
1
1
1
1
1
1
1
1
1
1
1
1
1
1
1
1
1
1
1
1
1
1
1
1
1
1
1
1
1
1
1
1
1
1
1
1
1
1
3
3
3
3
3
3
3
3
3
3
2
2
2
2
2
2
2
2
2
2
2
2
2
2
2
2
2
2
2
2
2
2
2
2
2
2
2
2
2
2
2
2
2
2
2
2
2
2
2
2
2
2
2
2
2
2
2
2
2
2
2
2
2
2
2
2
2
2
2
2
2
2
2
2
2
2
2
2
2
2
2
2
2
2
2
2
2
2
2
2
2
2
2
2
2
2
2
2
2
2
2
2
2
2
2
2
2
2
2
2
2
2
2
2
2
2
2
2
2
2
2
2
2
2
2
1
1
0
0
0
0
0
0
0
0
0
0
0
0
0
0
0
0
0
0
0
0
0
0
0
0
0
0
0
0
0
0
0
0
0
0
0
0
0
0
0
0
0
0
0
0
0
0
0
0
0
0
0
0
0
0
0
0
0
0
0
0
0
0
0
0
0
0
0
0
0
0
0
0
0
0
0
0
0
0
0
0
0
0
0
0
0
0
0
0
0
0
0
0
0
0
0
0
0
0
0
0
0
0
0
0
0
0
0
0
0
0
0
1
1
1
1
1
1
1
1
1
1
1
1
1
1
1
1
1
1
1
1
1
1
1
1
1
1
1
1
1
1
1
1
1
1
1
1
1
1
1
1
1
1
1
1
1
1
1
1
1
1
1
1
1
1
1
1
1
1
1
1
1
1
1
1
1
1
1
1
1
1
1
1
1
1
1
1
1
1
1
1
1
1
1
1
1
1
1
1
1
1
2
2
2
2
2
2
2
2
2
2
2
2
2
2
2
2
2
2
2
2
2
2
2
2
2
2
2
2
2
2
2
2
2
2
3
3
3
2
2
1
1
1
1
1
1
1
1
1
1
1
1
1
1
1
1
1
1
1
1
1
1
1
1
1
1
1
1
1
1
1
1
1
1
1
1
1
1
1
1
1
1
1
1
1
1
1
1
1
1
1
1
1
1
1
1
1
1
1
1
1
1
1
1
1
1
1
1
1
1
1
1
1
1
1
1
1
1
1
1
1
1
1
1
1
1
1
1
1
1
1
1
1
1
1
1
1
1
1
1
1
1
1
1
1
1
0
0
0
0
0
0
0
0
0
0
0
0
0
0
0
0
0
0
0
0
0
0
0
0
0
0
0
0
0
0
0
0
0
0
0
0
0
0
0
0
0
0
0
0
0
0
0
0
0
0
0
0
0
0
0
0
0
0
0
0
0
0
0
0
0
0
0
0
0
0
0
0
0
0
0
0
0
0
0
0
0
0
0
0
0
0
0
0
0
0
0
0
0
0
0
0
0
0
0
0
0
0
0
0
0
0
0
0
0
0
0
0
0
0
0
0
0
0
0
0
0
0
0
0
0
0
0
0
0
0
0
0
0
0
0
0
0
0
0
0
0
0
0
0
0
0
0
0
0
0
0
0
0
0
0
0
0
0
0
0
0
0
0
0
0
0
0
0
0
0
0
0
0
0
0
0
0
0
0
0
0
0
0
0
0
0
0
0
0
0
0
0
0
0
0
0
0
0
0
0
0
0
0
0
0
0
0
0
0
0
0
0
0
0
0
0
0
0
0
0
0
0
0
0
0
0
0
0
0
0
0
0
0
0
0
0
0
0
0
0
0
0
0
0
0
0
0
0
0
0
0
0
0
0
0
0
0
0
0
0
0
0
0
0
0
0
0
0
0
0
0
0
0
0
0
0
0
0
0
0
0
0
0
0
0
0
0
0
0
0
0
0
0
0
0
0
2
2
2
2
2
2
2
2
2
2
2
2
2
2
2
2
2
2
2
2
2
1
1
1
1
1
1
1
1
1
1
1
1
1
1
1
1
1
1
1
1
1
1
1
1
1
1
1
1
1
1
1
1
1
1
1
1
1
1
1
1
1
1
1
1
1
1
1
1
1
1
1
1
1
1
1
1
1
1
1
1
1
2
2
2
2
2
2
2
2
2
2
2
2
2
2
2
2
2
2
2
2
2
2
2
2
2
2
2
2
2
2
2
2
2
2
2
2
3
3
3
3
3
3
3
3
3
3
3
3
3
3
3
3
3
3
3
3
3
3
3
3
3
3
3
3
3
3
3
3
3
3
3
3
3
3
3
3
3
3
3
3
3
3
3
3
3
3
3
3
1
1
1
1
1
1
1
1
1
1
1
1
1
1
1
1
1
1
1
1
0
0
0
0
0
0
0
0
0
0
0
0
0
0
0
0
0
0
0
0
0
0
0
0
0
0
0
0
0
0
0
0
0
0
0
0
0
0
0
0
0
0
0
0
0
0
0
0
0
0
0
0
0
0
0
0
0
0
0
0
0
0
0
0
0
0
0
0
0
0
0
0
0
0
0
0
0
0
0
0
0
0
0
0
0
0
0
0
0
0
0
0
0
0
0
0
0
0
0
0
0
0
0
0
0
0
0
0
0
0
0
0
0
0
0
0
0
0
0
0
0
0
0
0
0
0
0
0
0
0
0
0
0
0
0
0
0
0
0
0
0
0
0
0
0
0
0
0
0
0
0
0
0
0
0
0
0
0
0
0
0
0
0
0
0
0
0
0
0
0
0
0
0
0
0
0
0
0
0
0
0
0
0
0
0
0
0
0
0
0
0
0
0
0
0
0
0
0
0
0
0
0
0
0
0
0
0
0
0
0
0
0
0
0
0
0
0
0
0
0
0
0
0
0
0
0
0
0
0
0
0
0
0
0
0
0
0
0
0
0
0
0
0
0
0
0
0
0
0
0
0
0
0
0
0
0
0
0
0
0
0
0
0
0
0
0
0
0
0
0
0
0
0
0
0
0
0
0
0
0
0
0
0
0
0
0
0
0
0
1
1
1
1
1
1
1
1
1
1
1
1
1
1
1
1
1
1
1
1
1
2
2
2
2
2
2
2
2
2
2
2
2
2
2
2
2
2
2
2
2
2
2
2
2
2
2
2
2
2
2
2
2
2
2
2
2
2
2
2
2
2
2
2
2
2
2
2
2
2
2
2
2
2
2
2
2
2
2
2
2
2
2
2
2
2
2
2
2
2
2
2
2
2
2
2
2
2
2
2
2
2
2
2
2
2
2
2
2
2
2
2
2
2
2
2
2
2
2
2
2
2
2
2
2
2
2
2
2
2
2
2
2
2
2
2
3
3
3
3
3
3
3
3
3
3
3
3
3
3
3
3
3
3
3
3
3
3
3
3
3
3
3
3
3
3
3
3
3
3
3
3
3
3
3
3
3
3
3
3
3
3
3
3
3
3
3
3
3
3
3
3
3
3
3
3
3
3
3
3
3
3
3
3
3
3
3
3
3
3
3
3
3
3
3
3
3
3
3
2
2
2
2
1
1
1
1
1
1
1
1
1
1
1
1
1
1
1
0
0
0
0
0
0
0
0
0
0
0
0
0
0
0
1
1
1
1
1
1
1
1
1
1
1
1
1
1
1
1
1
1
1
1
1
1
1
1
1
1
1
1
1
1
0
0
0
0
0
0
0
0
0
0
0
0
0
0
0
0
0
0
0
0
0
0
0
0
0
0
0
0
0
0
0
0
0
0
0
0
0
0
0
0
0
0
0
0
0
0
0
0
0
0
0
0
0
0
0
0
0
0
0
0
0
0
0
0
0
0
0
0
0
0
0
0
0
0
0
0
0
0
0
0
0
0
0
0
0
0
0
0
0
0
0
0
0
0
0
0
0
0
0
0
0
0
0
0
0
0
0
0
0
0
0
0
0
0
0
0
0
0
0
0
0
0
0
0
1
1
1
1
1
1
1
1
1
1
1
1
1
1
1
1
1
1
1
1
1
1
1
1
1
1
1
1
1
1
1
1
1
1
1
1
1
1
1
1
1
1
1
2
2
2
2
2
2
2
2
2
2
2
2
2
2
2
2
2
2
3
3
3
3
3
3
3
3
3
3
3
3
3
3
3
3
3
3
3
3
3
3
3
3
3
3
3
3
3
3
4
4
4
4
4
4
4
4
4
4
4
4
4
4
4
5
5
5
5
5
5
5
5
5
5
5
5
5
5
5
5
5
5
5
5
5
5
5
5
5
5
5
5
6
6
6
6
6
7
7
7
7
7
7
7
7
7
7
7
7
7
7
10
10
10
10
10
10
9
9
9
9
9
9
9
9
9
9
9
9
9
9
9
9
9
9
9
9
9
9
9
9
9
9
9
9
9
9
9
9
9
9
9
9
9
9
9
9
9
9
9
9
9
11
11
12
12
13
13
13
13
13
13
13
13
13
13
13
14
14
14
14
14
14
14
14
14
14
15
15
15
15
15
16
16
16
16
16
15
16
16
16
17
17
17
17
17
18
18
18
16
16
17
17
17
17
17
18
18
18
18
18
19
20
20
20
20
20
19
18
18
18
18
18
18
18
19
19
19
19
19
20
20
20
20
19
19
19
19
20
20
21
21
21
21
21
22
22
22
22
22
22
22
23
23
23
22
22
21
20
20
19
19
19
19
20
20
20
21
21
21
21
21
21
21
21
21
21
21
21
21
21
21
21
21
21
21
21
21
22
22
22
22
22
22
22
22
23
23
22
22
22
22
22
22
22
23
23
23
23
23
23
21
20
20
20
20
20
20
20
20
20
20
20
20
20
20
20
20
21
22
22
22
22
22
22
22
22
22
22
22
21
21
21
23
22
22
22
22
22
19
19
19
19
19
17
17
17
17
17
18
18
18
19
19
19
19
21
21
21
21
22
22
20
20
20
20
20
20
20
19
19
19
20
20
21
21
20
20
20
20
20
20
20
20
20
21
21
21
20
20
19
19
19
18
18
16
16
16
16
16
16
16
16
16
17
17
17
17
17
17
17
17
17
17
17
17
18
18
20
20
20
20
20
20
20
20
20
20
20
20
20
20
20
20
20
20
20
20
20
21
21
21
21
21
21
23
23
23
23
23
23
23
23
23
23
23
23
22
20
20
20
19
19
18
18
18
18
18
18
18
19
19
19
19
19
19
19
19
19
19
18
16
15
15
15
15
15
14
14
14
14
14
14
14
14
14
14
14
14
14
14
14
14
15
15
15
15
15
15
15
15
15
15
15
16
16
16
17
17
17
17
17
17
18
18
18
18
19
20
20
20
20
20
20
20
20
20
20
20
20
20
20
20
20
20
21
21
21
21
21
21
21
21
18
19
18
19
17
17
16
16
16
16
15
15
16
16
16
16
16
15
15
14
14
14
14
14
14
15
15
15
14
14
15
15
15
15
15
15
14
14
14
15
15
15
16
15
15
15
17
17
17
17
17
17
17
17
17
18
18
17
17
18
18
19
19
19
19
19
18
18
18
18
18
18
18
18
18
18
19
19
21
21
21
21
21
21
21
22
22
22
24
24
24
24
24
24
24
23
23
23
23
24
24
24
24
24
26
27
27
27
27
27
27
27
27
26
26
26
26
26
26
26
26
26
26
27
27
27
28
28
28
27
27
27
27
27
27
27
27
27
27
28
28
28
28
28
28
28
28
28
28
28
28
28
27
26
26
26
26
26
26
26
26
26
26
26
26
26
26
26
26
26
26
26
26
26
26
26
26
26
26
26
26
26
26
26
27
27
27
27
27
28
28
27
27
28
28
28
28
28
28
28
28
28
28
29
30
30
30
30
28
27
27
27
27
27
27
26
26
27
27
27
27
27
27
27
26
26
26
26
26
23
23
23
23
23
23
20
18
18
17
17
17
17
18
18
18
18
16
14
13
13
13
14
13
13
13
14
14
14
14
14
14
14
14
14
14
15
15
15
15
15
15
15
15
15
15
15
15
16
16
16
16
16
16
16
16
16
17
18
18
18
18
18
18
18
18
18
18
18
18
18
18
17
17
18
18
18
18
19
20
22
23
24
24
24
25
25
25
25
23
23
23
23
23
23
23
23
23
23
23
23
23
23
23
22
22
23
23
23
23
23
23
23
23
23
23
24
24
24
24
24
25
26
26
25
25
25
25
25
26
26
26
26
26
26
26
26
26
27
28
28
28
28
28
28
28
28
28
28
28
27
27
27
27
27
27
27
27
27
27
27
27
27
27
27
27
27
27
27
29
29
29
29
29
29
29
29
29
29
29
29
29
29
29
29
29
29
29
29
29
29
26
26
26
26
26
27
27
28
27
27
27
26
28
28
28
28
26
26
29
29
30
30
30
30
30
30
30
30
30
30
31
32
32
32
32
32
32
32
32
32
32
32
30
28
27
27
27
27
28
27
27
28
30
30
31
31
31
31
34
34
34
33
33
32
32
33
32
32
33
33
34
34
35
36
35
37
37
38
37
36
36
37
37
38
37
37
37
37
37
38
39
40
40
40
40
41
40
40
40
40
40
40
40
41
41
40
40
40
40
41
41
41
42
42
41
41
41
39
39
40
42
43
43
43
44
44
43
43
43
43
44
44
44
44
44
45
45
45
45
45
45
45
45
45
45
45
45
46
46
46
46
46
46
46
46
46
46
46
46
46
46
46
46
46
46
46
47
47
47
47
47
47
45
44
45
45
45
45
44
44
44
44
44
44
44
44
44
42
42
42
42
41
37
36
35
37
37
37
36
35
34
33
33
27
27
27
27
27
27
27
27
27
26
26
26
28
28
27
27
26
26
26
26
26
26
26
25
25
25
24
24
24
24
23
22
22
19
19
19
19
18
18
18
18
17
17
16
15
15
15
15
13
13
13
13
13
13
13
13
13
13
13
13
13
13
13
13
13
13
13
13
13
13
13
13
13
13
13
13
13
13
13
13
13
13
13
12
11
9
3
2
4
4
4
4
4
4
4
4
4
4
4
4
5
5
6
6
6
6
5
5
5
5
6
6
6
6
6
6
6
6
6
6
6
6
6
6
6
6
6
6
6
6
6
6
6
6
6
6
6
6
6
6
6
6
6
7
8
8
8
8
8
8
8
8
8
10
10
10
10
10
10
10
10
10
10
10
10
11
12
13
13
13
13
13
13
13
13
13
13
13
13
13
13
13
13
13
13
13
14
15
15
15
15
15
15
15
15
15
15
15
16
16
16
16
16
16
16
16
16
17
17
19
19
19
20
20
20
20
20
20
20
20
20
20
20
20
20
20
20
20
20
20
19
19
18
18
18
18
18
17
17
18
18
18
19
20
20
20
20
19
19
19
18
18
18
18
17
17
17
18
18
18
18
18
18
18
18
18
21
21
21
21
23
23
23
24
24
24
24
24
24
26
26
26
26
26
26
26
26
26
26
26
26
26
26
26
26
26
27
27
28
28
28
28
29
29
29
29
29
30
32
32
32
32
32
32
32
34
37
38
39
40
40
42
42
43
43
43
40
40
40
40
38
37
36
33
33
33
33
33
34
34
32
33
33
33
33
33
33
33
33
33
35
36
38
38
38
38
39
39
39
39
39
39
39
39
39
40
40
40
40
40
40
40
40
40
40
41
41
41
41
41
41
41
41
41
41
41
41
41
42
42
42
42
42
42
42
42
43
43
43
43
42
42
42
42
44
44
44
44
44
43
42
42
42
42
41
41
41
41
41
41
41
41
41
41
41
41
41
41
39
39
39
40
40
40
40
40
40
40
40
40
40
40
38
37
37
36
35
32
31
28
28
28
28
28
28
28
28
28
28
26
26
26
26
26
26
26
26
27
27
27
26
26
26
26
27
28
26
21
22
22
21
21
21
21
24
24
24
25
26
26
26
27
27
27
27
27
27
27
27
27
27
27
27
27
27
27
27
27
27
27
27
27
27
30
30
31
31
31
31
31
31
31
31
31
32
32
35
35
37
39
39
41
41
41
41
41
39
39
39
42
42
42
42
42
42
42
42
42
43
44
45
45
45
47
46
46
46
44
44
43
40
41
44
44
46
46
46
47
47
49
50
49
49
49
49
49
49
49
49
48
48
48
49
50
52
52
55
55
55
55
57
57
57
57
57
57
60
60
59
59
61
62
69
70
70
70
70
70
70
70
70
71
72
73
73
72
71
71
71
74
74
75
78
78
78
79
79
79
79
79
79
80
81
81
81
81
81
81
82
82
82
82
82
82
83
83
83
83
83
83
85
85
85
85
85
85
85
83
83
83
84
84
86
88
88
88
87
87
87
87
89
92
92
92
92
92
92
92
92
92
92
92
93
93
93
93
93
93
92
91
91
91
88
88
88
88
89
89
89
89
89
91
90
90
90
90
90
90
90
90
89
86
85
79
79
79
79
79
79
77
77
68
64
64
63
59
58
60
59
56
56
56
55
55
54
53
53
53
53
53
53
53
53
53
51
50
52
52
52
52
49
48
48
44
45
45
43
43
44
45
43
43
43
41
41
41
41
43
43
43
43
41
40
41
39
38
38
38
37
37
38
38
38
38
38
38
39
40
40
40
40
39
40
40
40
40
38
38
38
38
38
38
38
38
38
38
40
40
39
39
39
39
38
38
38
38
38
39
41
42
42
43
42
41
41
41
41
42
43
43
44
44
44
44
44
45
45
45
45
46
46
47
50
52
51
53
53
53
53
53
53
50
49
50
51
52
52
52
53
53
53
52
52
51
51
51
49
49
49
50
47
46
47
48
47
47
47
47
47
47
47
48
49
49
49
49
49
49
49
49
49
49
49
49
49
49
49
49
50
51
51
51
51
51
51
51
51
51
51
53
53
52
51
52
51
50
50
50
50
52
52
52
52
53
53
53
53
53
53
53
53
51
53
55
56
56
55
55
55
54
54
54
54
55
54
53
52
52
51
52
52
53
52
52
51
52
50
53
48
48
48
48
48
49
48
52
53
53
53
52
51
51
49
49
49
50
48
46
46
46
47
48
47
50
49
49
50
49
49
49
49
49
50
50
50
50
51
50
50
50
50
50
50
50
51
48
48
48
47
49
49
51
51
51
52
51
51
51
51
51
50
50
52
52
52
52
52
52
53
53
53
53
53
54
54
54
54
54
54
54
54
54
54
55
55
55
55
56
57
57
57
57
57
57
57
57
57
57
57
57
58
59
59
59
56
56
55
55
55
54
54
55
55
56
56
56
56
56
57
57
57
57
57
57
57
57
57
57
57
57
56
56
55
53
48
48
47
49
49
49
49
49
49
49
49
49
49
49
49
49
49
51
51
51
50
49
48
48
48
48
47
47
47
47
47
47
47
40
35
34
33
32
33
34
34
34
33
32
33
32
32
33
33
34
34
37
37
37
38
38
37
36
34
34
34
34
33
34
35
38
38
46
46
47
48
52
53
54
54
54
54
55
56
56
56
58
60
60
61
61
61
61
61
61
61
63
62
63
63
63
62
63
63
62
63
63
63
63
64
63
63
68
68
68
68
70
70
70
72
72
72
72
72
72
73
73
74
74
75
75
76
76
78
78
78
78
79
79
79
79
79
79
79
79
79
80
80
80
80
80
80
80
80
81
82
82
82
82
83
83
84
84
84
84
84
84
84
84
86
86
86
87
87
87
87
87
87
87
87
87
87
88
88
89
90
90
90
92
92
91
91
89
89
91
91
90
91
87
87
87
81
81
81
76
68
68
67
66
65
64
64
64
65
65
64
64
63
61
60
61
61
62
61
61
62
61
61
61
61
60
59
57
53
53
53
50
50
49
47
47
46
46
46
48
48
48
48
50
50
51
51
51
51
51
51
51
50
49
51
48
48
48
48
49
50
44
44
42
41
41
41
40
41
41
41
41
35
34
34
33
36
35
33
32
33
33
36
36
36
37
37
37
37
38
39
39
40
40
41
41
41
42
43
43
43
43
43
43
44
45
45
45
45
45
46
46
46
46
46
46
46
46
46
46
46
46
46
46
46
46
46
46
46
47
47
48
48
48
48
49
49
50
51
51
51
51
52
53
53
53
53
54
55
55
55
55
56
56
57
58
59
59
60
62
62
60
61
61
59
60
60
63
64
64
65
65
67
68
69
71
71
71
71
70
69
70
70
70
71
71
71
72
73
73
73
73
73
74
74
74
74
74
74
74
74
74
74
74
74
74
74
74
74
74
74
74
73
73
73
73
73
73
73
73
73
73
73
73
73
73
73
76
77
77
73
73
73
73
74
74
74
74
74
70
70
65
63
61
61
60
56
59
59
58
59
60
60
61
58
58
58
58
58
58
58
58
57
57
56
55
55
58
58
59
60
60
60
61
67
68
68
68
70
70
71
71
66
64
63
63
55
54
56
55
55
56
55
55
55
55
57
57
56
56
56
57
57
58
58
58
58
59
60
60
60
60
60
60
56
56
56
57
57
57
57
57
57
57
57
56
56
57
57
58
57
57
56
56
56
56
56
56
56
56
54
54
53
53
53
52
52
51
51
50
50
51
51
51
52
52
52
53
53
53
52
52
52
51
51
50
50
52
52
52
52
52
52
52
53
53
53
53
53
53
53
51
50
50
50
50
50
51
51
52
52
51
51
51
51
51
51
51
53
53
53
53
53
53
53
52
52
52
52
52
51
53
52
51
49
49
48
48
49
49
49
48
50
49
50
51
51
52
53
53
52
52
52
52
52
53
49
48
44
43
40
39
40
40
42
42
42
42
42
41
41
41
44
44
44
45
46
47
47
47
47
47
48
49
50
51
51
51
52
51
51
51
51
52
52
53
53
53
54
54
54
55
55
56
55
55
55
57
55
55
56
56
58
58
58
58
60
60
60
61
62
61
61
61
61
61
61
61
61
61
61
61
61
61
61
61
61
61
61
61
61
61
61
62
62
61
61
59
59
58
58
58
58
58
57
56
56
55
55
55
53
52
49
49
49
49
49
49
49
49
49
49
49
49
48
48
48
49
49
49
50
50
50
50
50
50
50
50
50
50
50
50
49
48
48
48
48
48
48
48
48
48
48
49
49
48
47
47
47
47
47
47
48
48
48
48
47
47
47
45
45
43
42
27
26
26
26
26
25
25
26
26
25
22
21
19
18
17
17
17
17
17
18
18
18
18
18
18
18
18
18
18
18
18
17
17
17
17
17
17
17
17
17
16
16
16
16
16
16
16
16
15
15
15
15
15
15
15
15
15
15
15
15
15
15
15
15
15
15
13
13
11
11
11
11
11
9
9
9
9
9
9
11
11
12
12
12
12
12
11
11
11
11
11
11
11
12
14
14
14
14
13
13
13
13
13
13
13
13
13
13
12
12
12
12
12
12
12
12
12
12
12
12
13
13
13
13
13
13
13
13
15
14
14
14
12
12
12
12
12
12
12
12
12
12
12
12
12
12
12
13
13
13
16
16
16
16
16
16
16
15
15
16
16
16
16
16
16
16
16
16
16
16
17
19
21
21
22
23
25
25
25
25
25
25
25
25
25
25
25
25
25
25
24
24
25
26
26
26
26
26
26
26
26
26
26
26
26
26
26
27
27
27
27
27
27
29
30
30
30
30
30
30
30
30
30
30
30
30
30
30
29
29
29
29
29
29
30
30
30
30
31
31
31
31
31
31
31
31
31
31
29
28
28
28
28
28
28
28
29
27
26
26
26
26
26
26
26
26
26
24
23
23
23
23
24
24
24
24
25
25
25
25
25
25
25
27
27
27
28
28
31
30
31
31
31
31
31
32
32
32
32
32
32
32
31
31
31
28
27
28
28
29
29
27
27
27
27
27
27
27
27
27
27
27
27
27
27
27
27
27
27
27
27
27
27
28
28
28
28
29
32
35
35
36
38
38
38
38
38
38
38
38
38
39
39
39
39
39
39
39
39
39
39
39
40
40
40
40
40
40
42
42
42
42
42
42
42
42
42
42
42
42
42
42
42
42
42
41
41
41
40
39
38
37
38
38
39
39
39
39
38
38
38
38
38
40
40
40
40
41
41
41
41
42
42
42
42
42
42
42
41
41
41
36
35
35
35
35
35
35
35
35
35
35
35
36
37
37
37
36
36
34
35
35
35
36
36
36
36
36
36
36
36
36
34
34
33
33
34
35
35
37
38
38
39
39
39
41
41
41
44
43
45
46
46
50
50
51
51
53
54
53
55
55
56
57
57
58
56
55
55
54
54
56
57
57
57
56
56
57
58
59
59
62
61
61
64
64
66
66
66
66
66
66
66
66
66
66
67
67
67
68
71
72
74
76
77
79
79
80
81
82
82
82
82
82
82
83
84
84
84
84
84
84
84
84
84
85
85
85
85
85
85
84
85
85
85
85
85
85
85
85
85
85
86
87
87
87
87
87
86
86
86
84
83
83
83
83
83
82
81
81
77
77
76
75
75
76
76
76
76
73
74
74
75
76
76
76
76
76
77
76
76
76
76
76
76
76
78
79
79
79
79
80
80
79
79
79
78
77
77
77
75
75
78
73
72
71
71
71
73
67
67
66
67
69
69
69
69
68
68
67
71
71
71
70
70
72
73
74
68
67
65
64
63
61
60
62
67
67
67
68
66
66
67
67
68
67
66
66
67
68
68
68
68
68
68
68
71
72
72
71
71
73
72
74
74
75
75
75
75
75
76
76
76
76
76
76
76
76
76
77
79
79
79
80
80
81
81
81
81
84
85
85
85
85
86
86
86
92
94
94
95
96
96
97
96
95
93
94
99
99
99
103
103
103
104
103
99
98
97
99
98
97
98
97
96
96
96
96
97
99
98
98
97
97
98
98
99
99
99
102
102
102
102
102
102
103
103
103
103
104
103
103
103
103
104
104
104
104
104
104
104
104
104
104
104
104
104
103
103
103
103
103
103
105
105
105
105
105
105
104
103
103
103
103
102
102
102
102
102
102
102
102
102
102
102
102
102
102
102
102
102
101
101
102
102
102
102
102
99
97
96
89
84
84
80
79
76
71
62
56
56
56
56
56
56
53
54
53
52
50
49
49
49
48
48
48
48
48
48
42
41
36
35
35
35
36
35
33
28
26
25
26
25
25
25
25
25
25
24
23
23
23
26
26
26
28
28
28
28
28
28
28
28
28
27
27
26
26
27
27
27
29
30
31
32
33
34
34
34
35
35
35
34
34
35
35
34
34
37
37
39
39
39
39
39
39
40
40
40
40
40
40
40
40
40
40
40
40
40
40
40
40
40
40
40
41
41
41
42
43
45
45
45
46
46
46
46
46
46
46
46
47
47
48
48
48
48
49
51
51
51
52
52
52
52
52
52
52
53
53
54
55
55
55
55
55
55
55
55
55
55
53
53
53
52
50
49
49
49
50
50
50
50
52
52
52
53
53
53
53
54
54
54
55
57
57
57
55
54
53
52
50
50
48
48
48
48
47
47
46
47
46
46
43
43
44
45
46
46
46
46
46
46
47
48
49
50
49
49
49
49
48
48
48
48
48
50
50
50
50
50
50
51
51
51
51
51
51
51
52
50
49
47
44
44
43
43
43
39
39
39
39
37
37
37
38
38
38
37
37
37
37
41
42
42
42
42
43
44
44
45
45
45
45
45
45
47
46
46
47
48
48
44
43
41
41
41
40
40
41
41
41
41
41
41
42
40
41
41
41
39
39
39
39
39
40
40
40
40
40
40
40
41
42
42
42
42
42
43
43
42
44
44
44
44
45
45
45
45
45
44
46
43
44
44
46
45
46
47
47
47
48
48
49
49
49
51
52
52
52
52
52
52
52
51
50
50
50
51
52
52
52
52
54
55
57
57
57
57
57
56
56
56
56
56
57
57
57
57
60
59
59
59
59
59
59
59
60
60
60
60
59
59
58
57
56
56
56
57
58
58
58
58
58
58
59
59
59
59
59
60
60
60
60
60
60
60
60
59
60
61
61
61
61
61
61
61
60
61
61
60
60
61
69
70
70
69
69
69
76
78
79
80
81
82
82
82
83
83
83
83
82
82
81
80
79
79
80
81
81
84
84
83
82
82
83
83
83
83
80
79
79
79
83
83
83
83
84
84
86
87
87
88
90
90
90
89
85
84
83
82
79
79
80
79
79
79
79
79
79
79
78
79
79
79
79
79
79
79
79
79
79
79
79
79
79
79
81
81
81
81
81
81
81
81
81
81
81
81
79
79
79
76
76
77
77
77
77
77
78
78
78
78
78
78
79
79
79
79
79
79
79
79
81
81
81
81
81
81
80
80
80
80
80
80
80
80
82
82
80
80
80
79
79
79
79
79
79
79
80
80
78
76
75
75
75
76
76
76
76
76
70
70
59
58
54
53
52
52
48
37
37
37
36
36
36
36
36
36
37
36
38
36
35
34
34
34
34
34
34
33
32
31
31
32
32
32
32
31
31
31
29
28
27
26
26
26
26
26
26
26
26
26
26
25
24
23
23
23
24
24
24
24
24
24
23
23
23
22
22
23
23
23
23
23
23
22
22
21
20
19
19
19
21
21
21
22
22
22
22
22
22
22
22
22
22
22
22
22
22
23
24
24
24
24
24
25
25
25
26
26
26
26
27
27
27
27
27
27
27
27
27
27
27
27
27
27
27
27
27
28
28
28
28
28
28
28
27
27
27
27
28
28
28
28
28
29
28
27
27
27
27
27
26
27
28
28
28
28
28
28
28
28
28
28
28
28
28
28
28
29
29
29
29
30
30
30
31
31
32
32
32
31
32
33
33
33
32
31
31
31
31
31
31
32
31
31
31
31
31
31
26
28
28
29
28
27
27
27
27
27
28
28
28
29
29
29
29
29
29
29
29
30
30
30
30
30
30
31
34
34
34
33
33
33
33
33
33
33
33
33
33
33
33
33
33
33
33
29
29
29
29
27
26
26
28
28
28
29
29
29
29
29
30
32
32
32
32
32
32
32
33
33
33
33
33
33
33
32
32
32
32
32
32
32
32
32
31
31
31
31
28
29
29
29
29
29
29
29
29
30
30
30
30
31
31
31
31
31
31
31
31
31
31
31
30
30
30
30
30
30
29
30
30
30
30
28
27
27
24
25
25
25
25
24
22
22
23
23
23
23
23
23
23
23
23
23
24
24
24
24
24
24
24
25
24
24
25
25
25
25
25
25
25
25
25
25
25
25
25
25
25
25
25
24
24
24
23
22
22
21
20
17
17
16
18
18
19
19
20
20
19
18
17
17
17
17
16
16
16
16
17
17
17
17
17
17
17
17
17
17
17
17
18
18
18
18
18
18
18
18
18
18
18
18
18
18
18
18
18
18
18
18
18
18
18
17
17
17
17
17
17
17
17
17
17
17
17
17
17
17
17
17
17
17
17
17
16
15
14
14
14
14
14
14
14
14
14
14
14
15
15
15
14
14
14
14
14
14
14
14
14
14
14
14
14
14
14
14
14
14
14
14
14
14
14
14
14
14
13
13
13
14
14
14
14
14
13
13
13
14
14
14
14
14
14
14
14
14
14
14
14
14
14
16
16
15
14
12
11
11
11
12
9
9
9
9
9
9
9
9
10
9
9
9
9
9
9
9
9
8
8
8
8
8
8
8
8
8
8
8
8
8
8
8
8
8
8
8
8
8
8
8
8
8
8
8
8
8
8
7
7
7
7
7
7
7
7
7
7
7
7
7
7
7
7
8
8
8
7
7
7
7
7
7
7
8
8
8
8
8
8
8
9
9
9
9
9
9
9
9
9
9
9
9
9
9
9
9
9
9
9
9
9
9
9
9
9
9
9
9
9
11
11
11
11
11
11
11
11
11
11
11
11
11
11
11
11
11
11
11
11
11
10
9
9
9
9
9
9
10
10
10
10
10
10
10
9
8
8
8
8
8
8
8
8
8
8
8
8
8
8
8
9
9
9
9
9
9
9
9
9
10
10
10
10
10
10
10
10
10
10
10
10
10
10
10
10
10
10
9
9
9
9
9
9
9
9
9
9
9
9
9
9
9
9
9
9
9
9
9
9
6
6
6
6
6
6
6
6
6
6
6
6
6
6
6
6
5
2
2
2
2
2
2
2
2
2
2
3
3
3
3
2
2
2
2
2
2
2
2
2
2
2
2
1
1
1
1
1
1
1
1
1
1
1
1
1
1
1
1
1
1
1
1
1
1
1
1
1
1
1
1
1
1
1
1
1
1
1
1
1
1
2
2
2
4
5
10
17
19
19
19
19
19
19
19
19
19
20
20
21
22
22
23
23
23
26
26
29
29
31
33
33
33
33
33
33
33
33
32
32
32
32
32
32
34
36
36
36
36
36
36
36
36
37
37
38
38
39
39
40
40
41
43
43
43
44
44
45
45
45
45
45
45
45
45
46
46
46
46
46
46
46
46
46
46
46
46
47
48
49
50
50
51
51
51
52
52
52
52
52
52
52
50
50
49
45
45
45
45
45
45
45
45
45
46
46
46
46
46
46
46
46
46
46
48
48
48
48
48
48
47
48
48
50
51
51
51
51
52
52
54
54
53
53
53
53
52
53
53
54
54
54
54
54
54
54
55
55
56
56
57
57
57
59
58
56
53
55
53
53
53
54
53
53
53
53
53
53
53
53
53
53
53
53
53
53
54
54
55
55
55
54
54
54
54
54
54
55
55
55
55
55
55
55
55
55
56
56
56
56
57
57
57
57
57
57
57
57
57
57
57
57
57
57
59
59
57
53
52
53
52
52
53
52
52
54
54
54
55
55
55
56
56
56
55
55
55
55
55
55
55
55
55
55
55
55
55
55
55
55
55
53
54
54
57
57
57
56
56
56
56
54
54
53
52
51
52
50
51
53
53
53
53
52
48
46
44
41
39
43
43
43
44
44
44
44
44
44
44
44
44
46
46
46
46
46
47
49
49
51
51
51
51
51
51
51
54
56
56
57
58
58
58
58
58
58
58
58
58
57
57
57
58
58
58
58
58
57
57
59
62
62
62
62
63
64
64
64
64
64
64
64
64
64
64
64
64
64
64
64
64
64
64
65
65
63
65
65
65
65
66
66
66
65
65
64
64
64
64
63
60
58
54
54
54
55
55
55
55
55
55
55
55
54
55
53
53
53
53
53
53
53
53
53
53
53
53
53
53
53
53
56
56
56
56
56
56
56
57
57
57
59
58
58
58
58
59
57
61
59
58
53
50
49
36
35
35
32
29
31
31
31
31
31
32
31
32
32
32
31
30
29
29
31
31
35
34
36
36
36
36
36
37
37
37
37
37
37
35
36
35
35
36
43
45
47
52
53
53
53
53
53
53
53
52
51
52
52
53
53
53
54
54
55
55
55
55
56
55
57
58
59
60
61
61
61
61
61
61
61
62
62
62
62
62
62
62
62
63
63
63
63
65
66
66
66
66
66
65
65
65
65
65
67
69
68
71
71
69
69
70
71
73
73
73
73
73
76
77
77
79
79
79
79
79
79
79
79
80
80
80
80
80
80
81
81
83
83
84
84
84
86
86
86
88
88
88
88
88
88
88
88
88
88
87
87
87
87
87
87
87
86
83
83
83
83
82
80
79
79
77
76
74
74
74
74
74
74
74
74
74
74
74
75
75
75
75
75
77
77
76
76
76
76
75
75
74
72
72
71
72
73
69
68
67
66
64
65
66
65
64
66
66
66
66
66
66
66
66
68
68
68
68
67
65
66
65
52
50
50
49
47
37
36
30
30
31
31
31
31
30
29
29
26
26
27
27
27
28
28
30
30
32
32
32
32
32
32
34
34
34
33
34
34
34
34
32
30
30
30
30
30
30
31
31
33
33
33
33
33
35
35
35
35
35
35
35
35
36
36
36
36
36
36
36
36
36
35
35
36
36
37
38
39
40
40
40
41
40
41
42
43
42
42
43
43
43
43
46
46
46
45
46
47
48
52
51
52
53
53
53
54
54
54
54
54
54
54
55
55
56
56
56
56
56
56
57
57
57
57
60
62
64
65
65
66
64
67
65
61
61
60
61
61
61
62
62
65
65
65
65
67
67
70
70
70
71
71
71
70
70
69
69
75
76
79
79
78
78
79
79
79
79
79
78
79
79
79
79
79
81
82
82
82
82
82
82
82
82
82
82
82
82
81
81
81
81
81
82
81
81
81
80
79
79
79
78
79
73
73
74
69
71
71
71
71
71
72
72
73
75
75
75
75
74
73
72
73
74
74
77
79
79
79
79
79
79
79
79
79
80
80
81
81
82
82
83
83
83
83
81
79
76
75
74
73
72
72
72
73
73
75
75
73
73
71
71
71
71
71
73
74
74
74
73
72
72
72
72
72
72
72
72
72
73
73
74
74
75
75
75
75
76
73
67
65
66
66
67
72
72
72
73
73
73
73
73
73
73
73
73
73
74
75
75
77
77
76
76
74
71
72
68
65
65
62
63
62
61
57
57
54
52
54
54
53
53
49
49
49
48
49
49
49
48
45
45
47
47
47
47
47
48
49
49
50
50
50
50
50
49
52
51
51
51
52
52
51
51
52
52
53
54
57
57
60
61
61
61
61
62
62
63
63
63
63
63
63
66
66
68
69
69
69
69
69
69
69
69
72
72
72
71
73
75
75
76
77
71
73
72
73
80
81
81
79
79
80
81
81
82
82
83
83
82
81
81
81
83
84
84
87
87
87
87
87
88
88
88
90
90
91
91
90
89
89
86
85
85
85
90
90
95
95
96
96
96
97
96
99
99
99
99
103
106
107
107
106
106
106
106
107
107
107
107
112
113
114
114
114
114
114
113
113
113
115
115
117
117
117
117
117
117
117
117
117
118
120
120
120
120
120
120
119
119
119
120
121
121
121
120
121
121
121
121
122
123
121
119
116
117
118
119
119
118
115
114
114
114
114
114
115
114
111
111
110
109
106
103
102
102
102
102
102
102
102
102
102
102
102
102
102
102
102
102
102
102
102
102
102
100
97
98
97
97
93
91
89
89
89
90
91
92
91
86
86
85
85
85
71
69
66
62
62
61
61
60
62
61
63
62
63
63
63
63
63
63
63
63
65
65
65
66
66
66
66
65
65
65
65
65
66
66
68
68
68
66
67
67
67
68
64
64
64
61
61
59
60
55
54
54
53
53
51
51
51
47
47
47
47
47
47
47
47
47
47
47
47
47
46
46
46
47
47
47
47
47
47
47
47
47
47
47
47
47
47
46
43
44
43
43
43
43
42
42
42
42
42
42
42
42
42
42
41
40
38
39
39
39
39
39
39
39
39
40
40
41
42
42
40
40
40
40
38
31
31
27
24
24
22
22
22
22
22
22
22
22
22
21
20
19
17
16
16
15
17
16
16
16
16
16
16
16
16
16
16
16
15
15
15
15
15
16
15
15
15
16
16
15
15
15
15
16
16
16
17
17
17
17
16
16
15
15
14
13
13
13
14
15
18
18
17
16
17
18
18
18
18
19
19
19
19
19
19
19
19
19
19
19
19
19
19
19
19
19
19
19
19
19
19
19
19
19
18
18
18
18
18
18
18
18
18
18
18
18
18
18
18
18
18
18
18
18
18
18
18
18
18
18
18
18
18
18
18
18
18
18
18
18
18
18
18
18
18
18
18
18
18
18
18
18
18
18
18
18
18
18
18
16
13
13
11
8
4
3
3
2
2
1
1
1
1
1
1
1
1
1
1
1
1
1
1
1
1
1
1
1
1
1
1
1
1
1
1
1
1
1
1
1
1
1
1
1
1
1
1
1
1
1
1
1
1
1
1
2
2
2
2
2
2
2
2
2
2
2
2
2
2
2
2
2
2
2
2
2
2
2
2
2
2
2
2
2
2
2
1
1
1
1
1
1
1
1
1
1
1
1
1
0
0
0
0
0
0
0
0
0
0
0
0
0
0
0
0
0
0
0
0
0
0
0
0
0
0
0
0
0
0
0
0
0
0
0
0
0
0
0
0
0
0
0
0
0
0
1
1
1
1
1
1
1
1
1
1
1
1
1
1
1
1
1
1
1
1
1
1
1
1
1
1
1
1
1
1
1
1
1
1
1
1
1
1
1
1
1
1
1
1
1
1
1
1
1
1
1
1
1
1
1
1
1
1
1
1
1
1
1
1
1
1
1
1
1
1
1
1
1
1
1
1
1
1
1
1
1
1
1
1
1
1
1
1
1
1
1
1
1
1
1
1
1
1
1
1
1
1
1
1
1
1
1
1
0
0
0
0
0
0
0
0
0
0
0
0
0
0
0
0
0
0
0
0
0
0
0
0
0
0
0
0
0
0
0
0
0
0
0
0
0
0
0
0
0
0
0
0
0
0
0
0
0
0
0
0
0
0
0
0
0
0
0
0
0
0
0
0
0
0
0
0
0
0
0
0
0
0
0
0
0
0
0
0
0
0
0
0
0
0
0
0
0
0
0
0
0
0
0
0
0
0
0
0
0
0
0
0
0
0
0
0
0
0
0
0
0
0
0
0
0
0
0
0
0
0
0
0
0
0
0
0
0
0
0
0
0
0
0
0
0
0
0
0
0
0
0
0
0
0
0
0
0
0
0
0
0
0
0
0
0
0
0
0
0
0
0
0
0
0
0
0
0
0
0
0
0
0
0
0
0
0
0
0
0
0
0
0
0
0
0
0
0
0
0
0
0
0
0
0
0
0
0
0
0
0
0
0
0
0
0
0
0
0
0
0
0
0
0
0
0
0
0
0
0
0
0
0
0
0
0
0
0
0
0
0
0
0
0
0
0
0
0
0
0
0
0
0
0
0
0
0
0
0
0
0
0
0
0
0
0
0
0
0
0
0
0
0
0
0
0
0
0
0
0
0
0
0
0
0
0
0
0
0
0
0
0
0
0
0
0
0
0
0
0
0
0
0
0
0
0
0
0
0
0
0
0
0
0
0
0
0
0
0
0
0
0
0
0
0
0
0
0
0
0
0
0
0
0
0
0
0
0
0
0
0
0
0
0
0
0
0
0
0
0
0
0
0
0
0
0
0
0
0
0
0
0
0
0
0
0
0
0
0
0
0
0
0
0
0
0
0
0
0
0
0
0
0
0
0
0
0
0
0
0
0
0
0
0
0
0
0
0
0
0
0
0
0
0
0
0
0
0
0
0
0
0
0
0
0
0
0
0
0
0
0
0
0
0
0
0
0
0
0
0
0
0
0
0
0
0
0
0
0
0
0
0
0
0
0
0
0
0
0
0
0
0
0
0
0
0
0
0
0
0
0
0
0
0
0
0
0
0
0
0
0
0
0
0
0
0
0
0
0
0
0
0
0
0
0
0
0
0
0
0
0
0
0
0
0
0
0
0
0
0
0
0
0
0
0
0
0
0
0
0
0
0
0
0
0
0
0
0
0
0
0
0
0
0
0
0
0
0
0
0
0
0
0
0
0
0
0
0
0
0
0
0
0
0
0
0
0
0
0
0
0
0
0
0
0
0
0
0
0
0
0
0
0
0
0
0
0
0
0
0
0
0
0
0
0
0
0
0
0
0
0
0
0
0
0
0
0
0
0
0
0
0
0
0
0
0
0
0
0
0
0
0
0
0
0
0
0
0
0
0
0
0
0
0
0
0
0
0
0
0
0
0
0
0
0
0
0
0
0
0
0
0
0
0
0
0
0
0
0
0
0
0
0
0
0
0
0
0
0
0
0
0
0
0
0
0
0
0
0
0
0
0
0
0
0
0
0
0
0
0
0
0
0
0
0
0
0
0
0
0
0
0
0
0
0
0
0
0
0
0
0
0
0
0
0
0
0
0
0
0
0
0
0
0
0
0
0
0
0
0
0
0
0
0
0
0
0
0
0
0
0
0
0
0
0
0
0
0
0
0
0
0
0
0
0
0
0
0
0
0
0
0
0
0
0
0
0
0
0
0
0
0
0
0
0
0
0
0
0
0
0
0
0
1
1
1
1
1
1
1
1
1
1
1
1
1
1
1
1
1
1
1
1
1
1
1
1
1
1
1
1
1
1
1
1
1
1
1
1
1
1
1
1
1
1
1
1
1
1
1
1
1
1
1
1
1
1
1
1
1
1
1
1
1
1
1
1
1
1
1
1
1
1
1
1
1
1
1
1
1
1
1
1
1
1
1
1
1
1
1
1
1
1
1
1
1
1
1
1
1
1
1
1
1
1
1
1
1
1
1
1
1
1
1
1
1
0
0
0
0
0
0
0
0
0
0
0
0
0
0
0
0
0
0
0
0
0
0
0
0
0
0
0
0
0
0
0
0
0
0
0
0
0
0
0
0
0
0
0
0
0
0
0
0
0
0
0
0
0
0
0
0
0
0
0
0
0
0
0
0
0
0
0
0
0
0
0
0
0
0
0
0
0
0
0
0
0
0
0
0
0
0
0
0
0
0
0
0
0
0
0
0
0
0
0
0
0
0
0
0
0
0
0
0
0
0
0
0
0
0
0
0
0
0
0
0
0
0
0
0
0
0
0
0
0
0
0
0
0
0
0
0
0
0
0
0
0
0
0
0
0
0
0
0
0
0
0
0
0
0
0
0
0
0
0
0
0
0
0
0
0
0
0
0
0
0
0
0
0
0
0
0
0
0
0
0
0
0
0
0
0
0
0
0
0
0
0
0
0
0
0
0
0
0
0
0
0
0
0
0
0
0
0
0
0
0
0
0
0
0
0
0
0
0
0
0
0
0
0
0
0
0
0
0
0
0
0
0
0
0
0
0
0
0
0
0
0
0
0
0
0
0
0
0
0
0
0
0
0
0
0
0
0
0
0
0
0
0
0
0
0
0
0
0
0
0
0
0
0
0
0
0
0
0
0
0
0
0
0
0
0
0
0
0
0
0
0
0
0
0
0
0
0
0
0
0
0
0
0
0
0
0
0
0
0
0
0
0
0
0
0
0
0
0
0
0
0
0
0
0
0
0
0
0
0
0
0
0
0
0
0
0
0
0
0
0
0
0
0
0
0
0
0
0
0
0
0
0
0
0
0
0
0
0
0
0
0
0
0
0
0
0
0
0
0
0
0
0
0
0
0
0
0
0
0
0
0
0
0
0
0
0
0
0
0
0
0
0
0
0
0
0
0
0
0
0
0
0
0
0
0
0
0
0
0
0
0
0
0
0
0
0
0
0
0
0
0
0
0
0
0
0
0
0
0
0
0
0
0
0
0
0
0
0
0
0
0
0
0
0
0
0
0
0
0
0
0
0
0
0
0
0
0
0
0
0
0
0
0
0
0
0
0
0
0
0
0
0
0
0
0
0
0
0
0
0
0
0
0
0
0
0
0
0
0
0
0
0
0
0
0
0
0
0
0
0
0
0
0
0
0
0
0
0
0
0
0
0
0
0
0
0
0
0
0
0
0
0
0
0
0
0
0
0
0
0
0
0
0
0
0
0
0
0
0
0
0
0
0
0
0
0
0
0
0
0
0
0
0
0
0
0
0
0
0
0
0
0
0
0
0
0
0
0
0
0
0
0
0
0
0
0
0
0
0
0
0
0
0
0
0
0
0
0
0
0
0
0
0
0
0
0
0
0
0
0
0
0
0
0
0
0
0
0
0
0
0
0
0
0
0
0
0
0
0
0
0
0
0
0
0
0
0
0
0
0
0
0
0
0
0
0
0
0
0
0
0
0
0
0
0
0
0
0
0
0
0
0
0
0
0
0
0
0
0
0
0
0
0
0
0
0
0
0
0
0
0
0
0
0
0
0
0
0
0
0
0
0
0
0
0
0
0
0
0
0
0
0
0
0
0
0
0
0
0
0
0
0
0
0
0
0
0
0
0
0
0
0
0
0
0
0
0
0
0
0
0
0
0
0
0
0
0
0
0
0
0
0
0
0
0
0
0
0
0
0
0
0
0
0
0
0
0
0
0
0
0
0
0
0
1
1
1
1
1
2
2
2
2
2
2
2
2
2
2
2
2
2
2
2
2
2
2
2
2
2
2
2
2
2
2
2
2
2
2
2
2
2
2
2
2
2
2
2
2
2
2
2
2
2
2
2
2
2
2
2
2
2
2
2
2
2
2
2
2
2
2
2
2
2
2
2
2
2
2
2
2
2
2
2
2
1
1
1
1
1
1
1
1
1
1
1
0
0
0
0
0
0
0
0
0
0
0
0
0
0
0
0
0
0
0
0
0
0
0
0
0
0
0
0
0
0
0
0
0
0
0
0
0
0
0
0
0
0
0
0
0
0
0
0
0
0
0
0
0
0
0
0
0
0
0
0
0
0
0
0
0
0
0
0
0
0
0
0
0
0
0
0
0
0
0
0
0
0
0
0
0
0
0
0
0
0
0
0
0
0
0
1
1
1
1
1
1
1
1
1
1
1
1
1
1
1
1
1
1
1
1
1
1
1
1
1
1
1
1
1
1
1
1
1
1
1
1
1
1
1
1
1
1
2
2
2
2
2
2
2
2
2
2
2
2
2
2
2
2
2
2
2
2
2
2
2
2
2
2
2
2
2
3
5
5
5
5
5
5
5
5
5
5
5
5
5
5
5
5
5
5
5
5
5
5
5
5
5
5
5
5
5
5
5
5
5
5
5
5
5
5
5
5
5
5
5
5
5
5
5
5
4
4
4
4
4
4
4
4
4
4
4
4
4
4
4
4
4
4
4
4
4
4
4
4
4
4
4
4
4
4
4
4
4
4
4
4
4
4
4
4
4
4
4
4
4
4
4
4
4
4
4
4
4
4
3
3
3
3
3
3
3
2
2
2
2
2
2
2
1
1
1
0
0
0
0
0
0
0
0
0
0
0
0
0
0
0
0
0
0
0
0
0
0
0
0
0
0
0
0
0
0
0
0
0
0
0
0
0
0
0
0
0
0
0
0
0
0
0
0
0
0
0
0
0
0
0
0
0
0
0
0
0
0
0
0
0
0
0
0
0
0
0
0
0
0
0
0
0
0
0
0
0
0
0
0
0
0
0
0
0
0
0
0
0
0
0
0
0
0
0
0
0
0
0
0
0
0
0
0
0
0
0
0
0
0
0
0
0
0
0
0
0
0
0
0
0
0
0
0
0
0
0
0
0
0
0
0
0
0
0
0
0
0
0
0
0
0
0
0
0
0
0
0
0
0
0
0
0
0
0
0
0
0
0
0
0
0
0
0
0
0
0
0
0
0
0
0
0
0
0
0
0
0
0
0
0
0
0
0
0
0
0
0
0
0
0
0
0
0
0
0
0
0
0
0
0
0
0
0
0
0
0
0
0
0
0
0
0
0
0
0
0
0
0
0
0
0
0
0
0
0
0
0
0
0
0
0
0
0
0
0
0
0
0
0
0
0
0
0
0
0
0
0
0
0
0
0
0
0
0
0
0
0
0
0
0
0
0
0
0
0
0
0
0
0
0
0
0
0
0
0
0
0
0
0
0
0
0
0
0
0
0
0
0
0
0
0
0
0
0
0
0
0
0
0
0
0
0
0
0
0
0
0
0
0
0
0
0
0
0
0
0
0
0
0
0
0
0
0
0
0
0
0
0
0
0
0
0
0
0
0
0
0
0
0
0
0
0
0
0
0
0
0
0
0
0
0
0
0
0
0
0
0
0
0
0
0
0
0
0
0
0
0
0
0
0
0
0
0
0
0
0
0
0
0
0
0
0
0
0
0
0
0
0
0
0
0
0
0
0
0
0
0
0
0
0
0
0
0
0
0
0
0
0
0
0
0
0
0
0
0
0
0
0
0
0
0
0
0
0
0
0
0
0
0
0
0
0
0
0
0
0
0
0
0
0
0
0
0
0
0
0
0
0
0
0
0
0
0
0
0
0
0
0
0
0
0
0
0
0
0
0
0
0
0
0
0
0
0
0
0
0
0
0
0
0
0
0
0
0
0
0
0
0
0
0
0
0
0
0
0
0
0
0
0
0
0
0
0
0
0
0
0
0
0
0
0
0
0
0
1
1
1
1
1
1
1
1
1
1
1
1
1
1
1
1
1
1
1
1
1
1
1
1
0
0
0
0
0
0
0
0
1
1
1
1
1
1
1
1
1
1
1
1
1
1
1
1
1
1
1
1
1
1
1
1
2
2
2
2
2
2
2
2
2
2
2
2
2
2
2
2
2
2
2
2
2
2
2
2
2
2
2
2
2
2
2
2
2
2
2
2
2
2
2
2
2
2
2
2
2
2
2
2
2
2
2
2
2
2
2
2
2
2
2
2
3
3
3
3
3
3
3
3
3
3
3
3
3
3
3
3
3
3
3
3
3
3
3
3
3
3
3
3
3
3
3
3
3
3
3
3
3
3
3
3
3
3
3
3
3
3
3
3
3
3
3
2
2
2
2
2
2
2
2
2
2
2
2
2
2
2
2
2
2
2
2
2
2
2
2
2
2
2
2
2
2
2
2
2
2
1
1
1
1
1
1
1
1
1
1
1
1
1
1
1
1
1
1
0
0
0
0
0
0
0
0
0
0
0
0
0
0
0
0
0
0
0
0
0
0
0
0
0
0
0
0
0
0
0
0
0
0
0
0
0
0
0
0
0
0
0
0
0
0
0
0
0
0
0
0
0
0
0
0
0
0
0
0
0
0
0
0
0
0
0
0
0
0
0
0
0
0
0
0
0
0
0
0
0
0
0
0
0
0
0
0
0
0
0
0
0
0
0
0
0
0
0
0
0
0
0
0
0
0
0
0
0
0
0
0
0
0
0
0
0
0
0
0
0
0
0
0
0
0
0
0
0
0
0
0
0
0
0
0
0
0
0
0
0
0
0
0
0
0
0
0
0
0
0
0
0
0
0
0
0
0
0
0
0
0
0
0
0
0
0
0
0
0
0
0
0
0
0
0
0
0
0
0
0
0
0
0
0
0
0
0
0
0
0
0
0
0
0
0
0
0
0
0
0
0
0
0
0
0
0
0
0
0
0
0
0
0
0
0
0
0
0
0
0
0
0
0
0
0
0
0
0
0
0
0
0
0
0
0
0
0
0
1
1
1
1
1
1
1
1
1
1
1
1
1
1
1
1
1
1
1
1
1
1
1
2
2
2
2
2
2
2
2
2
2
2
2
2
2
2
2
2
2
2
2
2
2
2
2
2
2
2
2
2
2
2
2
2
2
2
2
2
2
2
2
2
2
2
2
2
2
2
2
2
2
2
2
2
2
2
2
2
2
2
1
1
1
1
1
1
1
1
1
1
1
1
1
1
1
1
1
0
0
0
0
0
0
0
0
0
0
0
0
0
0
0
0
0
0
0
0
0
0
0
0
0
0
0
0
0
0
0
0
0
0
0
0
0
0
0
0
0
0
0
0
0
0
0
0
0
0
0
0
0
0
0
0
0
0
0
0
0
0
0
0
0
0
0
0
0
0
0
0
0
0
0
0
0
0
0
0
0
0
0
0
0
0
0
0
0
0
0
0
0
0
0
0
0
0
0
0
0
0
0
0
0
0
0
0
0
0
0
0
0
0
0
0
0
0
0
0
0
0
0
0
0
0
0
0
0
0
0
0
0
0
0
0
0
0
0
0
0
0
0
0
0
0
0
0
0
0
0
0
0
0
0
0
0
0
0
0
0
0
0
0
0
0
0
0
0
0
0
0
0
0
0
0
0
0
0
0
0
0
0
0
0
0
0
0
1
1
1
1
1
1
1
1
1
1
1
1
1
1
1
1
1
1
1
1
1
1
1
1
1
1
1
1
1
1
1
1
1
1
1
1
1
1
1
1
1
1
1
1
1
1
1
1
1
1
1
1
1
1
1
1
1
1
1
1
1
1
1
1
1
1
1
1
1
1
1
1
1
1
1
1
1
1
1
1
1
1
1
1
1
1
1
1
1
1
1
1
1
1
1
1
1
1
0
0
0
0
0
0
0
0
0
0
0
0
0
0
0
0
0
0
0
0
0
0
0
0
0
0
0
0
0
0
0
0
0
0
0
0
0
0
0
0
0
0
0
0
0
1
1
1
1
1
1
1
1
1
1
1
1
1
1
1
1
1
1
1
1
1
1
1
1
1
1
1
1
1
1
1
1
1
1
1
0
0
0
0
0
0
0
0
0
0
0
0
0
0
0
0
0
0
0
0
0
0
0
0
0
0
0
0
0
0
0
0
0
0
0
0
0
0
0
0
0
0
0
0
0
0
0
0
0
0
0
0
0
0
0
0
0
0
0
0
0
0
0
0
0
0
0
0
0
0
0
0
0
0
0
0
0
0
0
0
0
0
0
0
0
0
0
0
0
0
0
0
0
0
0
0
0
0
0
0
0
0
0
0
0
0
0
0
0
0
0
0
0
0
0
0
0
0
0
0
0
0
0
0
0
0
0
0
0
0
0
0
0
0
0
0
0
0
0
0
0
0
0
0
0
0
0
0
0
0
0
0
0
0
0
0
0
0
0
0
0
0
0
0
0
0
0
0
0
0
0
0
0
0
0
0
0
0
0
0
0
0
0
0
0
0
0
0
0
0
0
0
0
0
0
0
0
0
0
0
0
0
0
0
0
0
0
0
0
0
0
0
0
0
0
0
0
0
0
0
0
0
0
0
0
0
0
0
0
0
0
0
0
0
0
0
0
0
0
0
0
0
0
0
0
0
0
0
0
0
0
0
0
0
0
0
0
0
0
0
0
0
0
0
0
0
0
0
0
0
0
0
0
0
0
0
0
0
0
0
0
0
0
0
0
0
0
0
0
0
0
0
0
0
0
0
0
0
0
0
0
0
0
0
0
0
0
0
0
0
0
0
0
0
0
0
0
0
0
0
0
0
0
0
0
0
0
0
0
0
0
0
0
0
0
0
0
0
0
0
0
0
0
0
0
0
0
0
0
0
0
0
0
0
0
0
0
0
0
0
0
0
0
0
0
0
0
0
0
0
0
0
0
0
0
0
0
0
0
0
0
0
0
0
0
0
0
0
0
0
0
0
0
0
0
0
0
0
0
0
0
0
0
0
0
0
0
0
0
0
0
0
0
0
0
0
0
0
0
0
0
0
0
0
0
0
0
0
0
0
0
0
0
0
0
0
0
0
0
0
0
0
0
0
0
0
0
0
0
0
0
0
0
0
0
0
0
0
0
0
0
0
0
0
0
0
0
0
0
0
0
0
0
0
0
0
0
0
0
0
0
0
0
0
0
0
0
0
0
0
0
0
0
0
0
0
0
0
0
0
0
0
0
0
0
0
0
0
0
0
0
0
0
0
0
0
0
0
0
0
0
0
0
0
0
0
0
0
0
0
0
0
0
0
0
0
0
0
0
0
0
0
0
0
0
0
0
0
0
0
0
0
0
0
0
0
0
0
0
0
0
0
0
0
0
0
0
0
0
0
0
0
0
0
0
0
0
0
0
0
0
0
0
0
0
0
0
0
0
0
0
0
0
0
0
0
0
0
0
0
0
0
0
0
0
0
0
0
0
0
0
0
0
0
0
0
0
0
0
0
0
0
0
0
0
0
0
0
0
0
0
0
0
0
0
0
0
0
0
0
0
0
0
0
0
0
0
0
0
0
0
0
0
0
0
0
0
0
0
0
0
0
0
0
0
0
0
0
0
0
0
0
0
0
0
0
0
0
0
0
0
0
0
0
0
0
0
0
0
0
0
0
0
0
0
0
0
0
0
0
0
0
0
0
0
0
0
0
0
0
0
0
0
0
0
0
0
0
0
0
0
0
0
0
0
0
0
0
0
0
0
0
0
0
0
0
0
0
0
0
0
0
0
0
0
0
0
0
0
0
0
0
0
0
0
0
0
0
0
0
0
0
0
0
0
0
0
0
0
0
0
0
0
0
0
0
0
0
0
0
0
0
0
0
0
0
0
0
0
0
0
0
0
0
0
0
0
0
0
0
0
0
0
0
0
0
0
0
0
0
0
0
0
0
0
0
0
0
0
0
0
0
0
0
0
0
0
0
0
0
0
0
1
1
1
1
1
1
1
1
1
1
1
1
1
1
1
1
1
1
1
1
1
1
1
1
1
1
1
1
1
1
1
1
1
1
1
1
1
1
1
1
1
1
1
1
1
1
1
1
1
1
1
1
1
1
1
1
1
1
1
1
1
1
1
1
1
1
1
1
1
1
1
1
1
1
1
1
1
1
1
1
1
1
1
1
1
1
1
1
1
1
1
1
1
1
1
1
1
1
1
1
1
1
1
1
1
1
1
1
1
1
1
1
1
1
1
1
1
1
1
1
1
1
1
1
1
1
0
0
0
0
0
0
0
0
0
0
0
0
0
0
0
0
0
0
0
0
0
0
0
0
0
0
0
0
0
0
0
0
0
0
0
0
0
0
0
0
0
0
0
0
0
0
0
0
0
0
0
0
0
0
0
0
0
0
0
0
0
0
0
0
0
0
0
0
0
0
0
0
0
0
0
0
0
0
0
0
0
0
0
0
0
0
0
0
0
0
0
0
0
0
0
0
0
0
0
0
0
0
0
0
0
0
0
0
0
0
0
0
0
0
0
0
0
0
0
0
0
0
0
0
0
0
0
0
0
0
0
0
0
0
0
0
0
0
0
0
0
0
0
0
0
0
0
0
0
0
0
0
0
0
0
0
0
0
0
0
0
0
0
0
0
0
0
0
0
0
0
0
0
0
0
0
0
0
0
0
0
0
0
0
0
0
0
0
0
0
0
0
0
0
0
0
0
0
0
0
0
0
0
0
0
0
0
0
0
0
0
0
0
0
0
0
0
0
0
0
0
0
0
0
0
0
0
0
0
0
0
0
0
0
0
0
0
0
0
0
0
0
0
0
0
0
0
0
0
0
0
0
0
0
0
0
0
0
0
0
0
0
0
0
0
0
0
0
0
0
0
0
0
0
0
0
0
0
0
0
0
0
0
0
0
0
0
0
0
0
0
0
0
0
0
0
0
0
0
0
0
0
0
0
0
0
0
0
0
0
0
0
0
0
0
0
0
0
0
0
0
0
0
0
0
0
0
0
0
0
0
0
0
0
0
0
0
0
0
0
0
0
0
0
0
0
0
0
0
0
0
0
0
0
0
0
0
0
0
0
0
0
0
0
0
0
0
0
0
0
0
0
0
0
0
0
0
0
0
0
0
0
0
0
0
0
0
0
0
0
0
0
0
0
0
0
0
0
0
0
0
0
0
0
0
0
0
0
0
0
0
0
0
0
0
0
0
0
0
0
0
0
0
0
0
0
0
0
0
0
0
0
0
0
0
0
0
0
0
0
0
0
0
0
0
0
0
0
0
0
0
0
0
0
0
0
0
0
0
0
0
0
0
0
0
0
0
0
0
0
0
0
0
0
0
0
0
0
0
0
0
0
0
0
0
0
0
0
0
0
0
0
0
0
0
0
0
0
0
0
0
0
0
0
0
0
0
0
0
0
0
0
0
1
1
1
1
1
1
1
1
1
1
1
1
1
1
1
1
1
1
1
1
1
1
1
1
1
1
1
1
1
1
1
1
1
1
1
1
1
1
1
1
1
1
1
1
1
1
1
1
1
1
1
1
1
1
1
1
1
1
1
1
1
0
0
0
0
0
0
0
0
0
0
0
0
0
0
0
0
0
0
0
0
0
0
0
0
0
0
0
0
0
0
0
0
0
0
0
0
0
0
0
0
0
0
0
0
0
0
0
0
0
0
0
0
0
0
0
0
0
0
0
0
0
0
0
0
0
0
0
0
0
0
0
0
0
0
0
0
0
0
0
0
0
0
0
0
0
0
0
0
0
0
0
0
0
0
0
0
0
0
0
0
0
0
0
0
0
0
0
0
0
0
0
0
0
0
0
0
0
0
0
0
0
0
0
0
0
0
0
0
0
0
0
0
0
0
0
0
0
0
0
0
0
0
0
0
0
0
0
0
0
0
0
0
0
0
0
0
0
0
0
0
0
0
0
0
0
0
0
0
0
0
0
0
0
0
0
0
0
0
0
0
0
0
0
0
0
0
0
0
0
0
0
0
0
0
0
0
0
0
0
0
0
0
0
0
0
0
0
0
0
0
0
0
0
0
0
0
0
0
0
0
0
0
0
0
0
0
0
0
0
0
0
0
0
0
0
0
0
0
0
0
0
0
0
0
0
0
0
0
0
0
0
0
0
0
0
0
0
0
0
0
0
0
0
0
0
0
0
0
0
0
0
0
0
0
0
0
0
0
0
0
0
0
0
0
0
0
0
0
0
0
0
0
0
0
0
0
0
0
0
0
0
0
0
0
0
0
0
0
0
0
0
0
0
0
0
0
0
0
0
0
0
0
0
0
0
0
0
0
0
0
0
0
0
0
0
0
0
0
0
0
0
0
0
0
0
0
0
0
0
0
0
0
0
0
0
0
0
0
0
0
0
0
0
0
0
0
0
0
0
0
0
0
0
0
0
0
0
0
0
0
0
0
0
0
0
0
0
0
0
0
0
0
0
0
0
0
0
0
0
0
0
0
0
0
0
0
0
0
0
0
0
0
0
0
0
0
0
0
0
0
0
0
0
0
0
0
0
0
0
0
0
0
0
0
0
0
0
0
0
0
0
0
0
0
0
0
0
0
0
0
0
0
0
0
0
0
0
0
0
0
0
0
0
0
0
0
0
0
0
0
0
0
0
0
0
0
0
0
0
0
0
0
0
0
0
0
0
0
0
0
0
0
0
0
0
0
0
0
0
0
0
0
0
0
0
0
0
0
0
0
0
0
0
0
0
0
0
0
0
0
0
0
0
0
0
0
0
0
0
0
0
0
0
0
0
0
0
0
0
0
0
0
0
0
0
0
0
0
0
0
0
0
0
0
0
0
0
0
0
0
0
0
0
0
0
0
0
0
0
0
0
0
0
0
0
0
0
0
0
0
0
0
0
0
0
0
0
0
0
0
0
0
0
0
0
0
0
0
0
0
0
0
0
0
0
0
0
0
0
0
0
0
0
0
0
0
0
0
0
0
0
0
0
0
0
0
0
0
0
0
0
0
0
0
0
0
0
0
0
0
0
0
0
0
0
0
0
0
0
0
0
0
0
0
0
0
0
0
0
0
0
0
0
0
0
0
0
0
0
0
0
0
0
0
0
0
0
0
0
0
0
0
0
0
0
0
0
0
0
0
0
0
0
0
0
0
0
0
0
0
0
0
0
0
0
0
0
0
0
0
0
0
0
0
0
0
0
0
0
0
0
0
0
0
0
0
0
0
0
0
0
0
0
0
0
0
0
0
0
0
0
0
0
0
0
0
0
0
0
0
0
0
0
0
0
0
0
0
0
0
0
0
0
0
0
0
0
0
0
0
0
0
0
0
0
0
0
0
0
0
0
0
0
0
0
0
0
0
0
0
0
0
0
0
0
0
0
0
0
0
0
0
0
0
0
0
0
0
0
0
0
0
0
0
0
0
0
0
0
0
0
0
0
0
0
0
0
0
0
0
0
0
0
0
0
0
0
0
0
0
0
0
0
0
0
0
0
0
0
0
0
0
0
0
0
0
0
0
0
0
0
0
0
0
0
0
0
0
0
0
0
0
0
0
0
0
0
0
0
0
0
0
0
0
0
0
0
0
0
0
0
0
0
0
0
0
0
0
0
0
0
0
0
0
0
0
0
0
0
0
0
0
0
0
0
0
0
0
0
0
0
0
0
0
0
0
0
0
0
0
0
0
0
0
0
0
0
0
0
0
0
0
0
0
0
0
0
0
0
0
0
0
0
0
0
0
0
0
0
0
0
0
0
0
0
0
0
0
0
0
0
0
0
0
0
0
0
0
0
0
0
0
0
0
0
0
0
0
0
0
0
0
0
0
0
0
0
0
0
0
0
0
0
0
0
0
0
0
0
0
0
0
0
0
0
0
0
0
0
0
0
0
0
0
0
0
0
0
0
0
0
0
0
0
0
0
0
0
0
0
0
0
0
1
1
1
1
1
1
1
1
1
1
1
1
1
1
1
1
1
1
1
1
1
1
1
1
1
1
1
1
1
1
1
1
1
1
1
1
1
1
1
1
1
1
1
1
1
1
1
1
1
1
1
1
1
1
1
1
1
1
1
1
1
1
1
1
1
1
1
1
1
1
1
1
1
1
1
1
1
1
1
1
1
1
1
1
1
1
1
1
1
1
1
1
1
1
1
1
1
1
1
1
1
1
1
1
1
1
1
1
1
1
1
1
1
1
1
1
1
1
1
1
1
1
1
1
1
1
1
1
1
1
1
1
1
1
1
1
1
1
1
1
1
1
1
1
1
0
0
0
0
0
0
0
0
0
0
0
0
0
0
0
0
0
0
0
0
0
0
0
0
0
0
0
0
0
0
0
0
0
0
0
0
6
19
25
28
32
33
33
35
35
39
41
42
44
45
45
45
45
51
51
53
53
54
56
56
59
60
61
67
76
76
77
77
78
78
79
80
80
80
81
82
82
82
82
82
82
83
83
83
86
87
90
90
90
91
91
91
91
91
91
91
91
93
93
93
93
93
93
93
93
93
93
93
93
93
93
93
93
93
93
93
93
93
93
93
93
93
93
93
93
93
93
93
93
93
93
93
93
93
93
93
94
93
95
95
93
93
93
90
86
80
79
79
79
78
78
78
77
77
77
77
77
77
78
78
78
79
80
82
82
82
83
83
84
84
84
84
84
87
87
87
87
89
90
90
90
90
89
90
90
90
91
95
94
92
91
92
92
92
89
76
74
67
62
62
64
62
61
57
56
53
56
57
58
57
56
56
56
56
56
55
56
56
58
58
58
58
59
58
60
60
60
60
60
60
60
60
60
60
60
61
61
61
60
60
63
64
64
60
60
56
55
55
55
55
56
59
60
61
59
59
59
62
64
63
63
66
68
68
71
71
71
71
71
71
71
71
71
71
71
71
73
73
73
76
77
79
82
84
84
84
85
85
85
85
85
90
90
92
93
93
93
93
93
93
93
93
93
93
93
93
93
93
93
94
95
95
95
95
95
95
95
95
95
97
97
97
97
97
97
97
97
97
97
97
97
97
97
93
93
90
91
89
89
90
87
89
89
89
86
90
91
90
91
91
91
90
90
90
90
92
92
93
95
96
99
100
102
102
102
104
104
104
103
101
102
100
97
98
92
91
91
92
92
92
92
90
89
87
84
83
82
81
81
79
79
81
81
81
79
79
79
79
79
79
79
79
79
79
79
79
79
80
82
84
84
84
84
84
84
84
85
84
84
84
84
85
86
87
87
87
87
87
87
87
89
89
89
89
89
90
90
90
91
93
93
93
95
95
95
95
95
95
95
95
95
94
95
94
93
93
94
95
95
80
76
71
57
56
55
58
59
59
59
59
56
51
47
48
48
48
48
48
49
49
49
49
49
50
50
50
51
51
51
51
52
52
52
52
52
51
51
51
51
51
51
50
51
51
52
53
52
52
52
52
51
51
51
52
52
53
53
53
53
53
53
53
53
53
54
54
55
55
54
53
53
53
53
51
51
52
52
52
52
52
52
52
52
51
52
52
52
52
51
50
50
47
47
48
49
46
47
47
47
47
47
48
48
47
47
47
47
47
47
46
45
44
44
45
46
46
46
44
42
39
38
38
38
39
41
43
43
43
44
44
45
45
46
46
46
46
46
46
46
46
46
47
47
48
50
50
50
50
50
50
50
54
56
59
59
59
59
59
59
59
67
70
73
74
77
77
77
78
78
77
77
77
77
76
77
77
76
77
77
76
76
76
76
76
77
78
79
79
79
79
79
79
79
79
79
79
80
82
83
83
83
85
85
85
85
85
86
86
87
87
87
87
90
90
90
93
93
96
96
96
98
99
99
99
99
100
98
97
98
98
98
99
100
100
100
100
98
98
103
103
103
104
103
103
103
103
103
103
105
105
105
105
104
106
110
110
110
109
108
106
106
106
106
106
106
105
105
104
104
105
101
101
101
97
98
99
97
97
97
99
99
94
94
92
94
93
86
83
79
79
76
77
78
75
73
72
71
71
71
72
72
72
72
72
72
72
72
72
72
73
73
74
74
74
74
74
74
73
73
73
73
73
73
73
72
72
72
72
72
71
71
71
70
70
70
70
70
70
72
72
72
73
73
73
73
69
69
70
70
69
69
71
71
73
73
76
75
76
75
79
79
79
79
79
81
81
81
82
82
83
84
84
84
83
83
82
82
90
93
95
95
95
92
79
78
77
78
80
81
82
81
82
82
79
78
75
74
72
72
72
73
73
74
72
73
73
74
74
74
74
74
74
74
75
75
75
75
74
75
75
75
76
76
76
76
73
73
73
72
72
72
73
74
74
74
74
74
74
74
74
74
74
74
75
75
75
78
78
77
78
79
79
79
79
79
80
80
79
79
79
79
79
79
79
80
81
81
81
81
81
80
79
79
78
77
76
76
75
70
70
65
64
64
64
64
64
64
63
63
59
57
56
55
54
53
53
52
52
54
54
54
55
55
55
56
56
56
56
59
59
59
59
59
60
60
59
59
56
56
54
53
53
53
53
53
53
53
56
56
58
57
57
57
58
58
59
59
59
58
58
58
58
58
58
64
64
64
65
64
64
64
65
69
69
69
69
68
68
69
71
71
71
72
71
69
69
67
70
70
70
69
68
68
68
68
69
71
71
72
72
66
66
58
58
56
51
51
51
53
53
54
55
56
56
54
54
53
53
54
57
57
57
57
58
58
58
57
57
57
57
57
56
57
55
55
55
55
55
55
55
55
55
55
56
56
56
56
56
56
56
56
56
56
56
56
56
56
56
56
56
57
57
57
60
57
62
62
64
63
62
63
67
67
67
68
71
75
74
74
74
74
74
74
74
74
74
76
77
75
75
75
74
74
74
77
78
78
78
78
78
79
79
79
79
79
79
79
79
74
72
72
71
70
69
68
67
68
68
68
71
68
69
67
64
63
63
63
67
68
68
68
68
70
71
69
69
71
71
70
70
70
70
71
71
71
71
71
70
70
70
70
72
72
72
72
72
72
72
72
72
72
72
72
72
72
72
72
72
71
71
71
70
70
70
70
69
69
69
69
67
66
66
65
66
66
66
67
67
67
67
68
68
68
68
69
70
70
71
71
71
71
71
71
73
74
74
75
75
72
71
72
71
71
72
73
73
73
73
73
75
75
75
75
75
75
75
75
75
75
75
75
75
75
75
75
75
76
76
76
77
77
79
79
80
80
80
79
79
79
79
79
81
80
79
79
79
77
76
78
76
74
73
72
72
66
68
68
68
68
68
60
59
55
51
59
66
75
77
79
79
79
79
79
79
79
80
80
80
80
80
80
81
83
84
84
84
84
84
84
84
84
84
84
84
84
84
85
85
86
86
86
87
86
86
85
85
86
87
87
87
87
85
84
84
85
85
85
85
85
85
86
86
86
86
86
86
88
88
88
89
89
89
91
92
97
97
97
97
97
98
100
100
100
100
100
99
98
94
94
95
97
98
98
98
98
98
97
97
97
100
100
100
100
100
101
101
103
102
102
102
102
99
98
94
88
87
83
78
73
73
75
75
75
75
77
75
75
76
77
77
77
77
75
75
75
75
76
76
76
76
76
76
77
79
79
78
79
79
79
79
80
81
82
84
83
83
83
83
86
79
79
79
78
77
78
84
84
84
87
87
84
91
92
92
92
94
99
99
100
100
101
104
104
105
106
108
109
110
111
97
97
98
96
100
101
101
106
103
103
102
98
100
99
97
97
97
94
92
90
90
90
90
90
90
90
90
92
93
95
98
98
98
98
98
98
98
98
98
98
98
99
100
100
100
100
100
100
100
100
100
100
100
100
102
102
102
102
102
103
103
103
103
103
106
106
106
106
106
106
106
106
106
106
106
106
106
106
106
107
107
107
107
107
107
108
107
106
106
109
109
109
109
110
110
110
110
110
111
111
111
112
112
112
111
111
111
111
111
111
111
109
106
104
104
104
104
103
105
105
105
105
106
106
106
99
99
87
85
79
80
79
79
79
77
75
74
73
70
69
64
63
64
60
60
60
58
58
58
58
58
58
57
57
56
57
57
55
54
54
53
52
52
51
50
45
45
46
46
47
47
47
44
44
41
41
39
37
38
38
38
39
37
37
37
37
36
36
39
41
41
39
38
38
36
36
36
36
36
37
37
37
37
37
38
38
38
38
38
38
38
42
42
41
41
41
41
41
44
44
47
48
48
47
47
47
47
47
47
46
47
47
47
48
50
53
55
54
61
61
62
61
61
61
62
62
62
62
63
64
64
65
63
64
64
64
66
66
66
66
66
66
67
68
69
69
69
70
70
70
70
70
70
71
71
70
71
71
71
74
75
75
75
76
76
76
76
76
76
76
76
76
76
76
77
77
77
78
77
78
79
75
75
74
73
73
72
73
73
73
73
74
74
74
74
75
76
76
77
79
79
79
79
80
82
83
83
83
85
85
85
85
85
86
88
88
88
88
89
88
88
88
89
91
91
91
91
93
93
95
98
100
102
100
101
101
100
100
101
103
102
102
102
101
101
99
98
98
99
105
109
109
111
110
110
110
109
109
112
112
112
108
100
96
96
96
98
98
98
98
99
100
99
97
100
100
101
104
104
105
105
105
104
104
102
100
97
92
95
99
99
98
97
97
97
105
106
111
115
114
117
121
120
120
119
121
122
124
125
125
125
126
127
126
126
131
132
134
136
137
138
138
143
144
145
145
147
148
148
148
151
156
157
162
162
162
162
162
168
170
171
171
167
167
164
165
165
164
164
162
162
162
165
165
166
166
167
172
171
171
170
166
164
164
167
169
168
169
169
170
170
170
170
170
170
170
170
171
171
174
176
176
176
176
176
176
176
177
177
177
179
179
179
180
180
180
180
180
180
180
180
180
181
182
183
183
183
183
183
183
183
183
183
183
181
176
173
168
159
157
159
157
158
158
158
159
153
153
150
148
147
146
144
145
147
132
130
127
127
128
131
131
130
130
129
130
130
128
128
128
128
128
126
117
111
106
101
102
102
101
101
99
100
98
98
97
97
97
97
97
97
98
98
98
101
102
102
102
104
104
104
102
102
102
103
103
103
102
102
102
101
100
100
87
83
78
77
71
71
69
53
51
50
53
53
53
53
53
52
51
48
48
44
42
41
42
42
42
42
44
44
44
45
45
46
46
46
46
46
46
46
46
46
46
46
47
47
47
48
49
48
48
51
51
51
51
51
52
52
52
51
52
52
53
53
49
48
47
47
49
48
49
49
49
49
50
50
51
51
51
51
52
52
52
52
53
53
53
52
51
51
50
49
50
48
48
48
48
48
48
48
48
48
48
49
49
48
48
48
47
47
47
47
47
47
46
46
46
46
46
46
46
46
46
46
46
46
46
47
47
47
48
47
46
46
45
45
45
45
45
45
45
45
45
45
49
49
49
50
50
50
50
50
49
49
53
53
54
54
54
54
54
54
54
55
55
55
55
55
53
53
53
54
55
55
57
63
64
65
64
63
64
63
60
58
57
56
56
60
62
62
62
62
62
63
63
62
62
62
62
63
62
63
63
65
65
65
67
65
66
66
66
66
68
68
69
69
70
70
72
72
74
74
74
74
74
74
74
74
77
77
78
78
78
78
78
78
78
78
79
79
79
79
79
79
79
79
79
79
79
81
81
81
84
84
84
85
85
85
85
85
85
85
85
85
85
86
85
85
86
86
85
85
85
86
86
87
87
87
87
87
87
87
87
87
87
87
91
92
92
92
91
88
87
80
81
80
80
79
78
76
76
76
77
83
83
79
64
62
63
62
62
62
63
63
63
62
62
62
62
63
64
64
64
65
65
65
65
62
61
61
61
61
61
61
60
59
57
55
54
54
54
54
53
53
53
53
53
53
53
53
53
53
54
54
54
55
55
55
55
53
53
52
45
43
43
43
43
43
43
43
43
43
43
43
43
43
44
44
44
43
44
44
45
45
45
45
45
45
45
45
45
45
45
45
45
45
45
45
45
45
45
45
45
45
46
46
46
46
46
46
46
46
46
46
46
46
46
46
46
46
45
45
47
46
44
41
40
42
40
40
40
40
40
40
40
40
40
40
37
36
35
29
29
28
28
28
28
28
28
28
28
28
28
27
26
26
26
26
26
26
26
26
26
26
28
27
26
26
25
24
22
21
21
21
21
21
21
21
21
21
21
21
21
19
19
19
18
18
18
18
18
18
18
18
18
18
18
18
18
19
19
19
19
19
19
19
19
19
19
19
19
19
18
18
18
18
18
18
16
15
15
15
15
15
15
15
15
15
15
15
15
15
15
15
16
16
16
16
16
16
16
16
16
16
16
16
16
16
16
16
15
16
16
16
16
16
16
16
16
16
16
16
16
16
16
15
15
15
13
12
12
11
11
11
11
11
11
11
11
11
11
11
11
10
10
10
10
10
10
9
9
9
9
9
9
9
9
9
9
9
9
9
8
8
8
7
7
7
7
7
7
7
7
8
8
6
6
6
6
6
6
6
6
6
6
6
6
6
6
6
6
6
6
6
6
6
6
6
6
6
6
6
6
6
6
7
7
7
7
7
7
7
7
7
7
7
7
7
7
7
7
7
7
7
7
7
7
7
7
8
8
6
5
5
5
4
4
4
4
4
4
4
4
4
4
4
4
2
3
3
3
3
3
3
3
3
3
3
3
3
3
3
3
3
3
3
3
3
3
3
3
3
3
3
3
3
3
3
3
3
3
3
3
3
3
4
4
4
4
4
4
4
4
4
4
5
5
5
5
5
5
5
5
5
5
5
5
5
5
5
5
5
5
5
5
5
5
5
5
5
5
5
5
5
5
5
6
6
6
6
6
6
6
7
7
7
6
6
6
6
6
6
6
6
6
6
6
6
7
7
7
8
8
8
8
8
8
9
9
9
9
9
9
9
9
9
9
9
9
9
9
9
9
9
8
8
8
8
8
8
8
8
8
8
8
7
8
8
7
7
7
7
7
7
8
8
8
8
8
8
8
8
8
8
8
8
8
8
8
8
8
8
8
8
8
8
8
8
8
8
8
8
8
8
8
6
6
6
6
6
6
6
6
5
6
6
6
6
6
6
6
6
6
6
6
6
6
6
6
6
6
6
6
6
6
6
6
6
6
6
6
6
6
6
6
6
6
6
4
4
4
4
4
4
4
4
4
4
4
4
4
4
4
4
4
4
4
4
4
4
4
4
4
4
4
2
2
2
2
2
2
2
2
2
2
2
2
2
2
2
2
2
2
1
1
1
1
1
1
1
1
1
1
1
1
1
1
1
1
1
1
1
1
1
1
1
1
1
2
2
2
2
2
2
2
2
2
2
2
2
2
2
2
2
2
2
2
2
2
2
2
2
2
2
1
1
1
1
1
1
1
1
1
1
1
1
1
1
1
1
1
1
1
1
1
1
1
0
0
0
0
0
0
0
0
0
0
0
0
0
0
0
0
0
0
0
0
0
0
0
0
0
0
0
0
0
0
0
0
0
0
0
0
0
0
0
0
0
0
0
0
0
0
0
0
0
0
0
0
0
0
0
0
0
0
0
0
0
0
0
0
0
0
0
0
0
0
0
0
0
0
0
0
0
0
0
0
0
0
0
0
0
0
0
0
0
0
0
1
1
1
1
1
1
1
1
1
1
1
1
1
1
1
1
1
1
1
1
1
1
1
1
1
1
1
1
1
1
1
1
1
1
1
1
0
0
0
0
0
0
0
0
0
0
0
0
0
0
0
1
1
1
1
1
1
1
1
1
1
1
1
1
1
1
1
1
1
1
1
1
1
1
1
1
1
1
1
1
1
1
1
1
1
1
1
1
1
1
1
1
1
1
1
1
1
1
1
1
1
1
1
1
1
1
1
1
1
1
1
1
1
1
1
1
0
0
0
0
0
0
0
0
0
0
0
0
0
0
0
0
0
0
0
0
0
0
0
0
0
0
0
0
0
0
0
0
0
0
0
0
0
0
0
0
0
0
0
0
0
0
0
0
0
0
0
0
0
0
0
0
0
0
0
0
0
0
0
0
0
0
0
0
0
0
0
0
0
0
0
0
0
0
0
0
0
0
0
0
0
0
0
0
0
0
0
0
0
0
0
0
0
0
0
0
0
0
0
0
0
0
0
0
0
0
0
0
0
0
0
0
0
0
0
0
0
0
0
0
0
0
0
0
0
0
0
0
0
0
0
0
0
0
0
0
0
0
0
0
0
0
0
0
0
0
0
0
0
0
0
0
0
0
0
0
0
0
0
0
0
0
0
0
0
0
0
0
0
0
0
0
0
0
0
0
0
0
0
0
0
0
0
0
0
0
0
0
0
0
0
0
0
0
0
0
0
0
0
0
0
0
0
0
0
0
0
0
0
0
0
0
0
0
0
0
0
0
0
0
0
0
0
0
0
0
0
0
1
1
1
1
1
1
1
1
1
1
1
1
2
2
2
2
2
2
2
2
2
2
2
2
2
2
2
2
2
2
2
2
2
2
2
2
2
2
2
2
2
2
2
2
2
2
2
2
2
2
2
2
2
2
2
2
2
2
2
2
2
2
2
2
2
2
2
2
2
2
2
2
2
2
2
2
2
2
2
2
2
2
2
2
2
2
2
2
2
2
2
2
2
2
2
2
2
2
2
2
2
2
2
2
2
2
2
2
2
2
2
2
2
2
2
2
2
2
2
0
0
0
0
0
0
0
0
0
0
0
0
0
0
0
0
0
0
0
0
0
0
0
0
0
0
0
0
0
0
0
0
0
0
0
0
0
0
0
0
0
0
0
0
0
0
0
0
0
0
0
0
0
0
0
0
0
0
0
0
0
0
0
0
0
0
0
0
0
0
0
0
0
0
0
0
0
0
0
0
0
0
0
0
0
0
0
0
0
0
0
0
0
0
0
0
0
0
0
0
0
0
0
0
0
0
0
0
0
0
0
0
0
0
0
0
0
0
0
0
0
0
0
0
0
0
0
0
0
0
0
0
0
0
0
0
0
0
0
0
0
0
0
0
0
0
0
0
0
0
0
0
0
0
0
0
0
0
0
0
0
0
0
0
0
0
0
0
0
0
0
0
0
0
0
0
0
0
0
0
0
0
0
0
0
0
0
3
3
3
3
3
3
3
3
3
3
3
3
3
4
5
5
5
5
5
5
5
5
5
5
5
5
5
5
5
5
5
5
5
5
5
5
5
5
5
5
5
5
6
6
6
7
7
7
7
7
7
7
7
7
7
7
7
8
8
8
8
8
8
10
10
10
10
10
10
10
10
10
10
10
10
10
10
10
10
10
10
10
10
10
10
10
10
10
10
10
10
10
10
11
11
11
11
11
11
11
11
11
11
11
11
11
11
11
11
11
11
11
11
11
11
11
11
11
11
11
11
11
11
11
11
11
11
11
11
11
11
10
10
10
10
10
10
10
10
10
10
10
11
11
11
11
11
10
10
10
10
10
10
11
11
11
11
11
11
11
11
11
11
11
11
11
11
12
12
13
13
12
12
12
13
13
13
13
13
13
13
13
13
12
12
12
12
12
12
12
12
12
12
12
11
11
11
11
11
11
10
10
10
10
10
10
10
10
10
10
10
10
10
10
10
10
10
10
10
10
10
10
10
10
10
10
10
10
10
10
10
10
10
10
10
10
10
10
10
10
10
10
10
10
10
10
10
10
10
10
10
10
10
10
10
10
10
10
10
10
10
10
10
10
10
10
10
10
10
10
10
10
10
10
10
9
9
6
6
6
6
5
4
4
2
2
2
2
2
1
1
1
1
1
1
1
1
1
1
1
1
1
1
1
1
1
1
1
1
1
1
1
1
1
1
1
1
0
0
0
0
0
0
0
0
0
0
0
0
0
0
0
0
0
0
0
0
0
0
0
0
0
0
1
1
1
1
1
1
1
1
1
1
1
1
1
1
1
1
1
1
1
1
1
1
1
1
1
1
1
1
1
1
1
1
1
1
1
1
1
1
1
1
1
1
1
1
1
1
1
1
1
1
1
1
1
1
1
1
1
1
1
1
1
1
1
1
1
1
1
1
1
1
1
1
1
1
1
1
1
1
1
1
1
1
1
1
1
1
1
1
1
1
1
1
1
1
1
1
1
1
1
1
1
1
1
1
1
1
1
1
1
1
1
1
1
1
1
1
1
1
1
1
1
1
1
0
0
0
0
0
0
0
0
0
0
0
0
0
0
0
0
0
0
0
0
0
0
0
0
0
0
0
0
0
0
0
0
0
0
0
0
0
0
0
0
0
0
0
0
0
0
0
0
0
0
0
0
0
0
0
0
0
0
0
0
0
0
0
0
0
0
0
0
0
0
0
0
0
0
0
0
0
0
0
0
0
0
0
0
0
0
0
0
0
0
0
0
0
0
0
0
0
0
0
0
0
0
0
0
0
0
0
0
0
0
0
0
0
0
0
0
0
0
0
0
0
0
0
0
0
0
0
0
0
0
0
0
0
0
0
0
0
0
0
0
0
0
0
0
0
0
0
0
0
0
0
0
0
0
0
0
0
0
0
0
0
0
0
0
0
0
0
0
0
0
0
0
0
0
0
0
0
0
0
0
0
0
0
0
0
0
0
0
0
0
0
0
0
0
0
0
0
0
0
0
0
0
0
0
0
0
0
0
0
0
0
0
0
0
0
0
0
0
0
0
0
0
0
0
0
0
0
0
0
0
0
0
0
0
0
0
0
0
0
0
0
0
0
0
0
0
0
0
0
0
0
0
0
0
0
0
0
0
0
0
0
0
0
0
0
0
0
0
0
0
0
0
0
1
1
1
1
1
1
1
1
1
1
1
1
1
1
1
1
1
1
1
1
1
1
0
0
0
0
0
0
0
0
0
0
0
0
0
0
0
0
0
0
0
0
0
0
0
0
0
0
0
0
0
0
0
0
0
0
0
0
0
0
0
0
0
0
0
0
0
0
0
0
0
0
0
0
0
0
0
0
0
0
0
0
0
0
0
0
0
0
0
0
0
0
0
0
0
0
0
0
0
0
0
0
0
0
0
0
0
0
0
0
0
0
0
0
0
0
0
0
0
0
0
0
0
0
0
0
0
0
0
0
0
0
0
0
0
0
0
0
0
0
0
0
0
0
0
0
0
0
0
0
0
0
0
0
0
0
0
0
0
0
0
0
0
0
0
0
0
0
0
0
0
0
0
0
0
0
0
0
0
0
0
0
0
0
0
0
0
0
0
0
0
0
0
0
0
0
0
0
0
0
0
0
0
0
0
0
0
0
0
0
0
0
0
0
0
0
0
0
0
0
0
0
0
1
1
1
1
1
1
1
1
1
1
1
1
1
1
1
1
1
1
1
1
1
1
1
1
1
1
1
1
1
1
1
1
1
1
1
1
1
1
1
1
1
1
1
1
1
1
1
1
1
1
1
1
1
1
1
1
1
1
1
1
1
1
1
1
1
1
1
1
1
1
1
1
1
1
1
1
1
1
1
1
1
1
1
1
1
1
1
2
2
2
4
4
6
7
7
7
7
6
6
6
6
6
6
6
6
7
7
7
7
7
7
8
8
8
8
8
8
8
8
8
8
8
8
8
8
8
8
8
8
8
8
8
8
8
8
8
7
7
7
7
7
7
7
7
7
7
7
7
7
7
7
7
7
7
7
7
7
7
7
7
7
7
7
7
7
7
7
7
7
7
7
7
7
7
7
7
7
7
7
7
7
7
7
7
7
7
7
7
7
7
7
7
7
7
7
7
7
7
4
2
2
2
2
2
2
2
2
2
2
2
2
2
1
1
1
1
1
1
0
0
0
0
0
0
0
0
0
0
0
0
0
0
0
0
0
0
0
0
0
0
0
0
0
0
0
0
0
0
0
0
0
0
0
0
0
0
0
0
0
0
0
0
0
0
0
0
0
0
0
0
0
0
0
0
0
0
0
0
0
0
0
0
0
0
0
0
0
0
0
0
0
0
0
0
0
0
0
0
1
1
1
1
1
1
1
1
1
1
1
1
1
1
1
1
1
1
1
1
1
1
1
1
1
1
1
1
1
1
1
1
1
1
1
1
1
1
1
1
1
1
1
1
1
1
1
0
1
1
1
1
1
1
1
1
1
1
1
1
1
1
1
1
1
1
1
1
1
1
1
1
1
1
1
1
1
1
1
1
1
1
1
1
1
1
1
1
1
1
1
1
1
1
1
1
1
1
1
1
1
1
1
1
1
1
1
1
1
1
0
0
0
0
0
0
0
0
0
0
0
0
0
0
0
0
0
0
0
0
0
0
0
0
0
0
0
0
0
0
0
0
0
0
0
0
0
0
0
0
0
0
0
0
0
0
0
0
0
0
0
0
0
0
0
0
0
0
0
0
0
0
0
0
0
0
0
0
0
0
0
0
0
0
0
0
0
0
0
0
0
0
0
0
0
0
0
0
0
0
0
0
0
0
0
0
0
0
0
0
0
0
0
0
0
0
1
1
1
1
1
1
1
1
1
1
1
1
1
1
1
1
1
1
1
1
1
1
1
1
1
1
1
1
1
1
1
1
1
1
1
1
1
1
1
1
1
1
1
1
1
1
1
1
1
1
1
1
1
1
1
1
1
1
1
1
1
1
1
1
1
1
1
1
1
1
1
1
1
1
1
1
1
1
1
1
1
1
1
1
1
1
1
1
1
1
1
1
1
1
1
1
1
1
1
1
1
1
1
1
1
1
1
1
1
1
1
1
1
1
1
1
1
1
1
1
1
1
1
1
1
1
1
1
1
1
1
1
1
1
1
1
1
1
1
1
1
1
1
1
1
1
1
0
0
0
0
0
0
0
0
0
0
0
0
0
0
0
0
0
0
0
0
0
0
0
0
0
2
5
6
6
6
6
6
6
7
7
12
12
12
12
12
12
12
13
13
15
15
15
15
15
15
15
15
15
16
16
16
16
16
16
18
20
21
21
21
21
21
21
21
22
22
22
22
22
23
24
24
26
26
26
28
28
28
28
28
29
29
31
32
33
35
35
35
37
37
37
38
39
39
39
39
39
39
39
39
39
39
43
44
44
44
47
47
47
48
53
53
53
53
53
54
54
54
54
54
56
64
64
64
65
65
65
65
65
65
65
65
65
65
65
65
73
79
79
80
84
86
86
86
88
88
88
88
88
88
88
92
93
94
96
96
96
96
96
95
95
95
95
95
95
95
96
95
95
95
95
95
95
95
95
95
95
95
95
93
93
93
93
93
93
93
93
92
92
92
93
93
93
94
94
94
94
94
95
94
93
93
92
93
92
92
92
92
92
91
91
92
93
93
93
92
92
95
96
96
96
96
96
96
97
97
97
97
93
92
93
93
93
93
94
94
94
94
94
94
94
88
73
64
61
60
60
60
60
60
63
64
64
65
65
65
67
54
54
54
53
53
53
52
52
51
51
51
51
52
53
55
56
56
55
56
56
56
55
55
56
55
59
58
57
56
51
51
49
49
49
49
49
49
46
46
46
46
46
46
46
47
47
48
48
48
49
50
49
49
49
49
49
49
49
52
52
52
52
52
52
51
51
51
51
51
49
48
48
48
48
48
48
48
48
48
48
49
49
49
49
49
43
42
34
35
33
33
34
34
35
34
34
33
33
33
32
33
36
36
40
41
43
43
44
44
44
44
44
44
44
44
44
44
43
43
45
45
45
45
45
45
45
45
45
45
45
45
45
45
45
47
47
47
47
47
47
47
47
47
46
46
44
46
44
43
44
43
43
43
44
44
44
45
45
45
45
45
45
45
45
45
45
45
45
45
45
45
45
45
47
47
47
47
47
47
47
46
45
45
45
44
36
35
35
35
34
33
32
31
31
31
31
32
32
32
32
31
31
31
31
31
34
34
34
34
33
33
33
33
31
31
27
26
25
25
25
25
25
25
25
25
24
24
24
24
24
24
24
22
22
20
20
22
22
24
25
25
25
25
25
25
25
25
25
25
25
25
26
26
24
23
23
23
23
23
23
24
26
27
28
29
29
28
28
28
28
28
28
28
29
30
30
30
30
29
29
30
30
30
31
30
30
30
31
31
31
31
31
33
33
33
33
34
34
33
32
32
32
34
33
33
34
34
34
34
34
34
34
34
34
34
34
34
34
34
34
35
35
37
37
37
37
38
38
38
39
40
40
40
40
40
40
40
40
40
40
40
40
40
41
41
41
41
41
41
41
41
41
36
36
36
37
35
35
35
33
33
33
33
33
33
33
33
33
34
34
34
34
34
34
34
34
34
34
34
34
34
34
35
35
35
36
35
35
35
35
35
36
36
36
35
35
35
35
35
35
35
35
35
35
35
35
35
35
35
32
31
27
22
20
20
19
19
19
19
19
19
18
17
17
17
17
17
17
17
17
17
17
17
17
18
19
19
19
19
20
20
19
19
19
19
19
19
19
19
19
19
21
22
22
22
22
22
22
22
22
22
22
22
23
23
24
24
24
24
24
24
22
22
22
23
25
24
23
23
23
23
23
24
25
23
23
21
21
21
20
21
21
21
21
21
21
21
22
22
24
24
24
24
24
25
25
25
25
25
25
25
25
25
25
25
25
25
26
26
26
26
27
27
27
27
27
27
27
27
28
28
30
30
30
31
31
31
31
31
31
31
31
31
31
31
31
31
31
31
31
32
32
32
32
32
32
32
32
33
33
34
34
33
33
33
33
33
34
34
35
35
35
35
36
36
36
38
38
38
38
37
34
30
27
27
26
26
26
26
26
26
27
27
27
27
27
27
27
27
27
27
27
27
28
28
28
28
28
29
30
28
27
28
28
28
28
28
27
27
28
28
28
28
28
28
28
28
27
27
27
30
30
29
30
30
30
30
30
28
28
26
26
28
28
28
28
28
28
28
28
29
27
27
27
27
27
27
27
27
27
27
27
27
27
27
27
27
27
26
26
27
27
28
32
32
32
31
31
31
33
33
33
33
33
31
31
31
30
30
26
26
26
27
28
28
28
29
29
29
30
30
30
30
33
33
33
33
33
33
33
33
34
34
34
36
36
36
36
36
36
35
33
34
34
35
35
34
34
34
34
34
34
34
35
36
36
37
37
40
40
40
41
40
39
38
38
38
38
38
37
36
36
36
35
36
36
37
37
37
37
37
37
38
38
38
38
40
40
40
41
39
40
40
40
40
40
40
40
40
40
40
40
40
40
40
40
40
41
41
41
39
40
40
40
38
38
38
36
32
32
32
32
32
32
32
32
32
32
32
33
33
33
33
33
33
33
33
33
33
33
34
34
34
34
34
33
33
32
32
33
32
32
32
32
32
32
32
32
32
32
32
32
32
32
32
33
35
35
35
35
35
35
35
35
35
34
34
30
23
23
21
19
26
26
26
26
26
26
26
26
26
26
26
22
22
22
22
22
23
23
23
24
24
24
24
24
24
24
24
24
24
24
24
23
24
24
24
24
24
24
25
25
25
25
25
25
25
26
25
29
29
27
27
26
26
26
26
28
28
28
28
28
28
28
31
31
31
31
31
31
31
32
32
32
32
32
32
32
33
33
33
33
34
34
34
34
34
34
34
34
34
35
34
34
34
34
35
35
35
35
35
35
34
34
34
34
34
34
34
34
32
30
30
29
31
29
29
29
29
29
29
29
29
27
27
27
27
27
27
27
27
27
27
27
27
27
27
27
27
27
27
27
27
26
26
26
26
26
26
26
26
26
27
26
26
26
26
26
26
26
26
26
26
26
26
26
26
26
25
25
25
25
26
26
26
25
24
23
22
22
21
21
21
23
23
23
23
23
23
23
23
23
23
23
23
23
23
23
23
23
21
20
20
19
20
18
13
12
11
11
11
12
12
13
13
13
13
13
14
14
14
14
14
14
14
14
14
14
14
14
14
17
17
18
18
18
18
18
20
20
20
21
21
21
21
21
22
22
22
22
23
23
23
23
23
23
26
26
27
27
29
29
29
30
30
30
30
30
30
30
30
30
32
31
31
31
31
32
32
32
32
32
33
33
33
33
34
34
34
34
35
35
35
35
35
34
34
34
35
38
38
40
40
40
41
41
41
41
41
40
40
40
40
40
40
40
41
41
41
41
41
41
41
42
42
42
42
42
41
43
43
43
42
42
42
42
41
39
39
39
41
42
42
42
44
43
43
42
42
45
45
45
45
45
45
45
45
45
45
45
45
45
46
46
46
47
43
44
40
38
38
35
35
36
36
36
36
37
37
37
37
37
36
37
37
37
37
37
37
37
37
37
37
37
37
37
37
37
37
36
36
35
35
35
35
35
35
35
33
33
33
33
33
33
33
33
33
33
33
30
27
27
27
27
27
27
27
27
27
28
28
28
28
28
28
28
28
28
28
28
26
26
25
25
25
25
25
25
25
25
25
26
22
22
13
12
12
12
11
11
13
13
13
13
13
13
13
13
13
13
13
15
15
15
15
15
13
13
13
13
13
13
12
12
12
13
13
13
12
12
12
12
12
12
13
13
13
14
14
13
14
15
17
17
17
17
17
17
18
18
19
19
19
19
18
18
18
18
18
18
18
18
20
20
20
21
21
21
21
21
21
21
21
21
21
21
21
21
21
21
21
21
21
23
23
23
23
23
23
23
23
25
25
29
30
30
30
30
31
31
31
32
32
32
32
32
32
34
34
34
34
35
34
34
34
35
36
39
39
39
39
39
39
39
39
40
39
40
40
40
40
40
40
40
40
40
40
40
40
42
45
46
46
46
46
46
46
46
47
47
47
42
40
38
38
41
41
42
42
42
42
42
42
42
42
43
43
43
43
43
43
43
43
44
42
42
42
42
42
42
42
42
42
42
41
40
41
48
50
51
52
52
52
52
52
52
52
52
52
53
52
53
53
53
53
53
54
54
54
54
54
54
54
52
52
52
54
54
52
51
48
48
49
49
51
51
53
53
52
52
51
49
46
49
48
49
52
52
53
53
53
53
53
53
53
53
53
53
53
53
53
53
53
53
53
53
57
56
55
55
58
58
59
60
60
61
61
61
61
61
62
62
62
60
60
60
58
58
58
58
60
63
63
63
63
64
64
64
62
60
62
63
63
63
64
64
64
64
64
64
64
62
58
59
58
58
58
57
57
57
57
58
58
58
58
58
58
58
58
58
58
59
59
59
58
56
55
55
50
50
50
50
51
52
51
51
50
50
50
50
50
50
50
50
50
50
48
48
48
48
46
46
45
45
45
46
46
46
46
46
47
48
49
51
51
51
50
50
51
51
49
47
47
47
41
41
39
38
35
36
31
29
29
27
27
26
26
26
26
26
26
25
25
25
26
26
26
26
26
26
26
26
26
26
26
26
26
26
26
26
26
26
24
23
23
25
25
25
25
26
26
26
26
26
26
26
27
27
27
27
27
27
28
28
28
28
28
28
28
28
29
29
28
28
28
28
28
28
28
29
29
29
29
29
30
30
30
31
31
31
30
31
31
31
31
31
31
31
31
31
31
31
31
31
31
31
31
31
31
31
30
30
30
30
30
30
30
30
30
30
30
30
30
30
30
30
29
29
29
29
29
29
29
29
29
29
29
29
29
29
29
29
29
29
29
28
28
28
28
26
26
26
24
24
24
23
23
23
23
22
22
23
23
23
23
23
23
23
23
23
23
23
23
23
23
23
23
23
23
23
23
24
23
25
23
22
20
20
21
21
21
21
21
21
21
21
21
21
21
22
22
23
23
24
24
24
25
25
25
25
25
23
23
20
19
20
19
19
19
19
19
19
19
19
19
19
19
18
19
20
20
21
21
22
22
22
22
21
20
20
20
21
21
21
21
21
21
21
21
21
26
26
26
25
25
26
26
26
26
26
26
26
26
26
26
26
26
28
28
28
28
28
29
29
29
29
29
29
29
29
29
29
29
29
29
29
30
30
30
29
29
29
29
29
29
29
29
29
29
30
30
30
30
31
31
32
33
33
33
34
33
33
33
34
33
34
34
34
34
34
34
34
34
34
34
34
34
35
36
40
42
42
42
42
42
41
41
40
39
36
36
31
31
29
32
32
31
31
29
29
30
30
30
30
30
29
28
28
28
28
28
28
28
29
31
32
32
32
31
31
31
31
31
31
31
30
30
30
30
30
30
30
30
30
30
30
30
30
30
30
30
30
30
30
30
30
30
30
28
28
28
28
28
28
28
28
28
28
28
28
28
28
28
28
28
28
29
29
30
30
30
30
30
30
30
30
31
31
31
31
31
31
30
30
30
30
30
30
30
30
30
30
30
30
29
29
29
29
29
29
29
29
28
28
27
26
26
25
24
24
24
24
24
23
23
20
20
18
16
15
12
12
12
11
11
11
11
11
10
10
9
9
10
10
6
6
6
6
6
6
6
5
5
5
5
5
5
5
4
4
4
4
4
4
4
4
4
4
4
4
4
4
4
4
4
4
4
4
4
4
4
4
4
5
5
5
5
5
5
5
5
5
5
5
5
5
5
5
5
5
5
5
5
5
5
5
5
5
5
5
5
5
5
5
5
5
5
5
5
5
5
5
5
5
5
5
4
4
4
4
4
4
4
4
4
4
3
3
3
3
3
2
2
2
2
2
2
2
2
2
2
2
2
1
1
1
1
1
1
1
1
1
1
1
1
2
2
2
2
2
2
2
2
2
2
2
2
2
2
2
2
2
2
2
2
2
2
2
2
2
2
2
1
1
1
1
1
1
1
1
1
1
1
1
1
1
1
1
1
1
2
2
2
1
1
1
1
1
1
1
1
1
1
1
1
1
1
1
1
1
1
1
1
1
1
1
1
1
1
1
1
1
1
2
2
2
2
2
2
2
2
2
2
2
3
3
3
3
3
3
3
3
3
3
3
3
3
3
3
3
3
3
3
3
3
3
3
3
3
3
3
3
3
3
3
3
3
3
3
3
3
3
3
3
3
3
3
3
3
3
3
3
3
3
3
3
3
3
3
3
2
2
2
2
2
2
2
2
2
2
2
2
2
2
2
2
2
2
2
2
2
2
2
2
2
2
2
2
2
2
2
2
2
2
2
2
2
2
2
2
2
2
2
2
2
2
2
2
2
2
2
2
2
2
2
2
1
1
1
1
1
1
1
1
1
1
1
1
1
1
1
1
1
1
1
1
1
1
1
1
1
1
1
1
1
1
1
1
2
2
2
2
2
2
2
2
2
2
2
2
2
2
2
2
2
2
2
2
2
2
2
2
2
2
2
2
2
2
2
2
2
2
2
2
2
2
2
2
2
2
2
2
2
2
2
2
2
2
2
2
1
1
1
1
1
1
1
1
1
1
1
1
1
1
1
1
1
1
1
1
1
1
1
1
1
1
1
1
1
1
1
1
1
1
1
1
1
1
1
1
1
1
1
1
1
1
1
1
1
1
1
1
1
1
1
1
1
1
1
1
1
1
1
1
1
1
1
1
1
1
1
1
1
1
1
1
1
1
1
1
1
1
1
1
1
1
1
1
1
1
1
1
1
1
1
1
1
1
2
2
2
2
2
2
2
2
2
2
2
2
2
2
2
2
2
2
2
1
1
1
1
1
1
1
1
1
1
1
1
1
1
0
0
0
0
0
0
0
0
0
0
0
0
0
0
0
0
0
0
0
0
0
0
0
0
0
0
0
0
0
0
0
0
0
0
0
0
0
0
0
0
0
0
0
0
0
0
0
0
0
0
0
0
0
0
0
0
0
0
0
0
0
0
0
0
0
0
0
0
0
0
0
0
0
0
0
0
0
0
0
0
0
0
0
0
0
0
0
0
0
0
0
0
0
0
0
0
0
0
0
0
0
0
0
0
0
0
0
0
0
0
0
0
0
0
0
0
0
0
0
0
0
0
0
0
0
0
0
0
0
0
1
1
1
1
1
1
1
1
1
2
2
2
2
2
2
2
2
2
1
1
1
1
1
1
1
1
1
1
1
1
1
1
1
1
1
1
1
1
1
1
1
1
1
1
1
1
1
1
1
1
1
1
1
1
1
1
1
1
1
1
1
1
1
1
1
1
1
1
1
1
1
1
1
1
1
1
1
1
1
1
1
1
1
1
1
1
1
1
1
1
1
2
2
2
2
2
2
2
2
2
2
2
2
2
2
2
2
2
2
2
2
2
2
2
2
2
2
2
2
2
2
2
2
2
2
2
2
2
2
2
1
1
1
1
1
1
1
1
1
1
1
1
1
1
1
1
1
1
1
1
1
1
1
1
1
1
1
1
1
1
2
2
2
2
2
2
2
2
2
2
2
2
2
2
2
2
2
2
2
2
2
1
1
1
1
1
1
1
1
1
1
1
1
1
1
1
1
1
1
1
1
1
1
1
1
1
1
1
1
1
1
1
1
1
1
1
1
1
1
1
1
1
1
1
1
1
1
1
1
1
1
1
1
1
1
1
1
1
1
1
1
0
0
0
0
0
0
0
0
0
0
0
0
0
0
0
0
0
0
0
0
1
1
1
1
1
1
1
1
1
1
1
1
1
1
1
1
1
1
1
1
1
1
1
1
1
1
1
1
1
1
1
1
1
1
1
1
1
1
1
1
1
1
1
1
0
0
0
0
0
0
0
0
0
0
0
0
0
0
0
0
0
0
0
0
0
0
0
0
0
0
0
0
0
0
0
0
0
0
0
0
0
0
0
0
0
0
0
0
0
0
0
0
0
0
0
0
0
0
0
0
0
0
0
0
0
0
0
0
0
0
0
0
0
0
0
0
0
0
0
0
0
0
0
0
0
0
0
0
0
0
0
0
0
0
0
0
0
0
0
0
0
0
0
0
0
0
0
0
0
0
0
0
0
0
0
0
0
0
0
0
0
0
0
0
0
0
0
0
0
0
0
0
0
0
0
0
0
0
0
0
0
0
0
0
0
0
0
0
0
0
0
0
0
0
0
0
0
0
0
0
0
0
0
0
0
0
0
0
0
0
0
0
0
0
0
0
0
0
0
0
0
0
0
0
0
0
0
0
0
0
0
0
0
0
0
0
0
0
0
0
0
0
0
0
0
0
0
0
0
0
0
0
0
0
0
0
0
0
0
0
0
0
0
0
0
0
0
0
0
0
0
0
0
0
0
0
0
0
0
0
0
0
0
0
0
0
0
0
0
0
0
0
0
0
0
0
0
0
0
0
0
0
0
0
0
0
0
0
0
0
0
0
0
0
0
0
0
0
0
0
0
0
0
0
0
0
0
0
0
0
0
0
0
0
0
0
0
0
0
0
0
0
0
0
0
0
0
0
0
0
0
0
0
0
0
0
0
0
0
0
0
0
0
0
0
0
0
0
0
0
0
0
0
0
0
0
0
0
0
0
0
0
0
0
0
0
0
0
0
0
0
0
0
0
0
0
0
0
0
0
0
0
0
0
0
0
0
0
0
0
0
0
0
0
0
0
0
0
0
0
0
0
0
0
0
0
0
0
0
0
0
0
0
0
0
0
0
0
0
0
0
0
0
0
0
0
0
0
0
0
0
0
0
0
0
0
0
0
0
0
0
0
0
0
0
0
0
0
0
0
0
0
0
0
0
0
0
0
0
0
0
0
0
0
0
0
0
0
0
0
0
0
0
0
0
0
0
0
0
0
0
0
0
0
0
0
0
0
0
0
0
0
0
0
0
0
0
0
0
0
0
0
0
0
0
0
0
0
0
0
0
0
0
0
0
0
0
0
0
0
0
0
0
0
0
0
0
0
0
0
0
0
0
0
0
0
0
0
0
0
0
0
0
0
0
0
0
0
0
0
0
0
0
0
0
0
0
0
0
0
0
0
0
0
0
0
0
0
0
0
0
0
0
0
0
0
0
0
0
0
0
0
0
0
0
0
0
0
0
0
0
0
0
0
0
0
0
0
0
0
0
0
0
0
0
0
0
0
0
0
0
0
0
0
0
0
0
0
0
0
0
0
0
0
0
0
0
0
0
0
0
0
0
0
0
0
0
0
0
0
0
0
0
0
0
0
0
0
0
0
0
0
0
0
0
0
0
0
0
0
0
0
0
0
0
0
0
0
0
0
0
0
0
0
0
0
0
0
0
0
0
0
0
0
0
0
0
0
0
0
0
0
0
0
0
0
0
0
0
0
0
0
0
0
0
0
0
0
0
0
0
0
0
0
0
0
0
0
0
0
0
0
0
0
0
0
0
0
0
0
0
0
0
0
0
0
0
0
0
0
0
0
0
0
0
0
0
0
0
0
0
0
0
0
0
0
0
0
0
0
0
0
0
0
0
0
0
0
0
0
0
0
0
0
0
0
0
0
0
0
0
0
0
0
0
0
0
0
0
0
0
0
0
0
0
0
0
0
0
0
0
0
0
0
0
0
0
0
0
0
0
0
0
0
0
0
0
0
0
0
0
0
0
0
0
0
0
0
0
0
0
0
0
0
0
0
0
0
0
0
0
0
0
0
0
0
0
0
0
0
0
0
0
0
0
0
0
0
0
1
1
1
1
1
1
1
1
1
1
1
0
0
0
0
0
0
0
0
0
0
0
0
0
0
0
0
0
0
0
0
0
0
0
1
1
1
1
1
1
1
1
1
1
1
1
1
1
1
1
1
1
1
1
1
1
1
1
1
1
1
1
1
1
1
1
1
1
1
1
1
1
1
1
1
1
1
1
1
1
1
1
1
1
1
1
1
1
1
1
1
1
1
1
1
1
1
1
1
1
1
1
1
1
1
1
1
1
1
1
1
1
1
1
1
1
1
1
1
1
1
1
1
1
1
1
1
1
1
1
1
1
1
1
1
1
1
1
1
1
1
1
1
1
1
1
1
1
1
1
1
1
1
1
1
1
1
1
1
1
1
1
1
1
1
1
1
1
1
1
1
1
1
1
1
1
0
0
0
0
0
0
0
0
0
0
0
0
0
0
1
17
18
19
19
19
19
19
20
21
23
23
24
24
25
25
26
26
36
38
45
51
55
81
108
116
175
176
178
179
180
201
205
207
214
220
236
266
274
279
282
305
344
345
346
346
353
354
354
354
354
361
370
374
385
405
407
407
431
433
444
444
454
487
530
552
558
558
564
569
571
577
577
588
588
588
589
595
599
600
609
617
617
619
627
637
637
643
649
649
649
659
666
667
674
678
681
682
691
697
698
700
702
702
703
703
705
709
709
710
708
709
710
711
712
717
719
719
720
720
720
721
728
730
730
729
732
732
733
734
734
735
735
736
736
735
735
734
737
744
743
745
744
742
742
742
743
743
744
744
744
744
744
743
743
742
742
744
744
742
742
740
736
734
734
734
734
734
734
719
710
705
685
686
685
677
674
675
677
679
682
673
665
662
652
388
379
374
362
339
316
288
275
276
277
276
277
279
280
279
276
275
272
271
270
270
270
270
271
264
265
266
267
267
268
269
267
267
267
266
267
270
270
270
270
269
269
252
250
239
239
248
239
234
227
223
222
213
212
204
182
172
154
154
155
155
156
159
160
160
154
141
135
132
132
134
142
145
148
150
150
150
155
156
156
158
157
157
158
158
158
158
156
158
158
158
162
162
163
169
170
170
170
170
169
170
171
171
172
171
168
164
157
153
152
152
159
159
161
163
163
163
164
161
163
159
159
159
159
160
160
160
161
161
167
168
168
170
171
171
180
186
187
187
187
187
186
186
186
187
190
195
210
210
210
211
221
223
227
224
222
220
222
221
217
219
220
220
220
222
222
223
223
223
225
227
228
238
241
245
250
251
251
251
256
257
259
260
261
261
261
261
263
265
266
266
266
265
270
272
275
277
277
277
285
286
290
287
282
268
268
271
268
270
271
269
269
271
271
271
270
270
270
271
271
271
268
269
268
266
267
259
259
259
260
260
258
259
261
265
266
270
270
273
274
274
279
281
283
283
284
286
286
284
283
283
285
286
286
286
286
286
286
287
287
287
288
293
290
287
287
285
288
275
277
277
277
275
267
267
268
271
271
270
268
271
272
269
268
265
258
260
261
260
250
243
232
229
224
224
226
227
227
226
226
225
225
225
225
225
218
214
213
212
204
210
212
212
213
213
213
208
210
210
211
209
209
207
208
208
207
207
207
223
223
223
231
231
235
235
234
234
234
234
234
226
232
229
234
235
233
233
233
232
241
241
244
249
248
248
246
252
254
254
253
258
246
240
233
232
231
227
225
217
213
209
212
215
220
231
233
230
231
229
229
230
232
232
236
236
236
236
237
239
239
239
239
251
271
273
284
300
316
324
323
330
332
339
339
336
340
342
342
344
341
339
340
344
344
345
350
349
344
354
363
366
366
368
368
372
382
378
403
403
404
404
407
409
417
421
423
417
411
408
409
409
409
410
413
419
420
433
436
437
438
444
449
451
454
455
456
451
459
474
488
493
497
507
509
509
510
507
510
510
513
515
518
519
519
518
521
523
524
529
528
530
530
531
531
531
537
542
538
535
528
528
530
529
532
532
532
532
530
528
525
528
530
530
531
533
534
534
535
540
537
539
538
538
538
538
540
542
536
531
524
517
515
517
518
526
526
530
530
529
531
531
531
537
542
547
548
549
549
550
553
553
555
555
555
557
557
559
560
559
567
577
614
619
631
634
640
641
643
626
622
602
418
385
386
392
407
430
426
411
405
403
402
405
423
432
448
443
431
425
441
437
460
462
468
469
495
500
500
501
509
516
516
515
514
515
538
535
536
540
541
546
537
542
546
549
551
552
559
558
558
555
546
549
541
536
536
544
557
559
562
565
568
567
576
576
584
586
594
596
599
599
602
606
609
609
611
627
629
644
648
654
655
658
658
659
665
669
673
675
675
676
680
680
684
685
689
692
692
691
691
691
683
687
680
675
677
674
668
661
654
651
627
622
621
612
612
622
627
628
644
652
658
658
658
658
661
670
678
686
699
707
732
734
730
731
735
735
735
735
734
738
739
744
740
738
743
751
755
760
758
762
758
758
763
752
734
718
710
713
711
704
717
711
707
691
688
691
690
691
693
696
704
706
710
705
683
691
692
694
690
691
692
693
693
690
687
690
690
726
729
740
738
723
712
716
692
692
689
683
663
660
664
664
674
681
682
682
679
677
676
674
677
680
685
691
696
699
708
712
712
711
712
706
706
706
706
709
711
712
712
712
712
709
709
702
696
698
697
689
691
699
699
701
706
698
696
696
684
668
662
659
596
574
543
530
460
460
472
471
467
466
466
468
469
472
472
472
472
474
475
478
483
497
504
503
508
508
507
507
506
505
507
512
512
512
512
509
503
491
474
466
462
460
458
460
460
459
461
459
457
457
451
456
459
469
473
483
480
476
476
465
449
450
446
446
447
451
453
445
440
420
396
390
387
390
393
396
397
396
396
397
393
390
386
382
382
381
386
390
395
397
398
405
408
406
423
436
458
470
474
480
477
470
468
467
467
475
486
493
473
469
450
440
440
443
443
451
457
457
458
455
452
452
454
461
470
477
482
479
482
477
466
465
467
480
481
482
482
483
483
484
500
503
504
508
507
506
508
506
507
515
518
520
519
521
528
530
534
534
540
541
542
541
539
539
540
531
532
528
529
528
530
530
530
527
524
524
521
520
521
523
523
521
520
509
505
497
495
495
493
493
493
494
494
494
494
494
494
495
495
504
506
508
508
509
509
510
510
513
515
516
515
509
495
488
491
495
494
494
494
493
488
488
487
488
490
490
492
489
489
488
479
479
480
480
478
470
460
461
417
398
391
356
345
330
328
312
307
311
307
309
308
304
279
270
263
260
247
225
222
222
221
230
219
217
217
213
216
213
212
206
205
204
211
212
212
214
217
217
234
235
235
235
237
240
240
243
244
245
245
246
244
252
251
252
253
254
256
258
258
265
265
267
267
268
268
268
268
275
276
276
282
281
280
281
280
279
297
298
299
299
297
291
285
284
287
288
300
300
299
299
296
296
296
297
299
300
301
304
307
309
310
324
332
333
340
340
341
342
344
346
349
349
348
349
348
345
345
345
345
345
344
343
343
343
343
342
342
342
341
340
341
341
342
343
345
346
346
346
348
347
347
328
327
325
315
305
288
274
271
269
268
268
269
268
268
268
270
270
272
273
281
284
282
282
282
282
280
284
287
289
289
288
288
287
288
290
291
292
293
298
297
297
312
311
314
317
315
306
307
295
294
288
285
274
267
248
240
240
231
230
213
212
210
207
204
208
209
208
208
208
206
207
208
207
200
194
193
192
188
185
186
191
192
192
194
194
193
194
192
192
193
186
181
173
168
167
167
168
169
169
169
170
170
170
170
170
170
168
169
169
170
169
172
172
171
170
170
171
171
172
172
172
172
173
173
178
178
178
176
174
172
175
175
175
175
175
176
176
176
178
178
178
181
181
181
181
181
183
184
186
187
188
187
186
186
186
186
187
189
189
187
186
185
185
185
185
186
186
187
188
190
194
193
193
196
196
196
197
197
198
201
201
200
200
174
172
161
161
153
126
110
91
87
89
87
86
90
95
97
97
98
98
98
98
98
98
99
99
99
98
99
100
100
100
100
103
109
113
122
123
123
125
125
129
129
129
131
132
132
132
132
133
133
133
134
134
134
136
137
141
141
142
142
140
140
140
140
141
142
145
145
146
147
150
150
151
152
152
152
152
151
151
151
152
153
153
155
155
150
151
151
151
153
154
153
152
154
155
155
155
155
155
154
151
149
146
143
143
142
143
143
146
146
147
147
147
146
148
148
149
149
148
147
147
147
147
147
147
147
147
139
142
142
141
141
140
140
140
140
142
143
145
143
142
138
137
137
136
136
147
144
146
145
138
130
126
126
128
132
133
134
136
134
134
134
133
134
134
134
134
132
128
121
121
121
127
129
137
137
132
132
125
124
124
123
124
124
125
123
122
122
120
121
121
121
124
125
126
126
125
127
127
127
126
126
127
127
127
127
127
127
127
128
129
130
130
131
131
147
147
147
147
147
146
146
142
142
141
138
126
121
120
120
120
120
122
125
123
124
120
116
116
113
115
116
122
140
142
146
146
145
146
147
147
151
172
178
178
177
180
178
178
183
183
185
186
189
190
190
191
195
193
196
196
199
203
204
204
204
208
216
216
227
228
231
232
233
235
235
238
240
241
243
244
244
241
241
240
248
251
253
254
256
254
249
248
253
257
257
260
260
258
257
250
249
249
249
253
253
253
254
259
265
265
265
267
267
269
269
270
271
273
274
278
278
284
292
296
297
296
295
293
293
293
293
294
294
294
294
292
292
292
294
294
297
297
297
297
297
297
296
296
296
296
296
296
296
298
298
297
298
298
295
281
282
281
279
275
266
254
251
258
254
252
245
245
245
245
241
239
239
239
239
236
235
230
233
227
220
216
211
210
212
209
208
206
205
198
188
176
173
168
165
165
162
162
162
165
166
168
169
169
169
169
169
169
169
171
168
167
167
153
153
151
151
151
151
150
150
142
140
111
110
107
112
117
115
120
116
120
118
117
118
117
118
121
121
127
127
126
126
125
125
123
123
123
123
123
131
132
134
135
136
136
140
139
139
139
142
140
138
135
134
133
132
132
135
136
142
142
144
145
147
147
147
148
149
150
152
153
153
153
153
156
159
161
162
162
162
166
167
169
170
174
175
175
174
174
174
174
174
175
175
178
180
180
180
183
186
187
187
187
187
187
186
186
186
184
184
184
184
184
184
184
183
179
171
171
173
173
168
166
165
165
165
165
165
165
165
165
165
166
166
166
166
166
166
167
166
166
167
165
165
165
165
166
167
167
167
167
167
167
167
167
169
169
169
170
171
171
171
173
173
173
173
173
172
171
162
160
160
159
159
156
156
154
142
142
141
140
142
141
137
129
121
109
107
106
107
106
101
99
87
75
74
70
70
73
73
71
70
70
73
72
72
72
70
71
70
71
71
69
69
70
67
68
66
66
69
60
60
60
60
59
59
59
59
59
59
59
59
59
59
58
58
58
58
56
56
56
56
54
55
50
43
42
40
39
39
39
39
39
39
39
40
40
40
39
39
39
41
41
41
41
41
38
40
40
40
40
40
40
39
39
38
38
38
38
38
38
38
38
38
38
38
39
39
39
39
39
39
39
39
39
37
37
38
38
39
39
39
39
39
37
37
37
35
34
34
34
33
33
33
33
33
33
33
33
31
30
32
32
32
32
32
32
32
32
32
31
31
28
25
22
22
23
23
23
23
22
21
21
21
21
22
22
23
24
24
24
24
24
24
24
24
24
24
23
23
23
22
21
21
21
22
22
22
23
23
23
25
26
26
26
26
26
27
28
27
27
27
27
27
27
27
27
27
27
27
28
29
30
30
30
30
30
30
30
30
30
29
29
29
29
29
30
30
30
29
30
30
30
30
30
30
30
30
30
30
30
30
29
29
29
30
30
30
30
31
31
32
32
32
32
32
32
32
32
32
32
32
31
31
30
30
30
30
30
30
30
28
27
27
27
27
26
26
26
26
26
26
26
26
26
26
26
26
26
26
26
26
26
26
26
26
26
26
26
26
26
27
27
27
29
29
29
30
30
30
33
33
33
33
34
33
33
34
33
32
32
30
30
29
31
30
30
30
33
37
38
38
38
37
37
34
35
35
35
35
35
35
35
35
35
33
31
33
35
35
36
35
35
35
35
37
37
38
38
38
38
38
38
38
38
38
38
38
38
38
38
38
38
38
38
38
38
38
38
38
39
39
38
38
38
38
38
38
38
40
40
40
40
42
43
43
43
43
43
43
43
43
43
43
43
43
43
43
44
45
45
45
45
45
45
46
46
46
47
47
47
47
47
47
47
47
47
47
47
48
48
49
49
50
50
50
50
50
51
51
51
51
51
51
51
52
52
51
51
51
51
51
51
51
50
48
48
46
43
44
44
44
43
43
42
43
43
42
42
41
42
41
43
43
43
43
43
43
43
43
43
42
42
42
42
42
42
43
44
44
44
45
45
45
46
48
48
49
48
50
50
50
47
47
46
46
44
42
43
43
43
45
44
44
44
44
44
40
40
39
38
38
38
38
38
38
38
38
38
38
38
38
38
38
38
38
41
41
41
41
39
39
33
33
33
35
35
35
35
35
35
35
35
35
35
35
35
35
35
35
37
37
37
37
37
38
38
39
37
37
38
38
38
38
38
37
35
35
34
34
35
36
37
37
37
37
37
37
39
40
40
40
40
40
40
40
40
39
39
39
39
39
39
39
39
40
40
40
40
40
40
40
40
40
40
40
40
37
37
37
37
37
37
37
37
37
34
34
34
34
34
34
34
34
34
34
34
34
34
34
34
34
34
34
34
34
33
33
33
33
33
33
33
33
33
34
34
34
34
34
34
34
34
34
34
34
34
34
33
32
32
31
30
30
29
29
29
29
28
28
25
20
20
20
20
20
20
20
20
20
19
19
19
18
18
18
18
17
17
17
17
17
17
17
17
18
18
17
17
17
17
17
17
17
10
8
5
5
5
5
5
5
4
3
3
3
3
3
3
3
3
3
3
3
3
3
3
3
3
3
3
3
3
3
2
2
2
2
2
2
2
2
2
2
2
2
2
2
2
2
2
2
2
2
2
2
2
2
2
2
2
2
2
2
2
1
1
1
1
1
1
1
1
1
1
1
1
1
1
1
1
1
1
1
1
0
0
0
0
0
0
0
0
0
0
0
0
0
0
0
0
0
0
0
0
0
0
0
0
0
0
0
0
0
0
0
0
0
0
0
0
0
0
0
0
0
0
0
0
0
0
0
0
0
0
0
0
0
0
0
0
0
0
0
0
0
0
0
0
0
0
0
0
0
0
0
0
0
0
0
0
0
0
0
0
0
0
0
0
0
0
0
0
0
0
0
0
0
0
0
0
0
0
0
0
0
0
0
0
0
0
0
0
0
0
0
0
0
0
0
0
0
0
0
0
0
0
0
0
0
0
0
0
0
0
0
1
1
1
1
1
1
1
1
1
1
1
1
1
1
1
1
1
1
1
1
1
1
1
1
1
1
1
1
1
1
1
1
1
1
1
1
1
1
1
1
1
1
1
1
1
1
1
1
1
1
2
2
1
1
1
2
2
2
2
2
2
2
2
2
2
2
2
2
2
2
2
2
2
2
2
3
3
3
3
3
3
3
3
3
3
4
4
4
4
4
4
4
4
4
3
3
3
3
3
3
3
3
3
3
3
3
3
3
3
3
3
3
3
3
3
3
3
3
3
3
3
3
3
3
3
3
3
3
3
3
3
3
3
3
3
3
3
3
3
3
3
3
3
3
3
3
3
3
3
3
3
3
3
3
3
3
3
3
3
4
4
4
4
4
3
3
3
2
3
3
3
3
3
3
3
3
3
3
3
3
3
3
3
3
3
3
2
2
2
2
2
2
3
3
3
3
3
3
3
3
3
3
3
3
3
3
3
3
3
3
3
3
2
3
3
3
4
4
4
4
4
4
4
4
4
4
4
5
5
5
5
5
5
5
5
5
5
5
5
5
5
5
5
5
5
5
5
5
5
6
6
6
6
6
6
6
6
6
6
6
6
6
6
7
7
7
7
7
7
7
7
7
7
7
7
7
7
7
7
7
7
7
9
9
9
9
9
9
9
9
9
9
9
9
9
9
9
9
9
9
9
9
9
9
9
9
9
9
9
9
9
9
9
9
9
9
9
9
9
9
9
9
9
9
9
9
10
10
10
10
10
10
10
10
10
10
10
10
10
10
10
10
10
10
10
10
10
10
10
9
9
9
9
9
9
9
9
9
8
7
7
8
8
8
8
8
8
8
8
8
7
7
7
7
7
7
7
7
7
7
6
6
6
6
6
6
6
6
6
6
6
6
6
6
6
6
6
6
6
6
6
6
6
6
6
6
6
6
6
5
5
5
5
5
5
5
5
5
5
5
5
5
5
5
5
5
5
5
5
5
5
5
5
5
5
5
5
5
5
5
5
5
5
5
5
5
5
5
5
5
5
5
5
5
5
5
7
7
7
7
7
7
7
7
7
7
7
7
7
7
8
8
8
8
8
8
8
7
7
7
7
7
7
5
3
3
3
3
3
3
3
3
3
3
3
3
3
3
3
3
3
3
3
2
2
2
2
2
2
2
2
2
2
2
2
2
2
3
4
4
4
4
6
6
6
6
8
9
9
9
9
9
9
9
11
11
11
12
14
14
14
15
17
17
17
21
22
22
22
22
22
22
23
23
23
23
23
23
23
23
23
23
23
23
23
23
23
23
23
23
23
23
23
24
24
24
24
24
24
24
24
24
24
24
24
24
24
24
24
24
24
24
24
24
24
24
24
24
24
24
24
24
24
24
24
24
24
25
25
24
24
24
24
24
24
24
24
24
24
24
24
23
23
23
23
22
22
22
23
23
23
23
23
23
23
23
23
23
23
23
23
23
23
23
24
24
24
24
24
25
25
25
25
25
25
25
25
25
25
25
25
25
25
24
24
24
24
24
23
23
23
19
19
18
17
16
15
14
14
14
14
14
14
14
14
14
14
14
14
14
14
14
14
14
14
14
13
13
13
13
13
12
11
11
9
9
8
9
9
9
9
10
10
10
10
10
10
10
10
10
10
11
11
11
11
11
9
8
8
8
8
8
8
8
8
8
8
8
8
8
8
7
7
7
7
6
6
5
5
4
4
4
4
4
4
4
4
4
4
4
4
4
4
4
4
4
4
4
4
4
4
5
5
5
5
5
5
5
5
5
5
5
5
5
5
5
5
5
5
5
6
6
6
6
6
6
6
6
6
6
6
6
6
6
6
6
6
6
6
6
5
5
5
5
5
5
5
5
5
5
5
6
6
6
6
6
6
6
6
6
6
6
6
6
6
6
6
6
6
6
6
6
6
6
6
4
4
3
3
3
3
3
3
3
3
3
3
3
3
3
3
3
2
2
2
2
2
2
2
2
2
2
2
2
2
2
3
3
3
3
3
3
3
3
3
3
3
3
3
3
3
3
3
3
3
3
3
3
3
3
3
3
3
3
3
3
3
3
3
3
3
3
3
3
3
3
3
3
2
2
2
2
2
2
2
1
1
1
1
1
1
1
1
1
1
1
1
1
1
1
1
1
1
0
0
0
0
0
0
0
0
0
0
0
0
0
0
0
0
0
0
0
0
0
0
0
0
0
0
0
0
0
0
0
0
0
0
0
0
0
0
0
0
0
0
0
0
0
0
0
0
1
1
1
1
1
1
1
1
1
1
1
1
1
1
1
1
1
1
1
1
1
1
1
1
1
1
1
1
1
1
2
2
2
2
3
3
3
3
3
3
3
3
3
3
3
3
3
3
3
3
3
3
3
4
4
4
4
4
4
4
4
4
4
4
4
4
4
4
4
4
4
4
4
4
4
5
5
5
5
5
5
5
5
5
5
5
5
5
5
5
5
5
5
5
5
5
5
5
5
5
5
5
5
5
5
5
5
5
5
5
5
5
5
5
5
5
5
5
5
5
5
5
5
5
5
5
5
5
5
5
5
4
3
3
3
3
3
3
3
3
3
3
3
3
3
3
3
3
3
3
3
3
3
3
3
3
3
3
3
3
3
3
3
3
3
3
3
3
3
3
3
3
3
3
3
3
3
3
3
3
3
3
3
3
3
3
3
3
3
3
3
3
4
3
3
3
3
3
3
2
2
2
2
2
2
2
2
2
2
2
2
2
2
2
2
2
2
2
3
3
3
2
2
2
2
2
2
2
2
2
2
2
2
2
2
2
1
1
1
1
1
1
1
1
1
1
1
1
1
1
2
2
2
2
2
2
2
2
2
2
2
2
2
2
2
2
2
2
2
2
2
2
2
2
2
2
2
2
2
2
2
2
2
2
2
2
2
2
2
2
2
2
2
2
2
2
2
2
2
2
2
2
2
2
2
2
2
2
2
2
2
2
2
2
2
2
2
3
3
3
3
3
3
3
3
3
3
3
3
3
3
3
3
3
2
2
1
1
1
1
1
1
1
1
1
1
1
1
1
1
1
1
1
1
1
1
1
1
1
1
1
1
1
1
1
1
1
1
1
1
1
1
1
1
1
1
1
1
1
1
1
1
1
1
1
1
1
0
0
0
0
0
0
0
0
0
0
0
0
0
0
0
0
0
0
0
0
0
0
0
1
1
1
1
1
1
1
1
1
1
1
1
1
1
1
2
2
2
2
2
2
2
2
2
2
2
2
2
2
2
2
2
2
2
2
2
2
2
2
2
2
2
2
2
2
2
2
2
2
2
2
2
2
2
2
2
2
2
2
2
2
2
2
2
2
2
2
2
2
2
2
2
2
2
2
2
2
2
2
2
2
2
2
2
2
2
2
2
2
2
2
2
2
2
2
2
2
2
2
2
2
2
2
2
2
2
2
2
2
2
2
2
2
2
2
2
2
2
2
2
2
2
2
2
2
2
2
2
2
2
2
2
2
1
1
1
1
1
1
1
1
1
1
1
1
1
1
1
1
1
1
1
1
1
1
1
1
1
1
1
1
1
1
1
1
1
1
1
1
1
1
2
2
2
2
2
2
2
2
2
2
2
2
2
2
2
2
2
2
2
2
2
2
2
3
3
3
3
4
4
4
4
4
3
3
2
2
2
2
2
2
2
2
2
2
2
2
2
2
2
2
2
2
2
2
2
2
2
2
2
2
2
2
2
2
2
2
2
2
2
2
2
2
2
2
2
2
2
2
2
2
2
2
2
2
2
2
2
2
2
2
2
2
2
2
2
2
2
2
2
2
2
2
2
3
3
3
3
3
3
4
5
5
5
6
8
29
38
40
40
41
42
45
45
45
47
47
51
51
51
51
53
55
56
60
60
60
60
63
64
64
67
67
67
67
68
69
69
70
70
72
75
78
78
79
79
79
79
79
79
80
80
79
79
79
79
79
79
79
79
79
79
79
79
79
79
79
79
80
82
82
82
82
82
82
82
82
82
82
83
83
83
84
86
86
86
86
88
88
88
88
86
87
86
88
88
88
87
86
87
88
89
90
90
89
91
91
91
89
93
94
94
89
88
85
85
84
84
85
85
84
85
85
84
84
86
86
87
87
87
87
87
87
87
87
87
87
87
91
91
97
97
97
99
99
99
101
103
101
101
101
101
100
102
100
97
94
95
94
95
99
99
98
99
95
90
89
89
89
90
90
90
91
91
92
97
98
98
98
98
98
99
102
106
106
105
105
106
106
105
105
105
106
106
106
106
106
106
107
108
109
109
110
109
109
109
109
109
110
110
110
111
110
109
108
109
109
110
112
112
113
114
114
114
115
115
115
115
115
116
116
116
116
116
117
117
118
118
118
118
118
118
119
122
122
122
122
124
125
125
127
127
125
126
125
125
124
124
123
123
127
127
126
128
128
127
127
127
127
132
131
132
131
129
125
125
117
117
117
117
118
118
112
109
107
106
101
99
89
85
84
84
84
84
83
83
83
83
83
83
80
84
82
79
70
66
65
63
62
62
62
62
62
63
64
64
63
63
63
63
63
63
63
63
63
63
63
63
63
63
63
63
63
63
63
63
63
63
63
63
63
63
63
63
63
63
62
62
62
62
62
59
59
52
52
53
53
53
53
53
53
53
53
54
54
54
54
53
53
53
53
53
53
53
51
49
45
43
39
34
35
35
36
37
37
40
40
37
37
36
37
38
40
38
34
34
34
34
34
34
34
34
35
35
37
38
38
39
40
40
42
42
44
44
44
44
46
46
47
47
48
49
49
49
49
50
50
50
49
49
49
49
49
49
49
49
49
49
49
49
49
49
49
49
49
49
49
49
49
49
50
50
50
50
53
52
54
53
53
53
53
66
66
66
66
66
72
75
75
75
75
75
74
75
75
75
75
75
75
75
77
79
78
79
84
87
89
89
89
90
90
90
89
90
90
90
90
90
90
90
90
90
90
90
91
94
97
100
102
103
104
105
106
107
107
110
113
114
117
107
107
109
102
101
96
96
96
96
95
97
97
97
97
97
97
97
101
102
102
106
107
108
109
109
111
111
112
112
113
113
113
113
113
113
113
113
114
116
120
120
122
124
124
124
126
126
127
130
130
130
130
130
130
130
130
131
130
130
129
130
130
133
134
137
137
137
140
139
134
134
135
135
134
131
130
130
131
131
131
131
131
131
132
132
132
132
132
129
129
128
128
128
128
128
128
129
129
129
129
130
130
130
129
129
129
129
130
130
131
130
129
129
129
121
121
122
122
121
121
120
120
120
120
119
119
119
119
119
119
119
119
119
119
119
119
121
121
122
123
123
123
125
125
125
125
125
125
125
125
124
125
125
125
125
120
119
118
109
86
63
57
39
35
35
34
34
34
33
33
33
34
33
33
35
35
35
35
34
33
33
35
35
35
36
35
37
35
36
35
35
35
35
35
35
35
35
34
35
36
36
36
36
36
39
39
39
39
39
39
39
39
39
39
39
39
39
39
39
39
40
40
40
41
41
41
41
41
37
37
37
37
37
37
39
39
41
41
41
41
41
42
42
41
41
41
41
42
42
42
42
42
42
42
43
43
43
43
44
44
45
45
45
45
45
44
44
43
43
43
43
43
43
43
42
42
40
40
40
40
40
40
38
39
40
39
39
38
39
38
38
38
38
38
38
38
37
37
38
39
39
39
39
39
39
39
39
41
41
40
41
41
41
40
39
39
39
39
39
39
39
39
38
38
37
37
37
37
37
37
37
37
37
37
39
39
40
43
44
42
43
43
43
45
46
47
46
45
46
48
48
52
53
54
55
55
55
55
56
56
56
56
56
54
54
53
53
53
57
58
57
54
53
53
53
53
53
53
53
53
53
53
53
55
55
58
58
59
59
59
59
59
59
59
61
61
65
65
66
65
65
65
65
65
66
67
67
67
67
67
65
66
67
67
67
67
67
66
67
68
68
69
68
68
68
68
68
68
69
69
69
69
68
70
70
69
70
70
70
70
70
70
71
73
73
73
73
73
72
72
72
72
72
72
71
71
71
71
71
71
71
71
71
71
71
71
71
71
71
72
73
73
73
73
73
73
73
73
73
73
73
73
73
73
72
72
72
72
72
72
71
72
73
73
73
67
68
65
65
64
62
62
62
63
64
64
66
69
70
70
73
67
65
65
62
61
61
54
53
42
42
40
39
38
42
43
45
47
47
50
50
50
51
51
52
52
52
53
53
53
53
53
53
53
53
53
54
55
55
56
56
56
56
56
56
56
56
55
55
56
56
57
57
57
57
57
57
59
59
58
57
54
53
53
51
53
53
52
52
52
52
51
51
51
52
52
52
52
51
51
51
51
52
52
52
52
52
52
52
52
52
52
52
52
52
53
53
53
51
51
52
51
51
50
49
48
48
48
48
47
47
47
46
45
45
46
46
46
46
46
47
47
47
48
48
48
48
48
48
48
48
48
48
48
48
48
49
49
49
49
49
49
49
50
51
50
49
48
47
45
45
45
45
45
45
45
45
45
45
45
45
46
44
44
44
44
43
43
43
43
43
43
43
42
42
42
41
41
40
40
40
40
42
41
39
36
33
30
27
27
27
30
30
31
31
33
33
33
33
33
33
33
33
33
32
33
33
34
34
34
33
33
31
29
28
28
28
28
32
32
32
31
30
28
28
28
29
28
28
28
28
28
28
28
28
28
28
28
28
28
28
28
28
28
29
29
29
29
29
29
30
30
30
30
30
30
30
30
30
30
30
30
30
29
29
29
29
28
28
28
29
29
28
28
29
30
30
30
30
30
30
30
31
31
31
31
31
31
32
33
33
32
29
27
26
26
24
25
25
25
25
25
25
25
25
25
25
25
25
25
24
25
25
26
26
26
26
26
26
26
26
26
26
27
26
27
27
27
26
26
26
26
27
27
27
27
27
25
26
26
26
26
26
26
26
28
27
26
26
26
25
24
24
24
24
24
24
24
24
24
24
24
24
24
24
25
24
24
24
23
23
23
23
23
23
23
24
24
24
24
24
24
24
24
24
24
24
24
24
24
24
24
24
24
24
24
24
24
24
24
24
24
24
24
24
24
24
24
24
24
24
24
24
24
24
24
24
24
24
24
22
22
23
23
23
23
22
21
21
20
20
20
20
20
20
20
20
20
19
19
19
19
19
19
18
16
16
16
16
16
16
16
16
16
16
16
16
16
16
16
16
16
16
16
16
16
16
16
16
16
16
16
16
16
16
16
15
15
15
15
15
15
15
15
15
15
15
11
10
9
8
7
7
6
6
6
6
6
6
6
5
5
5
4
4
6
7
7
7
7
7
7
7
7
7
8
8
8
8
8
8
8
8
8
8
8
8
8
8
8
8
8
8
8
8
8
8
6
6
6
6
6
5
5
5
5
5
5
5
5
5
5
5
5
5
5
5
5
5
5
6
6
5
5
5
5
5
5
5
5
5
5
5
5
5
5
5
5
5
5
5
5
5
5
5
5
5
5
5
5
5
5
5
5
5
5
5
5
5
5
5
5
5
5
5
5
5
5
5
5
5
5
5
5
5
5
5
5
5
5
5
5
5
5
5
5
6
6
6
6
6
6
4
4
4
4
4
4
4
4
4
4
4
4
4
4
4
3
3
3
3
3
3
3
3
3
3
3
3
3
3
3
3
3
3
3
3
3
3
3
3
3
3
3
3
3
3
3
3
3
3
3
3
3
3
3
3
3
3
3
3
3
3
3
3
3
3
3
2
1
1
1
1
1
1
1
1
1
1
1
1
1
1
1
1
1
1
1
1
1
1
1
1
1
1
1
1
1
1
1
1
1
1
1
1
1
1
1
1
1
1
1
1
1
1
1
1
1
1
1
1
1
1
1
1
1
1
1
1
1
1
1
1
1
1
1
1
1
1
1
1
1
1
1
1
1
1
1
1
1
1
1
1
1
1
1
1
1
1
1
1
1
1
0
0
0
0
0
0
0
0
0
0
0
0
0
0
0
0
0
0
0
0
0
0
0
0
0
0
0
0
0
0
0
0
0
0
0
0
0
0
0
0
0
0
1
1
1
1
1
1
1
1
1
1
1
1
1
1
1
1
1
1
1
1
1
1
1
1
1
1
1
1
1
1
1
1
1
1
1
1
1
1
1
1
1
1
1
1
1
1
1
1
1
1
1
1
1
1
1
1
1
0
0
0
0
0
0
0
0
0
0
0
0
0
0
0
0
0
0
0
0
0
0
0
0
0
0
0
0
0
0
0
0
0
0
0
0
0
0
0
0
0
0
0
0
0
0
0
0
0
0
0
0
0
0
0
0
0
0
0
0
0
0
0
0
0
0
0
0
0
0
0
0
0
0
0
0
0
0
0
0
0
0
0
0
0
0
0
0
0
0
0
0
0
0
0
0
0
0
0
0
0
0
0
0
0
0
0
0
0
0
0
0
0
0
0
0
0
0
0
0
0
0
0
0
0
0
0
0
2
2
2
2
2
2
2
2
2
2
2
2
2
2
2
2
2
2
2
2
2
2
2
2
2
2
2
2
2
2
2
2
2
2
2
2
2
2
2
2
2
2
2
2
2
2
2
2
2
2
2
2
2
2
2
2
2
2
2
2
2
2
2
2
2
2
2
2
2
2
2
2
2
2
2
2
2
3
3
3
3
3
3
3
3
3
3
3
3
3
3
3
3
3
3
3
3
3
3
3
3
3
3
3
3
3
3
3
3
3
3
3
3
3
3
3
3
3
3
3
3
3
3
3
3
3
3
3
3
3
3
3
3
3
3
3
3
3
3
3
3
3
3
3
3
3
3
3
3
3
3
3
3
3
3
3
3
3
3
3
3
3
3
3
3
3
3
3
3
3
3
3
2
2
2
2
2
2
2
2
2
2
2
2
2
0
0
0
0
0
0
0
0
0
0
0
0
0
0
0
0
0
0
0
0
0
0
0
0
0
0
0
0
0
0
0
0
0
0
0
0
0
0
0
0
0
0
0
0
0
0
0
0
0
0
0
0
0
0
0
0
0
0
0
0
0
0
0
0
0
0
0
0
0
0
0
0
0
0
0
0
0
0
0
0
0
0
0
0
0
0
0
0
0
0
0
0
0
0
0
0
0
0
0
0
0
0
0
0
0
0
0
0
0
0
0
0
0
0
0
0
0
0
0
0
0
0
0
0
0
0
0
0
0
0
0
0
0
0
0
0
0
0
0
0
0
0
0
0
0
0
0
0
0
0
0
0
0
0
0
0
0
0
0
0
0
0
0
0
0
0
0
0
0
0
0
0
0
0
0
0
0
0
0
0
0
0
0
0
0
0
0
0
0
0
0
0
0
0
0
0
0
0
0
0
0
0
0
0
0
0
0
0
0
0
0
0
0
0
0
0
0
0
0
0
0
0
0
0
0
0
0
0
0
0
0
0
0
0
0
0
0
0
0
0
0
0
0
0
0
0
0
0
0
0
0
0
0
0
0
0
0
0
0
0
0
0
0
0
0
0
0
0
0
0
0
0
0
0
0
0
0
0
0
0
0
0
0
0
0
0
0
0
0
0
0
0
0
0
0
0
0
0
0
0
0
0
0
0
0
0
0
0
0
0
0
0
0
0
0
0
0
0
0
0
0
0
0
0
0
0
0
0
0
0
0
0
0
0
0
0
0
0
0
0
0
0
0
0
0
0
0
0
0
0
0
0
0
0
0
0
0
0
0
0
0
0
0
0
0
0
0
0
0
0
0
0
0
0
0
0
0
0
0
0
0
0
0
0
0
0
0
0
0
0
0
0
0
0
0
0
0
0
0
0
0
0
0
0
0
0
0
0
0
0
0
0
0
0
0
0
0
0
0
0
0
0
0
0
0
0
0
0
0
0
0
0
0
0
0
0
0
0
0
0
0
0
0
0
0
0
0
0
0
0
0
0
0
0
0
0
0
0
0
0
0
0
0
0
0
0
0
0
0
0
0
1
1
1
1
1
1
1
1
1
1
1
1
1
1
1
1
1
1
1
1
1
1
1
1
1
1
1
1
1
1
1
1
1
1
1
1
1
1
2
2
2
2
2
2
2
2
2
2
2
2
2
2
2
2
2
2
2
2
2
2
2
2
2
2
2
2
2
2
2
2
2
2
2
2
2
2
2
2
2
2
2
2
2
2
1
1
1
1
1
1
1
1
1
1
1
1
1
1
1
1
1
1
1
1
1
1
1
1
1
1
1
1
1
1
1
1
1
1
1
1
1
1
1
1
1
1
1
1
1
1
1
1
1
1
1
1
1
1
1
1
1
1
1
1
1
1
1
1
1
1
1
1
1
1
1
1
1
1
1
1
1
1
1
1
1
1
1
1
1
1
1
1
1
1
1
1
1
1
1
1
1
1
1
1
1
1
1
1
1
1
1
1
1
1
1
1
1
1
1
1
1
1
1
1
1
1
1
1
1
1
1
1
1
0
0
0
0
0
0
0
0
0
0
0
0
0
0
0
0
0
0
0
0
0
0
0
0
0
0
0
0
0
0
0
0
0
0
0
0
0
0
0
0
0
0
0
0
0
0
0
0
0
0
0
0
0
0
0
0
0
0
0
0
0
0
0
0
0
0
0
0
0
0
0
0
0
0
0
0
0
0
0
0
0
0
0
0
0
0
0
0
0
0
0
0
0
0
0
0
0
0
0
0
0
0
0
0
0
0
0
0
0
0
0
0
0
0
0
0
0
0
0
0
0
0
0
0
0
0
0
0
0
0
0
0
0
0
0
0
0
0
0
0
0
0
0
0
0
0
0
0
0
0
0
0
0
0
0
0
0
0
0
0
0
0
0
0
0
0
0
0
0
0
0
0
0
0
0
0
0
0
0
0
0
0
0
0
0
0
0
0
0
0
0
0
0
0
0
0
0
0
0
0
0
0
0
0
0
0
0
0
0
0
0
0
0
0
0
0
0
0
0
0
0
0
0
0
0
0
0
0
0
0
0
0
0
0
0
0
0
0
0
0
0
0
0
0
0
0
0
0
0
0
0
0
0
0
0
0
0
0
1
1
1
1
1
1
1
1
1
1
1
1
1
1
1
1
1
1
1
1
1
1
1
1
1
1
1
1
1
1
1
1
1
1
1
1
1
1
1
1
1
1
1
1
1
1
1
1
1
1
1
1
1
1
1
1
1
1
1
1
1
1
1
1
1
1
1
1
1
1
1
1
1
1
1
1
1
1
1
1
1
1
1
1
1
1
1
1
1
1
1
1
1
1
1
1
1
1
1
1
1
1
1
1
1
1
1
1
1
1
1
1
1
1
1
1
1
1
1
1
1
1
1
1
1
1
0
0
0
0
0
0
0
0
0
0
0
0
0
0
0
0
0
0
0
0
0
0
0
0
0
0
0
0
0
0
0
0
0
0
0
0
0
0
0
0
0
0
0
0
0
0
0
0
0
0
0
0
0
0
0
0
0
0
0
0
0
0
0
0
0
0
0
0
0
0
0
0
0
0
0
0
0
0
0
0
0
0
0
0
0
0
0
0
0
0
0
0
0
0
0
0
0
0
0
0
0
0
0
0
0
0
0
0
0
0
0
0
0
0
0
0
0
0
0
0
0
0
0
0
0
0
0
0
0
0
0
0
0
0
0
0
0
0
0
0
0
0
0
0
0
0
0
0
0
0
0
0
0
0
0
0
0
0
0
0
0
0
0
0
0
0
0
0
0
0
0
0
0
0
2
7
7
7
9
13
13
17
18
18
18
18
18
18
18
18
18
18
18
19
19
20
20
20
20
20
20
20
20
20
20
20
20
20
20
20
20
20
20
21
21
21
21
22
22
22
22
22
22
22
22
22
22
22
22
22
22
22
22
22
22
22
22
22
22
22
24
24
24
24
24
24
26
26
26
26
26
26
26
26
26
26
26
26
26
26
26
26
26
26
26
26
26
26
26
26
26
26
26
26
27
27
27
27
27
28
28
28
28
28
26
26
26
26
26
24
20
20
19
16
16
17
17
17
17
17
17
17
17
17
17
17
17
17
18
18
18
18
17
17
16
16
17
17
17
17
17
17
17
17
18
19
18
18
18
18
18
18
18
19
19
19
19
20
21
23
23
23
23
22
22
22
22
22
22
22
22
23
23
23
23
23
23
23
23
23
23
23
23
23
23
23
23
23
23
23
23
23
23
23
23
23
23
24
24
24
24
24
24
25
25
25
25
25
25
25
25
25
25
25
25
25
25
25
25
25
25
25
26
26
26
26
26
26
26
26
26
26
26
26
26
26
26
26
27
27
27
25
25
24
24
25
26
25
24
24
22
22
22
22
21
21
22
24
26
26
26
26
26
26
26
26
26
26
26
26
26
27
25
24
24
22
21
22
23
23
23
22
22
20
21
22
23
23
23
23
25
25
26
26
26
26
26
26
26
26
26
26
26
26
26
26
26
26
26
26
26
26
26
27
27
27
27
26
26
26
26
26
26
26
28
28
29
29
29
29
29
29
29
31
31
31
31
31
31
31
31
31
31
31
31
31
32
34
34
34
34
35
36
36
34
34
34
34
34
34
34
36
38
38
38
38
38
38
38
38
38
38
39
39
39
39
39
39
40
40
40
41
41
42
43
43
43
43
43
43
42
42
43
43
43
43
44
44
44
46
46
46
46
46
47
47
47
47
47
47
47
47
46
46
45
45
46
46
46
46
46
47
47
48
48
48
48
48
48
48
46
46
46
46
45
46
45
45
45
45
46
46
46
46
45
45
45
45
45
45
45
47
47
45
32
28
25
25
26
26
26
26
26
26
28
28
30
28
29
29
31
30
30
29
29
29
27
27
27
26
26
26
26
26
26
26
27
27
27
27
27
28
26
26
25
24
24
24
24
24
24
24
24
24
26
26
26
26
26
26
26
26
26
26
25
25
24
24
24
24
24
24
24
24
24
24
24
24
24
24
24
24
24
24
24
24
24
24
24
24
24
24
24
24
24
25
25
26
26
26
24
24
24
24
24
24
24
24
23
23
23
23
22
22
22
22
22
22
22
22
22
22
22
22
22
23
23
23
23
23
23
23
23
23
23
23
23
23
23
22
22
22
22
22
22
22
23
23
22
22
20
19
20
19
19
15
14
14
13
13
14
13
13
13
13
13
12
12
12
12
12
12
11
11
9
7
8
8
8
8
9
9
9
10
11
11
11
11
11
11
11
11
12
12
12
12
12
12
12
12
12
13
13
13
13
13
13
13
13
14
14
14
14
14
14
14
14
14
14
14
14
14
14
14
14
14
15
15
15
14
14
14
14
14
14
14
14
14
13
13
13
14
14
14
14
14
14
15
17
17
19
19
19
20
20
20
20
20
20
21
21
21
21
21
21
21
21
21
21
21
21
21
21
22
23
23
23
23
23
23
23
23
23
23
23
23
23
23
23
23
22
21
21
21
21
21
21
21
21
21
21
21
20
20
20
19
19
19
19
20
21
21
21
21
21
21
21
21
21
21
21
21
22
22
22
22
21
21
21
21
21
21
21
21
21
21
21
24
24
24
24
24
24
24
23
23
23
24
25
25
25
25
24
24
24
24
24
24
25
25
25
22
20
20
19
19
19
19
19
19
20
19
18
18
18
18
19
19
19
19
19
19
19
19
18
18
18
18
18
18
18
18
18
18
18
18
18
18
18
18
18
18
18
18
18
18
18
18
18
18
18
18
18
18
18
18
18
18
18
18
18
18
18
18
18
18
18
18
18
18
18
18
18
18
17
17
17
17
17
17
17
17
17
17
17
17
17
17
17
17
17
17
16
16
16
16
16
16
16
16
15
15
15
15
15
15
15
15
15
15
15
14
12
8
8
7
5
4
4
4
4
4
4
3
3
3
3
3
2
2
2
2
2
2
1
1
1
2
2
2
2
2
2
2
2
2
2
2
2
2
2
2
2
2
2
2
2
2
2
1
1
1
1
1
1
1
1
1
1
1
1
1
1
1
1
1
1
1
1
1
1
1
1
1
1
1
1
1
1
1
1
1
1
1
1
1
1
1
1
1
1
1
1
1
1
1
1
1
1
1
1
1
1
1
2
2
2
2
2
1
1
1
3
3
3
3
3
3
3
3
3
3
3
3
3
3
3
3
3
3
3
3
3
3
3
3
3
3
3
3
3
3
3
3
3
3
3
3
3
3
3
3
3
3
3
2
2
2
2
2
2
2
2
2
2
2
2
2
2
2
2
2
2
2
2
2
2
2
2
2
2
2
2
2
2
2
2
2
2
2
2
2
2
2
2
2
2
2
2
2
2
2
2
2
2
2
2
2
2
2
2
2
2
2
2
2
2
2
2
2
2
2
2
2
2
2
2
2
2
2
2
2
2
2
2
2
2
2
2
2
1
1
1
1
1
1
0
0
0
0
0
0
0
0
0
0
0
0
0
0
0
0
0
0
0
0
0
0
0
0
0
0
0
0
0
0
0
0
0
0
0
0
0
0
0
0
0
0
0
0
0
0
0
0
0
0
0
0
0
0
0
0
0
0
0
0
0
0
0
0
0
0
0
0
0
0
0
0
0
0
0
0
0
0
0
0
0
0
0
0
0
0
0
0
0
0
0
0
0
0
0
0
0
0
0
0
0
0
0
0
0
0
0
0
0
0
0
0
0
0
0
0
0
0
0
0
0
0
0
0
0
0
0
0
0
0
0
0
0
0
0
0
0
0
0
0
0
0
0
0
0
0
0
0
0
0
0
0
0
0
0
0
0
0
0
0
0
0
0
0
0
0
0
0
0
0
0
0
0
0
0
0
0
0
0
0
0
0
0
0
0
0
0
0
0
0
0
0
0
0
0
0
0
0
0
0
0
0
0
0
0
0
0
0
0
0
0
0
0
0
0
0
0
0
0
0
0
0
0
0
0
0
0
0
0
0
0
0
0
0
0
0
0
0
0
0
0
0
0
0
0
0
0
0
0
0
0
0
0
0
0
0
0
0
0
0
0
0
0
0
0
0
0
0
0
0
0
0
0
0
0
0
0
0
0
0
0
0
0
0
0
0
0
0
0
0
0
0
0
0
0
0
0
0
0
0
0
0
0
0
0
0
0
0
0
0
0
0
0
0
0
0
0
0
0
0
0
0
0
0
0
0
0
0
0
0
0
0
0
0
0
0
0
0
0
0
0
0
0
0
0
0
0
0
0
0
0
0
0
0
0
0
0
0
0
0
0
0
0
0
0
0
0
0
0
0
0
0
0
0
0
0
0
0
0
0
0
0
0
0
0
0
0
0
0
0
0
0
0
0
0
0
0
0
0
0
0
0
0
0
0
0
0
0
0
0
0
0
0
0
0
0
0
0
0
0
0
0
0
0
0
0
0
0
0
0
0
0
0
0
0
0
0
0
0
0
0
0
0
0
0
0
0
0
0
0
0
0
0
0
0
0
0
0
0
0
0
0
0
0
0
0
0
0
0
0
0
0
0
0
0
0
0
0
0
0
0
0
0
0
0
0
0
0
0
0
0
0
0
0
0
0
0
0
0
0
0
0
0
0
0
0
0
0
0
0
0
0
0
0
0
0
0
0
0
0
0
0
0
0
0
0
0
0
0
0
0
0
0
0
0
0
0
0
0
0
0
0
0
0
0
0
0
0
0
0
0
0
0
0
0
0
0
0
0
0
0
0
0
0
0
0
0
0
0
0
0
0
0
0
0
0
0
0
0
0
0
0
0
0
0
0
0
0
1
1
1
3
3
4
4
4
4
4
4
4
5
6
6
7
7
7
7
7
7
7
7
7
7
7
8
8
8
8
8
8
8
8
8
8
8
8
8
8
8
8
8
9
9
9
9
9
9
9
9
9
10
10
10
10
10
10
10
10
10
10
10
10
9
9
9
9
9
9
9
9
9
9
9
10
10
10
10
10
10
10
10
10
10
10
10
10
10
10
10
10
10
10
10
10
10
10
10
10
11
11
11
11
11
11
11
11
11
11
11
11
11
11
11
11
11
11
11
11
11
11
11
11
11
11
11
11
11
10
10
10
11
11
11
10
10
10
9
8
7
6
6
6
6
6
6
6
5
5
5
5
5
5
5
4
4
4
4
4
4
4
3
3
3
2
2
2
2
2
2
2
2
2
3
3
3
3
3
3
3
3
3
3
3
3
3
3
3
3
3
3
3
3
3
3
3
3
3
3
3
3
3
3
3
3
3
3
3
3
3
3
3
4
3
3
3
3
3
3
3
3
2
2
2
2
3
3
3
3
3
3
3
3
3
3
3
3
3
3
3
3
3
3
3
3
3
3
3
3
3
3
3
3
3
3
3
3
3
3
3
3
3
3
3
3
3
3
3
3
3
3
3
3
3
3
3
3
3
3
3
3
3
3
3
3
3
3
3
3
3
3
3
3
2
2
2
2
2
2
2
2
2
2
1
1
1
1
1
1
1
1
1
1
1
1
0
0
0
0
0
0
0
0
0
0
0
0
0
0
0
0
0
0
0
0
0
0
0
0
0
0
0
0
0
0
0
0
0
0
0
0
0
0
0
0
0
0
0
0
0
0
0
0
0
0
0
0
0
0
0
0
0
0
0
0
0
0
0
0
0
0
0
0
0
0
0
0
0
0
0
0
0
0
0
0
0
0
0
0
0
0
0
0
0
0
0
0
0
0
0
0
0
0
0
0
0
0
0
0
0
0
0
0
0
0
0
0
0
0
0
0
0
0
0
0
0
0
0
0
0
0
0
0
0
0
0
0
0
0
0
0
0
0
0
0
0
0
0
0
0
0
0
0
0
0
0
0
0
0
0
0
0
0
0
0
0
0
0
0
0
0
0
0
0
0
0
0
0
0
0
0
0
0
0
0
0
0
0
0
0
0
0
0
0
0
0
0
0
0
0
0
0
0
0
0
0
0
0
0
0
0
0
0
0
0
0
0
0
0
0
0
0
0
0
0
0
0
0
0
0
0
0
0
0
0
0
0
0
0
0
0
0
0
0
0
0
0
0
0
0
0
0
0
0
0
0
0
0
0
0
0
0
0
0
0
0
0
0
0
0
0
0
0
0
0
0
0
0
0
0
0
0
0
0
0
0
0
0
0
0
0
0
0
0
0
0
0
0
0
0
0
1
1
1
1
1
1
1
1
1
1
1
1
1
1
1
1
1
1
1
1
1
1
1
1
1
1
1
1
1
1
1
1
1
1
1
1
1
1
1
1
1
1
1
1
1
1
1
1
1
1
1
1
1
1
1
1
1
1
1
1
1
1
1
1
1
1
1
1
1
1
1
1
1
1
1
1
1
1
1
1
1
1
1
1
1
1
1
1
1
1
1
1
1
1
1
1
1
1
1
1
1
1
1
1
1
1
1
1
1
1
1
1
1
1
1
1
1
1
1
1
1
1
1
1
1
1
1
1
1
1
1
1
1
1
1
1
1
0
0
0
0
0
0
0
0
0
0
0
0
0
0
0
0
0
0
0
0
0
0
0
0
0
0
0
0
0
0
0
0
0
0
0
0
0
0
0
0
0
0
0
0
0
0
0
0
0
0
0
0
0
0
0
0
0
0
0
0
0
0
0
0
0
0
0
0
0
0
0
0
0
0
0
0
0
0
0
0
0
0
0
0
0
0
0
0
0
0
0
0
0
0
0
0
0
0
0
0
0
0
0
0
0
0
0
0
0
0
0
0
0
0
0
0
0
0
0
0
0
0
0
0
0
0
0
0
0
0
0
0
0
0
0
0
0
0
0
0
0
0
0
0
0
0
0
0
0
0
0
0
0
0
0
0
0
0
0
0
0
0
0
0
0
0
0
0
0
0
0
0
0
0
0
0
0
0
0
0
0
0
0
0
0
0
0
0
0
0
0
0
0
0
0
0
0
0
0
0
0
0
0
0
0
0
0
0
0
0
0
0
0
0
0
0
0
0
0
0
0
0
0
0
0
0
0
0
0
0
0
0
0
0
0
0
0
0
0
0
0
0
0
0
0
0
0
0
0
0
0
0
0
0
0
0
0
0
0
0
0
0
0
0
0
0
0
0
0
0
0
0
0
0
0
0
0
1
1
1
1
1
1
1
1
1
1
1
1
1
1
1
1
1
1
1
1
1
1
1
1
1
1
1
1
1
1
1
1
1
1
1
1
1
1
1
1
1
1
1
1
1
1
1
2
2
2
2
2
2
2
2
2
2
2
2
2
2
2
2
2
2
2
2
2
2
2
2
2
2
2
2
2
2
2
2
2
2
2
2
1
1
1
1
1
1
1
1
1
1
1
1
1
1
1
1
1
1
1
1
1
1
1
1
1
1
1
1
1
1
1
1
1
1
1
1
1
1
1
1
1
1
1
1
1
1
1
1
1
1
1
1
1
1
1
1
1
1
1
1
1
1
0
0
0
0
0
0
0
0
0
0
0
0
0
0
0
0
0
0
0
0
0
0
0
0
0
0
0
0
0
0
0
0
0
0
0
0
0
0
0
0
0
0
0
0
0
0
0
0
0
0
0
0
0
0
0
0
0
0
0
0
0
0
0
0
0
0
0
0
0
0
0
0
0
0
0
0
0
0
0
0
0
0
0
0
0
0
0
0
0
0
0
0
0
0
0
0
0
0
1
1
1
1
1
1
1
1
1
1
1
1
1
1
1
1
1
1
1
1
1
1
1
1
1
1
1
1
1
1
1
1
1
1
1
1
1
1
1
1
1
1
1
1
0
0
0
0
0
0
0
0
0
0
0
0
0
0
0
0
0
0
0
0
0
0
0
0
0
0
0
0
0
0
0
0
0
0
0
0
0
0
0
0
0
0
0
0
0
0
0
0
0
0
0
0
0
0
0
0
0
0
0
0
0
0
0
0
0
0
0
0
0
0
0
0
0
0
0
0
0
1
1
1
1
1
1
1
1
1
1
1
1
1
1
1
1
1
1
1
1
1
1
1
1
1
1
1
1
1
1
1
1
1
1
1
1
1
1
1
2
2
2
1
1
1
1
1
1
1
1
1
1
1
1
1
1
1
1
1
1
1
1
1
1
1
1
1
1
1
1
1
1
1
1
1
1
1
1
1
1
1
1
1
1
1
1
1
1
1
1
1
1
1
1
1
1
1
1
1
1
1
1
1
2
2
2
2
2
2
2
2
2
2
2
2
2
2
2
2
2
2
2
2
2
2
2
2
2
2
2
2
2
2
2
2
2
2
2
2
2
2
2
2
2
2
2
2
1
1
1
1
1
0
0
0
0
0
0
0
0
0
0
0
0
0
0
0
0
0
0
0
0
0
0
0
0
0
0
0
0
0
0
0
0
0
0
0
0
0
0
0
0
0
0
0
0
0
0
0
0
0
0
0
0
0
0
0
0
0
0
0
0
0
0
0
0
0
0
0
0
0
0
0
0
0
0
0
0
0
0
0
0
0
0
0
0
0
0
0
0
0
0
0
0
0
0
0
0
0
0
0
0
0
0
0
0
0
0
0
0
0
0
0
0
0
0
0
0
0
0
0
0
0
0
0
0
0
0
0
0
0
0
0
0
0
0
0
0
0
0
0
0
0
0
0
0
0
0
0
0
0
0
0
0
0
0
0
0
0
0
0
0
0
0
0
0
0
0
0
0
0
0
0
0
0
0
0
0
0
0
0
0
0
0
0
0
0
0
0
0
0
0
0
0
0
0
0
0
0
0
0
0
0
0
0
0
0
0
0
0
0
0
0
0
0
0
0
0
0
0
0
0
0
0
0
0
0
0
0
0
0
0
0
0
0
0
0
0
0
0
0
0
0
0
0
0
0
0
0
0
0
0
0
0
0
0
0
0
0
0
0
0
0
0
0
0
0
0
0
0
0
0
0
0
0
0
0
0
0
0
0
0
0
0
0
0
0
0
0
0
0
0
0
0
0
0
0
0
0
0
0
0
0
0
0
0
0
0
0
0
0
0
0
0
0
0
0
0
0
0
0
0
0
0
0
0
0
0
0
0
0
0
0
0
0
0
0
0
0
0
0
0
0
0
0
0
0
0
0
0
0
0
0
0
0
0
0
0
0
0
0
0
0
0
0
0
0
0
0
0
0
0
0
0
0
0
0
0
0
0
0
0
0
0
0
0
0
0
0
0
0
0
0
0
0
0
1
1
1
1
1
1
1
1
1
1
1
1
1
1
1
1
1
1
1
1
1
1
2
2
2
2
2
3
4
4
5
6
6
6
6
6
6
6
6
6
6
6
6
6
6
6
6
6
6
6
6
6
6
6
6
6
6
6
6
6
6
5
5
5
5
5
5
5
5
5
5
5
5
5
5
5
5
5
5
5
5
5
5
5
5
5
5
5
5
5
5
5
5
5
5
5
5
5
5
5
5
5
5
5
5
5
5
5
5
5
5
5
5
6
6
6
6
6
6
6
6
6
6
5
5
5
5
5
5
6
6
6
7
7
7
7
7
6
6
6
6
6
6
6
6
6
5
6
6
6
6
6
6
6
6
6
6
6
6
6
6
6
6
6
6
6
6
6
6
7
7
8
8
8
8
8
8
6
5
5
5
5
5
5
5
5
5
5
5
5
5
5
5
5
5
5
5
5
5
5
5
5
5
5
5
5
5
5
5
5
5
5
5
5
5
5
5
4
4
4
4
4
4
4
4
4
4
4
4
4
4
4
4
4
4
4
4
4
4
4
4
4
4
4
4
4
4
4
4
4
4
4
4
4
5
5
5
5
5
5
5
5
5
5
5
5
5
5
5
5
5
5
5
5
6
6
6
6
6
6
6
6
6
6
6
5
5
5
5
5
5
5
5
4
4
4
4
4
5
5
5
5
5
5
5
5
5
5
5
5
5
5
5
5
5
5
5
5
5
5
5
5
6
5
5
5
5
5
5
5
5
5
5
5
6
9
10
10
10
10
10
10
10
10
10
10
10
10
10
10
10
10
10
10
10
11
11
11
11
10
10
10
10
10
10
10
10
10
10
10
10
12
12
13
12
12
12
12
12
12
12
12
12
13
13
13
13
13
13
13
13
13
13
13
13
13
13
14
14
14
14
14
14
14
14
14
14
15
16
16
17
17
17
17
17
17
17
18
18
18
18
18
18
18
18
18
18
18
18
18
18
18
19
19
19
19
19
19
19
19
19
19
19
19
19
19
19
19
19
19
19
19
19
19
19
19
19
19
19
19
19
19
19
19
19
19
19
19
19
19
19
19
19
19
19
19
19
19
19
19
18
18
18
18
18
18
18
19
19
19
19
19
19
18
18
18
18
18
18
18
18
18
18
18
18
18
18
18
18
18
18
18
18
18
18
18
18
18
18
18
19
19
19
19
19
19
19
19
18
10
10
8
8
8
8
8
8
8
8
8
8
8
8
8
8
8
8
8
8
8
8
8
8
8
7
7
7
6
5
5
4
4
4
5
5
5
5
5
5
4
4
4
4
4
3
3
3
3
3
3
3
3
3
2
2
2
2
2
2
2
2
2
2
2
3
3
3
3
3
3
3
3
3
3
3
3
3
3
3
3
3
3
3
3
3
3
3
3
3
3
3
3
3
3
3
3
3
3
3
3
3
3
3
3
3
3
3
3
3
3
3
3
3
3
3
3
3
3
3
3
3
3
3
3
3
3
3
3
3
3
3
3
3
3
3
3
3
3
4
4
4
4
4
4
4
4
4
4
4
4
4
4
4
4
4
4
4
4
4
3
2
1
1
1
1
1
1
1
1
1
2
2
2
1
1
1
1
1
1
1
1
1
1
2
2
2
2
2
2
2
2
2
2
2
2
2
2
2
3
3
3
3
3
3
3
3
3
3
3
3
3
3
3
3
3
3
3
3
3
3
3
3
3
3
3
3
3
3
3
3
3
3
3
3
3
3
3
3
3
2
2
2
2
2
2
2
2
2
2
2
2
2
2
2
2
2
2
2
2
2
2
2
2
2
2
2
2
2
2
2
2
3
3
3
3
3
3
3
3
3
3
3
3
3
3
3
3
3
3
3
3
3
3
3
3
3
3
3
3
3
3
3
3
3
3
3
3
3
3
3
3
3
3
3
3
3
3
3
3
1
1
1
1
1
1
1
1
1
1
1
1
1
1
1
1
1
1
2
2
2
2
2
2
2
2
2
2
2
2
2
2
2
2
2
2
2
2
2
2
3
3
3
3
2
2
2
2
2
2
2
2
2
2
2
2
1
1
1
1
1
1
1
1
1
1
1
1
1
1
1
1
1
1
1
1
1
1
1
1
1
1
1
1
1
1
1
1
1
1
1
1
1
1
1
1
1
1
1
1
1
1
1
1
1
1
1
1
1
1
1
1
1
1
2
2
2
2
2
2
1
1
1
1
1
1
1
1
1
1
1
1
1
1
1
1
1
1
1
1
1
1
1
1
1
1
1
1
1
1
1
1
1
1
1
1
1
1
1
1
1
1
1
1
1
1
1
1
1
1
1
1
1
1
1
1
1
1
1
1
1
1
1
1
1
1
1
1
1
1
1
1
1
1
1
1
1
1
1
1
1
1
1
1
1
1
1
1
1
1
2
2
2
2
2
2
2
2
2
2
2
2
2
2
2
2
2
2
2
2
2
2
2
2
2
2
2
2
2
2
2
2
2
2
2
1
1
1
1
1
1
1
1
1
1
1
1
1
1
1
1
1
1
1
1
1
1
1
1
1
1
1
1
1
1
1
1
1
1
1
1
1
1
1
1
1
1
1
0
0
0
0
0
0
0
0
0
0
0
0
0
0
0
0
0
0
0
0
0
0
0
0
0
0
0
0
0
0
0
0
0
0
0
0
0
0
0
0
0
0
0
0
0
0
0
0
0
0
0
0
0
0
0
0
0
0
0
0
0
0
0
0
0
0
0
0
0
0
0
0
0
0
0
0
0
0
0
0
0
0
0
0
0
0
0
0
0
0
0
0
0
0
0
0
0
0
0
0
0
0
0
0
0
0
0
0
0
0
0
0
0
0
0
0
0
0
0
0
0
0
0
0
0
0
0
0
0
0
0
0
0
0
0
0
0
0
0
0
0
0
0
0
0
0
0
0
0
0
0
0
0
0
0
0
0
0
0
0
0
0
0
0
0
0
0
0
0
0
0
0
0
0
0
0
0
0
0
0
0
0
0
0
0
0
0
0
0
0
0
0
0
0
0
0
0
0
0
0
0
0
0
0
0
0
0
0
0
0
0
0
0
0
0
0
0
0
0
0
0
0
0
0
0
0
0
0
0
0
0
0
0
0
0
0
0
0
0
0
0
0
0
0
0
0
0
0
0
0
0
0
0
0
0
0
0
0
0
0
0
0
0
0
0
0
0
0
0
0
0
0
0
0
0
0
0
0
0
0
0
0
0
0
0
0
0
0
0
0
0
0
0
0
0
0
0
0
0
0
0
0
0
0
0
0
0
0
0
0
0
0
0
0
0
0
0
0
0
0
0
0
0
0
0
0
0
0
0
0
0
0
0
0
0
0
0
0
0
0
0
0
0
0
0
0
0
0
0
0
0
0
0
0
0
0
0
0
0
0
0
0
0
0
0
0
0
0
0
0
0
0
0
0
0
0
0
0
0
0
0
0
0
0
0
0
0
0
0
0
0
0
0
0
0
0
0
0
0
0
0
0
0
0
0
0
0
0
0
0
0
0
0
0
0
0
0
0
0
0
0
0
0
0
0
0
0
0
0
0
0
0
0
0
0
0
0
0
0
0
0
0
0
0
0
0
0
0
0
0
0
0
0
0
0
0
0
0
0
0
0
0
0
0
0
0
0
0
0
0
0
0
0
0
0
0
0
0
0
0
0
0
0
0
0
0
0
0
0
0
0
0
0
0
0
0
0
0
0
0
0
0
0
0
0
0
0
0
0
0
0
0
0
0
0
0
0
0
0
0
0
0
0
0
0
0
0
0
0
0
0
0
0
0
0
0
0
0
0
0
0
0
0
0
0
0
0
0
0
0
0
0
0
0
0
0
0
0
0
0
0
0
0
0
0
0
0
0
0
0
0
0
0
0
0
0
0
0
0
0
0
0
0
0
0
0
0
0
0
0
0
0
0
0
0
0
0
0
0
0
0
0
0
0
0
0
0
0
0
0
0
0
0
0
0
0
0
0
0
0
0
0
0
0
0
0
0
0
0
0
0
0
0
0
0
0
0
0
0
0
0
0
0
0
0
0
0
0
0
0
0
0
0
0
0
0
0
0
0
0
0
0
0
0
0
0
0
0
0
0
0
0
0
0
0
0
0
0
0
0
0
0
0
0
0
0
0
0
0
0
0
0
0
0
0
0
0
0
0
0
0
0
0
0
0
0
0
0
0
0
0
0
0
0
0
0
0
0
0
0
0
0
0
0
0
0
0
0
0
0
0
0
0
0
0
0
0
0
0
0
0
0
0
0
0
0
0
0
0
0
0
0
0
0
0
0
0
0
0
0
0
0
0
0
0
0
0
0
0
0
0
0
0
0
0
0
0
0
0
0
0
0
0
0
0
0
0
0
0
0
0
0
0
0
0
0
0
0
0
0
0
0
0
0
0
0
0
0
0
0
0
0
0
0
0
0
0
0
0
0
0
0
0
0
0
0
0
0
0
0
0
0
0
0
0
0
0
0
0
0
0
0
0
0
0
0
0
0
0
0
0
0
0
0
0
0
0
0
0
0
0
0
0
0
0
0
0
0
0
0
0
0
0
0
0
0
0
0
0
0
0
0
0
0
0
0
0
0
0
0
0
0
0
0
0
0
0
0
0
0
0
0
0
0
0
0
1
1
1
1
1
1
1
1
1
1
1
1
1
1
1
1
1
1
1
1
1
1
1
1
1
1
1
1
1
1
1
1
1
1
1
1
1
1
1
1
1
1
1
1
1
1
1
1
1
1
1
1
1
1
1
1
1
1
1
1
1
1
1
1
1
1
1
1
1
1
1
1
1
1
1
1
1
1
1
1
1
1
1
1
1
1
1
1
1
1
1
1
1
1
1
1
1
1
0
0
0
0
0
0
0
0
0
0
0
0
0
0
0
0
0
0
0
0
0
0
0
0
0
0
0
0
0
0
0
0
0
0
0
0
0
0
0
0
0
0
0
0
0
0
0
0
0
0
0
0
0
0
0
0
0
0
0
0
0
0
1
1
1
1
1
1
1
1
1
1
1
1
1
1
1
1
1
1
1
1
1
1
1
1
1
1
1
1
1
1
1
2
2
2
2
2
2
2
2
2
2
2
2
2
1
1
1
1
1
1
1
1
1
1
1
1
1
1
1
1
1
1
1
1
1
1
1
1
1
1
1
1
1
1
1
1
1
1
1
1
1
1
1
1
1
1
1
1
1
1
1
1
1
1
1
1
1
1
1
1
1
1
1
1
1
1
1
1
1
1
1
1
1
1
1
1
1
1
1
1
1
1
1
1
1
1
1
1
1
1
1
1
1
1
1
1
1
1
1
1
1
1
1
1
1
1
1
1
1
1
1
1
1
1
1
1
1
1
1
1
1
1
1
1
1
1
1
1
1
1
1
1
1
1
1
1
1
1
1
1
1
1
1
1
1
1
1
1
1
1
1
1
1
1
0
0
0
0
0
0
0
0
0
1
1
1
1
1
1
1
1
1
1
1
1
1
1
1
1
1
2
2
2
2
2
2
2
2
2
2
2
2
2
2
2
2
2
2
2
2
2
2
2
2
2
2
2
2
2
2
3
3
3
3
3
3
3
3
3
3
3
3
3
3
3
3
3
3
3
3
3
3
3
3
3
3
3
3
4
4
4
4
4
4
4
4
4
5
5
5
5
5
5
5
5
5
5
5
5
5
5
5
5
5
5
5
5
5
5
5
4
4
4
4
4
4
4
4
4
4
4
4
4
4
3
3
3
3
3
3
3
3
3
3
3
3
3
3
3
3
3
3
3
3
3
3
3
3
3
3
3
3
3
3
3
3
3
3
3
3
3
3
3
3
3
3
3
3
3
3
3
3
2
4
4
4
4
4
4
4
4
4
4
4
4
4
4
4
4
4
4
4
4
4
4
4
4
4
4
4
4
4
4
4
3
3
3
3
3
3
3
3
3
3
3
3
3
2
2
2
2
2
2
2
2
1
1
1
1
1
1
1
1
1
1
1
1
1
1
2
2
2
2
2
2
2
2
2
2
2
2
2
2
2
2
2
2
2
2
2
2
2
2
1
0
0
0
0
0
0
0
0
0
0
0
0
0
0
0
0
0
0
0
0
0
0
0
0
0
0
0
0
0
0
0
0
0
0
0
0
0
0
0
0
0
0
0
0
0
0
0
0
0
0
0
0
0
0
0
0
0
0
0
0
0
0
0
0
0
0
0
0
0
0
0
0
0
0
0
0
1
1
1
1
1
1
1
1
1
1
1
1
1
1
1
1
1
1
1
1
1
1
1
1
1
1
1
1
1
1
1
1
1
1
1
1
1
1
1
1
1
1
1
1
1
1
1
1
1
1
1
1
1
1
1
1
1
1
1
1
1
1
1
1
1
1
1
1
1
1
1
1
1
1
1
1
1
1
1
1
1
1
1
1
1
1
1
1
1
1
1
1
1
1
1
1
1
1
1
1
1
1
1
1
1
1
1
1
1
1
1
0
0
0
0
0
0
0
0
0
0
0
0
0
0
0
0
0
0
0
0
0
0
0
0
0
0
0
0
0
0
0
0
0
0
0
0
0
0
0
0
0
0
0
0
0
0
0
0
0
0
0
0
0
0
0
0
0
0
0
0
0
0
0
0
0
0
0
0
0
0
0
0
0
0
0
0
0
0
0
0
0
0
0
0
0
0
0
0
0
0
0
0
0
0
0
0
0
0
0
0
0
0
0
0
0
0
0
0
0
0
0
0
0
0
0
0
0
0
0
0
0
0
0
0
0
0
0
0
0
0
0
0
0
0
0
0
0
0
0
0
0
0
0
0
0
0
0
0
0
0
0
0
0
0
0
0
0
0
0
0
0
0
0
0
0
0
0
0
0
0
0
0
0
0
0
0
0
0
0
0
0
0
0
0
0
0
0
0
0
0
0
0
0
0
0
0
0
0
0
0
0
0
0
0
0
1
1
1
1
1
1
1
1
1
1
1
1
1
1
1
1
1
1
1
1
2
2
2
2
2
2
2
2
2
2
2
2
2
2
2
2
2
2
2
2
2
2
2
2
2
2
2
2
2
2
2
2
2
3
3
3
3
3
3
3
3
3
3
3
3
3
3
3
3
3
3
3
3
3
3
3
3
3
3
3
3
3
3
3
3
3
3
3
3
3
4
4
4
4
4
4
4
4
4
5
5
5
6
6
7
7
8
8
8
8
8
8
8
8
8
8
8
8
9
9
9
9
9
9
9
10
10
11
12
12
12
12
12
12
12
12
12
12
12
12
13
13
13
14
14
14
14
14
14
15
15
15
16
15
15
15
15
15
15
15
15
14
14
14
14
14
14
14
14
14
14
14
14
14
14
14
14
14
14
14
14
15
16
16
16
16
16
16
16
17
17
17
17
17
17
17
17
17
17
17
17
17
17
17
17
17
17
18
18
18
18
18
18
18
18
18
18
18
18
18
18
18
18
17
16
16
16
16
16
16
16
16
16
16
16
17
17
17
17
17
17
17
18
18
18
18
18
18
18
18
18
18
18
18
18
18
18
19
19
19
19
19
19
19
19
19
19
19
19
19
19
19
19
18
18
18
18
18
18
18
20
21
21
22
22
21
21
20
21
21
21
23
21
21
21
20
20
20
20
20
20
20
20
20
20
20
20
20
22
23
23
23
23
24
24
24
25
25
25
25
26
30
30
30
30
30
30
30
30
30
30
30
31
31
31
31
31
31
31
31
31
31
31
31
31
31
31
31
31
31
33
33
33
33
33
33
33
33
34
34
34
34
35
35
35
38
39
39
39
39
39
39
39
39
39
38
38
38
37
37
37
40
42
44
44
43
43
43
43
42
44
45
45
45
45
43
43
43
43
43
43
43
43
43
44
44
44
44
45
45
45
45
45
45
46
47
47
47
47
47
47
47
47
47
47
47
48
48
47
47
46
46
46
46
46
46
46
46
46
46
45
45
46
46
46
46
46
47
47
47
47
47
45
45
44
43
42
40
40
40
40
40
41
41
41
41
39
39
39
39
39
39
38
38
37
37
37
37
37
38
38
38
38
38
38
38
38
38
38
38
38
38
38
38
38
38
39
38
37
37
37
37
37
37
37
32
31
24
17
15
13
13
12
13
13
13
13
13
13
13
13
13
13
13
13
13
13
13
13
13
13
13
13
13
13
13
13
13
13
15
15
14
14
14
14
14
14
16
16
16
15
13
13
12
12
13
13
12
12
12
12
13
13
14
14
14
15
14
14
13
13
13
14
14
15
15
17
17
17
17
20
20
19
19
19
19
19
19
19
19
19
19
21
21
21
21
21
21
21
22
22
22
25
25
24
24
24
24
24
24
24
24
24
24
23
23
23
23
23
23
23
23
23
23
23
23
23
23
23
23
23
24
24
24
24
24
25
25
25
25
25
25
25
26
26
26
26
26
26
26
26
26
26
26
26
26
26
26
26
26
26
26
26
26
26
26
26
26
26
27
28
28
28
26
25
25
23
25
25
26
26
26
26
26
26
26
26
26
26
26
28
28
28
28
29
29
29
29
29
29
29
27
27
20
20
21
21
21
19
19
20
19
23
24
24
25
25
25
25
25
25
25
25
26
26
26
27
26
27
27
29
29
29
29
29
29
29
29
29
29
29
30
30
30
30
30
30
31
31
31
32
33
34
35
35
37
37
38
38
38
38
39
39
39
39
39
40
40
41
41
41
41
41
41
41
41
42
42
42
42
44
43
45
45
45
46
46
47
48
49
49
49
49
49
49
50
50
51
51
51
51
51
51
51
51
51
51
51
51
51
51
47
46
46
46
46
47
47
47
43
39
37
36
36
36
36
36
34
34
34
34
35
35
34
33
33
33
33
33
35
36
37
38
36
36
37
37
37
37
37
37
37
39
39
38
38
39
38
38
38
38
38
38
38
38
38
38
38
38
38
38
37
37
37
37
36
35
35
37
37
37
37
37
36
36
36
36
36
36
34
34
30
30
30
31
30
30
28
27
27
26
26
26
27
27
27
27
27
27
28
27
27
27
27
28
27
26
26
25
25
24
23
25
24
24
24
24
24
24
25
25
25
25
25
25
25
25
25
25
26
26
26
26
26
26
26
26
26
26
28
28
29
30
30
32
32
32
31
30
30
30
30
30
30
28
28
27
27
27
29
30
29
30
32
32
32
32
32
33
32
32
32
34
33
33
33
33
37
37
37
37
38
38
38
38
38
38
38
38
38
38
38
40
41
43
43
41
42
42
43
43
43
42
42
40
40
40
40
41
41
41
40
40
41
41
41
42
42
42
45
45
45
45
45
45
45
45
45
45
45
45
45
45
46
46
46
48
48
48
48
50
50
50
50
50
50
50
51
51
52
52
52
52
52
52
52
52
52
52
52
52
52
53
53
56
56
56
57
57
61
61
61
62
62
62
62
62
62
62
61
57
55
55
54
54
54
54
54
54
56
56
57
57
54
53
45
44
43
42
42
42
42
42
42
42
42
42
42
42
42
42
42
42
42
44
44
44
44
44
43
44
44
44
44
44
44
45
45
43
43
43
42
42
42
42
42
42
41
40
40
40
40
39
40
41
43
43
43
43
39
39
39
37
35
35
35
35
36
32
32
33
33
32
27
28
28
28
28
28
27
26
26
26
26
26
26
26
26
26
26
26
26
26
26
26
26
26
26
26
26
25
25
24
24
24
24
24
24
24
24
24
24
24
24
24
24
24
24
24
24
24
24
25
25
25
25
25
25
25
25
25
25
25
25
26
26
26
26
26
26
26
26
26
26
26
25
25
24
24
24
24
24
23
21
17
17
17
17
17
17
17
17
17
15
13
13
13
13
13
13
13
13
13
13
13
13
13
13
13
13
13
15
16
13
13
13
13
12
12
12
12
12
12
12
12
12
12
12
12
12
12
12
12
12
12
12
10
10
10
10
10
10
10
10
10
10
10
10
10
10
10
10
10
10
10
10
10
10
10
10
10
10
10
10
10
10
8
8
8
8
8
8
8
8
9
9
8
8
8
7
7
7
7
7
7
7
7
7
7
6
6
6
6
6
6
6
6
5
5
5
5
6
6
6
6
6
6
6
6
6
6
6
5
5
4
4
4
4
4
4
4
4
5
5
5
5
5
5
5
5
5
5
5
5
6
6
6
6
6
6
6
6
6
6
6
6
6
6
4
4
4
3
3
3
3
3
3
3
3
3
4
4
4
4
4
4
4
4
4
4
4
4
4
4
4
4
4
4
4
4
4
4
4
5
5
5
5
5
4
4
4
4
4
4
4
4
4
4
4
4
4
4
4
4
4
3
3
3
3
3
3
3
3
3
3
3
3
3
3
3
3
3
3
3
3
3
3
3
3
3
3
3
3
3
3
3
3
3
3
3
3
3
3
3
3
3
3
3
3
3
3
3
3
3
3
3
3
3
3
3
3
3
3
3
3
3
3
3
3
3
2
2
2
2
2
1
1
1
1
1
1
1
1
1
1
1
2
2
2
2
2
2
2
2
2
2
2
2
2
2
2
2
2
2
2
2
2
2
2
2
2
2
2
2
2
2
2
2
2
2
2
2
2
2
1
1
1
1
1
1
0
0
0
0
0
0
0
0
0
0
0
0
0
0
0
0
0
0
0
0
0
0
0
0
0
0
0
0
0
0
0
0
0
0
0
0
0
0
0
0
0
0
0
0
0
0
0
0
1
1
1
1
1
1
1
1
1
1
1
1
1
1
1
1
1
1
1
1
1
1
1
1
1
1
1
1
1
1
1
1
1
1
1
1
1
1
1
1
1
1
1
1
1
1
1
1
1
1
1
1
1
2
2
1
1
1
2
2
2
2
2
2
2
2
2
2
2
2
2
2
2
2
2
2
2
2
2
2
2
2
2
2
2
2
2
2
2
2
2
2
2
2
2
2
2
2
2
2
2
2
2
2
2
2
2
2
2
2
2
2
2
2
2
2
2
2
2
2
2
2
2
2
2
2
2
2
2
2
2
2
2
2
2
2
2
2
2
2
2
2
2
2
2
2
2
2
2
3
3
4
4
4
4
4
4
4
4
5
5
5
5
5
5
5
5
5
5
6
6
6
6
6
6
6
6
6
6
6
6
6
6
6
6
6
6
6
6
6
6
6
6
6
6
6
6
6
6
6
6
6
6
6
5
5
5
5
5
5
5
5
5
5
5
5
4
4
4
4
4
4
4
4
4
4
4
4
4
4
4
4
4
4
5
7
7
7
7
7
7
7
7
7
8
9
9
10
10
10
10
10
11
11
11
11
11
11
11
11
11
11
12
12
12
12
12
13
14
14
14
14
14
14
16
16
16
16
16
16
16
16
16
16
15
15
16
16
16
16
15
15
15
15
15
15
15
15
17
17
17
17
18
18
18
18
18
18
18
18
19
19
19
19
19
19
19
19
19
19
19
19
19
19
18
19
20
20
20
20
20
20
20
20
18
18
18
16
16
16
16
16
16
16
16
16
17
17
17
17
17
17
17
17
17
17
17
17
17
17
17
17
17
17
16
16
16
16
16
16
16
16
15
15
14
14
14
13
13
13
13
13
13
13
13
13
13
13
13
12
11
11
11
11
11
11
8
8
8
8
8
8
8
8
8
8
8
8
7
7
7
7
7
8
7
7
7
7
7
7
7
7
7
7
7
7
7
7
7
7
6
5
5
5
5
4
4
4
5
5
5
5
5
5
5
5
5
5
5
5
6
6
7
7
7
7
7
7
7
7
7
7
8
8
8
8
8
8
6
6
7
7
7
7
7
7
7
7
7
7
7
7
7
7
8
8
8
8
7
7
7
7
8
8
8
8
9
9
10
10
11
11
11
11
11
11
11
11
11
11
11
12
12
12
12
13
13
13
13
13
13
13
13
13
13
13
13
13
14
14
14
16
16
16
16
16
16
16
16
17
17
17
17
17
17
17
17
17
17
17
17
17
17
17
17
17
17
17
17
17
17
17
17
17
18
18
18
18
18
18
18
18
18
18
18
18
18
18
18
18
18
18
15
15
15
15
16
16
16
17
17
17
17
16
16
16
16
16
16
16
16
16
16
16
16
16
16
16
17
17
17
17
17
17
17
17
17
17
16
16
16
16
16
16
18
18
18
17
17
17
17
18
18
18
18
18
18
18
18
18
18
18
18
18
18
16
16
16
16
16
16
16
16
16
16
16
16
16
17
17
17
17
17
16
16
16
16
16
16
14
10
9
9
9
9
9
9
10
10
10
10
10
10
10
9
9
9
9
9
8
8
8
8
8
8
8
8
8
8
8
8
8
8
8
8
8
8
8
8
8
8
8
9
10
10
10
10
10
9
9
9
9
9
9
10
10
10
10
11
11
11
11
13
13
13
13
17
19
19
19
19
19
19
20
20
20
20
20
20
20
19
19
20
20
20
20
21
21
21
21
21
21
21
21
21
21
21
21
21
21
20
20
20
20
20
19
19
17
17
16
16
16
16
16
17
17
17
18
18
18
18
18
18
20
20
20
21
21
21
21
21
21
21
21
21
22
22
22
22
22
22
22
23
23
23
23
23
23
23
23
23
23
23
23
23
22
23
23
23
23
23
23
24
24
24
25
25
25
25
25
25
25
25
25
24
24
23
22
20
15
13
12
13
14
13
13
13
13
13
13
13
13
13
13
13
13
13
13
13
13
13
13
13
13
13
13
13
13
13
13
14
15
15
15
15
15
15
15
15
15
15
15
15
15
15
15
15
15
15
15
15
15
15
15
15
15
15
15
15
15
15
14
14
14
14
14
14
14
11
11
10
9
7
7
7
7
7
7
7
7
7
7
7
7
7
7
7
7
7
7
7
7
6
5
5
5
5
5
5
5
5
4
4
4
4
4
4
4
4
4
4
4
4
4
4
4
5
5
5
5
5
5
5
5
5
5
5
5
6
6
6
6
6
6
6
7
7
7
7
7
7
7
7
7
7
7
7
7
7
7
7
7
7
7
7
7
7
7
7
7
7
7
7
7
7
6
6
6
6
6
6
6
6
6
6
6
6
6
6
6
6
6
6
6
6
5
5
5
5
5
5
5
5
5
5
5
5
5
5
5
5
5
5
5
5
5
5
5
4
4
4
4
4
3
3
3
3
3
3
3
3
3
3
3
3
3
3
3
3
3
3
3
3
3
3
3
3
3
3
2
2
2
2
2
2
2
2
2
2
2
2
2
2
2
2
2
2
2
1
0
0
0
0
0
0
0
0
0
0
0
0
0
0
0
0
0
0
0
0
0
0
0
0
0
1
2
2
2
2
2
5
5
5
5
5
5
5
5
5
5
5
5
5
5
5
5
5
5
5
5
5
5
5
5
5
5
5
5
6
6
7
7
8
8
8
8
8
8
8
8
8
8
8
8
8
8
8
8
8
8
8
8
8
8
8
8
8
8
8
8
8
8
8
8
8
8
8
8
8
8
8
8
8
8
8
8
8
8
8
8
8
8
8
8
8
8
8
8
8
8
8
8
8
8
8
8
8
8
8
8
8
8
8
8
8
8
8
8
8
8
8
8
8
8
8
8
8
8
8
8
8
8
8
8
8
8
8
8
8
8
8
7
6
6
6
6
6
6
6
6
6
6
6
6
6
6
6
6
6
6
6
6
3
3
3
3
3
3
3
3
3
3
3
3
3
3
3
3
3
3
3
3
2
1
1
1
1
1
1
1
1
1
1
1
1
1
1
1
0
0
0
0
0
0
0
0
0
0
0
0
0
0
0
0
0
0
0
0
0
0
0
0
0
0
0
0
0
0
0
0
0
0
0
0
0
0
0
0
0
0
0
0
0
0
0
0
0
0
0
1
1
1
1
1
1
1
1
1
1
1
1
1
1
1
1
1
1
1
1
1
1
1
1
1
1
1
1
1
1
1
2
2
2
2
2
2
2
2
2
2
2
2
2
2
2
2
2
2
2
2
2
2
2
2
2
2
2
2
2
2
2
2
3
3
3
3
3
3
3
3
3
3
3
3
3
3
3
3
3
3
3
3
3
3
3
3
3
3
3
3
3
3
3
3
3
3
3
3
3
3
3
3
3
3
3
3
3
3
3
3
3
3
3
3
3
3
3
3
3
3
3
3
3
3
3
3
3
3
3
3
3
3
3
3
3
3
3
1
1
1
1
1
1
1
1
1
1
1
1
1
1
1
1
1
1
1
1
2
2
2
2
2
2
2
2
3
3
2
2
2
2
2
2
2
2
2
2
2
2
2
2
2
2
2
2
2
2
2
2
2
2
2
2
2
2
3
3
3
3
3
3
3
3
3
3
3
3
3
3
3
3
3
3
3
3
3
3
3
3
3
3
3
3
3
3
3
3
3
3
3
3
3
3
3
4
4
4
3
3
3
3
3
3
3
3
3
3
3
3
3
3
3
3
3
3
3
3
3
3
3
3
3
3
3
3
3
3
3
3
3
3
3
3
3
3
3
3
3
3
3
3
2
2
2
2
2
2
2
2
2
2
2
2
2
2
2
2
2
2
2
2
2
2
2
2
2
2
2
2
2
2
2
3
2
2
2
2
2
2
2
2
2
2
2
2
2
2
2
2
2
2
2
2
2
2
2
1
1
2
2
2
2
2
2
2
2
2
2
2
3
3
3
3
4
4
4
4
3
3
3
4
4
4
4
4
4
4
4
4
4
4
4
4
4
5
5
5
5
5
5
5
5
5
5
5
5
5
5
5
5
5
5
5
5
5
5
5
6
6
6
6
6
6
6
6
6
6
6
6
6
7
7
7
7
7
7
7
7
8
8
8
8
8
9
9
9
9
9
9
9
9
9
9
9
9
10
10
10
10
10
10
11
11
11
11
11
11
11
11
11
11
11
11
11
11
11
11
11
11
11
11
11
11
11
11
11
11
11
11
11
11
11
11
11
11
11
11
11
11
11
11
11
11
11
11
11
11
11
11
11
11
11
11
11
11
11
11
11
11
11
11
11
11
11
11
11
11
11
11
11
11
11
11
11
11
11
11
11
11
11
11
11
11
11
11
11
11
11
11
11
9
4
3
1
0
0
0
0
0
0
0
0
0
0
0
0
0
0
0
0
0
0
0
0
0
0
0
0
0
0
0
0
0
0
0
0
0
0
0
0
0
0
0
0
0
0
0
0
0
0
0
0
0
0
0
0
0
0
0
0
0
0
0
0
0
0
0
0
0
0
0
0
0
0
0
0
0
0
0
0
0
0
0
0
0
0
0
0
0
0
0
0
0
0
0
0
0
0
0
0
0
0
0
0
0
0
0
0
0
0
0
0
0
0
0
0
0
0
0
0
0
0
0
0
0
0
0
0
0
0
0
0
0
0
0
0
0
0
1
1
1
1
1
1
1
1
1
1
1
1
1
1
1
1
1
1
1
1
1
1
1
1
1
1
1
1
1
1
1
1
1
1
1
1
1
1
1
1
1
1
1
1
1
1
2
2
2
2
2
2
2
2
2
2
2
2
2
2
2
2
2
2
2
2
2
2
2
2
2
2
2
2
2
2
2
2
2
2
2
2
2
2
2
2
2
2
2
2
2
2
2
2
2
2
2
2
2
2
2
2
2
2
2
2
2
2
2
2
2
2
2
1
1
1
1
1
1
1
1
1
1
1
1
1
1
1
1
1
1
1
1
1
1
1
1
1
1
1
1
1
1
1
1
1
1
1
1
1
0
0
0
0
0
0
0
0
0
0
0
0
0
0
0
0
0
0
0
0
0
0
0
0
0
0
0
0
0
0
0
0
0
0
0
0
0
0
0
0
0
0
0
0
0
0
0
0
0
0
0
0
0
0
0
0
0
0
0
0
0
0
0
0
0
0
0
0
0
0
0
0
0
0
0
0
0
0
0
0
0
0
0
0
0
0
0
0
0
0
0
0
0
0
0
0
0
0
0
0
0
0
0
0
0
0
0
0
0
0
0
0
0
0
0
0
0
0
0
0
0
0
0
0
0
0
0
0
0
0
0
0
0
0
0
0
0
0
0
0
0
0
0
0
0
0
0
0
0
0
0
0
0
0
0
0
0
0
0
0
0
0
0
0
0
0
0
0
0
0
0
0
0
0
0
0
0
0
0
0
0
0
0
0
0
0
0
0
0
0
0
0
0
0
0
0
0
0
0
0
0
0
0
0
0
0
0
0
0
0
0
0
0
0
0
0
0
0
0
0
0
0
0
0
0
0
0
0
0
0
0
0
0
0
0
0
0
0
0
0
0
0
0
0
0
0
0
0
0
0
0
0
0
0
0
0
0
0
0
0
0
0
0
0
0
0
0
0
0
0
0
0
0
0
0
0
0
0
0
0
0
0
0
0
0
0
0
0
0
0
0
0
0
0
0
0
0
0
0
0
0
0
0
0
0
0
0
0
0
0
0
0
0
0
0
0
0
0
0
0
0
0
0
0
0
0
0
0
0
0
0
0
0
0
0
0
0
0
0
0
1
1
1
1
1
1
1
1
1
1
1
1
1
1
1
1
1
1
1
1
1
1
1
1
1
1
1
1
1
1
1
1
1
1
1
1
1
1
1
1
1
1
1
1
1
1
1
1
1
1
1
1
1
1
1
1
1
1
1
1
1
1
1
1
1
1
0
0
0
0
0
0
0
0
0
0
0
0
0
0
0
0
0
0
0
0
0
0
0
0
0
0
0
0
0
0
0
0
0
0
0
0
0
0
0
0
0
0
0
0
0
0
0
0
0
0
0
0
0
0
0
0
0
0
0
0
0
0
0
0
0
0
0
0
0
0
0
0
0
0
0
0
0
0
0
0
0
0
0
0
0
0
0
0
0
0
0
0
0
0
0
0
0
0
0
0
0
0
0
0
0
0
0
0
0
0
0
0
0
0
0
0
0
0
0
0
0
0
0
0
0
0
0
0
0
0
0
0
0
0
0
0
0
0
0
0
0
0
0
0
0
0
0
0
0
0
0
0
0
0
0
0
0
0
0
0
0
0
0
0
0
0
0
0
0
0
0
0
0
0
0
0
0
0
0
0
0
0
0
0
0
0
0
0
0
0
0
0
0
0
0
0
0
0
0
0
0
0
0
0
0
0
0
0
0
0
0
0
0
0
0
0
0
0
0
0
0
0
0
0
0
0
0
0
0
0
0
0
0
0
0
0
0
0
0
0
0
0
0
0
0
0
0
0
0
0
0
0
0
0
0
0
0
0
0
0
0
0
0
0
0
2
8
9
9
9
9
9
11
14
14
15
18
18
19
19
19
19
19
21
21
21
21
21
22
23
24
26
27
27
27
28
28
27
27
27
27
27
27
27
27
27
28
31
31
31
33
36
36
37
37
37
37
37
37
39
39
39
39
39
40
40
40
40
40
40
40
40
41
41
41
41
41
41
41
41
41
41
41
42
42
42
42
42
42
43
43
43
43
43
43
44
44
44
44
44
44
44
44
44
45
45
45
45
45
46
46
47
47
47
47
47
47
48
49
49
50
50
50
50
50
52
53
53
53
55
57
57
57
57
58
60
60
56
53
53
49
49
43
39
40
41
41
40
38
38
38
38
39
39
39
43
43
44
44
44
44
44
44
44
44
44
44
44
44
44
44
45
45
45
45
47
52
53
53
53
53
53
53
53
53
53
56
57
57
57
56
56
56
55
55
55
55
56
56
57
57
57
57
58
59
59
59
59
59
59
60
60
60
60
60
60
59
59
59
59
59
59
60
61
61
61
61
63
63
63
63
63
64
64
64
64
65
65
65
65
66
66
66
65
65
65
66
66
66
66
66
66
66
66
66
66
66
66
66
66
66
66
66
66
66
66
66
66
66
65
65
65
62
57
55
54
53
53
53
53
54
54
54
54
54
54
54
55
55
54
54
52
52
51
51
52
52
53
53
53
53
53
54
51
51
49
49
46
47
49
49
48
48
47
45
46
45
45
45
45
43
32
31
31
32
32
32
33
33
33
33
35
35
36
36
37
37
38
38
38
40
40
40
40
41
41
38
37
38
39
37
35
36
38
39
36
36
35
34
34
35
35
35
35
35
35
36
35
35
35
35
38
40
40
41
41
40
40
41
42
42
42
42
44
44
46
47
47
46
46
46
47
48
48
51
51
53
53
53
53
53
53
53
53
53
54
54
54
54
54
54
54
54
56
56
56
56
56
57
57
58
58
59
60
61
62
62
64
64
68
68
68
68
68
68
70
70
70
70
70
70
70
70
70
71
71
71
72
73
73
74
74
73
73
73
72
74
72
70
70
70
70
70
70
70
70
70
69
69
69
67
67
66
66
65
64
65
65
63
63
64
64
64
63
63
63
63
63
63
63
63
63
66
66
66
66
65
65
65
65
65
65
65
65
63
60
58
58
57
57
57
59
59
57
58
57
56
56
56
54
56
57
57
57
54
54
54
54
53
53
53
53
54
55
55
55
57
57
57
55
54
54
54
44
44
41
40
39
36
35
35
35
35
38
38
39
37
37
36
32
32
32
32
32
32
32
32
32
32
32
34
35
35
35
35
36
36
38
38
38
38
38
38
39
39
39
40
40
40
40
41
41
42
42
42
42
41
41
41
41
41
42
42
42
42
41
40
40
41
41
41
41
41
41
43
43
43
44
45
48
48
47
47
47
48
48
48
48
48
48
48
48
48
48
48
48
48
48
48
48
50
52
52
50
51
52
52
52
46
47
46
46
45
43
46
46
49
59
61
65
68
66
66
66
66
66
66
69
69
69
69
69
69
69
69
66
66
66
66
66
66
66
66
66
66
66
66
66
68
68
67
65
65
65
64
66
66
66
66
66
66
66
66
67
67
67
67
67
67
67
68
68
68
69
70
70
70
70
70
70
70
70
70
70
70
69
68
68
68
66
66
66
66
67
67
67
67
68
68
68
68
68
68
68
70
70
70
72
71
72
71
71
71
67
67
67
68
67
68
66
64
64
64
57
52
38
35
30
29
29
29
29
29
29
29
29
30
32
31
31
31
31
31
33
34
36
35
34
33
33
33
33
33
33
33
33
33
33
33
33
36
35
35
38
38
38
38
39
39
39
40
40
41
42
42
51
51
51
51
51
51
51
50
50
51
51
49
50
52
54
55
56
55
55
55
56
55
57
57
57
57
58
57
57
58
59
59
59
59
59
60
60
60
60
60
61
61
61
62
63
63
62
61
61
61
61
61
61
61
66
68
68
69
71
71
71
73
74
74
74
74
75
75
75
75
74
73
76
76
78
78
78
78
79
79
79
79
79
79
79
79
79
80
80
80
79
79
78
79
79
79
79
81
81
81
81
82
82
82
82
82
82
84
84
85
85
87
87
87
87
87
87
86
82
82
82
82
80
80
80
81
82
82
80
79
77
77
78
76
73
72
70
69
66
68
67
64
64
65
63
63
66
63
63
63
63
63
63
63
63
63
63
63
63
62
63
63
58
58
58
59
59
59
59
59
59
59
59
60
60
61
61
61
62
62
62
60
60
60
60
60
60
60
60
60
57
53
51
51
50
50
50
49
49
51
52
52
53
53
50
50
46
39
37
37
37
36
36
36
35
37
37
39
41
40
40
38
38
39
39
39
42
43
44
44
44
44
45
46
49
50
50
50
50
48
47
48
48
48
48
48
48
49
49
50
50
51
51
52
51
51
51
51
51
51
51
51
51
51
51
51
51
52
52
52
52
53
53
53
53
53
53
53
54
54
54
54
55
55
55
55
56
56
56
56
56
56
56
55
55
56
56
56
56
56
56
56
56
57
57
57
57
57
57
57
57
57
57
57
55
55
55
57
57
57
57
57
59
59
59
59
58
58
60
60
59
60
60
59
58
49
50
51
49
49
49
49
48
48
48
48
48
47
48
48
48
48
48
49
50
50
53
52
51
51
48
45
45
44
44
44
45
43
43
43
42
41
41
41
41
40
40
39
39
41
42
42
42
42
39
37
34
34
34
34
34
34
34
34
34
35
35
35
35
35
35
35
35
35
35
35
35
35
35
36
36
37
36
36
36
36
36
35
35
34
34
34
34
35
35
35
35
35
36
36
36
36
36
36
36
36
36
36
36
37
38
38
38
36
37
37
37
36
36
36
36
35
36
35
37
37
37
37
39
39
39
39
39
39
39
37
38
38
38
38
38
39
39
40
40
40
40
40
40
39
39
39
39
39
39
39
39
39
39
39
39
39
39
40
40
40
40
40
40
40
41
41
41
40
39
40
39
38
35
31
31
31
31
31
32
32
32
33
30
33
33
33
33
33
33
33
33
33
33
33
32
31
31
31
30
29
30
30
30
30
30
30
29
28
28
27
27
27
26
26
26
25
25
25
25
25
25
25
25
25
25
25
25
26
26
26
26
25
24
25
25
25
25
24
24
24
25
26
26
25
25
25
25
25
25
25
25
25
25
25
25
26
26
26
26
27
27
27
27
27
27
29
29
29
29
29
30
29
28
28
28
26
26
25
25
24
25
25
25
25
27
27
27
27
27
27
27
27
28
28
29
29
29
29
28
28
28
28
28
28
29
29
31
31
31
31
31
31
31
31
31
31
32
32
31
32
32
32
32
32
32
32
32
34
38
38
36
35
35
35
35
34
34
34
35
35
35
35
36
36
36
36
36
36
36
36
36
36
36
37
38
39
39
40
40
40
42
42
42
42
42
43
43
44
44
44
44
44
44
44
45
45
45
45
45
45
45
45
45
45
45
45
45
45
45
45
45
44
44
44
44
44
44
43
43
45
46
46
46
46
46
45
45
45
46
47
47
47
47
47
47
47
47
47
47
47
47
47
47
46
44
44
45
43
43
43
43
43
43
44
44
44
44
44
44
45
42
42
42
43
43
45
45
45
45
45
44
50
50
50
50
50
50
50
50
51
51
51
49
48
48
48
48
52
53
53
53
55
56
56
58
59
59
59
59
61
62
63
62
59
58
55
55
58
65
62
62
62
62
62
64
64
64
63
62
61
60
61
62
63
64
64
64
62
62
56
54
54
54
54
54
54
54
55
55
55
55
55
55
55
55
55
55
55
55
55
55
55
55
55
55
55
55
55
55
55
55
55
56
58
58
58
58
58
58
58
58
59
59
59
59
59
59
59
59
60
60
61
61
61
62
62
62
63
63
63
63
63
63
63
64
65
66
66
64
64
64
64
59
58
47
47
47
47
47
45
43
41
41
41
41
42
42
42
41
41
48
49
49
47
52
52
52
52
52
52
52
52
52
52
52
53
53
53
53
54
53
53
54
55
55
58
58
60
60
60
60
60
60
58
58
59
60
61
61
61
59
57
56
56
57
57
57
56
56
56
56
55
55
57
57
57
57
57
57
57
57
57
60
60
60
60
60
60
62
62
62
61
62
61
60
60
60
60
60
60
60
59
59
59
59
59
60
60
61
61
61
61
61
61
60
62
62
62
62
62
62
62
64
64
64
65
65
65
65
64
66
65
65
65
65
65
66
66
68
67
70
71
69
69
64
63
63
63
64
64
66
66
67
67
67
67
67
67
68
70
73
76
77
77
78
78
78
77
73
72
72
72
72
81
81
81
81
81
81
83
83
83
83
85
86
87
90
91
91
92
91
92
96
95
95
95
95
97
98
100
100
101
101
102
102
102
102
102
103
103
103
103
105
104
104
105
105
104
104
102
102
102
102
102
102
102
101
101
102
102
102
102
102
103
103
103
105
106
106
106
106
106
106
106
106
106
106
106
106
108
108
108
108
108
108
111
110
110
110
110
110
110
110
110
111
111
111
112
114
114
114
114
114
112
108
103
103
103
102
102
103
102
101
101
102
95
94
94
92
88
88
82
79
78
77
75
75
70
67
63
64
64
59
59
59
59
59
59
59
59
58
53
51
51
51
51
51
48
48
48
46
45
42
39
38
38
38
38
38
38
38
38
38
38
38
38
38
38
38
38
38
36
36
33
31
31
31
31
30
29
29
29
29
28
27
27
27
27
27
26
26
26
26
26
26
26
26
26
26
26
26
26
26
26
26
26
26
23
23
23
23
22
22
20
19
19
19
19
19
19
19
18
18
15
14
14
14
13
13
12
11
11
11
10
10
10
10
10
9
8
8
8
6
5
5
5
5
5
5
4
4
4
4
6
6
6
6
6
6
6
6
6
6
6
6
6
6
6
6
6
6
6
6
6
6
6
6
6
6
7
7
6
6
6
6
6
5
5
5
5
5
5
5
5
5
5
5
5
6
6
5
5
5
5
5
5
5
5
5
5
5
6
6
6
6
6
7
7
7
7
7
7
7
7
7
7
7
7
7
7
7
7
7
7
7
7
7
7
8
8
8
8
8
8
8
8
8
8
8
8
8
8
8
8
8
8
8
7
7
7
7
7
7
7
7
7
7
7
7
7
7
7
7
7
7
7
7
7
7
7
7
7
7
7
7
7
7
7
7
7
7
7
7
7
8
8
7
7
7
7
7
7
7
7
7
7
7
7
7
7
7
7
7
7
7
7
7
7
7
7
7
6
6
6
6
6
6
6
6
6
6
6
6
6
6
6
6
6
6
6
6
6
6
6
5
5
5
5
6
6
6
6
6
6
6
6
6
5
5
3
3
3
3
3
3
3
3
3
3
3
3
3
2
2
2
2
2
2
2
2
1
1
1
1
1
1
1
1
1
1
1
1
1
1
1
1
1
1
1
1
1
1
1
1
0
0
0
0
0
0
0
0
0
0
0
0
0
0
1
1
1
1
1
1
1
1
1
1
1
1
1
1
1
1
1
1
1
1
1
2
2
2
2
2
2
2
2
2
2
2
2
2
2
2
2
2
2
2
2
2
2
2
2
2
2
2
2
3
3
3
3
3
3
3
3
3
3
3
3
3
3
3
3
3
3
3
3
3
3
3
3
3
3
3
3
3
3
3
3
3
3
3
3
3
3
3
3
3
3
3
3
3
3
3
3
3
3
3
3
3
3
3
3
3
3
3
3
3
3
3
4
4
4
5
5
5
5
5
5
5
5
5
5
5
5
5
5
5
5
5
5
5
5
5
5
5
5
5
5
5
5
5
5
5
5
5
5
5
5
5
5
5
5
5
5
5
5
5
5
4
4
4
4
4
4
4
4
4
4
4
4
4
3
3
3
3
3
1
1
1
1
1
1
1
1
1
1
1
2
2
2
2
2
2
2
2
2
2
2
2
2
2
2
2
2
2
2
2
2
2
2
2
2
2
2
2
2
2
2
2
2
2
2
2
2
2
2
2
2
2
2
3
3
3
3
3
3
3
3
3
3
3
3
3
3
3
3
3
3
3
3
3
3
3
3
3
3
3
3
3
3
3
3
1
1
1
1
1
1
1
1
1
1
1
1
1
1
1
1
1
1
1
1
1
1
1
1
1
1
1
1
1
1
1
1
1
1
1
1
1
1
1
1
1
0
0
0
0
0
0
0
0
0
0
0
0
0
0
0
0
0
0
0
0
0
0
0
0
0
0
0
0
0
0
0
0
0
0
0
0
0
0
0
0
0
0
0
0
0
0
0
0
0
0
0
0
0
0
0
0
0
0
0
0
0
0
0
0
1
1
1
1
1
1
1
1
1
1
1
1
1
1
1
1
1
1
1
1
1
1
1
1
1
1
1
1
1
1
1
1
1
1
1
1
1
0
0
0
0
0
0
0
0
0
0
0
0
0
0
0
0
0
0
0
0
0
0
0
0
0
0
0
0
0
0
0
0
0
0
0
0
0
0
0
0
0
0
0
0
0
0
0
0
0
0
0
0
0
0
0
0
0
0
0
0
0
0
0
0
0
0
0
0
0
0
0
0
0
0
0
0
0
0
0
0
0
0
0
0
0
0
0
0
0
0
0
0
0
0
0
0
0
0
0
0
0
0
0
0
0
0
0
0
0
0
0
0
0
0
0
0
0
0
0
0
0
0
0
0
0
0
0
0
0
0
0
0
0
0
0
0
0
0
0
0
0
0
0
0
0
0
0
0
0
0
0
0
0
0
0
0
0
0
0
0
0
0
0
0
0
0
0
0
0
0
0
0
0
0
0
0
0
0
0
0
0
0
0
0
0
0
0
0
0
0
0
0
0
0
0
0
0
0
0
0
0
0
0
0
0
0
0
0
0
0
0
0
0
0
0
0
0
0
0
0
0
0
0
0
0
0
0
0
0
0
0
0
0
0
0
0
0
0
0
0
0
0
0
0
0
0
0
0
0
0
0
0
0
0
0
0
0
0
0
0
0
0
0
0
0
0
0
0
0
0
0
0
0
0
0
0
0
0
0
0
0
0
0
0
0
0
0
0
0
0
0
0
0
0
0
0
0
0
0
0
0
0
0
0
0
0
0
0
0
0
0
0
0
0
0
0
0
0
0
0
0
0
0
0
0
0
0
0
0
0
0
0
0
0
0
0
0
0
0
0
0
0
0
0
0
0
0
0
0
0
0
0
0
0
0
0
0
0
0
0
0
0
0
0
0
0
0
0
0
0
0
0
0
0
0
0
0
0
0
0
0
0
0
0
0
0
0
0
0
0
0
0
0
0
0
0
0
0
0
0
0
0
0
0
0
0
0
0
0
0
0
0
0
0
0
0
0
0
0
0
0
0
0
0
0
0
0
0
0
0
0
0
0
0
0
0
0
0
0
0
0
0
0
0
0
0
0
0
0
0
0
0
0
0
0
0
0
0
0
0
0
0
0
0
0
0
0
0
0
0
0
0
0
0
0
0
0
0
0
0
0
0
0
0
0
0
0
0
0
0
6
13
14
15
15
15
16
16
19
19
19
19
19
19
19
19
19
19
25
27
27
29
29
29
29
32
34
34
36
36
36
36
37
37
37
38
38
38
39
40
40
40
40
40
40
40
44
44
48
49
50
50
50
50
50
51
52
53
53
53
53
53
53
53
53
53
53
53
53
53
53
53
53
53
53
53
53
53
54
55
55
55
55
56
56
56
56
56
56
56
56
56
56
57
57
57
57
57
57
57
59
61
61
61
61
61
61
61
61
61
61
60
60
60
60
60
60
61
61
60
60
61
58
59
59
59
59
57
57
54
54
54
54
53
52
52
52
53
53
53
53
53
53
53
54
54
54
54
54
58
58
58
58
58
59
59
60
60
60
59
59
61
61
63
59
59
59
58
58
53
51
47
42
42
37
38
38
39
39
39
39
35
35
36
36
36
39
39
39
38
38
37
37
38
39
39
39
39
39
39
39
39
39
39
39
39
39
39
39
39
39
40
40
40
40
40
40
38
36
36
36
36
36
36
37
37
37
37
37
37
37
37
37
37
37
37
37
37
37
37
37
37
37
37
38
38
38
38
37
37
37
37
38
39
39
38
37
37
37
37
37
37
37
37
36
36
36
36
36
36
38
38
38
38
37
36
36
34
34
35
35
34
32
31
29
29
29
25
25
28
28
27
27
27
27
26
20
18
17
16
16
16
17
17
18
18
18
19
19
19
19
19
19
19
19
19
19
20
20
20
20
20
20
20
20
19
19
20
20
20
20
20
20
20
20
20
20
20
20
20
20
20
20
20
20
20
20
21
21
21
21
21
21
21
21
21
21
21
20
20
19
19
19
19
19
24
24
24
24
24
24
24
24
24
24
24
24
24
24
23
22
22
24
24
24
24
25
25
25
25
24
24
24
24
24
24
24
24
24
25
25
25
25
25
25
26
26
26
26
26
27
27
27
27
27
28
28
28
28
28
29
29
29
29
29
29
29
29
30
30
30
30
30
31
31
31
31
31
31
31
31
31
31
31
31
31
31
31
31
31
32
32
32
32
32
32
32
33
33
33
33
33
34
34
34
34
34
34
34
35
35
36
36
36
36
36
36
36
36
36
34
33
27
26
25
25
25
25
25
25
25
25
25
25
25
25
24
24
24
24
24
24
24
24
23
23
22
22
21
22
22
22
20
20
20
20
20
19
19
19
19
19
19
20
16
16
16
15
15
15
15
16
16
16
16
16
16
16
16
16
16
17
17
17
18
18
18
18
18
19
19
19
19
19
19
19
19
19
19
19
19
19
19
19
19
17
17
17
16
16
15
15
16
15
15
15
15
15
15
15
15
14
13
13
13
13
13
13
13
13
13
13
13
13
13
13
13
12
12
12
12
12
12
12
12
12
12
12
12
12
13
13
13
13
13
13
13
13
13
13
13
13
13
13
13
13
13
13
13
12
12
12
12
12
12
12
12
12
12
12
12
12
12
12
12
13
12
12
12
13
13
13
13
13
14
14
14
14
14
14
14
14
14
15
17
16
16
16
16
14
14
14
14
14
15
15
15
17
18
16
15
15
14
14
14
15
15
15
15
15
15
15
15
16
16
16
16
16
16
16
16
16
17
17
17
16
15
16
16
17
18
19
19
19
19
19
19
19
20
20
21
21
21
21
21
21
21
21
21
21
22
22
24
24
24
24
24
24
24
24
24
24
24
23
23
23
23
23
23
22
22
23
24
24
24
25
25
25
25
25
25
25
25
26
26
27
27
27
27
28
28
29
29
30
30
30
30
32
32
32
32
32
32
32
32
32
32
33
33
33
33
33
34
34
34
34
34
33
33
33
33
32
32
32
29
28
27
27
26
26
26
26
26
26
26
26
26
26
26
26
26
26
26
26
26
27
27
27
27
27
27
27
27
27
27
28
28
29
29
29
29
30
30
30
30
30
29
29
29
29
29
29
28
27
26
26
26
26
28
28
28
28
28
26
22
22
21
21
22
23
23
23
22
22
20
19
19
19
20
20
20
20
20
20
20
20
20
20
20
21
21
21
22
22
23
23
23
23
23
23
23
27
27
28
31
31
31
31
29
29
30
30
31
31
31
33
33
33
33
33
33
33
34
34
34
34
34
34
34
36
38
38
38
37
37
38
38
38
36
36
36
34
34
35
35
34
34
34
34
34
34
34
34
33
32
32
32
32
32
32
32
32
32
32
32
32
32
32
32
32
32
32
32
32
32
32
32
32
32
32
32
32
33
33
33
33
33
33
33
33
33
33
33
33
33
33
33
33
33
33
34
34
34
33
33
33
33
31
31
32
32
32
32
32
32
31
31
31
31
31
29
26
26
26
26
26
26
26
26
26
26
26
26
26
26
26
26
26
26
26
25
25
26
26
26
25
25
25
24
24
23
16
13
13
14
14
14
14
14
14
15
15
15
15
15
15
15
15
15
15
15
15
16
16
15
15
15
15
15
14
13
13
13
13
13
13
14
13
11
11
11
11
11
11
11
11
11
11
11
11
12
13
14
14
14
14
13
12
12
12
13
13
13
13
13
13
13
13
13
13
13
13
13
13
13
13
13
13
13
13
13
13
13
13
12
12
12
11
11
11
11
11
11
11
11
11
11
11
11
11
11
11
13
13
13
13
13
13
13
13
13
13
13
13
13
13
13
13
13
13
13
13
13
14
16
16
15
15
13
13
13
13
14
14
14
14
12
12
13
13
17
17
17
18
19
20
20
20
20
20
20
20
20
19
19
20
21
21
21
21
23
24
24
26
27
27
27
28
28
28
28
28
31
31
31
31
31
34
34
33
34
33
33
32
35
35
37
37
37
37
37
36
36
36
37
37
49
52
53
53
54
55
55
55
55
56
56
62
63
63
63
63
64
64
76
77
77
79
79
79
79
80
82
82
85
86
88
88
88
88
88
88
88
89
89
89
89
90
90
90
92
93
94
94
94
94
94
95
98
98
99
99
99
99
99
100
100
101
102
102
102
102
102
102
102
101
101
101
102
102
102
103
104
104
105
105
105
105
105
103
103
102
102
102
102
103
102
102
98
98
98
98
98
98
98
98
98
98
98
98
98
97
98
98
98
98
97
97
99
98
98
98
98
98
98
97
97
97
98
97
96
96
96
97
97
97
94
94
94
92
72
69
67
65
66
64
63
64
61
58
51
52
49
47
46
44
43
43
42
42
42
43
43
42
40
40
40
40
40
39
39
39
40
40
41
41
41
41
41
41
41
45
45
45
45
45
42
40
39
39
37
36
36
35
35
35
34
35
34
33
32
32
32
32
32
32
32
32
32
32
32
32
32
31
31
31
31
31
31
31
31
31
31
29
28
27
26
26
26
26
26
26
26
26
27
25
23
21
20
20
20
20
20
20
20
20
20
20
20
20
20
20
20
18
18
18
18
18
18
18
17
17
17
17
18
18
18
18
18
19
19
19
19
19
19
19
19
19
19
19
18
18
19
19
19
20
18
17
17
17
17
17
16
13
13
13
13
14
14
14
14
14
14
12
12
12
13
14
14
14
14
14
14
14
14
14
15
15
15
15
15
15
15
15
14
14
14
14
14
14
14
14
14
14
15
15
15
17
18
18
18
18
18
19
18
16
14
14
14
14
13
13
13
13
13
13
13
13
13
13
13
13
13
13
13
13
13
13
13
13
13
13
13
13
13
13
13
13
13
13
13
13
16
16
16
16
16
16
16
16
16
17
21
21
23
23
25
25
26
26
27
31
33
34
34
35
38
54
54
61
61
61
62
62
63
64
66
66
76
79
79
78
78
79
79
84
84
84
84
81
85
86
89
90
92
93
94
95
95
95
95
95
95
95
98
98
98
98
98
99
100
100
103
102
102
106
106
106
107
107
109
107
107
107
107
108
109
109
109
109
109
109
109
109
109
109
109
109
109
109
109
110
111
111
111
112
114
115
115
115
115
115
115
115
116
116
116
116
111
111
109
109
109
109
109
109
109
109
109
109
110
110
110
109
109
109
110
110
110
110
108
108
102
102
102
103
104
104
104
104
104
103
102
99
98
98
98
100
100
100
100
100
100
101
101
101
102
102
105
105
105
105
104
105
103
103
103
106
106
106
107
107
106
106
101
100
100
95
94
79
79
78
71
66
60
60
61
61
60
61
62
66
66
67
66
66
66
68
68
69
69
69
68
69
66
66
64
63
63
63
63
63
63
65
65
65
65
63
63
63
63
63
61
61
62
61
60
58
58
58
58
58
58
58
58
58
59
59
60
61
61
61
61
62
62
62
62
63
65
65
65
65
66
65
67
66
66
68
81
81
83
83
84
86
86
83
82
80
80
79
79
79
79
81
81
81
81
82
82
83
83
83
84
84
85
85
85
86
86
86
85
84
81
84
85
85
90
86
87
91
90
90
90
90
90
90
89
85
85
84
78
76
76
76
76
79
79
79
79
79
80
81
81
83
84
84
84
83
84
84
84
84
84
84
84
85
85
85
86
87
88
88
88
89
91
91
91
92
92
91
91
91
92
92
92
92
92
92
90
92
93
96
96
97
97
98
98
98
96
96
96
93
93
92
89
87
87
86
85
85
86
84
85
84
85
84
83
83
82
79
78
78
79
79
82
82
81
81
81
80
79
79
79
81
84
83
83
83
82
81
81
80
80
82
82
83
83
85
84
84
84
84
86
87
87
87
87
87
87
87
87
88
89
89
89
89
89
89
87
87
87
87
88
89
89
89
88
86
86
86
87
87
87
87
86
86
86
86
86
86
86
85
84
85
84
82
82
81
74
74
64
64
61
61
60
60
64
63
63
64
65
65
72
72
72
73
73
73
73
74
74
74
75
75
76
77
78
78
78
78
79
79
79
80
79
79
80
75
75
75
72
61
60
60
59
67
66
65
65
65
65
65
65
65
65
65
64
63
63
64
63
64
66
70
70
70
70
70
70
69
69
69
69
69
69
69
70
70
70
70
70
70
70
72
73
75
75
74
74
73
74
75
75
75
75
73
75
75
75
75
75
75
75
74
74
76
77
77
77
70
65
64
62
59
59
58
58
58
58
59
59
59
60
60
60
60
60
60
60
60
60
60
60
60
60
60
60
60
62
62
62
62
63
63
64
64
64
63
63
61
59
56
56
57
57
57
57
57
57
57
57
61
61
61
61
61
61
61
61
62
63
64
64
63
63
62
62
59
61
61
62
64
65
70
70
70
70
70
70
70
70
71
71
73
73
72
72
74
73
73
73
73
73
77
71
71
69
68
70
69
68
68
68
69
69
68
68
67
67
62
62
62
62
62
61
60
60
60
60
61
61
61
61
62
62
62
62
62
64
65
66
65
65
65
62
63
61
62
62
62
63
64
64
64
63
63
63
62
63
63
66
66
66
66
67
69
69
69
69
69
67
65
60
59
58
59
61
61
62
63
63
64
64
64
64
64
65
65
65
65
65
65
65
66
67
67
67
67
67
67
67
67
66
66
63
59
59
57
56
57
57
57
57
59
59
60
60
60
60
56
53
54
56
55
56
57
58
57
56
55
56
57
57
54
54
54
54
54
54
53
53
53
51
52
52
52
52
52
52
52
53
53
53
53
53
53
53
53
54
56
56
56
56
55
55
55
55
55
56
56
56
56
56
56
57
57
57
57
57
58
58
58
60
60
60
59
60
60
59
57
56
55
55
55
61
63
63
63
63
65
65
65
65
65
65
65
66
66
65
65
65
66
67
66
65
65
65
65
65
65
61
60
60
59
59
61
61
60
61
60
60
60
61
63
65
66
66
66
67
67
67
67
67
67
67
67
67
67
66
66
66
66
66
66
65
63
62
61
61
61
59
57
54
51
50
51
51
51
51
52
52
52
54
55
57
57
57
57
56
56
58
61
62
64
62
62
62
61
61
61
60
61
61
61
59
58
58
64
64
64
64
63
63
63
63
63
63
64
63
67
67
66
66
67
70
70
72
72
74
74
69
63
63
63
60
58
58
60
60
61
61
61
63
63
63
63
63
63
62
61
58
58
57
56
56
56
56
57
57
57
57
57
57
57
57
57
57
58
58
58
58
58
58
58
58
58
58
58
57
57
57
57
57
57
57
57
57
57
57
57
57
57
57
57
57
57
57
57
55
55
55
55
55
56
55
54
55
56
55
55
57
57
60
60
58
57
58
58
58
58
58
58
58
57
57
57
57
55
53
53
53
56
57
63
64
68
68
71
75
75
76
77
77
77
77
75
75
75
69
66
59
55
58
57
63
62
60
60
61
63
63
64
64
62
62
64
64
64
65
64
64
64
64
64
64
64
64
64
64
64
64
64
64
64
64
64
64
65
65
65
65
65
65
65
67
67
67
67
67
67
67
67
67
68
68
68
68
67
66
66
66
66
65
66
66
66
66
66
66
66
66
66
66
64
62
62
62
62
58
58
58
58
58
58
58
58
58
58
58
57
57
57
57
57
57
57
57
57
57
57
57
57
57
57
57
57
57
57
57
57
57
57
57
57
55
54
54
53
53
53
53
53
53
53
53
53
53
53
53
53
53
53
52
52
50
40
27
26
26
26
26
26
26
26
26
23
20
15
14
8
8
7
7
6
6
6
6
6
6
6
6
6
6
6
6
6
6
6
6
6
6
7
7
7
7
7
7
7
7
6
6
6
6
6
6
6
5
5
4
4
4
4
4
4
4
4
4
3
3
3
3
3
3
4
4
3
3
3
3
3
4
5
5
5
5
5
5
5
4
4
4
4
4
4
4
4
4
4
4
4
4
4
4
4
4
4
4
4
4
4
4
4
3
3
3
3
4
4
4
5
5
5
5
5
5
5
5
5
5
5
5
5
5
5
5
5
5
5
5
5
5
5
5
5
5
5
5
5
5
5
5
5
5
6
6
6
6
6
6
6
6
6
6
6
6
6
6
6
6
6
6
6
6
6
6
6
6
6
6
6
6
6
6
6
6
8
8
8
8
8
8
8
8
8
8
8
8
8
8
8
8
8
8
8
8
8
8
8
8
8
7
7
6
6
6
6
6
6
6
6
6
6
6
7
7
7
7
7
7
7
7
7
7
7
7
7
7
7
7
7
7
7
6
6
6
7
8
9
10
10
10
11
11
11
11
11
12
12
12
12
12
12
12
12
12
12
13
13
13
13
13
13
12
12
12
12
12
12
12
12
12
13
13
13
11
12
13
15
16
16
16
17
17
17
17
17
17
17
17
17
17
17
19
19
19
19
19
[truncated: 16,045,723 more chars]
